# Supplementary material for: Proximal Distance Algorithms: Theory and Practice
Source: J Mach Learn Res. Author manuscript; Available in PMC 2019 Oct 24. (PMC6812563)
Supplement: code [file NIHMS1053815-supplement-code.zip]

Archive with 537 entries (496 files):
- proxdist-master/
- proxdist-master/keys_zhou_lange_2019/
- proxdist-master/keys_zhou_lange_2019/nqp/
- proxdist-master/keys_zhou_lange_2019/nqp/nqp.jl
- __MACOSX/
- __MACOSX/proxdist-master/
- __MACOSX/proxdist-master/keys_zhou_lange_2019/
- __MACOSX/proxdist-master/keys_zhou_lange_2019/nqp/
- __MACOSX/proxdist-master/keys_zhou_lange_2019/nqp/._nqp.jl
- proxdist-master/keys_zhou_lange_2019/nqp/test_nqp.jl
- __MACOSX/proxdist-master/keys_zhou_lange_2019/nqp/._test_nqp.jl
- __MACOSX/proxdist-master/keys_zhou_lange_2019/._nqp
- proxdist-master/keys_zhou_lange_2019/misc/
- proxdist-master/keys_zhou_lange_2019/misc/spca_new.jl
- __MACOSX/proxdist-master/keys_zhou_lange_2019/misc/
- __MACOSX/proxdist-master/keys_zhou_lange_2019/misc/._spca_new.jl
- proxdist-master/keys_zhou_lange_2019/misc/spm/
- proxdist-master/keys_zhou_lange_2019/misc/spm/X_256_9.txt
- __MACOSX/proxdist-master/keys_zhou_lange_2019/misc/spm/
- __MACOSX/proxdist-master/keys_zhou_lange_2019/misc/spm/._X_256_9.txt
- proxdist-master/keys_zhou_lange_2019/misc/spm/W_32_33500_7.txt
- __MACOSX/proxdist-master/keys_zhou_lange_2019/misc/spm/._W_32_33500_7.txt
- proxdist-master/keys_zhou_lange_2019/misc/spm/X_512_1.txt
- __MACOSX/proxdist-master/keys_zhou_lange_2019/misc/spm/._X_512_1.txt
- proxdist-master/keys_zhou_lange_2019/misc/spm/W_16_30400_9.txt
- __MACOSX/proxdist-master/keys_zhou_lange_2019/misc/spm/._W_16_30400_9.txt
- proxdist-master/keys_zhou_lange_2019/misc/spm/X_64_7.txt
- __MACOSX/proxdist-master/keys_zhou_lange_2019/misc/spm/._X_64_7.txt
- proxdist-master/keys_zhou_lange_2019/misc/spm/X_128_10.txt
- __MACOSX/proxdist-master/keys_zhou_lange_2019/misc/spm/._X_128_10.txt
- proxdist-master/keys_zhou_lange_2019/misc/spm/X_64_6.txt
- __MACOSX/proxdist-master/keys_zhou_lange_2019/misc/spm/._X_64_6.txt
- proxdist-master/keys_zhou_lange_2019/misc/spm/losses_64.txt
- __MACOSX/proxdist-master/keys_zhou_lange_2019/misc/spm/._losses_64.txt
- proxdist-master/keys_zhou_lange_2019/misc/spm/W_128_51000_4.txt
- __MACOSX/proxdist-master/keys_zhou_lange_2019/misc/spm/._W_128_51000_4.txt
- proxdist-master/keys_zhou_lange_2019/misc/spm/X_256_8.txt
- __MACOSX/proxdist-master/keys_zhou_lange_2019/misc/spm/._X_256_8.txt
- proxdist-master/keys_zhou_lange_2019/misc/spm/bandK_64.txt
- __MACOSX/proxdist-master/keys_zhou_lange_2019/misc/spm/._bandK_64.txt
- proxdist-master/keys_zhou_lange_2019/misc/spm/X_256_10.txt
- __MACOSX/proxdist-master/keys_zhou_lange_2019/misc/spm/._X_256_10.txt
- proxdist-master/keys_zhou_lange_2019/misc/spm/X_512_2.txt
- __MACOSX/proxdist-master/keys_zhou_lange_2019/misc/spm/._X_512_2.txt
- proxdist-master/keys_zhou_lange_2019/misc/spm/X_64_4.txt
- __MACOSX/proxdist-master/keys_zhou_lange_2019/misc/spm/._X_64_4.txt
- proxdist-master/keys_zhou_lange_2019/misc/spm/W_128_50800_1.txt
- __MACOSX/proxdist-master/keys_zhou_lange_2019/misc/spm/._W_128_50800_1.txt
- proxdist-master/keys_zhou_lange_2019/misc/spm/X_64_5.txt
- __MACOSX/proxdist-master/keys_zhou_lange_2019/misc/spm/._X_64_5.txt
- proxdist-master/keys_zhou_lange_2019/misc/spm/X_512_3.txt
- __MACOSX/proxdist-master/keys_zhou_lange_2019/misc/spm/._X_512_3.txt
- proxdist-master/keys_zhou_lange_2019/misc/spm/W_16_30000_3.txt
- __MACOSX/proxdist-master/keys_zhou_lange_2019/misc/spm/._W_16_30000_3.txt
- proxdist-master/keys_zhou_lange_2019/misc/spm/W_16_31000_7.txt
- __MACOSX/proxdist-master/keys_zhou_lange_2019/misc/spm/._W_16_31000_7.txt
- proxdist-master/keys_zhou_lange_2019/misc/spm/spm.jl
- __MACOSX/proxdist-master/keys_zhou_lange_2019/misc/spm/._spm.jl
- proxdist-master/keys_zhou_lange_2019/misc/spm/X_512_7.txt
- __MACOSX/proxdist-master/keys_zhou_lange_2019/misc/spm/._X_512_7.txt
- proxdist-master/keys_zhou_lange_2019/misc/spm/rhos_256.txt
- __MACOSX/proxdist-master/keys_zhou_lange_2019/misc/spm/._rhos_256.txt
- proxdist-master/keys_zhou_lange_2019/misc/spm/X_64_1.txt
- __MACOSX/proxdist-master/keys_zhou_lange_2019/misc/spm/._X_64_1.txt
- proxdist-master/keys_zhou_lange_2019/misc/spm/W_128_50570_6.txt
- __MACOSX/proxdist-master/keys_zhou_lange_2019/misc/spm/._W_128_50570_6.txt
- proxdist-master/keys_zhou_lange_2019/misc/spm/X_512_6.txt
- __MACOSX/proxdist-master/keys_zhou_lange_2019/misc/spm/._X_512_6.txt
- proxdist-master/keys_zhou_lange_2019/misc/spm/bandK_128.txt
- __MACOSX/proxdist-master/keys_zhou_lange_2019/misc/spm/._bandK_128.txt
- proxdist-master/keys_zhou_lange_2019/misc/spm/W_512_98160_7.txt
- __MACOSX/proxdist-master/keys_zhou_lange_2019/misc/spm/._W_512_98160_7.txt
- proxdist-master/keys_zhou_lange_2019/misc/spm/W_16_30000_10.txt
- __MACOSX/proxdist-master/keys_zhou_lange_2019/misc/spm/._W_16_30000_10.txt
- proxdist-master/keys_zhou_lange_2019/misc/spm/W_16_30000_6.txt
- __MACOSX/proxdist-master/keys_zhou_lange_2019/misc/spm/._W_16_30000_6.txt
- proxdist-master/keys_zhou_lange_2019/misc/spm/rhos_32.txt
- __MACOSX/proxdist-master/keys_zhou_lange_2019/misc/spm/._rhos_32.txt
- proxdist-master/keys_zhou_lange_2019/misc/spm/W_64_44300_3.txt
- __MACOSX/proxdist-master/keys_zhou_lange_2019/misc/spm/._W_64_44300_3.txt
- proxdist-master/keys_zhou_lange_2019/misc/spm/W_512_98430_4.txt
- __MACOSX/proxdist-master/keys_zhou_lange_2019/misc/spm/._W_512_98430_4.txt
- proxdist-master/keys_zhou_lange_2019/misc/spm/X_512_4.txt
- __MACOSX/proxdist-master/keys_zhou_lange_2019/misc/spm/._X_512_4.txt
- proxdist-master/keys_zhou_lange_2019/misc/spm/X_16_9.txt
- __MACOSX/proxdist-master/keys_zhou_lange_2019/misc/spm/._X_16_9.txt
- proxdist-master/keys_zhou_lange_2019/misc/spm/bandK_512.txt
- __MACOSX/proxdist-master/keys_zhou_lange_2019/misc/spm/._bandK_512.txt
- proxdist-master/keys_zhou_lange_2019/misc/spm/W_256_66200_2.txt
- __MACOSX/proxdist-master/keys_zhou_lange_2019/misc/spm/._W_256_66200_2.txt
- proxdist-master/keys_zhou_lange_2019/misc/spm/X_64_2.txt
- __MACOSX/proxdist-master/keys_zhou_lange_2019/misc/spm/._X_64_2.txt
- proxdist-master/keys_zhou_lange_2019/misc/spm/X_32_8.txt
- __MACOSX/proxdist-master/keys_zhou_lange_2019/misc/spm/._X_32_8.txt
- proxdist-master/keys_zhou_lange_2019/misc/spm/X_32_9.txt
- __MACOSX/proxdist-master/keys_zhou_lange_2019/misc/spm/._X_32_9.txt
- proxdist-master/keys_zhou_lange_2019/misc/spm/X_64_3.txt
- __MACOSX/proxdist-master/keys_zhou_lange_2019/misc/spm/._X_64_3.txt
- proxdist-master/keys_zhou_lange_2019/misc/spm/W_512_98010_10.txt
- __MACOSX/proxdist-master/keys_zhou_lange_2019/misc/spm/._W_512_98010_10.txt
- proxdist-master/keys_zhou_lange_2019/misc/spm/K_64.txt
- __MACOSX/proxdist-master/keys_zhou_lange_2019/misc/spm/._K_64.txt
- proxdist-master/keys_zhou_lange_2019/misc/spm/X_16_8.txt
- __MACOSX/proxdist-master/keys_zhou_lange_2019/misc/spm/._X_16_8.txt
- proxdist-master/keys_zhou_lange_2019/misc/spm/glassotime_64.txt
- __MACOSX/proxdist-master/keys_zhou_lange_2019/misc/spm/._glassotime_64.txt
- proxdist-master/keys_zhou_lange_2019/misc/spm/X_512_5.txt
- __MACOSX/proxdist-master/keys_zhou_lange_2019/misc/spm/._X_512_5.txt
- proxdist-master/keys_zhou_lange_2019/misc/spm/W_128_50670_2.txt
- __MACOSX/proxdist-master/keys_zhou_lange_2019/misc/spm/._W_128_50670_2.txt
- proxdist-master/keys_zhou_lange_2019/misc/spm/W_32_33200_10.txt
- __MACOSX/proxdist-master/keys_zhou_lange_2019/misc/spm/._W_32_33200_10.txt
- proxdist-master/keys_zhou_lange_2019/misc/spm/W_32_33300_9.txt
- __MACOSX/proxdist-master/keys_zhou_lange_2019/misc/spm/._W_32_33300_9.txt
- proxdist-master/keys_zhou_lange_2019/misc/spm/jacobi.jl
- __MACOSX/proxdist-master/keys_zhou_lange_2019/misc/spm/._jacobi.jl
- proxdist-master/keys_zhou_lange_2019/misc/spm/K_128.txt
- __MACOSX/proxdist-master/keys_zhou_lange_2019/misc/spm/._K_128.txt
- proxdist-master/keys_zhou_lange_2019/misc/spm/W_32_32700_1.txt
- __MACOSX/proxdist-master/keys_zhou_lange_2019/misc/spm/._W_32_32700_1.txt
- proxdist-master/keys_zhou_lange_2019/misc/spm/W_512_98380_3.txt
- __MACOSX/proxdist-master/keys_zhou_lange_2019/misc/spm/._W_512_98380_3.txt
- proxdist-master/keys_zhou_lange_2019/misc/spm/W_8_14000_10.txt
- __MACOSX/proxdist-master/keys_zhou_lange_2019/misc/spm/._W_8_14000_10.txt
- proxdist-master/keys_zhou_lange_2019/misc/spm/K_16.txt
- __MACOSX/proxdist-master/keys_zhou_lange_2019/misc/spm/._K_16.txt
- proxdist-master/keys_zhou_lange_2019/misc/spm/glassotime_16.txt
- __MACOSX/proxdist-master/keys_zhou_lange_2019/misc/spm/._glassotime_16.txt
- proxdist-master/keys_zhou_lange_2019/misc/spm/W_64_45900_7.txt
- __MACOSX/proxdist-master/keys_zhou_lange_2019/misc/spm/._W_64_45900_7.txt
- proxdist-master/keys_zhou_lange_2019/misc/spm/W_64_44500_9.txt
- __MACOSX/proxdist-master/keys_zhou_lange_2019/misc/spm/._W_64_44500_9.txt
- proxdist-master/keys_zhou_lange_2019/misc/spm/glassotime_512.txt
- __MACOSX/proxdist-master/keys_zhou_lange_2019/misc/spm/._glassotime_512.txt
- proxdist-master/keys_zhou_lange_2019/misc/spm/X_8_10.txt
- __MACOSX/proxdist-master/keys_zhou_lange_2019/misc/spm/._X_8_10.txt
- proxdist-master/keys_zhou_lange_2019/misc/spm/W_16_31200_4.txt
- __MACOSX/proxdist-master/keys_zhou_lange_2019/misc/spm/._W_16_31200_4.txt
- proxdist-master/keys_zhou_lange_2019/misc/spm/glassotime_128.txt
- __MACOSX/proxdist-master/keys_zhou_lange_2019/misc/spm/._glassotime_128.txt
- proxdist-master/keys_zhou_lange_2019/misc/spm/W_8_22000_3.txt
- __MACOSX/proxdist-master/keys_zhou_lange_2019/misc/spm/._W_8_22000_3.txt
- proxdist-master/keys_zhou_lange_2019/misc/spm/W_128_50650_5.txt
- __MACOSX/proxdist-master/keys_zhou_lange_2019/misc/spm/._W_128_50650_5.txt
- proxdist-master/keys_zhou_lange_2019/misc/spm/W_16_31200_5.txt
- __MACOSX/proxdist-master/keys_zhou_lange_2019/misc/spm/._W_16_31200_5.txt
- proxdist-master/keys_zhou_lange_2019/misc/spm/K_512.txt
- __MACOSX/proxdist-master/keys_zhou_lange_2019/misc/spm/._K_512.txt
- proxdist-master/keys_zhou_lange_2019/misc/spm/W_256_66100_10.txt
- __MACOSX/proxdist-master/keys_zhou_lange_2019/misc/spm/._W_256_66100_10.txt
- proxdist-master/keys_zhou_lange_2019/misc/spm/bandK_16.txt
- __MACOSX/proxdist-master/keys_zhou_lange_2019/misc/spm/._bandK_16.txt
- proxdist-master/keys_zhou_lange_2019/misc/spm/W_256_66280_6.txt
- __MACOSX/proxdist-master/keys_zhou_lange_2019/misc/spm/._W_256_66280_6.txt
- proxdist-master/keys_zhou_lange_2019/misc/spm/losses_256.txt
- __MACOSX/proxdist-master/keys_zhou_lange_2019/misc/spm/._losses_256.txt
- proxdist-master/keys_zhou_lange_2019/misc/spm/X_32_10.txt
- __MACOSX/proxdist-master/keys_zhou_lange_2019/misc/spm/._X_32_10.txt
- proxdist-master/keys_zhou_lange_2019/misc/spm/X_8_9.txt
- __MACOSX/proxdist-master/keys_zhou_lange_2019/misc/spm/._X_8_9.txt
- proxdist-master/keys_zhou_lange_2019/misc/spm/test_spm.jl
- __MACOSX/proxdist-master/keys_zhou_lange_2019/misc/spm/._test_spm.jl
- proxdist-master/keys_zhou_lange_2019/misc/spm/X_8_8.txt
- __MACOSX/proxdist-master/keys_zhou_lange_2019/misc/spm/._X_8_8.txt
- proxdist-master/keys_zhou_lange_2019/misc/spm/W_256_66240_7.txt
- __MACOSX/proxdist-master/keys_zhou_lange_2019/misc/spm/._W_256_66240_7.txt
- proxdist-master/keys_zhou_lange_2019/misc/spm/X_16_10.txt
- __MACOSX/proxdist-master/keys_zhou_lange_2019/misc/spm/._X_16_10.txt
- proxdist-master/keys_zhou_lange_2019/misc/spm/W_128_50830_8.txt
- __MACOSX/proxdist-master/keys_zhou_lange_2019/misc/spm/._W_128_50830_8.txt
- proxdist-master/keys_zhou_lange_2019/misc/spm/losses_8.txt
- __MACOSX/proxdist-master/keys_zhou_lange_2019/misc/spm/._losses_8.txt
- proxdist-master/keys_zhou_lange_2019/misc/spm/X_128_9.txt
- __MACOSX/proxdist-master/keys_zhou_lange_2019/misc/spm/._X_128_9.txt
- proxdist-master/keys_zhou_lange_2019/misc/spm/W_64_44000_1.txt
- __MACOSX/proxdist-master/keys_zhou_lange_2019/misc/spm/._W_64_44000_1.txt
- proxdist-master/keys_zhou_lange_2019/misc/spm/W_32_33700_5.txt
- __MACOSX/proxdist-master/keys_zhou_lange_2019/misc/spm/._W_32_33700_5.txt
- proxdist-master/keys_zhou_lange_2019/misc/spm/X_128_8.txt
- __MACOSX/proxdist-master/keys_zhou_lange_2019/misc/spm/._X_128_8.txt
- proxdist-master/keys_zhou_lange_2019/misc/spm/W_64_44100_4.txt
- __MACOSX/proxdist-master/keys_zhou_lange_2019/misc/spm/._W_64_44100_4.txt
- proxdist-master/keys_zhou_lange_2019/misc/spm/K_8.txt
- __MACOSX/proxdist-master/keys_zhou_lange_2019/misc/spm/._K_8.txt
- proxdist-master/keys_zhou_lange_2019/misc/spm/losses_16.txt
- __MACOSX/proxdist-master/keys_zhou_lange_2019/misc/spm/._losses_16.txt
- proxdist-master/keys_zhou_lange_2019/misc/spm/glassotime_8.txt
- __MACOSX/proxdist-master/keys_zhou_lange_2019/misc/spm/._glassotime_8.txt
- proxdist-master/keys_zhou_lange_2019/misc/spm/X_128_5.txt
- __MACOSX/proxdist-master/keys_zhou_lange_2019/misc/spm/._X_128_5.txt
- proxdist-master/keys_zhou_lange_2019/misc/spm/X_8_6.txt
- __MACOSX/proxdist-master/keys_zhou_lange_2019/misc/spm/._X_8_6.txt
- proxdist-master/keys_zhou_lange_2019/misc/spm/W_32_32700_8.txt
- __MACOSX/proxdist-master/keys_zhou_lange_2019/misc/spm/._W_32_32700_8.txt
- proxdist-master/keys_zhou_lange_2019/misc/spm/W_256_66264_9.txt
- __MACOSX/proxdist-master/keys_zhou_lange_2019/misc/spm/._W_256_66264_9.txt
- proxdist-master/keys_zhou_lange_2019/misc/spm/X_8_7.txt
- __MACOSX/proxdist-master/keys_zhou_lange_2019/misc/spm/._X_8_7.txt
- proxdist-master/keys_zhou_lange_2019/misc/spm/X_128_4.txt
- __MACOSX/proxdist-master/keys_zhou_lange_2019/misc/spm/._X_128_4.txt
- proxdist-master/keys_zhou_lange_2019/misc/spm/W_8_26000_2.txt
- __MACOSX/proxdist-master/keys_zhou_lange_2019/misc/spm/._W_8_26000_2.txt
- proxdist-master/keys_zhou_lange_2019/misc/spm/losses_32.txt
- __MACOSX/proxdist-master/keys_zhou_lange_2019/misc/spm/._losses_32.txt
- proxdist-master/keys_zhou_lange_2019/misc/spm/K_256.txt
- __MACOSX/proxdist-master/keys_zhou_lange_2019/misc/spm/._K_256.txt
- proxdist-master/keys_zhou_lange_2019/misc/spm/W_32_33200_4.txt
- __MACOSX/proxdist-master/keys_zhou_lange_2019/misc/spm/._W_32_33200_4.txt
- proxdist-master/keys_zhou_lange_2019/misc/spm/bandK_32.txt
- __MACOSX/proxdist-master/keys_zhou_lange_2019/misc/spm/._bandK_32.txt
- proxdist-master/keys_zhou_lange_2019/misc/spm/W_8_16000_8.txt
- __MACOSX/proxdist-master/keys_zhou_lange_2019/misc/spm/._W_8_16000_8.txt
- proxdist-master/keys_zhou_lange_2019/misc/spm/X_128_6.txt
- __MACOSX/proxdist-master/keys_zhou_lange_2019/misc/spm/._X_128_6.txt
- proxdist-master/keys_zhou_lange_2019/misc/spm/X_8_5.txt
- __MACOSX/proxdist-master/keys_zhou_lange_2019/misc/spm/._X_8_5.txt
- proxdist-master/keys_zhou_lange_2019/misc/spm/X_8_4.txt
- __MACOSX/proxdist-master/keys_zhou_lange_2019/misc/spm/._X_8_4.txt
- proxdist-master/keys_zhou_lange_2019/misc/spm/X_128_7.txt
- __MACOSX/proxdist-master/keys_zhou_lange_2019/misc/spm/._X_128_7.txt
- proxdist-master/keys_zhou_lange_2019/misc/spm/W_8_16000_9.txt
- __MACOSX/proxdist-master/keys_zhou_lange_2019/misc/spm/._W_8_16000_9.txt
- proxdist-master/keys_zhou_lange_2019/misc/spm/W_64_44300_10.txt
- __MACOSX/proxdist-master/keys_zhou_lange_2019/misc/spm/._W_64_44300_10.txt
- proxdist-master/keys_zhou_lange_2019/misc/spm/W_64_44800_8.txt
- __MACOSX/proxdist-master/keys_zhou_lange_2019/misc/spm/._W_64_44800_8.txt
- proxdist-master/keys_zhou_lange_2019/misc/spm/W_512_98610_9.txt
- __MACOSX/proxdist-master/keys_zhou_lange_2019/misc/spm/._W_512_98610_9.txt
- proxdist-master/keys_zhou_lange_2019/misc/spm/glassotime_256.txt
- __MACOSX/proxdist-master/keys_zhou_lange_2019/misc/spm/._glassotime_256.txt
- proxdist-master/keys_zhou_lange_2019/misc/spm/bandK_8.txt
- __MACOSX/proxdist-master/keys_zhou_lange_2019/misc/spm/._bandK_8.txt
- proxdist-master/keys_zhou_lange_2019/misc/spm/W_64_44400_2.txt
- __MACOSX/proxdist-master/keys_zhou_lange_2019/misc/spm/._W_64_44400_2.txt
- proxdist-master/keys_zhou_lange_2019/misc/spm/X_128_3.txt
- __MACOSX/proxdist-master/keys_zhou_lange_2019/misc/spm/._X_128_3.txt
- proxdist-master/keys_zhou_lange_2019/misc/spm/W_8_12000_7.txt
- __MACOSX/proxdist-master/keys_zhou_lange_2019/misc/spm/._W_8_12000_7.txt
- proxdist-master/keys_zhou_lange_2019/misc/spm/X_8_1.txt
- __MACOSX/proxdist-master/keys_zhou_lange_2019/misc/spm/._X_8_1.txt
- proxdist-master/keys_zhou_lange_2019/misc/spm/W_128_50930_10.txt
- __MACOSX/proxdist-master/keys_zhou_lange_2019/misc/spm/._W_128_50930_10.txt
- proxdist-master/keys_zhou_lange_2019/misc/spm/X_128_2.txt
- __MACOSX/proxdist-master/keys_zhou_lange_2019/misc/spm/._X_128_2.txt
- proxdist-master/keys_zhou_lange_2019/misc/spm/W_512_98090_5.txt
- __MACOSX/proxdist-master/keys_zhou_lange_2019/misc/spm/._W_512_98090_5.txt
- proxdist-master/keys_zhou_lange_2019/misc/spm/losses_128.txt
- __MACOSX/proxdist-master/keys_zhou_lange_2019/misc/spm/._losses_128.txt
- proxdist-master/keys_zhou_lange_2019/misc/spm/W_32_33200_2.txt
- __MACOSX/proxdist-master/keys_zhou_lange_2019/misc/spm/._W_32_33200_2.txt
- proxdist-master/keys_zhou_lange_2019/misc/spm/W_64_44500_6.txt
- __MACOSX/proxdist-master/keys_zhou_lange_2019/misc/spm/._W_64_44500_6.txt
- proxdist-master/keys_zhou_lange_2019/misc/spm/rhos_64.txt
- __MACOSX/proxdist-master/keys_zhou_lange_2019/misc/spm/._rhos_64.txt
- proxdist-master/keys_zhou_lange_2019/misc/spm/W_16_30600_1.txt
- __MACOSX/proxdist-master/keys_zhou_lange_2019/misc/spm/._W_16_30600_1.txt
- proxdist-master/keys_zhou_lange_2019/misc/spm/W_128_50600_7.txt
- __MACOSX/proxdist-master/keys_zhou_lange_2019/misc/spm/._W_128_50600_7.txt
- proxdist-master/keys_zhou_lange_2019/misc/spm/W_512_98820_8.txt
- __MACOSX/proxdist-master/keys_zhou_lange_2019/misc/spm/._W_512_98820_8.txt
- proxdist-master/keys_zhou_lange_2019/misc/spm/losses_512.txt
- __MACOSX/proxdist-master/keys_zhou_lange_2019/misc/spm/._losses_512.txt
- proxdist-master/keys_zhou_lange_2019/misc/spm/W_256_66314_1.txt
- __MACOSX/proxdist-master/keys_zhou_lange_2019/misc/spm/._W_256_66314_1.txt
- proxdist-master/keys_zhou_lange_2019/misc/spm/X_8_3.txt
- __MACOSX/proxdist-master/keys_zhou_lange_2019/misc/spm/._X_8_3.txt
- proxdist-master/keys_zhou_lange_2019/misc/spm/SPM.R
- __MACOSX/proxdist-master/keys_zhou_lange_2019/misc/spm/._SPM.R
- proxdist-master/keys_zhou_lange_2019/misc/spm/X_8_2.txt
- __MACOSX/proxdist-master/keys_zhou_lange_2019/misc/spm/._X_8_2.txt
- proxdist-master/keys_zhou_lange_2019/misc/spm/K_32.txt
- __MACOSX/proxdist-master/keys_zhou_lange_2019/misc/spm/._K_32.txt
- proxdist-master/keys_zhou_lange_2019/misc/spm/X_128_1.txt
- __MACOSX/proxdist-master/keys_zhou_lange_2019/misc/spm/._X_128_1.txt
- proxdist-master/keys_zhou_lange_2019/misc/spm/glassotime_32.txt
- __MACOSX/proxdist-master/keys_zhou_lange_2019/misc/spm/._glassotime_32.txt
- proxdist-master/keys_zhou_lange_2019/misc/spm/W_64_44500_5.txt
- __MACOSX/proxdist-master/keys_zhou_lange_2019/misc/spm/._W_64_44500_5.txt
- proxdist-master/keys_zhou_lange_2019/misc/spm/W_16_30600_2.txt
- __MACOSX/proxdist-master/keys_zhou_lange_2019/misc/spm/._W_16_30600_2.txt
- proxdist-master/keys_zhou_lange_2019/misc/spm/W_128_50730_9.txt
- __MACOSX/proxdist-master/keys_zhou_lange_2019/misc/spm/._W_128_50730_9.txt
- proxdist-master/keys_zhou_lange_2019/misc/spm/W_16_30000_8.txt
- __MACOSX/proxdist-master/keys_zhou_lange_2019/misc/spm/._W_16_30000_8.txt
- proxdist-master/keys_zhou_lange_2019/misc/spm/W_512_98270_1.txt
- __MACOSX/proxdist-master/keys_zhou_lange_2019/misc/spm/._W_512_98270_1.txt
- proxdist-master/keys_zhou_lange_2019/misc/spm/W_8_20000_5.txt
- __MACOSX/proxdist-master/keys_zhou_lange_2019/misc/spm/._W_8_20000_5.txt
- proxdist-master/keys_zhou_lange_2019/misc/spm/X_64_10.txt
- __MACOSX/proxdist-master/keys_zhou_lange_2019/misc/spm/._X_64_10.txt
- proxdist-master/keys_zhou_lange_2019/misc/spm/X_512_8.txt
- __MACOSX/proxdist-master/keys_zhou_lange_2019/misc/spm/._X_512_8.txt
- proxdist-master/keys_zhou_lange_2019/misc/spm/X_16_5.txt
- __MACOSX/proxdist-master/keys_zhou_lange_2019/misc/spm/._X_16_5.txt
- proxdist-master/keys_zhou_lange_2019/misc/spm/X_32_4.txt
- __MACOSX/proxdist-master/keys_zhou_lange_2019/misc/spm/._X_32_4.txt
- proxdist-master/keys_zhou_lange_2019/misc/spm/X_32_5.txt
- __MACOSX/proxdist-master/keys_zhou_lange_2019/misc/spm/._X_32_5.txt
- proxdist-master/keys_zhou_lange_2019/misc/spm/X_16_4.txt
- __MACOSX/proxdist-master/keys_zhou_lange_2019/misc/spm/._X_16_4.txt
[truncated: 237 more entries]
