# Supplementary material for: Proximal Distance Algorithms: Theory and Practice
Source: J Mach Learn Res. Author manuscript; Available in PMC 2019 Oct 24. (PMC6812563)
Supplement: code [file NIHMS1053815-supplement-code.zip › proxdist-master/keys_zhou_lange_2019/misc/spm/X_256_9.txt]

 8.31632523369e-02 -3.16576057957e-02  2.14350668447e-03  1.04487182579e-02  6.52424981132e-03  6.23637568763e-03  1.81905075162e-03 -1.28956565421e-03 -1.12820832485e-03 -1.51199363309e-03 -1.49096094415e-05  2.31400876455e-03 -4.17385756080e-04  2.97337346070e-06 -2.45711763368e-03  1.00790524661e-04 -3.80457635645e-03  2.24947691725e-03 -7.03917416444e-04  7.62362510487e-05 -1.45781300926e-03  1.98311388675e-03 -4.14450488130e-04 -2.65959732004e-03 -9.38446426250e-04  7.68153754344e-04 -3.14831070078e-03 -3.82602905339e-03  2.84284538226e-03  6.00920766805e-05  3.04923618834e-03  1.32393469318e-03 -1.15846655881e-03  1.10341512897e-03  3.07077831417e-03 -4.15255332768e-04  1.91607137806e-03  1.23350657799e-03 -5.23692804655e-04 -5.63373306922e-03 -8.20179633063e-04  2.83133353397e-04 -3.92877471275e-05  2.03763926476e-04  1.80986977793e-03 -1.67781630170e-03  7.65618890412e-04  1.78182160861e-03  2.77904449939e-03 -3.01199426011e-05  3.95484261118e-03  2.77228668361e-03 -4.23140581102e-03  1.25520314274e-03  1.64775293424e-04  1.76645494394e-03 -3.30476585981e-03 -1.30202031341e-03 -5.17386791064e-04  9.84021401551e-04  1.14272038691e-03  3.82116209537e-03  7.25174843298e-04  1.55508461172e-03  6.28736966799e-03 -1.24592072130e-03  1.65740246408e-04 -8.47884826183e-04 -3.19861601327e-04  2.37941011576e-04 -3.56102344898e-04  2.37186358862e-03 -8.02198090207e-04 -2.59899345408e-03  3.12721991296e-03  1.72808082599e-03  2.88258978656e-03 -2.63583552545e-03  9.59539748064e-04 -1.03755392237e-03  1.85844685794e-03  6.71531553838e-04  9.06707892956e-05 -5.61271674972e-04  1.81741088145e-04  8.79784253121e-04  1.65295245620e-03 -1.70431910357e-03  1.57984226321e-03  1.34049593143e-03 -1.35868765175e-03  9.30059663030e-04 -5.08632741358e-04 -7.51931067138e-04  7.54204984097e-04 -3.64381935764e-04 -6.55954653233e-04 -3.77376110074e-03 -2.11498427183e-03 -9.02597140168e-04  3.45738099135e-03  1.20463884334e-03  3.17299755218e-03 -1.75104087626e-03 -2.88090786785e-03  5.30445178825e-05 -1.41679020757e-03  7.28405110346e-04  1.17757983987e-03  1.72703944606e-03 -6.23182544385e-03 -2.09334928461e-03  3.00491115359e-04  2.95144797574e-03 -1.23173374837e-03 -2.52916486599e-03  3.57034130923e-03 -1.98820969792e-03  3.66923667519e-03  2.26780317869e-03  1.02331816609e-03 -1.34647512693e-03  7.31057059951e-03  4.06779008088e-04 -3.76976454098e-03 -2.45655812052e-03 -4.34675446223e-03  2.89124610363e-03 -2.04910293100e-03 -7.63512777264e-05  4.75640686589e-03 -1.82453976808e-03 -1.82982438497e-03 -9.90200997836e-04  1.40205373989e-03  1.81953932280e-03  1.86343715395e-04  3.83265352755e-03  3.10324690679e-03  2.23535337605e-03  3.11426328204e-03  2.97200102693e-03  2.03021266125e-03  5.06507435028e-04 -2.42830085949e-03  1.21966785802e-03 -3.80022052476e-03  2.21354924557e-03  1.01351389639e-03 -1.43118784944e-04  4.28187017551e-04 -2.21594983517e-03  5.36184410015e-03 -1.44351251153e-03 -2.00063094352e-04 -5.39058092000e-04 -2.40315780786e-04 -6.24170626183e-04 -4.65201892938e-03  1.96043183520e-03 -2.10189926053e-04 -1.91781879003e-03  1.06119605694e-03  3.86988607937e-03 -3.73402349726e-03 -2.10287358408e-03 -1.94288711845e-03 -1.42362849039e-03 -2.20064001837e-03  9.95526476030e-04  3.28576398136e-03 -5.18872106583e-03  4.89058338791e-04  1.84042475586e-03 -1.91638732882e-03 -3.25449811929e-04  2.31175858769e-03  3.77480082858e-04 -2.26981836066e-03  1.09388439160e-03  6.20496808876e-03  2.81169347030e-03 -8.16985671146e-04 -3.21408054976e-03 -2.39526724729e-05  6.65438566115e-04 -3.68998508360e-03 -4.62342422725e-04  3.74533513222e-04 -9.61682288184e-05 -2.28713349850e-03 -2.42893214409e-03  8.99074855844e-04 -9.70809225375e-05  5.24777656750e-03 -1.43498293119e-03  1.18748007639e-03  1.43758627399e-03 -5.93688614127e-04  4.12526983103e-04  1.95019412565e-03 -4.98853670187e-04 -3.58417134826e-03 -8.91311524463e-04 -3.90019202397e-04 -1.35537359057e-03 -1.92649102364e-03 -1.13736861387e-04  2.52259304657e-03 -1.01201734484e-03  2.49222210089e-04 -1.19343333670e-03  2.91346211699e-03  4.24407631063e-03 -2.92506408530e-03 -2.68777469760e-03 -3.74763385225e-03  6.42967352292e-04  4.57422541702e-03 -1.31599230335e-03 -4.52359479155e-03  4.85611811182e-04  2.51097827455e-03  1.65146343122e-04 -3.52959536140e-03  2.83254669730e-04  2.29892009207e-03  2.45965431669e-04 -3.86644497734e-04  2.86916833586e-03 -2.15676988988e-03 -6.07219621376e-04  2.42791894059e-03 -3.75164149854e-03  4.69392634141e-03  4.85135209504e-04 -1.28869616408e-03  1.40861330706e-03 -2.14135794910e-03 -1.27414399692e-03  1.09849907487e-03 -3.68515073101e-03  2.25265567729e-03 -2.78739451464e-03  1.18094123453e-03  1.44770389829e-05 -1.04787400399e-03 -4.22929526985e-03  7.02811389271e-04 -2.37702809660e-03  2.82267111283e-03 -1.31949821516e-04  1.04095880918e-04  1.61181801049e-03  2.52375405743e-03  3.94416435896e-03
-3.16576057957e-02  1.01358918072e-01  4.48800410816e-03 -4.71699804464e-03 -6.34141508089e-03 -5.41945975325e-03  1.02836612179e-03 -6.89684388527e-04 -1.83516152211e-03 -1.18895359673e-03 -4.01037393285e-04 -1.79801617283e-03  5.67437714758e-05 -3.95840870356e-03  4.27292663660e-04 -4.01867718698e-03  3.98478627818e-03 -2.71449832925e-03  5.70251894159e-03 -5.27721238381e-03  2.28115185676e-03 -7.79738553218e-04  4.90478342290e-04  1.25892836383e-03  2.20357323707e-03 -1.68771146995e-03  3.53502968762e-03  4.72764551110e-03 -8.35195329309e-04  1.54212288965e-03  2.87109798777e-04 -2.55094626930e-03 -5.28232583595e-04  1.61826994512e-03 -2.46339054163e-03  2.05454334742e-03 -6.46597150330e-04 -1.33769391479e-03  2.84117485886e-03  3.45868567728e-03  3.57205766560e-03  1.25772151084e-03  3.10812178826e-03 -4.70621341371e-03 -5.79583470073e-03 -5.36328520781e-04  4.60154303454e-03 -5.50425348765e-05 -3.40619517966e-03  7.94123933244e-04  1.28448877286e-05 -2.80879987388e-03  2.28676008335e-03 -1.37117461860e-03  7.88177435608e-04 -2.64563220192e-03  2.20212961455e-03  1.83914671884e-03 -9.78437788972e-04 -2.43196767050e-03  5.48908135144e-03 -2.55483710803e-03 -5.44127817664e-03 -4.13447104408e-03 -2.44297421211e-03  3.47697399091e-03 -1.06337376300e-03 -7.80984935879e-04  3.55269471683e-04  2.67654122544e-03  2.94403519476e-03  1.21848818281e-04 -9.57395855283e-04  1.55280036890e-03 -2.80809646926e-03 -1.31516425227e-03 -6.60333127601e-03  1.14843722513e-03 -1.92757569675e-03 -3.94008804421e-04  3.77571654495e-04  2.96763010490e-04 -3.84896004959e-03  7.14754698736e-04  5.51848368558e-04  3.60213826716e-03 -2.51341903432e-03  4.29609806297e-03 -5.68522553875e-03 -2.82834607068e-04 -5.12177978022e-04 -4.02215803147e-03  1.98861528085e-03 -4.43176330031e-04 -2.50379525363e-04 -2.28456856774e-03  2.07156625506e-03  4.21885763224e-04  1.45373015392e-04  4.83918595458e-04 -2.58381652001e-03  9.34649798922e-04 -4.36727519178e-03  1.78850870654e-03  2.41101980408e-03 -2.30978917918e-03 -9.63320878591e-04 -5.85593123808e-04 -1.53493568857e-04 -1.11847905439e-03  9.26716906441e-03  2.00916039655e-03 -1.24387207653e-04 -1.31795385751e-03  1.26261824655e-04  4.05079641902e-03  1.58964713490e-03 -1.60506067585e-03  9.89286169863e-04 -7.11794969319e-04 -1.16190886724e-03  1.33992612459e-03 -4.47936089207e-03  5.76130012842e-04  7.90258114945e-04  3.47090144372e-04  3.35352138733e-03 -2.05516854478e-03  2.67319855997e-03 -1.07428015403e-03 -3.50538730910e-03 -3.09006736123e-04  2.23667199839e-03  4.30580566279e-03 -4.58645881408e-03  2.06705051447e-03  9.57373123137e-04  3.52325336228e-03 -1.10997085310e-03  9.60052068184e-04 -2.51977466554e-03 -5.37020872730e-03 -4.01360717499e-03 -5.96414833599e-03  2.64211742736e-03  2.59718569156e-03  3.37511008924e-03  1.24953203339e-03  9.49175376589e-05 -1.47645914347e-03 -1.89938459032e-03  1.36471285186e-03 -7.90049643840e-03  2.85814590006e-03 -2.40544493749e-03  2.07595812962e-04  1.12902207363e-03  2.23164531355e-03  9.48037756851e-03 -4.84580274733e-03 -7.58039599371e-04 -2.57174472786e-04 -2.83374939305e-03 -2.90771014888e-03  4.37888299212e-03  1.35516772694e-03  5.38230040534e-04 -2.33113617878e-03  2.04191795855e-03 -2.93476030532e-03 -3.59279904447e-03 -6.07838488078e-04  2.37604904660e-03 -1.20190780817e-03  2.38128580785e-03  1.15803764532e-03 -2.13801250023e-03  1.35139432064e-04  2.49914827189e-03 -2.97452087668e-03 -1.99273633266e-03 -4.34405282144e-03  2.55587913632e-03  1.46141058947e-03  8.08752657357e-04  1.16743004684e-04  3.62077655621e-04  6.54088852882e-04  9.75262718193e-04  2.67827737460e-03  6.47521697884e-04  4.51179537743e-03 -1.76881449228e-03 -1.38745038050e-03 -6.37841318481e-03  4.96491224215e-03  2.79755667649e-04 -6.56923503718e-05  1.52739048597e-03 -1.09839293120e-03  1.87432502250e-03 -6.20088072628e-03  5.20644554555e-03 -4.22087284119e-03  1.91647347303e-04  7.68468382651e-04  2.48814454476e-03  1.42273778557e-03 -3.95854186372e-03 -1.36874042961e-03  2.63285921355e-03  3.23253004998e-03 -1.93148947767e-03 -2.44512283631e-03  5.79041183718e-03  5.48632747361e-03  6.35569127745e-03 -1.88284534623e-03 -3.77868837771e-04  4.25721342155e-03  1.56407443478e-03 -9.35040945753e-04 -4.31004019295e-03  1.30724765235e-04 -5.94160039070e-04  2.06104946491e-03 -3.67373890417e-03  8.11613339174e-04  2.23358100502e-03 -2.42788795507e-04  2.77224591259e-03  6.11663564343e-03  3.37466583431e-04  1.03267250451e-03 -2.97536401653e-03 -5.88155431380e-04 -1.86829518647e-03 -1.23468655687e-04 -1.01273833117e-03  3.26629455344e-03  1.93168523987e-04  2.35069672601e-03 -2.37532843591e-03  2.72377755096e-03 -9.67352374513e-04 -1.94135128013e-03 -2.55497479959e-03  7.87263915379e-03 -1.43474416684e-03  1.99408181228e-03 -3.31651148166e-03 -7.38391335613e-04 -8.68476734876e-04 -1.46623538629e-03 -3.99691439117e-03 -1.56158485035e-03
 2.14350668447e-03  4.48800410816e-03  1.03666545390e-01 -5.90440220506e-03  4.60866442079e-03  1.22425115423e-02 -5.20021246545e-03 -4.71567565271e-03  3.38935432710e-03  4.21678161431e-04 -4.72492980572e-03 -1.68351466228e-03  1.19696714624e-03 -1.64288862312e-04  2.90725290994e-04  2.31818665311e-03 -6.35405270749e-03  3.55888380953e-04  1.00431320906e-03  3.29927333772e-03 -8.58841984126e-04 -1.18874168486e-03  4.20927016600e-04  2.14473265044e-03 -8.28647475207e-07 -8.87377399407e-04  1.68391761108e-03 -3.07605674280e-03 -1.99391972141e-03 -7.01446216884e-04 -3.26983767013e-03  1.72924459758e-03 -4.56180841874e-04  3.31474670955e-04 -5.51111253337e-03 -6.56462976626e-04 -3.69983075392e-03  1.76458986367e-03 -3.28074549978e-03  2.30112018866e-03  3.44600194370e-03 -1.23473771164e-03 -8.43982627218e-04 -1.16403876616e-03 -2.51653209766e-03 -1.86930467155e-03 -3.21277960959e-03 -4.34553936501e-03 -3.54813430302e-04 -4.65695572692e-03 -8.23323172879e-04  9.01860932685e-04  3.54723224941e-03  1.60679155850e-03 -3.42300890885e-03 -3.07489642112e-03 -4.82367676821e-04  5.70822773139e-04 -1.17029388348e-03 -2.79940394383e-03  4.48403125907e-03  4.15824528731e-03  8.15616246894e-04 -4.68538545995e-03  3.24949940518e-03 -1.44269639493e-03 -7.80362229655e-04  3.80759761062e-04 -4.76435685716e-03 -6.27698996955e-03  4.51921512743e-03 -3.91603168015e-04  4.86587945442e-04  3.75157851327e-03  4.69755807945e-04  2.19623887938e-03 -1.13261108239e-03 -3.50844178461e-03  2.20573829900e-03  2.24663474041e-04 -4.90210111477e-04  6.23942463843e-04  5.44297483124e-04  4.38750925451e-04 -2.40070397229e-03  3.96196153106e-03 -2.67150801498e-03  4.57017739503e-03 -1.96227263049e-03 -1.46326246617e-03 -4.80224880589e-03 -4.36138438775e-03  2.27298381000e-03  8.11963176778e-04  8.70881967161e-04 -3.40809718699e-03 -9.18883627707e-04 -7.63457034985e-03 -2.38039630903e-03 -3.83611972970e-03  4.14009883438e-03 -4.95177236291e-04 -3.94715061668e-04 -1.49639184668e-04 -3.77687945219e-03 -3.75353058459e-03  3.42639173902e-04 -4.39363046433e-03  1.96633115858e-03 -3.40716216939e-03 -1.99741304263e-03 -5.41227406678e-04  1.16486827271e-03  7.91661765525e-03 -8.31621782080e-04  1.81931178304e-03  2.06378201982e-03 -2.02393800369e-03  2.05930303116e-03 -4.16405435716e-03 -5.89984274946e-04  1.57674772743e-03  1.08744020114e-03 -2.99024147433e-03  4.83317877836e-03 -1.94886023724e-03 -1.33134003073e-03  2.31997516444e-03  4.70907475012e-03 -5.59698179207e-04  3.75557429160e-03 -1.25371124010e-03 -5.67608019209e-04  8.92702462283e-04  2.21947676117e-03  7.98706701070e-03 -2.06002968482e-03 -1.15650772806e-04  4.94765138928e-04 -2.61138550671e-03  6.45542400567e-03  9.86045407182e-06 -7.49749413113e-04  3.18618274107e-03  2.17216852914e-03 -3.91418568073e-03  3.30335393656e-03 -5.37015027184e-04  3.07079921176e-03 -3.21312499337e-03 -2.64327412154e-04 -6.12312531237e-03 -1.00937191755e-03 -1.05337423894e-03 -6.03470607141e-04 -2.53035322697e-03  3.83610757264e-03 -1.06678614169e-03 -4.87622736619e-03  2.49635390437e-03 -1.41869296606e-03 -7.05858900730e-03  2.82786327275e-03 -1.42311236118e-04  2.89611109106e-03 -4.32356287199e-03 -1.94215801735e-03 -9.43891296163e-04 -2.23483157592e-03 -5.36709344429e-03 -4.84568045971e-04  5.43396357883e-03  3.19940689867e-03 -1.22115999109e-03 -3.73009779551e-04  1.58423808935e-03 -2.99776111891e-03 -2.16841014764e-03  5.43103927816e-03  2.33813732586e-03  7.07325105337e-03 -1.73896503366e-03 -1.45694441886e-03  4.67700423628e-04 -4.56053323829e-03  1.08001400620e-03 -4.45212330697e-04  1.05009711061e-03 -2.76302275729e-03  4.46579278231e-04 -5.84738890980e-03  4.31701734072e-04  1.45211768294e-03 -4.25291323489e-03 -4.87000950806e-04  3.00201756113e-04  7.19415159450e-03  2.90511709646e-03  1.91709821432e-03  1.21021097916e-04  4.17069427456e-03 -4.12320610217e-05 -2.79757714404e-05 -2.74512116058e-03 -1.30279557288e-03  2.01276133678e-03  4.29094001902e-03  1.34186561326e-03  5.61946395844e-04 -1.44809514852e-03 -3.17354939211e-03  1.79048940529e-04 -8.30037788761e-04  2.24029501989e-03  6.27966731996e-03  4.64459718901e-03  1.26807955930e-03  1.21820491474e-03  3.59997778371e-03 -2.41584410528e-03  9.32126477518e-03  2.63435442983e-03  5.41294927654e-03 -4.15716538570e-03  3.45580998031e-03  5.16630979159e-03 -9.48998131363e-05 -1.06000875833e-03  1.11381213790e-03 -5.88530401518e-04  5.67759691024e-03  2.45203178769e-03  5.13966571122e-04  5.13034613722e-03  7.56197574564e-04  8.07460299734e-04  1.51906617396e-03  4.86220094011e-03  1.75864206129e-03 -1.56245725985e-05 -2.38935968523e-03 -7.41740630897e-04 -3.01798290287e-03 -4.00332990536e-03 -5.24543834446e-03 -1.54059299545e-03  7.69823353868e-03 -6.04740078192e-04  1.78487547964e-03 -2.59290787439e-03 -3.87952121715e-03 -5.29127903122e-04  1.09746792590e-03 -1.35016600928e-03 -1.46831604770e-03 -1.91270707281e-03
 1.04487182579e-02 -4.71699804464e-03 -5.90440220506e-03  1.17396482283e-01  2.73281974909e-02  1.84758566339e-02  1.05331711965e-03  2.40780436213e-03 -1.55201649802e-03 -5.97150547583e-05  1.64309957382e-03 -2.76384614052e-03 -3.62664504606e-03 -7.71630297811e-04 -2.33248576648e-03  6.97253477757e-04 -5.12316142952e-04  1.73410918923e-03 -2.02226564023e-05 -1.18437053950e-03 -1.54559536591e-03 -2.00990938335e-03  3.29176922444e-03  9.53408597220e-04  2.83397714918e-04  4.10206213032e-04 -6.37064405100e-04  1.60297483948e-03 -7.15053486702e-04 -1.75691139480e-03  3.26059940854e-03  1.41684701461e-03  4.21981426222e-03  1.79654811288e-03  2.18197434592e-03  1.33794228221e-03 -2.36692568109e-04  2.89473031797e-03 -1.00545819043e-03  1.87984255214e-03  4.41323667632e-03 -1.17507997122e-03 -3.64171655430e-03  1.77580418717e-03  1.99390528599e-03  1.96116485419e-03 -5.14584282381e-03  1.36758764399e-03 -1.75146731800e-03  1.99382439717e-04  2.29243540156e-03  1.04335187734e-03 -8.06024079593e-04 -5.07438661520e-03  1.44878274398e-03  1.84309425306e-03  6.56192427966e-04 -2.00208051877e-03 -3.56797493894e-03 -4.26709143418e-04  1.09263465395e-03  2.65226650029e-03  1.27154665064e-03  2.90000416171e-05 -4.60969633039e-03  1.95496514610e-03  2.97479108627e-03 -3.94497466667e-03  1.72427967171e-03 -6.11427108552e-03 -1.92225387374e-03  1.04293021273e-03  1.87075521465e-03  1.55949336155e-04 -1.43134975364e-03 -6.69064396364e-04 -3.25820368532e-03  6.30115166338e-03  8.72187459190e-04 -2.79121434740e-03 -1.20896095992e-03  2.51559264324e-03 -4.25080871055e-03  5.57993152042e-03 -1.74519118600e-03  2.22455225279e-03 -1.29719610727e-03  2.56349299513e-04  4.88416938571e-03  2.77445768874e-03 -3.61609549547e-03  5.59981845379e-04  3.25222792960e-03  8.99825157812e-04  2.95024289649e-03  7.83681361547e-04  1.33799896522e-03 -7.13355425288e-03 -5.86536308807e-03 -8.90606127184e-04  8.41417368475e-03  5.10346972211e-04  5.85976410263e-03 -2.91043551494e-03 -2.68707322076e-03 -2.46236342324e-03  7.83547130870e-04  6.55246653015e-05 -3.99699181847e-03  1.31186831565e-03  3.16201059117e-04  1.18871875826e-03 -1.47921437271e-03 -1.66453230111e-03  9.38950836365e-04  6.32117042538e-04  2.81421735000e-04  4.41672453173e-04 -4.75348936889e-04 -2.98053735473e-04 -2.97130912842e-03  6.12419199459e-04  6.04169446877e-03 -2.57258233172e-03 -6.13094199733e-03  4.60048153436e-03 -6.12755116300e-03  6.78828980659e-03 -8.00030642533e-04  1.25623947549e-03  5.55337466894e-04  1.13223285773e-03  2.21011339905e-03  1.23341171569e-03  2.37969651263e-03  1.63205851145e-03 -1.95835079650e-03  8.73724317411e-04  4.30584317957e-03  1.28310739561e-03 -2.50366494022e-03  4.73121729020e-03 -3.44132475471e-03  8.20561229726e-04 -5.29186473057e-03 -1.61095902936e-03  8.48366778031e-04 -2.43603983756e-03  1.42561840821e-04 -2.69766842896e-03 -9.31413911823e-04  9.26590741965e-04  2.40730938630e-03  4.62740980466e-03 -3.28173411335e-03  1.57812080612e-03  1.29963314994e-03 -2.22275176593e-03  1.28223874286e-03  8.83455208650e-04  2.51650002592e-03 -9.14106522025e-04 -5.85463329377e-04 -6.02856577140e-04 -2.20883504105e-03 -7.93703299176e-03  1.12960731008e-03  3.68525471452e-04 -1.60672135200e-03  6.23769411631e-03 -4.32331543944e-03 -1.00545038383e-03  1.06069288135e-03 -3.21697484243e-03  5.14259766888e-04 -6.74532072478e-04  9.52480091754e-04  1.74483003978e-03 -4.49786024500e-03  3.56809122934e-03  2.16849044416e-03 -4.96390549642e-03  2.30389963624e-03 -4.21596162736e-03  5.75604071075e-03 -1.46507349336e-03 -3.96382165722e-03  2.69015087034e-03 -5.95481128385e-04 -1.60968337689e-03 -1.83641789043e-03 -1.70447474729e-03 -6.43553767223e-04  1.11505035320e-03 -8.58477711224e-04  1.66763150759e-03  9.71918498764e-04  2.78439456677e-04  3.49402886010e-03 -1.05424890742e-03  1.90751500908e-03 -4.99654327557e-03 -9.73223029991e-04  4.29063047629e-03 -1.24207684939e-03 -9.71224081089e-04  3.91916608046e-04  1.06277522182e-03  8.36754440258e-04 -4.57792793100e-03 -1.73136916965e-04  1.29562067393e-03 -4.67585010308e-04 -2.10676915604e-03  4.44480212233e-03 -6.17363032178e-03 -5.02900041980e-03  4.19159407163e-04 -5.29844947992e-04  7.20349230416e-04  1.48933143228e-03 -3.69920336302e-03  4.43670859342e-03  4.52197631722e-04  2.36588026373e-03  1.84808814119e-03  9.96081751191e-04  2.19868747749e-03 -2.14836885429e-03  5.41364319748e-03 -1.24690662910e-03  1.48986198348e-03 -5.41185385504e-03  1.60516053731e-03  4.47790386454e-03  2.72147718394e-03 -2.59488481851e-03  2.54463893259e-03 -1.76422621030e-03 -3.36696697964e-04 -1.47504242625e-03  1.42604771941e-03  3.18013808385e-03  1.16030572911e-03  3.71370665816e-03  5.25529505592e-04  1.85578648909e-04 -6.73066217669e-03  1.70060701742e-03 -6.64038690537e-04 -2.48418244215e-04  6.18839565799e-04  5.42600448435e-04  1.44960623806e-03 -2.81075270097e-03 -2.46433902648e-03
 6.52424981132e-03 -6.34141508089e-03  4.60866442079e-03  2.73281974909e-02  9.14052773599e-02 -5.64863743596e-03  5.68996465043e-03 -7.63265746058e-03 -3.04272126120e-03  1.12917687589e-03 -2.09381492126e-03  7.31990698648e-04 -2.20374914666e-03 -2.23533703652e-03 -1.14974675116e-03  4.32942551058e-03 -2.68276576608e-03  1.61780047004e-03 -4.85385523041e-03  3.64144226705e-03 -2.36027385682e-03  4.65145905867e-03  5.26350148727e-04 -2.36579959853e-03 -2.46031810065e-03  7.17123132379e-03 -3.00803661543e-03 -4.83235055250e-03 -5.62310539059e-04 -6.39448981403e-04  1.14874890079e-03  1.07063917016e-03  9.46037709416e-04 -1.42816179374e-03 -2.56711406319e-03  1.08209266039e-03 -1.49652169337e-03  2.42086469815e-03 -1.78602774322e-03 -4.00491290682e-04  5.70055457180e-03  8.17403839414e-06  1.75979821516e-03  1.81105757350e-04  1.01951812709e-03  1.41165920554e-03 -8.74073967841e-03 -3.20094307462e-03  9.36683845513e-04  3.80327491391e-03  3.12404214517e-03  2.15705207673e-03 -6.18665603992e-04 -1.68360750149e-03 -1.01108096222e-03  1.62389153503e-03 -1.12287394599e-03  2.43188055015e-03 -1.12729201494e-03  1.17262645573e-03 -1.28891752471e-03  1.95499239001e-04  4.56195912934e-03 -1.11521926582e-03 -4.27124862967e-03 -1.01331125281e-03  9.04510521075e-04 -2.14805974671e-03  2.48899365434e-03 -4.69785145894e-03 -2.81916263625e-03  3.80342374760e-03  2.87292738834e-03 -9.90425628674e-04 -2.64944048408e-03  1.56045690240e-03 -2.43561417300e-03 -3.85558813495e-04  1.29332957058e-03 -6.50437370507e-04  8.05525553138e-04  2.34392447843e-03  1.55333925709e-03  2.80524334139e-03 -1.29119764026e-03 -3.75407200194e-04 -3.11506058820e-03  1.10784711090e-03  3.17934566106e-03 -4.96554602976e-03  1.99239087218e-03  2.28261540237e-03 -6.20101299892e-04 -9.72918675438e-04  1.57179131257e-03 -1.84293073479e-04 -4.36528109305e-03 -7.02216475789e-03 -1.86391935086e-03  6.59578338633e-04  5.04409501351e-03 -4.48346296530e-03  1.59475818915e-03 -4.22819379327e-03 -1.74082746888e-03 -4.71795531155e-04  3.36682083406e-03 -3.04652463579e-03 -2.58484516196e-03 -2.81937972331e-03  2.18463294492e-03  1.08087061051e-03  2.59544694617e-03  1.13126045490e-03  2.33699221999e-03 -2.16067546186e-03  9.97242222882e-04 -8.71929353276e-04 -5.77254838175e-04 -1.33420544582e-03  1.37450569082e-03  8.69019677474e-04  1.76340305152e-03  5.13533230594e-04  4.41985781543e-03 -2.82852498546e-04 -4.11636473887e-03 -1.00619208849e-03 -2.24117849017e-03  1.54209384753e-03  2.02713605037e-03  5.51312382633e-04 -2.85658892654e-03 -1.52373798104e-03  2.95950792256e-03 -2.07741946934e-04 -2.75681413154e-03 -2.43859253807e-04 -1.82237981109e-03  6.12879166795e-05 -1.87979985579e-03  4.45267821371e-04 -3.02300324123e-03  3.96219682032e-03 -3.57087847119e-03 -4.46106517496e-04  7.69010287452e-04 -2.96095911698e-03 -1.54553488443e-04 -1.02425560024e-03  3.91868052172e-03 -1.26131889588e-03 -5.39204467125e-04  1.76132823365e-03 -5.19977267632e-03 -7.03251499505e-04  1.50727517986e-03  3.41729687003e-04 -2.19320802997e-03 -3.47895506525e-03 -2.18745401813e-03  3.82660121580e-03  1.08137794028e-03 -7.60036167325e-04  1.71543374309e-03 -6.17211447317e-03  1.57825718263e-03 -1.42760746146e-03 -2.65318061061e-04 -3.51218030823e-04 -3.77242514511e-03 -9.47101538500e-04 -2.51895307024e-03  8.42993415401e-04 -1.01955545861e-03 -2.13296996448e-03  1.84722109141e-03  9.65601667165e-04 -1.61554721340e-04  9.50666868884e-04 -1.39049802573e-03 -1.08454102887e-03  1.52877364114e-03  9.86875945671e-04  2.79144505850e-03  1.93973495773e-04  2.28684853575e-04 -2.74204209875e-03 -3.19400887435e-03  3.21332932141e-03 -6.57980510094e-03  1.46241862079e-03 -6.75522929929e-03 -2.08647476240e-03  1.10739431002e-03  1.68511408669e-03  5.43347929175e-04  1.37931674388e-03  7.86928120324e-04 -4.52530050195e-04 -1.17057137146e-04 -5.08647011922e-03 -1.22987157795e-03  4.82706339482e-03 -7.22128251758e-05 -4.75938362055e-03 -1.75546130010e-04 -8.76747124715e-04  1.99723772172e-03 -1.07922986315e-03  2.08580582876e-04  2.12859194908e-04 -1.08767550325e-03  7.76421591804e-04  2.43844547179e-03 -3.10875463989e-03 -1.08914257384e-03 -2.86714296167e-03  1.97377492305e-03  1.27186436854e-03  2.53621522235e-03 -3.48840733631e-03  7.17551118529e-04  9.61441317004e-04 -1.02183714269e-03 -9.82999247816e-04 -1.05448087384e-03  2.92097517897e-03 -4.89700746379e-03  2.30005193499e-03 -3.81469760549e-03  6.00846776128e-04 -8.77179101504e-04  7.29932208481e-04  2.36760025422e-03  2.67924619891e-03 -1.68505355317e-03  2.45126729555e-03 -3.01635408469e-03  7.90766238550e-04  1.29568057405e-03  3.26621005768e-03  3.69058295613e-04  3.88506907018e-03  1.60898545465e-03  2.13285415561e-03  1.75743986250e-03 -1.15482308590e-03 -4.04106679367e-03  9.29479483211e-04 -3.74800037985e-04  1.04037193591e-03  6.43595654403e-04  1.39678040400e-03  4.14927285486e-03 -5.58359451544e-03
 6.23637568763e-03 -5.41945975325e-03  1.22425115423e-02  1.84758566339e-02 -5.64863743596e-03  1.02206029984e-01 -3.32709687753e-03  6.81380101235e-03  2.28316403750e-03 -4.48317850474e-03 -1.00175871862e-03  6.18902227226e-04  1.71217383304e-03  7.99560846497e-06 -3.38141198940e-03 -4.40690892914e-03  1.62037956289e-03  1.76992624246e-03 -5.37248773076e-03  1.59845688475e-03 -3.33817282092e-03 -3.32074149708e-03  2.04290854515e-03  1.62941161255e-03 -2.64868803293e-03  1.73315467501e-03  5.68490904560e-04 -9.92314523760e-04 -2.11552959185e-03 -1.57092846053e-03 -3.19587059935e-03  5.86009251325e-03 -2.91615822971e-03 -1.00381245193e-03  5.94710739517e-03  1.42072481839e-04  1.43517036934e-05  3.34787002762e-03  3.24239361373e-05 -1.99569028786e-03 -3.83746423841e-05 -4.10998421940e-03 -9.36459439642e-04 -1.66951857162e-03 -1.63529837224e-03 -1.88028016146e-04  9.51596033513e-04  1.52566678357e-03 -4.03842226869e-04 -3.28415692865e-03  3.87665865115e-03 -7.45803498641e-04  6.32000855895e-03  1.27503006623e-03  4.23870251751e-03 -2.97353949794e-04 -1.49250835803e-04  2.92799522908e-03  1.31975932687e-03 -2.15765813224e-04  2.30603948133e-03  3.48899644429e-04 -6.47675474809e-04 -3.91380487611e-03  6.12821567020e-04  1.68820292989e-03  1.12203980911e-04  1.10897117662e-03 -8.86807041110e-04 -1.14749364466e-03 -6.34011595217e-03 -1.07313113026e-03  2.08662241040e-03  2.24971960590e-03  1.01469241651e-03 -1.81260652492e-03 -4.90951942931e-04  4.28836163442e-03  1.15230568300e-03  2.67272812839e-04  3.02874569838e-04  1.40925339925e-03  3.65415603981e-04 -5.25655364402e-04  2.04196026495e-03  2.21668902687e-03  2.51614425038e-04 -2.39584182985e-03  3.25226769589e-03  3.00776219520e-03 -2.84917917452e-03 -4.13008253893e-03 -1.17786110455e-04  3.90618699825e-03  1.25459673822e-03  9.90579509292e-04 -2.53277888138e-03 -3.52592515934e-03 -3.21344516690e-03  2.15191507349e-03  2.51777311957e-03 -9.95193101218e-04 -2.76622344595e-03  3.26817367239e-03 -4.71911626605e-03 -1.40095918887e-03  4.06195503438e-03 -3.63390639170e-03 -5.22212272581e-03 -3.94666743860e-03 -5.52784182953e-03 -3.12616091579e-03 -3.11478364253e-03  1.13464752946e-03  1.05257220199e-03  2.30384198196e-03 -7.04061158026e-04  1.54603062614e-03 -2.52561528113e-03  4.62317204350e-04 -7.94294135777e-04 -3.77640030116e-03 -4.55151481111e-04 -4.50502268092e-03 -9.24792097127e-04  6.46310492517e-04 -3.41611904546e-03  4.07659247994e-03  1.22462723928e-03 -3.18494471645e-03  3.92081635805e-03 -4.96712862616e-04 -7.00995796174e-03  1.15879927854e-03 -7.51378411523e-04  6.63210264145e-04 -1.85047058759e-04  1.49297531298e-03  5.06165452391e-03  1.38047375693e-03  4.45307350500e-03  1.10414732582e-03 -8.03637109421e-04  2.26004699448e-03 -2.00488479396e-03 -2.11928031183e-05  1.20739362379e-03 -2.88365561964e-04 -2.89375568413e-03 -3.47415298545e-03 -9.66164126476e-04 -1.91507840660e-04  6.67553019505e-03  2.17182928936e-03  2.19299199704e-03  4.29194979128e-03 -6.34084657246e-04 -4.56593871045e-03 -2.79495910933e-03  4.04617104799e-03  2.89489431382e-03 -4.29546807194e-03  5.12505394593e-04  1.68012073817e-03 -3.76652020282e-04 -3.12674860976e-03  1.39311836604e-04 -1.16289402535e-03 -2.74273468578e-03 -5.43537977857e-03 -4.43416789086e-03 -8.45232127571e-04  4.26765395776e-03 -4.07586445251e-03  6.52079779188e-04 -8.85092812258e-04  9.54760689798e-04 -3.59880316276e-04  5.18841865080e-04  7.07791769962e-03  8.25991277384e-03 -2.00627969815e-03  5.62985429178e-04  9.36452137117e-04  1.88177221507e-03 -2.61212106417e-03 -1.03670616611e-03 -2.07299318995e-03  3.02149927304e-04  2.02320787699e-04 -3.03059981840e-03  2.63105197092e-03  9.28072103087e-04 -1.47488132834e-03 -1.62621420795e-03  1.03863099028e-03  2.32198281724e-03 -2.53339746388e-03 -1.38858961121e-04 -8.36484647507e-04  4.85996078710e-03 -5.58490102984e-04 -5.99107943060e-04  3.46969469104e-04 -1.84378283953e-03  3.97416423213e-03  1.40056155677e-03  3.65905031454e-03  2.63661344620e-03 -3.51001898940e-03  1.40243850647e-03  3.76740061867e-03 -2.48281536297e-04  4.57460496621e-03  1.87803079350e-03  3.33666288106e-04 -1.24705704109e-03  4.46894774236e-03  7.21935422765e-03 -6.81558502404e-03  4.68109821543e-03 -4.54691081016e-03  3.54956962028e-03 -5.44572940596e-04 -1.53830408166e-03 -8.45554319347e-04  5.64713400049e-03 -1.03044844106e-03 -8.86884773277e-04  6.75413015948e-05  1.40924014672e-03 -8.77767079139e-04 -3.45234126139e-03 -1.51455758750e-03  2.98406677363e-03  3.83419823907e-03  2.70323932181e-04 -5.81113476849e-04  2.43201483744e-03  1.51827233416e-03 -5.79305125892e-03 -2.90921825205e-03  8.40711339149e-04 -6.93644190771e-03 -5.06591997180e-03  1.51356996086e-03  5.37724556109e-03 -1.14525085271e-02  6.46156613680e-03 -7.05415649301e-04  1.00748666198e-03  6.01572978822e-03  2.01077708811e-03  4.23527710672e-03  1.40563217863e-03 -4.53538548934e-03
 1.81905075162e-03  1.02836612179e-03 -5.20021246545e-03  1.05331711965e-03  5.68996465043e-03 -3.32709687753e-03  9.15430895442e-02 -2.24918616744e-03 -1.37984431457e-02 -8.23341833069e-03 -5.65067721621e-03  1.64383029151e-03 -2.94369682180e-03 -1.07885111505e-03 -5.95631179366e-04 -7.76232441833e-04 -3.20448113095e-03  5.70421464536e-04 -3.70716623884e-03  1.74035771370e-03  1.15114402248e-03  3.22239634866e-04  1.33605956910e-03 -9.59057818629e-04  9.04349674949e-05 -8.73840127274e-04  5.02812786011e-04  1.46889274748e-03 -2.01499691949e-03 -1.84554907169e-03  2.84371647568e-03  3.27951866484e-04  1.03705414710e-03  7.24868123489e-04  5.72265850193e-04  6.54330247849e-04 -1.57077575762e-03 -1.61917087338e-03 -1.25059401395e-03 -2.99553767450e-03  1.91915902834e-03 -1.17299791968e-03  3.69197488568e-03  3.71226049793e-03 -5.00732464046e-04  1.52992886975e-03  7.25738796350e-03  5.35218088544e-03  1.98632506645e-03 -2.31410000490e-03 -5.22583829980e-04 -3.07298736245e-04  3.77218931663e-04 -6.76074097199e-04  2.26199809526e-03  2.45645863314e-03  1.13120775798e-03 -1.50687253473e-03  3.08305133504e-03  1.73552647877e-03 -3.38804857636e-04 -2.66326287979e-03  1.27619781570e-03  2.01278135947e-03 -1.76321714636e-03  6.96336203552e-04  2.30867606850e-03 -1.28844256760e-03 -4.09087190793e-03 -3.43995811769e-03 -1.71482397652e-04  4.58612619508e-03 -2.87772260355e-03 -1.81225820821e-03 -1.84991799067e-03 -1.72865054021e-03 -4.05375540094e-04 -2.91631647772e-03 -3.46278530226e-04  6.44134094898e-04  1.43619555650e-03 -3.52839095584e-03  1.87047350360e-03 -1.72985174097e-04  4.65341983471e-03 -6.96041515121e-04 -1.68456691739e-03 -1.47539576933e-03  2.33406480975e-03 -3.19873954528e-03  3.02667202370e-03  4.72477998861e-03 -2.26350934968e-03 -2.09609177528e-03 -4.57789773930e-04  5.76517872173e-04 -1.10005603126e-03 -9.72881582620e-04  2.27895436436e-04  1.40713775444e-04 -2.05510360122e-03  6.19465076038e-04  2.43302433271e-03 -1.96075745786e-03  1.48785036070e-03  5.00644891782e-04 -2.80211157876e-04  4.42671194185e-03  2.20717797082e-03 -2.03345141590e-03  3.44215729362e-03 -2.93286587650e-03  1.83757087509e-03 -6.02507142017e-03 -1.04747848667e-03 -2.66527160199e-03  5.59793382775e-04  1.48570152905e-03  3.78319494200e-04  7.76111908756e-04  1.67606110424e-03 -8.55283433435e-04  8.36600993564e-04 -3.20659958477e-04 -1.67849708745e-03  9.20339759027e-04  2.05010477213e-03 -4.32077673690e-04  8.27215679154e-04 -6.38226327045e-04 -1.66525136126e-03 -2.79522770915e-04 -5.83227573514e-03  9.52066212815e-04 -6.37104577460e-05 -1.33611940529e-03 -8.73747682482e-04 -8.96190561880e-04 -3.82040203269e-03 -1.38491136445e-03 -2.35756239519e-03 -3.74283305158e-03 -2.50925728305e-03 -4.08995248586e-03 -1.91494798815e-03 -2.89656868213e-03 -1.59133950596e-03 -3.15255390093e-04  3.55836513730e-03 -2.01365233614e-03 -1.56431072374e-03 -3.88873921962e-04  2.83795383582e-03 -1.08980173395e-04  5.70737625413e-04  4.08820083098e-03 -1.74830325440e-03  1.30056572328e-03  3.11333018584e-03 -2.23006359968e-03 -1.54355526825e-03  5.36417450258e-03 -1.59752484263e-03 -7.13335527022e-04 -3.97064243061e-04 -1.70624217311e-03  3.12220464324e-03 -3.40136729198e-03  2.99724791889e-03  3.89849709449e-03  9.55823475776e-05 -2.30174116739e-03 -1.20080669302e-03  2.64417326381e-03 -1.06963938853e-04 -1.72548332404e-03 -1.78983562722e-03  1.87479656806e-03 -2.41837289033e-03 -2.37660374526e-03  9.67320197443e-04 -3.97141690984e-03  2.08521439467e-03 -3.09698908818e-04 -1.10085647784e-03 -9.26900137117e-04  8.93149664406e-04 -1.37022406353e-03 -6.09170781079e-04  3.65442001917e-03 -2.00990420067e-03  4.32615442933e-04  3.37192722338e-05 -8.24999126827e-04 -4.32939861293e-03  2.34825938476e-03  5.61598124950e-04  2.85566873876e-03 -2.63920516048e-03  2.07718141947e-03 -1.86407227166e-03 -6.01751104816e-05 -2.87590566467e-03  2.28422478731e-03 -2.60280190408e-03  1.82819438729e-04  5.01103594825e-04  3.62613774831e-03 -6.51889638193e-04  1.92680924535e-03  2.04966316393e-03 -4.75927526178e-04 -3.47041441210e-03  2.83414732633e-03 -8.48284234998e-04  3.54747372033e-04 -1.74204241255e-03  8.83907392304e-04 -4.70757537205e-03 -3.24533222785e-03 -4.74373238501e-03  4.82887459585e-03 -1.45980604487e-03 -3.67238754946e-03 -1.21170393343e-03  1.03733029589e-03  1.93864937863e-03  1.77400280541e-03 -2.56889038503e-03 -1.52483416901e-03 -5.09083472473e-04 -3.00891143691e-03  7.55952744105e-03 -2.87040211914e-03  1.86519335362e-03  2.85470980213e-03  1.00456538932e-03  3.01435726128e-03 -1.30591746879e-03 -3.58706514474e-04  3.50566347295e-03  2.65382739917e-03  8.60699956124e-05  2.81713029762e-03  2.10504809126e-03 -3.64013181027e-04  5.32845432219e-04  3.79754860872e-03 -3.08006732536e-03  2.79038402681e-03  4.22011309838e-03  1.38330040495e-03 -1.52471019291e-03  1.35234879233e-03  6.33118278268e-04 -6.28290372509e-05
-1.28956565421e-03 -6.89684388527e-04 -4.71567565271e-03  2.40780436213e-03 -7.63265746058e-03  6.81380101235e-03 -2.24918616744e-03  1.04404866572e-01 -7.31782313481e-03 -1.36921923476e-02  1.64193913970e-02  6.79942177622e-03 -1.57769602217e-03  1.06521859439e-03 -2.23081486813e-03 -4.95965566453e-03  1.47905317992e-03 -4.93434570958e-03  6.39928737082e-03  1.40599334691e-03  4.67818360930e-03  2.08507001196e-03 -1.44913536436e-03 -9.80422841119e-06  1.65914595511e-03 -2.39937766182e-04  1.36828774275e-03 -1.89559988488e-03  4.38292669458e-03  4.92306927319e-03  3.07086207359e-03  1.11317144994e-03 -2.95303439528e-03 -7.74526209405e-04  9.15021215041e-04 -3.48494944869e-03 -1.64795502838e-03 -3.77902818458e-03  6.96717318588e-04  1.69610338588e-03  1.29172864140e-03 -5.49242533796e-03  1.36616279359e-03  6.13331371099e-04  7.66589445265e-04 -1.67893914516e-03  3.74926258244e-04 -2.15072198779e-03 -1.77549579260e-03  5.47393269441e-03 -3.09382976260e-03  1.11880246130e-03  3.37425420897e-03 -8.94949665314e-04  1.59324933160e-04 -8.17273920900e-04  1.83391060042e-03  1.34486498428e-03  1.37892187032e-03  2.79115694243e-03 -1.50539559342e-03 -2.14229254594e-03 -7.04692711484e-04  1.69993501246e-03  4.62700244495e-03  1.70905243609e-03 -7.54911756242e-04 -1.95776970863e-03  2.40625440988e-03  1.09265814246e-02 -5.92173517409e-03 -1.92623313304e-03  2.96417760306e-03 -1.50027222292e-03  3.06902552575e-03  5.27878606760e-06  3.86065684566e-03  6.33858115709e-03 -2.66503538264e-03 -6.57177663980e-04  1.91331071321e-05  5.29052520106e-04  6.69080777029e-03  4.91927868383e-03 -2.61648420829e-03 -1.27340308464e-03 -1.03136817002e-03  1.67994121570e-03  6.04787228564e-04  2.61193111867e-03 -7.21921428056e-04 -1.85907642325e-03  3.94356460961e-04  1.63888955656e-03 -1.40604960898e-03 -3.38054246938e-03 -1.55988415488e-03 -2.21696045169e-03  1.67383714574e-03  7.12542849123e-03 -2.15799074572e-03  4.26804772743e-04  8.65652443853e-03  2.02937130789e-03 -1.03657092508e-04 -2.04997165742e-03 -2.52597585456e-05  2.83433686521e-03 -2.75919309498e-03 -1.17933444930e-03 -6.89549396449e-03 -1.30140236220e-03 -3.45897089515e-03 -1.97334382575e-03 -2.92778425738e-03  8.56036469996e-04 -9.86238844649e-04  2.55473986829e-03 -3.22975975433e-03 -4.96442568090e-04 -3.75731684189e-03  2.23740911096e-03 -3.53926966041e-03  2.11243159628e-03 -5.71516961776e-03  1.24173836404e-03  1.27397831282e-03  2.01279010691e-03 -1.56750062536e-03 -2.88762401708e-03  4.33475111014e-03 -1.54573025661e-03 -1.04749142827e-03  3.44008353054e-04 -3.10143313882e-04 -3.11067962522e-03 -1.48173397442e-04  4.25313864297e-04  5.91919423539e-03  7.94422587974e-03  5.20762078321e-04  5.18071471095e-04  1.57634351365e-03 -2.06528038139e-03 -1.20667357072e-03 -8.30653666342e-03 -4.88329860352e-04 -2.57992324560e-03  1.01214057619e-03  1.13580257337e-03 -4.81518609767e-03 -4.97601708567e-04 -4.72263657425e-03  1.17635729645e-03 -1.12098209840e-03  1.04526050290e-03  1.35713985292e-03 -6.08348628110e-03 -3.09292427695e-03  2.40403393813e-03 -4.52209738239e-04  2.85616780400e-03 -3.79118058342e-05 -1.38349548849e-03  3.30108815204e-03 -6.63464456129e-04  5.89845211272e-03  8.74060591545e-04  1.92742467616e-04  1.37022733882e-03 -3.06451382336e-03 -3.30771693414e-03 -5.03570170637e-04 -2.05583262777e-03  8.97303862229e-03 -7.53780517200e-04  2.28314020894e-03 -4.49475893227e-03 -2.05287511358e-03  3.56351110180e-03 -5.21349193410e-03 -5.44482228272e-03  3.25083815683e-03 -8.03899095983e-04 -1.61992734215e-03  6.78305910565e-04 -9.37865659717e-04  4.29790436813e-03  1.07875581298e-03 -5.85733739476e-03  9.31489048593e-03 -4.17030007032e-03  4.43335737761e-03  3.11873356075e-03 -2.04335039133e-03  1.10013800426e-03 -1.57325485893e-04 -2.35354867440e-03  3.69856162143e-03 -3.38016040842e-03  4.38575157771e-03 -1.51636829158e-03  4.18356182310e-03  6.46897901829e-03 -3.26836483474e-03  1.12173640347e-03  2.72235358658e-03  1.52196612636e-03  3.88064128741e-03 -6.91749366620e-04  5.76512852470e-04 -2.31637053614e-03 -3.62440835256e-03  3.09307160247e-03  3.86066300732e-04  1.72091604955e-03  4.04821644177e-03  3.23524419389e-03  4.47102321478e-03 -1.82489353055e-03 -2.01700644178e-03 -9.01395505720e-04 -3.68796673202e-03  2.76847162212e-03 -1.89248017440e-03 -3.52397955622e-04  4.60620070673e-03  3.50452721173e-04  8.68820681594e-05 -4.33169773889e-03 -3.87500087422e-03  8.96536559590e-03  4.25822656095e-03  1.44079827530e-03 -3.09004005504e-03 -4.05250512472e-03  2.37233754363e-03 -6.21355300894e-04  2.42693549283e-03 -5.96765518248e-04 -1.67412847566e-03  1.78045316626e-05  3.13726988661e-03 -9.89986547408e-04  2.36586534395e-03 -1.20530841954e-03  5.57919612279e-04 -4.65461208181e-03  3.54519781817e-03 -1.14768364979e-03  1.32791145657e-03 -2.09424912837e-03 -4.78781923468e-03 -1.31163909775e-03 -6.13296818398e-03  2.83320753563e-03
-1.12820832485e-03 -1.83516152211e-03  3.38935432710e-03 -1.55201649802e-03 -3.04272126120e-03  2.28316403750e-03 -1.37984431457e-02 -7.31782313481e-03  8.26198420214e-02 -7.96215845463e-03  1.02035756727e-02 -4.79361715841e-03  3.35461558126e-04 -3.65662821580e-03  6.64821215683e-04  2.34591398380e-03 -6.74626770043e-04 -3.65640881353e-04 -7.72527001817e-05  6.21020337828e-04 -1.20785529863e-03  2.49821056548e-03 -2.81201033023e-03  1.54385094890e-03  1.82708471325e-03  2.04368859249e-04 -1.48580396408e-03  2.08285627913e-03  3.04647137687e-03 -2.37174679527e-03  3.73444224711e-04 -1.51593978397e-03 -8.88940446051e-04 -1.50697575867e-03 -6.99320342400e-03 -5.37660121413e-04  6.87816375058e-03  5.45587223948e-03  4.44965181925e-03  1.00579251719e-03 -9.17452452214e-04  1.62906022587e-03 -1.37757653640e-03 -1.28137564095e-03  1.56453163435e-03  4.93277462860e-04 -7.96128688601e-03 -5.04216345982e-03 -6.24798294445e-04 -9.27460649539e-04  6.14149885765e-04 -4.71765157074e-03  6.76947810222e-04  1.55848945227e-03 -4.91613946334e-05  6.37772746173e-04 -9.82307336536e-04 -2.12736781778e-03 -2.08494716099e-03 -2.30623360752e-03 -1.38932881320e-04  1.91304323503e-04 -2.80780102540e-03  2.96953384441e-03 -7.58587598014e-04 -1.11723468545e-03  3.20134470610e-04  3.62350795087e-03 -2.03994041235e-03  6.17712547025e-04  1.91823572169e-03  6.22391498701e-04  8.16737541072e-04 -3.12204527643e-03 -1.04902750745e-04 -1.05217023356e-05 -3.83839478351e-03  1.72460509926e-03  3.40293723021e-03 -9.94448418768e-04  3.06267490825e-03  6.55692352967e-04 -4.16764656845e-03  1.34693709057e-03 -7.64056605520e-04 -1.85252766936e-03  3.99110120166e-05  1.66045597565e-04 -1.26036667305e-03 -3.45924977458e-03 -3.52710816075e-04 -4.90947646831e-03  2.27716689102e-03  2.25473690832e-03  9.97402660301e-04 -1.72753402265e-03 -8.44623276999e-04 -3.26811882453e-03  1.55948817139e-03  1.85404732822e-03  2.73724977587e-03 -1.38770227093e-04 -3.43059754411e-03  1.75594586648e-03 -2.42449213058e-03  1.73956584782e-05  1.79556862152e-03 -4.11659230292e-03 -1.90104883219e-03  1.20745966685e-03 -2.01738106407e-03  1.17791405665e-03 -9.59068672449e-04  2.72463091122e-03  1.36652388448e-03  2.83348783916e-03 -7.56560498775e-04 -6.07321796811e-05 -1.06972461069e-03  3.30836778864e-03  3.48752708649e-03 -4.93288308244e-03  9.56997642098e-04 -3.21755417166e-05 -2.29466330464e-03  5.98870084847e-04 -1.23452120541e-03  1.09659081094e-03 -1.24795760454e-03 -1.47662813854e-04  9.24908233952e-04  8.57360934361e-04 -1.92635933718e-03  2.34125425650e-06  1.46931410257e-03  7.15352394893e-04 -3.79348405427e-04 -3.23321605333e-03 -1.77518281224e-03 -1.52623563181e-04 -4.84372466597e-03  1.43982963029e-03  4.34984206553e-03  1.16601766292e-03  3.49565306674e-03  1.38856260041e-03  3.57238468554e-04 -3.58976296173e-04 -2.32044510447e-04  4.52524708232e-04 -1.51982567972e-03  3.17530517366e-03  3.06809879913e-03  5.26747174053e-04  3.15587512756e-04 -1.35065368795e-03  2.52701967757e-03  1.46580973025e-03  1.42308785320e-03  1.94613444343e-04 -9.76337427291e-04 -6.57823328581e-04 -1.01749072102e-03 -3.47231930527e-03 -1.37877079191e-03  1.47223720966e-03  2.22902150569e-03  9.04306658721e-04 -9.43564253013e-04 -3.00265068665e-03  3.01722983200e-03  1.67510724232e-03 -1.86365503616e-03 -2.27329993882e-03  8.61944186102e-05 -1.18526504247e-04 -2.05635992654e-03 -1.65003289144e-03  2.43386951753e-03  1.33378770033e-03 -1.57002215171e-03  1.91367367570e-03 -5.92390516641e-04  8.21416585820e-04  3.27804577479e-03 -8.00558768184e-04  9.01670924015e-04 -2.30537036009e-03  1.75794790668e-03  3.12036858006e-03 -3.28561782300e-04  4.10132402716e-04  4.72382506300e-03 -1.16051950778e-03 -1.37339443087e-03  2.98502911164e-04  1.45956882506e-03 -1.31896227174e-03  2.35248881826e-03 -6.76735520029e-04  4.72388607500e-03 -1.45131245685e-03 -3.88000393106e-03  6.44482151961e-04  1.29805964996e-03  2.72171417727e-03  1.59383930601e-04 -1.89423987806e-04  1.15502879706e-03 -2.28671046966e-03 -1.65797290772e-03 -9.54894412630e-04  1.09332972377e-03  3.10431947952e-03  2.45510713545e-03  1.99851984503e-03  4.47345646263e-03  9.71013920213e-04  6.17628364589e-04  2.12968462650e-03  3.14231532894e-03  3.52640177445e-03 -7.26436280148e-04  3.74112655953e-04 -1.71683535734e-03  1.35995220274e-03  6.90397873028e-04 -2.28348791236e-04 -1.01241761524e-03 -4.65296096441e-04 -1.29503916875e-03  2.51216868595e-03 -2.15267171842e-03 -6.66939643649e-04 -3.63687605885e-03 -4.79244254054e-03  4.28077834276e-03 -1.17300120444e-03  5.68253947673e-04 -1.78709080675e-03 -1.62705581327e-03 -5.63414287994e-03  1.67949586824e-03  1.47371594368e-04 -2.15315289709e-03 -1.46399319428e-03 -1.21832928154e-04  2.70299892780e-04 -1.79532898979e-03  5.83977454187e-04 -2.59770501780e-03 -1.81142793073e-03 -9.95645734942e-04 -1.69844405046e-03  3.60279936230e-05  3.91592030422e-03
-1.51199363309e-03 -1.18895359673e-03  4.21678161431e-04 -5.97150547583e-05  1.12917687589e-03 -4.48317850474e-03 -8.23341833069e-03 -1.36921923476e-02 -7.96215845463e-03  8.67132555962e-02  2.38941624013e-02 -1.65861169324e-02 -4.20324848648e-03  5.55791423006e-03  3.58432208974e-03  5.45601057586e-03  4.20210684720e-03 -1.69487917210e-04  9.58975176028e-04  7.45427356097e-05 -2.56008680710e-03  2.38157445823e-03  1.36183974005e-03 -1.32241321863e-03 -4.52031354772e-03 -2.73359182135e-04 -3.81508469966e-03 -1.80852187247e-03  2.02083382866e-03 -1.36678322342e-03  7.56782767446e-04 -1.75268273002e-03  1.16122818906e-03 -2.51820029177e-03  5.79224658825e-03  1.22159694723e-03  1.12659997022e-03  4.02597254551e-03 -7.84026078961e-04 -1.56956168782e-04 -5.06101198778e-03  3.97643134952e-03 -5.06093725493e-04 -2.19689236844e-03 -1.61348452205e-05 -1.17371487133e-03 -6.30527044047e-03 -4.39029811191e-04  4.82459060994e-04  2.32943973053e-03 -3.10875415615e-03 -2.38316857993e-03 -1.41709164523e-03 -4.99289259300e-04  9.59597751916e-04  3.47084532616e-03 -1.58337479241e-03  1.39423404395e-03 -1.65072165377e-03 -8.66896482218e-04 -1.61546280322e-03  2.68051753810e-03 -2.30458902500e-04 -2.98372999733e-03 -4.07685232310e-03 -2.55667691505e-03  4.06134937887e-04  4.00730202045e-04  3.33182908919e-03  4.85434231477e-04  6.53733288122e-04 -2.04198323358e-03  9.45271045615e-04  4.61817654925e-03  2.72208199474e-03 -2.69479909917e-04  3.93792815203e-03 -1.35668701621e-04  5.37058299813e-04  1.82178928803e-04  2.26592908553e-05  2.25140654141e-03 -2.51973210031e-03 -4.27469105350e-03  2.06958744862e-03  4.24165023914e-03  2.21507022151e-03 -2.34356458803e-03  5.96925878626e-04  4.14407623772e-03 -3.48955873741e-03  3.04821524571e-04 -2.14968000861e-03  2.49894411661e-04 -4.98524286152e-04 -1.39583719013e-04  1.74527609207e-03 -9.89814624760e-04  5.44150694443e-04 -1.26441228741e-03 -1.69283416351e-03  5.68337965326e-04 -3.76298462983e-03  5.25364924625e-03  1.99281402371e-03  2.99238962409e-03  3.07642683878e-03 -1.56470317757e-03  4.43390549035e-04  1.59586672828e-03  3.34425453545e-03  4.26582311738e-03 -2.23839992811e-03  7.06147751377e-04 -7.52835671144e-04 -2.22699810292e-03 -1.25749556122e-03 -3.73334300314e-03 -2.73269515189e-03 -1.73074108712e-03 -1.28646901200e-03  9.91181499879e-04 -7.69590073263e-04 -1.93624253586e-03 -1.68917134737e-04  8.10279999406e-04 -3.24181045800e-05 -2.28362056734e-03  2.60923699493e-03  1.65740102904e-03 -1.59194867602e-03 -1.91580007605e-03  1.03533642930e-03  4.45476030197e-06  1.22243257981e-03 -1.22767261869e-03 -1.53295845658e-03  4.30690178398e-03 -1.76974919020e-03 -9.73600855999e-04  5.59311587450e-03 -2.08101836911e-04 -6.37228989794e-04 -3.89374417462e-04 -1.46813379714e-03  5.79746893899e-04 -1.39683896397e-03  1.55934310298e-03 -6.74594266463e-04  1.72370612832e-03  5.69082119283e-03 -4.95461756047e-04  1.00890692481e-03 -3.87919978684e-03  2.80124493988e-03  1.04702370002e-03 -1.44501374521e-03 -9.20111874337e-04  8.24147640295e-04  7.57834191607e-04  1.31665335241e-04 -1.06359750642e-03 -8.39292903750e-04  2.47501683313e-03 -7.78584882851e-04  7.99605420754e-03 -7.15104796285e-03 -8.70715972941e-05 -2.54888176683e-03 -3.69816443597e-03 -3.14578673189e-03 -1.46090257846e-03  8.15122310489e-04 -1.31571409671e-03  4.14730659362e-04 -1.02682328659e-03  2.66483319928e-03  2.66707441901e-03  3.20353423332e-03 -3.38433809460e-03 -5.14134960037e-04  4.88252019050e-03 -1.06079022367e-03 -8.14823542942e-04 -2.25429356387e-04  1.11116901389e-03 -9.84907681301e-04  2.78247829657e-04 -6.12259719031e-05 -6.15815067371e-04 -2.47041868914e-03 -2.01998956494e-04  1.02659079245e-03 -2.03086208600e-03  4.74669809227e-04  2.05920466969e-03 -5.42685911581e-04 -1.69198184929e-04  3.81225343868e-04  8.77005934171e-05 -4.94079015525e-03  4.00455941576e-03  3.56277948807e-03 -6.61532045566e-03 -9.23849384286e-05 -1.80468872702e-03 -5.40070695886e-04  8.08394651350e-04 -4.42518632528e-04 -3.12841528075e-03 -1.29231427269e-03  1.44672709098e-03  4.14081273437e-03 -3.94212119498e-03 -7.29733838222e-04 -8.14771948929e-03 -1.88019751574e-03 -3.65141209883e-03  1.92881025751e-03  1.79553911758e-03 -7.31692083061e-04  1.80078023200e-03  9.26272421308e-04 -4.57482732926e-04  6.44253651158e-04  6.20516108297e-04 -2.59588182428e-03 -1.35544503743e-03 -4.31728922481e-05 -2.35099133684e-03  2.24826629903e-03 -1.73628717442e-03  1.95331668955e-03 -1.85010446855e-03 -1.92754127017e-03 -3.75878645094e-03 -1.46975005952e-03 -5.81647349320e-04 -1.93215032376e-03  2.86947115647e-03  1.40479482343e-03  1.28137441801e-03 -7.26392844507e-04  8.94486536231e-04  1.47883327647e-03  1.81547226281e-03 -3.60023496203e-03 -2.09182119347e-03  3.40717812745e-06 -1.68482490023e-03  8.52307633115e-04 -8.83649434983e-04  2.67922516746e-03 -2.46694674873e-03  1.29700023550e-05 -4.54888311441e-03
-1.49096094415e-05 -4.01037393285e-04 -4.72492980572e-03  1.64309957382e-03 -2.09381492126e-03 -1.00175871862e-03 -5.65067721621e-03  1.64193913970e-02  1.02035756727e-02  2.38941624013e-02  9.18798532183e-02 -2.05641027716e-03 -3.40245187723e-03  2.60963289588e-03  2.55823282726e-03  2.94502978818e-03  5.05664338944e-03 -2.78872972402e-03  2.07175646606e-03  1.98057182635e-03  6.80892584150e-04  3.95876027965e-03 -4.20035329059e-03  4.34472885921e-03 -2.58207209908e-03  2.03325452248e-04 -4.02359309461e-03  1.37772222378e-03  5.68125144616e-03 -3.80979759744e-03  4.32259602155e-03  1.13690139581e-03  8.28895529870e-04 -3.35365004639e-03  4.56494630650e-03 -6.31990367244e-04 -3.54534695142e-04 -3.40772994287e-04  5.80378545456e-04 -1.71172565836e-03 -4.14635446652e-03 -9.91793135965e-04  1.93430877553e-03  2.08284636101e-04 -2.47837970414e-03 -6.00922472545e-04 -3.03548353388e-03 -1.54662796684e-03  2.96643081649e-04  3.40897134941e-03 -1.61074819800e-03 -3.15660632618e-03  3.91387286321e-04 -8.08967166905e-04  9.39680194153e-04 -1.09416716122e-03 -2.91071493906e-03  1.63738449996e-03 -2.86925703557e-03  1.44722543380e-03 -4.30367512084e-03 -2.08153220649e-03 -4.19581418495e-04  2.28782394462e-03 -3.62682391340e-03 -3.85589601024e-03  1.56204624652e-04  1.20793461611e-03 -3.11181689491e-03  6.38565324966e-03 -3.21125705853e-03 -3.64291918006e-03  4.06681681597e-03 -3.30883211930e-04 -1.91843899237e-03 -1.90995080278e-03  2.04958330413e-03  4.73736277401e-03  2.42586141379e-03 -9.34475559602e-04 -1.94659556806e-04  1.05514544304e-03  6.13884860526e-04 -1.07234658129e-03  5.75922892364e-04 -6.19404163732e-04 -2.08331508770e-04 -2.92102774154e-04  5.08839966946e-04 -1.92510455377e-03 -2.15474460404e-03 -2.81584278984e-03  3.10868061715e-04  3.57051259446e-03  4.04916950168e-04 -4.32776645773e-04 -3.34059100130e-05 -1.26817303174e-04  2.37139390290e-03  7.84263458934e-04 -2.34122663345e-03  1.00774015372e-03 -3.73161040335e-04  4.70409608476e-03  2.47815839926e-03  3.45298399743e-04  2.38002854703e-03 -1.20593208728e-03 -3.37020415971e-04  1.69883663487e-03 -1.71385152658e-03  7.26059232470e-04 -2.76121003333e-03 -5.07565678752e-04 -2.61661724069e-03 -5.86907300411e-04 -4.95740847964e-04 -3.27804739642e-03 -7.88405242744e-03 -4.82020552992e-03 -7.05331782047e-04  2.63299057771e-03  6.88447132918e-04  3.85574427432e-04 -4.72120512320e-03  3.75108267010e-03  2.87512302508e-03  1.87292342241e-03 -1.48059250178e-03 -2.07174996961e-04  3.12607515336e-04  3.40147001250e-04 -1.69537929910e-03 -2.49295896756e-03 -1.96741271743e-03 -3.54790898769e-03  1.12842311799e-03 -4.83735899927e-04  3.90558774851e-04  1.99674987235e-03 -2.17764205987e-03  4.74201922348e-05  3.46362636515e-03 -3.80712993994e-03 -5.07613463558e-04 -4.62441853688e-03 -2.91685308726e-04 -2.26828578915e-03  1.65670104877e-03  2.74284911741e-03  2.30524310467e-03  6.54397594855e-04  1.91735615140e-04 -7.62150444499e-04 -1.14419871723e-03 -1.08031514281e-03  5.26315894431e-04 -1.02015480175e-03 -1.45749883151e-03  2.87156831195e-03 -2.65688594075e-04 -3.26301597441e-04 -2.35622551284e-03 -1.51596531490e-04  1.19243975228e-03  6.19601285525e-03 -2.61917278863e-03  1.23100984045e-03  4.02720799328e-04 -7.51760178313e-04 -3.10951018048e-03 -5.58239569414e-03 -4.39360565120e-04 -2.19468103576e-03  4.54511741205e-03 -2.02117343884e-03  2.87530303380e-03 -2.72553385246e-03  1.73891447028e-04 -4.59723349384e-04 -3.78772372151e-03  5.43050010071e-03 -1.84291725438e-03 -1.39320977856e-03  1.38347651422e-03  5.25905398758e-04 -4.96627509226e-04  1.57725328308e-03 -1.28487098860e-03 -6.12365057015e-04  1.76019697887e-03  1.17327710547e-03  3.68388144359e-03  5.35663489196e-03  2.30986734308e-03  8.59620295883e-04 -1.36696725219e-03 -1.67866388568e-03 -1.10278183186e-03  1.59885163840e-04  6.57786841549e-04 -3.62514876533e-03  5.36269991709e-04 -3.57532015226e-03 -1.67150625702e-03 -2.38016502249e-04  2.01054182747e-04  6.93468915367e-04  1.52380628464e-03 -2.46408557799e-03 -3.40694964103e-03  5.51943752012e-05 -2.04500610563e-04  3.14905755048e-03  4.97775092463e-04 -3.18457712306e-03 -1.47542537473e-03 -2.36655183979e-03  1.78936600327e-03  2.63190928283e-03 -1.54077979837e-04  2.80806543781e-03 -1.70588330509e-03 -2.98737977730e-05 -3.60185540480e-03 -8.18007077780e-04  2.50333126700e-03 -5.80396139986e-04 -4.36340870133e-04 -2.33284747398e-03 -5.64878221034e-03  2.91272177974e-03  3.97917294566e-04  2.50070115477e-03 -1.53640524822e-03 -4.38031383710e-03  4.10599991744e-03  1.48891754430e-03 -5.70006670654e-04 -3.38243726533e-03 -1.24215006930e-03 -1.83045935310e-03  2.90243296923e-03 -1.06729506992e-03  2.97669865715e-03  5.26803086250e-05 -3.10949866695e-03 -1.28849382266e-03  1.53839940355e-03  1.02845599098e-03  9.76601729458e-04 -2.64714521896e-03 -1.87894547269e-03 -6.21004356136e-04 -4.89605822870e-03  4.55045247597e-04
 2.31400876455e-03 -1.79801617283e-03 -1.68351466228e-03 -2.76384614052e-03  7.31990698648e-04  6.18902227226e-04  1.64383029151e-03  6.79942177622e-03 -4.79361715841e-03 -1.65861169324e-02 -2.05641027716e-03  9.58362893313e-02 -7.19108966212e-03  1.75850309252e-03  2.29990296493e-03 -4.85637354639e-03 -1.17956724670e-03 -3.19439567994e-03  3.28550493108e-03  3.77765766556e-04  8.16617700112e-03 -2.09791978474e-03 -4.12128947130e-03 -4.14947052192e-04  2.59916041420e-03  2.50804290359e-03  2.71656008490e-03 -3.97458091656e-03  8.03222714623e-04  4.46114845274e-03 -2.55837397310e-03  1.48318989933e-04 -6.17658870020e-04  2.84916102304e-03  2.73064420616e-03  1.32481694915e-03 -4.60452881510e-03 -4.58758971971e-03 -6.52282064249e-04 -1.34136774479e-03  3.62873720144e-03  4.43388155210e-03  1.63303117070e-03  7.33651134062e-04  2.01603440107e-03  3.85695659220e-03  6.08888781570e-03  3.68620077279e-03  8.13129705844e-04 -2.59344855007e-03  2.59847302376e-03  2.65171901898e-03  1.73221079040e-03  1.71360229248e-03  2.28544802332e-03 -3.60847666774e-03 -2.12941476935e-03 -1.99691021301e-03  2.31951177704e-05 -2.97606677989e-03  2.36527375564e-03 -3.68085631173e-03  1.57476180157e-03 -1.40106873199e-03 -3.51726342254e-04 -6.05697219225e-04 -2.16279342038e-04  3.00503791715e-03 -1.83844215551e-03 -2.36235849642e-03 -4.37635880668e-03 -2.46633653109e-03  2.83620477305e-03  4.16240241993e-05 -1.50372152612e-03  2.62464592536e-03 -4.25364963136e-03 -2.89794921038e-03  8.04682644090e-04  1.59741976507e-03 -5.60789008305e-03 -1.30855003397e-03  1.92764954470e-03  2.65768285620e-03 -1.16264506693e-04 -5.08223789062e-03  2.50605102725e-03 -1.81253886651e-03  1.74528807498e-03  3.62270461600e-04  2.47099681759e-03 -1.28964111244e-03 -5.54484703789e-04  3.76620835558e-03 -4.76876234839e-04  7.05601228462e-04  1.51463162702e-03  1.18621322693e-03 -1.50558969780e-03 -1.43256339050e-03 -3.13265713098e-03 -1.23662143987e-04  2.24394667110e-03 -3.05644864053e-03 -1.76464597999e-03  1.77300105794e-03 -1.94642386469e-03  4.85039904060e-03  2.07527803741e-03 -1.95640806435e-03 -3.85720223941e-03 -1.60534553091e-03  5.95610318900e-03 -2.41653693809e-03 -1.45079086290e-03  1.65546714883e-03 -1.93395905507e-03  4.23681697806e-03  2.77465312618e-03 -2.65966364734e-03 -3.37666312110e-03  1.49092489082e-03  3.97179610782e-03 -1.69258000339e-04  2.42025723272e-03 -2.93551329909e-04  5.26891096049e-05 -5.37424448726e-04 -1.08754183622e-03  9.55211590966e-04  2.13953674451e-03  1.71143625596e-03  1.18720186129e-03 -2.09465275550e-03 -1.40723832274e-03  9.62332081373e-04 -1.05627059572e-03 -2.75854103410e-03 -1.88308150688e-03 -1.63804881722e-04 -1.78757555500e-03 -2.67019129192e-03  2.16930093902e-03  8.24179532940e-04 -3.14877074350e-03 -2.90805497709e-03  2.11487918442e-03  4.54582759618e-03  2.76676233344e-03 -4.18847920726e-03 -4.16481818736e-03 -1.57830183076e-03  2.78860688907e-04 -1.82412774528e-03  3.06357991589e-03 -1.92331936760e-04 -1.31659156249e-04  1.10000935085e-03 -5.35869217224e-03  5.46548617353e-05 -2.66629178256e-03 -3.28353316622e-04 -2.22643046300e-03  5.82538234331e-04  5.74427728858e-04 -3.58838493855e-03  3.53207639963e-03 -1.06523688981e-03  9.14687513636e-05  5.27122650774e-03 -2.93953855470e-03  1.30816738891e-03  2.37325886952e-03  4.58079317509e-04  3.46368444544e-03  2.83700908789e-03 -2.89327344437e-03  2.48381091094e-03 -1.97729465899e-03 -3.02344714053e-04 -1.67386788289e-03 -1.48691088577e-03  7.88446081158e-04  1.95088226793e-03  9.20164492431e-04  3.36046336774e-04  8.53766337524e-05 -5.32834551238e-04 -2.16949277682e-03  1.73828264482e-03 -8.62904199644e-04 -2.66352231840e-03  1.23382312842e-03 -9.41740052023e-04  2.43191914512e-03  1.18235072703e-04 -1.53372699597e-03  2.21548441911e-03 -1.91078441929e-04 -1.76492042361e-03  3.76391043401e-03 -2.43105745996e-03 -5.73220901677e-03  1.37243552718e-03  1.60415192452e-03  1.45271664813e-03 -2.99303012797e-03  2.68538082299e-04 -1.62289077046e-03  1.90722112355e-03  1.01840376783e-03 -7.01295988660e-04 -1.65137005319e-03  6.21822271630e-03 -2.58823524713e-03  7.86516285578e-03 -3.16968338259e-03  3.46368215958e-03 -2.03587777893e-03  3.21260022443e-03  4.67177668819e-05  8.33592497935e-04 -1.64398322745e-03  1.37120973352e-03  8.26126646910e-04  2.15533734364e-03  7.27575025262e-04 -4.08363220534e-04 -8.97067151798e-04  1.14624235296e-03 -5.40022655275e-03  4.56699133923e-03 -1.37988149435e-03 -1.47461948672e-03  1.20446132977e-03  1.28650748126e-03  8.40347138720e-04  5.26707787732e-03  2.37610682435e-03 -1.17229154443e-03  2.40975783057e-03  2.11001764059e-03  9.52867839936e-06  3.46058557125e-03  1.52454125172e-03 -6.38498831188e-03  2.77208739498e-04  2.57061390256e-03 -3.05348853224e-03 -8.94671298949e-04  1.26161249781e-03 -7.14802189815e-04 -1.40996894559e-03  1.85740070338e-03 -2.36626540823e-03 -1.24362179139e-03
-4.17385756080e-04  5.67437714758e-05  1.19696714624e-03 -3.62664504606e-03 -2.20374914666e-03  1.71217383304e-03 -2.94369682180e-03 -1.57769602217e-03  3.35461558126e-04 -4.20324848648e-03 -3.40245187723e-03 -7.19108966212e-03  1.25071931305e-01 -2.09014767985e-03  2.19250614908e-03  2.62395977376e-03 -6.52570300158e-04 -2.35863972107e-04 -5.96352551192e-03  5.05348651271e-03 -2.38537769809e-03  4.86101261847e-03 -2.76549360783e-03 -8.03010222780e-03  1.05692112229e-04  1.85501641118e-03  5.83993002964e-04  2.90311878919e-03  9.11928530932e-04  1.68740987825e-03  1.13003922321e-03 -1.10893215155e-03 -9.91046035155e-04  2.30813490518e-03  1.31291485482e-02 -4.20713632299e-04 -3.33267658653e-03 -2.64308190864e-03  8.43622456010e-04 -3.84928339934e-03  2.87228282871e-03  6.64418175677e-03  2.51210550730e-03 -1.63528473120e-04 -5.25057049304e-03 -2.28479738714e-03 -1.23558738016e-05  2.98015681526e-04  2.29456242920e-03  3.91192585076e-03  2.48238658236e-03  2.37846035753e-04  1.62074726837e-03 -3.33967621730e-03  4.07815202593e-05 -5.87970944026e-03  1.30824464663e-03  2.33987485796e-03  1.33243716491e-03 -2.56162250489e-03  3.71490788560e-03  2.85064398073e-03 -4.11537934527e-03  4.23173178933e-03  2.51476988883e-03 -4.09099420361e-03  1.93032766264e-03 -9.49494369855e-04 -1.95506647200e-03  9.11693667244e-05 -9.34010011960e-04 -9.19331074788e-04  8.18985875247e-06 -1.81896952329e-04  3.60568459631e-03  1.20754432471e-03  3.96628010435e-03  3.74786731938e-04 -1.06879550732e-02 -2.98245708573e-03  4.15545917595e-03  1.51126328300e-04 -3.04383050202e-05 -2.39563785074e-03 -5.79254195127e-04  2.12585580025e-03 -3.33372911484e-03  1.43011777490e-03  5.66477921437e-04  3.84027502728e-03  7.00882448780e-04 -2.26120572437e-03  1.77224557383e-03 -5.68201398379e-05  8.14087299054e-04 -5.67101933169e-04 -3.84856241853e-03  9.96995409373e-04  3.50846199448e-03  3.66031856176e-03 -6.05684196918e-03  4.28400931709e-04  9.18277161128e-04  6.69299162077e-03  1.16044157158e-03  4.49162725839e-03 -2.75985716420e-03 -1.72436230886e-03  8.18005874987e-04 -5.06116995581e-03  4.62169218211e-04 -9.80783186478e-04 -4.76509936506e-04  7.36918266744e-03 -6.91007288158e-04 -1.53961160591e-03  1.86719674372e-04 -9.70164593521e-05 -1.49269460493e-03  2.88915099991e-03  5.58363551590e-03 -2.84518592369e-03  1.51293819288e-03 -3.44276263076e-04  3.51001266536e-04 -6.00689763071e-03 -1.49677605698e-04  7.07296051153e-03 -4.88381625847e-03 -4.35434852370e-03 -3.06499630956e-03 -6.07483751807e-04 -5.11864458785e-03  1.00001726506e-03  3.48915320768e-04 -3.12123927011e-04  3.20564692184e-03  4.34804007306e-04 -8.70425311341e-04  3.93253351829e-03 -4.07020043314e-04 -3.43076452398e-03  1.30593080144e-03 -2.20417238781e-03 -3.43103402116e-03 -1.84023433187e-03  5.50418722707e-04 -2.37410737781e-03  1.75731732879e-04 -2.39946149113e-03  2.41591443534e-03 -2.53090804927e-03  4.85489519838e-03  7.32900687423e-03 -5.56615543501e-03  3.43612901339e-03  1.24958271272e-03 -1.12991369081e-03 -2.77691879032e-03 -5.63328631148e-04  7.53112995228e-04 -6.99980723496e-03  7.00148145103e-04  4.56897788782e-03 -3.72638583005e-03 -6.07949202078e-03  1.89546477173e-03 -5.27705111725e-04 -2.00624682258e-03 -1.66912667256e-03 -3.18723815464e-03 -2.28494439094e-03  2.53978237236e-03  2.91392220495e-03  1.16510122142e-03  2.73753350392e-03  2.18445945796e-03  1.11877075263e-03 -4.48160257760e-03  1.58421762679e-03  1.57601720948e-03 -7.42855503528e-03  1.06103123365e-03 -8.28357683884e-04 -5.11795997111e-03 -1.23324982951e-03  5.63176829091e-04  2.68710561983e-03 -3.52581569813e-03 -1.01546996697e-03 -1.39874404034e-03 -5.06093221055e-04  4.15162463873e-03  1.61450870580e-03 -2.47044688792e-03  7.27448113409e-05 -2.84293830947e-03  3.24948946958e-06  5.56287832660e-05 -2.10627831286e-04 -3.39790881953e-03  7.46522239089e-03 -2.29025085262e-03 -4.48015191812e-03  4.66500554823e-03 -6.37525247602e-03 -2.89415930645e-03 -5.16292082764e-03 -3.83466854020e-03  5.44450151259e-05 -6.01646197786e-03 -2.12462879645e-03 -2.26820559869e-03 -1.34673777347e-03  1.33875573785e-03 -1.23885322585e-03  2.07042027893e-03  1.80785570873e-03 -3.29951915312e-03  4.20559446759e-04 -7.29819097485e-03  6.16235636460e-04 -7.42435587278e-03 -5.85450226554e-04 -5.89689437767e-05  3.19950113518e-03  5.58826813213e-03 -7.64447126892e-04 -6.60571817837e-04 -7.43727941635e-03  3.13897943115e-04 -9.38804463293e-03  9.59132239825e-04  2.04094833021e-03  2.46644238332e-04  3.75985224931e-03 -4.18850867697e-03 -5.00393146817e-03 -1.45493883910e-04  1.06597539670e-02  1.39948502451e-03  2.03463062591e-03 -8.18432055624e-04  1.84798939507e-03 -1.20770727905e-03 -2.17538606602e-04 -8.81701707580e-04  6.50474083967e-04 -4.28800031251e-04  1.41865998568e-03  6.49285019429e-05  6.51703642487e-04 -7.57293275844e-03 -2.19239678025e-03  7.37284183897e-05  5.48874807788e-03
 2.97337346070e-06 -3.95840870356e-03 -1.64288862312e-04 -7.71630297811e-04 -2.23533703652e-03  7.99560846497e-06 -1.07885111505e-03  1.06521859439e-03 -3.65662821580e-03  5.55791423006e-03  2.60963289588e-03  1.75850309252e-03 -2.09014767985e-03  8.22984511863e-02  5.86180754358e-03  1.41869392622e-03  2.13582049158e-03 -2.56132388452e-03  2.50473067766e-03 -1.38909691395e-03  9.52891056580e-04 -1.48374115534e-03 -3.37956666240e-04  3.83198446138e-03  2.13038256878e-03  2.31365030390e-03 -1.53601612714e-04 -3.22037182919e-03 -3.94343993487e-04  1.01442680633e-06 -2.84789452921e-03  2.69676116885e-03 -1.76020321685e-04 -2.17672736437e-03  1.23659895232e-03 -1.19926927390e-03 -7.96900397683e-04 -1.22293384696e-03 -5.22291616232e-04 -7.86714361379e-04 -7.76354308668e-04 -6.96707839352e-04  1.49522612950e-03  3.48828593219e-03 -3.85689003539e-03 -1.58451345488e-03  8.50340105458e-04  3.24524869367e-03  4.15016476604e-03  2.05831039837e-03  8.04292202591e-04  1.97480626709e-03  1.36373982265e-03 -2.57013536149e-05 -1.78247725510e-03 -3.85053120588e-03  1.89759270904e-04 -2.61895032564e-03  9.24675143452e-04 -3.02769615935e-04  8.51808394021e-04 -1.18703886620e-03  1.62209883022e-03 -3.39891383297e-03 -2.02383236353e-03 -1.09920621944e-03 -1.21471646508e-04  1.45099263876e-03  1.98576541825e-03  8.90534590286e-04 -4.12533123620e-04  3.16925979058e-03  1.58967237625e-04 -5.56801386849e-04  1.27872908224e-04 -1.72857692510e-03 -2.92844009152e-03  4.07321437931e-03 -1.17283212602e-03  1.44606989366e-03 -5.07145857007e-04 -6.01761666185e-03  1.05218774725e-03  1.68128312225e-03  5.89937864120e-04 -6.74554210414e-04  1.48552224448e-03 -9.60679986305e-04  2.96255185805e-03 -2.02285798586e-05  1.88516997667e-04  5.38503396657e-03 -1.59333767380e-03  8.83297631758e-04  5.95577570601e-04  3.52355044690e-03 -3.87883945340e-04  2.20174328927e-03  2.44698313524e-03  1.84746496420e-03 -1.28219985668e-03 -7.57883040756e-04  1.71231451166e-03  7.87820252539e-04  2.69660010764e-04  9.32124062682e-05  8.96649695440e-04  1.89421783735e-03  1.77786970967e-05 -1.17657011756e-03 -1.57958827327e-03  1.72247753756e-04  2.88882245847e-03 -1.65834681134e-03  1.25506728867e-03  1.26163350359e-03 -2.21869429987e-03 -1.00637843271e-03 -1.39136230426e-03 -1.62285294439e-04  8.49074352356e-04 -2.92328712720e-04  7.92587969624e-04 -2.23196302753e-03 -1.18225206274e-03 -2.93031762352e-03 -8.14767786459e-04  1.28277562925e-05  5.80961241672e-04  1.84751147009e-03 -3.57735412121e-03 -3.05504251884e-04  1.30208335102e-04  6.90870435079e-04 -1.16794023193e-03  5.15145275534e-04 -1.34586055922e-03 -1.23838355193e-03 -2.16974723825e-04 -7.65529499413e-04 -2.97303658990e-03 -3.60740684805e-03  1.07226343152e-04 -6.12424883954e-03  1.28919992038e-04 -2.09328219282e-03 -3.13795359651e-05  3.16520030735e-04  3.89492267890e-03 -5.21080237638e-04 -1.92069383106e-04  2.05826105778e-03  1.02799762538e-03  9.46772289793e-05  1.74992799008e-03  1.18861584294e-03 -1.91377823377e-03  5.90933781255e-04  1.06661944326e-03 -1.20128570091e-03 -1.86266053483e-03  3.87584737365e-03 -2.51174733255e-03 -1.55753229417e-04  9.56457636327e-04  7.13186867677e-03  5.77002268433e-04  1.15745362358e-03 -1.41590324873e-03 -5.66631629580e-04 -2.19934513620e-03 -6.60551972775e-05 -9.02987394183e-04  1.92434037156e-03  1.20622763124e-03  1.24555402175e-03 -5.51107260801e-03  3.51088214590e-03  2.31338282211e-03  1.76748800430e-03  2.20918173924e-03  4.58555733328e-03 -8.37718581428e-04  2.16585447466e-03 -2.07240766592e-03  3.89545938917e-03  1.24132747495e-05 -2.00664628536e-03 -1.62987146839e-03 -3.24985514328e-03  3.02687492735e-03  1.13180225403e-04 -1.25103086266e-03  7.29174402440e-04 -4.10795547533e-04  3.43471611965e-03 -1.03390373866e-03 -3.51003921092e-03  2.53548161062e-03 -1.18011444676e-04  1.18901290334e-03 -4.01020298662e-03  6.11209657453e-04 -3.11471345339e-03  1.12430454316e-03 -6.40294151454e-03  7.12336457393e-04  3.38473451261e-04  3.82154814414e-03  1.92607493470e-03 -1.42688407617e-03  1.01096311027e-03  2.97343704957e-03 -6.48221756518e-04 -3.91194272886e-03  5.12551705635e-04 -3.42325258538e-03 -6.49523098456e-04 -2.32396704842e-04  1.49476662916e-03 -9.93077213203e-04 -2.61537875314e-03 -6.00833444994e-03  2.86635428311e-03 -9.61768979962e-05  4.30277812165e-03 -3.81996646777e-03  1.06975671434e-03  1.58404545410e-03  3.06035228218e-03 -2.85571708609e-03  7.09424548794e-05  1.39117913984e-03 -1.27641087975e-03  1.05860337875e-04  1.26769756605e-03 -5.70038112182e-03 -1.48514997587e-03  2.05281730894e-03  4.46724946451e-03  9.64830871246e-04 -1.51607185277e-03  1.80582159630e-03 -2.76049424021e-03 -1.41828263787e-03  1.36347170540e-03  1.89165583030e-03  5.80096391938e-04  1.92434672993e-03  8.91845107980e-04 -1.85243812983e-03  1.07134255924e-03  8.56786725796e-04  1.90980086869e-03  1.88481498947e-03 -3.02729270466e-03
-2.45711763368e-03  4.27292663660e-04  2.90725290994e-04 -2.33248576648e-03 -1.14974675116e-03 -3.38141198940e-03 -5.95631179366e-04 -2.23081486813e-03  6.64821215683e-04  3.58432208974e-03  2.55823282726e-03  2.29990296493e-03  2.19250614908e-03  5.86180754358e-03  7.66709763659e-02  1.04234672814e-02  1.81765635370e-02 -1.41766087906e-02  1.10784913979e-03 -9.96058669938e-04  7.75894215953e-04 -4.41815665746e-04  9.50099700996e-04 -3.38228051613e-03  9.63173929211e-04  4.82808047549e-03 -2.25230910937e-03 -4.42474102668e-04 -1.01205569370e-03 -1.50134573401e-03 -1.66073702300e-03  2.61394743144e-03  1.75040347121e-03  1.02039331372e-03  1.99754802988e-04 -4.92599546372e-05  5.19362993377e-03  2.51229581190e-03  2.65075468763e-03 -3.93575249084e-04 -1.95512221968e-04 -1.15263387551e-03  1.63098715988e-03 -5.15362743533e-03 -1.08874268384e-03 -1.61963621092e-03  5.51297358951e-03  2.91461911189e-04 -1.71109879230e-03 -2.19731134204e-03 -1.59662396524e-03  3.20777026094e-03  2.72834724252e-04 -3.24321899304e-04 -1.28090053496e-03  4.02516613312e-03 -1.13549044936e-03  2.09516312666e-05 -8.20504022917e-04  7.76902475565e-04 -1.44367378611e-03  8.19746633395e-04  2.77693059909e-03 -1.63705836143e-03  8.97655562936e-04 -3.52405782200e-04  2.23543877156e-04  1.03930794653e-03  1.88785272971e-03 -5.34676805495e-04  2.74665119022e-03 -2.38576809700e-04  9.20101769816e-04 -3.38560895127e-04  8.60484196172e-04  2.39434419822e-04 -2.40274265191e-03 -7.16189959291e-04 -1.92812869516e-03 -8.29020039675e-04 -5.43056386781e-04 -9.76091435229e-04  3.14837714917e-03 -5.51434757832e-03  2.84250780464e-03 -3.96337552144e-03  1.23169695199e-03  1.55422958241e-03 -9.22237206878e-04 -1.40443995107e-03 -9.72213360086e-04 -1.65075678795e-03 -6.17448967422e-04  1.73561412923e-03 -1.11332895729e-03  1.41016964918e-04 -1.91337996966e-03 -1.37616386535e-03 -3.50533107660e-06  1.83403443055e-03 -8.32499761058e-04  4.45078408311e-03  2.06702252638e-03 -5.43311669827e-03  8.84128592625e-04 -2.65425040088e-03  2.27803991240e-03 -2.25329767527e-03 -5.48019673953e-03 -4.29396557449e-03 -2.40247595835e-03  4.72815033929e-04  2.74722027916e-03 -3.09524010972e-03 -7.73448853931e-05  1.23692961484e-03 -2.26524341681e-03 -1.01194878329e-03 -4.27611128639e-04 -2.76550823029e-03 -4.58530955765e-04  3.23033385274e-04 -1.76724373032e-03 -6.11768122936e-04 -1.77653544442e-03  1.71168949351e-03  4.49858799415e-03 -2.30653231174e-03  2.14188767247e-03  7.90378354624e-04 -1.07028535553e-03 -9.12224879062e-04 -7.02232235173e-03  2.43747814366e-04 -1.31068079670e-03  1.01285773686e-03 -3.41000819011e-04 -4.37408853324e-03  1.79826254041e-03 -7.65857169122e-03  1.36025030296e-03 -5.40150945068e-04  2.35812567689e-03 -4.78844060289e-05  4.11063421599e-03  2.82714689083e-03 -2.11945101666e-03  4.17976710788e-03  4.73958732169e-03  3.32822033505e-03  4.16793155833e-03 -4.03887086658e-05  4.12353354943e-03  2.53665391620e-03 -8.07591721597e-05  3.91826885811e-04  8.41293966272e-04  2.22487822295e-03  1.45712310901e-03 -1.20354910646e-03 -1.02892421441e-03 -2.11792578023e-03 -4.06939525636e-04 -6.56409739612e-04 -1.11699690473e-03 -1.83067790357e-03  3.88913881010e-03  3.48283424286e-04  4.57525522725e-05 -1.87577126223e-03 -1.65101312619e-03  1.84769626897e-03 -1.53016670690e-03  7.52344408872e-05  1.08966478779e-03  3.32382638984e-03  5.50093416823e-04  2.10686846900e-03 -1.44954830719e-03 -2.15464511178e-04  1.82019241975e-03  2.29120444378e-03 -9.75089972128e-04 -1.19350611778e-04 -2.47886901724e-03  1.66714120974e-03 -7.16699415555e-04 -1.01018059499e-03  8.64319774995e-04 -1.14225656874e-03  2.92372938105e-03  1.09565292013e-03 -1.05845746934e-03  3.37104991342e-03  4.08179516758e-04 -1.70107502375e-03  2.11826048770e-03  1.76316668227e-03 -8.62130081541e-04 -1.08747116813e-03  3.22052137204e-04  4.55758337072e-03  1.27992263852e-03  3.46252952475e-03  3.68872787335e-03 -4.39503931039e-03 -5.56064501135e-04 -8.61794223550e-04 -2.13742757700e-03 -4.93143716503e-03  1.07092775009e-03 -1.25185670910e-03 -1.21252965485e-04 -1.13235866148e-03 -4.47844768284e-03 -4.76480700782e-03  1.76222942084e-03  8.01292508940e-04 -2.17153302774e-03  1.61275097548e-03 -1.28618231280e-04  3.72202840690e-03  2.11478914025e-04 -1.07719902680e-03  4.25651793338e-04  1.78654649427e-03  3.30002056233e-03 -3.42108222859e-03  9.21014571794e-05 -3.89947187505e-03  1.59215655689e-03 -4.63374547474e-04  1.05247707351e-03 -3.13742601392e-03 -4.90557100085e-04  4.25384849671e-04 -1.37616604917e-03 -1.50987842120e-03 -3.01003365408e-03 -3.88031675397e-03  1.39278821319e-03  3.59673114016e-04  6.63534404664e-04  2.27373168248e-03 -3.64334020703e-03 -3.34602824993e-03  1.41884024803e-03  3.97875602740e-03 -2.30806929622e-03  9.33436832219e-04 -4.53139493410e-04 -1.24654268688e-03 -2.19296168372e-03 -9.40137518916e-04  2.46107571099e-05 -2.59306241233e-03
 1.00790524661e-04 -4.01867718698e-03  2.31818665311e-03  6.97253477757e-04  4.32942551058e-03 -4.40690892914e-03 -7.76232441833e-04 -4.95965566453e-03  2.34591398380e-03  5.45601057586e-03  2.94502978818e-03 -4.85637354639e-03  2.62395977376e-03  1.41869392622e-03  1.04234672814e-02  1.01639678099e-01 -9.96233537232e-03  1.03934207254e-02  3.75807686948e-03  3.29552659500e-03 -3.60460072648e-03  2.38822715988e-03 -1.70911249402e-03 -1.79795595696e-03 -9.07434328483e-05  3.30527317894e-03 -3.13302030031e-04 -5.60152405772e-05 -2.70166918858e-04 -2.52601017307e-03  4.39456432707e-04 -1.03130493933e-03  2.06397089144e-03 -2.43797717109e-03  5.66154429605e-03  9.28663622323e-05 -1.51423569219e-03 -1.26921982834e-03  9.16398044729e-04  1.31647066635e-03  2.99362100053e-03 -3.77635120995e-04  2.80462850843e-03 -3.85258280247e-03 -2.37627447375e-03 -4.64480698245e-03 -7.59525805918e-03  2.41782465884e-03  1.92865649771e-03 -7.49555806831e-04 -2.98213995118e-04 -2.46464884563e-03 -3.01870548069e-03  4.67687724344e-04 -5.44321715062e-04  9.00238410488e-04  1.37845673914e-03  5.26154731347e-03  2.10525736011e-03 -2.03451219447e-03  4.28125729004e-04 -1.32159318868e-03 -2.24897121811e-03 -1.91191974472e-03 -1.23115142132e-03  5.81024081008e-03  1.68855653508e-03 -3.22091665493e-03 -3.41436856686e-04  5.84796094422e-03 -8.19383685342e-04 -1.17881698172e-03 -2.22740639334e-03 -4.35234054878e-03  2.60395769597e-03  3.14110165505e-03 -6.02752007256e-03 -1.59983593471e-03 -8.58513259760e-04  6.09566578803e-04  2.40720331422e-04 -3.93501715275e-03  5.36186953132e-03  6.28496320894e-04 -2.04562324392e-03 -2.34781290941e-03  2.14324923139e-03 -2.71038033640e-03  3.77384943946e-04  1.62286134720e-03 -3.10974146755e-03  9.13168225198e-04  2.20826735123e-03 -1.13985383742e-03  1.00708596286e-03  9.93049343510e-04 -1.75327026083e-03  1.41965380614e-03  2.26218546637e-03  7.01587292750e-05 -2.80520101604e-03  2.77337412263e-03  1.15407592577e-03 -7.74065651010e-06 -1.74765886682e-03 -6.44981584125e-04  5.16638904730e-03 -1.13703527107e-03 -5.16940201487e-03 -4.59653368446e-03 -1.88079346929e-03 -1.70594431295e-04  1.15421639582e-03 -6.00816252806e-04 -1.08486161648e-03 -8.01524464606e-05  2.44435041481e-03 -6.31108841824e-03  4.04746864913e-03 -1.10907462679e-04 -1.13869512723e-03 -3.97664209868e-04 -1.51866234847e-03  2.04715975506e-03 -2.71874415105e-03  1.54886899747e-03 -5.81298569364e-04  8.06866522825e-04 -2.65300809589e-03 -4.58012293528e-04  2.32051940515e-03 -2.33379475675e-03  1.46935281263e-04  4.56147987249e-04  4.75669125378e-03  2.73707318120e-03 -6.80175361203e-04  5.75580935759e-03 -5.04331638625e-03  2.11868537191e-03 -9.89664009168e-04 -2.45577724708e-03 -1.52065028868e-03  1.42308256582e-03  2.79769025529e-03  3.93700354213e-03 -2.24601004549e-03  3.88091089895e-03  3.50492007798e-03 -8.17522954411e-04  1.21914790472e-03 -2.01498825158e-03  2.23848523789e-03 -1.21443139276e-03  3.23633742890e-03 -1.79191319133e-03  4.76373344007e-04 -2.88020496081e-03  4.43861470899e-03 -1.23866945644e-03  7.05842038164e-04  9.73479886192e-04  2.30820146242e-03  1.53030658229e-03  3.93172497648e-03 -1.62570873814e-04 -1.98969624273e-03  6.68750447717e-04 -1.54554346773e-03  4.49888933417e-04 -2.41000186637e-03  2.45104727395e-03  4.22982194107e-04  3.69945766800e-03  4.03693579351e-03 -2.88901220120e-03 -2.75545815064e-03  1.88469942160e-03 -4.18944113768e-04 -2.55476699830e-03  3.01063410812e-03  2.07757526291e-03  1.57075333301e-03  2.37618659600e-03  7.21141590616e-05  3.38997926567e-03 -1.09090742710e-05  5.35086212094e-04 -1.96669288367e-03 -8.20735003848e-04  2.52224744714e-03 -3.09106415308e-03  2.96535675445e-03 -2.86838077139e-03  4.01563129387e-03 -2.94004729529e-03  2.98647133495e-03  2.36637033793e-03  4.01137927038e-04 -1.13323855684e-03 -4.93675758044e-04  2.27261953650e-03 -2.69608708025e-03 -4.59783291497e-03 -1.00755293991e-04  1.04426990278e-03 -1.93183685034e-03  1.05428591288e-03 -1.25891203689e-03 -7.49339139535e-03 -4.87033499875e-04  9.37776526147e-04  2.86469734583e-03  1.05053096115e-03 -2.01356726056e-03 -2.95356101435e-03 -3.06266949931e-03  1.63493746047e-03 -6.54264548527e-03  6.84846838561e-03 -8.88710272150e-04  1.42700347906e-03 -1.25152493001e-03 -6.80818834649e-05  2.54543657224e-03  3.99916076734e-03 -2.56823278409e-03 -1.40336114393e-03 -4.65892207704e-04 -1.47938493107e-03 -1.45801906194e-03 -1.65145083320e-03  5.91286291207e-04 -3.01703517158e-03  3.81056486939e-03  2.55328285573e-03 -2.93320795813e-03  5.90983069386e-03 -2.72325921015e-03 -1.01864025628e-03  1.73614309978e-03 -4.04563014424e-03  3.02055802663e-03  3.06086681125e-04  5.39767479798e-04  2.98092737745e-04 -2.47394817766e-03  5.77709273214e-03 -4.53419681956e-03 -4.07733388233e-03  1.87131064513e-03  2.34345264816e-03 -1.97029892630e-03  3.17534415766e-03  3.21406525152e-03  4.78757283388e-03
-3.80457635645e-03  3.98478627818e-03 -6.35405270749e-03 -5.12316142952e-04 -2.68276576608e-03  1.62037956289e-03 -3.20448113095e-03  1.47905317992e-03 -6.74626770043e-04  4.20210684720e-03  5.05664338944e-03 -1.17956724670e-03 -6.52570300158e-04  2.13582049158e-03  1.81765635370e-02 -9.96233537232e-03  9.60395133923e-02 -1.13422966744e-02 -6.11931429352e-03 -1.22149624157e-02  1.76073955117e-03  2.77447985123e-03 -9.25185345165e-04 -9.34653123356e-04  7.10688263304e-04  3.82775254712e-03 -2.23392757332e-03 -2.19072954400e-03 -5.40806029600e-05  2.01735050690e-04 -6.14778255184e-03  3.44894824972e-04  3.84370963708e-03  1.32087063764e-03 -3.13581681241e-03  1.11255399648e-03  2.24984419037e-03  2.62572953795e-03  9.62019214601e-04  1.67687551290e-03 -1.03269745991e-03 -1.21567040839e-03  2.77770193415e-03 -3.66582613332e-03  1.20956002512e-03  1.61461873399e-03  5.25942827961e-03  6.57678839006e-04 -8.45496492660e-04 -1.21073176014e-03 -2.26841572153e-03 -3.35219797034e-04  3.61939495469e-03 -2.10365631775e-03 -2.31037057143e-03 -9.69714507211e-05  2.61715787333e-03 -2.52790181585e-03 -3.14044811685e-04  9.84728755497e-04 -1.40105582172e-03 -6.57526623890e-04  2.18104738289e-03 -4.45298131358e-03  3.37229172118e-03 -1.32478304519e-03 -9.79486840153e-04  2.24029617850e-03 -2.31358654777e-03 -4.02962226308e-03  4.82681830567e-03 -1.24892810757e-03 -5.63244558944e-04 -3.63008884015e-03  1.93756310787e-03 -2.54427207896e-03  1.13299664596e-03  1.96363062740e-03 -4.61755385031e-03  2.22321675688e-03 -3.51499252597e-03 -1.62236655773e-03  3.59691972753e-03 -2.28866284880e-03  1.27571423105e-03 -6.70771935888e-03 -1.36166033054e-03  3.85257165119e-03 -1.05599075161e-03  2.13266581724e-03 -1.81993598339e-03 -2.50281474912e-03  3.99552900895e-04  1.09999407385e-03  4.41594516986e-04  2.48093577069e-03 -2.52364964728e-03  1.47611123347e-03  2.63959925349e-03  1.36738070833e-03 -1.30442353319e-03 -4.50510506919e-05 -3.76193182284e-03 -1.24218553196e-03  2.96513763986e-04 -2.25008993916e-03  2.34735662821e-03 -3.58478087898e-03 -1.89817869001e-03 -7.44259218690e-04 -3.33226076718e-03  6.58847341252e-04 -5.89570120848e-03 -3.71054975962e-03 -3.14416311146e-03  3.85115342561e-03 -3.13478442260e-03 -6.54877015128e-04 -2.19947058345e-03 -5.86896686447e-03  2.91981294091e-04  1.60685774539e-03 -2.91517135091e-03  1.09226151913e-03 -1.93419766889e-03  4.96812361383e-03  5.03214771773e-03 -3.94963837514e-03  1.40506300372e-03  6.58388135263e-04 -3.26818610381e-04 -1.05029887532e-03 -9.10578164295e-04 -2.70284799040e-04  5.73691960005e-05  1.98501971291e-03  5.42187128485e-04 -4.86359885777e-03 -1.14777590540e-03 -5.55279616648e-03  1.65369879315e-03 -1.88293815373e-03 -3.01934589153e-03  6.95255593308e-03  6.54425183015e-04  6.33750696009e-04  1.95128260686e-03 -6.27551666620e-05  2.72870756672e-03  2.18085345534e-03 -1.40779611959e-03  4.43501932655e-03 -8.45168832152e-04  4.09158088607e-03 -2.01246429920e-03  2.36592976799e-03 -5.34840121696e-04 -4.69270333593e-04  1.09829710715e-04  1.10275068950e-03  2.15525151900e-03  2.17118199033e-03  1.15743331515e-03  2.57023391305e-03 -4.12162985208e-03 -4.56370756708e-04 -4.72044642880e-04  1.25361378167e-03 -1.35214989440e-03 -5.68973633925e-03 -4.63029205174e-05 -1.58568994962e-04 -3.09967310378e-03  5.15815368599e-04 -1.77244288808e-03 -3.47452112299e-04  4.98443519037e-03  2.00056583780e-04 -1.10249671008e-03  3.29696055397e-03 -1.43055838672e-03 -8.50466489700e-04 -2.99101147310e-03 -3.81006928411e-03  3.14557236392e-03  2.36876583727e-04 -3.21708977686e-03 -4.52447781951e-03  2.39912054949e-03 -2.11516643772e-04  4.50346983531e-03  2.37290371929e-03 -6.89531982571e-03  6.17566640712e-03 -5.21346748791e-04 -1.57469753101e-03 -1.50695633005e-03 -3.23473622231e-03 -1.25967249844e-03  7.73726540356e-04  8.97221331924e-04  1.04278535875e-03  2.54770958430e-03  3.06392648289e-03 -3.92193242277e-04 -1.90332505943e-03 -6.75724938284e-04  1.12146771247e-03 -1.41884642212e-03 -1.74975300833e-03 -1.04848411658e-05  2.48029784913e-03 -8.10429249928e-04 -7.01540618409e-03  1.97077077068e-03 -3.52973326330e-03 -1.66052330291e-03 -1.49954941271e-04  6.54675783421e-04  2.63029073329e-03  4.82966913637e-04 -1.38607026108e-03 -1.69992495037e-04 -1.66262279330e-03  4.00923137648e-05 -3.44140926602e-03  2.14846160957e-03 -2.56783776319e-03  4.37646234964e-04 -1.93309381015e-03  2.33891918344e-03  2.94607697592e-03 -1.95479564321e-04 -1.07982644736e-03 -5.04566401881e-03 -2.09190802343e-03 -2.09386657523e-03 -5.26797982839e-03 -2.26440883321e-03 -1.74416357378e-03 -2.06587810932e-03 -9.24352658787e-04  4.41168840496e-03  2.82162645638e-04  2.15563381382e-04  8.90144198404e-04  9.06248477851e-04  5.85208573257e-03  3.79500460420e-04 -1.66191032743e-03 -4.39952608255e-03 -2.63409226474e-03 -1.17083922748e-03 -3.67167174281e-03  1.42944256526e-03 -6.73391112531e-03
 2.24947691725e-03 -2.71449832925e-03  3.55888380953e-04  1.73410918923e-03  1.61780047004e-03  1.76992624246e-03  5.70421464536e-04 -4.93434570958e-03 -3.65640881353e-04 -1.69487917210e-04 -2.78872972402e-03 -3.19439567994e-03 -2.35863972107e-04 -2.56132388452e-03 -1.41766087906e-02  1.03934207254e-02 -1.13422966744e-02  9.50111236934e-02  1.36457574464e-03 -4.23889892248e-03 -2.80899438492e-03 -3.13860072528e-03 -1.90241056399e-03  8.72108837541e-06 -2.40927347174e-03 -5.29358491268e-03  1.22334199869e-03 -1.60122860987e-03 -2.07801495620e-03  2.48177323155e-03  2.51585363298e-03 -6.23234203157e-03 -1.05299177208e-04 -1.33068953577e-03  4.74925554049e-03 -2.72512281155e-04 -1.43758744536e-03 -1.75670452953e-03  1.78553455073e-04 -2.24672782659e-03  1.82853589134e-03  1.11564012629e-03 -7.74953476502e-04  2.73364953390e-03  4.99443007803e-04  6.17376964370e-04 -6.94250035313e-03 -2.39376822066e-03  4.61719736121e-03  1.70361162825e-03  4.29046303322e-03 -5.08794242013e-03 -3.99319263367e-04  3.03482785055e-03  7.16932285346e-04 -2.43706335743e-03  4.57117355213e-04  2.54628413199e-03  3.35388750331e-03 -2.34289567835e-03  2.16430414597e-03 -1.05659594650e-03  2.54212652949e-03  2.16400222321e-03 -1.70919003144e-03  6.90873249266e-04  2.29989777466e-03 -3.14769912550e-03 -1.57216304292e-03  2.99345213745e-04 -6.40582524909e-04 -3.29307546468e-03  1.06795700588e-03 -1.17351382864e-03  3.18591168220e-04  2.77100668327e-03 -3.34964796504e-03 -1.23455549035e-03  1.44697590289e-03  4.10919213321e-03  1.63382214669e-03 -1.12410145387e-03 -2.98040950823e-03  5.45729307478e-03 -3.90088975807e-03  2.62078287640e-03 -6.91945499467e-04 -1.37636337329e-03  5.56110323734e-04  1.90103573104e-04  1.34817504476e-03  3.39223931026e-03  1.56758903516e-03 -1.25973185571e-03  2.41012952723e-03  2.39480262478e-03  2.77263285908e-03  2.87404641514e-03  2.44797500839e-03 -9.71612098157e-04 -4.17796303820e-05  5.70154338429e-04 -2.08402169628e-03  1.56156232860e-03 -3.90975136917e-04  1.60617346680e-03 -1.61019503325e-03  1.96326097040e-03 -9.18600349126e-04 -1.12890988483e-03  4.42946708845e-04 -1.58180878283e-03 -3.97503604666e-03  8.51377018423e-04 -1.27352431694e-03  4.83018321647e-04  2.14870965341e-03 -5.38663580332e-03 -3.20654055928e-03 -1.60630442629e-03  7.02010251118e-04 -1.87836250082e-03 -2.80185103502e-03 -6.02609102028e-04  5.87510821246e-05  8.64652341080e-04  2.20311256991e-03 -1.11737566071e-03 -5.34524438962e-04  3.03916844769e-04 -4.95025751544e-03 -9.95813454816e-04  3.10723791269e-03 -8.99055157109e-04  4.22386175759e-03  6.79559494790e-04  3.25543067401e-04  3.54945231158e-03 -9.21967685145e-04  4.18415370851e-04 -4.84968174403e-03 -7.63984111141e-04 -9.81429450098e-04 -2.96901819809e-03 -4.20032629818e-03  1.62844607744e-03 -3.34925838913e-03 -5.76884033094e-04 -3.48599428263e-03 -2.65574487126e-03 -3.20158317537e-03 -8.20507853906e-05  8.07293014494e-04 -8.53405882344e-04  2.41866460322e-04 -1.88028688221e-03 -3.70398028726e-05  1.07330903522e-03  4.31162799491e-04 -8.22692211830e-04 -8.51940304661e-04  1.52933317521e-03 -1.72183985545e-03 -1.34889834944e-03  4.93294166639e-04  4.83011041640e-03 -5.02328781538e-05 -2.66700971183e-03  1.07507613381e-03  9.96581342052e-04  5.71873577250e-04  2.80999667043e-03  9.17542099152e-04  1.77999975206e-03  3.08585547829e-03  5.34286109037e-04 -3.60435080365e-03  3.46702783041e-03  1.40322387220e-03 -2.58963531851e-03  8.18285062755e-04 -2.49635333920e-03  5.57818767827e-03  4.28831943071e-03  2.32868202130e-04  3.97618414986e-04  6.27741384939e-04  1.99123651951e-03 -3.44774737074e-04  3.55313482137e-05 -1.16414474206e-03 -3.13408282024e-04  1.15295545527e-04  2.56434909915e-03  2.51601703760e-03 -4.98755121448e-03 -1.33019928059e-03 -3.86885349852e-04 -1.31102716817e-03  1.74530705428e-03 -9.80026359524e-04  3.55481484165e-04 -3.12739664219e-03 -4.82626022926e-03 -1.05769804730e-03  6.40323071448e-03 -3.14817870331e-03  9.92549689434e-04  2.45314272867e-04  9.08823795820e-04 -1.73421024837e-03 -3.15393735973e-03  1.50941412974e-03 -1.71764990417e-03 -3.66622891610e-03 -7.44086582599e-04 -8.48567275184e-03  6.25912874563e-04 -5.94231158855e-03  2.40304159281e-03 -2.94081990205e-03  2.63559987018e-03 -1.41170514599e-03 -1.63770147531e-03 -2.14736676016e-03 -8.84886071713e-04 -9.22691260601e-04 -7.70846777447e-04 -7.22276071379e-04  3.26523763478e-03 -9.10074788240e-04 -7.91351411618e-03 -2.18890277584e-03 -5.63601986094e-04 -2.58581863151e-03 -3.82675619773e-03  3.27174842244e-03  1.61973944636e-03  1.52920980735e-03 -1.87636770265e-03 -1.00941390195e-03  1.44251871914e-03  3.88840976281e-03  1.14859618559e-03  1.91185727193e-03  3.60797872135e-03 -5.48331861729e-04  6.59642548642e-05 -2.80254817542e-03  5.48665213037e-04  1.39068505677e-03  9.00301144288e-04  8.39375013730e-04  5.44445568009e-03  4.10449047036e-03  6.93314283345e-03
-7.03917416444e-04  5.70251894159e-03  1.00431320906e-03 -2.02226564023e-05 -4.85385523041e-03 -5.37248773076e-03 -3.70716623884e-03  6.39928737082e-03 -7.72527001817e-05  9.58975176028e-04  2.07175646606e-03  3.28550493108e-03 -5.96352551192e-03  2.50473067766e-03  1.10784913979e-03  3.75807686948e-03 -6.11931429352e-03  1.36457574464e-03  1.14637954387e-01 -1.29277720788e-02  1.26945426433e-03 -2.07944683119e-03  3.34220460644e-03  3.46672331270e-03  1.59558485448e-03  5.51156487815e-03  2.03942758419e-04  1.24705315671e-03 -1.47152391344e-03 -8.62692469724e-05  1.82374580004e-04 -7.83516365643e-04  1.36056366011e-03 -1.25977109360e-03 -6.73424869083e-03  9.71973495132e-04 -2.19800461755e-03  7.21154096141e-05 -5.48055474794e-04  2.66227684226e-03  1.26592999251e-03 -2.01860699591e-03  6.13374283252e-06  1.28454208328e-03 -3.30041377969e-04  2.19650013789e-03 -3.62756930283e-03  7.35941595416e-04 -1.59084673673e-03  7.17767530472e-03 -6.61280720734e-04 -3.02650386784e-03  6.14964495750e-04 -2.66261273589e-03  1.19125410333e-03 -1.99150570372e-03  2.09110109851e-03  4.04208566857e-04 -3.62436481145e-03 -1.88392905070e-03 -1.10801068984e-03 -6.49500162993e-04 -3.14443898695e-03 -8.38700207408e-03  9.36751401844e-04  6.26188577898e-03 -4.00083061313e-03  4.48648889960e-03  1.55794246050e-03  1.94539168284e-03  9.00246375761e-04  8.28117084737e-03 -2.01993578917e-03 -1.79170660822e-04  2.73859944388e-03  5.48847539781e-04  8.87932794756e-04  4.08376528712e-03  1.77135269184e-03 -9.28019701545e-05  2.27879533007e-03 -3.24336175321e-03 -5.22482122241e-03  7.89326588324e-03 -4.15291307786e-03 -3.40043869548e-05  1.05633900943e-05  3.76587258522e-03  3.12102575556e-04 -3.46360973127e-03 -4.73243137909e-03 -5.59858306608e-03  2.46238062252e-03  2.70675798460e-03  2.15491024922e-04 -2.24403051873e-03  2.54961044134e-03 -4.17915947432e-03  1.14518790508e-03  3.51857798483e-03 -1.16019363478e-03 -7.41657216238e-04  9.10184670390e-03  6.07533808055e-04 -5.86143197729e-05  1.06564155486e-03  1.23842534445e-03  4.47200946898e-03 -1.54302505094e-03  2.84638610175e-03 -6.22793864648e-03 -2.92522718118e-03 -1.50942889253e-03  1.86987584216e-03 -6.27504718839e-04  5.13593217038e-03  2.39651001538e-03 -3.85110352410e-03  5.89024083550e-03  2.54459271486e-04  7.42226908480e-04  3.92041873172e-03 -3.98792720472e-03  3.25457290666e-03 -1.56763205932e-03  5.95570836773e-04  6.84997010953e-03  5.77750093799e-03 -4.20749866653e-04 -2.98015757280e-03  2.49236452905e-03 -1.70676324050e-03  1.64448167558e-03  3.18690026050e-03  6.10250056394e-03 -1.77254545514e-03 -4.38206996485e-04  1.04294088330e-03  1.17794912386e-03 -2.04677701528e-03  3.96474749086e-03  2.42032444065e-04  1.96232752188e-03 -3.88285767189e-03 -2.67455142624e-03 -9.30544184585e-04  5.32190609053e-04  7.43566522433e-04  3.83218855357e-03 -1.70591394233e-04 -3.63189963323e-03  7.81786066608e-04 -9.03308948993e-04 -3.67090767443e-03  3.90177717662e-03 -4.30353932148e-04 -2.15144564994e-03 -2.67864935350e-03 -1.73266593011e-03  1.45186318065e-03  1.73226186074e-03 -7.29476403658e-03 -2.01883250894e-03 -1.58348747016e-03  5.05358027048e-03 -8.28229727185e-04  2.11060246864e-03  8.76616501795e-05 -4.11576783777e-04 -4.86266900098e-03  4.55555617145e-03 -1.92098134512e-03 -1.42053723452e-03 -5.27168503635e-03  1.96393697275e-03  1.42114848396e-03 -4.90348331485e-03  1.92663869684e-03  4.47338930065e-03 -2.46791606597e-03  2.27242058368e-03  8.23005380024e-03 -7.15455363980e-04 -4.62100628671e-05 -4.70561231324e-03  1.29900790614e-03 -2.25811418519e-03 -1.77243414173e-03  2.90168559415e-03  3.05872434120e-03  6.28945893811e-03 -2.85647733079e-03  5.63016947449e-03 -7.65400034420e-04 -1.47811409753e-04 -2.30213368650e-03  4.10000716890e-03 -3.48647775903e-03  3.79417755302e-03 -5.90681806770e-04  2.82394709282e-03  2.38228067301e-03 -6.68578411481e-03  1.63246539295e-03  1.98244298531e-03 -2.47677291651e-03 -1.18974216016e-03 -1.35231485042e-03 -3.30949035035e-03  3.10148452168e-04  2.28925929854e-03 -2.40564521929e-03  4.34146973658e-03  4.58190797438e-03  1.22726049498e-03 -1.68095593094e-03 -2.78304000968e-03  7.16880436541e-04 -3.10821922188e-03  5.96862388846e-04  5.73055320091e-03 -5.84947680670e-03 -5.69345711145e-03  4.61545970657e-03  5.66315161037e-03  5.02921270416e-03 -5.50532902085e-03  2.61182176611e-05  2.00370013286e-03  1.36925228502e-03  2.85409513555e-04  3.52729131146e-03 -4.80235109985e-04 -1.98296589452e-03 -2.02418839780e-03 -3.81921264199e-03 -2.96598706943e-03 -2.44437666858e-04  7.60490690413e-03  4.23915133842e-04  4.66570587356e-03 -3.87951049977e-03  1.53444968706e-03  1.94252562747e-03 -3.88078856408e-03  4.68647875019e-03 -5.17815277058e-04 -2.20434057016e-03 -2.11853020125e-03 -5.55532473549e-03 -2.92849571132e-04  1.64772083735e-03  1.84380299192e-03  9.24004565310e-04 -1.85777749013e-03  2.91108114429e-03
 7.62362510487e-05 -5.27721238381e-03  3.29927333772e-03 -1.18437053950e-03  3.64144226705e-03  1.59845688475e-03  1.74035771370e-03  1.40599334691e-03  6.21020337828e-04  7.45427356097e-05  1.98057182635e-03  3.77765766556e-04  5.05348651271e-03 -1.38909691395e-03 -9.96058669938e-04  3.29552659500e-03 -1.22149624157e-02 -4.23889892248e-03 -1.29277720788e-02  6.75212704733e-02  6.21586454277e-03  5.52410839922e-03 -2.32567903032e-03 -8.91144135420e-04  7.23712455021e-04 -7.37530653338e-04  2.51085076235e-03  4.78281342365e-04  9.37031315654e-04  2.67176355659e-04  1.75767125741e-03  1.76162640391e-03  3.73101729106e-04 -4.00683710422e-04  6.48694589701e-04  1.11902175595e-03 -2.34295358252e-03 -7.78235959960e-04 -7.08899099687e-04  8.90818557102e-05 -2.35046833937e-03 -1.39353699237e-03  3.81819621484e-04  2.63098195906e-03 -2.44699160815e-03 -1.06152057465e-03 -1.26970241134e-03  1.89212061971e-03  1.83659169793e-03  1.42118664411e-03 -1.19625812515e-03  5.54525409859e-03  1.03940287851e-03  1.91400492050e-04  1.96265371863e-04 -1.63311708814e-03  2.56607970976e-03 -1.29840430208e-03  4.89960968378e-04 -1.08990635673e-03 -1.31992776325e-03  6.26097273292e-04  3.95912067762e-05  2.48395154053e-03  1.88483805084e-03 -2.66029500202e-03 -4.36092227272e-04 -2.51475066078e-03 -6.73592627828e-06 -8.07393858063e-04 -4.02214426228e-03 -1.31296990957e-03 -2.32982039167e-05  1.22247491891e-03  1.18718281153e-03  2.07443354166e-03  2.13237230467e-04 -1.45262255780e-04  9.90127662513e-04 -1.72607652035e-03  2.44719545436e-03  2.46481299111e-03 -1.01771383867e-03 -1.69592850241e-03 -2.39638185583e-04  1.79609258404e-03  1.36209917254e-03 -2.72699700588e-03  1.08293759237e-03 -1.10374699441e-03  3.88860994055e-04  1.99453329768e-03  2.13719168578e-05 -1.19945423504e-03 -2.99720279217e-04  2.52370244287e-03 -2.03835571032e-03  2.03759321283e-03 -1.07873120374e-04 -9.38300262444e-04 -5.45982164676e-05 -2.85922004489e-03 -1.48449069075e-04  8.91274994855e-04  7.85019470087e-04  4.33544434769e-04 -1.65755001336e-03 -9.16513649030e-04  4.38451171591e-04 -3.21251739165e-03  1.71762906198e-04 -9.44683756131e-05 -6.60197681901e-05  1.54058547222e-03 -2.00182088191e-04 -2.33299644308e-03  1.00390610891e-03  9.45557940170e-04 -2.56341110712e-04  2.17084200003e-03 -9.58044001973e-04 -9.34556948294e-04  2.41654511103e-03 -1.59385120869e-03  7.99959296151e-04 -2.45460193905e-03  1.70003742170e-04 -1.53921299628e-03  2.11043653938e-03 -1.63065870412e-03  6.60892932883e-04  4.59494467972e-03 -1.87374409725e-03 -2.59341102853e-03  1.15873751192e-04  2.22183325772e-04 -1.38810755389e-03  2.10343183706e-04 -1.84531544000e-04  4.50172506860e-03 -2.85578765426e-03  1.11198350449e-03  3.53983868920e-03 -4.17461762046e-03  2.55267444756e-03  2.27632022423e-03 -2.28092245226e-04  1.96776928376e-03 -1.78165708559e-03 -1.38856633352e-03  2.69533807712e-03 -5.59600313584e-03  1.44750192682e-03 -2.03412726848e-03 -2.47714674712e-04 -3.11427126493e-03  2.84411520150e-03  8.49772340744e-04 -2.19109496602e-04  3.06881844331e-04  1.97365597767e-03 -5.94220379742e-03  5.05573618150e-05  2.89059021496e-03 -1.13868949096e-03 -8.60560984978e-04 -1.88682426311e-03 -5.47700281225e-04  2.44631937079e-05  2.31141256372e-03 -1.20240021712e-03  3.33151376790e-03  2.91064875458e-03  6.31963337720e-04 -1.70530438832e-03 -3.67122186512e-04  3.21232063561e-03  7.25335254104e-04 -1.78012126861e-03 -4.73120766328e-04 -1.04456036423e-03 -4.02985617325e-03  6.09222612635e-04 -1.53627053691e-03  8.89852697230e-06 -1.29899287773e-03  1.75737112882e-03  7.77593630991e-04 -2.45098005135e-03 -8.98647966288e-05 -3.31601130525e-03  1.87264837217e-03  1.70684334230e-03 -3.92909184376e-03 -1.31869080059e-03  1.51745812215e-03  2.88075881790e-04  8.81478814342e-05  1.70422714362e-03  4.43876053680e-04  4.55392033668e-05  3.98117214608e-03  3.35200654337e-04 -1.15224447879e-03  2.55406674064e-04  1.23321100201e-03  6.98515604830e-04  3.19194174609e-04  2.09503397835e-03  1.72344922950e-03  1.05298854195e-04 -1.41182442663e-03  7.24840069232e-04  5.45743848134e-04 -1.57365166590e-03 -1.14676186229e-03  3.58146163620e-03 -1.67157939165e-03  4.41918129072e-04 -5.69109536706e-03 -5.01905398859e-04  3.21151362760e-03  3.02286910389e-03 -2.24614626948e-03 -1.80900061349e-04  1.10183590908e-03  2.05429788663e-03 -9.67347564805e-04 -2.89663719488e-03 -2.25743146213e-03 -3.47965044019e-03 -1.83022216553e-03 -3.22000785665e-03  1.05729511445e-03  3.95977992017e-03  2.88763008327e-03 -1.97434189806e-03  1.18492312918e-03  4.01566724861e-04  1.75795176278e-03  1.15157323840e-03  1.62488232852e-03 -2.38751931720e-03  2.93443384617e-04  1.17387401914e-03 -2.60818858043e-03 -1.23611643055e-03  1.11784242924e-03 -5.64103184444e-04 -1.18590189343e-03 -1.23129495075e-03  2.29074460990e-03 -5.76278528786e-04  8.47546532055e-04 -1.34905963638e-03  8.23634501690e-04
-1.45781300926e-03  2.28115185676e-03 -8.58841984126e-04 -1.54559536591e-03 -2.36027385682e-03 -3.33817282092e-03  1.15114402248e-03  4.67818360930e-03 -1.20785529863e-03 -2.56008680710e-03  6.80892584150e-04  8.16617700112e-03 -2.38537769809e-03  9.52891056580e-04  7.75894215953e-04 -3.60460072648e-03  1.76073955117e-03 -2.80899438492e-03  1.26945426433e-03  6.21586454277e-03  8.56495083674e-02  3.91577330647e-03 -8.05922914951e-03 -3.77617275094e-03  4.74133718112e-03  2.10724007738e-03  6.05768821791e-03 -9.49335159406e-05  2.23559330073e-05  2.65029445742e-03  1.16328425579e-03  1.49844597197e-03 -1.38393503801e-03 -6.47090156953e-04 -3.57575358711e-03 -1.12384207269e-03 -3.19302504680e-03 -3.08342722526e-03 -1.24060781515e-03  1.06001086230e-03  3.19985873503e-03 -2.69237948081e-03  4.94824480932e-05 -3.36976659006e-04  1.74380365448e-03  2.33377549327e-03  2.11438096315e-03  1.15559004941e-03 -8.17857567664e-04 -2.35726547898e-03 -4.96912316081e-04  2.20910255907e-03  2.31705481259e-03 -1.81909901295e-04  9.50928926704e-04 -1.27445210176e-03  8.38357397748e-04 -7.28950547351e-04 -6.09473764409e-04 -6.92757477523e-04 -4.26953123244e-04 -1.37178390730e-03 -1.78687699495e-03 -3.80350576077e-03  7.23069335162e-03  5.75976649622e-03 -2.32963009045e-03  1.34476792918e-03  2.27637825027e-03  1.19995409589e-03 -1.73813165524e-03 -3.32313673383e-03  3.97649644423e-04  1.98211241634e-03 -9.28898440849e-04  2.38838665041e-03 -1.45649860667e-03 -2.85784759205e-03 -7.60570641010e-04 -7.00843057756e-04  1.45144455115e-03 -1.20932758089e-03  4.10387458557e-04  4.21104080143e-03 -2.25318247463e-03 -3.76463529620e-03  6.73513482252e-05  1.67216681721e-03 -1.32483846201e-03  3.33852677015e-03 -2.36417843555e-03 -9.63166014023e-04 -1.10638542158e-03  1.71618043420e-03 -2.60236141182e-03 -1.94923630668e-03  8.39665987577e-04 -3.27185471845e-03  8.89876434928e-05  1.20399185310e-03 -1.05534741738e-03 -3.32897951074e-03  3.73581975052e-03  1.33706165443e-04  8.09439246915e-04 -1.20686613764e-03 -1.11441986500e-03  5.54396861238e-03 -4.31495040588e-04 -2.12043679325e-03 -7.05568293093e-03 -3.37688013517e-03 -1.89421810152e-03 -1.02555134395e-03 -2.64458201397e-03  1.36397153287e-03 -5.78181285808e-04 -2.84279283120e-04 -1.85811412945e-03  7.39478989322e-04  4.75191964056e-03  2.69715042528e-03  4.71997108052e-03  1.49425351810e-03 -3.24867433961e-03  7.97452430135e-04  7.23862344595e-04 -3.66984069484e-03  1.90252434204e-03  5.57169240763e-04  5.54973065003e-05  2.95728434926e-03  6.26095176066e-04 -5.17700864193e-04  2.82078669368e-03  1.40667543191e-03  3.01903715162e-04 -2.87979811308e-03  8.19442338773e-05 -3.86680812712e-03 -1.50007780188e-03  6.09130969492e-04  1.27742223569e-03 -9.06571927730e-04  2.25114181748e-03  7.98741755387e-04 -1.45825503258e-04  3.72632855298e-03  5.12476403390e-03 -1.04631973121e-03 -3.87197396997e-04 -3.09651091524e-03 -2.53399793305e-04 -4.16641895819e-03 -8.37920974125e-05 -2.82268153320e-03 -7.98828734919e-04 -8.74742554832e-04 -3.11231008586e-03 -2.75795774861e-04 -2.84255464370e-03  1.34663552492e-03  2.09295162071e-03  1.74982000822e-03 -1.58436950269e-03 -3.02831410657e-03 -3.06032820430e-04  9.12329905570e-04  9.22648807931e-04  5.56924594389e-03  2.32872444070e-03  3.93641818978e-03 -2.19895528666e-03 -8.98311935267e-04  3.21314996133e-03 -1.12519164155e-03 -3.50351826341e-03  1.74370113245e-03 -3.67790291699e-03 -2.07535942411e-03 -3.01680539986e-03  1.75823810816e-03 -2.60133767563e-03 -2.93754340433e-03 -6.70605537557e-04  1.00220804727e-04  2.45847131260e-03  4.59765017048e-03 -1.23436023767e-03 -2.61640719072e-03  9.96897524947e-04 -9.24310779220e-04 -1.37991728788e-03 -4.64807415778e-03 -1.89190701752e-03  1.70821909611e-03  1.18507935663e-03  2.69688366136e-04  3.26591171955e-03 -1.33559727078e-03  2.22201127227e-03  2.54749280777e-03  1.39656029108e-03 -3.13598746155e-03  1.06617628611e-03 -2.43177518995e-03  2.97947357091e-03  1.11609961528e-04  2.80884631830e-04 -5.04825338683e-04  1.12718341985e-04  4.82745834360e-03 -4.36517714626e-05  1.84325283261e-03  2.65708860113e-03  3.09267685570e-03  3.51065634014e-03  1.42012731508e-03 -3.62109600263e-03  3.00608277915e-03 -8.29566418511e-04 -7.49253185699e-04 -1.00914158343e-03  2.19441118489e-03  2.52585008838e-03 -1.98745426624e-03  6.81818298280e-04  7.75715307554e-05 -9.06779444534e-04 -2.67970567740e-03 -1.37601609605e-03  8.92524739116e-04 -1.63900602265e-03 -8.88680689314e-04 -1.33411998512e-03 -1.94203689306e-03  3.60315022864e-03  2.53455398295e-03  1.79680075750e-03  1.61396615259e-03 -1.96657427495e-03  1.91755926132e-04 -1.03325296280e-03  4.23761666412e-04  5.45971572236e-04 -1.83301465902e-03 -6.27139955615e-04 -1.34623324177e-03  3.82218532179e-04  1.47952885401e-03 -2.37544124734e-03  1.49987958444e-03 -8.60410294258e-04  9.97993428619e-04 -1.65345857294e-04 -3.18448542193e-03
 1.98311388675e-03 -7.79738553218e-04 -1.18874168486e-03 -2.00990938335e-03  4.65145905867e-03 -3.32074149708e-03  3.22239634866e-04  2.08507001196e-03  2.49821056548e-03  2.38157445823e-03  3.95876027965e-03 -2.09791978474e-03  4.86101261847e-03 -1.48374115534e-03 -4.41815665746e-04  2.38822715988e-03  2.77447985123e-03 -3.13860072528e-03 -2.07944683119e-03  5.52410839922e-03  3.91577330647e-03  9.34025454658e-02 -1.72749809358e-02 -1.00003304701e-02  1.63395751843e-03  9.93783158140e-04  2.88524956932e-04  8.81908385189e-04  2.79267590859e-03  1.22646408277e-04  2.37056998493e-03  2.70953775218e-03 -3.25369836417e-03  1.13033708545e-04  4.14701421032e-03  1.35989766657e-03 -1.69056924251e-03  3.54918603873e-03 -2.05321229922e-03  1.77042441282e-03  1.78331845455e-03  3.38147374329e-03 -8.93312802809e-04 -2.46352589802e-04  2.41674090666e-03 -5.35652691720e-04  6.06531648416e-04  2.62582060657e-03  1.46767019245e-03  6.05197691805e-04  4.98095196420e-03 -1.61049652957e-03  1.50968294870e-03 -8.29381313603e-04  2.76447671315e-03 -1.48868506201e-04  2.07808332915e-03  4.94165233878e-03 -5.22315081755e-03 -4.51265033635e-03 -8.97412983331e-04  1.42201693041e-03 -1.39666130762e-03 -2.14214096032e-03 -1.79935439745e-03 -2.50825730579e-03  5.44927750165e-04 -3.00851842761e-03  1.95310235467e-03 -1.42459361029e-03  2.47084467383e-03  4.04081221812e-03 -2.37276439748e-03 -1.92983760925e-03  3.41663580381e-03  1.66082697409e-03  5.92853924725e-04  1.03690189042e-03  1.31742850642e-04  9.34990650649e-04  5.80282067451e-05  2.12454728014e-03  1.48476303830e-03 -5.06743336154e-03  4.38862934599e-03 -2.10433269313e-03  3.11600493240e-04 -2.06681186152e-03 -1.04209300783e-03 -2.93607379228e-03 -8.32869951388e-06  2.80438358119e-03  6.73589963358e-05 -2.46723682409e-03  4.79531399031e-04 -8.94316321760e-04 -3.68492878005e-03 -1.96421356026e-04 -2.20222163577e-03 -1.58616386787e-03  1.58716165278e-03 -1.44857793080e-03 -1.46380216009e-03 -1.68276031976e-03 -2.32369058888e-03  2.07493547497e-03 -1.32325221727e-03  1.05705036940e-03  2.59093646490e-03 -2.13926589984e-03 -7.14916526949e-05  3.25372287405e-04  2.17026807913e-04 -4.18953197939e-04  2.99153804671e-03  8.29887222628e-04  1.57555843883e-03 -2.64633300389e-04 -3.33073170833e-03  1.56455582043e-04  6.13093208354e-03  1.56078952373e-03  1.68957085184e-03  2.53005975373e-03 -4.63032664540e-03 -5.59313454086e-03 -5.33186964340e-03  2.43677297520e-03 -8.44030016206e-03 -3.46948593548e-04  3.68085395885e-03  4.26702317819e-03 -2.46216121099e-04 -1.15641005174e-03  3.59573788823e-03 -1.92187178773e-03 -1.12798778307e-03  1.45414107995e-03  1.33954380040e-03  3.01172926286e-03 -1.16005402330e-03  4.41885206845e-03 -2.66692365642e-03  1.58613811001e-03  1.04640463348e-03  1.62073538767e-03 -4.17669702455e-03 -1.42297270708e-03  7.48296280345e-04 -9.46703684533e-04  1.27026702437e-03 -1.73558829511e-03  5.09094416327e-04 -1.87080538720e-03  2.58990731065e-03 -1.92185684068e-03  6.16565295013e-04 -1.20348182146e-03  3.70139722955e-03 -1.62057971986e-03 -3.83190947280e-03  3.40905206731e-03  3.46896592665e-03  2.61273953586e-04 -1.10707884522e-03 -2.36618218257e-03  8.94609836983e-05  9.93128634122e-04 -9.87765317802e-05  4.68741369787e-04 -2.40531973168e-03  6.99621043589e-04 -1.54555330905e-03  1.27893049670e-03 -1.10009220247e-03 -1.22826006301e-03  1.88972968875e-03  4.78684457662e-03  2.52778817466e-03  7.64483222365e-04  2.48013865504e-04  1.93592754281e-03  1.29724006683e-03  1.15214640801e-03  5.44580800155e-03  6.75680220048e-04 -2.89880840028e-03  4.39497776810e-03  1.67378067580e-03 -2.18425840431e-03  1.97892881039e-04 -1.56169152688e-03  3.77187362973e-03 -8.22624581317e-04 -4.44335820437e-04  4.53019554658e-04 -9.85382657626e-04  2.22966722547e-05 -1.83271929960e-03 -2.14929516857e-04 -2.06450748438e-03 -3.62581162338e-03  1.06790031665e-03 -1.54416703768e-03  3.34144489275e-03 -8.69236165324e-03  1.62473255274e-03 -1.83023142410e-03 -1.17628492582e-03 -7.95529844837e-04 -2.14232328669e-03 -2.23494654825e-03 -1.49335638645e-03 -3.57684581368e-03 -5.49411338178e-04  1.41876505828e-03  3.74981840584e-03  6.29386481838e-03 -6.68127902882e-05  2.81526843448e-03 -7.20073768582e-03  5.85796496035e-03 -1.71631546845e-03 -1.91247885912e-03 -3.86476054006e-03 -1.66259929549e-03 -1.77350018518e-03  2.04692370178e-03 -8.25835223365e-04  3.69303754349e-03 -2.87729972379e-03  3.53520270304e-03  1.22553861358e-03  4.01000929435e-03  4.67911252967e-04 -3.28787851383e-04  3.34516960357e-03  1.84974435091e-03 -4.55649697527e-03  3.98451178418e-03  8.38713550842e-05 -1.18813593096e-03  7.38367296744e-04 -3.36302695585e-03  1.42035444048e-03 -1.70024316926e-03 -6.47388995124e-04 -3.18776353478e-03  1.68901521491e-04  1.20182022226e-03  3.17495260566e-03  1.27787157906e-03  8.44846455215e-04  1.45770248891e-03  3.58715129310e-03  4.33653125956e-03
-4.14450488130e-04  4.90478342290e-04  4.20927016600e-04  3.29176922444e-03  5.26350148727e-04  2.04290854515e-03  1.33605956910e-03 -1.44913536436e-03 -2.81201033023e-03  1.36183974005e-03 -4.20035329059e-03 -4.12128947130e-03 -2.76549360783e-03 -3.37956666240e-04  9.50099700996e-04 -1.70911249402e-03 -9.25185345165e-04 -1.90241056399e-03  3.34220460644e-03 -2.32567903032e-03 -8.05922914951e-03 -1.72749809358e-02  8.88709074216e-02 -1.73044791560e-02 -6.05760315663e-03  1.94161309609e-03 -1.64136262634e-03 -1.37660578798e-03 -1.47921557241e-03  1.31415114787e-04 -9.66022249878e-04  1.46165406651e-04  4.69117046948e-04  7.79891872362e-05 -2.71061655509e-03  1.70505877267e-03 -1.89349116779e-03 -1.71453828033e-03 -9.04870226747e-04 -7.11395203866e-04 -5.32946982248e-03 -2.04372762691e-03  4.55039246066e-05 -4.25782179573e-04 -2.69020616964e-03  2.07034302945e-03  2.27356254167e-03  2.28900205544e-03 -2.79236949558e-03  2.05956943273e-03 -3.91744362703e-03 -2.02621152661e-04  2.16608330291e-03 -5.93899832342e-04 -1.70705375872e-03  4.24360640799e-03  1.48418148379e-03 -4.06140113181e-03  1.79120887572e-03  4.96767098300e-03 -3.34484237570e-03 -1.38688330460e-03 -3.34837342561e-03  3.72927069604e-03  1.20896960809e-03  9.50797059035e-04 -4.48473141012e-04  1.89179238757e-03  3.56004517709e-03  4.30218508064e-03  1.57193216869e-04 -4.25750867186e-04 -7.09250657218e-04  3.62824021014e-03  5.02940433804e-04  7.95352958006e-05 -1.25973003160e-03 -1.87020674140e-03  1.51106310520e-03  1.32286000120e-03  2.73304229387e-03 -2.48045612961e-03  2.58635837804e-03 -6.68820449989e-04  2.32354414454e-03  4.86118145554e-03 -3.67453818692e-03  4.27933842448e-03 -9.60001340644e-04  3.71080756593e-03 -6.78342102218e-05  5.40580568296e-06  3.84314978624e-03 -1.71488566343e-03  8.69059234929e-04  2.70311913897e-03 -2.63222347268e-03  1.46219116156e-05  2.50548064534e-03 -3.57576370926e-03  3.99771982773e-03 -1.54080568947e-03 -5.30129981804e-03 -7.26145930764e-04  1.15184882388e-03 -2.01143046491e-03  5.17031332000e-03 -2.38015184712e-03  3.01943093154e-04  1.88108330587e-03 -5.65351537710e-04 -2.70798523584e-04  1.11226130698e-03  1.57404380952e-03  6.14522216450e-04 -3.72552161054e-03  6.70744642847e-04  1.83972877204e-03  6.12206774872e-03  3.43830457448e-03 -4.19994652792e-03  1.01883170627e-03 -4.62815472099e-03 -4.12650926907e-03  5.52385490520e-03  4.03156209014e-03 -2.16932937664e-03 -2.48712082917e-04  6.12559097424e-03  6.16306559237e-04  9.35870146621e-04 -3.88198387072e-03 -1.49840810899e-04  2.11467709733e-03 -1.34065966435e-03 -1.31527550562e-03  2.56851413707e-03  2.42312946182e-03 -6.90699063034e-04  1.36200982882e-03  1.15079729466e-03 -5.14967617732e-03 -1.97977351392e-04 -3.37029576627e-03 -1.07190830145e-04  2.25364412711e-03  1.12122314721e-03 -1.47254477754e-03 -5.93952591581e-03  2.03524585614e-03  4.80756826175e-03  4.62888395128e-03  1.43674769157e-03  1.58876650261e-03  1.28995800410e-03  2.98717034647e-03  6.83248430634e-04 -2.39282973227e-03 -2.72961312475e-03 -1.49627530581e-03  1.51458437450e-03 -1.23623340951e-03  1.63305596976e-03  7.12813633284e-04  4.27443586433e-03 -2.61040973876e-03 -7.00320024883e-03 -2.47143251518e-03 -8.37991921061e-04 -2.08463218514e-03  4.74094055445e-03  4.95311606303e-04  3.11743672593e-03 -2.73616072832e-03 -1.97269408845e-04  2.32581732582e-03 -2.60407296082e-03 -4.37411032742e-04  6.14804365905e-04  1.11539192154e-03 -5.29705200369e-03  2.08069031718e-03 -3.38196883274e-03 -7.16574564144e-04 -5.17405627136e-03 -1.64381479478e-03  2.64398113033e-03 -7.62534285172e-04 -1.16877723434e-03 -1.96817237653e-03 -3.55973451751e-03 -2.89364253280e-03 -7.24252029305e-04 -5.16703098724e-03 -7.44212672211e-04 -1.18625744588e-03  8.59085439023e-04  8.31223327016e-04 -4.24965877628e-03 -2.22374423861e-03 -2.45634203523e-03  2.93560069583e-03  2.96220446835e-03 -5.07536383817e-04 -1.54960374096e-03  1.63647813672e-03 -1.64165492834e-04  1.95635114176e-03 -1.90314741877e-03 -8.61170450771e-03  2.01816728597e-04  5.53103458042e-05  5.06180267427e-04 -2.20947158568e-03  2.57400893203e-03 -9.55449538790e-03 -3.12926530747e-03 -4.77219669612e-03  7.37736757532e-04 -4.95338912114e-03  1.09098387583e-03 -5.72116309255e-03  2.62643311263e-04  2.17303240038e-03  3.37970965882e-03  3.00173070004e-04  2.29651353237e-03 -1.93460001038e-03  9.22192765420e-05 -3.88640089779e-03  5.81199617238e-03 -1.35889330041e-03  1.97784893859e-03 -5.85125257935e-03  1.25992277248e-03 -6.91712763032e-04 -2.39285461152e-03  5.33649658873e-04  1.55872299034e-03 -7.46938591082e-04  2.80965155016e-03  4.40783450811e-03 -9.20853499598e-04  5.48460582587e-03 -4.86887004101e-03 -1.07989155167e-03  1.08538809258e-03  3.84469540843e-03 -8.99579056420e-04  1.43939828390e-04 -9.15591003499e-04  1.08599624471e-03 -1.98854672215e-03 -2.51416629420e-03 -5.55315241996e-03  5.85582509866e-04
-2.65959732004e-03  1.25892836383e-03  2.14473265044e-03  9.53408597220e-04 -2.36579959853e-03  1.62941161255e-03 -9.59057818629e-04 -9.80422841119e-06  1.54385094890e-03 -1.32241321863e-03  4.34472885921e-03 -4.14947052192e-04 -8.03010222780e-03  3.83198446138e-03 -3.38228051613e-03 -1.79795595696e-03 -9.34653123356e-04  8.72108837541e-06  3.46672331270e-03 -8.91144135420e-04 -3.77617275094e-03 -1.00003304701e-02 -1.73044791560e-02  1.07544934707e-01  2.53102414755e-03  5.02951736946e-04 -2.05748442469e-03 -3.69031506620e-03 -1.41637607902e-03  1.39310105266e-03 -2.14960218559e-03 -1.68895758238e-03  1.12026875000e-03 -2.30664514467e-03 -5.79309021242e-03 -5.16544664961e-04  1.86605984763e-03  1.87905287045e-03  4.09163152749e-04 -2.75006915409e-03  4.47093514541e-03  5.53186989666e-04  4.98969711906e-03  4.07597279585e-03 -2.94118399286e-03 -4.75359184824e-04 -8.98746744423e-04 -3.65321068079e-04  1.88742029154e-03 -5.34641647694e-03  7.39862257342e-03 -2.03834535480e-03 -1.64946039628e-03  9.87937850040e-04 -3.78392445663e-04 -3.78501484116e-03 -1.91416341759e-04 -6.88849306162e-04  2.53911252894e-04  5.98609008761e-05  6.92169455978e-05 -1.41622162769e-03  5.66579377010e-04 -2.84406974623e-03  1.32140770199e-03  3.95867272919e-03 -2.52744903536e-04 -3.51274913479e-04 -6.52083981521e-04 -2.77883659342e-03 -2.78384455896e-03  1.09995317315e-03  4.29518577365e-03  3.05004661385e-03  1.06125132166e-03 -1.71161046862e-04  2.42236288722e-03  4.95799992968e-03 -7.16772110557e-04  1.19586406061e-04 -7.99633863949e-03  3.23527390403e-03 -4.73712330462e-03  4.82219458577e-03 -8.89246679377e-03  6.89826209442e-04  2.46330553968e-03 -1.41995836350e-03  1.66134008783e-03 -5.96192315526e-03  1.30371727719e-03 -8.97387716221e-04  7.57603702364e-05  7.16217560484e-04  6.60833702446e-04 -2.58973282300e-03  1.96438591440e-03 -2.04977279345e-03 -6.80102096660e-04  2.74943764411e-03  3.30106751373e-03 -2.51055039142e-04  4.29151737946e-03  7.74958291221e-04 -2.58297021788e-03 -1.34485624169e-03 -6.70405843675e-04 -2.83597777316e-03  1.47784109272e-03  1.90850249831e-03  3.40295197672e-03 -6.71555204385e-04 -1.35512400913e-03  3.86767231971e-04  1.71567435284e-03  2.00319227177e-03 -7.65898530978e-04 -3.60629354592e-03 -8.88563505388e-04  9.59991140577e-04 -3.85672186214e-03 -4.52703321770e-03 -5.09130802980e-03  1.18421176521e-04  2.98074972569e-03  1.74869206620e-04  4.62552418097e-03  1.42064324426e-03 -2.67686442713e-03 -5.66110189462e-03 -2.61976552166e-03  2.84228030547e-03  7.06528877977e-04 -2.88380815210e-03 -5.28707866433e-03  3.19897144728e-03 -1.88075387356e-03 -4.74689855633e-04  3.25698566132e-03 -1.44099281283e-03 -2.34520712209e-03  2.87593122946e-03  1.68987176804e-04  1.77238094819e-03 -2.97419731292e-03 -4.59195147421e-03  4.42706946734e-04  5.41073691929e-05  8.94285604084e-04 -2.64211017885e-03 -3.35822794095e-03  6.31776360234e-04 -1.91861036928e-03 -1.38100150468e-03 -2.37928635010e-03 -3.44951111818e-03 -6.93170998826e-04  3.42825022474e-03 -3.24989883847e-03  1.08107757691e-03 -2.64072906137e-03 -3.43528518170e-03 -8.38431504282e-03 -7.18891115009e-03 -2.67532878341e-03  2.24966108143e-03  4.07919938406e-04  2.16529223830e-04  5.05462974416e-04  4.32155522580e-04 -4.73008191216e-03 -4.78427137139e-03  5.12472680715e-03  1.16874244950e-03  1.14178192054e-03 -3.37214525222e-03  5.48983214785e-03 -2.25472458191e-03 -3.26502440230e-03  7.42839465107e-04  4.72409399628e-03  5.23002735202e-03  1.84935506054e-03 -1.23403000801e-03 -1.03542178586e-03  3.09943827522e-03 -7.30784314952e-04 -5.39913259695e-03  1.21437852003e-03  2.86264790461e-03 -2.93314246583e-04  9.02112849975e-04  5.22641949770e-04  1.47374570150e-03 -2.71856060738e-03  1.77679069973e-03  2.83318983802e-04 -1.48915574674e-03  3.02193642298e-03  4.06976316558e-03  1.51898368880e-03  2.75978061268e-03 -2.98041814881e-03 -3.55167481966e-04 -1.05837944737e-03  2.62925249242e-03  1.75437972127e-03 -3.08561361092e-04 -1.61790239627e-03  3.26291604525e-03  2.98169944760e-03  3.31684638795e-03  2.67190793298e-03  8.43619971181e-04 -1.72639010283e-03  3.25600348456e-03  3.62028507901e-04 -2.91960891626e-03  6.86224262761e-03  2.03517202965e-03  4.54109331521e-03  5.91112204280e-03 -1.79436410667e-03 -3.47821897587e-03 -3.77024205804e-03  8.25486838193e-04  9.38283303164e-04 -3.62415673603e-04 -7.36881192877e-05  1.39787661490e-03 -1.50224572848e-03  1.95973471190e-03 -6.20548486941e-05  2.51186209953e-03  8.48409477992e-04  3.63826182458e-03  2.79637612196e-04  1.66768474037e-03 -4.65833679413e-03 -4.57943929511e-04 -5.07331460892e-03 -8.31268220195e-04  4.60296716100e-03 -5.17587878839e-03 -2.70502047681e-03  8.50507370054e-03  6.09440300519e-03 -1.48208757710e-04  5.09197780650e-04  1.82994154314e-03  7.25818889684e-04 -9.87109159946e-05 -1.68531326455e-03  3.28152954320e-03  3.55344523713e-03 -2.82690988218e-03
-9.38446426250e-04  2.20357323707e-03 -8.28647475207e-07  2.83397714918e-04 -2.46031810065e-03 -2.64868803293e-03  9.04349674949e-05  1.65914595511e-03  1.82708471325e-03 -4.52031354772e-03 -2.58207209908e-03  2.59916041420e-03  1.05692112229e-04  2.13038256878e-03  9.63173929211e-04 -9.07434328483e-05  7.10688263304e-04 -2.40927347174e-03  1.59558485448e-03  7.23712455021e-04  4.74133718112e-03  1.63395751843e-03 -6.05760315663e-03  2.53102414755e-03  8.81124494949e-02 -9.03510475964e-03  1.33907053545e-02  4.78944498582e-03 -3.83352818227e-03  2.71110157595e-03 -6.61608266597e-03 -1.37603109467e-03  7.55058340840e-04 -1.43362029563e-03 -6.47322756784e-03 -1.74081167155e-03 -1.78115280387e-03  3.33101277682e-05 -5.92042165011e-04 -3.56208576039e-04  3.85345339324e-03  1.27002709344e-03 -2.33097671939e-04  8.21958246256e-04 -5.19047802210e-03 -2.56499521000e-03  7.10692304592e-04  1.31137639503e-03  8.03549994044e-04 -3.55039734682e-03 -3.78829021048e-04 -2.67595528576e-03 -2.19573571050e-03  2.77298838899e-03 -3.80965615194e-03 -2.03227364576e-03  6.55149543448e-03 -2.39029290034e-03 -3.74952895827e-04 -3.41643649873e-03  1.51185320672e-03 -9.62821189657e-04 -2.67352661271e-03 -3.66266760958e-03 -5.13393793817e-03 -1.11960628332e-03 -7.49385419645e-04 -1.12971198437e-03  1.39776702800e-03 -4.09351778620e-03  6.40053439865e-03 -1.54712070434e-03 -5.46245318372e-03  2.49996834498e-03  4.51055544468e-03  4.64532957676e-04 -1.27638897671e-03  1.18389057138e-03  3.25737536479e-04 -1.43513642533e-03 -2.09130917491e-04 -4.71067524584e-05 -1.01224518377e-04  3.84423567384e-03 -5.79942933476e-04 -2.07524602450e-03  2.38635793522e-04  1.08856216920e-03 -1.57638297361e-03  1.41927081369e-04 -1.46067500630e-05 -1.81221719513e-03  2.79961947298e-03  1.86551193883e-03  6.74791390964e-05  6.09607904528e-04 -1.38339456529e-03 -5.51354849061e-04  2.02831212993e-03 -2.52373370640e-03 -3.26601279576e-03  1.02782470279e-04  1.15881160960e-03  2.04810365639e-03  8.46463413371e-04  2.66639457026e-03 -2.02835326054e-03  4.29826236294e-03  1.28286655978e-03 -1.64300363251e-03 -1.73553406359e-03  1.46861706104e-03 -2.11069018069e-04 -1.83506829984e-03  1.38166699290e-03  3.79252500251e-04 -3.62800446798e-03  1.64872832515e-03 -2.05790771760e-03 -1.13985213399e-03  2.45657897122e-03 -2.41329369701e-03  6.54167345111e-04 -1.83087967633e-03  1.21020005963e-03 -9.60399740105e-04 -8.05778132297e-04  3.17734547513e-03 -1.46847859388e-03  3.37922330445e-04 -2.00773969956e-03  2.71668441624e-03  2.50918713369e-05  5.45183718236e-04  2.67653035410e-03  2.02103811809e-03 -6.74684010427e-04  2.69763568758e-03  5.67159924979e-04  1.29355427951e-03 -3.01451626409e-03 -4.69644708800e-04  4.51209271225e-03 -2.69533560285e-03 -1.47493188201e-03  3.26255153605e-04 -8.16706569587e-04  3.19781657587e-04  1.36084282064e-04 -1.39621179388e-03 -3.57542135482e-04  1.93366714090e-04 -2.29751883396e-03 -1.25034062520e-03  3.32029138174e-03  3.19198308895e-03 -3.73211986399e-04 -5.05662717762e-04  2.23156019226e-03  1.06362666507e-03 -1.64458189855e-03  6.97710047808e-03 -8.77296550973e-04 -2.48144319956e-03 -1.30030266039e-03 -1.86934085147e-03  2.47367915509e-03  1.83489380342e-03 -2.67120762001e-03  1.59022326743e-03  3.09711540613e-03  3.82708132178e-04 -3.60393831242e-03  2.87370291340e-03 -1.90853790084e-03  1.24422749858e-03  1.92070416662e-03 -1.06029588564e-03 -2.61425555499e-04 -5.70393640919e-03  5.06671705486e-03 -2.38234720778e-03  1.38745718190e-04 -2.35745400522e-04  2.98339944888e-03 -1.15395830610e-03  4.06809612798e-04 -7.48126795310e-04 -1.58726226185e-03  4.88587140393e-04  2.01222640619e-04  8.02425134667e-04  2.54584214392e-03 -2.30508444753e-04  1.04234625105e-03 -2.55692332051e-04 -7.56101795469e-04  1.14415260776e-03  4.46548694918e-03 -2.39043949478e-04  3.57942075309e-03  5.31286316323e-03 -2.67847938656e-03 -4.79188536387e-03 -1.40728758541e-03  2.75856959894e-03 -1.77814594920e-03  2.07363458114e-03  1.94338060854e-03 -1.15805945305e-03 -6.53134964933e-04 -1.09168066656e-03 -2.78504022306e-03 -2.63096496072e-03  1.02872725981e-03  4.28194284609e-04  3.69004871097e-04  3.30371619036e-03  2.91084623644e-04  6.70373238583e-04  4.37663232020e-04  8.37386006640e-04  6.05185566255e-04 -1.37533061466e-03 -3.93838842024e-03 -2.74155429141e-04  1.80459517250e-03 -6.97401638746e-04  2.14912433298e-03  1.91256899688e-03  5.19014562353e-04  9.34561102036e-04 -5.97716289543e-03  5.10304485375e-03  4.45908973593e-03  4.42685153419e-03 -3.07550767975e-03  1.87615282135e-03  3.42030494339e-03 -4.14493746807e-04  1.83291560932e-03 -1.49336350585e-04  2.48160707924e-04 -3.53991480531e-03  1.12188330534e-03 -4.82060618153e-03  4.81503612079e-03  2.78657336123e-04 -7.62596561324e-04 -3.89097057983e-03  2.38076571686e-03  1.86635351675e-03 -4.03761676841e-03  6.71648968041e-04  2.13422868005e-03  4.50412056281e-03
 7.68153754344e-04 -1.68771146995e-03 -8.87377399407e-04  4.10206213032e-04  7.17123132379e-03  1.73315467501e-03 -8.73840127274e-04 -2.39937766182e-04  2.04368859249e-04 -2.73359182135e-04  2.03325452248e-04  2.50804290359e-03  1.85501641118e-03  2.31365030390e-03  4.82808047549e-03  3.30527317894e-03  3.82775254712e-03 -5.29358491268e-03  5.51156487815e-03 -7.37530653338e-04  2.10724007738e-03  9.93783158140e-04  1.94161309609e-03  5.02951736946e-04 -9.03510475964e-03  8.77587130498e-02 -8.44141318822e-03 -1.00948655136e-02 -6.02564341951e-03 -1.48124141859e-03 -1.63649959529e-03  6.94042994307e-04  1.75406181992e-03 -5.61848123661e-05  1.57938149853e-03  1.46416941783e-03  3.75832729652e-03  7.07250659848e-03  1.42317507101e-03 -2.60528971358e-03 -1.39640826821e-03 -2.59344492950e-03  4.31365458018e-04  1.44550912755e-03  4.99340461989e-04  8.55082510072e-04  4.86056098014e-04  4.08931720426e-04  7.64650688494e-04  9.59430927491e-04  9.34893694612e-04  1.05634098694e-04  2.26661755589e-03 -1.07853433824e-03 -2.22418602565e-03  1.64853036750e-03  9.42432275023e-04  7.62251037357e-04 -8.59845879143e-04  3.72814307583e-03 -3.55838971975e-03 -1.65846467409e-03  2.17313217422e-03 -4.01469413511e-04  4.46904701139e-03  1.68838147182e-03 -8.56827765930e-04 -1.10632875061e-03  2.26451296155e-03 -1.38724177231e-03 -1.32537126347e-03  1.61578182172e-03  4.24182178913e-04 -1.09817837491e-03  5.04967783204e-05  2.04268345491e-04 -3.05623080149e-04  2.32621293894e-03  1.65238593264e-04  2.84446637171e-03 -5.05498930082e-03  2.46989719853e-04  3.95842095365e-03 -2.16133012541e-03 -1.11234390087e-04 -2.33210434674e-03 -1.31106951487e-04  2.35077262978e-03 -1.34960012889e-03 -1.38738847680e-03 -7.02806619767e-05 -3.72843158958e-03 -4.54172947349e-03  9.96892520464e-04 -8.93836214017e-04 -1.12100162980e-04 -1.28586735888e-03 -1.67620361978e-03 -1.32156212996e-04  1.32811891525e-03 -4.65559951975e-04 -9.96735174318e-04  1.24376527836e-03 -1.18532783184e-03  1.39653273619e-03  2.96316661322e-04 -1.13984538926e-03 -4.79592882125e-04  3.15033283307e-04 -3.81537823362e-03 -4.11756571050e-03 -2.42754220695e-03 -2.68686223662e-03 -4.19811432429e-04 -2.39905718886e-03  1.74524159685e-03 -2.66300479197e-03  7.88007550760e-04  1.01822795492e-03  2.33155095130e-03  2.26371135965e-03  1.84339317007e-05  2.62914959860e-03 -1.55275809070e-04  8.48010531956e-04 -3.84173288016e-03  2.60034946902e-04 -5.59858340001e-03  1.01306741091e-04  2.67322614241e-03  2.41394138693e-04  3.43239459974e-04 -4.45357720381e-03  1.21550036610e-03  6.90563393584e-03 -3.87842029336e-03 -2.21016448590e-03 -1.68551068298e-03  3.35113318315e-03 -1.70137005970e-03 -2.04478783208e-03  3.50711904122e-05 -2.39881681524e-03 -7.65670328695e-04  1.70882885429e-03  4.90039194585e-03  4.38923775361e-03 -4.54748595692e-03 -1.49253587943e-03 -3.19620853598e-03  3.33137495841e-03 -1.12432439964e-03  1.59187658862e-03  5.23868146490e-04  1.35414036360e-03 -7.44795940294e-05 -1.30219837244e-03  8.80549833704e-04 -2.03592460892e-03 -6.94222666952e-04 -1.53188022358e-05  4.65408379656e-04  1.04507342276e-03  2.64214634731e-03  6.88283905347e-04 -6.69164843816e-03 -2.12848236364e-03 -6.66923854200e-04  8.00837955643e-04  5.40374902068e-04 -3.76046895479e-04  2.55863522235e-03 -3.71130464677e-03  3.87590863719e-03  2.00343960461e-03 -1.80446082542e-03 -3.18182458921e-03  3.37706869880e-04  1.15360864011e-03 -7.64975080819e-05 -6.06078718637e-03 -1.57181283834e-03  5.60782997013e-04  5.92823095437e-04  2.66730870307e-03  9.40494922177e-04  4.37682172289e-04  1.41264531022e-03  8.39406911457e-04  3.88159589097e-03 -3.20974813658e-03  1.29425272951e-03 -3.42987513461e-03  1.22201764983e-03  3.37912237342e-03 -6.93942942724e-04  1.09102153325e-03 -1.61831963869e-03  9.31039088270e-04  7.38877921018e-04 -9.81207664658e-04  1.94116050311e-03 -2.29917162274e-03  6.36885868603e-03  3.08818521146e-03 -3.09323742770e-03 -8.69600815081e-04 -1.94631892966e-03  1.30946785338e-03  2.98940961317e-03 -5.45804924653e-03 -4.94939368539e-03 -7.87187162168e-04  4.14738872796e-03 -3.11306781922e-03 -4.37000254703e-05  1.29580122799e-03 -7.86489722178e-04 -1.21960924297e-03  1.78305741424e-03 -2.69348994127e-03 -9.47594260968e-04 -1.30706160046e-03  8.61172139355e-04  1.41537411183e-03  3.90797806686e-03 -1.61928542833e-03  8.51945424551e-04 -2.29793228259e-03 -2.18948514628e-03  3.12248746075e-03  8.62275731395e-04 -1.79805806388e-03 -4.06797096815e-04 -1.50660770346e-03 -1.67187373231e-03  2.18103629337e-03  3.08468688224e-03 -2.29780286866e-03 -6.07939048911e-03  6.34444258540e-03 -9.07290010539e-04  6.98039419849e-04  4.36920853190e-03 -1.74945047567e-03  4.25512449271e-05 -7.39620925725e-04  5.23902839447e-05 -2.94959242676e-03  1.56774087503e-04 -2.60613364778e-03 -2.41138749483e-03 -4.53384634626e-04 -4.52578005375e-03 -3.50485033084e-03 -8.74996816436e-04
-3.14831070078e-03  3.53502968762e-03  1.68391761108e-03 -6.37064405100e-04 -3.00803661543e-03  5.68490904560e-04  5.02812786011e-04  1.36828774275e-03 -1.48580396408e-03 -3.81508469966e-03 -4.02359309461e-03  2.71656008490e-03  5.83993002964e-04 -1.53601612714e-04 -2.25230910937e-03 -3.13302030031e-04 -2.23392757332e-03  1.22334199869e-03  2.03942758419e-04  2.51085076235e-03  6.05768821791e-03  2.88524956932e-04 -1.64136262634e-03 -2.05748442469e-03  1.33907053545e-02 -8.44141318822e-03  6.76467618207e-02  1.25449519777e-02 -1.00748523190e-02  1.63250151467e-02 -4.63949740834e-03 -4.49360651006e-03 -3.53637950571e-03  2.15028755480e-03 -1.01995669648e-03  1.59082576172e-03 -3.17913077503e-03  5.55729331934e-05 -2.91312318972e-03  1.71040848974e-03  7.14999488387e-03 -1.61545598511e-03 -2.12728626169e-03 -2.09354287929e-03 -1.35468091852e-03 -1.14881924199e-03 -3.34214889582e-03  3.17311065199e-03  2.18528128873e-05 -3.67044942475e-03  3.14311525352e-04 -3.96422544078e-03 -1.49895325552e-03 -1.18407291456e-03  7.82194679037e-04 -2.30942107304e-03  2.16875014262e-05  1.10680670687e-03 -4.82332713247e-07 -4.10051013210e-03  4.35381204764e-03  2.22995603032e-03 -6.44530760127e-04 -1.67438488826e-04  5.67259964469e-04 -9.74917007996e-04  7.48640245999e-04  5.72766792416e-04 -2.79877434427e-03 -4.36146402445e-03  3.22910618554e-03  2.23532299728e-03 -6.68572809118e-04  8.59271696018e-04  1.49950082121e-03  4.71884651017e-04 -4.11032753442e-03  1.16180559122e-03 -2.19119881715e-04  3.01436985927e-04 -1.51528621467e-04  3.22069973743e-04 -2.37547243902e-03  2.53277017805e-03 -4.95141122170e-04 -3.78289557125e-03  5.93674500533e-04  4.88375005627e-04 -2.18665207374e-03  8.29835520347e-04 -1.97407260909e-04  3.59927782685e-03  8.08324157316e-04 -2.12636332224e-03  3.19009251037e-04  1.46601568642e-03 -9.83955392614e-04  9.83283514716e-04  6.22654591575e-04  8.16671515632e-04 -1.69431998902e-03 -1.82993023590e-03 -1.31402573773e-03  1.19867782404e-03 -8.68203178196e-04  3.17682294439e-03 -4.77985523436e-03  4.30343968653e-03  1.92251049033e-03 -4.05248975683e-04  4.72882710329e-03 -4.06698590897e-04 -1.68848766693e-03 -1.33667699356e-03  4.00828181311e-04  1.63449635295e-03 -1.66955730444e-03  1.18497599572e-03 -1.64722088961e-03 -7.77661593539e-04 -1.04747751565e-04  2.67294029455e-03  3.47761108171e-03  5.93547032299e-04  1.46096136115e-03 -2.49890168880e-03  7.03242194324e-04  1.45819664473e-03  2.28620600905e-03  1.33414368228e-03 -5.11063122416e-04  2.61041523981e-03  3.03127033143e-03  5.42372649060e-04 -3.70520766341e-03  8.81261429940e-04  1.70076962831e-03  8.08232304792e-04  2.82001149604e-03 -1.83863152209e-04 -5.62567023344e-03 -4.11267612328e-04  3.20843353846e-03 -2.00803137299e-03 -3.70446049961e-03 -2.13810899926e-03 -1.70968158090e-03 -3.20998695435e-04  2.83483087408e-03  7.38188784427e-04 -1.96195446936e-03  4.71764765311e-04 -1.49604319119e-03  6.53653622276e-04  6.38109145605e-04  5.00453273723e-03  8.12514541703e-04 -4.97820838374e-03 -4.40593328258e-04 -1.87178480664e-03 -1.91921779478e-03  3.46869953832e-03 -2.16258879681e-04 -1.68849613418e-03  1.47457604406e-03 -1.23584343770e-03  3.95125569783e-03  1.79256161695e-03 -3.39924261584e-03 -3.37776060998e-04  1.08781514357e-04 -1.76619807894e-04 -1.31220504134e-03  5.37062612444e-04  2.77193134669e-03  9.23877814683e-04  6.08923656376e-04  1.03532821960e-03  2.76551350336e-03  1.04894644730e-03 -5.53442107746e-04 -4.55409904271e-03 -1.44682564123e-04 -1.38607860222e-03  5.97023421796e-04 -5.33335466874e-04 -6.36910994602e-04  2.78049142847e-03 -8.05213149044e-04 -1.49807148094e-03  3.36388943224e-03  1.17105318649e-05  3.01366674888e-03 -1.09564154654e-03 -9.17933653849e-04  1.18533781991e-03 -1.46181631009e-03  1.00292626675e-03  1.63962887505e-03  1.32026350107e-03  3.99145365945e-03 -2.38652364466e-03 -1.80853179175e-04 -1.41657741185e-03 -2.56255084276e-03  3.30057548513e-03 -4.79883578443e-04  2.01039968749e-03  4.96889248245e-04  1.97128578485e-03 -1.22694203927e-04  2.45710398668e-03 -6.53825571485e-04  9.22461630547e-04  2.62049372045e-03  2.57690229280e-03 -2.51791797511e-04  1.06493410756e-04 -3.57420020218e-03  7.63425202845e-04  2.22931869116e-03 -2.85250894700e-03  2.12291590236e-03 -2.04712139334e-04  1.94788230811e-03  5.56976603293e-04 -4.03806180988e-04  5.64916352574e-04  2.36520159138e-04 -2.19523758681e-03 -3.78817601959e-03  9.74279147957e-04 -5.24240952325e-03  2.71242115923e-03  5.08366508601e-04 -2.11920234428e-03  2.71573533457e-03  4.20027853800e-03  3.87880813843e-03  2.17827021672e-03 -2.91424902302e-03 -1.84390693819e-03  1.14971543598e-03 -2.40343452259e-03  5.07526026118e-04  6.77967265390e-04  1.29132814368e-03 -1.65750191465e-03  1.42906784665e-03 -1.38975568985e-03  2.86412180223e-03  1.65546083485e-03  6.96472951471e-04  9.15220772754e-04  1.58820275204e-03  1.43705827921e-03
-3.82602905339e-03  4.72764551110e-03 -3.07605674280e-03  1.60297483948e-03 -4.83235055250e-03 -9.92314523760e-04  1.46889274748e-03 -1.89559988488e-03  2.08285627913e-03 -1.80852187247e-03  1.37772222378e-03 -3.97458091656e-03  2.90311878919e-03 -3.22037182919e-03 -4.42474102668e-04 -5.60152405772e-05 -2.19072954400e-03 -1.60122860987e-03  1.24705315671e-03  4.78281342365e-04 -9.49335159406e-05  8.81908385189e-04 -1.37660578798e-03 -3.69031506620e-03  4.78944498582e-03 -1.00948655136e-02  1.25449519777e-02  8.43542619819e-02  5.47765936502e-04 -1.96221190234e-02  2.08904921267e-04  2.86918983101e-03  8.58039043856e-03 -1.29394079123e-03 -4.61253677609e-03  2.28168786955e-03  8.88458827072e-04  3.06269678847e-04 -9.88943031237e-04  2.55448425591e-03  4.60404782075e-03  1.49379612256e-03 -2.02446035309e-04  1.95001746186e-03  1.40801993827e-04 -2.46656925188e-04  3.21079522924e-03  1.29956330901e-03 -1.17449882870e-03  1.32855630082e-03 -2.53037590241e-03  1.10133910486e-03 -2.74603999280e-03 -8.08726129429e-04  7.26262990849e-04 -1.53014851775e-03  1.98081979998e-03 -1.23431695024e-03 -1.07890701125e-04  3.24074246604e-03 -5.31609110411e-04 -2.01116616149e-03 -2.64828530044e-03  4.93677880365e-04 -1.10076819820e-03 -1.47321688095e-03  2.30856431282e-03  1.09627163287e-03 -2.63022334794e-03 -1.13865304600e-04  2.98713580162e-03 -1.01961820479e-03 -1.62965186750e-03  8.98439471931e-05  7.74633892009e-04 -7.64058381371e-04 -5.83494779078e-04  2.69697297640e-03  1.29646508266e-04 -1.80230389249e-03  1.79091563026e-03  2.49952100383e-03 -6.86172882330e-03  1.52028553688e-04  1.67441216430e-03  1.43248119443e-03 -8.09307222612e-04  1.27475402723e-03 -2.73649173750e-03 -1.28541878064e-03  2.08809529008e-03  2.64810597539e-03  1.05618529530e-03 -1.29927293837e-03  2.84046180594e-03  2.13287266011e-03 -1.62495290840e-03  7.55890559213e-04 -3.09338723543e-03  6.97662410565e-04 -5.69255518524e-04 -8.21903884103e-05 -5.53828015475e-04  1.00734794515e-03  1.63098916536e-03 -5.85125260843e-04 -2.23793704217e-03 -4.74323346502e-04  1.62907491414e-04 -2.38618336912e-03  9.59231721617e-05 -1.77926605726e-03 -9.91889801388e-04 -1.57410799411e-03  8.71070859503e-04 -2.46841944320e-03  4.38921424938e-03 -2.73315251205e-03  4.88477289822e-03  1.11963225592e-03  4.26926595294e-03 -1.22434743672e-03  1.01593915248e-03 -1.02083607687e-03 -1.51753278980e-03  9.63923969946e-04 -4.48142710380e-03 -5.35156520671e-04 -5.28607746549e-04  2.04512733997e-03  2.05782047436e-03 -2.05995757522e-04  2.92686283611e-03 -4.50160425405e-04 -2.13822384161e-03 -2.01930600082e-04 -1.08976592688e-03 -6.99752172805e-04 -1.37397256652e-03  1.79739490368e-03 -2.37027216904e-03  1.89790219634e-04  4.63835955169e-03 -1.63032503579e-03  7.06681061709e-04 -3.32742928537e-03 -5.02462524227e-03  6.73965756743e-04  2.54227922294e-03  3.42276331621e-03  2.07775965161e-03 -1.63456148276e-03 -2.32417891858e-03  1.14467100596e-04  3.52500130586e-03  3.85136320196e-03  1.92739863302e-03 -1.76783635191e-03  2.53209384121e-03 -9.06513692744e-04  3.22548470744e-04 -3.43982435899e-03 -1.56683005908e-04  2.24810526495e-04 -2.15855832141e-04 -5.83114441580e-04  1.69257285833e-03  1.35009862619e-03 -2.58862932335e-03 -4.12837038871e-03  2.59504888377e-03  3.06152425883e-03 -1.64045577652e-03 -8.97127669306e-04 -8.93600613604e-04 -2.09773509548e-03  3.64909969469e-03  5.77781685917e-04 -1.80702114995e-03  1.67779448799e-03  5.27530214900e-03  5.93049423268e-04 -1.91227921610e-03 -2.62148499624e-03  3.79448694344e-03 -7.82161668116e-04  8.31676524016e-04  1.78558442653e-03 -1.44601428199e-03  1.46691379834e-03  3.01173735646e-03  3.16336699339e-04  4.40001459051e-03 -1.10478646891e-04  1.21760196425e-03  2.03955588416e-03 -1.48118362322e-03  2.20558545274e-03  7.88493303028e-04  1.08053748408e-03  3.47307067088e-03 -1.29276850009e-03  2.06713714360e-03 -4.18381341251e-03 -4.83812955493e-04 -1.04793196309e-03  9.05309242811e-04 -1.08100625800e-03 -2.14382247708e-03 -2.03264593545e-03  2.01356079754e-03 -3.65157842178e-04 -2.72144185665e-03 -3.57501323271e-03 -2.03642285155e-03  2.94018395275e-03 -2.52012345159e-04  2.37237927914e-03 -5.07586044107e-03 -2.04909586705e-03  7.87283190176e-04  4.53187870362e-03 -1.03328973928e-03 -8.44222773640e-04 -3.55408720467e-04 -1.30586003044e-03 -4.13431756077e-04  1.34340024639e-03  1.64855227797e-03  2.70076062928e-03 -4.08620385434e-03  8.38351800643e-04  1.09105695757e-03  4.35792015624e-04  7.03398997932e-04  1.34685437239e-03  9.34129646640e-04  1.40471764758e-03  2.20760946705e-04  2.02535471706e-03 -1.44535482433e-03 -4.62477961014e-04 -3.28101748924e-03 -1.91446665498e-03 -6.82276353322e-04 -4.73604435725e-03  1.99306520351e-04  5.45414930706e-03 -3.54728526887e-03  2.67111841981e-03  2.56990822684e-03  2.16152296337e-03  7.34983302364e-05  2.31187362660e-03  3.73259907329e-03  6.04363646874e-03
 2.84284538226e-03 -8.35195329309e-04 -1.99391972141e-03 -7.15053486702e-04 -5.62310539059e-04 -2.11552959185e-03 -2.01499691949e-03  4.38292669458e-03  3.04647137687e-03  2.02083382866e-03  5.68125144616e-03  8.03222714623e-04  9.11928530932e-04 -3.94343993487e-04 -1.01205569370e-03 -2.70166918858e-04 -5.40806029600e-05 -2.07801495620e-03 -1.47152391344e-03  9.37031315654e-04  2.23559330073e-05  2.79267590859e-03 -1.47921557241e-03 -1.41637607902e-03 -3.83352818227e-03 -6.02564341951e-03 -1.00748523190e-02  5.47765936502e-04  1.04349765454e-01  1.39037498976e-02  1.51319010771e-02 -1.57662069364e-03 -3.38674257885e-03  2.36774002646e-04 -1.83670525118e-03 -1.13257679254e-03 -2.48964503373e-03 -3.03668016844e-03 -5.18194302354e-05 -6.15744293908e-04 -3.45112240851e-03  4.85732557134e-05  1.81861237751e-03 -4.40318116818e-03  2.58528018868e-03  1.06411282175e-03  4.25764999573e-03 -2.64798586275e-03 -2.03817115416e-04  1.00015451275e-03  3.16977042213e-03  3.39635947904e-03 -1.30496316572e-03 -3.23567962875e-03  1.45641700656e-03 -6.09450479095e-04  4.48350489377e-03 -1.69130098397e-03  5.48578582783e-03 -1.08243507308e-03  5.86556393687e-03  1.03303278508e-04 -9.19572440590e-04 -3.05046869667e-03  8.63333484331e-04  4.80799686803e-04 -1.44403366261e-03 -1.14124168659e-03  3.13321062234e-03  6.62666604628e-03  3.34598867283e-04 -9.10528398883e-04  2.92940710357e-03 -9.27216122306e-04  6.28723224088e-04  2.45103454696e-03 -1.16242542875e-03 -2.06206970269e-03 -3.13369502447e-03  1.86561979277e-03 -4.69624084143e-03  1.47251052102e-03 -7.71181192459e-04  2.19856111375e-03  2.98699167507e-03  1.63183597735e-04 -3.60683957727e-03 -2.41066880525e-03 -7.11724522500e-04  2.24576041529e-03 -2.78271986646e-05 -7.72855398932e-04  1.88513950550e-03 -1.94670040365e-03  3.01115453340e-04  1.38168693173e-03 -1.92469505194e-03 -6.91365648996e-04  1.02870629730e-03  6.29662135623e-04  3.77671122614e-03  1.86798099705e-03 -8.09802818946e-04 -2.41506212098e-04 -2.37184078644e-03 -2.01583886473e-03  8.84213077552e-04 -3.51078530015e-03  1.26393936274e-04  2.36377201990e-03 -5.43064104581e-03 -3.59163588679e-03 -1.80909148394e-03 -4.45913020807e-03 -7.27098307731e-04 -3.09784502280e-03 -2.21775913664e-03  3.85897390500e-03  9.95471341560e-04 -2.32010469091e-03 -2.94103327823e-03  1.13471078062e-03 -3.17553213013e-03  3.20088118473e-04  4.62930690793e-03  2.56700457644e-03  1.16498821581e-03  3.71208852518e-04  1.92788265678e-03 -8.59731046338e-04  6.23121873516e-04 -1.22708759042e-04  6.75759460759e-03 -1.25910456360e-03  4.14193352459e-03  1.30291154943e-03 -2.83262266821e-03  1.94455273302e-04 -3.45094262664e-03  3.52604812665e-03  1.81364160422e-03 -1.41557479720e-03 -3.18783425162e-03  8.96813069783e-04  6.28645876980e-03  2.22850634148e-03  3.38902929258e-03 -7.50004655843e-04 -9.60436630116e-03  4.61446640535e-05  4.00887771999e-03  2.58019879045e-03 -6.34135261757e-03 -1.35517948280e-03 -8.40560838115e-04 -1.43291711593e-03 -1.70375058341e-03 -4.83685789134e-03 -5.16000634710e-03 -7.42706738853e-04 -1.87870262810e-03  3.83255511851e-03  2.59773828671e-03  2.65185291851e-03  2.01702924402e-04  1.14444160541e-04 -4.96240322346e-03  2.47893909037e-03 -1.20723376805e-03 -1.76734539185e-03  3.61556423804e-05  4.75218455660e-03  3.31238784259e-03 -3.37518516486e-03  1.44949436538e-03 -1.71329881877e-03 -1.26479783117e-03 -3.21697430977e-03  8.06770529378e-04  4.47895227861e-03  3.19094619875e-03  2.41019488212e-04 -1.12826369004e-03  1.35738664534e-03 -4.87712754302e-04 -5.01810046504e-04  3.78077434132e-03  5.12048002455e-04 -1.52461022083e-03 -7.16624135726e-04 -3.47290156818e-03 -1.46932820770e-03  1.81127247442e-03 -4.92213694855e-03 -2.87832027776e-03  1.84150740962e-03  2.30639519431e-03  9.84733104363e-04  6.39734329546e-04 -2.42991184898e-03  8.67793638757e-04  9.47855819593e-04 -2.82961941984e-03 -3.57464742663e-03  1.57597192714e-03 -2.25523722721e-03 -4.96180208249e-03 -5.47166686660e-03 -8.28777372781e-04 -5.44615668959e-04  3.42472937768e-04 -8.45939404209e-04  2.85188506261e-04 -2.05243439714e-03 -1.92604247062e-03 -2.96028022320e-03 -3.50751959573e-03  8.59968766672e-04  3.23244085778e-03 -1.05737069092e-03 -2.07866372295e-03  1.46821469565e-03 -3.31602637893e-03  4.04946178456e-04  2.96257687492e-04 -2.90649623011e-04 -2.88479103533e-03  6.19225796149e-04 -1.49183250343e-03 -2.69347244013e-03  3.40100095067e-03  2.52440932138e-03  3.54508582023e-04  2.36675137002e-03 -2.25778512690e-03  1.29731903372e-03 -3.81959618524e-03 -4.12626558208e-03 -4.19016923633e-03  5.44283232099e-03  4.93561894510e-04  1.90042221005e-03  5.75577015114e-05  1.50487147801e-03 -3.02825048759e-03 -3.94656745292e-03  4.27643011909e-03  2.25091298981e-03 -4.21572928159e-03  4.67680888161e-03  8.34907604404e-04 -1.98232347993e-03 -1.64952486868e-03 -1.21545770068e-03 -8.95442412522e-06  3.46325438398e-03
 6.00920766805e-05  1.54212288965e-03 -7.01446216884e-04 -1.75691139480e-03 -6.39448981403e-04 -1.57092846053e-03 -1.84554907169e-03  4.92306927319e-03 -2.37174679527e-03 -1.36678322342e-03 -3.80979759744e-03  4.46114845274e-03  1.68740987825e-03  1.01442680633e-06 -1.50134573401e-03 -2.52601017307e-03  2.01735050690e-04  2.48177323155e-03 -8.62692469724e-05  2.67176355659e-04  2.65029445742e-03  1.22646408277e-04  1.31415114787e-04  1.39310105266e-03  2.71110157595e-03 -1.48124141859e-03  1.63250151467e-02 -1.96221190234e-02  1.39037498976e-02  7.94048779756e-02 -5.76195678973e-03 -8.30243055885e-03 -1.78455411270e-02  2.22436366635e-03  5.07614948431e-03  6.04895430745e-04 -3.38740492982e-03 -9.22013899975e-04 -3.21722247094e-03 -2.26669861583e-03  2.74941781091e-04 -3.14237649770e-03 -1.28912341473e-03 -7.76316413976e-03  1.09870316142e-03 -4.30593211831e-04 -4.33918807274e-03  2.06990883151e-03 -5.95055878292e-04 -7.06539163143e-04  1.31049901227e-03 -2.97671213761e-03  5.97869913593e-04 -4.73099387224e-05 -1.46858228053e-03 -6.89948874934e-04 -1.79715960384e-04 -1.01046443562e-04  8.00005695785e-04 -1.71358896011e-03  5.72354342145e-03  8.61564536102e-04 -1.04317553043e-03  3.30765303051e-04  2.97551687441e-03 -8.64961189212e-04 -1.53546510221e-03  1.18290619549e-03  2.72424959245e-03 -8.08515686617e-04  1.26928878740e-03  4.25573028496e-04 -7.64769444289e-05  8.59324070844e-04  1.69550310256e-03  2.14865462407e-03 -1.62249150892e-03 -3.09562297995e-03 -2.48474943305e-03  2.41352828902e-03 -5.21450497076e-03  6.67407702829e-04  1.74157725847e-03  2.04782860031e-03 -1.16529516126e-03  2.08259021211e-03 -3.53667360706e-04 -1.59067959051e-04 -4.60089563837e-04 -1.60076683348e-03  4.59867199613e-05  1.54695024859e-03 -1.07145708338e-03 -1.41547696835e-03 -2.23672283204e-03  3.90595565489e-04 -1.07684348592e-03 -2.29103919218e-03  2.02041329257e-03  4.02245067824e-03  2.33612513123e-03 -2.48972362510e-03 -1.70186214772e-03 -3.64164809800e-03 -8.29659583651e-04  8.28738968223e-04 -2.63319750047e-03 -1.27563019479e-03  1.75903158355e-03  1.19044739354e-03  3.74057814476e-03 -6.64898213296e-04 -1.80221320492e-04  9.14370014382e-05  5.89859833935e-05  6.39786847950e-04 -3.54024867694e-03  2.78775183964e-03 -1.82814357271e-03 -1.47287405237e-03 -2.18322185249e-03  2.47616577516e-03  2.18070141103e-04 -1.58307307114e-04  3.57852248728e-03 -2.64710328579e-03  1.75487858860e-03  9.66842669990e-04  9.96496692963e-04  1.66925428400e-03 -2.37458730851e-04  8.71204446827e-04  3.04966698201e-03 -1.27346410267e-04 -9.96929661832e-04  2.00123452591e-03  1.03066017340e-03  1.60266174565e-03 -1.75193770639e-03 -1.10242488296e-03 -1.06783742743e-03 -1.53570951758e-03 -3.00451744029e-04  1.86993314797e-03 -3.04218233857e-03 -2.20482123302e-03  3.74962422980e-03 -2.27604214927e-03 -1.74898955130e-03 -2.62271347101e-03 -2.35361881167e-03  1.00964879663e-03  7.98788502102e-04  2.64901180960e-03 -2.18091315952e-03 -6.68626479768e-04 -6.26283970287e-04 -3.06318215509e-03 -4.18428842517e-03 -2.15034996040e-03 -3.71291827073e-03  8.45406371922e-03  1.01589130855e-04  2.21235198728e-05  1.41033412190e-03 -1.18390054384e-03  4.66983519028e-04  1.19332964649e-03 -4.60465754365e-04  3.04626370722e-03 -2.70695614939e-03 -2.57639060879e-03  1.31207349602e-03 -1.28947855747e-03  3.07756704283e-03  2.44542512442e-04  6.22952390626e-04 -6.27730666298e-04  4.54771168031e-04 -6.72951912240e-04 -2.29559255147e-03 -4.41313607565e-03 -3.03453825230e-04 -1.01977963810e-03 -7.60038210807e-04  7.06649637509e-04  1.40630190063e-03  1.15201232720e-03 -9.95018800563e-04 -2.90537754879e-03  2.73657217559e-03 -1.65575218600e-03  5.74477001177e-03  1.41938924499e-05 -4.30897198620e-03 -1.33584588326e-03  5.57386185330e-04 -8.04688465194e-04  1.44502135601e-03  1.27209011236e-03 -1.44411872805e-03  5.96149129587e-04 -3.18192231866e-03  4.09278613759e-03 -1.60931190541e-03  3.67724828028e-03 -3.66339613309e-03  4.79062006796e-05  3.58892123386e-03  6.75735317966e-03 -2.19228259806e-03  1.72724357995e-03  1.02588882054e-03  2.09810115394e-03 -5.26052427844e-04 -9.96603236669e-05 -5.95991833437e-04 -1.67489149387e-03  1.69286115395e-03  3.60702249345e-04 -8.96657168498e-05 -4.75269551322e-03 -8.75940240303e-04  7.50554709315e-04  2.11474796304e-03  1.04358661721e-03 -3.62629421216e-03  6.22944450760e-04 -1.18760820146e-03 -2.91117848709e-03  9.35634623989e-04  1.53302521902e-03 -3.97781410376e-03  3.32610179152e-03  3.10116355675e-03  1.53974007099e-03 -4.58099741907e-03  2.29216231790e-03 -1.20062183428e-03  5.05942481544e-03 -1.62866111220e-03  2.72783864123e-03  3.24033891202e-03  9.53174984313e-04  8.71381102529e-04  1.43019603706e-04 -1.02539930702e-04 -4.31879386726e-03  1.50529072596e-03 -6.40062747045e-04 -7.40109123756e-04 -5.22570233796e-04 -4.33191680732e-04 -4.26384384362e-04 -1.33956000405e-03  7.75289480337e-05
 3.04923618834e-03  2.87109798777e-04 -3.26983767013e-03  3.26059940854e-03  1.14874890079e-03 -3.19587059935e-03  2.84371647568e-03  3.07086207359e-03  3.73444224711e-04  7.56782767446e-04  4.32259602155e-03 -2.55837397310e-03  1.13003922321e-03 -2.84789452921e-03 -1.66073702300e-03  4.39456432707e-04 -6.14778255184e-03  2.51585363298e-03  1.82374580004e-04  1.75767125741e-03  1.16328425579e-03  2.37056998493e-03 -9.66022249878e-04 -2.14960218559e-03 -6.61608266597e-03 -1.63649959529e-03 -4.63949740834e-03  2.08904921267e-04  1.51319010771e-02 -5.76195678973e-03  1.12121244089e-01  6.52231189254e-03 -4.97716601456e-03 -3.56052757747e-03  1.69293349018e-03 -2.81975906265e-03 -3.68315520003e-03 -4.54236307583e-03  1.30503043826e-04  3.68533772200e-03 -1.95449999396e-03  5.54908955798e-03 -4.91792199460e-03 -2.60558698710e-03  1.79275804191e-03 -1.65627543465e-03 -6.45287924612e-04 -1.37633892531e-03  3.29023041817e-03  4.27362272187e-03 -5.49630588130e-04  1.42361142044e-03 -2.23554357337e-03 -1.36239502685e-03  2.12096213103e-03 -6.70775725575e-04  4.20347807653e-04 -1.46872334074e-03 -1.70156481023e-03  2.19894822197e-04 -7.45654025694e-04  4.28337935071e-04  3.56072390564e-04  9.44892679562e-04 -1.24093687162e-03  8.85814228793e-04 -4.02196676516e-04 -1.91366076325e-04 -1.83481261800e-03  5.09322279208e-03 -3.33510266598e-03 -1.48454922029e-03  2.41075298062e-03 -1.24507980323e-03  1.82638141253e-03 -5.28099027184e-03 -1.64060121902e-03  1.84429992590e-03  2.46733360483e-03  1.36261153745e-03  5.89281392430e-03  8.66094348874e-05 -1.01179304243e-02 -2.77866018516e-03  5.41921677860e-03 -8.19069994420e-04 -2.16412597972e-03  5.31879375612e-03 -2.39869611309e-03  5.74463460322e-04 -3.01210940097e-04  1.59837080733e-03  4.48267581076e-03 -4.66935373234e-03  4.92745212646e-03  3.25762458558e-04 -4.09149182434e-03 -1.27194358603e-03  2.66074244779e-03 -3.89371084029e-03  6.97521064613e-03 -4.49063672262e-03  1.38067301322e-03 -1.16556848772e-03 -5.76254812130e-04 -5.19971559904e-04  1.12411711287e-03 -3.78104472943e-03 -1.43207576353e-04 -1.47968115509e-03 -4.07879788838e-03 -4.80958617917e-03  2.60710967709e-03 -4.81212005274e-03  3.21178213648e-03 -3.13337798893e-03 -8.75289158073e-04 -2.55250255599e-03 -6.29542012792e-03 -4.19154580244e-03 -1.12099802440e-03  1.08201839546e-03  8.53330271877e-04  2.65198794480e-03 -4.54108452255e-03  2.29720088409e-04  2.87311126287e-03  5.15093229260e-04 -4.35993240159e-04 -3.03854455689e-03  4.58027331065e-04  5.42036511080e-04  4.65030940001e-04 -4.58062487499e-03 -6.28055835021e-05  1.76301392134e-03  2.75884130755e-03 -1.05836715911e-03 -8.28860478127e-04  2.10250701377e-03 -2.06489548545e-03  3.89736080271e-03  5.57356130595e-04 -6.18216933144e-03  1.19075339613e-03  2.19054644025e-03  3.21536153955e-03 -1.64224817317e-03  1.27471970264e-03  3.00023826052e-03  6.96419669180e-04 -6.67053535044e-04 -4.52170480168e-03 -2.19196982001e-03 -7.46162548249e-03 -1.32693617828e-03 -6.30738201790e-03  2.84288464981e-03 -4.23754466041e-04  1.49221924177e-03 -2.39303001689e-03 -2.30734448592e-04  3.13619887619e-03  1.75681763528e-03  1.25956435663e-03  4.08828404456e-03 -3.01794505269e-03 -3.36287801645e-03  3.13688105379e-03  3.37646205068e-03  4.30729169868e-03  1.34675000508e-03 -4.09244217828e-04 -2.56720427941e-03 -7.51636008558e-04  5.04276841390e-04 -8.51555779920e-04  1.18592382406e-03 -2.56333471761e-03  4.73857384836e-04  1.69257510007e-03 -3.08261172431e-03 -1.49783657461e-03  1.49860046937e-03  1.36218689911e-03 -3.68763443092e-03  2.62023394375e-03 -7.65371098725e-04  4.94870438915e-04 -2.44337873942e-03 -6.30136799089e-03 -3.85636926373e-03 -3.82742672100e-03 -1.07027029954e-02 -5.26547544364e-03  6.75050905777e-03  4.40853413512e-03  4.96984033549e-03  3.90558743939e-03 -1.05537264843e-03 -1.38959782535e-03 -1.74501624871e-03 -6.28707715581e-04 -7.32754857724e-03  1.24178636797e-03 -3.16698415570e-04  1.67189736714e-05 -3.23968084981e-03 -9.75578805933e-05 -1.18306610285e-03  9.14141038490e-04 -1.25323950697e-03  3.29532235922e-04 -3.49326597629e-05 -1.68073329695e-03  2.83947322977e-04 -1.50066709787e-04 -1.30616075374e-03  1.49979125514e-03 -7.06985087394e-04  1.96642507074e-04  4.33551419602e-03 -3.43472746467e-03  1.62593306366e-03  1.69052207748e-03 -4.64581286336e-04 -1.57368316809e-03 -1.44768548668e-03 -1.12970085636e-03  1.70078567149e-03  1.51315781649e-03  7.19864743635e-04  6.01411964343e-03 -3.65771737352e-03 -4.13928026594e-03 -2.33936389402e-03 -5.18329000762e-03 -9.09555010881e-04  1.15830721646e-03 -2.61122420700e-04  5.44963768876e-04 -5.17759664982e-03  1.24803729142e-04  2.80970236900e-03 -3.93245277243e-04 -5.07414067719e-04  1.96456075120e-03  1.45978348243e-03 -2.54620947340e-04 -8.34206967645e-04  3.24175946789e-03  4.90599463562e-04 -6.43505126699e-04  2.54861492085e-03  7.26627549668e-04 -2.68627048998e-04
 1.32393469318e-03 -2.55094626930e-03  1.72924459758e-03  1.41684701461e-03  1.07063917016e-03  5.86009251325e-03  3.27951866484e-04  1.11317144994e-03 -1.51593978397e-03 -1.75268273002e-03  1.13690139581e-03  1.48318989933e-04 -1.10893215155e-03  2.69676116885e-03  2.61394743144e-03 -1.03130493933e-03  3.44894824972e-04 -6.23234203157e-03 -7.83516365643e-04  1.76162640391e-03  1.49844597197e-03  2.70953775218e-03  1.46165406651e-04 -1.68895758238e-03 -1.37603109467e-03  6.94042994307e-04 -4.49360651006e-03  2.86918983101e-03 -1.57662069364e-03 -8.30243055885e-03  6.52231189254e-03  9.68196581360e-02 -3.18181818826e-03 -1.40500365349e-02  8.40803001000e-04 -3.32798643614e-03  7.33511306148e-04 -1.10086527014e-04  3.09345529501e-03  3.56425189797e-03  1.45790964471e-03 -2.24829810573e-03 -2.23011233743e-03 -2.70253475668e-03 -5.65140064319e-04 -9.45843935734e-04  1.90768981948e-03  1.03378587749e-02  2.53129120475e-03 -4.26086478691e-03  3.38357014232e-03  8.64054338961e-03 -3.01449481486e-04  5.90798254015e-03  5.27923950534e-04  5.49760510042e-03  2.02514938334e-03  9.50626210696e-04  1.83266398337e-04 -1.70745667573e-03  4.29195788388e-03 -1.52721551237e-03  1.84373272010e-03 -5.32949771930e-04 -1.14963630203e-03 -1.43075209192e-04  2.26483092787e-03 -3.43962378622e-04 -6.97212860055e-03  6.08911428057e-03 -4.86653849979e-04 -9.95692911680e-04  2.06536272006e-03  1.53280105508e-03  3.18884112965e-03 -1.03322976292e-03  4.90289096525e-03  1.61473980284e-03 -4.20570179909e-04 -1.24532074613e-03  5.29252869309e-03 -2.37894649899e-03  1.33273924221e-03 -4.95937877618e-03 -6.46051136473e-04 -1.23209680283e-03 -2.77436014504e-06  1.01914197685e-03 -1.92327544248e-04  3.10414556612e-03 -2.81088787054e-03 -2.51764212232e-03  1.02312133079e-03  2.07058216189e-03 -1.83096405544e-04  1.68442004473e-03 -3.95274889737e-03  2.13982809889e-03 -3.20157889003e-03  3.14763736676e-03  3.02631374848e-03 -1.91286822414e-03  1.26450751954e-03 -1.39887901769e-03  2.72006316211e-03  4.55345549419e-04 -1.01503659181e-03 -1.80939990413e-03 -4.15722249766e-03 -3.08954953674e-03 -6.67756824760e-03 -2.26317555362e-03 -2.71379703921e-03 -2.58318468287e-03  3.50167778848e-04 -8.17914902911e-04  4.65900312467e-03 -1.66026651048e-03 -2.48331095976e-03  2.28190530976e-03 -4.77044982009e-04  3.61557043278e-04  1.06322285150e-03  1.47825537975e-04 -2.02855405938e-03  1.62284694414e-03  3.60639529118e-04 -4.84377179422e-03  4.24075990879e-03  2.44027027103e-03  1.76182905099e-03 -4.66385865737e-03 -1.42758817555e-03  1.82908333278e-03  1.20209571098e-03  4.61994848941e-04  2.10334874286e-03  1.77392444398e-03  1.67257673046e-03  5.04216765707e-03 -4.02249919639e-03  5.54294010707e-04  1.26351307907e-03  1.30555316081e-03 -1.36991760272e-03 -1.16580150020e-03 -2.66748347941e-03  3.63393892863e-04  3.18313000515e-03  1.80925907116e-03  1.08791337179e-03 -1.71244684228e-03  1.92145730295e-03  3.91742142395e-03 -1.60735119501e-03  7.03575814081e-03  1.25729082185e-03 -6.18934024747e-04 -1.80187309472e-04 -1.98767650050e-03 -9.10364312716e-05 -1.28444118481e-03  1.71009784173e-03 -2.07048001498e-03 -3.04811084389e-03  1.87837213311e-03 -1.78766108015e-03  5.62419944532e-04 -9.51599897747e-04 -4.56684820193e-03 -2.98861321628e-03  3.71993414318e-03  6.13245601079e-04 -1.44234956118e-03  3.17688339440e-04  2.38730552255e-03  1.69261749915e-03 -2.52344694584e-03 -1.86587045595e-03  2.26814525063e-03  3.85638257395e-03  1.07816276533e-03 -2.61303959481e-03 -3.43577942335e-03 -4.39781506677e-03  7.52401179549e-04  1.80583265210e-03 -1.84445353992e-06 -1.36310964394e-03 -3.85576239314e-03 -3.76096971454e-03  8.60967041285e-04 -4.81854927206e-03 -4.78250617233e-04 -3.16834033409e-03  5.04358073381e-03 -5.24946018565e-04  2.44439293495e-03  4.23187380926e-04  4.84000863340e-04  2.69425896655e-03  1.50735056293e-03 -1.45801455940e-03 -1.70608200632e-03  1.26158159340e-03  4.87223032120e-03 -2.51064320969e-03  2.12424876113e-03  1.57122846407e-03  1.67990152978e-03  7.90478965197e-04  6.58726056456e-04  2.58285553030e-04  3.34519159098e-03 -1.42222624022e-03 -2.61427550008e-03 -1.80874332661e-03  3.47070468929e-03  2.07601161519e-03  2.26650528642e-03 -2.27745586435e-03 -3.56619059225e-04 -4.15792862657e-04  1.78714746978e-03 -8.85633835839e-05  4.64459422003e-03 -3.91045041722e-05 -2.35009519503e-04  1.33795377760e-03 -6.20235202857e-03  5.59939753204e-04 -1.00297951603e-04  6.97385724585e-04  2.69446327423e-03 -1.52244186364e-03  1.51184395209e-03  7.93563683955e-03 -1.16632581336e-03 -9.85548664380e-04 -8.06616177315e-04  2.09326804417e-03 -9.53144150451e-04  2.85766076031e-03 -2.48327511296e-03 -1.31584567870e-03  5.75504135750e-04 -1.77871489279e-03  1.70949823210e-04  1.16862765949e-04  4.94496281692e-03  2.63312774616e-03  5.13083334432e-03 -3.56561421443e-03 -3.24398593669e-03 -1.69999775561e-03 -4.97678548556e-04
-1.15846655881e-03 -5.28232583595e-04 -4.56180841874e-04  4.21981426222e-03  9.46037709416e-04 -2.91615822971e-03  1.03705414710e-03 -2.95303439528e-03 -8.88940446051e-04  1.16122818906e-03  8.28895529870e-04 -6.17658870020e-04 -9.91046035155e-04 -1.76020321685e-04  1.75040347121e-03  2.06397089144e-03  3.84370963708e-03 -1.05299177208e-04  1.36056366011e-03  3.73101729106e-04 -1.38393503801e-03 -3.25369836417e-03  4.69117046948e-04  1.12026875000e-03  7.55058340840e-04  1.75406181992e-03 -3.53637950571e-03  8.58039043856e-03 -3.38674257885e-03 -1.78455411270e-02 -4.97716601456e-03 -3.18181818826e-03  8.62999023226e-02 -4.29820035413e-03 -5.63219501080e-03  1.78899871104e-03  1.59709388652e-03  1.67634075126e-03  1.15366040071e-03  1.54182617331e-03 -8.51457446969e-04 -1.81612718261e-03 -1.24625318533e-03  6.52520661322e-03 -1.36353902577e-03  1.25654950229e-03  3.81155892786e-03 -4.18893493566e-03 -2.05714434266e-03 -1.07854975845e-03  5.85372868316e-04 -2.85457453730e-03 -1.05738051230e-03 -1.54308801971e-03  6.48944138522e-04 -9.68216962761e-04 -8.01446878889e-04  2.36984169647e-03  8.25395466436e-05  4.59018179258e-04 -4.52006952271e-03 -1.71641776867e-03 -1.95804905885e-03  3.48359256063e-03  7.87548985666e-04  1.15604571030e-03  1.43292706464e-03 -1.42430892327e-03 -5.31938015991e-03 -3.42517258157e-03 -1.00923621163e-03  2.53013305636e-03 -6.39988779516e-04 -3.45610337622e-03  3.07546947108e-04  1.14160891094e-03 -1.60435113235e-03 -1.40053018382e-03 -2.41764470946e-03 -8.80164880414e-04 -2.76959789208e-05  2.68362757765e-03 -3.19422668234e-03  2.49310849976e-03 -2.10745173141e-03  6.49196032477e-04  7.67424841050e-04  1.28119289893e-03  1.36208457610e-03 -2.20266491405e-04  2.68867300208e-04 -2.29177645151e-03 -1.05602402384e-04  2.04427424619e-03 -3.47991191000e-05  1.69774411224e-03  5.20123260097e-04  3.78034561013e-04 -2.47876858237e-04  1.61579569913e-04 -2.77898747024e-03  3.15769826449e-03 -1.88394113902e-03  2.93088416491e-03 -1.71106311398e-03  2.16831230739e-03  4.34311316482e-04  3.74507111676e-03 -1.48103226487e-03  1.59264319357e-04  5.32866076681e-04  1.59424693056e-03 -1.14026548218e-03  3.05887438137e-03 -3.06978303514e-03 -4.44988257583e-04  3.34998273672e-03 -1.49488717791e-03  3.73758977364e-03  4.21478651883e-04 -1.87536454417e-03  2.46754934149e-03  3.64143149190e-03 -1.29839998684e-03 -3.31767123134e-03 -7.06147253706e-04 -5.43673797238e-04  1.22718488813e-03  1.50432995779e-03  2.65914491749e-03  4.11135151461e-04 -2.63447132811e-03 -1.06706838670e-03 -6.77448862965e-04  1.07008062550e-03  1.16830127647e-03 -2.74226237608e-03  6.36986251931e-04 -3.19424776811e-03  5.58412582610e-04 -7.47456379082e-04 -6.93909672653e-04 -5.07791403806e-04  5.06279440457e-03  6.99519387654e-04 -6.89335181119e-05 -3.74582709190e-03  1.22318065537e-03  3.18500348261e-03  4.44739783389e-03  1.17757194736e-03  9.54892920150e-04 -3.01416173097e-03 -1.99072515612e-03  3.79056864589e-03  3.90923209427e-03 -1.43035434113e-03  2.67964441169e-03  2.12788479031e-03  3.68884284720e-03  3.52570823158e-03  7.93198632378e-04  2.96022612620e-04 -5.14812948533e-04  8.63408904932e-06 -1.81632385881e-03  8.42084878837e-05 -2.77765931891e-03 -1.86150991505e-03 -2.42983348072e-03 -1.76093613379e-03 -6.32076909289e-04 -1.67545622512e-03  3.49772077033e-03 -5.61019996940e-04 -2.99458453058e-03  1.01671222287e-03 -7.63682587974e-04  9.61655505230e-04  2.99311033525e-03 -2.05756052385e-03  1.15498645088e-03 -7.04447166234e-04 -2.96617926736e-04  4.47180248766e-04 -4.14294739177e-03 -4.34476934990e-04 -9.70433607625e-04  9.19278237908e-04  3.74323670647e-03 -3.54165090828e-03  2.95381540864e-03 -5.80793733932e-03 -1.15178514399e-03  1.49306038630e-03  9.68989405847e-04 -1.23103015736e-03  2.48553043157e-03 -2.39889866276e-03 -7.12962259793e-04 -1.29649039133e-03  7.01187722792e-04  8.44820732400e-04  1.81228862639e-03  1.10923694404e-03 -3.41608015416e-03 -1.36346061619e-03 -2.59740118048e-03 -2.07550142086e-03 -2.91278976278e-03  2.30507651208e-03  2.66241987040e-04  2.89948729405e-04 -2.62580766648e-03  3.09553042667e-03  5.67002940428e-04  9.44697237182e-04  2.80701683700e-04 -3.19927430009e-04  1.74431792982e-03 -4.54189146768e-04  1.60573955876e-03  2.56478126879e-03  1.37899511487e-03  1.89119985260e-04 -6.22962691623e-04  1.09602873009e-03 -1.32387751576e-05 -1.03430153825e-03  1.97649120063e-03 -1.82034494552e-03 -4.91605923656e-03 -7.25416927124e-04 -7.56354377290e-04 -2.35482875954e-03 -3.66566193827e-04  1.10298813906e-03 -2.43536957024e-03 -2.53028107711e-03 -5.21919064384e-03 -1.74321694335e-03  2.98068031059e-03  1.76888533305e-04 -2.87948813722e-03  4.02284781861e-04 -9.50863393441e-04  8.70260105233e-06  1.79196970635e-03 -1.03284497464e-03 -8.79923241474e-04 -1.58063608219e-03 -5.15188307799e-04  1.57679294341e-03  9.30663333765e-04  1.25041805956e-03  1.16161764582e-03
 1.10341512897e-03  1.61826994512e-03  3.31474670955e-04  1.79654811288e-03 -1.42816179374e-03 -1.00381245193e-03  7.24868123489e-04 -7.74526209405e-04 -1.50697575867e-03 -2.51820029177e-03 -3.35365004639e-03  2.84916102304e-03  2.30813490518e-03 -2.17672736437e-03  1.02039331372e-03 -2.43797717109e-03  1.32087063764e-03 -1.33068953577e-03 -1.25977109360e-03 -4.00683710422e-04 -6.47090156953e-04  1.13033708545e-04  7.79891872362e-05 -2.30664514467e-03 -1.43362029563e-03 -5.61848123661e-05  2.15028755480e-03 -1.29394079123e-03  2.36774002646e-04  2.22436366635e-03 -3.56052757747e-03 -1.40500365349e-02 -4.29820035413e-03  7.37502877715e-02  5.61542871739e-03 -2.16167514865e-04 -2.01756743256e-04 -1.57978223152e-03  9.86242823892e-04  6.56256102721e-04 -2.14413571072e-04  6.09732137509e-04 -1.52882824228e-03 -1.13532653289e-03  2.07152098519e-03 -1.20634373831e-03 -3.93616439034e-03 -2.40611140532e-03  9.96748089889e-04 -6.06339641542e-04 -9.53714037041e-05  1.42313230139e-03  1.32828014612e-03 -5.33531366375e-04 -7.33496493087e-04 -7.61133617929e-04  2.89560411327e-03 -2.52551728341e-03 -1.59964892616e-03 -2.68201539777e-03 -4.41518496151e-04  4.46010030751e-03 -6.06914664790e-04  2.19784270432e-03  3.60083655871e-03 -8.16835627763e-04 -1.23772817226e-03  1.74073478369e-03  2.03419545864e-03  4.96327202460e-04 -1.19829403496e-03  1.00894282100e-03  2.63669136322e-03 -1.91761755657e-04 -3.67940590534e-03  2.10285603930e-03  1.51133323621e-03 -2.41735201454e-03 -1.59656345040e-06 -1.21880465262e-03 -1.26338451306e-03  8.01482191109e-04  4.04053066061e-03  6.73897565163e-04 -5.32724961105e-04  9.12824234727e-04  2.54126908781e-04 -4.05493933894e-04 -7.19569133626e-04  1.29761527786e-03  1.57671934053e-04 -7.89286471891e-04  1.63350282459e-03 -1.25712784977e-03 -1.24265751635e-03  1.30410575564e-03  1.83538029426e-03  2.03801655088e-03 -3.29927368616e-03 -1.77339644703e-04 -1.04737382783e-03  2.15699686209e-03  3.65023022081e-04 -8.30526189785e-04  2.18119453757e-04  2.13584620853e-04 -2.46193145947e-04 -3.00753827954e-03  4.14141367596e-04  1.38903338910e-03 -1.59544835749e-03  8.22436089520e-04  3.33789453967e-03  2.53500698946e-03  1.91041131767e-03 -1.82056839022e-03  8.99208741772e-04 -7.61938839039e-04 -4.78037660179e-04  1.59989482242e-04  7.63247548798e-04 -1.56281029517e-03 -2.19399531235e-03 -1.78527749727e-03 -4.60990166964e-05  4.67240117218e-04 -1.86895737410e-03  1.42932446861e-03  7.59141932778e-04 -4.87162606657e-04  4.15049632652e-04  2.18066538137e-03 -2.19423236948e-03  5.29784871711e-04 -2.75473950936e-03  1.61876895921e-03  1.94014389231e-03 -2.37754120943e-04  3.30791133786e-04 -1.02068136580e-03  4.07622553870e-03 -1.06710115430e-04  6.15935428192e-04  3.54756085590e-03 -2.20401069916e-04  7.59697000482e-05  4.89624910615e-04 -1.21984716067e-03 -2.04198814507e-03  1.03051615601e-03  1.98712016698e-03  2.09866400098e-03  2.56067475382e-03  2.09111483638e-03 -1.32553878533e-03 -1.59781867212e-03 -1.16064986270e-03 -1.77419903491e-03 -2.60974052745e-03  9.53442645841e-04  8.65375301587e-04  6.68605231386e-04 -2.66592004731e-03 -8.03473525237e-04 -5.06293007293e-03 -2.25335323497e-03  2.86927292093e-03 -1.06252709909e-03  7.79937122371e-05 -1.90066505782e-03  3.23557133780e-03  1.27796153604e-03 -1.01620209829e-03 -1.66201058598e-03 -5.03540297983e-03 -2.09795808570e-04  1.33568183054e-04  3.42666716881e-04 -9.54199881649e-04 -2.03657984277e-03 -1.94150260666e-03 -2.31285945248e-03  8.13701380601e-04 -2.96948219795e-04 -2.98159531332e-04 -1.75157826879e-03 -1.07992041084e-03  1.01215187518e-04  1.35237251802e-03 -1.46269798161e-03  3.78576905054e-04 -1.64660447109e-03 -4.57240047867e-03 -4.60822910839e-04 -1.43980520067e-03 -3.82214987148e-03  2.92059643205e-04 -7.26360826674e-04 -4.05193819544e-04 -4.67887749307e-04 -2.22781171324e-04 -2.25932218366e-03  2.81358872705e-03  5.78147571317e-04 -1.01958252754e-03  3.81512699609e-05  7.47916695726e-04  1.45434258087e-03  2.61776789970e-04 -8.02749480791e-04 -1.59147884436e-03 -2.16513877953e-03 -1.27972518627e-03  1.15370294982e-03  7.13782662181e-04 -5.52759245523e-04  4.82322178162e-04 -6.24812179558e-04  2.88608178249e-03 -2.42190512274e-03 -1.20018197396e-03 -8.36033893237e-04 -1.97012901636e-03 -1.36551515546e-03  2.35662399368e-03 -2.23395705744e-03  1.33515569623e-03  4.55084109442e-04 -5.40553284254e-05  3.32946861786e-03 -1.94503878470e-03 -2.90494167342e-03 -1.21108955513e-03 -3.20177246078e-03 -6.70561843030e-04 -7.94748304163e-05  3.01746877928e-04  8.07817424504e-04  4.27152821062e-04 -3.94190726596e-03 -2.35596383158e-03 -2.32094813934e-03  2.12933599820e-03 -4.41250239021e-03 -1.63877626970e-03 -1.30164969120e-05  1.07949500360e-03  6.65550228841e-04 -2.12255060449e-04  9.24074958854e-04  1.25389965786e-03 -8.49326389507e-04 -1.28277266858e-03  1.21051231873e-03  3.21589226334e-04  9.97400365491e-05
 3.07077831417e-03 -2.46339054163e-03 -5.51111253337e-03  2.18197434592e-03 -2.56711406319e-03  5.94710739517e-03  5.72265850193e-04  9.15021215041e-04 -6.99320342400e-03  5.79224658825e-03  4.56494630650e-03  2.73064420616e-03  1.31291485482e-02  1.23659895232e-03  1.99754802988e-04  5.66154429605e-03 -3.13581681241e-03  4.74925554049e-03 -6.73424869083e-03  6.48694589701e-04 -3.57575358711e-03  4.14701421032e-03 -2.71061655509e-03 -5.79309021242e-03 -6.47322756784e-03  1.57938149853e-03 -1.01995669648e-03 -4.61253677609e-03 -1.83670525118e-03  5.07614948431e-03  1.69293349018e-03  8.40803001000e-04 -5.63219501080e-03  5.61542871739e-03  1.16975270019e-01 -1.85916273408e-03  6.37714782386e-03 -8.47105547889e-03  4.13639296097e-03  4.28077230113e-03 -7.44051172262e-03 -1.45147353504e-03  4.10170395896e-04 -7.70807532427e-03  3.04922452778e-03 -1.11297373104e-03 -8.98843191997e-04 -2.03380346799e-03  9.78584796520e-04 -3.32494839716e-03  6.48175131031e-03  8.77194417738e-04  3.59595694801e-03  4.45810637177e-03  7.64217393094e-03 -4.87116607958e-03 -1.03066222247e-02  2.16640057677e-03 -3.11276208405e-04  8.24440840661e-04 -2.90453817305e-03 -2.28079729227e-03 -2.45431353795e-03  3.12510239069e-03  2.25404519460e-03 -4.29122667226e-03  1.08629710084e-03 -1.45431601773e-03  8.54359653049e-04  7.26945937000e-03 -2.96235937728e-03  1.23779631499e-03  5.73794334210e-03  4.29076376676e-03 -4.29805827771e-03  2.87302409361e-03 -1.33946013641e-03 -3.02015118124e-03 -1.24751615342e-03 -1.56136203466e-03 -2.34190624695e-03  2.20261282898e-03  4.93744942850e-04  2.57762640388e-03  2.53759195014e-03 -3.00199617739e-03 -5.99409667371e-04  8.70897399370e-04  4.47455934560e-04  8.33887045592e-04 -1.56253918699e-03  2.23304164735e-03  2.03157837664e-03  1.94654436644e-04  1.27429350358e-03 -2.74648991130e-03  2.97195922263e-03 -4.84846692526e-05  5.93825161899e-03  4.29953713063e-03 -3.72434103305e-03 -3.15081921552e-03  5.16110192863e-03  8.88540111599e-04 -1.04056276464e-03 -8.10711087224e-04  2.08244811075e-03  1.23259431617e-03 -4.99239348628e-03 -1.92101966461e-03 -3.62279318553e-03  1.02397824924e-03 -1.99904633280e-04  2.35070955292e-04  2.23042250236e-04  2.73531918598e-03  7.81636594720e-04 -2.76447251771e-03 -2.27440757896e-03 -6.62801537131e-04 -1.38968237248e-03 -3.24778863137e-03  2.29973479618e-03  1.09611051509e-03 -7.47410195768e-03  2.13851126385e-03 -2.41167667622e-03  3.86420522001e-03  2.65434633495e-03  1.25427777962e-03  8.19141565333e-04  1.75449315105e-03 -3.80652739723e-03  1.72953110969e-04 -2.95328618122e-03 -1.42504711092e-03  4.15091818372e-04  2.06448854496e-03  3.24239432439e-04  2.41450790543e-03 -7.07021590450e-04  2.23651109849e-03  2.54918350208e-03 -2.56394381139e-03 -4.06565324120e-03 -1.25368476194e-03 -1.56032981129e-03 -7.48841765117e-04  3.94677015710e-04 -2.26339741776e-03  7.61788411294e-04 -1.60882490861e-03 -1.39065807964e-03  4.27821226135e-03 -2.09270885860e-03  5.46772056806e-03  1.27624844278e-03 -7.89823683462e-03 -3.74359762279e-03 -2.06419610250e-03 -6.27120417605e-03  1.40053608382e-03  9.00776416797e-04  6.69230585675e-04 -1.14995641831e-03  2.61956904962e-03  4.66197632829e-03  6.49107264931e-04 -1.12495569304e-03 -5.87842027216e-03 -4.80771016800e-03 -5.42991555738e-03  5.84581028111e-03  5.20808006185e-04  5.65054336561e-03 -1.88098920673e-03  2.76530329301e-03  2.98230804934e-04 -3.84724864097e-03  5.66298847748e-03  4.06571105723e-03 -6.72610284806e-03  3.08250072539e-03 -6.09266324566e-04  2.04848222209e-03 -9.19726816885e-04 -1.59550370728e-03  1.78152481290e-03 -3.37249172916e-03 -1.60570191572e-03  1.92485223975e-03 -7.83755171208e-04  1.16926269402e-03  7.32128858409e-03  1.91896629089e-04 -3.69337282854e-03 -3.86473266087e-03  1.51651271255e-03 -2.66116707370e-03  4.09523038659e-03 -2.05089994904e-03  9.80585167141e-04  3.32212066257e-03 -2.94944416585e-03 -4.95494557022e-04 -5.85052929957e-04  3.48007773297e-03  2.18611190886e-03 -1.89413985726e-03  2.81533896354e-03 -1.61677785420e-03 -1.56477375570e-03  2.89837668528e-03 -2.01719266441e-03 -7.98247451702e-03 -1.20953539823e-03  1.44339473918e-03  1.77428213939e-03  8.41503869799e-04  4.72976937237e-03 -5.09927071843e-03 -3.82097342738e-03 -3.73195361759e-03  2.67592143908e-03 -6.05783885526e-03 -6.56690950224e-03  4.18079899915e-03  9.26897389850e-04 -1.70892082120e-03  1.49204027808e-03 -4.73136008922e-03 -3.21872139626e-03 -2.44617428964e-03  5.00707125198e-03  2.02274617608e-03  7.58184040239e-04 -4.84457649317e-03  3.97005583032e-03 -2.25247708254e-03 -6.07305733023e-03 -1.96159130793e-03  1.60570775301e-03 -3.10696943876e-03  3.86315146437e-03  3.50911530261e-03  3.40257003404e-03 -4.69727724719e-03 -3.45981222613e-03  6.43092542884e-03  4.93084943364e-03 -3.71894983335e-04  1.40273993022e-03  5.60838421259e-04  5.09527982085e-03 -2.66703226350e-03  3.95042843258e-03
-4.15255332768e-04  2.05454334742e-03 -6.56462976626e-04  1.33794228221e-03  1.08209266039e-03  1.42072481839e-04  6.54330247849e-04 -3.48494944869e-03 -5.37660121413e-04  1.22159694723e-03 -6.31990367244e-04  1.32481694915e-03 -4.20713632299e-04 -1.19926927390e-03 -4.92599546372e-05  9.28663622323e-05  1.11255399648e-03 -2.72512281155e-04  9.71973495132e-04  1.11902175595e-03 -1.12384207269e-03  1.35989766657e-03  1.70505877267e-03 -5.16544664961e-04 -1.74081167155e-03  1.46416941783e-03  1.59082576172e-03  2.28168786955e-03 -1.13257679254e-03  6.04895430745e-04 -2.81975906265e-03 -3.32798643614e-03  1.78899871104e-03 -2.16167514865e-04 -1.85916273408e-03  6.40359834941e-02  1.76658311071e-03  1.12858172375e-02 -1.02569291563e-02 -2.47009223878e-03  1.16563005475e-04 -9.84476785804e-04  9.79656405424e-04 -4.00934001219e-04  5.35017004167e-04 -8.89975999302e-04 -1.94103769259e-04 -1.30645319800e-03 -1.00880831026e-03  2.40063423821e-03  4.26839790730e-04 -2.14145985190e-03  1.08578458150e-03  5.22113037221e-04 -1.72654990365e-04 -3.48558696251e-03 -1.59302487415e-03 -7.62380716520e-04 -7.92869721898e-05  2.54156629638e-03 -8.40336294231e-04 -2.01059694507e-03  9.95083029379e-04 -9.19922896320e-04  1.64056086286e-03  3.35544111299e-03 -1.20369475981e-03  1.60964699642e-03  1.58210961132e-05 -2.41559627321e-03  8.15613952515e-04  1.11786028144e-03 -2.61530006917e-03 -6.28579766507e-04  7.76564375898e-04  5.28668069399e-04 -1.04139472133e-03 -5.11236918499e-04 -1.11811138888e-03  9.43136025180e-04 -2.61779267993e-04 -7.07640970803e-04  2.77857894160e-03 -1.53917461564e-04  2.26894336116e-03  4.50767035916e-03 -2.47152036847e-03  3.82683093360e-04  1.38475743957e-03 -5.43857050110e-04 -1.46043364568e-03  6.52421366029e-04 -1.40589285400e-03  6.20792403367e-04 -8.75087080011e-05  2.03828000220e-03 -2.66020565153e-03 -1.09534014306e-03 -1.39591264430e-04  9.01065713003e-04  1.68957358223e-03  7.94159589946e-04 -2.52002587020e-03  2.82738378648e-03  1.85002439132e-05  2.62024964438e-03 -1.73301604818e-03 -1.30463194248e-03  1.93729287179e-04 -1.56722821695e-03  4.74656619151e-03 -1.55155023471e-03  2.93553584013e-03  8.48834163468e-04 -6.27616717574e-04 -1.85895236777e-04 -6.07631327502e-04  2.68265373364e-03  3.12381176964e-03 -4.07769698149e-04  6.62314635545e-04  2.10061347589e-03 -4.70374908574e-04 -4.38023595718e-04  3.38414385166e-03  7.54218435394e-04 -8.65137921281e-04  3.09396918906e-03  5.47963713264e-04  1.46875289794e-03 -2.05150038706e-03  8.44903482064e-04 -1.88419865985e-03 -7.58172978896e-04 -4.19007597785e-04  3.68235371242e-04  1.36853839111e-03 -7.26510107498e-04 -3.08634769446e-03 -2.98834224960e-03 -7.26823831484e-04 -8.51187176603e-04  1.30996780573e-03 -2.65573207598e-03 -7.48806237455e-04  3.06684273497e-04 -2.51876523618e-03 -2.38886041923e-03 -6.98904154815e-05  6.49604689820e-04  8.09388579375e-04 -1.69009020058e-03 -1.38390051423e-03 -1.29363852757e-03 -1.81380770964e-03 -3.02018119518e-03  4.51802239967e-04  8.59023315346e-04  8.23257479172e-04  3.52365133230e-04 -5.47045434358e-04 -2.37554740057e-03  4.09421243707e-05  2.68618914566e-03 -3.06848479331e-04 -3.35817553424e-03 -2.86146336552e-03 -7.00485153907e-04  7.77835530195e-04 -1.75964880864e-03 -7.83730853365e-04 -4.35521421333e-03 -5.44431799937e-04  5.21166717012e-04  3.75564529432e-04  2.29333575243e-03 -1.51486061050e-03  4.43073374990e-03  2.38436927121e-03 -6.79928328073e-04 -2.08590547791e-03 -1.22791822657e-03 -4.19074712886e-04  3.14511643334e-03  2.27305657022e-03  1.73707845264e-04 -2.04016456204e-04 -3.10639608969e-03 -7.28944115976e-04  2.05832498803e-04  1.46114671653e-03 -2.09245949377e-03  4.09608038183e-03  3.66267895110e-04  4.20842307179e-04  8.37457674868e-04 -1.81369234873e-03  1.89403220190e-03 -1.80540461760e-03 -3.62429334769e-04 -2.21203873869e-03  3.97670352335e-04  1.05884433341e-03 -1.18409871850e-03 -5.01662590875e-04  2.85244207965e-03  2.34335719790e-04 -1.38444001269e-03  1.87633869420e-03  3.08104650730e-03 -1.10864077307e-03  5.14316142400e-04 -2.12041781137e-03 -3.18658383661e-04  1.73507830876e-03  2.24708676706e-03  1.76604818464e-03  9.77408409813e-04  2.43788238902e-03  3.83120180402e-05 -4.92949460360e-04 -3.48498109657e-04  4.88481308585e-04 -1.51345808141e-03  7.61687061238e-04  2.02992200737e-03 -3.55321730174e-03  2.45862223180e-05  2.24099440844e-03  1.94063390669e-03  2.46414520393e-03 -5.47802201558e-04 -5.73143805037e-04  2.48885894845e-03  9.25091475783e-04  7.40931068127e-04 -2.95142719125e-03  9.04689160339e-04  5.81584575016e-04  3.08907316777e-03  3.02262585857e-03 -2.50264615740e-03 -1.52027874974e-03  5.69213995736e-05 -1.01290017504e-03 -2.86086906328e-03 -1.59084199796e-03 -1.42328782140e-03  8.55558260035e-04  5.53375012506e-04 -2.26459534558e-03  3.43899234005e-04  1.83468913463e-03  1.84253412105e-03  4.95842126270e-03  2.34419437299e-03
 1.91607137806e-03 -6.46597150330e-04 -3.69983075392e-03 -2.36692568109e-04 -1.49652169337e-03  1.43517036934e-05 -1.57077575762e-03 -1.64795502838e-03  6.87816375058e-03  1.12659997022e-03 -3.54534695142e-04 -4.60452881510e-03 -3.33267658653e-03 -7.96900397683e-04  5.19362993377e-03 -1.51423569219e-03  2.24984419037e-03 -1.43758744536e-03 -2.19800461755e-03 -2.34295358252e-03 -3.19302504680e-03 -1.69056924251e-03 -1.89349116779e-03  1.86605984763e-03 -1.78115280387e-03  3.75832729652e-03 -3.17913077503e-03  8.88458827072e-04 -2.48964503373e-03 -3.38740492982e-03 -3.68315520003e-03  7.33511306148e-04  1.59709388652e-03 -2.01756743256e-04  6.37714782386e-03  1.76658311071e-03  9.25423411106e-02  2.15743718897e-02  2.17217689108e-02 -2.64229855856e-03 -2.65474942240e-03  4.46761648395e-03 -3.91596451048e-03  2.37869952920e-03  5.35531034730e-03  1.07835190531e-03  1.45728256622e-03 -2.57688411046e-03 -2.63356411650e-03 -1.44644824113e-03  2.72846258034e-03  2.12930227561e-04 -4.86493331366e-04  2.13990111176e-03 -1.31762829846e-03 -3.73337550829e-04 -4.60066268678e-03 -4.57254901675e-03 -4.71818522860e-03  4.61634168695e-03  1.82459645966e-03  2.83691677342e-03  1.29116821090e-03  5.27061407637e-04  1.47419125326e-03 -1.24567865168e-03 -1.32734273784e-03  8.64545952606e-04 -1.25572666604e-03  1.68220038270e-03 -4.94731740888e-04 -2.13496280756e-03  3.43782677588e-04  7.21682957919e-03  4.89866185998e-03  8.04306575150e-04 -3.05829850817e-03 -3.42472853401e-03  5.83118892244e-03 -1.55932253227e-03  1.48753902547e-03 -4.28483710132e-04  2.21180425548e-03 -4.16666932795e-03  2.17165995894e-03  1.40988459052e-03  7.89609993979e-04  1.62149054876e-03 -4.63415935257e-03  4.62128600135e-04  1.47554374073e-03  2.38938686224e-03 -2.32792251660e-04  3.86836283351e-04  7.02150122737e-04  1.97986098902e-03  4.30672874138e-03  5.10813740265e-03 -3.29656821681e-04  4.58290910855e-03 -3.61327662054e-03 -3.60000512675e-04 -2.60793435956e-03  1.65447394507e-03  6.91589370037e-04  1.57537697131e-03 -1.88861994993e-04  2.53540474397e-03  3.46715710548e-03  3.80568801633e-03  8.72420321259e-04  3.21144424747e-03  1.57319992409e-03 -3.16840627827e-03  3.00228006780e-03  3.59788685761e-03 -7.63015199814e-04 -1.59505912726e-04  1.36514019945e-03  1.95483835540e-03  1.78603341061e-03 -7.34526338309e-04 -5.46267544421e-04  5.29869533316e-04 -4.12069263785e-04  2.14846052410e-03 -3.78423352675e-04  4.56390893699e-03  5.28277884940e-03  2.68177791570e-03  2.87209802298e-03 -2.31597431933e-03  2.42314214590e-03  6.20119755970e-04 -3.43426519060e-03 -1.36358983879e-03 -2.18524659709e-03  7.10337439020e-03  2.09180120995e-04  3.40432603156e-03 -1.39490255518e-03  6.47158112713e-04  5.71685837559e-03  1.55641739435e-03 -3.21469528010e-04  1.20910620086e-03 -6.26747949812e-04  2.95586652160e-04 -2.27423419812e-03  1.57320995602e-03  4.67745939814e-04 -6.35224514673e-05  7.38115856846e-04 -5.30336499695e-04 -4.22561387127e-03  5.44263370362e-04 -4.81523805933e-04  3.74078027996e-03  8.11873943154e-03  9.51194257350e-04  2.92464885773e-03 -1.90438041760e-03  1.13242608372e-03  7.40224858451e-04 -1.35836112035e-03  2.27009675827e-03 -3.83777392010e-03 -2.51787921745e-03  2.11646433814e-03  4.40564468502e-03 -6.23877181843e-04 -6.26792515308e-04  1.67175511218e-03 -1.94089886922e-03 -8.57701070376e-03 -9.64697029283e-05  4.55980291030e-03  1.02068038446e-03 -3.51030293663e-04 -4.24756390405e-03  2.26186523836e-03  3.09794153654e-04 -5.32154256476e-04 -1.94678631960e-03 -1.50041593247e-03 -8.15141758903e-04  4.29213474036e-04  8.66970566025e-04 -1.68077522327e-03  4.02082070799e-03 -2.67105221126e-03  2.87813530216e-03 -1.79129529781e-04  2.48363611734e-03  2.77587713089e-04 -1.91034326303e-03 -2.43859820491e-03 -8.53051325664e-04 -7.94828906876e-04  5.12204997753e-04  1.23609951747e-03 -3.51244136302e-03 -5.89064151065e-04  1.18741329585e-03 -1.82186523561e-03  5.38199539042e-03  2.40682424770e-03 -9.19116870423e-04 -7.37868982936e-04  4.77923944389e-04 -4.38753444917e-03  2.77504215710e-03 -3.26380293369e-03 -1.89077437584e-03 -2.10022538110e-03 -2.94394350698e-03  2.43459997121e-03 -4.14670560328e-03  2.54241375079e-03 -3.38033449715e-04 -2.00452689121e-03 -8.88137773826e-04  2.19670915885e-03 -4.98915815117e-04 -3.12658738465e-04 -1.36517335256e-03  1.32769211386e-03  8.49525975092e-04  5.03148304647e-04 -5.97264799830e-03 -1.85918076583e-03 -2.56969701151e-03 -2.36039523201e-03  2.57220194618e-03 -2.75944154137e-03 -3.44514689671e-03  1.95837054058e-03 -1.34057138302e-03  1.23466345704e-03 -3.85843905206e-03  4.11588870919e-03  2.41113540949e-05 -8.99758976515e-04  8.05521695269e-04  1.54319836193e-03  8.94599542682e-04 -4.20083016960e-03 -4.72303886820e-03  2.54936770083e-03 -2.51237640928e-04 -4.01189012825e-03 -3.21884902988e-03 -4.00944851817e-03  9.92467938876e-04 -4.62164180435e-04  5.74181079154e-03
 1.23350657799e-03 -1.33769391479e-03  1.76458986367e-03  2.89473031797e-03  2.42086469815e-03  3.34787002762e-03 -1.61917087338e-03 -3.77902818458e-03  5.45587223948e-03  4.02597254551e-03 -3.40772994287e-04 -4.58758971971e-03 -2.64308190864e-03 -1.22293384696e-03  2.51229581190e-03 -1.26921982834e-03  2.62572953795e-03 -1.75670452953e-03  7.21154096141e-05 -7.78235959960e-04 -3.08342722526e-03  3.54918603873e-03 -1.71453828033e-03  1.87905287045e-03  3.33101277682e-05  7.07250659848e-03  5.55729331934e-05  3.06269678847e-04 -3.03668016844e-03 -9.22013899975e-04 -4.54236307583e-03 -1.10086527014e-04  1.67634075126e-03 -1.57978223152e-03 -8.47105547889e-03  1.12858172375e-02  2.15743718897e-02  9.53102356155e-02  1.32326746054e-04 -5.15537305644e-03  3.28540546425e-03  3.78080003314e-03 -2.32199320783e-03  8.51777640515e-04  2.43086804944e-03  3.10648866660e-04  1.14059521183e-03 -4.59453450512e-03 -1.64913208086e-03  5.42939100572e-04 -4.34064455659e-05 -4.75001139741e-03  6.12166850175e-04 -1.64247715921e-03 -1.91964075661e-03  2.04437168546e-03  3.45952408667e-04 -1.28231259121e-03 -5.65838942258e-03  2.24085392722e-03 -2.62643797969e-03  1.97092452226e-03 -6.18799183609e-04  3.71392659418e-04  8.05816283351e-04  3.68795757354e-03 -2.26316699966e-05  3.58318770631e-05 -8.55781318126e-04 -1.23907634786e-03  1.21809427440e-03 -9.97998286108e-05 -3.13374576807e-03 -1.53625023195e-03  8.71914885975e-04 -1.19458491145e-03  2.29090005383e-03 -2.28327854175e-04  1.23170618635e-03 -1.15117071990e-03  2.82196014600e-03 -2.43509034868e-03  2.37043908849e-03 -2.69218115839e-03 -1.32931948950e-03 -9.55859455394e-04  1.40593556311e-03 -1.48338232537e-03  3.83673396668e-04 -3.46755610596e-04  2.05941133185e-03 -8.85215154202e-04 -1.51040435249e-03  1.79001622644e-03  6.72857216731e-04  2.05464714567e-03 -2.28304111393e-03  1.88307215124e-03  2.02768015613e-03  5.28280231704e-03  6.79998882083e-04 -1.97660603550e-03 -9.08655005062e-04  4.27890513428e-03  1.36324652331e-03  1.84406869578e-03 -1.79251179428e-03 -4.25837471220e-03  2.15060932867e-03 -1.13104387905e-03  1.52793170809e-03 -2.76727378028e-03 -3.19682683229e-03 -2.84720190291e-03 -3.94680008668e-04  3.84216668382e-03  4.79383079126e-04  9.34432265395e-08 -2.72485548743e-03  2.71355135353e-03  1.81549568773e-03  1.69261920518e-04 -7.46710436612e-04 -2.77496239827e-03  2.55088958490e-03  1.20370584356e-03 -1.35154602676e-03 -6.12405374005e-04  1.93458103453e-03  5.39846062194e-04  4.48354437933e-03  3.94342453954e-04  1.57173978309e-03 -2.45607684396e-03 -4.64742709267e-03  1.37031380224e-04  1.21969777079e-03 -3.41978088765e-04  2.74662519545e-03 -1.90378815625e-03 -6.40399262526e-03  3.27025338182e-03  3.52381020914e-03  8.83154269613e-04 -9.71757358345e-04  9.82496264768e-04 -2.64826910191e-03 -1.14196827735e-03 -2.28929824224e-03  1.73134803332e-03  2.02403433492e-03  1.98623610385e-04  1.66368006409e-03 -2.91581867537e-03  2.24659158807e-03 -1.69509606743e-03 -2.67476998026e-03  4.83959955745e-03 -3.09690816704e-04 -3.50065526120e-03 -1.87846854498e-03  1.85685771962e-03  1.54894351407e-03  3.21297449472e-03  1.22372054183e-03  1.23035368842e-04 -4.16864020158e-03  2.13633536983e-04  3.88325796807e-03  4.66353045743e-03 -2.47415277633e-03 -2.24298341457e-03 -7.35700453662e-04 -9.99913217473e-04 -2.73716195878e-04 -2.87289201563e-03  5.76381926616e-03  3.39279969237e-03  6.67700497135e-03 -1.03765383959e-03 -4.59125748744e-03 -2.70184649745e-04  1.38993002010e-03 -5.02689406579e-04  5.70134941848e-03 -7.47052311970e-04 -1.39912667678e-04  3.87304188600e-03 -2.48022243014e-03 -7.84010084182e-05 -5.25464075053e-04 -1.82318019288e-04  4.44533427565e-03 -2.38335193532e-03 -1.69534675553e-03  1.43250473581e-03 -3.27578301130e-03 -5.87234594944e-03 -2.69748596720e-03 -1.19198531114e-03  1.06293079819e-03  3.41947613467e-04  1.29870434088e-03  1.65410507682e-03 -1.01163045136e-03  6.14656769472e-03  2.09034504858e-03  1.15011369803e-04  1.92295992040e-03  4.60151694651e-03 -4.41660842238e-03  2.46896216118e-03 -1.85491479331e-03  5.35621152602e-04  4.28956686437e-04  4.26025777550e-04  3.06333158128e-03 -3.90361086971e-03  2.21433769865e-03 -1.37614095065e-03  4.39179853861e-03 -1.23167595468e-03  1.48293713135e-03  1.05179072795e-03  5.73433163496e-05 -1.10879588267e-03 -2.27740100442e-03  7.73941010842e-04  2.61382366067e-03 -3.86578076017e-03 -1.15281995376e-03  6.34047663281e-03 -1.51409011378e-03  2.08209918823e-03 -9.15016969334e-04 -8.08376141894e-04 -1.41957212130e-03 -2.18245598304e-03  1.66378787780e-03  2.63547206301e-03 -1.30650959387e-03 -3.14230964459e-03 -5.06366231757e-05 -1.82394512612e-03 -2.29185936704e-03 -1.59462522801e-03 -7.14047219898e-04 -5.94368326274e-03  1.86928664625e-03 -1.28966100930e-03 -8.71841295151e-04 -4.78460321061e-04 -2.52182698755e-03  1.78956895134e-03  5.22780589976e-03  4.70725824348e-03
-5.23692804655e-04  2.84117485886e-03 -3.28074549978e-03 -1.00545819043e-03 -1.78602774322e-03  3.24239361373e-05 -1.25059401395e-03  6.96717318588e-04  4.44965181925e-03 -7.84026078961e-04  5.80378545456e-04 -6.52282064249e-04  8.43622456010e-04 -5.22291616232e-04  2.65075468763e-03  9.16398044729e-04  9.62019214601e-04  1.78553455073e-04 -5.48055474794e-04 -7.08899099687e-04 -1.24060781515e-03 -2.05321229922e-03 -9.04870226747e-04  4.09163152749e-04 -5.92042165011e-04  1.42317507101e-03 -2.91312318972e-03 -9.88943031237e-04 -5.18194302354e-05 -3.21722247094e-03  1.30503043826e-04  3.09345529501e-03  1.15366040071e-03  9.86242823892e-04  4.13639296097e-03 -1.02569291563e-02  2.17217689108e-02  1.32326746054e-04  5.16281335416e-02  2.51306132762e-03 -3.87545867428e-04  4.76754560257e-03 -2.57461447512e-03  1.50381998775e-03  2.26301288228e-03  1.21486502794e-03  1.03558955564e-03 -1.62898107741e-03 -4.51062891460e-04 -2.40614209324e-03  3.60480595871e-03  1.42587714817e-03 -7.62044143405e-04 -2.81472334621e-04 -7.51333878146e-04  5.41646483506e-04 -1.62004594983e-03  3.11217371183e-05 -2.09373949003e-03  9.51349744256e-04 -2.71017146493e-03  3.20795899079e-03 -2.37337855440e-04  6.32149952949e-04  2.88881102636e-04 -3.18197447826e-03  5.02335353590e-05  1.07637293601e-03 -5.04313756728e-04  5.94628527550e-03 -1.07036275603e-03 -2.80784764345e-03 -4.43974891156e-04  2.22980047036e-03  2.30241703496e-03  1.75862475891e-03 -2.41475260841e-03 -3.27428138166e-03 -3.88987036204e-05 -1.46751556499e-03 -1.89491813724e-04 -1.24210130162e-04 -4.90366151011e-04 -1.46498084738e-03  8.84492655527e-05  1.61022875988e-03  1.20660408253e-03 -5.55416452589e-04 -1.78145260783e-03 -2.68873319363e-05  7.60299101985e-04  8.14876119228e-04  7.49329826392e-04 -8.76430588668e-04  1.16445471683e-03 -1.53829099686e-03  4.13268475422e-04 -1.20321229248e-03 -6.23788106532e-04  2.36109712884e-03 -1.18331176064e-03 -4.56997695831e-04 -5.74667399075e-04 -4.26725273161e-04  2.38729213483e-03 -8.67428390981e-05  1.27993545204e-03 -8.18001671222e-04 -2.31201302984e-04  1.21154291701e-03 -9.01309374939e-04  2.52474358372e-03  3.28150418147e-03 -1.96647473472e-03  2.85535658573e-03 -2.07385359541e-04 -8.08996925261e-04 -1.29732788303e-03 -3.18597888962e-03 -2.64969914978e-03 -4.10535381540e-04  1.85495410751e-04  3.83152938073e-04  1.04369835538e-03  2.30281240684e-04  1.40185307219e-03  4.09575630355e-03 -1.41381782528e-03  1.24527940736e-03 -1.02821073079e-04 -5.92777847593e-05 -2.35093903405e-03  2.06994988044e-03  9.33243864244e-04 -2.92247004492e-03  7.76590128294e-04 -2.28887879374e-04  3.47511814272e-03  1.34304698478e-04  2.98760124054e-03  2.33816937952e-04  1.07419253452e-03  3.56420750827e-03  4.66550407813e-03  1.18531680389e-03 -3.38714433117e-04  2.52228348221e-03  7.50413603375e-04 -5.55125926693e-04 -1.73641758849e-04 -5.35418025071e-04 -5.16410571706e-04 -1.59611157071e-03  1.59634416619e-03 -3.20260328740e-03  1.55607524791e-03  1.06222771969e-03  1.91569360743e-03  3.54194148047e-03  1.72073105666e-05  2.77669418944e-03 -1.79274747914e-03 -4.29253743482e-04  6.89126924762e-04 -2.61021160352e-03  1.89811726975e-03  1.90772746378e-03 -2.83583161314e-04  9.39605336353e-04  1.18447145842e-03 -3.77965183895e-04  2.19962775003e-03  1.92693626577e-04 -2.24993428342e-04 -3.42946226267e-03 -8.38347938982e-04  4.85379788053e-04 -1.82893880147e-03 -8.30761985369e-04 -6.44092823986e-04  1.28586560489e-03  2.58198343518e-03  9.02856306435e-04 -8.20218628353e-04  4.54560349076e-04 -6.89357670547e-04  2.87997910911e-04  2.09625319555e-03  5.02487166457e-04  1.78109991050e-03  1.58582404752e-04  3.11238907505e-03 -1.66436402508e-03  1.69911294317e-03 -2.46781078056e-03  4.97154039512e-04  4.05258248111e-04 -1.64558360637e-03  1.88692037562e-03  1.60077730009e-04  1.63549289003e-03 -1.60560616190e-03 -8.21322336999e-04  1.38546621413e-03 -1.37585915244e-03  4.02991101232e-03  3.15022191333e-04  1.58175796393e-03 -5.47469846152e-04 -2.01120407973e-03 -1.23930468689e-03 -2.01113087356e-06 -9.43380983171e-04 -5.86426288828e-04 -1.32620929953e-03 -1.13251146352e-03  1.26178829353e-03 -1.45892053548e-03  2.82033772894e-03  1.91252874180e-03 -2.43395166051e-03  3.34413113054e-04 -1.79010070782e-03 -1.02398543145e-03 -7.08848520622e-04  7.05215775321e-04  9.68146678133e-04 -5.90271919939e-04  3.71971885282e-04 -3.19999321990e-04 -2.10505976682e-03 -1.00145701850e-04 -4.41948262834e-04  2.25650498781e-03 -2.55565707056e-03 -3.14477977470e-03  3.61616780177e-03 -2.43889423082e-03 -1.66302462736e-03 -2.97643983509e-03  2.97554262667e-03  2.56733474033e-03  5.56440141364e-04  1.04192186647e-03  1.67011437596e-03  2.34731620929e-04 -8.22223390735e-04  4.84410517044e-04  1.90513435805e-03 -1.25462206340e-03 -1.75005162812e-03  7.62925802140e-04 -2.45445357764e-03  1.07861490265e-03 -2.98953459353e-03 -1.06309568072e-03
-5.63373306922e-03  3.45868567728e-03  2.30112018866e-03  1.87984255214e-03 -4.00491290682e-04 -1.99569028786e-03 -2.99553767450e-03  1.69610338588e-03  1.00579251719e-03 -1.56956168782e-04 -1.71172565836e-03 -1.34136774479e-03 -3.84928339934e-03 -7.86714361379e-04 -3.93575249084e-04  1.31647066635e-03  1.67687551290e-03 -2.24672782659e-03  2.66227684226e-03  8.90818557102e-05  1.06001086230e-03  1.77042441282e-03 -7.11395203866e-04 -2.75006915409e-03 -3.56208576039e-04 -2.60528971358e-03  1.71040848974e-03  2.55448425591e-03 -6.15744293908e-04 -2.26669861583e-03  3.68533772200e-03  3.56425189797e-03  1.54182617331e-03  6.56256102721e-04  4.28077230113e-03 -2.47009223878e-03 -2.64229855856e-03 -5.15537305644e-03  2.51306132762e-03  7.38343434053e-02  5.72637097644e-03 -7.11962411807e-03 -9.84730164908e-03 -2.38732880273e-03  1.64168763618e-03 -6.11134171798e-04 -1.05965181445e-03 -4.40504459801e-03 -7.14664295124e-04  3.31433055443e-04 -1.01293588627e-03  1.04841023154e-03  4.99695351744e-04 -2.17918583440e-04 -4.13377842763e-04  1.55662335252e-04 -2.75549300171e-03  2.57760156673e-03 -3.06940571206e-03 -1.57445572233e-03 -2.52343362126e-04 -6.69070528886e-04 -2.08708874199e-03 -2.82475352196e-03  1.45028646527e-03 -2.48080399703e-03 -3.34099304268e-04  6.13678331150e-04 -1.08677805543e-03  2.01454329581e-03  8.65128645784e-04 -8.84581865378e-04  1.27229851908e-04 -3.11500743406e-03  1.36412680945e-03 -1.49056944357e-03 -2.79853078860e-03  8.86858019635e-04  2.78440798985e-04  1.43592412281e-03 -8.14985331168e-04  1.58811713219e-03 -2.58546577407e-04  9.67127396115e-04 -1.88972526322e-03 -3.16725180825e-03  1.19448099617e-03 -1.73683867020e-03 -5.11295807322e-04  1.96682504655e-04  3.07770547458e-03  9.94722502719e-04 -3.30369630812e-04 -1.53009201409e-03 -1.43780625378e-04  2.02161144140e-03  9.46159754164e-04 -2.43159927265e-04 -1.37066892356e-03  1.56377051875e-03  1.84142597925e-03 -1.64576695164e-03  2.46472033691e-03  8.40011666111e-04  2.53933698896e-03  1.83302313884e-03 -8.43205531430e-04  1.51312830486e-03 -2.51851396447e-03  1.73896763049e-03 -3.16229439700e-03  7.36352633369e-04 -1.55046032421e-03  8.21928286555e-04 -1.53094164915e-03  1.87429411512e-03 -1.01158660420e-03  1.75152015753e-03  4.66214570600e-04  1.07708263250e-03  4.14582974111e-04  1.38263161313e-03  3.74473356220e-03  1.53470085477e-03 -2.57082603919e-03  1.89503899938e-03  3.95973274827e-03 -2.27535572849e-03  1.19930669566e-03  2.85952080846e-04 -1.31958173431e-03 -1.25706037519e-03 -1.96032644938e-03 -3.71869600449e-04  1.12121406073e-04  4.32612401569e-03 -7.18486542969e-04  6.13080249416e-04 -4.89813659663e-03  1.41102379008e-03  4.20053919474e-04  1.08031526684e-03 -7.63547044154e-05  3.98875034012e-03  5.65219349235e-04  2.38211876957e-03 -1.96809957361e-03 -1.77942898301e-03 -1.59956337050e-03  3.21381588971e-03 -2.80284064488e-03  2.61558739989e-03 -2.74443217018e-03  1.08545862478e-03 -2.11575218919e-04  2.70439760488e-03 -1.73778370870e-04 -3.42316713842e-04  1.39414917765e-03 -8.10182599594e-04  2.84962102956e-04 -2.19653441889e-04 -4.73035705271e-04 -3.91552812599e-04  2.73821655094e-03  4.31173433181e-03 -1.14406325770e-03  3.50373757084e-03  1.12067274249e-03 -4.66214528738e-03  9.16588109908e-04  1.94649540649e-03  3.01697246844e-04 -6.46594261208e-04 -1.49362447404e-03 -1.02343225477e-03  8.05858863058e-04 -1.20955598042e-04 -1.89154406862e-03  1.21936482716e-03 -2.83136681401e-05  8.62867874773e-04 -2.04982842031e-03 -1.78307110819e-03 -1.43449401654e-03  5.48260203020e-04 -9.55621387353e-04  4.41075972482e-03  1.17765717668e-03 -3.35363269786e-06  1.62281235284e-03 -2.57502499865e-04 -2.54628831064e-03 -8.82242275114e-04 -2.20345110694e-03  2.05268906371e-03  9.78304574308e-04  1.48360921910e-04  2.24399454787e-03  1.06900713046e-03  8.96808141585e-04  6.65831280108e-04  1.65213230701e-03  4.13759258787e-06 -1.55171671722e-03  2.48202510682e-03  2.53328084262e-03  5.07650032237e-03 -1.39559729898e-04 -8.95355466697e-04 -1.05482134931e-03 -9.22991333235e-04 -2.05694254998e-03 -2.63422156037e-03 -3.25436037164e-03 -6.09962383455e-04  8.79699777536e-04 -5.30685993687e-04  2.79111400427e-03 -6.50795549766e-04 -4.60485293224e-04  5.71542661022e-04  2.01735306555e-03 -6.63976579720e-04  3.14799910664e-03  1.67451445920e-03 -4.55738894653e-03 -4.34460585285e-04  2.00160715120e-04  4.28199319934e-03 -2.75028074947e-03  3.81914430859e-04 -1.51999170100e-03 -1.21314851879e-03 -2.99469975260e-03 -2.02734683808e-03 -7.76542116198e-04  3.58564129325e-04  5.86242215446e-04  3.46074857383e-03 -2.67747459461e-03  4.12898561011e-04  2.93584634001e-03  1.23372557352e-03  7.78508599238e-04 -3.82658431478e-04  3.26321253493e-04  4.45408631192e-03 -2.92043127627e-05 -9.53296726723e-04  1.12703400715e-03 -1.59585620643e-03  1.10812704725e-04  5.08649995621e-04 -2.72009022787e-03 -4.13232959973e-03
-8.20179633063e-04  3.57205766560e-03  3.44600194370e-03  4.41323667632e-03  5.70055457180e-03 -3.83746423841e-05  1.91915902834e-03  1.29172864140e-03 -9.17452452214e-04 -5.06101198778e-03 -4.14635446652e-03  3.62873720144e-03  2.87228282871e-03 -7.76354308668e-04 -1.95512221968e-04  2.99362100053e-03 -1.03269745991e-03  1.82853589134e-03  1.26592999251e-03 -2.35046833937e-03  3.19985873503e-03  1.78331845455e-03 -5.32946982248e-03  4.47093514541e-03  3.85345339324e-03 -1.39640826821e-03  7.14999488387e-03  4.60404782075e-03 -3.45112240851e-03  2.74941781091e-04 -1.95449999396e-03  1.45790964471e-03 -8.51457446969e-04 -2.14413571072e-04 -7.44051172262e-03  1.16563005475e-04 -2.65474942240e-03  3.28540546425e-03 -3.87545867428e-04  5.72637097644e-03  1.17657448547e-01  5.00155115659e-03 -8.66546829941e-03  4.45375226962e-03  1.33043020746e-03  1.19153573597e-03 -3.79247380851e-03 -4.49224394032e-03  3.20293285868e-04  2.98386526300e-03  3.15040797614e-03  2.45329499116e-03 -1.79631242707e-03  2.58094790513e-03 -2.14081390852e-03 -2.63718257664e-03  2.60920891895e-03  4.58822829208e-03 -3.56628783913e-03 -3.25113347115e-03 -6.84214694650e-04 -1.13117795027e-03  1.47342514395e-03 -3.62667930503e-03  9.40579348798e-04  3.95901080901e-03  1.26772445068e-03 -7.29707278351e-04 -1.99067912337e-03 -2.29217905487e-03 -4.37573536994e-03 -1.79779354895e-03 -1.29798604934e-03 -2.27197648153e-03  2.07299494883e-03  5.38100912615e-04  2.59892181656e-03  4.14549145468e-03  4.31541949452e-04 -8.45659700153e-04 -5.30972433839e-05 -5.71050554845e-05  5.74989262837e-04  5.33824349610e-04  1.20971615500e-03 -1.60328008488e-03  1.26627407410e-03  1.81216415344e-04 -1.31594128901e-03 -2.89635746319e-03  1.69428195230e-03  2.57131468883e-04 -6.99882302414e-04  7.93545084038e-04 -4.81894648541e-04  5.25758825172e-04 -2.41019598848e-03 -1.79376002042e-03 -2.66321591954e-03  5.63053750198e-03  8.11425529965e-04 -6.10335044947e-05  6.17427948754e-03 -1.39552594132e-03  2.20786385312e-03 -4.19826948371e-04 -4.46309074359e-04  2.57619278901e-03 -5.57452940986e-04  2.11685690074e-03 -1.97065333922e-03 -1.78540526350e-03 -3.82947494789e-03  3.93958467786e-03 -1.09499987263e-03  9.84585668313e-04 -6.07908167439e-04 -1.67270878657e-03 -2.55722612931e-03  2.18735371049e-03 -7.13819066606e-04  4.25638370834e-04  1.18288046638e-02 -1.14652945993e-03 -4.15166444725e-04 -6.32672996278e-03  3.56554462114e-03 -1.81207142430e-03 -1.12676107192e-04 -8.21017338289e-04  7.60746509851e-04 -4.23778168629e-04  3.06146049336e-03  1.72921054833e-03 -2.26766146425e-03  5.85860828150e-03  5.17571372344e-04  3.03688459898e-03 -4.87997395242e-03  5.77093348709e-03 -4.68256900576e-03 -2.02685553426e-03 -3.91455901201e-03 -1.16273870012e-03 -2.70414902150e-03 -4.14697200351e-03 -1.03373774748e-03 -3.48175733643e-03  4.52889128777e-03 -9.67064231771e-05 -2.28994585163e-03  1.25185098039e-03 -3.36788084373e-03 -1.95380721777e-03  1.00213028625e-03  6.70568024533e-03 -2.42124179750e-03  7.80638242298e-04 -1.52350522753e-03 -4.25919326539e-03 -1.73678943669e-03 -2.48676306768e-03 -5.86454401631e-03  2.05412202082e-03 -4.76732644020e-03 -3.98120412637e-03 -6.73636059316e-04  1.17905315676e-03  1.19648206921e-03  3.11361382778e-03 -1.64812292241e-03  7.90258090067e-04 -4.63597910398e-04  3.69984489200e-04 -4.95702557332e-03  1.92555942920e-03  2.19106189157e-03 -4.48757277420e-04 -1.92954777123e-03 -1.67428319015e-03 -1.59009163442e-03 -2.95472183503e-03 -1.09924778809e-03 -3.00140089782e-03  4.02241829762e-03 -1.97395864444e-03 -1.72622963285e-03 -8.87293642388e-04  3.84679911034e-03 -1.35330593753e-03 -4.29007130738e-04 -3.90691430434e-04 -1.11625148070e-03  2.99399910334e-04  9.10300694269e-04 -1.95822112857e-03 -3.85060912277e-04 -1.85538617240e-03 -6.22006244348e-05 -4.86548461644e-04  7.79728859777e-05  3.61598058168e-04 -2.96515349915e-03  9.69145928924e-04  8.10084132630e-05  4.21125930105e-03 -1.68584018697e-03  2.13922565954e-03 -3.82241548608e-03 -5.02629512326e-04 -5.21276300058e-04 -5.70400216527e-04 -4.76866655526e-04  3.25149578218e-03 -8.71336406218e-04 -1.85050640546e-03 -9.66658881017e-04  5.81423844214e-03  5.42221273738e-04  3.67796363479e-03  2.59997374250e-03 -2.12068941288e-03 -2.23473839199e-04 -1.20748939641e-03  2.32160469451e-04 -1.08271199309e-03 -3.92278164844e-03  1.59842839732e-03 -1.82582613233e-04 -9.32218129887e-04 -7.67529674163e-03 -1.26185159595e-03 -3.05898724204e-04 -3.71444280875e-03  2.29148736094e-03  7.03625909785e-03  5.26364049686e-03  1.16007055066e-03  7.12608675057e-04 -2.69798196315e-04 -4.68707215522e-04  4.99563261696e-03  1.64294979484e-03 -1.63340767143e-04 -1.40582728151e-03 -4.39460525324e-04 -1.65315213865e-03  6.58561117955e-03 -2.20613379859e-03 -1.43545241017e-03  3.40616372466e-03 -1.54844605655e-03 -6.66041406643e-03  3.25689413184e-04 -3.41541589612e-03  1.71087919795e-03
 2.83133353397e-04  1.25772151084e-03 -1.23473771164e-03 -1.17507997122e-03  8.17403839414e-06 -4.10998421940e-03 -1.17299791968e-03 -5.49242533796e-03  1.62906022587e-03  3.97643134952e-03 -9.91793135965e-04  4.43388155210e-03  6.64418175677e-03 -6.96707839352e-04 -1.15263387551e-03 -3.77635120995e-04 -1.21567040839e-03  1.11564012629e-03 -2.01860699591e-03 -1.39353699237e-03 -2.69237948081e-03  3.38147374329e-03 -2.04372762691e-03  5.53186989666e-04  1.27002709344e-03 -2.59344492950e-03 -1.61545598511e-03  1.49379612256e-03  4.85732557134e-05 -3.14237649770e-03  5.54908955798e-03 -2.24829810573e-03 -1.81612718261e-03  6.09732137509e-04 -1.45147353504e-03 -9.84476785804e-04  4.46761648395e-03  3.78080003314e-03  4.76754560257e-03 -7.11962411807e-03  5.00155115659e-03  1.11051185480e-01 -1.13599665938e-02  1.33024399530e-04 -5.32186310847e-04  1.35126243730e-03  1.49893726223e-04 -3.05050286083e-04  4.35435188722e-03  5.41239232580e-03  6.81049462053e-03 -2.20445037011e-03  7.94244524716e-04 -1.64454893791e-03 -3.91583086764e-03 -1.97314891272e-03  3.01810910824e-03 -8.53985362184e-04 -4.60859027295e-03 -9.33681993684e-04 -3.62467408672e-03  3.74291552650e-03  7.22263019319e-03 -6.73532967826e-03 -7.10390908554e-03 -1.98934654256e-03 -9.79297612049e-04 -1.55653436348e-03  1.57382050956e-03  2.48631278105e-03  8.10103157174e-04  3.33918781345e-03 -4.46267400648e-03  5.40213657181e-03  5.03489087373e-03  2.80248447733e-03  4.68296502615e-03  8.13935143076e-04  5.45721169257e-03  2.94627776569e-04  6.56047105581e-03  2.90163192766e-04 -3.23917844776e-03 -9.81159603661e-03  6.83731660414e-04  3.38023945282e-03  5.73486404399e-04 -2.32463680402e-03 -8.91521973407e-04  1.75458001979e-03  1.09364728500e-03  4.87137642471e-03  3.51719902197e-05  1.02380879330e-03  2.23323464178e-03  4.71753866316e-03 -2.89576219588e-03  3.25633951368e-03 -3.82522847875e-03 -5.31325928998e-03  4.92403216226e-03 -6.62009998966e-04 -3.50372147316e-03 -7.45455095825e-04 -2.10921768589e-03  5.95649667849e-04 -8.65782156094e-04  9.40187302249e-04 -1.18898070230e-03  2.89649995536e-03  3.43867213386e-03 -8.35756498357e-06 -1.95899703993e-03 -4.45277735382e-03  4.31011497635e-04 -2.79625841334e-03 -1.39982498584e-03  6.08217798411e-04 -1.74473849143e-03 -3.94393364645e-03  7.42326934484e-04  2.70288715398e-03  7.49128029431e-04  8.18209468339e-04  8.98456565898e-04 -6.36977074579e-04  5.13334062935e-03  1.80963694521e-03 -5.82886979708e-03 -2.35921287608e-03 -2.41540457802e-03  5.26934031016e-04 -4.46950856627e-04 -1.56937849483e-03  2.19542460398e-04  1.28794997942e-03 -1.56162544604e-04 -6.12450987994e-03  4.72065218512e-03 -7.01428823227e-03 -4.89256553439e-03  3.21076268714e-03  2.65322600749e-03  5.14243441039e-04 -4.45218554299e-03 -3.78247704985e-03 -4.42031448181e-03  1.02131145702e-03  2.89725830975e-03 -9.48390808136e-05  1.98480958807e-03  2.58297388323e-03  2.26304655798e-04  2.51351064209e-03 -3.78728233460e-04 -4.17973695091e-04  3.60833576341e-03  3.61062311203e-03  1.30204981931e-03 -1.62751945787e-03 -1.46140216026e-03 -6.89569078020e-03 -3.21220309355e-03  2.03034843877e-05 -6.20168704658e-03  1.88672692184e-03 -7.26674898577e-04  3.42704887579e-03  1.36555651149e-03  3.40441714386e-03  3.50263760622e-03  4.87639162415e-05  1.41352713356e-03  2.06051088233e-03 -2.23392993842e-03  5.44989368877e-04  1.72400403433e-03  6.60953003820e-04  4.48969253668e-03 -1.71109537653e-03 -4.88387201802e-03 -1.04561575752e-03  1.75207527494e-03  1.47300045677e-03 -1.36520055327e-04 -2.24065965094e-03 -2.24335386493e-03  1.02405707970e-03  3.17289666320e-03 -5.43887962098e-04 -1.66012565341e-03 -3.73727796136e-03  1.22000052378e-03 -1.44978275822e-03 -1.11316660750e-03 -9.31368694146e-04  4.42822782654e-03  1.29900149649e-04  5.14574791629e-03  6.66285387086e-04  3.23723655246e-03  5.58549140167e-04 -2.79581856529e-03  5.76637211359e-04  2.59952897479e-03 -5.52184993879e-04 -4.70247642393e-03  1.18225422538e-03 -4.68552550078e-03  7.39433087644e-04 -1.02534745887e-03 -3.02673186143e-03 -3.67597609753e-04  4.04861419709e-03 -3.20521142873e-03  2.03440515654e-04 -4.75646689180e-03 -1.68867844534e-03 -1.04491670223e-03  1.57934714310e-03 -1.27356500133e-03  1.30341077766e-03 -7.07339125150e-03 -1.42531044891e-03  1.71273954243e-03  5.21475600715e-03  7.63756692081e-04 -4.68628267974e-04 -2.96738032398e-03  1.38734709012e-04 -2.89242642142e-03 -3.85896707359e-03  2.74867428694e-03 -2.21007461688e-03  7.33885078209e-03  1.28308334350e-03 -1.02384529913e-03  2.17444176387e-03 -2.59102014364e-03  4.38816756060e-03 -2.12606113102e-03  2.80706486121e-03  1.24519917950e-03 -3.04682785362e-03 -2.16294723133e-03 -1.30382369389e-03 -1.26510221106e-04  3.75771233113e-03 -7.71270586801e-04 -5.41066302749e-03  4.85111850491e-03  1.10097541444e-03 -2.16102647897e-03  3.48620597004e-03  2.75377798113e-03  5.44669927621e-03
-3.92877471275e-05  3.10812178826e-03 -8.43982627218e-04 -3.64171655430e-03  1.75979821516e-03 -9.36459439642e-04  3.69197488568e-03  1.36616279359e-03 -1.37757653640e-03 -5.06093725493e-04  1.93430877553e-03  1.63303117070e-03  2.51210550730e-03  1.49522612950e-03  1.63098715988e-03  2.80462850843e-03  2.77770193415e-03 -7.74953476502e-04  6.13374283252e-06  3.81819621484e-04  4.94824480932e-05 -8.93312802809e-04  4.55039246066e-05  4.98969711906e-03 -2.33097671939e-04  4.31365458018e-04 -2.12728626169e-03 -2.02446035309e-04  1.81861237751e-03 -1.28912341473e-03 -4.91792199460e-03 -2.23011233743e-03 -1.24625318533e-03 -1.52882824228e-03  4.10170395896e-04  9.79656405424e-04 -3.91596451048e-03 -2.32199320783e-03 -2.57461447512e-03 -9.84730164908e-03 -8.66546829941e-03 -1.13599665938e-02  7.92632794763e-02  1.16222752501e-02 -8.80359438141e-03 -2.84990716703e-03  3.49996251321e-03  4.07748594948e-03  1.65033797438e-04 -3.10079153995e-03 -3.32051167376e-03 -1.35128314992e-03 -8.72670547967e-04  2.18841173107e-04  3.25036480054e-03 -3.23017532055e-03 -2.56051710897e-03 -2.19021561556e-03  5.46072427468e-03  2.25351359100e-03  1.61859754918e-03 -1.03103101344e-03 -1.40785942121e-03  2.91498472944e-03  4.12391442726e-04  4.90948367211e-04  5.12338811632e-04  1.09769972350e-03  2.36919138493e-03  1.36302052746e-03 -1.51490200748e-03  1.39555135406e-03  1.73118787332e-03  8.17019385388e-04 -3.11165515078e-03  5.49778938722e-04 -5.02792290065e-04 -2.20919656924e-03 -1.05123440354e-03  1.42775956747e-03 -2.35528341370e-03  7.20381125143e-04  2.88362270340e-03  2.95792251444e-03 -1.00436543657e-03  4.49693985486e-05 -1.19399071889e-03  3.54910480133e-03 -6.48372692638e-04 -1.13061391397e-03 -7.82772068036e-04 -2.01856651852e-03 -1.02050721877e-03  4.42784211595e-04 -3.21288618930e-03 -1.73579934519e-03  6.55791583434e-04 -1.04363432928e-03  4.74761135760e-03  3.90761005167e-03 -7.65392603837e-03  2.99057472745e-03  2.00653565304e-03 -1.61435794423e-05 -1.27237239616e-03 -1.75275086956e-03  1.76866300327e-03 -1.14210878750e-03  6.23922801997e-04 -5.69776174530e-03 -1.34601261375e-03 -1.85381301796e-03  4.81998884485e-03  6.46191030398e-04  2.23132230957e-03 -7.38784613847e-04  7.34200028200e-04  1.57847277808e-04  2.70379051769e-03  8.87567592963e-04  1.45617707037e-04 -2.01799982877e-03 -5.92293901712e-03 -1.15581534497e-03  1.07652188134e-03  2.06535237687e-03  1.55255469288e-03  1.20660805249e-03 -2.94729542296e-03 -2.34346426153e-03 -2.06320635540e-03  2.87075697096e-03  1.02532727989e-03 -3.99720219584e-04  6.12571806339e-03 -1.80057439589e-03  3.61552195817e-04  1.52074324126e-03  6.30047313674e-04  1.13074932960e-03  3.39926643365e-03 -3.51520223918e-03  1.31728179154e-03 -6.24328129529e-04  9.82951147752e-04  1.23672088422e-03 -8.75347313870e-04 -2.77654704631e-04  1.55209385255e-03 -1.02953789645e-03 -4.38709223066e-03 -3.33181490260e-03 -1.23649431799e-03  5.45668149981e-04 -1.59780042375e-04 -2.47387043268e-03  1.72508381333e-03  8.28279874318e-04  3.65525648567e-03 -1.33788074338e-03  5.63604019655e-04  4.20513640782e-03 -6.52997255575e-04 -1.02917760775e-03  8.65697628107e-04 -3.58282593280e-04  1.29748253938e-03 -3.86266343586e-04 -3.37935179928e-04  3.45136587572e-05 -2.73740372049e-05 -1.91440432146e-04 -6.20617537021e-04 -5.91585275055e-04  5.54796281979e-03  3.79505338825e-04 -4.26722672476e-03  5.44136902418e-04 -1.13004206418e-04 -5.46108566901e-04  2.81058204724e-03 -1.68369365740e-04  1.25962122377e-03 -1.20410610938e-03 -6.83029917089e-04 -5.12708065338e-04  1.49190409138e-04 -6.18909924536e-04 -1.26826709280e-03  1.22198970400e-03 -1.30841761899e-03  3.22160346899e-03  2.95122659368e-03  2.18039870142e-03  2.90165561981e-03 -2.28552488853e-03  1.27070301901e-03  1.64325381553e-03 -1.89908849476e-03  1.08409163572e-03 -3.88485865338e-03  1.55838470708e-03 -2.63331209064e-04  1.26641072892e-03  3.18116917457e-04 -1.68204589042e-03  1.64404222325e-03 -1.40112618788e-03 -1.34028922197e-03 -1.46976059221e-03  3.00433999890e-03  3.72982803784e-03  1.63616210352e-03 -2.42761595698e-03  9.37154074206e-04  2.08811065366e-03  2.38373619999e-03  2.40100507571e-04 -2.88177176560e-03 -5.39993757312e-04  1.23869701794e-03  2.22396181506e-03 -1.07340695387e-03 -1.57319144807e-03 -1.56018644073e-03 -1.49470821083e-03  7.41131703481e-04 -1.07891176634e-03 -8.49008780316e-04 -5.81127837442e-03  3.15834641116e-03 -3.92604104936e-03  1.66293057251e-03 -2.07424859935e-03  2.43561329768e-03  1.93653259717e-03 -3.38551132266e-03  2.14009677450e-04 -3.68336169191e-04 -1.54339242154e-03  1.17879021943e-04 -1.20820100071e-04 -1.05381604409e-03  1.79717167569e-04  3.64587109579e-04 -4.84670649167e-03  3.09267962808e-03  4.24459614551e-03 -2.39726636114e-03  7.33175106360e-04  3.05664330826e-04  1.65535490380e-03  1.03401775831e-03 -3.03566774661e-03 -1.34782392307e-04 -1.91068746030e-04
 2.03763926476e-04 -4.70621341371e-03 -1.16403876616e-03  1.77580418717e-03  1.81105757350e-04 -1.66951857162e-03  3.71226049793e-03  6.13331371099e-04 -1.28137564095e-03 -2.19689236844e-03  2.08284636101e-04  7.33651134062e-04 -1.63528473120e-04  3.48828593219e-03 -5.15362743533e-03 -3.85258280247e-03 -3.66582613332e-03  2.73364953390e-03  1.28454208328e-03  2.63098195906e-03 -3.36976659006e-04 -2.46352589802e-04 -4.25782179573e-04  4.07597279585e-03  8.21958246256e-04  1.44550912755e-03 -2.09354287929e-03  1.95001746186e-03 -4.40318116818e-03 -7.76316413976e-03 -2.60558698710e-03 -2.70253475668e-03  6.52520661322e-03 -1.13532653289e-03 -7.70807532427e-03 -4.00934001219e-04  2.37869952920e-03  8.51777640515e-04  1.50381998775e-03 -2.38732880273e-03  4.45375226962e-03  1.33024399530e-04  1.16222752501e-02  1.14391806802e-01 -6.16897334326e-03  8.70612616047e-03  6.37199469379e-03 -5.13962146746e-03  1.15895471530e-03  5.59579536546e-04 -2.25640183481e-03 -6.14527942640e-03 -2.36322204358e-04  1.66315556636e-04 -4.16100948498e-03 -2.85119306464e-03  4.97729058265e-03 -7.80840929376e-03  2.17038520420e-03  1.68040422040e-03  1.92821463278e-03  3.81593423371e-04 -1.69318653339e-03  2.95796819230e-03  4.88417704531e-03  2.30165993687e-03 -2.22683330664e-03  2.62553798620e-03  3.43810591266e-03 -7.46667196021e-03 -2.69070725907e-03  2.05044256095e-03 -3.85888060326e-03 -2.20980714904e-03 -1.98900347177e-03 -1.76243400811e-03 -1.13460551534e-03  1.23982318000e-03 -1.68121337781e-03  2.97215208519e-03 -1.46055254752e-03  1.28680033420e-03  1.68359754065e-03  4.23706000821e-04  1.78674539748e-03  2.94440346963e-03 -2.30718567018e-03  2.91604375219e-03  3.58254861652e-03 -1.98362138156e-03  2.07803455128e-03 -1.91623741912e-03 -1.03315845404e-03  2.15119246245e-03 -1.86552766453e-03 -9.28690247014e-04  1.07182034152e-04  2.45741904009e-03  5.29300583599e-03  6.59136404001e-04 -2.17551021562e-03 -1.01908906492e-03  4.76062960899e-03 -1.74643370282e-03  2.17489404107e-04 -4.88231031616e-03  6.16671881558e-03 -1.20937379507e-03  1.56667123071e-03  3.35106787923e-04 -4.17214068476e-03 -1.99219727139e-03 -3.55117296212e-03 -4.01894293105e-03 -9.82317843739e-04  3.46316895521e-03 -2.51904480404e-03 -1.52265112181e-04 -3.99318973657e-03  2.86785026869e-03  2.33940668023e-03 -3.72584142800e-05  2.74558953861e-03 -4.21379440523e-03  4.47387107224e-03  3.04415852397e-03  1.85251334624e-03 -4.45857854355e-03 -1.77148853160e-03 -1.24406052414e-03 -1.65329690478e-03 -1.49108696102e-03 -4.60423330979e-03  1.30940920019e-03  7.11474028068e-04  2.11775947301e-04  4.93453638931e-05 -6.49338235798e-03 -1.35326840897e-03 -1.18905803209e-03  6.25028863426e-03 -1.73414167954e-03  2.52670398967e-03  2.33947188339e-03 -6.22638980540e-04 -3.67295626589e-03 -3.38816383176e-04 -2.92257550176e-03  1.38574003192e-03 -1.05682826939e-03 -5.10404428310e-03  4.89322515830e-04 -3.93367386932e-03 -4.89766974468e-03  4.11088373968e-03  3.53523891922e-05 -6.00162474321e-03  5.33263208294e-03  5.57172876629e-03  8.82828574842e-04  9.86125219593e-03 -3.27114252236e-03 -2.35985721689e-03 -1.80079765508e-03 -4.11815255947e-03  5.47184327151e-03 -1.43575097199e-04 -1.26085523983e-03 -4.52370238628e-04  3.69906798806e-03  2.37317602179e-03 -1.31774747995e-03 -3.70721512410e-03  2.31748706939e-03  9.68259022050e-03 -5.45005194250e-03  4.52585120205e-04  2.45229685119e-04  2.06561817499e-03  1.78887585217e-03 -1.87679778970e-03  5.78240777264e-04 -1.17656704289e-05 -8.29991090637e-04 -2.22490159511e-04 -2.16520238089e-03 -3.17368063185e-03 -1.09299849471e-03  3.74211864580e-03  1.37561000091e-03 -3.39373225278e-03 -9.96198538979e-04 -4.05621662882e-03  3.38242564767e-03  1.37159707945e-03 -1.33062622441e-03  2.34522165913e-03 -2.10802913126e-03  2.61912215487e-03  2.04964374512e-03 -6.03195141396e-04  1.38606032581e-03 -3.26980226309e-03  1.59507787158e-03  1.22005918272e-03  1.06822122779e-03 -3.59355645597e-04 -1.29194376789e-03  4.76746598061e-03  5.27304729610e-03  3.29959888845e-03 -1.69587864226e-05  2.79838027832e-04 -3.12780450864e-03 -2.11287145091e-04 -4.68256690253e-03  3.10404400784e-03  1.13398808376e-03  7.82753671842e-04  3.16979300984e-03  7.83155766638e-03  7.38503333778e-03 -2.25521681556e-03 -3.99272209173e-03  1.96212267129e-03  1.94350093314e-03  8.54123015921e-04 -1.97755956225e-03 -8.19282475559e-04  4.04653005990e-03 -3.17972061579e-03 -1.94717327412e-03  2.68842761891e-05 -2.70457155732e-03  2.65740108163e-03 -3.43547523756e-03 -4.64292662650e-03  1.16898106857e-03  2.97182362436e-03  3.23921099787e-03 -1.14479706453e-03  8.42898637415e-04 -4.67890708737e-04 -1.98771021118e-03 -3.60681400180e-04 -2.89353187820e-03 -4.80274847247e-04  7.04431895479e-03  2.56859155106e-03  4.00070424873e-04 -6.37061259283e-05  3.28998142357e-03 -1.07660326370e-03  3.51699365373e-03  6.37826789877e-03  9.73058280336e-04
 1.80986977793e-03 -5.79583470073e-03 -2.51653209766e-03  1.99390528599e-03  1.01951812709e-03 -1.63529837224e-03 -5.00732464046e-04  7.66589445265e-04  1.56453163435e-03 -1.61348452205e-05 -2.47837970414e-03  2.01603440107e-03 -5.25057049304e-03 -3.85689003539e-03 -1.08874268384e-03 -2.37627447375e-03  1.20956002512e-03  4.99443007803e-04 -3.30041377969e-04 -2.44699160815e-03  1.74380365448e-03  2.41674090666e-03 -2.69020616964e-03 -2.94118399286e-03 -5.19047802210e-03  4.99340461989e-04 -1.35468091852e-03  1.40801993827e-04  2.58528018868e-03  1.09870316142e-03  1.79275804191e-03 -5.65140064319e-04 -1.36353902577e-03  2.07152098519e-03  3.04922452778e-03  5.35017004167e-04  5.35531034730e-03  2.43086804944e-03  2.26301288228e-03  1.64168763618e-03  1.33043020746e-03 -5.32186310847e-04 -8.80359438141e-03 -6.16897334326e-03  8.71452349588e-02  1.61651448348e-02  2.01748872691e-04 -1.63910365915e-02 -2.42531922690e-03 -2.40379339866e-04 -1.65624255582e-03  2.25684418724e-03  3.19354872004e-03 -2.96683861340e-04 -2.53853335132e-03  2.03451059768e-03  1.63972293364e-03  1.14694764774e-03 -4.38261148735e-04 -2.34259584026e-03 -3.45176935863e-05  3.49779253230e-03  5.82866461708e-04  1.60342063931e-03  8.62891305007e-04  9.53920048110e-05  6.39185616077e-04  1.88437563475e-04 -1.33666754894e-03  3.27399916742e-04  2.02454678217e-03  3.72088779303e-03 -1.57823471585e-03 -1.30029751207e-03 -4.06338146571e-03 -9.97037389001e-04 -4.23359756180e-03  4.65361730792e-04  3.03150321715e-03 -1.55375948122e-03 -1.60844314742e-03 -6.40679963686e-04 -9.53897144398e-04  2.33935480532e-03  1.58555479165e-03 -5.07374752329e-03 -1.14635529684e-03 -2.08013601392e-03 -9.19063807063e-04  2.98004707168e-03  2.65689722564e-03  3.31990817711e-03 -1.46925576771e-03 -2.64434012349e-03  1.49288751957e-03  9.56905216927e-04  1.58472181915e-04  6.93249804072e-04 -3.47841573254e-03  6.16453157322e-04  3.65553372577e-03 -4.87466847884e-04 -1.43496332540e-03  1.49397443419e-04  2.06113267373e-04  7.12718239813e-04 -2.97999569566e-03  2.79368779253e-03  1.19472611763e-03  1.59895154279e-03 -1.71839672686e-03 -1.54312935450e-03 -2.32986182200e-03 -1.85928842215e-03 -1.81067911221e-04 -9.43615837679e-04 -3.06863377351e-04 -1.22615404897e-03 -1.24840191521e-03 -4.55167784378e-07  3.37819549387e-03 -3.18340043452e-03 -2.14585760358e-03 -9.33932169658e-04  4.14854197714e-03  3.41285748126e-03  3.39511963925e-04 -9.94090481816e-05  1.35304140990e-03  2.29074967821e-03  2.00805474088e-03 -1.00127370239e-04  5.22807249520e-03  6.42782689184e-04 -1.24609800821e-03  5.28206732086e-06 -4.05833403797e-03 -3.58016858892e-03  1.52057820189e-03 -3.88767594893e-03  1.03870032079e-03 -5.15516959139e-04 -1.77465490274e-03  3.55040743767e-03  6.78510937087e-04 -1.86943477502e-03  2.50631577584e-03 -2.60125757720e-04 -4.41826204848e-03 -1.21530740228e-03  3.41910598280e-04  3.63810537329e-03  7.62633612505e-05  1.89797546642e-03 -1.95906880781e-03  8.82020671017e-06  3.26357458320e-03 -5.26647463505e-03 -4.65936131492e-03 -1.53227741436e-03 -2.45468743346e-03  2.03762490242e-03  2.48242503498e-04 -2.16146554574e-03 -1.70267226922e-03 -1.91224343957e-03  3.05484695260e-03  2.79343300430e-03  2.69830170398e-03 -4.22280880093e-04 -3.27510395946e-05 -1.09850852126e-03  1.58388946764e-04  4.59213957096e-05  8.26028316000e-04 -2.59709991052e-03  2.01582992046e-04  1.41641223093e-03  2.49275380765e-03  1.44204341658e-03 -6.65558089791e-03  1.23683792022e-04  5.04436846487e-04 -2.40354995029e-04  5.96923477002e-03  1.22875808885e-03  1.86472810418e-03 -3.19767859023e-03 -2.07204651788e-03 -7.64688983738e-04  3.41322728260e-03 -9.18927955921e-04  2.75197575539e-04  1.93368609374e-03 -2.29067941777e-03  1.78235224263e-03 -5.61929917927e-03  1.13229328548e-03 -3.33761518623e-03 -1.43765948849e-03 -1.96818163342e-03 -5.61536662504e-03 -5.43028596227e-04  8.00192873932e-04  6.22290335032e-04 -6.59197217686e-04 -1.40413675332e-03  3.15880344566e-04 -1.73720805092e-03  1.71622842732e-03 -3.49792848927e-03 -3.97310896776e-03 -2.62748364946e-03 -6.53858888639e-04 -3.83423659371e-03  3.68886740919e-04  2.33648383045e-03  9.79421693515e-04  7.26722599129e-04  1.43557693553e-03  1.77129028671e-03 -1.83932711487e-03 -2.10178140844e-03  7.59425198915e-04  6.35235691757e-04 -3.74899279594e-03  1.74477599432e-03  9.25323314763e-04 -1.02115590773e-04 -2.02441321309e-03  3.10446536300e-03  1.13450327917e-03  4.11312412391e-04  6.61431126543e-03 -3.03171558128e-03 -2.79541120310e-03  2.03849659031e-03 -8.61333626212e-04 -1.20054065082e-03  3.20806397092e-04  1.37627645178e-03 -1.58458079112e-03  2.93907669866e-03  8.71954185592e-04 -2.49199608338e-04  7.27037033634e-03  6.57750543410e-03 -6.73694469175e-03 -4.77305556946e-04  1.78006460081e-03 -1.92483705637e-03 -1.50209786079e-03  1.22367224638e-03  1.80257199336e-03  6.19248074233e-04  5.52092179387e-03
-1.67781630170e-03 -5.36328520781e-04 -1.86930467155e-03  1.96116485419e-03  1.41165920554e-03 -1.88028016146e-04  1.52992886975e-03 -1.67893914516e-03  4.93277462860e-04 -1.17371487133e-03 -6.00922472545e-04  3.85695659220e-03 -2.28479738714e-03 -1.58451345488e-03 -1.61963621092e-03 -4.64480698245e-03  1.61461873399e-03  6.17376964370e-04  2.19650013789e-03 -1.06152057465e-03  2.33377549327e-03 -5.35652691720e-04  2.07034302945e-03 -4.75359184824e-04 -2.56499521000e-03  8.55082510072e-04 -1.14881924199e-03 -2.46656925188e-04  1.06411282175e-03 -4.30593211831e-04 -1.65627543465e-03 -9.45843935734e-04  1.25654950229e-03 -1.20634373831e-03 -1.11297373104e-03 -8.89975999302e-04  1.07835190531e-03  3.10648866660e-04  1.21486502794e-03 -6.11134171798e-04  1.19153573597e-03  1.35126243730e-03 -2.84990716703e-03  8.70612616047e-03  1.61651448348e-02  5.96223037929e-02  2.38380017801e-03 -7.47152577498e-03  1.04067555000e-03 -2.63943266006e-04  1.59015858974e-03  8.45688752784e-04 -1.46857810864e-03 -2.28856231708e-03 -4.07660791313e-03  6.89598623145e-06  4.04326210274e-03 -2.40433611165e-03  4.14536284656e-04 -1.51411733307e-03 -2.30903490011e-04  1.00829408611e-03  1.91282605166e-03  7.30519479614e-04  8.58398089928e-04  1.03076565268e-05 -2.42004183518e-04  1.47569204473e-03 -2.48880048507e-03 -2.86151280150e-03  1.58082957972e-03  3.69164906288e-03  1.47559093490e-03 -1.97864792175e-04 -1.31676851710e-03  5.94253893371e-04 -3.53164253542e-03 -3.49497732053e-03  3.23725429439e-03 -2.35126300823e-04 -8.84342826921e-04 -1.32720126511e-03  2.45286397223e-03  2.54383135884e-03  1.17114751329e-03 -5.20874936151e-03 -1.03771097475e-03 -1.21702443858e-04 -4.32084044686e-04  3.81848338326e-04  3.17145039147e-03  9.08845085334e-04 -2.27436349699e-03 -6.92104921663e-04 -1.25957370031e-03  2.06008322542e-03  1.85729693721e-04  1.61655891496e-03 -4.91210018188e-04  2.50473824151e-05 -8.93632169362e-05 -2.58199299533e-03 -2.48670428610e-03  6.36527259874e-04  5.78558305184e-05  2.33117855905e-04  1.24772319077e-03  2.12985863741e-03  2.45856858423e-04  1.57111049504e-03 -1.01142418943e-03 -1.83944208612e-03 -7.34368095967e-04 -2.24202932983e-03  8.32888944629e-05  1.16063458220e-03 -3.85305192093e-04 -1.38790957950e-03 -1.85532323278e-03  2.02217358226e-03  2.97421840650e-03 -1.12323199813e-03 -1.65049596633e-03 -1.78417514045e-03  4.04422800866e-03  2.02317392862e-03  8.53660547767e-04 -1.96996346787e-03  2.67650669020e-03 -1.45619221780e-03  1.90368142105e-04 -6.80639684480e-04  1.05176433384e-03  7.96247292824e-04  7.13042198436e-04  4.61444906474e-04 -1.34235570005e-03 -3.55570158428e-03 -1.22342409617e-04 -1.08101806137e-03 -5.98693573705e-04 -2.03037870495e-03 -2.26229712632e-04  2.50404477603e-03  2.48018693516e-04  7.42008453440e-04  2.71633279643e-03 -1.41784961423e-03 -3.23957896025e-03 -2.17236328222e-03  9.30053905283e-04  1.02317164290e-03 -1.10676336771e-03 -2.30624456158e-04  1.97023153959e-03  6.49476725138e-04  9.21062834010e-05  1.91250970146e-03  5.43944442358e-04 -9.94990615267e-04  5.57626047304e-04 -1.84910670264e-03  1.41881948550e-03 -1.15794512767e-03  2.28493070262e-03 -1.86067030146e-03  3.95398156571e-04  1.25220593023e-03  5.79297105475e-05 -3.52636738538e-04  1.62615649623e-03  6.78402128302e-04  5.11180673057e-04 -1.78890156835e-03  2.22023056233e-03 -2.77696004149e-04 -2.04772656672e-04  1.03770255831e-04 -5.63966873800e-04  5.53577350451e-04 -1.98092603265e-03 -1.78907470648e-04  1.82902429712e-04 -1.14608489989e-03  1.12965116290e-04  6.39328522302e-04  8.03152741054e-04 -6.17106455177e-04 -1.25821082729e-03 -5.88281226941e-04 -7.85774610385e-04 -4.20628022005e-04 -2.65721665059e-03  3.63606209226e-04 -1.82810799153e-03 -8.89534404690e-04  4.18819137619e-04  2.45462398836e-03 -7.80653414969e-04 -1.74901719453e-03  1.87663794351e-04 -2.82647984392e-03 -2.07996591630e-03  9.93615063222e-04  8.55853382821e-04 -9.86427358213e-04 -1.03820455792e-03  1.41924807064e-05 -1.07821912053e-03  1.03499399337e-03 -2.20838295832e-03 -1.29043019304e-03 -3.28279574166e-03 -2.34908608866e-05 -7.53898220725e-04 -5.79087752792e-04 -5.26732527893e-05 -1.73103588458e-03  2.37423144197e-03  3.37653738940e-03  1.17189757858e-04 -1.87539838599e-03  2.06734133473e-03 -1.12234777612e-03  1.58173668930e-03 -1.16289504648e-03 -1.00621771022e-03  3.38680158467e-04  3.03085190779e-04 -5.10280558833e-05  1.61817405005e-03  1.87791929260e-03 -7.06292238889e-05  1.72405322459e-03 -1.73332819050e-03 -2.14990429332e-03 -5.91067027514e-05 -1.76964397681e-04  1.74770587575e-03  2.24392913126e-04  2.69802386348e-03  2.63009680026e-03  2.02419931148e-03  6.76027596520e-04  8.78322023293e-05  1.35868813807e-03  1.85530827816e-03 -2.80737886049e-03 -3.88523916841e-04  3.30382276018e-03 -3.25059909135e-03  4.43623858437e-04  2.88057303105e-04  1.48189296839e-03  1.08198489768e-03  2.58901861598e-03
 7.65618890412e-04  4.60154303454e-03 -3.21277960959e-03 -5.14584282381e-03 -8.74073967841e-03  9.51596033513e-04  7.25738796350e-03  3.74926258244e-04 -7.96128688601e-03 -6.30527044047e-03 -3.03548353388e-03  6.08888781570e-03 -1.23558738016e-05  8.50340105458e-04  5.51297358951e-03 -7.59525805918e-03  5.25942827961e-03 -6.94250035313e-03 -3.62756930283e-03 -1.26970241134e-03  2.11438096315e-03  6.06531648416e-04  2.27356254167e-03 -8.98746744423e-04  7.10692304592e-04  4.86056098014e-04 -3.34214889582e-03  3.21079522924e-03  4.25764999573e-03 -4.33918807274e-03 -6.45287924612e-04  1.90768981948e-03  3.81155892786e-03 -3.93616439034e-03 -8.98843191997e-04 -1.94103769259e-04  1.45728256622e-03  1.14059521183e-03  1.03558955564e-03 -1.05965181445e-03 -3.79247380851e-03  1.49893726223e-04  3.49996251321e-03  6.37199469379e-03  2.01748872691e-04  2.38380017801e-03  1.19534716866e-01 -3.72563701325e-03  2.05036288373e-04  1.28287131837e-03  9.45022450131e-04  3.93454566656e-03 -1.98818619720e-03  2.20529689069e-03 -2.14776429169e-03 -2.04885291606e-03 -2.64398033585e-03 -2.90966569689e-04 -2.67564137942e-03  1.46045839406e-03 -1.81129547013e-03 -1.58656800084e-03  3.37160982042e-04  8.29478266761e-04  4.39281391523e-03  4.97944600127e-03 -8.37017215158e-04  2.82566732301e-03 -3.19100591452e-03 -6.56557750449e-03 -2.15464644896e-03 -3.65692542290e-03 -1.09753797261e-03  4.96420812050e-03 -7.47570586839e-04  7.00277900253e-04 -2.53160919300e-04 -2.17398699766e-04 -4.53270919634e-03  1.89655051789e-03  2.19225769468e-03 -2.67875490281e-03  7.51638953260e-03 -1.46300902322e-03  4.78752198867e-03  5.01378992680e-03 -1.61027986210e-04 -1.78619868034e-03  7.33537749027e-04  5.94136236683e-03 -2.41103451263e-05 -4.18284716018e-03 -3.57564417436e-04  1.88328823956e-03 -2.46541249511e-03  7.27213761229e-04 -2.24049442569e-03  2.24630235228e-03  2.45275328979e-03  8.81076691317e-03 -5.24951044619e-03 -2.24543455991e-03  1.50550010504e-03 -1.14276488107e-05 -1.97940070246e-03 -1.70823051995e-04 -2.52564796084e-03  1.15685197746e-03  2.86381282471e-03  3.17490962052e-03 -3.79213175717e-03 -3.19447593847e-03  5.61210443860e-03 -5.57007813929e-03  4.38582237420e-03 -7.82923753014e-04 -1.06429909860e-05 -7.05765641809e-04 -1.46061377271e-03  5.33452770491e-05 -3.02754940152e-03 -2.73229538755e-03 -5.03845742682e-03  9.57951653449e-04 -5.27768974969e-05  1.80622253131e-03  1.92101355650e-03 -1.04674053008e-03  1.73506984035e-05  4.83374650882e-04  1.11775647703e-03 -5.47780692197e-04 -1.26784413871e-03 -1.84829814627e-03 -4.68985223114e-03  1.79927518111e-03 -1.89518152263e-03  2.22299335997e-03  1.99634032801e-03  1.78445145629e-03 -7.49572165655e-04  3.32669800796e-04 -1.36360811214e-03  1.86760853489e-03  5.68664811192e-03 -2.18137255172e-03 -7.68561455915e-04  2.71503232709e-03 -1.75173474244e-03 -3.41980716980e-04 -2.89498512057e-03 -3.44191270392e-05 -4.89859969140e-03  4.18335698108e-03 -3.45737670097e-03  9.01890197960e-04  4.10613844073e-03  3.47918864936e-03  5.79073100623e-03 -2.19427836194e-03  4.38535912341e-03  4.42204998983e-03  8.97012736422e-04  1.44137134162e-03  4.05122039167e-03  1.57283841946e-03 -1.14530978020e-03 -3.83370959418e-03  5.00190676064e-03  6.59415923586e-03  1.96668850634e-04  3.68200318135e-03 -1.12809714657e-03  2.85587788379e-03  2.58414994197e-03 -2.60124476177e-03  2.89230329392e-03 -2.97838381893e-04  3.43807392398e-03  1.65803484238e-03 -2.49711904706e-03 -2.08838886603e-03  1.60481614102e-03  3.27485689556e-03 -3.00819248500e-03 -9.12827158235e-04 -1.43786118795e-03 -1.16218192722e-03  3.89487236067e-03 -1.05236256888e-03  1.41354144310e-03  4.81545547764e-04  4.36167661256e-03 -2.54157339337e-03  2.43601134472e-03 -1.77216986774e-03  3.24066470197e-03 -1.89805805738e-03 -3.89435219817e-03 -2.49867033231e-03  9.26360601425e-04 -6.89115150786e-03  1.38329544176e-03  2.95227121652e-03  4.49701419347e-03 -7.43651815542e-03 -1.04796836788e-03 -4.79890905706e-03 -2.05855126259e-03  7.02378284171e-03  2.04015626396e-03  1.08199950181e-03  7.38444966980e-04  5.32545692049e-04  1.33826418182e-03  4.76379649512e-03  1.88695020670e-03 -2.47928578014e-03 -2.20436978211e-03 -5.77330248153e-03 -4.42447024095e-03  3.11889992110e-03 -6.07111658767e-04  1.36706750002e-03  4.74547259292e-04 -3.86552890389e-03 -6.37227797706e-03  3.09108922451e-03  6.69643711876e-05 -2.64154038627e-03  3.98821851065e-03  1.72802028392e-03  6.54330041565e-03 -1.54689075227e-03 -1.60464736277e-03 -6.95169675180e-04 -5.01164309346e-04 -3.74625731188e-04  4.31702502845e-03  4.61507752147e-03  5.02984771006e-03 -1.22103801385e-03 -4.06953088488e-03  3.54173481797e-03  1.45514359823e-03 -7.32162744700e-03  3.42304923470e-03  3.10836804603e-03 -3.08599251134e-04 -3.29405623183e-03 -3.48009348089e-04 -2.97244759420e-03 -4.22418444507e-03 -5.04433459325e-03 -5.44852658928e-03 -3.91323303112e-04
 1.78182160861e-03 -5.50425348765e-05 -4.34553936501e-03  1.36758764399e-03 -3.20094307462e-03  1.52566678357e-03  5.35218088544e-03 -2.15072198779e-03 -5.04216345982e-03 -4.39029811191e-04 -1.54662796684e-03  3.68620077279e-03  2.98015681526e-04  3.24524869367e-03  2.91461911189e-04  2.41782465884e-03  6.57678839006e-04 -2.39376822066e-03  7.35941595416e-04  1.89212061971e-03  1.15559004941e-03  2.62582060657e-03  2.28900205544e-03 -3.65321068079e-04  1.31137639503e-03  4.08931720426e-04  3.17311065199e-03  1.29956330901e-03 -2.64798586275e-03  2.06990883151e-03 -1.37633892531e-03  1.03378587749e-02 -4.18893493566e-03 -2.40611140532e-03 -2.03380346799e-03 -1.30645319800e-03 -2.57688411046e-03 -4.59453450512e-03 -1.62898107741e-03 -4.40504459801e-03 -4.49224394032e-03 -3.05050286083e-04  4.07748594948e-03 -5.13962146746e-03 -1.63910365915e-02 -7.47152577498e-03 -3.72563701325e-03  1.16752375535e-01 -3.60746379273e-03 -9.84283221592e-03  5.83973398506e-03 -8.71858550882e-04  9.47619390232e-04 -2.05195969530e-03  5.78993977025e-03  3.15291166221e-03 -7.56419396227e-03  3.93222941097e-03  6.51314980002e-04  3.53429551195e-03 -1.74267620524e-03 -4.50123816320e-03 -4.72366205564e-03 -7.44840428789e-03 -8.81692247715e-04 -2.66749602663e-03 -1.24734214414e-03  8.06992582073e-04 -1.41597003744e-04 -1.38052439810e-03  2.72810777041e-03  6.89529789282e-04 -1.73077661706e-03  3.25165555373e-03  4.36134100334e-03 -7.53238967416e-05  9.84328646959e-03  5.05855259743e-04 -1.84222255864e-03  8.71475970245e-05  2.42085907898e-03 -3.02276887158e-04 -1.57603845447e-03 -3.09869070703e-03  1.83114239807e-03  7.27594477163e-05  1.60519260558e-03 -1.99743545175e-03 -5.58214528496e-04 -2.82511824485e-03 -3.24944757903e-03  1.35367547483e-04 -9.13298398941e-05  1.26033757936e-03 -1.74785677605e-03  4.16209541741e-03 -2.86779962824e-03  1.05901401881e-03  7.09185160348e-05 -6.60095956900e-04  4.84297552731e-03 -2.82478346063e-04  4.90393737985e-04 -8.42069363460e-04  4.43971919369e-05 -2.00236233339e-03  3.86929636580e-03 -1.91793544071e-03 -1.64488183660e-03 -8.48708816045e-04  2.94944934245e-05  1.27385423452e-03 -2.00641199049e-03 -3.27092523324e-03 -5.96106099125e-04  3.97986143737e-04  9.16124104237e-04  1.25535034612e-03 -2.19970563193e-03  9.70238952617e-04 -2.95077049046e-03 -3.71499754403e-04  1.92644882158e-03  8.34020549715e-04 -6.90617121179e-03 -7.89402947271e-05 -7.84441333023e-05 -6.43336860275e-04  3.74527594264e-03 -3.27443846755e-03 -5.88068201097e-04  1.97084955848e-03 -2.46911636222e-03 -4.22246978257e-04 -2.27556666346e-03 -2.18546293224e-03  3.46845329459e-03  1.23716670264e-02 -1.93758449945e-03  4.79515819677e-03 -4.21450151690e-03  1.12427747562e-03 -3.28618566016e-03 -2.65834326417e-04 -5.82923569283e-04  5.17229041315e-03  1.87717516550e-03  2.91400079505e-05 -3.13826717186e-04 -6.17857518214e-03  2.71425033253e-03  5.96982577313e-05  4.19838452607e-03  1.33988813516e-04  8.34769487765e-04 -5.67686964567e-03 -3.97745650405e-04  2.95070605515e-04 -1.72901606283e-03 -1.02228813302e-03 -4.68924725451e-03  1.16847063648e-03  3.28272609206e-03 -1.01076326058e-04  2.51985704244e-03  7.44587503207e-03 -1.04281679880e-03 -3.49807718993e-04 -2.85451775754e-03  5.58115463387e-04 -3.01202872696e-03 -1.53233834176e-03  2.22246350096e-03 -1.69810575150e-03 -5.82695597819e-03  2.59009758566e-03 -2.71014922145e-03  2.99008521658e-03 -8.72254115949e-04  1.23104070287e-03  5.71047837483e-03  2.61254164830e-03 -8.66193832934e-04  2.34269338060e-03 -3.29885996386e-03  1.07588529705e-04 -2.85834502913e-03  7.07529122794e-04  1.09389697240e-03  8.07281529869e-04 -3.45339482185e-03  1.58811474612e-03 -5.24936277901e-03 -6.11999075584e-03 -2.21181722407e-03  4.24097060631e-03  4.24687522065e-03  1.69529283988e-03  2.10211344507e-03  9.84527886885e-04  4.43632286145e-04  2.69150465732e-04 -2.00013724721e-03  1.44013344287e-03  4.02251552294e-04 -7.02556358236e-04  6.42442499135e-04  1.59431078856e-03  5.64091777398e-04  3.37915911834e-04 -3.32669065471e-03 -3.62707910360e-03 -2.36921857744e-04  1.09891963468e-03  2.23584414331e-03  3.09075099635e-03  4.85075164722e-04  1.36458176005e-03 -6.68575171627e-04 -3.22775745776e-03  2.82535600803e-03 -9.45907087506e-04  1.17543815829e-03 -3.39376794277e-03 -1.52119165666e-03  3.34910572324e-03 -4.10793012168e-04 -1.59542650538e-03 -2.32483616607e-04 -1.23337670974e-05 -1.70918487568e-03  2.02498168175e-03 -2.19863571325e-03 -2.29232699070e-03  2.57384311346e-03  1.15917514954e-03  2.83012221875e-03 -9.08123269071e-04  2.92053280128e-03  1.78524309941e-03 -2.89037781262e-03  1.56490777858e-04 -1.56367651959e-04 -3.02141982427e-03  1.93797719929e-03 -1.20769332103e-03 -5.67104583339e-03  7.89782473738e-03 -3.01666716539e-03 -1.33354225102e-03  2.81389373941e-03  1.48230035853e-03  2.82420116413e-03 -8.43001409297e-04 -8.12665336794e-03 -2.24617661161e-03
 2.77904449939e-03 -3.40619517966e-03 -3.54813430302e-04 -1.75146731800e-03  9.36683845513e-04 -4.03842226869e-04  1.98632506645e-03 -1.77549579260e-03 -6.24798294445e-04  4.82459060994e-04  2.96643081649e-04  8.13129705844e-04  2.29456242920e-03  4.15016476604e-03 -1.71109879230e-03  1.92865649771e-03 -8.45496492660e-04  4.61719736121e-03 -1.59084673673e-03  1.83659169793e-03 -8.17857567664e-04  1.46767019245e-03 -2.79236949558e-03  1.88742029154e-03  8.03549994044e-04  7.64650688494e-04  2.18528128873e-05 -1.17449882870e-03 -2.03817115416e-04 -5.95055878292e-04  3.29023041817e-03  2.53129120475e-03 -2.05714434266e-03  9.96748089889e-04  9.78584796520e-04 -1.00880831026e-03 -2.63356411650e-03 -1.64913208086e-03 -4.51062891460e-04 -7.14664295124e-04  3.20293285868e-04  4.35435188722e-03  1.65033797438e-04  1.15895471530e-03 -2.42531922690e-03  1.04067555000e-03  2.05036288373e-04 -3.60746379273e-03  7.26731328259e-02  1.76835323565e-03  1.35425744375e-02  4.36456281207e-03 -5.53151690276e-04  1.28673542731e-03 -3.15924589771e-03  2.87838270913e-04  3.50740205752e-03 -1.41720482521e-03  2.42173185887e-04 -1.65244615805e-03 -1.86812380675e-03  1.10358099667e-03  1.46037669551e-03  5.13242584327e-03  2.21199901587e-04 -2.99187562577e-03  9.16816938289e-04  1.81876750216e-04 -3.72489339154e-03  3.37211165287e-03 -2.78251348021e-03 -2.16557859543e-03  1.53404635896e-03 -4.31337987809e-04 -5.21089148245e-04  2.30371308701e-04  7.49194535410e-04  2.61324493215e-04  1.13331274746e-03 -1.08038633860e-03 -7.04587702145e-04  3.42107302789e-03 -3.55441841310e-03  2.82230850596e-03  4.65036446845e-04 -5.02557276468e-03  1.17182734600e-03 -2.65555954283e-03 -9.73257033835e-05  3.10220526944e-04  2.96227732126e-03  2.80814807522e-03 -3.08016661424e-03 -3.63568201939e-04 -1.48702871435e-03 -6.12737265153e-04  4.28580495614e-04  1.02572553818e-03 -2.60252347187e-04 -8.26594996932e-04 -2.19583455808e-03 -7.20525522364e-04 -2.07246512090e-03  3.80747832526e-03 -4.59467197171e-03  2.04738383591e-03  1.00877831089e-03 -1.37877002395e-03  2.22755569343e-04 -3.55174829503e-03  1.06557533517e-03 -1.17408219410e-04 -6.60685378723e-04  8.54929069575e-04  1.50458074342e-03  7.58713831752e-04  1.60720061948e-03 -2.51422653871e-03 -7.89241832293e-04 -1.79040968397e-04 -2.11236879879e-03 -1.32832047683e-03  3.00405434551e-03  1.01134178380e-03  2.42557250044e-03 -2.77502731726e-03  1.85739608303e-03 -1.92478564803e-03 -1.03799041560e-03  1.24582336234e-05  1.29255053479e-03  1.51166004918e-03 -3.38282193625e-03 -2.06732418277e-03  1.41055137399e-03  5.36292196986e-04 -4.87986210242e-04 -3.74429689231e-03  1.58934128864e-03  1.65593499826e-03 -1.82543843612e-04  1.08670619693e-03  1.69484257317e-05 -3.99377431049e-03 -7.90758036503e-04  7.29641837322e-04 -1.39966008094e-03 -1.54375713770e-03  1.57247653440e-04  2.68574130948e-03 -1.84429373148e-03  2.51461526439e-03 -2.41686391244e-04 -2.11840062941e-04  2.02402099400e-03  2.46746151357e-03 -1.56666114101e-03 -1.88840318617e-04 -1.10957684766e-03  1.71394134308e-03  9.45724842315e-04  2.44163297459e-03  5.89856201476e-04  8.63957141689e-05  8.26388393505e-04  3.98599506328e-03  2.96304234020e-03  5.38802328062e-04  6.59754154967e-04  1.63123581697e-03  4.70315512313e-04  1.57269692519e-03 -1.08775237959e-03  3.79658488825e-04  1.80213059686e-03 -5.62190764696e-04  1.47974761447e-03 -2.15708577149e-03 -3.13995134776e-03 -4.44406206995e-03  1.88814461238e-03  4.84835330696e-05  2.92717487829e-04  2.53138363977e-04  2.56267523500e-04  2.32195859154e-04  4.53188558695e-06  2.50891115789e-03 -2.53739971812e-03 -2.99465568818e-03  1.52865245185e-04 -1.01967369261e-03  1.35495492962e-03  2.57367484565e-03 -1.27861582072e-03  9.40328693474e-04 -1.41593016142e-03 -1.61509326252e-03  2.28546527042e-03 -5.03017108704e-04  6.31690628528e-04  2.78344123884e-03 -2.32018418763e-03 -4.26357487206e-03  8.81784898753e-04 -6.35759426071e-04 -3.67812864278e-04 -1.31019059810e-03  2.33953158112e-03  2.50783370385e-03 -1.93114532107e-03 -7.25067602263e-05 -1.12700822969e-03 -2.39661458378e-03 -1.27033002132e-03 -3.68284027862e-03 -3.64279920253e-03  1.34930423672e-03  3.01257992857e-03 -4.09395480238e-04 -3.64271148091e-03  9.66400370252e-04  1.20582968062e-03  2.15687578956e-03  3.42676645797e-04 -9.06463470332e-04  1.46254314625e-03 -2.29015973615e-04  5.38379405352e-04 -1.11206129235e-03  2.02850426548e-03  3.17115659543e-04  1.87658864895e-03 -1.92753930930e-03 -2.31390936663e-04  3.64225788333e-05 -4.48631515230e-04  3.83089692738e-03 -9.64501554062e-04 -9.21749879105e-04  2.27901707527e-03 -1.09643888890e-03  1.48883050625e-03 -9.18033123763e-04 -2.37572280328e-03 -8.53945776025e-04  4.18804386738e-04 -2.51546135462e-04  1.71754949191e-03 -5.17032173039e-03 -7.19313297217e-04 -5.64449370171e-04  1.03757690443e-03 -1.86720226613e-03 -9.42165106294e-04 -1.48091590399e-03
-3.01199426011e-05  7.94123933244e-04 -4.65695572692e-03  1.99382439717e-04  3.80327491391e-03 -3.28415692865e-03 -2.31410000490e-03  5.47393269441e-03 -9.27460649539e-04  2.32943973053e-03  3.40897134941e-03 -2.59344855007e-03  3.91192585076e-03  2.05831039837e-03 -2.19731134204e-03 -7.49555806831e-04 -1.21073176014e-03  1.70361162825e-03  7.17767530472e-03  1.42118664411e-03 -2.35726547898e-03  6.05197691805e-04  2.05956943273e-03 -5.34641647694e-03 -3.55039734682e-03  9.59430927491e-04 -3.67044942475e-03  1.32855630082e-03  1.00015451275e-03 -7.06539163143e-04  4.27362272187e-03 -4.26086478691e-03 -1.07854975845e-03 -6.06339641542e-04 -3.32494839716e-03  2.40063423821e-03 -1.44644824113e-03  5.42939100572e-04 -2.40614209324e-03  3.31433055443e-04  2.98386526300e-03  5.41239232580e-03 -3.10079153995e-03  5.59579536546e-04 -2.40379339866e-04 -2.63943266006e-04  1.28287131837e-03 -9.84283221592e-03  1.76835323565e-03  9.14948277945e-02  2.75006005850e-03  2.46348192535e-03 -3.49808984981e-03 -1.98236036323e-03 -2.17114650856e-03 -3.54231109860e-03  3.00031138642e-03 -3.09935715600e-03 -3.42813335861e-04  3.77633567014e-03  5.72007664084e-06  1.58510896937e-03  2.11401996783e-03  1.38680108182e-03 -4.82954831995e-04  1.29649012411e-03  6.15701973457e-04 -3.25912911283e-04 -3.96357461020e-03  7.65970596561e-03 -4.93508473382e-04 -5.63563862325e-04  4.38062766726e-05 -2.38076089251e-03  1.06302016831e-03  5.23855915144e-04 -2.26079515032e-03  2.93242362121e-03 -6.39335121817e-04 -1.31791625392e-03  4.88595030692e-04  6.57228510541e-04 -1.17442051079e-03  1.42001366122e-03  2.52566653602e-03 -1.13902957654e-03  9.92458816719e-04 -4.39597904911e-04  1.98342235065e-03  3.90488218945e-03 -1.95748787265e-05  2.06458675425e-03 -9.06052385052e-04  3.96437960786e-04  8.05538224159e-04  2.00469577447e-05 -7.42690389649e-04  2.15937463411e-03 -2.28529134335e-04 -3.94900820582e-04 -1.59349436074e-03  2.54192193668e-04  4.73893011755e-03 -1.32162568882e-03 -2.17233243896e-03 -5.84149944398e-04 -1.71535288797e-03 -2.72160022814e-03  2.52830196482e-04 -2.28757438228e-03 -2.13291884192e-03 -2.93232342128e-03 -1.10746321671e-03  5.56169529208e-04 -1.31201606140e-03  2.10174704268e-03  3.85083153712e-03 -3.70254390786e-03  1.12175547287e-03 -1.29383266468e-03  2.29150963973e-03  3.35179436887e-03 -4.55209154195e-03  1.14024691547e-03 -5.61778319077e-03 -8.27274833504e-04 -3.95453780073e-04  3.26396693228e-03 -2.87162624724e-03  1.71983728700e-03 -1.11768123986e-03  1.02517049698e-03 -1.51396645387e-03  1.00997545596e-03  5.93254636343e-03 -8.57504146746e-04 -1.56567735367e-03 -3.52748005626e-03 -4.61530722197e-04 -2.01457225314e-03  1.80110709602e-03 -1.20010534159e-03  7.53160134404e-04 -6.93430213183e-03  6.40492454604e-04  2.30410055173e-03 -4.87297336436e-03  1.46360089065e-03  3.47513337308e-04  2.51962357253e-03  9.22731931639e-04 -8.55449937397e-04 -1.45914738521e-03 -3.28702433118e-04  8.91358169387e-04  5.83598291382e-04  2.68339115503e-03 -2.75601704969e-03  4.25929311109e-03  1.57343027016e-03  5.57478582350e-03 -2.81960182579e-03  7.97093311372e-04  1.46982076097e-03 -1.29498247082e-03 -2.98713573725e-04  2.24313057602e-03  1.20901770221e-03 -2.86636723018e-04 -1.52169172910e-03  1.24508401286e-03 -1.75435588126e-03  4.57156496664e-04 -1.25836212724e-03  3.69598311784e-03 -4.96656685879e-04  1.86310610168e-03 -8.41408269736e-06  3.37327873039e-03  1.48650168776e-03 -3.50943302539e-03  4.95615161934e-05 -1.58086939971e-03 -2.38641251954e-04  8.50206769984e-04  1.60339884315e-03 -1.44016354060e-03  2.43713555709e-03 -1.71735554484e-04 -2.20908727063e-03  1.37181791098e-03 -2.16365917244e-03  3.47387568876e-03 -2.27670537728e-04  2.20223867703e-03 -3.77113506544e-03  2.82720467919e-03 -1.14831073486e-03 -7.70131281835e-04 -8.59009869029e-05 -3.75452207603e-03  2.45139533872e-03  6.22905797832e-05  1.99715735514e-03  1.12942189902e-03 -3.38285407624e-03  1.10846584756e-04 -1.16275496892e-03  3.59436054418e-05 -4.09343342764e-03 -1.92853222667e-03 -2.45006809199e-03 -4.87831895869e-04 -2.56467990082e-03  2.41187279139e-04 -4.87535349353e-03 -1.61119258991e-03 -1.90360499247e-03 -1.36289596620e-03 -1.38356737802e-03  2.74406263966e-03  2.84808713449e-03 -6.82482104829e-03 -8.74130193786e-04 -3.50025089695e-03 -2.10131383130e-03 -1.77240513947e-03  2.31072994932e-03 -1.40967156632e-03 -8.17996040227e-04 -4.33917778153e-04 -1.33773883340e-03  4.58388927200e-03 -3.83362571615e-03 -1.53988772833e-03  6.02093938595e-04 -1.86516822197e-03 -7.14318973125e-04 -2.21286748601e-04  2.59375247371e-03  3.41239291968e-03  7.47785974949e-04 -1.94491917695e-03  2.72113689917e-03  3.01730710640e-03 -1.92956017981e-03 -2.03492669854e-04  1.60895955674e-03 -3.60468271268e-04 -5.23480270876e-03 -2.07709536280e-03  8.94371163477e-04  2.66945838062e-03 -6.09995060060e-04 -3.08176001517e-03 -8.82737504004e-04
 3.95484261118e-03  1.28448877286e-05 -8.23323172879e-04  2.29243540156e-03  3.12404214517e-03  3.87665865115e-03 -5.22583829980e-04 -3.09382976260e-03  6.14149885765e-04 -3.10875415615e-03 -1.61074819800e-03  2.59847302376e-03  2.48238658236e-03  8.04292202591e-04 -1.59662396524e-03 -2.98213995118e-04 -2.26841572153e-03  4.29046303322e-03 -6.61280720734e-04 -1.19625812515e-03 -4.96912316081e-04  4.98095196420e-03 -3.91744362703e-03  7.39862257342e-03 -3.78829021048e-04  9.34893694612e-04  3.14311525352e-04 -2.53037590241e-03  3.16977042213e-03  1.31049901227e-03 -5.49630588130e-04  3.38357014232e-03  5.85372868316e-04 -9.53714037041e-05  6.48175131031e-03  4.26839790730e-04  2.72846258034e-03 -4.34064455659e-05  3.60480595871e-03 -1.01293588627e-03  3.15040797614e-03  6.81049462053e-03 -3.32051167376e-03 -2.25640183481e-03 -1.65624255582e-03  1.59015858974e-03  9.45022450131e-04  5.83973398506e-03  1.35425744375e-02  2.75006005850e-03  1.07603874312e-01  4.74414400055e-03 -3.76629214619e-03  7.85149732079e-03 -2.51504604570e-03 -2.67006328356e-03  3.62015060450e-03  1.33978214384e-03  1.65357434168e-03  1.42668944426e-03 -1.24945196284e-03  1.63553475292e-03  2.53052998670e-03 -2.55758284255e-03 -2.47017247614e-03  4.35551944323e-04  1.68071202754e-03 -2.02142301869e-03 -3.51751678499e-03 -1.27723247425e-03  9.64920030631e-04  3.73915071537e-03 -1.62802489356e-03 -1.59525893861e-03  1.60329077821e-03  1.31010506444e-04  3.06986057376e-04  9.43042040763e-04  3.87296700246e-03  6.96638918272e-04  4.72270988341e-03 -1.34771397750e-03 -3.26490146490e-04  6.66654972929e-04 -2.53954061602e-03 -3.05666109143e-03  2.21476419749e-04 -3.02453453393e-03 -6.53629458311e-04 -4.18473748526e-03  1.33714412642e-03 -9.05627367631e-04  4.52842332034e-04  4.59699802989e-04  7.45257894978e-04 -3.72263630519e-03  2.24353976987e-03 -4.35012649352e-04 -4.76359939455e-03 -1.97658794964e-03  3.39188219972e-03  5.21819439476e-03 -5.98179049535e-03 -3.61282327180e-04 -3.11251365199e-03 -3.00409967113e-04 -9.91984613333e-04 -1.42824080544e-03 -3.42940244077e-03  5.67344185721e-04  2.29189719625e-03  3.11192152095e-03  1.63411269276e-03  1.50125347365e-03  5.51615143771e-04  2.06814351104e-03  4.50324740752e-03 -1.58697661401e-03  3.42208467430e-03 -2.57705226048e-03 -4.07129466688e-03 -1.59071565303e-03  5.13256355086e-03 -1.49374019029e-03  1.25509238188e-03 -3.30149449746e-03  3.01833369897e-03 -1.54319071487e-03 -2.25776271097e-03  2.29823589365e-03 -6.20782031052e-04 -8.55972837175e-04 -2.80621373911e-03 -1.88854768139e-03  1.36154969898e-03  1.44587315888e-03  4.89815032337e-04  9.65281834862e-04  8.88327815004e-05  7.41420557958e-05 -4.07923926395e-04  3.07669442277e-03  3.33913002990e-03 -8.38653379794e-04 -4.57206969989e-03  3.04321377038e-03 -1.48809160300e-03 -7.16363953002e-04 -3.06983920002e-03 -1.07919373079e-03  6.84613202073e-04  4.22593677769e-03  3.30044606620e-03  3.35727507154e-03 -5.12148087868e-05  1.13099910182e-03  2.65672617756e-03  1.41773402446e-03  7.31727379603e-04 -1.77297948820e-03 -2.71091001814e-03 -4.58036333438e-03 -2.78073133038e-03 -1.89122679730e-03  1.34404105078e-03  4.45092902059e-03  2.92828494376e-03  1.86750816000e-03  9.55156049035e-04 -2.90206198241e-03  2.86707741140e-03 -2.04820390778e-03  7.66246896839e-04 -1.50518432652e-03 -3.38961955345e-03 -2.87982041825e-03  1.74019230375e-03 -8.74557038708e-04 -1.79360346926e-03  1.86344934735e-03  2.76404275868e-03  4.03974365815e-03  9.03561467875e-04  1.98546836909e-03  1.15106458123e-03  7.05471281828e-04 -5.07467561604e-03  2.40469302194e-03  3.92572664708e-03 -2.22949541063e-03  2.10585673847e-04  5.23754142972e-03 -1.62033471607e-03  4.56837575457e-03 -1.57506973580e-03  6.88000510957e-04 -4.46325181567e-03  1.97624867590e-03 -1.20958843830e-03  2.09164108043e-03 -3.77411942754e-04 -2.04649169719e-03 -2.02761991584e-03 -8.60929488706e-04  3.92968116312e-03 -2.87706991222e-03 -1.07292263946e-03 -4.91542196426e-03 -8.50542611464e-05  2.16932398381e-03  3.29793075219e-04 -3.11736279946e-03 -1.53863201265e-03 -2.07597463507e-03 -2.72036830052e-03 -4.84681759249e-03 -2.96808328988e-03  6.01715534783e-03  7.13114703684e-03  2.22854064070e-03 -5.57937922353e-04 -7.95502481157e-04 -1.42496953097e-03  1.29104602709e-03 -2.66860041710e-03  3.56806449301e-04  3.83119677658e-04  1.48735254950e-03  1.03350744574e-03  4.14876142672e-03  1.34056885368e-03  1.63252512191e-03 -3.12563074795e-03  2.20845211706e-03 -3.49669162668e-03 -3.24641446890e-03  1.24040503894e-03  1.20155965616e-03 -1.69876245470e-03 -5.62845951302e-04  3.38762174580e-03  2.06416075578e-03  1.55673604200e-03  4.22809491677e-03 -3.91602562536e-03 -1.78927885966e-05  3.01633201940e-03  7.14240300377e-03  1.31304275092e-03 -2.54301478019e-03 -3.55902456402e-03  4.38311265433e-03  5.60004013482e-03  4.26585958340e-03  1.61675567239e-03  1.96074641959e-03
 2.77228668361e-03 -2.80879987388e-03  9.01860932685e-04  1.04335187734e-03  2.15705207673e-03 -7.45803498641e-04 -3.07298736245e-04  1.11880246130e-03 -4.71765157074e-03 -2.38316857993e-03 -3.15660632618e-03  2.65171901898e-03  2.37846035753e-04  1.97480626709e-03  3.20777026094e-03 -2.46464884563e-03 -3.35219797034e-04 -5.08794242013e-03 -3.02650386784e-03  5.54525409859e-03  2.20910255907e-03 -1.61049652957e-03 -2.02621152661e-04 -2.03834535480e-03 -2.67595528576e-03  1.05634098694e-04 -3.96422544078e-03  1.10133910486e-03  3.39635947904e-03 -2.97671213761e-03  1.42361142044e-03  8.64054338961e-03 -2.85457453730e-03  1.42313230139e-03  8.77194417738e-04 -2.14145985190e-03  2.12930227561e-04 -4.75001139741e-03  1.42587714817e-03  1.04841023154e-03  2.45329499116e-03 -2.20445037011e-03 -1.35128314992e-03 -6.14527942640e-03  2.25684418724e-03  8.45688752784e-04  3.93454566656e-03 -8.71858550882e-04  4.36456281207e-03  2.46348192535e-03  4.74414400055e-03  9.65024525963e-02 -2.99632603857e-03  1.45398865980e-02 -1.84880379953e-03  8.46421014383e-05  9.87788775027e-04  1.83660000977e-04  9.48789218062e-04 -7.00099455315e-04 -2.18942548799e-03  2.59026372295e-03  5.85554340397e-03  8.72419082122e-04 -2.48209796673e-03  2.85373997970e-06  1.61310641363e-04 -3.40831720901e-04 -2.62677127649e-03  2.10664347577e-03 -1.62884125820e-03  6.50298921400e-04  2.37423580705e-03  2.08825281613e-03 -3.64440299942e-03 -8.75561295914e-04 -1.14308892242e-04 -2.47207166959e-05  2.70060890361e-03  2.33247116879e-03 -3.72977017633e-03  3.64093620586e-04  6.19465908343e-03  8.34288140580e-03 -3.17290960774e-03 -3.87077588133e-03  4.71632194473e-04 -8.30749343678e-04  4.31888483225e-03 -3.14698016501e-03  4.53092190697e-03  2.38942390921e-03  1.07477479619e-04 -2.31036833929e-03  9.43631877604e-04  1.88033317549e-03  3.43662149568e-04  3.77063029465e-03 -3.31340903838e-03 -1.16244637743e-03 -2.88884752770e-03  1.89596308804e-03  2.20585520149e-03 -1.57792489543e-03  3.43688682230e-03  1.45381159393e-03 -1.68652523639e-03 -3.20120279048e-03  2.70369913102e-04 -4.56544110170e-03 -1.00698049919e-03  7.93050368473e-04  4.11657378989e-03  5.81764339489e-03  1.50216415012e-03 -2.56405191469e-03 -2.82033250502e-04  1.08854504472e-03  3.14377308746e-03 -1.47773243258e-03 -9.04600638229e-04  2.46971992211e-03  4.03084357894e-04  2.20602000182e-03  1.60527505392e-03 -1.49780616409e-03 -5.37076079241e-03  9.33218290204e-04  3.31287346994e-03  2.19308983142e-03 -4.22045694090e-03 -5.05432414718e-04  1.07976082371e-03  5.35999771173e-04  2.90382869000e-03  5.25175580059e-03  1.28070326279e-03 -1.22082437909e-03 -1.16809262011e-04  4.81885714814e-03  3.08055044598e-04 -1.45421516405e-03 -2.71148583309e-04 -1.89794631834e-03  2.46781035608e-03  1.34862673519e-03 -6.14726463286e-04  1.17845331622e-03 -3.91741941713e-03  1.16689051936e-03  1.59657829532e-03 -7.06726555266e-05  4.90498917183e-03  6.57669308965e-04 -4.57183950684e-03 -1.91317837949e-03 -8.37627037178e-05 -4.08945969470e-03 -5.61133649560e-04 -1.37881839923e-03  3.42205183136e-04 -4.29232163151e-03  2.11950001793e-04  3.04707679754e-03 -4.77278332509e-03 -1.48361339718e-03  5.09414982860e-04 -1.06365080882e-03  6.63547100632e-04  3.84152432039e-04 -2.53039053872e-03  1.78052643545e-03  1.06728155643e-03 -1.35717688541e-03  3.22185218444e-03  1.74060890654e-03 -4.87277839361e-05 -7.34458673569e-04 -5.64132119238e-03  1.92916434029e-03  2.32215956521e-03 -7.59128525818e-04 -4.44132400054e-04 -4.40906618859e-03 -1.95535311538e-03  5.01939003887e-03  1.88416480588e-03  4.62576056853e-05 -5.21636873684e-04 -2.67082509748e-03 -1.77196614741e-03  1.74106720279e-03 -3.89973519351e-03 -2.05186986990e-03  2.53071756478e-03 -2.07059267780e-03  1.40236062759e-04  1.09421568690e-03 -4.39074960325e-03 -2.47024503053e-03 -4.26772740127e-03 -2.08069535770e-03  3.80167239788e-03 -4.57707553586e-03 -1.16555859848e-03  2.92297821741e-03  1.77075488956e-03  3.84374288372e-04 -4.11833387489e-04 -6.01053251797e-04 -2.44936604834e-03  5.23570679133e-04 -1.53203330930e-03 -1.44309815943e-04  4.68978425892e-03 -2.48626647775e-03 -7.51511986459e-04 -2.53760940827e-03  4.01329334436e-03 -2.58764508771e-03 -6.07665016394e-03 -2.38038112074e-03  1.73037586419e-03 -1.33883997031e-03 -2.76979602364e-03 -2.70590051684e-03  2.19123159538e-03  6.94456087271e-04 -1.31304346977e-03 -3.03817632901e-03 -4.50164821202e-03 -2.15792838017e-03  2.36874278388e-03 -8.02273716572e-04 -2.24577590067e-04  3.78483943219e-03  2.79691501249e-05 -5.42332304531e-04  3.05011286431e-03 -2.32830050619e-03 -1.76625186405e-04  3.63095725962e-03  5.56077641046e-04 -1.85915102748e-03 -2.70470464828e-03  2.87724225890e-03  2.62577400515e-03  3.41667859481e-03 -8.09161135546e-03  9.32480527987e-04 -8.52287278520e-04 -3.21276750045e-03 -1.98548973553e-03  2.93986213440e-04 -1.42277241581e-03 -3.62882946393e-03
-4.23140581102e-03  2.28676008335e-03  3.54723224941e-03 -8.06024079593e-04 -6.18665603992e-04  6.32000855895e-03  3.77218931663e-04  3.37425420897e-03  6.76947810222e-04 -1.41709164523e-03  3.91387286321e-04  1.73221079040e-03  1.62074726837e-03  1.36373982265e-03  2.72834724252e-04 -3.01870548069e-03  3.61939495469e-03 -3.99319263367e-04  6.14964495750e-04  1.03940287851e-03  2.31705481259e-03  1.50968294870e-03  2.16608330291e-03 -1.64946039628e-03 -2.19573571050e-03  2.26661755589e-03 -1.49895325552e-03 -2.74603999280e-03 -1.30496316572e-03  5.97869913593e-04 -2.23554357337e-03 -3.01449481486e-04 -1.05738051230e-03  1.32828014612e-03  3.59595694801e-03  1.08578458150e-03 -4.86493331366e-04  6.12166850175e-04 -7.62044143405e-04  4.99695351744e-04 -1.79631242707e-03  7.94244524716e-04 -8.72670547967e-04 -2.36322204358e-04  3.19354872004e-03 -1.46857810864e-03 -1.98818619720e-03  9.47619390232e-04 -5.53151690276e-04 -3.49808984981e-03 -3.76629214619e-03 -2.99632603857e-03  8.57815004911e-02 -4.78935037065e-03 -5.70646361740e-03 -8.26757568488e-03  3.53575465338e-03  2.12272549629e-03 -2.64948586285e-03  2.91399076651e-04 -1.17892721362e-03  5.31857153894e-04 -2.51010532220e-04 -1.40778770946e-03 -1.20243838030e-03 -6.79261724274e-04 -8.04534418576e-04  3.30253383182e-04  3.15186523510e-03 -2.40461778148e-04  3.53552117044e-03 -3.37680948691e-03 -5.22015634177e-03  1.86431814785e-03  1.55397619389e-04 -1.47286953874e-03 -2.81943605031e-03  1.65596323131e-03 -1.00723073095e-03  2.28590302520e-03 -2.72681254879e-03 -4.37889202738e-03 -2.70407258641e-04 -2.12603379951e-03 -6.52237871209e-05 -1.08434832486e-03 -1.08492914917e-03  2.93588930918e-03 -5.70145354291e-04  1.73929981554e-03 -1.38097493574e-03 -2.37030266757e-03  6.31787430254e-04  2.17926759795e-04  1.00567082927e-03 -3.58849488180e-04 -2.26970316876e-04  5.38043531536e-04  2.85338387606e-03 -3.90222724654e-03  1.08966166327e-05  6.26424055830e-04 -1.92811367638e-03 -1.91597999083e-03  1.90000239537e-03  5.80592272506e-04 -4.71823010159e-04  5.20178337372e-04 -2.05224964815e-03 -1.36500290489e-03 -5.11255733417e-05 -7.55215052724e-06 -1.95507067429e-03  1.98982629455e-03 -1.61355948997e-03  6.54030607046e-05  6.61861071240e-04  3.88569053889e-04  7.15884080602e-04  2.31725399652e-03  2.51321754344e-03  1.69164526349e-03  2.41908022757e-03  2.60015013836e-04  1.86940714845e-03  1.30703206052e-03  4.06296905650e-04 -1.39393398848e-03  1.98300699438e-03 -2.19088997755e-04 -4.38125323703e-04  4.08774193707e-03  2.16213512459e-03 -7.35748657295e-04  4.74867815078e-03 -2.80579046631e-03 -2.53949449102e-03 -5.15247404700e-05  1.45390570373e-03  8.60576835649e-04 -5.90295678855e-04  3.98470228048e-03  1.32476692035e-03  1.70807929268e-03  1.34922940212e-03  1.51968476112e-03 -2.39501072205e-04  3.50519890854e-03  8.81954302906e-04 -1.37083921235e-03 -2.38046177440e-03  1.15674975118e-03  1.19846264162e-03  6.62597950782e-04 -4.61204401256e-03 -2.44256034989e-04 -3.26941408892e-03 -1.64245595535e-03 -9.06296224599e-04  2.05622022521e-03  2.67503746034e-03 -1.09906629911e-03  2.23115680717e-03 -2.22739094613e-03 -8.53784783136e-04 -1.79861055168e-03  3.71770826570e-03  3.19586492508e-03 -2.72182150093e-03 -3.42997082079e-03  7.57940749673e-04 -1.79918174262e-03  1.74419154012e-04  2.37923347708e-03 -5.03092574597e-03  2.22846314218e-03  3.77322742194e-03  9.96866071555e-04 -3.53083756189e-03 -1.50221657104e-03  2.55989140032e-04 -5.95961573161e-03 -1.38031404945e-03  1.77064308768e-03 -8.22875469003e-03  4.36995960715e-03 -1.28985087768e-03 -1.30074547354e-03 -3.30520058447e-04  2.90954012874e-03  1.15773321588e-03  1.46248070620e-03  7.98923359114e-04  1.81091344149e-03 -6.91723032537e-04  3.26668892645e-04 -1.94274024175e-03  3.25955980093e-03  1.37252926831e-03 -3.36129833272e-05  2.28683328592e-04  1.09865840311e-03  2.17474856615e-03 -3.13322721505e-03  3.48866794300e-03 -4.16757068327e-03 -4.58225676910e-03 -3.13391602378e-05  8.36901721231e-04 -3.87817057452e-04 -1.37874264960e-03 -5.35297886930e-03 -2.06139418871e-03  6.25917941739e-04 -4.78447660096e-04  2.35941090014e-03  8.44376476342e-04  3.89711666440e-03  1.55363944168e-03  6.39637558305e-04 -1.59429871556e-03 -2.44154640615e-03  2.88901487013e-03 -1.92584885588e-03  4.26073133944e-03 -2.87241987219e-04  3.76025441540e-03 -9.93719339441e-04 -3.10100929676e-04 -6.60861759099e-04 -8.87622047538e-04 -1.71468112353e-03 -4.93336048767e-03 -8.25142746110e-04  6.98555882266e-04 -1.60343948043e-03  5.55185782502e-04 -7.03073914225e-05 -3.69050268625e-04  3.70291337367e-03 -1.15991233293e-04  6.80737997852e-04 -1.48892056529e-03 -2.24344201525e-03 -1.70565981089e-03 -1.04216592840e-03  4.34004087161e-03  6.65612868789e-04  1.47000797385e-03  8.18768089039e-05  2.00803908922e-03  6.78467455480e-04 -2.44484092972e-03  3.76414365875e-03 -4.47482823093e-03 -6.67507978898e-05
 1.25520314274e-03 -1.37117461860e-03  1.60679155850e-03 -5.07438661520e-03 -1.68360750149e-03  1.27503006623e-03 -6.76074097199e-04 -8.94949665314e-04  1.55848945227e-03 -4.99289259300e-04 -8.08967166905e-04  1.71360229248e-03 -3.33967621730e-03 -2.57013536149e-05 -3.24321899304e-04  4.67687724344e-04 -2.10365631775e-03  3.03482785055e-03 -2.66261273589e-03  1.91400492050e-04 -1.81909901295e-04 -8.29381313603e-04 -5.93899832342e-04  9.87937850040e-04  2.77298838899e-03 -1.07853433824e-03 -1.18407291456e-03 -8.08726129429e-04 -3.23567962875e-03 -4.73099387224e-05 -1.36239502685e-03  5.90798254015e-03 -1.54308801971e-03 -5.33531366375e-04  4.45810637177e-03  5.22113037221e-04  2.13990111176e-03 -1.64247715921e-03 -2.81472334621e-04 -2.17918583440e-04  2.58094790513e-03 -1.64454893791e-03  2.18841173107e-04  1.66315556636e-04 -2.96683861340e-04 -2.28856231708e-03  2.20529689069e-03 -2.05195969530e-03  1.28673542731e-03 -1.98236036323e-03  7.85149732079e-03  1.45398865980e-02 -4.78935037065e-03  8.17538337612e-02 -2.84477081043e-03  7.14769288837e-04 -1.56417950230e-03  3.58369545790e-04  1.67674939854e-03  2.04242331513e-05 -9.35080585865e-04 -2.25011816054e-03  1.32438870963e-03 -8.99546936451e-04  2.51057814515e-03  2.85021897007e-03  4.46289030135e-05 -1.21534814951e-03 -2.10305547384e-03 -4.62507412415e-04  9.51921708439e-04 -1.59344517652e-03  2.23577115943e-03  2.25651009210e-03 -6.98996258950e-04  1.21473724618e-03  1.05149390475e-03 -4.10179004179e-04  1.54891866740e-03  1.97764851477e-04 -1.19729859867e-03  3.13384506198e-03  2.83401703930e-05  5.90608879776e-03  3.22438220510e-03  1.34486880683e-04 -1.18773811256e-03  7.10392485525e-04  3.18917795904e-03  2.07502144553e-04 -1.02450369058e-03 -1.74630982201e-03  3.06842006848e-03  7.83138330268e-04  7.65732994376e-04 -2.44536997076e-04  5.15363334228e-04  1.35099184850e-04 -3.95772312960e-04  2.23325776277e-03  1.62187661475e-03  2.52409670241e-03  1.01900745884e-03 -3.23062481599e-04 -1.16452540116e-03  1.40720447733e-03 -2.97733269846e-03 -5.12820305965e-03  2.66509605999e-03  1.64144427664e-03 -9.34211063466e-04  8.16509821057e-04  1.40906674459e-03  3.77118273412e-04  1.60348262941e-03 -1.87018350149e-04 -2.72078731511e-04  6.28695803236e-05  1.57409517144e-03  1.38516700801e-03  7.29907837798e-04 -9.41829034965e-04  4.26263119471e-04  1.22916862599e-04 -7.58911751401e-04  5.55445371664e-04 -3.47784702850e-03  5.37054110854e-03  3.69433493112e-04 -7.44822533146e-04  3.99245849102e-03 -9.87336957527e-04 -6.73341405050e-04  1.61729913788e-03  2.88448166689e-03  3.05510065102e-03  5.70918195730e-04 -1.29704118036e-03 -1.29731495097e-03 -2.77517517954e-04  5.61374947346e-03  3.40271287711e-03  2.94591712758e-03 -2.38937172474e-04  1.49082754248e-03 -3.19935846492e-05 -2.44608009957e-03 -2.10310054139e-04  6.18398322213e-04  1.38336344759e-03  3.73460715160e-04 -4.52305290773e-04  1.16962618983e-03 -8.01013498620e-04  1.77106887113e-03  2.27407588197e-03  7.21420541923e-05 -4.14790566107e-03 -4.92412418792e-03 -3.18021582797e-03  5.54540410759e-04 -4.86634341654e-03 -1.41561312376e-03  4.47471358650e-04 -3.64372600828e-03  2.32160005120e-03 -8.04779731088e-04 -3.71686685386e-03  9.55299557146e-04 -1.82239863834e-03  8.76189343343e-04 -2.71626939175e-03  4.51082730703e-04  8.20639660544e-05  9.32481431437e-04  2.44358611399e-03 -2.61134779072e-04  2.72815436045e-03  2.02389861281e-03 -1.49945266595e-03  1.16374802570e-03 -2.72524294792e-04  1.66513553937e-03 -2.61816422626e-03 -8.31310391546e-04  3.00420241762e-03  2.39199400992e-03  1.74233447203e-04 -1.16474322081e-03  8.21501318457e-04 -1.78698143055e-03  3.76077818068e-04 -2.33443176739e-04  3.74062522411e-04  4.53254645422e-03 -4.13740578520e-03 -1.21790459797e-03  2.57784710021e-04 -2.36873688562e-03  1.41043955425e-03 -3.48938150622e-04  1.71484568846e-04  1.72121670192e-03 -3.09691447728e-03 -2.02605578743e-05  3.37304002456e-03  1.21704827371e-03  1.96112079453e-03 -4.56841565822e-04 -4.37623944966e-03  2.35534386000e-04  3.40711790707e-04 -7.63759583081e-04  1.14897451305e-03 -6.17594140849e-04  5.48430472052e-05 -9.78688121304e-04  2.01627230014e-03  1.02552114378e-03  2.18462603550e-04  2.17473926211e-03  3.82669903758e-03 -1.58495958889e-03 -2.95870102682e-03 -2.58452681981e-03 -3.93655757816e-04  2.99957874760e-03  1.55861212258e-03 -4.25223030260e-04  3.81625903650e-03 -1.15347802234e-03 -5.93356724034e-04 -7.02749001041e-04 -2.79354762232e-03 -6.41073881961e-04  2.25523135282e-04 -3.13548745721e-03 -6.30300597506e-05  2.71294907510e-03 -1.02291122442e-03  1.44615895281e-03 -8.13312979548e-04 -4.88219473012e-04  1.76494138317e-03 -2.23281490679e-03  2.29013331563e-03  6.11295889137e-04  2.72470114561e-03 -4.56361280696e-03  4.33056567514e-04  4.23114882562e-05  8.02997892553e-04  4.70456346456e-04  6.24336620159e-04  2.20711416296e-03  9.02523232094e-04
 1.64775293424e-04  7.88177435608e-04 -3.42300890885e-03  1.44878274398e-03 -1.01108096222e-03  4.23870251751e-03  2.26199809526e-03  1.59324933160e-04 -4.91613946334e-05  9.59597751916e-04  9.39680194153e-04  2.28544802332e-03  4.07815202593e-05 -1.78247725510e-03 -1.28090053496e-03 -5.44321715062e-04 -2.31037057143e-03  7.16932285346e-04  1.19125410333e-03  1.96265371863e-04  9.50928926704e-04  2.76447671315e-03 -1.70705375872e-03 -3.78392445663e-04 -3.80965615194e-03 -2.22418602565e-03  7.82194679037e-04  7.26262990849e-04  1.45641700656e-03 -1.46858228053e-03  2.12096213103e-03  5.27923950534e-04  6.48944138522e-04 -7.33496493087e-04  7.64217393094e-03 -1.72654990365e-04 -1.31762829846e-03 -1.91964075661e-03 -7.51333878146e-04 -4.13377842763e-04 -2.14081390852e-03 -3.91583086764e-03  3.25036480054e-03 -4.16100948498e-03 -2.53853335132e-03 -4.07660791313e-03 -2.14776429169e-03  5.78993977025e-03 -3.15924589771e-03 -2.17114650856e-03 -2.51504604570e-03 -1.84880379953e-03 -5.70646361740e-03 -2.84477081043e-03  1.04221888385e-01  4.39763405676e-03 -1.87886319968e-02  8.14379680217e-03  3.69525723081e-03  3.60859306555e-03  1.84470314310e-03 -1.36623894775e-03  1.65815856925e-04  7.16993763832e-03 -1.08451198635e-04 -1.34169080211e-04  1.93383066103e-03  3.67128786850e-04 -8.65997143613e-03  2.98628141081e-03 -1.55778353514e-03  1.08988695169e-03 -3.18472646929e-03 -2.52358809692e-03  1.53548358660e-03  4.03248164961e-04  2.52328164413e-03  6.57333591790e-04 -4.41078157497e-03 -1.29936562073e-03 -3.14445522519e-03 -8.86113703547e-05  1.39836400068e-03  2.57133317644e-03 -7.76193817221e-04  1.37161875946e-03  3.63333453546e-03 -3.92713140832e-03  1.23349188750e-03  2.76189985669e-03  1.55707654179e-03  1.86745278742e-03 -1.04527025241e-03 -4.48906866355e-04  1.08063425338e-03 -3.74527725426e-03  1.12071426228e-03 -3.78782435351e-03  1.99213703280e-03 -1.96941143673e-03 -3.77215323017e-03 -3.18716026260e-03 -3.99066682625e-03  4.44317831367e-05  3.22641177780e-03  7.99491205165e-04  5.90499059063e-03  3.23891331680e-04 -6.14339370598e-03 -1.59078736030e-03  9.69105410154e-04  1.74610243683e-03 -1.63468324533e-03 -2.10649490278e-03 -1.69092390540e-03  1.10517899542e-03 -1.24345844166e-03  3.95897037416e-03 -3.14558017184e-03  1.81581157336e-03 -9.73103087116e-04 -1.90830320628e-03 -1.77270992672e-03  9.99735467126e-04 -9.30475581991e-03  2.59433400749e-03  1.39745881544e-03  2.86415502979e-03  9.71867689898e-04  1.16745052221e-03 -3.51726624537e-04 -1.19440245449e-03  4.24488996922e-03  2.58555999081e-04  1.59759475398e-04  2.67822289551e-03  3.49951740249e-03  3.90038231286e-04 -9.36973012466e-04 -4.15614691314e-03 -2.36880473294e-03 -3.82718008067e-03  2.14139147296e-03 -4.58209766746e-03 -9.93177489543e-04 -4.86084037288e-05 -4.43252788563e-05 -2.61089266745e-03  5.87492986458e-03 -1.12223859944e-03  7.98770931889e-04 -1.43823986112e-03  5.68928901353e-04 -1.22592549007e-03 -9.36715723058e-04 -1.15141279428e-03 -8.81261620460e-04  6.14032356365e-04  1.61493379418e-03 -4.49382163813e-04 -3.41438022746e-03 -3.82337720259e-03  1.01664985326e-03  2.10564131213e-03  1.91233786243e-03  2.62519353091e-03 -2.99570206074e-03  3.60502261025e-03 -6.70063459407e-04 -5.61623842071e-03 -2.26018386902e-03 -6.11705005574e-03  2.83765587535e-03 -2.85997952205e-04  4.46536325373e-03  3.52763121642e-03 -6.27628982361e-03  5.48268283244e-03  8.37538086336e-04  2.14531610154e-03 -1.49046660330e-03 -1.73934389367e-03  5.53624011174e-03  1.91149378076e-03  2.27528291254e-03  1.41800412493e-03 -2.57107414799e-03  2.23987179731e-03 -1.50343155767e-03  5.32972048053e-04  6.32823247843e-04  1.57590408513e-03  2.65829308244e-03  1.72615348350e-03  2.52963860478e-03 -3.06285320509e-03  2.80727745188e-03  8.59932701572e-04  1.53892614721e-03 -6.62247223749e-05  7.89070079424e-04 -2.16770291798e-03  2.48127384170e-03 -5.55923623481e-04 -3.05102302008e-03  2.45439343656e-03  4.44466592024e-03 -3.14246769559e-05 -2.35960139244e-03 -6.39652364588e-03  6.05677299121e-03  2.32794697803e-03  3.42451812996e-03  9.48815418467e-04  3.42218122370e-03  7.63637521348e-04  1.22300711755e-03  1.68061146780e-03  4.38265869024e-04  1.28594176725e-03  3.25235330879e-03  3.81214565201e-04 -8.77555352324e-04  1.53925385583e-03 -1.23982741480e-04  4.89987033721e-05  9.94872536669e-04 -1.50733126345e-03  1.72529486204e-03 -3.82320296675e-03  4.86101774934e-03  1.02884986797e-03 -3.97827123709e-03 -5.82277938581e-04 -5.58482759867e-03 -2.38024005456e-03 -1.71655746304e-04  9.96019693384e-04 -2.06202143696e-03 -1.63214947398e-03  1.71110496661e-03  5.36851625998e-03 -1.29052877765e-03  5.85229356516e-03  1.37264406300e-03  3.49696034396e-04 -3.89058435754e-03 -9.29596064991e-04  1.16021492596e-04  1.63919779515e-03  2.81119473409e-03 -1.42001251462e-03  3.77360614194e-03 -3.11070768444e-03 -2.82526631438e-03 -2.88454409963e-03
 1.76645494394e-03 -2.64563220192e-03 -3.07489642112e-03  1.84309425306e-03  1.62389153503e-03 -2.97353949794e-04  2.45645863314e-03 -8.17273920900e-04  6.37772746173e-04  3.47084532616e-03 -1.09416716122e-03 -3.60847666774e-03 -5.87970944026e-03 -3.85053120588e-03  4.02516613312e-03  9.00238410488e-04 -9.69714507211e-05 -2.43706335743e-03 -1.99150570372e-03 -1.63311708814e-03 -1.27445210176e-03 -1.48868506201e-04  4.24360640799e-03 -3.78501484116e-03 -2.03227364576e-03  1.64853036750e-03 -2.30942107304e-03 -1.53014851775e-03 -6.09450479095e-04 -6.89948874934e-04 -6.70775725575e-04  5.49760510042e-03 -9.68216962761e-04 -7.61133617929e-04 -4.87116607958e-03 -3.48558696251e-03 -3.73337550829e-04  2.04437168546e-03  5.41646483506e-04  1.55662335252e-04 -2.63718257664e-03 -1.97314891272e-03 -3.23017532055e-03 -2.85119306464e-03  2.03451059768e-03  6.89598623145e-06 -2.04885291606e-03  3.15291166221e-03  2.87838270913e-04 -3.54231109860e-03 -2.67006328356e-03  8.46421014383e-05 -8.26757568488e-03  7.14769288837e-04  4.39763405676e-03  7.74443160769e-02 -6.63400609106e-04  3.92032726506e-03  3.63513893484e-04 -2.04935786950e-03 -5.86001523300e-04  2.78344006211e-03  1.45027863724e-03  2.50455218371e-03  4.47335335111e-03 -7.77531349925e-04 -2.21656230833e-04  1.95715179053e-03 -1.54110777244e-03  7.49998892450e-04  1.33535387181e-04 -1.68438370086e-03  1.95542054302e-03 -2.52110914060e-05  1.76642025812e-03 -9.68457801200e-04  6.09445184107e-03 -9.79010083302e-04  1.16529604007e-03  3.34186333388e-04  6.04320098612e-03 -2.84186576991e-03 -5.66756020187e-04 -1.82946128377e-03  3.74998044531e-03 -1.82361191673e-03  2.74998530352e-03 -3.16555514839e-03  5.56590163995e-04  3.09155118326e-03 -3.16593865719e-04 -1.98645759116e-03  9.34127811322e-04 -1.85374053304e-03 -1.02458805336e-04  3.84592812379e-05  1.78016123652e-03  1.45046232451e-03 -2.25021597592e-03  9.22594716177e-04  6.68594945318e-04  7.28718331081e-04  1.77254145636e-04 -1.31012326093e-03 -4.49530416993e-04 -2.28263461161e-03  2.49470279298e-03 -2.76851736274e-03  5.38055195866e-04 -7.44735718054e-04  9.63990475091e-04 -1.54387404807e-04  5.21875616641e-05 -1.03042413872e-03 -2.45353302442e-04  1.02119816390e-03 -1.65162785951e-03  1.03638543908e-03 -1.97082636142e-04 -1.08549242929e-03 -8.98839049427e-04  1.26031204961e-03 -1.03154295566e-03  1.87329318908e-03  1.78330418824e-03  7.09236908568e-04 -3.37228530636e-03  3.22324895605e-03 -1.89010340264e-03 -1.59842434578e-03  5.75692870907e-03  1.88477179076e-04  1.79887994138e-03 -5.40370470473e-04  7.49987659364e-04  5.80818929130e-04 -1.37281374701e-03 -8.17623647593e-04 -7.38618655654e-04  1.90466985761e-04  5.58404118173e-03 -2.44519335826e-03  7.55968534019e-05  7.63001499375e-04 -3.80925140002e-04  2.92228563346e-03  1.65837755506e-03 -1.08108672494e-05 -1.13212957785e-03  1.33296099143e-03  1.35247940415e-03  1.30067478129e-03  8.58213416298e-05 -1.41192693117e-04  4.17497046675e-03  4.54557179221e-03 -8.89073715297e-04 -9.51008656394e-04 -3.06614355936e-03  1.53966550217e-03 -1.72374829632e-03  5.47738485269e-04 -1.61522545699e-04 -8.94238718547e-04 -4.17824164721e-03  2.95483418602e-03 -2.33759499078e-03  2.12061445426e-03 -2.87584518965e-03 -2.96342822763e-03 -2.63166338711e-03  3.41894130492e-04 -1.85311085561e-04 -1.67516281513e-03 -3.14157865049e-03 -7.66286878152e-04  1.21087880179e-03  6.12449626020e-05 -1.85912454834e-03 -3.12397579153e-03  6.33630795250e-05  2.79980522649e-03 -4.37861640526e-04 -5.80713141716e-04 -7.24734149562e-04  1.79425383279e-03  2.40297013368e-03  2.19954258023e-03 -2.25987185499e-03 -1.85232761574e-03 -3.40560103836e-03 -5.27483510930e-04 -2.13034749057e-03 -4.28020352628e-03 -3.60044016718e-03  3.32093238572e-03  3.93863037508e-03 -1.79405065637e-04  5.76971784462e-04  6.97623905638e-04  2.05181826164e-04  2.34986675399e-03 -1.58392874827e-03  3.06742925937e-03 -1.15990924609e-03  1.18849553756e-03  2.29396059961e-03 -1.55086508171e-03 -1.08485505828e-03 -2.31950195693e-03 -1.30803501002e-04  9.06388281195e-04 -2.72766874308e-03  1.04133728607e-03  4.36335534132e-03  8.99442891000e-04 -1.21733847030e-03  2.45320085514e-03  2.80542176391e-03  9.13026962988e-04  7.49463481146e-04  1.20537381292e-03  1.62673095108e-03 -1.16938531174e-03  3.94643753473e-04 -1.22212206474e-03  1.07573503690e-03 -7.96718611872e-04  7.63826213677e-04 -7.52494346427e-05 -5.68325767766e-04  1.34696991985e-03  1.58180505764e-03 -2.46760159175e-03  2.94304256271e-03  1.75530595124e-03 -4.44757190664e-04 -1.82905501800e-03 -1.52007382957e-03  1.58154117818e-03  3.33434080000e-03  4.02357088081e-03 -8.16025092029e-04  3.47669850206e-03  1.55069385216e-03  9.75737601101e-04 -3.70401871905e-03 -2.69995152566e-04 -9.18034321910e-05 -6.34241556244e-04 -3.76578102344e-04 -9.71774764193e-04  2.18818559228e-03 -3.12208066106e-03  3.51749402232e-03  9.37578572727e-04
-3.30476585981e-03  2.20212961455e-03 -4.82367676821e-04  6.56192427966e-04 -1.12287394599e-03 -1.49250835803e-04  1.13120775798e-03  1.83391060042e-03 -9.82307336536e-04 -1.58337479241e-03 -2.91071493906e-03 -2.12941476935e-03  1.30824464663e-03  1.89759270904e-04 -1.13549044936e-03  1.37845673914e-03  2.61715787333e-03  4.57117355213e-04  2.09110109851e-03  2.56607970976e-03  8.38357397748e-04  2.07808332915e-03  1.48418148379e-03 -1.91416341759e-04  6.55149543448e-03  9.42432275023e-04  2.16875014262e-05  1.98081979998e-03  4.48350489377e-03 -1.79715960384e-04  4.20347807653e-04  2.02514938334e-03 -8.01446878889e-04  2.89560411327e-03 -1.03066222247e-02 -1.59302487415e-03 -4.60066268678e-03  3.45952408667e-04 -1.62004594983e-03 -2.75549300171e-03  2.60920891895e-03  3.01810910824e-03 -2.56051710897e-03  4.97729058265e-03  1.63972293364e-03  4.04326210274e-03 -2.64398033585e-03 -7.56419396227e-03  3.50740205752e-03  3.00031138642e-03  3.62015060450e-03  9.87788775027e-04  3.53575465338e-03 -1.56417950230e-03 -1.87886319968e-02 -6.63400609106e-04  1.10257829018e-01 -5.17335323718e-03  6.04034596125e-03 -2.58732957397e-03  3.64416725384e-03 -5.84833796984e-04 -1.82483757931e-03 -7.25953896299e-04  2.12904562626e-03  2.59382792774e-03  1.29063273088e-04  2.20129996391e-03 -3.24686508994e-04  2.86622033473e-03  7.47317239102e-04  2.45199210674e-04  1.73200183546e-03  5.59743931182e-04 -4.20086215855e-03 -2.87490936796e-03  2.32979523109e-03 -1.07390121974e-03  5.26976456853e-03  2.81721199232e-03  2.51580748733e-03 -1.88653933381e-03 -9.55411168581e-04 -2.54055196809e-03 -1.88318417236e-03 -1.67235368636e-03 -1.74530087079e-03  3.11548708632e-03  2.59693613764e-05 -7.67405106796e-04 -1.83502440406e-04 -1.20319615355e-03 -9.33787431485e-04  1.96941090490e-03 -1.47711145129e-03  2.67951187203e-03 -6.52304745807e-03  8.77201835167e-04  1.40474523378e-03 -1.56369170432e-03 -6.53299069871e-04  1.55395520952e-03  6.69038353454e-03 -6.04220289590e-04 -2.75219429895e-04  4.04802064523e-04 -2.07127220285e-03  4.49182118276e-03  4.60040772258e-03  4.98176190293e-04 -8.20328242390e-04 -1.26990518112e-03  1.87635664930e-03 -3.33284217805e-03 -1.72171812632e-03 -2.25040185588e-03 -8.86182205355e-04 -1.24918721782e-03  7.09371748141e-04 -1.74166390764e-03 -3.38728533760e-03  1.15245059185e-03  1.93741921058e-04  1.51973240775e-04  1.08682594735e-02 -1.74281191461e-03  3.28147009710e-03 -3.11589605815e-03 -2.00983418416e-03 -1.07196981274e-03  4.60574767844e-04  1.01393507286e-03  1.70001730007e-04  3.38959519588e-03  2.56609768399e-03 -5.05661157424e-03 -2.55022015832e-03 -1.53467547399e-03 -1.12942938805e-03 -1.02885333657e-04 -2.11265253573e-03 -1.30584087756e-03  2.19820307208e-03 -1.70187101188e-04 -2.33139005205e-04  9.57065210705e-04 -3.38341008800e-03  1.18390837104e-03 -1.91032376511e-03  1.94867080606e-04  2.09364751661e-03 -1.67717171321e-03 -1.19637992507e-03 -4.09516916776e-04  2.76689243832e-04 -1.43016128261e-03 -8.62778110825e-04 -3.59403840984e-03 -5.04997946747e-03  3.82901691095e-03  6.43501960067e-04  5.19217010119e-03  4.05888525086e-03  2.12895278822e-03 -4.02394656280e-05 -6.18978868731e-03 -2.73119690054e-03  6.75809550017e-04 -6.41864486094e-04 -4.45683018456e-04 -2.35037638899e-03  4.62103175423e-03 -2.57274042475e-03  1.03620573667e-03  2.72488650898e-03 -6.02094274765e-04  1.20259011498e-03 -3.31359780784e-03 -4.91001219136e-03  4.71643498637e-04 -7.85902471030e-04  2.10852410010e-03 -3.45972781046e-03  1.05391725912e-03  3.78051934509e-03 -3.83801578462e-03  1.20379261643e-03 -6.36994508250e-03  9.27201701525e-04  4.23667806421e-04 -1.90389803473e-04  1.35446628014e-03  1.52272955528e-03 -4.39036070962e-04 -6.58235043238e-03  4.04530228740e-03 -1.42105780662e-03 -1.14753612485e-03  3.46341634428e-03  1.18566167215e-04  2.09734265178e-03  1.80435395913e-03 -1.19216967417e-03 -6.44123790993e-04 -7.35746234312e-04 -6.40191863790e-04 -3.04676666990e-03 -2.89295440648e-04  1.18505212431e-03  2.96334567501e-03 -2.07464017718e-03  5.87473853693e-04 -1.71659682243e-03 -2.72150962905e-04 -5.36982204864e-04  2.31413440409e-05 -2.33211531546e-03  3.52844416040e-03 -3.78691851391e-03  1.80096654571e-04 -2.34704653522e-03 -1.10571162241e-04 -3.88634726943e-03  3.10131454200e-03 -4.87431574265e-04  1.49611341903e-03  7.56945047696e-04  5.00081787042e-04 -3.00776871729e-03 -3.55697422660e-03  3.92102141109e-03  2.61570992356e-03  3.88733126592e-03  7.67568753807e-04  1.45634733823e-03 -1.05805616347e-03 -4.36211304332e-03 -1.37303419550e-03  4.59074934671e-03 -1.21079134204e-03 -3.50040403972e-03 -6.13248597221e-03  3.75895648984e-03 -2.18948821064e-03 -3.55773656296e-03  1.91595933918e-03  3.55894594868e-03 -6.10583171830e-04  1.23184142102e-03 -6.74848166615e-04  6.17845038769e-04  4.18327098395e-03 -1.53748489018e-03 -1.25690781630e-03  3.86184688022e-03 -4.63247537721e-04
-1.30202031341e-03  1.83914671884e-03  5.70822773139e-04 -2.00208051877e-03  2.43188055015e-03  2.92799522908e-03 -1.50687253473e-03  1.34486498428e-03 -2.12736781778e-03  1.39423404395e-03  1.63738449996e-03 -1.99691021301e-03  2.33987485796e-03 -2.61895032564e-03  2.09516312666e-05  5.26154731347e-03 -2.52790181585e-03  2.54628413199e-03  4.04208566857e-04 -1.29840430208e-03 -7.28950547351e-04  4.94165233878e-03 -4.06140113181e-03 -6.88849306162e-04 -2.39029290034e-03  7.62251037357e-04  1.10680670687e-03 -1.23431695024e-03 -1.69130098397e-03 -1.01046443562e-04 -1.46872334074e-03  9.50626210696e-04  2.36984169647e-03 -2.52551728341e-03  2.16640057677e-03 -7.62380716520e-04 -4.57254901675e-03 -1.28231259121e-03  3.11217371183e-05  2.57760156673e-03  4.58822829208e-03 -8.53985362184e-04 -2.19021561556e-03 -7.80840929376e-03  1.14694764774e-03 -2.40433611165e-03 -2.90966569689e-04  3.93222941097e-03 -1.41720482521e-03 -3.09935715600e-03  1.33978214384e-03  1.83660000977e-04  2.12272549629e-03  3.58369545790e-04  8.14379680217e-03  3.92032726506e-03 -5.17335323718e-03  9.39114932773e-02  3.25966186287e-03 -8.38464175782e-03 -1.41537693000e-04  4.50838643496e-03  2.87741842369e-03  2.53421096790e-03 -3.15375651888e-03  1.31387434605e-03  1.09427771566e-03 -9.74997739872e-04 -9.45157566491e-04 -3.34509749263e-04 -3.11285451952e-03  1.05782834834e-03  1.97021815687e-04 -1.76282138259e-03 -7.79849025858e-04  1.38990613534e-03  5.25195381108e-03 -1.08795172914e-03 -1.64213240848e-03 -1.28562752296e-03  6.00731136010e-03 -2.93113767179e-03 -5.71711511634e-03  1.76184176708e-03 -4.85734151488e-03 -2.52048761926e-03  3.89835339433e-04 -1.49530647783e-03  9.25619587494e-04  3.52707557024e-04 -1.02635876548e-03 -8.37264353449e-04  3.04081002060e-03 -5.55080457346e-04 -5.20859606196e-04 -1.64681278781e-03 -2.23567538707e-03 -6.43487787666e-04 -2.58605217663e-03  2.41802574771e-03  4.82245142170e-03  1.00531424404e-03  1.35731086865e-03  2.72452539092e-03  4.17169111759e-04  1.02688717480e-03  8.43005861399e-04 -4.51635849940e-04 -1.96831773187e-03 -5.39886575914e-03  3.64035089194e-03 -2.14369678222e-04 -3.45167669584e-03  3.68301285739e-03 -3.94223490458e-03 -2.11175051710e-03  3.95981878236e-05 -7.59169060804e-05  4.97126184378e-03 -3.36842613351e-03 -4.66116089337e-04 -1.26791222463e-03 -4.57326896817e-03  6.26640730649e-04 -4.24052160562e-04 -1.05860575833e-03 -6.69986970359e-04  4.53665083762e-03 -4.96181328638e-03 -4.89014397210e-03 -7.95584454991e-04  9.52846091676e-04  1.58480718724e-04 -1.99123072314e-03 -4.02312900768e-03 -1.06692699173e-03  3.28485901917e-03  1.40377443415e-03 -3.79245329592e-03 -2.25597951109e-03 -5.27631147338e-04  1.35115648995e-03  3.48459405056e-04 -3.53874165503e-03 -1.32705025364e-03  1.11292911249e-04 -2.64478985372e-03 -1.53125602591e-03  3.11848085619e-03  4.21818973634e-03  2.50804949295e-03  1.65209920127e-03 -1.78741896294e-03  3.41578174354e-03 -1.53280740037e-03  3.70655041296e-03 -2.01566550834e-04 -6.46641593992e-04 -7.47523328337e-03 -1.71247291779e-03 -6.49841551764e-03  2.07868025879e-03  2.14010121202e-03  1.32991458795e-03  4.03340906563e-04  2.22626402910e-03 -2.88950538853e-03  1.99072455261e-03 -1.20607089423e-03 -3.65716963053e-03 -7.49423686460e-03  2.35502145257e-03 -4.21337843952e-04  4.36129397191e-03 -4.07245852238e-03 -2.47554594647e-03  2.09855729061e-03 -8.39401737613e-04 -4.54800056630e-04  1.21041320879e-03 -5.76029398984e-03 -2.49141440474e-03  3.14133723928e-03 -1.73774103029e-04  7.17395409801e-03  1.84438939193e-03  1.83318883767e-03  3.08975334939e-03 -1.66014473492e-03  1.23772185565e-03  2.35142566661e-03  3.33502122884e-03 -3.64599427885e-03 -1.54138230303e-03  1.22677859232e-04  6.75628751979e-04  4.37466881098e-04  3.17878967922e-03 -2.13651148449e-03 -7.62492649704e-04 -2.54757114948e-03 -2.37457229448e-03  2.28869965140e-03  4.22078843586e-03  4.00247878702e-04 -2.27444233338e-03 -6.87075368129e-04  2.91652242078e-03  3.08203708605e-03 -2.31464030051e-03  2.84926797634e-03 -2.69261373563e-03  1.22380428626e-03 -5.51143548082e-04 -1.13406566075e-03  1.31478188064e-03 -1.35704372743e-04  5.32991569720e-03  3.31810462261e-03  3.89102820940e-03 -3.96736413636e-03  3.25175029101e-03  2.49672681495e-03 -1.52647466454e-03 -3.26525729167e-03 -1.30136491518e-03  3.22216372259e-03  2.55986269509e-04 -1.48603174761e-03 -1.72362988173e-03 -3.57140799841e-03  1.17127915109e-03  2.92238412875e-03  2.57682739710e-03 -3.15793984691e-03 -5.52581025326e-04 -1.66416351146e-04 -7.83557339580e-04 -1.99534566702e-03  7.37857977498e-05 -3.42500192336e-03  3.37697855029e-03  1.44747529088e-03 -1.52450469415e-03  1.47392108443e-03  3.99227220347e-03  5.46246539555e-04  1.08263150010e-03  1.41724558020e-03  1.41810962965e-03  1.62668459131e-03 -1.72810933988e-03  2.40239684762e-03  7.81991943443e-04  4.06812088003e-03  1.22752564109e-03
-5.17386791064e-04 -9.78437788972e-04 -1.17029388348e-03 -3.56797493894e-03 -1.12729201494e-03  1.31975932687e-03  3.08305133504e-03  1.37892187032e-03 -2.08494716099e-03 -1.65072165377e-03 -2.86925703557e-03  2.31951177704e-05  1.33243716491e-03  9.24675143452e-04 -8.20504022917e-04  2.10525736011e-03 -3.14044811685e-04  3.35388750331e-03 -3.62436481145e-03  4.89960968378e-04 -6.09473764409e-04 -5.22315081755e-03  1.79120887572e-03  2.53911252894e-04 -3.74952895827e-04 -8.59845879143e-04 -4.82332713247e-07 -1.07890701125e-04  5.48578582783e-03  8.00005695785e-04 -1.70156481023e-03  1.83266398337e-04  8.25395466436e-05 -1.59964892616e-03 -3.11276208405e-04 -7.92869721898e-05 -4.71818522860e-03 -5.65838942258e-03 -2.09373949003e-03 -3.06940571206e-03 -3.56628783913e-03 -4.60859027295e-03  5.46072427468e-03  2.17038520420e-03 -4.38261148735e-04  4.14536284656e-04 -2.67564137942e-03  6.51314980002e-04  2.42173185887e-04 -3.42813335861e-04  1.65357434168e-03  9.48789218062e-04 -2.64948586285e-03  1.67674939854e-03  3.69525723081e-03  3.63513893484e-04  6.04034596125e-03  3.25966186287e-03  8.69702285340e-02  1.16609576300e-02  2.10434761584e-02 -1.32680192698e-02 -1.13123795155e-03  3.88779406617e-03 -5.55845661907e-03  1.43879740364e-03 -1.14648801116e-04  2.35582632787e-03 -2.98931358001e-04  5.82451958376e-04 -1.18708828964e-03  2.81990298267e-03 -4.43460757920e-04  1.96445489873e-03 -3.98384510062e-03 -8.96391118917e-04 -4.26605490901e-03  1.90408616262e-03 -2.16331074708e-04 -2.02189999110e-03  1.72291922929e-05  9.50941472652e-04 -5.10697851036e-03  3.96221969208e-03 -4.97588750841e-04 -5.49543212062e-03  1.49065342974e-04 -1.65037510204e-03  1.80816485285e-03  1.89248070690e-03 -1.24864301623e-04  1.36702234239e-03 -6.79096518810e-04 -1.87654683242e-03  2.02467447381e-04 -2.28743233258e-03 -4.40276800738e-03 -2.09135550304e-03  5.55560754453e-04 -2.21914369038e-03  3.73248964556e-04  7.27905109829e-04 -1.33717027573e-03  4.13257269956e-06 -4.11198220428e-04 -2.94447611511e-03  2.57565301449e-03 -2.23212155241e-04 -4.49533288055e-04 -2.55076862998e-03  1.25421167657e-04  1.63487837135e-05  3.42094125672e-03 -6.19833548415e-04 -5.87566799450e-04  2.62508490751e-03 -3.51531749195e-03  7.72709500848e-04 -6.51221304703e-04  2.08454029632e-03  2.47594762288e-03  2.23816149930e-03 -2.30416631707e-03  1.47418741250e-04 -2.64411482241e-03  2.95992660371e-03 -6.95219538879e-04 -1.02232871399e-03 -1.21977685167e-03 -6.59899160572e-04 -1.48998743076e-03 -1.44845491498e-03 -5.20652771974e-04  1.71806044569e-03 -1.96441856676e-03 -1.96521996509e-03 -7.46498257182e-04 -2.08277914677e-03  3.34305030152e-03 -9.88889292820e-04  2.88426995595e-04  9.07115408546e-04 -2.11655486230e-03 -1.67352943594e-03 -6.60868545993e-04  3.03536258342e-03 -9.98620838026e-06  7.04471255354e-04 -1.62791700011e-03 -1.32530411915e-03 -1.60621031932e-03 -3.09044816456e-03  3.72649588041e-03  8.22448766529e-04  8.35606654025e-04  1.70943380443e-03 -7.05733870689e-04 -8.13583938556e-03 -5.36051799413e-03  3.40913975897e-03  1.15905154729e-03  7.29711885890e-04  3.06712843132e-03  3.63336977762e-03  2.89860878531e-04 -7.41747912674e-03 -1.86921446206e-03  2.21593705931e-03 -1.41069014913e-03 -5.56184913305e-03 -1.45975446034e-03 -9.19922508777e-04 -9.13897501046e-04  3.55054919961e-04  7.32629960947e-03 -1.22977732246e-03 -2.63204981388e-04 -1.76241424157e-03  1.06569328789e-03  2.24169706664e-03 -1.96933716951e-03 -3.12993428677e-03  1.35982662388e-03  3.11770032175e-04  5.00914865243e-03 -6.19926026505e-05  2.21698409848e-04  3.20275212147e-03  2.39149022173e-03 -2.71032821046e-03 -1.31131131815e-03 -2.47337684907e-03  2.06508909818e-03  2.03672935621e-03  6.57518582433e-04 -9.58537216863e-04 -2.78236574997e-03  8.51506637497e-04 -2.95824362600e-03  1.08471602717e-03 -2.75729208099e-03  3.68120391704e-03  6.88741523043e-04  2.63636444922e-03 -1.16856557074e-04 -3.14891246196e-04 -8.86435450285e-04 -1.50015244521e-03  2.75339583204e-03  8.84827862934e-04 -4.13397275970e-04 -1.16845757659e-03 -1.27082243882e-03  4.22420547914e-03 -6.07076963737e-04  6.26660232362e-03  1.79397983810e-03  4.24804364819e-03  2.64324343328e-04  2.79648895686e-03  4.11179190741e-04 -9.66032368741e-04 -7.95268751923e-03 -1.43453529552e-03 -5.05140254141e-03  5.78103148650e-04  2.69326332924e-03 -6.13307399490e-04 -1.41521891380e-03 -5.45479327345e-03  1.03854459275e-03 -2.57182496509e-03 -1.82099632092e-04  4.70442105565e-03 -1.75581342302e-03  9.29674473310e-04  1.54415920874e-03 -1.43867593649e-03 -1.84478347289e-03 -5.13320930844e-04 -3.51856388965e-03 -2.06294956335e-03  3.23468819141e-03 -2.26592979483e-03  1.86217506848e-03 -1.87775981443e-03  4.08652638047e-03  3.32848414807e-03 -4.50432600905e-04  2.94776085979e-03 -5.48085225455e-04 -2.21471741672e-03 -1.85582109510e-03 -4.49725106907e-03  3.45231227637e-04  2.19698950365e-03
 9.84021401551e-04 -2.43196767050e-03 -2.79940394383e-03 -4.26709143418e-04  1.17262645573e-03 -2.15765813224e-04  1.73552647877e-03  2.79115694243e-03 -2.30623360752e-03 -8.66896482218e-04  1.44722543380e-03 -2.97606677989e-03 -2.56162250489e-03 -3.02769615935e-04  7.76902475565e-04 -2.03451219447e-03  9.84728755497e-04 -2.34289567835e-03 -1.88392905070e-03 -1.08990635673e-03 -6.92757477523e-04 -4.51265033635e-03  4.96767098300e-03  5.98609008761e-05 -3.41643649873e-03  3.72814307583e-03 -4.10051013210e-03  3.24074246604e-03 -1.08243507308e-03 -1.71358896011e-03  2.19894822197e-04 -1.70745667573e-03  4.59018179258e-04 -2.68201539777e-03  8.24440840661e-04  2.54156629638e-03  4.61634168695e-03  2.24085392722e-03  9.51349744256e-04 -1.57445572233e-03 -3.25113347115e-03 -9.33681993684e-04  2.25351359100e-03  1.68040422040e-03 -2.34259584026e-03 -1.51411733307e-03  1.46045839406e-03  3.53429551195e-03 -1.65244615805e-03  3.77633567014e-03  1.42668944426e-03 -7.00099455315e-04  2.91399076651e-04  2.04242331513e-05  3.60859306555e-03 -2.04935786950e-03 -2.58732957397e-03 -8.38464175782e-03  1.16609576300e-02  8.57922587623e-02 -9.44549555609e-03 -1.11492447877e-02  3.61288688443e-04  1.48162430814e-03  1.98449576476e-03 -9.43572415003e-05 -2.61150956986e-04  3.32238272264e-03 -5.05072553452e-03  2.29251900072e-03  1.92506512113e-03  3.49660042431e-03 -3.91011011967e-03  3.86959525375e-04 -5.06899839803e-04  1.61259072357e-03 -3.27097735008e-04  1.05897424345e-04 -1.99839275611e-03  3.12963629937e-05 -2.19367886219e-03  3.49666768171e-03  5.62143503800e-03  2.10571136557e-03  2.62164488640e-03  4.33697914743e-03 -3.36446039838e-03  2.27517629846e-03  2.47754483062e-03  2.17021739840e-03 -1.99576869602e-03  1.78230167616e-03  9.19812194345e-05 -6.25031923940e-04 -4.52884901870e-04 -3.58589963662e-03 -8.80306204552e-05 -3.32827840818e-03  4.69532495578e-04 -2.93335385722e-03 -1.01561744314e-04  8.71020591485e-04 -1.02918268344e-03  8.14360901470e-04  9.05182273977e-04 -2.03462364460e-03  2.77745058016e-03 -6.74090292194e-04 -6.14734312514e-04  1.42488793464e-03 -9.79658740988e-04  1.06095236965e-05  1.14324607637e-03 -2.21954385454e-03  6.21025986377e-04 -8.06170916479e-04 -7.50892679980e-04  8.45452053434e-04 -4.70755417052e-03  2.00303216888e-03  1.67423317164e-03 -3.94140160662e-04 -3.60548343452e-03  5.09857454385e-05 -2.34873097015e-03  3.79541643783e-03  5.82219376806e-04 -7.79365930348e-03  3.37910475745e-03  2.57278455638e-03 -2.99696954318e-03 -3.04139596117e-03 -7.17977668780e-04 -1.00491399083e-03  1.95679818515e-03  9.01636072058e-05 -6.54944973525e-04  6.81882594940e-04 -1.87918684561e-03 -2.40913136014e-03  1.79908440250e-03  1.80842422670e-03 -1.81080662127e-03  8.50611120142e-04  1.30609566167e-03  2.31897807333e-03  2.12064557357e-03 -1.23860986638e-03 -4.88837132334e-03 -3.90783473886e-03 -1.25412926449e-03  6.00069720285e-04  8.97608695584e-04  1.80435117849e-03 -2.23541208538e-03 -2.58532433708e-03  2.62833178714e-03  2.24134734296e-03  4.45865825486e-03  2.01921134278e-03  6.67292680960e-03 -4.24411257179e-04  8.55595906702e-04  4.24827127727e-03  3.72481718586e-04 -5.94864137666e-03 -5.13487184526e-04  6.04490417802e-04 -1.33920322296e-03 -4.99448957226e-03  3.66159285080e-03 -6.31692588981e-04 -2.96276960893e-03  4.25957486221e-04  4.55104201794e-03 -7.28236675386e-04 -2.24504345635e-03  1.36538447711e-03 -1.08256696772e-03  2.65540413020e-03  1.33013127100e-03 -5.41381167254e-04  1.98298562329e-03  1.65910572936e-03 -2.60264697963e-03 -8.48770185492e-04 -6.04771587819e-04 -1.62838918638e-03  1.95378796898e-03 -7.58157642007e-04 -3.30129649877e-03 -2.51253862548e-03  1.47318864495e-03  9.77996174652e-04  3.65201601580e-03 -1.07371046180e-03  2.59894254406e-06 -2.29640423298e-03 -3.23612685129e-03  1.28907281333e-03 -1.58560826834e-03 -1.23692393126e-03  4.35000981694e-03 -2.36741600471e-03 -2.22553830827e-03  2.28300952303e-03  1.83877742987e-03  1.24620847647e-04 -3.66892499626e-03 -4.03693614922e-03 -7.09840004028e-04 -7.55167158887e-04 -2.30902009340e-03 -8.44336975384e-04 -1.48388762670e-03  3.71392970488e-03  2.08141055480e-03  1.43671152724e-03  8.05008896519e-04 -3.47222256982e-03 -9.04769043204e-04  4.64197441069e-05 -3.12121680779e-03  4.51439294140e-04  6.98144983394e-04  8.51790821905e-05 -3.00688047813e-03  6.47044324645e-04 -1.96923125067e-03  1.92049554224e-03 -2.91744141113e-03 -3.29596576527e-03 -1.02084802592e-03  3.82887112616e-03  4.70869723431e-03  1.81524855327e-03  7.48148267154e-04 -2.14261779653e-03 -7.50274271311e-04 -2.59429667783e-03  2.14843889722e-03 -7.87009776974e-04  2.14600818157e-03 -9.35466546807e-04  3.36698800481e-03 -3.80277110007e-03 -4.22836763613e-03  1.13388521671e-03 -3.29286458617e-03  9.09515787976e-04  9.19247889807e-05 -8.02733140880e-04 -1.46598517265e-03 -1.80698422396e-03 -6.50955579255e-03  1.06788446163e-03
 1.14272038691e-03  5.48908135144e-03  4.48403125907e-03  1.09263465395e-03 -1.28891752471e-03  2.30603948133e-03 -3.38804857636e-04 -1.50539559342e-03 -1.38932881320e-04 -1.61546280322e-03 -4.30367512084e-03  2.36527375564e-03  3.71490788560e-03  8.51808394021e-04 -1.44367378611e-03  4.28125729004e-04 -1.40105582172e-03  2.16430414597e-03 -1.10801068984e-03 -1.31992776325e-03 -4.26953123244e-04 -8.97412983331e-04 -3.34484237570e-03  6.92169455978e-05  1.51185320672e-03 -3.55838971975e-03  4.35381204764e-03 -5.31609110411e-04  5.86556393687e-03  5.72354342145e-03 -7.45654025694e-04  4.29195788388e-03 -4.52006952271e-03 -4.41518496151e-04 -2.90453817305e-03 -8.40336294231e-04  1.82459645966e-03 -2.62643797969e-03 -2.71017146493e-03 -2.52343362126e-04 -6.84214694650e-04 -3.62467408672e-03  1.61859754918e-03  1.92821463278e-03 -3.45176935863e-05 -2.30903490011e-04 -1.81129547013e-03 -1.74267620524e-03 -1.86812380675e-03  5.72007664084e-06 -1.24945196284e-03 -2.18942548799e-03 -1.17892721362e-03 -9.35080585865e-04  1.84470314310e-03 -5.86001523300e-04  3.64416725384e-03 -1.41537693000e-04  2.10434761584e-02 -9.44549555609e-03  9.86634875928e-02 -2.18859111689e-03  1.23820191403e-03 -4.93141519778e-03 -4.86192815654e-03  6.10118902356e-04 -1.24137451014e-03  2.50140148158e-03  5.53371335104e-04 -1.76045006386e-03  1.99030403222e-03  3.07875441112e-03 -2.79223264110e-03 -3.73985059790e-03  8.52994165514e-05 -1.59923270110e-03 -6.15060834621e-03  2.89405069888e-03 -9.97545308181e-04  5.15720303596e-05 -3.14851013245e-03 -9.75173343831e-04 -4.21611737176e-03  2.94076522170e-03 -1.40044307164e-03 -3.35808266523e-03 -1.23622883378e-03 -1.71094099407e-05  4.61548412093e-04  6.26489563047e-03 -1.44897990878e-03 -7.20318387019e-04 -8.09520376212e-05 -8.10398572419e-04 -9.01292558901e-04  1.28930200505e-03 -4.20450486569e-03 -4.13635157028e-03 -4.66883983102e-04 -3.58809505093e-03 -1.72138087261e-03  3.85109513394e-03  1.12168610150e-03 -6.05880124659e-04 -2.49036774581e-03  1.38428541782e-03  2.37214428827e-04  6.63145989014e-04  3.42915493598e-03 -7.33258637877e-04  3.53531628045e-03  6.93972953104e-04 -3.33208577233e-03 -5.53347839373e-04 -7.22095437178e-04  4.41683666397e-03 -2.89156330607e-03  1.49613980729e-03 -1.61834916879e-03 -1.60311946533e-03 -3.98955558845e-03  2.19072394601e-03  2.32822850968e-03 -6.11615534701e-04 -3.19996428939e-03  3.08083683326e-03  6.38072675710e-05  2.76481994815e-03  7.72332335404e-04 -3.21249553762e-03  1.70594331091e-03  7.00925780613e-04  3.71999047940e-03  3.41639411341e-03 -4.71003771299e-03 -4.68051400285e-04  1.08909792192e-03 -1.37914901783e-03  1.93184709143e-03 -3.25620144414e-03  1.07087490558e-03 -3.88965094695e-03  3.26489421510e-03  3.43791190795e-03 -3.11988797636e-03 -5.25249422275e-04 -5.72025032421e-04  2.84498616719e-05 -1.87809052271e-03 -1.43275013454e-03 -3.13867546977e-03 -3.38725116118e-03  3.98043883606e-03  1.38065550421e-03  1.32870711365e-03  6.66583198786e-03 -2.17614895458e-04 -7.37943510176e-03 -2.60997413129e-03 -9.49682569728e-04 -2.36622452952e-03 -3.66394346429e-03 -9.31838097523e-04  1.69727920143e-03  8.21188756442e-04  1.33528185113e-04 -4.48599686443e-03  1.96411424129e-03 -1.98108697916e-03 -5.70105820176e-04 -4.11971381374e-03  7.76869102295e-04  3.13862045906e-03 -3.06281004038e-05  9.80132117339e-04  3.35907970377e-03 -2.30935598576e-03 -1.44541254948e-03 -1.85305796194e-03  3.50080502572e-03  2.90955136987e-03 -6.69929861468e-03  7.95184412034e-04 -2.22616854999e-03  1.32661164152e-05  8.61555347717e-04 -1.26820883362e-03  2.02364876576e-03  7.82806504280e-04 -1.35216113556e-03 -6.61766792265e-05  3.92966020710e-04  1.79753234830e-03  7.21286888443e-04 -2.22824060073e-03 -2.55146343384e-03 -3.70180094800e-03  2.85601346013e-04  1.00142474743e-03 -1.22733476572e-03  5.83497615604e-04  6.37533973714e-04  9.03234328846e-04 -2.27066629941e-03 -6.23335075295e-04  1.86266926472e-03 -2.67534999250e-03 -4.35771147184e-04  4.52288896231e-03  3.07777437111e-03  1.79226105216e-03  4.14110070900e-03 -1.49060763345e-03  5.29595811965e-03  4.48094070837e-03  4.53464611262e-03 -3.25977079760e-03 -3.10546904068e-05 -3.93958942772e-03 -1.48332889910e-03  2.47137498115e-03 -1.01467754895e-03 -3.16487398963e-03 -4.72076817930e-04  1.68830541477e-03  3.35721594960e-03  9.19708614067e-04 -1.43473100160e-03  2.39539228850e-03 -5.88649298786e-03  2.23295053154e-03  1.37240702719e-03 -6.41758829743e-04  2.70811831394e-03 -6.78975799521e-04 -1.79542883518e-03  2.29244407020e-03 -3.40865602605e-04 -5.32518012969e-03  1.74351027362e-03 -1.53670395136e-03 -2.20366053717e-03  2.98209106711e-04 -1.55803846464e-03  4.36922299636e-04 -2.93778953889e-03  5.01209852354e-03 -1.22229084429e-03  5.26224042919e-04  2.29754025709e-03 -9.58585689261e-04 -2.85882371655e-04 -1.16580554035e-03 -9.45916038540e-04  1.43072629235e-04  3.86573167003e-03
 3.82116209537e-03 -2.55483710803e-03  4.15824528731e-03  2.65226650029e-03  1.95499239001e-04  3.48899644429e-04 -2.66326287979e-03 -2.14229254594e-03  1.91304323503e-04  2.68051753810e-03 -2.08153220649e-03 -3.68085631173e-03  2.85064398073e-03 -1.18703886620e-03  8.19746633395e-04 -1.32159318868e-03 -6.57526623890e-04 -1.05659594650e-03 -6.49500162993e-04  6.26097273292e-04 -1.37178390730e-03  1.42201693041e-03 -1.38688330460e-03 -1.41622162769e-03 -9.62821189657e-04 -1.65846467409e-03  2.22995603032e-03 -2.01116616149e-03  1.03303278508e-04  8.61564536102e-04  4.28337935071e-04 -1.52721551237e-03 -1.71641776867e-03  4.46010030751e-03 -2.28079729227e-03 -2.01059694507e-03  2.83691677342e-03  1.97092452226e-03  3.20795899079e-03 -6.69070528886e-04 -1.13117795027e-03  3.74291552650e-03 -1.03103101344e-03  3.81593423371e-04  3.49779253230e-03  1.00829408611e-03 -1.58656800084e-03 -4.50123816320e-03  1.10358099667e-03  1.58510896937e-03  1.63553475292e-03  2.59026372295e-03  5.31857153894e-04 -2.25011816054e-03 -1.36623894775e-03  2.78344006211e-03 -5.84833796984e-04  4.50838643496e-03 -1.32680192698e-02 -1.11492447877e-02 -2.18859111689e-03  8.26008132530e-02  1.07914373779e-02  2.14055159726e-03  5.81317687936e-03 -2.94748241172e-03  7.42418767054e-04 -1.22006112717e-03  9.87207787424e-04  2.09681573718e-03  2.58466691387e-03 -4.99002469878e-04 -2.01476370359e-03  2.77682153994e-03 -3.02740263084e-03 -7.74202194446e-04  3.78976548572e-03 -9.45437578792e-04  8.92557892392e-04 -6.99059907387e-04 -2.47114557226e-04 -1.66971683091e-03 -1.41966285835e-03  6.38773794030e-04 -2.09145402083e-04 -3.88740213133e-04  1.72155058359e-04 -2.50602191750e-03 -2.56300813309e-03  2.32812040256e-03  9.72386926125e-04 -1.78069444957e-03 -6.04821315482e-04 -1.22289153733e-03  4.06731446274e-04  3.17337977089e-03 -1.53000072440e-03  1.71212701884e-03 -5.73176344481e-03 -2.14186065961e-03  1.04067725466e-03  1.69331219190e-03  7.33662573989e-05 -7.30365288724e-04 -9.77280237099e-04  1.02137699752e-03 -6.72069399036e-04  4.01095992975e-03  1.20532573745e-03  7.70382658922e-04  1.76799277261e-04 -4.88622212908e-04  1.87634220241e-03  2.71549721690e-03  9.00783062152e-04  7.94052818684e-04 -5.70904442364e-04 -2.35412201969e-04  1.06082883923e-03 -2.22438080189e-03 -1.93025383459e-03  1.15148103695e-03 -9.61386422162e-04  4.40931833246e-04  1.71167636605e-03  1.06693634054e-03  1.00740677630e-03  2.62259287722e-03  2.94589314277e-03 -8.35135671094e-04  8.32127248951e-05  6.55506911057e-04  3.74289674928e-03  8.16158314754e-04 -4.65561408787e-03  2.79606888452e-03  1.01574953775e-03  5.22159029431e-04 -1.75225948754e-03 -4.23636414189e-03  1.38161037947e-03 -1.52103498071e-03  8.73887398742e-04 -3.01047283302e-03 -4.50748596512e-04 -2.98368111210e-04 -2.23144531712e-04 -1.43701385910e-03 -9.17478358993e-04  2.60342250198e-03  1.56870330543e-03  6.96749705708e-04  2.55490531043e-03 -9.27600667757e-05 -1.69368007590e-03 -3.95710900076e-03 -1.37384744563e-03  4.87640350296e-03  2.02351461411e-03  1.84911002006e-03 -1.68471383635e-03 -1.35973776306e-03 -8.99194901345e-04 -1.80977835766e-03 -1.22108673285e-03  5.79724761802e-03 -3.96122134391e-04  1.50849773502e-03 -6.05036386140e-04  4.13938112291e-03 -1.76738326010e-03  2.05738030168e-03  1.74338992433e-03  1.03630796570e-03 -8.96825487043e-03 -4.49524045106e-04  2.80795432591e-03  5.39998883380e-04 -1.44962249593e-03 -3.97855706017e-03  2.54902442482e-05 -7.78096528589e-04 -1.28703348461e-03 -2.49300718492e-03  1.60332010780e-04  2.23980389511e-03 -1.18596947716e-04  2.45477110132e-03 -3.39714186396e-03  1.22433578979e-03  1.20460146025e-03  2.25120839385e-03 -3.82287029427e-04 -1.92402283612e-03 -2.90797280243e-03  3.63943405251e-03  2.19695253400e-03  4.35276000549e-04  3.77460766333e-03  7.63903350075e-04  7.81353904808e-04 -3.88601675040e-03 -2.69146831567e-03 -1.60961068269e-03  4.72441937233e-04  1.02924351998e-04  1.30485281912e-03  2.04202554831e-03  2.57799503730e-03  9.42169701080e-04  2.95620399199e-04 -1.47425468990e-04  2.02907588302e-03 -2.18263367724e-03 -2.84264271637e-03 -4.38382609986e-03  1.02615882435e-04  2.59402760817e-03  5.86744993788e-03  4.57375071730e-03  5.70529531652e-04 -4.45607202541e-04  5.97173056799e-03  9.80504571594e-04  1.40339618427e-03  1.81531487030e-04  2.15651700071e-03 -1.34122874000e-04  2.05853230560e-03  2.07245598551e-03 -1.30915199416e-03  3.85708314469e-03  1.57233023379e-03 -3.67054387448e-03 -3.24801214456e-04  1.17621733497e-03 -6.40947084251e-03 -1.51589151690e-04 -9.58091252958e-05  6.29403461005e-04 -1.81615946088e-03 -9.45588779959e-04  3.09948308565e-03 -2.40840845372e-03 -8.72687131684e-05  3.11389240800e-03 -2.75383371218e-04 -1.58919468235e-03  2.22870275455e-04  6.96740470569e-04  1.73923736195e-03  2.99056204314e-03  4.00680834276e-04  4.30578484832e-03  4.65235858018e-03  1.49869073991e-03
 7.25174843298e-04 -5.44127817664e-03  8.15616246894e-04  1.27154665064e-03  4.56195912934e-03 -6.47675474809e-04  1.27619781570e-03 -7.04692711484e-04 -2.80780102540e-03 -2.30458902500e-04 -4.19581418495e-04  1.57476180157e-03 -4.11537934527e-03  1.62209883022e-03  2.77693059909e-03 -2.24897121811e-03  2.18104738289e-03  2.54212652949e-03 -3.14443898695e-03  3.95912067762e-05 -1.78687699495e-03 -1.39666130762e-03 -3.34837342561e-03  5.66579377010e-04 -2.67352661271e-03  2.17313217422e-03 -6.44530760127e-04 -2.64828530044e-03 -9.19572440590e-04 -1.04317553043e-03  3.56072390564e-04  1.84373272010e-03 -1.95804905885e-03 -6.06914664790e-04 -2.45431353795e-03  9.95083029379e-04  1.29116821090e-03 -6.18799183609e-04 -2.37337855440e-04 -2.08708874199e-03  1.47342514395e-03  7.22263019319e-03 -1.40785942121e-03 -1.69318653339e-03  5.82866461708e-04  1.91282605166e-03  3.37160982042e-04 -4.72366205564e-03  1.46037669551e-03  2.11401996783e-03  2.53052998670e-03  5.85554340397e-03 -2.51010532220e-04  1.32438870963e-03  1.65815856925e-04  1.45027863724e-03 -1.82483757931e-03  2.87741842369e-03 -1.13123795155e-03  3.61288688443e-04  1.23820191403e-03  1.07914373779e-02  9.67201200662e-02 -1.03277229098e-02 -8.86794084823e-03  1.84338417659e-03 -3.30126689860e-04  2.12794485515e-03  2.53824421439e-03  1.68668825834e-03  1.83152087516e-04  5.55825768066e-04  2.51497824600e-03 -5.08138013251e-04 -2.21007978420e-03 -1.68258637504e-03 -1.02723542748e-03  1.72742596080e-03  1.43676432032e-03  1.48854624567e-03  1.38905217157e-03 -1.18409854910e-03 -3.27281570789e-03 -1.71284647211e-04 -4.17507068184e-03 -2.70461549617e-03  1.29133843117e-03 -3.11366563911e-03  6.16339331952e-04 -4.59605676325e-03  3.49012837465e-04  1.65218824288e-04 -3.06211408206e-03  1.05523214757e-03 -1.93148512167e-03  1.46791031235e-03  8.66976439019e-04  1.56505200889e-03 -5.35964924065e-03 -4.26974813315e-03  1.13009934345e-03  5.60527575688e-03  2.69074914335e-04 -4.06844609436e-03  1.70076331180e-03 -3.86068220279e-04  9.98061342606e-04  2.19623001493e-04 -2.63588478527e-04  7.50577924099e-04  3.30388210705e-03  1.32174276671e-03  7.03107828713e-04  2.34109978566e-04 -9.59639405576e-06  5.93447919769e-04 -2.45380550825e-03  1.75201650487e-04 -2.52126468579e-03 -1.37888292355e-03 -3.03669726823e-04  1.16481165279e-03 -5.99307343903e-04  4.20600139103e-03 -5.28187499356e-04  2.60278432146e-03  6.21731794273e-03 -4.84124710232e-03  3.84178706099e-04  6.16260511476e-04 -1.76820014328e-04  1.02092815141e-03  6.58428715862e-03 -7.27450634655e-05  4.70828399243e-03  2.26438925299e-03 -1.98187917461e-03 -6.50985337880e-03  1.51538803423e-03 -6.21955963928e-03 -1.41217821505e-03  3.05775118255e-03  1.28114201967e-03  3.73336386583e-03  6.68284241982e-04 -1.02126744527e-04 -3.71563433931e-03  4.27192469581e-03  5.47456342734e-03  1.30798015162e-03  1.04530951839e-03  1.39747209880e-03  1.33161883706e-03 -6.97821133496e-04  2.36210301235e-03 -7.30050938454e-05  4.00394482112e-04 -8.96647361910e-04 -5.48328103412e-03  2.24075233931e-03 -1.10853646651e-03 -4.18740717831e-03 -3.91186744902e-03  4.35324733221e-04 -4.97394577646e-03 -1.32468303914e-03  3.32647305459e-03 -1.35445771792e-03  9.67282048776e-04  4.04488967813e-03 -2.70744414859e-03  2.10013020348e-03 -2.33530187880e-03  4.48811109617e-03 -3.57389753129e-03  1.49562169334e-03  7.95273323670e-04  1.58560726110e-03  2.07897244039e-04  5.97503831295e-04  2.53417914548e-03  6.27697138080e-04 -1.80959067779e-03  5.24862396633e-04  2.61453983552e-03  3.40525626671e-03 -1.02459986622e-03  7.09668107758e-04 -8.92549428045e-04  3.40906485198e-04 -1.10425030087e-03  1.97464369284e-03 -1.23623731893e-03  3.30958742909e-03 -1.58734358285e-03 -2.16484227027e-03  1.41507701212e-03  7.60346319942e-04  1.30878542389e-03  1.46029284092e-03  3.43712387910e-04  2.18484476228e-04  1.51699991324e-03  2.64647459556e-03  1.25775912597e-03  2.93774184430e-04 -2.62624897043e-03  1.65564040822e-03 -7.87137337864e-04 -4.52468218173e-03 -2.03742928867e-03 -2.23200764054e-04  1.10527594800e-03  8.65558557330e-04 -4.03182888260e-03 -1.24835731401e-03 -2.14882541758e-03  2.30873956543e-04  7.15356821465e-03 -4.34863191643e-03 -2.08189726302e-03 -2.27998384746e-04  5.80735360767e-03 -7.97535146813e-04  2.14312779209e-04 -1.02265645600e-03 -2.48648112949e-03  1.95404051693e-03 -8.87009218862e-04  5.26347006583e-03 -2.09698455417e-03 -1.48460068445e-04 -1.94028669231e-03  1.72318385551e-03  6.89157088764e-03  2.10805433519e-03 -2.01843058869e-03  3.03462862539e-03 -8.03493032293e-04  2.78179120039e-03  7.71014946443e-03 -8.79796591508e-04  1.45880854981e-03 -7.48574496859e-04  5.93822960543e-04 -3.50911259901e-03  1.87653788950e-03  5.60921476671e-03 -2.04244272092e-03 -7.89890161213e-04  2.26425729183e-03 -6.57873460145e-04  1.35494086649e-03 -9.38162040673e-04  2.88854900271e-03 -2.85499210071e-03
 1.55508461172e-03 -4.13447104408e-03 -4.68538545995e-03  2.90000416171e-05 -1.11521926582e-03 -3.91380487611e-03  2.01278135947e-03  1.69993501246e-03  2.96953384441e-03 -2.98372999733e-03  2.28782394462e-03 -1.40106873199e-03  4.23173178933e-03 -3.39891383297e-03 -1.63705836143e-03 -1.91191974472e-03 -4.45298131358e-03  2.16400222321e-03 -8.38700207408e-03  2.48395154053e-03 -3.80350576077e-03 -2.14214096032e-03  3.72927069604e-03 -2.84406974623e-03 -3.66266760958e-03 -4.01469413511e-04 -1.67438488826e-04  4.93677880365e-04 -3.05046869667e-03  3.30765303051e-04  9.44892679562e-04 -5.32949771930e-04  3.48359256063e-03  2.19784270432e-03  3.12510239069e-03 -9.19922896320e-04  5.27061407637e-04  3.71392659418e-04  6.32149952949e-04 -2.82475352196e-03 -3.62667930503e-03 -6.73532967826e-03  2.91498472944e-03  2.95796819230e-03  1.60342063931e-03  7.30519479614e-04  8.29478266761e-04 -7.44840428789e-03  5.13242584327e-03  1.38680108182e-03 -2.55758284255e-03  8.72419082122e-04 -1.40778770946e-03 -8.99546936451e-04  7.16993763832e-03  2.50455218371e-03 -7.25953896299e-04  2.53421096790e-03  3.88779406617e-03  1.48162430814e-03 -4.93141519778e-03  2.14055159726e-03 -1.03277229098e-02  1.08571794731e-01 -4.42688130612e-03 -7.70989710325e-03  7.08686662804e-03  2.24863537908e-03 -9.11298835353e-03  1.62097269465e-03 -5.78703486951e-03 -5.63825905708e-03  1.43334973908e-03 -4.34985806490e-05  1.48215229618e-03  3.38637917886e-03  6.63382619550e-04 -9.71995968279e-04 -1.71479628461e-04  4.88651428573e-04  1.34690131067e-04 -3.35362268622e-03 -1.37424536860e-03 -2.99313195781e-03  2.42714659022e-03 -2.69419962760e-03  1.65736510110e-03 -2.62616370978e-03 -1.15132087880e-03  1.61223995434e-03  3.37856364896e-03 -2.76220954633e-03  2.02860077161e-03  1.13128549296e-03  1.85986165819e-03 -5.27747525738e-04 -1.41019058417e-03  1.16180645622e-03  1.41789986783e-03 -1.81174523929e-03 -2.75836512313e-03 -2.50914062747e-03  5.12396542500e-04  2.24433784233e-03 -3.19654081704e-04  1.63804644511e-03  1.51935622426e-03 -6.53533419232e-03  8.16708396395e-04 -9.35106857214e-04  5.29634427106e-03  8.87500920750e-04  2.42448363973e-03  3.28716650992e-03 -6.18425504892e-04 -2.63771838220e-03  1.27991782408e-04  6.94834256788e-04  4.54058347338e-04  8.38337361922e-04 -3.19984763685e-03 -3.85683561717e-03 -5.50723042814e-03 -4.57418423449e-03 -1.97222150152e-03  3.70148621848e-03 -8.91507428372e-04  2.04332915486e-03 -8.11632055514e-04  2.17155243066e-03  2.57616792152e-03 -2.15346871091e-03  3.94630402132e-03  3.06438699071e-03 -9.46547270143e-04 -2.82114616925e-04  7.30359464365e-04 -1.28495031444e-03 -3.19818508541e-03  4.00670140849e-03 -6.11178188788e-04 -6.67953384889e-03  2.69567578172e-03 -2.65866274378e-03 -1.23500770340e-03 -1.48678981643e-03  2.27747866377e-03 -3.13273733978e-03 -5.78049761569e-03  1.61238865871e-03  3.39104846329e-03  9.38381071575e-04  1.70031520529e-03  1.91473450167e-03 -1.89730811493e-04 -8.96088196373e-04  2.39188983595e-03 -3.17065961041e-03 -1.39704918196e-03  4.86745004103e-04  2.56061947584e-03  3.24516003725e-03  3.51576015827e-03 -6.20478461426e-04 -2.80552924158e-03 -3.00054073251e-04  2.32414593002e-03  5.66708435553e-03 -3.34548777363e-03 -2.10845947646e-03 -2.74970741840e-03  2.24995978242e-03  1.98723826259e-03  2.11489100467e-03  6.12275051171e-03  2.97694695182e-04  9.89424444706e-04 -3.91341205605e-03  3.52193330692e-04 -3.60173987765e-03 -7.75559839815e-03  9.03454272404e-04 -7.38657717721e-04 -5.09755819727e-04 -4.03994128926e-03 -8.26099228613e-04  2.27429751896e-04  1.25928860883e-03  2.89626984267e-03 -1.81944849456e-03  3.02909642273e-03  1.21842503453e-03  5.46527780695e-03 -7.67786530301e-04 -9.72755256952e-04  1.56966780494e-03  2.60101567498e-03  3.58646146018e-03 -3.14596448122e-03  1.28763753182e-03 -3.94369631246e-03 -6.89951955602e-05  7.77927412730e-04  1.88176720367e-03 -4.17609834226e-03  1.64152746501e-03  3.46992872497e-03 -3.56257748063e-04  5.10558050149e-04  1.65049045081e-03 -2.11914041193e-03 -1.97399825814e-03 -2.47371091828e-03 -1.16561732638e-04 -8.58396994196e-04 -2.16860901126e-03 -2.22851566806e-04 -7.36283725919e-03 -2.19173852591e-03 -4.40036657945e-03 -2.79546051979e-03  3.40219928995e-03 -6.59385893268e-05  2.31983434979e-03  1.02292947358e-03 -2.71473123279e-04  1.55755090635e-03 -1.58989229577e-03  6.18532519301e-04 -5.90272743319e-03 -3.19882840491e-03  7.60993664579e-04  8.09600468142e-04  2.56902408401e-03 -3.23023938273e-03 -2.52676524825e-03  9.07801981132e-04  2.57131215826e-03  7.01739326285e-05 -6.87065958731e-03 -7.46203474827e-04 -1.07004055314e-03  1.21965932892e-03 -1.97453650787e-03  1.98209301984e-03  2.71602640404e-05 -1.88531494839e-03 -5.60773518360e-03  5.80802131082e-03  8.73679764717e-03 -6.07483740742e-03 -7.75808305696e-04 -3.56515149043e-03 -6.67325278364e-03 -3.10899240307e-03  3.14050623064e-03
 6.28736966799e-03 -2.44297421211e-03  3.24949940518e-03 -4.60969633039e-03 -4.27124862967e-03  6.12821567020e-04 -1.76321714636e-03  4.62700244495e-03 -7.58587598014e-04 -4.07685232310e-03 -3.62682391340e-03 -3.51726342254e-04  2.51476988883e-03 -2.02383236353e-03  8.97655562936e-04 -1.23115142132e-03  3.37229172118e-03 -1.70919003144e-03  9.36751401844e-04  1.88483805084e-03  7.23069335162e-03 -1.79935439745e-03  1.20896960809e-03  1.32140770199e-03 -5.13393793817e-03  4.46904701139e-03  5.67259964469e-04 -1.10076819820e-03  8.63333484331e-04  2.97551687441e-03 -1.24093687162e-03 -1.14963630203e-03  7.87548985666e-04  3.60083655871e-03  2.25404519460e-03  1.64056086286e-03  1.47419125326e-03  8.05816283351e-04  2.88881102636e-04  1.45028646527e-03  9.40579348798e-04 -7.10390908554e-03  4.12391442726e-04  4.88417704531e-03  8.62891305007e-04  8.58398089928e-04  4.39281391523e-03 -8.81692247715e-04  2.21199901587e-04 -4.82954831995e-04 -2.47017247614e-03 -2.48209796673e-03 -1.20243838030e-03  2.51057814515e-03 -1.08451198635e-04  4.47335335111e-03  2.12904562626e-03 -3.15375651888e-03 -5.55845661907e-03  1.98449576476e-03 -4.86192815654e-03  5.81317687936e-03 -8.86794084823e-03 -4.42688130612e-03  9.68845964737e-02  8.92406455681e-03 -1.22830381995e-02  2.48481800695e-03  2.43982376753e-03 -3.17247527117e-03  4.44743744456e-03  2.46487771914e-03 -1.38701115892e-03  1.14712562043e-03  1.80130871979e-03  2.86852252892e-03 -4.06102738120e-04 -6.12124229140e-04 -3.49540695461e-03 -1.34449840192e-03 -9.09369079222e-04  1.47373793653e-03  5.41441000119e-03  1.51611171443e-03  4.35550216018e-03 -2.19746814699e-03 -2.68896945946e-03  4.46862455409e-03 -2.99274126042e-04  2.99563699044e-03 -1.57149256771e-04 -2.17987815987e-03 -8.50635554554e-04  2.95328423896e-04 -1.37601375377e-03  1.61755641922e-03 -2.70386254864e-03  1.94889651686e-03  1.37889313501e-03  3.47847282635e-03  1.06350248984e-03 -3.41737495595e-03  6.48684842155e-03  8.80219727292e-04 -7.65632710932e-05 -5.31155369353e-04  1.17781970466e-03  3.50303843823e-03  1.49349322005e-03  1.47560733104e-03 -5.38450025235e-03 -2.61426588193e-03 -6.51815622670e-04 -6.50241506961e-04 -3.06197410800e-03  2.86509363235e-03  1.15276969064e-04 -2.78480081327e-03  2.32569236276e-03 -2.30350144350e-04 -1.52743150240e-03  4.08467175730e-05 -3.97172659034e-03 -8.47621161573e-05  2.90404025307e-03  4.83042435141e-03  1.84732085525e-03  6.08849925806e-03  2.81164004899e-03 -4.14090565549e-04  3.67608907834e-03  3.69400119242e-04 -4.65919903711e-03 -1.03208093785e-03 -3.88462539658e-03 -1.39410257788e-03  1.71792815549e-03  2.21098248765e-03  8.80413416506e-04  2.04251161391e-04 -1.39696385903e-03  2.33343001648e-03  2.43636740774e-03 -3.19363836479e-03  1.56530028322e-03 -3.82522606814e-04  1.90386952917e-03 -2.23022143036e-06 -2.18828977267e-03 -1.82231062827e-03  8.17775071494e-04 -1.92807956646e-03 -3.98275876659e-03 -2.41984729587e-03  2.89096626178e-03  1.39741862442e-03 -4.08564367392e-04 -1.51204002537e-03 -4.88364017808e-03  3.75747537941e-03  4.39171840539e-03 -1.76767598238e-03  7.83391469567e-04 -2.90386089379e-04  7.69125706751e-04 -7.83449793676e-04  2.50525278811e-03  1.40236580720e-03 -3.85614212878e-04 -4.76687166265e-03  4.05555986600e-04 -3.30968889967e-03 -1.16679105870e-03 -1.90873535147e-03  2.11338196963e-03  8.68900158153e-05  9.17513483890e-04  1.69019543503e-04 -7.59485309004e-04  1.43953032175e-04  1.45543957900e-03 -2.76539728643e-03 -1.26842844900e-03 -7.23837461105e-04 -3.78465413399e-03 -1.60569809507e-03  5.73304157954e-04  2.42365213970e-03 -7.27985986281e-03  3.43926074856e-03  8.20668532852e-04 -2.06952340292e-03 -1.81759665719e-03  1.51771286372e-03  1.99717359568e-03 -2.26553205925e-03  9.92911198380e-04 -2.11050083680e-03  6.55647586212e-04 -6.33416801173e-04  1.59906090215e-03  4.44785094727e-03  9.33401951202e-04  1.25004108430e-03  3.44473808271e-03 -7.63989962410e-04  5.73786100761e-04 -2.80863703583e-03 -2.18550464320e-04  1.75909029256e-03 -1.03629408839e-03 -3.84482773988e-03  1.00799178154e-03  1.79782345240e-03 -1.02475514362e-03 -1.52200022252e-03  3.50132535120e-03  5.02588844413e-03 -1.13239774654e-03  6.87367914650e-03  4.92586635259e-03  4.83440722321e-04 -2.19355158918e-03 -3.24758804970e-03 -4.05472548567e-04  3.09314171380e-04  1.57053179590e-03 -6.51674890521e-04  1.83168932182e-03 -2.88736862068e-03  7.33776589571e-03  5.19870088895e-04 -6.30721699730e-04 -3.51734645981e-04 -3.96619894553e-03 -3.59500918723e-03 -4.61149901344e-03  3.52114613149e-04  1.47474865142e-03 -1.10665487253e-03  2.54586979279e-03  1.67631359466e-03  5.64344302142e-04  1.91181976199e-03 -4.07864684550e-04  9.71619508667e-04 -1.71290528052e-03  5.59604346954e-04  1.64498457122e-03 -4.82434871072e-04 -3.70986831544e-03  4.07894787198e-03 -1.39123259973e-04  2.19180719363e-03  1.62272316595e-03  6.98688810909e-04
-1.24592072130e-03  3.47697399091e-03 -1.44269639493e-03  1.95496514610e-03 -1.01331125281e-03  1.68820292989e-03  6.96336203552e-04  1.70905243609e-03 -1.11723468545e-03 -2.55667691505e-03 -3.85589601024e-03 -6.05697219225e-04 -4.09099420361e-03 -1.09920621944e-03 -3.52405782200e-04  5.81024081008e-03 -1.32478304519e-03  6.90873249266e-04  6.26188577898e-03 -2.66029500202e-03  5.75976649622e-03 -2.50825730579e-03  9.50797059035e-04  3.95867272919e-03 -1.11960628332e-03  1.68838147182e-03 -9.74917007996e-04 -1.47321688095e-03  4.80799686803e-04 -8.64961189212e-04  8.85814228793e-04 -1.43075209192e-04  1.15604571030e-03 -8.16835627763e-04 -4.29122667226e-03  3.35544111299e-03 -1.24567865168e-03  3.68795757354e-03 -3.18197447826e-03 -2.48080399703e-03  3.95901080901e-03 -1.98934654256e-03  4.90948367211e-04  2.30165993687e-03  9.53920048110e-05  1.03076565268e-05  4.97944600127e-03 -2.66749602663e-03 -2.99187562577e-03  1.29649012411e-03  4.35551944323e-04  2.85373997970e-06 -6.79261724274e-04  2.85021897007e-03 -1.34169080211e-04 -7.77531349925e-04  2.59382792774e-03  1.31387434605e-03  1.43879740364e-03 -9.43572415003e-05  6.10118902356e-04 -2.94748241172e-03  1.84338417659e-03 -7.70989710325e-03  8.92406455681e-03  8.41348626283e-02 -1.42163554978e-03  5.91893933608e-03  4.06669464728e-03 -2.37469672512e-03  2.33940765423e-03  3.00388995005e-03  1.07467307989e-03  1.72666488791e-03 -2.05528790170e-03  1.36811193084e-03 -3.40257374841e-03  1.83242767123e-03  3.21245584502e-04 -1.27983281031e-04  3.60916404581e-04  5.35556236460e-04 -1.68590174673e-03  5.74204417354e-03  7.33006304554e-04 -7.79964602768e-04 -7.77533491834e-04  9.57589591449e-04  1.10929502455e-03 -2.09109939987e-03  2.24547360518e-03 -1.63937962670e-04 -3.79083028890e-03 -7.32287344406e-05 -5.94428687639e-04  2.39194356477e-03 -3.04657050826e-03  2.89378717067e-03  2.32017812783e-03 -1.72264296181e-03  8.80472905429e-04  7.08336390993e-04  1.16699632842e-03  9.91289118618e-04 -1.65969312987e-04 -5.05528833672e-03  5.94221253679e-03  3.67677981233e-03 -1.20734464612e-03  2.55801004848e-03 -2.36379670852e-03 -1.93737735261e-03 -2.30366975895e-03 -2.09879637629e-03 -2.33792049429e-03 -1.21381931427e-03  1.18817282578e-03 -2.09017622001e-03  2.74375026529e-03 -2.13983287345e-03 -4.55818095011e-03  8.99819474311e-04 -4.72643062896e-04  6.81769134888e-04 -3.28547471630e-03  7.36482507648e-04  4.02179841060e-04 -2.99093281340e-03 -9.92630995954e-04  1.78502729486e-04  2.21842042960e-03  9.08772100337e-04  2.24764577772e-03 -1.53100191600e-03 -7.21183961200e-04  1.31895244097e-03  2.59153071998e-04  4.46592805215e-03  1.65542878835e-03 -6.51484960761e-04 -5.44142221798e-04 -9.61660834925e-04 -6.41940002529e-05 -3.86627313423e-03  1.18509893838e-03  1.23777432612e-03 -3.68412304565e-03 -8.62270889145e-04  7.24321703417e-04 -4.41536832287e-04  1.72153921481e-03 -3.53426281145e-04  1.53362965630e-03 -1.36907545471e-03  1.23794481445e-03  3.66706556630e-03 -4.28615106480e-03 -7.86866629425e-04  4.31381090622e-04  2.20627449259e-03  2.67219355242e-04  2.76894491088e-03  4.81823835279e-04  1.75154058963e-03 -8.43193713742e-04 -3.85328913738e-04 -5.51353428369e-03 -2.19357529210e-03  3.46312396828e-03  6.54432253212e-03 -6.09713166782e-05  6.54934833119e-04 -1.42396773581e-03 -1.81857823800e-03  5.07031551349e-04 -1.06275809965e-03 -1.41193388393e-03  2.90216157618e-03  4.50427425744e-03  4.34058414535e-03  2.91856251152e-04 -1.46123694915e-03  1.52695897904e-03  1.10613230864e-03 -1.31116941926e-03  1.03883724360e-03 -3.48209086627e-03  1.03576143009e-03  9.07183680425e-04  2.55325584296e-04  9.17866343252e-04 -1.21457634226e-04  1.06024777465e-03 -7.13746491214e-04  2.11383864119e-03  8.34064147610e-04  1.43948978334e-03  2.03228858403e-03 -4.17122696919e-03 -1.99739763449e-03  8.62419752590e-04 -1.01047091471e-03  3.94718393119e-03  1.26040498145e-03 -3.03353974031e-04 -6.62314296753e-04  6.32145882116e-04 -4.01276712006e-04 -6.58985879877e-04 -7.75592210137e-04 -3.86907253069e-05  9.09891258759e-04  6.45626385585e-04  2.10565165357e-03  3.59296829967e-03 -2.66575156603e-03  2.28544028109e-03 -4.73928196567e-05  8.78916463089e-04  1.51064753444e-03  3.51618001666e-03 -9.32653123023e-04 -9.48657755263e-04 -1.42052520744e-04 -5.08885049376e-04  7.54721015083e-04 -1.23797767542e-03 -1.91002790145e-03  1.72441475474e-03 -4.08876609536e-04  4.47406964989e-03 -3.18711627910e-03  1.31306000096e-03 -2.38164843827e-03 -2.96222864980e-03 -2.79093876384e-03 -1.18248515255e-03  1.20334989235e-03 -5.76831688588e-04  2.38289511001e-04  2.03261386023e-03 -4.13660943086e-04 -9.00880778578e-04 -2.93632044555e-04 -5.72335512593e-03  9.82542802772e-04  6.13954571379e-03  3.68784209511e-03 -5.27943114248e-03 -9.52486458216e-04  1.20394435371e-03  2.31919629345e-03  2.34803811749e-04  1.83759590863e-03 -4.61944465124e-04 -3.28199809200e-04
 1.65740246408e-04 -1.06337376300e-03 -7.80362229655e-04  2.97479108627e-03  9.04510521075e-04  1.12203980911e-04  2.30867606850e-03 -7.54911756242e-04  3.20134470610e-04  4.06134937887e-04  1.56204624652e-04 -2.16279342038e-04  1.93032766264e-03 -1.21471646508e-04  2.23543877156e-04  1.68855653508e-03 -9.79486840153e-04  2.29989777466e-03 -4.00083061313e-03 -4.36092227272e-04 -2.32963009045e-03  5.44927750165e-04 -4.48473141012e-04 -2.52744903536e-04 -7.49385419645e-04 -8.56827765930e-04  7.48640245999e-04  2.30856431282e-03 -1.44403366261e-03 -1.53546510221e-03 -4.02196676516e-04  2.26483092787e-03  1.43292706464e-03 -1.23772817226e-03  1.08629710084e-03 -1.20369475981e-03 -1.32734273784e-03 -2.26316699966e-05  5.02335353590e-05 -3.34099304268e-04  1.26772445068e-03 -9.79297612049e-04  5.12338811632e-04 -2.22683330664e-03  6.39185616077e-04 -2.42004183518e-04 -8.37017215158e-04 -1.24734214414e-03  9.16816938289e-04  6.15701973457e-04  1.68071202754e-03  1.61310641363e-04 -8.04534418576e-04  4.46289030135e-05  1.93383066103e-03 -2.21656230833e-04  1.29063273088e-04  1.09427771566e-03 -1.14648801116e-04 -2.61150956986e-04 -1.24137451014e-03  7.42418767054e-04 -3.30126689860e-04  7.08686662804e-03 -1.22830381995e-02 -1.42163554978e-03  3.99415317606e-02 -7.75464630868e-03 -6.27949198180e-03  2.77119432686e-03  2.03860245634e-04 -9.15416038157e-04  1.06246174660e-04 -2.54230786828e-04  1.37394528417e-03  2.99067979032e-04 -4.45713788539e-04 -1.02022089720e-03 -1.77216138245e-03 -3.16782609729e-04 -9.74581424431e-04 -5.38217502972e-05 -1.45878503301e-03  4.86198434833e-04 -1.09385148876e-03 -3.18573207423e-04  2.69944131065e-03 -2.68407258416e-03  1.95223428901e-04 -2.17036522923e-04  9.20958869337e-04  1.02171930405e-03  2.10095905900e-04  1.81048523923e-04  4.40199676715e-04  4.72594729956e-04 -2.37286360202e-03 -1.68103641157e-03  1.50114106768e-04  8.03217827448e-04 -2.95244846337e-04  4.99367945281e-04 -8.21996139973e-04 -2.09825681659e-04  6.16056142582e-04  3.58754953944e-05  3.94534881958e-04  1.30639893988e-04 -1.43726773698e-03 -9.76578237283e-04 -1.12473731568e-03  2.44313114831e-04 -1.13138277705e-03  4.17559279750e-04 -2.29079671479e-04  2.74122887967e-04 -5.48166322212e-04  8.41642434947e-04  4.76410549084e-04  2.95768866715e-04 -1.71426976588e-04 -9.55086872834e-05  1.17059677287e-03  8.58795953403e-05 -2.63594359359e-03 -1.07788371561e-03  3.49370075480e-04 -3.43775756283e-03  8.76175841538e-05  2.22579609164e-03  3.94077293813e-05 -1.89176727285e-03  2.52598363433e-03  7.84280301400e-04  8.18685371667e-04  2.41833106700e-04 -6.69844128478e-04 -2.23877089331e-04 -1.75869829179e-03  3.46048353510e-04 -8.69298837367e-04 -2.05082937166e-03 -4.97951688155e-04  9.17598053890e-04 -1.62030852770e-03 -9.14156645828e-05  5.21153321162e-04 -1.95662520701e-03  2.75603034337e-06  1.67851027132e-03 -4.22333481375e-04 -2.06635052946e-04  1.61816232154e-03  1.00837545441e-03 -2.01524767625e-03  1.74288759362e-03 -6.72717669624e-04  1.22853311494e-03  2.31063275656e-03 -4.20191810429e-04  2.25836130307e-04  1.47022968281e-03  8.78077891785e-04  5.60658568768e-05  1.07156737062e-03  1.57207263916e-03  6.52648882821e-05  1.61721645112e-04 -7.81816411512e-04  2.10749715938e-03  5.05237865695e-04  2.30431607616e-03  8.27142301115e-04 -9.74580086069e-05  7.26604046772e-04 -3.04611692676e-04 -1.07078757756e-03 -1.34566471247e-03 -7.49906006648e-04 -1.93857836988e-03 -5.93083228645e-04 -5.21257626820e-04 -3.12280917866e-05  1.90627256038e-04 -1.80135993949e-04 -4.70469097723e-05 -5.05466758205e-04 -8.82478175584e-04  6.56711793277e-04 -1.67597870278e-03 -1.74467698641e-04 -7.89468503833e-04  9.55963696324e-04 -1.85502964273e-03 -6.14038473938e-04  1.46081571377e-03 -6.57260948673e-04  3.37122051068e-04 -1.65324293861e-03  1.31122739408e-04 -1.36468133550e-03 -2.29248369678e-03 -5.31663973010e-05 -3.78708862125e-04 -1.24497649707e-03 -9.17406306431e-04 -3.84648774984e-05  9.34353894711e-04 -1.95607590110e-03 -1.03260384585e-03 -8.59341487625e-04  1.15956126646e-03 -1.13708209179e-03 -9.33139213183e-04 -8.20276248902e-04 -6.63992267751e-04 -1.63543617798e-03  1.35645729616e-03 -1.83229396010e-03  5.09013596607e-04 -4.20310549291e-03 -1.45496665333e-03 -3.05359833749e-04  2.21406393786e-03  5.03638753666e-04 -5.10433642818e-04 -1.21775835839e-03  9.42213116722e-04 -9.54177384532e-05  1.14626621418e-03 -5.19783154392e-04 -1.16255307475e-03  3.18946687141e-05 -1.50802144067e-03  1.12762161320e-03  1.41947524285e-03 -1.59955982287e-03  6.02984542860e-04  3.02610881993e-04  4.20752198028e-04 -2.99469033145e-04  2.90342015011e-05 -5.16085594891e-04  6.63391426932e-05 -9.04358769685e-04  1.54792882634e-03  7.58986847489e-04 -6.47154469511e-04 -1.72034853423e-04  1.16330669687e-03 -2.41802288922e-04  4.02254590237e-04  6.15903342279e-04  7.24771666766e-04  2.86937333789e-04  1.90046147754e-03
-8.47884826183e-04 -7.80984935879e-04  3.80759761062e-04 -3.94497466667e-03 -2.14805974671e-03  1.10897117662e-03 -1.28844256760e-03 -1.95776970863e-03  3.62350795087e-03  4.00730202045e-04  1.20793461611e-03  3.00503791715e-03 -9.49494369855e-04  1.45099263876e-03  1.03930794653e-03 -3.22091665493e-03  2.24029617850e-03 -3.14769912550e-03  4.48648889960e-03 -2.51475066078e-03  1.34476792918e-03 -3.00851842761e-03  1.89179238757e-03 -3.51274913479e-04 -1.12971198437e-03 -1.10632875061e-03  5.72766792416e-04  1.09627163287e-03 -1.14124168659e-03  1.18290619549e-03 -1.91366076325e-04 -3.43962378622e-04 -1.42430892327e-03  1.74073478369e-03 -1.45431601773e-03  1.60964699642e-03  8.64545952606e-04  3.58318770631e-05  1.07637293601e-03  6.13678331150e-04 -7.29707278351e-04 -1.55653436348e-03  1.09769972350e-03  2.62553798620e-03  1.88437563475e-04  1.47569204473e-03  2.82566732301e-03  8.06992582073e-04  1.81876750216e-04 -3.25912911283e-04 -2.02142301869e-03 -3.40831720901e-04  3.30253383182e-04 -1.21534814951e-03  3.67128786850e-04  1.95715179053e-03  2.20129996391e-03 -9.74997739872e-04  2.35582632787e-03  3.32238272264e-03  2.50140148158e-03 -1.22006112717e-03  2.12794485515e-03  2.24863537908e-03  2.48481800695e-03  5.91893933608e-03 -7.75464630868e-03  7.05950982368e-02 -8.98363516887e-03  4.33804410029e-03 -2.32878252352e-03  1.64337925511e-03  1.26879464987e-03  4.21817992389e-03 -1.63366130566e-03 -1.28898771850e-03 -1.28060330456e-04  1.06416312270e-03  1.68905864399e-03 -1.80566527768e-03  1.83515529106e-03 -1.80310172749e-03 -9.57328807716e-04  2.66734068322e-03  5.34098052962e-04  4.29890225923e-03 -1.62112055896e-03  1.95217797226e-03 -1.86656600573e-03  1.64100201851e-03  8.34893400887e-04 -1.10480818585e-03 -2.47098048551e-03  1.47834116512e-03 -3.37732088668e-04  2.11433203171e-04 -8.38139149499e-04  1.77590821321e-03  2.09400017746e-03 -7.25414210132e-04 -1.31472497515e-03 -6.90185622476e-04 -3.71672951318e-03  2.58126690441e-03 -2.11304786606e-04  1.02981560715e-03  3.36913420845e-03  4.27692710975e-04  9.46529775300e-04  2.62987871100e-03  1.28991548439e-03  1.64608766125e-03  7.55618500315e-03  1.17189568928e-03  1.88401752857e-03  4.53736183508e-05 -1.84852243056e-04  1.07766652411e-03 -2.63965327650e-03 -1.53983355162e-03 -3.77816005045e-04  4.98863695296e-04 -1.47001704997e-04 -2.07435799292e-03  1.82802330300e-03  1.21418071494e-03 -4.09958098185e-03  1.28775051954e-03 -8.34687484507e-04 -8.11110295756e-04  2.54266851311e-03  1.07712600660e-03 -5.91897399092e-04 -4.15419208256e-04 -3.70472110347e-03  6.58191568322e-04  2.16554699294e-03 -1.62897241937e-03  2.02964945019e-03 -1.18209591196e-03  2.20165318070e-03 -2.67709327945e-03  2.77343960037e-03  2.15598563659e-03  4.87173404711e-04 -6.57329398286e-04 -5.97142927318e-04 -2.26551406105e-03 -1.63551137184e-03 -2.32161462630e-03  1.62333389575e-03 -4.66678334419e-04  1.26650740076e-03  4.38934168478e-04  1.29410383908e-03  6.89380468976e-04  1.20397407987e-03 -3.31063604790e-03 -2.67036322876e-04  1.16240749462e-03  1.13746837630e-03 -7.52466658173e-04 -1.39478660465e-03 -5.21487466159e-04 -2.80368632787e-04  6.47977268651e-04  1.30236333591e-03  2.41989597910e-03 -6.98551447413e-04 -2.87874125727e-03  3.17960069638e-04 -1.30457791408e-03 -2.82945546740e-04  2.46543072705e-04  2.40408975354e-04 -1.07659677625e-03 -4.07798736484e-04 -2.24599577659e-03  7.57542374383e-04  3.93389232753e-03  3.73514938899e-03  2.94093480514e-03  1.19816780261e-04 -5.46082430868e-05 -1.34285894055e-03  3.49676337740e-04  2.07886007364e-03  5.26892580107e-04 -9.64983445614e-04  3.22293955665e-03  2.16814275880e-03  3.30575672586e-03  1.01898695136e-03  3.72171653794e-03 -5.39061082470e-04 -2.07031602490e-03  1.14297038291e-03  8.47568183005e-04 -1.80243301093e-04 -2.27761424861e-03 -1.03681031478e-03 -3.58512153330e-03  3.16135453017e-03  3.45569190106e-03 -2.28224232934e-04  7.77531236978e-04 -1.63203334546e-03 -1.01458927734e-03  1.42073726044e-03 -2.23198435638e-04  2.03855546068e-03 -2.42653104489e-03  1.40762675999e-03  4.22664491047e-03 -3.11660843824e-03  8.89628963275e-04  1.92659576465e-03 -2.25842979804e-03  1.22685856858e-03 -7.05603753849e-04  6.91684864192e-03 -3.72354525279e-04 -5.83010377088e-03 -1.63638833382e-03 -1.56852458632e-04  4.87991028167e-04  1.06015323135e-03  2.11644285981e-04 -2.53947631951e-04 -1.46894763321e-03 -1.76985008255e-03 -1.60804470061e-03 -3.06971683608e-04 -1.30056352791e-03 -1.93715350439e-03  2.25438318493e-04 -2.18492051974e-03 -3.96835552121e-03  2.11137525414e-03 -1.33939566835e-03 -2.01890008062e-03 -3.18909510148e-03 -5.12218656585e-04 -1.97350859380e-04 -6.62901550517e-04  5.98754386826e-04 -1.55735018792e-03  9.64221308151e-04  2.47345089442e-03 -1.84006197199e-03 -2.69697239247e-04 -1.07623959928e-03 -1.13618160056e-03 -1.32856248489e-03 -3.74796689274e-03 -2.90489134156e-03
-3.19861601327e-04  3.55269471683e-04 -4.76435685716e-03  1.72427967171e-03  2.48899365434e-03 -8.86807041110e-04 -4.09087190793e-03  2.40625440988e-03 -2.03994041235e-03  3.33182908919e-03 -3.11181689491e-03 -1.83844215551e-03 -1.95506647200e-03  1.98576541825e-03  1.88785272971e-03 -3.41436856686e-04 -2.31358654777e-03 -1.57216304292e-03  1.55794246050e-03 -6.73592627828e-06  2.27637825027e-03  1.95310235467e-03  3.56004517709e-03 -6.52083981521e-04  1.39776702800e-03  2.26451296155e-03 -2.79877434427e-03 -2.63022334794e-03  3.13321062234e-03  2.72424959245e-03 -1.83481261800e-03 -6.97212860055e-03 -5.31938015991e-03  2.03419545864e-03  8.54359653049e-04  1.58210961132e-05 -1.25572666604e-03 -8.55781318126e-04 -5.04313756728e-04 -1.08677805543e-03 -1.99067912337e-03  1.57382050956e-03  2.36919138493e-03  3.43810591266e-03 -1.33666754894e-03 -2.48880048507e-03 -3.19100591452e-03 -1.41597003744e-04 -3.72489339154e-03 -3.96357461020e-03 -3.51751678499e-03 -2.62677127649e-03  3.15186523510e-03 -2.10305547384e-03 -8.65997143613e-03 -1.54110777244e-03 -3.24686508994e-04 -9.45157566491e-04 -2.98931358001e-04 -5.05072553452e-03  5.53371335104e-04  9.87207787424e-04  2.53824421439e-03 -9.11298835353e-03  2.43982376753e-03  4.06669464728e-03 -6.27949198180e-03 -8.98363516887e-03  9.92571346415e-02  5.75220434237e-03  1.15068262082e-03  3.31848184050e-03 -5.69183882143e-04 -6.28798459548e-03  3.54646530488e-03  1.07911906905e-03 -7.11023616110e-04  7.69074978251e-04  4.10133806936e-03 -1.12800442283e-03  5.92492100498e-03 -7.36807293059e-04  5.88559924834e-04 -3.40894914640e-03 -2.08173133073e-03  2.62292192262e-03 -8.78219390851e-04  6.99430284143e-04 -4.37350989489e-04 -7.89499898107e-04 -3.49229677653e-04 -1.12785245338e-03 -7.37505931917e-04  2.02648215899e-03 -5.42118799286e-04  1.95026436579e-03 -8.65051245822e-04  9.34811767308e-04 -1.12595955451e-03 -1.07382208474e-03 -1.52115445478e-03  1.71224080145e-04  8.41525776276e-03 -2.18683977577e-03  3.07328801988e-03 -3.77078065659e-03  1.68685466197e-03 -1.89923454593e-03 -3.40363441160e-03  5.92946256303e-04 -3.14247578052e-03 -1.85322013637e-03 -3.73495347196e-04 -1.60550462588e-03 -1.28653132348e-03 -5.52199538371e-04 -1.88427192453e-03  2.08392266098e-03  2.91137357956e-03  1.39859743134e-04  2.49642902911e-03  1.17862481835e-03  3.14862414010e-04  3.10543178423e-03 -3.01606980632e-04 -2.81927879858e-03  1.09170410151e-03  9.06726919282e-04 -3.84956409202e-03 -1.94926651474e-03 -8.09339845413e-03  3.21214506596e-03  2.41277475314e-03 -2.80885523009e-03  6.38128941418e-03  6.30055971736e-04 -2.52033110661e-03  3.80994698218e-03  2.66658162275e-03  1.12127311686e-03  1.04992490826e-03  2.52310383092e-03 -2.67337150496e-03 -4.46109596141e-04 -5.27811267256e-04 -2.40932005321e-03 -4.14387342072e-04  4.14731154078e-03  9.93236519220e-04 -5.49305641406e-04  4.36726838709e-03  3.30130750381e-03 -1.68152860894e-03 -1.47686230556e-03  3.69233510944e-03  3.32741050177e-03 -1.68264787743e-03 -8.47103156949e-04 -6.32482134219e-03  3.73193631083e-04 -3.18521024249e-03 -1.21764419857e-04 -8.83760737999e-04  7.68489789459e-05 -9.34712331228e-04 -2.67844081626e-03 -1.84001161670e-03 -4.01099598794e-03  4.58535821619e-03  5.88281799684e-03 -4.57508159315e-04 -2.90418642576e-03  8.72329148171e-06  1.80267761716e-03  9.26221380858e-04 -3.35657991822e-04  3.07181598759e-04  2.80368412251e-03 -4.74261515437e-03 -4.56486471129e-03 -6.09701997075e-03 -3.98346534064e-04 -1.83779093873e-03 -7.54763467667e-04  2.35463942304e-03 -1.58467786165e-03  3.79733725509e-03  5.30254399981e-04  2.63975800861e-04  1.13742216167e-03 -1.41034147234e-03  1.94786780860e-03 -9.53648105143e-05 -1.81570453862e-03  5.43951819502e-04  3.04848432530e-03 -1.97307429261e-03  1.35050068793e-03  2.26480863746e-03  3.65401659461e-04 -6.07304333736e-04  7.22800463838e-03 -1.30655043854e-03  3.06814645238e-03  1.98358523363e-03 -3.49912300459e-03  5.16327559437e-04 -4.11701182226e-04  2.03216962527e-03  1.16702754759e-03 -2.93552579405e-04 -3.49249016408e-03  3.36437353326e-03  3.63478286004e-04  1.49251080484e-04 -5.87395293831e-03  3.67464321507e-03  2.19937248792e-03  4.78922530573e-03 -3.45516729753e-04  3.79150303581e-04 -5.24613844340e-04  1.67422253396e-03  2.39070097321e-03  5.41084566795e-03  2.04280803309e-03  2.54257334968e-03 -2.59840034099e-03  1.90266387081e-03  4.80064752865e-03  6.17492873493e-03 -1.11423097235e-03 -2.49726713739e-03 -4.60991984437e-03  3.10993640997e-03 -4.95284276213e-03  1.76814632747e-03  3.06670262399e-03 -1.41467497257e-03  8.53700195837e-04 -2.10608361505e-05  2.51059778246e-03  1.09901527591e-03 -1.13711803799e-03 -2.10342778035e-03  1.57093942591e-03  2.01898972964e-03  6.65052855850e-04 -6.03044218288e-03  1.38142730592e-03 -4.07035496689e-03 -8.77678526545e-04  2.88697808542e-03  6.42956834727e-04  4.19593841967e-03  1.29944864324e-03
 2.37941011576e-04  2.67654122544e-03 -6.27698996955e-03 -6.11427108552e-03 -4.69785145894e-03 -1.14749364466e-03 -3.43995811769e-03  1.09265814246e-02  6.17712547025e-04  4.85434231477e-04  6.38565324966e-03 -2.36235849642e-03  9.11693667244e-05  8.90534590286e-04 -5.34676805495e-04  5.84796094422e-03 -4.02962226308e-03  2.99345213745e-04  1.94539168284e-03 -8.07393858063e-04  1.19995409589e-03 -1.42459361029e-03  4.30218508064e-03 -2.77883659342e-03 -4.09351778620e-03 -1.38724177231e-03 -4.36146402445e-03 -1.13865304600e-04  6.62666604628e-03 -8.08515686617e-04  5.09322279208e-03  6.08911428057e-03 -3.42517258157e-03  4.96327202460e-04  7.26945937000e-03 -2.41559627321e-03  1.68220038270e-03 -1.23907634786e-03  5.94628527550e-03  2.01454329581e-03 -2.29217905487e-03  2.48631278105e-03  1.36302052746e-03 -7.46667196021e-03  3.27399916742e-04 -2.86151280150e-03 -6.56557750449e-03 -1.38052439810e-03  3.37211165287e-03  7.65970596561e-03 -1.27723247425e-03  2.10664347577e-03 -2.40461778148e-04 -4.62507412415e-04  2.98628141081e-03  7.49998892450e-04  2.86622033473e-03 -3.34509749263e-04  5.82451958376e-04  2.29251900072e-03 -1.76045006386e-03  2.09681573718e-03  1.68668825834e-03  1.62097269465e-03 -3.17247527117e-03 -2.37469672512e-03  2.77119432686e-03  4.33804410029e-03  5.75220434237e-03  1.11137967489e-01 -7.59789944420e-03 -1.04218370682e-02 -2.88591501191e-03 -1.30073070232e-03  5.17915791552e-03 -1.36596667300e-04 -2.27238792492e-04 -3.38919050306e-05  1.97204257517e-03 -3.94088793391e-03  2.08080085134e-03 -4.26530322746e-04  2.82111496478e-03  3.32191120463e-04 -5.32920447499e-03  4.84094750163e-04 -1.51439799763e-03  2.21723145546e-03 -4.78081356374e-03  2.25642696051e-03  7.31819267046e-04  1.82140148125e-03 -5.64055035615e-03 -5.55712129939e-04 -1.18184341956e-03 -2.50642929071e-03 -3.62056448346e-03 -4.68405179430e-03  4.23216745326e-03  1.73363167538e-03  2.10150528354e-04 -2.83536881720e-03  1.34522034116e-03  7.88743998500e-04 -1.54050138238e-03 -1.28451628758e-03  6.13761076042e-04 -2.29565351018e-03  1.15901742853e-03 -6.26080746831e-04 -3.56489728685e-03 -1.45954198960e-03  1.96708701363e-03  1.31690437891e-03 -5.35376196089e-04  1.36995400058e-03  2.13827236653e-03 -1.12645353531e-03 -2.19552371145e-03  1.33315430922e-03 -3.37095483604e-03  8.53551190290e-04 -4.31126944613e-03  1.86583703844e-03 -4.38810878115e-03 -3.02360497309e-03 -2.30034040540e-03  1.86554902277e-03 -5.55270562453e-04  2.52214430308e-04  7.50656053590e-04  3.81987746952e-03  5.43834908514e-03 -6.49370334811e-04  1.35975400721e-03  2.55351459757e-03  2.06566240606e-03  2.68429113669e-03 -3.02213336593e-03 -3.19383894094e-03 -1.25063775812e-03  4.58605183317e-03  3.67391767748e-03 -7.93897585800e-04  7.16487311992e-04 -3.42984712668e-04 -4.11794970804e-03  2.16582514235e-04 -9.74935801925e-04  3.73923461084e-03  2.03394398433e-03  1.92113768258e-04  1.73208787730e-03 -1.08005315922e-03 -1.89629891656e-03 -2.04373136376e-03  1.44534529479e-03 -5.25720087490e-03 -1.06115048157e-03  3.77762989424e-05 -2.89794867291e-03  3.03257261919e-03 -4.23449164948e-04  3.14986340667e-03 -1.05553539368e-03 -2.67497359571e-03 -2.98492190922e-03  4.19227756690e-04  2.06841339852e-03 -3.01497013369e-03  5.07926259213e-03  2.68173099372e-03  4.45973218541e-03 -1.22334931340e-03  6.31475464263e-03  4.00126372527e-04 -3.57379031232e-03 -1.09893256090e-03  5.22742584727e-04  2.59972684464e-03 -2.51598229231e-03  4.09442221308e-03  2.76963804313e-03  1.97761732850e-03 -3.28033922550e-03 -7.59215003305e-04  3.36090240907e-03  1.91357548437e-03  4.43494726027e-04 -2.74407424408e-03  4.58325910325e-03 -2.34670684499e-03 -1.01098438160e-04 -1.25694664909e-03 -5.18556055474e-03  5.04810253904e-04  2.31802143639e-03 -3.46531134704e-03  5.85839487779e-03 -1.13341523392e-03 -5.35183067419e-04  3.90019668966e-03  3.64620388737e-04  3.09434016675e-03 -3.18205522229e-03  1.93910207547e-03  4.35471346199e-03  3.14880174915e-03 -2.95168103311e-03 -5.98958631625e-03 -2.37494324894e-03 -2.35603207799e-04  5.65243659396e-04 -1.25190588055e-03 -9.12097855891e-04 -7.35912720337e-03 -4.69121459670e-04 -1.53212532436e-03  2.72991514600e-04  2.78716654879e-03 -2.11770590462e-03 -5.38041629301e-03 -4.56476197259e-03  3.51290665320e-03 -9.54800970780e-04  6.27296732660e-04  1.73895142163e-03 -3.27751304326e-03  6.77429692759e-04 -4.33608597448e-03  1.20429990638e-03  2.11436032839e-03  2.42125911876e-03 -5.24662430762e-03 -1.90682391174e-03 -5.45553273273e-04 -5.56311124233e-03 -2.72393394361e-03  1.31100121773e-03  3.65467001444e-03 -2.25124756204e-03  5.21327104383e-04 -2.18120225540e-03  2.24326036731e-03 -1.72144014026e-03  6.07646032874e-03 -1.81097557182e-03 -5.56148948843e-03 -1.11810748411e-03  1.04183429343e-03  8.84494784491e-04 -1.58228346812e-03 -5.48638490001e-03 -1.75089713362e-03 -1.46204694836e-03  3.56194052136e-03
-3.56102344898e-04  2.94403519476e-03  4.51921512743e-03 -1.92225387374e-03 -2.81916263625e-03 -6.34011595217e-03 -1.71482397652e-04 -5.92173517409e-03  1.91823572169e-03  6.53733288122e-04 -3.21125705853e-03 -4.37635880668e-03 -9.34010011960e-04 -4.12533123620e-04  2.74665119022e-03 -8.19383685342e-04  4.82681830567e-03 -6.40582524909e-04  9.00246375761e-04 -4.02214426228e-03 -1.73813165524e-03  2.47084467383e-03  1.57193216869e-04 -2.78384455896e-03  6.40053439865e-03 -1.32537126347e-03  3.22910618554e-03  2.98713580162e-03  3.34598867283e-04  1.26928878740e-03 -3.33510266598e-03 -4.86653849979e-04 -1.00923621163e-03 -1.19829403496e-03 -2.96235937728e-03  8.15613952515e-04 -4.94731740888e-04  1.21809427440e-03 -1.07036275603e-03  8.65128645784e-04 -4.37573536994e-03  8.10103157174e-04 -1.51490200748e-03 -2.69070725907e-03  2.02454678217e-03  1.58082957972e-03 -2.15464644896e-03  2.72810777041e-03 -2.78251348021e-03 -4.93508473382e-04  9.64920030631e-04 -1.62884125820e-03  3.53552117044e-03  9.51921708439e-04 -1.55778353514e-03  1.33535387181e-04  7.47317239102e-04 -3.11285451952e-03 -1.18708828964e-03  1.92506512113e-03  1.99030403222e-03  2.58466691387e-03  1.83152087516e-04 -5.78703486951e-03  4.44743744456e-03  2.33940765423e-03  2.03860245634e-04 -2.32878252352e-03  1.15068262082e-03 -7.59789944420e-03  8.89793722130e-02  5.87640133579e-03 -2.28942264825e-02  5.55091004358e-03  3.84822863830e-03 -8.70542703661e-04 -1.81950516028e-03  2.98200883623e-04 -1.83621696960e-05  2.42370707521e-04  6.32494691895e-04  1.40455524744e-03  1.15509959399e-03 -1.57402804937e-04  6.99108375061e-04 -1.79116633982e-03  3.47422858829e-03 -7.01435768750e-04 -9.39170852983e-04  1.04730384926e-03  2.61203450300e-04  1.19641174079e-03  8.33163266504e-04 -2.32221806360e-03  7.19854002021e-04 -2.13394173749e-03  1.81865863102e-03 -9.15222167741e-04 -2.59772448238e-03 -5.62313445415e-03 -3.21104665191e-04  4.44090647131e-03 -1.16711223649e-03 -1.85737262746e-03 -3.81090446059e-04 -4.10477377947e-03 -5.81769437971e-05  5.51380610933e-03 -1.74850313313e-03  2.18071817071e-03  5.42699558851e-04  1.56242206974e-03 -2.84494288681e-04  4.03452585832e-04 -1.14509679373e-04 -1.77440396316e-03  1.99965936373e-03 -1.55286178606e-04  1.24602517978e-03  3.77776783462e-05  2.72472232070e-03  8.50246328409e-04  2.12033280904e-03  2.19895950779e-03 -1.37873317736e-03  1.11001343333e-03 -1.98817259046e-03 -2.71966797920e-03 -1.13395300221e-03  1.62420607777e-03 -6.73646420576e-04 -7.88262372083e-04  2.76494114999e-04  4.73900347967e-04  2.41625943268e-03  1.21946226558e-03  3.44805350553e-03  2.42359247086e-03 -3.61323688501e-03 -1.17011053890e-03  5.40525999487e-03 -3.27852604786e-03 -1.77365132012e-03  1.33251310367e-03  9.67718887120e-04  4.84024898652e-03  5.03877998828e-03  1.41941320640e-03 -1.01996825960e-03 -3.13808502348e-03 -1.55923909704e-04 -2.75565500942e-03  2.50575321222e-03  1.08353033062e-03 -8.31906233531e-05 -2.11536737942e-03  5.40140013268e-03 -2.21600876767e-03  1.11579652584e-03  4.89925397927e-04  8.94800971423e-04  1.39740934590e-03 -3.10086305915e-03 -3.58059531069e-03 -3.08001825714e-03  1.86672023527e-04  1.65523296449e-03  1.75816901782e-03 -3.79587398294e-04  1.96932330181e-04  6.14803142589e-03  4.96673239100e-04 -2.87287274943e-03 -1.86913552229e-03 -4.17076697184e-04  2.53383487395e-03 -1.15213490324e-03  2.65177486105e-03  2.40951333191e-03  1.23110022090e-03  4.05464460247e-03 -3.21626639983e-03 -1.51223295217e-03 -2.64201279218e-03 -6.53802172364e-04 -2.34378277644e-03 -1.37191117152e-03 -1.02421301599e-03  3.61513052906e-04 -1.31550164317e-03  8.37311083081e-04  4.05398191444e-04 -1.40957692583e-03  1.37455980571e-03  1.21238544761e-03  9.70546405070e-05 -3.94823150775e-03  1.09112417414e-03 -2.21276803989e-03 -5.58138655354e-04  1.59994748964e-03 -2.47774782267e-03  2.82479744346e-03 -6.85209874200e-03  1.50040305873e-03 -3.33340876983e-04  2.26983794746e-04  1.41748196159e-03 -1.25411168163e-03 -3.56107870496e-03 -8.39298951967e-04 -2.17329623733e-03 -9.17766037464e-04 -1.49670150603e-03 -3.54277664293e-04 -8.39275841665e-04 -1.24035029587e-04  3.58814852421e-03 -3.07698717801e-03  8.55009934915e-03  5.03974045162e-03  2.22433340852e-03 -3.13023068534e-03 -1.99029176622e-04  1.59100697987e-03  2.30972522491e-03 -1.70820570481e-03  9.72255459921e-04 -3.91796792599e-04  5.66495110950e-03  5.65854547050e-03 -3.10679069116e-04 -3.81851303273e-03  2.77072915500e-03 -1.78837361532e-03 -2.72816491288e-03 -6.31660172616e-04  1.27075482506e-04  1.16292674384e-03 -1.27316233601e-03  2.72748892478e-03 -4.44746620452e-04  2.17229099168e-03 -2.61697432104e-03  6.23775012242e-04 -6.91330735733e-03  1.88277641351e-03  2.67753155891e-03 -2.35270541457e-03 -3.32038902641e-03 -1.26902390626e-03  3.71191638856e-04  1.42666473385e-03  2.80486135063e-03  1.84592705007e-04  4.29446909600e-03
 2.37186358862e-03  1.21848818281e-04 -3.91603168015e-04  1.04293021273e-03  3.80342374760e-03 -1.07313113026e-03  4.58612619508e-03 -1.92623313304e-03  6.22391498701e-04 -2.04198323358e-03 -3.64291918006e-03 -2.46633653109e-03 -9.19331074788e-04  3.16925979058e-03 -2.38576809700e-04 -1.17881698172e-03 -1.24892810757e-03 -3.29307546468e-03  8.28117084737e-03 -1.31296990957e-03 -3.32313673383e-03  4.04081221812e-03 -4.25750867186e-04  1.09995317315e-03 -1.54712070434e-03  1.61578182172e-03  2.23532299728e-03 -1.01961820479e-03 -9.10528398883e-04  4.25573028496e-04 -1.48454922029e-03 -9.95692911680e-04  2.53013305636e-03  1.00894282100e-03  1.23779631499e-03  1.11786028144e-03 -2.13496280756e-03 -9.97998286108e-05 -2.80784764345e-03 -8.84581865378e-04 -1.79779354895e-03  3.33918781345e-03  1.39555135406e-03  2.05044256095e-03  3.72088779303e-03  3.69164906288e-03 -3.65692542290e-03  6.89529789282e-04 -2.16557859543e-03 -5.63563862325e-04  3.73915071537e-03  6.50298921400e-04 -3.37680948691e-03 -1.59344517652e-03  1.08988695169e-03 -1.68438370086e-03  2.45199210674e-04  1.05782834834e-03  2.81990298267e-03  3.49660042431e-03  3.07875441112e-03 -4.99002469878e-04  5.55825768066e-04 -5.63825905708e-03  2.46487771914e-03  3.00388995005e-03 -9.15416038157e-04  1.64337925511e-03  3.31848184050e-03 -1.04218370682e-02  5.87640133579e-03  1.04162701384e-01 -2.09290004338e-03 -9.98511735113e-03 -9.95575693691e-03 -8.25618998932e-04 -2.34084834285e-03  7.66198988678e-03 -6.70053961191e-04 -2.62876520397e-03  1.93269189896e-03  2.10270414266e-03 -1.16807339001e-03  5.37901046858e-04  8.79225372829e-04 -6.24726593336e-03 -3.45139184160e-03  3.52982590922e-03 -4.05324007258e-04 -8.44413668331e-04  4.38516735020e-04 -3.18424758983e-03  2.73226107161e-03  2.94817632749e-05  1.32320370558e-03  1.61799359241e-03 -1.60069916704e-03  1.72297493320e-03  8.88783476656e-04 -2.69138468048e-03 -2.98627788523e-03  3.73377105977e-03  1.41305953923e-03  1.61534690956e-03 -6.49218117986e-04 -3.13484137705e-03  4.31165634680e-03  2.49960794275e-04 -2.64838365320e-03 -3.40433961481e-03  1.28857949580e-03 -1.72504976925e-03 -4.88666339059e-04 -1.41328745239e-03  2.14913047950e-03  4.65358874875e-04  8.25431457960e-04  8.90525364754e-04 -7.42616274289e-04 -1.09615909702e-03  3.37175937009e-04  1.71401642605e-03 -6.44504865876e-03 -1.20258054786e-03  3.61101051325e-04  2.06237863086e-03  5.10496594739e-04  3.06657462152e-03  4.65147191932e-04 -6.13778689519e-04  6.90751192540e-04  6.08127932417e-04 -7.67375006310e-05  1.28529542733e-03 -3.79715799769e-03 -1.31175817846e-03 -2.84227855632e-03 -5.39190058172e-03  3.56105408481e-03 -2.98951944639e-03 -9.64737382434e-04 -1.22002245780e-03 -7.35142888272e-03  2.70874175807e-03 -2.46005894512e-03 -7.12852981548e-03 -2.19163587103e-03 -2.92368477982e-03  2.91652023813e-03  1.27459706628e-03 -3.96420640942e-03 -1.05793510139e-03  6.48930492856e-03 -2.33861495844e-03  3.46615841869e-03  3.53395236304e-03 -1.53799873113e-03 -1.58284036717e-03 -1.02443535975e-03 -3.16222583102e-03 -2.95314627065e-03  2.74552607309e-04 -3.13116849600e-04 -3.27798207670e-04  2.15472952420e-03 -3.17338502107e-03  3.36603864367e-03 -2.01163096799e-03  4.81485406506e-04 -3.04031141188e-03 -1.28297971574e-03  1.76673012431e-03  1.50558502257e-03 -3.93399269895e-03 -1.31972737815e-03  5.73244353788e-04 -2.38598963570e-04 -1.33820297899e-03 -1.49981853888e-03  4.15924392189e-03  2.97908183646e-03 -2.84544712596e-03  4.99323960071e-03 -8.36847676321e-04  5.08091115277e-04  2.61971062351e-03  7.56806200966e-04  2.20612566682e-03 -3.94556870867e-03 -1.52642420957e-03 -3.56777040268e-03  1.65115598049e-03 -5.76094535492e-03  1.22420765884e-04  7.24496446875e-03 -2.44308430660e-03 -9.97708513622e-04  4.86587508933e-06  3.07993541417e-04 -3.22223495595e-03  1.14543147334e-03 -6.71273774982e-03 -1.45326757960e-04  1.90594891532e-03  1.32649878199e-03  6.13319758668e-04 -2.70727474183e-03 -2.90033767062e-04  4.74047783215e-05 -2.51201678074e-03  2.43726936026e-03 -2.12010668231e-03  1.20644581269e-03  2.10490815882e-03 -1.64946157682e-03  2.26394794888e-03 -3.01515090405e-03 -6.53898241739e-04 -9.53455080364e-03 -2.48262418687e-03 -1.42202724276e-03  1.90935051881e-03 -4.23529702024e-03 -2.54379126844e-04 -9.17910929418e-04  5.22851736153e-03  1.22417475113e-03  1.62309496918e-04 -2.06308548185e-04  2.02103324955e-03  2.46574855691e-03 -9.04515503265e-04  3.41310473813e-03  7.00293056297e-04  3.24898346652e-04 -2.35929169967e-03 -7.10776575201e-03 -1.97850550966e-03 -8.71504358373e-04  2.47287929386e-03  4.76969707987e-04 -5.71003735930e-03  3.92398198765e-03 -2.78276485955e-04 -3.23781707197e-03  2.72318604561e-03  3.19771624530e-03  1.65649473284e-03  9.03986022157e-05 -2.52635866800e-03 -2.86406865903e-04  8.06884332603e-04 -2.09898548184e-03  2.26584064549e-03  1.58989525458e-03 -1.17931991878e-03
-8.02198090207e-04 -9.57395855283e-04  4.86587945442e-04  1.87075521465e-03  2.87292738834e-03  2.08662241040e-03 -2.87772260355e-03  2.96417760306e-03  8.16737541072e-04  9.45271045615e-04  4.06681681597e-03  2.83620477305e-03  8.18985875247e-06  1.58967237625e-04  9.20101769816e-04 -2.22740639334e-03 -5.63244558944e-04  1.06795700588e-03 -2.01993578917e-03 -2.32982039167e-05  3.97649644423e-04 -2.37276439748e-03 -7.09250657218e-04  4.29518577365e-03 -5.46245318372e-03  4.24182178913e-04 -6.68572809118e-04 -1.62965186750e-03  2.92940710357e-03 -7.64769444289e-05  2.41075298062e-03  2.06536272006e-03 -6.39988779516e-04  2.63669136322e-03  5.73794334210e-03 -2.61530006917e-03  3.43782677588e-04 -3.13374576807e-03 -4.43974891156e-04  1.27229851908e-04 -1.29798604934e-03 -4.46267400648e-03  1.73118787332e-03 -3.85888060326e-03 -1.57823471585e-03  1.47559093490e-03 -1.09753797261e-03 -1.73077661706e-03  1.53404635896e-03  4.38062766726e-05 -1.62802489356e-03  2.37423580705e-03 -5.22015634177e-03  2.23577115943e-03 -3.18472646929e-03  1.95542054302e-03  1.73200183546e-03  1.97021815687e-04 -4.43460757920e-04 -3.91011011967e-03 -2.79223264110e-03 -2.01476370359e-03  2.51497824600e-03  1.43334973908e-03 -1.38701115892e-03  1.07467307989e-03  1.06246174660e-04  1.26879464987e-03 -5.69183882143e-04 -2.88591501191e-03 -2.28942264825e-02 -2.09290004338e-03  9.20500206371e-02  5.53548565384e-03 -1.76947064199e-02  3.31415663282e-03  6.22411621031e-03  2.04429194535e-04  9.37294205031e-05 -2.10986707247e-03  8.30531527580e-05  2.08561063700e-03 -3.37414434478e-03 -5.94746737609e-04  1.97251921683e-03 -1.26888677825e-03 -2.60132970841e-03  3.82887598153e-03 -9.83112226285e-04 -2.07568050796e-03  1.28318457676e-04 -2.61920202081e-03  2.60104502314e-03  1.25147344502e-03  8.34529407340e-04  1.32188181035e-03 -1.56183812403e-03 -1.56467454100e-03  7.37557182962e-04  3.05003599850e-03  1.87730771034e-03 -2.91263919547e-03  2.11630293392e-03 -8.92499006611e-04 -1.96200220099e-03  5.77432834199e-04 -6.60111568376e-04 -3.83932776182e-03  2.75717329661e-03 -8.44741387885e-04 -2.27775421993e-03  6.99179777571e-04  4.79363585580e-03  2.14765098058e-03  6.76544257515e-04 -9.50868677899e-04  1.72026613255e-03 -3.50921288084e-03 -5.63541488896e-04 -2.87452502531e-03 -2.90219693971e-03  1.48211313637e-03  2.94353563024e-04  2.54463932160e-03  2.30120278911e-04 -2.38553587208e-03 -9.46411194980e-04  3.06320042585e-03  2.26595752739e-03 -6.48189244805e-04 -1.64482003707e-03 -2.25698582357e-04  2.61384248342e-04 -6.44317754760e-04 -1.48832319811e-03 -5.07777973451e-05 -5.40007705461e-03 -3.32639135200e-03  3.12807482738e-03  6.66320180705e-03 -1.85742714063e-03  2.59950646702e-03 -7.52565946892e-04 -2.02846283814e-03 -7.72567090473e-04 -9.12116401634e-04 -2.93080693372e-03 -1.12364995029e-03  3.04485362444e-03  2.85695925161e-04 -1.94895666625e-03 -3.52555930848e-05 -2.28733403484e-03 -7.31954499263e-04  2.05964588276e-03  2.24729757737e-03 -1.97659393899e-03 -5.95184754418e-04 -5.52805106358e-03 -3.15830720094e-03 -8.77622852875e-03 -2.30940791182e-03  2.23386346708e-03 -1.44041402156e-07  1.65599943820e-03  9.03466364574e-04  3.38675122827e-03  1.37412234252e-04 -3.80578685156e-04  8.59685139414e-05 -3.56104153570e-03  2.16194304770e-04  1.66286009942e-03 -2.29491461431e-03  2.04456806933e-04 -6.27666912542e-05  3.04803711364e-03 -2.14374322286e-03 -8.15405064490e-05  8.20606431288e-04  1.08702483313e-03  2.03593472575e-03  1.34096317180e-03 -1.44911914711e-04  5.53948337934e-03  1.74598291780e-03  9.09098821663e-04  3.18209488956e-03 -1.35415342367e-03  1.70365329846e-03  2.97015813128e-04  7.00030231855e-04  4.74122268626e-03  2.62218062557e-03 -2.23626987089e-04  1.13277875599e-03  7.39221196560e-04  2.08908511159e-03  7.22686281723e-04  1.00903824846e-03 -1.36496164505e-03  1.79169484147e-03 -6.92370377614e-04  4.14847921535e-03 -9.19219368164e-04 -5.30625267851e-04 -1.53327175283e-03 -1.63249257425e-03 -1.86571270538e-03  5.15389885503e-04 -1.21387803928e-03  3.24049260220e-03  2.18888949671e-03  1.40445967325e-04  1.57277552968e-03 -7.96424038642e-05  5.51949033934e-03 -7.21183313905e-04  2.87239850243e-03 -5.89150468601e-03 -8.98086000211e-04 -2.73607327142e-03 -7.59797250583e-04  1.22709829133e-03 -9.66146189463e-04  1.20044812640e-03 -8.08683040543e-04 -3.51498844010e-04  2.17016950180e-03  1.03202389713e-03  6.73106809643e-04  8.16729771031e-03 -5.94297977439e-04 -2.92204591641e-03 -2.11561746443e-03  2.43720790683e-03  2.17509668712e-03  2.14405875990e-03  7.16811919963e-04  2.04743387964e-03  9.33176530315e-04 -1.03317425666e-03 -1.86005545753e-03  1.60864002504e-03 -5.53908909119e-03  7.03200891411e-03  1.38304336280e-03 -2.61957937989e-03  3.81249458983e-05  2.11146368614e-03  6.69721409981e-04  3.15241592757e-04  3.34645405512e-03  1.43129960317e-03  3.08449030522e-03 -6.68383989710e-04
-2.59899345408e-03  1.55280036890e-03  3.75157851327e-03  1.55949336155e-04 -9.90425628674e-04  2.24971960590e-03 -1.81225820821e-03 -1.50027222292e-03 -3.12204527643e-03  4.61817654925e-03 -3.30883211930e-04  4.16240241993e-05 -1.81896952329e-04 -5.56801386849e-04 -3.38560895127e-04 -4.35234054878e-03 -3.63008884015e-03 -1.17351382864e-03 -1.79170660822e-04  1.22247491891e-03  1.98211241634e-03 -1.92983760925e-03  3.62824021014e-03  3.05004661385e-03  2.49996834498e-03 -1.09817837491e-03  8.59271696018e-04  8.98439471931e-05 -9.27216122306e-04  8.59324070844e-04 -1.24507980323e-03  1.53280105508e-03 -3.45610337622e-03 -1.91761755657e-04  4.29076376676e-03 -6.28579766507e-04  7.21682957919e-03 -1.53625023195e-03  2.22980047036e-03 -3.11500743406e-03 -2.27197648153e-03  5.40213657181e-03  8.17019385388e-04 -2.20980714904e-03 -1.30029751207e-03 -1.97864792175e-04  4.96420812050e-03  3.25165555373e-03 -4.31337987809e-04 -2.38076089251e-03 -1.59525893861e-03  2.08825281613e-03  1.86431814785e-03  2.25651009210e-03 -2.52358809692e-03 -2.52110914060e-05  5.59743931182e-04 -1.76282138259e-03  1.96445489873e-03  3.86959525375e-04 -3.73985059790e-03  2.77682153994e-03 -5.08138013251e-04 -4.34985806490e-05  1.14712562043e-03  1.72666488791e-03 -2.54230786828e-04  4.21817992389e-03 -6.28798459548e-03 -1.30073070232e-03  5.55091004358e-03 -9.98511735113e-03  5.53548565384e-03  1.11879590924e-01 -2.67934394884e-03  2.58020633140e-03  1.02446752074e-02 -1.13541717464e-03 -1.71603058113e-04  9.43542432571e-05  1.32338576283e-03  1.80688137891e-03 -3.25486749798e-04 -2.24591682981e-03  1.11684660580e-03  5.18504573095e-03  1.49019710464e-03 -4.27696330025e-03  2.66979867553e-03  7.43510698500e-03  2.03231494795e-03 -1.09313969094e-04  2.68970518508e-04 -2.29283005501e-04  9.48082821909e-04  1.99934725668e-04  1.33549477269e-03 -7.06657603223e-04  2.20065714241e-03 -4.12764205051e-04 -1.84232513869e-03 -6.01707598193e-04 -4.56915144775e-05  3.15812251502e-03  3.97124030253e-03  1.60166488554e-03 -5.12467779385e-03  3.06899933978e-03  2.48986712598e-03  1.94494181167e-03 -2.48316337361e-03 -2.39017868618e-03  8.68669598413e-04 -2.36699877956e-03  6.43079005927e-03 -1.67839250633e-03 -1.48458864421e-03 -2.72433689443e-04  4.05853950678e-03 -2.99595873744e-04  7.55675042841e-04  1.32018037621e-03  2.29888528167e-03 -7.95443594128e-05  2.97332835961e-03  4.57083127246e-03  2.94229654647e-03  1.14355695910e-03 -5.20791718572e-05 -1.70281014787e-03 -9.90056148719e-04  6.79573824754e-04  1.30601977318e-03  2.17383482321e-05  1.48280281716e-04  8.73562104640e-04 -3.42853056444e-03  1.24075350932e-03  3.33133186024e-03  4.18038286131e-03  3.50524341432e-03  4.62837941297e-03  3.84750697700e-03 -6.05837243639e-03  1.39037624327e-03  4.79680834210e-03  7.58699344149e-05  4.40050159050e-03  2.15486368072e-03 -3.81545316083e-03  3.98069500360e-03 -2.88760240391e-03 -4.50871214358e-03 -2.27749412952e-03 -1.73388001741e-03  1.16931594859e-03  4.44425383986e-04 -1.05398671785e-03  1.56396862586e-03 -2.93195008121e-03 -3.37109974158e-03 -2.82549256133e-03 -2.95681396033e-03 -5.36577535939e-03 -5.33877710411e-03  1.47451016593e-03  9.94222741231e-04 -1.72666560017e-03 -5.01030318451e-04  8.31664470155e-04  1.00354604068e-03 -3.26807995662e-03  1.31684022607e-03 -5.75549335515e-05  3.06258955237e-03  3.04534626941e-03 -5.03587608516e-03 -1.07700800286e-03 -2.52698928210e-04 -3.90688266473e-03  4.14345766172e-03  8.53540998860e-03 -5.10873426251e-04  2.03829879973e-03 -1.02207898029e-03 -6.59275914023e-04  3.05250500868e-03  5.14414075006e-03 -5.99448207951e-04  2.80849783337e-03 -3.71652477525e-03  4.35340587624e-04  1.19450133391e-04 -2.79325857055e-03 -4.53271361211e-03  1.55146529687e-03 -8.00247639702e-04  1.73148241940e-03 -3.18094842983e-04 -8.02222724483e-04 -6.85880069559e-04 -1.86640851686e-04  3.20988374168e-03 -2.52573979797e-03  1.69043127807e-03  1.96484658585e-03  1.40094915919e-03 -1.77655511227e-03  1.39549043017e-03  5.12748196133e-03 -2.49112787051e-03  2.59130321132e-03 -2.76672880857e-03 -1.99853408798e-03  1.54977726364e-03 -1.07161533381e-03  8.42244332489e-04  3.28851303023e-03  6.68633558988e-03  1.06729753663e-03 -3.65154184073e-03  3.38241486584e-04  3.49036677594e-03 -2.22356849658e-03 -4.60758685477e-03 -4.96421388346e-03  1.94776695811e-04  2.13321565912e-03 -5.54124520273e-03 -1.94461162521e-03 -4.04942231927e-03 -2.64759850763e-03 -2.37083336699e-03 -2.41915641457e-03  2.01950607898e-03  3.36060341679e-03  3.01257735278e-05  2.12812929007e-03  3.16973937132e-03 -1.76840570779e-03  3.11619947576e-03  2.84303290622e-03  9.01313832149e-05  2.86844867098e-03  2.77777212834e-03 -1.54744647200e-04 -5.99216725549e-03 -2.02663990092e-03  4.40066979826e-03 -1.97523368228e-03 -2.87871476933e-03 -1.10470881166e-03 -4.71752523996e-03 -1.82298094007e-04  1.74524509978e-04  6.16204462656e-03
 3.12721991296e-03 -2.80809646926e-03  4.69755807945e-04 -1.43134975364e-03 -2.64944048408e-03  1.01469241651e-03 -1.84991799067e-03  3.06902552575e-03 -1.04902750745e-04  2.72208199474e-03 -1.91843899237e-03 -1.50372152612e-03  3.60568459631e-03  1.27872908224e-04  8.60484196172e-04  2.60395769597e-03  1.93756310787e-03  3.18591168220e-04  2.73859944388e-03  1.18718281153e-03 -9.28898440849e-04  3.41663580381e-03  5.02940433804e-04  1.06125132166e-03  4.51055544468e-03  5.04967783204e-05  1.49950082121e-03  7.74633892009e-04  6.28723224088e-04  1.69550310256e-03  1.82638141253e-03  3.18884112965e-03  3.07546947108e-04 -3.67940590534e-03 -4.29805827771e-03  7.76564375898e-04  4.89866185998e-03  8.71914885975e-04  2.30241703496e-03  1.36412680945e-03  2.07299494883e-03  5.03489087373e-03 -3.11165515078e-03 -1.98900347177e-03 -4.06338146571e-03 -1.31676851710e-03 -7.47570586839e-04  4.36134100334e-03 -5.21089148245e-04  1.06302016831e-03  1.60329077821e-03 -3.64440299942e-03  1.55397619389e-04 -6.98996258950e-04  1.53548358660e-03  1.76642025812e-03 -4.20086215855e-03 -7.79849025858e-04 -3.98384510062e-03 -5.06899839803e-04  8.52994165514e-05 -3.02740263084e-03 -2.21007978420e-03  1.48215229618e-03  1.80130871979e-03 -2.05528790170e-03  1.37394528417e-03 -1.63366130566e-03  3.54646530488e-03  5.17915791552e-03  3.84822863830e-03 -9.95575693691e-03 -1.76947064199e-02 -2.67934394884e-03  9.51118401607e-02  7.34403902903e-03 -6.16773731968e-04 -4.81822538815e-03 -1.24842016452e-03 -2.78123743299e-04  3.64370103864e-03 -3.91826112775e-03  1.81320851577e-03 -5.53725137957e-03  4.19692615278e-04  4.50747020368e-03  1.16839827351e-03 -9.06540580730e-04  2.64555787389e-04  5.40965672826e-04 -2.37703152802e-03  1.99187121390e-03  1.37351736865e-03 -8.28154181333e-04 -4.39155314434e-04 -1.23648446605e-03  1.35342060219e-03 -7.54634530667e-04 -1.56109320562e-03 -1.42321202079e-03  1.61442401203e-03 -1.92700234243e-03 -7.52582162416e-04 -8.74858708352e-04  1.86084040266e-03 -4.83791297725e-04 -3.74456889034e-03  2.18180549763e-03  1.20587781555e-03  2.60253385589e-03 -1.50217280914e-03  1.24591271648e-04 -1.63857804171e-03 -2.36527037650e-04  1.47163128140e-03  5.93601268417e-04  1.50555758034e-03  1.93580463013e-03  3.37610608449e-03 -4.05893800527e-05  9.11715070757e-04 -1.36838683996e-04  4.26830921875e-04 -7.84648438742e-04 -1.30556784370e-03 -1.19923709867e-03 -3.52427101028e-04  1.98467287377e-03 -5.69459042737e-04  1.98691259165e-03  2.46740452799e-03 -2.77451572012e-03  8.73755062723e-04  3.76006057228e-04  4.27984345223e-03  2.89752094052e-03  3.16784197949e-03  3.39154439936e-03 -5.24062284684e-05 -7.10537732498e-04 -1.77235185309e-03  1.11106311535e-03  7.15400466676e-03 -2.77199140212e-03  1.98119808902e-03  2.69899453912e-03 -1.14841671338e-03  7.53324459861e-04  1.58025217332e-03  3.05880530983e-03  3.09655576971e-03 -2.87056372487e-03 -7.74869292522e-04 -6.79991128345e-05  6.70879471221e-04 -2.48558237064e-03 -1.10076839063e-05  1.97792007320e-03  4.93552900339e-03  1.69782945140e-03  2.33336121674e-03  2.15552075907e-03  2.13700163409e-03  1.33222572523e-03  1.68427446859e-03 -7.92210369825e-05 -5.62577964420e-03 -3.53551848029e-03  5.19037800715e-05  3.71768364041e-03  1.17012686322e-03 -2.11371334381e-03  5.92685672259e-04  4.69932231592e-04 -2.89974661974e-03  2.02271112940e-03 -9.32683170990e-04  1.34027665902e-03  6.49444255753e-04 -3.49706361160e-03 -2.53756536213e-03 -9.10641183321e-04 -7.90090787270e-04  8.85110874741e-04 -8.89042998693e-03 -2.95463563579e-03 -6.43046977546e-04  1.62826844224e-04  4.90872678741e-03 -4.78692398101e-03  9.13690144274e-04 -2.50078808459e-03 -1.59008914259e-03 -1.33655117894e-03 -3.88553274176e-04 -1.51193680729e-04  3.73723203780e-03  1.23899422572e-03  3.76124633764e-04  1.67912739045e-03 -5.38227499026e-04 -1.11085070091e-03  1.24567491403e-03 -5.40869649567e-03  3.24748207403e-03 -4.59562759282e-03 -1.13441969652e-03  6.94239598830e-05  3.93167390822e-05 -2.07004906242e-03 -2.48831564322e-03 -1.29444096947e-03 -3.81966502222e-04  5.47159938132e-04  1.52125505892e-03 -3.83592998231e-03 -1.64154510299e-03 -8.08225088513e-05 -5.50071753392e-04  7.99373825202e-03  2.27745311869e-03 -1.46624773403e-03  7.30249827000e-04 -4.99752173209e-04 -3.11610985494e-04  2.54541017831e-03  2.62683053661e-03 -2.57396889571e-03 -8.46788743115e-04 -1.38001580996e-03  1.36381696002e-03 -4.90680777561e-03 -2.07945716494e-03  4.04362171417e-03  1.76344810630e-03  8.81105657284e-04  1.76097329340e-03 -9.16355272562e-04 -2.36100398853e-03 -2.36226369829e-03  2.10460826538e-04  5.70638781503e-05  1.75701186524e-03 -1.81456142478e-04  3.61653476470e-03 -3.30415227435e-03 -5.88719312610e-03 -6.89321459117e-04  2.05798204861e-03 -1.92759952086e-03  1.84191119494e-03  1.23593300515e-04 -1.65184090543e-03 -1.06060453383e-03 -2.67800874980e-03  3.61240470828e-03
 1.72808082599e-03 -1.31516425227e-03  2.19623887938e-03 -6.69064396364e-04  1.56045690240e-03 -1.81260652492e-03 -1.72865054021e-03  5.27878606760e-06 -1.05217023356e-05 -2.69479909917e-04 -1.90995080278e-03  2.62464592536e-03  1.20754432471e-03 -1.72857692510e-03  2.39434419822e-04  3.14110165505e-03 -2.54427207896e-03  2.77100668327e-03  5.48847539781e-04  2.07443354166e-03  2.38838665041e-03  1.66082697409e-03  7.95352958006e-05 -1.71161046862e-04  4.64532957676e-04  2.04268345491e-04  4.71884651017e-04 -7.64058381371e-04  2.45103454696e-03  2.14865462407e-03 -5.28099027184e-03 -1.03322976292e-03  1.14160891094e-03  2.10285603930e-03  2.87302409361e-03  5.28668069399e-04  8.04306575150e-04 -1.19458491145e-03  1.75862475891e-03 -1.49056944357e-03  5.38100912615e-04  2.80248447733e-03  5.49778938722e-04 -1.76243400811e-03 -9.97037389001e-04  5.94253893371e-04  7.00277900253e-04 -7.53238967416e-05  2.30371308701e-04  5.23855915144e-04  1.31010506444e-04 -8.75561295914e-04 -1.47286953874e-03  1.21473724618e-03  4.03248164961e-04 -9.68457801200e-04 -2.87490936796e-03  1.38990613534e-03 -8.96391118917e-04  1.61259072357e-03 -1.59923270110e-03 -7.74202194446e-04 -1.68258637504e-03  3.38637917886e-03  2.86852252892e-03  1.36811193084e-03  2.99067979032e-04 -1.28898771850e-03  1.07911906905e-03 -1.36596667300e-04 -8.70542703661e-04 -8.25618998932e-04  3.31415663282e-03  2.58020633140e-03  7.34403902903e-03  5.75199832919e-02  1.49784982718e-03 -1.77203453483e-02 -5.71327320208e-03  1.58838621992e-03 -9.69373095018e-04  1.47105255335e-03  1.53882102814e-03 -4.47150443947e-04 -6.48796047580e-04 -7.90358891572e-04 -2.86481242805e-04  1.29978254054e-03  4.44434164663e-05  2.50788959773e-04 -2.09564704425e-03  1.23246957221e-03  1.37617182426e-03 -7.61919991168e-04  2.79149929620e-04 -1.87021383996e-03  1.45095548424e-03 -1.60649855520e-03  3.39245654674e-04 -2.86127300483e-03 -1.82643382000e-03 -9.47565963750e-05  5.32052036994e-04  8.92005412797e-04 -5.58068902164e-04  7.79154855290e-04 -5.19952999215e-04 -2.92364384698e-04  1.32958079239e-03 -1.21631876901e-03  1.10571059032e-03 -3.30323938738e-04  1.02515364551e-03  2.23248192310e-03 -1.08057091183e-03 -1.54542710613e-03  1.17866872376e-03 -3.97626337893e-04  7.99891602494e-04  4.12042024073e-03 -1.33391343286e-03 -3.42500489577e-04  1.30974336024e-03  1.32907729846e-04  5.02731392462e-04 -2.20322500482e-04 -9.43140208124e-04 -5.88928316193e-04  3.47645377247e-04  2.92011498291e-03 -2.89246721099e-03  1.21897789583e-03 -8.34666861957e-04 -6.96704190253e-04  2.52602447202e-03  1.00387481439e-03 -1.07259264490e-03  6.62214343867e-04 -8.38908696096e-04  3.63308608727e-03 -9.75049082326e-04 -1.78032082745e-04 -3.55792282985e-03 -2.45678106715e-03  4.95273907732e-04 -7.83159779912e-04 -1.08881297192e-03  1.44303163993e-03  7.85505841518e-04  2.50172453221e-04  9.81421492673e-04 -2.70816843305e-03  2.06139329419e-03  1.30025176087e-03  1.71079049305e-03  2.18334617965e-03  2.03441985427e-03 -1.87652339474e-03 -1.36336076221e-04 -7.26409280596e-04 -5.03490243264e-04  1.36709674310e-03  7.48011694120e-04 -5.36280885938e-04 -1.28540776575e-03 -5.89397570958e-04  3.40976435490e-03 -2.16898853299e-04 -2.03635646265e-04  7.44635222304e-04 -9.39400366523e-05  1.62214775566e-03  2.06143663641e-03 -1.66478400049e-03 -4.12142499568e-03 -1.85780467616e-03  9.51925825467e-04  2.09892090602e-04  1.56631178816e-03 -2.61107189123e-03 -1.23111180445e-03 -3.99015928280e-03  1.99926914565e-04 -2.10730951107e-04  2.11012730843e-03  9.59944985502e-05  5.63958855319e-05  2.59558132801e-03  1.21473799161e-03 -2.11385246304e-03  1.46576665949e-03  4.38571439207e-04  8.64712364508e-05 -6.09363358987e-04 -3.73354273867e-04 -2.17560249393e-03  1.02870179896e-03 -5.30580247337e-04 -2.04994257449e-04  1.72709845278e-04 -1.16455391783e-04  1.62820915989e-03  1.08184389353e-03 -3.02385070229e-03 -8.79913519668e-04 -2.60673679729e-04 -5.91614311784e-04 -4.31216548134e-04 -6.16358878611e-04 -4.36529373289e-04 -2.59540836172e-03 -8.04143537886e-04 -1.43158903997e-03 -1.21509132939e-03 -1.22610436024e-03 -1.25608520343e-03  2.63692305188e-03 -3.04293741920e-04  7.51332698152e-04 -2.33045852457e-04  1.61299793528e-03 -1.00499985198e-03 -1.69321052045e-04 -5.81934082266e-04  2.46840917192e-04  6.07166827943e-04  2.02429182799e-03 -4.72500216327e-04 -3.55119576319e-04 -1.78620356497e-03  5.68663538388e-04 -1.56644810274e-03 -2.94267297054e-03  9.00972221735e-04 -7.26701382800e-04 -1.42156675039e-03  5.17144434673e-04  7.06340211907e-04 -8.54791286331e-04 -2.22687963005e-03  1.51316707893e-03  3.45083864404e-03 -2.35706468990e-03  1.45214711345e-03 -2.53131819318e-05  2.35191546242e-03 -6.31087482064e-04  2.81893086843e-03 -1.86947958138e-03  2.07384358130e-04 -2.24386972253e-03  5.90068213671e-04  8.97916233343e-04  4.34025823451e-05  1.73728581293e-03  2.68527028573e-03
 2.88258978656e-03 -6.60333127601e-03 -1.13261108239e-03 -3.25820368532e-03 -2.43561417300e-03 -4.90951942931e-04 -4.05375540094e-04  3.86065684566e-03 -3.83839478351e-03  3.93792815203e-03  2.04958330413e-03 -4.25364963136e-03  3.96628010435e-03 -2.92844009152e-03 -2.40274265191e-03 -6.02752007256e-03  1.13299664596e-03 -3.34964796504e-03  8.87932794756e-04  2.13237230467e-04 -1.45649860667e-03  5.92853924725e-04 -1.25973003160e-03  2.42236288722e-03 -1.27638897671e-03 -3.05623080149e-04 -4.11032753442e-03 -5.83494779078e-04 -1.16242542875e-03 -1.62249150892e-03 -1.64060121902e-03  4.90289096525e-03 -1.60435113235e-03  1.51133323621e-03 -1.33946013641e-03 -1.04139472133e-03 -3.05829850817e-03  2.29090005383e-03 -2.41475260841e-03 -2.79853078860e-03  2.59892181656e-03  4.68296502615e-03 -5.02792290065e-04 -1.13460551534e-03 -4.23359756180e-03 -3.53164253542e-03 -2.53160919300e-04  9.84328646959e-03  7.49194535410e-04 -2.26079515032e-03  3.06986057376e-04 -1.14308892242e-04 -2.81943605031e-03  1.05149390475e-03  2.52328164413e-03  6.09445184107e-03  2.32979523109e-03  5.25195381108e-03 -4.26605490901e-03 -3.27097735008e-04 -6.15060834621e-03  3.78976548572e-03 -1.02723542748e-03  6.63382619550e-04 -4.06102738120e-04 -3.40257374841e-03 -4.45713788539e-04 -1.28060330456e-04 -7.11023616110e-04 -2.27238792492e-04 -1.81950516028e-03 -2.34084834285e-03  6.22411621031e-03  1.02446752074e-02 -6.16773731968e-04  1.49784982718e-03  1.08753323264e-01 -1.72491177818e-03  1.89052810458e-03 -9.55818243176e-03  4.37313942491e-03  5.89077986305e-03  1.24589002449e-04 -1.28625131024e-03  4.42826079196e-04 -3.81978742888e-04  6.29281918614e-04 -5.45367674082e-04  8.52183066385e-04  1.64833735815e-03 -2.19053912781e-03 -4.06021616757e-03  3.21924293623e-03  2.90195710083e-03 -1.68986255231e-04 -5.60728932800e-04  4.84671483151e-04  6.68492135720e-05 -9.49047012337e-04 -1.94212967579e-03 -4.20570261436e-03 -2.91672332231e-04 -7.44646434219e-04  1.15607209918e-03  3.63461761534e-03  2.12995622088e-03 -1.40142794568e-03  5.09184309157e-04 -4.11216353077e-04 -2.76311066459e-03  2.85199153896e-03  3.31662642173e-03  1.15173182577e-03  1.60261838713e-04 -1.37749363707e-03 -1.92027979881e-03  2.49746184760e-03  9.36075102240e-04 -1.19334777616e-03  8.69413489983e-03 -1.72949899022e-04  1.12256464250e-03  2.82277715233e-03  4.39521288624e-04 -9.82095627071e-04 -5.13283781271e-03 -6.34061547364e-03  3.36536052734e-03 -2.94377843758e-03 -2.13410046058e-03 -1.27476415722e-03 -1.07396531773e-03  5.09675250416e-05 -4.48892139103e-03  6.29702261919e-04  1.29161954649e-03  3.12631105942e-03  1.43263285606e-04 -7.91496575057e-03  1.06453769793e-03  3.86358058982e-03  4.49645242815e-03  2.41546094025e-03 -4.73063906345e-03 -3.53666844894e-04 -1.86914769059e-03 -1.80115539220e-03 -2.94499214890e-03 -2.59703456432e-04  1.72674298667e-03  9.32276329274e-04  4.54639580811e-03 -2.97887182459e-03  2.44438130597e-04 -1.49820871394e-03 -4.24286469523e-03 -2.91288068357e-03  7.28269307120e-03 -2.04493354681e-03 -9.95697899234e-04 -4.35741111132e-03  9.68558893373e-04 -1.35565241712e-03  1.21478942436e-03 -3.40366948622e-03  3.10909820025e-03 -1.30582919291e-03 -1.59155631942e-03 -1.72674270151e-03  1.78846895184e-03 -4.20396841730e-03  1.28760042614e-03  5.73956019253e-03 -1.76747533568e-03 -5.79817316316e-03  1.03598813015e-03 -8.59497228798e-04  6.37244603459e-04 -3.16849373451e-03 -1.04900672978e-03 -3.10678377357e-03  3.13887024859e-03  1.91200921483e-04  2.45519600423e-03  3.23427758558e-03 -5.38739899945e-04  4.33153183687e-04  5.00089881712e-03 -1.61140210510e-03  5.60627912656e-04 -6.18873909707e-04  1.92630356818e-03 -3.05009243480e-03 -3.12324423595e-04 -1.15500617942e-04  2.27029288603e-03  3.29280453655e-03 -9.39572766388e-04  3.82262538510e-03  1.52258341581e-03  8.50544021971e-04  5.96752359953e-04 -5.28200382896e-04 -5.99690180075e-03 -3.21024064024e-04  1.51611817774e-03  3.63762202848e-04  9.72425534510e-04 -1.69508248416e-03 -1.48931518031e-03  2.22864229905e-03 -8.07268224504e-04  3.03071640786e-03 -4.93281714391e-03 -1.03225198610e-03 -3.69857988391e-03  2.54194072087e-03  4.55267910315e-03  3.13820924308e-03  2.62941390537e-03 -7.41568435521e-03  3.62303401987e-03  4.12509955875e-03 -1.89641890070e-03 -8.09907765799e-04 -4.83034092873e-04  9.15740434500e-04 -1.83817867574e-03  8.80831009211e-04  5.96938050848e-03 -1.57848395074e-03  3.55408748743e-03  5.74068086732e-03 -2.27809478567e-03 -1.76519625187e-04  1.28272589858e-03 -1.25894216469e-03  7.76897582935e-04 -1.62898888360e-04  3.17974104851e-04  2.19633211252e-03 -1.37126484549e-03  2.74741216939e-03 -8.73532254002e-05  1.06967711633e-03  1.76493360857e-03 -4.36836801359e-03  2.59637198538e-04  1.13685136858e-03  2.86218505092e-04  1.52848608178e-03 -5.72234743488e-04  4.74063647890e-04 -1.66311176863e-03  3.74218852040e-03 -9.48806013690e-04
-2.63583552545e-03  1.14843722513e-03 -3.50844178461e-03  6.30115166338e-03 -3.85558813495e-04  4.28836163442e-03 -2.91631647772e-03  6.33858115709e-03  1.72460509926e-03 -1.35668701621e-04  4.73736277401e-03 -2.89794921038e-03  3.74786731938e-04  4.07321437931e-03 -7.16189959291e-04 -1.59983593471e-03  1.96363062740e-03 -1.23455549035e-03  4.08376528712e-03 -1.45262255780e-04 -2.85784759205e-03  1.03690189042e-03 -1.87020674140e-03  4.95799992968e-03  1.18389057138e-03  2.32621293894e-03  1.16180559122e-03  2.69697297640e-03 -2.06206970269e-03 -3.09562297995e-03  1.84429992590e-03  1.61473980284e-03 -1.40053018382e-03 -2.41735201454e-03 -3.02015118124e-03 -5.11236918499e-04 -3.42472853401e-03 -2.28327854175e-04 -3.27428138166e-03  8.86858019635e-04  4.14549145468e-03  8.13935143076e-04 -2.20919656924e-03  1.23982318000e-03  4.65361730792e-04 -3.49497732053e-03 -2.17398699766e-04  5.05855259743e-04  2.61324493215e-04  2.93242362121e-03  9.43042040763e-04 -2.47207166959e-05  1.65596323131e-03 -4.10179004179e-04  6.57333591790e-04 -9.79010083302e-04 -1.07390121974e-03 -1.08795172914e-03  1.90408616262e-03  1.05897424345e-04  2.89405069888e-03 -9.45437578792e-04  1.72742596080e-03 -9.71995968279e-04 -6.12124229140e-04  1.83242767123e-03 -1.02022089720e-03  1.06416312270e-03  7.69074978251e-04 -3.38919050306e-05  2.98200883623e-04  7.66198988678e-03  2.04429194535e-04 -1.13541717464e-03 -4.81822538815e-03 -1.77203453483e-02 -1.72491177818e-03  9.98650123075e-02  3.33844165322e-03 -7.40689133880e-03 -4.94573852588e-03  2.21898943822e-03 -2.70208693959e-04 -5.96381924537e-04  2.80110181442e-03  1.41327899666e-04 -1.41284712534e-03  3.82336393675e-04  3.42786911367e-03 -1.34580855494e-04  4.61880367506e-04 -3.31966416603e-03 -2.46510825192e-03  4.85621934868e-03  4.74818011967e-04  2.00909867506e-03 -9.58629217124e-05  8.22169346064e-04 -1.64345335788e-03  2.19340499194e-03  1.02989751443e-03  4.33483269377e-03 -3.31189054682e-03 -8.88140347504e-04  1.41089452072e-03  6.94309711098e-04  2.67544127693e-03 -1.56975961253e-03 -1.67815661089e-03 -8.43234522057e-04  7.00167523738e-04 -2.00866267186e-03 -3.86868562528e-03 -2.28339991805e-03  2.02968906286e-03  2.69475182094e-03 -1.07965009823e-03  2.01410557052e-03  6.64636333214e-04 -2.65341397931e-03  2.39183697695e-03  1.61216757343e-03 -8.60392363326e-04 -6.55550127445e-04  2.28060845089e-03 -3.04180012136e-04  3.19068628688e-04  6.04922109479e-03 -2.18529025553e-03 -3.17522643715e-03  4.05480143517e-03  9.83473797654e-04  2.30417097888e-03 -1.86771541286e-04 -4.06851754895e-03 -3.15866205916e-03  2.39734377489e-03 -5.90862819602e-03  6.22808292995e-03 -1.33560511210e-03  1.10258682619e-03 -3.94708029625e-04  1.35473001964e-03 -1.70902301936e-04 -5.43522656571e-03 -2.67614574589e-03  6.65525255446e-04 -4.63526381822e-03 -2.63856385638e-03  9.92269223627e-04 -4.49424987817e-03  3.75596246911e-03 -3.71447337145e-03 -1.35725999017e-03  1.86896118200e-03  1.01253568498e-03  2.49126029940e-04 -1.30371426664e-03 -1.29948931578e-03 -2.61025516815e-03 -1.95097964602e-03 -2.84416927682e-03 -6.49671828555e-03 -4.07759602178e-03 -5.62283194699e-04  5.89247810601e-03  3.06835424596e-04  9.16466907650e-04  2.12137768535e-04 -4.59450109043e-03 -3.68916541534e-03 -6.57194714814e-03  1.40219775674e-03  7.55277117835e-04  4.75755801927e-03 -2.26521126132e-03  3.28181443469e-03 -1.14969422805e-03 -4.37399900563e-03  3.97196534107e-04  1.52155864122e-04  2.48295567362e-03  1.82844792179e-03 -1.56535119879e-03  5.53062503259e-04  1.39005948457e-03 -5.36617497092e-04  2.33581196094e-04 -9.49220507289e-04  1.26819706832e-03  2.59693203391e-03 -8.09547547354e-04  4.36252563014e-04  2.75466483411e-03 -6.46663233874e-05  3.43334895498e-03 -2.87071918245e-03  6.17310759693e-04 -5.19162213093e-04  2.69073246990e-03  1.83890245134e-03 -1.58184892880e-03 -8.90682200426e-04  9.56650800661e-03 -1.43693072634e-03  2.40693900020e-03 -3.96170481158e-04  1.00519497729e-03 -2.55579125809e-03 -1.17991627472e-03  2.70554935283e-03  3.13824523452e-03 -2.23673312531e-03 -3.78016463139e-03  1.97880000428e-03 -7.48497592107e-04 -5.24041685019e-03 -3.91446669464e-04  1.40494225980e-03 -2.26856137597e-03  1.92372482188e-03 -2.34726416627e-03 -2.75197878724e-03 -2.10097957298e-04 -3.48274271381e-03 -1.27475821342e-03  8.00671972255e-04 -5.94366423170e-04  4.37728758931e-04  4.77613762018e-03 -3.58160557837e-03 -2.35929987635e-03 -4.79010999877e-03  3.65114545627e-03 -1.35834967292e-03  3.35445364617e-03  3.41528783463e-03  1.08942550102e-03  2.11095800603e-03  1.90452062336e-03 -1.47269763695e-03 -3.00269550922e-03  1.98216152555e-03 -6.22333828681e-04 -2.48855249400e-03  5.60819366437e-03  6.33160149610e-03 -5.79992420940e-03 -8.48742779552e-04 -1.73588132149e-03  3.08277742157e-03  1.41803292266e-03 -4.11606178927e-03 -2.42536737462e-03 -7.51129111200e-04 -6.51438347751e-04
 9.59539748064e-04 -1.92757569675e-03  2.20573829900e-03  8.72187459190e-04  1.29332957058e-03  1.15230568300e-03 -3.46278530226e-04 -2.66503538264e-03  3.40293723021e-03  5.37058299813e-04  2.42586141379e-03  8.04682644090e-04 -1.06879550732e-02 -1.17283212602e-03 -1.92812869516e-03 -8.58513259760e-04 -4.61755385031e-03  1.44697590289e-03  1.77135269184e-03  9.90127662513e-04 -7.60570641010e-04  1.31742850642e-04  1.51106310520e-03 -7.16772110557e-04  3.25737536479e-04  1.65238593264e-04 -2.19119881715e-04  1.29646508266e-04 -3.13369502447e-03 -2.48474943305e-03  2.46733360483e-03 -4.20570179909e-04 -2.41764470946e-03 -1.59656345040e-06 -1.24751615342e-03 -1.11811138888e-03  5.83118892244e-03  1.23170618635e-03 -3.88987036204e-05  2.78440798985e-04  4.31541949452e-04  5.45721169257e-03 -1.05123440354e-03 -1.68121337781e-03  3.03150321715e-03  3.23725429439e-03 -4.53270919634e-03 -1.84222255864e-03  1.13331274746e-03 -6.39335121817e-04  3.87296700246e-03  2.70060890361e-03 -1.00723073095e-03  1.54891866740e-03 -4.41078157497e-03  1.16529604007e-03  5.26976456853e-03 -1.64213240848e-03 -2.16331074708e-04 -1.99839275611e-03 -9.97545308181e-04  8.92557892392e-04  1.43676432032e-03 -1.71479628461e-04 -3.49540695461e-03  3.21245584502e-04 -1.77216138245e-03  1.68905864399e-03  4.10133806936e-03  1.97204257517e-03 -1.83621696960e-05 -6.70053961191e-04  9.37294205031e-05 -1.71603058113e-04 -1.24842016452e-03 -5.71327320208e-03  1.89052810458e-03  3.33844165322e-03  7.82738142214e-02 -1.81866566293e-03  1.50668230313e-02 -1.81246969775e-03  3.09363024161e-04 -2.28822208560e-03  2.11981738035e-03  1.57232697919e-03 -1.48735292210e-03 -1.37513996991e-03  8.39407892549e-04 -2.78627050753e-03 -4.41053919394e-04 -5.00082325569e-06 -2.05384941599e-03  5.11638298331e-03 -1.29331021896e-03  2.85887879322e-03  9.89881622947e-04  2.35686603653e-03 -4.80454921555e-03 -3.46318917612e-03  3.77805328029e-04 -1.21626151877e-03  5.98528341705e-04 -4.84105535652e-04 -7.55338619359e-04  5.64829011063e-04  1.01427163891e-03  9.78396402259e-05  2.00604826637e-04  1.59365886302e-03  1.02794338967e-04  2.05634615933e-04 -1.36428506096e-04 -1.91203017871e-03  5.19989624200e-04  1.29152617239e-03 -6.30484006092e-04  1.36303584327e-05 -1.93787935176e-03 -1.25736855628e-03 -2.41934521473e-03  3.62000616984e-04  2.81266209944e-03  1.41107045449e-03  2.12739686384e-03 -8.54963087425e-05 -1.53574762886e-03  1.66017360161e-03 -7.82401881720e-04  1.96273092571e-04  2.45255610309e-03  5.90284448328e-04  2.77484167488e-04 -3.16227750181e-03  2.05712963503e-03 -3.46709076032e-04 -1.04025145208e-03 -1.18534243449e-03  2.15735564564e-03 -3.63098453319e-03  1.02788553954e-03  3.24846516043e-03  7.07311780050e-03  2.19590822894e-03  1.25104124605e-04  2.94237793970e-03  2.41756416969e-03 -2.12028536773e-03 -1.38994006135e-03 -4.97476503176e-04  3.77661696553e-03  1.69241085304e-03  6.80341065777e-04 -2.43257305001e-03 -2.26349325332e-03 -6.72441838570e-03  1.41397630514e-03  1.01779694435e-03 -1.00337405026e-03  5.60358478463e-05 -1.96605250699e-03  7.42642938781e-04 -2.17312491150e-03 -4.94849384272e-04 -9.28748951549e-04  6.40282906749e-04  1.29626319923e-04  7.11465399557e-04  2.29719299673e-03 -5.09094710133e-04  9.57848097184e-04  4.60741727283e-03 -1.75884817671e-03 -1.45296538848e-03 -2.05849277866e-03  3.52913992763e-03  1.46896583113e-03 -6.61630118106e-04 -2.44562989194e-03 -2.80376329466e-03 -1.10005947980e-03  1.56560436908e-04 -6.84841208268e-04  1.52687249978e-03  2.19428518110e-04 -1.30164886007e-04  2.42563563239e-05 -3.47424027360e-03  1.23841954915e-03  2.27839351710e-03 -5.48056367603e-03  3.32434067654e-03 -1.85272838613e-03 -8.54999081886e-04  1.63403926869e-03 -1.22519543814e-03 -1.22073539523e-03  1.03008633585e-03  3.67692804394e-03  9.80847052381e-04  1.28887420525e-03  4.19046909646e-04 -3.77048206697e-03  1.28267214700e-03  1.80003670632e-04  1.23353450955e-03  1.59348859074e-04  7.45253206532e-04 -6.49538622267e-05 -2.06448709738e-03  6.24225272095e-04 -5.08492501524e-03  4.13299004228e-04  2.45720894474e-03  1.24981910074e-04  5.95962555313e-04 -2.87029477682e-03 -2.36418908502e-03  2.06960770245e-03 -3.23998034534e-03  4.69266911284e-03  2.21188703410e-03  4.37939491459e-03  2.14567131239e-04  3.03162571170e-04  8.59713752522e-04  3.81138954706e-04  6.00351213809e-04  3.55275040197e-04 -1.71715756568e-03  1.12037879225e-03 -1.16735721976e-03  6.13035416182e-04 -1.62508834255e-03  3.83813184079e-03  3.40817163555e-03  1.58007296152e-04  3.85240398006e-03  2.85072012525e-03 -2.92773617085e-03 -5.16544679965e-03 -3.88332541043e-03  5.65228468950e-03 -4.27002898911e-03 -8.60233485250e-04 -1.53504653583e-03 -1.28369278867e-06 -4.87037005535e-05 -7.93872777815e-04  6.45236161420e-04 -5.26385259346e-05 -1.59402322865e-03  1.58095335418e-03  3.27944376924e-03  2.11835319409e-04  3.75762482670e-03
-1.03755392237e-03 -3.94008804421e-04  2.24663474041e-04 -2.79121434740e-03 -6.50437370507e-04  2.67272812839e-04  6.44134094898e-04 -6.57177663980e-04 -9.94448418768e-04  1.82178928803e-04 -9.34475559602e-04  1.59741976507e-03 -2.98245708573e-03  1.44606989366e-03 -8.29020039675e-04  6.09566578803e-04  2.22321675688e-03  4.10919213321e-03 -9.28019701545e-05 -1.72607652035e-03 -7.00843057756e-04  9.34990650649e-04  1.32286000120e-03  1.19586406061e-04 -1.43513642533e-03  2.84446637171e-03  3.01436985927e-04 -1.80230389249e-03  1.86561979277e-03  2.41352828902e-03  1.36261153745e-03 -1.24532074613e-03 -8.80164880414e-04 -1.21880465262e-03 -1.56136203466e-03  9.43136025180e-04 -1.55932253227e-03 -1.15117071990e-03 -1.46751556499e-03  1.43592412281e-03 -8.45659700153e-04  2.94627776569e-04  1.42775956747e-03  2.97215208519e-03 -1.55375948122e-03 -2.35126300823e-04  1.89655051789e-03  8.71475970245e-05 -1.08038633860e-03 -1.31791625392e-03  6.96638918272e-04  2.33247116879e-03  2.28590302520e-03  1.97764851477e-04 -1.29936562073e-03  3.34186333388e-04  2.81721199232e-03 -1.28562752296e-03 -2.02189999110e-03  3.12963629937e-05  5.15720303596e-05 -6.99059907387e-04  1.48854624567e-03  4.88651428573e-04 -1.34449840192e-03 -1.27983281031e-04 -3.16782609729e-04 -1.80566527768e-03 -1.12800442283e-03 -3.94088793391e-03  2.42370707521e-04 -2.62876520397e-03 -2.10986707247e-03  9.43542432571e-05 -2.78123743299e-04  1.58838621992e-03 -9.55818243176e-03 -7.40689133880e-03 -1.81866566293e-03  5.96552793852e-02 -1.16984288544e-02 -3.71277560034e-03  4.56346627101e-03 -9.97987996321e-04 -3.90060791135e-04 -4.14750184590e-04 -1.28193679181e-03  1.98714854837e-03  1.67518850107e-04  1.16726801626e-03  1.16264255053e-03  2.32171928209e-03 -2.33718711532e-03 -3.14880547868e-03 -1.09467784423e-03 -8.99427220891e-04  1.31866395922e-03  8.04875808135e-04  1.70048565956e-04  2.88077928051e-04  5.12470060784e-04 -1.66927267202e-03 -7.27192765890e-04 -1.30227250185e-03 -1.42822256613e-03  5.89639631775e-04 -4.29527576115e-04  6.30549984008e-04 -8.20397556127e-04 -1.34877589363e-03 -1.12514857621e-03  3.87699647171e-04  1.94273888163e-03 -3.41523576255e-04 -8.24884144111e-04  1.52898181006e-04  2.11101838685e-04 -1.67532578932e-03  9.59429425847e-05 -1.25835779915e-03 -7.41030937782e-04  1.23624493572e-04  9.42634675925e-04 -2.57379775194e-04  1.61694660914e-03  1.94572377385e-04  1.56055565051e-03 -7.45839814443e-03  1.83647366624e-04  1.93169720513e-03 -2.64200344267e-03 -8.78446329503e-04 -4.23277286133e-04 -1.07275910600e-04  3.24144868135e-03 -1.56517180790e-04 -3.24961183111e-03  1.05310613122e-03 -3.37426308383e-04 -4.40533540071e-04 -1.10969629246e-03 -4.34673274846e-04 -3.65102616432e-03  1.36337380947e-05  1.40293527249e-03  2.68225397094e-03  1.93548727030e-03  7.87500939898e-04 -1.74088014776e-03 -3.95100515226e-03  8.62888824204e-04 -5.91222960189e-04 -1.80250552797e-04 -1.17457879052e-03  9.25910197624e-04 -1.34757865983e-03 -1.18044898735e-03  2.82154487806e-04  1.35684582473e-03  2.99763836712e-04  3.04462643594e-03  2.54037956151e-04 -9.62341081880e-04 -1.53867873790e-03 -9.92019295018e-04  1.33744492280e-03 -9.39606148775e-04 -9.21416197937e-04  1.08224293114e-03  1.08011623663e-04 -1.12452956244e-03  1.25914320219e-03 -2.28391079941e-03  1.30874574368e-03  3.19582507118e-03 -2.90943507422e-04 -8.23465500681e-04 -1.51598622053e-03  6.52579044593e-04  2.09811533748e-03  1.31246657806e-03 -8.76489950180e-04  7.10831891637e-04 -5.72104423644e-04 -9.57164021969e-04  4.69358175549e-04  1.12972564193e-03 -8.54279410897e-04  2.62329377100e-04  1.91681694925e-03 -1.71864355055e-03 -7.39660494503e-04 -1.53796996310e-03 -1.73506787514e-03 -1.90502651723e-03  2.03155439900e-03  9.96022943629e-04 -3.98353079621e-04 -1.08617732654e-03 -7.18978204908e-04  5.71057764943e-04  2.85468192408e-04 -3.08431927025e-04 -3.85181937695e-04  4.55078385195e-04 -3.29844214599e-04 -2.06157507223e-03 -3.09990192505e-04  2.26656556345e-03  1.90403385538e-03 -1.91882449400e-03  2.27406259296e-05 -7.23611997312e-04  6.81207969210e-04 -1.86230294449e-03  9.01858434616e-04 -1.56577029128e-03 -2.15605905030e-03  6.29583394708e-04 -3.56912766128e-03  1.51493088433e-03 -7.22860454734e-04  4.95923860091e-05 -3.11317719688e-04  1.56670827707e-03  8.41253228830e-04 -1.58432320855e-03  9.80476689818e-05 -6.76162277858e-04 -1.98691031723e-03  1.19802748673e-03 -2.11126209469e-03 -1.45806699242e-03 -4.99932934058e-03 -8.99646836338e-04 -1.69542519018e-03 -3.84941006284e-04  7.54021073326e-04  1.73566606801e-03 -2.33220747320e-03 -6.71174459306e-04  2.63308586506e-03  9.37593544068e-04  1.17454368328e-03  4.47160987093e-04  1.44931516476e-04 -9.81045340965e-04  1.42401628349e-03 -4.23909501255e-04  7.43695618251e-04 -5.91666154087e-04  8.96879099383e-04  2.38667116242e-03  5.67716794670e-05  1.37644841910e-03  2.08123267961e-03
 1.85844685794e-03  3.77571654495e-04 -4.90210111477e-04 -1.20896095992e-03  8.05525553138e-04  3.02874569838e-04  1.43619555650e-03  1.91331071321e-05  3.06267490825e-03  2.26592908553e-05 -1.94659556806e-04 -5.60789008305e-03  4.15545917595e-03 -5.07145857007e-04 -5.43056386781e-04  2.40720331422e-04 -3.51499252597e-03  1.63382214669e-03  2.27879533007e-03  2.44719545436e-03  1.45144455115e-03  5.80282067451e-05  2.73304229387e-03 -7.99633863949e-03 -2.09130917491e-04 -5.05498930082e-03 -1.51528621467e-04  1.79091563026e-03 -4.69624084143e-03 -5.21450497076e-03  5.89281392430e-03  5.29252869309e-03 -2.76959789208e-05 -1.26338451306e-03 -2.34190624695e-03 -2.61779267993e-04  1.48753902547e-03  2.82196014600e-03 -1.89491813724e-04 -8.14985331168e-04 -5.30972433839e-05  6.56047105581e-03 -2.35528341370e-03 -1.46055254752e-03 -1.60844314742e-03 -8.84342826921e-04  2.19225769468e-03  2.42085907898e-03 -7.04587702145e-04  4.88595030692e-04  4.72270988341e-03 -3.72977017633e-03 -2.72681254879e-03 -1.19729859867e-03 -3.14445522519e-03  6.04320098612e-03  2.51580748733e-03  6.00731136010e-03  1.72291922929e-05 -2.19367886219e-03 -3.14851013245e-03 -2.47114557226e-04  1.38905217157e-03  1.34690131067e-04 -9.09369079222e-04  3.60916404581e-04 -9.74581424431e-04  1.83515529106e-03  5.92492100498e-03  2.08080085134e-03  6.32494691895e-04  1.93269189896e-03  8.30531527580e-05  1.32338576283e-03  3.64370103864e-03 -9.69373095018e-04  4.37313942491e-03 -4.94573852588e-03  1.50668230313e-02 -1.16984288544e-02  8.77183805642e-02 -1.15372455447e-02 -1.57883259302e-02 -8.45471733168e-03 -5.52506507269e-04 -3.36360804275e-04 -9.82446937741e-05  8.93692130103e-05  4.29239841345e-04 -4.68268394285e-03 -3.26067444107e-03 -3.81615529635e-03  4.25710406183e-03  3.54593555404e-03  5.41118415842e-05  2.06576423618e-03  1.81933567994e-04  9.58665237972e-04 -1.90192784566e-03 -6.41076464416e-04  9.73182290695e-04 -2.06710463351e-03  2.46038906934e-03 -5.21390265572e-04  1.15921300360e-03  3.25534761941e-03 -4.42423519239e-03  2.48573103552e-03  2.36563874731e-03  9.42383320815e-04 -1.82654474906e-03 -2.49382218971e-03 -7.52025994250e-04 -2.64696721928e-03  2.22937181784e-03 -3.13168041576e-03  1.37560134749e-03  1.04095469147e-03  1.66405181630e-04 -1.79868203678e-03  2.61405846967e-03  3.74026731012e-03  2.20171011236e-04  3.96854559916e-03  2.82351544555e-03  3.51054605421e-04  2.74136926904e-03  2.35901637914e-03 -3.08572466759e-03  3.58001552568e-04  1.13352695157e-03 -9.88422779615e-04  9.35627082734e-04  3.44290898404e-05  5.24688256238e-04  1.00026898233e-03  2.03267552951e-03 -2.87508532106e-03 -1.19261155866e-03  1.31578978170e-03  1.51081828738e-04  2.03293162511e-03  4.29793468229e-03 -4.07294637455e-03 -1.33431822539e-03  2.46052559824e-03 -3.21300267542e-03  2.76079745107e-03  4.12091056026e-03  4.34321262600e-03  2.68163360452e-03 -2.42633908631e-03  3.57204553970e-03  1.08964551687e-03 -2.52542435205e-03 -1.61034505155e-03  3.89863004212e-03  8.39034822573e-04 -2.73766284799e-03 -8.11308964267e-05 -2.07560913288e-03 -2.85547841730e-03  2.58342256298e-03  3.32647645425e-04  1.66387620338e-03  4.80435714898e-03 -4.10782452813e-04 -1.13572464576e-03  1.60467713960e-03  3.23742988026e-03 -1.36964058558e-03  3.30645900292e-03  1.15788968956e-03 -2.79290771242e-03 -3.77479528236e-04  2.24350676523e-05  4.55541698113e-04  1.12848479714e-03  4.74838954418e-03 -3.46342516241e-03 -1.80376648216e-03  1.96769651222e-03 -1.52416384313e-03 -1.28918882865e-03 -1.96272524522e-03 -1.33720740365e-04 -3.06320157493e-03 -2.76691394809e-03  3.51186091327e-03  1.27197625205e-03 -2.34911971380e-03  4.49750796798e-03 -8.83736314008e-04 -2.02771285344e-03 -4.65223225572e-04  1.88994199826e-03 -8.68269810397e-05  2.90773287595e-03  2.85226902195e-03 -3.25110243025e-04 -3.96627698372e-03 -3.96121670219e-04  7.96829657498e-04 -1.34079893944e-03  4.15126418339e-03 -4.74686959388e-03  2.37440761972e-03 -1.58133639388e-03  4.26237915448e-04 -1.86735404521e-03  1.43256864646e-03 -8.30659175863e-04  3.86996463155e-03 -2.91629702848e-04  2.37523082952e-04 -8.17417449267e-04 -2.89151306341e-03 -1.24672276593e-03  7.12456611685e-04  2.47102796413e-03 -1.70142620075e-03  1.60303970231e-03 -6.72037015383e-04 -3.69900517506e-04  5.16267607762e-04 -2.03882927162e-04 -1.36719946930e-03  2.05771911463e-03  8.08412956418e-05 -3.23254686690e-04 -1.72121282092e-04  1.99304244649e-03 -1.45272926007e-03 -5.39617779644e-04  8.08961408497e-04 -3.60020506169e-03 -1.46509596900e-03  2.66542164268e-03 -1.42624178632e-03 -3.13050439278e-03 -2.98126417630e-03 -3.09473447191e-03 -1.59269556977e-03 -3.62842637592e-03 -1.74799964280e-03 -2.98542686856e-03  6.97514850095e-04  5.02017747150e-03 -2.08443842903e-03 -1.70028369721e-04  2.18253158483e-03 -2.39916318753e-03  1.45903635215e-03  1.54949833047e-03  5.00554550114e-03  8.87964663982e-04
 6.71531553838e-04  2.96763010490e-04  6.23942463843e-04  2.51559264324e-03  2.34392447843e-03  1.40925339925e-03 -3.52839095584e-03  5.29052520106e-04  6.55692352967e-04  2.25140654141e-03  1.05514544304e-03 -1.30855003397e-03  1.51126328300e-04 -6.01761666185e-03 -9.76091435229e-04 -3.93501715275e-03 -1.62236655773e-03 -1.12410145387e-03 -3.24336175321e-03  2.46481299111e-03 -1.20932758089e-03  2.12454728014e-03 -2.48045612961e-03  3.23527390403e-03 -4.71067524584e-05  2.46989719853e-04  3.22069973743e-04  2.49952100383e-03  1.47251052102e-03  6.67407702829e-04  8.66094348874e-05 -2.37894649899e-03  2.68362757765e-03  8.01482191109e-04  2.20261282898e-03 -7.07640970803e-04 -4.28483710132e-04 -2.43509034868e-03 -1.24210130162e-04  1.58811713219e-03 -5.71050554845e-05  2.90163192766e-04  7.20381125143e-04  1.28680033420e-03 -6.40679963686e-04 -1.32720126511e-03 -2.67875490281e-03 -3.02276887158e-04  3.42107302789e-03  6.57228510541e-04 -1.34771397750e-03  3.64093620586e-04 -4.37889202738e-03  3.13384506198e-03 -8.86113703547e-05 -2.84186576991e-03 -1.88653933381e-03 -2.93113767179e-03  9.50941472652e-04  3.49666768171e-03 -9.75173343831e-04 -1.66971683091e-03 -1.18409854910e-03 -3.35362268622e-03  1.47373793653e-03  5.35556236460e-04 -5.38217502972e-05 -1.80310172749e-03 -7.36807293059e-04 -4.26530322746e-04  1.40455524744e-03  2.10270414266e-03  2.08561063700e-03  1.80688137891e-03 -3.91826112775e-03  1.47105255335e-03  5.89077986305e-03  2.21898943822e-03 -1.81246969775e-03 -3.71277560034e-03 -1.15372455447e-02  8.09646876974e-02 -8.80929258723e-03  1.58920525327e-03 -3.10847039033e-03  9.46947196294e-04  1.20398648251e-03  5.68620043966e-04 -9.48858787375e-04  7.39568366103e-04  6.75334836499e-04  2.02184153742e-03 -1.11494770636e-03  3.55480170711e-04 -1.81801829297e-04 -4.15677475781e-04  2.13657340442e-03  3.21579907637e-04 -8.22437815188e-04  2.71839664226e-03 -8.96522470600e-04 -4.59470423945e-04 -9.67941722474e-04  1.41792441526e-03 -2.35457984028e-03 -1.69174668235e-03  3.72301619570e-03  3.95221541209e-04 -3.11851689606e-03  1.85213742424e-03  2.62562317697e-03  3.18896280264e-03 -2.87401068628e-03  6.15835267111e-04 -1.79969259750e-03  2.84468394485e-04 -1.24991086633e-03  2.18533461789e-03 -3.30453814577e-03  1.51021185866e-03 -2.60963016167e-03 -1.19948097803e-03 -1.63061145790e-03  3.16219373775e-04 -5.38161707210e-03  2.38454639121e-03 -4.28148639940e-04  6.21311582196e-04 -2.45268549794e-05 -2.54935833861e-04 -1.40253149797e-03  2.33822930583e-03  3.65138308509e-03 -1.05881389363e-03  1.01037969856e-04  1.84664132507e-03  1.33543332925e-03  2.83990726250e-03  1.22123409094e-04  3.70121756416e-03  6.11357537740e-04  6.24471910435e-04 -1.16783747486e-03  3.73051761601e-03 -3.90295713752e-04 -7.02195497977e-04  1.88536395326e-03 -1.00111955422e-03 -1.50139936704e-03  1.84755091608e-04  1.40623392652e-03 -1.16376475445e-03  1.02646513829e-03 -2.14859823376e-03  3.94623544877e-03 -9.59200534864e-04  1.14493005183e-03  5.30851584454e-04  4.85537158404e-03 -5.64064666906e-04 -1.55217105406e-03  2.81215342423e-03 -4.12378923553e-03  9.62294992328e-04 -3.19614143736e-03 -5.72250182877e-04 -3.82733530980e-03 -6.79663817204e-04  1.50347235771e-03 -2.03955112934e-03 -8.54761532793e-04  2.48962647809e-03 -9.68983357577e-04  2.67181242728e-03  4.80005434777e-04  9.60320961419e-04  9.16328425600e-04 -2.55749872206e-04 -8.84753732670e-04  2.05099486319e-03  3.82802847266e-03 -1.11543739354e-03  1.94944272803e-03  3.04400760255e-04  4.52246694929e-03  2.85253670826e-04  1.96181156820e-03  7.90126641023e-04 -2.11991036491e-03  2.11286695585e-03 -2.45559227815e-03  6.42278805560e-04 -7.99762052854e-04  1.13769253717e-03  2.64558090387e-03  1.25941284100e-04  6.15187380392e-04 -9.45667227812e-04 -1.80569994375e-03  4.28298513018e-04  3.38705136489e-03 -5.02163213730e-04 -1.32243703956e-03  2.31875925198e-03 -2.57329720436e-03  4.52966744307e-03  4.31187316207e-04  6.68056218933e-04  8.27108415573e-04  2.11245452252e-04  3.84527225954e-03  1.38185332124e-03  1.06499045412e-03 -7.68906324938e-04  1.40565223010e-04  3.41788685188e-03  2.66296129405e-03  9.26718550247e-04 -8.93342959540e-04 -3.30466584705e-03  4.82848771681e-04  1.11688084867e-03 -2.10243370352e-03 -7.30862533534e-04 -2.04565504143e-03 -2.84302264928e-03  2.56835243478e-04 -7.10933677887e-04  8.71337836666e-04  4.45930216328e-03 -4.64769079374e-03  8.03869767982e-04  2.49439870726e-03 -4.51680584338e-04  2.63288384456e-03  4.64798779846e-03 -1.49682978348e-03  1.95957207255e-03 -1.04396922462e-03  3.84949900475e-03 -1.52149648520e-03  1.36821545949e-03  3.67298995223e-04 -1.21812715974e-03  3.29399747991e-03  5.50547367646e-03 -4.27656126676e-03 -5.95330837085e-03  4.62775638544e-04 -1.25420921910e-03 -1.47173220209e-03 -1.33154541294e-03  1.27000279967e-03  2.56730182025e-05 -4.10619856660e-03 -2.94889004326e-03
[truncated: 846,337 more chars]
