# Supplementary material for: Proximal Distance Algorithms: Theory and Practice
Source: J Mach Learn Res. Author manuscript; Available in PMC 2019 Oct 24. (PMC6812563)
Supplement: code [file NIHMS1053815-supplement-code.zip › proxdist-master/keys_zhou_lange_2019/misc/spm/W_32_33500_7.txt]

11.083330914834072 -0.596243370773583  1.076698799266385  1.018771134008414  0.365993687807853  0.000000000000000  0.000000000000000  0.000000000000000  0.000000000000000  0.000000000000000  0.000000000000000 -0.291226824326533 -0.352626692573983  0.000000000000000  0.000000000000000  0.000000000000000  0.035987769965308  0.000000000000000 -0.423924726894863  0.000000000000000  0.000000000000000  0.000000000000000  0.000000000000000  0.102973908295076  0.000000000000000  0.000000000000000  0.000000000000000  0.000000000000000  0.000000000000000  0.000000000000000  0.000000000000000  0.000000000000000
-0.596243370209771 10.961160475810212 -1.364512539188836 -0.612040922854113  0.206543664432023  0.000000000000000  0.000000000000000  0.000000000000000  0.000000000000000  0.000000000000000  0.000000000000000 -0.132917796251382  0.000000000000000  0.000000000000000  0.000000000000000  0.000000000000000  0.000000000000000  0.000000000000000  0.000000000000000  0.068890141573518  0.000000000000000 -0.117580064967362  0.001411920982410  0.000000000000000  0.000000000000000  0.000000000000000  0.000000000000000  0.000000000000000  0.000000000000000  0.000000000000000  0.000000000000000  0.000000000000000
 1.076698798911842 -1.364512539236061 14.219149258036030  0.735379096477063 -0.917589574113216  0.000000000000000  0.000000000000000 -0.073780454764772  0.000000000000000  0.000000000000000  0.000000000000000  0.000000000000000  0.000000000000000  0.000000000000000  0.000000000000000  0.000000000000000  0.000000000000000  0.000000000000000  0.068389232089742  0.000000000000000  0.000000000000000  0.000000000000000  0.000000000000000  0.000000000000000  0.012480654752102  0.000000000000000  0.000000000000000  0.075520113603050  0.424247685994005  0.000000000000000  0.000000000000000  0.000000000000000
 1.018771134897443 -0.612040922800945  0.735379096484500 12.101646892562572  0.000000000000000  0.000000000000000 -0.183810687495525  0.000000000000000  0.000000000000000  0.164769000092938  0.000000000000000  0.000000000000000  0.218376050810080  0.000000000000000  0.000000000000000  0.000000000000000  0.000000000000000 -0.000539524408858  0.000000000000000  0.000000000000000  0.000000000000000  0.000000000000000  0.000000000000000  0.000000000000000  0.000000000000000  0.000000000000000  0.000000000000000  0.000000000000000  0.000000000000000  0.000000000000000  0.000000000000000  0.000000000000000
 0.365993687761195  0.206543664488035 -0.917589574303224  0.000000000000000  9.573217871602347 -0.410655552286616  0.000000000000000  0.000000000000000  0.000000000000000  0.049524478228360  0.000000000000000  0.000000000000000  0.000000000000000  0.000000000000000  0.000000000000000  0.000000000000000  0.000000000000000  0.000000000000000  0.052188354834840  0.000000000000000  0.000000000000000  0.000000000000000  0.000000000000000  0.000000000000000  0.000000000000000  0.000000000000000  0.000000000000000  0.000000000000000  0.146106563407309  0.000000000000000  0.000000000000000  0.000000000000000
 0.000000000000000  0.000000000000000  0.000000000000000  0.000000000000000 -0.410655552274276 11.840346210604499  1.723579944420339  0.000000000000000  0.000000000000000  0.000000000000000  0.000000000000000  0.000000000000000  0.000000000000000  0.000000000000000  0.000000000000000  0.000000000000000  0.000000000000000  0.000000000000000  0.000000000000000  0.000000000000000  0.000000000000000  0.000000000000000  0.000000000000000 -0.019687455832403  0.000000000000000  0.000000000000000  0.000000000000000  0.000000000000000  0.000000000000000  0.000000000000000  0.000000000000000  0.000000000000000
 0.000000000000000  0.000000000000000  0.000000000000000 -0.183810687644310  0.000000000000000  1.723579944410778 15.622853311994577 -1.335323254948727  0.719299670044010 -0.088067812500680  0.000000000000000  0.000000000000000  0.000000000000000  0.000000000000000  0.000000000000000  0.000000000000000  0.000000000000000  0.000000000000000  0.000000000000000  0.000000000000000  0.000000000000000  0.000000000000000  0.008705626790897  0.000000000000000  0.000000000000000  0.000000000000000  0.000000000000000  0.093528431047904  0.000000000000000  0.000000000000000  0.000000000000000  0.000000000000000
 0.000000000000000  0.000000000000000 -0.073780455348027  0.000000000000000  0.000000000000000  0.000000000000000 -1.335323254756761 12.901902914860541 -1.391941547604706  0.848409676453988  0.000000000000000  0.000000000000000  0.000000000000000  0.000000000000000  0.000000000000000  0.000000000000000  0.000000000000000  0.000000000000000  0.000000000000000  0.000000000000000  0.000000000000000  0.000000000000000  0.000000000000000  0.000000000000000  0.000000000000000  0.000000000000000  0.000000000000000  0.000000000000000  0.000000000000000  0.000000000000000  0.000000000000000  0.000000000000000
 0.000000000000000  0.000000000000000  0.000000000000000  0.000000000000000  0.000000000000000  0.000000000000000  0.719299670015747 -1.391941547578526 18.298420921237138 -1.300888788786043  0.000000000000000  0.000000000000000  0.000000000000000  0.000000000000000  0.000000000000000  0.000000000000000  0.000000000000000  0.000000000000000  0.000000000000000  0.000000000000000  0.000000000000000  0.000000000000000  0.000000000000000  0.000000000000000  0.000000000000000  0.000000000000000  0.000000000000000  0.000000000000000  0.000000000000000  0.000000000000000  0.000000000000000  0.000000000000000
 0.000000000000000  0.000000000000000  0.000000000000000  0.164769000132520  0.049524478259647  0.000000000000000 -0.088067812275528  0.848409676438440 -1.300888788783188 13.498355680752084  0.000000000000000 -0.723687954361201 -0.637312187139666  0.000000000000000  0.000000000000000  0.000000000000000  0.000000000000000  0.000000000000000  0.000000000000000  0.000000000000000  0.000000000000000  0.000000000000000  0.000000000000000  0.000000000000000  0.000000000000000  0.000000000000000  0.000000000000000  0.000000000000000  0.000000000000000  0.000000000000000  0.000000000000000  0.000000000000000
 0.000000000000000  0.000000000000000  0.000000000000000  0.000000000000000  0.000000000000000  0.000000000000000  0.000000000000000  0.000000000000000  0.000000000000000  0.000000000000000 17.345066099931220 -4.913997378985262 -1.246422297926177  0.489881671011201  0.000000000000000  0.000000000000000  0.000000000000000  0.000000000000000  0.000000000000000  0.000000000000000  0.000000000000000  0.000000000000000  0.000000000000000  0.000000000000000  0.000000000000000  0.000000000000000  0.000000000000000  0.000000000000000  0.000000000000000  0.000000000000000  0.000000000000000  0.000000000000000
-0.291226824739306 -0.132917796334717  0.000000000000000  0.000000000000000  0.000000000000000  0.000000000000000  0.000000000000000  0.000000000000000  0.000000000000000 -0.723687954481412 -4.913997379100429 13.723603309319204  0.689305441426562 -0.274240424439246  0.000000000000000  0.000000000000000  0.000000000000000  0.000000000000000  0.175418689241404  0.000000000000000  0.000000000000000  0.000000000000000  0.000000000000000  0.000000000000000  0.383082843141940  0.000000000000000  0.000000000000000  0.000000000000000  0.000000000000000  0.000000000000000  0.000000000000000  0.033922398126317
-0.352626694409481  0.000000000000000  0.000000000000000  0.218376051222469  0.000000000000000  0.000000000000000  0.000000000000000  0.000000000000000  0.000000000000000 -0.637312187226015 -1.246422297931336  0.689305440771716 11.144594366007103  0.029582055778643  0.593705206647089  0.000000000000000 -0.025207256979075  0.000000000000000  0.000000000000000 -0.052265710827750  0.000000000000000  0.000000000000000  0.000000000000000 -0.002926270460835  0.000000000000000  0.000000000000000  0.057641367634290  0.000000000000000  0.000000000000000  0.000000000000000  0.000000000000000  0.000000000000000
 0.000000000000000  0.000000000000000  0.000000000000000  0.000000000000000  0.000000000000000  0.000000000000000  0.000000000000000  0.000000000000000  0.000000000000000  0.000000000000000  0.489881668974418 -0.274240419388109  0.029582057297758 17.787935129668806  0.000000000000000 -0.351271548684122  0.000000000000000  0.000000000000000  0.000000000000000  0.000000000000000  0.000000000000000  0.000000000000000  0.000000000000000  0.000000000000000  0.000000000000000  0.000000000000000  0.000000000000000  0.000000000000000  0.000000000000000  0.000000000000000  0.000000000000000  0.000000000000000
 0.000000000000000  0.000000000000000  0.000000000000000  0.000000000000000  0.000000000000000  0.000000000000000  0.000000000000000  0.000000000000000  0.000000000000000  0.000000000000000  0.000000000000000  0.000000000000000  0.593705206646281  0.000000000000000 15.991430406389959 -0.034685796314896  0.000000000000000  0.000000000000000  0.000000000000000  0.000000000000000  0.000000000000000  0.000000000000000  0.000000000000000  0.000000000000000  0.000000000000000  0.000000000000000  0.000000000000000  0.000000000000000  0.000000000000000  0.000000000000000  0.000000000000000  0.000000000000000
 0.000000000000000  0.000000000000000  0.000000000000000  0.000000000000000  0.000000000000000  0.000000000000000  0.000000000000000  0.000000000000000  0.000000000000000  0.000000000000000  0.000000000000000  0.000000000000000  0.000000000000000 -0.351271548686544 -0.034685796330688 20.055968330869593  0.634783761089782  0.000000000000000  0.773251952641129  0.000000000000000  0.000000000000000  0.000000000000000  0.000000000000000  0.000000000000000  0.000000000000000  0.000000000000000  0.000000000000000  0.000000000000000  0.000000000000000  0.000000000000000  0.000000000000000  0.000000000000000
 0.035987770126146  0.000000000000000  0.000000000000000  0.000000000000000  0.000000000000000  0.000000000000000  0.000000000000000  0.000000000000000  0.000000000000000  0.000000000000000  0.000000000000000  0.000000000000000 -0.025207251433192  0.000000000000000  0.000000000000000  0.634783761109648 11.787232610006047  0.000000000000000  0.000000000000000  0.606277655309766  0.000000000000000  0.000000000000000 -0.140923538040999 -0.382261486205935  0.000000000000000  0.000000000000000  0.000000000000000  0.000000000000000  0.000000000000000  0.000000000000000  0.000000000000000  0.000000000000000
 0.000000000000000  0.000000000000000  0.000000000000000 -0.000539524411341  0.000000000000000  0.000000000000000  0.000000000000000  0.000000000000000  0.000000000000000  0.000000000000000  0.000000000000000  0.000000000000000  0.000000000000000  0.000000000000000  0.000000000000000  0.000000000000000  0.000000000000000 12.278436336824662 -0.750029798477205 -2.415450689916057  0.000000000000000  0.000000000000000  0.000000000000000  0.000000000000000  0.000000000000000  0.000000000000000  0.000000000000000  0.000000000000000  0.000000000000000  0.000000000000000  0.000000000000000  0.000000000000000
-0.423924728467681  0.000000000000000  0.068389233011336  0.000000000000000  0.052188354886308  0.000000000000000  0.000000000000000  0.000000000000000  0.000000000000000  0.000000000000000  0.000000000000000  0.175418689548614  0.000000000000000  0.000000000000000  0.000000000000000  0.773251952657251  0.000000000000000 -0.750029798511546 11.413750765384535  2.087488136598237  0.000000000000000  0.051632667641978  0.000000000000000  0.000000000000000  0.000000000000000  0.000000000000000  0.000000000000000  0.011645074240417  0.000000000000000  0.000000000000000  0.000000000000000  0.000000000000000
 0.000000000000000  0.068890142347058  0.000000000000000  0.000000000000000  0.000000000000000  0.000000000000000  0.000000000000000  0.000000000000000  0.000000000000000  0.000000000000000  0.000000000000000  0.000000000000000 -0.052265709936805  0.000000000000000  0.000000000000000  0.000000000000000  0.606277655230670 -2.415450689909228  2.087488136350659 15.578069988882474  0.000000000000000 -0.956233355602871  0.206842719425049  0.000000000000000  0.000000000000000  0.000000000000000  0.000000000000000  0.000000000000000  0.000000000000000  0.000000000000000  0.000000000000000  0.000000000000000
 0.000000000000000  0.000000000000000  0.000000000000000  0.000000000000000  0.000000000000000  0.000000000000000  0.000000000000000  0.000000000000000  0.000000000000000  0.000000000000000  0.000000000000000  0.000000000000000  0.000000000000000  0.000000000000000  0.000000000000000  0.000000000000000  0.000000000000000  0.000000000000000  0.000000000000000  0.000000000000000 20.345094043729187 -2.171394514866936  0.000000000000000  0.000000000000000  0.000000000000000  0.000000000000000  0.000000000000000  0.000000000000000  0.000000000000000  0.000000000000000  0.000000000000000  0.000000000000000
 0.000000000000000 -0.117580064978673  0.000000000000000  0.000000000000000  0.000000000000000  0.000000000000000  0.000000000000000  0.000000000000000  0.000000000000000  0.000000000000000  0.000000000000000  0.000000000000000  0.000000000000000  0.000000000000000  0.000000000000000  0.000000000000000  0.000000000000000  0.000000000000000  0.051632667709403 -0.956233355582747 -2.171394514865584 12.656843736056890  0.302555901525908  0.382141859845679 -0.110341073654493  0.000000000000000  0.000000000000000  0.000000000000000  0.000000000000000  0.000000000000000  0.000000000000000  0.000000000000000
 0.000000000000000  0.001411920962109  0.000000000000000  0.000000000000000  0.000000000000000  0.000000000000000  0.008705626785705  0.000000000000000  0.000000000000000  0.000000000000000  0.000000000000000  0.000000000000000  0.000000000000000  0.000000000000000  0.000000000000000  0.000000000000000 -0.140923538047251  0.000000000000000  0.000000000000000  0.206842719424983  0.000000000000000  0.302555901524181 12.334391686365127  0.087429172088563  0.000000000000000  0.000000000000000  0.000000000000000  0.000000000000000  0.000000000000000  0.000000000000000  0.000000000000000  0.000000000000000
 0.102973909142998  0.000000000000000  0.000000000000000  0.000000000000000  0.000000000000000 -0.019687455827892  0.000000000000000  0.000000000000000  0.000000000000000  0.000000000000000  0.000000000000000  0.000000000000000 -0.002926269266516  0.000000000000000  0.000000000000000  0.000000000000000 -0.382261486159118  0.000000000000000  0.000000000000000  0.000000000000000  0.000000000000000  0.382141860045668  0.087429172092338 12.028085237547305 -0.068491976775292  0.925555485154729  0.904597276597586  0.000000000000000  0.000000000000000  0.000000000000000  0.000000000000000  0.000000000000000
 0.000000000000000  0.000000000000000  0.012480654576818  0.000000000000000  0.000000000000000  0.000000000000000  0.000000000000000  0.000000000000000  0.000000000000000  0.000000000000000  0.000000000000000  0.383082842763834  0.000000000000000  0.000000000000000  0.000000000000000  0.000000000000000  0.000000000000000  0.000000000000000  0.000000000000000  0.000000000000000  0.000000000000000 -0.110341073710073  0.000000000000000 -0.068491977264610 13.315937945318758  3.137784902889596 -0.015916186761718  0.000000000000000  0.000000000000000  0.000000000000000  0.000000000000000  0.000000000000000
 0.000000000000000  0.000000000000000  0.000000000000000  0.000000000000000  0.000000000000000  0.000000000000000  0.000000000000000  0.000000000000000  0.000000000000000  0.000000000000000  0.000000000000000  0.000000000000000  0.000000000000000  0.000000000000000  0.000000000000000  0.000000000000000  0.000000000000000  0.000000000000000  0.000000000000000  0.000000000000000  0.000000000000000  0.000000000000000  0.000000000000000  0.925555485071363  3.137784902887438 17.457016447065570  0.000000000000000 -0.634331889780045  0.000000000000000  0.000000000000000  0.000000000000000  0.000000000000000
 0.000000000000000  0.000000000000000  0.000000000000000  0.000000000000000  0.000000000000000  0.000000000000000  0.000000000000000  0.000000000000000  0.000000000000000  0.000000000000000  0.000000000000000  0.000000000000000  0.057641367731699  0.000000000000000  0.000000000000000  0.000000000000000  0.000000000000000  0.000000000000000  0.000000000000000  0.000000000000000  0.000000000000000  0.000000000000000  0.000000000000000  0.904597276610738 -0.015916186762073  0.000000000000000 10.382891541637106  0.296852066301571  0.000000000000000  0.035890299363288 -0.496063475670701  0.000000000000000
 0.000000000000000  0.000000000000000  0.075520113618432  0.000000000000000  0.000000000000000  0.000000000000000  0.093528431077855  0.000000000000000  0.000000000000000  0.000000000000000  0.000000000000000  0.000000000000000  0.000000000000000  0.000000000000000  0.000000000000000  0.000000000000000  0.000000000000000  0.000000000000000  0.011645073922122  0.000000000000000  0.000000000000000  0.000000000000000  0.000000000000000  0.000000000000000  0.000000000000000 -0.634331889785371  0.296852066258180 10.158667160121388  0.000000000000000 -0.022006057605767  0.022344708200482  0.000000000000000
 0.000000000000000  0.000000000000000  0.424247685995942  0.000000000000000  0.146106563403425  0.000000000000000  0.000000000000000  0.000000000000000  0.000000000000000  0.000000000000000  0.000000000000000  0.000000000000000  0.000000000000000  0.000000000000000  0.000000000000000  0.000000000000000  0.000000000000000  0.000000000000000  0.000000000000000  0.000000000000000  0.000000000000000  0.000000000000000  0.000000000000000  0.000000000000000  0.000000000000000  0.000000000000000  0.000000000000000  0.000000000000000 10.862360245705206  0.342267026896404  0.168354648933164  0.000000000000000
 0.000000000000000  0.000000000000000  0.000000000000000  0.000000000000000  0.000000000000000  0.000000000000000  0.000000000000000  0.000000000000000  0.000000000000000  0.000000000000000  0.000000000000000  0.000000000000000  0.000000000000000  0.000000000000000  0.000000000000000  0.000000000000000  0.000000000000000  0.000000000000000  0.000000000000000  0.000000000000000  0.000000000000000  0.000000000000000  0.000000000000000  0.000000000000000  0.000000000000000  0.000000000000000  0.035890299363367 -0.022006057605265  0.342267026896123 14.470341699083608  0.000000000000000  0.000000000000000
 0.000000000000000  0.000000000000000  0.000000000000000  0.000000000000000  0.000000000000000  0.000000000000000  0.000000000000000  0.000000000000000  0.000000000000000  0.000000000000000  0.000000000000000  0.000000000000000  0.000000000000000  0.000000000000000  0.000000000000000  0.000000000000000  0.000000000000000  0.000000000000000  0.000000000000000  0.000000000000000  0.000000000000000  0.000000000000000  0.000000000000000  0.000000000000000  0.000000000000000  0.000000000000000 -0.496063475670809  0.022344708197819  0.168354648933256  0.000000000000000 11.925324831585444  1.068177284781404
 0.000000000000000  0.000000000000000  0.000000000000000  0.000000000000000  0.000000000000000  0.000000000000000  0.000000000000000  0.000000000000000  0.000000000000000  0.000000000000000  0.000000000000000  0.033922398151155  0.000000000000000  0.000000000000000  0.000000000000000  0.000000000000000  0.000000000000000  0.000000000000000  0.000000000000000  0.000000000000000  0.000000000000000  0.000000000000000  0.000000000000000  0.000000000000000  0.000000000000000  0.000000000000000  0.000000000000000  0.000000000000000  0.000000000000000  0.000000000000000  1.068177284781395 11.739355792838927
