# Supplementary material for: Proximal Distance Algorithms: Theory and Practice
Source: J Mach Learn Res. Author manuscript; Available in PMC 2019 Oct 24. (PMC6812563)
Supplement: code [file NIHMS1053815-supplement-code.zip › proxdist-master/keys_zhou_lange_2019/misc/spm/X_512_1.txt]

 1.31010879112e-01 -4.20603551336e-03 -2.82985770049e-02 -5.89866955668e-03 -1.01331427885e-02  2.53839341261e-03 -1.37038376311e-03 -1.30901051891e-03  3.51355527617e-03 -2.43917285995e-03  9.28394763572e-03 -3.46423998117e-03 -1.97787535425e-03  3.43679452849e-03  3.48239342136e-03 -3.44775508703e-03  2.57333490996e-04 -1.93115134395e-04  7.27453366717e-03  3.00048331539e-03 -8.95575053791e-04  7.06713144803e-04  2.83939659758e-03  2.48114554011e-03 -5.39231482021e-03 -4.59491257335e-03 -3.52720028093e-03 -3.95224868541e-03  1.10299159536e-03  9.96131989806e-04 -5.21048286615e-03 -9.14532895582e-03  2.91974639855e-03 -6.49374169760e-03 -8.39255541962e-03 -4.51601295234e-04 -6.37352259679e-03 -1.61879704651e-03 -4.22267194306e-03  1.37298549854e-03 -1.89759466341e-03  6.58307903521e-04  2.04772287960e-03  6.61940672955e-04  7.22571409795e-03 -2.94490070648e-03 -2.50683715559e-03 -3.08973612745e-04 -1.29036123394e-03 -3.56376294402e-03 -2.98285286482e-03  2.69744245488e-03  1.76238264370e-04 -2.97012109454e-03  3.49214717127e-03  4.21065080201e-03 -6.16377120465e-03 -3.18932046940e-03  1.34135112781e-03  5.17086404006e-03  1.83258103132e-03 -5.41492348155e-03  1.21166992677e-03  6.56974776976e-03 -3.64361258146e-05  2.08913321471e-04  5.16053548718e-03  4.87651169777e-03 -6.30512616084e-03 -5.55095198003e-04 -2.95022418673e-03  4.56835418735e-03 -2.75033459611e-03 -1.15902282511e-03  5.76637665064e-03  6.93274985540e-04 -3.10395507037e-04 -5.14200402155e-04  2.33053443455e-05 -1.46869287208e-03  9.52450922620e-04 -5.23939819356e-03  3.11072285917e-03 -1.89420819355e-03 -1.26604531183e-03 -3.92897615384e-03 -4.73441598253e-04  3.36782961688e-03 -1.18760939395e-03  2.79309487687e-03 -3.35584133591e-03  1.27144140308e-03 -8.16269554760e-03 -1.19987356891e-02  1.72459349346e-03 -6.60879407719e-04 -2.99070446776e-03 -7.45287097428e-05 -5.34592602461e-03  7.39910384272e-03  4.26402364495e-03 -1.51106989857e-03  2.29145583620e-04  2.82319466459e-03 -2.78936734527e-03 -6.86850278906e-04 -3.48780111523e-04  3.20790111279e-03 -1.22045689405e-03  5.31483006553e-04 -2.28908775301e-03  3.58978303776e-04 -2.06379131479e-03 -3.63387605605e-03  3.07208881119e-03  2.53278423868e-03 -5.65984290800e-03 -5.20413828410e-06 -1.79993502686e-03  2.47602239258e-03 -6.82962983649e-03  2.53139098357e-03 -2.38346530067e-03 -5.10209191800e-03 -2.85697862839e-03  2.90742802308e-03 -3.40793560839e-03 -1.18358001402e-02 -3.98549834113e-03 -6.54912053386e-03 -2.19858865741e-03 -1.55383193238e-03 -7.47914202322e-04  4.42631270228e-03  7.00733530692e-04  9.07452056629e-03 -2.94092188382e-03 -7.83010810334e-03  1.89823589102e-03 -1.32128079585e-03 -5.89712322128e-03  5.31719310058e-03  4.19104050072e-03  4.87923631495e-03 -3.69597664346e-03 -6.18713452031e-03  1.47395674144e-03  2.75877409829e-03  9.47822836766e-04 -5.35800689320e-04 -3.67471534656e-03 -4.28519146263e-03  2.90896417959e-03  4.64448077137e-03  1.90240043574e-03  1.34731675104e-04 -5.48368951320e-03 -2.58745209376e-04 -2.38901206598e-03 -1.37436810153e-03  1.40677078860e-03  1.42771077343e-03 -3.03383124774e-03  6.31104273025e-03  4.17955112311e-03 -5.60310338699e-03 -5.06377058843e-03  1.81837095122e-03 -3.99852135093e-03  6.60507350238e-04  3.04697586698e-03 -5.48010466412e-03  2.31886690553e-03  2.73927018822e-03  1.61398930464e-03  8.20556018749e-03 -6.03362154607e-04 -1.74500555998e-03 -1.79163243640e-03  2.63460918130e-03 -5.40643042127e-03  8.70348798148e-05 -2.60188734937e-03  2.77512919065e-03  1.75156376196e-03  5.05263705668e-03  2.98926237697e-03  3.16651643515e-05  6.41039551338e-03 -2.86547566891e-03 -5.04389521022e-03  3.51760694795e-03  2.35198384313e-03  3.82317125764e-03  3.25095489664e-03 -6.15892468076e-04 -4.59975072875e-04 -2.26403596574e-03 -5.46338260676e-03 -8.63667362503e-05 -1.21476151314e-02 -1.43368781074e-04  1.11251999403e-02 -2.10105153849e-03  1.24826240520e-03  4.05865210400e-03 -5.25393946507e-03  2.76680862803e-03 -1.54013522689e-03 -6.87181178440e-04 -8.30379938423e-04 -3.90223970387e-03 -1.15824849585e-03  2.85058135830e-03  1.27155690877e-03  4.51244595547e-03 -4.64973220870e-03 -1.58581457975e-03 -1.17423336191e-04 -1.46860693493e-03  2.18504581778e-05  3.77463760000e-03  1.53894273921e-03  4.18587271190e-03 -5.13982397203e-03 -1.33266247256e-03  2.86699985665e-03  9.50664357647e-03 -6.07827930414e-04 -1.78434921611e-03 -2.82221315034e-03 -1.38650626530e-03  7.10903498983e-03 -3.33656692031e-03  3.14689474195e-03  2.51042792352e-03 -3.73307467938e-04  6.68137781170e-03 -5.84648729438e-03  2.54151676673e-03 -2.75247277231e-04  8.08224124477e-04  1.35316342127e-03  1.81058369930e-03 -5.17530098005e-04  2.79666897788e-04  3.89623847852e-04  3.09901374278e-03  1.32858976623e-03  8.42362103693e-03  1.99521971034e-04 -2.83376328117e-03 -5.98679002569e-04  1.08606843764e-03  2.94514973533e-03 -2.02312249409e-03  4.17605033879e-03 -1.78838356076e-03  1.90318293835e-03 -2.39601638387e-03 -3.53698204947e-03  1.80029487381e-03 -8.07226938662e-03 -3.27572294338e-03 -1.51719617391e-03 -2.28224463397e-03  3.97547401171e-03  1.35879212136e-03 -1.58543370706e-03 -7.48977255308e-03  6.92335484298e-03 -2.87238336891e-03  1.14111793556e-03  2.08552640533e-03  9.44326040861e-03  2.01839137085e-03 -3.52221533907e-03  1.49610088741e-03  6.49817748967e-03  5.80158709753e-03 -6.21915728550e-03  5.35808506223e-03  5.63082600519e-03  2.41349216664e-03 -4.75060963100e-03 -8.59935765522e-04 -3.52681841928e-03  2.78820254484e-03 -7.98144518682e-04 -5.32454388259e-03 -1.27465215912e-03  2.14366672749e-03  2.89433634964e-03 -2.24503444021e-03  7.45461669600e-04 -2.19963343949e-03  5.18063958084e-03 -1.32971286953e-03  3.63273198530e-03  3.54069306676e-03  7.62144587081e-04 -1.55186204663e-03 -1.10362280455e-03 -4.59695670109e-03  7.10695402226e-04 -2.58330373125e-03  5.18752259694e-03  2.88044147606e-03  1.01425414341e-03  2.05022726661e-04 -5.88502742064e-04  4.46935648365e-03  7.27436925886e-03 -2.70748393739e-03 -2.09678091769e-03  1.36586202285e-03  4.73257554679e-03 -1.02912336934e-04  6.00224374428e-03  2.03568343325e-03 -3.20265409268e-04 -4.55621398710e-03  8.53722030262e-03  3.25271673015e-03  2.12775136311e-03 -6.36159097158e-03  2.35590435981e-03  5.11186944909e-03 -3.41531445858e-03 -9.99390403148e-03  9.07980958208e-03 -6.98748299722e-04 -6.11671489227e-04  4.31504991693e-04  3.97832915844e-03  2.42148882057e-03  5.45814440971e-03 -7.72999540233e-04  4.50383496217e-03 -3.41722572724e-03  2.94249723531e-03 -9.04419180923e-04 -2.83287912068e-03  3.18967787332e-03 -3.23465343652e-03 -5.15875500441e-03 -3.85892387890e-05  3.71411555471e-03  4.56378774016e-03 -3.90536621742e-03 -2.68106359899e-03  2.74416478583e-03  2.72386541321e-03  3.11248429743e-03  1.56029877380e-03  3.60576127215e-03 -7.84502606326e-04 -3.74028856581e-03  3.19103595577e-03 -5.07064691767e-04  1.38507376046e-03  3.98952738943e-03  1.63943413409e-03 -2.80233348868e-04 -5.72844528904e-03  2.58466593014e-04  5.11206117428e-03  1.23349392864e-03 -1.01102739677e-03  3.83613475636e-04 -3.40657901151e-03 -3.08940925614e-03 -2.95468671864e-03 -3.19626740372e-03 -2.58751557194e-03  1.34950412779e-03  8.94297223387e-03 -2.34028882812e-03  7.36296036602e-04  1.20392945120e-03 -3.21844299194e-03 -1.15650940582e-03 -3.12083087505e-03 -3.93909226342e-04  3.75096218747e-03  3.72576653013e-04  6.95918785574e-04  6.83891666323e-03 -2.64475909240e-03  1.09950455981e-03 -5.09829715062e-03  3.20792258696e-04  1.42441348212e-03 -4.35352233509e-03 -3.79740568135e-03  2.85646685906e-03 -7.71490092964e-04 -7.46945561887e-03 -1.71047190410e-03 -5.01562496937e-04 -1.69141632170e-03  4.80688332097e-03 -6.87038261267e-03 -1.66458854969e-04  3.78428322904e-03 -8.14896106968e-04  7.88934852945e-03 -1.31026648481e-03  1.14104133414e-03  6.72263684764e-04 -3.12356204854e-03 -2.30632464187e-03  3.10860390804e-03  1.70059120584e-03  1.99324705623e-03 -1.67218386813e-03 -4.23986164745e-03  1.86433137831e-03 -4.43497956123e-03  3.84427910136e-03 -1.76311421016e-03  1.88181967747e-03  9.42782100207e-04 -2.38974562869e-03 -2.62721977822e-04  5.99399658804e-03 -3.37404173468e-03 -2.32766062659e-04  1.30875366870e-03 -3.49850861712e-04  2.70464878273e-03  1.27053220217e-03 -1.14909255349e-03  2.08894735414e-03  1.43287733945e-03  1.94607895364e-03 -3.21005002357e-03  9.60477148166e-03  9.09170833722e-04 -1.92968367186e-03  6.07220347139e-03  2.82641398657e-03  3.69428757162e-04  3.25905216355e-03  5.56804850150e-03  3.30989308085e-03 -4.80767304504e-04  3.97314771655e-03  4.43030571894e-03  2.50728251283e-04  4.03181914924e-03 -3.91097507847e-03  3.82055725118e-04  1.67833356134e-03  1.91361624842e-03  2.60227827275e-03 -9.67418721550e-03  8.27735090264e-03 -3.67832234568e-03  2.90406490984e-03  1.06936981034e-03  2.64286979174e-03 -2.45469009955e-03  9.44039261682e-03  3.86888090918e-03 -2.57775940639e-03 -2.90859631710e-03  9.90826247073e-05 -3.07613791780e-03  1.30076135165e-03  5.60936243134e-04 -2.52600205936e-03  1.25008792527e-03  5.32501004184e-04 -1.98648625667e-03  5.98380439489e-04 -7.78428200129e-04 -3.72267055891e-03  3.35624006725e-03  5.07122296738e-04  3.20411957102e-03 -1.24011772337e-02  3.04274095253e-03  9.79859137971e-03  5.20510679364e-03  2.61430662676e-03 -3.70676314181e-03  9.67182935267e-04  6.69472949618e-03  2.42554662162e-03 -3.05298333458e-03 -3.11626826874e-03 -2.17995501256e-04  1.72673446594e-03 -7.37585791421e-03 -2.35154509675e-03  2.68712281991e-03 -2.53117797114e-03 -5.45752944929e-03  1.46226678847e-03  5.60938375282e-03  7.19701532735e-04  3.58719247595e-03  6.80096019471e-03 -6.83880678819e-04 -4.34838376445e-03 -2.21412849058e-03 -5.87740870529e-04  5.76240516153e-03 -3.35287062049e-03  3.25760434471e-03  3.67324846471e-03
-4.20603551336e-03  1.66717763323e-01  1.79131421892e-02 -8.03594431508e-03  2.05050494766e-03 -7.14182687002e-03 -4.19843383189e-04  2.42088265073e-03  6.31344999383e-03  1.57298695919e-03 -8.09385635334e-03 -4.69081085606e-03  3.33594085316e-03 -5.77676950650e-03 -5.44886142032e-03 -2.98750648347e-03 -5.26993719342e-03 -2.11080025435e-03 -5.87655474118e-04  2.15781735274e-03  1.73783311781e-03  5.56269411711e-03 -7.56424424799e-03  9.61630621299e-05  1.77509396436e-03 -6.89171392180e-03  2.86053069272e-03 -5.66861011009e-03  5.42940365507e-04 -2.12463824782e-04  4.36501114766e-03  1.91942490511e-03 -1.40979362057e-03  1.01972624576e-02  5.45370675775e-03 -1.96909754365e-03  3.08791635687e-03  4.74854829227e-03  2.98813017946e-04  9.64541330761e-04  2.35617195259e-03  3.31304604340e-04 -3.00590535651e-03  8.00548111398e-03 -9.17960988944e-03  4.79359991886e-03 -8.07687016841e-04 -1.89272053871e-03 -5.11079284802e-03  3.53309687040e-04 -1.30519130705e-04  4.17207399840e-03  1.65631066654e-03 -3.73022070910e-03  4.31396587811e-03  5.63313481723e-04 -9.11076244759e-04  1.74135727473e-03  5.08695772591e-03 -6.30089294133e-04 -4.69588606330e-03  3.50915207573e-03  1.40593563953e-03 -2.66159215192e-03  2.48559426877e-03 -1.12209536471e-03  4.84430741466e-03  3.87499918287e-03 -3.11761371212e-03 -3.22439419013e-03  5.42660665610e-03 -1.16042589600e-03 -2.98212025306e-03 -5.16907257995e-04 -3.49813201377e-03  5.71353346622e-03  3.22861851269e-04  2.90838120805e-03 -2.86897427150e-05  1.82364602868e-04  5.79641701641e-03 -2.90098794578e-03  2.74267886920e-03 -4.54969501074e-03 -5.32203035300e-03 -1.91033937093e-03  3.10480159915e-03 -5.25174305981e-04  6.97432599644e-03  6.54594867549e-03  4.07987164997e-03 -1.33181269098e-02  2.90041932657e-03  3.98547077693e-03 -1.02283576130e-03  1.56125478787e-03 -3.71253044054e-03 -1.07723780594e-03 -7.74665906024e-03 -7.68483599396e-03 -1.54667082214e-03  3.89903182726e-03  1.12640284617e-02  1.49865522216e-03 -1.58348171143e-03  7.65469793827e-04 -2.18230078440e-03 -9.99986128400e-03 -4.29996976974e-03 -3.65826056989e-04  6.92082238947e-03  1.22705532283e-03 -2.84504767276e-03 -6.38748748935e-03  9.15811707601e-04  6.74319225566e-03  9.63092601797e-04 -2.69835805693e-03  9.08288492082e-04 -4.26041617230e-03  9.08581183996e-03  2.05294058072e-03  9.78427406781e-03  4.39030773702e-03  2.68995739045e-03 -7.37466612060e-05 -9.31479760751e-04  2.26154822407e-03  1.95081108315e-04  3.05334305585e-03 -1.53642215262e-03  8.75891599451e-03 -2.34895934631e-03  1.88013370334e-03 -6.84939682565e-04 -6.46692869712e-03  6.51262136639e-03  7.43944587675e-04  6.09747057559e-03  3.47810677057e-03 -2.87989256063e-03  2.37009105791e-03 -4.61561738401e-03 -9.96863073292e-03  6.68102916526e-03 -8.85423319685e-04  1.79715822578e-03  4.16289325733e-03  2.63277627733e-04 -3.41782486963e-03 -1.53471118435e-05 -3.83766471727e-04  5.91182007731e-03 -9.50549856909e-03 -7.26990614001e-03  3.30157808660e-03  3.07704615253e-03  4.61343275067e-03  1.87446651169e-03 -1.09354922203e-02 -5.27397826809e-03 -2.06024369250e-03 -1.06822172099e-03 -6.09822589531e-04 -6.72007357777e-03 -4.77838733982e-04 -3.51914046736e-03 -5.03366844860e-03 -9.87824815048e-03 -2.93111396043e-03  3.77640983230e-03 -2.29164136573e-03  1.29052709960e-02 -5.13853295533e-03 -2.17594166479e-03 -2.90700272284e-03  2.93976986614e-03 -7.48757963102e-03  6.77132291334e-03  1.01476381216e-04  3.78308854594e-03 -5.99332014028e-03  7.83141681873e-03  1.30003044261e-03 -2.84060829786e-04  1.61937632306e-03  4.84209613351e-03  2.76913604848e-03  5.44393951427e-03 -3.50284629766e-03  6.14211140014e-03  3.52415446953e-03 -1.62574016782e-03 -4.13544466437e-03 -2.34509519882e-04 -2.65806825440e-03  3.98919795952e-04 -5.37130560772e-03 -9.25333490830e-04 -1.04223358613e-02  1.29344374965e-02  1.55479493681e-03 -5.53750577433e-04 -4.29415968760e-03  8.18023067296e-03 -1.45369944542e-03  5.91810866280e-03 -2.04590829754e-03  4.34786223233e-03 -1.56026779092e-03 -1.71197101413e-03  2.50709597063e-04 -3.80296278122e-03 -6.75464482987e-04 -7.18166184561e-04  2.60329223949e-03 -2.45339099933e-03 -2.96153314546e-03  7.52240323556e-04 -3.03514904390e-03  1.61896697466e-03 -9.13652591697e-03 -5.60630714299e-03 -2.93867150499e-03  3.88139402132e-03  1.23194294898e-04 -2.98982027327e-03  6.22762050184e-03 -4.61071512833e-03  8.40891190589e-05 -2.55239230075e-03 -3.84198920962e-03  5.28494473625e-03 -8.48049158761e-03 -2.34865935596e-03  1.42452484581e-03 -6.62338133366e-03  5.27258585600e-03  6.02206349050e-03  8.08121925534e-03  3.89774175617e-03  1.81540483317e-03 -2.41568595004e-03  3.91502957085e-03 -4.85703463900e-04 -1.20199715277e-03  2.29009397320e-03  7.27602328514e-03 -4.39762489253e-03 -9.56855720282e-04  1.58358858935e-03  3.07798852216e-03  7.29802468954e-03 -3.05743432997e-03 -2.74986963433e-03 -2.35413337982e-03  1.51198556403e-03  4.43557399363e-03 -9.48607773893e-04 -1.07170315610e-02  2.48619356461e-03 -2.60840374870e-03 -7.44400742651e-03 -5.03196428768e-03  1.71268388336e-03 -7.90396235312e-04  1.24260903716e-03  2.67622991627e-03 -7.27760467504e-03  2.41190669708e-03  8.09308475701e-04 -1.28824157382e-03 -4.80588442591e-03 -8.01240742520e-03 -1.22130683906e-03 -2.87956540161e-03  3.61463019886e-03  3.97463344422e-03  3.36525941999e-03  7.08213837080e-03 -2.79179891310e-03  2.30187782739e-03  7.91415787577e-04  1.06912402384e-03 -1.13385606619e-02  4.59398121755e-03 -3.22961268785e-03  2.09459225268e-03 -1.96144327947e-03  3.20166102883e-03  8.21909861412e-03 -1.01478518289e-03  9.24010068369e-03 -3.16791753538e-03  6.46740719058e-03  6.61719022075e-03 -5.91321916722e-03 -1.31891518445e-03  6.00280102154e-03  9.51798208204e-04 -4.05440185329e-03  2.08771347675e-03  6.61827086276e-04  7.67526569668e-03 -4.57200614431e-04 -1.14254575817e-02 -9.38018001286e-03 -1.35849335273e-03  6.15391663564e-04  2.92203529771e-03 -3.69922801539e-03  6.70118681323e-03  6.01692328609e-03  5.60849002866e-03 -7.22665232229e-03  2.33914441455e-03  3.39317051081e-03 -9.67352422310e-03 -2.90450765211e-03  7.84648099592e-04  5.78190740668e-03  2.25696690279e-03 -2.14121260277e-03 -2.73335812295e-03  3.02614157909e-03  8.83845419372e-04 -6.03522309199e-03 -4.14950056096e-03 -1.43316706425e-04  4.49218346034e-03 -4.56233313138e-03  3.58107995882e-03 -2.85741877998e-04 -8.47562187157e-03 -1.13964024725e-03 -4.67281318511e-03 -1.01337663887e-02  2.49091382677e-03 -4.03611355125e-03 -3.32624824974e-03 -2.39908538610e-03 -9.18260603432e-04  6.84394837411e-03 -1.12830046782e-03  7.11682192303e-03  2.16117102238e-03 -2.13595322577e-03 -2.44301327532e-03 -3.25370171164e-03  4.12014837344e-03  1.02456118460e-04 -4.12204864918e-03 -3.19956976475e-03 -8.58958712459e-04 -4.06129744863e-03 -3.42377155941e-03  2.43628913756e-03  1.00593608398e-03 -2.36244130497e-03 -1.45173013351e-03  1.20152884796e-03  9.32653947705e-03  2.76503059042e-03  1.44604884789e-03 -4.56681414790e-03  1.24871846867e-02 -5.66388461112e-03 -8.37003864922e-04  2.34105778382e-03  4.01146065628e-03 -2.84137426515e-03 -1.26344067100e-02  1.97316113313e-03  9.50328742725e-03  1.42853292097e-03 -5.44486815677e-03  9.79118838429e-04 -3.22769338514e-03  2.16392536750e-03  1.36827016586e-03  8.01812369681e-04  5.38098772508e-03 -5.87721240677e-04  3.08372078717e-04 -3.47500476388e-03 -4.87400178263e-04 -1.49328661260e-05  4.01049191700e-04 -2.66978031832e-03  1.14436175499e-03  3.52792320360e-03 -2.12292452679e-03 -3.46078382794e-03 -2.87834200113e-04 -3.70682351362e-03  2.64957229616e-03 -4.75838038557e-03  8.94600598655e-03  1.37768268488e-03  6.98610535877e-03 -2.64606211781e-03 -1.74688047845e-03 -2.39750740738e-03 -1.83696634576e-03  1.95294811988e-03 -4.50336456518e-04 -2.89280010070e-03 -2.35964703664e-04 -7.64290065828e-04 -2.49002935461e-04 -1.07097483338e-05 -3.18431702978e-03 -1.27993359144e-02 -1.11684401526e-02  6.13962225540e-03 -3.37810155442e-03 -1.21906774969e-03 -2.16668624287e-03 -3.65822002732e-03 -1.71448558623e-03 -1.08546479652e-02  1.30511504098e-03 -1.61528794582e-03  9.87514691663e-04  6.64354742368e-03 -8.33132128396e-03  1.04242590862e-02 -3.85141838219e-03 -1.12283620092e-03 -1.15928665067e-03 -5.86541786895e-04  1.60120045531e-03  2.67373165198e-03  2.56035262536e-03  3.71637735086e-03 -9.67934650103e-05 -1.63925920024e-03  1.14570985093e-02 -4.06566609948e-03  4.00744232634e-04 -1.38875761947e-03  2.03418999860e-03  2.72981528116e-03 -4.94951039725e-03 -2.75878974769e-03  3.97296386936e-03  3.64594717040e-03  4.17159737755e-03 -3.82221635299e-03  3.62488111943e-04  4.39664070162e-03  2.28169692282e-03  3.45462988549e-03 -8.38044522719e-03 -1.25333581880e-02 -6.41149869334e-03 -3.13466178196e-03 -9.40924538664e-04 -6.03061941222e-03  2.21164735957e-03 -3.30348493539e-04 -4.83359593758e-03  1.32196392378e-03 -1.04166479679e-02  2.48773000775e-03  5.12371837153e-03  5.45433135898e-03  4.71663481572e-03  4.52073224838e-03 -4.76343228921e-03  5.79957026258e-03  4.81146044551e-03 -2.68763953509e-03 -1.25775908730e-03  8.34116558128e-05 -3.85516088169e-03 -2.54257860600e-03  1.14641421252e-03 -4.82917948435e-03  4.80643525703e-03 -5.22962944953e-04 -1.03389411844e-03 -2.52583471742e-03  1.51677889505e-03  3.13638673379e-03 -5.96197018034e-04  2.68692359295e-03 -8.54406215612e-04  6.23724602281e-03 -1.34957988132e-04  5.03008757382e-03 -3.70373041036e-03  1.55191543463e-03 -6.25279730348e-03  7.25214852257e-03  2.28855858728e-03 -2.11150273839e-04  1.95322121807e-03 -2.76238652236e-03  9.30242654632e-03 -4.81262463085e-03  1.28217251571e-03  7.78685545980e-03 -1.93359625262e-03  5.57283335770e-03 -8.43076430082e-04 -2.32629409266e-03  5.26722866577e-03 -4.91809313188e-03  5.37806276392e-05  4.37646103007e-03 -5.18985638912e-03
-2.82985770049e-02  1.79131421892e-02  1.14141277709e-01  8.57234360778e-03  1.29315735765e-02  3.56520035306e-04  3.36898390358e-03 -2.50350134359e-03  1.55656054195e-04 -8.14713878121e-04  2.80681064206e-03  1.06589560513e-03 -2.72106751584e-04 -1.72940957753e-03 -1.01851762574e-04 -6.98122447057e-05  1.37107209624e-03 -9.80306426415e-04 -4.57536348720e-03 -5.35957608380e-04  1.55744637068e-03  3.33059254870e-03 -3.47512000537e-03 -3.07690266233e-03 -1.84570022464e-03  1.98086019386e-03 -3.16869973358e-03 -6.98685031831e-04 -4.42784218094e-05 -1.58188707498e-03  1.71263133682e-03  5.36575136397e-03 -2.87123542660e-03 -3.31161144387e-03  4.26324474948e-03  1.48839933881e-04  1.92357361148e-03  1.35236714201e-03 -1.14858311679e-03 -5.93266767104e-05  2.29135503836e-04  1.36823587666e-03 -2.01679542740e-03  7.49444477890e-03 -7.50860918951e-03  1.12792770320e-03  8.67389818138e-04  8.23259822077e-04  2.23345398720e-03  6.30575202916e-03 -7.70017357040e-04 -2.67125716481e-03  1.37670163536e-03  8.80101338065e-04 -2.92173658433e-03 -5.47305910589e-04 -1.48934769068e-03  4.51266114527e-03  4.64162993568e-03 -8.42601080304e-03 -1.67788468598e-03  6.02927210915e-03 -8.69802808008e-04 -4.27246460473e-03  4.84535798536e-04 -1.38642275602e-03  2.14765326585e-04 -5.84906053568e-04 -2.12280882953e-03 -8.99987901178e-04  2.83296733687e-04 -3.31122151498e-03 -3.13312205533e-03  2.60972611941e-03 -3.93775212245e-03  1.04492343073e-03  4.69550328033e-03 -3.09645168790e-03  2.52894954573e-03  6.90696758295e-03  6.81880477936e-03  1.97347130924e-03 -4.00678358731e-03 -2.23637224405e-03  9.27144112908e-04  1.27800933365e-03 -2.43289303766e-03 -3.27587096934e-03  4.47299150231e-03 -4.81768715640e-03  1.00668552843e-03 -7.00113881546e-03  4.92620911194e-03  3.47095070863e-03  2.05450714295e-03 -2.12550914834e-03 -1.29355129685e-03  2.59678231464e-03 -4.98283105794e-03 -1.95679281269e-03  1.48127867637e-03 -1.56435158228e-03  3.71200306918e-04  2.03736862414e-03 -4.62277317172e-04 -1.16421480381e-03 -2.28346399686e-04 -2.70439995995e-03  2.38823705293e-03 -8.72641013831e-04  2.98459432778e-03 -2.12763099481e-03 -1.04719510592e-03 -2.80613990974e-03 -1.71584156533e-03  9.07356846406e-04  2.60816779130e-03 -2.77607292618e-03 -1.00413387052e-03 -4.28861004876e-04  3.61007208833e-03  3.30800112055e-03  5.08068032289e-03  3.16103478329e-03  1.47156505398e-03 -5.77217817429e-03  5.90653104202e-04  5.94100902484e-03  1.47421561741e-03  4.26686338429e-03  1.22244813217e-03  2.35927210533e-03  1.09692613912e-03 -3.68073872330e-03 -3.42246196138e-04 -6.14259279988e-03  2.20201735745e-03  1.64446106830e-03  9.60330872264e-04  2.62984875772e-03  8.49646781236e-03  5.16030067518e-03 -6.01899348884e-03 -6.10241441009e-03 -2.20498894583e-05 -8.86075591593e-04  5.12892487812e-03 -4.90569774960e-03  4.88761583249e-05  8.23748486996e-04 -7.92376846180e-04  1.89528618126e-03  4.48585963551e-03 -5.25671131753e-03 -3.74505825496e-03  9.79910509708e-04  2.87378928923e-03  1.39759324543e-04  1.50365116321e-03  2.07688115409e-03  5.37942451069e-03 -5.06452215269e-03  3.51518826523e-03 -4.62218099591e-03 -5.20414968612e-04  4.81720459183e-03 -2.87447832441e-03 -1.82965045791e-03  1.65539320547e-03 -4.03756740408e-03 -1.95473935202e-03 -5.17773985573e-03 -3.97825658229e-04  2.35777490071e-03  1.60991014795e-03 -5.16376918890e-03  3.18832463815e-03 -1.04170036045e-03  8.74057675178e-04 -3.93281851631e-03  1.47338996949e-03 -1.75295377597e-03  1.82207554432e-03  6.92268314700e-04 -8.25514909323e-04 -7.28926489156e-04  2.17277774642e-03  1.57972074581e-04  2.78183341512e-03 -1.02845520649e-03  2.57985410220e-03 -5.47736531817e-03 -1.53337680550e-03 -5.36817774318e-03 -2.40222623623e-03  5.85365946239e-04  1.42735584534e-03  6.70121500959e-03 -2.14974427768e-03 -2.42431136036e-03  9.89150481809e-03  9.41919927373e-04  1.45348036289e-03  1.29622924518e-03  7.64502831467e-04  3.72059581283e-03  6.67403411996e-03 -2.06344799599e-03 -1.55480682640e-03  5.44736648960e-03  3.48481914478e-03 -5.34271600364e-04  3.51586922734e-03 -3.37229993919e-04  5.91911102390e-03 -2.04083670469e-03 -3.89501547903e-04 -1.59567832422e-03  9.28768434017e-04 -2.24725292885e-03 -4.38135861720e-03 -5.75839381348e-04  3.76650891549e-03 -2.62669487451e-03  1.16605152276e-03  5.42500242038e-03  1.22578251888e-04  3.36518851212e-03  4.77276226269e-03  2.32604802786e-03 -2.28102216528e-03 -3.26600970410e-03 -5.86185236197e-04 -7.62867775960e-03 -2.03850288266e-03  1.29862737977e-03 -2.25158041547e-03 -2.33099583435e-03  1.73695310658e-03 -5.99559623505e-04  3.16375022609e-03  1.10217061197e-03 -2.16091474017e-03 -4.82809315500e-03  2.75497175478e-03 -1.93263126091e-04 -3.78001127405e-03 -1.67555191956e-03 -3.71606502166e-03 -7.11612250897e-03 -8.98519936788e-04  5.72379834154e-04 -3.73355340212e-03  2.31079198613e-05  1.34689956507e-03 -1.18934987902e-03  1.55263445310e-03  1.58009282082e-04 -2.29290272148e-03 -5.22126052800e-04  9.04726460072e-04  1.51623503221e-03 -1.09522875853e-03  3.11242556965e-03 -3.42065881394e-03 -1.46950195469e-03 -4.20780752116e-03 -3.05205362485e-03 -2.32396654488e-03 -1.46431411801e-03  5.97627763536e-03 -2.07930541799e-03  1.72642237880e-03 -6.09674140600e-03 -3.16849348320e-03 -2.89359977468e-03 -2.01588619052e-04  2.83676086965e-03 -1.21061779789e-03 -2.57043775253e-03  2.89543350636e-03 -5.50448919597e-04 -1.62564738039e-03  5.10231871166e-03 -1.93354443378e-03  2.49925516091e-03  5.64174337472e-04 -8.41853879884e-04  1.09217294067e-03  3.95436187231e-03 -7.16337839338e-05 -3.78049714187e-03  1.80399054111e-03  4.51212740020e-03  4.07071855485e-04  1.71995398693e-03  8.62848571324e-04 -2.89921546481e-03 -7.35552490176e-04 -3.59578366195e-03 -2.29557669624e-03  4.20929493310e-03  5.45294076487e-03  1.66997486394e-03  1.75877487576e-04 -1.64302211406e-03  1.93164152840e-03 -3.25735153062e-03 -1.71053337954e-03  3.06846065199e-03 -5.45018136096e-03  3.25892487857e-03  2.34032021152e-03  5.00433590549e-03 -3.94262076097e-03  1.53884333605e-03 -4.86306855035e-04 -8.72404608075e-04 -3.14758290760e-03  1.99616684142e-03  4.67842291043e-03 -1.75453994115e-03 -4.05868296248e-03 -2.98909186077e-03 -9.28351057251e-04  8.34328334372e-03 -3.21409239313e-03 -6.50340646240e-03 -2.73464728606e-03  4.56542922156e-03 -3.54835776222e-03 -3.27947789096e-03 -5.33457088146e-03 -3.25449256702e-03 -7.92363213747e-05 -4.90692694054e-03 -3.51648712575e-03  5.93136841712e-03 -2.60007429052e-03 -5.54504659246e-04 -2.13686903478e-03  8.84936095422e-03  1.33979549110e-03 -8.24896880568e-03  1.17770570936e-03  4.25552000172e-03 -8.85216666306e-04 -1.20748249806e-03 -1.57230530029e-03  3.10634139637e-03  1.87720277416e-03 -1.77534535538e-03 -4.87591843332e-04 -2.28692146995e-03 -2.41992133885e-03  1.23239259435e-03  9.16810829486e-04  3.83705162699e-03 -3.37055726087e-04 -3.45679644340e-04 -5.22038913505e-04  2.58786648785e-03  4.32221357124e-03 -1.63036446306e-03 -9.90967180518e-04  5.58598545881e-03 -5.13719436124e-03 -3.94924971024e-04 -7.80394186588e-04  4.47271529314e-03  9.22486645695e-04 -4.58955200724e-03 -2.70632403293e-03  5.15622892615e-03 -2.95965054026e-03 -4.81248259544e-03 -3.66495843750e-03  5.66678047011e-03  1.09477557537e-03  3.82639521028e-03 -1.69031222532e-05  1.46712134837e-04 -1.66707214190e-03  2.29097980897e-04 -3.52669070996e-04 -1.62296532122e-03 -1.76030798790e-03 -5.35636295220e-04 -5.08500147905e-05  1.00682045568e-03  3.65869560645e-03  5.60095152797e-04 -2.41740180103e-03  2.70453320058e-03  3.56136996037e-03 -4.03403632544e-03  1.58591170483e-03  2.58061660311e-03 -9.76917403102e-04  2.50926459033e-03 -1.63252424214e-03 -4.14572918437e-03  2.98324585332e-03  2.52646966901e-03  1.20786342786e-03  2.46802708662e-04 -3.57764935778e-04 -1.98372513316e-03  4.49657351809e-03 -1.13359321983e-03  1.16386312086e-03 -4.64842316702e-03 -1.74466105476e-03 -5.28351240077e-03  2.37447057900e-03 -5.07956756844e-04  4.47294632967e-03  3.04813366146e-03  4.39154084871e-03 -3.14349026070e-03  4.12429422579e-03  3.22817149058e-03 -1.07285599590e-03  1.08541984464e-03  3.94958653795e-03 -4.50220886227e-03  4.19863154976e-04 -2.47867934030e-04  1.11907844407e-03  4.40393371039e-04  1.27891850034e-03  1.64086773888e-03 -1.23942018988e-04  4.06228332686e-04 -4.44081390811e-03  6.13212009007e-04  1.67368679525e-03 -1.83791454882e-03  2.93879977419e-03 -2.35228864116e-03 -1.02337422789e-03 -5.39702231244e-03  1.13324272593e-03 -2.60380137167e-03 -9.70905888499e-04  2.43136596626e-03  2.82161701465e-03 -2.73642628787e-03 -4.63995408816e-03 -1.01119952132e-03 -4.68282663034e-03  1.64339113843e-03  2.18683317503e-03 -1.49867575736e-03 -5.26153346784e-03 -6.49048238886e-03  2.03375846849e-03 -1.27641862320e-03  3.18530095514e-03  1.02623932527e-03  4.62066163997e-07 -1.13444071473e-03  1.44741049570e-03 -9.84922854803e-03  1.97256353743e-03  2.82603905598e-03  1.10380740108e-02 -1.61672093142e-03  7.41532464779e-04  9.70308794956e-04 -9.76124630460e-04 -3.04739303814e-03 -1.14008477285e-03  3.38016276868e-03  6.57088272559e-04  1.40510825005e-03 -3.70661775421e-04 -8.87489058639e-04 -3.48018086337e-03  1.04791316600e-03  3.63728488107e-03  1.28778658107e-03 -4.46735087962e-03 -1.58161357180e-03 -3.82527042710e-04 -2.12207750657e-03  1.96779562619e-03 -3.98387283071e-04 -8.76346655530e-03 -1.39738042094e-03  5.36282577626e-03  3.23437314532e-03  1.24708485832e-03 -1.29652811115e-03  8.33319520104e-03  2.93345017407e-03  1.57228243131e-03 -7.61850941574e-04  7.97004854332e-03  9.80877255936e-04 -3.51947792524e-03  1.23061943533e-03 -7.69416429480e-03 -2.58239431934e-03  7.70770970215e-04 -8.61311052363e-04 -2.79643538173e-03  3.91068234085e-03 -4.85312129199e-03 -2.75578359097e-04  2.84468217818e-03  1.91905946017e-03
-5.89866955668e-03 -8.03594431508e-03  8.57234360778e-03  1.32605611323e-01 -7.55370900872e-03 -6.15722033539e-03  5.25952061687e-03 -2.37733640220e-03 -2.27912404413e-03  6.55750183978e-03 -4.46238933344e-04  1.38027737111e-03 -2.05977060160e-03  4.23420652342e-03  8.34218260551e-04 -1.98593010289e-04  1.22814970272e-03  1.90696294080e-04 -1.01233302796e-03 -5.37774368103e-03 -2.97524877323e-03 -1.04033538144e-03 -2.05351653895e-03 -9.65914842780e-04  1.87356671044e-03  4.51814333333e-03  2.17516131571e-03  2.93006108991e-03  1.90530676389e-03 -5.98362890017e-04 -1.29454225406e-03 -4.09644482147e-03  1.35456626964e-03 -2.64326508891e-03  2.73539159510e-03  3.84877688967e-04  1.64466586609e-03  2.13624353910e-03  5.64347804253e-04 -4.56884127641e-03  2.77434199009e-03  3.45344128029e-03  4.53588890942e-03  2.63681279035e-03  3.97035620645e-03 -2.12886877203e-03  6.34876414449e-03 -1.28301840974e-03  4.83189885790e-03 -1.10821106737e-02  3.63552814329e-03  2.77223729171e-03 -1.08588997869e-03 -2.67924571006e-03 -4.93781086963e-03  6.88439792605e-05  1.40630050285e-03  1.06094950932e-03 -3.02771468288e-03 -2.05266420079e-03 -3.06820367514e-03  3.38502117481e-04  1.79725479987e-04 -1.11383440228e-03 -2.36938903395e-03  2.66460359263e-04 -8.42660635843e-03  7.94315450667e-04 -3.46699941531e-03  3.44725994047e-03 -1.08783000996e-03  4.50107835604e-04  1.24704018289e-03  6.27982164829e-03  2.54172370727e-04  7.10720494494e-04  3.30942346066e-03 -1.22186279309e-03 -2.78091656199e-03 -6.07565606732e-04 -1.23038670273e-03 -4.59892184964e-03  4.25715988355e-03  2.12660532862e-03  3.75487942391e-04  4.71964298988e-03 -7.58263394920e-03  2.00878339728e-03 -3.52328176235e-04  3.18669281416e-03 -2.05351863981e-03 -6.25069009358e-04 -5.48510862757e-03  1.90449894558e-03  4.72552683216e-03  2.06984362740e-03  1.36683929256e-03 -2.33435851218e-04 -2.01217683803e-05  3.19296321925e-03 -1.57614300925e-03  3.90641238175e-03 -3.97016871375e-03 -1.55836243078e-03 -2.63374629567e-03 -3.93879825200e-03  3.28110369283e-03  3.38418717305e-03  2.77830712201e-03 -4.08700841951e-03 -1.90687691191e-03  2.13819786523e-04  4.50828941092e-03  1.08739860036e-02 -1.09789659303e-03 -6.49268667292e-04 -2.63767788879e-03  1.54620817384e-03 -1.37281170609e-03  2.58734447062e-03  1.13034193013e-03 -4.09493899975e-03  4.60301925017e-03  3.27461654310e-03 -1.14051846872e-03 -2.51810221669e-04 -1.73330666229e-03  2.62955219497e-04  1.46423509185e-03  9.66972364971e-04 -8.03871167996e-03  4.25831981306e-03 -2.89905529220e-03  2.67701505916e-04  1.26496706323e-03 -3.53424269650e-03 -1.05925365002e-03 -1.37620271055e-03  3.35239962438e-03 -4.44805699591e-05  5.34134705773e-03 -3.07709267205e-03 -3.15430847501e-04 -3.02593765004e-04  3.32037856348e-03  3.16140660416e-03  4.56228966427e-03 -5.21063834238e-03 -2.32728885970e-03  3.94433846473e-03  3.73502896761e-03  2.75654113242e-03 -6.76342511930e-03 -9.75394343055e-04  9.12863069785e-03 -4.12104295533e-03  1.95618839278e-03  3.48263975188e-03  3.93343161488e-03  2.93927098342e-03 -1.30463703454e-03  4.40178795805e-04 -1.70795871931e-03  1.58815789898e-03  5.31441701830e-03 -1.70639163121e-04 -1.01632156953e-03 -1.00528576183e-03  4.29617717579e-03  1.42197955378e-03 -3.30851392760e-03 -3.54414976835e-03 -7.28177358462e-03  4.43011365213e-03 -5.02380023591e-03  1.45516130658e-02  5.58981051423e-03  4.48883675118e-03 -8.36973563119e-04 -5.36186108126e-03 -2.45034624734e-03  5.86337954969e-03 -1.60808378573e-03 -2.80085660794e-03  1.33867635551e-04  3.85202947939e-03 -2.36789626399e-03 -3.14445553691e-04 -1.22225249822e-03  9.21942300241e-04 -2.28072978151e-03 -1.64269995362e-03  5.35044903846e-03 -4.52047172062e-03  7.58068718405e-03 -3.08960685687e-03  3.55859729279e-04  3.65337446937e-03  1.09931913773e-04 -6.17752837886e-03  1.60461760000e-03  1.33669620145e-03 -3.45669036557e-03  1.76445525897e-03 -5.29752646978e-03 -1.27642932610e-03  2.99677918604e-03  1.92355091088e-03 -8.75061711749e-05 -2.04480450067e-03 -1.55112949540e-03 -3.18453439341e-03 -3.46632159673e-04 -1.08525870454e-04  1.66246211867e-03 -3.69430736706e-03  1.66942159409e-03  1.14244796235e-03 -1.52673268845e-03 -6.96560768357e-04  4.39000110348e-03 -1.00847603708e-03 -3.69789603750e-03  3.12667405107e-03 -1.08316010454e-03 -4.71282693356e-03 -1.81452454287e-03  4.65077851614e-03  3.92688046790e-03  5.26665400001e-03 -4.76153089684e-03 -1.33307490808e-03  2.92594140805e-04 -2.25709690047e-03 -4.06067746088e-03 -1.10075175073e-03 -8.25194374758e-04 -6.73325564196e-03  5.54626767118e-03 -2.95513923739e-04 -1.62043223172e-04  4.24552807161e-03 -8.17522528629e-04  1.51421222537e-03  1.46004195194e-03  6.21567529205e-03 -3.80240132742e-03  6.48898724330e-03 -1.71264412345e-03  2.64197985919e-04  5.41185747560e-03  5.44569376374e-03  2.02736154916e-03 -1.18131575921e-03  1.00369146437e-03  4.61921754331e-03  4.36875702832e-03 -7.39559611478e-03 -4.73464101159e-04  4.95496300777e-03 -5.03748467050e-04  4.20938545748e-03  4.69730629948e-03  7.07591704341e-03 -8.07353791965e-04  1.07301323861e-03  9.61774704579e-03 -1.13405274242e-03  4.12859993373e-03 -4.00343844765e-03  6.41848959162e-03 -3.24535274837e-03 -3.49349270197e-03 -6.63983784551e-04 -1.14245100851e-03  8.17466984991e-04 -4.92734342147e-04 -2.57284503887e-03  4.56488755020e-03 -9.66507721325e-04  2.13211007723e-03  1.64911355509e-03 -2.28121676002e-03 -6.23643473925e-03  2.16838659896e-03  1.53764454097e-03  5.14892184407e-03 -7.68162593221e-04  6.56512552562e-03  4.12882188650e-03  3.58626174621e-03  3.42682285085e-03  4.58634553090e-03 -3.33952110270e-03 -1.66153511891e-03  2.20413495935e-03  1.27313188286e-02 -6.35215107889e-03 -2.76760997986e-03  3.08865338658e-03  2.37925521385e-03 -2.65691185504e-03 -2.80817611843e-04  2.03448880249e-03 -4.92279727122e-04  9.43662927920e-03  1.19378111697e-02  6.09401908631e-04  2.19569108627e-03 -6.01884705201e-03 -6.39573033204e-04 -4.21079464007e-03 -4.42090012338e-03 -6.78977920205e-03 -4.47377707658e-03 -1.44299583661e-03 -4.07281704503e-03 -2.15015485741e-03  7.61211396218e-04 -1.42444486051e-03  3.20151855515e-03  3.70987996008e-03 -2.09392254779e-03 -1.72322605668e-03 -1.53653874691e-03 -4.94306917632e-03  5.05202623396e-04  1.37420378031e-03  2.76635160408e-03  1.18238012548e-03  8.31079527113e-04 -3.35919389011e-03  6.75801359839e-03  7.42590160839e-04 -3.40560711621e-03 -3.07286689828e-03 -3.95770927541e-03  6.24490278539e-03 -3.49520453562e-03  6.87415161220e-04  3.98543202991e-03  1.67725582591e-03  2.69453065551e-03 -1.32858383046e-03  4.67388799561e-03  8.27225782068e-03 -2.99011674560e-03 -1.03350350779e-03 -4.33347023055e-03 -6.03392777436e-03 -1.86633173586e-03 -1.55143532685e-03  1.68271752553e-03 -1.04727265557e-03 -6.93995013388e-03 -5.73987292794e-03  2.72489222047e-03  3.03508488280e-03  1.34539839647e-03  1.21705429299e-03 -1.38406172064e-03 -3.73074371451e-03  2.50521343656e-03 -1.62203117780e-03 -1.58411440642e-03 -6.96218734208e-03  4.04110030319e-03  9.28921383093e-04  3.36325941033e-03 -6.86845989065e-03  1.09844693727e-03 -8.91604441094e-04 -5.63091417120e-03 -4.24706983796e-03 -3.48446013263e-03  4.11178324456e-04 -2.42205500775e-03 -4.60432209680e-04 -3.99296053435e-03 -9.27608597318e-04  5.61554198660e-03  4.29966409320e-03 -2.98718743945e-03  4.95282838782e-04  9.27700359248e-04 -1.05132837375e-03 -1.50481313792e-03  3.21381509988e-03  8.22423119484e-03  1.07050370808e-04  3.81016690837e-04  3.32061099941e-03  2.26163785143e-03  7.88283551886e-03 -2.80203663965e-04  1.99105031913e-03 -2.83169406403e-03 -8.84027247024e-03  6.52585760046e-03 -5.87133894066e-03  1.07358176538e-03  1.91059019605e-03 -2.38476597477e-03  5.45744956539e-04 -9.45321682113e-03  4.19667568859e-03 -1.24679554524e-03  7.82433580504e-04  5.56435444749e-04  2.52096382495e-03  4.22314047575e-03 -1.02366380367e-02  5.34943667996e-05  4.09026739411e-03  3.08489068008e-03 -1.85236219268e-03  3.89619904552e-03  2.34655529242e-03  1.78295465570e-03  2.89953596732e-03  2.44694769913e-04 -8.43934205245e-04 -2.04858013188e-03 -1.78303942898e-03 -4.12610566186e-03  1.92844479276e-03  6.17494386720e-03 -2.16306519178e-04  1.79409469439e-03  4.33855129816e-04  9.39397802429e-05 -3.60856659670e-04 -2.21450816849e-03  3.98923345471e-03 -4.91812919285e-03  4.53413421917e-06 -9.61454058847e-04 -1.06902658937e-03  2.76972441837e-03  5.08155205436e-04 -3.35290199197e-04  3.50607447665e-03  1.97559284304e-03 -5.79725935449e-03 -4.99496058551e-03  4.80267636092e-04 -3.64896621665e-03  1.76917330606e-03 -1.73118020598e-03 -5.44208761385e-03 -3.07886242514e-03 -1.82883725194e-03 -2.06226983284e-03 -3.83381851120e-05  1.27582371800e-03 -2.90987084391e-03 -3.97926186633e-03  2.30327931010e-03  2.54917800925e-03 -1.11795980424e-03  8.55142216149e-04 -8.21384628989e-04  1.12854695492e-04 -1.53941219197e-03 -7.06030359172e-03 -3.93456972702e-03 -2.65952420273e-04  1.44653976324e-03 -1.70879752659e-03 -8.26911109681e-04 -3.74872713938e-03  8.76485562575e-03 -1.29575503241e-03 -2.39396972185e-04 -8.04125659769e-03  4.72026413845e-03  1.59654025982e-03 -2.34862253117e-03  7.10645369495e-03  5.17334901428e-05  1.35624196677e-04  2.48712518587e-03  1.73989272370e-03  4.43618018526e-04  5.72813184525e-03  4.04671482318e-03 -6.74482834284e-03  1.18179510381e-03  4.59591407000e-04  2.88806179323e-04  8.05984973913e-03 -2.66969510528e-03  2.91177201896e-03  3.21987379780e-03  6.46550925801e-03  3.65224996327e-03 -8.64428291952e-04 -5.45311045420e-03  7.37973502320e-03 -7.59441748251e-04 -1.98590051764e-03  1.66962685035e-03 -7.31454957875e-03  9.43127657275e-04 -5.69526663126e-03  1.89567194479e-03  3.43398178344e-03  9.47211914243e-03  5.21573659218e-03 -1.73434545928e-03 -4.76367034048e-03  4.25695380001e-03
-1.01331427885e-02  2.05050494766e-03  1.29315735765e-02 -7.55370900872e-03  9.26622068874e-02 -1.00028482012e-02  4.41937420824e-03  1.02151082902e-03  1.68522800994e-03  3.83620550575e-03  1.71014004168e-03  6.00168321118e-04 -2.87504743198e-03  3.90169327334e-05 -2.04028321641e-03  1.07995772264e-04  5.30496408928e-04  3.03945237905e-03 -3.11616569719e-04  6.53867888342e-03  4.31567915160e-03  1.57855709443e-03  3.02450326003e-05 -8.67999902345e-04 -1.70536394535e-03  2.78518651401e-03 -4.01027395620e-03 -3.10453825354e-03  3.07605636077e-03  6.85957746272e-04  2.24124340710e-03  2.88220124837e-03 -6.25280614647e-03 -2.17680456596e-03  5.14888307949e-05  1.39012719962e-04  8.46987377865e-04 -4.32556661648e-04 -1.08805620018e-03  2.37840493606e-03 -1.44873824053e-04  3.60305030912e-03  2.90525991496e-03  4.57416878215e-03 -3.89222650117e-03 -7.07778719865e-03 -5.16725624916e-04  7.11758657634e-03  3.42867262066e-03  9.97777815219e-04 -3.98087692486e-04  1.22593547477e-03 -5.18896723799e-03  7.87237529710e-04 -3.38424417306e-03 -1.94575822692e-04  1.52016531077e-03 -7.83435569076e-04  2.01686513825e-03 -2.17018124190e-03  9.19473414623e-04  3.79598395977e-03  7.96458412059e-04 -9.18446408937e-04  7.02303197372e-04 -7.80678843671e-04  1.49603408670e-03  4.99291251778e-04  2.03180406710e-03 -2.45063918708e-03 -8.05709088104e-04 -1.04375011281e-03  7.83899690741e-04  1.27145238525e-04 -2.16450303803e-03  2.28366684633e-03 -1.71602700883e-04 -2.43454797956e-04 -4.65907397027e-03  7.06909128352e-04 -2.65684259456e-03  1.57139883060e-03  3.69869393357e-03 -4.33051531186e-03  1.82590899373e-03 -1.01245844543e-03  5.19852628508e-04  9.56699891537e-04  1.96736381489e-03  2.35252534867e-03  1.95022564841e-04 -3.79358831064e-03  2.12875113522e-04 -1.25995163443e-03  1.54541717566e-03 -3.03722539853e-03  4.98831749458e-03  6.55309131104e-03 -1.78045512816e-05 -1.12851990358e-03 -2.16917201151e-03 -1.08906176143e-03  1.28378875557e-03 -2.33639013589e-03  5.98668897316e-03 -7.32556413811e-04  6.74040554612e-04 -3.73017497839e-03  1.87871513737e-05 -3.14956031852e-04  2.62851610970e-03  8.92040166137e-04 -1.90339998444e-03 -5.51262052640e-04 -2.91530749716e-03 -6.62041096231e-04  1.28304659061e-03  1.90448177136e-03 -3.92583845344e-04  5.05419349491e-04  4.43287175285e-03  3.29322156477e-04  1.93064573497e-03  6.04024208513e-03  4.15741525111e-04 -4.95996364057e-03  2.85719573386e-03  2.11630507555e-03 -1.38678191056e-03  3.42656535633e-03 -1.48155422947e-03  4.31300917332e-03 -1.42066747074e-03  6.44695941356e-04 -5.07637905945e-03 -5.41377891519e-05  7.74357529511e-04 -2.12763654763e-03  6.13699365949e-04 -3.46641961162e-03 -1.59700251510e-03  9.60282402601e-04 -1.05895922837e-03 -1.64052203279e-03  2.00975977892e-03 -1.09265147086e-03 -1.92342562877e-04  9.95396014812e-04  1.09772216428e-04 -1.84207965939e-04 -8.10557180381e-04 -6.41686247610e-04  4.83283683935e-03 -1.16533807812e-03  1.79272572964e-03  4.02782745319e-03  2.24514354384e-04 -4.37178398908e-03  2.24302436775e-03  1.25163605284e-03 -2.83926437312e-03 -5.22088702172e-03  2.71403007755e-03 -3.24480837824e-03  4.29666058415e-03  1.10000927391e-03  1.67822025825e-03 -3.64052868680e-03 -2.76302554835e-03 -1.59720673321e-03 -1.51873264086e-03 -1.83939267975e-03 -4.70127797440e-03  2.60750117119e-03 -8.94532322796e-04 -3.17036075265e-03 -2.51129869099e-03  3.11854690238e-03 -1.28931546069e-04 -2.05975996303e-03  1.37136083565e-03 -2.44913889958e-03  6.65279174570e-04  2.02872076314e-03 -6.07232850620e-04  2.12363245974e-03 -7.12073140287e-05 -2.39281330116e-04 -2.85286374835e-04 -1.15624315478e-03 -4.19372454945e-03 -1.76450018823e-03 -2.95644742481e-03 -1.33953156572e-04 -2.59319495109e-03  1.06400460887e-03  5.73259477287e-03  3.85775383080e-03 -2.18376742574e-03  3.15639603476e-03  2.95246979720e-03 -2.20079851045e-03  3.58694247331e-03 -4.46260392572e-03  5.16251052462e-04  2.20225842399e-03  5.83538087663e-03 -2.72379267745e-04 -4.22576429595e-03  2.37942048385e-05  1.58766270798e-03 -5.03874220125e-04  6.91760331135e-04 -1.00028455597e-03  3.02841289512e-03 -5.84425323337e-04  2.15968320887e-03  1.70305785328e-03 -3.31314055459e-03  5.95253936737e-03 -2.16394002469e-03  4.31386948623e-03  5.87820793831e-04  1.43690991249e-03 -2.50547909577e-03 -5.19134136713e-05 -3.06563165235e-03 -7.81259525060e-04  2.74159097782e-03  1.29403888951e-03 -1.08385000449e-03  1.89671266710e-03  8.44165444444e-06 -3.60569177120e-04 -2.16479545230e-03  9.75194609321e-04 -1.44600114106e-03  1.04246502790e-03  1.88537507163e-03  1.24421824940e-03 -2.24725281182e-03 -3.24611262159e-04  2.05825141774e-03  5.11643331020e-04 -2.24920597150e-03  1.15570873585e-03 -5.40087619765e-04  4.27817103055e-04  4.75486232651e-04 -7.20202630382e-03  2.08262794418e-03  2.06401229400e-03 -8.67833072878e-04 -1.70221534050e-03 -2.32764109146e-03  1.80368001552e-03 -7.28021400174e-04 -4.78688764178e-03  1.48752145599e-03 -2.29490740814e-03  1.68894779062e-04  6.61724306151e-04  4.95994294937e-03  9.47722715162e-04 -1.79875289395e-03  1.51826917597e-03 -3.32045697007e-03  1.22038818710e-03  1.37711401697e-03  5.09657514007e-03 -3.28015116362e-04  2.95075073645e-03 -6.20988070174e-04 -1.10057502923e-03 -2.25100281622e-03 -2.01851384899e-03 -1.21529638806e-03 -1.01245490980e-03 -1.28881119949e-03 -1.62725422176e-03  1.62130665200e-03 -2.70921767247e-03 -2.20433201853e-03  1.18886845081e-03  2.79532838690e-03  3.45930719694e-03  6.08777982670e-04 -2.01574803885e-03  3.69391934296e-04 -7.82151288972e-04  5.81594483877e-04 -4.76120247051e-03 -2.92143438319e-03  2.44096300761e-03  1.43105313797e-03 -5.86340583385e-03 -9.87379210645e-04  8.88933411842e-04 -2.07106371393e-03  8.88109455721e-04  2.38239362284e-03  3.39643152691e-04  3.09823283405e-03  1.09482106666e-03  5.79259951138e-04 -4.34388842480e-03 -1.37520106998e-03 -1.38273372571e-03 -4.90378328630e-04 -3.97832001522e-03 -1.80152056831e-03  1.03435950267e-03 -2.50301745361e-03  1.05711327958e-03 -1.75591952730e-04 -1.31842155383e-03  4.13805952948e-03  3.44718466342e-03 -1.18575035669e-03  8.51084306806e-04 -5.45032539017e-03  3.21101145279e-03  2.64769395385e-04  2.77987334164e-03  5.23884364024e-03  6.15522662925e-03  2.91817277506e-03 -4.09633466052e-03  3.47937018845e-04  7.65767944989e-03 -5.10487101839e-03  1.29437762154e-03 -3.10603309837e-03  2.53499651420e-04 -2.40149938063e-03  1.90801185661e-04 -1.26941301206e-03 -5.20212725149e-03 -1.07587388143e-03 -3.30917265700e-03  1.19089892710e-04  3.30065673150e-03  1.72224366711e-03  6.02976983402e-03 -2.32204745713e-03  2.43138318555e-03  1.09584910086e-03 -2.93297568645e-03  2.08763440978e-03  1.79896353535e-03  4.09262356020e-04 -3.15108300907e-04  1.88593553189e-03 -9.97734092401e-04  1.70425029553e-03  3.25972462439e-03 -7.25515775288e-04 -9.94682662600e-04 -1.18642468031e-03  1.81391697989e-03  6.74826061037e-04  6.12849703468e-03  2.75156361606e-03  9.13781144338e-04 -1.64485294242e-03  2.69585473150e-03 -1.23636012188e-03  6.06207891091e-04 -2.12016117511e-03  1.23080861818e-03 -2.82431209147e-03 -2.71511316142e-03  1.95908250567e-04 -6.40217365849e-04  6.63357965392e-04  3.61117962853e-04 -1.34228671326e-03  4.27591477359e-04 -1.84464002214e-03 -4.58816051068e-05  3.50315757009e-03  1.35398394105e-04  4.74896800935e-04  3.18680729227e-03 -1.96974020166e-04  1.17322607102e-03  3.23398336791e-03 -8.06122893108e-04  4.66909853518e-03 -3.50536262200e-03 -1.56594039270e-03  1.75974273750e-03  3.66071229925e-03  2.26748763201e-03  5.44639768928e-04 -2.64333959338e-03  3.16664728730e-03  1.76471447800e-03 -1.96691209221e-03  1.64207798672e-03  1.66692641519e-03 -1.99639276019e-03  3.78200505205e-03  2.40508881148e-03  3.23681734832e-03 -3.62986644314e-03 -6.83241032305e-04  1.33182790400e-03 -3.05393953455e-03 -5.00402248501e-05 -1.17870731696e-04  1.56096558147e-03  1.49476590159e-03  2.11368832592e-03  2.00710409385e-03 -1.74795600041e-03  4.54247355031e-04  1.91227520891e-04 -3.51183165999e-05 -6.05220516526e-03  7.42688543995e-04  5.22509804775e-04 -1.43125630462e-03  2.07414207712e-03  4.16768397616e-04 -2.47219538285e-03 -1.14890569967e-03 -1.84166274054e-03  1.95549352076e-04 -2.52467575195e-03  2.56138355748e-03 -1.81867497887e-03 -1.58370692439e-03  1.15620475144e-03 -1.20136279873e-03  1.23924714063e-03  1.76055070046e-03 -3.62550234486e-03  1.45451439326e-03 -8.23365688405e-04 -2.37548480018e-04 -3.45783872298e-03  3.60500589290e-03  2.67050062472e-03  2.56484739758e-03  1.10576859280e-03  1.45214998052e-03 -6.91775132291e-04 -3.05321483929e-03 -9.60676745692e-04 -9.02940821763e-04  6.84664020735e-03  7.28082663658e-04 -3.71630986073e-03  1.36280857656e-03 -1.49528348710e-03  3.53756838347e-03 -1.03603519451e-04  1.71553078485e-03 -4.34931711530e-03 -3.32701613315e-03 -1.57179345825e-03  2.98752528730e-03 -4.58717748204e-03  3.37592607652e-03  5.52424049990e-03  1.58204904680e-03  7.44385098294e-04  5.50234830131e-04 -3.20239178602e-03  1.00631028911e-03  1.15947507702e-03 -1.09184118085e-03  4.04372820157e-03  2.41694964655e-03  2.21624447671e-03  6.05579837151e-05 -1.52663938792e-03 -5.32420334925e-03  1.08213144895e-04  1.96687672309e-03 -1.06213153523e-03  4.16662967951e-05 -1.05662612200e-03 -1.93191491447e-03 -1.00898553635e-03  2.91400312703e-03 -1.85084063173e-03  7.12615151578e-05 -2.20252602265e-03 -4.10646547245e-03  6.24050755205e-03  1.24301544819e-03 -1.94515869180e-03  3.58361481500e-03  1.87245227690e-03  3.49721909102e-03  6.30130814331e-03  3.21235180190e-03 -1.45944107541e-03 -1.47480322031e-03  6.07190714354e-04 -8.10674872681e-03 -4.01987906160e-03  2.26164051830e-03  9.51864459127e-04 -6.69702922525e-04  2.67665092625e-03 -3.57951059205e-03 -4.06194983573e-03 -2.52384479354e-03 -3.10240832947e-03
 2.53839341261e-03 -7.14182687002e-03  3.56520035306e-04 -6.15722033539e-03 -1.00028482012e-02  1.41854668210e-01  7.03449629464e-03  2.22231149249e-03  1.06188774228e-02 -1.98339381703e-03  2.56789285592e-03 -5.95382495226e-03 -5.62815690325e-03  1.36056134051e-04 -4.42031474047e-03 -4.96738805724e-03 -3.17144658198e-03 -1.46294182723e-03 -9.14330475644e-03  7.92234885989e-04  3.03029887769e-03 -5.66365541677e-03  3.89089324612e-03  2.21509210954e-03  1.12351272167e-03 -5.89058597545e-03 -1.59870618987e-03 -2.71966048701e-03 -2.65616472945e-03 -4.00457948453e-03 -2.19200712929e-03 -2.50825706981e-03 -2.66606554775e-03 -8.86260931152e-04  5.78624558103e-04  9.61007570584e-04  2.94895656585e-03 -2.26177972502e-03  6.71788332512e-04 -1.22571003890e-03  3.00848177186e-03 -8.87059409243e-04 -3.08893195679e-03 -9.46499951627e-03  2.13216881749e-03 -3.97838024925e-03  4.43679809208e-03 -2.32004288113e-04 -2.28036012974e-03  7.80219914500e-03  6.66317529248e-04 -8.54662630922e-04 -5.34224773511e-03 -1.25751886072e-03  3.69523549659e-03  2.13171748140e-03 -2.35596875521e-03  2.40228953723e-03  1.31293917760e-04 -1.50683203871e-03 -1.13807025159e-03  6.78563725089e-03 -3.16757050132e-03 -6.49819707867e-03 -8.22406987767e-05 -5.37753142712e-05  1.76736109266e-04  3.08331213472e-04 -4.46147561765e-03  3.37547708676e-03 -1.56672935308e-03  4.41389711976e-03 -4.74926046318e-03 -1.47387250551e-03 -1.26180565598e-04  5.90489007657e-03 -2.26138611486e-03  2.02482572694e-03 -1.77956897857e-03 -4.97784538917e-03 -3.50093727003e-03  7.44440049975e-03  1.15177980880e-03 -1.77823991666e-04  1.63482541480e-03  2.13725605178e-04  1.63302325978e-03  2.11556394976e-03 -4.69075495152e-04  2.95520298065e-03 -2.55952307115e-04  4.95511368556e-04  2.06197514422e-03  4.00936729384e-04  8.30612415054e-04  2.96458544670e-03  8.19545692822e-03  3.16592392524e-03  5.52465898038e-03  4.59722505288e-03  4.34772509014e-04 -4.25815751226e-03  1.05835473084e-02  8.40995821562e-03 -8.56061843258e-03  1.49987234131e-03 -4.70323880420e-03  7.69884353083e-03  2.55900550526e-04 -2.92531920937e-03 -4.94132390903e-03 -2.20377328828e-03 -1.74255536651e-03  3.67412281037e-03  6.05749847844e-03 -1.30805531891e-03  1.43507722888e-04  3.71087311380e-03  5.47226229253e-03 -7.65591154191e-03 -5.28803230728e-03 -1.29664867825e-02 -2.83282157233e-03 -1.40983329439e-03 -4.11896814936e-03  4.41209987818e-03 -3.05108935038e-03  2.63048804993e-04  4.14143773175e-03  3.62241699468e-03  7.87529927120e-04  1.42082386392e-03 -1.24649357532e-03 -4.08782201913e-03 -3.68742301061e-04 -3.09887990796e-03 -2.00010031170e-03  9.79596712722e-04 -6.42807542716e-04  2.10566751179e-03  2.86827049427e-03  7.25060351469e-03  4.75643468250e-04  4.90044642878e-03 -6.13631353359e-04  6.72266143784e-03  2.23681760400e-03  2.43860771536e-03  2.20129159611e-03 -1.61956055589e-03 -9.18529454968e-04  2.48331809894e-04  1.03942692376e-03 -1.41383826825e-03 -1.87184848358e-03  4.57607061187e-03  1.68480670058e-03  1.84200231760e-03 -3.30566696548e-04  4.03374417159e-03  6.40998689741e-03  9.79670214630e-04  2.88193015862e-03  1.32098320645e-03 -1.72908787781e-03  7.11524267101e-04 -8.45421124711e-04 -1.90230012741e-03 -3.10539452037e-03  1.02888210992e-03  6.25489529577e-03 -2.85812764571e-03 -4.55682067958e-03 -3.68754887493e-04 -2.33373070754e-03 -9.80367766738e-04 -1.53840521491e-03  6.99120543700e-05 -2.19437034931e-03  1.81531105416e-03 -2.00029354854e-03 -6.68671963831e-04 -5.90532265967e-03  6.16663201020e-03 -5.45850169689e-03  4.21354493963e-03 -4.43950606386e-03 -2.66424295954e-03  4.32289228676e-03  3.71126395611e-03  1.14089972104e-03 -2.89818377690e-04  3.98140603980e-03  5.26296002869e-03  5.99770150887e-03  6.17814138061e-04 -1.19256950682e-02 -5.68154742854e-03  4.44264602938e-03  3.34882353765e-03  1.24359906740e-03  2.88493488345e-03 -3.44503032393e-04 -1.64394445536e-03  6.95549043695e-03 -6.07100407818e-03 -6.02220340612e-03  7.57166788539e-03  5.54907925109e-03  2.73432436326e-03 -4.80197023571e-03 -3.29491783067e-03  8.82493114177e-04 -1.01867298084e-03 -2.08710618835e-03 -4.46658257382e-03 -7.86806340352e-03  1.40863037148e-03  7.74601784692e-03 -3.73674329528e-04 -1.38488603742e-03  3.57558781747e-03  2.43425158437e-03  1.07728950941e-03 -7.25742170084e-04 -9.43568601203e-04  1.19047029323e-03 -2.28881509703e-03  7.23719944906e-04 -3.37903165004e-03 -6.61195531410e-03  2.08817285357e-03  1.46863492468e-03  1.03481477169e-02  3.58006729169e-03 -5.58424033173e-03  2.71829571019e-03 -2.66824850643e-04  6.77876092410e-03 -4.27217603677e-03 -1.10688659974e-03 -1.35000268880e-03 -3.10042311044e-03 -6.56989960413e-03  1.88725409571e-03 -9.35533930962e-03  4.45706549311e-03 -8.84668059044e-03  3.97110914621e-03 -1.12421529245e-03  3.23421496424e-03 -3.46017750561e-03 -2.22633438922e-03  8.38683933530e-03 -1.98841771959e-03  2.39561167692e-04  1.31776052450e-02 -2.40272681248e-03 -7.11604768945e-04 -1.27528863402e-03 -7.97246021697e-04 -5.57206452364e-03  5.45066397861e-03 -1.11262916443e-03  4.76673044419e-03  1.70507600451e-03  5.04437195553e-03  2.25194517168e-03  2.70939107300e-03 -2.39481043829e-03  4.90271802556e-03  6.67322945569e-04  1.39001676475e-03  3.07166590900e-03 -2.68712246039e-03  2.33952616240e-03 -4.35101071799e-03  4.35857544185e-04 -2.00869112305e-03 -1.22529930776e-03 -2.27516752127e-03 -3.52033125301e-03 -5.80097726032e-03  1.32943933478e-03 -9.78424799389e-04 -4.39792071944e-03 -3.05719879740e-03  3.76194557045e-03 -6.23266511945e-04 -4.05399436460e-03  5.11052614884e-03 -5.55314611999e-03 -9.27770678670e-04 -5.99236713492e-03 -5.37475304064e-03  3.66373662054e-04 -8.97611077596e-04 -5.11288411917e-03  3.72477375053e-03 -5.05945425735e-03 -7.93917645042e-03  3.66964203048e-03  1.07799313881e-03  2.11437086935e-03 -5.39651956756e-03  7.41305091117e-03  7.25258441664e-03 -6.22697350782e-03  2.06330421653e-03  7.74750204375e-04 -3.80263329590e-03  8.97161935534e-04  6.96862117479e-04 -7.17555432930e-03 -1.78225409013e-03  2.74886216507e-03  8.48191199064e-04 -1.11510611226e-03 -5.35518763093e-03 -3.60302008485e-03  1.26620800041e-03  1.04480644807e-03  9.47689066423e-04 -1.00289789576e-02  9.19967961382e-04  2.43663350655e-03  6.85300846240e-03 -1.79268957812e-03  1.16658341660e-03  4.53564032551e-03 -5.32143223020e-03  1.84428846955e-03 -8.16628318717e-03  3.23968658629e-03 -1.73466160711e-04  1.56350222733e-03  3.63554819920e-03  1.54530938330e-03  4.54472659300e-03  2.39765494256e-03 -4.17308972658e-06 -1.07344476892e-03 -4.04751109325e-03 -4.77920744216e-03  5.07040246606e-04  1.62487837550e-03  1.17988660283e-03 -2.32991861053e-03 -2.50726865635e-03 -3.47632638359e-03 -1.23865173940e-02 -6.93562229684e-03 -1.99377765315e-03  2.45104402097e-03 -5.48744481263e-03 -7.55416664855e-03 -4.60611864198e-03 -1.40102850548e-03  4.22548524740e-03  4.20531330604e-03  1.35839064960e-04 -4.89355449526e-03 -5.92826223979e-03 -2.15082858560e-03  3.21237081796e-03  5.74210796603e-03  4.64481397538e-03 -1.53710597003e-03 -1.84737414315e-03  3.12027389421e-03 -5.70534005289e-03  7.12947166838e-04 -5.60849061474e-03 -3.29098756055e-03 -5.69461806666e-03 -2.09330173739e-03  7.09783118205e-03 -7.70951202274e-04  6.72815030187e-03 -1.54129670370e-03 -1.25437762918e-03 -3.39375945611e-04  3.23509830071e-03 -5.52256801428e-03 -3.02328250205e-03 -2.29977121422e-03 -2.17582218819e-03  2.47435075812e-03 -4.92278015656e-03  1.88620109524e-03  3.58550689319e-03 -3.09899619904e-03  1.62683176844e-03 -1.30250550226e-03  3.30342662747e-03  8.17711418077e-04 -2.92269169385e-03 -7.34344151598e-03 -7.84449004503e-03  2.79236465593e-03 -1.27146676694e-03 -5.70393759445e-03 -1.28129627441e-03  2.41946635185e-03 -1.17671287351e-02  2.68133739152e-04 -8.95545462780e-06 -2.55262596937e-03  5.66473690843e-04 -1.75229388519e-03 -5.64883832395e-03  3.47728847416e-03  6.44137832594e-03 -9.07357350468e-04 -6.44124842165e-03  1.43250972450e-03  4.78420743724e-03  5.24446827272e-03 -4.14285770559e-03  5.56619729727e-03  6.14730815702e-03 -8.69973793628e-03  2.31997013109e-03  4.05347647625e-04 -5.38206402437e-03 -2.06161085582e-03 -1.44243306992e-03 -1.09507016252e-03  3.64081655689e-03  8.33941477045e-03 -4.85695025823e-03 -5.57904477741e-03  1.65153741420e-03 -1.36569083150e-03  9.62124485271e-04  1.03671378913e-03 -2.74198385340e-04 -4.34556692265e-03 -6.15412797669e-03  2.26973585407e-03 -1.02568443738e-03 -6.95151198771e-03  2.30370776895e-03 -5.96653291074e-03 -8.50421705588e-04  7.44633611426e-03  4.47122664438e-03 -1.02325416728e-03  4.73662328299e-03  8.56475388286e-03 -1.52257225356e-03  4.58105223514e-03  3.63702248153e-03  4.60534398857e-03  1.09448858138e-03  4.68292512179e-03 -3.08967435752e-04 -1.21365152558e-03  3.29875959249e-03 -5.52155083640e-03 -1.37296868069e-04 -3.03797095553e-04 -8.47727381324e-06 -2.74003576994e-03  2.85232838430e-03  4.47080496259e-04 -2.51753432917e-03  1.98881909090e-03  1.99061983504e-03  2.00945043161e-03  2.93695861114e-03 -2.43679438398e-03  4.94139721874e-04  7.43644730082e-04  2.92483964112e-03  2.09324009929e-03  4.14816208003e-03 -5.15983517884e-03 -2.63482887587e-03 -3.48734293733e-03  2.50241992935e-03 -2.28536755165e-04  4.36735834133e-03  5.37725638014e-03  3.98883539591e-03 -1.12164976391e-03 -3.31919014633e-03  3.27032328725e-04  1.52555870899e-03  1.28527062760e-03  3.99623751460e-03 -6.83255307302e-03  3.19442854909e-03 -1.13377967067e-02  2.29789397998e-03  1.11643466122e-03  4.91041353607e-04 -8.52508568945e-03 -5.49922917456e-03 -3.30601264726e-03 -2.41196075793e-03 -1.28191183345e-03  3.82994132530e-03  1.33918170009e-03 -1.55078873122e-04 -2.00753574002e-03  6.73895511921e-04 -4.00514123540e-03  1.17263479595e-03 -1.37435247203e-03 -2.37009988425e-03  3.13455532465e-03
-1.37038376311e-03 -4.19843383189e-04  3.36898390358e-03  5.25952061687e-03  4.41937420824e-03  7.03449629464e-03  8.94778977867e-02 -6.63826573923e-03  5.08327883073e-03  1.28739842420e-02  1.79389902193e-03  4.21870320976e-03 -2.98307939747e-04  7.74935595160e-04 -1.42037336485e-03 -1.15740762431e-03 -3.71883742427e-05  1.49358874915e-04  2.03051396886e-04  1.50797096700e-03  1.47951252626e-03 -1.41776531255e-03  2.17732494813e-03  7.64776752621e-04  1.78453911706e-03 -4.19960337829e-04  1.00230593638e-03 -1.23490945523e-03  8.54697954875e-06  3.18127748143e-04  2.10047880811e-03  2.71668953961e-04 -4.83632427388e-03  1.35774473498e-03  7.79855300418e-04 -1.01255272516e-03 -3.00895000083e-04  1.29183067929e-03  2.40503741966e-03  1.74502839106e-03  7.91679917210e-03  2.77511065494e-03  3.38178565963e-04 -1.71303972641e-03 -1.62797764704e-03 -1.96331760934e-03  3.94267220533e-03  2.27447575236e-03  2.16100651214e-03 -6.07728294158e-03  4.46388505629e-04  6.48030140650e-04  2.97974151154e-04 -7.82668248151e-04 -9.39596879043e-03 -1.10287045367e-03 -1.27180045853e-03  2.23796356447e-03  9.06241241239e-04 -5.74196774120e-03 -4.10428312697e-04  1.83667149461e-03 -1.54218446688e-03 -4.00423291441e-03 -1.15083345365e-03  2.80168034143e-04  3.68431576502e-04 -3.01862541968e-03  4.23069346070e-03 -1.57503126006e-03  1.42917279717e-03 -4.06657977933e-03  2.47528486289e-03 -6.17702895514e-04  3.52816522653e-03  9.34138746923e-04  3.24556473721e-03 -2.41288910684e-03 -3.75638784253e-03 -1.10181960449e-03 -1.19667282483e-03  9.28589408274e-03 -2.33096719421e-03 -2.07431853266e-04  7.09143566819e-03 -2.98862910034e-06 -5.76682341605e-04 -3.82289719329e-03  2.61992400076e-03 -5.90701421232e-04 -6.89991520010e-05 -3.51133327587e-03  1.90699562051e-03  2.25961130779e-03 -4.44861391046e-03 -6.23582925684e-04 -5.37029952232e-05  9.70574176848e-04  1.99827416154e-04  5.68998711472e-03 -2.16798476398e-03 -6.24383433650e-04  9.32570470523e-04 -5.14128556037e-03  2.90493310921e-03 -2.39419768492e-04  1.63665146168e-03  1.90518115823e-03  2.60156407011e-03 -3.89763729147e-03  4.35289593132e-04  3.51644692717e-03  2.39495140277e-04 -1.71367229925e-03  4.55000680195e-03  3.15564090648e-04  1.33816473923e-03  8.16210857696e-04  2.18665798343e-04 -2.64728080492e-03  2.87070236365e-03  1.85001930863e-03 -1.55655918090e-03 -3.42934906651e-03  2.78829997633e-04 -5.28584877083e-04 -4.27429070618e-03  2.94034128213e-03  2.28400382863e-03  2.63214218856e-03 -3.87958247978e-03  6.51493065306e-04 -2.55312926375e-03 -1.62486674411e-03 -9.16006079933e-04  3.07943875003e-03  1.47067695325e-03  1.94083398795e-03  4.62341983508e-03 -9.31837360718e-04  3.32538347208e-03  3.15179467134e-03 -3.20475340239e-03  3.10170726277e-05  1.83546397504e-03  2.31012218301e-03 -3.37182537702e-03  3.91907799637e-03 -3.37508700143e-04 -3.73881445483e-04  1.67631884561e-03 -8.19864493763e-04  6.91603489964e-04 -4.01925373147e-03  1.04429438309e-03  1.91354236858e-03 -2.47091226232e-03 -1.29717483951e-03 -4.24005348100e-03  2.00522627242e-03 -1.17678113678e-03 -1.27632358316e-03 -1.21949187295e-03  1.21528963145e-04  4.29604179905e-03  3.84413748359e-03  3.76020607683e-03 -3.62750273208e-03 -1.32244884590e-03 -1.00634342256e-03  3.38210657966e-03  1.96696144134e-03  1.45060459859e-03  1.56026446501e-03 -2.39717594926e-03  5.29909173186e-04 -6.14803658203e-03 -1.51280688596e-03 -6.55397568019e-03 -5.49732757867e-03  1.46363734707e-03  2.05396734260e-03 -5.26355964134e-04  1.76481387733e-03 -2.86192419767e-03  4.19581142303e-03  1.12758240742e-03  1.40773383990e-04 -3.05232905031e-03  1.28747374958e-03 -8.63599669655e-04 -5.86738789297e-03 -3.56511045351e-03  2.77709807997e-03  2.99378427546e-04 -1.53369670005e-03 -2.86658347076e-05 -2.90502515422e-03 -1.48741699262e-03 -2.79920728460e-04 -1.35701349684e-03 -7.25435219461e-04  6.26330925408e-04 -2.55137507198e-03  7.43196193608e-03  5.13902826662e-03 -3.63328352587e-03 -8.44672673591e-04 -4.17431341445e-04 -5.01754701311e-05  1.98967950073e-03  2.07452647082e-03 -2.83899967635e-03 -7.13534885022e-04 -5.13103388092e-04 -6.62572830401e-04 -7.15449514185e-05  1.63394604759e-03  2.26217107172e-03  3.53836824124e-03  2.04444706520e-03  2.49656212527e-03  4.98498150693e-03  7.06921129105e-04  6.70834493855e-04 -2.84703493092e-03  1.70649782349e-04  3.78639661820e-03  3.26969702597e-03  7.78385021916e-04 -2.64438917366e-03  3.87119646322e-04 -1.11762338798e-03 -9.16711664910e-04  1.64088917385e-03 -2.63376221066e-03 -3.44669092623e-03 -6.84840979531e-03  4.30565128153e-03 -5.06578814726e-03  1.89316647805e-05 -4.02800402803e-03 -2.43029521984e-03  1.36576577818e-03 -1.55085674010e-03  1.19964414085e-03 -3.66600925219e-03  5.13348021986e-04  4.74789839919e-04 -2.88773346288e-03  8.22846165010e-04 -2.74777339815e-03  1.10941873247e-04  3.03140373007e-03  4.87842045669e-04  2.73770087835e-03 -3.02782725626e-03  1.10806842334e-03  3.11957653475e-03  3.26499606614e-03 -2.04457955648e-03  7.65245337226e-04 -1.39144902670e-03  2.13338503097e-03  3.03223481697e-03  5.46250906617e-04 -7.73826505712e-04  3.06554829286e-03 -8.83184308035e-04  1.29476161438e-03  3.26662886329e-03  5.04838780166e-04  5.15187009042e-03  1.18960065257e-03 -2.11915639981e-03  8.75238718895e-04  2.42296596115e-04 -5.95830400543e-04 -2.55271169707e-03 -1.26012214421e-03 -1.76144901913e-03  1.94492609277e-03  1.64167024496e-04  8.82257901147e-04 -2.07074944024e-03  5.89433397395e-03  3.52923439298e-03  1.60169176651e-04  6.92597768972e-03  1.74777395218e-05  2.58809660338e-03  1.25363883892e-03 -2.86077020230e-03  1.73439557058e-03  8.85014180028e-04 -3.64768906128e-03 -5.74615855230e-03  1.88618090086e-03 -3.97391124241e-03 -1.75719928864e-03 -6.68873669125e-04  1.52440600835e-03  1.56456717847e-03  2.64856476844e-03  1.05403636497e-03  5.22580581522e-03  2.41411128151e-03 -6.25745224316e-04  2.17273143381e-03 -4.07651667493e-03  4.27372173063e-03 -1.74290840679e-03 -1.30244539987e-03  4.48780834436e-04  2.77634133373e-03  5.06717438481e-04 -9.34485738148e-04 -8.61573379793e-04  6.65037760657e-04 -2.28924182033e-03  2.17483507356e-03 -2.40820097493e-03  2.95627959277e-03  2.53796041926e-03  5.61295739622e-04 -4.92934231513e-03  4.30955958684e-03 -1.81547845570e-03  2.32469268728e-03  2.93373064423e-03 -1.99682204023e-03 -1.44779757991e-03 -1.65422616842e-03 -1.69364481573e-03  2.12563644055e-03 -1.16087095694e-03  1.19657417745e-03  2.07248122200e-03  2.35255682537e-03 -2.21953587544e-03  3.17590071932e-03 -7.22727445705e-04  1.04860736508e-03  5.04544048896e-04  2.37088790150e-03 -3.92372118567e-03 -5.60200370093e-04  3.20417763799e-03 -7.03083681565e-03 -1.20793519253e-03 -2.76791999483e-03  2.23034312391e-03  2.63820448070e-03 -9.11946066630e-04  4.84470811250e-03  2.60887917856e-03 -2.48036057372e-03  1.88793850316e-04  4.01203809080e-03 -4.22434004997e-03 -2.44843647450e-04  3.79870152863e-03 -8.41953154715e-04 -2.85850001403e-03 -3.00435556476e-04 -4.71187890909e-03  4.24668080309e-03 -5.20075446723e-04  2.15080779419e-03 -9.58373882523e-04 -4.72902455164e-03  3.12872929554e-03 -2.84750884868e-03 -5.18169700069e-03 -8.34130555417e-04 -1.59796131161e-03 -4.62337262731e-03  1.03856053363e-03 -1.32795946754e-03 -8.86103552119e-04 -2.38120349825e-03 -2.14936014834e-03  3.23226671202e-03 -3.58376167822e-03 -1.14565926581e-05 -3.99303499588e-03 -1.73337133689e-03  3.96879109482e-04 -3.74374631519e-03 -2.70473534754e-03 -2.36142794213e-04 -2.22905534476e-04  2.60474148591e-03  2.73132438590e-03  3.26588362077e-03  2.26070866137e-03 -1.64858723603e-03  2.13972968164e-03  8.17124878125e-04 -2.25853719085e-03 -1.64326030366e-04 -3.04555773887e-03 -1.01073559918e-04  1.02695734064e-03  9.68385135041e-04 -1.54252967462e-03 -7.02972239995e-03 -1.65300468357e-03 -9.82103062662e-04 -1.14937560409e-03 -4.87793986251e-04 -1.57105060286e-03 -2.73864055377e-03 -4.25688929693e-03 -3.47252253872e-04  1.77464262811e-03 -2.30000685392e-03  9.80009686516e-04  4.27453662819e-04  1.47514609047e-03  1.72494912840e-03  2.31201081779e-03  1.03957930225e-03 -9.44919009387e-04  3.46169493642e-03 -1.36711321208e-03 -7.36554048877e-03  1.80851354380e-04  1.46517401175e-03  2.97150505399e-03  1.87486510523e-03  4.56311509903e-04 -1.26345236466e-03  2.04397115768e-03  3.45626520432e-04 -5.26047923172e-04  1.36597138465e-03 -7.03093953085e-03 -1.20671934998e-03  2.81513400511e-03  2.02743678058e-03  6.87983308844e-03  1.41610441097e-03  2.71216679142e-03  1.66081695479e-03  9.52865937104e-05 -1.89827836976e-03 -4.94109673747e-04 -3.37439605403e-03 -1.08232310592e-03 -4.56209601404e-04  1.17033416607e-03  3.43104300137e-04  3.81257788903e-03  4.19088023138e-04 -6.05344164646e-04  1.68182012064e-03 -1.35805661170e-03  2.29537265334e-03 -3.17667741355e-03  9.33172420874e-04  1.12367934679e-04  2.94083411370e-03  1.18674976809e-03  2.60098327377e-03  1.10268830019e-03  9.80216979902e-04 -1.39479098548e-03  3.17696404466e-03  2.72184398225e-03 -1.72472821753e-03 -2.19866170804e-03 -7.48238364788e-05 -1.78908040382e-03 -5.41790150538e-04  2.63406838662e-03  1.86516013848e-03 -1.00465429438e-03 -3.90190498485e-04 -1.18535496228e-03  5.55948105633e-03  1.31076919004e-04 -1.50282517936e-03 -2.60035780412e-03 -5.07901693317e-03 -2.40536830579e-03  3.93503381996e-03  5.65570359976e-04  3.20475191972e-04 -3.79174713239e-03  5.13161189056e-03 -2.72472333720e-03  2.58045593124e-03 -1.16566455785e-03  1.41305855291e-03  1.75186157596e-03 -1.98580386725e-03 -8.67719437462e-03 -1.46935360970e-03  1.88123784411e-03 -1.12766714833e-03  2.23250111970e-03 -4.15096611950e-03 -4.28733102814e-03  3.22863800970e-03  2.29578480021e-03  2.78040454242e-03  4.14055498964e-03 -2.02245130095e-03 -2.22440880949e-03 -3.93803136975e-03 -2.33018874835e-03
-1.30901051891e-03  2.42088265073e-03 -2.50350134359e-03 -2.37733640220e-03  1.02151082902e-03  2.22231149249e-03 -6.63826573923e-03  5.81374728527e-02  2.12670470743e-02  2.20555462165e-02 -2.41971041451e-02  2.86004593376e-03 -6.13939889112e-04  1.44889680275e-03 -2.77974598610e-03 -1.05946256326e-03 -1.70785375847e-03 -1.82636946405e-03 -3.45542873992e-05 -3.68113577276e-03  4.27691876352e-03  1.64411343574e-03  1.25784901740e-03  4.81174274734e-04 -4.26867294196e-03  3.28893666750e-03 -4.36632448985e-03 -2.35709754370e-03  8.04313126679e-04  1.35695662367e-03  3.70393774040e-03  2.26505019207e-03  4.74623571732e-04 -2.93124525707e-03 -4.14741897209e-03 -4.32918290644e-04 -1.34880766912e-03 -3.65375175536e-03  6.58320112826e-06 -1.48001603614e-03 -5.07768137216e-03  7.40891254165e-04 -1.35486204837e-03  8.31236003628e-03  2.84774138224e-03  2.31632460880e-03  1.00260321220e-03 -1.43606336413e-03 -7.27582604839e-04  3.11003574235e-03 -1.51912137042e-03 -1.98179681094e-03 -3.02147017283e-03 -2.93621056241e-03  2.36076425112e-03 -7.66230512930e-04 -2.02926464674e-04 -8.39905408287e-04  1.74150372274e-03  1.41441313644e-03 -1.84286374802e-03  9.20258123487e-04  1.71999386178e-03  1.59700670468e-04 -2.46393817261e-03 -1.98663260915e-03 -1.39530492372e-03 -9.24951857372e-04  9.64356463696e-05 -4.58207137383e-04 -3.80001845709e-04 -3.30120613137e-03  2.10677524779e-03 -3.62885751983e-03  2.25750310144e-03  2.17669308248e-03  9.41229798754e-04 -2.46589005542e-03 -1.65910540810e-03  2.78156632113e-03 -1.05523460546e-04 -2.09633912336e-04 -5.74086999253e-03  9.87024719772e-04  1.21820506089e-03  1.91991855403e-04  8.20061708714e-04  2.64361015108e-03 -4.07900870864e-04 -1.80178351582e-03  9.97424601009e-05  1.09518126341e-03  7.57209391424e-04  4.52386343823e-04 -2.56230271455e-03 -7.42096207158e-04 -9.76187661055e-04 -2.30069876418e-03 -3.32370904819e-05 -2.42993277976e-04 -6.49633594286e-04 -8.43949753896e-05 -2.08690285242e-03 -1.12990349589e-03  6.91266584064e-04 -4.09738686762e-04  6.60782325589e-04 -1.76799858722e-03 -5.65304778941e-04  2.94191515222e-03  1.23935938184e-03 -3.96393452325e-04 -2.14627075704e-04  6.22787492958e-04  1.39391224512e-03 -1.94345243010e-04 -1.27488688100e-05 -1.35841435139e-03 -1.73667492664e-03  3.46594351737e-03 -2.47994084869e-03 -1.04212164579e-03  9.12524088835e-04  5.54572724652e-05  4.24724010948e-03 -6.20380090739e-04  1.65946835298e-03 -1.07915909426e-03 -5.18381391594e-04 -1.52259569451e-03  3.87261424156e-04 -3.78738656215e-04  1.25713503808e-03  1.33377172816e-03 -1.28072879433e-03 -1.54530821426e-03 -2.60374146351e-03  1.24631410243e-03 -3.26460819717e-03  1.22086875422e-03 -1.00439517558e-03  2.25464419022e-03  1.39524487032e-03  3.52050566009e-03  4.70976653946e-04 -4.54051903346e-03 -1.36576114840e-03  2.76235966689e-03  1.74385210680e-03 -3.69463450849e-04  8.70094852281e-04  7.08807797645e-04  3.95112216377e-04  1.10230572007e-03 -1.49934800888e-03  1.06474603808e-03  4.99152599582e-04 -4.00885346081e-04 -1.70255662977e-03 -9.16433932218e-04 -8.33356298624e-05  2.66880022609e-04  8.22598705748e-04 -5.45586395284e-05 -1.32830244009e-03  6.92512828337e-04  3.40734084373e-04 -3.65311446632e-03 -2.70004379278e-03 -1.58765622357e-03 -1.15125180068e-03 -1.40980493316e-04  3.58587929704e-03 -9.30942916028e-04  2.44831129943e-03 -3.24968235236e-03 -2.07676160057e-03  7.78126346480e-04 -5.78802560506e-04  3.15297688721e-03  1.85275595570e-03  2.61115562692e-04  2.84958209721e-03 -3.86112919382e-05  2.26441800841e-05 -4.50919834267e-05  5.89508497807e-04 -2.14371198579e-04 -1.37746130882e-03  2.24952846824e-03  6.90209503694e-04 -3.68701334738e-03 -6.00710172598e-04  1.16133927164e-03  9.80781745287e-04  2.83465172435e-04 -1.31289128585e-03  1.48091717880e-03  1.73894877747e-03 -1.38671024165e-03  1.77416238558e-03 -2.25807896244e-03  6.63931434398e-04  5.87411571847e-04  1.62610229105e-03 -2.27517326649e-03 -2.42487076904e-03  1.01913017930e-03  2.00486225393e-03  1.34818279934e-04 -7.75984208552e-04  9.49743121599e-04 -5.35529456438e-04  7.94184243270e-04 -1.38750815214e-03  4.52897235868e-03 -2.29782595424e-04 -2.20459763136e-03  3.63126686570e-03 -1.22411118519e-03 -1.30552978319e-03 -3.69673569914e-04  2.86100549383e-04  1.86955652775e-03 -6.83763956138e-04  2.61082077713e-03  7.12150305029e-04 -1.47216838673e-03 -4.24771808730e-03  1.10401624781e-03  6.08820219600e-04  2.50868194120e-04 -1.03636960140e-03  7.19631116040e-04 -1.44273352735e-03  2.60306678096e-03 -2.55891517345e-03 -2.52443598963e-03 -1.37839424588e-03  7.34649040434e-05 -1.95735083036e-03  1.25109606116e-04 -1.31001987477e-04 -3.38936893887e-05  1.66840033584e-03 -6.81484974242e-04 -3.25578936907e-04 -1.29647785485e-03  5.09742470880e-05  7.29946718569e-04  1.24382247112e-03  2.27140861466e-03 -2.43112057767e-03 -4.68962296074e-04 -1.54736336956e-03  1.75122681425e-03  3.10420013969e-03 -1.21183744593e-03  1.70686146445e-03 -2.54760746679e-03  1.70138352637e-04 -2.67861194375e-03 -5.99205784235e-04 -4.61800225692e-03 -1.92915856896e-04 -6.33843520494e-04  1.15466020903e-03  6.12605516723e-04  1.26866242876e-05 -6.07203838380e-04  2.33624447708e-03 -1.57278682516e-03  1.67679502823e-03  4.08235732826e-03 -1.40345754004e-04 -1.26697488489e-03 -1.45062090713e-03  1.67648660171e-03  3.09639276027e-03  3.96432878236e-03  1.33809554343e-03  4.47900743512e-04  3.77416811556e-03 -2.60795856334e-03 -1.00602590406e-03 -1.42848101632e-03 -2.64678544723e-03 -2.89931101795e-04  6.11825059794e-04 -2.67762975081e-03 -1.50386925456e-03 -1.17427258998e-03 -1.75024346621e-03  2.43206072276e-04  3.83543658304e-04  1.72435726857e-03  1.09160838270e-03 -1.71575080750e-03  1.00264267131e-03 -1.47283718042e-04 -1.21665188443e-03  1.29423284737e-03 -3.39035951715e-03 -1.79138146621e-03  1.48315348159e-03 -1.01172739958e-03 -3.84268250368e-03 -1.51184169809e-03 -3.43174744070e-04  1.64564569552e-03  2.35036026284e-04  2.21437295058e-03  7.90204697393e-04 -3.15443692956e-04 -1.85098795710e-05  2.80199608890e-03  1.26138660145e-04 -2.46494533502e-04 -3.21959152962e-04  2.86981029151e-03 -6.32755350557e-05  3.72246177051e-04 -3.09023303377e-03  4.20648526917e-04 -3.16484926322e-04  2.82395249881e-03 -3.20254730397e-03 -1.39435711846e-03 -2.06377925319e-03  1.93780616201e-03 -1.95822117394e-03  2.01997594718e-03 -6.66036753846e-04  1.65382527454e-03  6.44028457981e-05 -3.41400153135e-04 -2.98590449139e-04  1.19944221346e-03  2.62902804838e-03 -2.37067085651e-03  1.81000990518e-04  1.18367372230e-03 -6.20516118355e-04  1.25336681298e-03  1.57384700276e-03 -1.48671425399e-03  1.28728668709e-04 -1.21931996301e-03  3.21091605789e-04  5.16425912720e-04  4.85853014712e-04 -1.52178313866e-03 -2.11574813056e-03 -1.31121175092e-03  1.39295176864e-03 -9.69215592116e-04 -8.76758466848e-04 -2.39844638292e-04  6.55536539011e-04  4.03684690244e-04  2.07877233942e-04  2.70702497667e-03  2.57146427235e-03 -2.22580444811e-03 -3.44779196987e-04  1.60180410271e-03  1.30316481102e-03 -3.93119802113e-04  3.76021635162e-04  1.26028846607e-03 -3.05124544292e-03 -3.55092435023e-03  4.81895550192e-04  4.07065045620e-03 -1.06099503645e-03 -3.72226622361e-04 -4.02384196926e-03 -3.75129189767e-04 -1.64968528021e-03  2.14539198140e-03 -1.24215699831e-03  1.54758908056e-03 -3.29501047933e-03  2.69537468399e-03 -3.55543467652e-04  9.15809302173e-04 -4.48691103444e-04  1.03166820316e-03 -1.82457340256e-03  2.05153793209e-03  5.47102839684e-04 -1.47059001383e-03 -1.17244270561e-03 -1.86681506112e-03  1.24418776521e-03 -1.92805641842e-03  1.05878143034e-03 -1.36598135215e-07 -1.26472193767e-03  4.37617608343e-04  1.24580265297e-03  2.55750601564e-03  2.30047719937e-03  2.60632278323e-04  3.81744573522e-03 -1.57426354581e-03 -2.34090335506e-03 -3.17000043033e-03  1.85655536115e-03 -7.32718129697e-04  9.00138334525e-04 -3.29042764967e-03  7.67800380547e-04 -1.41881694270e-03 -1.30593531566e-04 -1.09469967494e-03  1.15240114393e-03  4.46408416646e-04  1.72055728148e-03  2.01093798103e-04  1.36841204032e-03  1.06384000170e-03 -2.20226010673e-04  5.59356106433e-04 -8.58442653239e-04  1.36433035349e-03 -1.59745741075e-04 -1.02028358149e-03 -4.27357274120e-04 -5.40988347972e-04  1.21400451507e-03  5.96006751581e-04  3.71613120542e-03 -1.73449997171e-03  1.38890270574e-03  3.07778871011e-04  1.65963226196e-04 -5.56317602994e-03 -9.43734124402e-05 -1.33871062455e-03  2.86316654335e-05 -6.90159458130e-04  2.60251860279e-03  2.73127167153e-04  7.04153071908e-04 -8.28290834756e-04  2.24743788381e-03 -5.39484648649e-04 -8.41025097019e-04  1.79338803482e-03  1.93210842187e-03  1.31193221355e-03 -7.45978100222e-04 -3.54664453011e-03 -9.34520221795e-04  2.66963658854e-03  6.59666165250e-05 -1.32077762999e-03 -2.99431525711e-03 -1.86512214971e-03 -1.00999699626e-03  1.45919555496e-03 -5.89613359785e-04  2.94865674241e-03  1.67522146173e-04  2.14000781327e-03  8.22036260723e-04  2.71140419353e-03  5.00164147687e-04 -5.17682235888e-04  3.50089710004e-03 -2.24430102218e-03  6.58560033934e-05 -1.99511050666e-04 -3.16607977684e-04 -5.17574574235e-04  1.07647033592e-03  7.40103048960e-04 -1.15636250955e-03 -1.68720479826e-03 -1.69409894279e-03  8.85404240380e-04  1.44836654694e-04 -1.88526895527e-03 -1.56731140179e-03 -6.60011644595e-04 -7.84187414956e-04  1.35533453016e-03  3.50314353525e-03  1.01059973091e-03  5.22473924589e-04 -2.00957118425e-04 -7.74007342407e-04 -7.10384467051e-04  3.22380034139e-03  2.40833074967e-05  1.17919261599e-03  3.06227360600e-03  5.10905216995e-04 -5.75930539930e-04 -2.40436537915e-03 -1.26410054479e-03 -2.96034813758e-03 -2.91058337228e-03  1.44928336810e-03 -1.37884281472e-03 -3.71889511908e-03  2.74449885488e-03 -1.05655522633e-03 -7.11935599163e-04 -3.27386407156e-03 -2.99729897116e-03
 3.51355527617e-03  6.31344999383e-03  1.55656054195e-04 -2.27912404413e-03  1.68522800994e-03  1.06188774228e-02  5.08327883073e-03  2.12670470743e-02  1.10486884024e-01  1.12633525236e-02  2.51772029024e-03  9.45287818477e-04 -3.40013864292e-04  9.64790667338e-04 -2.83256073756e-03 -3.74221042012e-03 -1.76268116943e-03 -4.25667364794e-03  2.76857029465e-04  6.13887995598e-03  3.38622030577e-03  1.23015654699e-03  5.87744719380e-03  3.85727177775e-03 -5.03894123985e-03  3.41570180035e-04 -6.25017751819e-03 -3.04276430959e-03 -1.07212094888e-03  1.21789843368e-03  3.20511673941e-03  4.44340712458e-03  1.20667234681e-03  5.18257286553e-04 -3.15265022194e-03  2.03884364684e-03  2.68343968338e-03 -3.25804769995e-03  9.11028476868e-04 -2.01444337522e-04 -7.19044734006e-03 -1.13632571665e-04  1.60400536301e-03  3.20445230680e-03  6.69751929547e-03 -1.02802745686e-03  3.67416684710e-03  1.91165071374e-03  6.50914289780e-04  1.03036619813e-03 -5.88876884357e-04 -5.86053628550e-03 -1.76459592975e-03 -1.20184060900e-03  5.78535679663e-04 -4.35492802377e-03  2.50932447280e-03 -2.83384204347e-03  1.77414059773e-03  3.13732439056e-03  9.55216309648e-04  1.82233968121e-03  2.83807564680e-03 -9.76047368082e-04 -3.23051263503e-03 -1.04304475171e-03 -4.46125762060e-03 -2.23117139432e-03 -3.19116920651e-04 -1.51028314165e-03 -2.41976621547e-03  2.09600112765e-03 -2.27422786323e-03 -2.55512022459e-04  5.11351547444e-03  6.40286965208e-03  3.49008770975e-03  3.59840715664e-04 -2.36762083396e-03 -2.00327785192e-03 -5.46817146374e-05  1.19691328620e-03 -6.41737157979e-03 -1.27653949809e-03  2.76972513782e-03  1.34039872547e-03  4.79145712113e-03  2.81578345528e-03 -1.29721148216e-03  1.57301366192e-05  3.00255688356e-04 -2.65004059797e-05 -3.30474749333e-03 -1.57136629725e-03 -8.95245122751e-04  9.10956376521e-04 -2.89718701805e-03 -6.22999057816e-03 -1.38945124201e-03 -8.39079547418e-04 -2.02669103155e-04 -7.63308223325e-04 -3.44056786576e-03  2.63679541029e-03 -2.03177007703e-04 -5.59075069703e-04  6.25491524873e-04  2.29216070632e-03 -2.73220179860e-03  3.25556469263e-03  2.10178976029e-03 -2.41319698249e-03  8.59640099749e-05 -1.78010387109e-03  1.65639565531e-03 -4.42471708859e-03  4.14516277561e-03  1.78124270147e-03  1.91016151508e-03  2.27155902929e-03 -2.21400010631e-03  1.09335169791e-03 -2.20136050142e-04 -2.55753810818e-03  1.24209580990e-03 -2.96836413145e-03 -3.86248983734e-03 -1.74302430545e-03 -5.02006023873e-03 -3.48100937392e-03  2.18522254999e-03 -3.62704825125e-03  3.70797695835e-03  1.25769042686e-03  8.88115709160e-05  1.03979128884e-03 -1.22595302497e-03  2.62124539146e-03 -1.51011155900e-03  6.16298285948e-03  1.94772032631e-03  5.16512844877e-03  2.09755911188e-03  6.71082351347e-03 -5.93011535033e-04 -6.33318295894e-03 -2.28612173225e-03  4.37692524207e-03  2.77008032880e-03 -2.23647692026e-03 -3.56889403074e-03 -1.34867631174e-03  5.73482802891e-03 -8.56710424223e-04  6.53776600785e-04  3.63290495554e-03  2.19803253488e-03 -1.43468390137e-03 -4.09583151215e-03  9.46234388092e-04  3.42508441016e-03  2.30129670630e-03 -3.68021406634e-03  1.25105683589e-03 -6.24293793653e-03  1.86104459483e-03 -9.47535502116e-04 -3.23493752729e-03  2.38396412381e-03 -6.01478841476e-04 -2.24649156829e-03  5.90507784044e-03 -2.76336795470e-03 -6.06181446426e-03 -2.25752320716e-03 -1.45672135657e-03  3.52483327706e-03  7.50456629849e-06 -1.01704938621e-04  1.68072100127e-03 -1.72946002997e-04  2.84063096911e-03 -7.33168762609e-04  3.62367543775e-03 -3.45221839628e-03  3.99430677077e-03  2.53610253178e-03  7.88467988551e-04 -6.94201493480e-04 -2.22481022415e-03 -1.68694737810e-04 -6.76623888731e-03 -1.38965521028e-03  3.71565251374e-03  2.61062059709e-03 -2.00252493931e-03  2.07087010236e-03  2.49306347211e-03  4.01018408384e-04 -1.74885339828e-03 -3.45460686741e-04 -1.29626368038e-03  1.52097939033e-03 -4.15449362860e-03  7.67259996149e-03  5.76651162421e-05 -5.83670157966e-04 -3.23662827406e-03  5.48852563192e-03  6.06190792831e-04  3.24760024299e-03 -2.56427125594e-03  1.01221086122e-03 -9.70774608403e-04  2.02643134545e-03  6.25895146607e-03  1.43993366118e-03  9.69430917375e-04  6.58965317589e-03 -2.23505353192e-03 -4.80927174866e-03 -3.05494005661e-04  1.69608966156e-03  1.74675722247e-03  6.50881291335e-04 -4.66553956783e-03  8.99478218210e-05 -6.35653133028e-04  6.41510791399e-04  1.46171941422e-03 -6.70243491146e-04 -2.29808065984e-03  6.21283652116e-04  5.79507133242e-03  2.19877543894e-03 -4.08472014311e-03 -1.20367814273e-04  3.12523046589e-03  2.15572530857e-03  1.01662289769e-03 -1.80384301453e-03  2.22693549611e-03 -3.12308799295e-03  2.13497801216e-03 -1.64871559289e-05 -2.64048527961e-03  2.95716657574e-03 -1.78721585505e-03 -7.38784237524e-04 -2.60982798249e-03 -4.85983242656e-03  4.78491117258e-03 -1.49160751897e-03 -8.10882743400e-04 -6.74850120213e-04  2.05806288937e-03  1.08632788049e-03  1.04815148106e-03  1.87855665531e-03 -2.63686252395e-03 -1.28187512379e-03  3.52746388993e-04  4.55878470430e-03  1.45369448844e-04  5.56161360460e-03 -5.25447402755e-05  1.93667043181e-03 -1.75114892815e-03 -4.80612955461e-03 -1.57483158532e-04  8.37989263837e-03 -3.28695508942e-03  2.38852997912e-03  1.66006271407e-03 -4.52453803413e-03 -2.44253253340e-04 -1.52039812779e-03  2.78422348601e-03 -7.28184591493e-04  1.66704384787e-03  2.17080128974e-03 -3.00347551300e-03  2.97411460897e-03 -5.67863642048e-03 -3.99905015339e-03 -5.45202362462e-03 -3.86797145618e-03  3.33813644294e-03 -1.32761131705e-03 -2.06105240501e-03 -1.20688411476e-03 -1.34627758387e-03 -1.36440527032e-04  5.53097298613e-03  2.33770147046e-03  2.91511978544e-04 -6.86097645733e-05 -1.67998161303e-03  1.93988915097e-04  6.63534335668e-04 -6.04400899873e-03  4.07887915298e-03 -1.10178349779e-03 -4.30552992682e-04  7.11158029956e-03 -4.18254850224e-03 -4.50502863223e-03 -6.95918849485e-03  4.63411379144e-03  7.41876923329e-04 -3.86102121465e-03  1.77046779450e-03  4.33748854652e-03  1.45143119231e-03  1.55107095246e-05 -9.89822139981e-05  2.26292866585e-03  1.52973165845e-03 -1.51142810628e-03  2.88701337564e-03 -3.95058615260e-04 -2.18282759150e-03 -1.31161854675e-03  1.99012618367e-03  1.82221681795e-03 -4.59819101553e-04  2.93786956544e-03  3.50410976513e-03 -2.65210862735e-03  2.51907915416e-03 -6.96824092143e-04 -2.97949892806e-03 -4.56599461057e-03  4.49040251646e-03 -3.52751606136e-04  1.16061547682e-03  8.44474276282e-04  2.03405897150e-03  2.01188734156e-03 -2.07478085200e-03  1.44285844155e-03 -5.06281277445e-03  1.19053896924e-03  5.69286684706e-03 -3.41836584798e-04  1.03510510384e-03 -3.00228504408e-04 -2.17073894233e-03 -5.60174799910e-04 -1.76585556294e-03 -3.67845315186e-03  6.28302763220e-04 -1.53795827218e-03 -3.07555908028e-03  2.02741552390e-03 -1.88340051217e-04  1.61468726059e-03 -2.31207973804e-03  1.29723014534e-03 -3.36360935335e-04  1.53087282756e-03  9.13416556305e-03  4.67953913093e-04 -1.11652097570e-02 -7.59329494608e-03  2.63320615883e-03  2.21176317258e-03  5.14082694812e-04  4.85537966323e-03  2.51365608958e-03  1.01869177838e-03 -7.80477213113e-03 -2.57220662291e-03  1.62267272235e-03 -1.32689264948e-03 -3.55213748495e-03 -6.01504449113e-03  2.21431307517e-03 -4.01616472155e-03  2.03762551847e-03 -2.14595100746e-03  4.44910208682e-03 -3.52170060192e-03  1.71299663422e-03 -2.19000868318e-03 -1.70472956007e-03 -1.08068548453e-03 -2.30441198504e-03 -4.58610374252e-03  1.68831132182e-03 -1.02668135620e-03 -1.90645143430e-03  4.55792192901e-05 -1.67667909096e-03  4.56216575836e-03  6.14207333566e-04 -7.72452936646e-04 -2.13571995654e-03 -3.71723327978e-03  2.24415235923e-03 -2.56169240356e-03 -1.39419667700e-03  4.35240271408e-03  1.54599519254e-03 -2.37077103924e-03 -1.32897559674e-03  1.77211037247e-04  4.21722703613e-03  2.61572506522e-03 -9.53462506277e-04  8.09288799169e-04 -1.93772003790e-03 -2.56760856749e-03 -7.29920396794e-03 -1.84391181194e-04  3.06018304755e-03 -3.68191298031e-03  3.75995328942e-03  2.26229340822e-03 -1.11367075939e-03  2.37900222233e-03 -3.03873105665e-03  1.15684218630e-03  2.44087087138e-03 -1.32668324609e-03  2.48789410867e-03  1.08613509735e-02 -3.09492695584e-03 -5.85472491914e-03  7.27302284984e-04  1.61119413746e-03 -5.70567754479e-04  1.01937064046e-03 -1.29792242565e-03 -2.68414807310e-03  1.46758890061e-03  3.93241470797e-03 -5.60559252311e-03 -1.04608174072e-03  7.12292299110e-04  3.42558962613e-03  1.58632545220e-03  3.03010608952e-03  1.14279514581e-03  3.62185930623e-03  1.63271762567e-03  3.73848819321e-03  1.24464640261e-03  1.46064863628e-03  8.73875655377e-03  5.41382759192e-03 -4.49394706829e-03 -2.04414829908e-03 -4.24627788276e-03 -3.35052656533e-03 -1.37807377116e-04 -3.12303425367e-03  1.66728509396e-04  1.33213314806e-03 -4.04847711872e-03 -2.02698510638e-03  3.55670486923e-03 -4.49756754491e-03 -1.93632083974e-03  1.81087261081e-03  4.12850312930e-03  5.20053466632e-03  6.30585283983e-03 -2.87858328710e-03 -4.53635371748e-03  3.61766056808e-03 -2.08677377359e-04 -1.79048501025e-03  4.21578986877e-03  4.31431908369e-04  3.43801338291e-03  2.86439004318e-03 -2.16863987031e-03 -1.18684336023e-03 -1.30704732152e-03 -2.73665311515e-03 -1.13895542360e-03 -1.07554043962e-03  2.65087574926e-04 -4.46621978203e-03  1.51567756940e-03  1.58855631846e-03  2.13682263822e-03  4.73735445953e-03 -1.39358700211e-03  4.37300340891e-03 -2.45737173238e-03  3.01502819420e-03  1.83556737922e-03  5.40146224666e-03 -1.51210082683e-03 -6.60635438817e-04 -2.37997820416e-03  6.71408792041e-04  1.61802753841e-03 -4.35487781839e-03  2.98763516674e-04 -3.27316532440e-03 -1.03181393836e-03  1.76283419122e-04 -2.46569521379e-03 -3.76649707464e-03 -1.44274262785e-03  5.53858973775e-04  6.55715694019e-04  3.37790341572e-03  4.09418938461e-03
-2.43917285995e-03  1.57298695919e-03 -8.14713878121e-04  6.55750183978e-03  3.83620550575e-03 -1.98339381703e-03  1.28739842420e-02  2.20555462165e-02  1.12633525236e-02  9.29626171304e-02 -1.19682863111e-02  1.92262780373e-02 -3.48561124423e-03  3.13914097822e-03 -6.23424664339e-03  1.47772534079e-03 -2.24398107193e-03 -3.64595347217e-03  1.99775269992e-03 -1.50044988788e-03  9.28646306320e-03 -2.97311358671e-04  3.07248068436e-03  3.28988083075e-03 -6.81163213787e-03  3.14601505088e-03 -5.02829661474e-03 -3.05098624996e-03  2.08720266285e-03  1.75209540578e-03  2.43861372357e-03  8.99453691613e-04 -8.93165699316e-04 -3.54451772774e-03 -7.70816535288e-03  3.36447930983e-03 -3.41872001487e-03  8.08874667365e-04 -1.22236075426e-03 -9.57403477139e-05 -3.50989181312e-03 -1.25857710693e-04 -9.58111080152e-04  3.90406954715e-03  6.75761598707e-03  1.68846225448e-03  6.34244541341e-04  2.52943195857e-05  3.82693841708e-03 -2.01115527989e-03  5.02069756902e-05 -3.82638232644e-03 -2.58055223407e-03 -1.06598541732e-03  2.05985334706e-03  6.22191797622e-04 -4.04444270373e-04 -1.96893183499e-03  3.56093252820e-04 -2.57661588713e-03 -5.73741204356e-03  1.70088874279e-03  2.81144052554e-05 -1.61544146450e-03 -1.33291816693e-03  7.52336956862e-04 -1.47609915683e-03 -1.63544023085e-03  4.87705699247e-03 -4.04157552151e-04  1.12683828948e-03  3.79122445429e-04 -1.53907917463e-03  4.19771732393e-03  1.59589493746e-03  4.05796204747e-03 -3.07509498684e-06 -2.56471520383e-03 -2.93957106707e-03  2.91807896161e-03 -1.09040068076e-03  2.15468779375e-03 -2.16876992938e-03 -1.36301916064e-03  1.67185509189e-03  6.17250344416e-06 -5.04102805500e-04  9.17932489466e-04  9.65949956642e-04 -2.22409879436e-03  1.30287185631e-03  2.35800158733e-03  6.18303567776e-04  3.64354067811e-03 -1.88254905593e-03 -1.47679045242e-03 -2.44403685788e-03  3.04725484232e-04 -8.41261115909e-04  5.40309522268e-03 -5.72300270232e-03 -1.91617007214e-03 -3.96735387857e-03 -1.54990101276e-04  3.13822237198e-03  1.38701944995e-03  2.28571359155e-03 -6.36234025687e-06  1.53751064044e-03  6.40259716042e-04  2.16137504829e-03  4.59374751589e-03  2.56107668740e-03  2.68038050406e-03  3.92432377106e-03 -1.99063481891e-03  3.64332623631e-03  3.04047278932e-03  9.33848821491e-04  5.26218314604e-04 -2.70410299272e-03  2.05651758753e-03  4.80335729198e-03  1.71118790612e-03  5.49234603901e-03 -1.01885199746e-03 -1.14026561215e-03 -1.44063018339e-03  2.77024041371e-04 -1.91485499433e-03 -1.67921447184e-05  4.85153489242e-03 -1.28483210320e-03 -3.58266320773e-03  2.79938855855e-04 -2.95672190220e-03 -1.42963859560e-03  5.57396167017e-03  2.50397845382e-03  1.15990140202e-03 -9.95387839434e-04  4.45994248776e-03  5.52209403305e-04  5.42054720813e-03  3.82609394329e-04 -3.20940175448e-04  4.13754094670e-04  2.14145586049e-06 -1.40230547976e-04  6.68045627266e-04  3.35732796871e-03  6.36963540816e-04 -1.49248549109e-03  4.24078991394e-04  3.42537583561e-03 -7.22056005360e-04  3.09889970465e-03 -3.85198360984e-06 -4.35580173611e-03 -1.15216618132e-03 -2.94212042659e-03  1.77189787609e-04  2.25625287200e-04  1.34437318403e-03  4.58242327464e-03 -6.47531384968e-04  6.41220231542e-03 -5.58928830784e-03 -3.60049280169e-03 -1.97608154063e-03 -5.50240724042e-04  2.37859143851e-03  7.21704162152e-03 -4.86340515123e-05 -2.53947903300e-03 -3.26758236576e-04 -5.22193900869e-03  1.71362651502e-03 -1.01639460682e-03 -1.71728328145e-03 -1.27480927030e-03  7.74124641586e-04  1.45710298418e-03  6.73554943560e-04 -3.83938632906e-03  3.16551300082e-03 -9.80407120322e-04  3.04022050430e-04 -4.46786074254e-03  4.35326916893e-04  1.43269245299e-03 -7.18661126322e-03 -1.87644234234e-03  3.16749817350e-03  1.74080927697e-03 -4.10368627159e-04 -2.29955048346e-04  2.70005611954e-03  1.32328774136e-03 -7.72667684390e-03  1.71289003464e-04 -2.23388503224e-03  2.27776430712e-03 -2.04064543541e-03  6.67155840173e-03  2.33802195387e-03 -2.93356757881e-03  1.02571459093e-03  1.73090250546e-03 -1.17065724466e-03  1.08243509500e-03  3.56105528013e-03  9.94094582731e-04  1.65666050531e-03 -4.61091130525e-03  1.99139705647e-03 -1.52961772201e-03 -4.67665527769e-03  1.96702583539e-03  1.99759752402e-03 -2.20757535259e-04 -1.59790809836e-03  1.88388327951e-03  3.35870343374e-03 -5.14492531513e-04  1.77030585743e-03 -1.69904891248e-03  9.45508116031e-05 -5.17402231498e-03  2.95667795400e-03 -1.95859656669e-03 -7.93210692428e-04 -1.84189148668e-04 -1.13308092639e-03 -1.76206168310e-03  3.12511747671e-03 -2.94653213886e-03 -3.14058992523e-03 -1.20202545123e-03 -4.77622641833e-04 -2.72141741737e-03  1.40547601286e-03 -1.67124899562e-03 -1.94916936249e-04  1.64644865920e-03  2.60558038883e-03 -1.47267419602e-03  2.06401175403e-03  5.41827854356e-04  3.80438519084e-04  4.10294131756e-03 -6.29914016492e-04  2.03081086994e-03 -1.20800040027e-03  1.17839126813e-03  6.34873829724e-03  6.62598367873e-03 -1.78886106759e-03  2.85977230973e-03  1.34817725516e-03  8.56784334523e-04 -1.59931542357e-03  1.31114089722e-03 -3.04035624046e-03  1.27209597056e-03 -1.37705483341e-03  9.54799429690e-04  3.77723615402e-03  3.62767988921e-03 -2.66599092917e-03  5.36265911195e-03 -3.65146107523e-03  1.58573536247e-03  4.09590006707e-03 -4.40985444920e-03 -2.09913599233e-03  1.25118073161e-03 -3.88979292240e-04  9.93060893797e-04  4.89460500365e-03  5.63374987284e-04 -1.06629815344e-03  1.76476622777e-03 -1.09861502489e-03 -4.05045760533e-03  4.39598198106e-03  1.13231016681e-03  9.26417055418e-05  1.77087124831e-03 -2.69586955327e-03  4.30858187874e-03  4.16953222344e-04 -1.59158684853e-03 -1.96468259018e-03  1.41535974546e-03  2.64763011471e-03  1.32303248834e-03 -5.00986888535e-04 -1.31538527495e-03 -2.99656236617e-03 -3.44780325324e-04  7.64431805833e-04 -3.48246917023e-03  3.49400138211e-04 -1.04550713322e-03  3.09636944302e-03  8.50390979179e-04  3.24729706912e-03  3.44105548091e-03 -2.52317463164e-03 -2.13766034681e-03  4.62447432477e-03  3.23440217581e-03  2.14979694898e-05  2.09672297298e-03  3.22477985735e-03 -2.13507679925e-03 -5.08608450607e-03  2.56783729942e-03  4.28669109705e-03  3.57979245944e-03 -4.16544335600e-03 -6.12988964499e-05  2.98624979750e-03 -1.77895678012e-03 -1.57541819696e-03 -1.62441070170e-04  1.50076005723e-03  3.83976754226e-04 -3.01055396192e-03  8.04901509141e-06  3.81577809209e-03 -2.93055089567e-03  3.81868301227e-04  5.27398796120e-03 -2.61788053707e-04  4.17484931613e-03  6.37651087233e-03  5.72879975462e-03 -5.41821614676e-04 -2.65313516328e-04  2.01380341981e-03  2.96561743021e-04  2.25528211327e-03  1.70345459663e-03 -3.37602933985e-03  9.38968923229e-04  1.45640608418e-03  8.77728000306e-04 -3.65208292378e-03  3.58684521783e-03 -1.51475524518e-05 -5.41347836194e-04 -3.23433319034e-03  1.84790972835e-03  1.08203758443e-03 -7.72781568190e-04 -3.63439119912e-04  3.11634704053e-03 -3.30445624723e-03  9.22071833664e-04  1.01479295706e-02  1.52227598526e-03 -7.68567119960e-04 -2.06188806296e-03 -2.36545549297e-03  5.01260433809e-03 -2.66066416039e-04  1.51904424333e-03 -5.02781112211e-03 -4.04228455881e-03 -5.61422807798e-03  1.64233801545e-03  3.05356073132e-03 -1.09658719557e-03  4.58472314881e-04 -4.64831528212e-03  1.17945986319e-03 -1.57722669695e-03  1.19801301405e-03 -8.46878171493e-04  3.76969747423e-03 -3.44109429543e-03  3.16816620819e-03  4.47922993494e-04  1.71015272247e-03 -1.62316683015e-03  4.34464575871e-03 -4.03889628542e-03  1.31428157529e-03  1.17333781137e-04 -1.44247363515e-03  5.32588789957e-04 -1.25793203719e-03  2.83446848840e-03 -5.99730750172e-04  1.11132670857e-03 -3.30319671145e-03 -1.27246758142e-03  8.42402061855e-04  4.83299694121e-04 -2.46767243345e-04  4.79266760262e-03  2.70399260650e-03  5.97627298170e-03 -3.68552265133e-03 -5.38423755441e-03 -4.96636010495e-03  1.84659509907e-03 -5.64929994699e-04  6.45489064392e-04 -4.66881660986e-03 -1.68662533764e-03 -3.65249625962e-03 -7.92415289918e-04 -4.20679166309e-04  7.93851022871e-04  3.87017579579e-03  8.54353546186e-04  3.13915589335e-03  4.62784093552e-05  4.84577240563e-03  4.94555657285e-05  1.72952755419e-04  4.82266136183e-04  7.00407874035e-04 -2.41553306874e-03  5.39832989664e-04  1.50041838845e-03 -1.06714427764e-03  2.37019727380e-03  2.22857276854e-03  4.12970686315e-03  4.67896631861e-04  3.49008904351e-03 -2.98801998374e-03  2.86510402443e-03 -1.07326088990e-02  2.67243951060e-03 -4.41633244013e-03  8.70058819795e-04  3.49915506344e-04  1.42280568721e-03 -4.88033856650e-04 -2.88750875490e-03  2.67640181825e-03  2.24239746526e-03  5.72437795384e-04 -1.10529569540e-03  1.99569367343e-03  2.63342266751e-03  1.32384643941e-03 -2.12729282474e-03  2.14940618190e-03 -1.79142159267e-03 -2.98418857019e-03  3.36355551654e-03 -2.82727750689e-03 -4.37820635538e-03 -3.23446425363e-04  2.67445306047e-03  2.21796214838e-03 -3.55040951092e-04  4.36957057274e-03  3.70678859352e-05 -9.44497242519e-04  1.31085017914e-03  4.41082597957e-03  3.50626489754e-03  3.40100669796e-03 -1.63533779213e-03 -1.05818741017e-04 -1.13833785256e-03 -1.54550079065e-03 -2.44820630522e-03 -3.83423116715e-04  1.65145949402e-03 -3.13788317435e-04 -5.96701196712e-03 -2.33200192749e-03 -1.59953383738e-03  2.88225704265e-03 -1.38022340284e-03 -2.78890798619e-03  7.92830009236e-04  2.78381954954e-04 -1.04047709689e-03  1.24709074358e-03 -5.12593730274e-03 -7.61717503005e-04  7.67467615676e-03  3.38905189303e-03  8.52722498022e-04 -5.13642548958e-03  5.68609282655e-03 -8.69804888981e-05  1.97474508372e-04  1.03418482407e-03  4.02824666009e-03  2.13625833353e-05  4.10398679839e-04 -1.04424336782e-03 -6.06151095342e-03 -7.19725830397e-03 -9.84788783196e-05  2.22112569890e-04 -1.89988412461e-03  1.96995984512e-03 -6.17138297475e-03 -2.01573116222e-03 -3.30055003240e-03 -5.38772445364e-03
 9.28394763572e-03 -8.09385635334e-03  2.80681064206e-03 -4.46238933344e-04  1.71014004168e-03  2.56789285592e-03  1.79389902193e-03 -2.41971041451e-02  2.51772029024e-03 -1.19682863111e-02  1.48060213167e-01  2.49129638663e-03 -5.07598443914e-03 -2.60547460923e-05  2.68758420862e-03  4.05338125964e-03  3.60313877058e-03 -1.66275131106e-03  1.70193708411e-03  7.25670564510e-03 -8.37628158601e-03  8.53150643771e-04  9.16521343518e-03 -3.02247820724e-03  1.14704228193e-03 -5.13449354918e-03  4.87004502475e-03 -1.44819780085e-03 -1.31386993049e-03 -3.52807125462e-03  4.27915015406e-04 -7.26037633319e-03 -4.09797253233e-03 -2.57522543912e-04  2.05546020277e-03  5.29204590845e-03  8.64748557943e-03 -2.85258833485e-03  3.56574958332e-03  2.93337131310e-03  2.81517662008e-03 -2.22035962317e-03 -3.65148148737e-04 -8.39599752123e-03 -3.33238798980e-03 -4.55292721115e-03  4.97572079487e-03  1.80523782226e-03  1.02150398689e-02 -3.52017571226e-03  1.95290005172e-03 -6.05173953790e-03  3.32174026412e-03  5.49312639655e-03  1.96094168061e-03 -1.16865413748e-03  6.00903285554e-03  1.65957066081e-03 -3.64058408550e-03 -5.03364720678e-03  3.11958375679e-03 -1.94801628106e-04  2.49668912417e-04 -2.47788608506e-03  1.83749729900e-04  7.23596780354e-03 -2.84725581476e-03  5.49191454188e-04 -9.98090209347e-04  7.28525786804e-04 -4.53204139952e-03  1.14096293657e-02 -1.00024622132e-02  9.12767373606e-03  2.44815923539e-04  6.26747239726e-03  6.04147718515e-04  3.86725428239e-03 -6.67335750035e-04 -3.25617422133e-03 -1.91997369062e-03  2.48065916380e-03  3.63361206588e-03 -3.25640550313e-03 -6.00176361598e-03  2.14906339046e-03  1.70607720414e-03 -2.88138265545e-03 -1.16219188002e-03  1.42982809338e-03  1.79732318693e-03 -7.61330061160e-03  1.43114136901e-03  5.53722799424e-03  6.47498664464e-03  5.42421398619e-03  3.98282168476e-04  3.64238007150e-03 -3.98964230466e-03 -1.42228409340e-03 -2.41032331129e-03 -2.89503249349e-04 -5.14623470185e-03  2.28095618788e-03  6.62251225234e-03  4.54071209663e-04 -9.27711057811e-04  3.32796668731e-03  2.12332990127e-03 -4.47274430908e-04 -9.44194307895e-04  2.39029483636e-03  3.10645080732e-03 -4.36581982208e-03 -1.13650978459e-03 -2.50672600348e-03 -2.07699743389e-03  4.49623269521e-03  6.26866934961e-03 -4.72978615753e-03 -6.35538177135e-03  1.91769292645e-03 -8.69985205813e-04 -9.04865379982e-03 -6.97777716909e-03 -4.89856057553e-03 -4.28498375572e-03  3.70987174913e-04 -8.49957803739e-04  1.65795714943e-03 -1.18376135958e-04  2.67259980526e-03  4.94581175730e-03 -8.62216540772e-03  3.26844116933e-03  5.64321212767e-03  3.64589944835e-03 -1.56266210328e-03  2.21330871632e-03 -7.37620641236e-04  4.70453507030e-05 -5.07267314287e-03 -1.18034586038e-03 -1.03536001485e-02 -3.25095150821e-03  4.90046868118e-03 -2.82060977511e-03  7.06566936635e-04 -3.34061957077e-04  3.94314737431e-04 -5.11228990716e-03 -8.62004999390e-05  3.45155950916e-04  2.54602379651e-03  2.38600121721e-03 -3.58323042225e-03  1.09236959338e-03  1.30388230860e-03 -1.74484250132e-03  6.46389264707e-03  1.92548906397e-03  3.56375207737e-03 -3.65254649203e-03  2.24549663171e-03 -4.13767517706e-03 -5.12098702978e-03 -4.85858498557e-03  2.64069544502e-03  3.10131946961e-03  4.61414859921e-04 -3.34938333442e-03  4.15204462033e-03 -8.81689834486e-03  1.00398485803e-03 -9.09440508792e-03  1.05542007037e-02  6.56134263014e-04  5.33195421806e-03 -5.40918015729e-04 -3.51572582551e-03 -6.22983284351e-03 -1.19168340946e-03 -1.26736593602e-02 -6.54516196185e-03  6.37109289210e-04  1.97014866591e-03 -6.05630985719e-03 -2.73873091815e-03  4.48822038439e-03 -3.50133113468e-03 -6.61643399510e-03  3.80492356445e-03  1.17703253697e-03 -2.65394539228e-03 -3.06678919845e-03  7.52873920440e-03  1.70322447290e-03  3.93577072637e-03 -3.40272188673e-03 -1.67865016892e-04  4.67626579633e-05  2.63637663053e-03  3.48860778036e-03 -1.17210371458e-03  1.34449615462e-04  2.24430592422e-03 -5.05433046599e-03 -2.99748164310e-03  2.67137208600e-03  2.22042931874e-03  3.36686762677e-03 -2.31965177641e-03  1.15189662542e-04 -1.55750684376e-04  3.20428110436e-03 -5.89113037210e-03 -2.49780462484e-03  2.06486270141e-03  2.83992671817e-03 -1.01041780306e-03 -2.43228593782e-03  9.78426634138e-04 -5.23852408248e-03 -1.78543489001e-03 -9.13556709337e-04 -1.07407321533e-03  4.75047276602e-03  7.66878969295e-03  5.85804472421e-03  3.19817818109e-03  9.89685877014e-03 -2.00952392007e-03  2.90840346795e-03 -1.41556842373e-03  5.36384681314e-03 -3.79587830843e-03  9.61232481969e-03  8.74837189521e-03  6.03355455095e-03 -2.23761629308e-03  4.16170647550e-03  3.17089941170e-03 -3.26155726637e-04 -6.65611266266e-04 -3.03778640108e-03 -3.70661787929e-03  5.93478944471e-03 -4.43420885646e-04 -3.62837838112e-03  4.81664863756e-03  3.21557086092e-03 -3.38140520280e-03 -2.38050701534e-03  1.60762559130e-03 -6.56501348633e-05 -1.49850287361e-03 -6.63176150286e-04 -1.69562085972e-03 -2.25399977273e-03  2.06205005032e-03 -7.96016454146e-04  1.69787775517e-03  3.12551635726e-03  1.50911730464e-03 -9.30569587769e-04  4.18305833516e-03 -1.36142169560e-03  3.49060328652e-03 -2.78162427002e-03 -1.29390230479e-03 -7.57200004253e-04 -5.80312969862e-04 -1.85127054303e-03 -4.47312841821e-03 -9.19964644154e-03 -2.57446196332e-04  3.88984570815e-03  8.49481423258e-04 -3.32714074549e-03 -4.01785602951e-03 -3.13440493151e-03 -1.24745516429e-03 -7.40964531159e-04 -5.39518761748e-03 -6.64069667681e-04  2.50838322185e-04  4.75906540848e-03 -2.43781944135e-04  1.93393155018e-03  7.13072432734e-04  3.29171475049e-03 -1.76838037197e-03  3.80477463118e-03  8.78088501158e-04  3.09701985232e-03 -2.96487252129e-03 -5.18028577872e-03 -9.73704027675e-04 -2.02652619480e-03 -6.83379334821e-05  4.64950318086e-04 -3.34909459267e-03  3.90295455442e-03 -1.70260699265e-03 -2.53277934561e-03 -3.29062251772e-03  5.52180555150e-03 -4.91536918747e-03  7.33281959072e-03  1.47086423549e-03 -2.03586565323e-03 -4.87665730163e-03  3.78128731902e-03 -2.34964283223e-03  1.82406140593e-03 -5.32387782337e-03  1.88601461436e-03  3.54163300111e-03 -2.87490145892e-03  1.92142878289e-03 -1.99112438764e-03  1.47234204924e-03  1.42213550317e-03 -1.40584510362e-04  2.99396534011e-03  8.02111702471e-05  2.06372802617e-03  2.29474676331e-03 -1.48106074854e-03 -3.61516893890e-03  2.35847588167e-03 -5.72186710856e-03 -9.37615656002e-04 -6.68134512933e-04  4.89482846543e-03  3.50132131395e-03  7.36587975438e-03 -7.51624576422e-04 -5.07752109242e-03  4.99770610731e-03 -2.52997180626e-03 -7.73233762570e-03 -2.28708853065e-03 -2.46179100795e-05 -5.98883830725e-03  1.47373723536e-03  4.23745615019e-03 -3.09276317865e-03  2.83025198896e-03 -1.12687645489e-02 -4.09161298137e-03 -3.41956508608e-04  1.16945947672e-03  1.14365618582e-03 -2.16089454685e-03  1.52934650381e-03 -2.30697197472e-03 -5.92573279735e-05 -1.00693587390e-03  2.29926225162e-03  2.81098527136e-03 -6.58620622862e-03  7.88150710752e-04  6.51254455915e-03 -5.16084751070e-04 -3.98925715912e-03 -3.02899746953e-03  2.99623589503e-04 -2.44087525806e-03 -2.04516722616e-03  4.67603471908e-03  2.40697435199e-03  2.47049323478e-03  1.55138388110e-03  7.24243197245e-04 -3.09391802845e-03  2.97657981981e-04  1.62903227366e-03  1.62326832423e-03 -1.22487131051e-03  1.37382481506e-04 -9.49169626956e-04  2.40420761627e-03  1.75671709309e-03 -9.73107350235e-04 -5.11167072412e-03 -5.58310478381e-03 -2.90581790503e-03  3.73303854564e-04  2.00151533439e-03  2.68085297551e-03 -2.26175236003e-05 -5.39927666679e-03 -6.59273740676e-04  2.21085422071e-03  1.74948421856e-03  2.47668391703e-03 -4.73990775925e-03  4.84956316704e-04  3.57075513313e-03 -4.64648416109e-03  3.11973742610e-03 -1.67953430415e-03  5.22547680865e-04  3.63748742369e-03  2.88453286520e-03  1.18808837562e-02  7.08336946992e-03 -6.42757539433e-03  3.24999301180e-03 -5.17469786045e-04  3.35934150533e-03  5.03686546404e-04  4.72091757118e-04 -3.81207157250e-03  6.87759464341e-03 -7.01820659219e-03  1.06844692635e-03 -7.67475847538e-03  1.63451835267e-03 -3.46329497183e-03 -1.41261165417e-03  1.90103270525e-04  6.12087455315e-04  4.67348985307e-04 -5.32599818617e-04  3.51076260369e-03 -8.31598461095e-04 -1.99427597068e-03  1.89041363347e-03  9.40287237766e-04 -2.92252526175e-03 -4.32600480797e-03 -1.80643693180e-03 -2.96878897086e-03  3.65551990605e-03  3.93340056044e-04  1.34882669081e-02  6.54397062280e-04 -2.70663717762e-03  2.45496964712e-04  1.36009965946e-03  3.30895359274e-03  7.85261689166e-03  1.02209449281e-03  8.81479258207e-04 -8.12409582890e-03  3.66792204222e-03  4.19812128669e-03  2.96485739165e-03  2.27442847370e-03 -1.10180174383e-02 -4.99063166068e-03  2.78238815296e-03  1.39706641006e-03 -3.11178316850e-03 -1.59854840280e-03  2.86856196960e-03  5.96924530471e-03  6.96480782842e-03  1.31411567685e-03 -6.45398269637e-04 -8.87747005661e-05 -2.29844916205e-03  3.81489769386e-03 -7.52654360783e-04 -3.48517246709e-03 -4.34803058324e-03 -4.05720944579e-03 -1.65280175533e-03  5.08194193825e-04  4.36966748692e-04 -1.77270063803e-03  3.12644652622e-03  2.35039898055e-03  3.96217588917e-03  7.67834058531e-04  2.03276467946e-03 -4.64300973137e-04  5.56201575822e-03  6.94096436094e-03 -4.48274210777e-03 -6.45083565363e-03  6.26200200110e-03  3.20176046819e-03  3.74765006617e-03 -2.27478844458e-03 -3.70426158835e-03 -9.69317040714e-03 -8.51313213565e-03  6.42146720513e-03 -1.10411774287e-02  9.92308963062e-03  3.06251000453e-03 -2.34372819402e-03  4.25915769447e-04 -1.42574929949e-03 -6.03738710756e-04  1.43455582390e-03  9.08735767888e-04 -1.02093297958e-03  5.25982856408e-03  4.54937761880e-03  6.20825056716e-03 -7.06797717495e-03  3.39537127701e-05 -3.54793710402e-03 -8.89132936821e-03 -3.93940423059e-04  4.07421854065e-03  5.58281442543e-04  7.28808164937e-03
-3.46423998117e-03 -4.69081085606e-03  1.06589560513e-03  1.38027737111e-03  6.00168321118e-04 -5.95382495226e-03  4.21870320976e-03  2.86004593376e-03  9.45287818477e-04  1.92262780373e-02  2.49129638663e-03  1.17257175786e-01  1.52105389933e-02  1.13248307818e-02 -8.77825160943e-03  2.17520992420e-03  6.32727482385e-04 -4.33878894504e-03  2.28842099759e-03 -4.83545057458e-04  4.72417428653e-03  4.15260120783e-04  2.67284716422e-03  1.10504434638e-03  3.52410649986e-03 -2.84733074611e-03  3.57762535739e-03  5.98694379045e-04  8.42779837118e-04  1.05115726513e-03  2.37546678255e-03  1.94516381191e-03 -1.22502095858e-03 -4.74772451668e-03 -3.23344159748e-03  4.58631021225e-03  3.36334261349e-03 -2.47665048608e-03 -3.52314252763e-03  6.31699929812e-03 -1.37985886377e-02  1.38669557458e-03  2.36719807273e-03 -2.65785163808e-04  8.55559343983e-03  4.94708081809e-05  7.31585413159e-03 -3.03479149254e-03 -1.10459174969e-03 -4.99650849611e-03 -1.37621320601e-03  4.57965668921e-03 -5.03505136169e-03 -1.32584740594e-03  7.73657320687e-04 -5.45061815220e-03  2.93573094049e-03 -6.24080212073e-03 -6.40427737246e-04  1.69522054531e-03 -6.10924271356e-03 -1.60100518162e-03 -4.83506894993e-03 -8.28342196752e-03 -3.18174871654e-03  1.32535935474e-03 -3.91002112823e-04  1.07206863446e-05 -2.16902422598e-03 -1.71322236059e-04 -6.88300051848e-04 -1.38668230168e-03  2.18175265115e-03 -4.61261692397e-03  4.32067770958e-03  4.41300047800e-04  1.18537801733e-03 -1.87875761699e-03 -8.39939179293e-04  3.30380933290e-03 -5.55252255268e-04 -1.96953632673e-03 -2.97876655470e-03  1.33523776928e-03 -6.87003575016e-04  9.14026628398e-04  1.02301688048e-03  2.03969622191e-03 -2.66645498814e-03 -3.44155521478e-03  1.05662547193e-04  2.04039417590e-03  4.85620115935e-04 -6.01468558409e-04  3.30074021011e-03  2.49443200630e-03  2.13732050121e-03  3.83863511879e-03 -1.44856568668e-04  4.87390500411e-03 -5.07072955873e-03  4.07668791786e-03 -1.83581299799e-03 -2.63516440736e-03  2.19432537385e-03 -4.77384496260e-04  5.64627222512e-03  2.91823785100e-04  6.74273332838e-04 -1.46549870705e-04  6.15266661530e-04 -1.31840232715e-03 -6.80833127343e-04 -3.48349632840e-03  1.21785116659e-03 -1.50609451894e-03 -3.11079514009e-03 -1.48527403447e-03 -3.58704994069e-03 -3.74643470274e-03 -1.21234900974e-03  2.29534318361e-03  2.72268014416e-03  3.90116453345e-03  2.38562389880e-03 -3.07701567740e-03 -1.44545812377e-03 -5.42952033983e-03 -1.67061159580e-03 -1.57015682684e-03  1.60720489640e-03 -1.01303146683e-03 -3.50798917625e-03 -7.55361033624e-03 -4.61076612837e-03 -4.85962312241e-03  2.68987696367e-03  2.89529429598e-03 -1.51916097587e-03  2.00717951105e-04 -3.81871260922e-03  2.62856236785e-03 -3.62203590627e-03 -2.30079564431e-03 -1.42059230500e-03 -1.03343545603e-03 -2.26822018506e-04 -1.55505781866e-03  2.23516981372e-03  7.33500656029e-04  3.26398163906e-03  3.62395870072e-04 -8.38359530587e-04 -4.56305323543e-03  4.32704652797e-03  2.37038440115e-03  1.23027425835e-03  6.45233514154e-03 -2.55975972320e-03  3.23728089250e-03 -6.23667169023e-04 -3.98647613238e-03  3.43424023244e-03  2.44544438831e-03 -1.75683939764e-03  1.01255493191e-03  4.09158165950e-03 -3.40815581410e-03 -3.10912328749e-03 -3.22173378185e-03  2.35964647591e-03 -2.51601246082e-03  2.81470991757e-03  1.26546092901e-03 -1.18819157342e-03  5.39455489753e-04 -8.99756362097e-03  2.71583299975e-04 -1.44967570713e-03 -6.80781452279e-03 -4.48769644896e-03 -4.24799402818e-03 -3.42149947194e-03  1.34064461384e-03 -4.29677108045e-03  4.13145192784e-03  2.81686269821e-03  4.89869400196e-03 -5.57987971166e-03 -4.35379289598e-04  1.86641894112e-03 -1.71117039208e-03 -2.79484025789e-03 -3.20638563524e-04 -1.80707733277e-03  2.75663199740e-04  1.01639952619e-03  2.54573628053e-03  7.89701895598e-03 -2.93225693594e-03 -2.94610437757e-03 -1.92607266463e-05 -5.67926291113e-04 -7.31440923166e-03  6.78478026715e-03  3.51688216417e-04  1.09794063720e-04  1.01886338036e-03  2.17994598901e-04  1.44441491003e-03  1.81807144735e-03  4.86428660225e-03 -2.76278998978e-03  1.50421289169e-03 -4.17576176820e-03  9.83114798946e-04  1.13725353107e-03 -4.53208080210e-03  2.92462788408e-03  3.59832636555e-03  1.11760095581e-03  5.88464856058e-03  5.21992184555e-03 -1.74598347381e-03  3.62590223893e-03  1.58263762047e-04  2.04959082318e-03 -4.97425772946e-03 -9.53868108162e-04 -3.19749013371e-03  2.45330371746e-03  6.00043777664e-03 -2.19535168427e-03  3.17032809920e-05 -5.40131985745e-04  6.81373808935e-03  5.17012684961e-03 -6.49655590405e-04 -2.12393436733e-03 -3.73247685672e-03 -1.77843702339e-03 -4.24270301444e-03  2.14223744807e-04  1.69443340625e-03 -9.36655931116e-04  4.50716040728e-03 -6.58525642946e-03  2.90618953734e-03 -5.97572711620e-03  5.95621068633e-03  1.13661645778e-03  2.93442209214e-03  4.67889753827e-03 -1.96294412154e-03  2.72880213310e-03  6.69550446495e-03  1.53209508735e-03  1.14137888038e-04  7.71297031071e-03  1.68058533536e-03 -9.79758858803e-04  1.63116985057e-03  8.06899424832e-03 -1.53636481604e-03 -1.35891344052e-03  2.91709682578e-03  1.04292775040e-03  1.12029266033e-04  8.62908617556e-03  1.33858680631e-03  1.19906013914e-03 -2.70987660967e-04  1.47452134313e-03 -5.85290916908e-04 -3.39456101766e-03 -1.53796380561e-03 -3.67775656809e-04 -3.78580087257e-03  1.35218730029e-03  4.03377065307e-03  1.47648505429e-03 -4.92565488532e-03 -4.17153817510e-03 -4.49119832723e-03 -2.31214956761e-03 -4.55632673992e-03  9.95189399808e-04  4.13586105150e-04 -5.67003902035e-03  5.51907663564e-04 -1.40033109717e-03  1.60332917278e-03 -7.49523849148e-03 -1.27708847372e-03 -2.13896526424e-03  2.46391593048e-03  2.23728566430e-03  1.27498525821e-03 -5.45565184422e-03 -2.29520553825e-03  1.00358013297e-03  1.50393367803e-04  8.97696502090e-04  6.23836720506e-04  1.89933042483e-03 -8.54408492875e-04 -1.63419865822e-03  7.55517142314e-04  3.32573725209e-03 -6.50729017147e-03  4.76898569378e-03 -8.23982949716e-03 -2.19390742259e-03 -4.22802731728e-03  1.83628623148e-03 -1.14698660906e-03  6.79098936837e-04 -2.34059000793e-04 -1.54088188850e-03  3.17101600160e-03 -9.46352776287e-04 -2.98383781027e-03  1.26331522715e-03  9.74379889524e-03  3.09190920453e-03 -5.21229857534e-03 -5.95631578049e-03  1.14502343356e-03 -2.05460669967e-03 -3.35303867636e-03  8.19224199903e-04  5.38752683418e-03  2.99394022078e-03  4.12784001661e-04  5.71053119410e-04  6.57481177807e-04  4.52924672538e-03 -8.61903886388e-04 -1.26174780619e-03  4.56632220948e-03  1.05584861182e-04  3.43636341752e-03 -7.40741680639e-04 -1.37471125367e-03 -3.16768972303e-04 -2.74059407412e-03  3.50394900873e-03  1.32036268953e-03  4.13082162713e-03 -9.79574806565e-04  2.94242485194e-04  1.56950081305e-03 -2.24997954738e-04 -3.66190706453e-03 -1.89795477498e-03 -1.55673037563e-04  2.02443287732e-03  2.46392347457e-03  6.48480265628e-03 -3.47994186754e-03  1.82295403285e-03  5.99855769765e-03 -1.87902722465e-03 -7.54891786921e-04 -2.11756620065e-03 -2.07905405322e-03 -4.39755379561e-03  9.23323553671e-04  1.59812003353e-03  6.16217328929e-03 -2.11596836011e-03 -1.56173679985e-03  2.40273930593e-03  3.59249963890e-03  3.89369755322e-03 -2.86289455449e-03  2.77321556526e-03 -1.50992158064e-03  2.85170771541e-03 -5.21837229776e-04  4.63929263697e-03  3.51710189367e-03 -7.19796644817e-04 -5.09079845713e-04  4.12546284596e-04 -2.94415727565e-03 -4.61984952782e-03 -5.77344184032e-03  4.10342427249e-04 -1.30244333251e-03  2.27067039560e-03 -1.97502463857e-03 -1.16304111742e-03 -5.86924626115e-04  3.60558720990e-03 -7.82380512998e-04 -1.04742821986e-03  1.67623859568e-03 -4.01494757719e-04  3.83729502269e-03  3.99188451831e-04 -1.57308458673e-04  3.09239651329e-03  2.23141361869e-03  1.47378821822e-03  1.01066839807e-03  1.59872222383e-03 -2.01614825230e-03 -6.41064553955e-03 -4.98647762858e-04  1.13271830326e-03  7.47987941893e-03  3.63653563414e-04 -2.58053962610e-04 -4.36176772643e-03 -1.45847017951e-03 -3.20739169724e-03  2.82108633255e-03 -6.14421923755e-05  1.17759212330e-03 -2.02812383519e-03 -6.34154218477e-03 -2.05907542524e-03  1.77442729872e-03  1.02653427823e-03 -4.97184649827e-03  3.26168369433e-03  1.48771886218e-03 -5.74947716128e-04  1.26351672582e-03  8.67971247998e-03  3.25477630255e-03  1.35473166730e-03  5.02490664842e-03 -2.98902302242e-03 -3.37865791810e-03  2.92882102001e-03 -2.32194423724e-03  3.74833511196e-03 -1.02608435819e-03 -2.22593142693e-03  2.77273014397e-03 -6.30665669544e-05  2.67875385114e-03  2.77139222985e-03  2.07002359012e-03  4.30972336749e-04  4.53087556603e-03  2.64909912929e-03  6.64509990055e-04  1.26800990575e-03 -2.87314941897e-03 -3.62925298756e-03  6.47228279290e-03  4.76909582114e-05 -1.45921890265e-03  4.73901123965e-03 -1.24520235153e-03 -5.24508589038e-03  5.95872303742e-03  3.99260145332e-03 -3.32184263247e-03 -2.72165765215e-03 -4.01901457626e-03  6.48624939459e-04  3.19344407042e-03 -3.88863998608e-03  1.58505798827e-03  5.86048933571e-04  1.48816874378e-03 -1.04179861783e-03  8.50048834577e-03 -1.18621859570e-03 -7.40043688607e-03  1.60534088166e-03 -6.86464067112e-03 -4.89416600415e-05 -5.76154535613e-04 -2.44405521144e-03 -1.50605686337e-03  1.15256974818e-03  4.65335337851e-03 -1.19876753825e-03 -3.88210780269e-03  3.82495403952e-03 -3.98670932499e-04 -1.50423951298e-03  3.45276545743e-03  1.37498726106e-03  1.02132155141e-03  3.28285520710e-03 -2.65360699128e-03  2.84806273100e-03 -3.87537848902e-03  2.03564296549e-04  5.15422328799e-04 -1.11444309277e-03  4.47657421285e-04  5.60297057351e-03  1.39714861215e-03  8.42665721868e-04  5.92662123868e-04 -6.51352100186e-03  3.06362303645e-04  4.48836890369e-04  3.72980987690e-05  6.49238956011e-04  2.66688811962e-03 -1.39197382413e-03 -2.59858194180e-03  1.11365543277e-03 -5.09507408017e-04
-1.97787535425e-03  3.33594085316e-03 -2.72106751584e-04 -2.05977060160e-03 -2.87504743198e-03 -5.62815690325e-03 -2.98307939747e-04 -6.13939889112e-04 -3.40013864292e-04 -3.48561124423e-03 -5.07598443914e-03  1.52105389933e-02  8.23395425897e-02 -2.33450726285e-02  5.22820259035e-03 -3.26919205264e-04 -2.75425755317e-03  8.25289310772e-04 -8.18264833774e-04 -8.25603145441e-03 -4.82419167037e-04  6.63868135632e-04  2.78019371056e-03 -8.96307116895e-04  1.28550419451e-03 -1.70569994451e-03  2.90923480087e-03  1.17580710773e-03 -4.23201636243e-03  1.26507458180e-03 -8.34724090196e-04  2.71783189313e-03 -1.16736709015e-04 -1.86420658342e-03  1.65309099442e-03  2.89427588475e-04  3.63634414381e-03 -9.31307692285e-04 -8.95700835610e-04  6.23683731020e-03 -1.56737166229e-03 -1.62905883973e-03 -3.80348703024e-03  3.24366893042e-03 -3.02670101784e-04  3.30148924315e-03  1.63105494961e-04 -2.99307150582e-03 -2.49046250896e-03  2.30352490571e-03 -2.71570033146e-05 -1.05426326480e-03 -3.15612424108e-04 -1.39077079638e-03  5.91988776736e-03 -1.58191984011e-03 -8.29232017581e-04 -3.79343844943e-03 -1.33892307304e-03  3.88757905162e-03 -2.33862841389e-03 -5.60989349803e-03 -4.29863611981e-03 -3.47820245639e-03  1.72736462041e-04  2.41062004663e-04  2.05093651976e-03 -4.08781373460e-04 -4.98751834432e-04 -4.45527439411e-04  3.78198295476e-03 -3.50034490558e-03  2.22366720888e-03  6.36286554897e-04  9.97807407547e-04  9.84114295445e-04  1.29409674264e-03  8.49770283411e-05  7.42514743463e-04 -1.36440841444e-03  1.52263972555e-03 -1.06143068906e-03  1.05291316341e-03  5.68356966092e-04 -1.26937880058e-03 -8.81715467577e-05 -7.36262406002e-04  2.86003952521e-03 -2.65480523230e-03  4.50988646934e-03  7.80289071730e-04  5.16724548698e-04  8.62138405118e-04  1.72573761087e-03  4.41478315989e-04  2.89223570955e-04 -1.40803470050e-04 -3.07002761627e-03  3.64202891455e-03  3.85307052454e-04 -2.35322949594e-03  1.65786213990e-03 -3.77152129856e-03  4.48429677625e-04  5.58145042384e-04 -3.83097491070e-04  5.34702098859e-03 -6.72689382009e-03  1.78556071190e-03  1.50763723693e-03  1.82818364572e-03  1.06692483892e-03 -2.43271268714e-03  2.79898997919e-03  3.19152253831e-04  3.46549260872e-03 -2.54006262295e-03 -6.03533153619e-03 -2.11229903612e-03 -1.11581733620e-03  2.12856139393e-03  6.97530510888e-04 -2.55338116768e-03 -3.45470269455e-03  1.71352270272e-03  9.64693317842e-04 -2.33631141406e-03 -4.24283248793e-03 -1.53570671304e-03  2.15186315852e-05  3.52217442843e-04 -2.17584647786e-03 -2.19391368038e-03  4.21742638680e-03  5.89961943621e-04 -2.93849226137e-03 -9.57603420781e-04  1.05115510897e-03  3.01332672055e-03 -3.58630975908e-03 -1.89631446500e-03  2.87150340819e-04 -2.50035173578e-03 -1.85285904840e-03  1.55169832322e-03 -2.46810997564e-03  4.00411435849e-03 -4.21294096932e-04  1.22931460447e-03  8.03826189308e-04 -1.28162315415e-04 -4.22743812997e-04 -6.55935585512e-04 -5.09062639360e-03  9.41374036996e-04 -2.41870554946e-03 -3.07725357709e-03 -3.17524651168e-03  8.27102112138e-04  1.29128782669e-03  1.64976766545e-03 -4.20315697400e-03  9.41317143302e-04  6.07336465641e-04 -4.29420653937e-04 -2.51177362050e-04  1.51589420584e-03 -2.71439258621e-03  3.69277308125e-03 -2.63679946428e-03  8.79963271400e-04  1.82973405819e-03  1.47371642714e-03  1.22653629372e-03  4.23913203701e-03 -2.23371181658e-03  2.52609624257e-04 -4.00465275145e-03  2.16000121271e-03  1.39105674934e-03 -1.55395833525e-03  2.98861697603e-03 -2.52001776156e-03 -4.26734565920e-03 -2.15879595289e-03  1.03241338825e-03  3.56223063492e-03  7.92873953967e-04 -3.71641984621e-03  1.21827021731e-03  2.70697940650e-03  1.46149918813e-04 -3.03882491765e-04 -5.32190791953e-03 -1.87707821057e-03 -1.58038799800e-03  1.03112261811e-03  2.41459713454e-03 -1.76819067866e-04 -2.14237346494e-03 -2.79079965966e-03 -3.33063467525e-03 -9.55596874102e-04  3.16188706833e-03 -7.27787077018e-03  3.02321909010e-03  1.36277907708e-03 -8.64166397176e-03  4.50433369766e-03  4.48133397136e-03 -5.99622922128e-04 -6.82333594406e-04 -1.48298797464e-03 -8.43086403789e-04 -2.98390113385e-03 -1.62907792547e-03 -7.59379633921e-04 -2.39761309771e-03  5.58428565960e-04  3.40786960473e-03  2.94944863087e-03  1.71706950501e-03  2.75062596901e-05  4.63265904812e-05  3.51982188632e-04 -4.84495774715e-03 -1.58324817170e-03 -3.77986159152e-03  4.08075167274e-03 -2.47416000158e-03 -8.20024006019e-04  3.40716620870e-03 -2.87423240591e-03  1.05053016663e-03  9.09088455547e-04  1.46200334352e-03  1.11084136361e-03  1.25459893510e-03  1.99519883065e-03 -3.75455278343e-03 -2.33598349778e-03 -1.21170556635e-03  1.16070432848e-03  2.81773578242e-03  2.22909486614e-04  2.44741575849e-03  2.48816771210e-03 -5.62733413247e-05 -9.10138604995e-04  2.16695790007e-03 -1.85801757320e-03  1.30933372765e-03  2.09725876110e-04 -3.23022254130e-03  1.32265036496e-03  1.24378389333e-03 -2.60728531765e-03  9.89339408496e-04  4.62882804423e-04  4.14031697385e-04 -1.28485812046e-03  2.36715590326e-03  5.37887463300e-03 -1.66086185868e-03 -1.55103735570e-03  2.15252430416e-03  1.58689936681e-05 -1.35174868845e-04 -2.51506101973e-04 -5.09836321203e-04 -1.88733530590e-03  1.09342982849e-03 -5.08657996678e-04  3.94732355859e-04 -6.96420834908e-04 -1.39834920789e-03 -4.36184015816e-04 -1.82771458111e-03  2.28420580673e-04  2.20676504784e-04 -2.95383494078e-03  6.88273137320e-04  4.85624839647e-04 -9.20535017093e-04 -1.24683004629e-03  1.63104809546e-03 -6.61571941602e-04  1.69371740358e-03 -3.78467927156e-03  6.09565202523e-03 -4.24731712476e-03  2.54592699489e-03 -1.38919239006e-03 -4.24647853900e-04 -1.35800699003e-03 -6.14016566416e-05  4.63719312553e-03 -1.57048395963e-03  6.72010333422e-04  3.27280990823e-04 -1.77175986179e-03  3.30607032497e-03  1.12443333147e-03 -3.14004335789e-04  2.72851715827e-03  2.51874502432e-03 -2.23634651340e-03  4.08675993001e-04  4.71244842852e-04 -3.68589873118e-04  4.69541395953e-03 -2.94765520282e-03 -1.85794119892e-04 -3.14863115257e-03 -5.99047355119e-04 -7.13785009930e-04  3.06458935338e-03 -4.14759130864e-04 -1.35094222271e-03 -2.02768814942e-03  2.26212173158e-03  2.01170621737e-03 -2.00250537050e-03  5.46378009524e-03  1.59500607743e-03  4.87145553651e-04 -3.10168265374e-03  1.86831963738e-03 -1.73464817619e-03 -1.04571320809e-03 -7.28235035783e-04  5.60481492924e-04  1.49797896324e-03  1.22014485645e-03 -1.52440135663e-04 -2.52114066439e-04  6.59535971096e-04 -8.39212647201e-04  5.83026872934e-04  5.39264688747e-04  1.35795529945e-03  4.31647712827e-03  1.73510180829e-03  2.80530267876e-03 -4.33734254942e-04  1.79720830533e-04 -2.74627477276e-04 -7.90932806456e-04 -2.69955535901e-04  4.51297847619e-03 -3.95348528759e-03  8.97425916737e-04  1.68010845427e-03  2.68733205749e-03 -3.26306759960e-03 -5.07040891201e-04  3.79094515282e-03  1.28380963301e-03  6.83122355566e-03 -1.99923236744e-03 -7.03221732488e-04  6.24730345234e-03  2.51025336277e-03 -2.85686155613e-03 -4.55313805363e-03 -4.16937275457e-03 -3.68555890527e-03 -1.14793383139e-04 -1.62238743808e-03  7.84105748543e-04 -1.07508377180e-03  3.19059305803e-03 -6.94093693260e-04 -2.05483798050e-03  1.96180377814e-03  1.69522256057e-03  2.40744083126e-03  1.34911222424e-03  2.06258842128e-03 -4.03537935770e-04  6.73900770777e-04 -2.93807684503e-03  1.29117503655e-03 -4.19547239633e-03  4.12835403963e-04 -2.17222169843e-03 -1.10996951355e-03 -5.42115319942e-04  3.35686122366e-03  1.95863406263e-03  4.94387008271e-04 -3.75916971268e-04 -8.06933224319e-04 -9.75872361210e-04  3.10274268532e-03 -8.03758580546e-04 -7.92584318366e-04  2.60783966709e-03 -2.27313377859e-03  2.83092909290e-03 -2.30556150001e-05 -1.95442944489e-03  3.00972077878e-03 -1.48350791374e-03 -4.67491746550e-03  3.06486297611e-03  2.12987958034e-03 -1.66861693842e-03 -1.55620022319e-04  9.24717830832e-05 -1.43033354212e-03  9.38343337614e-03  3.51418472723e-04  2.05879319693e-03 -1.78047723873e-03  1.46048422588e-03 -2.35509137811e-03  3.34620451860e-03 -2.14851877991e-03  3.78763106141e-04 -4.09780326478e-03 -2.48075786717e-03 -1.09146221292e-03  1.63784044167e-03  9.81067719436e-04  5.07293797460e-03  1.06284929717e-03  2.09877868898e-03  6.99535475196e-04  2.94697119866e-03  8.03740108082e-04 -2.11701568604e-03  5.15846342961e-04 -1.08763526392e-03 -1.64697849729e-03 -2.23098888888e-03  1.60252139645e-03 -2.22110736912e-03 -1.41425046713e-03  1.74664472150e-04  5.35085332489e-04  2.48046065282e-03 -3.39439318161e-03  1.08654949489e-03  7.30977121778e-04 -1.79534780344e-03 -2.54769004684e-03  2.81324708026e-03 -4.66746496953e-05 -4.20508191339e-03  4.11236206125e-03 -3.86220198087e-03  1.74651600951e-03 -1.26288755750e-03 -3.58450800552e-03  2.03572838207e-03  1.33070555853e-03 -4.10284339039e-03 -6.22659757835e-03 -2.14594481802e-03 -1.82462918687e-04 -1.31945925989e-03 -6.69868950676e-04  1.64932619556e-03 -1.26056360414e-03  3.08433415257e-03  2.01049644188e-03 -3.95545175511e-03  1.81839224434e-03  6.21447036685e-04 -3.35820478539e-03  3.56398724883e-03 -4.93012593494e-04 -8.10313353158e-04  1.82542259483e-03 -4.47063499825e-03 -2.38951658879e-03  4.12778876559e-04  8.47098576126e-04  5.85408907767e-04 -1.54339096677e-03 -2.33490936715e-03  2.89318341508e-03 -1.97328287251e-03  6.88028380188e-04 -4.03232207319e-03  3.90032957879e-03  3.52673043126e-03  4.66215958018e-03 -1.25418913008e-03  1.13867092960e-03 -2.71264211730e-03  1.66395412233e-03  5.18348785660e-04 -4.32345990676e-05  8.71843861095e-04 -6.44829166050e-04 -1.90990840423e-03  4.16243444818e-03  1.13263557121e-03  2.15750636770e-03  4.39972144045e-04 -1.24653490542e-03  5.21649080305e-04 -2.22484526626e-03  1.33948047542e-03 -1.98078138073e-03 -3.27312391286e-04 -2.42346023518e-03 -1.86129619370e-03 -1.77975585086e-04  3.55593152963e-03
 3.43679452849e-03 -5.77676950650e-03 -1.72940957753e-03  4.23420652342e-03  3.90169327334e-05  1.36056134051e-04  7.74935595160e-04  1.44889680275e-03  9.64790667338e-04  3.13914097822e-03 -2.60547460923e-05  1.13248307818e-02 -2.33450726285e-02  7.94536562578e-02  3.13511706220e-02 -1.25379854448e-02  2.17111350512e-02  9.56814191820e-03 -6.85224738226e-04  5.30870844972e-03  1.22038805779e-03 -2.35652495984e-03 -7.33203089495e-04 -1.60288082076e-04  6.70337441474e-04 -1.21191372070e-03  2.71953931478e-03 -9.15485511774e-04  7.27003981105e-04 -1.74310890505e-03  1.51735589424e-03  4.65059299517e-03 -3.29756314618e-03 -6.42185750458e-03 -3.23648756197e-03  1.44626537394e-03 -3.10041776704e-03  1.79491076440e-03 -2.34392323579e-03 -4.00775033143e-03  1.34583857233e-03  1.18054912798e-03  3.36713349443e-03 -5.15142916493e-04  6.19034095052e-03 -1.05349781210e-03  2.27142206310e-03 -1.80340803240e-04  1.79724386481e-03 -7.43671182330e-03  1.52653286547e-03  3.05322718407e-03  2.68148784949e-04 -7.28153801937e-05 -4.79340163276e-03 -2.60763006958e-03 -3.33768339857e-04  1.99751313894e-03  4.89019472640e-03 -3.45233305150e-03  2.70974335786e-03  3.79099226590e-03 -1.05492092091e-03 -1.91080470438e-04 -1.94228997667e-03  1.32052542089e-04 -4.10775802667e-03 -6.41215796703e-04 -3.21843669431e-04  2.93718006181e-03 -5.11832393636e-03  6.08136367977e-03 -3.07577704426e-03  3.61883111806e-04  5.51841866095e-04 -3.17530057460e-03  2.71131662847e-03 -5.30454926422e-03 -6.82451835163e-04  1.63881170608e-03 -1.95634547723e-03 -1.35131332391e-03 -2.80971118235e-03  7.27224360091e-04 -3.63783675214e-03  7.04035322178e-07  1.24879690185e-03 -3.80964546174e-03  4.82095188706e-03 -3.89951474564e-03 -1.77170329497e-03  4.26888960914e-03 -3.76400511617e-03 -3.38707171389e-03  2.84160921148e-03  3.55281118769e-03  1.87987472640e-03 -4.30552594759e-04  8.34815239573e-04 -1.28088241020e-03  5.23533084308e-03 -2.65201357307e-03 -5.75964513011e-04 -1.19685389010e-03  3.90341433102e-03 -4.24280692314e-04 -2.37095829192e-03  6.80119844869e-03  5.00997818200e-04 -1.06587864557e-03 -2.19213385800e-03 -2.66928204946e-04  1.48133565740e-03  3.45359977497e-03 -4.82822311989e-04  1.82466872172e-04 -8.34264431723e-05  1.79048186096e-03 -4.07586852479e-03  2.45741938523e-03  2.78160960564e-03  2.28029317839e-03  1.16005451949e-03  8.68975924012e-03 -2.28623231727e-03  2.30823792352e-03  3.53825142746e-03 -1.68467207293e-03 -2.30195077485e-03 -4.80284371720e-03  6.01814747228e-03 -3.59235478535e-03 -1.75967961130e-03 -2.97390338590e-04 -7.52856314724e-04 -1.57417656085e-03  1.08257204432e-03  1.21407841984e-03 -2.22114831597e-03  2.93827264244e-03  2.46188203850e-03  5.42949077488e-03 -8.74176935561e-04 -2.87695874823e-03  5.91511137012e-04 -1.73742264236e-03 -3.45932370136e-03 -1.68391929653e-03 -6.04504400931e-04  1.25107856423e-03  8.89120830263e-04  8.45444043639e-04  3.22194277743e-04  1.44780080631e-03 -4.11311072944e-04  1.22386022063e-03  1.40505431032e-03  3.75547612229e-03 -3.55497725226e-03  6.57851314620e-04  8.53723155049e-04  5.56961251374e-03  8.71913233631e-04 -3.07367617048e-03 -2.10045952269e-03  2.60842092246e-03  4.78689229190e-04  1.72175721452e-03 -6.12775889585e-04  1.90831983548e-03  5.26784160477e-04 -3.16648839891e-03 -2.37113485418e-03 -1.46302130386e-03 -5.94470239774e-03  6.41558098574e-03  1.44714069644e-04  2.70080568562e-03 -1.49813780436e-03 -2.41891495020e-03 -8.98702488511e-04 -2.54149442389e-03  5.53123411264e-04  2.63298084324e-03  2.17945915139e-03  5.33650753636e-04 -4.40651165491e-04 -4.75374389960e-04  7.95573202745e-04 -3.52056523091e-03 -2.67680545507e-03  5.35364300129e-06  1.62655687853e-03  5.15601309437e-03  2.53203096853e-03  4.69041828690e-04 -4.10046111224e-05 -3.97681630359e-03  2.80253199674e-03 -1.24150517865e-03 -1.62583765029e-04  1.33032422885e-03 -2.51447534668e-03 -6.47410118394e-03  7.86054437124e-03 -7.77409588450e-04  3.23288959566e-04  6.99672395836e-03 -5.97007869350e-03 -4.11219631003e-03  2.75307020566e-03  2.47343956562e-05 -2.69038471811e-03  5.69029831689e-04  6.99101210437e-04 -1.63386726325e-03  4.07309571539e-03 -1.72098566910e-03 -4.96105661746e-03 -4.10337757825e-03 -1.23844134398e-04 -2.51407516320e-03 -2.30561076178e-03 -2.01880698303e-03  9.16905472880e-04  2.76486200393e-03  1.99750984480e-03 -8.68247723629e-04 -1.65544979097e-03  1.99819362953e-03  1.42819495282e-03 -9.20019189753e-04  3.40377234242e-03  1.82404061234e-03  1.80973684488e-03 -2.96519196537e-04 -8.85454920897e-04 -2.20795293016e-03 -1.35628045800e-03  2.70120931899e-03  4.35296880542e-03  1.68512398114e-03  7.61239729412e-04 -4.52172329339e-03  6.54796621289e-04 -1.50825991484e-03 -4.92763333869e-03  8.93073326765e-04 -6.39839460385e-04  3.63480892922e-03 -8.04250670934e-04 -1.88854894888e-03  4.97738945702e-04  1.57241940893e-03  2.04493140003e-03 -1.55617632030e-04  8.07225018878e-04 -2.47382580367e-03  1.47851922138e-03  3.42593420951e-03 -5.18293182068e-04 -1.34330811208e-03  2.11550175934e-03  1.16031824721e-03 -4.45795720713e-03  1.16019480629e-03 -3.46581050079e-03 -9.19726242785e-04  2.57772860886e-03 -1.97097916240e-04  5.21334310350e-03 -4.13474587236e-03 -3.50706774725e-05 -2.43543633363e-03 -8.92088902148e-05  2.84187911209e-04 -8.24504604331e-04 -5.48197338838e-04  4.08988675041e-04  2.28539481577e-03  2.12145217171e-03  5.84181886063e-05 -3.60491830161e-03 -2.59832470884e-03  3.40295114557e-03 -3.14813324949e-03  3.00101743400e-05 -3.00081749779e-03 -5.02595212775e-03 -4.48679203765e-03 -1.69993121719e-03  3.34326969117e-03 -5.13124443736e-03 -1.21274807287e-04 -2.41039224210e-03  3.16357753158e-03 -1.56960127152e-03 -1.26901071525e-03 -4.34462501071e-03  2.63976233430e-03  1.91464884062e-03 -3.30917552702e-03  8.20683725269e-04  3.39596082496e-04 -1.84968189315e-03  2.56774294848e-03  2.59028954609e-03  1.15326173739e-04 -1.45453462227e-03 -5.41361023094e-03 -7.43417856208e-04 -1.84822872970e-04 -2.60140487958e-03  2.38550355245e-03  5.12602904223e-03  3.14462344554e-03 -5.49889843542e-03  6.30064143023e-04  1.46794476146e-03  1.23159315345e-03 -1.39037488110e-03 -2.11723339599e-03 -1.65947129926e-03 -2.59871944606e-03 -4.61524606678e-03 -5.68862401951e-03 -3.50686851917e-03  7.45854021159e-04  1.51448439375e-03  8.35397359988e-04  9.51760800049e-04  2.56265490273e-04  1.99819104608e-03  2.71212111499e-03  1.32661927695e-03  5.87302921844e-05  4.00601278097e-03  4.77398857007e-03  2.51774115203e-03 -5.39218399313e-04  2.31504539717e-04  1.30810504879e-03 -1.42204252294e-03  2.12451456996e-04  3.25354197249e-04  1.68013592697e-03 -7.29087941568e-04  1.34649710501e-03 -1.75676762913e-03 -1.80489680427e-03 -1.90892931643e-03  8.45361610513e-04 -3.78875895165e-03 -5.61587912002e-03  1.33587119074e-03 -1.53439069713e-03  1.84821120949e-04 -6.08771067124e-04 -7.31477785230e-03  4.36410098783e-03 -9.38620961538e-04  1.70318297211e-03  1.02217763561e-03  3.42562901840e-03  2.01264109869e-03  4.45382427266e-03 -2.57407195329e-03  4.05478355267e-04 -3.88122817733e-04 -2.00355797469e-04  1.60587127375e-03 -2.78270232246e-03  3.37758435141e-03  1.96096271453e-03 -2.63002037086e-04 -2.78563931320e-03  2.11409146531e-03 -3.87910304263e-03  4.06679362726e-03 -1.08092867189e-03  2.24967479621e-03  4.12367680220e-03  4.15252703601e-04  1.08646238665e-03 -2.01633985790e-03 -7.76356193740e-04  2.87895271915e-04 -3.46497096905e-03  1.61184458012e-03 -7.32869117846e-04 -1.34324428916e-04 -3.50616352929e-04 -1.35897568369e-04  3.61586733595e-03 -8.86596359554e-04 -4.55631098094e-04 -2.16817763934e-03  2.57012489557e-03  8.45737066761e-04  3.26729529886e-03 -1.55507571521e-04 -4.24957219352e-04 -1.02768414752e-03  1.25254857966e-03  4.36620313775e-03 -3.69707854897e-04 -1.74439529897e-03 -7.34698316837e-04 -2.50346553665e-03 -3.13069937214e-03  3.11930426890e-04 -2.57442371908e-04  1.21072093332e-03  2.13940462712e-03  3.18593414898e-03 -4.03455718956e-03  8.04218285964e-05 -3.27514433013e-04  3.20841544684e-03 -4.75403402440e-04  2.68060139403e-03  2.56907624562e-03  1.40724303453e-04 -9.79448643051e-04  7.75677670138e-04 -3.67506001572e-03  4.96854844446e-04 -6.90679794059e-04 -2.44083202843e-04  7.37898087209e-04 -2.24364179467e-04  1.04262804777e-03 -2.77153080120e-04 -1.23709647390e-03  3.18757138822e-03  1.47809956463e-03 -3.29869070177e-03  3.92582607069e-04  2.17869595552e-03 -1.42381861912e-03  1.91984143669e-03 -1.60396376818e-03  3.99950476543e-03 -1.69525298871e-03 -1.62926598041e-03  1.10974028270e-03  4.10815815377e-04 -3.41823815034e-03 -5.97694184451e-05  6.85385332385e-04 -2.85706770515e-03  3.09509835093e-03  3.90222774289e-04  3.00371357495e-03  1.88734175907e-03 -2.56539589685e-03 -4.53454155203e-04  5.54465606556e-03  1.27308244577e-03  1.88547626275e-03 -1.11527058891e-03  8.67742637120e-04  7.74374698360e-04  9.45234629978e-04  1.25120315488e-03  9.62303779614e-04  3.07833455359e-03  3.00390637370e-03 -1.09393112722e-03 -2.58046867881e-04 -2.54326150599e-04  3.03998059397e-03 -5.70577407608e-04 -3.09797968097e-03 -2.60781823327e-03  2.19684557666e-04  8.21731984713e-04  3.27287145828e-04  1.39286278992e-03 -1.66503556478e-03  3.22743876942e-03  8.29566858640e-06 -5.07724703127e-03 -3.64914506541e-03 -4.30146899449e-04  2.55240463638e-04 -2.51974832210e-03  5.25114699972e-04 -2.05060193393e-03  1.19635142801e-03  8.84675718786e-04 -1.20710688096e-03  1.60165446992e-03 -1.92626980925e-03 -3.36162144334e-03  4.68495169049e-05  1.10400650104e-04  1.79632722128e-03 -1.35323283538e-03 -1.12987121098e-03 -2.99486951675e-03 -3.38439504350e-03 -1.58433555582e-03 -8.08741762164e-04  2.54429309982e-04 -1.21128409970e-03  2.16458697775e-03 -2.36838777867e-03  2.64672470074e-04  8.56122987015e-04  3.66063498117e-03 -1.73027817638e-04
 3.48239342136e-03 -5.44886142032e-03 -1.01851762574e-04  8.34218260551e-04 -2.04028321641e-03 -4.42031474047e-03 -1.42037336485e-03 -2.77974598610e-03 -2.83256073756e-03 -6.23424664339e-03  2.68758420862e-03 -8.77825160943e-03  5.22820259035e-03  3.13511706220e-02  1.13263629095e-01 -1.47371658587e-02  3.05391627183e-02  2.24212443473e-02 -1.96260823212e-03  2.73701895625e-04 -2.58562370015e-03 -2.32548439647e-03 -1.93590393233e-03 -4.86998732724e-03 -2.52125847269e-03  1.76638562214e-04  7.07855315823e-03  3.24673931004e-03 -3.08693024136e-03 -1.35947395245e-03 -6.29911952670e-03  2.80837624913e-03 -5.97597108233e-03 -1.07220089137e-02  3.10210122828e-03 -8.01568481658e-04 -1.02124215931e-03  3.41019638426e-03  9.86985773151e-04 -5.07603200463e-03  2.13828765736e-03 -1.49867027257e-03  1.00319239274e-03 -5.05227436861e-04  6.79905407192e-03  1.02662319110e-03  8.36280112945e-04 -2.47000382547e-04  1.67986085315e-03 -9.76933051581e-03  2.58185002101e-03  1.82447901536e-03 -5.27171146556e-04 -1.77642072151e-03  1.02170887366e-03 -7.21724359206e-03  4.49360477306e-03  4.36869875991e-03  7.16499858284e-03 -7.60156672919e-03  7.57366766653e-03  6.96664317415e-03  4.02654408256e-04 -5.45217421531e-05 -1.37280728413e-03  4.68268381905e-04 -2.85888303708e-03 -9.43081028682e-04  2.09558464360e-03  5.47375031382e-03 -7.55270827330e-03  3.20393727085e-03 -3.54741627236e-03  4.16627999389e-03 -1.23870531593e-03 -1.13662775207e-03  3.48182099926e-03 -6.76281175060e-03  3.61180931721e-04  1.99417800572e-03  1.76478984544e-03 -3.04076320549e-03 -2.79268045782e-03 -2.48227531406e-04 -6.20165435877e-03  2.54897563579e-03  2.96839203117e-04 -4.50625572078e-03  3.53302410733e-03 -1.32153911289e-04  1.36756850480e-03  3.64813139662e-03 -4.43664837602e-03 -6.19283918220e-03  5.29399723832e-03  1.37128128219e-03  1.01607600586e-03 -9.30585971413e-04  4.16795355956e-03  7.18999690827e-03  7.10426208600e-03 -1.46794059562e-03 -2.79547279452e-03 -3.26025260930e-03  4.99203960532e-03  2.08320620671e-03 -9.22289557569e-04  2.91805175857e-03 -6.02472318684e-05  2.29213540347e-03 -8.26403579348e-04  3.88025729518e-04 -1.89579912391e-03  3.64674235870e-03  2.24323656083e-03  5.57190308811e-03 -1.54022671386e-03 -4.56620541748e-03 -6.80396202803e-03  2.47433364689e-03  6.83365068667e-03  4.50683095119e-04 -9.33868352472e-03  9.51901525911e-03 -1.52670085325e-03  4.40697279123e-03  1.05959890152e-03 -4.44736932295e-03 -2.08312710357e-03 -4.33320132531e-03  2.85304117768e-03 -4.70311676266e-03 -1.95532403323e-04  4.02499953105e-03  1.96545000009e-03 -1.18695199482e-03 -9.48763662080e-04  2.36234194549e-04 -3.95980537527e-04  6.50004442034e-04  3.64429565936e-03  6.46414708620e-03 -1.85306542632e-03 -3.63274475737e-03  3.73044038995e-03 -4.32857386504e-03 -4.45162161692e-03  7.51554175358e-04  7.91391066611e-04 -2.04372635663e-03  2.42976791103e-03  2.92290615244e-03 -2.24727587995e-03  3.27566276901e-04 -2.20167936913e-03 -1.78196579349e-03  9.86259838920e-04 -4.05632468797e-04 -4.32246006945e-03  3.11836802592e-03  2.22768909086e-03  2.16225985608e-03  2.65591647062e-03 -5.69526672217e-03 -1.71179250452e-03  4.73786430290e-03 -5.64343024152e-03  4.34472219675e-03  4.02691847775e-03  5.98542851811e-04 -3.12379970870e-03 -8.27199562067e-04 -7.96278884181e-04 -1.15025720797e-03 -1.69071967840e-03  1.84757241284e-03  3.06666875711e-03  4.85705967953e-04 -2.65662582122e-03  3.88711153205e-03 -9.93823254531e-04 -8.09023721696e-04  6.11409512175e-04 -2.88143041004e-03  3.13786276323e-03  1.97098260937e-03  2.85853482689e-03 -2.65223359344e-03  1.15040650092e-03 -3.52990191043e-03 -2.82551852276e-03  1.97443042132e-03  1.68265437266e-03  8.91346014986e-04  2.07194464571e-03  2.36297453868e-03  3.32142250262e-03 -6.79488037911e-03  1.50031891668e-03 -1.26492184848e-03  2.72638804250e-03 -5.95491293698e-04  4.82488953174e-04 -5.89132607022e-04 -1.27919177227e-03  2.42240079004e-03 -2.56235915604e-03  2.26011800545e-03 -7.02883157308e-03 -9.83089202893e-04  2.32611966973e-03 -4.53934498845e-04 -4.67306090132e-03 -1.88694178918e-03 -4.35784727261e-03 -2.19327209431e-03  6.06477942588e-03  6.15551304090e-04 -1.43484434975e-02 -1.47473981679e-03  2.72321199269e-03 -4.55596595742e-03 -4.56222780942e-03 -1.81160455127e-03  6.43561478812e-04 -1.90425369613e-05  2.27322254757e-04  5.15860706404e-04  2.49350290220e-03  2.76958679110e-03  5.28179692470e-04 -2.93224200190e-03  3.47933903810e-03  1.06848424229e-03  3.12870748706e-03  2.60149328134e-03  1.28103201845e-03  7.60159094775e-04 -5.37435850807e-04  3.49186526154e-03  6.41949131303e-03  6.23060235111e-03  6.70164602718e-03 -1.57736452559e-03  9.71751326453e-04  4.21720555146e-03 -2.82960062678e-03  4.20140364043e-03  3.09474369112e-03  4.00753803736e-03 -1.76614814885e-03 -1.66654834865e-03  2.18638682101e-04 -2.07308694047e-03  2.10346183256e-03 -2.43359907725e-03 -5.09589415139e-03  1.10279230340e-03  1.84535287580e-03  4.96364016634e-03 -3.16090222387e-03 -2.50862592157e-03 -2.96846812398e-03 -5.85542107216e-04 -8.43174831694e-03  5.44473477516e-03 -6.58550132692e-03 -3.88233910824e-03  2.53114127896e-03 -3.29253188933e-03  3.77811605721e-03 -2.14844287881e-03 -5.19092777390e-03 -2.69298932816e-03  4.32811675926e-04  2.62441021752e-04  1.35509746543e-03 -8.54692485269e-04 -6.10667481079e-04  2.47244293820e-03 -1.05202277014e-03  3.17002995963e-03  6.63366466285e-04 -1.48405031702e-03  8.42032452913e-03 -5.31198661818e-03 -5.11593238212e-03 -7.28847826365e-04 -1.10890456677e-02  4.60704389517e-04 -4.07340595651e-03  3.82510630344e-03  9.20730006098e-04  6.81664882173e-03 -1.92035717506e-03  3.74674279267e-03  8.84607084645e-04 -4.35209634136e-03 -2.90620382258e-03  6.47382510918e-03  2.40113910482e-03 -4.47169944751e-03  1.72031752381e-04  9.80919659558e-04 -1.91067790089e-03  6.25636713081e-03  1.73353675735e-03 -1.55040167713e-03 -1.30267857139e-03 -7.60354102749e-04 -9.05335656719e-04  2.91232848522e-03  7.72066379761e-04  5.13613613572e-04  1.03400667804e-03  1.51688983321e-03  5.44831256777e-03  5.03331755413e-03  2.78390601290e-03  3.07196438915e-03 -2.02905308764e-03  7.69374301085e-04 -4.40265984012e-03  6.99240499453e-04 -2.56904983007e-03 -4.44660936723e-03 -2.48394982162e-03  7.24235570061e-04  6.23906929977e-04  1.33842529931e-04  1.48139174368e-04 -6.94734686854e-04  9.98190118476e-04  3.01310406396e-03  2.30078243157e-03  6.39933701220e-04  7.79725167715e-03  1.06958870486e-02  5.59565073589e-03 -1.94998010756e-03 -3.20971061184e-04 -1.76994229373e-04 -2.66475873601e-05  5.39371460623e-03 -3.59259542973e-03  3.85573666352e-03 -3.63488809670e-03  1.39799086274e-03 -3.92850853349e-03 -2.93360591752e-03  9.30972427656e-04  3.36390176974e-03 -3.48933959872e-03 -1.93764353683e-03 -1.08832814594e-03 -5.73108447158e-03  4.76786229057e-04 -6.92248493817e-04 -1.05813280358e-02  4.93753900083e-03 -2.34102836113e-03  6.41175124867e-03  3.21131193958e-03  4.79655651710e-03  4.54846708926e-03  4.37696049791e-03 -1.40829597010e-03  4.07434435468e-05  7.00396651142e-04 -1.73908262481e-04 -1.63377021045e-03 -7.90942333941e-04  2.61646313203e-03 -2.48660558931e-03  2.99324064435e-03 -1.93189705103e-03  1.64308582961e-03 -1.88196405883e-03  6.18886054783e-03 -3.47383188104e-04  1.31852203859e-03 -2.01021439273e-03  3.27622788842e-03  2.88529276945e-04 -3.66007317351e-03 -2.84980153276e-03 -5.12791078543e-04 -2.61852912812e-03  6.46152358204e-04  6.84696739844e-04 -2.90724183745e-03 -8.18337982315e-04 -3.36034208250e-03  5.76894697580e-03 -8.84818068415e-05 -3.23513341731e-03 -4.88469796179e-03  1.84862977865e-03  3.34208725058e-03  3.60356108217e-03 -1.73769909597e-03 -1.34318898483e-03 -5.11158566508e-04 -1.74098874753e-03  2.95193571246e-03  1.54852152508e-03 -2.19026505129e-03 -7.13900387204e-04 -4.31533304503e-03 -4.07908241559e-03 -2.49307557874e-05  1.61627129864e-03  3.49476672404e-03  6.49721566649e-03 -2.49891877205e-03 -4.90097810260e-04  1.37758027420e-03  1.86938267582e-03 -1.93046145726e-03  3.04884063119e-04 -4.82751051611e-03  5.17063097047e-03  5.23029701450e-04 -1.90610252770e-03  2.32361741604e-03  5.61642042544e-03 -2.54508003081e-03 -6.61187573173e-04  1.38446005834e-03  3.57356870023e-03  4.85306982839e-04 -1.32013626377e-03  6.94538555818e-04 -4.19557084096e-03  5.05727636622e-03 -1.98424715048e-03 -3.35627402800e-03  5.17466568441e-03  7.31237223316e-04 -3.36821883944e-03  3.05029532963e-03  7.57194285768e-04  2.17170241307e-04  1.42038445762e-03 -6.41047202332e-04 -3.77556422077e-03 -5.52519354330e-03 -3.76025464028e-03  2.44138904683e-03 -4.16127039715e-03  9.82477288329e-04  1.36496128217e-03  5.99507593408e-03  7.89873968056e-03  6.34883994502e-04  1.13679939468e-03 -6.04983383527e-04  5.93449711518e-03  2.24638397711e-03 -1.39670126483e-03 -5.12627077174e-03  2.19947964342e-03 -1.93966828300e-04  3.67764967772e-03 -1.36151430136e-04  2.29298474863e-03  1.61966731747e-03  2.58927965601e-03  2.88544990824e-03 -1.23479014851e-03 -3.64845408716e-03  2.32549219073e-03 -1.74888662692e-03  5.51122798764e-04 -2.17644370318e-03 -4.10311748429e-04 -7.36449133430e-04  2.63702660948e-04 -2.25873107312e-03 -5.55781601097e-03  2.50304180125e-03 -4.55851972774e-03 -5.21654421720e-03  1.09324492080e-04 -4.10948149963e-03 -3.49442894280e-03  8.93443248042e-04  5.19643120007e-04  3.65229602846e-03 -4.41917047493e-05  1.59148237168e-03  1.35963966697e-03  3.80635553606e-03  3.05764243178e-04 -4.14044497142e-03  4.80054834487e-04 -9.07020597897e-04 -1.90554636645e-03 -5.03083932333e-03  1.09019591583e-03  1.60449340813e-04 -2.98740751076e-03 -2.76268408863e-03 -1.63247043525e-03 -1.77030878481e-03 -1.90279720576e-03 -6.61829665074e-04 -1.35626539951e-03  3.70753095376e-04 -7.33894296947e-04  2.44998376943e-03  4.12888112774e-05
-3.44775508703e-03 -2.98750648347e-03 -6.98122447057e-05 -1.98593010289e-04  1.07995772264e-04 -4.96738805724e-03 -1.15740762431e-03 -1.05946256326e-03 -3.74221042012e-03  1.47772534079e-03  4.05338125964e-03  2.17520992420e-03 -3.26919205264e-04 -1.25379854448e-02 -1.47371658587e-02  1.20389613736e-01  3.22260559080e-02  2.42046662642e-03  8.60157747323e-03  1.63330999613e-03 -3.66967956021e-03 -6.01592812593e-05  7.42195721753e-03  2.07713187012e-03  7.30977639518e-03  5.36829683840e-03  8.18370150790e-04  2.60680117953e-03 -9.37253279288e-04  1.72128059037e-03 -6.55877986149e-03 -5.01964939883e-03  3.19934179375e-03  6.09836588015e-04 -1.95288516175e-03  2.49982172140e-03 -2.09606299176e-04  2.21326973703e-03 -4.44564876517e-04  6.07321938088e-04 -4.98439840378e-03  9.88537920600e-04  3.00628201469e-03  1.79846680907e-03 -1.28705418874e-03 -1.01316803539e-03 -3.02589596576e-03 -1.89098463214e-03  2.72746916762e-03  5.22263012637e-03 -2.40940372423e-03 -8.17214705458e-03  3.34533993727e-03 -2.61228077781e-03  3.06156450474e-03  3.43188002790e-03 -1.04409700572e-03 -5.25998909962e-04 -1.27447706862e-03  1.98742974436e-03 -9.53189846088e-04 -3.36032618301e-03 -2.92703191150e-03 -1.14476718524e-03  2.47663959896e-03 -1.26760623509e-03  8.62448079453e-04  1.65570496882e-03 -1.55922865351e-03 -2.04236057453e-03  2.30377076369e-03  6.14500749542e-04  2.52151816115e-03  1.77781770756e-03  1.78084729679e-03  1.73953166724e-03 -9.69177346629e-04  8.51329743636e-03  2.93417173702e-04 -8.85698424577e-04 -3.66928651758e-03  6.76153433388e-03  1.30823433500e-03 -1.11333256192e-04  8.82048872571e-04  1.36781950354e-03 -6.77274538300e-05 -2.02553551763e-04  7.99991326877e-04 -1.78952791735e-03  9.80816224243e-04 -4.10508326832e-03 -4.20465110979e-03 -4.48802020358e-03 -1.35043628290e-03 -1.05420993821e-03  8.99016830901e-04  1.60207325787e-03  1.83182714978e-03  4.47849521685e-03  6.38682308604e-04 -9.30211490409e-03  1.86552515466e-03  3.69061704295e-03 -8.02837900965e-04  3.24968364580e-03 -3.72142297581e-03  4.76877297388e-03  1.39515878878e-03  2.49015458039e-03 -2.22965974042e-03 -3.22621906472e-03  1.94732012118e-04 -1.33103904252e-03 -2.58846381686e-03  2.38604420199e-03 -3.45326150132e-03 -4.03175270810e-05  8.01527016756e-04  6.31517644000e-03 -2.41603607535e-03  2.02328056078e-03  7.67255285893e-04  2.23911082830e-03  1.11091832831e-03 -1.07717418797e-03  2.56353002115e-03 -1.86403592290e-03 -3.66665568865e-03  3.75649045717e-03 -8.37943929058e-03  4.57951745010e-03 -7.29676990143e-04  2.35064215134e-03  2.81314425673e-03 -5.04120674402e-03  4.52560317431e-04  3.01806654183e-03  2.36967270971e-04 -2.94930915133e-03  4.61312584895e-03  2.74091976686e-04  1.36905548312e-03  2.38467847551e-03 -2.87195189630e-03  7.58835923903e-03  4.74718744037e-04  3.61116696832e-04 -2.78389781146e-04 -7.70184738191e-04  2.68282843067e-03  2.49700441543e-05 -3.60142911222e-03  6.01892395112e-03 -3.17668121091e-03  2.58118693130e-03 -1.17928312368e-03 -1.60177892018e-03 -7.80181011898e-04 -1.28731515845e-03 -4.43594403726e-03 -1.15394625124e-03 -1.01538306124e-03  1.08866725655e-03 -2.67644061627e-03 -1.16050428656e-04 -3.35404374186e-03 -1.60102682022e-03  5.05449026303e-03 -1.48793057785e-03  4.80129772610e-03 -9.78028932049e-04  1.44579799120e-02  1.07768200615e-03 -3.74008992242e-03  4.36525143715e-03 -7.44553178760e-03  3.20958801732e-04 -5.28660112244e-03 -2.17772587239e-03  2.86612739173e-03  5.31389232193e-03  2.26494815570e-03 -2.52969307280e-03 -3.37806515508e-05  5.22527530741e-04  5.00920200952e-03 -3.11538821613e-04  1.15023118852e-03  4.08766339700e-03  8.31680558717e-03  2.37774939348e-03 -2.34846412029e-03  1.15795155648e-04 -2.90889154171e-03 -3.80457188731e-03  3.82563132356e-04 -1.00080741505e-03 -8.85759730398e-03 -1.67925105708e-03  3.64432120335e-03  3.16368112931e-04  2.89779420225e-03  2.68021528351e-03  3.39253310075e-03 -6.46710269958e-03  6.70093899511e-03  1.33840974943e-03  2.20359787416e-05 -2.81905981507e-03  1.58808061204e-03 -1.78370586833e-03  2.00164550977e-03 -1.60684915109e-03  6.55384755854e-03 -7.87988943648e-04 -2.83074486264e-03 -2.94160050272e-03 -3.34857316256e-03  2.41511648400e-03  1.32743000521e-03  7.64018563757e-03 -2.58721678047e-03  3.69062230175e-03 -3.16425033957e-03  3.24842407404e-03 -1.57678958097e-03  7.04190980724e-03 -1.93951534288e-03  2.74237778630e-06  9.25703947679e-04  2.47827514212e-03  3.10687953645e-04 -5.38757302671e-03 -2.84233110120e-03  5.05439631746e-03  5.00513469462e-03  3.60478875128e-03  3.27456160754e-03  2.17793106182e-03  4.42776794820e-03  2.13752338943e-03  5.89496739591e-03 -9.81397325345e-04 -6.37657852444e-04 -3.71484449287e-03  3.89038343056e-03  6.81297654140e-04 -3.21742505524e-03  2.11565279172e-03 -1.95407386372e-03  5.83029739420e-04  6.47746737066e-03  4.10575322790e-04 -5.05502089788e-03 -1.52534395031e-03  9.44902146455e-04  1.89905209177e-03  3.52154346195e-03 -1.93685245760e-03 -1.79558011472e-03  3.29978611411e-03 -2.00397944062e-03  1.15151633247e-03  3.50920556795e-03  2.62545979447e-03 -1.19130240170e-03  6.26727443794e-04 -1.79660709810e-03  5.09419347514e-04  1.71440977471e-03 -1.09326861082e-03 -1.16719758150e-03  1.74142175005e-03 -8.05628445123e-03 -6.83359610912e-03  4.88609189853e-04  1.54286797105e-03  7.38893621888e-03  5.27863336197e-03 -5.14615673666e-03 -5.63746891902e-04 -2.91090063144e-03  5.73153608236e-03  1.89381801822e-03  1.35187762327e-04  8.09975233131e-04 -3.49230116558e-04  1.72651770735e-03 -2.35588990202e-04 -2.71694107219e-03  5.40122434278e-03  2.96815268873e-03 -4.29424720488e-05  8.61409500252e-05 -1.30150559069e-03  1.73019377332e-03  1.32123973201e-03  4.52344542384e-03 -3.61208683286e-03 -2.65987160681e-03  1.76141888744e-03  9.69462577093e-04 -3.11584723551e-03 -3.36198075669e-03 -7.21689871351e-04  4.40859007799e-03 -1.93300595063e-03  2.91871290131e-04  1.00946482873e-02  5.11986516926e-03 -4.36619936748e-03  1.92780977820e-05  1.91286010284e-03  1.77265230423e-03 -1.28658118039e-03  2.46217005132e-03  2.46116633680e-03 -4.78640712470e-03 -1.46193552608e-03 -2.59362048765e-03  3.56742266353e-03  2.48449917213e-03  3.00655050199e-04  1.76254969642e-03  6.32774256294e-03  5.59338599578e-03 -2.31517510120e-03 -4.79981935680e-04 -4.06620587652e-03 -2.42745691823e-04  3.31699057215e-03 -4.84208406908e-03 -3.61074289745e-03 -3.25725109538e-03  1.37260680928e-03 -2.19292068143e-04 -6.01350838504e-03 -3.33876316160e-03  3.48818293987e-03 -1.50268760204e-03 -7.39400546691e-03  1.12455970155e-04 -1.07083335315e-03  4.66553627318e-03 -3.82915026905e-03 -1.96683725463e-04 -4.71882727199e-04 -2.28384149524e-03  1.15943615898e-04  2.53752228041e-03 -2.45266736716e-03 -2.83098154259e-03  3.40080095831e-03  6.31855524843e-03  1.26056446178e-03 -1.58919483266e-04 -1.05070299332e-03 -1.61637626039e-04  7.07135533987e-04 -1.11211157796e-03 -3.54712968873e-04 -1.91496507060e-03 -5.69292476240e-04  6.64188841894e-04  1.90376702672e-03 -4.96641766684e-03  5.27315321369e-05  1.13339324451e-03 -5.02551959207e-03  5.47002693001e-03 -1.57739042006e-03  2.19948359237e-03  3.85214203955e-03 -1.56981369943e-03  6.38510493666e-03 -1.72432315425e-03  5.21356104489e-03 -8.58931128512e-03 -1.47322686735e-04  5.66481706830e-03  2.81527842943e-03 -2.80663644230e-04  2.16331026988e-03  6.62248344321e-04  5.01280866043e-03  9.41189158680e-03  3.09915438006e-03 -2.99972077634e-03  1.04490807033e-03  2.67949721328e-04 -2.30547472379e-04 -7.81829420189e-04  7.20389476188e-04 -5.45542719676e-03  2.81684070351e-04  1.33216689283e-03 -1.57413285519e-03 -2.75234684099e-03 -5.77649179559e-03  2.22575631907e-03 -5.00201538890e-03 -2.47146696986e-03 -4.50590302854e-03  1.11485558850e-02 -3.69791022226e-04 -1.23867034531e-04 -2.14620638671e-03  2.64359541545e-03  1.51534776284e-03  9.22521722198e-04 -2.02148204032e-03  3.09258158328e-03  3.13203651595e-03 -1.01215293912e-03 -1.54164227137e-03 -2.70702467286e-03 -3.03614345926e-03 -1.31375729622e-03 -3.73069599035e-03  2.74399218604e-03 -6.70846070973e-03 -2.42637868293e-03  1.25464117774e-03 -1.17713050277e-03 -1.18113799978e-03  3.36687991998e-03 -2.29076248067e-03 -7.31749264128e-04 -5.18955492809e-03 -2.27877636130e-03 -1.54143910456e-03  7.31934049225e-04 -1.87283783904e-03  5.13812981970e-04  5.05566150971e-03  7.88521203270e-04  3.91179702120e-03  1.67989944008e-03 -3.29862428503e-03 -4.35735654372e-04 -1.06895171439e-03 -9.09129127616e-05  1.66863220383e-03  1.44089079082e-03 -6.17311199017e-04  2.36763081819e-03  2.11524982938e-03  4.18595980655e-03  1.37192454908e-03  7.95870274241e-04  3.34814138420e-03 -4.53258164408e-03  2.76267572754e-03  4.16960306093e-03  9.47066403384e-05  1.49950436170e-03 -4.63914042148e-03  2.62365628994e-03 -2.11432245423e-03 -1.07097640748e-03  1.87980716769e-03 -1.95645404327e-03  9.26093489152e-04 -4.76761152248e-03  2.94284311908e-04 -5.62403467214e-03 -5.04487611426e-03 -2.69229895822e-03  4.84843201937e-03  5.00540461166e-03 -7.67139660333e-03 -4.45065067002e-04  6.88814624288e-04  1.32517078262e-03  3.00336471159e-03  2.23321818090e-03  2.93089994705e-03  5.63489244616e-03  1.72449494140e-03  1.56580340746e-03 -4.68623369781e-03  4.28019761329e-03 -1.50418675339e-03 -2.77160421059e-03  1.65938075112e-03  3.07521441116e-03  3.20896234264e-03 -6.73990112259e-04 -1.61192511871e-03  4.66408634987e-03  6.16481710768e-03 -2.46664629929e-03  4.90113902788e-04  1.74859357463e-03 -2.73323587524e-03  1.74967291194e-03  6.44467455238e-03  5.44842020875e-03 -1.25917161765e-03 -3.67500832131e-03  5.23649224430e-03 -1.20307163897e-02  7.56020015443e-04 -7.92651131816e-04  9.78078473938e-04  2.57199016824e-04  1.78996598782e-03  1.51447794152e-03  1.26532629082e-03  1.27368537578e-03 -2.11332275973e-03
 2.57333490996e-04 -5.26993719342e-03  1.37107209624e-03  1.22814970272e-03  5.30496408928e-04 -3.17144658198e-03 -3.71883742427e-05 -1.70785375847e-03 -1.76268116943e-03 -2.24398107193e-03  3.60313877058e-03  6.32727482385e-04 -2.75425755317e-03  2.17111350512e-02  3.05391627183e-02  3.22260559080e-02  8.24973859947e-02  2.36967559310e-02  8.99754800091e-03  1.02351341448e-02 -3.02592815588e-03 -3.85071783346e-03  9.44938645721e-04 -1.27624089482e-03 -2.98087166276e-03  3.97417828020e-04  1.84918097739e-03  1.63526434463e-03 -1.60176313393e-03 -1.70343123664e-03 -6.20062904937e-03 -4.81691032453e-04 -1.35367636207e-03 -7.64572545557e-03  4.82987892811e-04 -6.40501550272e-04 -1.20931988276e-03  3.65478406567e-03 -7.89110120134e-04  3.00902733125e-04  3.56247538281e-03  2.72878134366e-04 -7.41948347308e-04  1.94710380938e-03  4.54912869332e-03  6.69461509849e-04 -1.93339716709e-03 -1.26949505086e-03  2.89040220411e-03 -2.80255202202e-03  8.29780417666e-04 -1.45646391737e-04  9.54152356895e-04 -1.43339477723e-03  1.06907962521e-03 -3.89530571490e-03  3.93037765929e-03  6.66825861472e-04  2.89167158241e-03 -2.08427990545e-03  4.88371013946e-03  2.80807786596e-03 -1.94094734159e-03  1.25038090594e-03  6.30133047548e-04 -2.08185457602e-03 -1.45175675552e-03 -5.67111313235e-04  4.60836556093e-04  1.59863008275e-03 -4.31618554054e-03  4.70892050452e-03 -2.51635803870e-03 -2.11131118484e-04  2.99778231437e-03 -2.27937080572e-03  1.91063489059e-03 -2.79829165053e-04  1.61203405005e-03 -3.33045071202e-04 -1.16159834367e-03  2.86421061792e-03 -7.41018520872e-04 -1.74056625393e-03 -3.97184603406e-03  2.91536732419e-05  2.00520398492e-03 -3.29107094925e-03  1.90259047634e-03 -1.71269765575e-04 -5.02304925822e-04 -7.64554977983e-04 -3.79439392650e-03 -7.01221088069e-03  4.50023912200e-03 -1.94459808642e-05  1.20050650984e-03 -1.70848069973e-03  2.19596536079e-03  8.39325251678e-04  4.84121009181e-03 -6.04534312792e-03  6.13553061735e-04 -1.02530422993e-03  4.26263922023e-03  2.13323020478e-03 -3.62221156944e-03  6.54732860683e-03  2.81974332164e-03  2.49911247486e-03 -2.87954063235e-03 -3.24861088446e-03  1.10747437053e-04  1.91082966743e-03 -3.26136151013e-03  2.82893780143e-03 -4.28874804092e-03 -1.08045464623e-03 -2.60858525479e-03  6.39290084458e-03  1.18601623732e-03  3.25078347174e-03 -1.85005396668e-03  8.06569366051e-03 -7.74494295678e-04  3.09685715962e-03  2.85556263409e-03 -2.60186682723e-03 -3.24791185987e-03 -2.99035333347e-03 -1.86977747972e-04 -3.25498684896e-03 -1.71812337458e-03  3.72312664527e-03  6.91101373795e-04 -3.34360629041e-03  2.29299571579e-03  9.93780017682e-04 -8.44635565007e-04  1.70315915178e-03  6.17552266197e-03  4.19663001656e-03  2.79536201829e-03 -6.38160360460e-04  8.27273041342e-04 -1.30464628115e-03  3.47929327196e-04 -3.22489300852e-03 -1.45927033001e-04 -9.83600455337e-05  2.30387600393e-03  5.83783955235e-04 -2.55276016727e-03  3.23664097974e-03 -1.99121761239e-03  1.55476927920e-03  1.33942293884e-03  2.31397894967e-03 -6.60306006858e-03  3.43487907028e-03 -3.50325606424e-04  3.03254981743e-03 -3.31573732706e-04 -2.78137045877e-03 -3.73110754192e-03  2.10511198562e-03 -3.99113575163e-03  3.65752028057e-03  4.74980126129e-03  2.99713374984e-03  9.39577698029e-04 -9.44236904561e-04  7.09418787265e-03  5.07411750855e-04 -3.88177361296e-03  5.08416527669e-03 -3.69173148196e-03  1.89210407325e-03 -3.60213944820e-03  3.78896836622e-04  2.33179543468e-03  2.95887784384e-03  1.73661791504e-03  7.38603342285e-04  1.54414624576e-03  1.60130241774e-03  4.09104573763e-03 -1.45899340666e-03 -1.75830874722e-03 -6.05989135490e-04  3.76813786814e-03  5.24811795692e-03 -2.00418689145e-04  3.85979342346e-03  3.84549650203e-04 -3.32233354156e-04 -1.27074056475e-03 -7.07795968243e-03 -2.65451226230e-03 -1.77758296611e-03  4.00800213947e-03 -1.07779973031e-03  5.61619344961e-04  9.21758311433e-05 -5.86097167601e-05 -1.02699083876e-03  4.34518757186e-03  2.17792718647e-03 -5.21100783801e-03 -3.48859130260e-03  2.41347833806e-03 -7.09591748703e-04 -1.89805601033e-04 -7.79780934743e-04  4.34932876931e-03 -1.60402020166e-03  1.57071202891e-03 -3.37458906969e-03 -5.78334530987e-03 -5.26503683988e-04  2.47641612914e-03 -1.58263086972e-04 -2.01410032342e-03  1.67905923414e-03 -2.04577949813e-03  3.81469226854e-03  1.21360110358e-03  6.18121180428e-03 -1.82608476108e-03  6.08242129571e-04  3.94523533146e-03  1.50231938231e-03  1.27096562078e-03 -8.61036121145e-04  1.31839011743e-03  5.68362874179e-03  8.58446792250e-04 -1.51032003808e-04 -8.84241947284e-04  9.83285262365e-04  6.43635724659e-03  5.70214693804e-04  4.29375635421e-03 -4.28000678004e-03  2.75313067120e-04 -2.50841239254e-03  2.95365440742e-04 -1.21082193342e-04 -5.24573207662e-05  2.75939450178e-03 -5.91863269785e-04 -2.21018426681e-03  5.08577379849e-03  6.34459633734e-04 -9.11920671461e-04 -1.52771430584e-03 -3.37663130927e-03  4.43713994389e-03  5.90129893969e-03  2.75565181738e-03 -2.35630425533e-03  1.61556132469e-03 -4.37479750480e-05  9.01142659385e-04 -3.88782717616e-03  4.91215519812e-03 -3.45673265030e-03 -4.55751750451e-04  1.52375167967e-03 -1.40765288854e-03  4.52416293620e-03 -3.24628455552e-03 -4.90567315351e-03 -2.90747110345e-03 -2.38812218648e-03 -3.26931725673e-03  2.19757451375e-03  1.18755138659e-03  4.09097997645e-03  3.89972704465e-03 -1.94913745975e-03  1.79980830319e-04 -3.66996466696e-03  2.31501922444e-03  4.19148091346e-03 -4.40319016688e-03 -2.15109062459e-03 -1.13603413784e-03 -4.16296307316e-03 -7.13374593500e-04 -4.90914395158e-03  9.65188805720e-03 -8.99826259704e-04  6.71634372704e-04 -2.14180103085e-03  1.87424952311e-04  4.50148997169e-03 -1.30946040190e-03 -5.77522073699e-04  3.79670247553e-03  9.39928577276e-04  3.64268752436e-04  3.84406870444e-04 -4.26439408128e-03 -3.86858124618e-03  5.09345299012e-03  5.10783306656e-03  2.97838750592e-03 -1.45343229516e-03  8.37726380450e-04  1.80871092052e-03 -1.51480135037e-03 -1.56450622833e-03  3.22048363910e-03  5.12083069919e-03  7.18147205824e-04  3.52462577532e-03  3.91796995297e-03 -5.80963915505e-04  2.11204158358e-03 -4.03776860219e-03  4.81672450496e-05 -5.51142960479e-04 -2.20659196548e-03 -1.52785535186e-03 -1.42504721301e-03  1.61664285489e-03 -1.34671567916e-04  2.45795249773e-03 -3.01533981502e-03  4.65474886587e-04  3.50987658910e-03 -3.74770239516e-03 -1.33417852193e-03  2.21482883519e-05  7.01484634121e-04  2.55274283551e-03  3.63011935676e-03  7.16084255742e-04 -1.13918622535e-03  1.85651148347e-03  7.25401223754e-04  2.17191330139e-03  1.59259563324e-03  2.81247435219e-03  1.74323303253e-03 -1.78958557687e-03  1.39055747184e-04 -3.48988720739e-03 -1.05636210550e-03  1.43883991329e-03 -7.21656436161e-04 -5.05845494602e-03 -1.17139419206e-03  2.40396627053e-03 -2.78224477942e-03  3.20406604200e-03 -2.36549485094e-06 -6.60013426478e-03  4.15996908656e-03 -1.66786271565e-03 -1.40729205386e-04  1.74506468862e-03  1.76941157168e-03  3.72119430282e-03  4.08081137985e-03 -6.40571686511e-03  2.14593889969e-04 -5.83987040372e-04 -1.13429295155e-03  4.35002145335e-03 -1.04621641194e-03  2.61393216748e-03  6.40494161550e-04  3.21559166401e-04  2.06068037931e-03 -1.26349247398e-04 -2.15544716100e-03 -1.93462654771e-03 -1.29710560815e-03  2.81277665045e-03  1.95557321914e-03 -4.97957758650e-04  1.94280761228e-03 -1.72706075769e-03  6.61671945828e-04  4.08928696544e-03 -3.75095857773e-04  1.32949479466e-04  8.49317452208e-04 -1.41447868357e-03 -4.39481041924e-04 -2.90545932759e-03  2.83598982107e-03 -9.13947877024e-04 -1.28570483875e-03 -7.93296134781e-04 -1.27996930294e-03 -9.41531615663e-05 -1.06290164710e-03  7.28267410237e-04 -5.03858369211e-03 -2.08647961827e-03 -2.36630864542e-03  1.13520240126e-02 -5.41090450456e-04 -1.30965129022e-03 -1.05181265664e-03  3.57727115020e-04 -2.09456773190e-03 -3.57316594427e-04 -8.27383636577e-04  2.91723300745e-03  3.60743256422e-03 -2.65799536564e-04 -3.19971594132e-03  5.73126771203e-04  4.16662324314e-04 -1.68332393814e-03 -1.04849177340e-03  1.20823129913e-03 -3.96257201405e-03 -6.11837100912e-04  1.00570763839e-04 -2.97648222978e-03  2.26838862100e-03  1.36832988568e-03 -1.52252515231e-03  1.47568365478e-04 -6.80567006206e-04  3.61300974819e-04 -2.81249559199e-03  1.41430389120e-03 -2.48131184265e-03  1.50536285207e-03  2.41915944660e-03 -1.81343788995e-03  1.45728178322e-03  1.32752411475e-03 -2.17564992403e-03  3.46485796146e-03 -1.91634120779e-03  4.25555491767e-04  1.51673895990e-03  1.44962826175e-03  8.69479252719e-04 -1.58249695025e-03  5.66882450841e-04  9.63303756756e-04 -1.06355817455e-03 -1.21623610114e-03  4.09138276743e-03  3.57867524572e-04  3.27821822640e-03  4.97132256484e-03 -4.82298807525e-04 -1.69189178854e-03  4.49571100432e-03  5.42541979381e-03  1.13802473308e-03 -4.36158691956e-03  7.88225465991e-05  2.49061340826e-03  1.87723001537e-03  7.16600112049e-04  2.13365635096e-03 -1.42954352460e-03 -2.77931684479e-03 -3.59838188285e-04  2.97335844321e-03 -2.95522883441e-03 -3.95809506396e-03 -2.20257977954e-03 -8.49806137637e-04 -5.28946191848e-03  3.32123669780e-03  1.25026257793e-03  1.17482127394e-03  4.30002208902e-03 -1.47085522536e-03  3.28311281975e-04 -1.68447446306e-03 -2.07946733588e-03 -9.96598326579e-04 -2.54143239112e-03 -1.72255054037e-03  2.73168513281e-04  7.64119537618e-04  1.90166646989e-03 -2.36049935890e-03  3.02046724958e-03  6.32862997358e-04  6.27393724149e-04 -7.24393907643e-04 -1.94812897333e-03 -7.94345449382e-04  3.05877249652e-04  5.94300700936e-04  1.78403169267e-03  9.67800311233e-04 -2.92477720452e-03  6.61509933749e-04 -4.47279761179e-03  2.20383088748e-04 -1.56037674960e-03 -1.22870329233e-03  4.66943910942e-04  1.93503919556e-03  2.62179313143e-03 -7.75257592266e-04  2.20751220746e-03  1.82259498786e-03
-1.93115134395e-04 -2.11080025435e-03 -9.80306426415e-04  1.90696294080e-04  3.03945237905e-03 -1.46294182723e-03  1.49358874915e-04 -1.82636946405e-03 -4.25667364794e-03 -3.64595347217e-03 -1.66275131106e-03 -4.33878894504e-03  8.25289310772e-04  9.56814191820e-03  2.24212443473e-02  2.42046662642e-03  2.36967559310e-02  1.03613889960e-01 -5.81119161133e-03  2.13515862013e-03 -1.05490157331e-02 -2.47935184800e-03 -4.06392311572e-03 -3.41033578151e-03  1.18307715057e-03  1.94590000533e-03  2.42738415226e-03  1.27287745807e-03 -1.27717976752e-03 -3.38474277053e-03 -3.15162268271e-03 -2.72488216993e-03 -8.51249014018e-04 -5.65203046036e-03  5.07168545189e-04  8.44054643020e-05 -1.83995271255e-03  4.42442373349e-03 -1.80424154162e-03 -5.07914940554e-06 -4.82579016695e-04 -1.21707848409e-03  1.15250885737e-03  1.40892955351e-04  6.73624037388e-03  3.58547942008e-03 -2.06728876493e-03 -2.10715055554e-03  2.59337826676e-03 -3.14456247560e-03  3.57212121124e-04  3.85549697962e-03 -2.95275786852e-03 -5.35309939234e-04 -1.93296152810e-03 -4.19159160396e-03  3.28582061854e-03  4.22794506573e-04  2.37719811575e-03 -6.54014384318e-03  4.62817464478e-03  5.89788765921e-03 -1.26154424160e-03 -1.12696569800e-03  5.98820629109e-04 -2.22161893968e-03 -2.25337797506e-03 -3.19248402742e-03 -7.73308589918e-04  4.51829784181e-03 -6.94928035274e-03  1.66436760574e-03  3.64375124763e-04 -3.45047371553e-03 -1.92551822580e-04  2.83460141530e-03  2.21902172015e-05 -6.63614696949e-03  1.86468400983e-04 -2.13563450502e-04 -4.17387447485e-04  2.77137632948e-04  1.94831168273e-03 -6.34232441223e-03 -4.44942578445e-04 -7.47053347448e-04 -3.16743106444e-04 -2.03763250011e-03  4.08992706317e-03 -8.89251825819e-04  1.17289483634e-03  4.94603587304e-04 -1.34764401492e-04 -3.96373961973e-04 -1.23022135209e-03 -2.11800042644e-03 -1.25334612444e-03  1.80078818783e-03  2.38338962586e-03 -2.00396261164e-04  9.61899475399e-05  2.82632507829e-03 -5.05331173841e-04 -6.50481769693e-03  9.38592026743e-03 -9.65668496414e-04  2.19398733886e-03 -1.66797579482e-03  4.30213725547e-03  1.42123732486e-03 -3.91720443221e-03 -3.30692958975e-03  1.44803510962e-03  6.17273955049e-03 -1.30489134123e-03  1.61782593160e-03 -1.27933920965e-03  4.63147319630e-03  1.11888784335e-03  1.52038457411e-03  5.38178203408e-03  5.01400879464e-03 -2.64580011006e-03  4.09615410190e-03 -2.36836489101e-03  4.32132421057e-03 -4.43940806695e-03 -1.40259910278e-03 -8.90306866175e-04 -4.54644452137e-03 -9.60876294881e-04 -3.09975355615e-03  2.88304374230e-03  8.53967722222e-03  3.37135681781e-03  3.90467931554e-03 -2.17253311626e-03  1.19944412216e-03 -3.42224475265e-04 -1.74596871686e-03  1.27345238339e-03  4.87122640678e-03  7.21612688975e-04 -3.33169392098e-03 -1.25479627321e-03 -4.47260517499e-03  1.11210832200e-03 -3.09087579611e-03 -1.11176341150e-04  4.68101502601e-05  2.09177633733e-03  2.04572332099e-03  1.58525459721e-04 -1.78599507298e-03 -3.31861868893e-03  4.07073831407e-03  4.37535648813e-03  4.87900363814e-03 -4.30438995045e-03  3.00353995792e-03  4.51649133753e-03  2.83392434046e-03 -1.15916263197e-03  1.93942926696e-03 -9.08628219633e-05  2.52356658332e-03  1.82508077748e-03  3.57296957073e-03 -1.39199001389e-03  1.59867672439e-03 -2.43328940303e-03  3.86150543652e-04  5.83571621905e-03  7.29385159588e-05 -1.45410635764e-03 -2.91504340026e-04 -5.66824909726e-03 -5.66773901793e-04 -1.43133001060e-03  5.31818622026e-04 -3.99077513696e-05  2.63519056436e-03  1.87987619337e-03  4.14729790805e-03 -6.87034390821e-04  2.42915580612e-03 -4.67965966645e-04 -1.69827067375e-03 -1.89060500491e-03  1.45088462971e-03 -1.97498682453e-03  8.04394338315e-03 -1.26865743624e-03 -1.12940853945e-03 -1.82571167638e-03 -2.87167966278e-03 -4.48293943820e-03 -6.28654986562e-03 -1.15186336216e-03 -1.56196823592e-04  6.04920131116e-05 -2.84009142077e-03 -2.14750606198e-03  1.73571772902e-04 -2.31807930493e-03  5.92645615015e-03  4.18154780789e-03  3.45061445903e-03 -7.27364853989e-03 -2.40983340803e-06  3.72815994183e-03 -1.07454352790e-03  7.70246532071e-04  1.56250481761e-03  5.71437779517e-03 -2.48144514248e-03 -1.19461992561e-03 -4.84253944240e-03 -5.75303852783e-03  4.22548039753e-03  3.13787139242e-03 -1.46419978625e-03  4.72594538153e-05 -8.81703919907e-05 -1.29495456672e-04 -1.51041352555e-03  5.32044080731e-04  2.37802969887e-03  1.48883400038e-03  3.23302118762e-03 -1.03911783661e-03  2.82139305183e-03  1.76298358775e-03 -2.11008969846e-03 -2.23866645032e-03  2.80349186156e-03  6.18332813331e-04  2.19372959183e-03 -2.28890065141e-04 -1.72596942864e-03  1.22431949743e-03 -6.51354539394e-04  5.76358253691e-03  2.26972087749e-03 -1.48790392835e-03  5.20715982236e-03 -1.15984738493e-03  4.41377561159e-03  1.55861210684e-03  1.72069829087e-03  1.07897638976e-03 -1.52808536758e-03  2.10766094366e-03  2.19707881117e-03  2.99803373129e-03 -4.01495174135e-04 -3.19488031988e-03 -4.35029033607e-03  2.07197518805e-03  2.87116312938e-03 -1.91446020390e-03  4.20533192856e-03  2.37239188940e-04  4.33538724532e-03 -4.13368134431e-03  3.96939612561e-03 -6.38735341809e-03  2.30022771114e-03  1.53915639230e-03 -5.46829352391e-03  4.18185217385e-03 -3.60748372138e-03 -1.12462950187e-02 -6.20918591775e-03 -5.14430075810e-04 -1.22883811291e-03  4.70531315860e-03 -3.58360552413e-03  2.35763823942e-03  2.00926417659e-03  8.92558876974e-04  1.38183701194e-03 -2.55632457527e-04  1.89092607315e-03  3.07859979422e-03 -2.71430596018e-03 -4.39699979844e-04 -6.78143269317e-04 -1.82818280537e-03  2.89453734279e-03 -4.61898037248e-03 -3.44158426875e-05 -4.49432166743e-03  4.47100631347e-03 -2.42980014003e-03  1.53584070966e-03  1.11254804712e-03  9.09387191638e-05 -4.45578042674e-04  7.28331253923e-03  2.47383808333e-04  4.74078272515e-03  2.63037130353e-03 -4.38782633274e-03 -2.56757022786e-03  6.27345050009e-03  5.26040014208e-03  5.09116562178e-03 -2.93293025384e-03 -5.95586425038e-04 -4.11482958624e-04  2.24259776351e-03 -8.42657761942e-04  5.10776893132e-03  5.32685666679e-03  3.49121441616e-03 -3.30838484145e-03  9.19789886697e-04  2.32291270591e-03  3.69054137921e-03 -1.70047472752e-03 -2.51413535809e-04 -1.74490676061e-03  6.71181746486e-04  1.05262640724e-04 -1.46290623889e-03 -3.55139383269e-03 -8.80501357074e-04  7.14723391833e-04 -1.32410730697e-03  1.13358687909e-03  1.85415656521e-03  1.04826811835e-03  1.98188599199e-03 -3.33208256433e-03 -1.69195886824e-03  1.34212855274e-03  1.62751844946e-03 -1.05649057917e-03 -4.27784712863e-03  1.59570554786e-04  3.23973841767e-03  1.40622501015e-03  1.04330123363e-03 -1.94402256228e-03 -3.00635328547e-03 -9.21290861099e-04  7.74717120623e-04 -3.62791968043e-03  2.69860739326e-03  6.16303642093e-04  1.25552352096e-03 -3.27933335315e-03 -2.96487964168e-04  2.59758383218e-03  2.11637441030e-03  8.03144765949e-04 -1.70030145648e-03 -1.19730753522e-02  3.02054694683e-03 -2.37944571297e-03  3.14531285400e-03  3.56200536424e-03  2.30920443400e-03  5.49466477993e-03  1.02188955278e-03 -3.17299748488e-03 -3.89613190930e-04 -1.51772262016e-03  1.07082715494e-03  3.93111571566e-03  2.15454263032e-03  2.06334908597e-03 -3.33328247868e-03  2.93599755595e-03  3.80996253138e-03  2.41293317509e-03 -2.45593999279e-04  1.58241949416e-03 -1.60321371304e-03  5.21650837955e-03 -2.69234058157e-04  2.20325269054e-03  2.32188214052e-03 -8.66820334384e-04 -8.16813119822e-04  1.33500883329e-04 -1.33613535487e-03  6.74823561648e-04  1.34805349899e-04  4.08151810056e-03 -2.10009003327e-03  4.79900389013e-04  2.95695391273e-03 -4.37854586362e-04 -1.46176382275e-03 -5.13184570655e-05  2.70762918929e-03 -5.97882000385e-04  2.84563849201e-03 -1.08244472303e-03  4.17737000524e-03 -1.31817686188e-03 -2.22895226543e-04  7.74449913937e-03 -1.27474430171e-03 -8.05983729786e-03 -5.18088402713e-04 -3.31279007145e-05 -6.64483624136e-04  8.39600675843e-04 -9.09226487213e-04  6.32707146866e-04  3.35256174182e-03  7.95915567113e-04 -6.18867219355e-04  3.20746027663e-03  1.71975044412e-03 -1.08794102500e-03 -2.59882386774e-03 -1.62787716398e-03 -2.67556096067e-03 -1.14708132076e-03 -8.66484054469e-04 -1.48341323516e-03  3.52271020967e-03 -6.98679145607e-03 -5.80463299799e-04 -2.05824931090e-03  6.31200952208e-04  9.50132634699e-05 -1.65383631217e-03 -3.20349816674e-03  1.58821843642e-03  3.63805119221e-03 -3.64270855237e-03 -2.18544262690e-03 -2.76135204521e-03  4.81493348890e-03 -6.40069287419e-05  3.25366192873e-03 -3.90406380792e-03 -3.65922950967e-03  7.50312018314e-04  1.91196051832e-03  3.12410270517e-03 -4.90641380570e-04 -1.66199860744e-03 -5.28066472841e-04 -5.09416412112e-03 -3.11594705155e-03  8.40221637217e-04 -1.09628507543e-03  5.82855041116e-03  1.94163068276e-03 -1.93267449041e-03  9.58653960372e-04  4.39572659098e-03  2.29432804463e-03  1.12245666109e-03 -2.36581823076e-03 -3.66186160141e-05  5.63754469721e-04  1.23301313018e-03 -1.70164974595e-04 -1.68091049407e-03  2.68938424022e-04 -1.12262440500e-03  3.91669515998e-03  1.47774014477e-03 -4.57714576417e-03  2.89898564637e-04  9.73611342903e-04 -7.87301517394e-04 -6.17609400209e-03  3.20494412922e-03  1.63919292955e-04  4.02867823924e-04 -1.70861084219e-03 -1.74168584263e-03 -2.22687812630e-03  4.52295956316e-04  2.32029435924e-03 -5.18833686354e-03 -2.65958082726e-03 -6.27593018534e-04 -1.49092677503e-03 -1.48983136850e-03 -3.37002656482e-03 -4.19243681176e-03  1.54604893919e-03  4.25591253201e-03  3.89888509722e-03 -5.06291364921e-03 -6.04857218879e-04  1.58931399883e-03 -2.83163261698e-03 -1.32011375149e-03 -2.25511041371e-03  1.02334055364e-03  1.92101435445e-03 -1.23534285287e-03  2.92336854180e-03 -1.64971974855e-03 -6.56319043925e-04  6.64214108384e-04 -1.32522313988e-03  8.39716357023e-04  2.53434745039e-03  1.93438897661e-03  6.42777982383e-04 -4.53490169646e-04
 7.27453366717e-03 -5.87655474118e-04 -4.57536348720e-03 -1.01233302796e-03 -3.11616569719e-04 -9.14330475644e-03  2.03051396886e-04 -3.45542873992e-05  2.76857029465e-04  1.99775269992e-03  1.70193708411e-03  2.28842099759e-03 -8.18264833774e-04 -6.85224738226e-04 -1.96260823212e-03  8.60157747323e-03  8.99754800091e-03 -5.81119161133e-03  1.34379457464e-01 -7.19599469474e-03 -1.84702393672e-02 -1.07671058701e-02  5.21036179077e-03 -2.82309427202e-03 -1.08414896535e-02 -6.61925920193e-03 -7.82253276090e-04 -6.95916932854e-03 -2.35528362805e-03 -1.21284005065e-03 -1.38063424994e-03  1.38312141614e-03  7.55971779994e-03 -3.57887852298e-03 -9.52891194636e-03  2.23906066817e-03 -3.37740943325e-03 -5.67711625015e-04 -4.06997047980e-03 -2.43867713587e-04  5.68020277155e-04  8.61120570855e-04  5.88472203205e-03 -1.83405554568e-03  9.34558039203e-03  3.08117451193e-04 -1.73882170146e-03 -2.22285974140e-03  8.50094018016e-03  2.69392856153e-03  2.32395809487e-04  6.96962844146e-03 -5.28880954702e-03 -7.43414716907e-03  4.95065909308e-03 -3.04448361271e-03  3.55626351155e-03 -7.53717979432e-04 -6.30540301698e-03  2.57926678374e-03 -8.20387913100e-03 -3.90325850058e-03  1.37453485446e-04  5.30236189390e-03  1.58894388318e-03  1.97370779014e-03 -1.18376556142e-03  6.71033400152e-03  7.00040188657e-03  2.88928507535e-03 -8.62303228032e-04  2.79462232424e-03  1.06556754141e-03 -6.43980963982e-03  1.60034968534e-03 -1.35650809746e-03  1.85771905583e-03  3.36559187389e-03  2.15732494744e-03  9.50597247307e-03  5.00156880200e-03 -1.72998194317e-03 -8.65924853799e-03  2.02515194622e-03 -2.74336061356e-03  4.82391993384e-03 -9.84674608537e-05 -1.04433309043e-04  1.43897282709e-04  4.71021089867e-03 -3.54256350049e-03 -6.61188424524e-03 -1.10191819282e-03 -9.52051146647e-03  7.80349264392e-03  2.71579924926e-03 -2.62587205438e-03 -9.26924976974e-03 -1.70115646653e-03  4.60901973634e-03  4.26382675416e-03 -8.76323052447e-03  4.92267648646e-03  1.03611747411e-03  3.60967452261e-03  2.20409627158e-03 -1.05136654048e-03 -1.83345905274e-03 -6.78493057213e-03  1.72880138077e-03  6.12945967586e-03  2.48337703892e-03  3.24625370553e-06 -3.72346289699e-04  1.44064136269e-03  8.70177044337e-04 -9.44711911020e-04 -4.01597217628e-03 -1.91082861017e-03  2.63124626300e-03 -3.42903812537e-03 -1.92009060298e-03 -6.66487058073e-03  3.49602517580e-03  8.09621035192e-03  2.74116985031e-03  5.71706938159e-03 -1.02174105903e-03 -1.45526744631e-03  4.54963968961e-04 -5.61954891668e-04  2.38382999152e-03  1.21966094789e-03 -2.86320285397e-03 -2.83419850963e-03 -3.23816011449e-03 -1.49246354748e-03 -1.55347007543e-03 -6.46590738912e-03  3.12781888954e-04  7.42401518402e-03  5.72936944569e-04 -3.40051173182e-04  1.87827306895e-03 -4.40371995146e-04  2.03328906153e-03  8.54677087496e-03 -4.06169280836e-04 -3.21730100052e-03  3.32984813376e-03 -7.98500787994e-04  9.50283610734e-04 -2.20703840184e-03  4.59592796683e-03  1.59864129940e-03 -1.18812647580e-03 -6.02315782286e-03 -4.62224495548e-03  1.97245337639e-04 -6.75456983788e-04  5.66010220170e-03  5.00566204402e-03 -9.67588592979e-04  4.48667841939e-03  8.42933670508e-03 -5.28642654163e-03  4.11966058779e-04  3.35492148639e-03  8.96899047155e-03  2.79066102006e-03  2.02823621701e-04 -1.77573131999e-03  2.07140252398e-04 -4.14033896926e-03 -4.30647286264e-03  3.79993893113e-04  4.16959870893e-03 -3.46686979245e-03  1.29790018392e-03 -2.06814312495e-03  4.45645972161e-03 -7.16008738550e-04  4.74619788168e-03 -2.84657651538e-03  5.43979014986e-03 -4.68480608247e-03  2.49355583214e-04 -4.29878834125e-03 -5.44153311617e-03  5.74983144032e-04  4.36164319633e-03 -2.67826567652e-03  1.56771480493e-03 -8.45139616518e-04  2.78198228273e-03 -3.12694738188e-03  5.74594907360e-03 -2.57705565446e-03 -2.20865549576e-03  2.34669934124e-03  6.81216324214e-03 -5.77899837258e-04 -3.61206587557e-03  2.46221968016e-03  2.33444423496e-03  1.45431453431e-03 -3.84014427007e-03  2.85845049932e-03 -6.31121834902e-03 -4.67692629326e-03  7.38149936227e-04  6.98954400579e-03  9.04154758378e-04  9.60476714184e-03 -4.73087088195e-03  3.74988185682e-03 -1.53968946701e-03 -8.21875557609e-03 -1.23917381638e-04 -4.66891798737e-03 -3.72815826040e-03 -3.20133224963e-03 -5.80054475592e-03  2.99779936661e-03 -3.43635760779e-03  3.38674864048e-03 -3.54260061027e-03 -2.38148215868e-03 -9.46030666332e-03 -3.67621122072e-03 -3.41628602483e-03  5.73593608520e-03  2.35903348464e-04  7.74064458743e-04 -4.62287808570e-03  7.37685767037e-03 -5.36184223778e-04  1.04259070801e-03 -6.36691253507e-03  5.55463714891e-03  1.01829629709e-02 -5.09204461126e-03 -6.16872034595e-03  1.09777740402e-03 -1.79975625315e-03 -1.05822438713e-02 -1.52714608054e-03 -1.66897691218e-03  1.84429614185e-03  3.06261537683e-03  3.99752460640e-03  6.33573766000e-04 -1.20153931900e-03  6.31690733667e-04  2.27821490401e-03  2.62069262281e-03 -3.71442335076e-03  2.74419185705e-03  4.94838941684e-03 -5.51527246626e-03 -3.46559923079e-03  2.11194784113e-03 -2.32981312669e-03 -8.02744432045e-03  7.73996122507e-05 -3.41011162568e-03  1.11037161947e-03 -5.17875929594e-04  2.00705302826e-03 -9.49577201381e-04  8.36514541078e-03 -7.50783713869e-03 -9.20275325093e-04  2.41780406081e-03  3.33854539534e-04  3.95115575535e-03 -2.18104045569e-04  1.25522667878e-03  2.33506624631e-03 -3.97132895852e-03  6.56890887705e-03  2.97243244934e-03  8.91193948673e-04  3.27237836052e-05 -3.83742031274e-03 -4.87116352232e-03 -1.44837471425e-03  3.64789215489e-03 -2.44570078805e-03 -1.69283244379e-04 -1.50015078248e-03  7.33451641306e-03  4.66198794881e-03  1.55852742492e-03  1.33559427514e-03  2.63800141139e-03  6.47798723167e-03 -3.62945027733e-04  5.21431599704e-04 -7.31455036522e-04 -7.48277200561e-04  1.22254763210e-03 -1.84875328219e-03 -2.16434666446e-03  3.89964880371e-03 -2.62446819952e-03  1.46127939503e-03  1.08717639600e-05  1.64205970817e-03  1.74616232286e-03 -6.20299467067e-03  5.21101286136e-04  5.43981090287e-03  3.86647796413e-03  6.08037801548e-03  6.53780388313e-04  1.16106598785e-03 -2.99609687695e-03  5.27757368539e-04 -2.26452457929e-03  3.13089411773e-03  3.43201443421e-03 -6.94960594046e-03 -1.95259581408e-03 -9.03989856323e-03 -4.57519572965e-03 -1.55362485670e-03  4.34903291567e-03  3.06186027772e-03 -3.93972225916e-03  4.02250819221e-04 -2.30785557403e-03  1.35598360934e-03 -6.00975691324e-03  2.56302764811e-03 -5.95136600325e-04  2.34108242860e-03 -2.33636679311e-03  6.31775009371e-03  7.54602013630e-04  1.04275088561e-03 -2.67008352314e-03 -9.00066888150e-04  3.01483300268e-03  2.41995438757e-03 -4.56496036441e-03  8.82510027890e-05 -1.08220274431e-03  3.21767524926e-03 -1.68393123376e-03  4.57125227569e-03  5.47898317516e-03  7.61520783395e-04 -2.92480991302e-03  7.59356438395e-03  4.30860717198e-03  2.02094641219e-03  1.78271285340e-03 -1.74998278852e-03  1.37612890909e-03  1.46403117187e-03  3.31149436873e-03  1.17092582902e-03 -2.90780639329e-03 -3.87349904605e-03  1.58337291521e-03 -5.38287887047e-03  3.17945081883e-04 -3.48337336325e-04 -8.66908839595e-04  2.92884062040e-03  9.10554416301e-03  4.46966115494e-04 -5.23647749251e-03  1.21085789964e-03  2.93838393386e-03 -2.75761903654e-03  9.08567571479e-04 -1.67943752126e-03 -1.49397734438e-03 -6.35467507112e-03 -3.00934985942e-03 -1.24189979795e-03  4.44338512032e-03 -2.90530736428e-03  2.90604218801e-03  5.05796923125e-03 -5.37664325874e-03  4.04985563702e-03 -6.47085224632e-04 -5.17316234481e-04  2.02306378624e-03 -3.42508380449e-03 -4.03318490310e-03 -2.41642456447e-03  1.99806923413e-03 -1.03487839397e-04 -1.88523620391e-03 -5.49797369995e-03 -4.68255129440e-05  6.88247866194e-04 -3.45622101056e-03  1.23603098517e-03  1.69380702631e-03  5.98415590991e-03  2.53879828192e-04  1.84283775336e-03 -5.59541034160e-03 -4.52003057341e-03  8.49053165659e-04 -8.26766429322e-04 -1.92070912146e-05  2.71502488477e-03  3.29695629253e-03 -3.36288257891e-03 -1.46051534113e-03 -1.35575694199e-02 -2.95167174435e-03 -6.73949526971e-03 -1.20478010624e-04 -3.39673541395e-03  2.16036540838e-03 -2.47316939631e-04 -1.86439332685e-03  5.22671547620e-03 -4.55765595438e-03  3.45916076749e-03  1.96009796086e-03  1.71212376753e-03  1.78030158045e-03  1.97079160853e-03 -2.02419486811e-03  4.70164953084e-03 -6.07596089291e-03  2.09929011962e-04  4.69727280056e-03 -1.99226147850e-03 -3.61714332511e-03 -2.00096536563e-03 -2.50581501636e-03  5.04828824234e-03  3.96622299255e-04 -1.87942968557e-03  5.11227034651e-03  1.67308483474e-04 -1.94378154853e-03 -3.30383713590e-03  2.19103579462e-03 -2.14852268405e-03 -1.51774863130e-03  1.03827204471e-03  6.77120923255e-03 -2.26413438404e-03 -8.89389393058e-04  3.38605857717e-03  1.17405667355e-03 -8.46338086015e-04  8.79310971704e-04 -2.56594139275e-04  5.84889792261e-03  3.40632843020e-03  1.78632978968e-05 -3.44817077469e-03 -3.77607073881e-03 -1.88321843879e-03  2.20925842329e-03  4.90251562446e-03 -1.10072943856e-03  7.57081355647e-04 -7.72920372706e-04 -3.85505281278e-03  4.44166635876e-03 -2.05872981787e-03 -3.56268812595e-03 -1.09951818886e-02  7.23394351029e-04 -3.16547877910e-03  3.04403729042e-03  3.29620052621e-03  1.14934203603e-03  3.49453563607e-03 -3.99966731253e-03 -4.62517850250e-03  3.38578462844e-03 -7.96870902383e-03  2.87826882823e-03  7.58094207549e-03 -1.52208068841e-03  7.56365185385e-03  2.37223942719e-03  4.15619134495e-03  2.78893455851e-03 -1.39278445106e-03 -6.38717454114e-03  1.30353004826e-03 -4.08598903410e-03 -2.36606900314e-05  1.25734004774e-04 -8.94974000556e-04 -4.75744388919e-04 -3.91236962999e-03 -1.21308050541e-03 -3.42781752745e-04  3.65494891780e-03  4.73620985257e-03 -3.11441716808e-03 -2.95142751274e-03  8.14896030022e-03  5.40671687252e-03 -3.56082195775e-04  2.70489266606e-03  1.33569420010e-03
 3.00048331539e-03  2.15781735274e-03 -5.35957608380e-04 -5.37774368103e-03  6.53867888342e-03  7.92234885989e-04  1.50797096700e-03 -3.68113577276e-03  6.13887995598e-03 -1.50044988788e-03  7.25670564510e-03 -4.83545057458e-04 -8.25603145441e-03  5.30870844972e-03  2.73701895625e-04  1.63330999613e-03  1.02351341448e-02  2.13515862013e-03 -7.19599469474e-03  1.50254238357e-01  7.27483368270e-03 -1.39988285297e-02  2.71750122010e-03  5.34272104798e-03  1.34258500971e-03  5.09002098919e-03 -9.06238055686e-04  2.07919014484e-03 -4.55268093403e-03 -8.27088329898e-04 -9.72756314959e-03 -5.03765998756e-03  5.00600928674e-03  6.42145455346e-03 -8.10673582337e-04 -3.47867281216e-05 -2.72211919764e-03  2.08327563032e-03 -6.05850473307e-04 -1.07112203890e-03 -4.26928812286e-03 -4.07620145642e-04  2.30513421067e-03 -6.71411325018e-03 -1.00334243725e-02  4.64390853028e-04  6.52019433466e-03  1.01916601499e-04  7.41991325877e-04 -5.88252858882e-03 -2.94920728603e-03 -7.33661791158e-03  1.08831794746e-03 -1.20005601046e-03  1.71672865412e-03 -5.74185517700e-03  2.45023482435e-04 -3.47077219262e-03  7.79496486093e-03  2.87877445825e-03  2.70923839497e-03  6.05562542046e-03 -4.65636867233e-04  1.00724499826e-03  1.56083569784e-03 -1.53964728176e-03 -2.65933146144e-03  8.41218847636e-03  8.39902802436e-03 -4.54603530625e-03 -2.12226379693e-04  7.25878454592e-03 -9.36861396753e-03  2.68811816825e-03  1.97682267886e-03 -1.72674027670e-03 -1.70454134267e-03  1.27316081795e-02  6.22953924811e-03 -3.35711900965e-03  4.52074860141e-04 -6.51025276649e-03 -1.04931566858e-03  4.97654695596e-03 -2.36391679729e-03 -2.68204184147e-03  1.17120437622e-02 -1.06952248724e-03  3.73071717450e-03 -5.56823374006e-03  3.40275706986e-03 -7.63775196047e-03 -2.17535628935e-03 -5.26283396801e-04 -1.09644621562e-03  3.82868196531e-03 -1.63679538304e-03  6.69662544640e-03 -1.02195708535e-02  3.59455759267e-03 -4.12745586245e-03  2.23976138783e-03 -4.70965563566e-03  2.18756053407e-03 -6.22223759843e-04 -3.03503930710e-03  3.23777521010e-03 -1.17509985061e-03  3.89810517308e-03  4.44425340703e-03 -2.30707966446e-03 -6.12551295103e-03  1.70211138253e-03  7.29247165258e-03 -9.47575709110e-04  5.13232196501e-03  2.58858391114e-03 -6.78621847396e-03  5.28000952846e-03  9.03384422624e-03 -7.50987204209e-03  6.64524229855e-03  1.20240686442e-03  1.13377710461e-04 -2.37286896653e-03  5.89667241059e-03  7.38121613117e-03  1.17919963095e-03  4.00710143949e-03  8.06228687356e-04 -2.26894826593e-04 -6.59373258624e-03 -1.39419438763e-03  1.11049165253e-02 -1.26827808930e-03  4.52982915936e-03  2.48589322116e-03 -1.59410527483e-03  6.31682652842e-03  5.53207226308e-03 -2.14612616387e-03 -1.63359482444e-03  1.10270602951e-03 -3.73263151150e-03 -2.98377571143e-04 -4.27139518864e-03 -7.37494939775e-03 -5.51924848761e-03  3.23303038401e-03 -3.90728378193e-03 -2.84646996255e-03 -1.27714450330e-03  6.77221198030e-03  1.91687713682e-03  1.11150826126e-03 -4.49380208135e-03  2.55158256877e-03  1.03398297015e-03 -2.04072112979e-03 -4.64758671727e-03 -1.20446253716e-02  5.65195480736e-03 -3.61904471313e-03 -7.24739609029e-03  2.31776100155e-03 -1.87274770196e-03 -3.87489648365e-03  8.32399247241e-03  1.26854948507e-03 -8.16102508901e-04  1.27950379378e-03  3.14327293204e-03  1.12477557622e-02 -1.40034186166e-03 -1.21438963701e-02  3.21242295152e-04  4.64888166524e-03  6.95549404309e-03  9.65254332470e-04  3.98064917684e-03 -5.46989531342e-03 -2.86245444921e-03 -4.32534351429e-03  4.19250137422e-03 -7.33073559745e-04  4.19713740983e-03 -2.72804229441e-03 -1.65406109152e-03  1.22370717284e-03 -8.92027202322e-03  4.43539888354e-04 -2.05802675468e-03  2.53960249569e-03  3.99096602702e-04  4.41086443891e-03 -4.22863644645e-03 -5.47544766905e-03 -6.00419019759e-03  1.13754160178e-04 -3.32988091229e-03 -1.28164854830e-03 -2.95482955085e-03 -1.08625507109e-03 -1.97113529653e-03  4.12586447459e-03 -1.61564276711e-03  5.84797772278e-03 -8.81870675700e-04  4.85781327845e-03  1.09287595146e-03 -2.22086724264e-03 -4.70274245437e-04 -3.00335261551e-04 -7.67906843264e-03 -4.67385243510e-03  1.78140678945e-03 -2.98788674409e-04 -1.61874849965e-03  3.22959070299e-03 -3.58901247144e-03  2.38502655799e-04 -4.53516209251e-03 -3.45685904831e-03  3.16060110922e-03 -8.74878905166e-04 -2.06693320934e-03  5.18762321602e-04  1.44739009309e-03  5.50607047632e-04 -2.44012889020e-03  8.57530283272e-03  2.31402526824e-03 -9.78201270272e-04  5.16453070653e-03  2.14631913700e-03  2.06024507235e-04  1.70824482347e-03  5.41755619493e-03  9.58147599494e-03 -4.49322758824e-03  1.06417069887e-03 -1.74821188415e-03 -5.46745397846e-03 -4.14982076576e-03 -7.47632568761e-05 -5.81651775758e-03  9.54218059850e-03 -5.16580378443e-03 -3.04867552181e-03  3.42689271580e-03 -4.09875021437e-03 -4.93818930858e-03  1.28297137041e-04  3.82693068016e-03 -2.98360753989e-03 -8.49587924569e-04 -3.61836508498e-03  7.04094440256e-03  6.68790811814e-04  1.64501347362e-03  2.32999417555e-03  2.47395511453e-03  4.77252381355e-04  6.49086402933e-03  4.07898978947e-03 -6.19705096347e-04  9.38254452240e-04 -2.90679810804e-03  2.93489600698e-03  6.31611026078e-03 -3.06278443483e-04 -1.39751706635e-03 -5.42773867495e-03 -5.58990786475e-03 -3.95403159100e-03 -1.65971192214e-04  2.89144914838e-04  2.46762203105e-03 -2.01191726489e-03  5.47493299915e-03  2.62406159694e-05 -1.07047676791e-02 -5.66628956390e-03 -4.04048264282e-03  5.17497960438e-03 -5.28277242854e-03  2.07366044470e-03  1.86160003716e-03  3.74686967366e-03 -3.22007868741e-03  4.73323468279e-04  3.89805700533e-03 -6.13532540638e-04  4.28922491984e-03 -6.56484421275e-03 -3.31171376170e-03  2.66235732181e-03  1.34316586549e-03  3.31047230235e-03  4.44084305019e-03 -9.60208197195e-04  3.26213293172e-03 -2.18313505192e-03 -6.98996683365e-04  1.05043013630e-03  9.90536562274e-04  3.56393456893e-04  3.63303336883e-03  2.62098494350e-03  3.14905682697e-03 -8.96039798971e-04 -3.66350799572e-03  7.03237153384e-03  2.80245925449e-03 -2.45045891243e-03 -3.52123766787e-03 -2.09170660147e-03  3.69664450056e-03  6.84049696948e-03  1.98561723970e-03 -7.59829378971e-03 -3.96836927180e-03  5.78244162792e-03 -8.27279866525e-04 -4.41869942544e-04  2.71144334552e-03  3.11193602043e-03 -3.11168532863e-04 -4.42889395112e-04 -6.33586947962e-03  5.99640285361e-03  2.08073583423e-03 -1.07296218219e-03  1.50314508050e-03 -6.60454003618e-05  1.53215396968e-04 -3.64135171722e-03  1.81025030653e-03 -2.54772393070e-03 -6.23389616246e-03  3.33139109763e-03  2.56031435241e-03  2.50068259187e-03  1.74152576435e-03  5.84978429806e-03  3.82432309826e-03  1.90045996878e-04 -4.72942340340e-05 -1.90200108258e-03 -1.04048755234e-02  2.26825119392e-03  2.82082284538e-03 -3.19016774824e-04 -1.71140926471e-03 -5.24046858921e-03 -5.73348774312e-03  6.29902846123e-03  1.13652507897e-03 -8.24142710705e-04 -5.84658493114e-03  4.75764742220e-04  4.24822326197e-03  3.34891059025e-03 -2.53133692356e-03 -2.59549161181e-04  1.59166872680e-03  3.00489587553e-03 -7.10842547382e-04 -2.87448157175e-03  1.29434505562e-04 -1.65748713228e-03 -6.63403278009e-03 -4.03127247389e-03 -4.46504603640e-03 -6.47583450486e-03  5.51724730639e-03  3.12161045914e-03 -2.05932552337e-03 -1.94828639132e-03  9.49157206408e-06  1.68648994287e-03  1.22317943505e-03 -1.93739833109e-03  3.30154479439e-03  2.24273134058e-03  1.73047773981e-03  5.04639162511e-03 -4.63043488919e-03 -6.77133395919e-03 -8.11460705175e-03  4.81228194976e-03 -2.04280266429e-03  6.01529815017e-03 -9.66440176073e-04  1.03960977545e-03  2.81929987779e-03 -5.18374518327e-04 -4.36428009458e-04  4.77421620180e-03 -1.71833506951e-03 -1.01887133164e-03 -2.98108354581e-03  2.81794978754e-03 -1.49214185045e-03  1.49370686130e-03 -1.42508228288e-03 -1.63947270505e-03  3.27369358675e-03  1.16969398634e-02 -4.92014331055e-03  2.70413402709e-03  9.58825650590e-04 -9.75334769297e-04 -3.52093300515e-04  5.21227810641e-03  1.58293790628e-03 -2.55114869459e-03 -9.08075176631e-03  2.39582164725e-04 -3.41155673486e-03  2.92006042861e-03  4.54710748310e-03 -7.84162441443e-04 -5.58234055724e-04 -4.24235514726e-04  3.65401929280e-03 -9.12336022450e-03  9.23117992083e-04  3.54665026795e-03 -1.60817263211e-03  5.76602531294e-03  1.84127178228e-04  1.68664551299e-03  5.72977170222e-03 -2.23203121078e-04  1.66947551999e-03 -3.23609848051e-03  5.73591462148e-04  6.74390183674e-04  7.93670540653e-03  4.59790489829e-04  6.75014313044e-04  5.97435051095e-03 -2.16254682904e-03 -2.09027978009e-03  1.56188448446e-03 -3.15228253899e-04  5.84399920322e-03  4.06962844107e-03 -2.84509563177e-03 -1.49873799812e-03 -2.20964324757e-03  2.91982854163e-03  3.80513928888e-03  1.74941542845e-03  1.18538217223e-03  1.15010728595e-03  3.50104700624e-03  6.61937377563e-03  7.83579081821e-03  2.92381633966e-03 -3.24291235954e-03  3.42896471141e-03 -1.64401806915e-03  3.66433556518e-03 -3.49750410112e-03 -5.62717959849e-03  5.21844225821e-03  1.47115206574e-03  1.12191225674e-04 -5.77834315102e-03 -2.48340295531e-03  8.24280342572e-04 -1.94166771685e-03 -7.36036298818e-03  4.02761072494e-04 -1.33791901741e-04  1.47237323227e-03 -3.18572993463e-04 -2.99674176976e-03 -4.65392308078e-03  4.41515222060e-03  1.33532192145e-04 -4.46166139890e-03  2.21095777590e-03  1.23668782982e-03 -1.03175348397e-03  4.39358964939e-03 -2.95036683124e-03 -1.98488733248e-03  3.21712051141e-03 -2.79148405025e-03  2.00539451801e-03 -6.75480563624e-04  2.24928047962e-03 -4.91121262845e-03  1.63967352344e-03  3.10600598632e-03 -1.97649120026e-03  3.47549507146e-03 -3.12433022409e-03 -8.90978989689e-04 -6.00536814346e-03  5.48159519757e-05 -1.15825665456e-03  1.28069310004e-04  3.75694380391e-03 -3.98463057332e-03  8.26230397827e-03  1.46590513263e-03  8.58383778644e-03  1.25137886722e-03
-8.95575053791e-04  1.73783311781e-03  1.55744637068e-03 -2.97524877323e-03  4.31567915160e-03  3.03029887769e-03  1.47951252626e-03  4.27691876352e-03  3.38622030577e-03  9.28646306320e-03 -8.37628158601e-03  4.72417428653e-03 -4.82419167037e-04  1.22038805779e-03 -2.58562370015e-03 -3.66967956021e-03 -3.02592815588e-03 -1.05490157331e-02 -1.84702393672e-02  7.27483368270e-03  1.10589574727e-01 -6.47240457104e-04 -9.02057403129e-03  1.24976432495e-02  7.37243453359e-03  1.84526022454e-03 -3.07126459689e-03 -2.95014491565e-04  1.67258573419e-03  7.65339080691e-04 -5.78723365059e-03 -3.34451938883e-03  5.59313221799e-03 -5.20072184080e-03  1.82767167907e-03  3.00323422782e-03  2.11040301905e-03  4.42949631243e-03 -2.50493373060e-03  2.40559893925e-03 -9.89687113692e-06 -6.20973798077e-04 -3.28523756156e-03  1.25629102304e-03 -3.64156813218e-03  6.12413261911e-04 -1.99855880071e-04 -8.17174766055e-04 -3.48349605498e-03 -3.50037811724e-03  3.04312755250e-03 -6.22568459335e-03 -6.34776017209e-04  5.30557408684e-05 -4.36902268827e-03  7.63783272316e-04 -3.39469816293e-03 -3.69693239692e-03  3.36763541426e-03  4.85926953270e-05  4.95779997844e-04  2.87008801322e-03  1.63281124158e-03  1.54759441742e-03  2.32374531444e-03 -5.32581454649e-03  7.56409407262e-03 -3.72730912145e-04 -3.40187179468e-03 -3.36449187330e-03  5.54785942653e-03 -3.85632608182e-03 -1.35020721372e-03  2.10425875510e-03 -3.46414291724e-03 -5.27429978620e-04 -1.61196463250e-03  4.33323163643e-04  1.39732656999e-03 -2.76446695333e-03  1.46474798361e-03  1.21817953618e-03  1.04302564496e-03  3.68521653128e-04  1.71841480978e-03 -1.11818411623e-03  9.78131167258e-05  3.57187655260e-03 -2.99029452298e-03  6.03494319488e-03  1.20295335694e-03  2.67640100326e-03  5.56682900976e-04  1.87045519896e-03  3.04145567065e-03 -1.99543342103e-03  2.92115328316e-03  5.29809289454e-03  4.62564800408e-04  4.16645561477e-03  7.15294332376e-04  1.33268119567e-03  3.75491986792e-03  2.67710177319e-03 -3.90548660625e-03  7.78461720854e-04  4.13225960785e-03 -1.95286917136e-03  1.27055593302e-03 -8.71605390183e-04 -1.23786443382e-03  3.63238591471e-03  4.80416885467e-04 -2.91378201744e-03  2.31312297589e-03 -2.74869842015e-03 -7.91194006910e-04  7.69714910214e-03  1.39138377883e-03 -1.80162141827e-03  2.03224095543e-03 -3.39892455002e-03  1.41679348867e-03  2.62169390677e-03  9.90659706213e-05 -1.81687790972e-03  3.89731462461e-03  2.08888815291e-03  5.44901376176e-04 -1.53578377954e-03  9.84585152353e-04 -3.90362954131e-03 -3.81049377207e-03  5.11595916614e-03  2.82606146216e-03  1.97710893363e-06 -3.11414803183e-04 -2.85733979551e-03  7.32591219119e-03 -8.31376574459e-04 -3.51159992000e-03  1.44404481851e-03  2.98340288390e-03  5.58330048736e-03 -2.99929593159e-03 -4.93873768160e-04  1.17139631747e-03  9.62064478615e-05  2.45459930916e-03 -2.72745149615e-03  7.85160419088e-04 -3.01016016562e-03  9.92902669625e-04 -3.60783855357e-03 -1.79984686296e-03  3.04882947811e-05 -5.03014674855e-04 -2.33626949162e-03 -6.45061940333e-03 -9.65676481914e-04  3.35402245858e-03 -4.21547484658e-03  2.56228690770e-03 -2.84359750425e-03  7.59293729873e-04  5.28896427622e-03  1.39377477448e-03 -4.19185340321e-03 -6.34408094650e-03  4.48647522473e-04 -1.19831175964e-03 -3.06146089701e-03 -8.22349070996e-04 -5.86607795921e-03  3.09068388520e-03 -7.13659372281e-03  3.60347988651e-03  6.93700451205e-04  2.60369628721e-03  3.14299239740e-03 -1.74014210533e-03  9.30892337542e-04 -8.79519470418e-04  1.12269197734e-03 -5.09926303472e-03  3.82162306707e-04  1.75966420619e-03  3.34274537036e-03  8.33149376417e-03 -8.35421183271e-05 -1.24928889424e-03  9.73905553894e-04 -4.01470612084e-03 -1.55280027022e-04 -4.80294617866e-03  1.53538190920e-03  6.78325363030e-04  3.05067069145e-03  2.34393516780e-03 -2.98089254011e-03  5.34013694708e-04  3.05329690364e-03  2.98875385353e-05 -2.74772228919e-04 -6.68220425017e-04 -2.28365959767e-03  3.79253314888e-03  5.32053395912e-03 -1.75238278316e-03  1.05213954802e-03 -6.35497219374e-03 -1.55949531203e-03 -1.81838422703e-03 -1.15969225592e-04 -2.33567381314e-04 -3.82199967749e-03 -4.06769837790e-03  3.12465834904e-03  2.47132591983e-03  3.40938829641e-03  2.65749330939e-03  4.09969348321e-03  5.99921456957e-03  1.13382568253e-04  1.83092735380e-03  2.04691866580e-04  4.93118031543e-04 -3.98698832732e-03  9.15937130755e-05 -2.20624647866e-03  9.57301280394e-04 -2.65315620274e-04 -1.42204807092e-03  3.94997915942e-03  4.03196458335e-03 -4.78648370058e-03 -2.12663115223e-03  1.48612300694e-03 -3.36095392905e-03  2.76252273985e-03 -1.38561981921e-03 -3.16385744719e-03 -9.08577118886e-04  2.02233351086e-03  1.19751084804e-03 -1.06230049867e-03 -2.00048379165e-03 -2.46539260452e-03 -2.00130253415e-03  2.23677177481e-03 -1.72276835994e-03 -3.45222636988e-03 -6.13376642178e-03 -3.90005341872e-03 -2.59065293642e-03 -1.33247212821e-03  4.40271116492e-04  9.80122110375e-05 -7.32549673590e-03 -1.54635067541e-04  2.04279686336e-03  7.02201689401e-04 -2.88936751235e-03  8.25163331808e-04  5.46956948318e-03  3.59584267175e-03 -2.77947437148e-03  7.97906175470e-04 -1.86959201124e-03 -2.43146144666e-04 -1.98761885605e-03  2.85439921866e-03 -4.05971483304e-04 -2.09590781317e-03 -9.77464486982e-04 -4.57101062157e-03 -1.01143381427e-03  3.19014946484e-03  1.70493051253e-03  6.96219385701e-03 -1.09931192825e-03 -3.66168219966e-03 -9.54906729009e-04 -1.22895003638e-03  1.79943625473e-03 -5.40516875872e-04 -2.13029228497e-03  1.31603572857e-03  1.79956652943e-03 -1.16717817689e-03 -2.07415976977e-04 -1.07723889119e-04  5.93451394271e-04  8.20484168063e-04 -1.24236319342e-04 -3.58240125211e-03  1.70255508422e-03  1.98511818464e-03 -2.16482649818e-03 -3.96368319955e-03  7.50843517056e-03 -6.42637260898e-03 -5.61371412977e-03  5.43234388889e-03  7.01945451312e-05  3.73530803587e-04 -2.15168945655e-03 -2.74275975769e-03 -1.80349566003e-04 -5.19331177865e-03  2.18669253324e-03 -1.62250006582e-03 -5.26978591666e-03 -3.14353215625e-03 -4.55424572526e-03  2.94200105015e-03 -5.18161664460e-04  8.81605507746e-04  2.91290890586e-03  2.42154463492e-03  1.05613764431e-03 -4.99261394328e-03  1.97069953754e-03  1.27077193543e-03  9.54137825979e-04  5.73738053797e-03 -9.71116652535e-04 -3.29234453867e-03  2.36615808245e-03  2.55355075343e-03  6.16989944275e-04  1.14392433622e-03 -1.09841959491e-03 -1.01568190336e-03  1.95629145192e-03  3.76174715248e-04  1.92390799600e-03  5.14646122942e-03  3.97507210236e-03  4.97349005046e-04  1.48415549906e-03  1.60065195260e-03  2.18488983975e-04 -2.50172068783e-03 -1.29100829226e-03  3.87127352510e-05 -2.54402172921e-03  2.41342328221e-04  5.06659896559e-03  5.67468031798e-04 -2.23591387418e-03 -5.52809846015e-03  2.01262533599e-03  4.78779216299e-03 -3.38100820837e-03 -2.72675532384e-03 -3.52517833149e-03  2.12098178809e-03  2.35722443865e-03 -2.57936638256e-03  8.78730925118e-04 -6.94378684653e-04 -4.47703823375e-03 -8.22995019057e-04 -4.26560119026e-03  1.33382282975e-03  4.27948182023e-05  1.33064801665e-03  1.29432862902e-03  8.68472215502e-04 -4.80536552171e-03 -5.25859978510e-03  1.34864001713e-04  5.80485439036e-03 -5.41049016464e-03  4.58077390760e-03  2.90757115565e-03  3.00535048810e-03 -7.34611269329e-04 -1.56393197107e-03 -1.40626963696e-03 -3.03256164709e-03  1.33947871895e-03 -2.47509101684e-03  4.26878101974e-04 -2.61962405622e-03 -2.73225205766e-03  1.22370387795e-03 -1.51206308512e-03  1.63796275959e-03 -2.38591819838e-03 -9.56972219509e-05  1.71760897342e-03 -9.78477633842e-04  3.73958119052e-03 -2.31447290752e-03  2.13665198119e-04 -1.80204446094e-03  1.43459363128e-03 -8.97454787691e-05 -5.87527763412e-03  2.41476942103e-03 -3.67771613687e-03  1.94556450571e-03 -8.42827360653e-03 -3.96318959556e-03 -1.64894918833e-03  5.84170771554e-04 -3.79329018609e-03 -1.09070565124e-03 -2.05521122302e-03  5.20820122665e-03  5.90008565080e-03  3.28761527269e-03 -5.03335412841e-03  2.69758046896e-03  5.32061217950e-03  3.83835645996e-04 -3.26306357367e-03 -8.46407793744e-04 -5.00147854085e-04  3.55218933620e-03 -4.71886505879e-04  1.57514193929e-03 -2.12827661745e-04 -9.49347420553e-04 -5.97124280744e-03  7.53059320420e-04  3.22230978135e-03  9.33261239176e-04 -5.46387368987e-03 -3.90640479759e-03  1.77940790613e-03 -3.02301843616e-03  1.90542895645e-03 -3.24036701841e-03  2.84725733373e-03 -6.39658923087e-03 -3.34687178654e-03  6.80695526388e-04 -7.73787204446e-03  5.09655042337e-04  5.26758836324e-03 -2.77229736680e-03  5.58534838155e-03  4.60010405876e-03  4.32813004388e-04  2.12336538133e-03  7.09229899184e-05  7.24545301533e-03  2.58664000319e-03  1.15868351005e-04 -3.96696029124e-03  5.52385969743e-04  4.64130781375e-03  3.46017059879e-03 -1.71915072011e-03  4.44088655351e-03 -1.34050279549e-03 -3.92332492481e-04 -3.35093962187e-04 -6.19811245120e-05  5.16475105898e-03  1.76676757309e-03 -5.13759787754e-04 -1.46446364880e-03 -3.19077423584e-04  9.67115086303e-05 -1.74672631994e-05 -2.49195786273e-04 -3.99163047404e-03  3.01819861793e-03  4.86972197224e-04 -1.50610119404e-03  7.75811206311e-03 -5.43028688091e-03  2.27358990993e-03 -5.60839206763e-03 -1.12576939557e-02 -5.66108698345e-03 -1.33774004929e-03 -1.08755359695e-03  7.32793570383e-04  5.67534831201e-03  6.69726288632e-03 -4.82811128012e-04 -2.37524968958e-03  1.71105244005e-03 -5.69134200061e-03 -2.58497798346e-03 -3.93419281007e-03  6.87242180557e-03 -2.34163345069e-04  3.00986376945e-03 -2.54042273024e-03  9.90831165396e-04  2.55059445864e-03 -3.96807398206e-03 -2.50052624683e-03 -2.46287860510e-03  2.24750270761e-03 -1.80874353278e-03  2.04447320608e-03  2.82676436479e-04 -7.87070876054e-05  3.13095068003e-03 -6.07893515405e-04  1.65764201092e-03 -2.36458781701e-03 -3.49923714638e-03  1.22965406045e-03  2.63356066007e-03
 7.06713144803e-04  5.56269411711e-03  3.33059254870e-03 -1.04033538144e-03  1.57855709443e-03 -5.66365541677e-03 -1.41776531255e-03  1.64411343574e-03  1.23015654699e-03 -2.97311358671e-04  8.53150643771e-04  4.15260120783e-04  6.63868135632e-04 -2.35652495984e-03 -2.32548439647e-03 -6.01592812593e-05 -3.85071783346e-03 -2.47935184800e-03 -1.07671058701e-02 -1.39988285297e-02 -6.47240457104e-04  1.15287149449e-01 -1.89968384697e-03  3.49544180646e-03  4.63988359965e-03 -1.98366250999e-03 -3.67625495933e-03  1.97171287372e-03  5.26520532695e-03  3.46519457448e-03  7.83173622848e-03  6.24476391610e-04  2.32372332020e-03  5.11280474960e-03 -4.68965704976e-04  7.71902914436e-04  2.35353381195e-04  1.16262743986e-03  1.58695785004e-03 -1.15338464201e-04 -5.51747882706e-03 -2.85151708496e-03  1.32841104873e-03  4.84526632527e-03  4.66733594813e-03 -1.40480319975e-03 -6.73645224827e-03  5.66946951680e-04 -1.29805500542e-02  3.58686875248e-04 -4.84571886090e-04 -2.60997284109e-03  1.95800596541e-03  4.99928791015e-03 -5.45914775190e-03  6.30176974221e-03  6.93849735945e-04  2.07399509466e-03 -1.02609984223e-02  5.45036482440e-03 -1.09948676244e-03 -2.35428624832e-03  2.29442783487e-04 -1.28226918507e-03  4.93562502146e-03 -9.73943227371e-04  6.84649697943e-03  2.61646812737e-03 -4.19972796596e-03  5.28835514208e-04 -7.94580677559e-04 -4.09921435659e-03  3.03721558716e-03  1.22886038743e-03  6.36922128740e-04  1.78135901849e-03 -2.45823826327e-03 -7.37017832567e-03 -4.46763683489e-03  3.31498894827e-03 -3.37413608504e-03 -5.01781520296e-03  1.94009664351e-03  1.64141251539e-03  3.32998435270e-03  1.59430564261e-03 -5.25173477041e-03 -1.12274503670e-03  2.26225529164e-04  5.06837453962e-03 -3.07642520046e-04  3.40125938830e-03  2.05955098750e-03  1.79883110999e-03 -5.11078204367e-03  2.92747774439e-05 -2.82695166058e-04  1.40737041015e-03  2.87669124865e-03 -1.91227318845e-03 -2.41807675235e-04 -5.00130363236e-03 -1.40331052603e-03  1.17425361433e-03  1.96783041742e-03 -7.70548996220e-04  9.12365594687e-04 -2.78045375115e-03  1.57724793494e-03  1.78624027459e-03  1.20023037343e-03 -1.83665092529e-03 -1.03604374545e-03  4.65578505876e-03 -1.47010027950e-03  1.14018473388e-03 -4.39897872220e-03  4.76840650632e-03 -4.04658249807e-03 -3.90529628875e-03  2.28164319234e-03  5.39606184021e-03 -1.44993648752e-03 -2.64639685308e-03 -3.94765721692e-03  7.22325281170e-04 -1.44189444511e-04 -4.61424365838e-03 -9.00546770281e-04 -2.30797077454e-04  3.27421746813e-03 -8.96283933692e-04  3.91052846870e-03 -3.20261951476e-03  3.65566593056e-03 -2.18781772315e-03 -4.30693202983e-03 -1.77601336726e-04 -7.64188325641e-04 -5.62017153266e-03  1.50053726595e-03 -1.08572320453e-03 -4.95485279469e-03  8.72391351269e-04  2.81238634909e-03  1.31001919471e-05 -1.42687318800e-03  2.64431529380e-04  1.28520019624e-03 -3.42902637606e-04  3.61566965623e-03  2.90901745946e-03 -2.43329744004e-03 -4.30838593083e-03 -3.22447002697e-03  2.22975211153e-03 -1.41290559287e-03  1.98570859520e-03 -2.36956343593e-03  6.07654116634e-03 -1.22916065061e-03 -6.97614432761e-03  1.98316035736e-03  7.37953202394e-05 -5.28071184417e-03  1.29226891225e-03  4.19068984956e-03 -8.60339479750e-03 -3.37860704073e-03 -4.33640693629e-03 -1.32870049813e-03  3.43903133340e-04  2.48308417959e-03  3.10163841853e-03  4.84993436472e-04  1.01424987263e-03 -2.68570957873e-03 -2.95591250959e-04  3.03285160451e-03 -2.33239172035e-03  1.93966932136e-03  2.01463903533e-03  1.70956800384e-03  3.41311013785e-03 -6.76423066095e-04  4.14055547058e-04 -2.38485417305e-03 -3.80579372363e-05  3.83138839651e-04  5.16574919154e-03  1.45695532878e-03  1.36025650419e-04  8.77219440244e-04  4.34352823725e-04 -2.49954391517e-03  1.45720360695e-03  4.66237225135e-03  9.40712335612e-03  2.02876244054e-03 -8.27305627158e-03 -3.83232556915e-03  8.76347606434e-04 -1.17254057139e-04 -2.51487634896e-03 -4.25032687617e-03 -8.56794846942e-04  4.87975939230e-03 -4.71614622948e-03 -5.04467837270e-04  1.18406006197e-03  1.21922181959e-03 -6.60265073199e-03  3.90775171902e-03 -5.53494743416e-03  5.84195595762e-03  3.47748922750e-03  4.14855628285e-03  8.81193461620e-03 -1.79412054781e-03  6.41324147532e-03  5.88307090794e-03  2.10044547515e-03  1.87874058964e-03 -5.07897331459e-03  1.71142282554e-03  5.60060416053e-06  2.94107677070e-03 -1.27591518260e-03  2.59006205860e-03 -3.78555982161e-03  1.40878605273e-03  1.23001377710e-04 -3.43493181007e-03  3.89605492040e-03  7.86788515692e-03  9.64683877412e-04  3.12097405766e-03  6.39676846803e-03 -5.08519062030e-03  2.56171403377e-03 -2.34310728029e-04 -1.38193741810e-04 -3.12513453498e-04 -3.67229128617e-03 -1.03983801323e-04  3.47563143444e-03 -3.78435785730e-03  4.49335532640e-03 -3.13468240313e-03 -1.79285748566e-03  4.24354254997e-03  3.51788740418e-03  1.80207611986e-03 -2.84158962203e-03  4.50041480756e-03  1.58925404030e-03 -1.90658847722e-03 -3.00480668105e-03  4.50073102835e-03  7.44888018081e-03 -1.77373688902e-03  1.89319750967e-03  5.01670103756e-03 -8.42780419775e-04 -2.13795487258e-03  1.55943790752e-03 -4.86967982383e-03  3.86899247204e-03 -6.35931824687e-03 -3.76681595060e-03  2.43268407127e-04  3.19828491920e-03  7.96732553541e-04  9.51128499764e-04 -5.97426374401e-04 -4.62844054951e-04 -3.91751655858e-04 -3.06068821550e-04 -1.21738005028e-03 -9.63624874151e-04 -1.40346798502e-03 -1.55617102493e-03 -7.27663116687e-04 -6.06785997746e-04  2.83037052278e-04 -8.33767931223e-04 -1.20110903931e-03 -4.21734388937e-03  4.34165261460e-03  6.04958881605e-03  2.19116660638e-04 -1.63749512906e-04  1.58683025645e-03  1.04982747214e-03  1.90085067223e-03 -3.29668170437e-03 -2.84094347798e-03  2.16039614201e-03  2.29257023240e-03 -1.78007848397e-03 -6.88246088445e-04 -1.25311114836e-03 -9.93326610502e-04  8.26721191140e-03 -3.24383154116e-03  1.07246307261e-03  4.33671916031e-03 -9.86413446975e-04  1.28842487275e-04  6.12544349265e-03  2.40587847449e-03  2.58813782298e-03  2.12740741896e-03  4.71789377961e-03 -6.38498798091e-03 -2.16954775813e-03  8.73751251106e-03  4.42328477294e-03 -1.88735755370e-03  5.89754838475e-04 -2.81110642163e-03  1.20615545168e-03  1.10465178148e-03 -1.27936194883e-03  3.15944408141e-03  3.40094457938e-03  3.85624713403e-03 -1.74649799958e-03 -3.70687011546e-03 -1.67967310070e-03  3.68679978603e-03  1.35582359606e-03 -3.28663155196e-03 -2.00563176571e-03 -2.07851489348e-03  1.99818428851e-03  2.66018640658e-03  5.27564267238e-03 -6.03154618530e-03  7.18055669313e-04 -3.00147818761e-03 -3.99757043416e-03 -2.83071310403e-03 -8.06372966290e-04 -5.86172048611e-03  1.23060356134e-03  4.10072617743e-04 -1.27737938653e-03  7.88028857891e-04 -4.29552410447e-04  3.10148240597e-03  2.08671372843e-03  1.78713476054e-03  2.05272664615e-03  2.85498490110e-03 -2.45405702076e-03 -8.32059527964e-03  6.90705268366e-04 -4.08768765697e-03  3.93692351844e-05  2.40829988561e-03 -1.25794115798e-03 -2.84125047905e-03  1.02379568394e-03 -7.25555120924e-05 -2.16982898569e-03 -4.33314415398e-04 -1.35089321021e-03 -1.16798320394e-03  2.21517407713e-04 -5.52814185270e-04 -7.38317944561e-04 -4.01820272460e-04  7.00239095232e-04  9.65436176976e-04 -6.04049087449e-04  3.99442099511e-03 -3.21940976462e-03  7.93305846693e-04  2.42406861374e-03  1.97054380078e-03  3.42661642032e-03  2.80161426374e-05 -2.19983401616e-03 -1.55998420793e-03 -2.75414447279e-03 -2.13819392233e-03  4.47352357681e-03  1.41068627489e-03 -2.20871506280e-03 -2.13870748480e-03  2.91469115454e-03  1.48481696345e-03 -3.24974805261e-03  4.58856710961e-03 -8.25130200518e-04  2.51782121246e-03  5.51015467912e-03  2.16476196345e-04  5.42894820848e-03 -3.68885729193e-04 -6.23438678247e-03 -2.96182092921e-04  2.17771072390e-03 -4.30645858152e-04 -1.49271548030e-03  1.90607965896e-03 -9.65700190513e-04  7.79831180691e-03  9.38496222237e-04  6.07076980586e-04  5.24995047274e-03 -4.35386650524e-04  2.53024386120e-03  2.91490945103e-03  3.12827521030e-03  3.73786193005e-04  2.34687120591e-03  8.02162965149e-03 -2.30226599288e-03  3.94050815557e-03 -5.18029642549e-03 -8.13815095368e-05  1.27655487673e-03 -1.59878928400e-03 -2.83664443563e-05  1.93011514349e-03  2.82393179986e-04 -3.56716081964e-03  4.64863566481e-03 -2.82821419446e-03 -2.13009313036e-03 -4.13714836046e-03 -5.17447908907e-05 -3.75836480588e-03  2.05643520739e-03 -3.31322401221e-03  8.34617551313e-03  4.53956851477e-04  4.35255688066e-03  7.39842867797e-04 -1.80611485365e-03  2.98875944461e-03 -2.73090235071e-04 -2.36829197403e-03  6.51327504396e-03  4.42084790239e-03  3.81208857174e-05 -1.77620084044e-03  3.95432654430e-04 -2.06882724173e-03  1.43512114631e-04 -4.17431266999e-03 -6.29856406737e-03  9.17204856144e-04  1.33512634940e-03  2.99886336185e-03 -3.31231600234e-03  3.17361863930e-03 -2.03783215054e-03 -2.36988935803e-03  1.00649967479e-03  4.85980881469e-04 -4.54964498725e-03  6.86858066958e-04  2.09290426809e-03  1.08082739645e-03  5.25706456260e-03  7.07120256741e-04 -1.53915564233e-03 -8.27401473503e-04  2.07598976421e-03 -2.72192679194e-03 -1.77389525509e-03  3.57846825731e-03 -2.70206494728e-03 -3.01531250032e-04  1.04477352402e-03 -4.67427567863e-03  2.68544969405e-03 -3.08819703918e-03  3.94705860090e-03  2.45664346808e-03  2.68128957916e-03  5.64206763775e-03  2.97076990424e-04 -2.12569301752e-03  1.01349681949e-02 -2.94020876977e-03 -3.99207017077e-03 -1.98008554758e-03  3.59270607047e-03  1.23154378620e-03  5.79135675092e-03 -2.07691837035e-03  5.48590467252e-03 -1.97780751074e-03  3.62728055809e-03 -1.57283279087e-03  4.45024154629e-04  2.34555282396e-03 -7.60572855629e-04 -1.59007121836e-03 -2.39998946445e-03  2.21264951123e-03  1.23534034557e-03  2.06512529053e-03 -2.57174686927e-03 -3.63269887646e-03 -1.65039007014e-05 -4.40282497803e-03 -4.08874710505e-03
 2.83939659758e-03 -7.56424424799e-03 -3.47512000537e-03 -2.05351653895e-03  3.02450326003e-05  3.89089324612e-03  2.17732494813e-03  1.25784901740e-03  5.87744719380e-03  3.07248068436e-03  9.16521343518e-03  2.67284716422e-03  2.78019371056e-03 -7.33203089495e-04 -1.93590393233e-03  7.42195721753e-03  9.44938645721e-04 -4.06392311572e-03  5.21036179077e-03  2.71750122010e-03 -9.02057403129e-03 -1.89968384697e-03  1.27990073894e-01  2.15018370178e-02 -1.36727941264e-03 -1.40283084642e-02 -4.83275367121e-03 -4.56151733520e-03 -1.61594793091e-03 -2.22047700490e-03  3.08228256288e-03 -2.86362121499e-03  2.78192919027e-03  6.14392969647e-03 -1.71979514563e-03 -5.00178365837e-04  2.18951781780e-04 -3.96227646249e-03 -8.64133896197e-04 -1.51449626075e-03 -4.68172019130e-03 -2.11505961647e-04  6.26896175912e-03 -8.40714500362e-03  1.35183519195e-02  6.38827403831e-04 -9.76004487033e-04 -2.12606288983e-03  1.09393750663e-02 -1.00548378078e-02  3.73073448824e-04 -2.09618956128e-03  1.73092185813e-03  6.86893580455e-03  3.69737566225e-03 -2.62742123013e-03  3.84100761540e-03 -2.05497526784e-03  3.21607193364e-04  7.79916764307e-03 -1.10109639601e-03 -2.37766620990e-03 -6.93004775548e-04 -4.44987928754e-03 -2.56823263147e-03  2.38705339784e-03  1.61544558377e-03 -1.88105786458e-03 -1.12643155573e-02 -3.19375166753e-03 -4.64487855193e-03 -3.50880901712e-03  1.55601261822e-04  1.56326641659e-03  3.93770497319e-03  2.84581196160e-03 -3.29147123063e-03  1.13846170894e-02 -2.46818356521e-03 -3.05684360391e-03 -1.06047903556e-02  1.03666361645e-03  1.49300427416e-03 -8.85015077674e-03 -3.58545784915e-03 -1.29752000786e-03 -3.53165425904e-03  2.62769873081e-03 -2.87471817849e-03 -4.72066841997e-03 -1.64490540687e-03 -6.35420891515e-04  2.50040930783e-03  9.43117976006e-04 -2.25779135288e-03 -1.25469331974e-03 -4.99182802221e-04 -6.40626184519e-03  6.19020605774e-04  1.17789901816e-02 -1.42371902435e-03  2.95214894567e-03  1.08645113384e-03  1.42404676861e-03 -2.19404078087e-03 -1.88786866637e-04  5.42254540563e-03  5.48745223364e-04  1.25000000220e-03 -4.63349334094e-04 -4.93358712107e-04 -3.43235341305e-03  5.18565657096e-04  3.35716070511e-03  3.62073063473e-03  1.19835250980e-03  2.23738317143e-03  2.94826362072e-03 -3.47849234106e-03  1.29059641215e-03 -7.17798091182e-03  2.26188964391e-03 -7.75490692299e-03 -4.53630262839e-03  3.61926743525e-04 -3.74136087519e-04 -7.35228090301e-03 -3.47146963657e-03 -2.44062600550e-03 -9.04934996766e-04  1.38545544669e-03  5.26536796438e-03  2.72037507547e-03 -8.57865557646e-03  1.71315456215e-03  5.29854116720e-04  4.19325973718e-03  2.57200714244e-03  9.60791399930e-04  7.79891179064e-03  4.21170601230e-03  4.82663225257e-03 -1.18738931975e-03  2.69956223861e-04  3.55530313996e-03  9.10430417098e-03 -4.25832772851e-03  2.94140444089e-03 -6.85343833650e-04  3.86186755450e-03 -1.74680976096e-03 -1.84688751812e-03  4.33968267155e-03 -5.33771319097e-04  3.17793626611e-03 -1.45386139315e-03 -1.08686139067e-03  1.52113507569e-03  1.08780435092e-03 -2.28942911295e-03 -4.67498825019e-03  7.25071610264e-03 -2.22887027546e-03 -3.66060916321e-03  5.05701607409e-03 -5.21492334466e-03 -1.85775131207e-03 -1.88449588012e-03  5.87164542076e-03  4.84810166835e-03 -7.21853119722e-04  3.22652321747e-03 -4.44303747878e-03  1.07957616112e-03 -1.38062006787e-03  1.47090853789e-03 -6.01877711296e-04 -3.52493408625e-03 -4.05592723689e-03 -4.24594595304e-03  4.15639346692e-03  3.20734616030e-03  1.09077713400e-03 -6.19863487386e-04 -1.97985498760e-03  4.27224348136e-03  1.10354311848e-03 -4.98581904872e-03  9.27308286282e-03 -2.82840336522e-03 -6.10558663844e-04 -1.46524328990e-03  2.45842601844e-03  4.51078194396e-04  6.20308910005e-03  3.05657235256e-03  5.82419820981e-03  1.37025904474e-03 -2.82099179159e-03  1.07610508219e-03 -3.41242815095e-03  3.24923599626e-04 -5.32580376150e-03 -1.26099551330e-03  3.29785504705e-03  1.23218841847e-03 -9.25403007962e-03 -5.00415571154e-03  4.50572033425e-03  4.28321234748e-03  8.49988988718e-03  2.02470313465e-03  2.93434020392e-03 -3.44312237649e-03 -2.04491167963e-03 -8.21284529135e-03  7.23318482789e-04 -4.43924311600e-03  4.30421356290e-03 -3.83478865007e-03 -1.87394710219e-03  4.61629504440e-03  4.74885711838e-03  3.69390040501e-03 -1.54661969316e-03 -3.65832604070e-04 -3.12967564558e-03  4.51175887196e-03 -2.79146348598e-03  3.24021213525e-03 -7.41693592444e-03  2.57718562057e-03  2.66695177566e-03  7.99001875572e-04 -6.26450859657e-04  3.92231660647e-03  2.73979204192e-03 -1.97284193381e-03  9.34978948802e-03 -3.54865483482e-03  2.87973984101e-03 -2.63279766188e-04  3.79230118306e-03  1.58167737839e-04 -5.44624546692e-04  1.77143231146e-03 -1.17442777068e-03  3.84609907597e-03  1.24795318970e-03 -2.51102934467e-03 -7.01053593054e-04 -1.90531074438e-03 -6.67798305125e-03 -1.98374415515e-03  1.93445315288e-03  2.88839177942e-03 -4.13109240324e-04 -2.49068189544e-03  5.91597157858e-03 -1.22582887742e-03 -7.74079595344e-04  3.45339176068e-03  4.88740908560e-04 -7.48478964925e-04  5.93758323335e-03  9.66116091701e-04  3.80454791231e-03  1.32432404715e-03  1.27511392270e-03 -5.76738169889e-03 -3.93308425861e-03  1.89101880146e-03 -4.30197868863e-05  2.89430178285e-04 -2.85033708594e-03  5.17999696986e-03  2.42185510465e-04 -3.51664898332e-04  1.16369450351e-03 -4.20618206112e-03  2.04537243369e-03  6.34629146494e-03  1.24933465747e-03  3.14760515849e-03 -1.69932618329e-03  6.24701808840e-03  4.46131555953e-03  7.94792635554e-04  1.19421732468e-03  6.66056089755e-03  6.15413502260e-03  5.91373554298e-03  9.29627970494e-03  1.64913875469e-03 -1.38334462792e-03 -1.22451047826e-03  4.05385870304e-04 -1.71471306510e-03  4.33579784169e-03  1.76218910943e-03 -1.46709885560e-03  5.25579623175e-03  2.02241152948e-03 -8.28211072391e-04  4.10654892815e-04 -3.34754816773e-03  3.93746857986e-03 -7.06227854291e-03  7.32073927500e-03  5.37202621952e-03  4.04393319217e-03 -1.63256852589e-03  2.64646183308e-03  3.72769395700e-03  2.78931636323e-03 -9.08506131920e-04 -1.06825183986e-03  2.54616274202e-03 -7.56168672240e-05 -7.80606489192e-03 -1.05879955701e-04  6.76672998541e-03  3.98929684790e-03  5.51523804442e-03  4.43157338433e-03  1.08553277711e-03 -1.53914926227e-03  2.55994667207e-03 -1.45769626379e-03 -5.11191220448e-04  2.36309340214e-03 -9.29087497172e-03 -5.70655488413e-03 -4.98655535648e-03  3.86407591369e-03 -1.90042821997e-03  1.75955018179e-03 -3.22312138448e-03 -1.03294680824e-03  5.10498526590e-04  1.87329799873e-03 -9.99927611413e-03  4.96329123058e-03  6.89915711771e-03  7.56763236257e-03 -8.53768882116e-03 -1.26866986138e-04 -1.13369886080e-03 -1.05261756544e-03 -6.57913596566e-04 -1.07986995012e-02  1.60259951705e-03  6.07073876999e-04 -7.91562839649e-04  2.93652045531e-04 -3.07817822077e-03 -8.94324849731e-05 -9.05130782234e-04  1.92260090323e-03  5.24814731946e-04 -1.95515383153e-03  3.27206516118e-03  1.25491876234e-03  3.90418106619e-03  1.21931128529e-03 -1.18251661125e-03 -4.82888895447e-04  2.90751957894e-04 -1.76955453297e-03 -1.69255723358e-03 -1.52665180547e-03  1.20831790341e-04 -2.33597769803e-03 -2.88753538129e-04 -1.68258155934e-03 -2.67865285110e-03 -3.47638732779e-03  5.30320229430e-03  2.63687310794e-04  9.91256106351e-04 -3.69941647522e-03 -3.00273450075e-03  3.72726324607e-03  2.38787862632e-03 -3.25842384827e-03 -8.53737962057e-04  5.13185141066e-03 -9.12543563391e-04 -2.71816547564e-04 -1.40632280979e-03 -8.75809329325e-04  1.38059255032e-03  2.08284404208e-03 -1.57018818780e-03 -3.85996072006e-03  2.80612845981e-03  5.44056089172e-03 -7.21009809301e-03 -4.42901879108e-03  8.71708495800e-04 -2.24206251200e-03  3.03772938460e-03 -9.15880209852e-04 -3.62320202921e-03  5.59507282913e-03  2.78285406719e-03  6.95471503157e-03  4.10637639172e-03  3.16072821623e-03  1.81351258927e-03 -1.10716056999e-03  3.46883244066e-03  1.12897155167e-03 -3.80765796703e-03  4.39861666662e-05 -1.77622378542e-03 -3.10788705335e-03  7.03015138148e-04 -3.28266405800e-03  5.73024961402e-03 -1.00016617410e-03 -3.96386488179e-04  2.50372153444e-03  7.71606782763e-04 -4.92104947200e-03  1.13625590001e-03  4.70470249318e-03  3.09318692553e-03 -2.61292717981e-03  7.66763233524e-04  8.45754938280e-04 -5.04411270917e-04  1.00955939568e-03 -2.24595762297e-03  1.75071428241e-03 -3.31208202806e-03 -1.15997532405e-04  4.80223212616e-03  5.51816483057e-03 -2.04184349879e-03 -2.73087750422e-03 -3.49253531662e-04  3.08410369369e-03  7.00156180854e-03  5.24563671227e-03 -3.04561294211e-03 -3.24174417819e-03 -1.22208360749e-03 -7.20974258930e-03  5.80249586294e-03 -7.84065693444e-05 -6.17353601405e-03 -1.15756860139e-03  2.04311682893e-03 -1.15357970142e-03 -6.18439131048e-04 -4.11588362222e-04  1.33200988585e-03 -6.47673214625e-03  4.19120042113e-03  1.17813659119e-03  2.20928238877e-03 -3.52092386555e-03  5.28798022466e-03  1.71436498366e-03 -1.13111653780e-03 -7.83359658882e-03 -2.10059060551e-03  4.97072713556e-03  2.74394040205e-04  2.63636617073e-03 -3.82021594240e-04  2.56926362708e-03 -1.53057160869e-03 -1.70631143339e-03 -2.01327576577e-04 -2.39761890391e-03  1.09401987649e-02 -3.56891517602e-03  1.39450035506e-03  1.95018162445e-03  3.07004368264e-03  3.84211044362e-03  2.68944392280e-03 -5.87111321171e-03 -1.69443815053e-03  1.70563555015e-03 -2.30766919683e-03 -8.01026343214e-03 -6.69789868407e-03  1.67684523708e-03  3.20104890098e-03  4.77254868768e-03  3.71280003119e-03  4.40064297211e-03  5.97240867287e-03 -1.95404870351e-03 -1.42921073634e-02  8.91281144115e-03 -1.10204227116e-03 -4.09856108240e-03  1.65820478981e-03  3.53827502933e-03  1.39949066197e-03  4.36956697491e-03  2.36287191373e-04 -2.22795470527e-03 -2.27487196614e-03 -2.26114295041e-03  5.27676692303e-03 -1.02632933684e-03 -7.30980397868e-04
 2.48114554011e-03  9.61630621299e-05 -3.07690266233e-03 -9.65914842780e-04 -8.67999902345e-04  2.21509210954e-03  7.64776752621e-04  4.81174274734e-04  3.85727177775e-03  3.28988083075e-03 -3.02247820724e-03  1.10504434638e-03 -8.96307116895e-04 -1.60288082076e-04 -4.86998732724e-03  2.07713187012e-03 -1.27624089482e-03 -3.41033578151e-03 -2.82309427202e-03  5.34272104798e-03  1.24976432495e-02  3.49544180646e-03  2.15018370178e-02  1.08110386120e-01  1.21727947681e-02 -1.93234826918e-04 -2.46784990604e-02 -4.43939172363e-03 -3.20628175287e-03 -2.32807966872e-04  2.74341347920e-04  2.37036832465e-03  2.44199555422e-03  7.61205846544e-04 -2.37318337677e-04 -2.27315653741e-03 -2.21034481336e-04 -3.72536913661e-03  2.12237801111e-03  8.22793377322e-04 -2.29115170681e-03  1.27685516893e-04 -4.17600044509e-04  1.53511454582e-03  3.86787019756e-03 -3.34959430526e-03 -3.62754194059e-03  1.17705534970e-03  3.41003749512e-04 -6.78980922144e-03 -3.45190853790e-04 -4.04022141439e-03  3.96232174946e-03  7.68059542892e-03  1.18856113151e-03  3.80555375620e-03 -6.04278661629e-06  3.57797159248e-03 -3.81969946558e-03 -2.44348630953e-03  1.28579951015e-03 -1.56141327022e-03  5.61637112638e-04  1.05057433582e-03  2.02791573165e-03 -3.34084335613e-03  3.52719031633e-03 -1.63194103692e-03 -5.18281363031e-03 -1.84472043860e-03 -5.08548504230e-03 -4.45435913447e-05 -4.58361916183e-04 -2.00573004737e-03  4.04624533687e-03 -2.22248077525e-03 -1.97199355375e-03 -1.31285340228e-03  3.45937377502e-03 -7.05192471989e-04 -4.67686314913e-03 -1.63855741800e-03  7.23550885228e-04  3.71935616400e-03  3.88199474817e-03 -1.83552666636e-03 -2.64246762024e-04  1.72023184334e-03 -1.18840022619e-03  1.46568501909e-03 -1.85220496231e-03 -3.62409041437e-05  3.11481469725e-03  2.45672211941e-03 -2.79566952255e-03  1.87953824339e-03 -3.51642559398e-03 -3.00462862607e-03 -2.86711626140e-03  1.71100389290e-05 -1.04871716985e-03  1.07522342155e-03  5.29080933530e-03 -2.18515459908e-03 -5.23405369575e-03  2.32133283731e-03 -3.52199546477e-04 -1.19307786249e-03  9.39604942420e-04  2.76634494157e-03 -9.66751351599e-04 -4.79054266009e-04 -1.94192240422e-03 -9.26131231252e-05  3.05113087617e-03  1.60556088633e-03 -1.33324319959e-03  6.63803527699e-03  3.44778944432e-03 -3.65140181038e-03 -1.08479477236e-02 -3.48952876108e-03  5.62027842158e-03 -5.14873420414e-05 -3.32716894807e-03 -2.48299685103e-03 -2.03089112885e-04 -1.51166748371e-03 -6.33829673403e-03 -2.82795276233e-03 -5.67957724433e-04 -6.96119263744e-04  1.47213961311e-03  6.15556169754e-03  3.10127316219e-03 -4.66138049182e-04 -2.00775719961e-03  4.65434501045e-03  3.56666608901e-03  5.35458866049e-03 -2.72008194359e-03 -1.60858287804e-03 -1.06984001575e-03 -6.00816545612e-04 -2.13087307499e-03  5.71097094880e-03  4.67274962703e-03  5.45792786700e-03  1.23103010354e-03 -1.77654467010e-03 -5.10891262990e-04 -1.29853616599e-03  3.58984326742e-03  7.04331376832e-04 -2.02184809780e-03  3.91919479813e-03  3.11531985130e-03 -1.63722381573e-03  6.91161291968e-04 -1.78191102144e-03 -8.68357278150e-04  1.53379188503e-03 -1.59780860429e-03  4.60343555203e-04 -1.33690066449e-03 -1.44816035237e-03 -6.77306655397e-04  5.01688554590e-06  4.25566736666e-03  3.87257802553e-03 -1.65633922580e-03 -3.04571774277e-03 -3.68299699265e-03  1.00356508188e-03 -6.94792977886e-03  1.48868939601e-03 -3.21792955482e-03 -2.35547481402e-03 -5.66643577070e-03  2.85906576687e-03  1.78487572560e-03  4.65586970297e-03  3.87141190692e-03  7.58705669502e-04 -3.91910736077e-03  1.57499248878e-03  2.42936283493e-03 -2.43099702020e-03  9.26744427241e-04 -4.44033093244e-03  3.11115916619e-03  2.96350886450e-03 -2.65148872447e-03  1.89779797969e-03 -8.40249309601e-04  2.39378913376e-04  1.63051290673e-03 -2.61417872003e-03 -1.62699701190e-03 -2.99087832130e-03 -9.56010064051e-04  1.64318172709e-03  1.02733550812e-03  1.35323997058e-03  1.30450395231e-03 -5.23075323392e-04 -4.48515939173e-03  7.33523677812e-04  2.36791101208e-03 -7.40555996424e-04 -2.57331791444e-05 -1.79699133349e-03 -2.87289563812e-04  3.92560284793e-03 -3.90672302128e-03 -6.83447584740e-03 -5.45321704489e-03 -4.11988890903e-03  8.36918996584e-04  2.54412441822e-03  4.04626171005e-03  1.43998019281e-03  2.11957647762e-03  5.60440858539e-03 -1.78238788008e-03 -2.54589438812e-03 -1.72483498326e-03 -5.30281218234e-03  2.64542757398e-04 -3.09668096017e-03 -8.90744447414e-03  5.53939144898e-04  5.43282684330e-04  2.40592179613e-03 -6.47599646494e-04  6.03898982590e-04 -2.17207013903e-05  5.92882151425e-04  3.62830778107e-03 -2.81257306236e-03  1.39996792207e-03 -4.59116493971e-03  4.03415821216e-04 -9.58179836851e-04 -1.89728888937e-03 -3.25375541490e-03  3.07118796045e-03 -7.30581780007e-04 -2.18331131296e-03 -5.51783468051e-04 -7.21049913162e-04 -5.10750715316e-03 -6.08763239835e-03 -3.34195518453e-03 -5.59391629823e-04 -1.77955153089e-03 -1.16193690465e-03  1.18968090373e-04 -3.51709532678e-03 -2.68943266875e-04 -2.00988220560e-04 -1.32567238989e-03  5.05105761767e-03 -1.84099225742e-03  3.55003665235e-03 -2.01771599472e-04 -1.58418994842e-03  4.16198265196e-03 -7.40524451456e-03  3.26795247647e-04 -9.30158801343e-04  3.91893113798e-03 -4.40955812920e-03 -4.05071283486e-03 -1.42746117093e-03  2.48956802494e-03 -1.94998065054e-03  5.54288384316e-03  1.95285550877e-04  2.50764171032e-04  2.69277133402e-03 -1.35770059289e-04 -2.04472931748e-03 -4.18486811394e-03  5.07219554874e-04 -3.01139714594e-04 -3.05320893511e-04  4.33168580660e-03 -1.02949248180e-03  3.33847417107e-04  4.75981437363e-03  1.51259163298e-03  8.86193202566e-03 -4.09112550521e-03  1.35525539784e-03 -7.11098089941e-04 -6.51765075555e-03 -7.44683394610e-04  2.20037658885e-03 -1.43602593294e-03 -9.50899446076e-04  9.63519662355e-04  1.82677622956e-03  1.74383441784e-03 -5.84236575799e-04 -2.84637012678e-03  1.78481122561e-03 -7.41964445092e-03  7.10660480863e-03 -4.38170086678e-03 -3.95767128107e-04 -1.61728228199e-03  6.62109468146e-03  4.22845240695e-03 -5.08899231733e-04 -1.90451023545e-03  3.91853737105e-03  1.40054944024e-03 -2.78445773473e-03 -1.39371059877e-03  3.17884428526e-04 -2.12770662384e-03  6.67903890482e-03  3.61612014558e-03  3.38721059713e-03 -2.29833581732e-03  2.36803644515e-03 -2.73639418559e-03  4.96545614749e-03  8.28809115264e-05  2.34743935468e-03 -4.46312458268e-03 -1.93589243215e-03 -4.51262772889e-04 -4.97688120657e-04 -4.46808226734e-06 -2.47443663019e-04 -4.29624510639e-03 -2.68764284893e-03 -4.29470652086e-03  7.63294675228e-03 -1.18819927140e-03 -6.15478228191e-04  1.89628099167e-03 -5.92396521692e-04 -2.24028825718e-03 -1.34488261635e-03 -2.56079640050e-03 -3.86073145613e-03 -3.61279543027e-03 -2.49598346479e-03 -1.01998484922e-03 -6.20849688462e-04 -3.10076250089e-03  9.79049806853e-04 -5.06284436794e-04 -3.96535838077e-03  3.56188690976e-03  4.12471372136e-03 -4.32015602567e-03  6.69274881278e-04 -2.54184173251e-03 -3.28458721794e-03  1.27919159422e-03 -3.07476958195e-03  3.69692369754e-03 -4.04867936326e-03  8.77542678541e-04  1.47711747803e-03 -7.24756212839e-04  1.74288365059e-03 -4.02377299909e-03 -1.06964122714e-03  2.30175061487e-03 -5.32973913256e-04 -4.13052191004e-03  6.38040701951e-03  9.39687440572e-03  2.62426109573e-03  2.83258675746e-03 -2.38349690811e-03  3.31796729820e-03 -6.09966144754e-04 -1.77824796666e-03 -2.73528793161e-03 -9.10817014490e-04  7.46067144317e-04 -2.30188899550e-03 -3.25469510529e-03 -1.95643277628e-03 -2.37082378823e-03  3.02076460439e-03  1.55503035307e-03  2.28919701214e-04 -9.07169705644e-04 -3.18234891987e-03  6.52893751917e-03 -7.14572811589e-03 -5.30214905741e-04 -7.17444886372e-03  2.63534306547e-03  7.20839786498e-04  1.46492535886e-03 -2.80090423670e-03  2.22851195918e-03 -1.55825834333e-03  2.03001462671e-03  6.47998619010e-03 -2.57315538346e-03 -7.74303240142e-04 -3.96279936551e-03  5.68928605755e-03  5.06157759318e-03 -2.52814196907e-03 -1.98074888551e-03  1.11979557927e-03  8.68707535371e-05 -2.13579563330e-03 -2.61656527506e-03  7.23044950792e-03  1.47122086861e-05  1.35331997132e-05  2.12582039378e-03  1.55657957405e-03  4.15553714514e-04 -9.94656005240e-04  6.49890349609e-03  1.43627132174e-03 -4.61525220000e-03 -1.18501885216e-03 -7.04697900253e-04 -3.43605823735e-03  6.84565524499e-03 -7.41822273608e-03  5.62863607577e-03  2.50475336171e-03 -4.71242631523e-03  3.53408509325e-03  4.49832042527e-03 -2.79273949167e-03 -1.16919893551e-03  5.01109064211e-03  8.38008052364e-04  1.61922986769e-03  1.19034870288e-03  3.83420124656e-03 -1.00008002797e-03  5.85456443067e-04 -2.33415321702e-03  7.10437589752e-03  2.05372705766e-03 -3.20969224940e-03 -4.28852496084e-03  3.03329023735e-03  8.56149292136e-04  8.78499025219e-04 -7.54264736370e-04  7.28980588236e-04  3.29998601706e-04  1.08072330197e-03 -2.68233166119e-03  1.59560315322e-04  3.30349280665e-03 -1.34339506006e-03  1.62601615763e-03 -2.23792545286e-03 -6.05127492940e-03  2.32925237315e-04  4.44299499061e-03  2.14625952446e-03 -3.03262636357e-03  3.85579754208e-04  1.06773885354e-03 -3.88555631035e-03  1.89670063585e-03 -5.88646468118e-03 -1.46977442944e-04  1.42889015633e-03 -2.55912592832e-03 -2.82708590955e-03 -5.47411075375e-03  3.01882802831e-03  5.09900504059e-03  6.82270002054e-05  1.99201739229e-03 -1.01621617179e-03 -1.26894746270e-03  1.33386948833e-03 -2.88902435324e-03 -7.54523466292e-04  5.69823131582e-03  5.33303466027e-03  2.36988107937e-03  5.41916427998e-03 -3.86950069810e-03 -5.77456124404e-04  1.73082596286e-03 -2.91464321132e-03  5.90387521223e-03  9.71159367754e-04  2.39312948113e-03 -9.53143795792e-04 -4.10957449071e-03 -6.66505906580e-04  7.22792162896e-03 -2.81676620309e-04  5.03381654017e-04 -2.65816599325e-03  1.73565316568e-03 -1.31498343275e-03  5.50925499243e-03  8.51957737308e-03
-5.39231482021e-03  1.77509396436e-03 -1.84570022464e-03  1.87356671044e-03 -1.70536394535e-03  1.12351272167e-03  1.78453911706e-03 -4.26867294196e-03 -5.03894123985e-03 -6.81163213787e-03  1.14704228193e-03  3.52410649986e-03  1.28550419451e-03  6.70337441474e-04 -2.52125847269e-03  7.30977639518e-03 -2.98087166276e-03  1.18307715057e-03 -1.08414896535e-02  1.34258500971e-03  7.37243453359e-03  4.63988359965e-03 -1.36727941264e-03  1.21727947681e-02  1.51929965625e-01  8.09444768527e-03  1.27635724888e-02  1.41582712839e-02  2.63690523455e-03  2.45036521938e-03  3.95330157759e-03  1.40612310817e-03  5.39166037265e-03  1.25522030457e-03  5.76708667355e-03  3.96101828127e-03  4.38484482201e-03  4.22607466570e-03  5.41499205546e-03 -4.13083026183e-04  5.64099750670e-03 -1.91025326787e-03 -4.85511672775e-03  6.69553376792e-03 -3.88429513528e-04 -1.69881814014e-03 -1.28036255239e-03  5.20967131793e-03 -9.56699552159e-03 -7.56149864706e-03  7.32534682009e-03  1.82804781559e-03  2.81183626064e-03  4.42425058455e-03  3.07348148594e-03  6.26062691539e-03 -5.45041330504e-03  4.35356302162e-03  1.33853368895e-03 -6.93875764388e-03  5.17764670823e-03  1.80964427830e-03 -1.71889291033e-03 -6.40029084228e-03  3.26828119971e-03 -2.57008627110e-03  1.81489552086e-03  5.69154414632e-03 -1.50720803760e-03  4.41383960989e-03 -3.75707530346e-03 -7.29436802546e-04  6.80498803331e-03 -3.90809829148e-03  1.60188650425e-04 -4.25489611247e-03 -3.62964075991e-03  3.96105859990e-03 -7.27172927839e-04 -5.31528396360e-03 -3.59596254393e-04 -4.01229692488e-03  6.96460373388e-03  5.84734054636e-03 -3.85215461072e-03 -1.20557629807e-03 -2.70248845992e-03 -1.30278276577e-03 -1.02140386768e-03  4.66785172895e-03  4.22097670015e-03 -1.17130548050e-03 -7.38689674337e-03  3.19548042017e-04 -1.70892373687e-03  4.94067325424e-04  8.43146981585e-03  2.20355129171e-03  6.56428552172e-03 -2.36862508336e-03 -1.47197980860e-03 -2.76649984568e-03  7.16192739566e-03 -5.69896286521e-03  1.14736448616e-03  9.27776284689e-04  3.40112427188e-04 -2.54252537164e-03 -1.87281523167e-03  1.60981234306e-03 -1.26422120087e-03  3.27248401585e-04  4.71482000554e-03  1.74357976341e-03 -4.80033156454e-03 -1.19012994881e-03 -2.41070407552e-03  7.91827332468e-04 -1.04370069460e-03 -2.99916582290e-03  3.57771159021e-03 -2.57018537120e-03  4.54045836963e-03  2.89831717230e-03 -5.88597271235e-03 -4.56761140474e-03  1.95251823978e-05 -2.29001896576e-04 -7.78127003599e-03 -4.35457548027e-03 -4.00761397961e-03 -3.76464568188e-03  1.35163149045e-03  1.41743142193e-03  1.35951474425e-03 -7.14180083386e-03 -6.25174788256e-04  8.20802195944e-03 -1.20485875981e-03  6.31001316088e-04  2.43817418609e-03  2.07104316219e-03 -6.81180056332e-04  1.92888941300e-03 -1.08483271332e-02 -3.59980609954e-03  5.79049796118e-03 -3.59190273465e-04  2.75256307461e-03 -6.42839709600e-03  9.26863410786e-03  3.65414045983e-03  5.46454086460e-04 -4.48500540252e-03 -7.81053236847e-03  3.41247327575e-04 -7.23165268975e-04 -2.79383086448e-03 -2.73650738342e-03 -6.20081198507e-03  7.80457819210e-03 -1.61324611065e-04  1.44668499568e-03  1.93405273204e-03 -3.58208259480e-04  1.31061401471e-03  1.54304781809e-03 -1.92795065377e-03 -8.18459494824e-03 -1.16413214818e-03  2.40233906581e-03 -1.15627070691e-03  3.09427107864e-03  1.58745538774e-03 -7.53939062867e-03  3.56150810838e-03 -9.22324660028e-03 -1.04526657934e-04 -3.55984984880e-03 -6.88059659015e-03  1.01274333046e-03  3.30195193803e-03  5.50584433325e-03 -4.10300494929e-04 -3.75850700647e-03  6.12411072633e-04  9.31450619075e-04 -1.88037102049e-03 -2.65102141823e-04  1.85960662470e-03  1.57126828296e-03 -4.88220752219e-03  2.38145621204e-03 -2.76394835160e-03  9.16889778902e-04  8.85017193451e-04  3.98150335875e-04  2.67686493271e-03  7.74913652021e-04 -5.03192844842e-03  5.37428271478e-03  3.77520000949e-04  1.35648062316e-03 -1.80401339270e-03  5.30134227869e-03 -1.45713220616e-02 -4.91215499560e-03  3.61127247181e-03  3.34428098585e-03  1.74813536754e-03  4.91289453852e-03 -4.56947314692e-03 -5.42152037277e-04  3.15959322308e-03 -6.65231494274e-03 -1.67652663687e-02 -3.78120364710e-03  2.48849404200e-03  1.68588940637e-03 -1.01283021565e-03  3.52609204967e-03 -4.50967065480e-04  1.71500920136e-04  2.63586974415e-03  7.70807252167e-04 -5.18247987333e-03  1.91374248251e-03  4.86073690330e-03  4.59081072966e-04 -1.81875945886e-04  3.37133394662e-03 -6.08183773820e-03  1.91009393787e-03 -3.48724752886e-03  1.41154319317e-03 -4.60101337714e-03 -1.13803582762e-04  1.12128902137e-03 -9.27951018569e-04 -1.87883595200e-03  7.85003134106e-03 -5.53629785023e-03 -5.76756320076e-03 -6.97801639770e-03  2.37662428458e-03 -9.30511123530e-04 -6.23495438256e-03 -2.61673496215e-03 -2.72516517994e-04  1.12022706737e-03  2.79866081269e-03  1.88452399679e-03  8.46531884015e-03  1.94533148568e-03  2.17270912605e-03  4.18276599678e-03 -2.10518301422e-03  2.27546648506e-05 -1.82051669080e-03  9.06713082550e-03 -3.35122999273e-03  7.38706913311e-04  4.59716544458e-03  1.73008440637e-05  5.19613261911e-03  6.06752275242e-03  8.41772694038e-03  3.58976466006e-03 -2.05764957662e-03  8.07257593010e-03  1.85071497183e-03 -3.57139940960e-03 -4.16373782414e-03 -1.77170093377e-03  1.31475066332e-03 -2.80663498504e-03 -4.61732302264e-03  4.00006686797e-04  1.43508305912e-04  7.67196358976e-03 -5.74280884481e-03 -2.05134507774e-03 -3.84141593625e-03 -2.85331818308e-03 -8.43968546046e-04  1.77337911768e-03 -7.88502601621e-03  2.49545862261e-03 -2.95434199412e-03  1.02480641464e-03 -1.59166830998e-04  1.12166199134e-03  3.88512243087e-03  2.32541842379e-03  4.84641097451e-04  6.11346787561e-04 -1.06142381404e-03 -2.07662862224e-03 -2.42639153525e-03 -2.81628198211e-03  4.51722901386e-04 -1.05815503417e-02 -7.95233078786e-04  1.02807340697e-03 -2.98657259436e-03  1.54757586812e-04  3.22852741971e-03  1.52461568337e-03 -2.22445430439e-03 -1.14777720453e-03  3.86403151418e-03 -1.21362671366e-03  1.81117980247e-04 -3.87973828618e-03 -3.78231368499e-03 -2.20021839050e-03  1.10351331977e-03 -1.32062923742e-03 -9.20625145853e-04 -2.37581954853e-03  4.95322682358e-04 -3.34466930160e-03  3.42129380404e-03 -8.63780751782e-04  8.37969844775e-03  5.63812750316e-03 -3.53761082917e-03 -4.73825937347e-03  1.96080557788e-03  3.02431414907e-03  2.16230676991e-04 -3.13042213228e-03  2.88011500969e-03  3.79012709049e-03 -5.90477510509e-04  6.56509256865e-03  2.52805432465e-03  2.35523676443e-03  1.26977373652e-03  2.87340703791e-03 -1.01344109532e-03  7.42505041869e-04 -2.35242304367e-03 -2.95430020705e-03 -9.00361459015e-03  2.47992732523e-03 -3.00608756545e-03 -3.94949662953e-03  2.89448214144e-03  2.75872380488e-03 -5.51923228428e-03  5.86314430911e-03  2.57078863803e-03 -2.94560975564e-03 -8.94197625445e-03 -6.81614713717e-03 -4.33644347914e-03  9.07979468824e-04 -1.59805658368e-04  3.45126890458e-03 -8.50342467712e-04  3.87035562765e-04  1.48921604615e-03 -4.99973403409e-04  3.65367236234e-03  3.88688614817e-03 -1.47080289793e-03 -4.35111192474e-04  3.88342815915e-04 -1.08372047518e-03 -5.54313817577e-03  1.26327326195e-03  3.24069676835e-03 -1.91244816499e-03 -2.52360516698e-04 -1.71614671928e-03 -8.23325272584e-05  9.01190513457e-04 -4.43344183473e-04 -3.57201323029e-03  1.57247523864e-03  3.15692152259e-05  9.43215231188e-04  3.48640589520e-03  4.45374219555e-04 -1.38012450765e-03 -4.68778203412e-04  1.79951505414e-03  4.93843276765e-03  1.68410663421e-03 -1.55781979330e-03  5.40828270137e-03 -1.25679338226e-03  3.87185758422e-03  7.90949404151e-03 -1.84392427958e-04  2.19826160436e-03  2.98796238552e-04  6.34229813290e-04 -3.57327855778e-03  4.22156210821e-03 -8.74775664296e-03  3.41831258495e-03 -6.25320586680e-03  2.69555256608e-03  7.06464485909e-04 -5.94832513543e-03 -7.82560327038e-03 -6.53129691603e-03 -5.93490764520e-04 -3.99085463418e-03  5.23903765629e-03 -2.84434769664e-03  2.33692287104e-03 -5.75879194811e-04  6.68906403916e-04 -1.51192924050e-03 -4.98826153208e-03  1.90976709033e-03 -8.19890096660e-04 -2.66871591990e-03 -1.97126645783e-03 -2.75865776386e-04 -8.45104658986e-04 -2.58437620777e-03 -2.59406153082e-03  5.10434424620e-03 -3.87325568433e-03 -3.80392804031e-03 -2.73477157858e-03 -3.15003256238e-03  4.00973011770e-05 -1.33055860929e-03  2.15529571362e-04 -8.15069413763e-04  7.07201562595e-03 -4.38160014484e-03  1.29900093513e-03 -1.60607503876e-03  8.72378299182e-04 -3.18714891133e-03  7.41121451499e-03 -7.95714654389e-05  1.77595140001e-04 -5.48579319215e-03  2.79250447976e-03 -3.73595394021e-03 -6.60843594784e-03  4.55418671302e-03  1.06132964575e-03  4.51114283576e-04 -2.42854842448e-03 -3.19529681139e-03  3.83209293708e-04  3.65058220001e-03  7.29422799781e-04 -2.09371533982e-03 -1.20225120564e-03  1.52609554338e-03  5.49840749180e-04  1.90647888938e-03 -1.66569218119e-03 -4.87690780204e-03  4.39063848458e-03  1.61949207286e-03 -3.51076625899e-03 -9.16719311809e-03 -2.15819184279e-03  1.15073022443e-03 -6.04871507562e-04  1.24843679412e-03  4.16831550660e-03  3.63673176678e-03 -3.47079422456e-03 -4.20931496919e-03  1.15713178173e-03  1.59598641426e-03  6.41509424787e-04 -3.05788996085e-03 -2.61926315249e-03 -7.24811908359e-03  4.51329788925e-03  1.65882505192e-04 -2.74505838122e-03  7.84138026747e-03  4.14569142016e-03 -4.60165775739e-03 -2.78889885168e-03  8.81782423785e-04  6.92138873659e-03  1.21185913618e-03  2.81475739973e-03 -1.65621960066e-04 -4.58553699744e-03 -9.33662239212e-04 -6.02669875570e-04  2.68501929855e-03 -3.94526748193e-03  1.15310967331e-03 -8.25492797419e-03 -2.63213951866e-03 -3.53201262639e-03  1.23401128226e-03  6.47422919479e-04  4.16373641903e-03  2.52679401761e-04  3.36572327776e-03  8.21094617850e-04  1.56237172087e-03  1.31021102109e-03  6.88335156401e-03  7.77803910612e-03
-4.59491257335e-03 -6.89171392180e-03  1.98086019386e-03  4.51814333333e-03  2.78518651401e-03 -5.89058597545e-03 -4.19960337829e-04  3.28893666750e-03  3.41570180035e-04  3.14601505088e-03 -5.13449354918e-03 -2.84733074611e-03 -1.70569994451e-03 -1.21191372070e-03  1.76638562214e-04  5.36829683840e-03  3.97417828020e-04  1.94590000533e-03 -6.61925920193e-03  5.09002098919e-03  1.84526022454e-03 -1.98366250999e-03 -1.40283084642e-02 -1.93234826918e-04  8.09444768527e-03  1.08557488172e-01 -1.04848862613e-02  8.46619882920e-03  4.32746892378e-03  7.28961602462e-03 -2.49915274100e-03 -1.12451720049e-03 -3.47521782279e-03 -2.47142625954e-03 -1.62637370909e-03  6.57183897186e-03 -1.11536887214e-03  5.11996394467e-03 -8.01228222441e-04 -3.48391267627e-03  2.41445456744e-03  2.94216059603e-03  1.12548995902e-03  5.59398190453e-03 -4.22947328862e-03 -2.97276406457e-03  2.51521886893e-03  2.56150834013e-03 -4.05931061328e-03 -1.86188658057e-03 -1.43911888045e-03  1.95690195692e-03  2.55062995899e-03 -7.16867764212e-03 -5.13004431909e-04 -4.24896266496e-04  3.16226196303e-04  3.13076635670e-03  1.66868643682e-03 -2.81393858332e-03 -2.03972133428e-03 -3.46255632540e-03  2.17762695765e-03  2.86073080212e-03  7.06996844060e-04 -3.83957529827e-03 -1.32309865118e-03  1.63058902027e-03  2.50613588104e-03 -2.68027957818e-03 -1.08038538863e-03 -5.41849325698e-04 -1.59952977326e-03  2.70745903692e-03 -2.34262567455e-03  1.78184870086e-03  1.24942275214e-03 -2.69469859703e-03  9.39053139705e-04  1.11095936416e-03 -1.42077181859e-03  1.14440419950e-04 -1.28708393488e-03  2.15123651553e-03  6.57922634631e-04  2.18265397294e-03 -1.28298217037e-03 -3.62909892198e-03  9.77903626912e-03  5.70870993668e-03  3.75792914284e-03 -7.10377026423e-03  2.28953396236e-03  1.92954697004e-03  5.99615729984e-03 -2.14087563940e-03 -5.55362168504e-04  4.48526284045e-03  1.13922043599e-04 -2.06651363049e-03 -3.81026082993e-03 -2.69180521112e-03 -2.29992567085e-03  3.10416983606e-03 -1.61257115657e-03 -9.72274437801e-04 -1.72635365764e-03  4.39226020095e-03  3.02155089779e-04  2.53921627537e-03 -1.70972545226e-03 -1.67123263556e-03 -2.07217771684e-03  4.04450529279e-03 -2.39343722902e-03  1.51996104359e-03  1.34702526235e-03 -8.97509882096e-04  2.04580944330e-03 -3.36214828815e-03  1.26333536505e-03  3.54010361693e-03  4.66858552438e-03 -2.10283217425e-03 -2.64952129442e-03 -2.35980982867e-03  4.09521906340e-03  5.59429125708e-03  1.17138746964e-03  2.10637878905e-03  3.28686163700e-03 -3.30095834755e-03  6.95068005876e-04  1.03551796974e-03 -1.00551560018e-03 -2.18322422005e-03 -5.87082234293e-04  2.13568443928e-04 -4.24532557048e-03 -2.13413295189e-03  1.96616048350e-04 -3.69094191214e-03 -9.58896485819e-04 -1.30008572702e-03 -1.14649960323e-03 -4.78088270098e-04  1.75901901204e-03 -1.67183395820e-03 -1.04944853878e-03 -1.61198605119e-03  6.75065601729e-04 -1.23971843427e-04 -3.58571678631e-03  2.63442389381e-03 -1.13683880733e-03  2.04110852862e-03  3.07918620783e-03  3.21272700220e-03  4.42582405479e-03 -2.44760374219e-03 -2.01913078240e-03  3.18415133061e-04  2.88469084264e-04 -4.04219253389e-04  1.44746207267e-03  1.72039998436e-03 -2.38339717078e-03  2.67616984262e-03  3.11164889403e-03  4.69576505118e-03 -1.13237763378e-03  1.77607032089e-03 -2.88734325583e-03  1.48215047263e-03 -4.13559110303e-03  2.05196216868e-03 -4.91119346878e-04  2.52681110576e-03  2.52240929500e-04  5.11274119829e-03 -5.23145859334e-03  7.84141820365e-04 -4.28043668867e-03 -1.16839993216e-03 -7.68717089653e-04  2.54039906858e-04  2.16650365024e-03  2.85991785661e-03 -2.26719908441e-03  2.06327795070e-03  4.02194314444e-04 -4.61899446002e-04  4.55335485830e-03  1.06991118336e-03 -1.42091939263e-03  1.46705899926e-03  2.58433495832e-03  1.46255959815e-03 -6.05762755679e-04  1.05540082904e-03  1.16792719400e-03 -3.10596161213e-03  2.11607295966e-03  3.98038468842e-03 -5.45212800227e-03  1.14150919361e-03  4.07180690985e-03  4.40240742022e-03 -1.98900849655e-03  8.23106504980e-05  2.54700412842e-03  2.87377268757e-03  2.40504087215e-03  2.63664305481e-03  1.49306208805e-03  4.04742426943e-03  1.37384747856e-03 -3.70146176630e-03  6.51691776290e-04  1.14446119340e-03  4.00314522968e-03 -2.00066971519e-03 -2.96485399139e-03 -5.18147292301e-04  1.31508021200e-03  8.24106185952e-03  3.04065333800e-03 -2.82656926834e-04 -8.15650892901e-04  4.63832645713e-03  4.37420785016e-03 -1.91937096976e-03 -2.79693106463e-03 -2.34200428812e-03 -8.04906055484e-04 -7.65260294880e-04  1.77893850817e-03  2.58748024990e-03 -1.74811639829e-03  7.36340703739e-04  2.93842985599e-03 -3.93637837274e-03 -1.02263346212e-03 -3.80066102073e-03 -5.45801989358e-04  5.96080782747e-04  7.14800039728e-03  6.45412442890e-04  8.41802067060e-04  2.33661659743e-03 -3.72947172766e-03  1.16682508411e-03  7.96521297885e-03 -1.71614556075e-04 -4.85526083364e-03 -8.46139542009e-05  2.03573130981e-03  1.60276196581e-04 -8.80250675735e-04 -1.84746740000e-03  9.04907316497e-04 -5.38111545910e-03 -3.47729405479e-04 -1.59931563030e-03 -2.65346384646e-04  1.04440500411e-03 -3.18576988236e-03  4.46320918172e-04  1.54623173131e-03 -4.11192621188e-05 -8.67856017232e-04  4.48713741158e-03 -7.22450787623e-04 -3.74764585191e-04  4.35237974905e-03  1.38814194529e-03 -2.71898780698e-03 -2.08531448963e-03 -1.67090519656e-03 -1.93171440201e-03  3.09379225894e-03  3.51493945597e-04 -6.39715555956e-04 -9.16537875773e-04 -1.34251735266e-03 -8.88864312778e-04 -1.79507001570e-03 -3.93742127847e-05  1.47108342960e-03  7.96581765174e-04 -6.44538649207e-03 -1.20885958129e-03  4.55197480133e-04 -5.71727138734e-04  6.80628732003e-04  4.07021794117e-03  2.85781413130e-03  1.11775486665e-03  2.28319334993e-04 -6.43740409511e-04 -1.55795451132e-03 -4.79213500615e-03 -2.12905970314e-03  3.95026822178e-03 -3.52461017495e-03 -6.93027044045e-04 -1.87075704640e-03  1.30332394494e-03 -3.06094438216e-03 -1.71271456113e-03 -2.58534639790e-03  2.17970455925e-03 -1.35952732444e-03 -4.31556663416e-04  3.04199804223e-03  1.03209514849e-03 -1.18345952096e-03 -2.48086733684e-03  2.80262235221e-03 -1.21085085615e-03  3.63916765879e-04 -1.52025153035e-03  1.81701879620e-03  8.58128765202e-05 -1.59342666501e-03  2.83752559266e-03  5.80802999293e-03 -3.17624311379e-03  1.58377561905e-03 -1.39825836306e-03 -5.95260732597e-04 -2.52968754962e-04  6.28435271486e-03 -9.26138832037e-04 -2.32032376251e-03 -1.88237798897e-03 -4.18485153259e-03  3.57441588506e-03 -2.53163224181e-03 -4.78398639242e-04 -6.92893762464e-05 -7.07388802035e-05  7.81961950215e-04  3.12743804173e-04 -3.46177375724e-05 -1.24400409948e-03  3.79832374477e-03 -1.20004590575e-03  3.50301576826e-03 -5.65425580265e-03  3.70486318005e-03  3.10197211170e-03  8.95123311074e-04 -1.14212671589e-03 -3.27539386473e-03 -2.45401904208e-04  3.27963390893e-03  1.26920548302e-03 -2.30055921895e-03  3.75589469857e-03 -1.84327029749e-03  1.99779289681e-03  3.69474021413e-03 -5.96491869146e-03 -1.94782058430e-03 -3.71533010835e-03 -8.35567848488e-04 -3.42082486719e-04  5.37190577778e-03 -8.43450447453e-05  1.92914450198e-03 -7.80126636447e-03 -5.35465668592e-03 -2.84515742482e-03 -5.35978911679e-03  1.11613290546e-03 -4.21536361213e-03  1.78062505757e-03 -2.42127265902e-03 -2.14197005988e-03 -3.68157782701e-03  2.12083268215e-03 -1.49208976109e-03 -1.81520997667e-03  5.19818970747e-04  2.21150381794e-03 -1.33553293741e-03  5.25995665934e-03  2.75074724608e-03  2.69643166646e-03  1.68054409139e-03 -3.99649182668e-03  4.41868639810e-04 -3.06344408865e-03  5.37306436334e-03  1.74275458355e-03  3.14110586583e-03 -7.04741740200e-04  2.87892118954e-03 -6.80254945622e-03  2.73716224723e-03 -2.92175555656e-03  5.19009006206e-04  1.58369249121e-03  9.60549996207e-04 -5.01798830183e-03 -7.88933667544e-03 -1.06184228004e-03 -6.09909132500e-04 -5.36321836102e-04  2.49360767861e-03 -1.35379616014e-03  5.75194449865e-03  5.26106417357e-03 -3.34133118220e-03  2.81143184056e-03  1.02942807994e-03  4.79045891996e-06  3.23167338237e-03 -5.80721420536e-03  1.60236870161e-05  9.12961966126e-04 -3.63326642978e-03 -2.76738316789e-03  4.28425815179e-04  1.52999169412e-03 -5.47641860729e-03 -1.11734387368e-03  1.15945557919e-03 -2.24412666816e-03  2.14427636870e-03 -9.65060840849e-04 -1.75501386059e-03  2.67800391145e-03 -1.98096388463e-03  1.34140609173e-04  1.81259138125e-03 -2.21778490170e-03  2.17966362810e-03 -5.16065919142e-03 -1.73203728180e-03 -3.45327678336e-04 -3.26315877342e-03 -9.20920089297e-04  2.71620957164e-03  5.84188108788e-03  2.80649562529e-03 -1.14646122566e-03 -2.88225944809e-03  4.75108729645e-03 -1.15896379819e-03  5.66588330892e-03  1.13824696088e-03 -3.51470740997e-03  1.87392325537e-03  1.86194053919e-03  4.49324294895e-03 -1.40449232865e-03 -2.13592859897e-03  2.16297910961e-03  1.43086035140e-03  8.66878867149e-04 -3.83220844192e-03  2.40692680012e-03 -5.59790888797e-04 -2.26476718023e-03 -5.18017371389e-04  5.47765875547e-03  2.73966036839e-03  2.09770885399e-03  1.68545589673e-03  9.43665010626e-04 -1.48384397916e-04 -1.14626570566e-04 -1.55532974359e-03  1.87131864501e-03  2.28528673119e-03 -1.80665573148e-03  2.20482437015e-03 -5.61394440032e-03 -2.00095525184e-03 -1.33630089877e-04  4.48841649784e-03 -1.55656684490e-03 -2.25728373266e-04  3.48328117788e-03 -2.05585947113e-03  6.17332323780e-03  6.50373813460e-04  2.27784555191e-03  3.33585195637e-03  1.84874775041e-03  6.70886969249e-04  1.47441171735e-03  8.09491275160e-04 -3.01671501837e-04 -9.58191467635e-04 -2.62404140554e-03 -2.76463565459e-03 -2.78860402331e-03 -1.34628215939e-03  1.50847631498e-03 -3.66585515627e-03 -9.81579081708e-04 -3.53584360884e-03  1.08964383281e-03  1.51904519462e-03 -1.01793047411e-04  2.57612046943e-03  3.74384778387e-04  2.62080782488e-03  1.67388516703e-03
-3.52720028093e-03  2.86053069272e-03 -3.16869973358e-03  2.17516131571e-03 -4.01027395620e-03 -1.59870618987e-03  1.00230593638e-03 -4.36632448985e-03 -6.25017751819e-03 -5.02829661474e-03  4.87004502475e-03  3.57762535739e-03  2.90923480087e-03  2.71953931478e-03  7.07855315823e-03  8.18370150790e-04  1.84918097739e-03  2.42738415226e-03 -7.82253276090e-04 -9.06238055686e-04 -3.07126459689e-03 -3.67625495933e-03 -4.83275367121e-03 -2.46784990604e-02  1.27635724888e-02 -1.04848862613e-02  1.08773306997e-01  1.30642881528e-02  2.78409181976e-03 -1.18319758544e-03  4.16112758116e-03  4.04344439089e-03 -5.65820153220e-03 -3.24965807515e-03  5.42380301980e-03 -1.03287735671e-03 -8.24638276626e-04  8.38862546068e-03 -1.70047883405e-03  7.96311357766e-04 -2.57571067800e-03 -1.24570476276e-03  5.21962366720e-05 -7.38148572101e-03  2.20406981432e-03  2.12008621266e-03 -9.46706162111e-04 -3.05725037357e-04 -5.17173466709e-04 -9.52134530610e-04  2.91758580193e-03  6.02351955211e-03 -1.33913760427e-03  3.65793433928e-05  9.11244274275e-04 -6.32587610286e-04 -7.77512645998e-04 -8.88813079038e-04  5.11854298055e-04  5.25795356085e-04  4.26757130751e-03  6.74900806964e-05 -1.25884657586e-03 -1.09743555441e-03 -2.45651862130e-03  2.83915313085e-03 -1.23230523079e-03  3.11232896603e-04  5.52266182932e-03  5.49407972575e-03  2.76703612033e-03  8.67963594018e-03 -3.77592633870e-03  4.76095054661e-03 -4.60917387522e-03  5.01659810133e-03  6.38945854396e-04  5.75915729924e-03 -3.24342243638e-03  2.57555712110e-04  5.45420710873e-03  7.43845097859e-04  4.05242352957e-03  5.23183475809e-03  1.16270079185e-03 -1.00535132207e-03  3.36731513810e-03 -2.38702888886e-03 -1.16282542402e-03  1.67913759075e-03  2.29851839575e-03 -1.46331623603e-04 -6.00193512627e-03 -1.31226664285e-03  3.55039640486e-03  2.74170294383e-03  8.07178217145e-04  2.69951270872e-03  2.98533076070e-03 -9.12057951392e-05  2.59700119496e-04  1.89418838870e-03 -3.41118564451e-03  5.05914649247e-03  2.23795164726e-03 -1.01515686826e-03 -3.35202729294e-03  7.56335776782e-05 -2.91312179175e-03 -3.40624504873e-04 -1.24633489913e-03 -9.90931337867e-04  1.38683527920e-03 -2.67392174253e-03 -2.31486593635e-03 -5.04412533863e-04 -4.24588145004e-04 -3.83819835597e-03 -5.23956429316e-03  6.40411261446e-03  2.88071582457e-03  6.87606939759e-03 -2.05562629388e-03  4.43685688888e-03 -3.23597365262e-03  4.49152637583e-03  1.66128989881e-04 -7.14330761088e-04  4.49917162463e-03 -8.90993200824e-05  2.14345937780e-03 -5.64124626943e-04 -9.37750018696e-04  4.02009406926e-03  5.01399528332e-03  1.65613429544e-04 -3.32536365633e-03 -2.63017601241e-03 -7.73501907295e-03  2.71987356411e-03  9.85221521869e-04  5.80181704105e-03  5.44957264292e-04  1.23514724302e-03 -1.37202312043e-03 -3.77522647099e-04 -6.39908569484e-03  2.27844101887e-04  9.86164456426e-04 -3.09231545276e-03  4.06847627131e-03  3.66462664031e-03 -3.71931501386e-03 -3.83473531278e-03  1.98090110006e-03 -4.09746804000e-04  8.13868390695e-04  1.78104772426e-03 -2.95976165086e-03  1.90977304005e-03  4.88413596059e-03  3.38959604134e-03 -3.68804770128e-04  1.16457456990e-03  3.92648282249e-03  5.53390428302e-04 -1.95059123264e-03 -1.76547534011e-03 -3.63029704831e-03 -2.77357515404e-04  4.14008912366e-04  2.65540433502e-03  5.11685682518e-03  4.06302222512e-04  6.03220579958e-03  1.11043743186e-03  1.56528502622e-03  2.31270918893e-03  3.49198343901e-03 -2.77037463971e-03 -4.40786723153e-03 -2.07874783256e-03 -3.85419185922e-03 -5.13837131353e-03  3.62431196037e-03  1.17032294652e-03 -4.35541290013e-03 -8.33806508613e-04  1.45100535075e-03  4.82462323176e-04 -2.28166445832e-03  9.02061938242e-04  6.32999845813e-04 -8.24921684527e-03 -2.22476749240e-03  2.53534951238e-03 -2.46797288241e-04  2.82729013183e-03 -6.14726671595e-04 -1.87810796116e-03  2.72111632020e-03  4.09264207383e-03 -3.57397157767e-03  1.00308367526e-03  4.04915245696e-03 -1.83483841188e-03  3.34719614663e-03  2.53949689988e-03 -1.74444201111e-03 -2.18773155071e-03 -4.71157488010e-04  3.28311816809e-03 -9.52270658015e-04 -1.02426449868e-03 -4.04935156927e-03 -5.47797648586e-03  2.63260995507e-04  7.45934003525e-04 -1.24270600452e-03  1.62926123157e-03 -1.47666922304e-03 -2.28316431461e-03  9.79744890583e-04 -9.61118912861e-03  5.92947079560e-03 -4.52985332635e-03  3.79052374274e-03  5.11137642442e-03  7.58234689513e-04  2.57196701439e-03  2.87697703629e-03 -4.05479717376e-05  3.14275760661e-03  1.32097920318e-03 -2.78814288197e-03 -6.72359786426e-03 -5.55719773801e-04  1.56162126099e-03 -1.07989403453e-03  2.95523773740e-03  1.32113907915e-03  2.00686436285e-04 -2.23082058421e-03  1.65088911197e-03  1.64186695468e-03 -3.92419182619e-03 -2.39306582197e-04 -3.22015104925e-03  2.94258206464e-03 -7.10329146604e-04  6.70380438699e-03 -2.85758488459e-04  1.36126974165e-03  6.10944134827e-03  2.83026966783e-03  7.45661747592e-04  2.81850087139e-03  9.83150585806e-04 -7.45140682648e-04  3.02902096790e-03 -2.12950003293e-04  3.74408754933e-03 -4.47975369515e-04  2.70997537504e-03 -1.58422376669e-03  9.31180153285e-04  2.23892222857e-03  4.47105055016e-04  3.66852925682e-03  1.98402418764e-03  5.84431208284e-04 -3.17647762660e-03  1.66279383734e-03 -2.45183650816e-03  2.33093577668e-03 -3.14382195600e-03 -2.89973510374e-04 -5.04909523605e-03 -1.84598182774e-03 -1.70161061748e-04 -6.30035919186e-03  2.08865140093e-03 -2.74231983406e-04 -4.24091041226e-04  2.49045694414e-03  2.03559311176e-03 -5.03472138445e-04 -3.35918106403e-03 -4.64830000924e-03 -3.90040369069e-03 -1.17011988573e-04 -3.35345150807e-03 -8.26598819774e-04 -1.65329530401e-03  6.79769097546e-04  2.18098510446e-03  1.33047043973e-03 -9.32464193565e-04 -4.35475008739e-03  2.89860085292e-03  2.02873048188e-04 -1.27718663649e-03  2.99959191305e-03 -1.64917283515e-03  1.02340617584e-03  2.45889036236e-03 -6.87291066010e-04  4.10164430400e-03 -6.18990549871e-03  2.05193567910e-03 -3.46844330013e-03  1.69890782367e-03  2.19206413680e-03 -2.70729917713e-03 -1.39385302456e-03  1.23412005311e-03 -1.18492413699e-03  1.64640783978e-03  2.96613993969e-03  4.27495477667e-03 -4.03098951958e-03  4.74540979144e-03 -5.91096263581e-03 -2.58193953639e-03  1.21126790474e-03  5.23836736734e-03 -1.60225377157e-03 -4.76850286378e-05 -2.14117288673e-03 -4.56177604183e-04 -1.72041697919e-03  2.83812219602e-03  2.28893931384e-03 -1.29222598075e-04  2.95710688855e-03 -4.85913918196e-04 -3.69453170265e-04 -1.40070832153e-03  7.46574069714e-03  2.57878139666e-03 -2.94443611578e-03 -3.10279308332e-04  1.08606820486e-03  5.51445633311e-04 -3.13939326035e-03  3.23823733507e-03 -2.61134126348e-03  2.64299651735e-03 -1.70352759850e-03  3.74438720998e-03  1.44196258866e-03 -3.05424360605e-03  4.99915684040e-04 -1.32750455141e-03  1.72424929841e-03 -3.12355068873e-03  1.71599764746e-04  1.45680117289e-03 -3.48313996686e-03  2.18792945164e-03  4.85971156056e-04  2.62416053156e-03 -2.36492438738e-04  5.35672089823e-03  2.41112184212e-03  2.68051351088e-03  3.28024203983e-03  2.36143438707e-04 -6.03521979115e-04 -7.65332958813e-04 -3.34678959799e-03  7.70456495995e-03  6.86777298077e-04 -3.42485329965e-03  2.87875746726e-05  2.56918181041e-03  2.33726790399e-03 -1.01551891724e-02 -1.61048133454e-03 -4.45541125634e-03  3.54584254613e-03 -6.12537103619e-03  6.83441119687e-04  3.27919194958e-03  1.22921341144e-03  8.89199953799e-04  1.32999364824e-03  7.95106226558e-04 -1.25990511608e-03  2.01387216974e-03 -4.96415670260e-05 -1.85366965018e-04 -2.91101015473e-03  1.59410133407e-04 -1.15954867879e-03 -3.59982054587e-04 -1.59486387534e-03  3.82321149073e-03 -1.19018772644e-03  4.58461271818e-03 -4.09642134644e-03 -4.16704988795e-04 -2.03095695694e-03 -4.26066778120e-04  6.44847864209e-04  3.70251367187e-03 -9.01413467541e-04 -3.52699459695e-03 -2.34714208468e-03  4.15731563295e-04  3.96977657956e-04  1.96924467056e-03 -4.71556115180e-03  4.61236579195e-04  7.63440417554e-05 -2.34670344570e-03 -5.46527035871e-04  3.51954947089e-03 -3.41803105415e-03 -2.85471212132e-03 -3.39452948746e-03 -7.86621515408e-03 -8.37838952529e-04  1.85300178309e-03 -2.75538036808e-03  1.19158874739e-03  8.66561023020e-04 -9.93306838247e-04  7.13620000188e-03 -4.26043693563e-04 -3.87359327060e-03  2.17913615210e-03 -2.98349754420e-03  5.63613345840e-03 -4.19202737216e-03 -1.58053483352e-03  8.53525910568e-04  2.99002531946e-03 -4.58650559821e-03  3.58377543343e-03 -2.37414475748e-03  2.73101345087e-03 -1.09150716668e-03 -5.89067261960e-04 -1.77007600666e-03 -9.72124832806e-04 -1.83622641416e-03 -1.44636250652e-03  7.79394264528e-04 -2.66862276899e-03 -1.32566909126e-04 -3.81440180862e-03  2.59917590173e-03  9.68065802502e-03  2.97027978724e-04 -1.10320034805e-03 -1.67647495700e-04 -1.43797674690e-04 -2.29792973564e-03 -9.55294506923e-04  5.06929815726e-04 -3.52206229283e-03 -8.59278181150e-04  5.14314852963e-03  6.04816796788e-04 -2.14127112300e-03  7.67759284873e-03 -5.61747566419e-03 -3.47897509344e-03 -2.46828723962e-03 -2.15086475609e-03  4.16173058404e-03 -4.64022701695e-04  1.90111896856e-03 -6.68307202984e-03  5.75397029362e-03  2.69690427189e-03  1.99321635159e-03 -2.90782593342e-03 -4.03469367790e-03 -8.43478280403e-04 -5.82609218891e-03 -3.92213245180e-03 -9.72241522575e-04 -5.52449299344e-04  4.37013863157e-04 -2.20121605803e-03 -3.74760270296e-03 -1.52396375791e-03 -5.38605329152e-04 -3.41881544273e-03  8.64502541410e-04  2.77384507792e-03 -7.63900411756e-03  5.03589539037e-03 -2.22516133165e-04  2.06392637026e-03  2.57007502088e-03  2.08578514159e-03  5.82209247773e-04  5.22984584663e-04 -8.35834121250e-04  9.02119974169e-04 -2.07329392099e-03 -3.22841505640e-03  5.09983695398e-04  2.45837714377e-03 -2.61205450041e-03 -1.47674757041e-03  1.42672506900e-04 -2.84941910845e-03 -4.27822567177e-03
-3.95224868541e-03 -5.66861011009e-03 -6.98685031831e-04  2.93006108991e-03 -3.10453825354e-03 -2.71966048701e-03 -1.23490945523e-03 -2.35709754370e-03 -3.04276430959e-03 -3.05098624996e-03 -1.44819780085e-03  5.98694379045e-04  1.17580710773e-03 -9.15485511774e-04  3.24673931004e-03  2.60680117953e-03  1.63526434463e-03  1.27287745807e-03 -6.95916932854e-03  2.07919014484e-03 -2.95014491565e-04  1.97171287372e-03 -4.56151733520e-03 -4.43939172363e-03  1.41582712839e-02  8.46619882920e-03  1.30642881528e-02  1.15003886172e-01  7.77996123560e-03  1.54041722095e-02  5.76339183473e-03  3.16682199494e-04  1.34918786590e-03  3.00043630176e-04 -1.74469923062e-03 -1.25511783310e-04 -4.07967518397e-03  4.03800060797e-03 -1.38035479752e-03 -5.29886530489e-04 -6.11604470667e-03 -5.16445708461e-03 -1.32806708731e-03 -1.15092916750e-03  7.15263627159e-03  1.12850244220e-03  2.11730623878e-03  3.21474450003e-04 -1.25671810258e-03  1.13653642581e-03  6.40742134367e-04  4.64237098037e-03  6.76373888836e-04 -4.91094591377e-03 -2.65588984887e-03 -2.81715650768e-03  3.75488420875e-03  3.98274348180e-03  7.70919559559e-04 -5.53475764098e-03  5.97474081873e-04  2.57395391468e-03 -1.99934758215e-03 -4.89393324510e-03 -7.35954832853e-04  1.47579885428e-03 -8.75447230977e-04  4.46795830358e-04 -2.03046888113e-03 -1.63011948609e-03  3.04982994356e-03 -1.90600413953e-03  2.36192636814e-03  3.60372824394e-04 -5.37980914233e-04  3.81960811252e-03  3.05721422564e-03 -2.72824098783e-03 -2.89110094487e-03 -2.99746347394e-03  5.28681665037e-04 -2.74313158476e-04  5.54722473995e-04  7.36513137344e-03  4.33225758460e-04 -2.42425182830e-04  4.18997932630e-03 -2.35708699800e-03  7.00543257177e-04  3.18048638263e-03  2.85754733242e-03 -2.98117275789e-04 -3.81876609971e-03 -2.01653356220e-03 -6.26241064935e-04  9.89134706779e-04  5.37854694857e-03  2.15730098904e-03  6.25044596601e-03 -1.78065681436e-03 -4.45282370566e-04 -3.57106445252e-03  2.09463296887e-03  5.78291111971e-04 -2.55988882927e-03 -2.81046481215e-03  1.70115652826e-03 -1.83870212645e-03  2.35808513164e-03 -2.61227259887e-03 -1.40919115527e-03 -1.27527739327e-03  1.34323926655e-03 -1.03333792358e-03 -5.53105691190e-03 -8.29346486917e-05 -1.91729118975e-03  2.67212897503e-03 -3.21424543623e-03  9.95453776170e-04  1.43100145923e-04  1.85796663025e-03 -4.08369931208e-03 -8.32112908131e-04  2.84367142842e-03 -1.29195713799e-03  2.17905328936e-03  4.04566780905e-03  1.31923923127e-03  1.65483514649e-03  3.24720305964e-03 -1.96579663190e-03 -1.28194984968e-03  2.79211785339e-03 -1.01985226070e-03  1.58957395664e-03 -4.47343064722e-03  6.65145309449e-03 -2.25069858239e-03 -1.32090873965e-04  2.30669945517e-03 -4.50439756549e-04  1.92561468606e-03  2.55026127543e-03 -5.06315538614e-03 -1.35591044064e-03  2.28108697117e-03  1.62124534604e-03 -2.45435791438e-04 -4.70559806538e-03  4.24360158116e-03  1.88382031336e-03 -1.99116564519e-03 -3.86875694796e-03 -2.53847985477e-03  8.73787231927e-04 -5.01463913458e-04  3.16255318760e-03  5.60808321520e-03 -1.52560777092e-04  1.82673517205e-04 -6.75415052885e-03  1.66126493065e-03  2.07305652306e-03  4.20107776144e-03 -2.22850298098e-03  1.04235311755e-03 -6.58054703773e-03 -4.08295177989e-03  2.35662639766e-04 -1.09428689923e-03  6.43378519795e-03 -1.46495794662e-05  1.94605636155e-03 -2.43914007226e-03 -5.47031866214e-03 -3.72087406064e-03 -1.86537778551e-03  1.01758534734e-03 -2.46757877175e-03 -1.05156314904e-03  3.25559414966e-03  1.19055282668e-03  1.73421958009e-03  7.08337434513e-04  3.18359744297e-03  3.28041188922e-04  1.92161597994e-04 -5.52764563994e-03  4.14037310000e-04  3.92404185539e-03 -9.77389917356e-04 -8.67420244894e-04 -1.00955751880e-03  1.27336545146e-04 -1.25170723424e-03 -4.66839159161e-03  1.72177711976e-03 -7.54876700114e-03  2.23881136635e-03  9.71343637111e-04  9.50456034381e-04  3.40895645388e-03  1.84624046171e-03  7.01468290436e-04 -3.21121949854e-03  4.31580352356e-03 -1.69035475793e-03  2.89047546002e-04  1.88779688371e-03  4.04190302491e-03 -4.86887206556e-03  1.59912202492e-03  2.36650165709e-03  2.86209873604e-03 -2.45898327529e-03  2.67560247891e-03 -4.00818836520e-03  8.57785765084e-05  3.82789429663e-03 -1.03691737148e-03  2.89751687292e-03  5.27097184365e-03 -1.57821496206e-03  1.72269391154e-03  2.54303575266e-03  4.51696602894e-03  5.05193853329e-03  1.86674186608e-03  1.83159426963e-03  5.61402073618e-03 -3.52466481603e-03  8.42377113977e-03 -1.41247472251e-03 -5.85857021134e-03 -6.12190778026e-03  4.51090682339e-03  1.60490910808e-03 -1.78904380696e-03  1.77222777357e-03  5.49050959525e-03  8.85057445470e-05 -3.74519920514e-03 -9.13122048311e-04  1.13094922982e-03 -1.43727797958e-03 -8.96008348389e-04 -6.45135685317e-04  4.24711454845e-04  6.42463778079e-04 -2.45385048118e-04 -2.73008670459e-03  2.52507895714e-03  5.75606725620e-03  2.94848285269e-03  8.11403227478e-04 -2.64207452471e-03  2.03913453457e-03 -1.37387561204e-03  6.91222744341e-03 -1.43641237839e-04  3.36478303072e-03  1.25272916126e-03 -3.52829919605e-04 -2.73598121070e-03  1.11449695961e-03  5.77263341842e-03 -3.73140084640e-04  9.76472609240e-03  5.28533811071e-04  1.01550266053e-03 -1.69658496731e-03 -3.92564285890e-03 -5.68892242734e-03  3.23315960408e-03  7.81254993102e-04  3.40521199115e-04 -1.21712896755e-03 -8.14479103633e-04  2.02187400118e-03 -9.54107213058e-04 -8.46631911436e-04 -3.97972222915e-04 -3.64545394171e-03 -9.65408239229e-05  1.56405614614e-03 -1.90710148893e-03  2.69093528022e-04 -1.69684820873e-03  1.59294834935e-03  2.72221448606e-05 -2.53393989950e-03  7.27062756223e-04 -1.05111892869e-02 -2.88717705787e-03  3.52355544288e-03  4.76582394792e-03  1.57980957736e-03 -2.82895054317e-03 -4.13323154594e-04  1.55249328501e-03 -5.54199311343e-03  1.53421834134e-03  1.77947466796e-03 -1.19727714432e-03  4.53856585702e-03  1.03647709625e-03  1.49996294229e-03  3.16083238014e-03  3.72033707203e-03  1.53387904687e-03  3.32043583454e-03  5.34291574144e-04 -2.83398280110e-03 -7.84224042030e-04 -1.19240112850e-03  1.33424246429e-03 -1.90812721712e-03 -3.55590177285e-03 -1.17744908810e-03  5.67119784992e-04  2.49438182523e-03 -2.91951541326e-03  1.14475451011e-03 -2.47941700884e-03  5.82710220587e-03  1.10333735677e-03  9.10204807312e-05 -1.63165823640e-03 -6.73864081258e-03  4.66327753041e-03 -1.60170525620e-03  6.18032770522e-03 -1.25168326061e-03 -3.92308662964e-03 -3.19615755753e-03 -4.69567453752e-03 -1.93357718801e-03 -1.65942180060e-03 -2.39023979476e-03  2.00947001734e-03 -5.65320638422e-03  2.24476000360e-03  4.27185880657e-03 -9.02927593398e-03  5.98872244638e-03 -1.73752304081e-03  2.77941084683e-03 -3.37220300858e-03 -1.25771528602e-03 -5.60546665636e-04 -4.80989040046e-03 -2.06259404815e-03 -3.33012655318e-03  1.81334334825e-03  1.09162554860e-03 -2.14124137328e-03  1.18430215119e-03  1.81882520756e-03 -2.20474460331e-03 -1.31907056329e-04  4.20963628186e-03  3.57203886091e-03  6.79379364754e-03  5.33795320779e-04  2.72459974169e-05  6.21282179795e-03  2.38410958952e-03  3.33826083264e-03 -3.86474398417e-03  5.22063952008e-04 -3.56373647874e-04 -3.43072244959e-03  1.45035259167e-03  1.49020559266e-03  1.30292859681e-03 -1.46876170094e-03 -1.63924560890e-03  4.12511658226e-03 -8.21043282688e-04  8.21230596008e-04 -2.58549869060e-03  3.19178581610e-03  1.83768197773e-03  4.96316630122e-04  2.64536710871e-03  3.62721406973e-03 -6.75439423505e-03  1.71109186533e-03  1.50569946914e-03  2.48155932159e-03  3.79577624008e-03 -1.41733465038e-03  3.59100151101e-03  4.07358929249e-03 -2.62109161910e-03 -1.66891983375e-03  3.91231751956e-03  3.32328344260e-03 -1.93245807068e-03 -1.30258094284e-03 -5.28499051140e-03 -1.49770329873e-03  5.68499322399e-04 -7.31770853200e-03 -2.68504259178e-03 -7.46057665710e-03 -2.92531116215e-04  6.55249259925e-03  1.81373510210e-03 -2.57970058680e-04  2.73379513877e-03  2.53996288956e-03  1.85237128202e-03  4.10864557103e-05 -3.55903829885e-03 -3.68395390842e-03 -2.76734595847e-03  3.28517400222e-03 -3.32760767252e-03 -5.88795632611e-04 -2.29150699790e-03 -2.45170221761e-04 -1.15389034504e-04 -1.06367331039e-03  2.36979756314e-03 -5.56645303985e-03 -6.70491523671e-04  4.55685543537e-03 -1.54798260484e-03 -9.29594499456e-04  1.00393200690e-03 -3.54348990357e-04  1.33145596043e-03  1.94603106499e-03  3.59043383664e-03 -1.41001582543e-03 -6.28236385844e-04 -1.78080589860e-03  2.70214645130e-03 -1.44599604602e-03 -1.52553200101e-03 -4.23167893689e-03 -5.52814224578e-04 -2.65415927330e-03  2.21595829030e-03  8.05393455845e-04 -3.26579491268e-03  2.26469009849e-03  4.91082023913e-03  2.14584399467e-03  4.28069372348e-03  3.75731265458e-03  2.26504681114e-03  3.23811105665e-03 -2.26971824247e-03 -1.08223576791e-03 -5.31385995099e-03  4.11742040586e-03 -8.06385411486e-03 -1.65826424801e-03  2.08787079471e-03  2.95585073204e-03  1.36192895626e-03  1.71839391597e-03  5.30500736789e-05  1.73492628905e-03 -4.39086566132e-04 -1.20650949901e-03  1.02168350310e-03  1.05344886819e-04 -1.59201390209e-03  1.86199732223e-03 -1.66185358690e-03  4.02762702118e-04 -1.67261439455e-03 -1.06153210867e-04  4.73986629774e-04 -1.08537728233e-03 -4.61210075765e-04  1.39480633000e-03 -1.22576482046e-03  2.41741077349e-03 -5.01787657308e-03  3.44730548824e-03 -5.78369595640e-04 -4.90503636551e-03  2.16022243556e-03 -5.91974060836e-03 -1.48321442876e-03  4.89120857030e-03 -2.64970075584e-04  5.06719482261e-03  1.50718426757e-03  5.99575239099e-03  3.07644233452e-04 -1.92301436220e-03 -5.15301330362e-03  2.09847220115e-09 -3.44266187193e-03  6.73513556920e-04 -1.13308222157e-04 -1.64114061840e-03 -1.87459102140e-03 -4.24287128320e-03  1.42970334756e-03  1.94006922332e-04  3.23955307366e-03  6.56442852084e-03  1.26645668710e-03  7.95317566125e-03  1.56123805005e-03
 1.10299159536e-03  5.42940365507e-04 -4.42784218094e-05  1.90530676389e-03  3.07605636077e-03 -2.65616472945e-03  8.54697954875e-06  8.04313126679e-04 -1.07212094888e-03  2.08720266285e-03 -1.31386993049e-03  8.42779837118e-04 -4.23201636243e-03  7.27003981105e-04 -3.08693024136e-03 -9.37253279288e-04 -1.60176313393e-03 -1.27717976752e-03 -2.35528362805e-03 -4.55268093403e-03  1.67258573419e-03  5.26520532695e-03 -1.61594793091e-03 -3.20628175287e-03  2.63690523455e-03  4.32746892378e-03  2.78409181976e-03  7.77996123560e-03  9.07806231510e-02  1.53844123821e-02  1.87766097121e-02 -1.36884400262e-02 -6.86544549792e-03 -2.34995435128e-03 -8.97609043939e-04 -1.63180832771e-03 -3.39294669601e-03 -1.87811658833e-03 -1.80062608321e-03 -2.21303936787e-03  4.93402309478e-04 -5.87821501507e-04  2.44290946416e-04 -1.68420694865e-03  2.33918343203e-03 -2.81452136977e-03 -1.40057573944e-03  4.11659909094e-03  4.13095417221e-03  9.77881865049e-03 -7.67997021837e-04 -1.77061435568e-03 -4.23833195568e-03 -1.94440149978e-04 -2.92733345117e-03 -3.41955055337e-03 -8.10742466130e-04  3.73009255165e-04  4.91338552514e-03 -3.86182104984e-03 -8.35423375384e-04  1.74073754716e-04 -3.90272325513e-04 -2.80177157944e-03  2.96866446900e-05 -5.70144305682e-04  1.59579719853e-03  3.19327766352e-03 -5.23349537427e-03 -1.63838995819e-03  3.58229039999e-03 -5.16559459282e-03  3.49484781321e-03  2.08333763126e-03 -3.59873328704e-03  1.52655573982e-03 -1.45539532530e-03 -5.63029658589e-03 -2.16911678550e-03  2.22990908967e-03  3.63521989617e-03  4.47909091796e-03  2.06454637441e-03 -5.61421720678e-03  4.46258084114e-03  1.63237191492e-03  1.32545891812e-03  6.92020429136e-05  2.74781023722e-03 -1.55266937595e-03  9.65605109391e-04 -3.49026124151e-03 -5.23333506116e-03  3.86230508901e-03 -3.97753788243e-03  3.76431785809e-04 -8.02092723280e-04  6.52103098705e-04  8.25152912117e-04 -2.32608812773e-03 -3.25907512314e-03 -4.69003387038e-04  2.92203325354e-03 -3.77139605392e-03  3.58372311324e-03 -8.68123878049e-05  1.06131633064e-03 -1.87349305420e-04  2.89411725718e-03 -3.55634208245e-03 -1.34901362122e-03  1.31212403953e-04 -2.01987468824e-04 -3.31862672794e-03  3.04446218104e-03 -7.62008840806e-04  5.69559456563e-04  2.61714532604e-04  7.86249901180e-04 -6.82858596456e-04  2.02237375923e-03 -3.62245575530e-03 -1.41411417959e-03  5.98477663969e-03  1.61151152334e-04  4.27958355478e-03  3.77820152351e-03  2.40622017906e-03 -8.99855798038e-04  1.25327670224e-03 -1.32228111410e-03  1.49371188349e-03  1.82201004834e-03 -6.54673488417e-03  4.85913868459e-03  7.03290433285e-05 -1.75171754586e-04  5.58499813551e-03  5.36599884251e-03 -5.29374960506e-03  8.45924777604e-04 -7.79881552045e-04 -2.01369608436e-03  6.90394703943e-04 -2.28408595036e-03 -3.03328726351e-03  3.22696850165e-03 -2.36919378946e-03 -2.60395703270e-03  1.24323974533e-04  6.38294792164e-03  2.25829865364e-03 -1.75359998044e-03 -4.73458978585e-03  2.55320890560e-03  1.99653935230e-03  2.65317107293e-03  1.21094009097e-03 -1.80836124338e-03  1.66830124930e-03 -3.14383182568e-03 -3.18754389239e-03  2.01673524010e-03 -1.49364426452e-04  1.89191090278e-03 -1.35918411768e-04  1.17102074888e-03 -1.98359884309e-03 -1.33608975193e-03  8.70052312500e-04 -2.05298838136e-03  8.82910535298e-03  6.72834146459e-05  3.45074675938e-03  4.05111960663e-04 -1.53987282995e-03 -4.05725478000e-03 -8.99607495340e-04 -5.70936120175e-04 -6.06102550312e-03  3.06686559600e-04 -3.61101412522e-03  8.03925157133e-05 -1.38173308025e-03 -3.33415597276e-03 -2.05332156452e-06 -1.35377431788e-03  1.62405919276e-03 -1.12767071523e-03 -1.49936980890e-03 -1.95800016743e-03 -3.70418596937e-03 -3.61886918641e-04 -2.90150868246e-04 -1.29822021243e-03  2.65722109287e-04 -3.13187905315e-03  5.58748708636e-04  3.87835871593e-03 -6.67176833656e-04  1.99927516329e-03  3.86404549951e-03  2.59066762110e-03  2.81857782545e-03 -2.62212961363e-03  5.08182601603e-03 -1.12689039773e-03  9.04252173243e-04 -6.05336703611e-03  9.61517123305e-04  2.39970455522e-03  2.35624388243e-04 -2.22479719819e-03 -2.74564938000e-03  2.11739490893e-03 -1.38487288595e-03  3.27578817314e-03  6.78479721220e-03  8.60536657750e-03  4.80150911795e-03  3.21758488480e-04  5.68018534266e-03  2.38849525862e-03  3.15591336860e-03 -3.48227910088e-03  1.30583964088e-03 -1.71937299045e-03 -1.90911149916e-03 -1.76130422534e-03 -1.56846984427e-03 -1.41995215616e-03  3.58084378798e-04 -1.69266066372e-03 -5.87937050928e-03 -1.09471931826e-03 -1.43246747932e-03  3.52361049895e-03  3.88510746764e-04 -2.40617438170e-03 -4.93021775532e-04  2.45166636495e-03 -9.75796238288e-04  1.05310983450e-03  2.65062382496e-03  3.48773091359e-04  3.18446051313e-03 -7.03157819832e-03  3.80493275906e-03 -4.33328235058e-04 -2.43268432559e-04  4.36648735729e-03  1.75726440836e-03  4.62951396584e-05 -6.24253078016e-04  4.19413605812e-03  2.30024953480e-03  4.63739725811e-03 -5.84989499504e-03  2.59772695202e-03 -4.23058650912e-03 -6.39944992115e-04  3.54805311450e-03 -3.45104341422e-03 -1.10070254303e-03  1.43126884849e-03  5.77145066240e-04  9.31112996481e-05  6.32123198432e-05 -4.35251440398e-04 -8.87943961023e-03  1.40681333388e-03  1.53232182751e-03  5.03031213365e-03 -2.71640957879e-04  2.63362401626e-03 -2.27512472405e-03  2.59007583356e-03 -8.10767353322e-04  4.09913262945e-04  5.11591241890e-03 -2.34346091402e-04 -2.17392854418e-03  2.08323571161e-03 -2.48135287664e-04 -2.69084347456e-04 -4.63443715077e-03 -4.75224357726e-04 -2.04538416056e-03 -1.03348529476e-03  1.54154589815e-03  2.49665957585e-03 -6.94447596759e-03 -7.38110562370e-04 -2.22342489229e-03  1.96010705328e-04 -3.10243632883e-03 -1.56590420656e-03  1.86005356236e-03 -6.11918609084e-03  6.09206155967e-04  1.95152969591e-03 -7.61622281871e-04 -2.52204693955e-03  8.06273465645e-04  3.65361988510e-04 -3.85063968454e-03 -3.12444718849e-03  1.64980433084e-03  5.99101010084e-04  3.62705616724e-03 -1.00593670151e-05  6.02620955391e-03 -3.84685517341e-03 -8.49317216401e-06 -3.11704310258e-03  4.00833134443e-03  1.93041454888e-03 -2.13349448415e-03  4.73029884002e-04 -6.02351865506e-03 -3.33319890528e-04  5.15577030438e-03  3.25700724743e-04  3.77611666570e-03  3.45641240500e-03  3.16272373081e-03 -4.36897638594e-03 -2.27055975576e-03  1.55766162940e-03 -2.78831092182e-03  3.86917074030e-03 -1.72133769000e-03 -2.21742966961e-03 -5.39568224284e-03  4.56371907994e-04 -1.88191948145e-03 -1.23727824851e-03 -4.23270741590e-03  1.46445382356e-03 -5.21566186537e-04  9.26981833341e-05 -9.47494703627e-04 -2.91996529044e-03  1.45522257067e-03 -3.54038612064e-03 -7.96499640611e-03  1.95912265553e-03  1.33497786586e-03  3.44867306408e-03  7.12503445052e-04  5.86505537526e-03  8.62063951165e-04  3.41306354454e-03 -3.01984077895e-03  2.86974005667e-03  3.42107018388e-03 -3.05996705963e-03 -8.85107916128e-04 -5.69509405655e-03  3.30277886486e-03  6.60138877211e-04 -2.92133765119e-03  2.07433041289e-03  1.19066193126e-03  2.72039298252e-04 -8.76188249012e-04  1.28462032443e-03  1.28588266160e-03  1.44530179369e-03  3.32098067042e-03 -6.34345294625e-04 -2.08813971243e-03 -1.26213158558e-03  2.17413873718e-03  5.25828470642e-03 -1.35690927151e-03  9.32839965454e-04  1.58713457235e-03  3.79285740466e-03  1.90497221341e-03  5.30510261046e-04 -3.98032027151e-05 -3.64557111127e-03  2.39720771765e-03  2.45832182881e-03  4.11193652045e-03  3.08963486882e-03 -1.85169309418e-05  2.11673746915e-03  2.58904168589e-03 -3.94054741960e-04  1.44837346960e-03  1.36919292010e-03 -6.38642125939e-04  5.28402758470e-03  7.85910677647e-04 -2.39896972087e-03  8.41058927690e-04  1.31518137672e-03 -1.23816445984e-03  1.48441319713e-03 -1.60325106652e-03  8.40106020615e-04 -5.28896407969e-05 -3.17134621351e-03  7.03419341414e-04 -7.00409160130e-04 -2.85160674078e-04  6.23802674746e-03  2.23343802852e-03  4.51319324833e-04  8.46637067228e-05 -3.37234392019e-03 -1.73242630356e-03  3.40891219030e-03 -1.76659565218e-03  6.12381614173e-04  5.78443251839e-04  2.93559311254e-03  1.35097855657e-03  1.61546808069e-03 -1.60663650716e-03 -2.77138260551e-04  4.93503882660e-04 -1.53108007962e-03  1.18866345851e-03 -2.22481824485e-03 -1.31500140921e-03  2.37980862208e-04 -1.98072099989e-03 -2.69188625204e-03 -4.50130507132e-04  1.56389965031e-03  1.05160276725e-03 -1.47268943546e-03 -3.77910745015e-03  1.56914533864e-03 -1.54316385251e-03  1.46911974473e-03  6.77991022619e-04 -1.91618469662e-03 -2.33967192239e-03  3.67306983895e-03  8.33924749845e-04  1.15066023852e-03  1.85650478536e-03 -1.48096172237e-03  5.22753164733e-04 -1.96737609736e-03  2.94875595412e-03  2.62016718316e-04  1.78783834714e-03  1.26356613555e-03 -3.80780269766e-03  1.99870214229e-03  1.74284636125e-03  1.44401806611e-03 -8.62439400151e-04  6.14038186568e-03  1.89264020895e-04  3.19994777604e-03  1.60290551677e-03 -3.77332264815e-03 -5.99906966988e-03  1.28368510704e-03 -4.13247700732e-04  2.91537149668e-03 -4.96457600344e-05  4.48863987450e-04  3.34521521559e-04  2.69751757997e-03  2.02045561381e-03 -2.48071035771e-04  3.42670557546e-03 -5.59427152066e-03 -1.16742070645e-03 -3.11497150631e-03  8.63040932858e-05 -2.14192402455e-03  3.85267954860e-03 -1.58542943343e-03  1.53466837579e-03  1.84966058781e-03 -3.57113969445e-03  8.38803486297e-04  2.42455929762e-04 -5.89499489644e-04  2.44975934725e-03 -3.63057695351e-03 -3.28519807485e-03 -5.85211303499e-03  1.19930963893e-03  2.95005638535e-03  3.20512215208e-03  9.85727662841e-04  1.71394622782e-03  3.90936958397e-05 -2.19780792259e-04  1.50275764006e-03  3.18076338945e-04  5.24379074398e-03 -1.95120491323e-03  1.22209434125e-03  2.10238045351e-03  3.42135973618e-03  3.53648555148e-04 -2.85038972837e-03  1.89571872905e-03 -4.59598246396e-03 -4.11963774434e-04  1.12916763604e-03  2.12223133066e-03
 9.96131989806e-04 -2.12463824782e-04 -1.58188707498e-03 -5.98362890017e-04  6.85957746272e-04 -4.00457948453e-03  3.18127748143e-04  1.35695662367e-03  1.21789843368e-03  1.75209540578e-03 -3.52807125462e-03  1.05115726513e-03  1.26507458180e-03 -1.74310890505e-03 -1.35947395245e-03  1.72128059037e-03 -1.70343123664e-03 -3.38474277053e-03 -1.21284005065e-03 -8.27088329898e-04  7.65339080691e-04  3.46519457448e-03 -2.22047700490e-03 -2.32807966872e-04  2.45036521938e-03  7.28961602462e-03 -1.18319758544e-03  1.54041722095e-02  1.53844123821e-02  6.90416806664e-02  2.69310568735e-03  1.64714891758e-03 -1.37013811051e-03  1.29926815172e-03  4.94520864528e-04  5.59714278289e-05 -3.20160349582e-04  7.61451066233e-04  1.25808282354e-03  3.50065763567e-05 -1.70930423058e-03 -1.66333405239e-03 -1.74646355938e-03  2.65361390322e-03 -3.47854588108e-04  2.87911410363e-03 -4.28310490624e-04  1.04272153573e-03  2.11501015917e-03  2.81048940504e-03 -7.41958467003e-04 -2.98092089828e-03 -1.23610266565e-04 -7.90338132681e-04 -1.28038653950e-03 -6.30968858436e-04 -6.49486522106e-04  7.93112649042e-04  2.63015992336e-03 -1.22593580850e-03  3.88199052482e-03  2.28442762439e-04  1.63540503531e-03  2.76652230588e-03 -6.47702744536e-04 -5.42173612954e-05  6.71657488516e-04  2.51591887221e-03 -2.28084583909e-03  8.64117534750e-04 -2.22500525522e-03 -3.00521350632e-03  1.47547097913e-03  1.93779002732e-04 -3.06695104006e-04 -2.60546251682e-03  2.77294367782e-03 -3.42708030678e-03 -2.16879029765e-03  3.87167346707e-04 -3.11018241220e-03 -1.15715558123e-03 -9.27062357850e-04  5.50345389487e-04 -1.40134549625e-03  2.09482761386e-03  3.05398284011e-04 -7.11289223037e-04  1.93246527566e-03  3.12981820342e-03  7.72060029107e-04 -2.77238758272e-03 -1.56072549553e-03  6.22371359331e-04 -2.23512328715e-03 -2.44375684166e-03 -1.22600690611e-03  3.40537424498e-04 -2.74032336772e-03 -5.68229001703e-03 -1.91297181341e-03 -2.09540881082e-03  1.81357106778e-03  2.72437484017e-04  2.55242983650e-04 -6.72190203324e-04  2.08401665378e-03 -3.23156223037e-03  9.58380915005e-04 -4.65307483820e-03 -1.33486562050e-03 -7.93645527991e-05  9.21963998799e-05  5.19249132892e-04 -4.28163675848e-04 -1.40833001348e-03  7.49965488450e-04 -5.63784958010e-04  3.54179104813e-03 -3.74495314248e-03 -2.34028069066e-03  2.32090906728e-03  2.64317154092e-03 -5.50992320844e-04  4.12778620386e-03  6.01023145902e-04  2.42020204051e-03  2.42313243827e-03  6.07327077846e-04  3.02250897798e-03  1.97528665103e-03  1.85996008571e-03 -1.85206887459e-03  4.42120046826e-04 -3.91239611900e-05 -1.33998779964e-03  1.33576662628e-03  3.20044664320e-03 -7.99256763003e-04  3.99262993205e-05 -1.78139343698e-03 -2.21472765202e-03  7.00658034616e-04 -1.55734661684e-03  1.96917639049e-03  2.05307302207e-04 -1.52332901183e-03 -9.07004043149e-04 -1.52015626424e-03 -3.40437843047e-04  2.81754142938e-03  7.21130278323e-04 -2.05723282759e-03 -2.64404588464e-03  5.89717752079e-05  1.39915644531e-03 -4.55916110615e-04 -1.23467826648e-04 -8.45899459935e-04  6.48762157146e-04  1.20610677261e-03 -5.69209164047e-03  2.09796599355e-03  5.20105883238e-03 -4.77695972856e-04 -1.61690343780e-03  7.01567107029e-04  5.23991972041e-05  3.88298952326e-04 -1.18185767711e-03 -4.68490973635e-04  2.31564444252e-03  1.00613968832e-03  2.54730480436e-03 -3.46360861970e-03  1.59774602548e-03 -3.35178028304e-03 -3.18491727515e-03 -7.02788927024e-04 -4.17241706760e-03  4.21199681348e-04  1.15231712071e-03  2.18680293474e-04  1.22964983431e-03 -1.31809308981e-03  5.03443633870e-04  3.53360454844e-04  3.43300151688e-03 -5.22117949862e-03  1.03731948706e-03  4.36335589975e-04 -2.24099091975e-03 -1.37533044108e-03  2.23171745502e-03 -5.88662271909e-04  2.54566959562e-04 -3.20882075110e-03  1.01473257383e-03 -1.56980578059e-03  1.71377653060e-03 -1.41234176964e-03  1.68762451457e-03 -7.93488015073e-04 -5.32150297930e-04  1.28211584375e-03 -2.82048620719e-05 -2.45147568475e-03  3.17582497025e-04 -1.28704097079e-03 -1.03260212054e-03  1.38472306104e-03 -9.37875049996e-04  1.40433135408e-03  7.49854537724e-04 -1.48533536487e-03 -2.13938180289e-03  3.74074011330e-03  1.02452513393e-03  2.41646978049e-03 -4.31962891126e-04 -2.01745320597e-03  3.12555147170e-03 -3.19516172164e-04  1.07121205949e-03 -3.91511921418e-04  3.44251590839e-04 -3.54284231419e-04  3.86482938946e-05  5.42140815082e-04  4.52993343584e-05  4.02059319641e-03 -2.03879025097e-05  4.56847052709e-04 -1.12422693328e-03  6.55043886600e-04  4.09156352081e-03  2.27784051224e-03 -8.01604302349e-04  3.50218489552e-03 -8.06386589039e-04  3.90783695265e-03 -1.42063268492e-03  2.88724599133e-03 -1.18827864812e-03  1.11964087169e-04  1.26021529192e-03 -1.73694086092e-04 -9.59986536304e-04  1.19418672156e-03  1.41481213875e-03  2.82710706763e-03  1.55182202385e-03 -9.95037504065e-05 -1.48505571398e-03  9.52276534562e-04  9.37084868275e-04  3.17370185871e-03 -2.15076684366e-03 -3.54331579979e-03 -5.27142667289e-04 -1.02522877876e-03  2.28454675677e-03  1.58364619235e-03 -1.49667786227e-03  1.88471574845e-03 -2.39507202227e-04  7.74356827738e-04  4.20302063003e-04  3.18700439666e-03 -3.48108379714e-03  1.40954739124e-03 -1.82217234537e-03  2.13414710509e-03 -9.08937009227e-06 -1.42187256797e-03 -3.35742124117e-05 -1.95672388841e-03 -9.73457150459e-04  1.80327128218e-03  1.17383556563e-03  1.32107931320e-03  3.40205308601e-04  2.45328805142e-03  5.16053903367e-04  1.26532691850e-04 -2.27925071566e-03  2.14378630353e-04 -1.92936380201e-04 -1.23402004217e-04  3.25649571116e-05  2.52711311442e-03  5.64495968514e-04 -4.34136942005e-06 -3.28758875977e-03  2.43032134094e-04  1.43063759688e-05  1.86372794945e-03 -5.87383117978e-04 -3.15040571927e-03 -2.59398361741e-04  2.20264821003e-03 -7.50672621375e-04 -7.77950056573e-04 -1.85082021548e-03  2.39117006625e-03 -6.17833894624e-04 -3.94561930757e-04  2.10700879629e-03 -9.51960742022e-04 -6.08887019721e-04  2.09037148392e-03  1.33833462285e-03 -2.81302647401e-03 -3.56444887375e-03 -3.00312270262e-04 -1.00890695173e-03 -4.63442204082e-05 -2.87461994270e-03  2.36809528103e-03 -3.38698613578e-03  1.71731350768e-03  1.96063188179e-03  1.19890413948e-03  8.87411376309e-04  6.72833992822e-04 -2.57407452587e-03  4.96533053121e-03 -2.19398302927e-03  5.56492107653e-04 -2.62173763289e-04  1.34513477916e-04 -2.13591851927e-04 -2.37455920125e-03 -1.66007147749e-03 -1.60736896807e-03 -6.04951486494e-04 -2.69193763948e-03 -3.61361228986e-04  1.38245649384e-04 -8.51574791822e-04 -4.61801162230e-04 -3.46036299288e-03 -1.60597007791e-03  7.24873707955e-04 -3.56589535735e-03  2.22052463054e-04 -1.13354078422e-03 -1.62933126677e-03  5.97506331790e-04  9.08662394227e-04 -1.46893678104e-03 -2.49638572987e-04  8.99141759091e-05 -1.69436128731e-03  2.09731084950e-03  1.86174245160e-03  4.59162635253e-04  7.80090177650e-04 -3.55410493592e-03  9.30398001514e-04  6.04082954072e-04  2.72571255028e-03 -2.40838803814e-03 -5.62284070054e-05 -3.58749993624e-03  6.41049023569e-04 -2.96390536984e-03  8.58172339659e-04  1.51673883851e-03 -1.84619925908e-03 -1.97001512383e-04 -4.62396615715e-03 -4.25226107258e-04  2.65926236700e-03  1.96306906396e-03 -2.35869708915e-03 -7.64755503118e-04  3.98838513152e-03 -5.57110989713e-04  1.34125222305e-03 -4.84876350467e-04  1.74030719028e-04 -5.76725087883e-04  2.00418735876e-03  5.40493274345e-04  2.83610005751e-03  1.76330162163e-03 -1.17855964756e-03  1.71343583900e-03  2.24790456556e-03  4.71179461550e-04  1.12899349746e-03 -1.22319079506e-03 -3.93817686481e-04  4.28624283908e-03 -5.82300709607e-04 -9.87160884561e-04  2.11628155370e-03  3.91709586710e-04 -5.45785160282e-03  3.49886224419e-03 -5.89812168382e-03  6.82620507182e-04 -1.99530134101e-03 -3.62340348899e-03 -1.98426603259e-03 -1.88565334894e-03 -1.08708113213e-03  3.98929018664e-03  1.79737463319e-03  1.39858339857e-03 -7.60965759273e-04  1.06884850753e-03 -1.14652571757e-03  2.18674784521e-04 -1.35929728197e-04  5.75172651248e-04 -9.13482896767e-04  1.35185531837e-03  2.29844829693e-03 -1.19419335945e-03  1.80959748921e-03  1.26102582680e-03  1.84854103819e-04  5.35901563413e-04 -3.32808306189e-03  9.23879045752e-04 -2.41698955219e-03  6.98812559537e-05 -2.54460773503e-03 -2.52126359918e-04  7.47999856743e-05  8.31096532480e-04  9.37434146265e-04 -1.91699885312e-03  1.00035347364e-04  7.85913853376e-04  1.21221637459e-03 -9.81339439386e-04  7.00855033239e-04  1.67421237100e-03  1.45013159075e-04 -3.89964832313e-04  4.81280045524e-05  9.30152213042e-04  5.22809299749e-03  2.22736852443e-03 -3.39051884486e-04 -2.17934923545e-04  3.10830104215e-03  1.70867724018e-03  2.69073814704e-03  1.87984454524e-03 -3.05624598615e-03  4.48918063528e-04  1.97175976936e-03 -3.31390120461e-03  4.85200830485e-04  3.83476760255e-03 -1.08267311045e-03  5.55414723739e-04  4.03355155942e-05 -7.64699235675e-05 -4.23247076469e-03 -8.98073211432e-05  3.23078324210e-03 -1.91796958459e-03  5.15567327967e-03  9.31384125949e-04 -2.33093273400e-03 -2.45071901612e-04  6.49375341438e-03  3.45878787534e-04  1.35128622823e-03  2.17598745351e-03 -1.78541470000e-03 -5.09654396655e-04  1.78741860672e-03  3.03900194123e-03  6.33483658169e-04 -2.22441014273e-03  1.33615573601e-03  4.49000080505e-03 -1.77698915569e-03 -1.06159703994e-03  9.45526867785e-04  1.95977385042e-04  2.52483204341e-03 -3.64908463128e-03 -9.59275925960e-05  1.55854184486e-03 -1.31503518567e-03  2.24591545362e-03  2.96491081145e-03  1.08291474883e-03  1.59124895257e-03 -1.60275630781e-03 -1.04035550019e-03 -1.05834820067e-03 -6.12214609629e-04  7.70818755247e-04 -1.92683604997e-04 -4.88573355500e-03 -2.77154541369e-04 -2.40780623074e-03  7.33869068500e-04 -9.87689528117e-04  2.66012740226e-04 -4.95938670934e-04 -2.52439029573e-04  2.53600754159e-03  1.69030660194e-03
-5.21048286615e-03  4.36501114766e-03  1.71263133682e-03 -1.29454225406e-03  2.24124340710e-03 -2.19200712929e-03  2.10047880811e-03  3.70393774040e-03  3.20511673941e-03  2.43861372357e-03  4.27915015406e-04  2.37546678255e-03 -8.34724090196e-04  1.51735589424e-03 -6.29911952670e-03 -6.55877986149e-03 -6.20062904937e-03 -3.15162268271e-03 -1.38063424994e-03 -9.72756314959e-03 -5.78723365059e-03  7.83173622848e-03  3.08228256288e-03  2.74341347920e-04  3.95330157759e-03 -2.49915274100e-03  4.16112758116e-03  5.76339183473e-03  1.87766097121e-02  2.69310568735e-03  1.36180994677e-01  3.43393373890e-02 -9.10260187315e-03  1.29161461536e-02  5.46494365832e-03  3.04390145093e-05  4.33738085005e-03  8.10890369241e-04  2.42112464272e-03 -5.77393633380e-03  2.71801526102e-03 -4.00288067457e-04 -2.08944476921e-05  1.26130437008e-03  2.84201772988e-04  3.69494894133e-03 -1.94687681913e-03  1.59797655544e-03  4.28613298247e-03  4.80912737188e-03  2.74718921040e-03  3.01456175246e-03  3.02690358404e-03  6.93788233733e-03 -1.03546182541e-03 -1.58352886546e-03  6.87475860651e-03  5.87872340077e-03 -6.52513685652e-03 -4.05163031361e-03 -4.83709274870e-04 -3.94746206221e-03 -2.29083787676e-03 -3.46111198058e-03 -4.84887149570e-04 -1.02389635018e-03  2.55658362943e-03  4.50691533471e-03 -2.15685730450e-03  2.26682148571e-03  3.98739408481e-03 -7.54922054952e-03  7.54658755185e-03  2.33004983044e-03  2.93300084123e-03  7.20747290723e-03 -4.77012672671e-03 -6.34998969617e-03 -3.88209137341e-03 -2.02145316977e-03  3.06685690679e-03  1.24440797666e-03  2.94486255347e-03 -1.75760872291e-04  5.46917781518e-03  1.34250233466e-03 -2.53713450273e-03 -9.19853966812e-04  1.58346928117e-03 -2.45420889250e-03  1.59105372134e-03 -6.70029089410e-03 -3.86612880823e-03  7.51312350050e-03  1.09591368349e-03 -8.13582699942e-04  9.05473060552e-04 -3.08744301957e-03  2.02103740428e-04 -7.15745945476e-03 -9.88192006965e-04 -1.98477801304e-03 -5.77404493064e-05 -2.52026911594e-03  7.46990109455e-03  3.97272642204e-03 -4.05024147484e-03  8.37343481311e-04  2.46710364638e-03 -4.70079611752e-03  9.22905148415e-04 -1.02116752439e-03 -1.66616241244e-03  3.98719064285e-03  6.27384824753e-03  2.01809175423e-03  3.02025023818e-03 -1.82647524296e-05 -2.95944192160e-03 -5.80190149019e-03  4.77917394188e-03  3.27703271404e-03  9.44200191977e-03  3.91121631878e-04  1.13031334547e-03  3.44475280537e-03  1.01309853689e-03  1.41040792958e-03 -1.12615159249e-03  5.34407275590e-04  4.88213692581e-03  7.75623039726e-03 -5.79842984557e-03 -5.44827142341e-03 -5.61870156370e-03  4.58988796471e-03  5.90494728899e-03  3.22668505209e-03 -3.38276501045e-03  1.25332575245e-03  4.55662129085e-03 -1.20370654436e-03 -4.14006038806e-03  2.28424308882e-03  3.51181839513e-03  4.01991037039e-03 -4.36928951993e-03  7.08144306781e-03 -9.77642559494e-04  2.65011048333e-03  3.27504373096e-03  3.58648006188e-03 -5.11065793815e-03 -3.04992654596e-03  3.97219189177e-03 -7.79389844803e-04 -1.24627873574e-03  2.49594327258e-03  3.07616902092e-03  2.44876098574e-03 -6.49104165037e-04  4.71144008897e-03 -1.69417468896e-03  1.08018674746e-03  1.29948910709e-02 -1.33832234909e-03  4.95270109262e-03 -1.03951728129e-03 -7.30866513506e-03  1.83852402073e-03  4.10458628823e-03  5.78186604527e-03 -5.50080225464e-03  1.80829535502e-03 -1.46341012583e-03  3.57989127656e-03 -3.82407887301e-03 -2.88697631631e-03 -2.75258019498e-03  1.18763385034e-04  1.60929088778e-04 -2.04049665880e-03  2.25966726063e-03  8.47835723022e-03  1.03483942278e-03 -3.64110646482e-03  3.25637197486e-03 -4.49368448071e-04 -9.53812168140e-04  1.11054735249e-03  2.33767314446e-03 -2.28982507276e-03  6.51181929452e-03  1.62096513505e-04  5.59317531452e-03 -6.92821404664e-04  1.61005010925e-03  9.07092934022e-03  1.22565571391e-03  2.15835560854e-03 -1.27572306428e-03  1.24982339072e-04 -3.02155563592e-04 -1.26879803234e-03  3.29231535585e-03  1.34112912077e-05 -5.42068517529e-03  1.94387296217e-03  7.93267917215e-04 -4.50538148070e-03  8.47351925751e-04  1.09649900417e-03 -5.69405225803e-03 -4.84616744354e-04 -1.51148307298e-03 -4.12499762531e-03 -1.07903650028e-03 -7.36917741978e-03  4.20319242649e-03 -1.33402742300e-04 -2.86639421031e-03  2.47454678252e-03  4.20227596910e-03  2.77303148391e-03 -5.23577001593e-05  2.17929861229e-04 -2.29443828260e-03 -1.34827494859e-03 -8.15446804063e-04 -2.99628365375e-03 -1.45278366222e-03  9.00683739024e-04 -2.31544705911e-03  1.79947326078e-03 -4.02453784663e-03 -2.42913207918e-03  4.90829604190e-03  1.72194041244e-03 -1.96662295789e-04 -7.27855759848e-03 -5.21621712132e-03 -1.44087117753e-03  8.33991265320e-04 -6.32135532477e-03  1.00725243547e-03 -1.93467788968e-03 -6.24476149235e-03 -4.21851009056e-03 -1.64535783123e-03  1.33079498810e-03  6.37493110276e-03  7.28213546311e-03 -5.31922071117e-03 -4.17862812749e-03 -6.94293737356e-04  5.77964542521e-03  4.01224881767e-03 -4.91614682792e-03  6.66125934444e-03  1.98935845986e-03 -9.67062757027e-04 -3.18698011209e-03  1.07033556248e-03 -3.83111004561e-03  6.56924214692e-04  3.08257471915e-03  3.51634115626e-03  3.78899880192e-04 -3.76871078110e-03 -1.86048777231e-03 -8.69449815077e-04  3.15040593819e-03  3.10603171358e-03  3.63964471142e-03 -5.27498646581e-04 -6.23282137458e-04  5.78522317746e-04 -6.66465725996e-03 -5.38822813590e-03 -4.46248590103e-03 -2.32152184179e-03  1.69762182774e-03 -5.26148920990e-03  3.24603744794e-03 -4.84149992564e-03  1.27694625172e-03 -3.31205163992e-04  7.18022175843e-04  5.20066163716e-03  7.72082396957e-03  1.07622366844e-03 -7.43117006024e-03  1.47795954335e-03 -3.61558898015e-03  4.64204377339e-03  6.71995078063e-03 -6.52818392181e-03  1.19987825236e-03 -1.05149731409e-03 -2.70820393099e-03  2.18715547976e-03 -5.03234802579e-03  2.72171969535e-03  6.12638395331e-03  2.39782341731e-04 -3.46832646333e-03 -4.94715773258e-03 -5.97631880440e-03  4.39155920985e-03 -2.96970629958e-03  8.12895329881e-04  8.81764874138e-04 -3.96837109753e-03  2.26156901431e-03 -2.67127221739e-04  2.09015719930e-03  6.02847026546e-03  1.84804962317e-03 -9.16647771519e-04 -2.28471973392e-04 -3.49755000015e-03  3.55636361041e-03 -2.27024052745e-03  1.82189620622e-04  8.98758317120e-04  5.49797413217e-03 -1.51006571535e-02 -3.84014102838e-03 -5.25380179882e-04  1.12259070082e-02 -8.14449146065e-03  1.23496567791e-03  4.51793059438e-03 -1.16905315194e-03  6.39782735637e-03 -1.85714052286e-03  1.65885240552e-03 -1.73287858699e-03  2.71506137719e-03  1.41559012298e-03 -2.91726260660e-03 -2.64452507405e-03 -8.62470929054e-04  2.31184016743e-03  1.54120748539e-03  1.56977168337e-04 -1.17932369635e-03 -1.61642632135e-03  4.33040128480e-03  8.77854599144e-04  7.84560759067e-03 -1.42185574561e-03  3.70099637918e-03 -2.60018285511e-03  3.41097835432e-03  3.98690282623e-03 -6.66010005433e-03  1.98391374938e-03 -5.29726343146e-04 -5.79798375073e-03  1.60812332246e-03  1.46690511346e-03 -5.17107983421e-03  7.85616026191e-04 -4.03512622850e-03 -2.34036109991e-03  4.44240180084e-03  3.95053704014e-04  5.58484621566e-03  5.54874002010e-03 -6.23262546605e-03  3.86445407437e-03  3.36190529211e-03 -1.51297766530e-03  5.30238438510e-03 -9.00816649923e-03 -5.09917195425e-05 -2.20900243333e-03  2.00289242176e-03 -2.29770337487e-03  1.66914204474e-03 -3.47054314151e-03  1.73806359424e-03 -1.57808579942e-03 -1.23767316136e-03  7.61283212031e-04  1.67854690134e-03 -4.07780849769e-03  1.86276967916e-04  1.19399977351e-03  5.27131750961e-03 -3.10430198887e-03  3.99712459167e-03 -7.72201365532e-03  6.48280809680e-03 -1.87151692334e-03 -9.23076119449e-05 -5.47490296657e-03  3.22335542043e-03 -5.70899953105e-03  2.55034998827e-03  2.18082431853e-03  6.13597387404e-03  3.79583885035e-03  6.23766758636e-04 -6.86166963354e-05  4.14818347134e-03  2.98275567964e-03  1.02855187270e-02 -2.45351880156e-03  1.77100812758e-03 -4.33710758605e-03 -5.42000257748e-03 -8.49008843522e-03  6.48194427452e-03 -5.48326173048e-03 -5.62238854157e-03 -8.75934404416e-03  9.37683325572e-03 -4.88853507479e-03  2.58887078147e-03 -1.48115358543e-03 -2.26215040608e-04 -1.04226693947e-03 -1.11066959107e-04  5.20614334896e-03  2.63566315955e-03  3.59398570963e-03  6.23785470175e-03  4.65439375192e-03 -2.74262014398e-03 -2.24134631097e-04 -5.02918597569e-03  2.66895779482e-03  1.35377657788e-03 -6.59105112683e-03  2.28823605587e-03 -3.46690376062e-03 -2.87322604436e-03  8.05230111109e-04 -3.06753893585e-03  1.96059216489e-03  1.22750861984e-03 -7.22408396584e-04 -4.37200874524e-03 -4.02421751400e-03 -1.70210207322e-03 -7.69248395548e-03 -5.24725536460e-03  4.15758595107e-03 -2.08297635403e-03 -4.03270859515e-03 -5.71706208130e-03 -6.47208565342e-03  8.02929574441e-04 -5.30636745015e-03 -1.49089683853e-03 -1.21057704751e-03 -2.73508302789e-03 -2.19749413887e-06  2.82815192331e-04  1.80648536032e-04 -6.91336209227e-04 -4.79642599159e-03 -2.31504043192e-03 -2.61927902282e-03  7.43541974763e-03 -2.62066452105e-03 -3.28001525330e-03 -5.33065282444e-04  4.77452423224e-03  4.67120699852e-04  1.93611214736e-03 -2.53031619697e-03 -4.87836564479e-03 -6.06578250667e-03 -3.78494486731e-03 -4.07177468180e-03 -6.81872382160e-03  5.74342407882e-04 -9.24111867681e-03  7.46681079061e-03  2.49716227362e-03 -1.53368982365e-03  6.30180092965e-03  7.04983979585e-04 -2.30565167227e-03  1.80608896248e-03 -2.32720340711e-03  1.10328122125e-03 -2.48984126732e-03  5.67011974971e-03  2.70133812213e-03 -6.92540043382e-04  4.40707052040e-03  6.05130054967e-03 -3.91040111983e-03 -5.84237577348e-03  2.74781441822e-03 -2.74774476280e-03  2.54096528094e-03 -3.62731633143e-03  2.00345948045e-03  9.82351244360e-04 -2.12008419985e-04 -9.05786153813e-04 -3.59707778519e-03 -1.90485107491e-05 -7.33703006582e-03  9.29579983941e-04 -6.32499622237e-04  3.24361205574e-04
-9.14532895582e-03  1.91942490511e-03  5.36575136397e-03 -4.09644482147e-03  2.88220124837e-03 -2.50825706981e-03  2.71668953961e-04  2.26505019207e-03  4.44340712458e-03  8.99453691613e-04 -7.26037633319e-03  1.94516381191e-03  2.71783189313e-03  4.65059299517e-03  2.80837624913e-03 -5.01964939883e-03 -4.81691032453e-04 -2.72488216993e-03  1.38312141614e-03 -5.03765998756e-03 -3.34451938883e-03  6.24476391610e-04 -2.86362121499e-03  2.37036832465e-03  1.40612310817e-03 -1.12451720049e-03  4.04344439089e-03  3.16682199494e-04 -1.36884400262e-02  1.64714891758e-03  3.43393373890e-02  1.37203673896e-01 -7.36597360323e-03 -2.65197103965e-03  9.46861092019e-03  3.14082549083e-03  7.02769695442e-03  6.67876837640e-03  4.17747883351e-03 -3.57375852305e-03  4.86579172698e-03  2.05043762459e-03 -3.60025355893e-03  1.25569024204e-02 -4.48165511995e-03  4.87146914391e-03 -1.35406864905e-03  1.13050108238e-03 -4.06870043234e-03 -3.38037357957e-03  6.10487960203e-03 -3.76654276631e-04  9.27660323085e-04  1.14040571824e-03 -2.27151798092e-03 -2.57187242030e-04  5.68062166449e-03  2.50195222405e-03 -8.54388837306e-03  3.67849471337e-03  3.32007007264e-03 -5.86729798960e-03  9.57522458726e-04  4.29797486813e-03 -3.12306486018e-03 -1.21665447519e-05 -2.19820842421e-03  2.04099631520e-03  6.68815099905e-04  1.07823117385e-03  9.30652554615e-04 -3.55842127415e-03  3.48370711965e-03  1.88643530047e-03  1.76020414581e-03 -7.48548616850e-03  2.00468491833e-03 -7.66092202810e-03 -3.97706540948e-03 -3.02737398426e-03 -2.69408542515e-03 -6.69736843587e-04  4.66513129202e-03  4.28639647380e-03 -5.54771824584e-03  5.71883463612e-03 -5.74807747801e-04 -5.64486952198e-03  3.09217732838e-03 -7.12165572352e-03  6.38147462432e-04 -1.54621919563e-03  6.94738061047e-04  3.16014307341e-03  2.97208096226e-03  3.64405834728e-04 -4.11376359827e-03 -4.32640767024e-03 -3.70370113139e-03 -1.26338708518e-02  1.68548539262e-03 -4.56215732297e-03 -4.11452105463e-03  3.23494357564e-03  2.99190789165e-03  5.21082242330e-03 -8.85761595188e-03  3.21634336976e-03 -3.91428213244e-03 -1.87097275840e-03  5.05184020012e-03 -2.91630527451e-03 -1.87370626482e-05 -7.24189699541e-03 -1.81582122399e-03 -1.24786994856e-03 -3.03443899129e-03  8.42204653815e-04 -1.22808541418e-04 -1.47304527225e-03 -2.99145020513e-03  5.86026567069e-03  9.70077424961e-03 -4.43091006851e-04  8.37669629161e-04 -1.61364831343e-03 -7.26501543950e-03  3.67662210179e-03 -4.13036543811e-03 -1.03391810825e-03  1.00357838630e-02  5.61543662576e-03 -9.67348642856e-03  3.35604367370e-03 -4.21265276549e-03  2.51724894375e-03  2.71309896432e-03 -9.73749610110e-04 -5.53843894649e-03  4.51249588811e-03 -3.00309682555e-03  9.88443217283e-04 -7.35388761931e-04 -2.30919173471e-03  2.46587139183e-03  4.21829418372e-03 -2.29948031606e-03  2.79587808019e-03  2.57900960926e-03 -1.79548427912e-03 -3.68193333859e-03 -2.53953231214e-03 -3.05996933577e-04 -2.01250756172e-04  2.26900528260e-03 -5.01833849465e-03 -4.53491822598e-03 -9.90249105821e-04  1.57739405069e-03  2.43800605657e-03  1.25866121390e-03  6.82631604533e-03 -2.45619612737e-03 -3.38332549694e-04 -8.79724406011e-04 -5.82010893739e-04  1.40856591137e-03  3.68010235656e-03  3.99682773580e-03  9.94923589564e-05 -1.18391479276e-04 -1.96085167825e-03 -7.04788652975e-04 -1.82115286865e-03  1.20433021648e-03 -1.52975294433e-03  3.45057032071e-03 -1.95250436626e-03  1.70547939344e-03  5.22326943890e-03 -2.18549759758e-05 -1.86301913364e-03  3.36605555260e-03  1.42431594899e-02  1.97235251059e-03 -1.67385605143e-03  4.16769876900e-03  8.89076279179e-04 -4.13509588482e-03 -3.79833336087e-03  9.73262849423e-04 -3.17590462053e-04 -3.36686026409e-03  4.79801825956e-03  1.11970937399e-03 -1.39433159065e-04  8.34529446925e-03  5.50550970376e-03 -5.44301840630e-03 -4.14369905981e-03 -5.20770346178e-03 -1.61740388943e-03  2.36321064125e-03 -6.61575765047e-03  4.84553152972e-03 -4.67161290728e-03 -2.74018410427e-03 -1.08861423529e-03  3.32300791432e-03 -6.33275452901e-03 -6.49463089134e-03 -1.06332455347e-03 -4.31782527349e-03 -6.81632984359e-04 -8.29296431873e-03  1.23541207088e-03  4.22112723159e-03 -5.61100643954e-03 -1.50739819922e-02 -1.82024815994e-03 -4.75660640651e-03 -1.04479530124e-03  1.92482641368e-03 -5.44876716560e-03  6.31310576987e-03  4.61847822574e-03  3.03451234620e-03 -6.71924812217e-04 -2.33341672548e-03 -1.77067900392e-04 -1.40399609731e-03 -3.70726696819e-04  2.57076794072e-03  4.04671816313e-03 -2.47019479640e-03 -1.24593603814e-03  3.21472938394e-03 -3.72161567568e-04  2.75815082990e-03  1.36167222695e-03 -7.09869451708e-04  4.54094384319e-03  2.71378116079e-03 -5.85647288331e-03  6.24300323239e-04 -1.43383076123e-03  6.06032105507e-04 -5.47864339116e-03  2.65523580043e-03 -7.65647148893e-03 -4.11222707444e-04  8.45756508255e-03 -3.55295767098e-03 -4.33521770717e-03  1.74703419552e-03 -2.49777597741e-04  6.82146082884e-04  3.20179633993e-03 -1.76434524923e-04  4.60207223711e-03  2.05170862858e-03 -6.31496264965e-03  1.21507841490e-02 -2.67529713009e-03  2.72994111383e-03  5.73817707893e-03  2.93951013875e-03 -3.12604814268e-03  3.72445546893e-04  5.15167559579e-03  2.71051497154e-03 -1.62834285738e-03 -7.22595966234e-04 -2.33114507263e-03  1.80382787650e-03  2.56269994595e-03 -1.37552527108e-03 -1.85589029993e-04 -3.32137974277e-03 -4.34968127599e-03 -2.97873244495e-03  3.51483595329e-03 -5.03879181705e-03  3.86927328429e-03 -3.98159669675e-03  5.51054117399e-03 -2.08217256932e-04 -1.50430349599e-03 -2.78868394502e-03  4.91974618833e-03 -2.34214527318e-03  1.16092446168e-02  1.11440630327e-03  6.27173332649e-03  3.76664375316e-03  7.35365836219e-03 -6.14015941228e-03  8.50052384419e-04 -1.19347702937e-03  1.63479471699e-03  2.42734494037e-03 -6.64646441356e-03  3.19292633994e-03  1.41135301215e-03 -2.59003335988e-03 -5.66890375837e-04  3.99236537096e-03  2.41354685775e-03 -1.10697580263e-03 -1.24176159494e-03  2.59423509372e-03  1.28042580427e-03  3.19998615989e-03 -2.91582941255e-03  7.47396914200e-04  1.50376654085e-03 -6.18367128952e-04 -1.76230569463e-03 -4.04534217265e-03  2.50112697507e-03 -1.65543333490e-03  4.52977963214e-04 -1.65413000497e-03  4.52576973166e-04  1.54687148794e-03  6.40557933583e-04 -6.12721290586e-03 -6.34653208750e-03 -1.75544294935e-03  1.27038590784e-02 -8.14915337037e-03 -7.67746102639e-05  2.13511917760e-03  2.81837753478e-03  6.07802325764e-03  3.17140828267e-04  7.15672129157e-03  7.81289619328e-03  4.48574959327e-03  2.65919482392e-03 -1.97321851474e-03  4.39566074761e-03  1.07257331968e-03  6.03504699466e-04 -1.44435311885e-03  7.72896037895e-03  1.19750051059e-03 -1.55331896311e-03  2.29245138156e-04 -1.63534555642e-03  3.88199264654e-03  4.37041358291e-03 -8.10544217363e-05 -2.48588092689e-03  8.72495830801e-04  9.42494511610e-04 -2.25961047953e-03  2.12391530782e-03  3.47731874004e-03 -3.71795945525e-03  1.93554203545e-03  6.59082296584e-03 -1.34842964519e-03  4.47419177679e-03 -9.17279807535e-04  1.09579693862e-03  2.87812721357e-03  1.13473572477e-03  7.62379731930e-03  2.29386841469e-03  4.82670994622e-04  5.92409811688e-03  1.82674321567e-03 -6.27020754422e-03  1.50312888495e-03 -6.61086250788e-03 -2.91872915799e-03  7.69854446922e-04 -2.42252996196e-03  3.33053581333e-03  1.69638923948e-03  2.28413629604e-03 -6.65895832187e-04  1.76116199954e-03 -2.15858653272e-03  1.74572863728e-03  1.76152914496e-03 -2.85719352032e-03 -4.78276429016e-04 -1.54205335929e-03  1.69602306611e-03  7.07512936986e-04  9.64302007825e-04 -7.15733070029e-03  3.67443342601e-03 -5.35087691069e-04  1.47111994728e-03 -4.32196402168e-03 -5.64875776619e-04 -3.36426696818e-03  1.88883819925e-03 -8.89242750482e-04  2.35137079794e-03  1.88980146407e-03 -3.30886877915e-03 -1.05560058079e-03  3.10507031902e-04  4.65635896339e-03 -2.59823635677e-03 -3.11486075425e-03  7.15954259312e-04  3.54740147405e-04 -2.06661164906e-03 -3.01614485067e-03  2.19265862154e-03  8.27533972433e-04 -7.44964911258e-03 -8.24286328499e-03  5.38274397526e-03 -9.05919524982e-04  4.56856959262e-03  5.13309780059e-05  9.37629889610e-04  7.49557030687e-05 -2.15031827020e-04  6.39453989216e-03  4.30306988399e-04  5.15407856437e-03  7.26317141469e-03  4.57188269730e-03 -4.13577726129e-03 -2.25365031280e-03  5.03659008548e-04 -1.08832789587e-03  3.11557027222e-03 -1.25495106217e-03  6.25245094637e-03 -2.81423196672e-03 -2.77483142676e-03 -1.11928605678e-03 -2.21214393601e-04  4.91224771948e-03 -3.64081433066e-03 -3.28265604346e-03 -4.75865238192e-03 -3.59932339965e-03  1.32082562404e-03 -6.31758153247e-03 -1.98517002141e-03 -1.11032034872e-03 -2.71682302369e-04  3.08010018605e-03 -6.26245136141e-03 -2.59126434416e-03  4.26228396911e-03 -6.09795020327e-04  3.88359634874e-03 -3.09977942926e-03 -2.88515231696e-03 -1.27304355798e-03 -5.31225033532e-03 -1.34326988324e-03  2.30636145097e-03  1.76597572463e-03 -1.37837778607e-03 -7.97926596251e-04  4.69561238388e-03 -2.58831450043e-03 -1.76576161814e-04  1.60346575877e-03 -1.98973431348e-03 -2.19930271286e-03  2.23172549581e-03 -6.40432099651e-03  3.19128786458e-03 -2.29684457416e-03  1.71897099363e-03  2.95034644931e-03 -1.63094885987e-03  1.67592067768e-04 -2.07282916294e-03  5.92428589163e-03 -4.37928425729e-04 -2.85460259671e-03  3.25217818972e-03 -2.08107420364e-03  1.06088471386e-03  9.71308666103e-04  3.15251251266e-03  7.24340442366e-03  2.67354046844e-05  3.11592435309e-03 -3.42608632302e-03 -4.41328371931e-03 -4.70215247297e-04 -3.48156881941e-04  6.69732946514e-04  5.02145707203e-03  1.45776063968e-03 -3.14870645079e-03 -4.93831034714e-03 -5.50982734804e-04  1.35433727919e-03 -3.11179063664e-03 -1.48086808113e-03  8.16689678743e-04 -4.02549759058e-04  6.52029315258e-03 -2.13843905716e-03 -2.76543789286e-04  3.24109366567e-05  2.53312529982e-03
 2.91974639855e-03 -1.40979362057e-03 -2.87123542660e-03  1.35456626964e-03 -6.25280614647e-03 -2.66606554775e-03 -4.83632427388e-03  4.74623571732e-04  1.20667234681e-03 -8.93165699316e-04 -4.09797253233e-03 -1.22502095858e-03 -1.16736709015e-04 -3.29756314618e-03 -5.97597108233e-03  3.19934179375e-03 -1.35367636207e-03 -8.51249014018e-04  7.55971779994e-03  5.00600928674e-03  5.59313221799e-03  2.32372332020e-03  2.78192919027e-03  2.44199555422e-03  5.39166037265e-03 -3.47521782279e-03 -5.65820153220e-03  1.34918786590e-03 -6.86544549792e-03 -1.37013811051e-03 -9.10260187315e-03 -7.36597360323e-03  1.16229121845e-01  7.07265792995e-03 -1.56203225775e-02  2.18720886523e-03 -4.46558510355e-03 -6.60987509912e-03 -4.11745682034e-03  3.60753604731e-03 -1.79611220294e-03 -7.29703401469e-03  2.57633292172e-04 -2.91082409214e-03 -3.14592028791e-03 -5.43330352547e-03  1.61924879298e-04  3.72427436026e-03 -1.93131751672e-03  9.00178435418e-05  4.81561886928e-04 -7.79452677641e-03 -1.17344979606e-05  2.58389073850e-03 -4.90501077056e-03 -2.09107145589e-03  3.36813408169e-03 -4.40046842241e-03 -5.76339895952e-03  4.66873249436e-03 -3.86787267785e-03 -1.20568180348e-04 -4.62896593445e-04 -2.82291125658e-03  3.23616354333e-04 -4.67577559367e-03  3.49209574431e-03  5.29814519776e-03 -5.03278269629e-03  5.02331980925e-04  1.31132908236e-04  2.00817555166e-03  8.29764091586e-04 -5.67566342924e-03  2.49704014397e-03 -5.17315775845e-03 -3.61775136405e-03 -1.16561725006e-03  5.98597644576e-04  7.48964868679e-03 -1.61770288909e-03 -5.95551142705e-03 -4.05307161611e-03 -7.85019057389e-04 -3.98926023181e-03  1.23769326026e-03 -4.05317596471e-03  7.26363430145e-04 -1.19042375999e-03 -1.77586235924e-03 -3.61286488170e-03  3.59890369798e-03  6.03111627229e-04 -3.79680082880e-04 -2.25850085926e-03  1.05340269798e-03 -8.22457759703e-04 -3.70263187721e-03 -8.27870550145e-04 -2.71320145183e-03  1.63178782244e-03 -3.55095465572e-03  4.38560121928e-03 -1.56673472423e-04 -3.57224699584e-03 -5.63155970500e-04  7.04541476182e-03 -3.94657898745e-03  1.54990165109e-03  1.05110748342e-04 -5.76879661489e-04 -3.85074396144e-03  1.63361147730e-03 -1.09371157868e-03 -2.07469238346e-03  1.00959937008e-03 -4.06717391540e-05 -5.77417624192e-04 -1.15523897631e-03  8.06148656909e-03 -2.75502544142e-04  5.33806257946e-03  2.96654646682e-03 -4.50720437304e-03 -2.87467817763e-03  1.65100852260e-03  2.35727564436e-03  6.60047179169e-04  8.07596393057e-04 -1.53875167962e-03 -2.61428015276e-03 -2.77765622664e-04  9.22987108740e-04  5.20541184931e-03  1.85183856088e-03 -1.55219069404e-03 -3.83993018239e-03  3.70656027199e-03  3.29493829166e-03  5.48787295708e-04 -2.18404458707e-03  1.81003320609e-03  4.41177047420e-04 -7.41338875088e-04 -7.40236339579e-04 -4.18446048058e-03  1.77049535540e-04  3.91966097277e-03  3.97705931957e-03 -3.92029592591e-03 -2.18878230611e-03 -3.01751021791e-04  3.71230208582e-03  7.51278816272e-04 -3.39144235141e-03 -2.04876583858e-04 -4.63168283016e-03 -2.94721003935e-04  4.79557542789e-04 -4.37205544535e-03 -5.19988397698e-03 -8.25649319138e-04 -2.43935548623e-03  5.90251651385e-04 -1.02025635064e-03 -5.42853243872e-03 -3.41097631059e-03 -4.73097135538e-03 -4.43964175840e-03  1.46151660459e-03 -7.57744888589e-03  7.95802141292e-04  5.55230601365e-03 -6.71148985771e-04 -5.74235571019e-03  5.22267859006e-03  1.98921232956e-03  4.88445025535e-03  3.83418360174e-03 -4.66068083104e-03  1.52181703496e-03  2.72280480943e-03  3.68443137021e-04 -4.36650901328e-03  6.24518690759e-04 -3.57015117539e-04 -5.29756398129e-03 -4.99073691352e-03  3.93046917629e-03  4.16160272344e-03  3.22433429041e-03  3.30356522719e-03  2.00902780008e-03  1.77442023301e-03  4.34640257316e-03 -1.55168255496e-03 -4.61295113923e-04 -9.40274590748e-04  1.76203623078e-03  2.50999586259e-03 -1.66664827100e-03  1.97972205539e-03 -3.68260478911e-03  1.98316984864e-03 -7.32855325119e-04 -3.21540229293e-03 -9.15819414933e-04 -1.56894683514e-03  9.78658750682e-04  4.77884518620e-03 -3.04681168963e-04  1.87976727111e-04  6.95202191891e-03  7.13258441582e-04  4.67854531544e-03  1.89027292119e-03 -1.75433221141e-03 -6.17214861314e-04  1.19581443539e-03 -1.00154834116e-02 -6.78080829284e-03 -6.22155553068e-03  5.60870490786e-03  5.02720531206e-03 -4.47174847494e-04 -8.20353105573e-03 -2.80457020212e-03 -2.15069982219e-03  1.35332411397e-03 -1.39701379757e-03 -4.88688949202e-03  4.69352913100e-03 -4.08061720279e-03 -4.35068279148e-03 -7.89615078788e-03  7.29000451732e-04 -4.64595339127e-03 -4.96184685795e-03 -1.09331344260e-02  4.30685729555e-03  3.67322451503e-03  1.76247678754e-03  7.94772342490e-04  1.35828145980e-03 -1.32301503172e-03  2.18135624144e-03  2.00882908006e-03  3.50235976048e-03  6.00227012929e-04 -8.02875998793e-04 -1.73267207757e-03 -5.28039067083e-03 -1.09108574735e-03  6.49634593024e-04  7.43868490508e-04 -3.19246550244e-03 -2.24226241468e-03 -3.49701743324e-03  1.59558954115e-05  1.71209640972e-03 -8.57134141594e-04  1.23097532894e-03  9.12849650038e-04 -2.17973437607e-03  1.76829344153e-04 -1.82261816659e-03  4.38040990624e-04  2.43786522476e-03 -6.99369626559e-03 -1.27595461065e-03  2.26513048540e-03 -4.72481377361e-03 -3.61684851700e-03  3.65380251889e-03  2.51767024308e-03 -2.32413927449e-03 -2.18035778912e-03  2.55669702597e-03  7.86374264632e-03 -2.17423336705e-03  5.91009756692e-03  7.30079724043e-04  2.57777662903e-03 -2.92447809163e-03 -2.88786812472e-03  4.31281049859e-03  9.77379568333e-04  2.56745979267e-03 -1.43020753490e-03 -4.83856311055e-03 -2.09183460349e-07  3.39448137095e-03  7.17653363165e-04  9.91292105397e-03 -2.83990069551e-03  1.45220880321e-03  9.92518373502e-03 -1.32941132084e-03  4.38197698252e-03  4.01831378424e-04 -6.89239823940e-03 -3.23309022022e-03 -4.01770461550e-04  2.36309785572e-03 -5.98545452208e-04 -3.77539998319e-03  4.37908245778e-04 -1.94758006921e-03  6.28599249233e-03 -5.58510334223e-03  1.51962655312e-03 -2.96571627532e-03 -4.54532968212e-03  3.23856602324e-03 -3.18506875375e-03 -4.59475418787e-03  2.76510649870e-03 -2.44503709549e-03  1.71839823343e-03 -3.85643725131e-03  1.97633514321e-03  5.91325051204e-03 -3.05424742932e-03 -6.61379147904e-03 -1.63675823949e-03  4.33805739506e-03  5.23659751495e-03  2.97748029127e-03  1.15152216961e-04 -8.18891820744e-03  1.72738830196e-03  4.55825338289e-03 -2.77705269914e-03 -4.63106164000e-03  1.07532864818e-03 -5.40089174666e-03 -1.22954940748e-02  1.86768969184e-03 -4.48627991587e-03 -4.57189249491e-04  3.82974530993e-05  4.66983072559e-03 -1.95735530281e-05  1.74154579749e-03 -1.89397964503e-03  7.22218174871e-03  2.01410150395e-03 -2.16045239134e-03  3.12006591662e-03 -6.40347013833e-03 -6.22105014278e-03 -1.45815516149e-03 -2.41738797863e-03  7.44629606136e-03  4.68286352011e-03  2.59780179403e-03 -6.65168526392e-04  3.14797072004e-03  8.30655158177e-03 -4.31920779441e-03 -1.59459837492e-03 -2.57054726946e-03  4.23631596987e-03 -1.04659248682e-03 -7.91211822954e-03  3.88122738979e-03 -1.69217308853e-03  5.92841292485e-04 -8.83775981579e-04  3.63656211077e-03 -1.26329495735e-03 -2.96897887025e-04  3.29324564196e-03  3.22379970015e-03 -5.26526732543e-03  4.07911360158e-04 -7.66207852994e-03 -1.10205789747e-03  8.27386866534e-03  7.62141609278e-04 -2.93858790453e-03  3.32689640480e-03  2.18491696002e-03  2.44644862628e-03 -3.13435834782e-03  3.98208747109e-04  5.17555931310e-04 -7.50446626092e-05  1.17925528670e-03  3.54804414034e-03 -4.68975016247e-04  9.29059493326e-05  2.09061777869e-03 -2.48666390209e-03 -3.76496981472e-03 -1.07486871152e-03  3.86887506267e-03  2.23819430564e-03  9.48754328319e-04  3.96788606745e-04 -3.05787694577e-03  1.85072403349e-03 -6.39197395874e-03 -4.83211217537e-03 -6.47152842079e-03 -6.33196725626e-04 -1.57578439408e-03  2.77048759168e-03  9.80598830586e-03 -6.58768807201e-04  2.44660936955e-03  1.92216743674e-03  4.16662918537e-03  2.43228572052e-03 -4.37463820757e-03  9.24953242805e-03  9.48512152736e-04 -5.16061424211e-03 -5.06725446314e-03  5.10458345632e-03 -2.02186000644e-03  3.51632862276e-03  9.96697920118e-04 -6.19217021967e-04  3.55026780559e-03 -1.20897462286e-03 -4.53971991148e-03 -4.03791815261e-04 -3.34583719566e-03  1.50398209136e-03 -1.33417954416e-03 -3.10300774695e-03  3.37828286874e-03 -6.22573290978e-03  5.72495021560e-04  8.22575850470e-03 -2.19274381395e-03 -5.33442108878e-04  2.27003230854e-03  3.18237118539e-03  3.38079854173e-03 -4.05192378020e-04  6.54631196237e-04  1.89346400946e-03  3.22947220259e-03 -3.44520031540e-03 -1.01316098988e-03  3.64857828095e-03 -1.33188941869e-03 -2.55639062093e-03  2.38222034430e-04 -5.43611167545e-03  2.34917265516e-04  5.75182870339e-03 -3.24946406733e-03  1.59879818630e-03  1.42972796435e-03  4.17937244857e-03 -5.49006995057e-03  4.38201672504e-03  1.81814200441e-03 -3.66324618692e-03 -7.00294965535e-04  6.64226428584e-03  5.27045340427e-03 -1.06403087269e-03 -1.21227224701e-03  4.93197183516e-04 -6.75786634366e-03  4.04462038742e-04 -1.53890558943e-03  3.73628382200e-03  3.28460074283e-04 -5.79597774902e-03  1.61177723691e-03 -4.55630009485e-03  4.68321751957e-04 -3.23306900327e-03  3.72456606579e-03 -1.36500807308e-03 -7.32044122848e-04 -1.97630053683e-05  1.41775204527e-03  5.46748572878e-03 -1.21723210897e-03  3.41674287943e-03 -1.48928950454e-03  1.30227221432e-03 -6.56506789595e-03  2.32070382846e-03  2.91708283086e-03  1.51280812050e-03 -1.49631332119e-04  3.13632735680e-03  2.24905743119e-03 -8.77503703928e-04 -4.93804569987e-04 -2.96085622610e-03 -1.45934372360e-03 -3.95506362961e-03 -5.92043697564e-03 -3.75842844686e-04 -5.92737530965e-03 -2.56873936997e-03 -1.44367817994e-03  1.34051926324e-03  1.32949468286e-03  4.54382486703e-03  3.68261379967e-03 -4.13764841901e-03  5.31481864443e-03  5.14051632697e-03
-6.49374169760e-03  1.01972624576e-02 -3.31161144387e-03 -2.64326508891e-03 -2.17680456596e-03 -8.86260931152e-04  1.35774473498e-03 -2.93124525707e-03  5.18257286553e-04 -3.54451772774e-03 -2.57522543912e-04 -4.74772451668e-03 -1.86420658342e-03 -6.42185750458e-03 -1.07220089137e-02  6.09836588015e-04 -7.64572545557e-03 -5.65203046036e-03 -3.57887852298e-03  6.42145455346e-03 -5.20072184080e-03  5.11280474960e-03  6.14392969647e-03  7.61205846544e-04  1.25522030457e-03 -2.47142625954e-03 -3.24965807515e-03  3.00043630176e-04 -2.34995435128e-03  1.29926815172e-03  1.29161461536e-02 -2.65197103965e-03  7.07265792995e-03  1.44339628184e-01  8.02117171061e-03 -4.26727463408e-03 -1.72611909768e-03  1.80278680489e-03 -6.58496293591e-04 -1.98065828640e-03 -4.76706161585e-03  1.80528709059e-03  2.40427891251e-03  1.65933872288e-03  4.58715226389e-03 -1.02847621903e-02  6.64039079201e-03  1.23647151111e-02  6.11192385015e-03  5.51497102444e-04 -2.24056051221e-03 -1.74356714477e-03  3.63684125458e-03  1.15321887717e-02  7.28453996291e-04 -6.26949963474e-03  6.49096312213e-03 -1.13558448681e-03 -5.38732174177e-04  3.12431035447e-03 -4.18937500047e-03  4.45301414002e-03 -4.66357609803e-04 -7.43850914134e-03  8.84480149777e-04 -2.53645602980e-03 -1.28631798045e-04  1.81845003632e-03 -4.62456215757e-04 -4.32515257549e-03  6.79994008881e-03  2.51235410928e-03 -2.09705869731e-03  1.30674142884e-03 -1.86910414114e-03  6.04977687294e-03 -3.74906047272e-03  7.55172013370e-03 -1.93907014679e-03 -3.53434955268e-03 -6.04527002239e-04  6.15492109079e-03  6.88342398568e-04  6.00021316561e-03  7.32654242051e-04 -8.11844603155e-03  5.15692415806e-03 -6.81841343867e-04  4.58218972768e-03 -3.63628011668e-04 -1.34903309047e-04 -3.15772927321e-03 -5.66537592654e-03 -3.18032187076e-04 -7.94709708331e-03  2.33033304650e-03  2.23557248815e-03 -4.76119180735e-03  3.77320464842e-03 -5.59928962689e-04  1.99160687935e-03  9.49972731185e-04  1.70421356471e-03 -6.29284098379e-04 -1.13055865989e-03  1.88054796095e-03  4.44680450023e-03 -6.58808595284e-03  1.60324102909e-03 -2.11864393646e-03  6.14717987820e-03 -1.31499134371e-03  2.03418645464e-03  6.07093382560e-03  8.89469067055e-04  3.17078373194e-03 -1.64966895050e-03  5.47989514068e-03  1.48770045027e-03 -2.71420664345e-03  6.24861829668e-03  6.17090912137e-03  6.68754922540e-03 -3.83691646783e-03 -7.05532956228e-05  9.98482220873e-04  4.27409892147e-03  1.71457153335e-03  1.92461635774e-03  3.92875185236e-03  9.55778281343e-04 -1.00333995956e-02 -1.24884806287e-03  2.69249740170e-03  2.14691212966e-03 -1.01279683855e-04 -2.05981658952e-03  5.03969933290e-03 -2.97712788625e-04  2.21146522838e-04  4.57610943609e-04 -1.12922956731e-04  5.75022816139e-04 -2.31497437679e-03  1.46920791772e-03 -4.56497087310e-03 -2.48189719842e-03 -1.69759666350e-03  8.44531630535e-04  1.46613686331e-03 -3.65671943070e-03  2.27906491171e-03 -3.10951830861e-03  1.08450980213e-03  5.99439279590e-03 -1.16824611382e-03  4.61880952250e-03  5.27993477833e-03  5.69650682211e-03  3.73468278295e-03 -1.53130376056e-03 -5.98435322186e-03 -1.48148029445e-04 -4.53713979628e-03 -3.91300502596e-03  3.76348957284e-03  2.22649408981e-03 -1.62596454065e-03 -5.96756509378e-03 -4.33376448286e-03  7.63945955328e-03 -2.76335989690e-03 -5.81166930441e-03 -2.44086928900e-03  2.94066373760e-03  5.70053933774e-04  7.21812436652e-03 -3.07912983030e-04  2.29743870222e-03 -3.46004376906e-03  7.65076298688e-03  1.04911947175e-02  1.20599170872e-05 -1.71233457070e-03 -5.15150176887e-03  2.91121346844e-03 -3.33761580141e-03 -5.55769574220e-03 -3.57564612565e-03  2.51559415841e-04  4.55334643619e-03  2.21470881800e-03 -2.23330558518e-03  4.26546734107e-03 -5.35163772192e-04 -3.20770181986e-03 -4.75444644320e-03 -4.50569344217e-03  8.24876057212e-03  1.25493652785e-03 -2.46574700135e-04 -3.14188599463e-03 -3.05833813880e-03  2.90522984972e-03 -2.30577837118e-03 -6.65771078458e-03  2.84064810448e-03  3.71292201320e-03 -1.27336872248e-03 -3.42807001145e-03 -2.61539802121e-04 -5.91406284842e-03 -2.14991195974e-03 -1.92159178740e-03  7.21194237918e-04 -2.31992319268e-04 -2.70763320771e-03 -2.07927374771e-03  3.89473249420e-03 -1.20822855306e-03  2.35246633294e-03  1.02311139153e-03 -4.97170627369e-03 -1.91386182695e-03  8.05240128285e-04 -4.22851133528e-03 -7.59792477321e-03 -3.10266233167e-03 -2.66168105508e-03 -8.25933180960e-04 -1.04558241236e-03 -2.73934894073e-03 -5.59599031829e-03  2.84740828178e-03  3.11019557198e-03 -3.05449239969e-04 -3.80275573171e-04 -5.55949442226e-04 -3.78394784631e-03  2.05765842102e-03  1.27710473568e-03 -4.02489186379e-03 -9.76712514105e-03 -8.16595338737e-03  3.43052788229e-03 -1.42279529621e-03 -2.19232005357e-03 -3.46179333319e-03  7.12981779202e-04  2.39423374284e-04  3.95566853147e-03 -4.69384345944e-04  6.89480106223e-03  1.11753833135e-03 -4.47680566690e-03 -2.26390187519e-03  4.99045676735e-03 -4.43822664665e-03 -8.05451500238e-04 -6.27927135405e-03  1.55601450422e-03  1.47268107406e-03  5.58648539843e-04  8.23867110161e-05  7.45532918290e-04 -5.37585622268e-03  2.56568015853e-03 -1.23612651709e-03 -1.80257458759e-03 -8.21594893628e-04  4.12224829502e-03 -2.18965889932e-03  2.60331050342e-03  3.21413945878e-03  3.45440761965e-03 -8.52198104688e-04  3.27556727831e-03 -2.22966390888e-03 -7.08013047652e-03 -8.54740194073e-03 -3.10268316053e-04  1.46173075727e-03 -4.93004920107e-03 -1.35852360516e-03 -8.22773700990e-03  1.97140825780e-03 -2.29458939858e-03  6.68685493831e-03  2.72688207961e-04  1.21924846192e-03  4.45863656331e-03 -1.90910757862e-03 -1.21544962073e-03  2.36916309041e-03  1.06743944121e-03  1.89053500598e-03 -1.13915581195e-03  7.34196971326e-03  1.78058566374e-03 -3.03090439032e-03 -2.77474218743e-04 -2.38508466993e-03 -6.73381599065e-03  1.68203477024e-03  3.57206826246e-03 -9.47943933196e-03 -3.58202745078e-03 -3.99284158516e-03  3.17248642159e-05 -4.27073458694e-03 -3.52469919024e-04  5.30371704398e-04  2.25495152781e-03  2.41241924617e-03  2.14731299782e-03  2.26553163886e-03 -1.50766477879e-03 -2.72474658669e-03  2.19547092107e-03 -4.57578990052e-03  3.01708616188e-03  1.60178310637e-03  3.05185279038e-03 -1.33724643172e-03 -3.29263478196e-03 -3.22326468333e-03 -1.12109057007e-03  1.04700422240e-03 -8.40202446103e-04  9.62283897283e-04 -1.87246918276e-03 -1.94839171683e-03  8.71093998955e-03  3.72185093558e-03  8.82227636460e-04 -1.64716127824e-03 -5.51349816923e-03 -4.58097239600e-03 -6.07803143044e-03 -7.20173524176e-04  1.68401948043e-03 -7.76672502510e-03 -6.84198140975e-04 -6.53156539111e-03 -5.80391593882e-03  6.21216053998e-03  1.19204472407e-03  1.95837889414e-03 -2.15746895891e-03 -1.69754854588e-03  4.15323672527e-03 -5.89581130429e-03 -5.87031633387e-05  5.77855861245e-03 -1.16131338461e-04  2.42161663776e-03 -2.45273396705e-03 -5.11311665587e-04  2.14066326763e-03 -4.75994729852e-03  3.62178487213e-04  6.51049800388e-03 -6.71755109009e-03 -1.15044107516e-03 -5.38663902242e-04 -7.81681944405e-03  8.19267987293e-03 -1.48978758028e-03 -1.63102242702e-03  6.37784330001e-04  1.00953259956e-04 -5.06203398449e-04 -2.57798302845e-04  9.80655706397e-03  2.27169767982e-03 -9.31489723868e-05 -9.47666072386e-04  3.51705566904e-03 -2.10583376188e-03  4.14490198341e-03  2.67786240412e-03  1.54604589509e-03 -3.45448558845e-04 -4.02990792946e-03 -2.87573098417e-03  2.74607300128e-03  3.20272232573e-03  1.97213765190e-03 -7.19328572862e-03 -2.00331903547e-03 -2.29108754116e-04  2.62146206035e-03 -5.01378139866e-03  4.42618353056e-03  7.76380825031e-03 -3.25319557551e-04 -4.17766493293e-03 -3.23135607283e-05  6.51919064537e-03 -2.70398333084e-03 -6.34916776895e-04 -4.22513698059e-03  1.15328676468e-03 -1.58565082321e-03 -7.80754908701e-04  1.76841409522e-03 -3.02216184690e-03  1.42806974651e-03 -1.75268782295e-03  1.67900300834e-03  9.81205665044e-04 -1.25604538203e-02 -5.08068702797e-03 -9.03699939515e-03  1.15350691740e-02 -5.55104514409e-03  2.36970577586e-03 -4.37459603600e-03 -2.72324030780e-03  5.01795475378e-03 -6.11886887518e-03 -3.59914624878e-03 -7.64905109139e-05  8.23509898358e-04 -6.00321489667e-03 -1.55409531993e-03  3.81179865692e-03  2.70008883581e-03 -5.37482567605e-04 -2.85625780094e-03  9.49799691004e-04  6.89038418154e-04 -2.19466049760e-03  2.38823486126e-04 -1.61230986913e-03  2.89478783918e-03 -8.69991753470e-04 -1.49301775567e-03 -2.54011590670e-03  2.54316979213e-03 -5.08136132916e-03 -2.43236802080e-03 -5.10021544883e-03 -5.97139269571e-03 -3.47151088390e-03  9.18586448355e-04  6.60874503074e-03 -4.74776016773e-03  4.20567862308e-03 -7.54295349876e-03 -6.50955959466e-03 -8.78521322211e-03 -1.41442631343e-03  1.99732303604e-03 -1.82005939696e-03  2.74545257397e-03  6.35301265165e-03 -5.09904967440e-03 -5.01983891034e-04 -5.21111214301e-03 -9.49375843923e-04  3.01269961050e-03 -1.62051582753e-03 -7.65590504677e-03 -5.06317837620e-03 -2.19606768423e-04  1.47854953218e-03  5.66170911658e-03  4.89235431464e-03 -1.07698261599e-03  2.01948959633e-03  1.84739391642e-03  1.29373497149e-03 -1.00608667396e-03 -1.67779153032e-04  4.75301883298e-03 -2.57975393603e-04  9.90415289716e-03 -3.12058038436e-03  3.07667260914e-03 -2.14353592426e-03  4.25176820976e-03  9.37279634067e-03  2.09348086758e-03  3.50607602069e-03  6.15397506846e-04 -6.87678543528e-04 -2.67712739693e-03  2.04595248473e-03 -7.46533220857e-04  2.96204672142e-03 -6.18305106412e-03  3.62141848222e-03 -2.87310256975e-03  8.23322721815e-03  1.12268517319e-03 -4.46448886946e-03  8.66558737599e-03  1.81752232273e-03 -4.00126042973e-05  3.72163135301e-03 -4.01801719025e-03  4.12750335112e-03 -3.83082715286e-03 -1.43265275089e-03  1.59985705147e-03  1.61360360491e-03 -1.57753791924e-03 -1.94472694365e-03  7.13444125315e-04 -3.44704488128e-03 -1.62932997212e-03
-8.39255541962e-03  5.45370675775e-03  4.26324474948e-03  2.73539159510e-03  5.14888307949e-05  5.78624558103e-04  7.79855300418e-04 -4.14741897209e-03 -3.15265022194e-03 -7.70816535288e-03  2.05546020277e-03 -3.23344159748e-03  1.65309099442e-03 -3.23648756197e-03  3.10210122828e-03 -1.95288516175e-03  4.82987892811e-04  5.07168545189e-04 -9.52891194636e-03 -8.10673582337e-04  1.82767167907e-03 -4.68965704976e-04 -1.71979514563e-03 -2.37318337677e-04  5.76708667355e-03 -1.62637370909e-03  5.42380301980e-03 -1.74469923062e-03 -8.97609043939e-04  4.94520864528e-04  5.46494365832e-03  9.46861092019e-03 -1.56203225775e-02  8.02117171061e-03  1.15771422776e-01 -2.42492276612e-02  2.95446846841e-02  1.54038627972e-02  1.01352747884e-02 -7.95804525859e-04  4.26034041935e-03  9.32076977211e-04 -2.09828117205e-05 -3.03536491364e-03 -7.39280693198e-03 -2.66208678283e-03 -1.62151155821e-03  6.36157580668e-03 -5.50863689011e-03  2.13551288340e-03  6.15859391863e-03  4.89598639023e-03 -2.98443929315e-03  3.35405728518e-03  2.13437544683e-03 -1.63224701664e-03  1.70349536479e-03  5.53052279178e-04  3.94648165744e-03  8.93991744205e-05  1.07059998056e-03  2.73666161284e-03 -1.35273707581e-03 -4.57420840211e-03 -2.45234636402e-03 -5.97569915314e-04 -1.51585379301e-03 -9.49453483960e-04  3.85123541386e-03  4.45140980913e-03  3.12313623166e-03 -2.79946641434e-03  5.41797763851e-04  4.78856421606e-03 -3.11998122856e-03  6.01107881436e-03  8.08408412108e-04  1.09570772764e-03  3.39107461143e-03 -3.78538883163e-03  2.35735753893e-03  1.82164693532e-03  1.51356230116e-03  1.01206694405e-02 -2.82809922510e-03  2.97414177064e-03 -3.71356701670e-03 -1.93724829747e-03  7.85585080283e-04  9.16487368718e-04  4.05600732435e-04 -8.56382658461e-03  2.77767181163e-03 -6.92230785170e-04 -1.43992932491e-03  2.36610356913e-03  4.34308862405e-03 -3.59669133102e-03 -2.05362220004e-03  2.17300234605e-03 -5.75910985025e-04  5.13974067441e-03  4.14733256448e-03 -5.68717491430e-03  5.44629904821e-04  2.06604856316e-03 -7.91822396227e-03  1.85980375532e-03 -1.49818329611e-04 -2.19755671999e-03 -3.96380946750e-04  2.25475424606e-03  1.99433826873e-03 -2.66166295708e-03 -1.99613696009e-03 -1.50936469770e-03 -2.74140719873e-03 -1.65881756032e-03 -1.81085358562e-03 -2.71721133917e-03  6.15577143069e-03 -6.31942130472e-03  2.56718067280e-03  4.58833480669e-03  1.11747652306e-03  1.12373844082e-03 -6.12962755029e-03  5.09701846164e-03  5.17783285742e-03  1.09408088684e-03 -8.99656270756e-04  3.14670974059e-04  3.61930916323e-03 -4.54744048576e-03 -5.42358616590e-03  2.12016528506e-03  5.09069749861e-03  1.37624710798e-03 -1.25526028590e-03  6.46048548774e-03  1.48162881233e-03  1.57588157995e-03  3.29293055985e-03  2.43780627810e-03  5.00711640077e-03  5.64882190688e-03  5.43796450329e-03 -7.91480048587e-04  4.36430797922e-03 -3.83004051386e-03 -5.42240469859e-04 -6.97661386847e-04 -3.93426192457e-03  4.76832168570e-04 -8.63991937529e-04 -3.66128195528e-03 -4.24554081374e-03 -1.06841409612e-03 -4.27905170916e-03 -3.58195591946e-03  1.82902814510e-03  4.87827952634e-03 -2.48842443382e-03  5.28377690604e-04 -4.04077854199e-03 -3.40512956457e-04  1.58419420382e-03 -9.07379060706e-05  3.50458923448e-03  2.22532829048e-03  3.42633205598e-03  2.52110681859e-03  3.90764912416e-04  2.67321545141e-03 -1.91142358391e-03  2.88763167955e-03 -3.02624493925e-03 -4.81865129210e-03 -1.81344575083e-03  3.97372131163e-03  2.08392194585e-03  1.62104026441e-03  1.00735923993e-03  3.00730199483e-03 -1.05778815008e-03 -1.56262708803e-03 -2.45870640738e-03  1.60343012496e-03  3.75027880168e-03 -3.46409377931e-03 -9.50732118749e-05 -2.03132303044e-03 -6.74656127905e-04 -1.81142444827e-03  2.44176576711e-03 -6.64227159974e-03 -2.51832034885e-03 -1.83771645752e-03  1.35307585741e-03 -3.29120145027e-03  1.01106451418e-03 -1.43666824947e-03  2.39601880826e-04  2.42643782648e-04 -4.26008258562e-03 -2.51109844118e-03 -9.79929393102e-04  7.63940527216e-03 -5.73188668507e-03 -3.48946361834e-03 -2.75458300219e-03 -4.61401673884e-05 -4.90929143079e-03 -8.58464340882e-03 -5.10855674146e-04 -8.07202523809e-03 -1.62005555692e-03 -2.41333929547e-03 -1.26416356699e-03  7.45294991463e-04  1.19500438291e-03  2.48882520992e-03 -4.19104839648e-04 -3.41384438069e-03  1.88275569276e-03  4.37390414810e-03  1.68790824778e-03 -6.62259134818e-05 -2.28489808375e-03 -1.76931130783e-03 -2.71200296777e-03 -2.68635881254e-03 -2.13579356599e-03 -3.20394124771e-03  5.10420202843e-03 -1.94975860827e-03 -4.14325964634e-05  1.42953182725e-03  3.21107589851e-03 -1.61487212925e-03  3.66194029393e-04 -4.18037117725e-03 -2.24798321548e-03 -5.22812433522e-03  1.51488728392e-03  8.42832336586e-04  3.26059410409e-03 -8.82633014243e-04 -6.45616400722e-04 -7.45570800972e-03 -3.01884486398e-03  2.91040153157e-03  5.07883179202e-04  1.30759057080e-03  7.92462552045e-04 -1.43407213429e-03 -1.87689997820e-04 -9.64789135629e-04 -3.14653533161e-03  5.32591655208e-03  8.47611870713e-04  2.83734618787e-03  5.94943125353e-03  4.17797037924e-03  1.26416603559e-03  1.92339760601e-03  4.96034040450e-03 -6.63587900020e-03  6.55227110690e-03  1.62380957444e-03  1.55366198033e-03 -1.52267637558e-03 -5.01977573506e-03  1.66224561212e-04  3.71096899314e-03  4.08645550528e-03 -1.70935303762e-03 -5.43860477136e-04 -3.84215878523e-03 -4.95735412422e-03 -1.08476467070e-03  4.12371233226e-03 -1.87826209156e-03 -5.08994651808e-04  6.57224404600e-03  5.10937035084e-03 -3.00474024276e-04 -2.47187213150e-03 -1.31686877207e-03  3.95447314353e-03 -1.28049243303e-04 -3.99123645033e-03  3.46089014959e-03  9.40790640880e-04  3.43184482722e-03  1.69489404620e-03  2.45131513965e-04 -1.89011076373e-03 -2.39042296041e-03  1.92036730934e-04  4.20944809621e-03 -1.40969033553e-03 -4.98773050943e-03 -2.20126105698e-03 -3.33542371780e-03  1.73538016724e-04 -3.56759140149e-03  5.71317513133e-03 -7.35394364539e-03  1.77737126855e-03  4.51099842655e-03 -2.35467318140e-04  3.53523809539e-03 -2.88743061061e-03 -2.33553769312e-03 -3.17042914332e-04 -1.52658680139e-03  1.53528753998e-03 -4.03679994369e-03  3.56013078702e-03  1.27458982519e-03 -6.03112519738e-03  5.89803765069e-03 -3.15487573334e-03  2.07953125021e-03 -7.79416889611e-04  3.46097535048e-03 -2.97304781560e-03  1.11343649517e-03  4.97693576094e-03 -8.54679486454e-04 -9.31743695716e-03  2.36654321196e-03  1.89689857088e-03  4.68988800122e-03 -3.37426503818e-03 -5.34706868834e-03  7.55599645521e-03 -6.65184758492e-03  6.83748665417e-04 -5.07477030897e-03 -2.48235636611e-03 -6.79117493819e-04 -6.20197331002e-04 -2.34570686418e-03  8.98226001475e-03 -4.86531782636e-03 -2.27364552639e-03  7.74031459997e-04  7.39520086757e-03 -1.73649027167e-03 -3.80947299865e-03  3.04709670072e-03  1.58152001489e-03  7.15219144365e-04 -3.91425327688e-03  4.01031600508e-03  1.79597499198e-03 -3.52124358886e-03  3.74284320354e-05  6.52080186544e-05 -9.40945843811e-04 -2.56284184831e-03 -7.02916993416e-03  5.91815502945e-03 -1.77281365066e-03 -6.36617456488e-05 -1.42536022434e-03 -3.87457008924e-04  2.62600215072e-03  9.26561245020e-04  4.34235321710e-03  2.44021139723e-03  2.74014140336e-03  1.61740828765e-03  1.60731021836e-03  4.03096274245e-03  5.32400020716e-03 -1.37605881784e-04  2.26376098638e-03  6.16561040932e-04  7.59318940195e-03 -4.81027149088e-03 -2.75788790694e-03 -5.44344185715e-04 -1.16491201858e-03  5.25976850221e-04  1.19572341720e-03  2.14388956529e-03  5.96415102522e-04  4.95719382910e-04  2.20335111177e-03 -6.99932406311e-03  2.37329647028e-03  4.78155335407e-03 -4.19237241906e-04  2.79126077827e-03 -6.88533244493e-05  1.02624865780e-04  9.95506429449e-05 -2.89558629227e-03  3.15447170669e-03  1.62428265927e-03  2.66432411893e-03  1.92809715767e-03 -1.07952006898e-03  6.63664343903e-03  2.44592030782e-03  4.08036362535e-03  5.80200734862e-04 -2.22803245678e-03  2.50790706036e-04 -2.16249920703e-03  2.19545877459e-04  2.95342094820e-03  2.30166164604e-03  4.59382814608e-03 -9.45130945875e-04  4.30943113560e-03 -1.62194832905e-03  4.70247465966e-05 -2.53860565964e-03 -1.18701286089e-03  1.63905382750e-03 -5.25043302164e-03  2.45984268276e-03  8.68379533436e-04  1.12208930750e-03  4.53903723203e-03 -2.75131611447e-04  1.78418070936e-03  4.88785213306e-04  1.84147604454e-03 -2.96420475191e-03  7.79677793100e-03 -4.34896368237e-03 -1.61682431979e-03  3.76092039499e-03 -4.75398826753e-03  5.30940224758e-03 -7.81084205797e-03  2.26995279510e-03 -5.04773726605e-03 -5.25332598852e-05 -3.00525110150e-04  4.39268142208e-04  2.88473408863e-03 -5.27102623706e-03  1.52169746102e-03  5.40456753014e-03 -1.22689549543e-03  3.10258491229e-03  9.01941924182e-04 -5.47704526272e-03 -2.20646903428e-03  3.62833874501e-04  1.37272361443e-03 -7.15292808796e-04  2.93380321121e-03  3.45540647023e-04  8.63669696014e-05 -4.24906483958e-03  1.69668273742e-03 -3.94021777961e-03  2.01715456940e-04  4.38148833901e-03 -2.06909864554e-03 -4.19855024056e-03  1.07410521497e-03 -3.46093699216e-04  4.79724375886e-04 -9.91585112572e-04  9.33603162189e-04  4.68802391585e-04 -1.42896549096e-03 -2.34653250778e-03 -3.27810245752e-03  4.04312529322e-04 -3.42579387450e-04  1.52495344734e-03 -3.24815473923e-03  3.00117809803e-03  2.84401099360e-03  4.49462366719e-03  1.47522169423e-03  2.04362211717e-03 -5.90784316208e-04 -7.47854694686e-03  4.81972388739e-03 -8.08205590570e-04 -2.02117434748e-03 -4.15601004866e-03  1.61184029192e-03 -7.29788101748e-04  4.06789581031e-03  5.81771490724e-04 -2.73415477972e-03 -2.42317732857e-03  4.00680097648e-04 -3.31559094101e-04  7.62682171271e-03 -2.78717446706e-03  6.95826219161e-03 -3.79268474976e-03  1.48518773021e-05  1.20583045079e-03  4.02965515674e-04  2.87609872273e-03  1.09118038093e-03 -1.54478025616e-03 -1.12174179997e-02  2.30034427856e-03
-4.51601295234e-04 -1.96909754365e-03  1.48839933881e-04  3.84877688967e-04  1.39012719962e-04  9.61007570584e-04 -1.01255272516e-03 -4.32918290644e-04  2.03884364684e-03  3.36447930983e-03  5.29204590845e-03  4.58631021225e-03  2.89427588475e-04  1.44626537394e-03 -8.01568481658e-04  2.49982172140e-03 -6.40501550272e-04  8.44054643020e-05  2.23906066817e-03 -3.47867281216e-05  3.00323422782e-03  7.71902914436e-04 -5.00178365837e-04 -2.27315653741e-03  3.96101828127e-03  6.57183897186e-03 -1.03287735671e-03 -1.25511783310e-04 -1.63180832771e-03  5.59714278289e-05  3.04390145093e-05  3.14082549083e-03  2.18720886523e-03 -4.26727463408e-03 -2.42492276612e-02  8.30904767751e-02  2.33476914570e-02  2.86630262895e-02  5.72989796485e-03  2.29288040653e-03 -5.78934366817e-03  1.55101144645e-04 -6.00656733588e-04  1.49520453365e-03 -1.34521875070e-03 -2.38947076431e-04 -1.26118610035e-03  3.27661361157e-03  2.35528005646e-04  1.37365464520e-04  3.54581830263e-03  3.61768627240e-03 -2.84621165566e-03 -4.70843626139e-03  1.81578930087e-03 -1.83135041079e-03  3.04997450462e-03 -2.54686461959e-05  6.04213922850e-05 -4.65513535332e-03  9.09307356584e-04  1.54246585963e-04  2.58601367471e-04  2.32478534620e-03  5.77372449794e-04  1.35604186941e-03 -2.55291309535e-04 -1.18389384455e-03  3.56833604206e-03  2.26943463393e-03 -3.38240159380e-04  5.30686842694e-03 -5.39161944357e-03  1.87875119057e-03  3.14873327702e-03  6.06146010094e-03  2.56910867432e-03 -2.95522522828e-03 -1.47808294430e-03  2.72207676257e-04 -1.96460184739e-03 -2.49837925791e-03 -4.86735433356e-03 -3.86773480620e-03  9.30885610622e-04  3.63061928079e-03  1.51562394861e-03  3.05293712209e-03 -2.11028335055e-03  2.81791021500e-03  8.65750217332e-04  7.86919705996e-04  2.15500390560e-03  1.49868314883e-03  4.54150681033e-03 -1.71234367276e-03 -5.08120907889e-03  2.29230434124e-03 -1.37100470088e-03  1.80284860549e-03  2.87723231068e-03  4.77187376154e-04  4.88215004204e-04  2.67318689773e-03 -2.10037165329e-03  4.73345338431e-04  7.22867996116e-03  2.37130520175e-04  2.36111780318e-04  2.82579722602e-03 -3.15413071063e-03 -1.60175282058e-03 -2.27908403022e-03  3.29503966961e-03 -2.46522162879e-03 -4.04345378147e-04 -1.38125901342e-03 -4.48403487766e-03  4.12189210172e-03 -5.81577383763e-04  6.27565499476e-04  2.80584178628e-03  3.53690100010e-03 -2.46366804819e-04 -2.15644456273e-03 -4.61240670122e-03  9.58733089274e-04 -3.45199784990e-03 -4.12695376906e-03  2.30744838837e-03  4.57504481254e-03  1.73379289704e-03 -4.17708127354e-04  4.48753682329e-03  2.01827526800e-03 -6.31178846318e-04 -1.20839659478e-03 -3.26774628614e-03 -2.62484080413e-03 -3.39556305142e-03 -7.88678696212e-03 -8.17844951783e-04 -1.36222455538e-03 -3.34537677995e-03 -7.27175272884e-04 -1.39381275342e-03 -2.43527438614e-03  3.28456633763e-03  5.38690384438e-04  4.13206954627e-04 -3.21900458482e-03 -4.46090796316e-04  2.77036614401e-03  2.53846227365e-03  6.52089062727e-03 -2.59787880084e-03  1.36181865493e-03 -7.18403926620e-04  3.43700853302e-03  1.16282272504e-03  2.95596420926e-04 -1.18966748461e-03 -5.81844524249e-04  2.65175230366e-03 -2.76492907164e-04 -5.78779914704e-04  6.00649247592e-05 -5.39693092887e-03  3.96287886150e-04  6.10060009725e-04 -4.63599188671e-03  7.92878631171e-04  1.72342185364e-03 -1.61302651816e-03 -3.40231013079e-03  4.50969387664e-04  1.59428952698e-03  3.36317572059e-03  1.37424195349e-03 -2.00685693718e-04 -4.95342187000e-03 -1.75883938697e-03 -3.27200930092e-03 -4.41811518487e-04 -7.69554422611e-04  2.49856327452e-03 -5.89408184378e-05  1.77860997592e-03 -3.00855504422e-04  2.91666579204e-03  3.03195379863e-03 -8.15170547215e-04 -1.64268830030e-04  2.21152198539e-03 -2.46338656786e-03 -8.91665820263e-04  2.44953041045e-03  2.09224070575e-03  2.67740503929e-04  7.66536690823e-04  4.65902600648e-03 -4.91418688939e-04 -1.01283906450e-03 -3.50312560763e-03  3.01479642620e-03  2.29588915957e-03 -3.24233463254e-03 -1.42986182478e-03  1.46110309303e-03 -3.09543628352e-03  2.36565912049e-03  3.09843517393e-04  1.41678621972e-03  8.67620423390e-04 -3.76158740882e-03  3.72011418341e-04  5.71125155870e-04 -2.61729551296e-04 -1.74571913149e-03 -2.04051068427e-03 -2.72370529595e-03 -7.67658133452e-03 -1.01464120286e-03 -1.43580558939e-03  1.70872765857e-03  7.90687490960e-04  1.94340086235e-03 -1.62383268350e-03  4.13119854441e-05 -1.65974721261e-03  1.31582293803e-03  2.85691611122e-03 -1.42066798306e-03  1.48259326976e-03  1.57766773829e-03  3.13409046823e-03  3.87707119602e-03 -1.52709930416e-03 -1.09343492245e-03 -2.07626901852e-03 -2.43058725060e-03 -1.17659059959e-03  2.29294709351e-03  3.22318527959e-03 -3.34222521846e-03 -2.50983130714e-03  2.20958270531e-03  6.35574253599e-04  3.93955397496e-03 -2.24910304014e-03  2.54305098213e-03 -4.50045392041e-04  2.70441034352e-03  4.78335145849e-03 -8.81015714312e-04  4.33742499716e-03 -1.39489884291e-06  1.30912430002e-03  5.38916277272e-03  1.69180791190e-03  1.15394153612e-03 -7.06995536907e-03  6.24615600897e-03 -1.82944907246e-03 -1.42840779350e-04  2.76679725119e-03 -1.23490310684e-03  8.62843744559e-06  4.13726565620e-04 -6.62551859835e-03 -1.14982032304e-03  2.51355550242e-03 -7.09194408773e-04  3.99453207345e-04  8.21355754955e-04 -2.63719146379e-03  2.02147092226e-03 -2.12074464949e-03  1.89807479215e-04  1.25954993009e-03 -7.00158512565e-04 -8.25164939874e-04  4.89947281490e-04  1.17174374398e-03 -6.43165345393e-03 -3.51245440346e-04  3.00948540471e-03  1.63684964437e-03  4.24672613450e-03  2.68094169980e-03 -8.42292721831e-04 -5.92912636279e-05 -1.82473498620e-03  5.85307983884e-03 -1.16188382988e-03  1.05073761769e-03  2.18572036462e-03 -8.05972365529e-04 -8.93196109505e-04 -3.39225613268e-03  9.06791185955e-04 -1.13066829413e-03  1.88583188662e-03  1.89411505310e-03 -2.55113473728e-04  3.07345885041e-04  2.55258341287e-03 -2.04114964862e-03 -6.82316710972e-04  3.13368186023e-03 -2.43558017323e-03  1.15859300367e-03 -6.08984161906e-03 -1.39783046067e-03 -2.92271572561e-03  7.22881398190e-04  9.29559242714e-04 -2.18017015964e-04  2.17592088594e-03  3.64136486717e-03  2.83557190545e-03 -2.50809781309e-03 -3.55228033589e-03 -1.86890071754e-04 -2.19639759642e-04  2.95039018082e-03 -4.46897791869e-03 -2.82853438222e-03 -4.52562754748e-04  1.50530218684e-03 -1.09649015966e-03  1.11698221620e-03  2.49509639197e-03  2.93584030941e-04 -5.19886465415e-04  1.23950059219e-03  3.40626936957e-04  1.85450190148e-03  1.94900249377e-03 -1.75082888843e-03  8.39347167412e-04 -2.06166509499e-03  6.91234912164e-04  5.66921327504e-04  3.26167550014e-03  1.28438745952e-03  2.72264768493e-03 -2.38088467325e-03  4.23912540304e-03 -2.14916515279e-03 -3.63618572160e-03  5.49486335570e-03 -9.60867144660e-04 -5.05913953919e-03 -2.89501660938e-03  2.81150745236e-04 -4.20737373238e-03  1.23244225354e-03  6.32338636740e-04 -1.40732202729e-03  1.24138436225e-03 -2.26490142085e-03 -2.28476183559e-03  2.07402906842e-03 -2.09462141960e-03  1.72167177045e-03 -2.67182713285e-03  2.93969388319e-03  5.26690600448e-03 -1.58085409500e-04  1.94712148953e-03 -7.36096503346e-04  8.42185985408e-04 -1.47985452599e-04 -8.76070727144e-04 -2.05278774850e-03 -2.54798928979e-03 -3.29606818325e-03  2.99085325732e-04 -3.28600681773e-03  3.73689963778e-03  3.83755795135e-03  3.65267133021e-04  5.82211173495e-04 -2.33926741518e-03 -2.38412796616e-03 -2.65579776306e-03 -1.16228722472e-03  2.64796269471e-03  2.29649261007e-03 -2.08435763525e-03 -2.73900397185e-03 -1.89216397553e-03 -2.12643199910e-03 -3.66806249900e-03  1.68377695124e-03 -4.47354410933e-04  1.51276258628e-04  2.13178043941e-04 -4.90649290016e-04  1.92825966603e-03 -1.13842187130e-03 -1.31178684821e-03  3.26784817980e-03 -1.99377161551e-03  1.67527740927e-03  2.89303098225e-03  2.06926487239e-03 -1.21632789406e-03  1.76573880007e-03  1.31865153949e-03 -6.10400824989e-04  3.94589753643e-03  9.40382029848e-04 -2.28065094865e-03  2.62726485637e-04  2.08181494683e-03  2.41231513427e-03 -1.21557672184e-03  1.07536239265e-03  1.64725172558e-03 -9.94289938143e-04 -1.77721306967e-03 -3.07627282014e-03  3.22797544751e-03 -2.49919957351e-03  5.05093716553e-04 -4.12487866880e-03 -1.58406331907e-03 -2.96070609396e-03 -3.98608548142e-04  4.75741598012e-04 -2.94032917198e-03  3.87933318030e-03 -5.57348895343e-03  3.47994498144e-03  9.72956356261e-05  2.56372645363e-03  7.13120052734e-04 -1.46606585981e-03  9.30194118857e-04 -2.89393203881e-03  2.19215692929e-03  5.62741026818e-05 -4.37625151224e-06  2.41052606031e-03 -1.67909115148e-03  2.01623481158e-03  8.35791402173e-04  2.43538676362e-03  3.33535280072e-03 -1.60243312166e-03 -2.59937408325e-03  2.98617136622e-04  4.70412091326e-04 -1.83663412749e-03 -1.89670961896e-03  4.92595847484e-03 -1.66381309015e-03  5.41329913171e-03  3.49782790349e-03  1.07821643967e-03 -6.18349033004e-04 -1.44295996556e-04  1.40135663368e-03 -2.11450129363e-04  1.98896527490e-04 -1.69216972805e-04  2.42927793759e-03 -1.32683444039e-03  3.28229658468e-04 -3.46186129090e-03  2.26017369836e-04  5.44245448268e-03 -8.27264657852e-04  1.93321148612e-03 -1.04041399703e-03 -1.58789634806e-03  1.31943210231e-03  1.65589301843e-03  8.48344736133e-04 -1.58549516026e-03  6.69995281051e-04 -9.51588581782e-04  9.60103422289e-04  8.19976186856e-05 -8.60893414287e-04 -1.07241829113e-03 -4.40352968107e-04 -3.11134469876e-03 -6.05226918609e-03 -2.50122809488e-04 -1.19906917226e-03  2.34264712809e-03 -3.41053772162e-03  3.51120994159e-06 -6.68699291414e-04 -2.87990893010e-04 -3.58537834112e-03 -1.20393874805e-03 -7.81426109894e-03  1.46434466336e-03 -1.87044850223e-03  2.50531072262e-03 -5.38212516530e-03  2.54522286891e-04  2.88078377242e-04 -1.78888272199e-03 -3.81161099766e-03  7.26285122383e-04  2.92032968949e-03  7.47562093650e-04
-6.37352259679e-03  3.08791635687e-03  1.92357361148e-03  1.64466586609e-03  8.46987377865e-04  2.94895656585e-03 -3.00895000083e-04 -1.34880766912e-03  2.68343968338e-03 -3.41872001487e-03  8.64748557943e-03  3.36334261349e-03  3.63634414381e-03 -3.10041776704e-03 -1.02124215931e-03 -2.09606299176e-04 -1.20931988276e-03 -1.83995271255e-03 -3.37740943325e-03 -2.72211919764e-03  2.11040301905e-03  2.35353381195e-04  2.18951781780e-04 -2.21034481336e-04  4.38484482201e-03 -1.11536887214e-03 -8.24638276626e-04 -4.07967518397e-03 -3.39294669601e-03 -3.20160349582e-04  4.33738085005e-03  7.02769695442e-03 -4.46558510355e-03 -1.72611909768e-03  2.95446846841e-02  2.33476914570e-02  8.71963322860e-02 -9.60024015803e-03  2.81291557025e-02  7.15000899155e-03  2.35306120095e-03 -1.57776824668e-03 -1.49609900467e-04 -8.91424935140e-04 -1.01930633197e-02 -1.93577234042e-03 -2.56159172267e-03  5.82726671792e-03 -1.17556451622e-03  1.32779790281e-03  3.62666766064e-03  7.05839202516e-03 -1.92941049067e-03  1.81462278665e-03  5.18915000931e-03 -2.36795179502e-03  5.92820325237e-03  3.77397380833e-03 -6.70112190627e-04 -6.74447567536e-03  5.86588241712e-04  1.27069820288e-03  1.63231320315e-03  2.00770210208e-04 -1.84879118880e-03  1.97593985240e-03 -2.75414966691e-03 -1.08400109730e-03  1.43611062714e-03  3.73685917611e-03  2.20688959867e-03 -8.47193973835e-04  2.40488171307e-03  1.13771054638e-03  2.15025092452e-03  6.06386833782e-03 -2.64773763108e-03 -1.07609806336e-03  2.12058318744e-05 -3.18913037094e-03 -1.27846646426e-03  1.81873466523e-03 -8.11216652531e-04 -1.01000631176e-04 -5.65087705386e-04  5.95576562987e-03 -2.24186893493e-03  1.70649963967e-03 -3.01027611002e-03  9.97954502740e-04 -5.20380747477e-04 -4.95091849099e-03  3.46036635970e-03  5.12959285059e-04  2.42229650984e-04 -4.04914055490e-04 -2.42574647405e-03 -5.06594849165e-03 -1.06746673096e-03  2.89189259155e-03  8.55277223957e-04  4.86650670886e-03  1.25844146368e-03 -4.38460019170e-03 -1.05900191694e-03  3.22816484820e-04  1.92389584119e-03  1.85400699212e-03  2.41495896123e-03  4.76475160003e-04 -4.89022727323e-03  1.99095872004e-03 -5.66426796552e-04  1.30663023930e-03 -1.02195228819e-03 -1.39333026765e-03  1.14171290001e-03 -2.54901530598e-03  5.93694435599e-03 -1.34570969696e-03  3.11746064555e-03 -2.04428123785e-03  3.07416025462e-04 -2.80191301352e-03 -1.18435178084e-03 -1.36967281660e-03 -3.04808112863e-03  1.29328864624e-03  2.62419172153e-03  1.82522295293e-03  1.70995681074e-03  3.64894088840e-03  6.26696901058e-03 -2.60350075508e-03 -2.11618142455e-03  1.27331135647e-03  5.09996346842e-03  7.01553759696e-04 -2.29005803677e-03  2.60155249844e-03 -3.18422321112e-03  1.29921962798e-03 -1.68944069352e-03 -1.11508839565e-03  3.21683029513e-04  5.00634519247e-03  1.08787435523e-03  5.81477640587e-04  9.05495218647e-04  1.90662791852e-03 -2.83032049984e-03 -1.64578302958e-03 -1.97045882180e-03  2.12597391598e-03 -5.05232433366e-06 -3.59198914970e-03 -2.02469586070e-03 -2.67975835569e-03 -4.55001889162e-04  4.08097724692e-04  3.14614460953e-04  9.38832081864e-04 -9.59415673358e-04  2.45302961548e-04 -3.86492471377e-03  4.32990117453e-04 -2.01777329757e-03 -1.30690011680e-04  7.89826847887e-03  2.27093476427e-03 -3.39154022478e-03  1.23875392632e-03 -2.78918886075e-03 -2.61061636097e-03 -7.25091217233e-03  3.13767382989e-03  5.63979325886e-04  1.52176796094e-03 -3.04541852120e-03  2.91408663005e-03  7.96728644611e-04 -1.47247201522e-03 -2.08396209810e-03  2.58644409483e-03  1.28646268276e-03 -3.45072927679e-03 -2.00400716757e-03  2.85567102007e-03 -2.57260771302e-04  3.42617866070e-03  4.43424570573e-04 -6.74985581922e-04  3.27419799627e-04 -9.21053783423e-05  1.87987641623e-04 -3.01491340951e-03  9.53118529151e-04  2.20941078659e-03 -1.65526180414e-03 -5.67328752097e-04  2.98989811030e-03 -6.22882553442e-04 -2.36776107727e-04 -3.98741629198e-03  1.07819094441e-03 -9.61471303856e-04 -4.57142015229e-03 -2.21732416416e-04  1.65046556677e-03 -9.54932985848e-04  2.89953570998e-03  8.49918952426e-04 -1.50128013088e-03 -4.96739622793e-03 -3.34928952207e-03 -6.36985501029e-03  2.78236557478e-03 -3.65773286597e-03 -6.99064520297e-03  4.35563651616e-04 -7.49416073366e-05 -3.57614475228e-03 -1.63729196967e-03 -1.15962616939e-03  8.22204099489e-04  2.15092711025e-03  2.21589001050e-03 -2.80751973226e-03 -2.16950946041e-03  9.35754671913e-04  1.72563973479e-03 -7.04917941895e-04  6.02960282535e-04 -3.00149763698e-03  5.84610437033e-03  2.27830993465e-03  7.39688936936e-04  7.50126540798e-04  2.73210238556e-03 -6.39279447000e-03 -2.39511433189e-03 -4.10794666380e-03 -3.80240868285e-04 -1.92554270825e-03 -2.87291873695e-03 -1.73278174187e-03  4.56880863898e-03 -6.32675434025e-04  3.19245103288e-03 -6.37063014514e-03 -1.01980503084e-03  1.45442649251e-03 -2.30229607583e-03  1.73343093380e-03 -4.63473733923e-03 -6.49377656166e-04  2.27565214028e-03 -7.65308548918e-04  4.39990668018e-03  1.47409747277e-03 -6.27174591500e-04 -3.74079312696e-03  5.07996913149e-03  5.46075067470e-04  1.71711847979e-03  1.05824795099e-03  1.30521719147e-03 -2.96304893319e-03  4.19088821112e-03  1.22922529487e-03 -1.75433879587e-03  2.81821530038e-03 -4.57883701309e-03  5.33183328183e-04  1.60026392458e-03  6.63468711526e-04 -1.38299525191e-03 -2.90520667611e-04 -1.29697489984e-03 -4.84928842590e-03  4.28547468596e-04  5.74919148746e-03  4.04913644798e-03  4.30621050265e-04 -2.33492009224e-03  3.86876537204e-03  2.51522937877e-04 -1.69137147885e-03 -6.63101267183e-04  5.63740044854e-03  6.19155377548e-04 -1.96553686880e-03  2.39335087674e-03  3.51662036600e-03  2.18661423833e-03  1.58121574095e-03 -1.36996523601e-03 -1.82303825273e-03  2.20560926043e-03 -3.17095465517e-03  1.60641238785e-03 -1.59130705710e-03 -2.51098610418e-03 -3.93414309272e-03  9.47486036164e-04 -1.43417507408e-05 -1.09574797791e-03 -9.88448267596e-04 -3.48871658856e-03  6.65299809863e-03  4.42686233925e-03 -1.46200582031e-03 -3.41295178975e-03 -8.55195738722e-03 -4.01910622411e-03  4.41357480232e-04  1.00528564439e-03  1.37076878679e-03 -1.63453657303e-03  5.16609356797e-03  1.90970181789e-03 -4.59103584018e-03  1.04866744082e-03 -1.39014876132e-03  4.16231745919e-03  5.37532330470e-04 -2.31520126300e-03 -6.27545358001e-03  1.48442908869e-03  6.97679629074e-03 -3.32955976947e-03 -3.91366008919e-03  2.55661949790e-03  3.13217521189e-04  1.31660972706e-04  1.72662064596e-04  8.76609478505e-05  9.55825303191e-04 -1.10218493837e-03  1.46884781401e-03 -3.16018882406e-03 -4.06420634282e-03  4.66648740358e-04 -9.56046249328e-04 -1.17165064320e-05  6.33671246183e-03  1.24591750964e-03 -4.89901271520e-03  4.25385896189e-03  4.76980938502e-03  8.29936226083e-07  1.48581036711e-03 -3.14941871227e-04 -8.05019965724e-04 -2.85747499475e-03 -1.08363293274e-03 -1.73420882481e-03  2.49832165655e-03  1.54897252933e-03 -5.77393879905e-04  5.77297574293e-04 -9.08908510501e-03 -4.84195276543e-03  1.41238263785e-03  4.81881730168e-03  5.44251698626e-04 -3.84569507403e-03 -1.11006011016e-04  1.91005524810e-03  9.35595760862e-04  1.49821678749e-03  7.53607526315e-03  3.72324591575e-03 -2.69723461696e-03  2.77062297262e-03 -2.87021108264e-03  1.60656650972e-03  4.25411138041e-03  1.73313961375e-03  5.36845875121e-04 -1.38669805525e-03  4.21062531808e-03  2.15688675323e-04  3.57217542412e-04 -1.81292201568e-03 -2.30694250214e-03 -9.31361516024e-04 -2.90788471835e-03  4.35045671082e-03  3.60614215380e-03  2.42239362301e-03  1.25767491489e-03 -7.19710259884e-03  8.76281428888e-04 -1.63916188338e-03 -5.27239162207e-04 -6.57085733644e-04 -4.55789835347e-03  3.11724113542e-04 -2.86319014495e-03  4.41416789921e-04  2.13631330926e-03 -5.37838853812e-04  3.69460227306e-03 -7.79072147995e-04 -3.15748144849e-04  2.70407599145e-03  2.53560240848e-03 -7.08083321637e-04  1.27169096628e-03 -9.85469560555e-04  2.48044429742e-03  2.57998516575e-04 -2.46107085647e-03  9.15786091946e-04  6.22441069296e-05  1.07122416140e-03 -1.03684015202e-03  1.70640601021e-03 -1.69255753706e-03  2.07905599598e-03 -4.62131946407e-03 -2.45990267439e-03 -5.84428771859e-04 -2.13160767736e-03  1.03139607370e-03  2.59769845514e-03 -1.01933038628e-03  4.16986282633e-03 -3.16932684360e-04 -7.16780783062e-04 -7.14139134181e-04 -2.89627202224e-03  1.29211034747e-03  6.26113708680e-04  2.51858926758e-03 -2.05816262738e-03  2.47329003294e-03 -1.41512438886e-03  3.06151397238e-03 -5.57106333993e-03  3.96488423794e-03  1.14444297161e-03 -1.73782694041e-03 -2.00603751169e-03 -2.70933233377e-03 -1.61633677921e-03 -4.69484937819e-03 -1.16464583537e-03  7.31973080705e-03  6.04691320023e-04  3.45516404284e-03  1.69560014602e-04 -6.71854034304e-03 -1.37499701807e-03 -3.30438250448e-04 -2.56408429362e-03  2.80913758751e-03 -1.02187357824e-03  4.82850685540e-04  7.81525856763e-04 -5.75731923226e-04  5.94852786139e-04 -7.56417572780e-03  1.97377035397e-03  4.80338428254e-03 -5.25847028680e-04 -6.41555769049e-04  2.32950501113e-03 -1.27866178956e-03  1.78600592454e-03 -2.12505123047e-03  8.59401768022e-04  3.10558025490e-03  9.41966909258e-04  4.35649842025e-04  1.24990465197e-03 -1.64756545151e-03  2.23576890454e-03  1.63678807574e-03 -5.08588107686e-04 -2.33875722209e-03  4.24644216515e-03  1.54766504821e-03  1.18780132709e-03 -2.98095537458e-03  2.01082700354e-03 -5.00211183286e-03  1.46941618322e-03  6.57772474059e-04 -2.21401070060e-03 -3.10116732082e-04 -1.93353798641e-03  3.87367430122e-03 -9.12342515962e-04 -1.17709576067e-03  7.48958948096e-04 -6.16940130846e-04 -2.69272656771e-03 -1.43621677502e-03  4.70915829723e-04 -9.78973104669e-04  1.38674565029e-03  2.49579544434e-04 -4.58571652422e-03  2.13406579829e-03  2.64883806445e-03 -2.39211368346e-03 -1.78328019435e-03 -1.18530307078e-03 -1.23875344656e-03 -7.01969986066e-04
-1.61879704651e-03  4.74854829227e-03  1.35236714201e-03  2.13624353910e-03 -4.32556661648e-04 -2.26177972502e-03  1.29183067929e-03 -3.65375175536e-03 -3.25804769995e-03  8.08874667365e-04 -2.85258833485e-03 -2.47665048608e-03 -9.31307692285e-04  1.79491076440e-03  3.41019638426e-03  2.21326973703e-03  3.65478406567e-03  4.42442373349e-03 -5.67711625015e-04  2.08327563032e-03  4.42949631243e-03  1.16262743986e-03 -3.96227646249e-03 -3.72536913661e-03  4.22607466570e-03  5.11996394467e-03  8.38862546068e-03  4.03800060797e-03 -1.87811658833e-03  7.61451066233e-04  8.10890369241e-04  6.67876837640e-03 -6.60987509912e-03  1.80278680489e-03  1.54038627972e-02  2.86630262895e-02 -9.60024015803e-03  1.25956148385e-01 -1.25539377624e-02 -5.13818183228e-03 -1.00483659341e-02  2.70520546077e-03 -1.64328135075e-03  4.68713115467e-03  1.27314115765e-03 -6.36018594011e-04 -1.96892969973e-03  2.55862298711e-03 -4.12294295840e-03 -6.95153410650e-04  4.02076827332e-03 -1.27294228826e-03 -3.21622567905e-03 -8.96478143710e-03  5.99242141269e-03  2.88182441046e-04 -1.80734170306e-03 -2.30578455766e-03  4.70729540203e-03 -6.54518889025e-04  2.52051778772e-03  4.19473608678e-03  7.64500082386e-04 -3.38282505626e-04  1.73890119486e-03 -3.58501582370e-03  1.13132460681e-03  2.00572446612e-03  6.79313938179e-03  2.61692715213e-03  5.43649249203e-03  5.87390194437e-03 -9.66443364544e-03  4.89060243921e-03 -3.61823192196e-03  9.82968658938e-03  6.38482477287e-03 -7.67347968549e-04 -1.25622991697e-03  1.93463714384e-03 -1.15609720749e-03 -1.08507570349e-02 -4.39900932474e-03  4.38349670577e-03 -6.00883131713e-03  3.85016445550e-03  1.88842322391e-03 -2.54134940178e-03  2.81019094400e-03  3.94531623785e-03  2.37086561573e-03 -1.82337753814e-03  1.33331788937e-03  2.54949218482e-03 -9.79403562166e-04 -1.69087663592e-03 -1.63124592006e-03  8.38341860932e-03 -1.82815378868e-03 -5.32605806992e-04  1.47318416211e-03 -2.51628328426e-03  2.11218790550e-03  2.45017101858e-03  3.67435933209e-04  2.31090544052e-03 -1.46855070902e-03 -3.26162959440e-03 -1.05637386843e-03  1.87394352284e-03  7.02714325814e-04 -2.82565336455e-03 -1.55171106824e-03 -4.90006944685e-05 -2.94312550999e-03  8.90628881745e-05 -4.39723207206e-03 -8.69749227316e-03 -2.03879344373e-03  1.19710342724e-03  4.25694915190e-03  1.77172531063e-03  9.50227917813e-03  7.90109385553e-03 -2.97133824682e-03 -6.02623791476e-03 -2.85480415932e-03  1.56496088657e-03 -2.19958473937e-03  2.87441392272e-03  4.44683635704e-03  1.50153389040e-03 -5.06989574467e-03  4.09476690919e-03 -2.43798201603e-03 -2.66336240961e-03  4.96161070212e-04 -1.07948756617e-03 -6.76574746346e-03 -2.85330889265e-04 -4.42094793810e-03 -4.17350965230e-04  3.99646750206e-03  9.27296538569e-04  3.25901398216e-03 -5.38628139730e-03  2.97729167894e-03 -1.59912589600e-04  4.15188984598e-03 -4.87703580570e-03  4.04877262348e-03  1.40061877624e-04 -7.68905491666e-04 -2.79762095720e-04  5.81863966009e-03  2.81729398940e-03  1.27043392593e-03  2.35715690998e-03  1.79277799266e-03 -3.07163809087e-03  1.56742050773e-05  4.81877683420e-03 -3.90876184464e-03  5.38655329794e-03  1.55943054325e-03  6.44826070279e-04  5.61517306721e-03 -6.68187239778e-03 -1.17714732736e-03  4.66242879692e-03  8.77104349205e-04 -1.12501460101e-03  6.06255594073e-03  3.43585791065e-03  1.00224709885e-03  3.15442935686e-04 -3.58143982265e-03  3.85030566140e-03  4.52593736982e-03 -2.25793709172e-04 -8.38398561047e-03  2.87595486614e-03 -1.56858322031e-03  1.80659347098e-03  7.58448815128e-04  4.12005800065e-03 -2.90958373589e-03 -1.78148310911e-03  4.81086803143e-03 -3.22276842389e-03  2.98276691700e-03 -1.91541054921e-03  1.71987039549e-03  7.85843839678e-04  6.89167029964e-04 -4.78771636453e-03  1.52574893734e-03 -1.57098060276e-03  4.71914285311e-03 -4.42456341399e-03  9.19248706707e-03 -1.99135983051e-03  2.63635092844e-04 -2.68372668803e-03  1.67061429138e-04  1.24826891691e-03  4.82458994818e-04  6.55381218041e-03 -4.76615312429e-03 -7.12032884868e-03 -3.62839272817e-03 -1.81790464558e-03 -1.83748794744e-03  2.98051958702e-03 -2.17441216460e-05 -5.36554752499e-04 -1.61208411324e-03 -1.64954954215e-04  1.95642014708e-04 -2.78116311495e-03 -8.46678997437e-04 -3.83385467933e-03 -2.53000231547e-03 -7.07078550862e-03  4.61767881677e-03  5.32843492853e-03  2.60536638720e-03  3.49633335861e-03 -7.12426889941e-04 -4.36337947710e-03 -4.09709363257e-03 -2.65747907576e-04 -9.59049709053e-04  2.69223678613e-04 -6.35198498643e-04  2.21200801347e-03  7.08256081934e-04 -3.71555659726e-03 -4.03796582727e-04  5.08328651238e-03 -4.07149442439e-04 -5.39944036826e-05  7.89841250932e-04  1.36358662805e-03  2.80928345484e-04 -3.81940077571e-03  1.67789878668e-03 -1.60913043496e-03 -3.31384469676e-04 -2.92141537868e-04  8.08818193402e-04 -3.36307079652e-03  7.28813845059e-03  9.12927480149e-03  6.46487443911e-03  4.55563740166e-03 -5.58859391897e-03  2.14469090011e-03 -1.77601569168e-03  2.54693235300e-03  5.87603448962e-03 -5.19566521422e-03  1.14849943693e-02  2.52770604002e-03 -1.90710800353e-03  4.86951648550e-03 -7.48956632152e-05 -3.24605890484e-03  4.06353416515e-03 -1.07378924888e-02  1.92946910966e-04 -4.00084080943e-03 -2.40048940927e-03  1.58979185565e-03  3.64963888737e-03 -1.25169761617e-03  4.17040984839e-03 -1.30091029394e-03  2.13051066890e-03  4.19176109180e-03 -1.15021594531e-03 -1.77973130428e-03 -3.50949253424e-03  3.66793008724e-04 -1.48180214768e-03  1.71807448794e-04  4.44437091666e-03  4.23803017994e-03  7.10331677013e-03 -1.35036276359e-03 -2.59575349257e-04 -2.05268080572e-03 -6.06212336328e-03  1.78910331676e-03 -1.67793138208e-04  5.06791747190e-03  6.13321277125e-03 -2.58312044410e-03 -4.48660108092e-03 -1.50760830542e-03  3.80017370911e-03  2.31164228399e-05  2.13991582021e-03  4.56027048098e-03 -6.64859471571e-03 -1.00511915045e-04  1.25621010723e-03  3.82598971179e-03 -5.08514262386e-03  1.06132707988e-03 -4.02025435440e-03  4.72517940715e-03 -3.56098571967e-03  7.45191347794e-03 -1.77307979269e-03  1.37090208045e-03  2.50652591061e-03 -2.94207157580e-03  2.05470662021e-03  3.03711146623e-03  6.00868574381e-03 -2.75969397574e-03 -4.71770090985e-03 -3.70647619485e-03 -5.08612645272e-03  2.85970828276e-03  1.30619079943e-03 -1.98303926412e-03 -2.34406538952e-03 -4.14144340077e-03  3.99396728416e-03 -3.45169382263e-03  3.91253689981e-03  3.05211084697e-03  5.84588607967e-03 -9.11642728446e-04 -5.36963652130e-03  7.16668812849e-03 -2.46850967099e-03 -6.55062901843e-03  2.67795144991e-03  2.37444719122e-03  1.47244397784e-03  1.28109190059e-03  4.86109367574e-03  1.25848016623e-03 -2.40737806808e-03 -9.59792655711e-04 -2.04602978591e-03 -1.44695320977e-03 -2.75268581106e-03  3.43854215880e-03  2.77265687447e-03 -4.45164522414e-03 -5.19629512775e-03 -1.22778450780e-03  3.09400906518e-04  1.50577235737e-03 -7.69533478161e-03 -4.91486688161e-03  3.26120170652e-03  4.24910013043e-03 -1.45978005848e-03 -2.67578463155e-03 -3.74298208485e-03  2.10900311937e-03  5.72302951966e-04  2.19020130594e-03  2.51777895941e-03  4.42566367374e-04 -3.31244121292e-03 -3.06473876463e-03 -2.79240207326e-03  4.57587416956e-03 -2.84009644717e-03  3.21449131415e-03  4.19975889357e-05 -8.47682600255e-03 -1.19287511094e-03 -2.12619218524e-03  9.69368418395e-03  1.09665959137e-02 -4.79570703194e-03 -8.28490606740e-04 -1.15884161450e-03 -4.08361473160e-03 -2.63974499387e-03 -4.59328683071e-05 -4.47911896828e-03 -1.37949902794e-03 -2.15670906071e-03 -3.00929777943e-03  2.35389969880e-03 -6.61189405240e-04  3.62928537674e-04  1.13597342861e-04  8.31732831519e-04  6.29236524574e-03  2.07185168463e-03  2.84904059271e-03 -2.41338334692e-03 -5.26943696258e-03  1.80735726797e-03  1.72554053349e-03  4.30486412921e-04  1.22946757275e-03  1.15285252955e-02  2.65274773607e-03 -1.01576903452e-03  1.94431611306e-03  2.33475813835e-05 -6.54059877824e-03  2.04462388590e-03  5.15550743055e-04 -3.31020846584e-03  3.54041977508e-03  1.46584331512e-03  2.11931433137e-03  3.17842492116e-04 -1.79251919982e-04  1.69105272627e-03  4.09281736998e-04 -1.96738052314e-03 -3.04414249666e-03  1.21595285053e-03 -2.57198235476e-03 -4.18799781451e-03 -4.58802797976e-03 -9.95953463061e-04 -1.00647843121e-03  2.95507336807e-03  4.95193512385e-04  2.77353387961e-03  3.57204199846e-03 -2.02935272395e-03 -3.78879954895e-03  3.53677453505e-03  3.88783761240e-03 -1.89309671166e-03 -1.82445474429e-03 -1.61203302766e-03 -4.31130556263e-03 -1.41777206896e-03  7.51028903593e-04  2.10333666034e-03  5.79860252371e-03  3.71852298853e-03  5.68816856501e-03  4.52239956122e-03 -1.27631192643e-04  3.31694995829e-03  8.08625363632e-04  1.40246915656e-03  2.89991816837e-03 -1.51526569982e-03 -1.63389593945e-03  3.32952107413e-03  3.66267466159e-03 -4.10695534768e-03  6.91442664731e-03  2.75624224640e-03 -2.89198377383e-03  9.77869100327e-04  3.62774098431e-03 -4.87287634351e-03 -2.16381065696e-03 -3.11077237285e-03  2.32461740661e-03  6.25647671908e-03 -3.01101085651e-03 -1.85990833225e-03 -1.81970028059e-03 -2.93055287356e-04  4.12812092679e-03 -2.74112958628e-03  5.41144026904e-04 -4.77944842236e-03 -3.19166648167e-04 -5.12078228428e-03 -3.27308216727e-03 -1.17662366328e-03  3.39203422686e-03 -4.09482404924e-03  1.25149191599e-03  2.08456331155e-03  6.30126581925e-03 -4.22003177119e-03 -3.51855545687e-03  4.00414792591e-03 -1.40400579484e-03 -2.99658842166e-03 -2.24672463550e-03  2.53946586339e-04 -4.74308792630e-03  7.49662744565e-04 -1.38611089872e-04 -4.01808692803e-03  1.41955393152e-04 -6.07924915881e-03 -5.43815249775e-04 -3.25544666081e-03  1.15349305886e-03 -2.09060107704e-03 -2.59504288946e-03 -5.40311170104e-03  9.82661282386e-05 -4.51609165499e-04  5.51964100783e-03 -3.67091436695e-03 -2.15235688194e-03 -4.67913066337e-03  2.66113404361e-03
-4.22267194306e-03  2.98813017946e-04 -1.14858311679e-03  5.64347804253e-04 -1.08805620018e-03  6.71788332512e-04  2.40503741966e-03  6.58320112826e-06  9.11028476868e-04 -1.22236075426e-03  3.56574958332e-03 -3.52314252763e-03 -8.95700835610e-04 -2.34392323579e-03  9.86985773151e-04 -4.44564876517e-04 -7.89110120134e-04 -1.80424154162e-03 -4.06997047980e-03 -6.05850473307e-04 -2.50493373060e-03  1.58695785004e-03 -8.64133896197e-04  2.12237801111e-03  5.41499205546e-03 -8.01228222441e-04 -1.70047883405e-03 -1.38035479752e-03 -1.80062608321e-03  1.25808282354e-03  2.42112464272e-03  4.17747883351e-03 -4.11745682034e-03 -6.58496293591e-04  1.01352747884e-02  5.72989796485e-03  2.81291557025e-02 -1.25539377624e-02  7.64436454134e-02 -1.01814625517e-02  8.21221607924e-03 -2.02588019787e-03 -3.12835671218e-03  1.19338747960e-03 -1.29503814492e-02  2.16968572556e-03 -4.82923442146e-03  2.72256254285e-03 -4.61030320559e-03 -1.91721895702e-03  1.05598599666e-03  3.03294693136e-03 -1.04130813686e-03  2.92347017316e-03  4.71639958666e-03  3.14717526508e-04  3.27828705360e-03  3.13962619963e-03 -2.93739090028e-03 -4.64955301370e-03  5.87322172298e-04 -1.52767875237e-03  9.99153603275e-04  1.17461893240e-03 -1.97607848999e-03  1.31429928732e-03 -5.19672255443e-04 -3.52757978488e-03  1.66582735165e-03  7.39009029629e-04 -3.45772131063e-05 -2.42098309936e-03  3.39368562107e-03  1.92935247816e-03 -7.26356564041e-04  3.92947901808e-03 -5.82997512457e-03 -2.32867113170e-03 -4.47591057890e-04 -3.46627758777e-03  1.32337833277e-03  3.70964118343e-03  1.42678496988e-03 -3.70176189687e-03  3.16037803574e-03  1.95766792225e-03  5.79195361185e-05  1.79693135218e-03 -1.51364598952e-03  4.01199437916e-03  4.68003315617e-04 -3.90019720419e-03  9.54499286646e-04  3.52359273578e-04  2.42602340079e-03 -7.69150231600e-04 -3.51814615580e-05 -2.28737653289e-03  7.81086679263e-04  1.17255485314e-03  1.31247117484e-04  3.40635762732e-03  5.36598352300e-04 -3.12849513222e-03 -3.76889263883e-03  7.80159800120e-04 -9.82006407533e-04  1.90033443390e-03  5.25450831697e-04 -1.34937472431e-03 -3.42575132824e-03  1.05979074484e-03 -1.62623048755e-03  4.06849710471e-03  1.25471842098e-03 -9.79779516095e-04  4.94608897867e-03  1.19585619930e-03  1.24003408478e-03  1.84766802868e-03  2.56023929020e-04 -1.10707087948e-03  2.57970053540e-03 -2.90332039632e-05 -3.46096918007e-03 -2.75751602267e-03  3.44167041492e-05  2.26265395356e-03  1.29054962341e-03  2.62607757810e-03  1.19339483482e-03  2.48642472015e-03  5.17719298538e-03  2.53241562403e-03  5.75140784988e-06  7.39486222259e-04  3.42244467738e-03  9.15330196975e-04 -3.54726915595e-03 -8.17479093016e-05  5.25466406301e-04 -1.55128096076e-03 -3.56005702842e-04  1.74405728312e-03 -2.21342037807e-04  2.89476421204e-03 -3.78065440698e-04 -9.62181986850e-04 -1.14874849063e-03  4.12980373160e-03 -3.17503641690e-03 -2.54843136344e-03 -1.03239864696e-03  1.64810431390e-03 -2.04628453503e-04 -1.83561321075e-03 -1.09647086534e-04 -8.37800755160e-04 -3.09589092089e-03 -7.72806723896e-07  1.46996953954e-03 -3.02727458338e-03  1.31962110793e-03  2.91979688420e-03 -2.76967533685e-03  1.59375978938e-03 -4.50968534599e-03 -4.08608830379e-04  5.15213023913e-03  9.40459975999e-04  1.13811843534e-03  1.18626129528e-03 -2.48025936571e-03 -2.22522139056e-03 -5.01817297097e-03  3.72027811801e-03  4.61949853301e-03 -5.94769570559e-04 -2.39575720014e-03  1.52395881929e-03 -2.39759665164e-03 -1.52175363635e-03 -3.23117671280e-03  3.81462098832e-03  3.25828595061e-04  1.10207762726e-04 -8.20015382975e-05 -9.70298371319e-05 -4.52784124477e-04  4.44971339147e-04 -4.03050793467e-04 -3.34200896147e-04 -1.84723136974e-03  2.88213479690e-03  6.69739857525e-04 -2.95530057763e-03  1.07665877276e-04  5.14093581564e-03  1.76978046529e-03  1.94510448549e-03  2.79297490914e-03 -1.17272587877e-06  2.80863007481e-04 -1.24987896159e-03  6.04875277502e-05 -2.44670386586e-03 -1.13397818777e-03 -3.83393682745e-03  4.39154245731e-03  1.62642401086e-03  2.66348971782e-04 -2.02562529444e-04 -7.33027140299e-04 -4.23762728661e-03 -1.11684848718e-03 -4.55665509993e-03  2.90731228195e-03  6.56557033160e-04 -7.82377797131e-03  2.84303315566e-03  1.54485542823e-03 -1.68343486928e-03 -1.90796581482e-03  1.12870201778e-03 -5.21008199454e-04 -3.19423472624e-04  1.36022832664e-03  8.54584113900e-04 -2.61038923122e-03  1.75030472972e-03  1.27879267153e-03 -2.53129455288e-03  3.38839805877e-03 -4.70419298458e-03  2.23643555962e-03  2.42055427559e-03 -1.82632011733e-03 -1.14257777764e-03  2.76050109150e-03 -3.94040099806e-03 -2.31253827532e-03 -2.04165062587e-03  9.62419968595e-04 -2.03874563245e-04 -2.03189461703e-03  8.64761814479e-04  1.23667376879e-03  4.09907015861e-04  2.91164936844e-03 -6.49104935585e-03 -2.01843548474e-03  1.60758459791e-03 -1.63819345971e-03  6.66426971932e-04 -3.42297021999e-03 -1.22117054547e-03 -1.04066151746e-04  3.09811104018e-03  2.05969948809e-03  8.93566276709e-04 -8.47281028687e-04 -3.14970236587e-04  1.60743064449e-04  6.29562841621e-04  2.20399194106e-03  2.86099791435e-03 -1.09779355503e-03 -2.44615299678e-03  3.30246580602e-04  7.85495773107e-04  6.01343927472e-04 -1.06213898409e-03 -5.19422889908e-03  1.90748812002e-03  2.93454910158e-04  3.77768274938e-03 -1.74066723331e-03  5.54918481310e-05 -1.34238093544e-03 -4.19527091710e-03 -1.00560942732e-04  5.42653491396e-03  1.88760077549e-03  1.23234107959e-03  8.36909132488e-04 -8.95234865821e-04 -2.57008208609e-03 -2.41496858756e-03 -7.85085282601e-05  2.45159069731e-03  8.17308809801e-04 -4.08509676121e-04 -6.08629785096e-04  7.89494890627e-04  5.82905193190e-04  2.16778860795e-05 -1.22782737573e-03  6.86727235123e-04  1.57282296508e-03 -4.03115796310e-04  2.28954060930e-03 -3.49045334323e-03 -4.10559202821e-04 -8.85892701940e-04 -1.51285421977e-04  6.05726044936e-04  3.82841123483e-04 -9.28391131902e-04 -1.77087135838e-03  2.99078909106e-03  1.91463274198e-03 -3.35657162700e-04 -3.39818403407e-03 -8.41144324832e-03 -3.79654167261e-03  1.89162905995e-03  1.15047803243e-03 -4.20692160342e-04  4.60258501795e-04  3.15022371998e-04 -1.47516471185e-03 -8.42887339116e-04  1.38503058033e-03 -1.62982921993e-03 -6.11222314604e-04 -2.04367519158e-03  4.96707605233e-04 -3.32450931359e-03  9.24443340091e-04  5.82656896018e-03 -2.86936991419e-03 -2.05861423068e-03  2.97267876184e-03  9.04726702395e-04 -1.72856859194e-03  1.56864665745e-03  3.75749377673e-03  3.76982634685e-04  1.08737731718e-03  1.06451723901e-03 -3.01566385658e-03 -6.37195880258e-03 -6.57697464901e-04 -7.41211972388e-04  5.57769733392e-04  3.29185378959e-03  1.47973133433e-03 -2.64182895774e-03  1.64383820745e-03  3.98905649387e-03 -7.92250879972e-04  1.88592699152e-03 -1.25377905439e-03  2.80941726198e-03 -5.13070440788e-03 -1.08593995981e-03 -2.09286847937e-03  8.40562114246e-04 -1.16617475404e-03 -1.35388091029e-03  7.92939867037e-04 -6.31127942326e-03  4.69282592533e-04  6.40905951705e-03  6.03834769337e-03  5.03925787284e-04  2.10404992320e-04  9.49754069990e-04  2.06241432829e-03 -2.66036462668e-03 -9.50053388621e-04  5.45951812799e-03  1.08403694251e-03 -5.31157504801e-03 -4.61207130562e-05 -2.35430059101e-03 -2.91656222846e-04  4.08386645019e-03 -1.64614403108e-03  3.56474523487e-04 -9.92083894409e-04  5.62302661690e-04  8.22722100655e-04  1.00411920601e-03 -1.44144331120e-03 -1.42937688172e-03 -1.03063458128e-04 -2.57212917708e-03  3.04323183704e-03  1.22474544432e-03  1.47671018776e-03  1.78702963116e-03 -3.56835309650e-03 -1.94083091280e-04 -1.95858695100e-03  1.33541916770e-03 -1.64699037957e-03 -1.89354017259e-03 -1.13390567136e-03 -9.63096474235e-04  4.80855988656e-03 -4.10355531439e-04  1.98876216737e-03  1.04242331195e-03  1.75042561189e-04  4.40398374176e-04  3.60301255688e-03  1.79485464402e-04 -5.68096051891e-04 -3.32056801876e-04  1.27204075439e-03 -1.17889379058e-04 -2.61811409774e-03 -2.42277241772e-03  1.46035052618e-03  2.02712495196e-04 -8.27051577240e-04 -3.17742332821e-03  5.03945082036e-03 -2.15426636754e-03  1.61511082256e-03 -2.02510191119e-03 -1.06729613150e-03  1.42553333511e-03 -1.34470648304e-04 -5.97169718513e-04  1.16300032345e-04 -8.37766439352e-04  3.74127281029e-03  1.11068542486e-03 -2.11271552757e-03 -6.37976971132e-05 -5.43281277626e-03  1.85896022565e-03  9.18188284854e-05  1.62877407036e-03 -1.24898549014e-04  8.04425101432e-04 -1.83082364350e-03  3.31151837210e-03 -1.74451579812e-03  1.54010060286e-03 -1.81932877654e-03 -5.78506750618e-04 -1.74105913854e-03 -2.84908100433e-03 -7.91974266382e-04 -2.15327777222e-03 -1.93147022333e-03  5.58816492761e-03 -1.25093739872e-03  6.60271303880e-03 -1.01085077736e-03 -7.85439100283e-03  3.29038541572e-04 -2.12465287244e-04 -4.42505638128e-03  7.82465197040e-04  3.70848872877e-03 -3.33956716350e-03  4.97052269552e-04  1.75515241729e-03 -1.74384935779e-03 -6.50303217992e-03  3.34771664455e-03  2.41102893982e-03 -1.55741013097e-03 -3.09800665237e-03  3.12778871549e-03  3.96972629870e-04  4.23997948160e-03 -2.10350621079e-03  9.26015994032e-05  1.25548207545e-03 -1.16597312109e-03  1.35109345166e-03 -1.49534329700e-03  1.74257383451e-03  2.12763064330e-03  2.99993489396e-03  2.07951600598e-03 -1.07599381903e-03  2.37021174015e-03  7.12247598373e-04  2.18811376630e-03  1.43625489377e-04 -4.34367806493e-04 -1.42776626016e-03  2.96138480419e-03  1.39706334963e-03 -6.56290184692e-04  1.00480659735e-03 -2.80245596249e-03  5.42132999848e-03 -2.45726427923e-03 -9.06257282871e-04  9.46914293186e-04  1.03060392351e-03 -1.29888067079e-03 -1.27845100659e-03  3.33173222523e-03 -1.79541059860e-03  3.32233127064e-03  4.89679151000e-04 -1.72913845876e-03  2.20140053351e-03  1.65879020089e-03 -4.81031754585e-03 -3.19462043699e-03  3.78708914677e-03  1.52340044690e-03 -3.73745541449e-03
 1.37298549854e-03  9.64541330761e-04 -5.93266767104e-05 -4.56884127641e-03  2.37840493606e-03 -1.22571003890e-03  1.74502839106e-03 -1.48001603614e-03 -2.01444337522e-04 -9.57403477139e-05  2.93337131310e-03  6.31699929812e-03  6.23683731020e-03 -4.00775033143e-03 -5.07603200463e-03  6.07321938088e-04  3.00902733125e-04 -5.07914940554e-06 -2.43867713587e-04 -1.07112203890e-03  2.40559893925e-03 -1.15338464201e-04 -1.51449626075e-03  8.22793377322e-04 -4.13083026183e-04 -3.48391267627e-03  7.96311357766e-04 -5.29886530489e-04 -2.21303936787e-03  3.50065763567e-05 -5.77393633380e-03 -3.57375852305e-03  3.60753604731e-03 -1.98065828640e-03 -7.95804525859e-04  2.29288040653e-03  7.15000899155e-03 -5.13818183228e-03 -1.01814625517e-02  9.76510046105e-02 -4.95192746250e-03 -7.33899878616e-03 -1.79822811510e-03 -1.92661701398e-03 -2.50860447739e-03 -3.33688367680e-03  2.52576036611e-03  8.05248463814e-04  2.27337145778e-03 -1.92138662731e-03  2.01482758475e-03  8.81390347031e-04  1.39406053506e-03 -2.79660182909e-03 -1.73991205236e-03 -1.39406961366e-03  1.62174785096e-03 -1.97956745969e-03  1.82376208037e-03  1.17818739177e-03  4.97131145727e-03 -4.20809295359e-03 -2.60490175180e-03 -1.58509725802e-03  3.31454301522e-03  4.03200291512e-03 -6.12083353529e-04  1.30595263039e-03  5.66427040723e-04  1.42790077823e-03 -2.92468249092e-03  5.46485511296e-03 -4.14920024581e-03 -1.85506477912e-03  5.59287983383e-03 -8.16444082887e-04  3.77782671881e-03 -2.22033557320e-03  6.33514546455e-04  5.65110917367e-03  3.46348772693e-03  1.99942441314e-03 -3.43783463198e-03 -1.39016318766e-03 -2.49621306344e-03  5.57814293797e-03  2.33279282503e-03  7.01591035359e-04  1.35384303546e-04 -4.76628172684e-03 -7.81767213581e-04  1.91649858191e-03  2.01702049781e-03 -7.35559521508e-05 -1.20899935875e-03 -1.86348501747e-03  1.43075336153e-03 -3.82542124495e-04  1.36903928046e-04  2.68002524186e-03 -8.62347117321e-04  4.39036824270e-03  7.27651563331e-04 -1.85766356341e-03  3.17437808724e-03 -9.39194792253e-04  2.77529007017e-03  4.60371076126e-04  1.86589718617e-03 -3.19274571360e-03  1.42702791468e-03  3.40422561265e-03 -4.41396661881e-04 -4.72449094622e-03 -1.04862276893e-03  1.36832737186e-03 -7.41435797142e-03 -2.47578489293e-03  3.02056750315e-03 -3.00068686841e-03  2.73771332881e-03 -3.56764159790e-03 -3.60734028785e-03  2.20290494946e-03 -1.94817142537e-03  5.49749490324e-03  2.36604362571e-03 -3.24749846978e-03  3.88460309500e-03  1.04506966165e-03 -4.62902603611e-04  4.59205497242e-03 -4.94896885460e-04 -2.74606810702e-03 -4.85193811999e-03 -4.47064983794e-04  3.94669679035e-03  3.45282319095e-03  4.09954440442e-03 -4.27111440491e-03  2.36539367310e-03  1.62158177361e-03  2.33848056856e-03  3.79946844765e-03 -4.68914085605e-03  1.60293434449e-03 -4.46439755063e-03 -4.66129923379e-03 -1.89748235295e-04 -8.90508010012e-05  2.92107296821e-03  1.26645421652e-03  8.42090139336e-04 -6.31553324778e-03 -7.41035211180e-05 -1.25163315922e-03  1.36448702561e-03  8.42164716079e-04  1.47947211914e-03  3.53749761896e-04 -1.29980994229e-03 -1.34615184017e-03  8.57518439532e-04 -3.78076950364e-03 -1.76058487025e-03  3.54053394186e-03 -2.91615863459e-03  3.46979258866e-03  6.56279898939e-04 -2.57108821346e-03  5.95134471413e-03 -2.71969713404e-03  7.33063754949e-04 -2.71749727731e-03 -1.08368286575e-02 -2.17223429577e-03 -2.11599206077e-03  1.71212577810e-03  3.54525030365e-04  1.78608491172e-03 -8.40329450625e-04  1.55928623145e-03 -4.71644092698e-03  1.82911435955e-04  3.20734430564e-06 -4.72253782305e-03 -5.27777007776e-04  4.65088008325e-03 -1.79782779415e-03  7.02129767559e-04  1.89214372935e-03  5.95628129628e-03 -1.42886736604e-04  1.09499681791e-03 -1.83098461108e-03  3.94303501523e-03 -4.38455367443e-03 -2.65759688131e-03 -5.84139225569e-03 -1.14619788323e-03 -2.92646286920e-03 -2.30235247285e-03  2.18270883803e-03 -1.46574911446e-03 -1.99470644747e-03 -3.19714549797e-04 -4.98198911760e-03  2.73986124139e-03  4.00714055059e-04  1.43172992770e-03 -4.86780419363e-04  2.39653351093e-04 -1.77600283573e-03  4.06962407303e-03 -7.03058463104e-03 -4.36478365457e-03  1.08340337309e-03  1.70608807221e-03 -2.76284694770e-03  1.63575552739e-03  3.28261245872e-04  2.55365419684e-03  4.42797079243e-03 -2.75441400798e-04  5.02299992221e-05 -4.26382348395e-03  4.28442477281e-04 -6.61954676347e-04  1.65829928198e-03  2.63085027658e-04  1.81473280074e-03  6.49002995577e-04 -3.52614066515e-03 -1.81104340833e-03 -5.44730942608e-04 -3.15854658102e-03  5.26627186598e-03  5.02652284426e-03 -3.67908100268e-03  3.40648722704e-03 -3.03950161974e-03  4.39952809535e-03  5.25671665191e-03  2.15574300497e-03 -3.18935644526e-03  5.42890257515e-04  4.58457902286e-04  1.99399749114e-03 -5.15197717310e-04 -1.24101078954e-03 -1.50490433785e-04 -1.40879075510e-03  8.35814083911e-04  1.50050105433e-03 -1.16802485582e-03  1.92550611218e-03  2.29913338282e-03 -2.33622901954e-03  4.10694624614e-04 -3.20412087035e-03 -2.44255477814e-03  1.51118839994e-03  5.31024270658e-04 -2.19059878151e-03  2.48920935068e-03 -3.97464251961e-03 -1.20885299804e-03  2.34296658735e-04  4.09183512126e-03  2.43905174116e-03 -4.19631696280e-03  2.22289762616e-03  2.98667436988e-03  2.03657126313e-04  4.16279854919e-03 -2.87168958446e-03 -3.33819591386e-03  2.04480354866e-03 -9.21816886485e-05  3.02868203389e-04  3.51284937771e-03 -3.83863232518e-04 -8.64156849825e-05 -3.69164318051e-03 -3.70896642911e-04  2.08256063754e-03  3.19645863195e-03 -2.11820048090e-03 -2.22678697778e-03  1.00275300224e-03 -6.12101992073e-03 -1.48674618517e-03 -1.54690252753e-03  1.91633692507e-03 -9.67996151110e-04  7.39522968888e-04  5.63852884581e-04 -1.15935699524e-03  3.81302821774e-03  5.37107474103e-04 -8.00529043914e-04  1.28068080032e-03 -1.08812856269e-03 -2.02477297521e-03  2.38443458212e-03 -1.53053979962e-03 -1.26202668568e-03  3.37916258512e-03  5.12049634928e-03 -4.79887031243e-03  3.73514924524e-03 -1.78389858013e-03 -1.54506831245e-03  4.14432932186e-04  1.84319534122e-03 -1.57950254079e-03 -1.80226400717e-03  1.13321409837e-03  9.93121310874e-04  1.40781569732e-03 -1.27584632519e-04  3.10331581773e-03 -2.81765729839e-03  3.45403126763e-03  1.46165137019e-04 -2.34117971768e-03 -2.57950691947e-03  1.46684391290e-03 -4.89604303065e-03 -4.20391304163e-03  3.14749588882e-03  9.19376041021e-05 -1.38758179749e-03 -2.85945886676e-03  1.40292449642e-03 -8.57770863768e-04 -2.93820555933e-03 -5.35924150301e-03 -3.58841255537e-03  6.89990912011e-05  1.70087873086e-03  6.43129164259e-03  3.15680516194e-03  4.94108907083e-03 -7.81659005817e-04  3.86720797316e-03  1.01163769919e-03  2.35579430132e-04  1.21792888533e-04 -7.95881297318e-04  3.62002342657e-03 -2.61551551682e-03 -1.69933653542e-03  1.58344064749e-03  6.39426188484e-03  3.80623335385e-03  2.56293065774e-03 -4.23080888499e-04  6.81767601942e-03  4.70107170148e-04 -1.21791760479e-03 -2.50453032984e-03 -5.88837160909e-03 -5.02587654921e-03 -5.42681655647e-03 -2.80688470977e-03 -5.77696901815e-03  4.89335905004e-04 -2.69981613973e-03  5.75678752502e-03  1.14279346348e-03  2.94323151891e-03  3.59703659232e-03  2.65323826879e-03  3.69692695598e-03  8.85737089406e-04  4.22866273399e-03 -5.19361571516e-04  3.24143083938e-04  3.69664579163e-07 -1.46235851357e-03 -4.01299966461e-03  1.08818813316e-03  2.02776982030e-03  1.01307745873e-03 -2.55636277357e-04 -2.88234961585e-03  1.02715431819e-03  4.77952525446e-03  8.37690194159e-04 -1.18711298350e-03  4.77586988463e-03 -4.23886566919e-03 -2.20683377990e-03  5.02173361697e-03 -1.18241443298e-03 -7.15401878809e-04 -1.62295154934e-03  3.03985961896e-03 -4.72421879079e-03  1.50839975287e-03  4.32171756044e-03  3.36994873882e-03  1.69095644633e-03 -5.12984209907e-03  2.82886273221e-04 -1.94637360931e-03 -1.60032904477e-03  2.60522735739e-03  8.99921822446e-04 -1.17310224616e-03  2.38888889523e-04 -2.41368680812e-04  4.85153393318e-04  1.25870771819e-03 -9.84252800612e-05  4.10629482207e-03  7.04650278872e-03 -3.49233154519e-03  4.74928477574e-04  3.14059550946e-03 -4.67364465580e-03 -1.27327906691e-03 -1.76355360404e-03 -3.20833858978e-03  4.09125654161e-03  4.54172426853e-03  1.99551495455e-03 -1.24469310378e-03  5.72309390482e-04 -9.96425145017e-04 -2.42009893054e-03  7.43740861181e-03 -5.82831319278e-03 -2.17814400997e-03  5.79947751341e-03  5.76455980889e-04  2.50520917833e-04 -8.58101977126e-04 -2.17218593514e-03 -3.28857601772e-03  4.88674315789e-03 -4.33785735690e-03  1.18609512303e-03  5.82054105264e-04 -8.98819891234e-04 -1.13242071116e-03  1.52870570026e-03  1.29315664075e-03 -3.02516781216e-03 -1.60779846327e-03  9.82330727091e-04  2.84507655137e-03  1.54289669339e-03 -1.74020967552e-03  2.73118212704e-03  3.62144088635e-04  3.85135500728e-03 -3.69569916881e-03  4.71820607936e-03  6.27678542670e-04  8.18467661277e-04  2.73340961410e-03 -8.28161849876e-04  1.19323128767e-03  3.75168066218e-03  4.54822031191e-03 -3.78351171158e-03  3.02232647550e-03  4.37593746782e-04 -2.77953842967e-03  2.36639289551e-03  2.86642347078e-03 -2.17557057147e-03  1.16889869988e-03 -2.75671485141e-03  1.80203575429e-03 -9.37201336838e-05  2.31639619328e-03  1.94115951423e-03 -2.09190358896e-03 -1.38087582239e-03 -8.86588408231e-04 -1.38945066524e-03 -2.07981145082e-03 -5.83283889340e-03  1.14423903264e-03 -1.18532415204e-03  6.45717355305e-03 -4.16670081666e-04 -3.72510508023e-03 -1.76078193774e-03  2.19275837376e-03  1.05336105152e-03 -4.02666640262e-04 -2.39475980420e-03  1.85196869689e-03  8.26950307978e-04  1.29340047260e-04 -7.06671385135e-04 -1.49978866415e-03  4.98443019707e-04 -2.08801263529e-03 -6.33106140908e-04  2.10708011367e-04 -1.12022956719e-03 -9.88959361358e-04  5.07174709873e-05 -3.38828082418e-03 -3.30700440551e-03  2.21792401323e-03  7.12720316733e-04
-1.89759466341e-03  2.35617195259e-03  2.29135503836e-04  2.77434199009e-03 -1.44873824053e-04  3.00848177186e-03  7.91679917210e-03 -5.07768137216e-03 -7.19044734006e-03 -3.50989181312e-03  2.81517662008e-03 -1.37985886377e-02 -1.56737166229e-03  1.34583857233e-03  2.13828765736e-03 -4.98439840378e-03  3.56247538281e-03 -4.82579016695e-04  5.68020277155e-04 -4.26928812286e-03 -9.89687113692e-06 -5.51747882706e-03 -4.68172019130e-03 -2.29115170681e-03  5.64099750670e-03  2.41445456744e-03 -2.57571067800e-03 -6.11604470667e-03  4.93402309478e-04 -1.70930423058e-03  2.71801526102e-03  4.86579172698e-03 -1.79611220294e-03 -4.76706161585e-03  4.26034041935e-03 -5.78934366817e-03  2.35306120095e-03 -1.00483659341e-02  8.21221607924e-03 -4.95192746250e-03  1.43079000897e-01  9.76096235330e-03 -2.75973396623e-03  6.07476465246e-03 -1.45541954172e-02 -1.89452767017e-03  3.63615153608e-03 -1.35353115047e-03 -1.10682859516e-03 -7.03639454045e-03  2.69149642332e-03  6.49786776253e-03  5.17165524549e-03  4.70415365296e-03  1.13999440471e-03  4.45742528088e-03  1.86484259859e-03 -1.28580605813e-03 -2.96858908577e-03  6.93949205068e-03  8.83406474301e-04 -8.31850316076e-03 -5.63668156215e-03  3.60806657210e-04 -2.17481812213e-03  5.06120426344e-03 -4.06459973697e-05  1.88119439105e-03  1.19568927394e-02  1.13321475845e-03  3.99509877707e-03 -3.60207896985e-03 -8.64672438825e-04  3.75057390619e-03 -2.13424988319e-03 -9.94790066570e-03 -3.78664363175e-03 -3.75317469017e-03  2.31242155838e-03 -5.30267013012e-03 -1.69976945798e-03  6.21845859710e-05  2.77715566195e-03 -6.46244284343e-03 -9.02814286036e-04  4.91991256337e-03 -9.70869796423e-04 -2.91883924673e-03  5.58909655297e-03  6.96621497884e-03 -2.89152080266e-03 -8.12333784489e-03  3.75044355714e-03 -3.22926389929e-04  4.92633114608e-03 -2.03788547151e-04  4.58393133412e-03 -1.81478528076e-03  1.78010332221e-04 -3.30437838023e-03 -2.29919733862e-03 -3.19687025480e-03  1.86963621432e-03  1.17602700193e-03 -2.77023454655e-03  4.29326440650e-03 -7.81965425967e-03  8.20965983790e-03 -1.32670667231e-03 -3.25813758695e-04 -6.74292832210e-03  1.41420553311e-03  5.77436238496e-03  1.47703233679e-03 -2.59641897589e-03 -4.52540679193e-03  1.15054296572e-02  4.43552884992e-03 -5.14768594854e-03  2.88601389351e-04 -9.29968825801e-03 -2.63530905607e-03 -5.78324748242e-03 -9.78729071924e-03 -1.76097622670e-03  3.36027416577e-03 -1.13333315820e-02  1.07685088988e-02  5.40210566376e-03  2.88622523231e-03 -2.03347430088e-03  8.09005914115e-03 -2.46756601123e-03  3.65786544966e-04 -1.48738844827e-03  3.07341405048e-03  3.66358475481e-03  3.57536259538e-03 -1.32257516029e-03  4.00972607034e-03  4.57854065022e-04 -3.26206771557e-03  5.48844701238e-03  4.80881083549e-03 -6.26116338378e-04 -6.26657508506e-03 -1.19353190091e-03 -1.49145213429e-03  7.75674805963e-04 -4.60151126049e-03 -2.45489907591e-03 -4.72997577746e-03  6.82443385396e-03 -5.70814635484e-03  4.93135769433e-03 -4.65325751655e-04  2.45624581761e-03  2.82557863122e-03 -4.14295101785e-04 -4.39992778387e-03 -4.02000419441e-03 -2.75020529602e-03 -8.45871801135e-04  2.16925321649e-03 -1.64568964455e-04 -1.02719821535e-03 -1.96059321877e-03  2.95412355922e-03  4.46597875001e-03  2.08973979367e-03 -6.28984092922e-03  1.02017179525e-03 -1.10531939584e-02  6.34089432907e-03  5.59458807142e-03  1.86964150543e-02  5.79339496578e-03 -1.23069433681e-03 -8.26832633436e-03 -1.20240147499e-03  1.70241946607e-03  5.73617780792e-03 -1.26224943755e-03 -1.58857190392e-03 -3.00227451107e-03  3.10903492405e-03  1.13777891150e-03  5.65384638943e-04 -7.17371107634e-03 -6.34503947960e-03  3.09899773110e-04  3.64361736778e-03 -6.68374318837e-03  1.42949216871e-03 -6.72202602680e-03 -8.02012877408e-04 -3.47185868900e-03 -3.13977457807e-03 -3.63727025198e-03 -6.23524213867e-04 -1.00436770304e-02  2.96939549365e-03 -1.37743277057e-05 -6.89479121650e-03  6.28695964807e-03  1.25773681142e-03  7.56945995236e-04  6.67379802006e-03 -7.29159851819e-03 -7.47574926297e-04  8.31347311251e-04 -4.53052132295e-03  1.71812312604e-03 -3.25036392867e-03  1.71180520708e-03 -7.31294779655e-03 -1.14553275631e-03 -2.68700582881e-03 -2.47115159937e-03 -1.58518086979e-03 -5.61275546176e-04 -7.87959899145e-03 -3.95741933355e-03 -2.79218960648e-03  8.87156479967e-04  4.45712538448e-03  2.14727643559e-03  3.37797693738e-03  2.11049901636e-04  8.92890226319e-05  3.49632521367e-03 -1.33570102334e-03  2.42991110215e-04 -4.55449112090e-03  2.80675602306e-03  1.37914750387e-03 -6.12082351174e-04 -2.12996029992e-03  8.30451987077e-04 -5.93692577467e-03 -3.53738792853e-03  5.65884003372e-03  3.50347507316e-03 -2.99452946624e-03  5.81639276976e-04  8.17091452773e-04  6.47898311665e-04 -1.42101411545e-03  7.28910803703e-03 -8.46659042487e-03 -6.66162132867e-03  7.93829999309e-03  3.58539712055e-03 -3.80902326276e-03 -5.91976186957e-03 -3.78228609487e-03 -1.93405912852e-03 -3.86567880377e-03  1.65744008562e-03 -1.03982823314e-03 -4.51851778275e-04 -4.56808389141e-03 -8.61894272204e-04 -2.51031787289e-03 -2.12346472397e-03  2.26179846555e-03 -5.34858357265e-03 -5.72258689547e-05 -6.98217182203e-04  1.29624176720e-03  5.94517568167e-03 -2.68618300796e-03  4.67055794811e-03 -1.52184449386e-03 -2.85963343968e-03  4.77377745188e-03 -1.11993557468e-04  5.80948200024e-04  1.81534405144e-04 -3.61787705082e-03  4.34989164999e-03  7.13324315388e-03  1.10045458219e-03 -3.97084841045e-04  3.88383372359e-03  5.23060650914e-04 -1.03147675406e-03  3.36266376602e-06 -4.72147159537e-03 -8.99969977510e-04  1.06474705691e-03  5.71575745436e-03  5.61396922305e-04  1.68812750411e-04  4.02553880194e-03  3.77131179403e-03 -4.79717126056e-03 -8.21460112703e-04 -5.51068895867e-04  5.99670034772e-03  1.58412676644e-03 -1.75640010091e-03 -3.32045643785e-03 -5.52279995529e-03 -4.71916136143e-03  6.65409012936e-03  3.48253415375e-03  1.11255603507e-03  3.51176739813e-03 -1.04711022574e-02  3.76668050275e-03  7.69551493129e-04  8.79912373613e-04 -1.88868955158e-03  9.14122431158e-03  5.40015828066e-03 -3.91956269411e-03 -5.02220529073e-03  3.85318628945e-03 -7.33097386665e-03 -1.04666577471e-03  1.67642401492e-03  1.02105353806e-04 -3.14491075935e-03  3.75529262933e-03 -2.55720369076e-03  8.23654233839e-03 -4.26232773211e-03  4.80717445510e-03  1.37869117096e-02 -5.44190808974e-03 -3.96717732076e-03  3.29005365531e-03 -1.87139992146e-03  6.57475838298e-03 -2.09957148594e-03 -1.93276578012e-03  4.93517666784e-03  2.12623509111e-03 -1.75037639536e-03  4.57832943974e-03 -5.14384638268e-03  3.27934149064e-03  8.25865348002e-03  1.59624781316e-03  3.69918911454e-03 -3.80484340945e-03 -1.23222168256e-03 -7.33378611408e-04  3.56414033703e-04 -7.66098618776e-03  3.18604727192e-03 -1.47730859364e-03 -4.10009474142e-03 -2.50905400624e-03 -6.17994324887e-03  4.08421009720e-03 -8.91382380890e-04 -1.62920491142e-03  2.55560338967e-03 -7.67030626510e-04 -6.27988340355e-03  2.90289524708e-03 -9.17870887693e-04  5.43242919797e-04  3.87211481370e-03  4.37091469740e-03 -7.10210727322e-05  2.08706991373e-03  1.38323064138e-03 -6.14782379264e-03  4.15649732255e-03 -3.75134054196e-04 -1.22088821466e-02 -3.39229392271e-04 -1.51291372255e-03 -3.72012263308e-03  2.03219639986e-03 -9.05543268032e-03  6.32168548091e-05 -6.88220063965e-03 -8.42683507560e-03  3.59879264616e-03  2.12759312313e-03  2.12144625418e-03  2.60995810979e-05  2.07601877030e-03 -6.19710459878e-05  6.54015005762e-03  4.76253715238e-03  2.10312481912e-03 -2.53085881059e-03 -1.19788441007e-03 -5.89092437602e-05 -1.35714555282e-03  6.85947700016e-03 -2.67983361485e-03 -6.14861920350e-03 -1.63380051652e-03 -2.86931077756e-03 -2.05336779101e-03  2.66486217216e-03 -6.36948923727e-03 -7.65610454326e-03  4.15669544556e-03 -1.85584606203e-04 -3.88860216459e-03 -9.42103370719e-04 -2.75188270866e-03 -3.54252227365e-03  3.49681366705e-03 -8.88398777212e-03 -1.56622080671e-03  2.27077461036e-03  5.52341804696e-04  1.83135310970e-03 -1.03680627706e-02 -8.57275831215e-03  1.78206849374e-03  1.96523501487e-04 -4.03685300574e-03  1.05689767108e-02 -2.63584277158e-03  1.35947359193e-03  3.23095471508e-03  6.63755254130e-04 -9.22333033604e-03  2.40703051106e-04  3.54186318417e-04  4.67859062028e-03 -1.31545518226e-03 -2.62471566873e-03 -3.60165556474e-03  3.99406663507e-03  2.08007197991e-03 -1.76425160904e-03 -1.10094630222e-03  1.38951665476e-03 -1.54487573872e-03 -2.10048340994e-03  4.72679197233e-03  4.29791791081e-03 -3.70844720839e-04  8.63127112522e-03  6.64134057268e-03 -5.12861750493e-03 -3.03346097133e-03  3.06768640248e-03  3.76399353004e-03 -7.40714849062e-03 -1.18650515111e-03 -3.84217404178e-03  4.71920983217e-04 -3.00115641196e-03 -4.79557559631e-03  5.48415842266e-05 -7.14930046817e-03  4.46780147817e-03  6.86180752520e-03 -5.35796839133e-03 -4.34183439443e-03 -1.52710704894e-03  1.70218958552e-03 -9.67425396988e-04 -2.19687813032e-03 -2.38856624437e-03 -3.79899089633e-03 -3.41866529910e-03  1.19741879909e-03 -3.33511426596e-03  6.15457316056e-04 -9.29321400409e-03  2.15996019211e-03  3.46059039005e-03  1.37181189582e-03  6.14592029577e-03  4.05390617545e-04 -3.74855310616e-03  4.90043826358e-03 -5.80930061010e-04 -9.37981958492e-04  3.98754473179e-03  4.46517659596e-03 -6.96916182521e-04 -2.04021735401e-03 -1.22085352360e-03  2.82918331487e-03  7.34301300937e-03  2.84526652225e-03  5.42712118214e-03  7.25565477923e-03  5.78711529332e-03  1.47535851793e-03 -4.60357657487e-03 -6.97623310529e-03 -4.61695611538e-04  1.18736285706e-03 -8.14807873727e-03  9.94058512734e-04 -3.55727453990e-03 -6.87596747330e-03 -5.49827370090e-03 -2.73585253853e-05 -3.79538416320e-03  6.58977665072e-03  3.82472217613e-03  1.20712665596e-02  2.39873349782e-03  6.85461487792e-03  4.41401010259e-03 -1.41770490097e-03  4.94895110433e-03
[truncated: 4,581,889 more chars]
