# Supplementary material for: Proximal Distance Algorithms: Theory and Practice
Source: J Mach Learn Res. Author manuscript; Available in PMC 2019 Oct 24. (PMC6812563)
Supplement: code [file NIHMS1053815-supplement-code.zip › proxdist-master/keys_zhou_lange_2019/misc/spm/W_16_30400_9.txt]

 9.875483303740978  0.072076265492158  0.000000000000000  0.000000000000000  0.323087305336007  0.000000000000000  0.000000000000000  0.000000000000000  0.000000000000000  0.000000000000000  0.000000000000000  0.000000000000000  0.000000000000000  0.000000000000000  0.000000000000000  0.000000000000000
 0.072076265700773 10.518274753653957  0.000000000000000  0.938264743224068 -0.000715564824049  0.000000000000000  0.000000000000000  0.000000000000000  0.000000000000000  0.000000000000000  0.000000000000000  0.000000000000000 -0.028230971025594  0.001325705230479  0.000000000000000  0.000000000000000
 0.000000000000000  0.000000000000000 12.282927457258616  1.313302693494699  0.227602704180704  0.000000000000000  0.000000000000000  0.000000000000000  0.000000000000000  0.000000000000000  0.000000000000000  0.000000000000000  0.000000000000000  0.000000000000000  0.000000000000000 -0.290450345535528
 0.000000000000000  0.938264742584953  1.313302693706538 14.969518792865928 -0.732592721897845  0.610822989133894 -1.621877812830546  0.000000000000000  0.000000000000000  0.000000000000000  0.000000000000000  0.000000000000000  0.000000000000000  0.035781133965679  0.000000000000000  0.000000000000000
 0.323087306273942 -0.000715553404003  0.227602708754078 -0.732592722280237  9.896102295462937  0.047426743732648  0.255160018445271  0.089063190446365  0.000000000000000  0.000000000000000  0.000000000000000 -0.297495550717796  0.170781168399004  0.134337370542955  0.000000000000000  0.255689449269979
 0.000000000000000  0.000000000000000  0.000000000000000  0.610822989083603  0.047426735418205 15.954723236301247  0.833668899237367 -2.220991687591793 -0.880037574070297  0.000000000000000  0.000000000000000  0.000000000000000  0.000000000000000  0.000000000000000  0.000000000000000  0.000000000000000
 0.000000000000000  0.000000000000000  0.000000000000000 -1.621877812579857  0.255160011324790  0.833668902631721 15.385166256716346 -3.078058818927335 -0.010060529846900  0.000000000000000  0.000000000000000  0.000000000000000  0.000000000000000  0.000000000000000 -0.142515902968138  0.000000000000000
 0.000000000000000  0.000000000000000  0.000000000000000  0.000000000000000  0.089063200522437 -2.220991690594608 -3.078058821530786 13.812181253846958  0.570777226627894 -1.159313784668683  0.416045053310073  0.000000000000000  0.000000000000000  0.000000000000000 -0.010535186004968  0.000000000000000
 0.000000000000000  0.000000000000000  0.000000000000000  0.000000000000000  0.000000000000000 -0.880037574871277 -0.010060532485081  0.570777209884788 14.623660994703805  0.901648213590194  0.905679578255097  0.000000000000000  0.000000000000000  0.000000000000000  0.000000000000000  0.000000000000000
 0.000000000000000  0.000000000000000  0.000000000000000  0.000000000000000  0.000000000000000  0.000000000000000  0.000000000000000 -1.159313785421583  0.901648213664996 13.062966236457838 -0.405246212591033  0.422126558184651  0.000000000000000 -0.195808053161237  0.000000000000000  0.000000000000000
 0.000000000000000  0.000000000000000  0.000000000000000  0.000000000000000  0.000000000000000  0.000000000000000  0.000000000000000  0.416045052161382  0.905679578266797 -0.405246212595531 12.030953851226126  0.000000000000000  0.000000000000000  0.279562451679768  0.000000000000000  0.000000000000000
 0.000000000000000  0.000000000000000  0.000000000000000  0.000000000000000 -0.297495555771330  0.000000000000000  0.000000000000000  0.000000000000000  0.000000000000000  0.422126558181454  0.000000000000000 11.653903943013860  0.000000000000000  0.395751427836456 -0.728889898120018 -0.292406344336688
 0.000000000000000 -0.028230970827621  0.000000000000000  0.000000000000000  0.170781168908484  0.000000000000000  0.000000000000000  0.000000000000000  0.000000000000000  0.000000000000000  0.000000000000000  0.000000000000000 10.376082305229284 -0.151611042916253  0.000000000000000  0.000000000000000
 0.000000000000000  0.001325703779203  0.000000000000000  0.035781134273817  0.134337371764702  0.000000000000000  0.000000000000000  0.000000000000000  0.000000000000000 -0.195808053149794  0.279562451689963  0.395751427959809 -0.151611042889968 11.254450827054086  0.010227515684272  0.000000000000000
 0.000000000000000  0.000000000000000  0.000000000000000  0.000000000000000  0.000000000000000  0.000000000000000 -0.142515903017364 -0.010535186223315  0.000000000000000  0.000000000000000  0.000000000000000 -0.728889898272673  0.000000000000000  0.010227515685202 14.317669877839943  1.781878004103150
 0.000000000000000  0.000000000000000 -0.290450345528979  0.000000000000000  0.255689448203040  0.000000000000000  0.000000000000000  0.000000000000000  0.000000000000000  0.000000000000000  0.000000000000000 -0.292406345370520  0.000000000000000  0.000000000000000  1.781878004105465 12.385955465464971
