# Supplementary material for: Proximal Distance Algorithms: Theory and Practice
Source: J Mach Learn Res. Author manuscript; Available in PMC 2019 Oct 24. (PMC6812563)
Supplement: code [file NIHMS1053815-supplement-code.zip › proxdist-master/keys_zhou_lange_2019/misc/spm/X_64_7.txt]

 9.56763515591e-02  5.58686387606e-03  1.17975420219e-03 -5.61803129672e-03 -2.01418402120e-03  5.18755332306e-05 -3.84903064717e-04 -2.83827949284e-03  1.01812057924e-03  1.39590941035e-03 -1.69417856564e-03  5.53455769156e-03 -3.38086255435e-03 -1.58931758708e-03  6.52116048954e-04  3.10407458752e-03  4.48530213409e-03  9.48958302734e-04 -3.13745722367e-03  5.00334177059e-04 -2.15581724245e-03  1.27123666068e-03 -5.19847345825e-04  2.12302437072e-03 -4.17083267045e-03  2.14253647936e-03 -1.74700517179e-03 -8.00240980222e-04  8.45718241856e-04  1.80173682880e-03 -8.43440586177e-04 -7.38451452049e-04  2.57854260455e-03 -2.66311259660e-03 -9.15686019901e-04  2.17299656750e-03 -2.25814002909e-03 -3.20818629468e-03 -4.72757498762e-04 -3.66403940243e-03 -2.29936499264e-03  1.67627459112e-03 -3.00368730761e-03 -1.69389890443e-03  2.82442784560e-03  5.83221639142e-03 -7.81837733155e-04 -3.98000243418e-04 -1.34293927315e-03  3.27960341072e-03  1.64653832299e-03 -1.55002868422e-03  4.20421310016e-03 -2.75334426211e-03 -1.59899445925e-03  7.16971101677e-03 -7.06008967798e-03  1.84382332359e-03  4.53801286726e-03 -2.72312721970e-05 -4.22734999948e-04 -3.36447419840e-03 -2.26498611979e-03  4.55812507559e-03
 5.58686387606e-03  7.30494154530e-02  9.46317143570e-03  1.08491245415e-02 -9.12368954350e-04 -1.41629434086e-03 -5.89295159106e-04 -1.34693372297e-03 -1.72688308980e-03  1.56283878145e-03 -1.17069824849e-03  2.68538280092e-03  2.98899225616e-04 -2.06726155645e-03  2.69256312195e-03  2.06918265617e-03 -3.50909758990e-03 -1.69143577449e-03  1.13777692911e-03  1.02260031008e-03  1.73742040105e-03 -1.08469508814e-03 -9.66881886582e-04 -1.21528558317e-03  1.43187387650e-03 -8.90875892321e-04 -2.43472821424e-03 -3.10761251305e-05 -1.41793494661e-03  3.20601787772e-03  4.82874415276e-04  1.22793932175e-03 -6.42265631531e-04  2.38129207311e-03  5.69001398457e-03 -1.65352987584e-03 -1.46355930348e-03 -5.33454839143e-04  2.10501755829e-03  1.39960506822e-03 -3.55887620447e-05  9.78377624637e-04  1.19003681988e-03  3.34784280248e-03 -5.67504881220e-04 -1.85355592905e-03 -3.62254301884e-03 -1.74879547633e-03  1.34218222535e-03 -9.76911092366e-04 -1.43265787361e-03  1.15564747907e-03  4.59072036210e-04 -1.65925690094e-03 -6.41072904012e-04  1.00620592103e-03 -1.00327717032e-03 -1.10225096459e-03 -1.24905654332e-03  2.96139078252e-03 -1.50737369339e-04  8.46523092559e-04  2.51245006149e-03  3.33136634325e-04
 1.17975420219e-03  9.46317143570e-03  1.01303341099e-01 -1.05241214996e-02  9.13675316930e-03  2.51057649859e-03  1.02745165872e-03 -1.27017527207e-03 -1.32836109932e-03  3.04778271035e-05  2.71533066542e-03  1.95826561156e-03 -1.46165328434e-03 -1.81233771566e-03  1.78577491015e-03  4.21877096688e-03 -2.44097486314e-03 -5.98867878806e-04 -3.54139238760e-03  4.04792067937e-03 -1.58291997335e-03 -2.05215102965e-03  7.42403563344e-04 -3.09978822843e-05 -2.07899079926e-04  4.52844294601e-04  2.44161446602e-04  9.96061585161e-04 -2.10253123009e-03  2.32569544189e-03 -3.51329608825e-03 -2.01590814873e-03 -5.41305120856e-04  1.35472099668e-03  1.03044236552e-03  1.74722901384e-03 -1.68638655539e-03 -2.89315861452e-03  4.02594664418e-03  5.40910572097e-03  3.21075756617e-03  6.01382235210e-04 -7.98125355017e-04  3.37648615296e-03  3.22140790415e-04 -4.43503146780e-05 -2.37845968417e-03  3.98976937223e-03 -6.91034195363e-04  1.04215931381e-03  3.49086837657e-03  4.44442542517e-03 -1.15016888041e-03  1.77222183012e-03  2.46228680098e-04  9.68946629713e-04  7.51285761746e-04  2.44804297877e-03 -1.47695623946e-03  4.31431134590e-04  2.95989167274e-03  2.86815637648e-03  6.02576818677e-04  1.83330753025e-03
-5.61803129672e-03  1.08491245415e-02 -1.05241214996e-02  8.53491692232e-02  7.07402420855e-03 -1.24644212915e-03  4.56416325810e-04  1.42793580764e-03  1.35571175922e-03 -3.13085414987e-03 -2.10006790670e-03 -4.09498339363e-04  2.70243761884e-03 -1.66005936239e-03  8.45168427227e-04 -1.37582513863e-03 -2.27890782589e-03 -1.97354001565e-03  3.02677182837e-03 -2.63522698953e-03 -3.01933942390e-03 -8.99311117141e-04 -4.34014885415e-04  1.09897499919e-03 -2.25703172628e-04 -4.30014257922e-03 -6.04759432729e-04 -1.47842255156e-03 -2.74333169114e-03  1.79018357736e-03  4.43055769854e-03  2.55374426493e-04 -2.24686424643e-03 -5.63088335499e-04  1.37921951754e-03  9.45444525676e-04 -1.04518123870e-04  1.55557883914e-03 -4.24350547405e-03 -3.99736275231e-03 -4.78935085932e-03  1.96922771498e-03 -1.06434820354e-03  2.42530948672e-04 -9.97269263436e-04 -3.27916705617e-04 -1.46864982957e-03 -1.55023392732e-03 -1.23329688421e-03 -2.94475886067e-03  3.41873429756e-03 -5.35729328435e-03 -1.40107796318e-03 -1.42842990716e-03  3.78063587631e-04 -3.47357621695e-03  2.21372919412e-03 -4.20047280028e-03 -7.48501137249e-04  2.21818782219e-03 -1.23198495196e-03 -8.38365861256e-04  2.94242034083e-03 -1.02699491529e-03
-2.01418402120e-03 -9.12368954350e-04  9.13675316930e-03  7.07402420855e-03  6.12305753693e-02  8.69175641078e-03 -9.75533104093e-04 -7.89535190925e-03  1.68696121483e-03 -1.13999158809e-03  1.58219978060e-03 -2.61562354305e-03 -5.85927263115e-04 -1.58996329582e-04  3.70807591177e-04  2.23695903533e-03 -4.79473696681e-03 -6.58275830976e-04 -6.33694487783e-04  5.62837595770e-04 -2.48953723674e-03 -7.39767393656e-04  1.33830384244e-03  7.76219738778e-04  1.06920743923e-03 -2.86162344531e-03  1.06875630463e-03 -5.79841315507e-04 -1.57552732554e-03  3.11904905997e-03 -9.33466521102e-04 -2.32992153907e-03  2.72984019197e-04 -7.52167516792e-04  1.23907327591e-03  1.12466682775e-03 -7.28906522420e-04 -2.91368542300e-03  2.21518468701e-03  9.54260486049e-04  2.77039486906e-03  2.29252002091e-03 -1.38681431108e-03  1.29037292978e-03  3.11891745504e-05 -1.71602988443e-04  1.00169026982e-03  4.02713957384e-05  1.01787830145e-03  1.22120546960e-05  4.12304191533e-04 -1.58326479067e-04 -3.77742448536e-03  2.30800954857e-04  1.36017001910e-03 -1.72271720366e-03  8.71874622689e-04 -1.68067019588e-04  7.23418913976e-04 -1.03353432919e-03 -1.90196519471e-03 -2.32277781615e-03  9.97969164744e-04  1.30231671177e-03
 5.18755332306e-05 -1.41629434086e-03  2.51057649859e-03 -1.24644212915e-03  8.69175641078e-03  6.95158358412e-02  2.13489786341e-02  6.79768448542e-03  5.33139502568e-03  8.40786419497e-04 -2.33173006823e-03 -1.32271057280e-03 -1.02500874033e-03  1.16363852256e-03  8.41043937477e-04  3.11272493519e-03 -1.54625150466e-03  9.34680681681e-04  3.08100215785e-04  2.99111376999e-04  9.11596441351e-04 -1.14544650389e-03 -4.02765189992e-03  2.78779687005e-03  2.28564774034e-03 -3.28495252440e-03  1.97017202358e-03  2.78059352834e-03  9.01025045528e-04 -3.81895268319e-03  5.84669176906e-05 -3.43189471122e-03  1.82316640435e-04  9.37442000099e-04  1.68615262065e-03  1.37434299603e-03  2.42854358958e-03  5.23449050669e-04  1.36243549017e-03  1.53204336186e-03 -9.91012209481e-04 -3.03486481428e-03 -3.79767712158e-04 -2.13237922807e-04  1.82936393639e-03  1.29500211265e-03  2.13786381330e-03 -3.01579098728e-04  1.04580722545e-03  2.02967674327e-03  5.33711742126e-04  2.39804273007e-04 -5.20188167663e-04  1.07961126767e-03  1.32119482062e-03 -5.68745562587e-04  6.12279278328e-04 -3.68136889258e-04  7.31724018007e-06 -3.59057924278e-04 -2.68890634367e-03  1.76485136766e-04  8.73205843753e-04  2.17093222656e-03
-3.84903064717e-04 -5.89295159106e-04  1.02745165872e-03  4.56416325810e-04 -9.75533104093e-04  2.13489786341e-02  7.71047023216e-02  1.63252011723e-03  6.25466263873e-03  1.59855059627e-03 -4.83885886089e-03 -4.71934686218e-04 -1.92301911429e-03  1.44501872698e-03  2.48203629849e-04 -5.16177487413e-03  1.43934181672e-03 -1.31099429587e-03 -2.53318578227e-03  1.75404496764e-03 -3.65535755753e-03  1.41691663346e-03 -1.72915748962e-03  5.42144850835e-04 -1.14556566390e-04 -4.69607928526e-03  4.69007445621e-03  2.43388614385e-03  2.04381649735e-03 -2.75835762578e-03  3.50054855983e-04 -2.35678676726e-03 -1.41138044287e-03 -5.06806326829e-04 -2.20015311140e-03  3.93352942725e-03  3.22713269568e-03 -8.46319299747e-04 -1.35363189637e-03 -2.42744215520e-03 -4.70590491020e-04 -6.98424950233e-04 -7.12461646650e-04 -2.44482565757e-03  1.89092257720e-05 -6.15555888979e-04  6.80171445287e-04  6.42917998756e-04  3.17017388562e-04  1.61755002605e-03  1.65314555542e-03  3.25692385600e-04  2.07918270299e-03  1.26447063493e-03  6.57733218595e-04 -3.66620190357e-03  2.91487547532e-03  1.81207053196e-03 -1.28570479825e-03 -1.70066312113e-04 -6.38941096344e-04  1.50413887076e-03  4.74739540071e-04  1.03266726486e-03
-2.83827949284e-03 -1.34693372297e-03 -1.27017527207e-03  1.42793580764e-03 -7.89535190925e-03  6.79768448542e-03  1.63252011723e-03  9.43148925075e-02 -1.20649570320e-03 -1.07511400941e-04  5.57920636282e-03  2.45378660418e-03  6.42928724801e-04  1.20289990377e-03 -3.59428058835e-04  1.92686429737e-03  1.28278852300e-03  2.53967732796e-04 -5.45852967860e-03 -1.20191087279e-03 -4.32946118641e-03 -1.74563245073e-03  1.46818932874e-04 -2.94705930855e-04  5.93910302083e-03 -8.33734521530e-04  1.43028509043e-03  2.55083768673e-03 -1.36819423499e-03  4.95970346114e-03  2.43800672777e-03  3.95032534062e-03  5.59333273784e-03  2.44169825545e-03 -4.35350491623e-04 -6.92386095495e-04  2.09846814544e-03  3.00863908096e-03  2.69760503811e-05 -1.65164466223e-03 -1.41298147642e-03 -7.06505157759e-03  7.11923085779e-04  2.20030934504e-03  2.54650602667e-03  5.42492650374e-04  1.03075062184e-03 -2.13824888814e-03  1.63139652495e-03 -4.98313924741e-04 -4.90079845150e-03 -4.17889416559e-03 -3.78518648595e-04  4.15121599987e-03  1.26932126718e-03 -1.27578200544e-03 -2.36668062236e-03 -1.61667924737e-03  1.09288309475e-04 -2.01426891118e-03 -5.25978269976e-03  9.18438968750e-04  4.62037488202e-04 -1.10792473998e-04
 1.01812057924e-03 -1.72688308980e-03 -1.32836109932e-03  1.35571175922e-03  1.68696121483e-03  5.33139502568e-03  6.25466263873e-03 -1.20649570320e-03  1.02383959326e-01  7.92134799680e-03 -2.68465092539e-04 -5.16918204490e-03  1.68906182338e-03  4.34897340284e-03 -5.49825672955e-03 -2.46844936988e-03  1.10401664858e-03  1.70592888859e-04 -1.49348228110e-03  2.02637099368e-03 -4.72775454071e-03  2.44974201432e-03  1.01882422285e-03 -8.11692625554e-04 -1.15475039322e-03 -4.86289982403e-03  7.23433048358e-03  4.51531456468e-03  1.44167393628e-03 -2.27132532406e-04  1.65971690137e-03 -1.07389095225e-04  3.42639514802e-03  1.15328008538e-03  5.04337226994e-03  5.04776130557e-03  4.69919173647e-03  2.02266420834e-03  2.53564498663e-03 -2.57183939810e-03  9.62379355819e-04 -4.03448545834e-03  1.98623545894e-03 -1.50601539218e-03  7.67941382203e-04  5.91443822127e-03 -4.08894127840e-04 -8.94558810893e-04 -2.79401049772e-03  2.54736644129e-03 -4.12419657190e-04  2.06053232686e-03 -1.89649203209e-03 -2.81521161949e-03 -2.86824925247e-03  1.13273656727e-03 -1.81204270873e-03 -3.07501858234e-03 -2.20295081624e-03  1.66156029932e-04 -1.98509837444e-03 -4.75704508452e-03  1.04204185034e-03  1.40655350750e-03
 1.39590941035e-03  1.56283878145e-03  3.04778271035e-05 -3.13085414987e-03 -1.13999158809e-03  8.40786419497e-04  1.59855059627e-03 -1.07511400941e-04  7.92134799680e-03  7.46061325256e-02 -6.56384956398e-03  1.71120140227e-02 -1.17740343456e-02  2.30993069663e-03  7.57877734182e-04  6.47632358019e-05  1.66942917972e-03 -1.33846977273e-03 -3.25885180150e-03  7.66783853657e-04  6.25678678709e-04  1.18291982341e-03 -4.50851486068e-04  3.45473605137e-03  2.99899946513e-03  1.42387581595e-03 -1.70434461499e-03 -5.31615161765e-04 -3.94541535105e-05  2.06824146996e-03 -5.13639501676e-04 -1.11188822372e-03  3.77887771889e-04  2.38503678996e-03 -2.34763677899e-03  3.09754000253e-03  2.10279451732e-03 -3.34507297369e-03 -2.20079280806e-04 -4.56001519937e-03  1.05370132704e-03 -6.14322969655e-04  2.88489706821e-03  8.39404802459e-04  1.28563920026e-03  1.91484956183e-03 -5.58214206733e-04  1.93290773223e-03 -5.51379425074e-03 -7.66334282793e-04 -3.37780636733e-03 -1.65581915193e-03  7.38924718726e-04  1.39226255252e-03  1.16014659792e-03 -9.72139615818e-05 -1.42676908165e-03 -3.38348913869e-03 -1.23006712790e-03 -6.60837826528e-06  2.03148806104e-04 -2.71585015990e-03  3.88817971248e-04 -8.88746173441e-04
-1.69417856564e-03 -1.17069824849e-03  2.71533066542e-03 -2.10006790670e-03  1.58219978060e-03 -2.33173006823e-03 -4.83885886089e-03  5.57920636282e-03 -2.68465092539e-04 -6.56384956398e-03  9.82407685084e-02  3.66872656434e-03 -3.17153339637e-03 -4.04089077705e-05  1.87340980970e-03 -4.16459244994e-04 -2.92868255755e-03 -3.09805803860e-03 -2.82272378503e-03 -2.06471918101e-03  5.87635749058e-03 -3.50876860919e-03 -7.21787779102e-04  6.91038850355e-04  7.92248868062e-03  3.33301086647e-03  1.36186322890e-03 -3.48104762973e-03 -2.48876357365e-03  3.63825751831e-03  1.73205401174e-03 -3.57286878177e-03  2.40756699640e-03  1.58291553853e-03 -5.44880567072e-04 -4.26660934232e-03 -4.62097177816e-03 -1.16131105755e-03 -1.48106930167e-03  2.49597279462e-03  7.66041751746e-04 -1.89476164124e-03 -8.16039016079e-04 -1.78641464778e-03 -1.34920955892e-03 -1.50703771552e-03 -7.30031576580e-04 -1.56248630557e-03  3.19102132974e-03  3.29815856204e-03 -1.22447058377e-03  6.93964489715e-04  4.27247944149e-03  1.94561566576e-03 -2.11050625050e-04  1.06087278297e-03 -3.41822751061e-04  3.94937034515e-03 -3.61416456788e-03  3.02813781475e-03  8.22179977794e-04  4.24089808655e-03  7.02490422780e-04 -1.33044666238e-03
 5.53455769156e-03  2.68538280092e-03  1.95826561156e-03 -4.09498339363e-04 -2.61562354305e-03 -1.32271057280e-03 -4.71934686218e-04  2.45378660418e-03 -5.16918204490e-03  1.71120140227e-02  3.66872656434e-03  8.82929628098e-02 -1.27767728013e-02  3.15959524701e-05  5.72684535985e-03  4.29592146065e-03 -9.03311898563e-04 -3.66704931621e-03 -3.34445505762e-03 -1.54994292906e-03  1.90718428389e-03 -3.00257283588e-03 -1.06710757558e-03  7.68828440913e-03  1.30689502645e-03  1.33437261301e-03 -2.50716374526e-03 -5.28045823534e-04 -5.74473611144e-04  1.09574811447e-03 -1.52627750251e-03  1.37078993082e-03  9.37711106124e-04 -2.88835033275e-06 -1.25696490900e-03 -6.46219288180e-04 -3.89617891830e-04 -3.96342398979e-03  5.16230997091e-04  2.01849511110e-03 -2.60907113244e-03 -2.21548132424e-03 -1.38031009734e-04 -3.08742205460e-05  1.19044829332e-03 -4.29225017287e-04 -3.81080626900e-04  2.24559469331e-03  7.74574889267e-04 -3.95341807854e-03 -2.98732477997e-03 -2.05570748497e-04 -2.47394172703e-03  3.20903970119e-03 -6.83759481573e-04 -1.84302369905e-03  1.61272085130e-03  4.15729530593e-04 -4.73696133182e-03 -2.20602738002e-03 -1.00627262253e-03  1.44282433229e-03  1.06539617416e-03 -1.19219281543e-03
-3.38086255435e-03  2.98899225616e-04 -1.46165328434e-03  2.70243761884e-03 -5.85927263115e-04 -1.02500874033e-03 -1.92301911429e-03  6.42928724801e-04  1.68906182338e-03 -1.17740343456e-02 -3.17153339637e-03 -1.27767728013e-02  5.94909290647e-02 -5.55861044817e-03  3.40300338135e-03  8.01811368465e-04  6.74886692929e-04  9.36234994594e-04  1.35516026938e-03 -2.58023598151e-04 -8.69940400198e-04  1.71866891300e-04 -5.67478464562e-04 -2.81534061286e-03 -2.27897681873e-03 -1.96696735553e-03  2.48239729365e-03 -2.60768980900e-03 -1.91844824212e-04  1.94520231965e-03  7.01115620770e-04 -4.51637434284e-04 -5.54280007170e-04  1.47427978863e-03  7.36553582403e-04 -7.68488548423e-04  8.92491140835e-04  1.25251742976e-03  6.89877773884e-04  1.14111221084e-03 -3.22349364813e-03 -5.13500604438e-04  1.12699669429e-03 -3.28691256499e-03 -7.52585112260e-04  1.62259029753e-03 -4.65914692247e-04 -9.66128176066e-04  7.24036294976e-05  2.45565844473e-04  2.21614198309e-03  2.19717987200e-04  1.14471346656e-03 -1.91261545721e-03 -1.26928384808e-03  3.65941336887e-03 -2.10016601199e-03  1.53231513341e-03  1.27335054175e-03 -1.16596665185e-04 -4.91153820081e-05 -4.06032118713e-04  1.50249018052e-04  6.17974250231e-04
-1.58931758708e-03 -2.06726155645e-03 -1.81233771566e-03 -1.66005936239e-03 -1.58996329582e-04  1.16363852256e-03  1.44501872698e-03  1.20289990377e-03  4.34897340284e-03  2.30993069663e-03 -4.04089077705e-05  3.15959524701e-05 -5.55861044817e-03  6.92485411825e-02 -7.11085477420e-03  4.11319103858e-03 -1.98032399852e-03 -2.59778714373e-04  1.78607221704e-03  2.46021260693e-05 -2.42663200005e-03  3.12223725860e-03 -1.52535543607e-03 -8.83625584376e-05 -1.44995866278e-03 -1.02768231438e-04 -2.19999608980e-03  4.13689768957e-03  1.61182993061e-03 -4.05152723755e-03 -2.55328916443e-03  2.52257102761e-03  2.26154992755e-03  4.93879306013e-04 -8.46232095505e-04  2.93901668176e-03  1.00481484405e-03  1.85085408786e-03  6.67549258483e-04  2.23378412130e-03 -3.79992616521e-03 -6.23232941194e-05 -1.06477706642e-03 -1.05276376281e-04 -2.03645371216e-04 -2.97214855864e-03 -2.13962020249e-03  2.91922302649e-04 -7.86328000432e-04  8.05124795613e-04 -7.19673136716e-04  1.31804747941e-03  1.92551347125e-03 -3.50631679264e-03  9.44656997506e-04 -8.98476627472e-04  6.06969817478e-04 -1.09680400023e-03  9.69664868663e-04  7.85943142176e-04 -3.30519539760e-04 -3.67806635932e-04 -4.96491881070e-04  3.76599178204e-04
 6.52116048954e-04  2.69256312195e-03  1.78577491015e-03  8.45168427227e-04  3.70807591177e-04  8.41043937477e-04  2.48203629849e-04 -3.59428058835e-04 -5.49825672955e-03  7.57877734182e-04  1.87340980970e-03  5.72684535985e-03  3.40300338135e-03 -7.11085477420e-03  7.16193600118e-02  1.76766198058e-02  3.52632519228e-03 -3.90415099445e-04 -2.32140871094e-03  2.05807267686e-03 -9.91084779650e-05 -1.66197073735e-04  8.79103271434e-04  1.37694172306e-03  2.93236381129e-03 -1.44648589164e-03 -1.51040398796e-03 -2.06072351132e-03 -2.67460353225e-03  8.52482419050e-04  1.98321718925e-03  6.67996624309e-05 -4.34592421562e-04 -4.15795327484e-04 -4.05136326739e-04 -3.27553831227e-03 -1.04704358961e-03  3.35104259828e-03  2.36032637721e-03  5.51834447090e-03 -1.20743605927e-03 -1.68866500005e-03  1.09757757497e-04  4.23824682350e-05 -1.01870360457e-04 -2.53045875126e-03  1.80680041302e-03  1.58374372104e-04 -9.46694396813e-04 -6.68170872731e-04 -2.91142630650e-03  9.73343245636e-04  4.39160704601e-04 -3.26389808382e-04  1.07242325397e-03  1.81669634020e-03  1.52382846874e-04  2.50665004048e-03 -2.59256896056e-03  1.97218589242e-03  1.60783044599e-04  1.39864465766e-03 -3.12984491076e-04 -1.31201849579e-03
 3.10407458752e-03  2.06918265617e-03  4.21877096688e-03 -1.37582513863e-03  2.23695903533e-03  3.11272493519e-03 -5.16177487413e-03  1.92686429737e-03 -2.46844936988e-03  6.47632358019e-05 -4.16459244994e-04  4.29592146065e-03  8.01811368465e-04  4.11319103858e-03  1.76766198058e-02  1.01444317148e-01 -4.32302755293e-03 -3.01583475756e-04  8.36508944398e-04  3.67702051480e-03 -2.24651993948e-03  1.40418044951e-03 -3.02229336794e-03  3.40831359179e-03 -2.33542683995e-03  2.53061485206e-03 -2.37529443593e-03  4.85516485707e-03  1.73872974076e-03  1.39235965236e-03 -2.48439332663e-03 -2.30869838985e-04 -4.17238324798e-03  3.62363172025e-03  2.53448704341e-04  9.53243345019e-04 -1.87176377533e-04 -8.04511488653e-04  5.65160006407e-03  4.91843517409e-03 -1.71618904524e-03  5.84414646880e-04 -4.07371752157e-03  4.40891292284e-03  2.30838725350e-03  5.85061043837e-04  6.66931118442e-04 -2.27302434066e-04  9.27057752244e-05  5.02037282361e-03 -3.30664096908e-03 -2.07064532534e-03  5.36996681383e-03 -1.05547279807e-03  1.14663722690e-03 -1.28430881221e-03  3.87790175810e-03  5.20822488729e-03 -1.24561318782e-04  2.40636183278e-04  2.23047765472e-03 -2.25668975772e-04 -4.04296331302e-04  5.39135329900e-03
 4.48530213409e-03 -3.50909758990e-03 -2.44097486314e-03 -2.27890782589e-03 -4.79473696681e-03 -1.54625150466e-03  1.43934181672e-03  1.28278852300e-03  1.10401664858e-03  1.66942917972e-03 -2.92868255755e-03 -9.03311898563e-04  6.74886692929e-04 -1.98032399852e-03  3.52632519228e-03 -4.32302755293e-03  8.36821777569e-02 -3.56359108440e-03 -5.93402946861e-04  1.74458013676e-03 -3.23797199920e-03  1.32503781432e-03 -1.61423786721e-03  8.56607281231e-04 -8.54921362631e-04 -1.76834020515e-04  7.88039339086e-04 -3.91422088165e-03 -9.55764781919e-04 -2.31287246132e-04  2.92227339664e-03 -1.67616984936e-03  2.29733509164e-03  1.85979732802e-03  3.77013907081e-03 -4.34225404653e-03 -8.23788454452e-04  1.81823186215e-03 -2.58159849709e-03  1.30208835555e-03 -3.27609717290e-03 -1.95670519378e-03 -4.83370046082e-04  9.42080918867e-04 -1.71277622769e-03 -2.25432698915e-03 -7.64335424388e-04 -3.04125291151e-03 -4.02412024304e-03 -3.91863313170e-04  4.32603579211e-04 -1.97840193929e-03  3.67193115539e-04  8.72827243342e-04  2.36170372994e-03 -1.44522468551e-03  1.13734424959e-03  7.32025800350e-04 -2.36225482576e-03 -9.38761060539e-04  2.22895423214e-03  5.73020070367e-04 -2.18387221537e-03 -7.36981867354e-04
 9.48958302734e-04 -1.69143577449e-03 -5.98867878806e-04 -1.97354001565e-03 -6.58275830976e-04  9.34680681681e-04 -1.31099429587e-03  2.53967732796e-04  1.70592888859e-04 -1.33846977273e-03 -3.09805803860e-03 -3.66704931621e-03  9.36234994594e-04 -2.59778714373e-04 -3.90415099445e-04 -3.01583475756e-04 -3.56359108440e-03  5.51426568873e-02 -8.14276110532e-03  1.23087909077e-03 -8.38422610199e-07  6.87963956952e-05  1.41291497918e-03 -1.83406263022e-03  2.71977607698e-04 -5.03735553790e-04 -1.90580509262e-04 -2.08531905647e-03 -9.63341855584e-04  1.76297217379e-03 -1.37920856981e-03  1.42176356690e-03 -4.44283277920e-04 -1.62490833955e-03 -1.36559084295e-03  3.44301502295e-04  3.42128957094e-04 -6.93186963448e-04  1.41043769836e-03 -8.05616661561e-06  4.48395726495e-04  1.85082593358e-03 -8.80759247729e-04 -4.79986013203e-04  4.22866776800e-04  6.11551106251e-04  2.97137464446e-03  7.72403292540e-04  1.24172318942e-03 -1.57343992327e-03 -5.48919400983e-04  1.68871897375e-03  9.79710386763e-04 -1.78281941535e-03  2.96279041387e-04 -5.47089961239e-04 -5.56619644809e-04 -1.85371510545e-03  2.27826632113e-03  8.32136000053e-04  1.25858987683e-03 -1.40916358317e-03  8.34305577488e-04 -1.33685350147e-03
-3.13745722367e-03  1.13777692911e-03 -3.54139238760e-03  3.02677182837e-03 -6.33694487783e-04  3.08100215785e-04 -2.53318578227e-03 -5.45852967860e-03 -1.49348228110e-03 -3.25885180150e-03 -2.82272378503e-03 -3.34445505762e-03  1.35516026938e-03  1.78607221704e-03 -2.32140871094e-03  8.36508944398e-04 -5.93402946861e-04 -8.14276110532e-03  9.59626227145e-02 -9.10720252925e-04 -4.26093643896e-04 -2.88351390841e-03  2.11267561410e-03  4.01312071926e-04  6.86441938952e-04 -4.63249578089e-03 -8.76499528876e-04 -3.57967232651e-04  2.54322025086e-03 -5.49722555558e-03 -9.46919755309e-04  1.23987868078e-03  1.20046214118e-03  2.35885901337e-03  8.40744900478e-04 -1.17199855155e-03  3.90864118083e-03  2.23404362825e-03  2.68824453301e-04 -4.20631427694e-03 -1.64876716134e-03 -8.97540931128e-04 -1.90357312430e-03 -2.24923148028e-03 -7.82100401024e-04 -1.54871553998e-03  4.92881034882e-04 -2.15692569254e-03 -2.78375847887e-03 -1.86762341599e-03  2.17779004364e-03  5.03804434488e-03 -8.18447324143e-04 -5.23950413223e-03 -3.14730039018e-03  2.99948756526e-03 -8.47372398098e-04  2.86449332381e-03  1.52002594832e-03 -7.19052982992e-04 -1.40065713017e-03  2.70724942077e-03  2.28415866578e-04  5.34145455964e-03
 5.00334177059e-04  1.02260031008e-03  4.04792067937e-03 -2.63522698953e-03  5.62837595770e-04  2.99111376999e-04  1.75404496764e-03 -1.20191087279e-03  2.02637099368e-03  7.66783853657e-04 -2.06471918101e-03 -1.54994292906e-03 -2.58023598151e-04  2.46021260693e-05  2.05807267686e-03  3.67702051480e-03  1.74458013676e-03  1.23087909077e-03 -9.10720252925e-04  7.79018268635e-02 -4.21009157763e-04 -6.10790489804e-03 -2.45159383287e-03 -9.01181721282e-04 -7.62815699495e-04 -7.32080072342e-04 -1.50434228353e-03 -1.44480304788e-03 -2.34239053577e-04  1.32373582978e-03 -2.52874589496e-03 -3.51795349264e-04 -2.64888207725e-04  3.43419180749e-03 -3.18525995182e-03  1.89507639743e-03 -5.15488194655e-04  1.22890016167e-03  5.63805478806e-04  5.26077874138e-04  1.23634258505e-03 -1.33410948247e-03  2.13391621092e-03 -1.99068594712e-03  1.67180127076e-05 -2.08558616219e-03  4.67693175347e-04 -6.80665415818e-04  1.79593371540e-03 -9.13272695805e-04 -1.83267437606e-03  2.78790105457e-03  6.31043606233e-04  3.27408815067e-04  1.80746036577e-03  1.38556030951e-03  1.22161956326e-03 -2.16029903659e-04 -2.71749258929e-04  7.47682156579e-04  5.56333253221e-04  1.87757299153e-03  1.85277289472e-03  2.69162577617e-04
-2.15581724245e-03  1.73742040105e-03 -1.58291997335e-03 -3.01933942390e-03 -2.48953723674e-03  9.11596441351e-04 -3.65535755753e-03 -4.32946118641e-03 -4.72775454071e-03  6.25678678709e-04  5.87635749058e-03  1.90718428389e-03 -8.69940400198e-04 -2.42663200005e-03 -9.91084779650e-05 -2.24651993948e-03 -3.23797199920e-03 -8.38422610199e-07 -4.26093643896e-04 -4.21009157763e-04  1.07282990154e-01  7.58014594083e-04 -2.93547891496e-03  3.63909125674e-03 -2.55276607144e-03 -1.47302284830e-04  7.73845925710e-04  8.36857083400e-04  2.66527716489e-03 -6.26534290913e-03  3.40409563083e-03 -1.43324488815e-03 -2.44486249567e-04 -1.00831510250e-04 -5.39166928248e-03 -4.73147670489e-04  1.53815468583e-03  1.75550491859e-03 -1.14383780167e-03 -2.10421997771e-03  2.85572698375e-04  3.97794494243e-04 -5.17365850179e-03 -1.65076028738e-03  6.87858600677e-04 -1.38030791774e-03  4.94001548657e-03 -3.04072847357e-03  2.16112894985e-03  1.82057274310e-03 -7.48005809645e-04  3.65869273518e-03  5.20036970761e-03 -4.93651140704e-03 -2.03044514194e-03  1.72184828316e-03  5.96926275328e-04 -1.51928667035e-03 -6.12840842380e-04  4.05776641534e-04  3.38960406736e-03  2.76231063242e-03  6.79488225342e-04 -1.97098421100e-03
 1.27123666068e-03 -1.08469508814e-03 -2.05215102965e-03 -8.99311117141e-04 -7.39767393656e-04 -1.14544650389e-03  1.41691663346e-03 -1.74563245073e-03  2.44974201432e-03  1.18291982341e-03 -3.50876860919e-03 -3.00257283588e-03  1.71866891300e-04  3.12223725860e-03 -1.66197073735e-04  1.40418044951e-03  1.32503781432e-03  6.87963956952e-05 -2.88351390841e-03 -6.10790489804e-03  7.58014594083e-04  8.76909683463e-02  8.39919723703e-03  7.01606666518e-03 -1.90291131459e-02 -3.83617564188e-03 -2.35062719279e-03  3.20308204939e-03  3.77363798677e-03 -6.27125124508e-03 -7.08941395209e-05 -4.10919141782e-04  6.11593910731e-04 -8.42472033909e-04  1.61340750070e-03 -1.66127899142e-03 -1.15358827287e-05 -4.69844118707e-03 -9.83554937899e-04 -1.83324475687e-03 -4.11219587468e-03 -6.25664497592e-04  1.34103472201e-03  1.76434464891e-03 -1.03491579066e-04  3.13412971489e-04  6.92321640195e-03 -7.37390690023e-04 -1.28894029041e-03  7.68098355566e-04  5.92420997819e-03  1.45259828667e-03  7.48304119988e-04 -9.77574976508e-04 -2.96442604367e-04 -2.53957545457e-03  9.60416261839e-04 -5.33443371251e-03  2.24976288128e-03 -1.01837707129e-03 -9.72288531343e-04 -5.28081705848e-04  1.89432612170e-03 -1.39508363298e-03
-5.19847345825e-04 -9.66881886582e-04  7.42403563344e-04 -4.34014885415e-04  1.33830384244e-03 -4.02765189992e-03 -1.72915748962e-03  1.46818932874e-04  1.01882422285e-03 -4.50851486068e-04 -7.21787779102e-04 -1.06710757558e-03 -5.67478464562e-04 -1.52535543607e-03  8.79103271434e-04 -3.02229336794e-03 -1.61423786721e-03  1.41291497918e-03  2.11267561410e-03 -2.45159383287e-03 -2.93547891496e-03  8.39919723703e-03  8.66693929866e-02 -2.75296212991e-03  2.97719585931e-03  4.70430165403e-04  8.21303958249e-04 -2.23807804383e-03 -1.91854986718e-03  2.35116700473e-03 -1.94059264552e-03 -5.99479033522e-04  5.31977173690e-03  1.09023122503e-03  3.79543530742e-03  1.17821149351e-03  5.90813125061e-04 -2.93817610209e-03 -2.37895576730e-03 -3.27367483428e-03  3.70274692838e-03  9.83910717826e-04  3.82883334319e-05  2.28194215439e-03 -4.30760422931e-04 -2.14563256706e-03 -9.91280307585e-06  4.35014491836e-03  2.06341496218e-03 -2.97971624003e-03  2.93911024903e-03  1.59618566834e-03 -5.36950544802e-03 -3.60267498536e-03 -2.13824642241e-03  1.92629893214e-03  7.53183907539e-05 -7.08291797061e-03 -3.47031418789e-04 -3.77829774334e-04 -1.57703313764e-03 -1.29637126154e-03 -6.22170970639e-04 -9.02221981247e-04
 2.12302437072e-03 -1.21528558317e-03 -3.09978822843e-05  1.09897499919e-03  7.76219738778e-04  2.78779687005e-03  5.42144850835e-04 -2.94705930855e-04 -8.11692625554e-04  3.45473605137e-03  6.91038850355e-04  7.68828440913e-03 -2.81534061286e-03 -8.83625584376e-05  1.37694172306e-03  3.40831359179e-03  8.56607281231e-04 -1.83406263022e-03  4.01312071926e-04 -9.01181721282e-04  3.63909125674e-03  7.01606666518e-03 -2.75296212991e-03  8.99205496315e-02  1.50771858265e-03 -6.39006158347e-03 -2.61757511573e-03 -8.37467255382e-04  1.33822269055e-03 -4.42759012886e-03  3.65295075714e-03  4.51425170512e-03  3.80717859550e-03  7.94326970771e-04 -2.57844048697e-03  3.58075384022e-04  6.76873340625e-04 -2.01130507458e-03  2.60768208224e-03  9.45453589433e-04 -3.09766311939e-03 -2.68962894302e-03 -1.86222011613e-03 -1.12638961117e-03 -8.06351292897e-04 -2.78424575532e-03  4.48604153987e-03 -1.63525275631e-03 -5.53711659166e-04 -2.66228777708e-04 -2.00904298212e-03 -9.67122627306e-04  2.49734728014e-03 -3.16537197830e-03 -5.18208661173e-04  3.61939074110e-04  2.72031959240e-04 -9.48199869665e-04 -2.86647570606e-03  3.60977138033e-04  1.41300701230e-03 -1.78836191731e-03 -1.11329018252e-03  2.22442680273e-03
-4.17083267045e-03  1.43187387650e-03 -2.07899079926e-04 -2.25703172628e-04  1.06920743923e-03  2.28564774034e-03 -1.14556566390e-04  5.93910302083e-03 -1.15475039322e-03  2.99899946513e-03  7.92248868062e-03  1.30689502645e-03 -2.27897681873e-03 -1.44995866278e-03  2.93236381129e-03 -2.33542683995e-03 -8.54921362631e-04  2.71977607698e-04  6.86441938952e-04 -7.62815699495e-04 -2.55276607144e-03 -1.90291131459e-02  2.97719585931e-03  1.50771858265e-03  9.34348542305e-02 -9.31022990121e-05  9.58190383809e-05 -5.69909198628e-04 -2.15776620360e-03  1.70046573739e-04  1.49906996091e-03 -3.81685794879e-04  4.92810989689e-03  7.11247956727e-04 -2.40978067700e-03  1.06606776266e-03  1.67209239556e-03  5.52010790713e-03  1.81443597698e-03  7.71671582719e-04  7.46244651247e-03  2.02089315014e-03  3.61340389543e-03 -1.23744368822e-03 -8.90852194666e-04 -1.69171278472e-03  2.32170097127e-04  2.89595747988e-04  3.25667934649e-03  1.11877770550e-03 -4.50521586578e-04  1.97601653383e-03 -1.25826658135e-03  2.93105228516e-03  1.87361939001e-03  4.09335799567e-03 -3.77607994974e-03  2.68796661546e-04  1.10148184886e-04 -1.70812651394e-04 -3.02777420944e-04  1.69313121307e-05  5.21517130713e-04  2.08401194273e-03
 2.14253647936e-03 -8.90875892321e-04  4.52844294601e-04 -4.30014257922e-03 -2.86162344531e-03 -3.28495252440e-03 -4.69607928526e-03 -8.33734521530e-04 -4.86289982403e-03  1.42387581595e-03  3.33301086647e-03  1.33437261301e-03 -1.96696735553e-03 -1.02768231438e-04 -1.44648589164e-03  2.53061485206e-03 -1.76834020515e-04 -5.03735553790e-04 -4.63249578089e-03 -7.32080072342e-04 -1.47302284830e-04 -3.83617564188e-03  4.70430165403e-04 -6.39006158347e-03 -9.31022990121e-05  8.74671621084e-02 -1.61285148909e-02 -6.90648791438e-03 -1.89056579636e-03  2.89610903630e-03  1.67407387415e-04  2.37585060997e-03  1.39910105153e-03 -1.96742703424e-03 -2.26146383688e-03 -1.10137954740e-03 -3.41957566216e-03 -1.10465141159e-03 -1.84319908154e-03  6.66539760557e-03  2.00684473487e-03 -4.25035323384e-04  1.60800577740e-03 -1.64667047890e-03  1.67238606103e-03  1.11991981443e-03 -2.31821252207e-04  4.44316659446e-06  4.91012626252e-03  7.70115700989e-04 -2.32679691392e-03  1.13407584881e-03 -5.03773858895e-03  6.53292343801e-03  3.46418327400e-03  2.63943526302e-03 -2.80183239935e-03  2.56475505812e-03 -3.74504737499e-03  7.98435717157e-04 -1.58157681053e-03  1.16174932452e-04 -1.40870731185e-03  6.20174458317e-04
-1.74700517179e-03 -2.43472821424e-03  2.44161446602e-04 -6.04759432729e-04  1.06875630463e-03  1.97017202358e-03  4.69007445621e-03  1.43028509043e-03  7.23433048358e-03 -1.70434461499e-03  1.36186322890e-03 -2.50716374526e-03  2.48239729365e-03 -2.19999608980e-03 -1.51040398796e-03 -2.37529443593e-03  7.88039339086e-04 -1.90580509262e-04 -8.76499528876e-04 -1.50434228353e-03  7.73845925710e-04 -2.35062719279e-03  8.21303958249e-04 -2.61757511573e-03  9.58190383809e-05 -1.61285148909e-02  6.55514305673e-02  7.55896339153e-03 -3.95982757271e-03 -1.58320259826e-03  1.04814842994e-03 -7.70665415995e-04 -2.40037557135e-03  1.03694783228e-04  1.50681698454e-03 -7.00300127125e-04  2.36961160690e-04 -2.66240877754e-03  3.59337757826e-03 -2.45342620861e-03  1.44461616830e-03 -2.02262041724e-03 -1.96939542220e-03  3.71794052785e-03 -7.81017119442e-04 -4.09495426013e-04 -7.55395368899e-04 -2.61596337330e-04 -1.13864869753e-04  1.30566072123e-03 -1.54926547244e-04 -3.08087900614e-03 -7.88764273649e-04 -1.27214601059e-04  8.98963271026e-04  1.99940569805e-03 -1.03931621251e-03  8.88114501942e-04  1.31825966723e-03  9.88217133896e-04  6.98503886970e-04 -1.50588269962e-03 -1.33326531571e-03  8.98458708762e-04
-8.00240980222e-04 -3.10761251305e-05  9.96061585161e-04 -1.47842255156e-03 -5.79841315507e-04  2.78059352834e-03  2.43388614385e-03  2.55083768673e-03  4.51531456468e-03 -5.31615161765e-04 -3.48104762973e-03 -5.28045823534e-04 -2.60768980900e-03  4.13689768957e-03 -2.06072351132e-03  4.85516485707e-03 -3.91422088165e-03 -2.08531905647e-03 -3.57967232651e-04 -1.44480304788e-03  8.36857083400e-04  3.20308204939e-03 -2.23807804383e-03 -8.37467255382e-04 -5.69909198628e-04 -6.90648791438e-03  7.55896339153e-03  9.33916681137e-02  1.36946374303e-02 -7.23539176963e-04 -2.59809080835e-03 -1.01451796221e-03 -1.99887535227e-03  5.43841318725e-03 -1.50207021114e-03  5.37027610992e-04 -1.09759670686e-03 -4.19581654137e-03 -1.13147692747e-03 -3.24008788867e-03  3.30641528777e-03 -1.16242654501e-03  1.64061425985e-04  1.92646931944e-04 -1.79135664554e-03 -1.88600439715e-03  8.51280872782e-04 -3.37139954144e-03 -8.30017679215e-04 -5.35337035339e-06  3.46284727259e-03 -3.98956700177e-03  4.80815704089e-03 -3.45655165438e-04  4.10036999855e-04 -6.91978007811e-04  2.42953197569e-04  1.09447246321e-04  8.03743098156e-04 -9.06518618373e-04  4.92709231599e-03 -4.00066823261e-04 -3.99130365897e-04  1.95456083661e-03
 8.45718241856e-04 -1.41793494661e-03 -2.10253123009e-03 -2.74333169114e-03 -1.57552732554e-03  9.01025045528e-04  2.04381649735e-03 -1.36819423499e-03  1.44167393628e-03 -3.94541535105e-05 -2.48876357365e-03 -5.74473611144e-04 -1.91844824212e-04  1.61182993061e-03 -2.67460353225e-03  1.73872974076e-03 -9.55764781919e-04 -9.63341855584e-04  2.54322025086e-03 -2.34239053577e-04  2.66527716489e-03  3.77363798677e-03 -1.91854986718e-03  1.33822269055e-03 -2.15776620360e-03 -1.89056579636e-03 -3.95982757271e-03  1.36946374303e-02  7.25542198055e-02 -1.24175059490e-02 -8.00484500549e-03  4.49651465823e-03 -1.18508763975e-03  1.45880049221e-03 -2.97692736736e-03  2.95890334071e-03  1.32419063525e-03  1.97941987534e-03 -2.06847181340e-03 -3.10141689443e-03  3.14690372141e-03  8.92421210199e-04  1.75373914773e-03 -3.54752990551e-03  5.40187818753e-04 -9.99631755369e-04 -3.25565544310e-03  5.65166599867e-04 -2.59931505415e-03  3.43307088940e-03  5.06610664996e-03 -8.42995902347e-04  1.61508300594e-03 -8.33725214965e-04 -2.44495963148e-03 -1.10444816804e-03  7.43801443657e-04 -1.61398304734e-03  5.60213421076e-06  6.75734847127e-04  1.64822203292e-03  1.12742142825e-03 -1.35644139283e-03  1.71144436538e-03
 1.80173682880e-03  3.20601787772e-03  2.32569544189e-03  1.79018357736e-03  3.11904905997e-03 -3.81895268319e-03 -2.75835762578e-03  4.95970346114e-03 -2.27132532406e-04  2.06824146996e-03  3.63825751831e-03  1.09574811447e-03  1.94520231965e-03 -4.05152723755e-03  8.52482419050e-04  1.39235965236e-03 -2.31287246132e-04  1.76297217379e-03 -5.49722555558e-03  1.32373582978e-03 -6.26534290913e-03 -6.27125124508e-03  2.35116700473e-03 -4.42759012886e-03  1.70046573739e-04  2.89610903630e-03 -1.58320259826e-03 -7.23539176963e-04 -1.24175059490e-02  1.14686519371e-01  4.04471185158e-04 -3.48761814338e-03  3.22642872345e-03 -1.10353284454e-03  2.38898754115e-03 -5.01160655801e-03 -3.95576102120e-03  2.05282737316e-04  2.07613284118e-04  5.69290507792e-03 -1.36694476155e-03 -3.46645109528e-03 -1.23319740880e-03 -5.35435411834e-04 -1.38376944744e-03 -4.18000187058e-04  3.14863083747e-03 -2.47819124988e-03  2.18656797900e-03 -5.29211490216e-03 -1.93274479226e-03 -1.74321021589e-05 -2.23989298477e-03 -6.37093792947e-04 -1.73476430986e-03 -1.26307770387e-03  1.77774318404e-03  7.30007206325e-04 -3.72620312017e-03  3.74096519361e-03 -5.81188275167e-03  2.61057312986e-04  6.07874815777e-04 -2.65965517140e-03
-8.43440586177e-04  4.82874415276e-04 -3.51329608825e-03  4.43055769854e-03 -9.33466521102e-04  5.84669176906e-05  3.50054855983e-04  2.43800672777e-03  1.65971690137e-03 -5.13639501676e-04  1.73205401174e-03 -1.52627750251e-03  7.01115620770e-04 -2.55328916443e-03  1.98321718925e-03 -2.48439332663e-03  2.92227339664e-03 -1.37920856981e-03 -9.46919755309e-04 -2.52874589496e-03  3.40409563083e-03 -7.08941395209e-05 -1.94059264552e-03  3.65295075714e-03  1.49906996091e-03  1.67407387415e-04  1.04814842994e-03 -2.59809080835e-03 -8.00484500549e-03  4.04471185158e-04  6.97415314411e-02  4.49179805238e-03  2.09847885164e-03  1.78877754004e-03 -7.00627926253e-04  4.24398914589e-04  2.90134230411e-03  4.98573219345e-03 -1.16692233372e-03 -1.04683005779e-03 -3.58953153529e-03  8.81169531383e-05 -4.64672053899e-03 -8.22120948902e-04  8.15715229015e-04  5.27363033833e-04  3.68257303674e-03  4.17701589072e-04 -2.06481477569e-03 -7.74924041609e-04 -1.40932956380e-03 -2.39608957480e-04 -8.38914789760e-04  3.26109034007e-03  1.05564545101e-03  4.22320389796e-04  2.40955895446e-04  1.48238902554e-03  4.28164677511e-04  7.92620729098e-04 -8.19134359677e-05 -1.94591361432e-03 -3.94451139890e-04 -4.78972176944e-04
-7.38451452049e-04  1.22793932175e-03 -2.01590814873e-03  2.55374426493e-04 -2.32992153907e-03 -3.43189471122e-03 -2.35678676726e-03  3.95032534062e-03 -1.07389095225e-04 -1.11188822372e-03 -3.57286878177e-03  1.37078993082e-03 -4.51637434284e-04  2.52257102761e-03  6.67996624309e-05 -2.30869838985e-04 -1.67616984936e-03  1.42176356690e-03  1.23987868078e-03 -3.51795349264e-04 -1.43324488815e-03 -4.10919141782e-04 -5.99479033522e-04  4.51425170512e-03 -3.81685794879e-04  2.37585060997e-03 -7.70665415995e-04 -1.01451796221e-03  4.49651465823e-03 -3.48761814338e-03  4.49179805238e-03  6.63660731862e-02  3.55840364590e-03 -2.94824516271e-04 -1.86808367189e-03  5.03456179394e-04  2.47734880243e-03 -5.97589732819e-04  1.06347786227e-04 -2.08852377429e-03  1.66446381937e-03 -9.94205496242e-04  3.52686224548e-03 -3.62943805339e-04 -2.48612637669e-04  3.18205968448e-04  4.58921516891e-03  4.20342299648e-04  4.42152270782e-04 -2.27180332283e-03 -1.46482716537e-03  2.51386606250e-03  7.32658627121e-04 -1.90089658078e-03  8.60133932733e-04  1.41885277945e-05 -1.29590546902e-03 -2.60288232943e-03 -7.35909834002e-04  2.57445853725e-03  1.89077121385e-03 -1.19404396212e-03 -1.21897131462e-03 -2.32603313335e-03
 2.57854260455e-03 -6.42265631531e-04 -5.41305120856e-04 -2.24686424643e-03  2.72984019197e-04  1.82316640435e-04 -1.41138044287e-03  5.59333273784e-03  3.42639514802e-03  3.77887771889e-04  2.40756699640e-03  9.37711106124e-04 -5.54280007170e-04  2.26154992755e-03 -4.34592421562e-04 -4.17238324798e-03  2.29733509164e-03 -4.44283277920e-04  1.20046214118e-03 -2.64888207725e-04 -2.44486249567e-04  6.11593910731e-04  5.31977173690e-03  3.80717859550e-03  4.92810989689e-03  1.39910105153e-03 -2.40037557135e-03 -1.99887535227e-03 -1.18508763975e-03  3.22642872345e-03  2.09847885164e-03  3.55840364590e-03  9.02119262764e-02 -1.61760030603e-03 -6.58341015099e-03  2.36018489750e-03 -1.50143376430e-03  6.04177352574e-03  3.88558708144e-04  4.89321661610e-03 -7.18052070883e-04  3.08290923498e-04 -5.20256824167e-04  3.49547235127e-03 -7.17333045887e-05 -2.88743484889e-03  7.39377425832e-04 -5.88844437980e-05  5.13696193424e-03 -4.53676860787e-03 -3.05753538974e-04  2.64317676766e-04 -5.49505789071e-03  5.10412794094e-03  2.86889177503e-03  1.80401317838e-03 -1.52277478842e-03 -1.07450378009e-03 -2.53208357431e-03 -2.84453059860e-03 -1.17610979714e-03 -2.15019514072e-03  1.66251003575e-03  7.01924359157e-04
-2.66311259660e-03  2.38129207311e-03  1.35472099668e-03 -5.63088335499e-04 -7.52167516792e-04  9.37442000099e-04 -5.06806326829e-04  2.44169825545e-03  1.15328008538e-03  2.38503678996e-03  1.58291553853e-03 -2.88835033275e-06  1.47427978863e-03  4.93879306013e-04 -4.15795327484e-04  3.62363172025e-03  1.85979732802e-03 -1.62490833955e-03  2.35885901337e-03  3.43419180749e-03 -1.00831510250e-04 -8.42472033909e-04  1.09023122503e-03  7.94326970771e-04  7.11247956727e-04 -1.96742703424e-03  1.03694783228e-04  5.43841318725e-03  1.45880049221e-03 -1.10353284454e-03  1.78877754004e-03 -2.94824516271e-04 -1.61760030603e-03  7.30966074295e-02 -8.34261327383e-03  1.43438825018e-02 -5.43489724656e-03 -7.25241113222e-04 -1.19770279034e-04  1.32435846287e-03  2.00850837931e-03 -4.74135454926e-04  3.79138217347e-03  3.10212450861e-03  5.35995994433e-04 -1.03463847812e-04 -5.71805682794e-03 -3.78112630477e-03  2.68252369674e-03  2.76701252597e-03 -1.58951916521e-04  1.52286245353e-03  3.06082434199e-03 -6.59452895511e-04 -1.35185334743e-03  6.16666079577e-04 -4.05404921838e-04  3.44322550367e-03  2.38058535378e-03 -2.84847880811e-03  1.94369465837e-03  6.06704128931e-04 -1.79514418844e-04 -2.79316226947e-03
-9.15686019901e-04  5.69001398457e-03  1.03044236552e-03  1.37921951754e-03  1.23907327591e-03  1.68615262065e-03 -2.20015311140e-03 -4.35350491623e-04  5.04337226994e-03 -2.34763677899e-03 -5.44880567072e-04 -1.25696490900e-03  7.36553582403e-04 -8.46232095505e-04 -4.05136326739e-04  2.53448704341e-04  3.77013907081e-03 -1.36559084295e-03  8.40744900478e-04 -3.18525995182e-03 -5.39166928248e-03  1.61340750070e-03  3.79543530742e-03 -2.57844048697e-03 -2.40978067700e-03 -2.26146383688e-03  1.50681698454e-03 -1.50207021114e-03 -2.97692736736e-03  2.38898754115e-03 -7.00627926253e-04 -1.86808367189e-03 -6.58341015099e-03 -8.34261327383e-03  9.45869879162e-02 -3.55132557056e-03  2.97087597034e-03  1.03123275626e-04  5.29642431806e-05  2.72353448427e-03 -2.02963887510e-03  1.50499700826e-03 -7.25070181914e-04 -3.22623004082e-03 -1.62662456530e-03 -2.29014100362e-03  3.24090626172e-03 -2.65210584284e-03 -5.39998356134e-03  1.42110704820e-03  2.26844750560e-03 -1.30854457511e-03 -9.83866203951e-04  4.68250268224e-04 -5.58619947741e-04 -4.81615350945e-03  1.10749396869e-03 -3.29046857172e-03  1.07931039295e-03  6.14411287849e-03 -1.17802085633e-03 -1.30796392446e-03  3.28504820262e-03  3.01788492163e-03
 2.17299656750e-03 -1.65352987584e-03  1.74722901384e-03  9.45444525676e-04  1.12466682775e-03  1.37434299603e-03  3.93352942725e-03 -6.92386095495e-04  5.04776130557e-03  3.09754000253e-03 -4.26660934232e-03 -6.46219288180e-04 -7.68488548423e-04  2.93901668176e-03 -3.27553831227e-03  9.53243345019e-04 -4.34225404653e-03  3.44301502295e-04 -1.17199855155e-03  1.89507639743e-03 -4.73147670489e-04 -1.66127899142e-03  1.17821149351e-03  3.58075384022e-04  1.06606776266e-03 -1.10137954740e-03 -7.00300127125e-04  5.37027610992e-04  2.95890334071e-03 -5.01160655801e-03  4.24398914589e-04  5.03456179394e-04  2.36018489750e-03  1.43438825018e-02 -3.55132557056e-03  7.84962251795e-02  7.42212439036e-03 -3.36013573564e-03 -6.70706813890e-04 -1.91358453043e-03  5.87521945044e-03  4.50029881008e-03 -5.99284253994e-04 -3.07112030494e-04 -1.47593483543e-03 -1.55034544415e-03 -1.58316083882e-03 -1.04650036181e-04  1.01722492699e-03  4.26424545884e-04 -1.86820387072e-03  1.01247765224e-03  9.14297357228e-04 -1.44197224834e-04  1.22228623660e-03 -6.87581884383e-04 -4.10042783199e-04  1.66395251113e-03  5.03094150619e-04 -3.12132347281e-03  1.20065898107e-03 -6.92761686391e-04 -1.15098399845e-03  1.69830517639e-04
-2.25814002909e-03 -1.46355930348e-03 -1.68638655539e-03 -1.04518123870e-04 -7.28906522420e-04  2.42854358958e-03  3.22713269568e-03  2.09846814544e-03  4.69919173647e-03  2.10279451732e-03 -4.62097177816e-03 -3.89617891830e-04  8.92491140835e-04  1.00481484405e-03 -1.04704358961e-03 -1.87176377533e-04 -8.23788454452e-04  3.42128957094e-04  3.90864118083e-03 -5.15488194655e-04  1.53815468583e-03 -1.15358827287e-05  5.90813125061e-04  6.76873340625e-04  1.67209239556e-03 -3.41957566216e-03  2.36961160690e-04 -1.09759670686e-03  1.32419063525e-03 -3.95576102120e-03  2.90134230411e-03  2.47734880243e-03 -1.50143376430e-03 -5.43489724656e-03  2.97087597034e-03  7.42212439036e-03  7.51136707842e-02  1.37343044221e-02  5.28980863020e-03 -7.23021403250e-03  1.65473740029e-03  6.06810741523e-04  1.24378829751e-03 -5.89776106723e-03 -1.92766641007e-03 -1.33068868546e-03  3.51731883994e-03 -9.18928951035e-06 -6.26510361741e-03  2.29977263116e-03  1.07204937251e-04  4.39241457913e-03 -1.31255713700e-03 -1.78453422464e-03  2.48768417260e-03 -3.12729996371e-03  1.99831770524e-03  1.60397938897e-03 -1.91709723379e-03  1.51221841762e-03 -1.43511558941e-04  1.71609419034e-04 -3.60896965427e-04  1.12524040540e-03
-3.20818629468e-03 -5.33454839143e-04 -2.89315861452e-03  1.55557883914e-03 -2.91368542300e-03  5.23449050669e-04 -8.46319299747e-04  3.00863908096e-03  2.02266420834e-03 -3.34507297369e-03 -1.16131105755e-03 -3.96342398979e-03  1.25251742976e-03  1.85085408786e-03  3.35104259828e-03 -8.04511488653e-04  1.81823186215e-03 -6.93186963448e-04  2.23404362825e-03  1.22890016167e-03  1.75550491859e-03 -4.69844118707e-03 -2.93817610209e-03 -2.01130507458e-03  5.52010790713e-03 -1.10465141159e-03 -2.66240877754e-03 -4.19581654137e-03  1.97941987534e-03  2.05282737316e-04  4.98573219345e-03 -5.97589732819e-04  6.04177352574e-03 -7.25241113222e-04  1.03123275626e-04 -3.36013573564e-03  1.37343044221e-02  9.89503947115e-02  2.56867532380e-03  5.17986644972e-03  6.03511080680e-04  1.70692079087e-04  3.93002334001e-03  6.97023681627e-03 -1.47808320029e-03 -6.26010882445e-03 -3.51932884212e-03 -1.04407521717e-03  3.34288665584e-03 -1.53773718251e-03 -1.12965537243e-03  1.66911823865e-03 -3.34015178586e-04 -1.32323952129e-03  2.27389111119e-03 -1.15158973972e-03  1.35639441167e-03  1.85160645894e-03 -2.55759721972e-03  2.02635966637e-03 -3.10449389185e-03  4.25756148186e-03  6.17869989388e-04  4.95174597066e-03
-4.72757498762e-04  2.10501755829e-03  4.02594664418e-03 -4.24350547405e-03  2.21518468701e-03  1.36243549017e-03 -1.35363189637e-03  2.69760503811e-05  2.53564498663e-03 -2.20079280806e-04 -1.48106930167e-03  5.16230997091e-04  6.89877773884e-04  6.67549258483e-04  2.36032637721e-03  5.65160006407e-03 -2.58159849709e-03  1.41043769836e-03  2.68824453301e-04  5.63805478806e-04 -1.14383780167e-03 -9.83554937899e-04 -2.37895576730e-03  2.60768208224e-03  1.81443597698e-03 -1.84319908154e-03  3.59337757826e-03 -1.13147692747e-03 -2.06847181340e-03  2.07613284118e-04 -1.16692233372e-03  1.06347786227e-04  3.88558708144e-04 -1.19770279034e-04  5.29642431806e-05 -6.70706813890e-04  5.28980863020e-03  2.56867532380e-03  7.83236683307e-02  5.90498714368e-03  1.18618846283e-02 -4.91315458968e-04 -1.68326410241e-04  6.72565070867e-03 -1.15340544606e-03 -1.68057960369e-03  1.48719070320e-03  1.30079764235e-03  1.55568695079e-03 -5.53398044025e-04  1.20235189100e-03  3.26034998357e-03 -1.57127640884e-03  6.67225250146e-04 -4.80387521399e-04  1.32680889919e-03 -1.23768494106e-03  5.90973734786e-04  2.13851147711e-04  5.82612619256e-05  2.28916826137e-04  4.79384508286e-04  1.69946758641e-04  2.56793254712e-03
-3.66403940243e-03  1.39960506822e-03  5.40910572097e-03 -3.99736275231e-03  9.54260486049e-04  1.53204336186e-03 -2.42744215520e-03 -1.65164466223e-03 -2.57183939810e-03 -4.56001519937e-03  2.49597279462e-03  2.01849511110e-03  1.14111221084e-03  2.23378412130e-03  5.51834447090e-03  4.91843517409e-03  1.30208835555e-03 -8.05616661561e-06 -4.20631427694e-03  5.26077874138e-04 -2.10421997771e-03 -1.83324475687e-03 -3.27367483428e-03  9.45453589433e-04  7.71671582719e-04  6.66539760557e-03 -2.45342620861e-03 -3.24008788867e-03 -3.10141689443e-03  5.69290507792e-03 -1.04683005779e-03 -2.08852377429e-03  4.89321661610e-03  1.32435846287e-03  2.72353448427e-03 -1.91358453043e-03 -7.23021403250e-03  5.17986644972e-03  5.90498714368e-03  9.52287241471e-02 -9.19353745189e-03 -3.80822537510e-03 -2.21146770743e-03  2.61587740855e-03 -1.25542997227e-04  6.31062845500e-04 -1.31477112915e-03 -1.59862684747e-03  5.78976081987e-03 -3.14679281262e-04  3.07950853293e-05  2.97381295978e-03 -5.01519536175e-03  1.65168781354e-03  1.59849141738e-03 -3.11470496236e-04  2.52729199310e-03  5.25839800780e-03  1.31715206420e-04  1.04148072599e-03 -5.90846414604e-06  3.14626816828e-03  5.68324603894e-04  1.91876479911e-04
-2.29936499264e-03 -3.55887620447e-05  3.21075756617e-03 -4.78935085932e-03  2.77039486906e-03 -9.91012209481e-04 -4.70590491020e-04 -1.41298147642e-03  9.62379355819e-04  1.05370132704e-03  7.66041751746e-04 -2.60907113244e-03 -3.22349364813e-03 -3.79992616521e-03 -1.20743605927e-03 -1.71618904524e-03 -3.27609717290e-03  4.48395726495e-04 -1.64876716134e-03  1.23634258505e-03  2.85572698375e-04 -4.11219587468e-03  3.70274692838e-03 -3.09766311939e-03  7.46244651247e-03  2.00684473487e-03  1.44461616830e-03  3.30641528777e-03  3.14690372141e-03 -1.36694476155e-03 -3.58953153529e-03  1.66446381937e-03 -7.18052070883e-04  2.00850837931e-03 -2.02963887510e-03  5.87521945044e-03  1.65473740029e-03  6.03511080680e-04  1.18618846283e-02 -9.19353745189e-03  9.38939289659e-02  1.42564144181e-02  6.59594182783e-03  6.05553051438e-03 -2.79538716786e-03 -4.55798107686e-03  1.24422084698e-03 -1.07158309944e-03  5.06086990603e-03  1.30173585031e-03 -1.38525433788e-03 -1.73570039422e-03  4.45394326728e-04  1.72888253450e-04 -1.26951912991e-03  1.48196583962e-03 -3.96947276383e-03 -4.38607353778e-03  1.44082814002e-03  1.12654361764e-04  2.78252107574e-03  1.19663635588e-03 -3.33291427067e-03  2.39856258223e-03
 1.67627459112e-03  9.78377624637e-04  6.01382235210e-04  1.96922771498e-03  2.29252002091e-03 -3.03486481428e-03 -6.98424950233e-04 -7.06505157759e-03 -4.03448545834e-03 -6.14322969655e-04 -1.89476164124e-03 -2.21548132424e-03 -5.13500604438e-04 -6.23232941194e-05 -1.68866500005e-03  5.84414646880e-04 -1.95670519378e-03  1.85082593358e-03 -8.97540931128e-04 -1.33410948247e-03  3.97794494243e-04 -6.25664497592e-04  9.83910717826e-04 -2.68962894302e-03  2.02089315014e-03 -4.25035323384e-04 -2.02262041724e-03 -1.16242654501e-03  8.92421210199e-04 -3.46645109528e-03  8.81169531383e-05 -9.94205496242e-04  3.08290923498e-04 -4.74135454926e-04  1.50499700826e-03  4.50029881008e-03  6.06810741523e-04  1.70692079087e-04 -4.91315458968e-04 -3.80822537510e-03  1.42564144181e-02  8.35088787924e-02 -5.27403706241e-03 -3.55895550098e-03 -1.83163603265e-04 -3.24269776646e-03 -3.00802039588e-03 -1.26358184650e-03 -4.18931368431e-04  3.06771893069e-03  2.55028840399e-03 -4.18330647515e-04 -2.02272302212e-03  2.10058350731e-03  1.46522825092e-03  1.56357682064e-03 -3.86470248734e-03  8.92780392290e-04  1.59513613978e-03  2.15296114888e-03  8.48575119352e-04 -1.92283175141e-03 -6.59303267139e-04 -1.10049148460e-04
-3.00368730761e-03  1.19003681988e-03 -7.98125355017e-04 -1.06434820354e-03 -1.38681431108e-03 -3.79767712158e-04 -7.12461646650e-04  7.11923085779e-04  1.98623545894e-03  2.88489706821e-03 -8.16039016079e-04 -1.38031009734e-04  1.12699669429e-03 -1.06477706642e-03  1.09757757497e-04 -4.07371752157e-03 -4.83370046082e-04 -8.80759247729e-04 -1.90357312430e-03  2.13391621092e-03 -5.17365850179e-03  1.34103472201e-03  3.82883334319e-05 -1.86222011613e-03  3.61340389543e-03  1.60800577740e-03 -1.96939542220e-03  1.64061425985e-04  1.75373914773e-03 -1.23319740880e-03 -4.64672053899e-03  3.52686224548e-03 -5.20256824167e-04  3.79138217347e-03 -7.25070181914e-04 -5.99284253994e-04  1.24378829751e-03  3.93002334001e-03 -1.68326410241e-04 -2.21146770743e-03  6.59594182783e-03 -5.27403706241e-03  8.57897220811e-02 -1.02369104962e-02 -5.79307420462e-03 -3.95949435820e-03  4.98096580976e-03 -1.52542195793e-03  9.36509019957e-04  2.64024241022e-04 -2.66516024942e-03  4.94642536844e-03  2.02218345486e-03 -5.03317626329e-03 -5.39589251272e-03  7.57816013506e-04  4.72187538909e-04 -7.38665745842e-03 -7.21278306604e-04  4.32144460887e-04 -2.10325356125e-03  3.14646052119e-04 -2.83862030529e-03  1.19816325149e-03
-1.69389890443e-03  3.34784280248e-03  3.37648615296e-03  2.42530948672e-04  1.29037292978e-03 -2.13237922807e-04 -2.44482565757e-03  2.20030934504e-03 -1.50601539218e-03  8.39404802459e-04 -1.78641464778e-03 -3.08742205460e-05 -3.28691256499e-03 -1.05276376281e-04  4.23824682350e-05  4.40891292284e-03  9.42080918867e-04 -4.79986013203e-04 -2.24923148028e-03 -1.99068594712e-03 -1.65076028738e-03  1.76434464891e-03  2.28194215439e-03 -1.12638961117e-03 -1.23744368822e-03 -1.64667047890e-03  3.71794052785e-03  1.92646931944e-04 -3.54752990551e-03 -5.35435411834e-04 -8.22120948902e-04 -3.62943805339e-04  3.49547235127e-03  3.10212450861e-03 -3.22623004082e-03 -3.07112030494e-04 -5.89776106723e-03  6.97023681627e-03  6.72565070867e-03  2.61587740855e-03  6.05553051438e-03 -3.55895550098e-03 -1.02369104962e-02  1.02717623187e-01 -1.31989507967e-03 -5.40252611830e-03 -4.20893239218e-03  7.24530348328e-04  3.59195426650e-03 -1.32694281520e-03 -1.63934635634e-03 -1.02429336133e-03  2.69757747156e-03  5.12809306952e-04  6.24320450606e-04 -3.01669312793e-04 -2.49145614575e-03  1.83482580851e-04  2.87581076046e-03  9.76026210480e-04 -8.81925932462e-04  9.67114400583e-04  2.13015369555e-03 -2.27920457878e-03
 2.82442784560e-03 -5.67504881220e-04  3.22140790415e-04 -9.97269263436e-04  3.11891745504e-05  1.82936393639e-03  1.89092257720e-05  2.54650602667e-03  7.67941382203e-04  1.28563920026e-03 -1.34920955892e-03  1.19044829332e-03 -7.52585112260e-04 -2.03645371216e-04 -1.01870360457e-04  2.30838725350e-03 -1.71277622769e-03  4.22866776800e-04 -7.82100401024e-04  1.67180127076e-05  6.87858600677e-04 -1.03491579066e-04 -4.30760422931e-04 -8.06351292897e-04 -8.90852194666e-04  1.67238606103e-03 -7.81017119442e-04 -1.79135664554e-03  5.40187818753e-04 -1.38376944744e-03  8.15715229015e-04 -2.48612637669e-04 -7.17333045887e-05  5.35995994433e-04 -1.62662456530e-03 -1.47593483543e-03 -1.92766641007e-03 -1.47808320029e-03 -1.15340544606e-03 -1.25542997227e-04 -2.79538716786e-03 -1.83163603265e-04 -5.79307420462e-03 -1.31989507967e-03  5.11084943797e-02  2.34022753925e-02 -3.21540617647e-03  4.27285500566e-03  1.81789403331e-03  4.53872672512e-05  9.05477676649e-04 -2.14922093496e-03 -1.45737374123e-04  8.92591227289e-04 -7.72818719770e-04 -1.19372136901e-03 -1.44602679175e-05  1.55298861906e-04  3.77278221547e-05  5.33463697681e-05 -1.20342367069e-04  2.61088152055e-04 -8.00591471001e-04  9.98927932320e-04
 5.83221639142e-03 -1.85355592905e-03 -4.43503146780e-05 -3.27916705617e-04 -1.71602988443e-04  1.29500211265e-03 -6.15555888979e-04  5.42492650374e-04  5.91443822127e-03  1.91484956183e-03 -1.50703771552e-03 -4.29225017287e-04  1.62259029753e-03 -2.97214855864e-03 -2.53045875126e-03  5.85061043837e-04 -2.25432698915e-03  6.11551106251e-04 -1.54871553998e-03 -2.08558616219e-03 -1.38030791774e-03  3.13412971489e-04 -2.14563256706e-03 -2.78424575532e-03 -1.69171278472e-03  1.11991981443e-03 -4.09495426013e-04 -1.88600439715e-03 -9.99631755369e-04 -4.18000187058e-04  5.27363033833e-04  3.18205968448e-04 -2.88743484889e-03 -1.03463847812e-04 -2.29014100362e-03 -1.55034544415e-03 -1.33068868546e-03 -6.26010882445e-03 -1.68057960369e-03  6.31062845500e-04 -4.55798107686e-03 -3.24269776646e-03 -3.95949435820e-03 -5.40252611830e-03  2.34022753925e-02  8.88066264183e-02 -7.30214660535e-04  4.87478633664e-03 -3.69086762324e-03  1.97242034395e-03  2.00166911029e-03 -2.74092651564e-03  3.09276995241e-03  6.31388745237e-04 -2.89984409732e-03 -2.43741463337e-04 -4.81468806182e-04 -5.51489803529e-04 -9.31995522174e-04 -2.07426753842e-03  1.09825696508e-03  2.52643865332e-04 -2.19690150525e-03  1.87879108719e-03
-7.81837733155e-04 -3.62254301884e-03 -2.37845968417e-03 -1.46864982957e-03  1.00169026982e-03  2.13786381330e-03  6.80171445287e-04  1.03075062184e-03 -4.08894127840e-04 -5.58214206733e-04 -7.30031576580e-04 -3.81080626900e-04 -4.65914692247e-04 -2.13962020249e-03  1.80680041302e-03  6.66931118442e-04 -7.64335424388e-04  2.97137464446e-03  4.92881034882e-04  4.67693175347e-04  4.94001548657e-03  6.92321640195e-03 -9.91280307585e-06  4.48604153987e-03  2.32170097127e-04 -2.31821252207e-04 -7.55395368899e-04  8.51280872782e-04 -3.25565544310e-03  3.14863083747e-03  3.68257303674e-03  4.58921516891e-03  7.39377425832e-04 -5.71805682794e-03  3.24090626172e-03 -1.58316083882e-03  3.51731883994e-03 -3.51932884212e-03  1.48719070320e-03 -1.31477112915e-03  1.24422084698e-03 -3.00802039588e-03  4.98096580976e-03 -4.20893239218e-03 -3.21540617647e-03 -7.30214660535e-04  9.69295190067e-02 -2.58497579652e-03 -8.81972072351e-04 -2.96445051708e-03 -1.90169730199e-03  2.93312358415e-03 -1.58775113560e-04 -2.03295981700e-03  1.50195828951e-03 -2.77132503224e-03  2.17141606440e-03 -3.09892398284e-03 -5.02088505133e-04  4.32208614205e-04  9.06822883314e-04  2.56697106127e-03 -2.05523433740e-04 -4.05156918398e-04
-3.98000243418e-04 -1.74879547633e-03  3.98976937223e-03 -1.55023392732e-03  4.02713957384e-05 -3.01579098728e-04  6.42917998756e-04 -2.13824888814e-03 -8.94558810893e-04  1.93290773223e-03 -1.56248630557e-03  2.24559469331e-03 -9.66128176066e-04  2.91922302649e-04  1.58374372104e-04 -2.27302434066e-04 -3.04125291151e-03  7.72403292540e-04 -2.15692569254e-03 -6.80665415818e-04 -3.04072847357e-03 -7.37390690023e-04  4.35014491836e-03 -1.63525275631e-03  2.89595747988e-04  4.44316659446e-06 -2.61596337330e-04 -3.37139954144e-03  5.65166599867e-04 -2.47819124988e-03  4.17701589072e-04  4.20342299648e-04 -5.88844437980e-05 -3.78112630477e-03 -2.65210584284e-03 -1.04650036181e-04 -9.18928951035e-06 -1.04407521717e-03  1.30079764235e-03 -1.59862684747e-03 -1.07158309944e-03 -1.26358184650e-03 -1.52542195793e-03  7.24530348328e-04  4.27285500566e-03  4.87478633664e-03 -2.58497579652e-03  6.79131797673e-02  2.72622083371e-03 -8.77997531699e-03 -1.49931639142e-03 -1.19789850028e-04 -5.63163327871e-03  2.01377987934e-03  1.19537590497e-03  3.15959426961e-04  2.25637171056e-03  1.24419188225e-03 -8.14136555080e-04  1.26946267180e-03 -2.79780496075e-03 -1.30731430537e-05 -6.42725066350e-04  1.46284267116e-03
-1.34293927315e-03  1.34218222535e-03 -6.91034195363e-04 -1.23329688421e-03  1.01787830145e-03  1.04580722545e-03  3.17017388562e-04  1.63139652495e-03 -2.79401049772e-03 -5.51379425074e-03  3.19102132974e-03  7.74574889267e-04  7.24036294976e-05 -7.86328000432e-04 -9.46694396813e-04  9.27057752244e-05 -4.02412024304e-03  1.24172318942e-03 -2.78375847887e-03  1.79593371540e-03  2.16112894985e-03 -1.28894029041e-03  2.06341496218e-03 -5.53711659166e-04  3.25667934649e-03  4.91012626252e-03 -1.13864869753e-04 -8.30017679215e-04 -2.59931505415e-03  2.18656797900e-03 -2.06481477569e-03  4.42152270782e-04  5.13696193424e-03  2.68252369674e-03 -5.39998356134e-03  1.01722492699e-03 -6.26510361741e-03  3.34288665584e-03  1.55568695079e-03  5.78976081987e-03  5.06086990603e-03 -4.18931368431e-04  9.36509019957e-04  3.59195426650e-03  1.81789403331e-03 -3.69086762324e-03 -8.81972072351e-04  2.72622083371e-03  9.54330856527e-02 -2.76510533186e-03 -2.19539546736e-03  7.18443836431e-03 -1.60444100344e-03  4.48370284600e-04  1.08896781776e-03  3.23301612892e-03 -1.21959199132e-03  3.44023573784e-03  1.26587965979e-03 -8.62073427325e-04  4.84090678637e-04  3.95433418364e-03  1.16069980947e-03 -9.52423180547e-04
 3.27960341072e-03 -9.76911092366e-04  1.04215931381e-03 -2.94475886067e-03  1.22120546960e-05  2.02967674327e-03  1.61755002605e-03 -4.98313924741e-04  2.54736644129e-03 -7.66334282793e-04  3.29815856204e-03 -3.95341807854e-03  2.45565844473e-04  8.05124795613e-04 -6.68170872731e-04  5.02037282361e-03 -3.91863313170e-04 -1.57343992327e-03 -1.86762341599e-03 -9.13272695805e-04  1.82057274310e-03  7.68098355566e-04 -2.97971624003e-03 -2.66228777708e-04  1.11877770550e-03  7.70115700989e-04  1.30566072123e-03 -5.35337035339e-06  3.43307088940e-03 -5.29211490216e-03 -7.74924041609e-04 -2.27180332283e-03 -4.53676860787e-03  2.76701252597e-03  1.42110704820e-03  4.26424545884e-04  2.29977263116e-03 -1.53773718251e-03 -5.53398044025e-04 -3.14679281262e-04  1.30173585031e-03  3.06771893069e-03  2.64024241022e-04 -1.32694281520e-03  4.53872672512e-05  1.97242034395e-03 -2.96445051708e-03 -8.77997531699e-03 -2.76510533186e-03  7.37963112111e-02  5.38374462574e-03 -2.05338382776e-03  4.71944607395e-03  5.22238898887e-04  3.72297362143e-04 -2.93066606996e-03  1.10767646641e-03  5.61990281296e-03  2.88140849617e-03  4.09654104987e-03  2.14421787521e-03 -3.80453744007e-03 -8.82989388456e-04 -1.46599183898e-03
 1.64653832299e-03 -1.43265787361e-03  3.49086837657e-03  3.41873429756e-03  4.12304191533e-04  5.33711742126e-04  1.65314555542e-03 -4.90079845150e-03 -4.12419657190e-04 -3.37780636733e-03 -1.22447058377e-03 -2.98732477997e-03  2.21614198309e-03 -7.19673136716e-04 -2.91142630650e-03 -3.30664096908e-03  4.32603579211e-04 -5.48919400983e-04  2.17779004364e-03 -1.83267437606e-03 -7.48005809645e-04  5.92420997819e-03  2.93911024903e-03 -2.00904298212e-03 -4.50521586578e-04 -2.32679691392e-03 -1.54926547244e-04  3.46284727259e-03  5.06610664996e-03 -1.93274479226e-03 -1.40932956380e-03 -1.46482716537e-03 -3.05753538974e-04 -1.58951916521e-04  2.26844750560e-03 -1.86820387072e-03  1.07204937251e-04 -1.12965537243e-03  1.20235189100e-03  3.07950853293e-05 -1.38525433788e-03  2.55028840399e-03 -2.66516024942e-03 -1.63934635634e-03  9.05477676649e-04  2.00166911029e-03 -1.90169730199e-03 -1.49931639142e-03 -2.19539546736e-03  5.38374462574e-03  1.00234525259e-01 -2.03009506173e-03 -2.00380584838e-03  1.59320285900e-05 -1.03198359355e-03 -1.95866089569e-03  1.33381939261e-03 -2.18673085076e-04  6.67472844653e-04 -8.41001778399e-04 -2.13986668618e-03 -1.79549798993e-04  3.41503684344e-03  2.28312533087e-03
-1.55002868422e-03  1.15564747907e-03  4.44442542517e-03 -5.35729328435e-03 -1.58326479067e-04  2.39804273007e-04  3.25692385600e-04 -4.17889416559e-03  2.06053232686e-03 -1.65581915193e-03  6.93964489715e-04 -2.05570748497e-04  2.19717987200e-04  1.31804747941e-03  9.73343245636e-04 -2.07064532534e-03 -1.97840193929e-03  1.68871897375e-03  5.03804434488e-03  2.78790105457e-03  3.65869273518e-03  1.45259828667e-03  1.59618566834e-03 -9.67122627306e-04  1.97601653383e-03  1.13407584881e-03 -3.08087900614e-03 -3.98956700177e-03 -8.42995902347e-04 -1.74321021589e-05 -2.39608957480e-04  2.51386606250e-03  2.64317676766e-04  1.52286245353e-03 -1.30854457511e-03  1.01247765224e-03  4.39241457913e-03  1.66911823865e-03  3.26034998357e-03  2.97381295978e-03 -1.73570039422e-03 -4.18330647515e-04  4.94642536844e-03 -1.02429336133e-03 -2.14922093496e-03 -2.74092651564e-03  2.93312358415e-03 -1.19789850028e-04  7.18443836431e-03 -2.05338382776e-03 -2.03009506173e-03  8.91079096247e-02 -2.95677302279e-03 -9.06665119179e-03 -3.34669648131e-03  3.93058069171e-03  4.31242531542e-04 -2.33254148333e-03 -2.10146386506e-03  4.63165571661e-04 -1.85528876678e-03 -9.44891327245e-04 -2.30986875864e-03 -6.46290650466e-04
 4.20421310016e-03  4.59072036210e-04 -1.15016888041e-03 -1.40107796318e-03 -3.77742448536e-03 -5.20188167663e-04  2.07918270299e-03 -3.78518648595e-04 -1.89649203209e-03  7.38924718726e-04  4.27247944149e-03 -2.47394172703e-03  1.14471346656e-03  1.92551347125e-03  4.39160704601e-04  5.36996681383e-03  3.67193115539e-04  9.79710386763e-04 -8.18447324143e-04  6.31043606233e-04  5.20036970761e-03  7.48304119988e-04 -5.36950544802e-03  2.49734728014e-03 -1.25826658135e-03 -5.03773858895e-03 -7.88764273649e-04  4.80815704089e-03  1.61508300594e-03 -2.23989298477e-03 -8.38914789760e-04  7.32658627121e-04 -5.49505789071e-03  3.06082434199e-03 -9.83866203951e-04  9.14297357228e-04 -1.31255713700e-03 -3.34015178586e-04 -1.57127640884e-03 -5.01519536175e-03  4.45394326728e-04 -2.02272302212e-03  2.02218345486e-03  2.69757747156e-03 -1.45737374123e-04  3.09276995241e-03 -1.58775113560e-04 -5.63163327871e-03 -1.60444100344e-03  4.71944607395e-03 -2.00380584838e-03 -2.95677302279e-03  9.36900433699e-02 -1.79707775277e-02 -1.47999041452e-02 -2.23322746065e-03  1.41497653424e-03 -5.01775478691e-03  2.31292091757e-03  2.25858839722e-03  5.37258961229e-03  7.94794386332e-04 -1.97699982787e-03 -6.55375734236e-06
-2.75334426211e-03 -1.65925690094e-03  1.77222183012e-03 -1.42842990716e-03  2.30800954857e-04  1.07961126767e-03  1.26447063493e-03  4.15121599987e-03 -2.81521161949e-03  1.39226255252e-03  1.94561566576e-03  3.20903970119e-03 -1.91261545721e-03 -3.50631679264e-03 -3.26389808382e-04 -1.05547279807e-03  8.72827243342e-04 -1.78281941535e-03 -5.23950413223e-03  3.27408815067e-04 -4.93651140704e-03 -9.77574976508e-04 -3.60267498536e-03 -3.16537197830e-03  2.93105228516e-03  6.53292343801e-03 -1.27214601059e-04 -3.45655165438e-04 -8.33725214965e-04 -6.37093792947e-04  3.26109034007e-03 -1.90089658078e-03  5.10412794094e-03 -6.59452895511e-04  4.68250268224e-04 -1.44197224834e-04 -1.78453422464e-03 -1.32323952129e-03  6.67225250146e-04  1.65168781354e-03  1.72888253450e-04  2.10058350731e-03 -5.03317626329e-03  5.12809306952e-04  8.92591227289e-04  6.31388745237e-04 -2.03295981700e-03  2.01377987934e-03  4.48370284600e-04  5.22238898887e-04  1.59320285900e-05 -9.06665119179e-03 -1.79707775277e-02  8.72622249085e-02  1.76592143113e-02 -9.88924564944e-03 -5.92847148404e-03  1.42771038368e-03 -1.80916526936e-03  2.50573695327e-04 -5.48668326874e-03 -2.56549525609e-03  2.17591093510e-03  2.24583702842e-03
-1.59899445925e-03 -6.41072904012e-04  2.46228680098e-04  3.78063587631e-04  1.36017001910e-03  1.32119482062e-03  6.57733218595e-04  1.26932126718e-03 -2.86824925247e-03  1.16014659792e-03 -2.11050625050e-04 -6.83759481573e-04 -1.26928384808e-03  9.44656997506e-04  1.07242325397e-03  1.14663722690e-03  2.36170372994e-03  2.96279041387e-04 -3.14730039018e-03  1.80746036577e-03 -2.03044514194e-03 -2.96442604367e-04 -2.13824642241e-03 -5.18208661173e-04  1.87361939001e-03  3.46418327400e-03  8.98963271026e-04  4.10036999855e-04 -2.44495963148e-03 -1.73476430986e-03  1.05564545101e-03  8.60133932733e-04  2.86889177503e-03 -1.35185334743e-03 -5.58619947741e-04  1.22228623660e-03  2.48768417260e-03  2.27389111119e-03 -4.80387521399e-04  1.59849141738e-03 -1.26951912991e-03  1.46522825092e-03 -5.39589251272e-03  6.24320450606e-04 -7.72818719770e-04 -2.89984409732e-03  1.50195828951e-03  1.19537590497e-03  1.08896781776e-03  3.72297362143e-04 -1.03198359355e-03 -3.34669648131e-03 -1.47999041452e-02  1.76592143113e-02  7.08430030801e-02  1.35484233680e-03  4.09975308846e-03  1.18703405597e-02 -1.09188649941e-03  3.76992964094e-04 -2.48000719860e-03  1.03492026277e-03  2.48399608175e-03 -2.45708954967e-03
 7.16971101677e-03  1.00620592103e-03  9.68946629713e-04 -3.47357621695e-03 -1.72271720366e-03 -5.68745562587e-04 -3.66620190357e-03 -1.27578200544e-03  1.13273656727e-03 -9.72139615818e-05  1.06087278297e-03 -1.84302369905e-03  3.65941336887e-03 -8.98476627472e-04  1.81669634020e-03 -1.28430881221e-03 -1.44522468551e-03 -5.47089961239e-04  2.99948756526e-03  1.38556030951e-03  1.72184828316e-03 -2.53957545457e-03  1.92629893214e-03  3.61939074110e-04  4.09335799567e-03  2.63943526302e-03  1.99940569805e-03 -6.91978007811e-04 -1.10444816804e-03 -1.26307770387e-03  4.22320389796e-04  1.41885277945e-05  1.80401317838e-03  6.16666079577e-04 -4.81615350945e-03 -6.87581884383e-04 -3.12729996371e-03 -1.15158973972e-03  1.32680889919e-03 -3.11470496236e-04  1.48196583962e-03  1.56357682064e-03  7.57816013506e-04 -3.01669312793e-04 -1.19372136901e-03 -2.43741463337e-04 -2.77132503224e-03  3.15959426961e-04  3.23301612892e-03 -2.93066606996e-03 -1.95866089569e-03  3.93058069171e-03 -2.23322746065e-03 -9.88924564944e-03  1.35484233680e-03  7.50185893063e-02 -2.06438877851e-02  6.73700417675e-03  1.21851528685e-03 -5.44478084621e-04  1.99690882201e-03  2.36581395172e-04 -1.65511916719e-03  4.21690162377e-04
-7.06008967798e-03 -1.00327717032e-03  7.51285761746e-04  2.21372919412e-03  8.71874622689e-04  6.12279278328e-04  2.91487547532e-03 -2.36668062236e-03 -1.81204270873e-03 -1.42676908165e-03 -3.41822751061e-04  1.61272085130e-03 -2.10016601199e-03  6.06969817478e-04  1.52382846874e-04  3.87790175810e-03  1.13734424959e-03 -5.56619644809e-04 -8.47372398098e-04  1.22161956326e-03  5.96926275328e-04  9.60416261839e-04  7.53183907539e-05  2.72031959240e-04 -3.77607994974e-03 -2.80183239935e-03 -1.03931621251e-03  2.42953197569e-04  7.43801443657e-04  1.77774318404e-03  2.40955895446e-04 -1.29590546902e-03 -1.52277478842e-03 -4.05404921838e-04  1.10749396869e-03 -4.10042783199e-04  1.99831770524e-03  1.35639441167e-03 -1.23768494106e-03  2.52729199310e-03 -3.96947276383e-03 -3.86470248734e-03  4.72187538909e-04 -2.49145614575e-03 -1.44602679175e-05 -4.81468806182e-04  2.17141606440e-03  2.25637171056e-03 -1.21959199132e-03  1.10767646641e-03  1.33381939261e-03  4.31242531542e-04  1.41497653424e-03 -5.92847148404e-03  4.09975308846e-03 -2.06438877851e-02  7.31737724717e-02  5.45498244751e-03 -9.36247792524e-03  2.53839938445e-03 -1.25384898353e-03  1.78453875925e-03  2.70733971277e-03 -2.70184507237e-03
 1.84382332359e-03 -1.10225096459e-03  2.44804297877e-03 -4.20047280028e-03 -1.68067019588e-04 -3.68136889258e-04  1.81207053196e-03 -1.61667924737e-03 -3.07501858234e-03 -3.38348913869e-03  3.94937034515e-03  4.15729530593e-04  1.53231513341e-03 -1.09680400023e-03  2.50665004048e-03  5.20822488729e-03  7.32025800350e-04 -1.85371510545e-03  2.86449332381e-03 -2.16029903659e-04 -1.51928667035e-03 -5.33443371251e-03 -7.08291797061e-03 -9.48199869665e-04  2.68796661546e-04  2.56475505812e-03  8.88114501942e-04  1.09447246321e-04 -1.61398304734e-03  7.30007206325e-04  1.48238902554e-03 -2.60288232943e-03 -1.07450378009e-03  3.44322550367e-03 -3.29046857172e-03  1.66395251113e-03  1.60397938897e-03  1.85160645894e-03  5.90973734786e-04  5.25839800780e-03 -4.38607353778e-03  8.92780392290e-04 -7.38665745842e-03  1.83482580851e-04  1.55298861906e-04 -5.51489803529e-04 -3.09892398284e-03  1.24419188225e-03  3.44023573784e-03  5.61990281296e-03 -2.18673085076e-04 -2.33254148333e-03 -5.01775478691e-03  1.42771038368e-03  1.18703405597e-02  6.73700417675e-03  5.45498244751e-03  9.00745778429e-02  2.56084130789e-03 -3.54876058116e-03  6.24775133492e-03 -1.19366526627e-03  1.53315604320e-03  3.09548655138e-04
 4.53801286726e-03 -1.24905654332e-03 -1.47695623946e-03 -7.48501137249e-04  7.23418913976e-04  7.31724018007e-06 -1.28570479825e-03  1.09288309475e-04 -2.20295081624e-03 -1.23006712790e-03 -3.61416456788e-03 -4.73696133182e-03  1.27335054175e-03  9.69664868663e-04 -2.59256896056e-03 -1.24561318782e-04 -2.36225482576e-03  2.27826632113e-03  1.52002594832e-03 -2.71749258929e-04 -6.12840842380e-04  2.24976288128e-03 -3.47031418789e-04 -2.86647570606e-03  1.10148184886e-04 -3.74504737499e-03  1.31825966723e-03  8.03743098156e-04  5.60213421076e-06 -3.72620312017e-03  4.28164677511e-04 -7.35909834002e-04 -2.53208357431e-03  2.38058535378e-03  1.07931039295e-03  5.03094150619e-04 -1.91709723379e-03 -2.55759721972e-03  2.13851147711e-04  1.31715206420e-04  1.44082814002e-03  1.59513613978e-03 -7.21278306604e-04  2.87581076046e-03  3.77278221547e-05 -9.31995522174e-04 -5.02088505133e-04 -8.14136555080e-04  1.26587965979e-03  2.88140849617e-03  6.67472844653e-04 -2.10146386506e-03  2.31292091757e-03 -1.80916526936e-03 -1.09188649941e-03  1.21851528685e-03 -9.36247792524e-03  2.56084130789e-03  6.99106905768e-02  4.55616544253e-04  1.06098317825e-02 -2.55558354655e-03 -1.18740476079e-03  9.76071396766e-04
-2.72312721970e-05  2.96139078252e-03  4.31431134590e-04  2.21818782219e-03 -1.03353432919e-03 -3.59057924278e-04 -1.70066312113e-04 -2.01426891118e-03  1.66156029932e-04 -6.60837826528e-06  3.02813781475e-03 -2.20602738002e-03 -1.16596665185e-04  7.85943142176e-04  1.97218589242e-03  2.40636183278e-04 -9.38761060539e-04  8.32136000053e-04 -7.19052982992e-04  7.47682156579e-04  4.05776641534e-04 -1.01837707129e-03 -3.77829774334e-04  3.60977138033e-04 -1.70812651394e-04  7.98435717157e-04  9.88217133896e-04 -9.06518618373e-04  6.75734847127e-04  3.74096519361e-03  7.92620729098e-04  2.57445853725e-03 -2.84453059860e-03 -2.84847880811e-03  6.14411287849e-03 -3.12132347281e-03  1.51221841762e-03  2.02635966637e-03  5.82612619256e-05  1.04148072599e-03  1.12654361764e-04  2.15296114888e-03  4.32144460887e-04  9.76026210480e-04  5.33463697681e-05 -2.07426753842e-03  4.32208614205e-04  1.26946267180e-03 -8.62073427325e-04  4.09654104987e-03 -8.41001778399e-04  4.63165571661e-04  2.25858839722e-03  2.50573695327e-04  3.76992964094e-04 -5.44478084621e-04  2.53839938445e-03 -3.54876058116e-03  4.55616544253e-04  7.90727165298e-02  7.92808456324e-03 -1.12753394455e-03  7.66127409078e-03 -5.75745568252e-03
-4.22734999948e-04 -1.50737369339e-04  2.95989167274e-03 -1.23198495196e-03 -1.90196519471e-03 -2.68890634367e-03 -6.38941096344e-04 -5.25978269976e-03 -1.98509837444e-03  2.03148806104e-04  8.22179977794e-04 -1.00627262253e-03 -4.91153820081e-05 -3.30519539760e-04  1.60783044599e-04  2.23047765472e-03  2.22895423214e-03  1.25858987683e-03 -1.40065713017e-03  5.56333253221e-04  3.38960406736e-03 -9.72288531343e-04 -1.57703313764e-03  1.41300701230e-03 -3.02777420944e-04 -1.58157681053e-03  6.98503886970e-04  4.92709231599e-03  1.64822203292e-03 -5.81188275167e-03 -8.19134359677e-05  1.89077121385e-03 -1.17610979714e-03  1.94369465837e-03 -1.17802085633e-03  1.20065898107e-03 -1.43511558941e-04 -3.10449389185e-03  2.28916826137e-04 -5.90846414604e-06  2.78252107574e-03  8.48575119352e-04 -2.10325356125e-03 -8.81925932462e-04 -1.20342367069e-04  1.09825696508e-03  9.06822883314e-04 -2.79780496075e-03  4.84090678637e-04  2.14421787521e-03 -2.13986668618e-03 -1.85528876678e-03  5.37258961229e-03 -5.48668326874e-03 -2.48000719860e-03  1.99690882201e-03 -1.25384898353e-03  6.24775133492e-03  1.06098317825e-02  7.92808456324e-03  7.84525929769e-02  7.24480634608e-03 -8.62661277409e-03 -4.82026376854e-03
-3.36447419840e-03  8.46523092559e-04  2.86815637648e-03 -8.38365861256e-04 -2.32277781615e-03  1.76485136766e-04  1.50413887076e-03  9.18438968750e-04 -4.75704508452e-03 -2.71585015990e-03  4.24089808655e-03  1.44282433229e-03 -4.06032118713e-04 -3.67806635932e-04  1.39864465766e-03 -2.25668975772e-04  5.73020070367e-04 -1.40916358317e-03  2.70724942077e-03  1.87757299153e-03  2.76231063242e-03 -5.28081705848e-04 -1.29637126154e-03 -1.78836191731e-03  1.69313121307e-05  1.16174932452e-04 -1.50588269962e-03 -4.00066823261e-04  1.12742142825e-03  2.61057312986e-04 -1.94591361432e-03 -1.19404396212e-03 -2.15019514072e-03  6.06704128931e-04 -1.30796392446e-03 -6.92761686391e-04  1.71609419034e-04  4.25756148186e-03  4.79384508286e-04  3.14626816828e-03  1.19663635588e-03 -1.92283175141e-03  3.14646052119e-04  9.67114400583e-04  2.61088152055e-04  2.52643865332e-04  2.56697106127e-03 -1.30731430537e-05  3.95433418364e-03 -3.80453744007e-03 -1.79549798993e-04 -9.44891327245e-04  7.94794386332e-04 -2.56549525609e-03  1.03492026277e-03  2.36581395172e-04  1.78453875925e-03 -1.19366526627e-03 -2.55558354655e-03 -1.12753394455e-03  7.24480634608e-03  6.66405489387e-02  6.06854261919e-04 -1.07091829647e-03
-2.26498611979e-03  2.51245006149e-03  6.02576818677e-04  2.94242034083e-03  9.97969164744e-04  8.73205843753e-04  4.74739540071e-04  4.62037488202e-04  1.04204185034e-03  3.88817971248e-04  7.02490422780e-04  1.06539617416e-03  1.50249018052e-04 -4.96491881070e-04 -3.12984491076e-04 -4.04296331302e-04 -2.18387221537e-03  8.34305577488e-04  2.28415866578e-04  1.85277289472e-03  6.79488225342e-04  1.89432612170e-03 -6.22170970639e-04 -1.11329018252e-03  5.21517130713e-04 -1.40870731185e-03 -1.33326531571e-03 -3.99130365897e-04 -1.35644139283e-03  6.07874815777e-04 -3.94451139890e-04 -1.21897131462e-03  1.66251003575e-03 -1.79514418844e-04  3.28504820262e-03 -1.15098399845e-03 -3.60896965427e-04  6.17869989388e-04  1.69946758641e-04  5.68324603894e-04 -3.33291427067e-03 -6.59303267139e-04 -2.83862030529e-03  2.13015369555e-03 -8.00591471001e-04 -2.19690150525e-03 -2.05523433740e-04 -6.42725066350e-04  1.16069980947e-03 -8.82989388456e-04  3.41503684344e-03 -2.30986875864e-03 -1.97699982787e-03  2.17591093510e-03  2.48399608175e-03 -1.65511916719e-03  2.70733971277e-03  1.53315604320e-03 -1.18740476079e-03  7.66127409078e-03 -8.62661277409e-03  6.06854261919e-04  6.01267066769e-02 -3.21205351670e-03
 4.55812507559e-03  3.33136634325e-04  1.83330753025e-03 -1.02699491529e-03  1.30231671177e-03  2.17093222656e-03  1.03266726486e-03 -1.10792473998e-04  1.40655350750e-03 -8.88746173441e-04 -1.33044666238e-03 -1.19219281543e-03  6.17974250231e-04  3.76599178204e-04 -1.31201849579e-03  5.39135329900e-03 -7.36981867354e-04 -1.33685350147e-03  5.34145455964e-03  2.69162577617e-04 -1.97098421100e-03 -1.39508363298e-03 -9.02221981247e-04  2.22442680273e-03  2.08401194273e-03  6.20174458317e-04  8.98458708762e-04  1.95456083661e-03  1.71144436538e-03 -2.65965517140e-03 -4.78972176944e-04 -2.32603313335e-03  7.01924359157e-04 -2.79316226947e-03  3.01788492163e-03  1.69830517639e-04  1.12524040540e-03  4.95174597066e-03  2.56793254712e-03  1.91876479911e-04  2.39856258223e-03 -1.10049148460e-04  1.19816325149e-03 -2.27920457878e-03  9.98927932320e-04  1.87879108719e-03 -4.05156918398e-04  1.46284267116e-03 -9.52423180547e-04 -1.46599183898e-03  2.28312533087e-03 -6.46290650466e-04 -6.55375734236e-06  2.24583702842e-03 -2.45708954967e-03  4.21690162377e-04 -2.70184507237e-03  3.09548655138e-04  9.76071396766e-04 -5.75745568252e-03 -4.82026376854e-03 -1.07091829647e-03 -3.21205351670e-03  8.51990965799e-02
