# Supplementary material for: Proximal Distance Algorithms: Theory and Practice
Source: J Mach Learn Res. Author manuscript; Available in PMC 2019 Oct 24. (PMC6812563)
Supplement: code [file NIHMS1053815-supplement-code.zip › proxdist-master/keys_zhou_lange_2019/misc/spm/X_128_10.txt]

 9.76695835184e-02 -4.38980589565e-03  1.07120802277e-03 -1.77113845795e-02  3.86513420156e-03 -3.18146570737e-03 -5.33919019488e-03  1.05627503361e-03 -8.24301653680e-04 -1.92769380182e-03 -5.81816932212e-03 -6.94958967730e-04  2.21132340079e-03  2.96169877412e-03 -2.58639618452e-03 -2.65918272530e-03  1.89833629067e-03  2.91434293203e-03  1.61733258988e-04  2.02967875550e-04 -2.55095348925e-03 -1.30817066792e-03 -6.53550396652e-04 -2.29314734601e-03  5.21997912124e-04 -1.68022869511e-03 -1.07216168134e-03 -1.51403683131e-03  2.62203658149e-03 -2.77549671356e-03 -9.67902241695e-04 -1.75209620002e-03 -2.66025199015e-03 -1.65326038622e-04 -1.34679905448e-03  5.52481030145e-04  1.30681127440e-03 -1.48989780637e-04  1.30678651983e-03 -2.88743083644e-03  2.76843501053e-03  3.44576132916e-04  6.61486538992e-04  7.23186491978e-04  1.99361874451e-04  6.29083287401e-04  5.44642095996e-03 -3.55150438949e-03  2.55866295692e-03 -1.95502522862e-04  8.03948307718e-05  2.11473552006e-03 -5.92751119996e-04  1.89220865176e-03 -2.95898594362e-03  3.53182075742e-03  3.55060608856e-03 -6.26470321036e-03 -2.74152824585e-03  3.68011131944e-03  4.16259954448e-03 -3.32375874505e-03  8.76061018583e-04  2.06485432273e-03  2.40883127177e-03  1.68086376689e-03  4.08091989839e-03 -1.83041041126e-03  1.37039750977e-03  3.21536991888e-05 -1.73749407086e-03  1.94787158149e-03  2.93931284603e-03 -1.75979826594e-03 -2.00232252647e-03 -4.86909315983e-04  2.50785673756e-03 -9.23453981815e-04  1.29015611516e-03 -2.27909377377e-03  1.82330395944e-03  6.75357261031e-04 -2.91313943012e-03  1.55834608409e-03  9.66377294212e-04 -3.56837288320e-03 -3.03086389565e-04 -3.86667308366e-03  1.91989573889e-03 -3.10328956181e-03  1.80960662656e-03 -5.89311973371e-04 -1.53192432366e-04  1.23097249560e-03  7.27009958195e-04 -9.54554817819e-04 -9.67244778561e-04  3.41535894386e-03  1.42588522531e-03 -2.38167862284e-03 -9.42487628091e-04  6.87821417027e-04  2.11199621832e-03  1.19391311334e-03 -1.52038480280e-03  6.61580480689e-04 -3.54327971918e-04 -2.66317740333e-03 -1.60918368927e-03 -7.07853401176e-05 -9.45757423532e-04 -2.17182330901e-03 -6.48394041633e-03 -3.11992356355e-04  4.58023751549e-03  4.46897914956e-03 -1.79605721712e-04 -1.09127565757e-04  7.45501598075e-03 -1.04600953384e-03  7.99666482698e-04 -3.40141483786e-03  2.77617232817e-03  3.18568196560e-03  4.15413743236e-03  2.31472143095e-04  6.82196642823e-04 -7.25710362588e-03
-4.38980589565e-03  6.14561980884e-02 -1.41519094798e-02 -1.34976792205e-02  4.02290262784e-03  1.14429386758e-04  1.40551467717e-04  7.00961213855e-05  4.21937435297e-04  1.21136804123e-03 -3.02044277316e-04 -1.01221684269e-03  2.47725845451e-04  1.51010003673e-04  1.38088562099e-03 -3.44408429339e-05 -1.81683001881e-04  4.62212212424e-04 -1.53682187202e-03  1.68700083147e-03 -1.79613995905e-03  8.29311159545e-04  8.14137423508e-04  1.16414720851e-03 -3.20384083617e-04 -5.80936068659e-04 -4.22550868108e-04 -9.19196471446e-04  3.47703466348e-04  3.07664892112e-05  7.05910927339e-04  1.07920118753e-04  4.10646167493e-03 -1.84208296700e-03  1.03915581021e-03  2.63869100898e-05  5.56307747620e-04  4.02639038261e-05  6.08401263285e-04 -2.16758084404e-03  2.58380097426e-03 -7.62307215105e-05 -5.44033392229e-04 -2.08662350599e-04 -2.92692214020e-03  1.91306158801e-04  1.30739951040e-03 -1.07284377666e-03 -2.10595081030e-04 -4.91447475369e-05  1.06014833878e-03 -2.14627933038e-03  8.03293892634e-04  3.18407216257e-04  2.52434281561e-03 -9.05164154560e-04 -1.59604772481e-03 -1.08025210391e-03  6.40996956123e-04 -1.24951663003e-03  5.26196968559e-03  1.37134622937e-04  2.38364422435e-03  1.92918725684e-03 -4.80203733721e-04 -1.05430933711e-03 -4.46183091189e-04  9.69554522262e-05 -5.74019198672e-04 -8.73021552574e-04 -2.47995446717e-03  1.24315302416e-03  1.78958319588e-03 -7.52685772731e-04 -5.84886074465e-04 -6.23936019803e-04 -1.15150940906e-03 -5.96862661447e-04  2.04908112992e-03 -9.53606716346e-04  1.70338926737e-03 -9.73284036220e-04  3.65236590347e-03 -3.29246613996e-03 -1.97452801166e-03  1.14502888624e-03  1.47559977290e-03  1.89716265584e-03 -4.98788802436e-04  2.38818893774e-03  1.31554305678e-04  5.58978577251e-04  3.66281017943e-03 -2.33498255417e-04 -3.93772287202e-03 -1.01450823838e-03 -1.08212147826e-04 -5.58866300929e-04  1.10682459630e-03 -2.28504675652e-03 -1.12853497929e-04 -1.52692412320e-03  2.13850453202e-04 -6.71718599313e-04 -4.74236252017e-04 -2.27166315157e-03 -1.65050982385e-04 -1.30580171574e-03 -1.80067308516e-03  6.40473839228e-04 -6.31492149973e-04  5.37641163176e-04 -1.30931103735e-05  5.62783251519e-04  7.85670379245e-04  1.79305682321e-03 -2.49521403535e-04  3.18880570878e-03 -4.05474387081e-03 -1.47212448939e-03  3.44109354968e-04 -3.99171428791e-04 -2.05824284282e-03 -1.51562693999e-03 -1.49073542008e-03 -8.52823918474e-04 -4.71438881454e-04  6.32373145967e-04
 1.07120802277e-03 -1.41519094798e-02  9.76757223879e-02  1.49068877172e-03 -1.14059010771e-03 -1.12320042302e-03 -7.77849728945e-04  2.64563326447e-03  3.14623314593e-04  2.46144281652e-03 -2.98898957525e-03 -1.45354342189e-03 -9.66797186614e-04 -6.21594805612e-04  5.30033533605e-04  1.31418043880e-03 -2.01784783554e-03 -3.45718699991e-03  1.86974160028e-03  1.99472043171e-03  1.72274166851e-03  1.58127941915e-03 -1.07529076972e-03  2.55707763932e-05 -2.17001424481e-03  1.64710606146e-03 -1.38809214984e-03  1.85263903380e-03 -2.35548501002e-04  3.17645589083e-03 -2.16937426740e-04  5.19506487336e-03 -1.29443154411e-03  5.50524527294e-03  3.02487052372e-03  6.51590298572e-03 -5.89574022929e-03  4.99899779422e-04  1.19477875436e-03 -2.85952346856e-03  2.06512741758e-03  4.77398397594e-05 -3.45042455619e-03  9.88030277735e-04 -3.88982832412e-03 -1.98592366095e-03 -1.39393529974e-03 -2.88376362992e-03 -6.88932805757e-05  2.79438053178e-04 -3.33757663482e-03  1.58744042393e-03 -2.20579605078e-03 -2.49935615872e-03  3.04907332092e-03 -3.73160157052e-03  1.47403750834e-03  1.34618785908e-03 -1.85673792892e-03  5.47532284025e-03 -3.25763085997e-03  8.04993416324e-04 -1.00404733680e-05 -2.88562302096e-03  7.17292641798e-04 -3.79723718617e-04  3.29825453545e-03  1.02551206993e-03 -4.31456101424e-03 -4.80399799666e-04  4.35294863668e-03 -7.36705343483e-04 -1.11771494830e-03 -3.22896846447e-03 -2.43539901055e-03  1.50513316526e-03 -1.12488029974e-03 -4.88209631014e-03  2.50339945488e-04 -3.89058815880e-03 -4.95660439550e-03 -3.67958083234e-03  1.27365143015e-03  7.09376382662e-04  1.41988529054e-03 -2.26784470662e-03 -1.41666313663e-03  2.43589156167e-03  2.64419764559e-03 -2.35150923783e-03 -2.56047006912e-03 -7.07152884919e-04 -1.43733915063e-03  2.36053719204e-03  2.94292829991e-03  1.23088783245e-03  8.32480026234e-04  5.57630756696e-04 -1.47227523318e-03  8.55298524836e-04  1.25540361098e-03 -3.61652194435e-04 -1.18477086901e-03 -4.93950915607e-03  1.24159725287e-03  1.49145388981e-04  1.53508671109e-03  2.18657116609e-04  4.25880426682e-05  1.12539825348e-03 -3.30631030092e-03 -2.94946380977e-03 -8.36115821743e-04  3.76332329859e-03  1.94273481632e-03 -3.67355648336e-03 -1.19541411745e-03  1.16573631807e-03 -3.63033721751e-03  4.37300683416e-04 -1.98719056975e-04 -4.95722183013e-04 -2.02949149986e-03 -8.51619955977e-04 -1.75525969797e-03  2.91439087621e-03 -1.57925134863e-03 -2.67284847735e-03
-1.77113845795e-02 -1.34976792205e-02  1.49068877172e-03  8.28906715484e-02 -1.09316474200e-02 -2.59619285952e-03 -6.36422873855e-04 -3.37411549303e-03 -1.23429633817e-03  6.45065868635e-04 -9.13567303050e-04 -3.99985125515e-04 -3.13935481885e-03 -1.32734172419e-03 -8.82203398454e-04 -2.50151810896e-04  2.76539950388e-03 -1.83281715172e-03 -1.15443005804e-03  2.07538676089e-03 -1.08202159959e-03  4.36429346152e-03 -2.57493650578e-03 -5.07871135841e-03 -3.87987821228e-03  6.26327743998e-04 -4.21570009835e-04  6.11279973141e-04 -8.01378440135e-04  2.24504769114e-03  3.12216291796e-03 -1.73700798243e-03 -2.26920257262e-03  2.46357361593e-03 -3.57007146711e-03 -1.80582502397e-03 -5.01414100814e-04  9.90929336346e-04 -3.39467317289e-03  1.99421591006e-03 -2.30869935529e-03  2.41109699301e-03  8.94830702275e-04  1.03293164422e-03  9.62667937407e-04 -5.58278914394e-04  9.36349425178e-04  5.23312641593e-03 -2.76955849091e-03 -1.27892060809e-03 -1.40650033520e-03 -1.13664795203e-03 -2.96085133814e-04 -2.67895675242e-03 -1.54083620077e-03 -1.28064599864e-03 -2.01421976048e-03  1.18614858005e-03 -4.64802603908e-04  4.09963751708e-04 -2.16945559428e-03  2.29726395370e-03 -1.36431361249e-03 -2.11113969877e-03 -1.57038043731e-03 -9.43130996710e-04  1.58508194766e-03  1.99798276197e-03  9.93950063221e-05  8.45334884005e-04  2.24150476571e-03 -1.00069251749e-03  3.14056528834e-04  2.03296294945e-03  1.46322080492e-03 -1.22169727518e-03  1.78636038388e-03 -2.37124747876e-03  2.80155377479e-03  6.52300149671e-04 -1.01024278275e-03 -2.30974875081e-03 -3.17408851538e-03  2.13913375705e-03  2.10277240674e-03 -6.19971797443e-04 -7.13823358191e-04 -5.86029472039e-04 -1.08525430125e-03  1.90551316182e-03 -1.55196620187e-03 -8.45078564365e-04  1.04165715295e-03  1.07632132537e-03  3.93574588587e-04 -2.76836819485e-03  1.81790415283e-03 -1.82556001481e-04 -4.16383043004e-03  3.50944924180e-03 -1.86982472860e-03  7.45199622156e-04 -3.38354533882e-03 -4.18420005091e-04  8.33808996470e-04  8.54721844441e-04  2.47865771353e-03  1.47823215595e-03  2.96788297192e-03 -1.88152779152e-03  3.22664738794e-03  1.86019943680e-03 -1.70069019036e-03  6.03909094228e-04 -3.32742377835e-03 -4.15867160778e-03  1.37846007234e-03  6.14160015368e-04  3.59825420718e-03  4.36751659792e-03  9.76848501583e-04  2.00849633071e-03 -1.32946991563e-03 -1.34387667575e-03  9.01977761898e-05 -1.69366264308e-04 -1.99895562290e-03 -8.62037756653e-04
 3.86513420156e-03  4.02290262784e-03 -1.14059010771e-03 -1.09316474200e-02  8.29305876859e-02 -3.15492619121e-03 -1.22198818012e-02 -1.51017372493e-03 -8.80572066935e-04 -3.24902065331e-03  5.17559199096e-04 -3.37793619098e-03 -1.15317772900e-03  1.56980138292e-03  9.35679520839e-04  1.20649528661e-03  1.45081803424e-03  4.51879234171e-04  1.92852126588e-04  9.28932981628e-04 -3.28508143690e-03  2.01300814430e-03  1.79905755881e-03  2.53138581385e-03 -6.07097569491e-04  2.47890330767e-03  1.05923578415e-03 -3.80633319777e-04  3.14289981820e-03 -1.99530511687e-03 -3.64722939492e-03 -1.99664701738e-03 -3.06137779585e-04 -7.98639341427e-04 -2.09403280721e-03 -1.72772617934e-03  2.12580469175e-04 -8.64044815555e-04 -6.56640556410e-04 -1.06814931197e-03  3.40747197742e-03 -1.96772326534e-03  5.35858484958e-04  9.22316222163e-04  5.52824717913e-04 -2.38115571629e-04 -6.75685592673e-04  7.15057739235e-04 -8.79608977274e-04  3.51199402599e-04 -3.12590180359e-03  5.01658640156e-03 -1.66402939798e-03  7.91306055524e-04  3.57646726336e-03  8.73115958784e-04  1.51128231738e-03  1.98967076054e-03 -1.68728871446e-04 -5.36497526573e-04 -1.94570513198e-04 -6.89286861772e-03  2.28539306618e-03  2.19003581850e-03  4.34606303977e-03  5.99988698204e-03 -2.16649667654e-03  2.64313393819e-03  1.75177131576e-03 -5.76841520152e-05 -2.85244934886e-03 -1.44314833215e-03  7.48199462158e-04  1.76347094070e-03  2.25414482194e-03  1.70136208432e-04 -2.34484420164e-03 -1.43094193090e-05 -3.55011161785e-03 -7.79731724840e-04 -1.91562083035e-03 -1.75186199044e-03  2.04238329494e-03  2.45512207712e-04  4.55860184802e-04  8.45235695127e-04  1.70887621001e-03  1.98689141037e-03  2.07487869757e-03  4.12725774867e-03  5.07096641807e-04  2.20204031479e-04  3.18855582552e-03 -9.09173370638e-05  5.67586714805e-04  2.13333835842e-03 -8.50277024969e-04 -1.43486462410e-03  4.76715751636e-03  1.11241071795e-03  7.47324009480e-04 -4.49601096871e-04  4.13398959174e-04  7.75420184191e-04 -6.14883390055e-04 -9.61915489349e-04 -8.38444631431e-04 -2.25440281401e-03  3.77530936546e-04  8.96184880393e-04 -1.84724828393e-04 -2.62825971571e-03  1.62141854721e-03 -1.40711404143e-04  1.39486669799e-03  1.12247575483e-03 -6.96410237862e-04 -2.91701473315e-03  4.30350740536e-04 -3.66483114729e-03  2.94719086992e-03  4.03528713529e-03  3.60301318743e-03 -8.22804616079e-04  3.08700245908e-03 -4.08860148211e-03  2.52436443764e-03 -2.22726016310e-03
-3.18146570737e-03  1.14429386758e-04 -1.12320042302e-03 -2.59619285952e-03 -3.15492619121e-03  6.25795795960e-02  1.23760107237e-02  1.16309811995e-03  5.76030215611e-03  2.34244170015e-03 -4.12140326121e-04  4.05174331326e-03  1.50203786826e-03 -5.09925539715e-04  3.98941337353e-04  2.06037825487e-05 -1.08619480020e-03 -7.81175429389e-04  1.91392247052e-03  1.03895097359e-03 -3.59224576530e-04  9.65516078460e-04  2.24755836695e-03 -1.19472518310e-03  2.11347252723e-03 -5.55079509722e-04  1.09275035951e-03  9.33285946333e-04  2.81848685609e-05  4.81999927177e-04 -2.48157145309e-04 -1.01197756193e-03 -2.01168692394e-03 -1.02347781991e-04  1.70509285541e-03  1.05941068968e-03  1.97546557190e-03  3.61777658014e-04  4.35284401917e-03  1.38204503705e-03 -9.79808845702e-04 -3.11486368793e-03 -2.09928414389e-03  1.55302862395e-03  4.58799068529e-05 -1.46610157486e-03 -4.59216785531e-04 -3.25569490263e-03 -1.57583410735e-03  2.25772984862e-03 -1.66142836775e-03 -8.06893790081e-04 -6.99840252947e-04 -2.71542848849e-03  1.60212171921e-03  4.65338038032e-04  2.33001715027e-03 -5.62614810329e-03  1.74844341698e-04  4.00301243359e-04  1.88871261002e-03  3.52427908552e-03 -1.31760614121e-03  6.41184482448e-04  3.15678689928e-04  1.64289182969e-03  2.42892877112e-05  1.42656653968e-04 -4.57310109466e-04 -3.32660363642e-04  5.24533333317e-04 -6.52257028442e-04 -4.11473636658e-03 -2.37135026660e-04 -1.88468416344e-03  1.09725104515e-03  8.57991024669e-04 -8.16835821404e-04  1.92288964547e-03  6.84647773197e-05 -1.00209438230e-03  6.01250862358e-04  1.40293512595e-04 -1.74257592432e-03  3.03616474103e-03  2.19313780419e-04  1.87375074373e-03 -9.02964492086e-04 -6.02925072932e-04 -1.36768365509e-03  4.62440157161e-04  2.91381163593e-03  4.51292732251e-04  6.29602050126e-04  4.76790893757e-03  1.93354858370e-03 -8.58914619714e-04 -7.20246197268e-04 -2.53295718058e-03 -3.03072329467e-03  4.01107311270e-03 -6.85294747087e-04 -1.19197492295e-03  2.27766331280e-03 -1.16722187058e-04 -6.88479704182e-04  6.25204508091e-04  2.19436812475e-03  4.42778038322e-04 -2.64447134393e-03 -9.27310633625e-04 -2.82572274022e-03  1.59905880488e-03  3.46956737490e-04  9.77442392993e-04  1.31992392097e-03  6.15619463610e-04  7.25602123353e-05 -9.58204713093e-04  3.27013714531e-03 -5.84318928108e-04  4.18847340271e-04  8.90189177336e-04  3.56844022705e-03 -1.45794938193e-03 -1.91005842560e-03 -5.65127599301e-04  1.35747984220e-03
-5.33919019488e-03  1.40551467717e-04 -7.77849728945e-04 -6.36422873855e-04 -1.22198818012e-02  1.23760107237e-02  7.55922337177e-02 -3.47321806287e-03  1.08100780402e-02  1.30382015740e-02 -3.43041182623e-03  1.68431437295e-03 -1.23041560902e-03 -7.12996958961e-04  1.40944922649e-03  1.71192501717e-03 -2.19493273166e-03  7.49621471463e-04  5.22993233772e-04  8.86166230250e-05  1.48501548760e-03  1.20462752616e-03  2.78415400535e-03 -1.62858056804e-03  2.03855931390e-03  1.27352042787e-03 -6.36855999757e-05  1.19713175300e-03  1.76768620197e-04  3.66827747813e-03  6.30847126690e-04  2.47794408313e-03 -1.52776597599e-03 -2.25653286053e-03  1.83757013622e-03  6.42862101997e-04  1.46107490730e-03 -4.46574701490e-04  5.44081410135e-04  8.68062027022e-04  3.54680704738e-03  6.43196201061e-04  2.53086411173e-05  1.06075225115e-03  2.09075784373e-03 -1.31806784303e-03 -5.42661428783e-03 -1.21384142028e-03 -2.22949124796e-03  5.29119378326e-04 -9.76713859513e-04 -5.03579235731e-03  2.02062821264e-03 -6.96070425715e-04 -2.95506847757e-03  7.79332595225e-04 -2.59463607112e-03  1.95663593807e-03  8.51801486905e-04  5.28726136136e-04  2.46539547477e-03  3.70001646023e-03  7.94344895656e-04 -5.19811129622e-05  7.36004940659e-04 -2.75321130012e-04  8.76409422641e-05 -5.15334549040e-04 -1.88198594827e-03  6.48782468123e-04  8.63840065823e-04 -1.67711929369e-03 -4.08004006005e-03  1.71544351469e-03 -7.51774718319e-04  6.38603987106e-04  3.09112258887e-03 -1.26540723118e-03  1.36469681138e-03  1.64585526971e-03 -8.29029794551e-04  1.29550015414e-03 -2.48044106207e-03 -2.14823902028e-03  1.06859683761e-03  3.95067689947e-03  5.18435305262e-03 -2.08178265963e-03  2.16406039036e-03 -3.01024675842e-03  1.65720399930e-03  2.90379831483e-03 -1.62820110746e-03  2.90653785181e-03  2.40621806168e-03  3.50372564946e-04 -2.85081870358e-04 -3.41504185309e-03 -3.56705773537e-03 -3.73138039612e-03  2.79365681808e-03  2.81525802343e-04 -1.25515873860e-03  4.86329039787e-03  2.11232990482e-03  2.90338377316e-04  3.13516283170e-03  2.98313607356e-03  1.58581400970e-03  2.09426622615e-04 -2.63575199206e-03 -1.21129456537e-03 -6.11737667431e-04  1.76757931051e-03 -1.14975275140e-03 -6.37066327517e-03  2.57538350008e-03  9.00765684546e-04 -1.40823352165e-03 -2.06349902216e-03  3.52705398210e-04 -3.13205436396e-03  1.04163724363e-03  3.83450316675e-03 -1.65419171629e-04 -1.81342537829e-03 -4.67492261615e-04  1.25755974587e-03
 1.05627503361e-03  7.00961213855e-05  2.64563326447e-03 -3.37411549303e-03 -1.51017372493e-03  1.16309811995e-03 -3.47321806287e-03  8.71574357218e-02 -1.82858727502e-03  1.07395073329e-02  7.00291487421e-03 -4.81038014457e-03  1.85040357483e-04  1.36644819078e-03 -2.59347175829e-04 -3.61103666940e-04 -3.54956846618e-04 -2.37658217709e-03  4.30206757613e-03 -6.77549898898e-04  2.07059016621e-03 -4.67604268562e-03  1.65413579643e-03  2.07562677090e-03  5.84360136173e-03 -2.94584173647e-03  9.69404197895e-04 -2.59016161131e-03  2.86594891161e-04 -1.04132436029e-03 -6.92829023334e-04 -3.21708890174e-03  1.69808846751e-04  3.24018172785e-03 -4.13209853823e-03 -2.50779918557e-03  5.70146149272e-03 -1.34902294328e-03  3.34566490249e-03 -7.28720586247e-04 -1.63769891230e-03  9.09593750733e-04  1.11682136145e-04 -3.22334998994e-03 -4.93010035719e-03  2.84680023936e-03 -4.64248359012e-03  5.89814315014e-04 -2.32456499985e-03 -9.82944834819e-05  2.04862890411e-03  6.38159549537e-03 -1.02350812123e-04 -4.51021443444e-04  1.22996661011e-03  3.17717120891e-03 -3.72313407539e-03 -1.99577151704e-03 -2.62187005830e-03  2.09172814589e-03 -8.42973158336e-04 -3.55353766408e-04  1.85700312950e-03 -1.13449343987e-03  1.27256527535e-03  6.15954112252e-04 -7.65469123712e-04 -5.44233457606e-04  3.24916525926e-03 -2.11949941129e-04 -2.13329318135e-03  3.88408387510e-03  1.19222500234e-03 -4.97337200892e-03 -1.75113451378e-03 -5.64519772715e-04 -2.87870145921e-03 -1.64039964323e-03 -2.89177721425e-04  2.72782647563e-03  4.85130004458e-04  3.07984840264e-03  3.00626427370e-03  3.99242439073e-03 -1.81210994742e-03 -5.60288644573e-04 -3.59057596902e-03  7.81868671752e-04 -1.86840300222e-03 -1.63382802155e-04 -1.97473751413e-03  1.34222220952e-03  2.18040366232e-03 -6.82758252697e-04  2.94322151963e-03  1.64779666737e-03 -7.56572074332e-04 -1.54494489295e-03 -5.88572775166e-04  1.05790715618e-03 -1.64946990215e-03 -7.47414953632e-05  1.38460236239e-03 -4.38094740159e-04 -6.56559728175e-05  5.74444580299e-04 -4.09550290672e-04  1.60280731181e-03  7.56736469917e-04 -7.92351081350e-04 -4.48485077535e-04  1.28559004416e-03  3.97380368628e-03 -1.70545992475e-03 -7.46749621000e-04  4.98672141308e-03 -3.39199549263e-04  1.15972128758e-03 -4.80536595327e-03  3.60656672978e-03  5.71227457373e-03 -1.18190208675e-03 -2.21027492712e-03 -4.40999923643e-03 -4.28254352730e-03 -1.27348671082e-03  5.67771487162e-04 -3.38878222234e-04
-8.24301653680e-04  4.21937435297e-04  3.14623314593e-04 -1.23429633817e-03 -8.80572066935e-04  5.76030215611e-03  1.08100780402e-02 -1.82858727502e-03  8.18178104617e-02 -1.05582698203e-02 -1.45638403826e-03 -8.63204473131e-03 -1.74610567580e-03  4.09274337546e-05  1.37818707196e-03  7.26003065055e-04 -3.41389550167e-03  1.44141523633e-04 -1.93398856125e-03 -2.71244120683e-04  3.47228549208e-03 -3.15674315035e-03 -1.67125278555e-03  3.99106356935e-04 -9.91770281312e-04  1.80589068364e-03  3.92281212631e-04  1.63590521997e-03  5.44471921862e-04  2.35786996546e-03 -9.77463981238e-04  4.01275636530e-04 -3.29609658436e-03  1.43414804003e-03 -2.54099798543e-04  2.64002048808e-03 -1.92323473934e-03  3.88252711786e-03 -2.00686559246e-03  3.71414487529e-03  3.58688600354e-04 -9.61822446890e-04 -2.53741152112e-03  3.81000753655e-03 -8.97943148243e-04 -9.38052244236e-04  9.65178836711e-04 -1.61720402192e-03  9.60307368644e-04  1.42069868367e-04 -4.75576728873e-03 -3.93326456557e-03 -8.78869547415e-04 -2.53681161856e-04  4.47130574473e-04 -6.67161144000e-05  3.76002819962e-03  1.33922219642e-03 -3.51826231059e-03 -3.01029671355e-04 -2.26331050621e-03  1.58755595429e-03 -1.37065155016e-03 -1.47936156690e-03 -6.20349914424e-04 -1.63865459900e-03  1.76641843227e-03  6.36238900249e-04 -1.49771814453e-03  1.24153466790e-03  9.24255249575e-04 -1.17357833004e-03 -5.07099001914e-03  1.79202738098e-03 -1.91844711371e-03  2.00250709953e-03 -1.99569604493e-03 -7.39784568089e-04 -2.24873610041e-03  2.47033754857e-03 -1.56188827592e-03 -5.14088370391e-03 -1.50732148734e-03 -2.04271351556e-03  1.00165772297e-03  2.05636374277e-03  5.71586574766e-04 -9.18349223135e-04 -1.81206307188e-04 -1.53563457568e-03  6.77348802387e-04  4.87988597163e-03 -9.46137327863e-04 -7.21280452051e-04  2.39880759040e-03 -7.11675784188e-04 -1.13907221540e-03 -1.61932018258e-04 -1.20691784463e-03 -3.75847876538e-03  1.25759558749e-03  2.12675541292e-03 -7.06667636253e-04  4.72782503495e-03  4.99422326057e-05  1.13257913636e-04  8.77908393955e-04  2.20804437932e-03  2.88466633354e-03  4.27113101501e-04 -2.22947834045e-03 -2.59764672682e-03  2.19550526801e-04  2.43893771215e-03  1.20824646953e-03 -2.29487608370e-03 -1.80600875462e-03  2.78360755876e-03 -2.61261805420e-04 -1.73834174126e-03 -3.13735512833e-03  2.90569209551e-03  1.93312557260e-03  4.72959393665e-03  7.53467212884e-04  4.11334403575e-04 -7.84936950523e-04  5.11646357567e-04
-1.92769380182e-03  1.21136804123e-03  2.46144281652e-03  6.45065868635e-04 -3.24902065331e-03  2.34244170015e-03  1.30382015740e-02  1.07395073329e-02 -1.05582698203e-02  7.52553505073e-02 -3.20192950335e-03  5.43799997212e-03 -1.02274486917e-03 -1.91810559837e-03 -5.54477495642e-04  1.42216804673e-03  9.93130779385e-04 -1.47815631743e-03  1.70417763625e-03 -8.79691174816e-04  1.20161385517e-03 -1.66307097337e-04  2.13475677844e-03 -9.89629726071e-04  3.37713785512e-03 -8.79690475564e-04 -9.83810704108e-04 -3.17565605467e-03 -1.20452388059e-03 -1.64006965636e-03  1.00636798596e-03  1.23896048576e-03 -1.04104898281e-03  1.90369784793e-03 -1.77840312492e-03 -1.75004987419e-03  5.58214148028e-03 -2.20337404429e-03  2.68176640416e-03 -3.65313421076e-03  3.96341735242e-03 -9.56165119381e-04  8.99262405591e-04 -3.37633953125e-03  1.95532078188e-04  3.33375683537e-03  9.63852288561e-05  3.47200170190e-04 -3.02209482991e-03  2.08892747277e-04  2.42539947681e-04 -1.68958675872e-04 -1.82752627909e-04  6.29340789498e-04 -3.54367301304e-03  2.24622905066e-04 -4.19621182309e-03  3.11698170558e-03  6.44841856019e-04 -1.09429566411e-03 -7.81885832509e-04  2.53108663734e-03  5.49085229662e-04 -2.40704349154e-03 -1.33691605241e-03 -5.87515025918e-04  2.88201876335e-03  7.67497260322e-04  4.09613066274e-03  2.47325660992e-04  2.41920511367e-03  1.90838542148e-03 -4.39192032618e-03 -4.63257623326e-03 -3.95515685676e-03 -1.41818364124e-03  1.71124125386e-03 -2.09099263670e-03 -4.99838838979e-04  8.75734741423e-04  4.89496440439e-04  2.91745865863e-03  6.45185538383e-03 -5.58557249005e-04 -1.94694297211e-03  3.24992539739e-03  2.83456855411e-03 -1.22257167280e-03  1.63231640055e-03  1.05462765948e-03 -2.12190766796e-03 -1.39776288821e-03  4.72268421166e-04  1.64267180210e-03 -5.57541756849e-04 -7.51120709000e-04  2.57328916843e-04  9.30397845637e-04  1.41923747310e-03  1.11948280281e-03  3.56091226648e-03  6.72747723137e-04  1.46294786858e-03  5.23515921004e-03  1.59699535280e-03 -1.77818822313e-03  1.13301634479e-03 -7.82222767065e-04  1.14994719205e-03 -2.59554144107e-04 -7.02654681758e-04  1.63735958945e-03 -1.79419288615e-03 -4.82630354438e-04  5.75958824946e-04 -1.37455725040e-03  8.48193381455e-04  6.46067536574e-05 -2.62451733135e-03 -8.06806183273e-04  2.14018274265e-03 -1.61511499053e-03  6.67884866955e-05 -1.83538832473e-03 -1.30951035172e-03 -1.84107890174e-03 -1.42273163224e-03  1.20856958774e-03
-5.81816932212e-03 -3.02044277316e-04 -2.98898957525e-03 -9.13567303050e-04  5.17559199096e-04 -4.12140326121e-04 -3.43041182623e-03  7.00291487421e-03 -1.45638403826e-03 -3.20192950335e-03  1.00682798158e-01 -3.53046610406e-03  2.14072439829e-03 -1.37346750943e-03 -1.06796433559e-03 -5.81424664929e-04  2.82047560020e-04 -1.33548722904e-03  3.13047658117e-03  6.09310142573e-03 -1.85429604742e-03  9.73950127566e-04  5.32577920315e-04  3.08593856147e-03 -5.39089388594e-04  1.45426646376e-04 -2.03617828522e-04 -5.75700162202e-04  1.70418872748e-03  6.80675914260e-04  4.67920450489e-04  1.46948421378e-03 -2.92944310030e-03 -8.32117942875e-04  4.34837093880e-03  1.88235968973e-03 -1.57812988294e-04 -1.28236189216e-03  2.60688953457e-03  8.92871539593e-05 -1.43750394624e-03 -9.96842583535e-04  5.03020147902e-03  2.47524336584e-03  3.42607767169e-03  3.47916068278e-05 -4.18967044451e-03 -3.95548576612e-03  4.64435472039e-04 -6.51784625138e-04  3.81675403885e-03  3.24388994757e-03  4.63210066698e-03 -3.95162391175e-03 -1.18533366912e-03  1.78038511231e-03  1.26852681270e-03 -2.96910142220e-03  4.91309348792e-03 -1.14285451253e-03 -2.24148124200e-03 -1.80819719577e-03  1.77130627048e-03  3.08836216857e-03 -3.69212193364e-03  2.96017698161e-03 -5.09271089207e-03  2.17701744467e-03  1.56884326815e-03 -2.66909049081e-03  1.53615191786e-03 -9.99619710284e-04  1.98602315233e-03  3.11830913284e-04  1.24534409962e-03 -8.53199321127e-04 -1.89454456687e-03 -9.79959517364e-04 -4.55325428589e-04 -5.07985089862e-03 -1.61471580760e-03  4.69728065332e-03 -1.61389589988e-03  1.15044847599e-03  3.31394832928e-03 -1.29331535460e-03  2.43926187413e-03 -2.64779562390e-04  5.12486836610e-05  8.66770962264e-04 -2.89819890654e-04  1.99806471233e-03 -6.62178473452e-04 -2.72768306460e-03 -4.03626360089e-03  2.26131697780e-03 -7.91958065387e-05  6.37108577026e-04 -5.50028281492e-03  2.45476245142e-03  8.02712180764e-04  2.97917853810e-03  3.39585128373e-03  2.03713841614e-03  8.80729372871e-05  6.45834810296e-04  7.76815278227e-04 -4.18928587285e-04 -1.58160668448e-03  3.75642515703e-03  2.26315763059e-03 -3.49282240297e-03  8.30086163243e-03 -6.10257679966e-04 -3.80635851225e-03 -2.44731522024e-03  3.19663805886e-03  3.73160761007e-03 -3.07137894933e-03  4.16000434640e-03 -4.67174340371e-03 -6.73376951809e-06 -3.85430791399e-03  3.28987128086e-03 -3.25585285905e-03  2.94669507067e-03  5.20868589684e-04  3.04633998260e-03
-6.94958967730e-04 -1.01221684269e-03 -1.45354342189e-03 -3.99985125515e-04 -3.37793619098e-03  4.05174331326e-03  1.68431437295e-03 -4.81038014457e-03 -8.63204473131e-03  5.43799997212e-03 -3.53046610406e-03  9.93301577339e-02 -1.65853211794e-03 -5.91858043296e-03 -1.15116175197e-03  1.18430558876e-03 -4.28833118359e-03  3.04475401046e-03  1.81911330819e-03 -3.17582806820e-03 -1.69018478809e-04  6.73035699990e-04 -9.57115311042e-04  5.11669364026e-04 -2.79029818402e-03  1.13194024954e-03  1.60539577089e-03  3.45694378776e-03 -2.76662236404e-03 -1.75266197524e-03 -5.95918886640e-04  2.90317269378e-03 -2.07974823597e-03  7.30280432341e-04 -1.83360598643e-03 -2.97848280474e-03  8.78368350472e-04 -1.64161688098e-03 -1.74697363517e-03 -3.17788083318e-03  1.93950580671e-03 -3.77348138523e-03  1.69528092435e-03 -2.89760433634e-05  1.53657480539e-04 -5.00716540870e-03 -2.10340790526e-03  1.90186669984e-03  4.67143583067e-04  1.05939417075e-03 -6.78874168907e-04  8.37718733927e-03 -1.67326813034e-03 -5.86750536243e-04  4.11784608468e-03 -6.86014057188e-04  1.58544682723e-03  1.70102810905e-03  1.94785195804e-03 -9.05721085638e-05  4.32777849089e-04  4.53590389810e-03  4.60494165301e-03 -1.50420386430e-03  4.16359093843e-03  2.33834659400e-03  3.03481112814e-03  7.84776760230e-04  8.30005164235e-03  1.51861621001e-03 -2.03970961778e-03  2.21701931356e-03  1.98648187769e-03 -2.18118676610e-03  2.00315553752e-05  1.55627763378e-03 -8.34208716201e-03 -3.13159816901e-04  1.24775956686e-03 -2.74325830772e-03 -4.81801690163e-04 -2.14444811555e-03  6.37534761546e-03 -7.45230285212e-04  2.13922982712e-03  4.29083995969e-03  1.62999417541e-03  1.69823009041e-03 -3.90697944816e-03  1.53332149185e-03  1.70258380511e-03 -2.10182238724e-03 -4.38675034548e-04  3.49207963119e-03  3.89959736411e-03  1.35770378932e-03  9.63433445271e-04  6.95418682349e-03  4.85606301654e-04  1.77785162921e-03  5.21101050286e-03  4.48654584788e-05 -9.30735967246e-04 -1.90133479526e-03 -1.12759667994e-03  7.91012598037e-04 -4.79421112032e-06 -4.48092430759e-03 -3.54284741915e-04  2.60120025163e-03 -1.93084625849e-03 -4.01751646881e-03  3.32320054507e-03 -3.19272807595e-03  1.23412010387e-04  1.83575402416e-03 -2.66337584930e-03 -3.89509278511e-03  3.23190137641e-03  1.25370736910e-03 -1.88445940385e-03  2.48468054163e-03  2.14628939887e-03 -1.50038089295e-03  2.39307862557e-03  9.60269862571e-04  1.04637281833e-03 -2.83171376812e-03
 2.21132340079e-03  2.47725845451e-04 -9.66797186614e-04 -3.13935481885e-03 -1.15317772900e-03  1.50203786826e-03 -1.23041560902e-03  1.85040357483e-04 -1.74610567580e-03 -1.02274486917e-03  2.14072439829e-03 -1.65853211794e-03  7.39221526822e-02  6.22082838106e-03 -2.24856985527e-02 -6.42445585733e-03 -3.84163271278e-03  1.28256996943e-04 -1.38998454264e-03 -3.83227522013e-03  1.27940013315e-03 -5.22378992144e-04  1.20709409222e-03 -8.05820685748e-04  6.65445342188e-04 -1.99437819816e-03 -1.70672975605e-03 -2.07432207550e-03 -1.99130974283e-03 -1.28145315258e-03  1.59085053714e-03  1.85438801486e-03 -3.23535454893e-03  3.25438592016e-03  1.58261527817e-03  3.59014742515e-03  7.25619100606e-04  6.55778086080e-04 -3.39280005833e-03  3.35470320889e-04 -3.88185555310e-03  1.88510898009e-03  1.52996675200e-03 -3.74066722370e-03  3.74622626329e-03  3.08060263260e-03  2.76314154747e-03 -2.32690931040e-04  4.48841186443e-04 -1.47909945245e-03  2.92258497116e-03 -1.78720954224e-03  1.15450362073e-03  9.16686106480e-05 -5.95792559200e-04  1.00898053445e-03 -2.78064039735e-03  2.70502755318e-03  1.76717913544e-03 -7.98010785103e-04 -3.56091762467e-04 -2.17440943286e-03  1.50984601944e-03 -5.34669944657e-04 -3.94641703401e-04 -3.59351161759e-03 -4.25578338408e-04 -2.37772744419e-03  2.75749334860e-04  1.13035601326e-03  1.87831951708e-03 -5.96212456880e-04 -9.44263927607e-04 -4.41734859278e-03  8.70816819881e-04  1.41624869983e-03  3.50102064703e-04  1.17763694111e-04  1.20259783722e-03  6.58512810511e-05 -8.59967543332e-04  3.36991007715e-03 -1.90725786654e-03  8.07277559026e-04  2.78960779994e-03  8.92549327665e-04 -6.13552438222e-05  6.12262462445e-04 -2.83652841998e-03  1.38118383424e-03 -1.64712553104e-03 -3.03811357223e-03  1.62173022298e-03 -1.41264634896e-03  2.58637625326e-03  1.08396077934e-03  4.86804064786e-04  1.95207519987e-03  1.65759000653e-03  3.02625981126e-03 -2.29267400259e-03  7.96197640555e-04  2.71454178940e-03 -4.06242296160e-03  1.65060077822e-04  2.59965628446e-04  1.62572755908e-04  2.31332937827e-03  7.98565700274e-04 -1.06263849615e-03 -8.86186970364e-04  1.28026997746e-03  2.65856114216e-04  2.76501645604e-03 -4.06550173117e-04 -2.98566675062e-03  9.81846706054e-04  3.09141082391e-03  2.98275349725e-04  1.65928013123e-04 -6.62406720083e-04  2.17510259720e-03 -1.17959152249e-03  1.83175259389e-04 -9.04895718675e-04  5.41221987732e-04  2.84685061389e-03  5.16816134538e-03
 2.96169877412e-03  1.51010003673e-04 -6.21594805612e-04 -1.32734172419e-03  1.56980138292e-03 -5.09925539715e-04 -7.12996958961e-04  1.36644819078e-03  4.09274337546e-05 -1.91810559837e-03 -1.37346750943e-03 -5.91858043296e-03  6.22082838106e-03  7.59194097523e-02  1.99194007184e-03 -9.59176227796e-03 -4.93397291262e-03 -3.17363731882e-04  1.33526986111e-03  3.98550555603e-04  2.57558255633e-04  5.73782184662e-04 -8.36682825670e-04  2.38546084036e-03 -2.53656982411e-04 -1.42003763127e-03 -1.03407453645e-03 -7.94550291002e-04  1.70840976640e-03 -8.87877790247e-04 -1.56062870721e-03  3.03129573866e-03 -6.49440146615e-04  3.51828530754e-03 -3.15949787081e-03 -2.59093208043e-03  2.42204079764e-03 -2.24224075467e-04 -2.50239546962e-03 -2.32968462666e-03 -2.60788264046e-03  1.04942704069e-03 -1.31671455944e-04  3.30084119856e-03  6.82690205055e-04 -2.81787708017e-03  1.10191150401e-03 -1.81284617608e-03  2.05476059131e-03 -7.93378957299e-04  1.48939374909e-03 -1.91904184566e-04  6.24280538177e-05  9.28405522913e-04  2.62667238143e-03  7.21157281229e-05  5.89687808073e-05  1.61488776300e-04  1.32666537569e-03 -7.85351806904e-04  1.58886633665e-03  1.19768934579e-03  2.30335594645e-03 -9.71058800539e-04  8.98314077119e-04 -1.75549582955e-03  2.38821935594e-03  1.17828125021e-03 -6.28125160084e-05 -1.18945404067e-03  2.53971073402e-03 -2.89192546106e-03  2.09242245587e-03  1.28523822869e-04  6.52502466933e-04 -5.90050908611e-04  6.77505094294e-04 -2.86544785747e-03  6.27911338056e-04 -3.55140703583e-03 -4.35358017366e-04 -8.85399571258e-05 -1.31665445700e-03  1.68734092006e-03  3.97518917111e-04 -3.67106104449e-03 -6.06405674456e-04 -9.56894290242e-04  1.41673974007e-03 -4.50239099083e-04  3.68889183762e-04  1.75694208830e-03  1.37076004021e-03 -1.24678776926e-03 -2.03003929412e-03  1.10286975860e-03  8.17756966096e-04 -1.97065377848e-03 -2.08130695776e-04 -1.67027860020e-03  4.23345182662e-04  1.65503760201e-03  2.87891122866e-03 -1.30076965423e-03 -1.35620922047e-03  1.22653609155e-04 -2.59942143956e-03 -2.04063383852e-03 -2.59321428834e-03 -3.42709750880e-03 -5.01484998778e-04  9.13080778645e-04 -1.45951905127e-03  1.06629292456e-04 -9.77213859457e-04 -3.35945542678e-03 -2.05852043713e-04  7.21402212840e-04 -8.76838327449e-04 -5.21344416914e-04  4.48061183520e-03  2.19790711717e-03  1.23856416671e-03 -4.97703459311e-03  8.17421682886e-04 -2.84516542238e-04  3.01971363096e-04 -1.64016644835e-03
-2.58639618452e-03  1.38088562099e-03  5.30033533605e-04 -8.82203398454e-04  9.35679520839e-04  3.98941337353e-04  1.40944922649e-03 -2.59347175829e-04  1.37818707196e-03 -5.54477495642e-04 -1.06796433559e-03 -1.15116175197e-03 -2.24856985527e-02  1.99194007184e-03  8.06727989682e-02  1.49083718289e-02  8.77781496297e-03 -1.64511526474e-03  2.63796312694e-03  2.77164319762e-03 -3.06542403789e-03  9.21662225149e-04  1.07592189617e-03  2.05042574459e-03  2.91818412816e-03  1.92814352152e-03  5.62578171698e-04  2.42291984163e-03  1.03077576550e-04  1.99127620500e-03  4.17619194720e-04 -3.43131351303e-03 -5.23206866055e-05 -3.78743999201e-03  1.92509996989e-03 -1.45060117480e-03 -5.79904823009e-04 -3.36017810189e-03  1.32252237992e-03 -4.21047218778e-04  2.25006140062e-04 -2.60884979340e-03 -9.86826558452e-04  4.13397561022e-03 -2.67673954878e-03 -3.13041751742e-03 -5.44163218613e-04 -6.19418676298e-04  7.88139826495e-04  5.48395955895e-04  2.38213499312e-04  1.17217577207e-04 -2.36045380973e-03 -2.25476889223e-03  2.26537193064e-03 -1.74934046781e-03  2.84240893013e-03  4.05891843195e-04 -2.90991999651e-03 -7.21394283130e-04  5.04640860404e-04  2.76600246050e-03  2.90440720638e-03  3.76766024125e-04  1.19658045665e-03  4.01320780155e-03 -2.09761048879e-03  1.45610845625e-03 -4.74051473276e-04  1.15774059568e-03 -8.67468774980e-04 -4.45870431549e-03  2.21659212508e-03  8.25840487388e-04  1.43560227762e-03 -1.17195724707e-03  9.92255551925e-04  1.43487848059e-03  1.30969801473e-03 -4.30321881268e-04 -2.18168127750e-03 -1.52704855088e-03  1.98904253698e-03 -1.58428292954e-03  1.28384018379e-04  1.89175562764e-04 -1.32081881509e-03 -3.33492578789e-03  2.87542963784e-03 -2.03706039672e-03  1.92997176673e-03 -1.08730393994e-03 -3.73508180304e-03 -3.92082452765e-03 -2.25419973248e-03  2.22489864527e-03 -7.18299767917e-04 -3.78964309210e-03 -4.96160956782e-03 -5.58247089047e-03  3.37236242970e-03  1.55964473125e-03  7.15173132719e-06  2.29334585110e-03 -3.27416803315e-03  6.74476639429e-04 -1.23458527389e-03 -1.62433815560e-03  6.47706361713e-04 -1.69554289028e-03  2.94007182450e-03  1.77977223150e-03  4.31785451411e-04 -2.61904411761e-03 -1.42563004960e-03  4.66242144704e-03 -1.53848430256e-03 -2.23137903073e-03 -9.87270820354e-04 -3.96032168378e-03 -1.56216121100e-03 -2.22893906670e-03 -3.14894637256e-03 -6.70008624618e-04 -3.26953416285e-03 -1.04478345025e-03 -4.93813649340e-03 -5.18720801888e-03
-2.65918272530e-03 -3.44408429339e-05  1.31418043880e-03 -2.50151810896e-04  1.20649528661e-03  2.06037825487e-05  1.71192501717e-03 -3.61103666940e-04  7.26003065055e-04  1.42216804673e-03 -5.81424664929e-04  1.18430558876e-03 -6.42445585733e-03 -9.59176227796e-03  1.49083718289e-02  4.87816264008e-02  1.95540590800e-03 -5.06138752316e-04 -9.88687498417e-04  1.41891290637e-04 -4.83751951494e-04 -1.62848938349e-04 -5.40841150269e-05  3.01496893046e-03  1.22720820054e-03  4.63067997774e-04  5.48835082583e-04  1.47148730805e-03  3.48320883496e-04  9.72017646063e-04  1.51058290322e-03 -9.66311527349e-04  7.47027601782e-04 -1.32540067978e-03  8.96235749640e-04 -9.09456048690e-04  1.98645916389e-04 -2.01393392724e-03  4.60926990269e-04  5.20920883235e-04  1.06045927218e-03 -1.12805361364e-03 -6.31012789924e-04  1.57340518028e-04 -2.09904252118e-03  2.50431656600e-04  1.79424283466e-04 -1.31283692451e-03  1.83659068618e-04  4.75858529158e-04 -1.87371860351e-04 -1.59600865230e-03 -1.03696622652e-03 -1.38167132868e-03  1.17125941483e-03 -1.64518500285e-04 -6.31854613244e-04  1.48783208809e-03 -9.78201520887e-04 -5.52202201877e-04  7.83079800803e-04  5.80692978577e-04 -1.04333562364e-04  6.78604155256e-04 -1.76452752074e-04  9.08983772394e-04 -6.03700473362e-05  3.70470693960e-04  3.10439004714e-04  1.31043080736e-03 -6.78402489699e-05 -1.90906605846e-03  1.52175433032e-04 -1.29455860558e-03 -2.29950953788e-05 -5.64476076165e-04 -1.09637307441e-03  8.85763947150e-04 -9.92496549576e-04 -5.63429389512e-04 -7.05612868710e-04 -1.25254393817e-03 -2.58513189414e-05 -2.02327957906e-04 -3.33816412780e-04  1.16287120284e-03 -1.00222644518e-04 -1.53127673354e-03  6.47058196065e-04 -1.20703717071e-03  1.64396123430e-04 -6.91128821000e-04 -1.09329474300e-03 -1.62425207402e-03 -7.40718186312e-04  3.15214603415e-04 -7.19473638870e-04  1.15328829763e-03 -2.03950043274e-04  4.18467099300e-04  1.37906822284e-03  7.32033542238e-04 -4.76337833217e-04  3.83256279736e-04 -7.52629360727e-04  6.53071950910e-04  7.24661442326e-04 -9.42899757841e-04  8.17187467625e-06  3.51494519895e-03  7.54033692723e-05  2.94686715663e-04 -2.22015899468e-03  2.29420683624e-03 -2.08203011658e-04 -3.17074898550e-03  1.06926802669e-03  1.02850785574e-04  4.06935744661e-04 -7.65017058055e-04  1.50032802102e-03 -1.69852400965e-03 -3.52165054051e-03 -1.48065271218e-04 -9.63544575947e-04  1.50553999021e-05 -5.45875221016e-04 -1.47247312058e-03
 1.89833629067e-03 -1.81683001881e-04 -2.01784783554e-03  2.76539950388e-03  1.45081803424e-03 -1.08619480020e-03 -2.19493273166e-03 -3.54956846618e-04 -3.41389550167e-03  9.93130779385e-04  2.82047560020e-04 -4.28833118359e-03 -3.84163271278e-03 -4.93397291262e-03  8.77781496297e-03  1.95540590800e-03  8.47613055323e-02 -4.66500709989e-04  4.37218185520e-04  1.81744482982e-03 -3.20420114893e-03  1.08161480756e-03  2.78112308912e-04 -3.82464696418e-03  3.82443121194e-03  2.23429403946e-03 -2.37747416298e-03 -3.13792449256e-03  2.66940015041e-03  8.47587031962e-05  2.30771795550e-03 -4.43192181469e-03  1.24293323866e-03 -3.47446151841e-03  1.50585075635e-03 -2.99593673408e-03  2.94665805016e-03 -6.00044562612e-03 -1.80290262460e-03  1.43117610186e-03  2.01462664664e-03  1.72972213418e-03 -2.03724358519e-03 -3.65918573938e-03  9.96628933779e-04  1.27493897006e-03  2.24929853681e-03  3.66644007650e-03 -2.41472320209e-03 -3.41169964950e-03  7.17316922626e-04 -2.96282597737e-04 -1.81838528864e-03 -3.23952095805e-03  2.96437436461e-03 -4.74075622243e-04 -2.93225648559e-03  8.22461778704e-05 -1.58398496191e-03 -4.00449471188e-04 -2.95775850253e-04 -1.22787131093e-03  1.93889947675e-03 -1.54395178889e-03 -2.67462594633e-03  4.16717152447e-03 -3.97592780108e-03  3.89313730572e-03 -2.58879562871e-03 -2.51201358782e-03  1.90730053213e-03 -2.40016291703e-03 -3.09102191126e-03  2.00769272072e-03 -2.12275100520e-03  1.62391513602e-03 -5.67022091881e-04  2.89743129492e-03 -3.38989108784e-03 -2.08875134833e-04  1.02089703352e-03  2.54213334696e-04  1.08964281718e-03 -2.49989830654e-03 -1.40505411161e-03 -2.79027346314e-04 -1.14725442394e-03 -1.58589962111e-03  4.91184661540e-04  1.16358563194e-03 -1.10207792000e-03 -6.98794465126e-04 -9.12132415245e-04  3.89311145715e-04  3.96322666772e-03  5.05746346297e-03  6.50447215285e-04  3.79602374856e-04 -8.30177909054e-03 -2.07593709352e-03 -2.52295017648e-04  3.87343347725e-04 -1.15686648678e-03  4.79241120470e-04 -3.41313843520e-04  1.76349524274e-03 -2.18146926022e-03 -8.70522394114e-04  3.63018972208e-03  1.99248321261e-03  5.24497209469e-03  2.64496189894e-03 -1.78631615516e-03  1.57874723157e-03 -3.57316457117e-03  6.35925456183e-03  4.15853230175e-03  6.81286770145e-04  2.32583974859e-03 -3.37441750507e-03 -3.24883177375e-04 -2.31553945748e-03 -2.01560000251e-04  2.12543201918e-03  2.55637879952e-04  3.94466916705e-04 -3.55805775350e-03 -3.44793478405e-04
 2.91434293203e-03  4.62212212424e-04 -3.45718699991e-03 -1.83281715172e-03  4.51879234171e-04 -7.81175429389e-04  7.49621471463e-04 -2.37658217709e-03  1.44141523633e-04 -1.47815631743e-03 -1.33548722904e-03  3.04475401046e-03  1.28256996943e-04 -3.17363731882e-04 -1.64511526474e-03 -5.06138752316e-04 -4.66500709989e-04  7.42420136232e-02 -1.82726387961e-03  6.64363707712e-03  2.04884928727e-04 -1.06722216488e-03 -4.05473885242e-04  7.28924815953e-04 -1.27979883636e-04 -9.69734504587e-04 -4.58630356842e-04  7.57364729098e-04  4.36617903294e-04 -1.73133377351e-03 -9.06903692263e-04 -5.11696480598e-03  2.67212862982e-03 -2.31276117497e-03 -2.25023034297e-03 -5.80492056455e-04 -1.81058584878e-03 -1.45549435572e-03 -5.15924002548e-04  3.66064764057e-03  6.91686778863e-04 -1.40092486703e-04 -1.22780003030e-03 -4.61026430786e-03 -7.96770688093e-04  6.66593897630e-04  2.46600017075e-03 -1.75947309934e-03  3.18834863842e-03 -1.87376404685e-05 -2.57211415001e-03  2.98803004028e-03 -2.78276662496e-05  7.88486980267e-04 -3.25701145991e-03 -5.71696962078e-06  3.59723241827e-03  6.84862524517e-04  3.17120537101e-03 -3.46107382672e-03 -8.48031145971e-04 -1.62985221478e-03 -2.89648044670e-03  1.62733042794e-03  1.21899882751e-03  8.63573217037e-04 -2.87085753831e-03 -2.11743334089e-03  3.42170765033e-03  7.33907955290e-04 -1.25371126950e-03  4.19080586876e-03 -6.03344050134e-04  1.89014455143e-03 -1.14408881995e-03 -1.34987686237e-03  1.60729529510e-04  5.34238997937e-04  5.93202300494e-05  5.25867574474e-03 -2.46279410249e-03 -4.64335233602e-04  9.59491741879e-04  6.54966782755e-05  2.11774365144e-03 -6.54498869101e-04  3.28050866430e-03 -2.43030371508e-03 -1.54180998591e-03 -3.43394598041e-04  3.12589249636e-04  1.07543275903e-05  2.49781577464e-03  1.42642625725e-04  2.27348223929e-03 -9.38354878306e-04  1.43108435858e-04  2.32020213420e-03  4.48050452753e-03 -1.78929212736e-03 -1.64544060734e-03 -3.47758868865e-04  1.63470955812e-03 -1.47894898772e-03 -9.30941303902e-04  5.58792836656e-04  7.34901483636e-04 -1.18627425622e-05 -1.19519385294e-03  2.43097436055e-03  1.38924265307e-03 -1.80234946056e-03 -5.85015154058e-04 -1.25187481114e-03  9.10612039252e-04  1.95179773242e-03 -9.27403582225e-04 -2.48564307862e-03  4.14759074183e-03  2.22994535556e-03 -1.37982893347e-03 -7.92128059245e-04  1.45547201175e-03 -2.06458018103e-04  9.21537778605e-04  6.02290153622e-04 -1.75286415553e-04 -4.40516061157e-03
 1.61733258988e-04 -1.53682187202e-03  1.86974160028e-03 -1.15443005804e-03  1.92852126588e-04  1.91392247052e-03  5.22993233772e-04  4.30206757613e-03 -1.93398856125e-03  1.70417763625e-03  3.13047658117e-03  1.81911330819e-03 -1.38998454264e-03  1.33526986111e-03  2.63796312694e-03 -9.88687498417e-04  4.37218185520e-04 -1.82726387961e-03  7.76808552331e-02  6.31680159241e-03 -4.20419216677e-03  3.62831594261e-03 -8.62399900191e-04 -2.75233042092e-03 -4.15883563603e-04 -7.19586370041e-04 -9.50685214286e-06 -2.40823912555e-04 -1.43869730688e-04  3.75243749524e-05  1.32273540707e-03 -5.49236559079e-03  1.21973530445e-03 -1.67685050935e-03  1.51870140301e-04 -3.80392879464e-03  5.70393207342e-04 -4.41283975507e-03 -1.24534431784e-03 -9.09161673714e-04 -8.78902453704e-04 -3.66024391946e-04 -1.53964693074e-03  6.61086834035e-04 -2.28873498748e-03 -2.52091734838e-04 -1.89693251882e-03  1.16705618147e-03 -7.99667140864e-04 -9.79602206298e-04  2.10475143685e-03  2.95388957107e-03 -2.31784606149e-03 -4.88516408654e-03 -2.13690356230e-04  1.63034028958e-03 -6.87552854704e-03 -8.49236763627e-05 -2.53301763454e-03 -3.36637404838e-03 -1.36331453059e-03  3.07663702031e-03 -6.93839841699e-05 -1.23291903446e-04  3.73980518831e-03  2.16736268972e-03  2.53798311952e-03  3.75187624376e-04  3.58747892934e-03 -1.74049973544e-03 -9.33408829261e-04 -4.75415466352e-04 -3.37535337640e-04  8.88589622952e-04 -2.08366272790e-03 -1.92139250436e-04  2.27292459122e-03  1.04769812676e-03  2.78693858485e-03  2.65755708312e-03  2.54570030938e-04 -1.18329095835e-03  4.25613196560e-04  1.56180224517e-03 -4.38562160874e-03 -4.20280271961e-03 -1.82615234647e-03 -3.33221963264e-03 -1.15251300854e-03 -5.59683006342e-04  7.51452755040e-04  3.53777001938e-03  2.54397352524e-03 -4.73164276367e-04  7.39845370008e-04  1.24422522124e-03 -1.29225161469e-03  4.98640895233e-03 -2.46647198139e-03  8.30931077397e-05  3.48728295135e-03 -8.86760511295e-04  4.78734895672e-04  1.94660907331e-03  4.34830160666e-04 -2.17417320703e-03  5.53084964831e-03 -6.63738619377e-04  3.20875992621e-04  2.58109741201e-03 -1.46763334853e-03 -2.24718646512e-03  3.54906690667e-03  1.36610402260e-03 -2.69133298655e-03 -3.93194550615e-03  2.48997775239e-04 -2.25800367779e-03  7.73337780104e-04 -1.05831020922e-03  2.15847710862e-03 -9.49619882271e-04 -7.06634680553e-04 -1.65098931505e-04 -1.88831160326e-03  3.35704463111e-03 -4.14558508277e-03  3.91236375268e-03
 2.02967875550e-04  1.68700083147e-03  1.99472043171e-03  2.07538676089e-03  9.28932981628e-04  1.03895097359e-03  8.86166230250e-05 -6.77549898898e-04 -2.71244120683e-04 -8.79691174816e-04  6.09310142573e-03 -3.17582806820e-03 -3.83227522013e-03  3.98550555603e-04  2.77164319762e-03  1.41891290637e-04  1.81744482982e-03  6.64363707712e-03  6.31680159241e-03  8.09317749558e-02 -1.11839549035e-02  2.41998361236e-03  2.23047539417e-03 -4.87603787927e-04  1.24476452888e-03 -1.30550635215e-03  1.80214345696e-05 -2.45399017648e-04 -2.72455047680e-04 -1.26615931799e-04  1.86079909420e-03 -1.33762918264e-03  1.04115358123e-03 -2.70242017561e-03  1.28005430296e-03 -1.56202429387e-03  2.32765993439e-03 -3.48923955308e-03 -1.88364593960e-03 -2.55574448953e-03 -1.02745198950e-03  3.36841942874e-06 -4.04797860574e-04 -5.01812019356e-04  7.71407777084e-04  3.90706761706e-04  4.80149046325e-03  1.67370589794e-04 -5.39084694471e-04 -2.72901515280e-04 -4.53141122409e-04 -2.38911580375e-03 -3.18567872338e-03 -5.07524461999e-04 -3.23861753160e-03  1.86711404773e-03  1.11079822103e-03 -3.03403129578e-03  2.98773336408e-03 -4.64598202347e-03 -3.38230214227e-04  4.27118764122e-03  2.18981419669e-03 -8.06122784846e-04  1.10025200852e-03  2.02334255055e-03 -3.45352512901e-03 -3.82464073726e-03  4.71474630504e-03  1.41124188021e-03 -2.41274374849e-04  3.96181364182e-03  1.74435451071e-03  4.00029235227e-03  2.70408970593e-03 -3.93583130107e-04 -3.61593412772e-03 -3.15158873303e-03 -6.09196922223e-05 -6.31981381241e-03 -1.78550835824e-03  1.13175002816e-03  3.65177780540e-03  5.54627014058e-05 -2.24832792823e-03 -3.76578569932e-03 -4.58184845240e-04 -5.84148044817e-04 -7.21779575766e-04  1.43595847631e-03  1.20006954719e-03  1.68210839071e-03  2.04611051841e-03 -1.15674306169e-03 -2.08445500207e-03 -8.49951233051e-04  5.28028817666e-05 -3.06963726004e-03 -7.67725146574e-04 -1.18935164556e-03 -2.28798937962e-03  2.94322593739e-04  5.95357242577e-04 -1.41232275848e-03 -4.38893121030e-03 -2.47699593798e-04 -1.63121114653e-03 -1.82532078569e-03 -6.96681214466e-04  4.28324798577e-03 -9.09544796734e-04 -4.24872613275e-03  1.55717885790e-03  2.77134996699e-03  4.36414421377e-04 -2.98205224977e-03  2.00463479508e-03  3.59721780786e-03  2.08128845808e-03 -3.78689254125e-05 -2.70870090170e-04 -3.79243263681e-03  5.33157001810e-04  3.28118513625e-03 -3.06594384881e-03  6.76012461252e-04 -4.10099067153e-03 -3.69800264958e-03
-2.55095348925e-03 -1.79613995905e-03  1.72274166851e-03 -1.08202159959e-03 -3.28508143690e-03 -3.59224576530e-04  1.48501548760e-03  2.07059016621e-03  3.47228549208e-03  1.20161385517e-03 -1.85429604742e-03 -1.69018478809e-04  1.27940013315e-03  2.57558255633e-04 -3.06542403789e-03 -4.83751951494e-04 -3.20420114893e-03  2.04884928727e-04 -4.20419216677e-03 -1.11839549035e-02  6.89633634389e-02 -1.50505939932e-02  4.07239281678e-03 -3.99062168809e-03 -6.22206143870e-04 -2.00389665515e-03 -1.40723669166e-03 -9.54799957417e-04  9.82239920817e-04 -1.36153791535e-03 -7.70291740034e-04  4.55956368800e-03 -4.02246314455e-03  4.81629982943e-03 -3.57665762823e-03  1.41443735812e-03 -1.69242486458e-03  3.35961364773e-03  2.28225917885e-03  4.99281503269e-04  6.65569499261e-04 -2.27467945330e-04 -2.49243621867e-03 -2.50909416213e-03  1.25480024739e-03 -1.51409177439e-03 -1.37511442852e-03  3.27743235884e-04 -1.10730300214e-04 -3.40720227977e-04  7.83265328692e-04  4.02000430351e-03  3.58069232273e-03  1.06345987434e-03  3.93510430472e-03  8.48402306943e-04 -2.29922959258e-03 -8.32350011768e-04 -3.53011149847e-03  3.80840974444e-03 -1.91903395926e-03  5.82869650071e-04 -9.59761498108e-04 -2.80070128516e-03 -3.84633931256e-04 -1.07039034294e-03  1.26896675104e-03 -9.37509016689e-04 -1.73216456609e-03  5.99393053974e-05 -1.79088649705e-03  8.87369464597e-04  1.42739345271e-03 -1.51023353160e-03  2.40318760081e-04  6.29108096071e-04 -1.28871759955e-03 -2.16158657517e-03 -1.61830012678e-04  1.64169567724e-03  2.19257760658e-03  2.66118283642e-03 -3.59793601124e-03  1.09878213158e-03 -3.50575936629e-04  4.00821318101e-03 -6.13070764338e-04  6.13260512676e-04 -1.66304810410e-03 -1.51689059506e-03 -9.84409890687e-04  3.87796585944e-03  1.37821891680e-03  1.53010535556e-03  2.26335666348e-03  1.02321345202e-03  2.35362573509e-04 -1.08652963352e-03  2.81035974176e-03  1.30713564346e-03 -2.37657225995e-03 -1.09594895647e-03 -2.22942800357e-03 -1.05399063422e-04 -8.19421756825e-04 -1.48526928268e-03  1.06839308478e-03 -2.04656083194e-03  5.27419785531e-04 -1.55333943525e-03 -1.79843210187e-03 -6.41887902482e-04 -2.00310372179e-04 -2.56319863040e-03  4.59513755458e-04  3.44131781551e-04  1.00859413345e-04 -2.44377536178e-03 -5.11688152697e-05  1.17763937162e-03 -2.65724089457e-03 -1.77402053126e-04 -2.67691095980e-04  2.67340614847e-03  2.60314474833e-03  3.62478486953e-04  3.21252838400e-03  2.26118359533e-03
-1.30817066792e-03  8.29311159545e-04  1.58127941915e-03  4.36429346152e-03  2.01300814430e-03  9.65516078460e-04  1.20462752616e-03 -4.67604268562e-03 -3.15674315035e-03 -1.66307097337e-04  9.73950127566e-04  6.73035699990e-04 -5.22378992144e-04  5.73782184662e-04  9.21662225149e-04 -1.62848938349e-04  1.08161480756e-03 -1.06722216488e-03  3.62831594261e-03  2.41998361236e-03 -1.50505939932e-02  9.16944034189e-02  7.25978621568e-03  9.04913774526e-04 -5.91496461733e-03  5.79956027998e-03 -6.31753083089e-04  2.11584136164e-03 -2.13654982434e-03  3.59503797931e-05  8.50136934317e-05 -4.13492268989e-03  1.07051726095e-03 -2.10967103736e-03 -5.93909294727e-04 -3.58901779112e-04 -9.65141033515e-05  6.18694285715e-04 -9.86734217804e-04 -2.65347179610e-04 -5.33989042580e-03  1.47386044238e-03  3.06239560546e-03  3.69506084915e-03 -5.47111520517e-03  4.04105860648e-03 -9.66476765101e-04  3.09054737722e-03 -1.32915875954e-03 -1.40398458395e-03  7.46863396151e-04 -6.22808539549e-03 -9.50411482436e-04 -2.87002247369e-03  1.27955515832e-03 -1.69222791831e-04  2.94123258208e-03 -7.69987579933e-04  1.67906234591e-03 -2.97768643186e-03 -2.02246333014e-03 -6.41963129723e-03 -6.12931834423e-03  2.44045018206e-03 -1.50455143969e-03 -3.60824925885e-03 -1.65801895358e-03 -3.93450728483e-03  1.99892288351e-03  1.08910580071e-03 -2.50693106061e-03 -4.37707961062e-03 -8.08952324677e-04  1.69297100982e-03 -1.28949051543e-03 -2.07193701387e-03  3.54713270850e-03 -2.08033373481e-03  1.01190919768e-03 -9.19005065510e-04 -1.63792364880e-03 -7.27607992299e-03  3.60931392537e-03  1.27608363713e-03 -8.60952315068e-04 -4.69891372687e-03  1.81219781082e-03 -2.65390385510e-03  1.06976034408e-03  6.64986524182e-04  5.93603258973e-04  1.71258389728e-03 -1.15147818079e-04  1.03824475430e-03  1.57087380867e-03 -4.19936112027e-03 -5.44068923334e-04 -2.62484850121e-05  5.90808629471e-04  3.30423189381e-04  2.02173129459e-03 -3.41174442983e-03 -2.60538507602e-03  4.13211242541e-04  1.73486870607e-03 -7.72979845946e-04  3.95359929671e-03  1.97948477470e-03 -2.56185358769e-03  3.44271913566e-03  1.36237674674e-03 -1.89081576541e-03  9.73418526239e-06  1.44498310208e-03  5.24058645256e-04 -4.10601714696e-03 -7.46465682879e-04 -7.42579470010e-04 -1.92782481112e-03 -1.51961674942e-03  5.12854351762e-04 -4.09462673445e-04 -9.32410420649e-04 -1.66205906316e-03 -2.01828467765e-03 -2.35245366061e-03  1.66280867985e-04 -1.45071435093e-03
-6.53550396652e-04  8.14137423508e-04 -1.07529076972e-03 -2.57493650578e-03  1.79905755881e-03  2.24755836695e-03  2.78415400535e-03  1.65413579643e-03 -1.67125278555e-03  2.13475677844e-03  5.32577920315e-04 -9.57115311042e-04  1.20709409222e-03 -8.36682825670e-04  1.07592189617e-03 -5.40841150269e-05  2.78112308912e-04 -4.05473885242e-04 -8.62399900191e-04  2.23047539417e-03  4.07239281678e-03  7.25978621568e-03  6.18884999817e-02  2.65278817448e-03  2.26203319064e-02 -6.42274877877e-05  1.30143161063e-03  1.00641763340e-03 -9.70443588100e-04  5.49086353135e-04 -4.67034468395e-04 -2.52278900807e-03 -2.72324900117e-05 -3.96645605992e-03  7.78408394815e-04  7.74983543696e-05  3.44536721417e-03 -1.09091353262e-03  1.63601609712e-03  2.25837510901e-04  3.08726511256e-04 -7.00487537362e-04  3.06609799398e-04  2.86519458366e-03 -7.33437223242e-04 -1.75875817263e-03 -1.84853338990e-04 -3.55237347895e-03  8.42694804552e-04  1.71034916748e-03  2.08973684260e-03 -4.47223003521e-04  4.01146381460e-03  4.02900445811e-04 -3.81853483129e-03  1.56642669304e-03  9.19519548062e-04 -2.31162859862e-04 -1.86352774888e-03  2.92007540830e-04 -1.99390151273e-03  1.70302531271e-03 -1.70704815673e-03 -8.80511918103e-04  9.09324562841e-04  3.59332748708e-04 -3.38763001042e-03 -2.52156607481e-03  1.23280932033e-03  9.18283168372e-04 -2.52898208707e-03 -1.91985674900e-04 -2.21993903878e-03 -9.15263158033e-04  3.53149271442e-04 -6.13102389666e-04  9.40517225511e-05 -1.03155782846e-03  1.48838083196e-03  5.11680320507e-05 -1.75918054237e-03  2.05641987406e-03  1.30442799375e-03 -5.84811893867e-04 -3.53532211476e-04 -5.75422981753e-04 -2.04256677795e-03  5.68539651137e-04  1.15170793012e-03  1.47367260188e-03 -1.34048401221e-03  6.77500985736e-05  1.89315121011e-03  9.16281391036e-04 -5.52999168413e-04 -1.86427161207e-03 -4.09836855963e-04  2.28738344636e-03 -1.09993642980e-03 -1.04955744331e-03 -1.63364864760e-03 -1.16521441310e-03  1.25015371654e-04 -3.10743981665e-03 -2.13963957901e-04 -2.43519724337e-05 -3.06584626933e-03  2.41218703416e-03 -1.32972027906e-04  2.98729109941e-03  1.22968665392e-03  3.93585637306e-03  8.86007233348e-04 -2.02905197222e-03 -2.21132097870e-03  3.75428169018e-03  1.47568511500e-03  1.61565269533e-04 -2.18442547874e-03  4.75188451875e-04 -2.07001538861e-03  1.17925893628e-03 -2.30239452890e-03 -6.30853004098e-04 -2.21739320400e-03  4.22882893549e-04 -1.51011983799e-03 -1.83438974982e-03
-2.29314734601e-03  1.16414720851e-03  2.55707763932e-05 -5.07871135841e-03  2.53138581385e-03 -1.19472518310e-03 -1.62858056804e-03  2.07562677090e-03  3.99106356935e-04 -9.89629726071e-04  3.08593856147e-03  5.11669364026e-04 -8.05820685748e-04  2.38546084036e-03  2.05042574459e-03  3.01496893046e-03 -3.82464696418e-03  7.28924815953e-04 -2.75233042092e-03 -4.87603787927e-04 -3.99062168809e-03  9.04913774526e-04  2.65278817448e-03  1.10635463796e-01  8.35280855703e-03 -6.27781159676e-04  1.10369614674e-03 -2.06012761437e-03  8.92131267298e-04 -1.10304625499e-03 -2.36016314600e-03  2.33522648902e-04 -6.38566147451e-03 -2.32595387678e-03  3.41768593008e-03  3.71645315716e-03  1.48001875205e-03  3.49413217839e-04  7.84942775461e-04 -3.06553559222e-03 -4.55495842552e-03 -4.26254829197e-03  2.25006528430e-03  8.24419068334e-03 -9.81136292901e-04 -2.80066441000e-03 -1.42812713304e-03 -2.35937954593e-03  1.60640604271e-03  3.00749529299e-04 -4.10041518985e-03  8.85431092965e-04  1.43253848056e-03  6.52992776021e-03 -3.41159173066e-03  3.05932381110e-03  1.82267079880e-03  5.53246695582e-03  2.92802886571e-03 -3.77927737981e-03  4.64955390075e-04 -3.81338840489e-03 -1.25812236676e-03  2.10262884576e-03  3.04938029150e-03 -2.92570130899e-03  1.69056538981e-03 -2.41873455730e-03 -1.46942615063e-03 -8.71817130426e-04  4.07561352779e-04 -3.62496053325e-03  3.16786808689e-04 -9.58292749561e-04  6.11486250210e-05  2.40518684270e-04 -2.49021088767e-03 -3.19490999874e-03  1.86315462891e-04  2.97409873689e-03 -3.31608117576e-03 -2.83929553209e-03 -1.02786449272e-03 -3.60060771530e-03  8.67668340991e-04 -4.46691195265e-04  3.31858615371e-03  2.78611190480e-03 -5.10457666728e-04 -4.55292306846e-03  3.50417266734e-03 -6.15297067015e-04 -6.37064308194e-04 -3.02557138274e-03  3.22315450640e-05 -7.33564442188e-04 -1.75895127040e-03  5.65876717796e-05  8.15203337613e-04 -3.19107343783e-03  2.92089655676e-03 -6.52386445033e-04 -2.28470050824e-04 -6.36869745391e-03 -7.25309565437e-03  2.97177290895e-04 -1.30265900702e-03 -4.70763063458e-03  3.11428501573e-03  3.77903553017e-03  3.27452392232e-03  2.81149535010e-04  5.25565481232e-03  2.18890592692e-04 -2.40703722905e-03 -2.45471472361e-03 -1.82662329201e-03 -5.95711419951e-03  2.93544231486e-03 -3.59816962731e-03 -5.29832881935e-03 -2.75600162763e-03 -1.92837974747e-04 -2.92482021918e-04 -4.84345631482e-03 -1.29047218179e-03  2.94486060645e-04 -3.52396259640e-03
 5.21997912124e-04 -3.20384083617e-04 -2.17001424481e-03 -3.87987821228e-03 -6.07097569491e-04  2.11347252723e-03  2.03855931390e-03  5.84360136173e-03 -9.91770281312e-04  3.37713785512e-03 -5.39089388594e-04 -2.79029818402e-03  6.65445342188e-04 -2.53656982411e-04  2.91818412816e-03  1.22720820054e-03  3.82443121194e-03 -1.27979883636e-04 -4.15883563603e-04  1.24476452888e-03 -6.22206143870e-04 -5.91496461733e-03  2.26203319064e-02  8.35280855703e-03  9.06727680101e-02  1.47716651119e-03  6.22298487755e-03  1.43078171086e-03 -2.46137470367e-03 -1.10606230292e-03  1.38545963107e-03 -1.68357771348e-03  3.92529547014e-03 -6.59907929602e-03  1.07034944139e-03 -4.03431295580e-03  5.01295158837e-03 -3.30144985451e-03  4.24819267346e-03 -1.36259329253e-03  3.68615596314e-03  4.41561955660e-03 -1.12571540872e-03  1.65666864735e-03  5.97175783355e-04  8.03418502869e-04 -3.82418249264e-04 -4.41418429618e-03 -1.84631168140e-03 -4.22397896745e-05  2.62805728558e-03  1.37979499959e-03  4.72328941576e-03  1.92577073721e-03 -3.61924963552e-03  2.27278653986e-03  6.26771886106e-04 -8.12936755506e-04 -3.27586291820e-03 -2.02775009006e-03  1.80070450562e-03  3.95938855145e-03 -1.40039836837e-03 -1.48969434401e-03 -1.38058227079e-04 -6.49926021389e-04 -2.84033807929e-03 -2.33309099054e-04  3.73407061888e-03 -1.09464275323e-03 -2.98988325487e-04 -3.28090801413e-03 -4.30825302436e-03 -2.88700688230e-03  3.98156605284e-03 -1.57947924207e-03 -1.45726410630e-03 -1.38117518754e-03  2.66436234620e-03  4.47491943881e-03 -1.91242080808e-03  1.85400146109e-03  1.36958321804e-03 -1.87564039969e-03  9.55405617362e-04 -2.00398419255e-03 -3.80222036336e-03  1.23763510810e-03 -5.88950336823e-04  1.80395141889e-03 -1.88416637715e-03  2.15737537380e-03  2.23822349442e-03 -6.80955411581e-04 -2.11403966404e-04 -2.42045137367e-04  2.03337088130e-05  5.23139845690e-03 -4.41469527564e-03  1.36258469005e-03 -4.02649086201e-03  1.23268354030e-03  4.85058210042e-04 -4.87302427378e-03 -1.45855310277e-03  2.76841628539e-03 -4.95915669603e-03  2.63948539602e-03  1.14511972668e-03  1.84733130118e-03  3.99235858627e-03  6.31535690090e-03 -7.14440695772e-04  1.62489378729e-03 -3.71375023762e-03  2.56069347168e-03  7.47921595227e-04 -3.66340747682e-03 -1.46085020933e-03 -2.94133778392e-03 -5.29863733490e-04 -1.25654492024e-03 -1.10226910733e-03 -3.70189337662e-03 -5.93098312796e-04  6.15949225901e-04 -1.21511153576e-03 -1.40162247853e-03
-1.68022869511e-03 -5.80936068659e-04  1.64710606146e-03  6.26327743998e-04  2.47890330767e-03 -5.55079509722e-04  1.27352042787e-03 -2.94584173647e-03  1.80589068364e-03 -8.79690475564e-04  1.45426646376e-04  1.13194024954e-03 -1.99437819816e-03 -1.42003763127e-03  1.92814352152e-03  4.63067997774e-04  2.23429403946e-03 -9.69734504587e-04 -7.19586370041e-04 -1.30550635215e-03 -2.00389665515e-03  5.79956027998e-03 -6.42274877877e-05 -6.27781159676e-04  1.47716651119e-03  9.82386462653e-02 -6.32033389964e-03  2.70021264626e-03  2.54582908241e-03 -3.15069317786e-03  2.12463496239e-03 -3.17354776602e-03  4.33776873168e-04 -9.39985039197e-04 -3.02632795130e-03 -4.73988982212e-03  2.98184550827e-03 -1.77165803044e-04 -2.01461368667e-03 -3.91706763810e-03  7.04096602599e-04 -1.75728107942e-04 -1.79607458656e-03 -3.41911523978e-03 -2.72569123150e-03  1.68902756642e-03  2.95261800146e-03  7.32080892714e-04 -1.70207980385e-03 -1.78224994591e-03  2.41948006763e-03 -2.04144212008e-03  2.17682698253e-03  1.83516609338e-03  4.83846063719e-03  1.87694420298e-03 -4.64474763591e-03  4.93805845732e-03  7.05835258098e-03 -5.38969403469e-03  2.44592327148e-03 -4.49095591641e-03  1.35534868800e-03  2.50291111421e-03 -4.45529104598e-03 -2.66198613420e-03 -1.34105361265e-03 -1.01344952510e-03 -6.29425943550e-03  2.03722162474e-03  5.94483832390e-03 -3.81027537763e-03 -2.36395921271e-03 -4.28217800187e-03 -7.05142060763e-04  1.68649472555e-03  2.40234783885e-03  8.23432159245e-03 -1.40697205319e-03 -4.16898417546e-03 -4.14335027228e-03 -2.58687517941e-03  1.67434154411e-03 -2.44728485135e-03  1.72019018259e-03  4.70346475657e-03  1.07848589276e-03 -3.14270246100e-03 -1.75399589789e-03 -4.84831281045e-04 -4.37416741813e-04 -2.16265122849e-03 -3.07723861458e-03 -1.07126983845e-03  3.15448901021e-03 -3.07460397913e-04  3.51379418873e-04  1.14095965063e-03  1.17074761627e-03  3.68993683294e-04  7.02820252184e-04  1.35478038447e-04 -1.30808933883e-03 -1.01077228548e-03  2.01960139887e-04  4.31463133021e-03  1.67471000034e-03  3.86083357209e-03  2.42027395057e-03 -4.93186573281e-03  2.72328400618e-03 -1.49256332239e-03 -4.48701071802e-03 -1.25702526365e-04  1.26576649821e-03 -3.77665957048e-04  3.84038411365e-03  3.91769126789e-03  1.84859959550e-03 -3.21677351766e-05 -1.99613267418e-03 -3.46523060367e-04 -2.32840542341e-03 -1.38717682790e-03  2.49463975973e-03  5.49943904118e-04  4.22502707049e-04  8.62511759192e-04
-1.07216168134e-03 -4.22550868108e-04 -1.38809214984e-03 -4.21570009835e-04  1.05923578415e-03  1.09275035951e-03 -6.36855999757e-05  9.69404197895e-04  3.92281212631e-04 -9.83810704108e-04 -2.03617828522e-04  1.60539577089e-03 -1.70672975605e-03 -1.03407453645e-03  5.62578171698e-04  5.48835082583e-04 -2.37747416298e-03 -4.58630356842e-04 -9.50685214286e-06  1.80214345696e-05 -1.40723669166e-03 -6.31753083089e-04  1.30143161063e-03  1.10369614674e-03  6.22298487755e-03 -6.32033389964e-03  5.79351690363e-02  2.66631694601e-02 -3.27585098177e-03 -2.93275809412e-03 -3.43515076199e-03 -2.80553079474e-03  4.89233484063e-03  1.03281201351e-03  1.51017986960e-03 -1.23272139150e-03  1.29704533831e-03 -4.56539286799e-03 -3.83923455018e-04 -1.31937254647e-03 -4.62710677473e-05 -1.04953220878e-03  9.60237937679e-04  2.88093123814e-04 -1.76850558373e-03 -6.46031176523e-04 -3.89010691772e-04 -1.83084496904e-03  1.51429952505e-03  6.14681343665e-04 -8.34319082817e-04  4.68356474148e-04 -1.50263041442e-03 -4.90674423849e-04  1.41424821453e-03 -3.14696438195e-03  9.06171485113e-05 -1.55901244431e-03 -3.43389199389e-03  5.38398389514e-04  6.42721163128e-04  1.11109105447e-03 -1.39371866202e-03 -8.44734796878e-04 -8.33224472393e-04  1.37419659960e-04 -7.54307479488e-04  4.27694347636e-04  8.24755902363e-04 -4.14520899173e-05 -9.31910802957e-04  4.20832945531e-04 -4.93630532965e-04  1.27374245227e-03 -8.70332882936e-05  2.59444433343e-04 -7.08365813339e-04 -4.85961321081e-03  2.53709114031e-03  2.94485934296e-03 -1.13569963922e-03  8.82957144714e-04  2.00232440156e-03 -5.02016898083e-04  2.70129033350e-03 -4.43558929198e-04  1.98756477369e-03  1.75449892973e-03 -5.97111944155e-04 -3.87047586189e-04 -1.47592186631e-05  1.73763835353e-03  4.63947424535e-04  1.40936697009e-03  1.74695632333e-03  2.75586396412e-04 -1.14438633077e-04  1.49534595795e-03  1.10431926209e-03  2.20155365214e-03 -5.21789884073e-04  1.97809232238e-04 -1.66085478644e-04  4.44204552906e-04  3.62842459753e-04 -2.30796660559e-03  1.67788182730e-03 -6.50180332056e-04 -2.00090578383e-03  6.07947571545e-04 -1.22685699812e-03 -6.25900668971e-05  4.79174790870e-04  7.51652012994e-04  7.24389510633e-04 -2.50397291606e-03 -1.96765929805e-03 -6.03068074680e-03 -1.15915267770e-03 -2.72651888604e-04  9.68195460202e-04  8.94883101326e-04 -2.60504975791e-04 -2.25993505095e-03 -2.04714202434e-03 -1.42939878920e-03 -1.99625988128e-03  2.98873367300e-04
-1.51403683131e-03 -9.19196471446e-04  1.85263903380e-03  6.11279973141e-04 -3.80633319777e-04  9.33285946333e-04  1.19713175300e-03 -2.59016161131e-03  1.63590521997e-03 -3.17565605467e-03 -5.75700162202e-04  3.45694378776e-03 -2.07432207550e-03 -7.94550291002e-04  2.42291984163e-03  1.47148730805e-03 -3.13792449256e-03  7.57364729098e-04 -2.40823912555e-04 -2.45399017648e-04 -9.54799957417e-04  2.11584136164e-03  1.00641763340e-03 -2.06012761437e-03  1.43078171086e-03  2.70021264626e-03  2.66631694601e-02  6.68888745763e-02 -1.01049742568e-02  7.35313845229e-03 -6.03033013101e-03 -3.21718719300e-03  3.66599969608e-03 -8.33177091823e-04  2.92430301089e-03 -1.28132603722e-03 -8.64867086219e-04 -4.45344236416e-03 -3.40448600076e-03 -2.28525288651e-03 -2.21986523090e-04 -8.35425508861e-04  7.63702073514e-04  1.82005896104e-03 -1.42477179514e-03 -3.04065833627e-03 -7.38957522669e-04  1.51460230488e-04 -3.50008168648e-05  1.44624170260e-03  3.35396847488e-04  2.20624708142e-03 -2.66828951908e-03 -1.22957331260e-03  4.45162455216e-03 -5.65576048450e-03 -3.70105611047e-03  1.09455439021e-03 -1.57047055746e-03 -8.67902164441e-04  1.60286627904e-03  3.25737230458e-03 -2.51798226819e-05 -1.73980048281e-04 -1.50068981588e-03 -8.63472687510e-04 -1.52368460290e-04  1.57443724416e-04  3.12573776678e-03  8.10026425569e-04  2.15671295049e-04 -6.44994489145e-05 -1.62234934702e-03  8.45262126768e-04 -1.60928334597e-04  1.83562417507e-03  4.16475570014e-04 -3.92710715448e-03  3.93252304490e-03  1.38800456924e-03 -1.16663132597e-03 -2.32732138301e-03  2.89717943204e-03 -9.56766720779e-04  2.61106285972e-03 -1.68910716012e-03  7.27475515219e-04  6.30270488567e-04  5.59364941051e-04 -1.90959570307e-04 -1.76470283745e-03  7.15590429101e-04  9.01306608672e-04  1.24879458238e-03  1.86526191664e-03 -1.78633526050e-03  2.13589681198e-04  4.41919408273e-03 -1.30897919173e-04  6.00103434709e-04  1.74785857471e-03  4.51510754445e-04  7.57910191784e-04 -5.29116498944e-05  7.73374968705e-04 -3.23852784944e-03  2.58419264196e-03 -1.75286534043e-03 -2.24716991257e-03 -1.50059019345e-03 -7.74956574382e-04 -2.73332998578e-03 -1.23245237554e-03  2.31791360142e-03  5.43546352090e-04 -6.20680546861e-03 -6.90294367775e-04 -5.78749462428e-04 -1.67720430867e-03 -3.71836489312e-04 -1.18682205716e-03  1.54955873759e-03 -8.44916122748e-04 -1.52412491082e-03 -2.37110515925e-03  1.11424678263e-03 -2.72067279592e-03  9.56970275809e-04
 2.62203658149e-03  3.47703466348e-04 -2.35548501002e-04 -8.01378440135e-04  3.14289981820e-03  2.81848685609e-05  1.76768620197e-04  2.86594891161e-04  5.44471921862e-04 -1.20452388059e-03  1.70418872748e-03 -2.76662236404e-03 -1.99130974283e-03  1.70840976640e-03  1.03077576550e-04  3.48320883496e-04  2.66940015041e-03  4.36617903294e-04 -1.43869730688e-04 -2.72455047680e-04  9.82239920817e-04 -2.13654982434e-03 -9.70443588100e-04  8.92131267298e-04 -2.46137470367e-03  2.54582908241e-03 -3.27585098177e-03 -1.01049742568e-02  7.62045328212e-02  2.60375001840e-03 -7.91405834856e-03  1.29219276678e-05 -1.77196647288e-03 -9.87955727333e-04 -1.52021885406e-03  2.35170521674e-03 -9.65648593689e-04  3.78432720402e-03  4.63889659110e-03  1.98716893167e-04  2.82907314042e-03 -3.79813688242e-03 -2.42466033612e-03 -7.67620592360e-04  1.17513938973e-03  6.82832995245e-04 -2.56502327974e-03  1.22687669733e-03  1.43004685961e-03 -3.84593328685e-04  2.89394615578e-04 -1.23823165687e-03 -1.17796370758e-04  1.24715204115e-03 -7.53187721676e-05  1.61437378409e-03  1.66331633259e-03 -2.48860790479e-05  2.73050993915e-03 -1.51101017494e-03  1.51323418671e-04  5.65882034625e-04  1.11765779350e-03  2.18791118161e-03 -1.01597442383e-03  2.36622103127e-03 -3.55624314464e-03  4.22742527507e-03 -2.50321303169e-03 -1.51720444399e-03 -9.88765277828e-04  6.09530234174e-04  2.12762336635e-03 -2.10034257291e-03  1.32526797127e-03  1.03959939412e-03 -1.45374625346e-03 -1.35163859073e-03 -3.06509805392e-03 -1.03862008280e-03 -2.06972862072e-03 -1.44055804846e-03 -3.01889828432e-04 -9.82737700679e-04  1.02025847938e-03  5.58484215855e-04  6.96582606596e-04 -2.81750504895e-03  4.47845969142e-04  2.13973852879e-03 -1.16895317799e-04  1.76277400388e-03 -4.55472373548e-05 -4.57775671831e-06 -1.99457633226e-03  5.69414195264e-04 -2.72202240247e-04 -1.19300881328e-03  9.86285070242e-04  1.42302081032e-03 -9.43457830721e-04 -1.22466766995e-03  2.31139300399e-06 -1.09413929216e-03 -9.57188800388e-04  4.28045223400e-03 -4.19825770598e-04  4.41470893232e-04 -2.09920104065e-04 -3.18679343307e-03 -1.03378682114e-03 -3.48598460932e-04 -8.37649097266e-05 -2.70894117141e-03 -3.76840074433e-04  3.64513840017e-03 -1.30100847154e-03  1.80896096962e-03  3.98202052593e-03 -3.79131338531e-04  3.51627080519e-03 -1.13966860375e-03  1.87805166131e-03 -2.70555296224e-03  2.73684967782e-03 -2.22919663734e-03  5.21272442290e-04 -3.18711842936e-03
-2.77549671356e-03  3.07664892112e-05  3.17645589083e-03  2.24504769114e-03 -1.99530511687e-03  4.81999927177e-04  3.66827747813e-03 -1.04132436029e-03  2.35786996546e-03 -1.64006965636e-03  6.80675914260e-04 -1.75266197524e-03 -1.28145315258e-03 -8.87877790247e-04  1.99127620500e-03  9.72017646063e-04  8.47587031962e-05 -1.73133377351e-03  3.75243749524e-05 -1.26615931799e-04 -1.36153791535e-03  3.59503797931e-05  5.49086353135e-04 -1.10304625499e-03 -1.10606230292e-03 -3.15069317786e-03 -2.93275809412e-03  7.35313845229e-03  2.60375001840e-03  7.32277820264e-02 -5.27529353276e-03  6.74406239362e-03 -3.17344092959e-03 -1.54309505209e-04  1.15166676287e-03  3.54769803307e-03 -4.95157431034e-03  2.73093602355e-03 -2.84912962489e-03 -4.49834554382e-04  4.78592208578e-03 -8.31662514143e-04  1.95574870839e-03  2.22438100788e-03 -8.04444537000e-04 -5.77587700416e-04 -4.04555283499e-04 -3.46529014315e-04 -9.93503502771e-04  9.39037448085e-04  1.56290065368e-03 -2.75701493178e-04 -1.36856702206e-03  1.79535841158e-04  2.49711225501e-03 -7.74298584957e-04 -4.09164251365e-03  1.15244071247e-03  3.15627747372e-03 -3.06467354838e-05  1.36241753751e-03  2.67208056665e-03  2.78612779043e-03 -7.10535611683e-04  2.05121960827e-03 -1.33105821564e-03  3.13604454546e-03 -1.12697447426e-03  1.45534377093e-03  4.08160876621e-04  1.96308733699e-03 -9.67679751552e-04 -1.54568032982e-03 -1.71518787964e-03 -3.04405691455e-03 -7.28165398486e-04  2.07886862420e-03 -2.86933276239e-03  3.27165090292e-03 -1.35944655146e-03 -3.91437953172e-03  2.26841519227e-03 -3.03472613038e-04  2.31701070765e-05  1.19837514493e-03 -3.46014351460e-04  2.17346891686e-03 -1.91133839795e-03  3.60078126686e-03  2.39738991671e-04 -1.43620870253e-03  8.94735934140e-04  4.99325809876e-04  2.13536785558e-04  1.24623848792e-04 -1.51933469865e-03 -1.49810322665e-04  1.34504847526e-03  2.54662239028e-03 -5.61560981292e-05  1.81127479524e-03  8.06025511945e-04  2.32957325353e-03  1.86651708030e-03 -2.67739210101e-05 -6.99630460156e-04  3.55714037820e-04  1.60226344619e-03  1.03571788254e-04 -5.48481018245e-03 -4.98481414076e-04 -5.08056823890e-03  1.58987640852e-03 -1.11856698760e-03 -6.70473245608e-04 -8.71430201172e-04  1.74208555086e-03  2.29981716310e-05 -1.59252844214e-04 -1.74188374504e-03 -1.45762361447e-03 -1.22459571478e-03 -1.92259626961e-03  2.40593009453e-03 -2.27050727658e-03  1.03270205727e-03 -1.48451563994e-03  4.12065534214e-04
-9.67902241695e-04  7.05910927339e-04 -2.16937426740e-04  3.12216291796e-03 -3.64722939492e-03 -2.48157145309e-04  6.30847126690e-04 -6.92829023334e-04 -9.77463981238e-04  1.00636798596e-03  4.67920450489e-04 -5.95918886640e-04  1.59085053714e-03 -1.56062870721e-03  4.17619194720e-04  1.51058290322e-03  2.30771795550e-03 -9.06903692263e-04  1.32273540707e-03  1.86079909420e-03 -7.70291740034e-04  8.50136934317e-05 -4.67034468395e-04 -2.36016314600e-03  1.38545963107e-03  2.12463496239e-03 -3.43515076199e-03 -6.03033013101e-03 -7.91405834856e-03 -5.27529353276e-03  6.92780917234e-02 -6.78082676997e-03 -2.88334190765e-03  2.76969483246e-03  4.57689743535e-04 -1.35944409662e-03  3.54337645330e-03 -7.82965789538e-04 -9.03900350015e-04 -3.04933562143e-03 -2.22428791917e-03  8.69086977979e-04  1.90881652081e-03 -1.74895070172e-03 -7.28387264036e-04  1.08365393791e-03 -7.09051723216e-05 -1.57436620867e-03 -2.71065078165e-05  8.84243175672e-04 -5.56311724551e-04  1.37320765088e-03  9.01797284929e-05 -1.24701143407e-03 -8.69645870122e-04 -4.86208535915e-04 -1.33143771895e-03 -2.98111929483e-03 -1.05749063704e-03  4.65878836130e-04 -1.43264814499e-03 -2.74674749250e-04  1.36463616865e-04 -8.42628776686e-04 -2.60641497888e-03  5.18798641859e-04  1.32688182727e-03 -5.25339674534e-05 -3.69680415706e-04  3.12808203816e-04  1.32563319269e-03  1.66357694082e-03 -1.71057871752e-03  2.51449306445e-03  4.90669986804e-04 -2.12735277561e-03 -3.21183168955e-03 -2.54018979550e-06 -6.54263886147e-06  1.36686169039e-03 -2.64166754190e-05 -1.14587020879e-03 -1.36065322631e-03 -9.00357905324e-04 -3.37089985456e-03 -5.13879487037e-04 -2.03823576756e-03  7.68302036791e-04 -3.26391032196e-03  1.36322270752e-04  2.49270450169e-04 -4.27633024436e-03 -6.42267648512e-04  1.28600945992e-03 -2.82188408709e-04  1.57034093619e-03  5.86406116179e-04  2.58844221624e-03 -1.04942177427e-03  9.43393938581e-04 -1.38937193940e-03 -2.76918030636e-03 -1.57981457461e-03 -3.06952532994e-03 -6.01439365665e-05 -4.30218913562e-04 -1.85993391504e-04 -1.70443240568e-03  9.37012769008e-04  5.09223758081e-04  2.57156791233e-03  1.71958805590e-04 -7.77178879058e-04  5.95644980331e-04  1.33338080800e-03 -1.52930255052e-03 -1.15202650279e-04 -2.31930991193e-03  3.96508895257e-05 -2.16820894425e-04  1.41135023904e-03 -2.14819807863e-03 -5.06848649031e-04 -7.19410435618e-04 -2.58205574393e-04 -7.32753766536e-04  2.28478414916e-04  8.43658012611e-04
-1.75209620002e-03  1.07920118753e-04  5.19506487336e-03 -1.73700798243e-03 -1.99664701738e-03 -1.01197756193e-03  2.47794408313e-03 -3.21708890174e-03  4.01275636530e-04  1.23896048576e-03  1.46948421378e-03  2.90317269378e-03  1.85438801486e-03  3.03129573866e-03 -3.43131351303e-03 -9.66311527349e-04 -4.43192181469e-03 -5.11696480598e-03 -5.49236559079e-03 -1.33762918264e-03  4.55956368800e-03 -4.13492268989e-03 -2.52278900807e-03  2.33522648902e-04 -1.68357771348e-03 -3.17354776602e-03 -2.80553079474e-03 -3.21718719300e-03  1.29219276678e-05  6.74406239362e-03 -6.78082676997e-03  9.40015613297e-02 -5.35784471435e-03 -8.37620461973e-05 -2.60697862359e-04  2.27262972043e-03 -4.96095153167e-03  2.38546418376e-03  1.23356851698e-03  1.01059078867e-03 -1.48501478252e-03  3.93392855340e-03  2.32115659183e-03 -2.91388987457e-03  4.96096465523e-03  2.12009406303e-03  1.26996317765e-03 -4.01845098631e-03  3.40745038860e-04  1.22291883248e-04 -2.26980795056e-04 -4.37785744966e-03  1.63522614000e-03  6.88802649126e-03  9.53431258447e-04  4.88629688975e-03 -2.37172449554e-03  1.76744910317e-03  4.08375772260e-03 -2.99506461473e-04  1.16398938780e-03  5.19879164207e-03  9.78593559448e-04 -2.37906602674e-03  2.47646878505e-03 -7.89684859511e-04  1.17288482028e-03  7.42004805852e-05  3.39833747711e-03 -2.74256714915e-03  1.19310425979e-03 -3.04055242814e-03 -2.13627728112e-04 -3.40233955572e-03 -2.27825729625e-03  1.59173634683e-03  1.75281142559e-03 -2.58170062027e-03  2.38424805136e-03  1.05625762516e-03  5.05921058546e-04  1.14414688370e-03 -4.18072411237e-03  1.34477976985e-03  1.48889597643e-03  4.27450209147e-04  2.32751616425e-03 -4.70914285641e-04  3.67813200886e-03 -9.73621185113e-04 -1.53854109638e-03  8.47494956369e-04  1.21062092949e-03 -2.24422490564e-03 -2.80381740009e-03  1.50738291538e-04 -3.51974072907e-04 -1.95472302437e-03  1.95617983443e-03  3.33942018572e-03 -2.36963737692e-03  1.23025154753e-03  1.38434465220e-03 -1.95065716206e-03  1.81295846831e-03  4.70671651723e-04  1.25347973510e-03  5.55208402785e-04  1.73330005206e-03 -9.28775160807e-03 -2.15615970003e-03 -1.48557379966e-03 -6.20550517859e-04  6.91034952954e-04  1.75895921341e-03 -7.54844192465e-03  2.65515170901e-03  2.35264745032e-03 -9.09820309428e-04  4.12680745531e-03 -1.90354441492e-03  3.91747640228e-04  2.08126610606e-03  8.64560580141e-04  7.82565282238e-04  1.20820007442e-03  2.36872837354e-03 -5.79442684539e-04
-2.66025199015e-03  4.10646167493e-03 -1.29443154411e-03 -2.26920257262e-03 -3.06137779585e-04 -2.01168692394e-03 -1.52776597599e-03  1.69808846751e-04 -3.29609658436e-03 -1.04104898281e-03 -2.92944310030e-03 -2.07974823597e-03 -3.23535454893e-03 -6.49440146615e-04 -5.23206866055e-05  7.47027601782e-04  1.24293323866e-03  2.67212862982e-03  1.21973530445e-03  1.04115358123e-03 -4.02246314455e-03  1.07051726095e-03 -2.72324900117e-05 -6.38566147451e-03  3.92529547014e-03  4.33776873168e-04  4.89233484063e-03  3.66599969608e-03 -1.77196647288e-03 -3.17344092959e-03 -2.88334190765e-03 -5.35784471435e-03  1.02389064855e-01  5.78236642724e-03  7.48175315630e-03 -1.01266126000e-02  1.56292046838e-03 -5.38410444596e-03  2.47103578161e-03  2.41000917090e-04  1.51333468407e-03 -5.91271944356e-04 -3.26564503580e-03 -3.33886940266e-03 -8.42169558602e-04  1.09286850224e-03  3.60377077829e-03  5.02400186773e-03 -1.63968479148e-03  2.67060162787e-04  4.67348338342e-03 -5.16107753682e-04 -1.65307254878e-03 -1.81978290587e-03  3.85181021443e-03 -2.71342421222e-03 -1.29421061208e-03 -5.91717342506e-03  1.53302396730e-03 -3.38132745026e-04  3.00741246647e-03  1.85935774781e-03  9.43646280365e-04  2.89227463140e-03 -2.70097458880e-03 -4.44438188854e-03 -4.38772676398e-04 -1.12494197864e-03  1.70139740717e-03  1.55462151844e-03 -3.16189215409e-03  8.18963609209e-03 -2.03411432650e-03  4.55022470811e-03  2.34944141774e-03 -2.61300786877e-03  3.85509824811e-03  1.21725310332e-03  8.13847928843e-04  5.40159721477e-04 -6.95849532402e-04 -3.08440012697e-03  1.52692155626e-03  1.55826879956e-03 -1.15091305807e-03 -3.52797229785e-03 -1.52067057430e-03  2.86895952177e-03 -1.51108992879e-03  1.32110296233e-03  4.59936417783e-04  7.08703001589e-04  1.37065300924e-03 -2.33092478444e-03 -2.70092787779e-03  3.06342225719e-03 -1.78732793156e-03  1.16854498229e-03 -1.53103486773e-04 -1.71198449910e-04 -4.49492981584e-03  1.73789952155e-03  1.67022843431e-03 -2.26014849648e-03  1.59212658032e-03 -2.20858532351e-03  2.06003185903e-03 -1.04343238179e-03 -4.57920848684e-03  3.49966700494e-03  1.48253281829e-03  1.65706167416e-03  6.66408083076e-05 -2.16038793655e-04 -4.08954793289e-04  2.08192775690e-03 -2.11358523252e-03 -3.64827949273e-03 -1.55802136360e-03 -2.15858793670e-03  7.95956041256e-03 -2.12394104506e-03 -2.65231490333e-04 -3.47190037129e-03 -7.25724202227e-03  2.27696584687e-03 -3.39456125547e-03 -1.17777199141e-04
-1.65326038622e-04 -1.84208296700e-03  5.50524527294e-03  2.46357361593e-03 -7.98639341427e-04 -1.02347781991e-04 -2.25653286053e-03  3.24018172785e-03  1.43414804003e-03  1.90369784793e-03 -8.32117942875e-04  7.30280432341e-04  3.25438592016e-03  3.51828530754e-03 -3.78743999201e-03 -1.32540067978e-03 -3.47446151841e-03 -2.31276117497e-03 -1.67685050935e-03 -2.70242017561e-03  4.81629982943e-03 -2.10967103736e-03 -3.96645605992e-03 -2.32595387678e-03 -6.59907929602e-03 -9.39985039197e-04  1.03281201351e-03 -8.33177091823e-04 -9.87955727333e-04 -1.54309505209e-04  2.76969483246e-03 -8.37620461973e-05  5.78236642724e-03  8.14559099088e-02 -1.29570223019e-02  8.44519379636e-03 -5.74251522833e-03  8.78533011452e-03  1.57499490100e-03 -5.11151526802e-04 -9.97629688903e-04 -8.53689507452e-04  5.14003551766e-04  4.17373388930e-04 -2.22428450821e-04 -2.36683427870e-03  5.17191302081e-03 -6.75157920750e-04  1.92157209170e-03 -8.92728816751e-04  2.74991658692e-03 -1.24960228096e-03  1.08479924532e-03 -6.23347340438e-03  2.82581666138e-03 -4.67228665191e-03  4.60440904335e-04  1.77172899490e-03 -1.10395230427e-03 -7.15683311379e-04 -1.79389795562e-03 -3.52537682950e-03 -1.39077212874e-03  3.12226046674e-05 -2.21087597087e-03  2.53042027998e-03  9.43545084274e-04  6.52062739419e-04 -2.32985477953e-03 -9.63886376009e-04 -3.35877064847e-04  5.51129904834e-03  2.04804336587e-03 -4.61188513214e-03 -4.27832760214e-05 -1.28308049431e-03  4.43809959078e-03  1.40535737441e-03  3.53219575116e-06  2.29142717804e-03 -1.81697073763e-03 -5.66665801415e-04  3.77259119966e-04  5.28249421633e-04 -3.79032392245e-03 -4.20954275391e-03 -3.46828124744e-03  3.35838327245e-03 -1.93425065739e-03  4.76661115847e-04 -3.24566815528e-03  2.03915951294e-03 -2.05999766542e-04  2.71291369622e-03 -2.70990129548e-04 -2.13734084566e-04  1.62818599321e-04  3.44446749140e-05 -1.81113953309e-03  1.99579589286e-04 -1.82204652962e-03 -9.61353723826e-04 -1.65309347118e-03  2.95836264535e-04 -1.31760855066e-03 -2.68513121350e-03  9.99092805801e-04 -7.31322326356e-06 -4.79796649348e-03 -1.35600287965e-03 -1.63403455043e-03 -2.36524306887e-03 -4.21115043379e-04 -1.60619510127e-03  1.15076728399e-03  2.72705994569e-03 -1.68251704461e-03  5.13565894798e-03  1.00043067175e-03  1.32389033719e-03  2.94435373820e-03  6.66579120148e-04  1.27756375110e-03 -4.06116449365e-03  1.39973957072e-03 -1.76406808099e-03  2.92169986393e-03 -5.47888142363e-04
-1.34679905448e-03  1.03915581021e-03  3.02487052372e-03 -3.57007146711e-03 -2.09403280721e-03  1.70509285541e-03  1.83757013622e-03 -4.13209853823e-03 -2.54099798543e-04 -1.77840312492e-03  4.34837093880e-03 -1.83360598643e-03  1.58261527817e-03 -3.15949787081e-03  1.92509996989e-03  8.96235749640e-04  1.50585075635e-03 -2.25023034297e-03  1.51870140301e-04  1.28005430296e-03 -3.57665762823e-03 -5.93909294727e-04  7.78408394815e-04  3.41768593008e-03  1.07034944139e-03 -3.02632795130e-03  1.51017986960e-03  2.92430301089e-03 -1.52021885406e-03  1.15166676287e-03  4.57689743535e-04 -2.60697862359e-04  7.48175315630e-03 -1.29570223019e-02  7.71766073238e-02  1.52398007888e-02 -1.10453927248e-02 -2.02383049253e-02  3.48858292322e-03  5.43498815146e-03  3.50023134437e-03 -5.09521475376e-03 -1.36221068556e-03  3.79527380937e-03  2.19637576450e-03 -8.21614384508e-04  6.15031129134e-04 -1.31837467369e-03 -5.95414635479e-04  1.56147883642e-03 -1.82851344594e-04  3.95972293159e-03 -1.16029237605e-03 -1.29843963362e-03  1.47649801376e-05 -5.82086008565e-05  4.60942300962e-04 -6.04812472969e-04 -2.94116807913e-03  4.55186270092e-03  4.58636160761e-04  2.11496718254e-03  1.86673356254e-03  4.18351836843e-04 -1.84281895694e-03  5.22700113151e-06 -1.75122624162e-03  7.07754172991e-04  2.66193103179e-04  8.30526517867e-04 -3.18209439925e-03  3.95833046439e-05 -2.12376495887e-03 -5.97111822580e-04  1.21911459266e-03  2.29705561071e-03 -2.48129566029e-03  1.26216381210e-03  7.80151734866e-05 -2.33782082098e-03 -2.03151830116e-03 -3.03608059778e-03  2.43584941570e-03  5.86441326505e-04  1.27090118730e-03 -1.65509774049e-03  6.51372847980e-04 -2.49541362605e-03  4.72155694055e-03  2.58944700597e-03 -1.04235020133e-04 -8.79325090645e-04  1.92982288646e-03  5.03595247259e-04  1.25321371286e-05  1.52738234598e-04  3.04089080182e-04  1.99130687540e-03 -3.37225024558e-03  7.33286607772e-04 -1.20481378783e-03 -7.98053359996e-04  1.39382565867e-03 -1.48497058618e-03 -9.41049493667e-04  1.19729488681e-03 -1.05194883718e-04 -3.30623374800e-04  2.07396733668e-03  4.42336445122e-03  2.22796811857e-03 -9.11110508887e-04  3.18042476710e-03  7.18092400948e-04  1.06818444665e-03  6.98602409315e-04 -7.15241810508e-04  3.21240066062e-03 -2.29614752626e-03 -9.08227679114e-04 -2.31897292006e-03 -2.32620231876e-03 -2.26983079226e-04 -3.99689366704e-04  8.89050471875e-04  1.83938599804e-03 -8.52550800676e-04 -4.35829808453e-04
 5.52481030145e-04  2.63869100898e-05  6.51590298572e-03 -1.80582502397e-03 -1.72772617934e-03  1.05941068968e-03  6.42862101997e-04 -2.50779918557e-03  2.64002048808e-03 -1.75004987419e-03  1.88235968973e-03 -2.97848280474e-03  3.59014742515e-03 -2.59093208043e-03 -1.45060117480e-03 -9.09456048690e-04 -2.99593673408e-03 -5.80492056455e-04 -3.80392879464e-03 -1.56202429387e-03  1.41443735812e-03 -3.58901779112e-04  7.74983543696e-05  3.71645315716e-03 -4.03431295580e-03 -4.73988982212e-03 -1.23272139150e-03 -1.28132603722e-03  2.35170521674e-03  3.54769803307e-03 -1.35944409662e-03  2.27262972043e-03 -1.01266126000e-02  8.44519379636e-03  1.52398007888e-02  7.16466614342e-02 -1.68631239805e-02  1.20432658699e-02  5.24316281849e-03  1.47347968997e-03  3.34094257207e-03 -2.41278109390e-03  8.20997552121e-04  5.13882486996e-03  2.65633514269e-04 -3.20732031427e-03  1.44325058877e-03 -1.02358879952e-04 -3.65872076802e-04 -7.44147715613e-04 -2.89161282966e-03 -4.02688513101e-04 -8.57618052086e-04 -1.80527781306e-03  2.16214844050e-03 -1.16916582336e-03  2.37389434309e-03 -3.46227140607e-04 -3.71227146003e-03  6.67444737167e-03 -2.17223136296e-03 -3.78109888858e-03 -2.05121964628e-03 -6.81454953007e-04 -2.64873856184e-03 -2.15419942771e-03 -4.98838902042e-04 -6.42504395430e-04 -3.06197329413e-03 -1.03651057153e-05 -2.67265107058e-05  1.40101420268e-05  2.42882590271e-04 -4.53015250572e-03 -2.58911868953e-03  1.71457829992e-03  1.57594571540e-03 -4.65959903145e-04  8.73314531109e-05  2.97666725341e-03 -1.64702464180e-03 -1.56822231867e-03 -1.82110156071e-03  2.03471182842e-03  6.72149468254e-05 -2.00447123943e-03 -6.86331020508e-04 -1.54282205567e-03  2.69529182197e-03  9.81921016413e-04 -2.71234235001e-03 -3.05609586505e-03  2.56832193597e-04 -1.57356806562e-04  1.43301172696e-03 -1.96428209542e-03  5.76905880770e-04 -1.77304476755e-03 -8.66545092879e-04 -1.17872331448e-03  2.23083412767e-03 -3.67997459049e-04 -4.36593762274e-04 -8.86095923642e-04 -3.40713557214e-03  1.85972003267e-03 -1.89799571706e-03 -8.46649742683e-04 -1.77441160949e-03  6.02649216696e-04 -4.65555352988e-03 -4.76488064915e-03  3.39159036091e-03  1.76344311202e-03 -2.90004372399e-04  6.62664092221e-04 -2.64952440122e-03  3.04817286068e-03 -2.52781883754e-03 -1.07109618125e-03 -3.39465250306e-03 -5.65831172855e-04  4.76058258845e-04  3.95819656035e-04  3.57783865821e-03 -7.28771256439e-04  2.93481866783e-03 -8.60130841625e-04
 1.30681127440e-03  5.56307747620e-04 -5.89574022929e-03 -5.01414100814e-04  2.12580469175e-04  1.97546557190e-03  1.46107490730e-03  5.70146149272e-03 -1.92323473934e-03  5.58214148028e-03 -1.57812988294e-04  8.78368350472e-04  7.25619100606e-04  2.42204079764e-03 -5.79904823009e-04  1.98645916389e-04  2.94665805016e-03 -1.81058584878e-03  5.70393207342e-04  2.32765993439e-03 -1.69242486458e-03 -9.65141033515e-05  3.44536721417e-03  1.48001875205e-03  5.01295158837e-03  2.98184550827e-03  1.29704533831e-03 -8.64867086219e-04 -9.65648593689e-04 -4.95157431034e-03  3.54337645330e-03 -4.96095153167e-03  1.56292046838e-03 -5.74251522833e-03 -1.10453927248e-02 -1.68631239805e-02  9.70097808281e-02 -8.43472014779e-03  3.36068169990e-03 -1.36779648540e-02  9.64739563868e-04  4.42705879596e-03 -1.37210651725e-03 -5.87315807488e-04 -3.20186785184e-03  1.98204440001e-03 -2.38468584725e-03  2.60570538751e-04 -2.33753529312e-03 -8.92666802998e-04  1.01491246277e-03 -1.68143190020e-03  1.30151030044e-05 -1.76114658020e-03  3.33542609361e-03  1.93331010128e-03 -5.37096859495e-03  3.35732716464e-03 -5.48265510733e-04 -3.12964129444e-03 -2.91552410459e-04  1.76152935273e-03 -1.46031067170e-03  1.20184942037e-03  5.76904956965e-05 -1.25875891924e-03 -3.37941725302e-03 -2.00265934008e-03  3.55907842361e-03 -7.56766174850e-04  8.33133402199e-04  4.78467451052e-03  6.59093910663e-04  3.55254576626e-03 -5.78479705710e-04  1.30236554399e-03 -1.88425229666e-03 -6.07257533173e-04 -1.72184216375e-03 -2.40904893645e-03  4.13544191424e-03  4.43669359959e-04 -3.11103361632e-03 -9.43839601275e-05  1.47044935290e-03  5.40619499106e-03 -2.96838701735e-03 -1.74151033495e-03 -2.41685979547e-03 -1.79939527724e-03  5.74423056319e-03  4.94695949867e-03 -6.93067241906e-04  2.95624653094e-03 -4.76623648439e-03  5.85717159006e-04 -8.96128362346e-04  1.44387568966e-03 -1.23902212295e-03 -2.19601878538e-03  1.20461599175e-03  7.80554050548e-04 -1.35107781507e-03 -9.07369047956e-04 -6.72391343321e-04  3.15139061117e-03 -1.77998193523e-03 -3.13728830395e-03  1.64946308580e-03  6.03337503122e-03  2.44712316344e-03  1.44560993916e-03 -2.44748108370e-03 -1.51250501842e-03  1.37316441973e-04  5.22360738302e-04  6.03758206109e-04 -3.42830278206e-03  1.10342129695e-03  4.52936740943e-03  5.33992720946e-03 -2.00211825976e-03 -1.65230253341e-03 -1.01307681116e-03 -3.12789621528e-03 -7.42383035589e-04 -2.67072766074e-03  5.16209362906e-04
-1.48989780637e-04  4.02639038261e-05  4.99899779422e-04  9.90929336346e-04 -8.64044815555e-04  3.61777658014e-04 -4.46574701490e-04 -1.34902294328e-03  3.88252711786e-03 -2.20337404429e-03 -1.28236189216e-03 -1.64161688098e-03  6.55778086080e-04 -2.24224075467e-04 -3.36017810189e-03 -2.01393392724e-03 -6.00044562612e-03 -1.45549435572e-03 -4.41283975507e-03 -3.48923955308e-03  3.35961364773e-03  6.18694285715e-04 -1.09091353262e-03  3.49413217839e-04 -3.30144985451e-03 -1.77165803044e-04 -4.56539286799e-03 -4.45344236416e-03  3.78432720402e-03  2.73093602355e-03 -7.82965789538e-04  2.38546418376e-03 -5.38410444596e-03  8.78533011452e-03 -2.02383049253e-02  1.20432658699e-02 -8.43472014779e-03  8.74721463708e-02  3.85168511360e-04 -6.49039909114e-03  8.35262750680e-04  7.72049059169e-04  3.22049311422e-03  2.56595333672e-03 -5.08736828597e-04 -1.83415000318e-03 -2.20085364168e-03  2.26348689084e-03  1.59458673798e-03  9.74610278561e-04 -2.24050686837e-03  8.36678291336e-04  5.84882263943e-04  2.06864662995e-03 -1.43658846506e-03 -1.26874741753e-04  4.20679243646e-03 -5.61499151273e-03  7.67255268722e-04  2.15046451976e-03 -3.70451730657e-03 -4.71622174938e-03 -5.93432751006e-03 -4.05608211778e-04 -2.33730204164e-03 -2.25810190006e-03  6.21357580735e-04 -3.31256321136e-03 -3.51973573990e-03  1.58108602409e-03  5.19322125758e-03 -4.94802379528e-03  8.68650428923e-04 -2.12149817607e-03 -2.90588859294e-03  3.52933083951e-04  5.65271464375e-03  4.38076935709e-04  7.02585102848e-06  4.65297693978e-04 -2.89023349893e-03  2.84921519823e-03 -6.24540091292e-03  1.59714185789e-03  5.67095614402e-04 -3.73462856477e-03  1.41839771792e-03 -8.62400990355e-04  3.22558786233e-04 -1.17984528329e-03 -2.34072849853e-03 -9.76357287493e-04  3.37319120194e-04  3.35973473166e-04  2.74684342572e-05 -1.04708490870e-03  1.00599315550e-03 -6.07437015336e-03  4.85851528949e-03 -2.05409800235e-03  1.82784228904e-03  1.32330607375e-03  1.99643899240e-03 -2.28746767600e-03  4.66143836245e-04 -8.21221254397e-05 -4.38526896113e-04  1.43975063215e-03 -1.69236347609e-03 -4.78812869127e-03 -3.65496901342e-03 -4.66715126061e-03  2.49651178737e-03 -1.11763038230e-04 -1.99211651977e-03  2.49116019611e-03  1.18055979745e-03  4.93012541500e-08 -2.31524655147e-03 -3.44901283887e-03 -4.38065864613e-03  3.63233868572e-03  2.63836476564e-04  2.56728920551e-03  8.00978415221e-05 -6.81233190723e-04  2.64217422952e-03  3.38603573977e-03
 1.30678651983e-03  6.08401263285e-04  1.19477875436e-03 -3.39467317289e-03 -6.56640556410e-04  4.35284401917e-03  5.44081410135e-04  3.34566490249e-03 -2.00686559246e-03  2.68176640416e-03  2.60688953457e-03 -1.74697363517e-03 -3.39280005833e-03 -2.50239546962e-03  1.32252237992e-03  4.60926990269e-04 -1.80290262460e-03 -5.15924002548e-04 -1.24534431784e-03 -1.88364593960e-03  2.28225917885e-03 -9.86734217804e-04  1.63601609712e-03  7.84942775461e-04  4.24819267346e-03 -2.01461368667e-03 -3.83923455018e-04 -3.40448600076e-03  4.63889659110e-03 -2.84912962489e-03 -9.03900350015e-04  1.23356851698e-03  2.47103578161e-03  1.57499490100e-03  3.48858292322e-03  5.24316281849e-03  3.36068169990e-03  3.85168511360e-04  1.00330648673e-01  4.64236867821e-03 -1.67067495381e-03 -5.51342001689e-03 -8.38835373460e-05  3.21246695688e-03  5.57277408850e-04 -3.44195524148e-03 -2.11679185593e-03  3.48712914033e-04 -1.71477233593e-03 -6.48910507345e-04 -2.80361182717e-03  1.50610470611e-03  1.32202187422e-03  3.21854519648e-03 -1.74542540684e-04  6.57181546321e-03  4.78934008615e-04 -7.63767574651e-03 -1.93137424634e-03  1.08550997868e-03 -1.39676567700e-03 -2.56079593121e-03 -3.04448874174e-03 -1.85452113946e-03  5.18773178979e-03  3.02834337993e-03  7.93620513756e-04 -3.10008240434e-03  5.33289003762e-04 -2.16045859879e-03 -5.64857485005e-03  2.69719178071e-03 -4.04052373884e-03  4.19260889266e-03 -2.70399402207e-03 -6.37316498139e-04  1.50195336252e-03  4.10587564724e-03  2.36771688373e-03  6.15037360187e-03  3.97369783837e-03  3.21542191670e-03 -8.15867075113e-04  1.45020132865e-03  3.03144504798e-03 -2.03861326180e-03  2.71749018742e-03 -1.77408890804e-03 -4.99613917847e-04 -1.28599789131e-03  1.03670181581e-03  2.33960015456e-03 -1.24385976130e-03  2.06654685320e-03 -9.13642946689e-04 -2.03266418037e-03 -9.59891901792e-04  1.92643583128e-03 -2.37442518887e-03  3.50036177207e-03 -2.56281065600e-03  9.37170893093e-04 -6.52358008203e-04  2.59274994310e-03  1.32089044317e-03  5.39551998815e-03  1.41136595081e-03  1.95986566511e-03  3.20459362960e-03  1.22608541444e-03  4.13171429075e-04  1.86714516682e-03 -1.15483231648e-03  2.04682937307e-03  3.84779402706e-03  4.51825987056e-03 -3.95296314962e-03 -3.86811951828e-03 -4.18636728565e-03 -6.17566740027e-05  1.10069715592e-03  1.67686213189e-03  2.76875070300e-04  4.28252465353e-03  7.41537204494e-05  7.62339451587e-04  2.15775909641e-03 -1.99345159081e-03
-2.88743083644e-03 -2.16758084404e-03 -2.85952346856e-03  1.99421591006e-03 -1.06814931197e-03  1.38204503705e-03  8.68062027022e-04 -7.28720586247e-04  3.71414487529e-03 -3.65313421076e-03  8.92871539593e-05 -3.17788083318e-03  3.35470320889e-04 -2.32968462666e-03 -4.21047218778e-04  5.20920883235e-04  1.43117610186e-03  3.66064764057e-03 -9.09161673714e-04 -2.55574448953e-03  4.99281503269e-04 -2.65347179610e-04  2.25837510901e-04 -3.06553559222e-03 -1.36259329253e-03 -3.91706763810e-03 -1.31937254647e-03 -2.28525288651e-03  1.98716893167e-04 -4.49834554382e-04 -3.04933562143e-03  1.01059078867e-03  2.41000917090e-04 -5.11151526802e-04  5.43498815146e-03  1.47347968997e-03 -1.36779648540e-02 -6.49039909114e-03  4.64236867821e-03  7.71898663642e-02 -8.31855261185e-03 -3.07604314494e-04 -5.35867407746e-03 -2.48317789646e-03 -5.76031416261e-04  3.05921877971e-03 -3.76457702880e-03 -4.50742846646e-03  9.66129494975e-04  5.64586051608e-04 -2.37539834025e-03 -1.05652455298e-03  1.08700724279e-03  4.44081758219e-04  7.16549707427e-04 -9.15953941029e-04  4.84728650280e-04 -3.70914966929e-03  3.16043133940e-04  1.38943646710e-03  9.52165068139e-04 -3.32781564705e-03  4.83568459915e-03  2.24358243763e-04 -1.28005369518e-03 -1.43536290153e-03 -1.29163544127e-03 -1.59309675772e-05 -2.13228394156e-03  9.84822158863e-04 -5.65852488072e-04  3.21175746884e-03 -1.93346245753e-03  4.29479536903e-03  2.52464258826e-03  7.83744725461e-04  1.40137515698e-03  2.97530991738e-03  7.48127258006e-04  8.47559603711e-04 -9.84256191431e-05  1.31360910030e-03  9.22670328328e-04  1.74102380136e-03 -1.33664229511e-05 -2.27734941220e-03  1.00503595309e-03 -1.22600215692e-03 -5.12782438719e-04  8.70477364981e-04 -1.93759892403e-03  2.77886452847e-03  2.22381712329e-03  1.69367169889e-03  2.83403513127e-03 -4.82561366688e-03 -4.39023346055e-04 -3.07881091524e-03 -5.30225805313e-03  4.46147280950e-04 -4.83682978184e-03 -1.33591835631e-03 -1.53842519891e-03 -1.72178206604e-03  1.12506314601e-03  1.88222427207e-03 -1.07432456415e-04  1.24674163934e-03 -1.77471534375e-03  1.46813430506e-03 -1.28613060024e-03 -3.53560714857e-05 -9.35559310253e-04  2.44809228447e-04  2.77779734402e-03 -1.55223297968e-04 -2.01134152523e-03  4.20537486009e-04  1.00475902751e-03 -1.64755037770e-04 -2.33963147070e-03  2.20258866951e-03  6.98089092864e-04  1.15260685215e-03  1.94751972124e-03  3.54713837353e-03  8.92599160401e-04 -2.24912990696e-03
 2.76843501053e-03  2.58380097426e-03  2.06512741758e-03 -2.30869935529e-03  3.40747197742e-03 -9.79808845702e-04  3.54680704738e-03 -1.63769891230e-03  3.58688600354e-04  3.96341735242e-03 -1.43750394624e-03  1.93950580671e-03 -3.88185555310e-03 -2.60788264046e-03  2.25006140062e-04  1.06045927218e-03  2.01462664664e-03  6.91686778863e-04 -8.78902453704e-04 -1.02745198950e-03  6.65569499261e-04 -5.33989042580e-03  3.08726511256e-04 -4.55495842552e-03  3.68615596314e-03  7.04096602599e-04 -4.62710677473e-05 -2.21986523090e-04  2.82907314042e-03  4.78592208578e-03 -2.22428791917e-03 -1.48501478252e-03  1.51333468407e-03 -9.97629688903e-04  3.50023134437e-03  3.34094257207e-03  9.64739563868e-04  8.35262750680e-04 -1.67067495381e-03 -8.31855261185e-03  9.77040428098e-02  1.54014957362e-03 -6.30039056081e-03  3.21439100297e-03 -1.37234895801e-03 -4.60288674274e-03  2.07810989797e-03  1.04051702154e-03 -1.64449800329e-03 -4.87942511353e-04  1.61819598181e-04  5.75240009345e-03  7.58576810347e-04  5.64875619497e-04  2.71212540556e-03  7.56005706129e-04  2.03779125255e-03  5.83865085406e-03 -6.49467305611e-04  1.98416524689e-03  5.10880363611e-03  2.58689529996e-03  5.31828039131e-03 -6.34926191198e-04 -1.46640661815e-04 -3.48895054574e-04  7.42940187837e-04  2.87811879982e-04 -1.19089018777e-03 -2.20993073184e-03 -5.72440683086e-05 -5.72288720537e-04  1.86338676997e-03 -6.80594771758e-04  3.96598011137e-03 -1.26772327494e-03  6.74528175705e-04  1.39257006604e-03  1.67642054883e-03 -4.69889027839e-03 -2.98254379568e-04  1.89492163113e-03  2.76924273563e-03 -2.17202920003e-03 -1.31691271344e-03  2.54799964643e-03 -2.02377001766e-03 -2.76258130885e-03  3.82993396491e-03 -2.75646794223e-04 -2.78619795303e-04 -4.64981472646e-04  9.63496608513e-04  2.45480024585e-03 -2.14607714228e-03 -2.48020602296e-03  1.46359646083e-03  1.21153984950e-03  3.22600468099e-03  1.89742267748e-03 -1.38677958721e-03  2.49448118314e-03  8.51644000591e-04 -4.16565255540e-03  3.66569407928e-04 -1.66506766631e-03  2.03271841530e-03  3.09014982156e-04  2.50330108689e-03 -1.92282337759e-03  1.66449075835e-03 -2.17492941944e-03 -1.24131510089e-03 -4.34994477842e-04 -9.24978884629e-04 -4.49321721536e-04  1.58993634540e-04 -1.58186724083e-03  3.55517017181e-03 -1.37798413169e-03  6.42332067381e-04 -3.85723235431e-03  1.33429911421e-03  5.88766621673e-04 -2.33024407010e-03 -2.09076922522e-03 -9.03989676488e-04 -1.06707493456e-03
 3.44576132916e-04 -7.62307215105e-05  4.77398397594e-05  2.41109699301e-03 -1.96772326534e-03 -3.11486368793e-03  6.43196201061e-04  9.09593750733e-04 -9.61822446890e-04 -9.56165119381e-04 -9.96842583535e-04 -3.77348138523e-03  1.88510898009e-03  1.04942704069e-03 -2.60884979340e-03 -1.12805361364e-03  1.72972213418e-03 -1.40092486703e-04 -3.66024391946e-04  3.36841942874e-06 -2.27467945330e-04  1.47386044238e-03 -7.00487537362e-04 -4.26254829197e-03  4.41561955660e-03 -1.75728107942e-04 -1.04953220878e-03 -8.35425508861e-04 -3.79813688242e-03 -8.31662514143e-04  8.69086977979e-04  3.93392855340e-03 -5.91271944356e-04 -8.53689507452e-04 -5.09521475376e-03 -2.41278109390e-03  4.42705879596e-03  7.72049059169e-04 -5.51342001689e-03 -3.07604314494e-04  1.54014957362e-03  1.03296480863e-01 -2.44036614880e-03 -1.26432364253e-02 -1.34006136961e-03  5.43394690418e-03 -2.59503803768e-03  2.69501867048e-04  1.88465180713e-05  5.55285641268e-04 -2.75876515373e-03  5.40191409291e-05 -1.92813165743e-03 -2.77884928718e-03 -1.67089954493e-03 -5.57595719035e-04 -3.01924879923e-03  8.51996563435e-04  4.58670089381e-03 -1.35121059391e-03  2.84144674745e-03 -5.73662942956e-03 -1.11986692780e-03  2.07720990901e-03  1.41745678924e-04 -2.30862716044e-03 -1.36351281524e-04 -7.52726596816e-05 -1.44872162957e-03  1.42216849249e-03 -9.11718622291e-04  9.28997665846e-04 -4.01068318263e-04  2.02973713105e-03 -1.47908128348e-03 -2.67482551504e-03  7.08386542894e-04  1.47651161096e-03  2.31374899556e-03  1.96113688567e-03  2.47279367088e-03  3.07402204280e-03 -2.79399004544e-03  1.95196791215e-03 -7.76103337066e-04  5.91994842585e-04 -2.95724794889e-03 -2.50240050046e-04 -1.01345801370e-04 -5.73844459528e-03  2.31704455021e-03  1.09097604140e-02 -1.37899797680e-03  1.79384083444e-03 -9.51515171833e-04 -2.17309920240e-03  6.87631102552e-04  2.62667067053e-03 -1.62398284721e-03  1.23996986001e-03  1.79636668763e-03  1.12377495949e-03 -5.10764379856e-04  2.63799591829e-03 -1.19547710120e-03 -1.91301773815e-03  1.84852185481e-03  2.08140090176e-03  2.04731409387e-03  7.77572726595e-03  7.17188824875e-03 -6.14632567890e-05  1.93941180986e-03  1.15611655625e-03 -5.29642376499e-04 -4.37314367597e-03  1.37212639249e-06  1.10027081731e-03  2.86117127528e-03  4.14768359798e-03 -1.34482282336e-03  3.06539355029e-03  1.59252668113e-03 -3.21869629389e-03  1.51970078085e-03  2.35760708765e-03  2.03831826621e-03  7.03098013718e-03
 6.61486538992e-04 -5.44033392229e-04 -3.45042455619e-03  8.94830702275e-04  5.35858484958e-04 -2.09928414389e-03  2.53086411173e-05  1.11682136145e-04 -2.53741152112e-03  8.99262405591e-04  5.03020147902e-03  1.69528092435e-03  1.52996675200e-03 -1.31671455944e-04 -9.86826558452e-04 -6.31012789924e-04 -2.03724358519e-03 -1.22780003030e-03 -1.53964693074e-03 -4.04797860574e-04 -2.49243621867e-03  3.06239560546e-03  3.06609799398e-04  2.25006528430e-03 -1.12571540872e-03 -1.79607458656e-03  9.60237937679e-04  7.63702073514e-04 -2.42466033612e-03  1.95574870839e-03  1.90881652081e-03  2.32115659183e-03 -3.26564503580e-03  5.14003551766e-04 -1.36221068556e-03  8.20997552121e-04 -1.37210651725e-03  3.22049311422e-03 -8.38835373460e-05 -5.35867407746e-03 -6.30039056081e-03 -2.44036614880e-03  7.57775949821e-02  4.27408928485e-03  1.23328550455e-02  1.32580452287e-03 -5.22903371801e-05 -4.00446144137e-04  1.05520662766e-03 -4.03888909025e-04 -1.14703662154e-03 -2.62796670147e-03 -1.40254904836e-03 -1.21570164054e-03 -2.60958535030e-03  2.74171274688e-03 -9.58608444803e-04 -2.92529370975e-03 -1.46794264310e-03 -8.92703145830e-04  1.06490101515e-03 -3.31282048708e-03 -9.02186927263e-04  1.83523685819e-03  3.73835250175e-03  3.23190221894e-03 -2.01075206189e-03 -4.72320345815e-04 -6.74705878717e-04 -3.27625395073e-04 -9.55466818432e-05 -4.46856206737e-03 -8.84814040267e-05 -5.53199601874e-03 -3.43088996396e-03 -2.45707775975e-03 -5.18350771421e-04 -1.63102171133e-03  8.20122038059e-04  1.80573598525e-03 -3.80437679913e-03 -1.76034895148e-03 -2.60979716211e-03  3.41688193617e-04 -1.37726547736e-03  9.05335577119e-04  9.01044345433e-04  2.53076562789e-03 -1.28125499885e-03 -1.31779438342e-03  1.42542182884e-03 -1.36523099771e-04  1.33110198780e-03 -1.27940995945e-04 -1.62029018849e-04  1.62172433298e-03 -4.58947558194e-05  6.60939550244e-04  1.27335982497e-03  6.23246662425e-04  1.31682962614e-03  8.24776692904e-05 -1.00988869260e-03 -2.98215825124e-03  7.39529750940e-04 -2.31005862555e-03  2.04474680893e-04 -6.44314724480e-03 -2.09768826878e-03 -7.49948194152e-04  7.37409030132e-04  8.38114437557e-04  1.26663487272e-03 -1.91357584557e-03  6.13136460318e-04 -5.19262696895e-04  1.59578741883e-03  4.75663499100e-04  1.70852406090e-03 -1.95553381275e-03 -1.18161111024e-03  3.78587893698e-04  1.92783853027e-03  1.64876860764e-03 -1.35880228678e-03 -2.96004933887e-03 -2.07539945296e-04  2.46722562538e-03
 7.23186491978e-04 -2.08662350599e-04  9.88030277735e-04  1.03293164422e-03  9.22316222163e-04  1.55302862395e-03  1.06075225115e-03 -3.22334998994e-03  3.81000753655e-03 -3.37633953125e-03  2.47524336584e-03 -2.89760433634e-05 -3.74066722370e-03  3.30084119856e-03  4.13397561022e-03  1.57340518028e-04 -3.65918573938e-03 -4.61026430786e-03  6.61086834035e-04 -5.01812019356e-04 -2.50909416213e-03  3.69506084915e-03  2.86519458366e-03  8.24419068334e-03  1.65666864735e-03 -3.41911523978e-03  2.88093123814e-04  1.82005896104e-03 -7.67620592360e-04  2.22438100788e-03 -1.74895070172e-03 -2.91388987457e-03 -3.33886940266e-03  4.17373388930e-04  3.79527380937e-03  5.13882486996e-03 -5.87315807488e-04  2.56595333672e-03  3.21246695688e-03 -2.48317789646e-03  3.21439100297e-03 -1.26432364253e-02  4.27408928485e-03  8.47640991204e-02  7.03295268351e-03 -2.38539642276e-02 -6.56631290047e-03 -5.09928128226e-03 -1.01224063275e-03  9.51353988988e-04  3.53406864638e-04 -3.14565666646e-03  2.96541022534e-04 -5.40905279786e-04  2.99040289195e-04 -4.19705439495e-03  2.46388877521e-03 -3.53123163006e-03  8.11763188058e-04  2.97734365716e-03 -5.82759497295e-04 -3.25610720581e-05  1.90473882453e-03 -1.04805656851e-03  1.74320650990e-03  5.09488940402e-04  3.10351947806e-03 -1.17630246180e-03  2.75222178683e-03 -3.24289798657e-04 -4.35307953068e-03 -5.26961515527e-03  2.26878888228e-03  2.52697470394e-03  1.45705514283e-03 -7.44218289779e-04 -1.83303118865e-03  9.96289489919e-04  2.25552855466e-04  1.77947907101e-03  9.04823800864e-05  4.35986932375e-03 -5.14477915504e-03 -5.69744351067e-03  7.83474347460e-04 -2.05019723284e-03  1.43486273389e-03 -1.40393123728e-03  9.95367756753e-06 -8.47343239968e-04 -4.73124828436e-05 -2.31844078472e-03  2.95899799519e-04 -2.34969406931e-04 -2.33540506697e-03 -1.13855456905e-03 -1.07746826634e-03 -1.38320957606e-03  1.04061935827e-03  1.22431559129e-03 -1.10738723980e-03 -2.51012367282e-04  1.08785428348e-04  6.83182912381e-04 -1.58553089013e-03 -1.83729725997e-03 -1.04417752910e-03 -2.55433263361e-03  2.03403442394e-03 -1.23354113484e-03 -2.52441442114e-03  3.28674822564e-03  2.92032043113e-03 -1.20552879962e-03 -3.03007282620e-03  2.23462361312e-03 -1.48815364872e-04 -1.12682537402e-03 -1.08366920295e-03 -5.66386455391e-03 -8.45909368026e-07  2.41195002878e-03  2.41994958351e-03  3.79491349770e-03  5.82063996256e-03 -1.33303248670e-03  4.42619623559e-03 -5.52958949640e-03
 1.99361874451e-04 -2.92692214020e-03 -3.88982832412e-03  9.62667937407e-04  5.52824717913e-04  4.58799068529e-05  2.09075784373e-03 -4.93010035719e-03 -8.97943148243e-04  1.95532078188e-04  3.42607767169e-03  1.53657480539e-04  3.74622626329e-03  6.82690205055e-04 -2.67673954878e-03 -2.09904252118e-03  9.96628933779e-04 -7.96770688093e-04 -2.28873498748e-03  7.71407777084e-04  1.25480024739e-03 -5.47111520517e-03 -7.33437223242e-04 -9.81136292901e-04  5.97175783355e-04 -2.72569123150e-03 -1.76850558373e-03 -1.42477179514e-03  1.17513938973e-03 -8.04444537000e-04 -7.28387264036e-04  4.96096465523e-03 -8.42169558602e-04 -2.22428450821e-04  2.19637576450e-03  2.65633514269e-04 -3.20186785184e-03 -5.08736828597e-04  5.57277408850e-04 -5.76031416261e-04 -1.37234895801e-03 -1.34006136961e-03  1.23328550455e-02  7.03295268351e-03  8.67244139111e-02 -8.79883661300e-03 -9.70448921938e-04  1.38829479781e-03 -1.18038322106e-03 -2.58199474838e-04  5.48622661352e-04 -4.81093002341e-03 -1.31855504970e-03 -2.59624963132e-03  7.96897483377e-04 -2.46905269644e-03 -3.22891181385e-03 -1.26367475695e-03 -1.32526327772e-03  1.83561021031e-03  8.98500587114e-05  1.85102436780e-03  3.61538150259e-03 -7.28035948173e-04  1.93133841542e-03  1.39037735403e-03  2.67256859111e-03 -6.38889378852e-04 -2.49806597950e-03 -1.69500521731e-03  4.04909347122e-04  1.36988100098e-03 -1.79104578137e-03  7.56435676499e-04 -5.96578694842e-04 -3.19918578233e-03  6.72285843819e-04  2.30029534068e-03 -1.66415625920e-03  2.80037684497e-04  2.55238107754e-03  1.17035177983e-03 -6.18822690105e-03 -9.90981228251e-04  6.39756928293e-04 -2.85997852313e-04  3.97687353107e-04  9.33511649701e-04  3.30106787497e-04 -8.86224152087e-04  4.34761623501e-04  1.21071799873e-03 -2.25560988578e-03 -2.31759721909e-03  7.66203180954e-04 -6.63783727625e-05  1.13065430030e-03 -2.00113048184e-03  1.30605269453e-03  5.65657430539e-03 -9.14246027064e-03 -1.94790787556e-04 -4.39992345856e-03 -1.17439978823e-03 -1.63141188221e-03  2.30283915542e-05 -1.04808098750e-04 -4.52824548749e-03  4.00159220619e-03 -1.58950054508e-03  3.45797008388e-03  1.49242372986e-03  2.03293754841e-03  7.99104558908e-04 -8.25828503419e-04  2.14247008648e-04  3.03208636431e-03  2.42641496722e-03 -1.00767579336e-03  8.58292614352e-04 -1.89871484346e-03  1.85686928160e-03  2.00229300492e-03  4.16853020647e-03  1.64552995373e-03 -8.97814987198e-04  2.93097722087e-03 -1.36387714152e-03
 6.29083287401e-04  1.91306158801e-04 -1.98592366095e-03 -5.58278914394e-04 -2.38115571629e-04 -1.46610157486e-03 -1.31806784303e-03  2.84680023936e-03 -9.38052244236e-04  3.33375683537e-03  3.47916068278e-05 -5.00716540870e-03  3.08060263260e-03 -2.81787708017e-03 -3.13041751742e-03  2.50431656600e-04  1.27493897006e-03  6.66593897630e-04 -2.52091734838e-04  3.90706761706e-04 -1.51409177439e-03  4.04105860648e-03 -1.75875817263e-03 -2.80066441000e-03  8.03418502869e-04  1.68902756642e-03 -6.46031176523e-04 -3.04065833627e-03  6.82832995245e-04 -5.77587700416e-04  1.08365393791e-03  2.12009406303e-03  1.09286850224e-03 -2.36683427870e-03 -8.21614384508e-04 -3.20732031427e-03  1.98204440001e-03 -1.83415000318e-03 -3.44195524148e-03  3.05921877971e-03 -4.60288674274e-03  5.43394690418e-03  1.32580452287e-03 -2.38539642276e-02 -8.79883661300e-03  6.79851340242e-02 -1.04664039315e-03 -1.83989135765e-03 -1.22479310050e-04 -8.16449621132e-04 -8.89344848920e-04  1.10032173572e-03  3.80362383959e-03  2.63911621303e-03  1.49437191259e-03  2.72918015694e-03 -4.35963762926e-04  2.93312060886e-03 -8.54088721445e-05 -1.50370397972e-03  2.46944505170e-04 -1.28036541548e-03 -2.31035275789e-03  1.10974605284e-03  6.66390489934e-04  2.61408180604e-03 -4.39351429307e-03  1.25788925018e-03 -3.65458726105e-03 -3.59201687186e-04  2.06414220679e-03  2.80367544867e-03 -8.15365752601e-04 -3.56670181002e-03 -2.43625047572e-03 -4.20010195316e-04  2.59947233154e-03 -2.53183841867e-03  9.33403862532e-04 -4.55314391924e-05 -2.14752180266e-03  5.31215322314e-04 -1.34132474134e-03  2.69121674809e-03  1.25853169318e-03  1.55800772804e-03  1.66983710306e-03  1.98899000783e-03 -2.66494845135e-03 -1.26948070585e-03 -2.30702173348e-04 -2.11402264544e-05  4.17929473162e-04  5.20530704315e-04 -1.78801783963e-03 -8.55555328810e-04 -5.45637721020e-05  1.12774129085e-03 -6.18956315901e-04 -2.57768185400e-03  3.11439849956e-03 -6.98612188471e-04 -4.26908521997e-04  1.28608475693e-03  3.08318834419e-03  1.61022023597e-03  1.98322973018e-04  1.91875827826e-03  3.46909268853e-04  3.93334341458e-03  3.63152334264e-03  4.82167781684e-04 -1.29870756179e-03 -8.13222438134e-04  2.10437513881e-03  2.46212116065e-04 -1.70999933015e-04  2.80448266845e-04  5.99972920088e-04 -7.98713626491e-04 -1.10370765493e-03 -2.55453530589e-03  1.46683905519e-04 -3.94535874628e-03 -1.81237137289e-04  7.61956127463e-04 -3.28651799592e-04  3.96965129307e-03
 5.44642095996e-03  1.30739951040e-03 -1.39393529974e-03  9.36349425178e-04 -6.75685592673e-04 -4.59216785531e-04 -5.42661428783e-03 -4.64248359012e-03  9.65178836711e-04  9.63852288561e-05 -4.18967044451e-03 -2.10340790526e-03  2.76314154747e-03  1.10191150401e-03 -5.44163218613e-04  1.79424283466e-04  2.24929853681e-03  2.46600017075e-03 -1.89693251882e-03  4.80149046325e-03 -1.37511442852e-03 -9.66476765101e-04 -1.84853338990e-04 -1.42812713304e-03 -3.82418249264e-04  2.95261800146e-03 -3.89010691772e-04 -7.38957522669e-04 -2.56502327974e-03 -4.04555283499e-04 -7.09051723216e-05  1.26996317765e-03  3.60377077829e-03  5.17191302081e-03  6.15031129134e-04  1.44325058877e-03 -2.38468584725e-03 -2.20085364168e-03 -2.11679185593e-03 -3.76457702880e-03  2.07810989797e-03 -2.59503803768e-03 -5.22903371801e-05 -6.56631290047e-03 -9.70448921938e-04 -1.04664039315e-03  1.00952841113e-01  5.76994330611e-03 -1.02043381376e-03 -1.59789320546e-03  7.67063517414e-04 -1.84238416802e-03  1.94238126071e-03  1.12550139002e-03  3.05080303147e-03  2.35119979275e-04 -1.29359608986e-03  4.70608281068e-03  1.78339539198e-03 -1.46555155723e-03  3.70406058408e-03  1.03168719887e-03 -3.67222626117e-03  8.42360370349e-04 -2.99522437129e-03 -3.02149989939e-03  3.05734099585e-03  1.15406089811e-03  5.15415892894e-03 -4.55159556319e-04 -4.25494196542e-04 -1.66989585740e-03 -4.67312156730e-04 -2.08621479940e-04 -2.56189580716e-03 -1.80642049555e-03  6.37213990887e-03 -8.50269397735e-04  5.49746572287e-03 -2.13845054610e-03 -2.50292826441e-03  4.01523659812e-04  7.94377479333e-03  2.42734748034e-04 -7.40502058337e-04  1.92910300320e-03 -6.44933085388e-05 -2.10754775829e-03  1.55951346431e-03  7.41719549901e-04  1.99563548128e-03 -8.04032236048e-04  2.35159900054e-03 -1.28441290341e-04 -6.41687729544e-04  3.61439430106e-03  5.96370670854e-04  1.08653606256e-03 -1.48248050070e-04  4.90211590183e-05  3.68366410472e-04  2.04416616901e-03  4.54415239733e-03 -3.78679497653e-03  1.40534590592e-03  4.08302904159e-03 -3.73837802104e-03 -3.90288266233e-03 -2.25702916485e-03 -6.29271051248e-03 -3.37037092845e-03 -1.33801577492e-03 -1.58693152885e-03  1.75054191133e-03  1.31879118153e-03  1.35124408469e-03 -3.81116282141e-03  2.19992623471e-03  4.39420416521e-03 -2.77605742954e-03  1.19958309885e-04  8.67351461859e-04  2.78543113328e-03  2.42280065831e-03 -5.06328808901e-04 -3.41604168843e-04 -3.31602463490e-04 -1.59304407413e-03
-3.55150438949e-03 -1.07284377666e-03 -2.88376362992e-03  5.23312641593e-03  7.15057739235e-04 -3.25569490263e-03 -1.21384142028e-03  5.89814315014e-04 -1.61720402192e-03  3.47200170190e-04 -3.95548576612e-03  1.90186669984e-03 -2.32690931040e-04 -1.81284617608e-03 -6.19418676298e-04 -1.31283692451e-03  3.66644007650e-03 -1.75947309934e-03  1.16705618147e-03  1.67370589794e-04  3.27743235884e-04  3.09054737722e-03 -3.55237347895e-03 -2.35937954593e-03 -4.41418429618e-03  7.32080892714e-04 -1.83084496904e-03  1.51460230488e-04  1.22687669733e-03 -3.46529014315e-04 -1.57436620867e-03 -4.01845098631e-03  5.02400186773e-03 -6.75157920750e-04 -1.31837467369e-03 -1.02358879952e-04  2.60570538751e-04  2.26348689084e-03  3.48712914033e-04 -4.50742846646e-03  1.04051702154e-03  2.69501867048e-04 -4.00446144137e-04 -5.09928128226e-03  1.38829479781e-03 -1.83989135765e-03  5.76994330611e-03  8.98198392342e-02 -1.22326737784e-02 -6.50622502483e-03  6.10211590259e-03 -2.42832961591e-03 -3.71393937409e-04 -3.80789484495e-04  2.42263451821e-03 -1.62561086290e-03 -3.87148008819e-03  2.02162387091e-03  3.70107266879e-04 -6.34514346753e-04  3.69876781721e-03 -4.84814922908e-03  2.08924397992e-03  3.17297578373e-04 -1.33333208990e-03 -3.45579479076e-03  4.69510260090e-03  3.73727945711e-03  5.72664099819e-03 -2.68325674622e-03 -9.60599496648e-04  2.46781440457e-03  5.44676076540e-04  1.74081395230e-03  3.58635683089e-03 -2.75161081095e-03  2.54855198391e-03  7.51066396431e-04 -1.19818363807e-03  1.45766343588e-03  4.53863851698e-03 -2.51054721885e-04  3.82912829902e-03 -3.54663579833e-03  1.21218868033e-03  3.94578284488e-03  2.25280937084e-04  7.53536266498e-04  2.11248362629e-03  1.48287256904e-03 -1.40971994780e-03 -3.40029393358e-03 -6.93766809066e-05 -4.91840797809e-04 -5.96107334923e-04 -4.91808584338e-03  7.10037513578e-04 -3.50035609100e-03  1.20609946161e-03  1.69916341806e-03 -2.53435767794e-03 -1.96121700018e-04  1.87764644711e-04 -2.87806208737e-03 -2.01014648487e-03  1.81460548264e-04  1.69763571498e-03  9.05195466646e-04  3.34827054807e-03 -4.30229035239e-04  3.18009075369e-03  9.00590202070e-04 -4.40132849627e-03  3.27533988631e-03  1.55567252615e-03 -1.17900075468e-03 -1.30103792157e-03 -2.39484235529e-03  2.78777842983e-03  1.34651375221e-03  5.24835387872e-03 -1.59436679934e-03  5.63199860623e-03 -2.88323684723e-03 -5.26577890531e-04 -2.07461684160e-03 -2.70057623711e-03 -1.49878865058e-03
 2.55866295692e-03 -2.10595081030e-04 -6.88932805757e-05 -2.76955849091e-03 -8.79608977274e-04 -1.57583410735e-03 -2.22949124796e-03 -2.32456499985e-03  9.60307368644e-04 -3.02209482991e-03  4.64435472039e-04  4.67143583067e-04  4.48841186443e-04  2.05476059131e-03  7.88139826495e-04  1.83659068618e-04 -2.41472320209e-03  3.18834863842e-03 -7.99667140864e-04 -5.39084694471e-04 -1.10730300214e-04 -1.32915875954e-03  8.42694804552e-04  1.60640604271e-03 -1.84631168140e-03 -1.70207980385e-03  1.51429952505e-03 -3.50008168648e-05  1.43004685961e-03 -9.93503502771e-04 -2.71065078165e-05  3.40745038860e-04 -1.63968479148e-03  1.92157209170e-03 -5.95414635479e-04 -3.65872076802e-04 -2.33753529312e-03  1.59458673798e-03 -1.71477233593e-03  9.66129494975e-04 -1.64449800329e-03  1.88465180713e-05  1.05520662766e-03 -1.01224063275e-03 -1.18038322106e-03 -1.22479310050e-04 -1.02043381376e-03 -1.22326737784e-02  6.26920209170e-02  3.59240123890e-03 -1.30290625875e-03  2.96496526695e-05  8.83338127918e-04 -8.91085535911e-05 -3.52773478128e-03 -1.14475108950e-03 -6.93379424849e-05  1.44471715071e-03  1.98633222757e-04  6.45586094440e-04 -1.88567134197e-03 -1.10653277944e-03  9.01062212322e-05  7.57835497315e-04 -1.98462184030e-03  2.87828069192e-04 -8.38629154409e-04  2.44620461528e-05 -7.26733896580e-03  7.27580578173e-04  1.43283231965e-03 -1.26255866369e-03  5.38872113573e-04 -1.50724895550e-03  1.44414443517e-04  1.25113597426e-03 -4.05245206185e-03 -1.01364816788e-03 -2.97625047696e-03 -1.87054136350e-03 -2.23478794547e-03  1.69243109927e-03 -1.34935473457e-03  4.90248757252e-04 -1.40339650637e-03 -2.04703035669e-03 -1.11898368571e-03  2.17753622328e-03 -1.84084482820e-04 -4.22550930662e-05 -3.55494570878e-04 -2.62204972650e-04 -2.25235372754e-03 -7.54015281358e-04 -1.10230328995e-03  1.32789767349e-03 -6.62978981840e-04  9.06341092395e-04  1.04642585644e-03 -2.13567647603e-03  2.84016996219e-03 -1.80285177015e-04  1.51113237554e-03  1.08288471717e-03 -2.67900010594e-04 -1.41466074798e-03  2.10133586821e-03  1.79131071749e-03 -2.04783941375e-03  6.52561683955e-05 -3.67043716665e-03 -5.68383933077e-05 -9.71105020145e-04 -2.88356139991e-03 -3.26093248048e-04  2.74879945355e-03  1.97586984955e-03  4.20240722784e-03  3.65711340652e-04 -1.01744476974e-03 -2.56437763032e-03  1.98122689006e-03 -6.64359648219e-04 -1.18372713416e-03  8.69450701118e-04 -1.10743987590e-05  1.18972980828e-03  3.56969053338e-03
-1.95502522862e-04 -4.91447475369e-05  2.79438053178e-04 -1.27892060809e-03  3.51199402599e-04  2.25772984862e-03  5.29119378326e-04 -9.82944834819e-05  1.42069868367e-04  2.08892747277e-04 -6.51784625138e-04  1.05939417075e-03 -1.47909945245e-03 -7.93378957299e-04  5.48395955895e-04  4.75858529158e-04 -3.41169964950e-03 -1.87376404685e-05 -9.79602206298e-04 -2.72901515280e-04 -3.40720227977e-04 -1.40398458395e-03  1.71034916748e-03  3.00749529299e-04 -4.22397896745e-05 -1.78224994591e-03  6.14681343665e-04  1.44624170260e-03 -3.84593328685e-04  9.39037448085e-04  8.84243175672e-04  1.22291883248e-04  2.67060162787e-04 -8.92728816751e-04  1.56147883642e-03 -7.44147715613e-04 -8.92666802998e-04  9.74610278561e-04 -6.48910507345e-04  5.64586051608e-04 -4.87942511353e-04  5.55285641268e-04 -4.03888909025e-04  9.51353988988e-04 -2.58199474838e-04 -8.16449621132e-04 -1.59789320546e-03 -6.50622502483e-03  3.59240123890e-03  4.51075882381e-02  7.36518703505e-03  5.29658795334e-03 -7.63865112128e-04 -3.40781066847e-04 -7.21630044821e-05 -2.75766914132e-05 -4.65739426561e-05 -1.77163400212e-03 -1.38447826346e-03 -9.74501199269e-04 -1.00566934030e-03  1.21303437970e-03 -1.96399097379e-03 -2.80175231741e-04  7.99600513524e-04  6.23184204035e-05  7.29574101365e-04 -4.55839649547e-04  7.74084023003e-04  4.79158505167e-04 -9.42355747784e-06  5.99331172591e-05 -8.98688927264e-04  1.59174342587e-03 -1.08004887384e-03 -2.65447874882e-04 -1.94794781349e-03  4.17797877243e-04 -1.09325815738e-03  1.65065730506e-04 -1.09816338081e-03 -7.29898684515e-04  4.85697051957e-04 -1.18440604379e-03 -1.27326177652e-04 -7.99059086196e-04  1.00381667207e-03 -2.50145572765e-03 -6.66205819312e-04 -8.08560416867e-05 -2.87494446522e-04  1.99259134290e-03 -1.07954795926e-03  3.52535672121e-04 -1.95976548705e-03  6.48851936665e-05  1.35570588688e-04  1.18017254856e-03  2.59516765880e-05 -5.14276383071e-04  2.35801640814e-03 -7.30380234918e-05  1.73726979552e-04  1.09216714922e-03 -2.75128927601e-04 -1.49855111654e-03  4.51207353886e-04  2.48456215581e-03  9.24850094957e-04 -2.85803423971e-03  9.94134153256e-04  1.71901616653e-03  1.62741096063e-04 -1.21649381183e-03 -3.53792033650e-04 -3.61240477443e-04  6.32596953095e-04  2.44202355672e-03 -2.12574562616e-03  8.06696924676e-04  5.56973460062e-04  7.12232696984e-04  5.79645877640e-04 -6.39484461053e-05 -1.03420871141e-03  1.45670553868e-03 -2.01115351423e-04 -2.88753526404e-04
 8.03948307718e-05  1.06014833878e-03 -3.33757663482e-03 -1.40650033520e-03 -3.12590180359e-03 -1.66142836775e-03 -9.76713859513e-04  2.04862890411e-03 -4.75576728873e-03  2.42539947681e-04  3.81675403885e-03 -6.78874168907e-04  2.92258497116e-03  1.48939374909e-03  2.38213499312e-04 -1.87371860351e-04  7.17316922626e-04 -2.57211415001e-03  2.10475143685e-03 -4.53141122409e-04  7.83265328692e-04  7.46863396151e-04  2.08973684260e-03 -4.10041518985e-03  2.62805728558e-03  2.41948006763e-03 -8.34319082817e-04  3.35396847488e-04  2.89394615578e-04  1.56290065368e-03 -5.56311724551e-04 -2.26980795056e-04  4.67348338342e-03  2.74991658692e-03 -1.82851344594e-04 -2.89161282966e-03  1.01491246277e-03 -2.24050686837e-03 -2.80361182717e-03 -2.37539834025e-03  1.61819598181e-04 -2.75876515373e-03 -1.14703662154e-03  3.53406864638e-04  5.48622661352e-04 -8.89344848920e-04  7.67063517414e-04  6.10211590259e-03 -1.30290625875e-03  7.36518703505e-03  8.96830884611e-02  1.64459300778e-03  3.08176437121e-03 -6.41288441991e-04  8.53736443357e-04 -1.80403573226e-03 -1.55935730780e-03  3.12111553601e-03  2.39090450091e-03 -4.44403176487e-03  1.93336058147e-03  2.15094189432e-03  5.96005836841e-04  1.43257594005e-05 -4.77935445613e-03 -3.81653030063e-03  1.66579467199e-03  2.91375470821e-03  1.05635611674e-03 -1.16735460251e-03 -1.92994312018e-03  9.03347109263e-04 -1.23263993720e-04  7.73573742190e-04  2.26250543168e-03  3.11484686638e-04  4.42875658163e-04 -1.25224848438e-03 -1.69201175578e-03 -2.84114030883e-04  6.44599825155e-04  1.54718461714e-03 -2.34161036979e-04  5.16113206736e-04 -2.84329922677e-04 -1.47359864321e-03  2.59036734528e-04 -1.69898858870e-03 -2.19695339470e-03  1.49013318870e-03 -1.51972804964e-03  1.09082462883e-04 -1.58131340166e-03  1.58539795442e-03 -2.85181419233e-03 -2.05575859722e-03  1.96388086577e-04  1.39814344108e-03  3.14780515479e-03  6.13493897270e-03 -3.55512908028e-03  5.19686687005e-05  3.36324147719e-03  3.48910734965e-03  8.27337051702e-05 -3.28404361275e-03  1.46316385880e-03  2.55964167686e-03 -1.19946213902e-03 -5.27425204589e-03 -1.39068520914e-03  2.87800028380e-04 -1.62189620125e-03 -1.91318052226e-03  1.33249071699e-03  3.82593659197e-03  7.30092296362e-04  3.35109631807e-03 -1.91310549741e-03  8.93358746295e-04  1.19486174678e-03 -9.24605132034e-04 -3.08360147659e-03 -2.24797338176e-03 -4.11325456462e-03  1.16066909755e-03 -2.31287678847e-03 -6.79221182900e-04
 2.11473552006e-03 -2.14627933038e-03  1.58744042393e-03 -1.13664795203e-03  5.01658640156e-03 -8.06893790081e-04 -5.03579235731e-03  6.38159549537e-03 -3.93326456557e-03 -1.68958675872e-04  3.24388994757e-03  8.37718733927e-03 -1.78720954224e-03 -1.91904184566e-04  1.17217577207e-04 -1.59600865230e-03 -2.96282597737e-04  2.98803004028e-03  2.95388957107e-03 -2.38911580375e-03  4.02000430351e-03 -6.22808539549e-03 -4.47223003521e-04  8.85431092965e-04  1.37979499959e-03 -2.04144212008e-03  4.68356474148e-04  2.20624708142e-03 -1.23823165687e-03 -2.75701493178e-04  1.37320765088e-03 -4.37785744966e-03 -5.16107753682e-04 -1.24960228096e-03  3.95972293159e-03 -4.02688513101e-04 -1.68143190020e-03  8.36678291336e-04  1.50610470611e-03 -1.05652455298e-03  5.75240009345e-03  5.40191409291e-05 -2.62796670147e-03 -3.14565666646e-03 -4.81093002341e-03  1.10032173572e-03 -1.84238416802e-03 -2.42832961591e-03  2.96496526695e-05  5.29658795334e-03  1.64459300778e-03  1.03275339306e-01 -6.00574087804e-03 -6.80352410459e-03  1.91065685329e-03 -1.74342088527e-03  5.40221108693e-04 -4.21853619452e-03 -5.07203861640e-03  2.77055118678e-03 -4.45430748902e-03  7.27125571107e-04  8.00239115166e-04 -4.87675566583e-03  4.98264277729e-03  8.10824858283e-04  6.11685134483e-05 -4.50472857499e-03  2.74541943563e-03 -2.86310392363e-04 -2.91584682276e-03  1.66265410144e-03  7.26430609588e-04  3.11916592566e-04  7.59871770886e-04  1.06356625153e-03 -6.09300407838e-03 -5.16827328023e-03  1.45129429811e-03  3.62077635805e-03 -4.80680758634e-03  5.34531327936e-03  2.98812508629e-03 -5.80699455445e-04  2.10821656915e-03 -3.72310724623e-05 -2.50282503625e-04  2.44358270059e-03 -8.73442616644e-04  1.17253596812e-03  2.71834529807e-03 -2.94372228360e-03  2.90553825500e-03  1.99767119825e-03  3.41427981676e-03  3.45524280114e-03 -1.58087978476e-04 -7.76274031505e-04  5.11826156545e-03  2.37897280535e-04 -5.31561759640e-03 -1.59910677090e-03  6.14331200570e-04 -1.16863526068e-03 -9.22969941180e-05 -3.26260024101e-03  1.12067128482e-04 -6.80659711646e-05 -4.29035079680e-03  3.23080161327e-03 -4.09165517419e-04 -4.24512838477e-03  2.35418362181e-03  2.42937764947e-05 -1.01083799182e-03  1.24768690919e-03 -8.22963831380e-04  1.35872627594e-04  2.86690700897e-03  6.41120450622e-03 -1.97940032771e-03  5.50763228016e-03 -4.49653228405e-05  1.01529549837e-04 -4.09757193639e-03  3.15487709419e-03 -1.77822132387e-03  9.25642068935e-04
-5.92751119996e-04  8.03293892634e-04 -2.20579605078e-03 -2.96085133814e-04 -1.66402939798e-03 -6.99840252947e-04  2.02062821264e-03 -1.02350812123e-04 -8.78869547415e-04 -1.82752627909e-04  4.63210066698e-03 -1.67326813034e-03  1.15450362073e-03  6.24280538177e-05 -2.36045380973e-03 -1.03696622652e-03 -1.81838528864e-03 -2.78276662496e-05 -2.31784606149e-03 -3.18567872338e-03  3.58069232273e-03 -9.50411482436e-04  4.01146381460e-03  1.43253848056e-03  4.72328941576e-03  2.17682698253e-03 -1.50263041442e-03 -2.66828951908e-03 -1.17796370758e-04 -1.36856702206e-03  9.01797284929e-05  1.63522614000e-03 -1.65307254878e-03  1.08479924532e-03 -1.16029237605e-03 -8.57618052086e-04  1.30151030044e-05  5.84882263943e-04  1.32202187422e-03  1.08700724279e-03  7.58576810347e-04 -1.92813165743e-03 -1.40254904836e-03  2.96541022534e-04 -1.31855504970e-03  3.80362383959e-03  1.94238126071e-03 -3.71393937409e-04  8.83338127918e-04 -7.63865112128e-04  3.08176437121e-03 -6.00574087804e-03  8.57763321670e-02  1.38443397053e-02 -7.93637406101e-03 -4.68444111182e-03  2.71088634321e-03  2.65508321312e-03  1.21612734500e-03 -3.94804605486e-04 -3.51884272422e-03 -1.86175034821e-03  9.44294304789e-04 -6.65756462619e-04  2.86815876907e-03  1.88682254240e-03  1.04131840451e-03  3.34652563841e-03  3.69812181020e-04 -3.26883804895e-03  1.16409381091e-03  2.89477943211e-03  2.23234189643e-03 -6.42449919671e-03  3.64791577532e-03  7.64387660717e-04 -2.95111542868e-03  3.67149860662e-03 -4.01789986266e-03  2.43322825853e-03  6.69736988056e-05  2.58362562331e-03 -1.20628040107e-03 -9.29608534796e-04 -1.59270978754e-03  2.19795539785e-03 -2.80172197979e-04  9.57677393559e-04 -1.30747274627e-03  1.63628143248e-04 -2.96953980830e-04 -1.00198613279e-03  5.20720675386e-04  1.57048572774e-03 -1.78826705634e-03 -1.38759541863e-03  6.63411247459e-04  2.64194457987e-04  2.90301916936e-03  9.77951793642e-05  1.92722912776e-03 -1.42051639370e-03 -1.46124462446e-03  8.09400388595e-04  2.04093724373e-03  2.28540262155e-03  6.71770958713e-05  2.56554454202e-03  3.28364899729e-05 -4.16855430175e-03  1.89968893219e-03  9.70827542110e-04  5.74134442626e-04 -7.44482932755e-04 -1.59240149852e-03 -2.87031249655e-04  1.80620280370e-03  4.07705135571e-05 -2.42120619619e-03  8.23969212861e-04  1.59938867268e-03 -2.11780753776e-03  1.06997693350e-03 -3.27298997944e-04  5.58291342107e-04 -1.36636275055e-03 -2.37901645515e-05 -3.03940821535e-03
 1.89220865176e-03  3.18407216257e-04 -2.49935615872e-03 -2.67895675242e-03  7.91306055524e-04 -2.71542848849e-03 -6.96070425715e-04 -4.51021443444e-04 -2.53681161856e-04  6.29340789498e-04 -3.95162391175e-03 -5.86750536243e-04  9.16686106480e-05  9.28405522913e-04 -2.25476889223e-03 -1.38167132868e-03 -3.23952095805e-03  7.88486980267e-04 -4.88516408654e-03 -5.07524461999e-04  1.06345987434e-03 -2.87002247369e-03  4.02900445811e-04  6.52992776021e-03  1.92577073721e-03  1.83516609338e-03 -4.90674423849e-04 -1.22957331260e-03  1.24715204115e-03  1.79535841158e-04 -1.24701143407e-03  6.88802649126e-03 -1.81978290587e-03 -6.23347340438e-03 -1.29843963362e-03 -1.80527781306e-03 -1.76114658020e-03  2.06864662995e-03  3.21854519648e-03  4.44081758219e-04  5.64875619497e-04 -2.77884928718e-03 -1.21570164054e-03 -5.40905279786e-04 -2.59624963132e-03  2.63911621303e-03  1.12550139002e-03 -3.80789484495e-04 -8.91085535911e-05 -3.40781066847e-04 -6.41288441991e-04 -6.80352410459e-03  1.38443397053e-02  8.16922651293e-02 -4.90424305469e-03  1.19812772867e-02 -1.72441791266e-03  1.19257115768e-03  3.03285575469e-03 -2.69433491840e-03  1.80075153812e-03  2.24830554412e-03 -1.09417128891e-04  1.47046917012e-03 -3.18053977183e-05 -2.79265118475e-03  3.16441610317e-03 -1.76453966327e-03  3.82214338948e-03 -5.73198204830e-04  7.52104179918e-04 -2.84961458349e-03 -2.05024236063e-03 -1.00461995544e-03 -1.41991267671e-03  4.42458909174e-04  9.88000577394e-04  2.47756273162e-03 -1.02194416713e-03  1.17804094354e-03  2.34200734092e-04  6.49331995306e-05  2.60834759892e-04 -2.26420490713e-03  1.31400362428e-03  1.00521725623e-04  2.36325687574e-03  6.70530223682e-04  1.55494492051e-03  8.43006584451e-04  1.45302778111e-03  2.00094245243e-04  3.78407572237e-03  2.03925230724e-03 -3.54664562803e-03 -1.60227316452e-03 -1.09234223717e-04  1.31938686626e-03  2.70021745211e-03  2.14176652071e-04  4.63017698720e-03  9.64647592180e-04  2.46592727990e-03 -1.98775750927e-03  2.25480755621e-03  3.41091081714e-03  7.72479741125e-04 -2.39519910655e-03  2.96289308527e-03 -6.02123624538e-03  9.01502223288e-04  5.39288283472e-04 -1.73230689644e-03 -4.11918457003e-04  9.85484530265e-04  2.42853711858e-03 -1.71394614398e-03 -3.33165617989e-03 -1.06614804438e-03 -2.40179257655e-03  4.54577368125e-04  8.86667655398e-04 -1.38796648802e-03  8.37371288885e-04  1.62712357673e-03 -6.93492402424e-04  1.81424681362e-03  3.28960064555e-05
-2.95898594362e-03  2.52434281561e-03  3.04907332092e-03 -1.54083620077e-03  3.57646726336e-03  1.60212171921e-03 -2.95506847757e-03  1.22996661011e-03  4.47130574473e-04 -3.54367301304e-03 -1.18533366912e-03  4.11784608468e-03 -5.95792559200e-04  2.62667238143e-03  2.26537193064e-03  1.17125941483e-03  2.96437436461e-03 -3.25701145991e-03 -2.13690356230e-04 -3.23861753160e-03  3.93510430472e-03  1.27955515832e-03 -3.81853483129e-03 -3.41159173066e-03 -3.61924963552e-03  4.83846063719e-03  1.41424821453e-03  4.45162455216e-03 -7.53187721676e-05  2.49711225501e-03 -8.69645870122e-04  9.53431258447e-04  3.85181021443e-03  2.82581666138e-03  1.47649801376e-05  2.16214844050e-03  3.33542609361e-03 -1.43658846506e-03 -1.74542540684e-04  7.16549707427e-04  2.71212540556e-03 -1.67089954493e-03 -2.60958535030e-03  2.99040289195e-04  7.96897483377e-04  1.49437191259e-03  3.05080303147e-03  2.42263451821e-03 -3.52773478128e-03 -7.21630044821e-05  8.53736443357e-04  1.91065685329e-03 -7.93637406101e-03 -4.90424305469e-03  9.44284464818e-02 -4.93875454986e-04 -1.08814538877e-02  1.09374680009e-03 -3.34119668038e-03  3.03996575716e-03  1.23455991610e-03  1.69188262580e-03  1.51432992252e-03 -1.12157218082e-03 -1.02664057652e-04 -4.37038425885e-04  2.23928752297e-03  1.11019296114e-03 -5.58854309589e-04 -8.14069652035e-04 -4.44100076824e-03 -5.04206556386e-03  3.64759957466e-04  2.40421828111e-04 -1.21793996639e-03  1.43796010652e-04 -1.12667121114e-03 -1.92091387338e-03 -1.10826514208e-03 -5.84023109251e-03 -5.64445739621e-03 -2.55182575446e-03 -1.66524214953e-03  3.28606738584e-04 -1.69850188904e-04  3.25982046666e-03 -4.96061422081e-04 -6.69691660698e-04 -9.62317538963e-04 -4.00319957221e-04  1.15669151132e-03 -5.95586541619e-03 -1.83428832931e-03 -9.86858903691e-04 -3.00709853577e-04  2.19408491828e-03  6.98346703164e-04  4.70582572203e-04  2.29544446268e-04  2.81674896795e-04 -4.30045059848e-03 -8.88051923675e-04 -8.23865073948e-04 -4.09548487198e-03 -2.14091689309e-03 -1.88006702344e-03  1.30433580560e-03 -4.51366639191e-03  5.02864009415e-04  2.48107090810e-03 -2.91928635145e-04  1.01794900278e-03 -2.99810369296e-03  1.03680240783e-06  2.44234903746e-03  2.79119692896e-04 -3.38182763451e-03 -2.33925415014e-03  1.38376841879e-03 -2.75174810144e-03 -2.01625209840e-03  4.74539433448e-03 -7.72837584874e-04 -4.35088591197e-04 -1.34649298967e-03  2.67885291094e-03  1.10842534450e-03  4.71801206610e-04
 3.53182075742e-03 -9.05164154560e-04 -3.73160157052e-03 -1.28064599864e-03  8.73115958784e-04  4.65338038032e-04  7.79332595225e-04  3.17717120891e-03 -6.67161144000e-05  2.24622905066e-04  1.78038511231e-03 -6.86014057188e-04  1.00898053445e-03  7.21157281229e-05 -1.74934046781e-03 -1.64518500285e-04 -4.74075622243e-04 -5.71696962078e-06  1.63034028958e-03  1.86711404773e-03  8.48402306943e-04 -1.69222791831e-04  1.56642669304e-03  3.05932381110e-03  2.27278653986e-03  1.87694420298e-03 -3.14696438195e-03 -5.65576048450e-03  1.61437378409e-03 -7.74298584957e-04 -4.86208535915e-04  4.88629688975e-03 -2.71342421222e-03 -4.67228665191e-03 -5.82086008565e-05 -1.16916582336e-03  1.93331010128e-03 -1.26874741753e-04  6.57181546321e-03 -9.15953941029e-04  7.56005706129e-04 -5.57595719035e-04  2.74171274688e-03 -4.19705439495e-03 -2.46905269644e-03  2.72918015694e-03  2.35119979275e-04 -1.62561086290e-03 -1.14475108950e-03 -2.75766914132e-05 -1.80403573226e-03 -1.74342088527e-03 -4.68444111182e-03  1.19812772867e-02 -4.93875454986e-04  9.04860793786e-02 -9.98263120688e-03 -1.07422053622e-02 -2.66468772894e-03  1.94835216833e-03  1.18626205607e-03  1.23217067336e-03 -3.83096988551e-03  2.43077108795e-03 -2.20094030958e-03  2.71942086591e-04 -2.35379116996e-03  1.31158020383e-03  1.56641145315e-03 -2.25359001998e-03 -1.97639344771e-03 -1.54055409069e-03  2.07299545362e-03 -3.26123719976e-03 -4.06468359478e-03 -1.83444715567e-03  4.52913075812e-03  3.27829440640e-03  2.72268457987e-03  4.80557161510e-05  2.28382994321e-03  2.74464470220e-04 -6.53041905975e-04 -2.00562462784e-03 -1.88565501785e-03  3.53211966617e-03 -1.20223943335e-04 -1.08841198753e-03 -1.15221307351e-03 -2.49581419866e-03  4.20382652369e-03  1.24229910581e-03  5.54835007556e-04 -6.90020697427e-04  1.96411481211e-03 -1.47948845592e-04 -4.42236642696e-04  1.62016613800e-03  3.97687574086e-04  1.60123809733e-03 -1.54858767330e-03 -2.76489568695e-03 -2.62865696973e-03 -4.78402467527e-03 -5.97116362895e-04  5.06689155438e-03 -2.19647201340e-03  1.35768424491e-03  2.45496249943e-03 -3.42481259437e-03 -5.07909787755e-03 -3.99100043807e-03  4.02303880637e-04 -3.84480395582e-05 -6.42576707194e-04  3.86123240531e-04  8.00656897866e-04 -4.98754772823e-04 -6.00197126049e-04  1.38836656685e-03  2.60376601585e-03  5.09052892908e-03  3.15393015299e-03 -1.16534001792e-03  1.15629155027e-04 -1.90183428427e-03  8.88545075628e-04 -8.27251121646e-04
 3.55060608856e-03 -1.59604772481e-03  1.47403750834e-03 -2.01421976048e-03  1.51128231738e-03  2.33001715027e-03 -2.59463607112e-03 -3.72313407539e-03  3.76002819962e-03 -4.19621182309e-03  1.26852681270e-03  1.58544682723e-03 -2.78064039735e-03  5.89687808073e-05  2.84240893013e-03 -6.31854613244e-04 -2.93225648559e-03  3.59723241827e-03 -6.87552854704e-03  1.11079822103e-03 -2.29922959258e-03  2.94123258208e-03  9.19519548062e-04  1.82267079880e-03  6.26771886106e-04 -4.64474763591e-03  9.06171485113e-05 -3.70105611047e-03  1.66331633259e-03 -4.09164251365e-03 -1.33143771895e-03 -2.37172449554e-03 -1.29421061208e-03  4.60440904335e-04  4.60942300962e-04  2.37389434309e-03 -5.37096859495e-03  4.20679243646e-03  4.78934008615e-04  4.84728650280e-04  2.03779125255e-03 -3.01924879923e-03 -9.58608444803e-04  2.46388877521e-03 -3.22891181385e-03 -4.35963762926e-04 -1.29359608986e-03 -3.87148008819e-03 -6.93379424849e-05 -4.65739426561e-05 -1.55935730780e-03  5.40221108693e-04  2.71088634321e-03 -1.72441791266e-03 -1.08814538877e-02 -9.98263120688e-03  9.21865767365e-02 -8.69985694418e-03  9.46944394560e-04  1.71605005711e-03 -7.31373418083e-04 -3.09560808285e-03  3.38700025930e-03  1.10893263702e-05  5.81946458936e-03  3.76678431729e-03  9.35315383982e-04 -4.00403587148e-03  3.81551382561e-03  1.69185297047e-03 -2.11246066109e-04  7.67290809083e-05 -3.68004460761e-03  4.62480249340e-03  1.29066464870e-03  4.17986013504e-04 -2.16500034633e-03 -1.69615209660e-03  2.03073326029e-03 -4.86786301082e-03 -1.09004546486e-04 -5.71025677633e-04 -1.60353077184e-04  4.29404764726e-04  4.91258237612e-03  1.33117209321e-04  1.40947241264e-03 -5.50613564117e-04 -5.81684844283e-05 -1.49209879501e-03 -4.77064413179e-05  2.08595427975e-04 -1.20058388651e-03 -1.92165311075e-03 -2.02341123671e-03 -1.92201189472e-03 -6.98428532691e-04  9.48843472796e-04 -2.01267755701e-03 -2.01227654347e-03  2.95277137269e-03  1.09107538253e-03  1.04578609709e-03  3.23734133815e-03  1.19373571198e-03  3.41214241260e-03 -1.51380840793e-03  2.26027620420e-03  4.14024857211e-04 -9.98349500233e-04  1.01011156683e-04 -2.12282922367e-03 -8.33723129400e-04 -2.15754159426e-03  1.51710898802e-03 -7.12404930213e-04 -1.42714928502e-03 -1.63785753588e-03  2.69910916408e-03  1.52610909229e-04 -2.48293442010e-03 -5.38597792919e-03 -1.29923661574e-03  6.08995952102e-03 -2.11146288833e-03 -1.31728868450e-03  1.26487408839e-03 -5.14399016648e-03
-6.26470321036e-03 -1.08025210391e-03  1.34618785908e-03  1.18614858005e-03  1.98967076054e-03 -5.62614810329e-03  1.95663593807e-03 -1.99577151704e-03  1.33922219642e-03  3.11698170558e-03 -2.96910142220e-03  1.70102810905e-03  2.70502755318e-03  1.61488776300e-04  4.05891843195e-04  1.48783208809e-03  8.22461778704e-05  6.84862524517e-04 -8.49236763627e-05 -3.03403129578e-03 -8.32350011768e-04 -7.69987579933e-04 -2.31162859862e-04  5.53246695582e-03 -8.12936755506e-04  4.93805845732e-03 -1.55901244431e-03  1.09455439021e-03 -2.48860790479e-05  1.15244071247e-03 -2.98111929483e-03  1.76744910317e-03 -5.91717342506e-03  1.77172899490e-03 -6.04812472969e-04 -3.46227140607e-04  3.35732716464e-03 -5.61499151273e-03 -7.63767574651e-03 -3.70914966929e-03  5.83865085406e-03  8.51996563435e-04 -2.92529370975e-03 -3.53123163006e-03 -1.26367475695e-03  2.93312060886e-03  4.70608281068e-03  2.02162387091e-03  1.44471715071e-03 -1.77163400212e-03  3.12111553601e-03 -4.21853619452e-03  2.65508321312e-03  1.19257115768e-03  1.09374680009e-03 -1.07422053622e-02 -8.69985694418e-03  1.02410255161e-01  2.44574385206e-03 -8.24903531352e-03  1.67623909303e-03 -4.27636548068e-04  7.08721240805e-04 -3.25064316560e-04 -9.40124973605e-04 -8.97737140157e-04 -2.58193946724e-03 -8.89053254171e-04 -1.27421290322e-03  7.84258355712e-04  3.73698105565e-04  4.62181311275e-04  1.29943332713e-03 -4.39038882907e-03 -3.14685654742e-04 -1.39452815164e-03 -9.31507608909e-04 -1.16390531217e-03 -2.41568625391e-03 -6.17412612375e-04 -3.96561924710e-04 -3.16267691330e-03  1.25445788837e-03 -1.23897155073e-03  4.30879597095e-04  3.21776371829e-03 -2.53311514245e-03 -3.05005217063e-04 -4.40239585516e-03  2.39190012737e-03 -4.41212368795e-03 -1.32647273513e-03  7.41803303670e-04  1.02129263690e-03 -2.15543442947e-03 -1.30594976826e-03 -1.87206944075e-04  8.50610856416e-04 -2.53109784837e-03 -1.53567603781e-03  3.47373733987e-03  2.48139626776e-03  2.95528986641e-03 -1.71889461905e-03  8.59341799050e-04  2.26320929654e-03 -2.69197067730e-03 -1.10871104733e-03  9.77213500006e-04  1.15916785304e-02 -7.72288175600e-04  4.87354592239e-03 -2.87669885555e-03 -2.27372682516e-04 -3.05723732594e-03  1.85641919721e-03  3.19842846965e-03 -4.45939688320e-04 -1.74805213873e-04  1.83702557019e-03 -4.17045135287e-03  5.52682907952e-03 -1.61306002548e-03 -1.33095711495e-03 -4.02375774514e-03  8.52642566461e-04  2.54446552492e-05  4.45651638000e-03
-2.74152824585e-03  6.40996956123e-04 -1.85673792892e-03 -4.64802603908e-04 -1.68728871446e-04  1.74844341698e-04  8.51801486905e-04 -2.62187005830e-03 -3.51826231059e-03  6.44841856019e-04  4.91309348792e-03  1.94785195804e-03  1.76717913544e-03  1.32666537569e-03 -2.90991999651e-03 -9.78201520887e-04 -1.58398496191e-03  3.17120537101e-03 -2.53301763454e-03  2.98773336408e-03 -3.53011149847e-03  1.67906234591e-03 -1.86352774888e-03  2.92802886571e-03 -3.27586291820e-03  7.05835258098e-03 -3.43389199389e-03 -1.57047055746e-03  2.73050993915e-03  3.15627747372e-03 -1.05749063704e-03  4.08375772260e-03  1.53302396730e-03 -1.10395230427e-03 -2.94116807913e-03 -3.71227146003e-03 -5.48265510733e-04  7.67255268722e-04 -1.93137424634e-03  3.16043133940e-04 -6.49467305611e-04  4.58670089381e-03 -1.46794264310e-03  8.11763188058e-04 -1.32526327772e-03 -8.54088721445e-05  1.78339539198e-03  3.70107266879e-04  1.98633222757e-04 -1.38447826346e-03  2.39090450091e-03 -5.07203861640e-03  1.21612734500e-03  3.03285575469e-03 -3.34119668038e-03 -2.66468772894e-03  9.46944394560e-04  2.44574385206e-03  8.72928080514e-02 -1.71692232594e-02  8.09814625927e-03 -6.92250816450e-03 -9.06368597030e-05  3.88472056384e-03 -3.86289687625e-03 -2.84274208098e-03 -1.71924873595e-03  3.74371958307e-04 -2.39165369778e-03  1.95568420260e-03  1.80909036575e-03 -2.47918104841e-04 -2.15781570686e-03  1.48111902396e-03  5.30624385721e-04 -1.52494277773e-03  2.40746148472e-03  3.27613162107e-03  1.88928404662e-04 -1.57208029660e-03  3.45348405364e-03 -2.07783619725e-03  1.63544996130e-03 -2.69661879231e-04 -5.70589460211e-04 -1.41524500486e-04  2.91279226916e-03 -3.13905718648e-03 -8.42957990210e-04 -3.83055989175e-03  1.44608801969e-03  2.23378769683e-04 -2.62742277757e-03 -3.05567959124e-03 -1.98712723870e-03  1.18010181787e-03  3.35648334150e-04 -2.77236314536e-03  4.30245039152e-03 -3.35217789455e-04  1.21113921131e-03 -6.87419322626e-04  1.82932225034e-03 -1.47104742221e-03 -2.43644737316e-03  5.18619671500e-04  2.58861828835e-03  3.04989717498e-03  2.53173403179e-04 -1.09239945010e-03  2.54705693690e-05 -2.54791554268e-03  9.80088877794e-05  2.13515214944e-03 -5.90513176626e-04 -1.34455295386e-03  6.54268911537e-04  2.24171467237e-03 -1.11605468319e-03  4.61428568151e-03 -2.03589552120e-03 -2.64678279181e-03  2.64004130675e-03  3.01612632863e-03  4.95624505064e-03  1.20884118325e-03  2.67804714042e-03 -4.88112653486e-04
 3.68011131944e-03 -1.24951663003e-03  5.47532284025e-03  4.09963751708e-04 -5.36497526573e-04  4.00301243359e-04  5.28726136136e-04  2.09172814589e-03 -3.01029671355e-04 -1.09429566411e-03 -1.14285451253e-03 -9.05721085638e-05 -7.98010785103e-04 -7.85351806904e-04 -7.21394283130e-04 -5.52202201877e-04 -4.00449471188e-04 -3.46107382672e-03 -3.36637404838e-03 -4.64598202347e-03  3.80840974444e-03 -2.97768643186e-03  2.92007540830e-04 -3.77927737981e-03 -2.02775009006e-03 -5.38969403469e-03  5.38398389514e-04 -8.67902164441e-04 -1.51101017494e-03 -3.06467354838e-05  4.65878836130e-04 -2.99506461473e-04 -3.38132745026e-04 -7.15683311379e-04  4.55186270092e-03  6.67444737167e-03 -3.12964129444e-03  2.15046451976e-03  1.08550997868e-03  1.38943646710e-03  1.98416524689e-03 -1.35121059391e-03 -8.92703145830e-04  2.97734365716e-03  1.83561021031e-03 -1.50370397972e-03 -1.46555155723e-03 -6.34514346753e-04  6.45586094440e-04 -9.74501199269e-04 -4.44403176487e-03  2.77055118678e-03 -3.94804605486e-04 -2.69433491840e-03  3.03996575716e-03  1.94835216833e-03  1.71605005711e-03 -8.24903531352e-03 -1.71692232594e-02  7.67504597476e-02 -2.17479544749e-03 -1.54000531058e-03  5.11771741256e-03 -6.71316105637e-04  1.46124149935e-03  3.54447055637e-03  4.53082382538e-03  1.89385529217e-03 -8.68747239922e-04 -1.21522244795e-03 -2.10456700925e-03 -8.10811074122e-04  1.56371430380e-03 -2.45119583029e-03  8.59394866960e-04  2.91924431782e-03  1.20505869177e-03 -2.24035129856e-04  8.84925658429e-04 -8.50451414536e-04 -1.20643192733e-03 -3.29577628490e-04 -3.23309854520e-03  1.14153741416e-03 -7.04989035105e-04 -1.93439793115e-03 -3.24816660145e-03  1.36974920642e-03  9.84188945098e-04  1.33377019879e-03 -3.25389187904e-04 -4.66547162062e-03 -6.37879755157e-04 -1.15157511139e-04  1.29653875023e-03 -7.79803035782e-04  2.51915761396e-04 -2.58100540719e-04 -4.95911495396e-03 -7.21071321561e-04 -1.71197367548e-03 -1.47948697084e-04 -1.59939074293e-03  9.34386712946e-05  1.12438478213e-03 -1.26630008293e-03  1.38703058354e-03  1.27102950487e-03  5.85141510041e-05  1.68991857333e-03 -2.52992727829e-03  1.06160514986e-03  1.19518822118e-03  1.39286528540e-03 -1.50383666154e-03  1.81763929332e-03 -2.57733473750e-03 -2.58072669207e-03  2.34109859637e-03 -4.58888688987e-03  9.64709882796e-04  1.07998370747e-03  1.35369734315e-03 -8.44456722801e-04  3.63424054109e-03 -2.06213114555e-03  1.65584881428e-03 -2.80983015761e-03
 4.16259954448e-03  5.26196968559e-03 -3.25763085997e-03 -2.16945559428e-03 -1.94570513198e-04  1.88871261002e-03  2.46539547477e-03 -8.42973158336e-04 -2.26331050621e-03 -7.81885832509e-04 -2.24148124200e-03  4.32777849089e-04 -3.56091762467e-04  1.58886633665e-03  5.04640860404e-04  7.83079800803e-04 -2.95775850253e-04 -8.48031145971e-04 -1.36331453059e-03 -3.38230214227e-04 -1.91903395926e-03 -2.02246333014e-03 -1.99390151273e-03  4.64955390075e-04  1.80070450562e-03  2.44592327148e-03  6.42721163128e-04  1.60286627904e-03  1.51323418671e-04  1.36241753751e-03 -1.43264814499e-03  1.16398938780e-03  3.00741246647e-03 -1.79389795562e-03  4.58636160761e-04 -2.17223136296e-03 -2.91552410459e-04 -3.70451730657e-03 -1.39676567700e-03  9.52165068139e-04  5.10880363611e-03  2.84144674745e-03  1.06490101515e-03 -5.82759497295e-04  8.98500587114e-05  2.46944505170e-04  3.70406058408e-03  3.69876781721e-03 -1.88567134197e-03 -1.00566934030e-03  1.93336058147e-03 -4.45430748902e-03 -3.51884272422e-03  1.80075153812e-03  1.23455991610e-03  1.18626205607e-03 -7.31373418083e-04  1.67623909303e-03  8.09814625927e-03 -2.17479544749e-03  8.41170466694e-02  8.73764807722e-03  1.76494983272e-02  1.39787110838e-02  4.84348970052e-04 -1.14454668899e-03  4.55872663112e-03 -8.59654430104e-04 -3.44436787277e-03 -2.78557784863e-04 -4.90052803779e-04 -3.34600984321e-03  3.10973790647e-03 -4.35529284323e-03  2.47785076794e-03 -4.66789228241e-04  3.59226680329e-03 -2.65442586865e-03  4.68870983297e-03 -2.16400379730e-03 -4.84151287234e-05 -8.37846651067e-05  4.75804055215e-03 -2.79102281887e-03 -2.00204023876e-04  4.34713637247e-03  1.52554357128e-03  6.55316153343e-05 -4.91453848653e-04 -2.47486891910e-03 -5.41481743655e-05  2.70326788442e-04  2.03644828263e-03  1.81153466135e-03 -3.08425713381e-03  1.25596502369e-04 -3.78797159640e-04 -1.46825744744e-03  1.18961936255e-03  3.97641543182e-04  1.78416126992e-03  4.15071483246e-04  1.25302294193e-03 -3.01652011768e-03 -1.59327595676e-03  3.45439633850e-03 -5.16951583037e-04 -1.22364066112e-03  3.04405500177e-03  1.00595218872e-03  3.52447277513e-03  1.22336566804e-03 -2.04920842608e-04  4.26773177238e-05  6.43571755853e-04  4.72429455134e-04 -2.70017923026e-03 -3.14727758186e-03  2.18811559960e-03 -3.61430230441e-03  1.20010422879e-03 -1.93268029398e-03 -3.28935008906e-05 -5.08738447974e-04  2.46121157424e-03  7.08256112654e-04  5.99055952663e-04  3.24046114025e-05
-3.32375874505e-03  1.37134622937e-04  8.04993416324e-04  2.29726395370e-03 -6.89286861772e-03  3.52427908552e-03  3.70001646023e-03 -3.55353766408e-04  1.58755595429e-03  2.53108663734e-03 -1.80819719577e-03  4.53590389810e-03 -2.17440943286e-03  1.19768934579e-03  2.76600246050e-03  5.80692978577e-04 -1.22787131093e-03 -1.62985221478e-03  3.07663702031e-03  4.27118764122e-03  5.82869650071e-04 -6.41963129723e-03  1.70302531271e-03 -3.81338840489e-03  3.95938855145e-03 -4.49095591641e-03  1.11109105447e-03  3.25737230458e-03  5.65882034625e-04  2.67208056665e-03 -2.74674749250e-04  5.19879164207e-03  1.85935774781e-03 -3.52537682950e-03  2.11496718254e-03 -3.78109888858e-03  1.76152935273e-03 -4.71622174938e-03 -2.56079593121e-03 -3.32781564705e-03  2.58689529996e-03 -5.73662942956e-03 -3.31282048708e-03 -3.25610720581e-05  1.85102436780e-03 -1.28036541548e-03  1.03168719887e-03 -4.84814922908e-03 -1.10653277944e-03  1.21303437970e-03  2.15094189432e-03  7.27125571107e-04 -1.86175034821e-03  2.24830554412e-03  1.69188262580e-03  1.23217067336e-03 -3.09560808285e-03 -4.27636548068e-04 -6.92250816450e-03 -1.54000531058e-03  8.73764807722e-03  8.98324493519e-02  2.80333140765e-03 -8.26767403722e-03  4.42245366116e-03 -1.90083972516e-04  1.72608360843e-04 -2.71249112526e-03  4.55973197607e-03  4.45012454400e-04 -1.18060929377e-03  1.36846976923e-03  3.15760552281e-03 -3.61089784162e-04  7.25331105658e-04  2.76405763292e-04  2.21171594212e-03 -3.69349527243e-03  3.88271492507e-03 -3.25253260051e-03 -1.59871957177e-03  3.56945375267e-03  2.66957523406e-04 -9.78462799401e-04  1.11120248157e-03  3.03419342946e-03 -2.65502882426e-03  3.55968532854e-04 -1.23847494422e-03  4.09033466779e-04 -5.41257631248e-04 -2.86499759494e-04  2.45381460539e-03  3.30272081870e-03 -1.79117960301e-03 -2.72537701117e-03  1.52974417395e-03 -2.31656558231e-04 -6.26837555863e-03 -2.40526392113e-03  2.23805297918e-04  1.00610437332e-03  3.19555580968e-03 -1.71371553527e-03  7.71563439391e-04 -5.35648394710e-03 -1.27309208927e-03 -1.04972335033e-03 -3.57280260632e-03 -6.60154525678e-03  1.10596649159e-03  8.88430741728e-05 -2.40005867779e-03  1.52235297623e-03  1.80339345348e-03 -4.30257567520e-03 -7.62926411592e-04  7.00444674292e-05 -1.27197543285e-04 -1.41812202506e-03  1.08022752721e-03 -7.43479957446e-04 -2.46093187022e-03  5.50405378269e-04 -1.07929183989e-03 -2.74618084690e-03 -3.67211047412e-03 -1.93578903291e-03
 8.76061018583e-04  2.38364422435e-03 -1.00404733680e-05 -1.36431361249e-03  2.28539306618e-03 -1.31760614121e-03  7.94344895656e-04  1.85700312950e-03 -1.37065155016e-03  5.49085229662e-04  1.77130627048e-03  4.60494165301e-03  1.50984601944e-03  2.30335594645e-03  2.90440720638e-03 -1.04333562364e-04  1.93889947675e-03 -2.89648044670e-03 -6.93839841699e-05  2.18981419669e-03 -9.59761498108e-04 -6.12931834423e-03 -1.70704815673e-03 -1.25812236676e-03 -1.40039836837e-03  1.35534868800e-03 -1.39371866202e-03 -2.51798226819e-05  1.11765779350e-03  2.78612779043e-03  1.36463616865e-04  9.78593559448e-04  9.43646280365e-04 -1.39077212874e-03  1.86673356254e-03 -2.05121964628e-03 -1.46031067170e-03 -5.93432751006e-03 -3.04448874174e-03  4.83568459915e-03  5.31828039131e-03 -1.11986692780e-03 -9.02186927263e-04  1.90473882453e-03  3.61538150259e-03 -2.31035275789e-03 -3.67222626117e-03  2.08924397992e-03  9.01062212322e-05 -1.96399097379e-03  5.96005836841e-04  8.00239115166e-04  9.44294304789e-04 -1.09417128891e-04  1.51432992252e-03 -3.83096988551e-03  3.38700025930e-03  7.08721240805e-04 -9.06368597030e-05  5.11771741256e-03  1.76494983272e-02  2.80333140765e-03  9.53962701689e-02 -8.35391135929e-03  6.05864904325e-03 -1.60532451177e-04  4.40303009539e-03  6.40912700350e-04  4.54476102871e-05 -8.39574301115e-05 -2.03280418567e-03  3.68316194133e-03  3.33226168207e-03  8.17361710328e-04  5.63269448918e-03  9.99078395140e-04 -3.10892970426e-03 -2.64519834662e-03  3.37312150232e-04 -5.84255103481e-03  2.41779390189e-03  3.97244096970e-03 -1.18355540432e-04 -2.16164853698e-03 -2.87412500469e-03  4.61222032835e-03 -4.67543603514e-03 -2.36505330067e-04  4.33928442777e-04  1.30554406256e-03 -2.32911883982e-03 -3.00250102909e-03  1.33142587689e-04  1.07572559948e-04 -6.79706949544e-03  9.88654097133e-04  5.46855583867e-04  2.01989844713e-03  1.19762593527e-03  7.39760024974e-04 -1.02673894834e-03 -9.94005683424e-04  7.68310843057e-04 -9.79134112299e-04 -3.56811556765e-04  2.16498702649e-03 -3.95924488401e-03 -3.27210804437e-03  1.99945499609e-03  3.21022626390e-03 -1.65077619335e-04  7.18368988315e-04 -2.73748805758e-03  6.06136489207e-04  3.58418142683e-04  6.02438179766e-04 -4.26124539279e-03 -2.68690071685e-03 -6.51615664283e-04 -3.47505043501e-03  6.14718823148e-04 -5.71686126591e-03  1.20396183106e-03  1.67027472693e-03 -6.81776376963e-05  9.75131765164e-04 -1.52118578792e-03 -2.40651337521e-03
 2.06485432273e-03  1.92918725684e-03 -2.88562302096e-03 -2.11113969877e-03  2.19003581850e-03  6.41184482448e-04 -5.19811129622e-05 -1.13449343987e-03 -1.47936156690e-03 -2.40704349154e-03  3.08836216857e-03 -1.50420386430e-03 -5.34669944657e-04 -9.71058800539e-04  3.76766024125e-04  6.78604155256e-04 -1.54395178889e-03  1.62733042794e-03 -1.23291903446e-04 -8.06122784846e-04 -2.80070128516e-03  2.44045018206e-03 -8.80511918103e-04  2.10262884576e-03 -1.48969434401e-03  2.50291111421e-03 -8.44734796878e-04 -1.73980048281e-04  2.18791118161e-03 -7.10535611683e-04 -8.42628776686e-04 -2.37906602674e-03  2.89227463140e-03  3.12226046674e-05  4.18351836843e-04 -6.81454953007e-04  1.20184942037e-03 -4.05608211778e-04 -1.85452113946e-03  2.24358243763e-04 -6.34926191198e-04  2.07720990901e-03  1.83523685819e-03 -1.04805656851e-03 -7.28035948173e-04  1.10974605284e-03  8.42360370349e-04  3.17297578373e-04  7.57835497315e-04 -2.80175231741e-04  1.43257594005e-05 -4.87675566583e-03 -6.65756462619e-04  1.47046917012e-03 -1.12157218082e-03  2.43077108795e-03  1.10893263702e-05 -3.25064316560e-04  3.88472056384e-03 -6.71316105637e-04  1.39787110838e-02 -8.26767403722e-03 -8.35391135929e-03  5.77051672672e-02 -4.09410054879e-03  4.51679234221e-03  1.92164535945e-03 -1.32190818099e-04 -5.03114233599e-03  2.90490028303e-04  9.27000656763e-04 -4.18580386618e-03  1.49742290484e-03 -5.95457641924e-04  8.50933675702e-04 -9.05639667513e-04  2.34949173266e-03  4.15311341364e-03  6.00475139267e-04  6.80104305563e-04 -5.61802171300e-04 -4.63521550769e-03  2.85467096419e-03 -1.49963825602e-03  1.70717897216e-03  3.11045348627e-04  3.63410947670e-03  2.47459124937e-03 -1.75527047684e-03 -1.11451279979e-03  1.35888551852e-03 -3.58579707928e-04  5.37690170980e-04  7.48438229566e-04  3.42488395371e-04  1.28233193272e-03 -1.15540123580e-03 -2.53344359031e-03  1.41865651376e-04  1.58050105899e-04  2.82291891857e-03  1.22037164516e-03  1.60817836888e-03  5.38992551682e-04 -2.27079062885e-04  4.74648427667e-04  1.96074252186e-03 -1.86545823925e-03  3.34646416328e-04  9.08818907804e-04  1.22043930127e-03 -1.26632117845e-03  2.46098432347e-03 -1.13146732773e-03 -1.40046638175e-04  6.71311867703e-04 -1.75633858994e-03 -2.35565460301e-03  1.84628312545e-03 -3.75999359220e-04 -1.44728216182e-03  1.74132599128e-04 -2.15496297038e-03  3.79098477268e-04 -6.78020804751e-04 -1.10583991877e-04 -1.45623344459e-04 -1.45704024929e-03
 2.40883127177e-03 -4.80203733721e-04  7.17292641798e-04 -1.57038043731e-03  4.34606303977e-03  3.15678689928e-04  7.36004940659e-04  1.27256527535e-03 -6.20349914424e-04 -1.33691605241e-03 -3.69212193364e-03  4.16359093843e-03 -3.94641703401e-04  8.98314077119e-04  1.19658045665e-03 -1.76452752074e-04 -2.67462594633e-03  1.21899882751e-03  3.73980518831e-03  1.10025200852e-03 -3.84633931256e-04 -1.50455143969e-03  9.09324562841e-04  3.04938029150e-03 -1.38058227079e-04 -4.45529104598e-03 -8.33224472393e-04 -1.50068981588e-03 -1.01597442383e-03  2.05121960827e-03 -2.60641497888e-03  2.47646878505e-03 -2.70097458880e-03 -2.21087597087e-03 -1.84281895694e-03 -2.64873856184e-03  5.76904956965e-05 -2.33730204164e-03  5.18773178979e-03 -1.28005369518e-03 -1.46640661815e-04  1.41745678924e-04  3.73835250175e-03  1.74320650990e-03  1.93133841542e-03  6.66390489934e-04 -2.99522437129e-03 -1.33333208990e-03 -1.98462184030e-03  7.99600513524e-04 -4.77935445613e-03  4.98264277729e-03  2.86815876907e-03 -3.18053977183e-05 -1.02664057652e-04 -2.20094030958e-03  5.81946458936e-03 -9.40124973605e-04 -3.86289687625e-03  1.46124149935e-03  4.84348970052e-04  4.42245366116e-03  6.05864904325e-03 -4.09410054879e-03  7.92125579254e-02  2.24789835812e-02  1.18779050727e-02 -6.78162180669e-03  4.44757772501e-03  1.45587145839e-03 -4.30326565376e-03  6.01719799054e-04 -2.53869449172e-03  4.01657014085e-04 -1.24138465655e-04  8.34623647220e-04 -3.23939951326e-03 -6.30637607607e-04  4.73321437821e-03 -7.58399815333e-04  2.65521182159e-03 -1.30635720612e-03  1.05731368361e-05 -1.03679582722e-03  1.78044547722e-05  1.20182954112e-03 -1.80489803060e-03  9.13165390202e-04 -6.51372565357e-04 -2.78774754787e-03  2.33891605198e-03  3.00216629954e-03  1.86917092739e-03  1.84646065660e-03 -6.51003023777e-04  7.02357495622e-04 -3.95094760857e-04 -1.10457211518e-03  2.35371309270e-03 -7.31014833650e-04  3.87478333572e-03 -2.23052978031e-03 -1.29550428580e-03  9.17740265461e-04  1.55032648010e-03 -1.47443499675e-03  3.24437106295e-03 -2.72002671870e-04  1.08449097287e-03  5.34169800339e-04  2.01594468493e-03 -1.72436879864e-03  1.41930558277e-03 -9.09961336290e-04 -3.93992849432e-04 -3.07087573073e-03  3.44972625705e-04 -1.62353178793e-03  2.51497555059e-03  1.09378233265e-03  6.74501051582e-04  5.01536392061e-06  3.05981307894e-03  3.25222829828e-03  3.74245817820e-03 -1.94711323487e-03  7.38980511199e-06 -1.11431218509e-03
 1.68086376689e-03 -1.05430933711e-03 -3.79723718617e-04 -9.43130996710e-04  5.99988698204e-03  1.64289182969e-03 -2.75321130012e-04  6.15954112252e-04 -1.63865459900e-03 -5.87515025918e-04  2.96017698161e-03  2.33834659400e-03 -3.59351161759e-03 -1.75549582955e-03  4.01320780155e-03  9.08983772394e-04  4.16717152447e-03  8.63573217037e-04  2.16736268972e-03  2.02334255055e-03 -1.07039034294e-03 -3.60824925885e-03  3.59332748708e-04 -2.92570130899e-03 -6.49926021389e-04 -2.66198613420e-03  1.37419659960e-04 -8.63472687510e-04  2.36622103127e-03 -1.33105821564e-03  5.18798641859e-04 -7.89684859511e-04 -4.44438188854e-03  2.53042027998e-03  5.22700113151e-06 -2.15419942771e-03 -1.25875891924e-03 -2.25810190006e-03  3.02834337993e-03 -1.43536290153e-03 -3.48895054574e-04 -2.30862716044e-03  3.23190221894e-03  5.09488940402e-04  1.39037735403e-03  2.61408180604e-03 -3.02149989939e-03 -3.45579479076e-03  2.87828069192e-04  6.23184204035e-05 -3.81653030063e-03  8.10824858283e-04  1.88682254240e-03 -2.79265118475e-03 -4.37038425885e-04  2.71942086591e-04  3.76678431729e-03 -8.97737140157e-04 -2.84274208098e-03  3.54447055637e-03 -1.14454668899e-03 -1.90083972516e-04 -1.60532451177e-04  4.51679234221e-03  2.24789835812e-02  7.50630768848e-02 -1.13530789607e-02  1.85639892075e-02 -1.04725744303e-03 -2.57181561003e-03 -1.66873478273e-03 -4.19403013821e-04  5.66262467852e-04 -1.85562519176e-03  6.71366414538e-04 -1.71230123457e-03  2.02201048533e-04  1.67448959248e-03  2.96039858103e-03 -3.32357488079e-06  6.61087654306e-04  1.98490658453e-04  5.43552657166e-04 -2.92432702777e-03  3.28410871544e-03  4.15481666704e-04 -3.15131479515e-04  3.83649290400e-03 -1.94634318504e-03 -2.86252303703e-03  4.23343566750e-03 -1.33974182401e-03  2.49239154457e-04  2.42014736261e-03  8.72664293206e-04  4.65957185913e-03 -1.34051493743e-03  1.90059276864e-03  2.42497267270e-04  9.52605792569e-04  4.59806355091e-03 -2.98623931728e-03 -2.56542716946e-03  3.31367627739e-04  3.63273099709e-03 -4.66420406056e-03  5.99087557247e-03 -7.71960556416e-04 -3.60746428977e-04  2.69117471519e-03  1.58377299846e-03 -2.32961298235e-05  2.13706417812e-03 -2.79014119862e-03 -1.19703214048e-03  2.25717984716e-03 -2.73605968890e-04  1.13298963609e-03  3.04629097051e-03  1.60184733557e-03  9.21483852697e-05 -1.64349999027e-03  5.25178627078e-03 -4.66726596419e-04  3.10125829062e-03 -2.16946445447e-03  2.56546548788e-03  2.28622262669e-03
 4.08091989839e-03 -4.46183091189e-04  3.29825453545e-03  1.58508194766e-03 -2.16649667654e-03  2.42892877112e-05  8.76409422641e-05 -7.65469123712e-04  1.76641843227e-03  2.88201876335e-03 -5.09271089207e-03  3.03481112814e-03 -4.25578338408e-04  2.38821935594e-03 -2.09761048879e-03 -6.03700473362e-05 -3.97592780108e-03 -2.87085753831e-03  2.53798311952e-03 -3.45352512901e-03  1.26896675104e-03 -1.65801895358e-03 -3.38763001042e-03  1.69056538981e-03 -2.84033807929e-03 -1.34105361265e-03 -7.54307479488e-04 -1.52368460290e-04 -3.55624314464e-03  3.13604454546e-03  1.32688182727e-03  1.17288482028e-03 -4.38772676398e-04  9.43545084274e-04 -1.75122624162e-03 -4.98838902042e-04 -3.37941725302e-03  6.21357580735e-04  7.93620513756e-04 -1.29163544127e-03  7.42940187837e-04 -1.36351281524e-04 -2.01075206189e-03  3.10351947806e-03  2.67256859111e-03 -4.39351429307e-03  3.05734099585e-03  4.69510260090e-03 -8.38629154409e-04  7.29574101365e-04  1.66579467199e-03  6.11685134483e-05  1.04131840451e-03  3.16441610317e-03  2.23928752297e-03 -2.35379116996e-03  9.35315383982e-04 -2.58193946724e-03 -1.71924873595e-03  4.53082382538e-03  4.55872663112e-03  1.72608360843e-04  4.40303009539e-03  1.92164535945e-03  1.18779050727e-02 -1.13530789607e-02  8.91643290167e-02 -3.02688870345e-03  3.53592723002e-03 -2.15096763572e-03 -2.65913090374e-03 -2.67604283037e-03 -2.05359210231e-03 -1.83157831667e-03 -7.35458871234e-04  2.61494514507e-03 -8.91961598526e-04 -1.06029250620e-03  9.19357430338e-04 -1.06444415985e-03  1.17173535006e-03 -1.14889452572e-03 -3.39812182665e-03  8.58848633417e-04 -2.87596709608e-03 -3.72925416166e-03 -1.66715007500e-04 -2.16253836060e-03  4.35257475331e-03 -3.01137373605e-04 -2.97542620624e-03 -7.88443042257e-04 -9.54808435214e-04  9.01014452611e-04 -2.61419294032e-03 -2.68507247433e-03 -2.36647977125e-04 -3.82218510862e-03  4.55726004637e-03  3.88566599044e-03  1.78346875508e-03  1.62048875330e-03  1.59892339996e-03  4.96250288703e-03 -2.93000053696e-03 -7.71226784480e-04 -1.50826276807e-03 -2.34073441200e-03  6.13882865974e-04 -2.40265732013e-03  1.32159915137e-03  1.91597515037e-04 -5.58370701699e-04  1.77570938103e-03 -1.56968423158e-03 -5.53535313937e-03 -1.31672066213e-03 -3.04138290342e-03  2.08693249358e-04 -3.00954783378e-03  1.01910860762e-03  1.94208855128e-03  9.43903585802e-04 -3.16405833795e-04  2.16201795220e-03  1.24105480283e-03 -6.43221478999e-04 -1.91315855395e-03
-1.83041041126e-03  9.69554522262e-05  1.02551206993e-03  1.99798276197e-03  2.64313393819e-03  1.42656653968e-04 -5.15334549040e-04 -5.44233457606e-04  6.36238900249e-04  7.67497260322e-04  2.17701744467e-03  7.84776760230e-04 -2.37772744419e-03  1.17828125021e-03  1.45610845625e-03  3.70470693960e-04  3.89313730572e-03 -2.11743334089e-03  3.75187624376e-04 -3.82464073726e-03 -9.37509016689e-04 -3.93450728483e-03 -2.52156607481e-03 -2.41873455730e-03 -2.33309099054e-04 -1.01344952510e-03  4.27694347636e-04  1.57443724416e-04  4.22742527507e-03 -1.12697447426e-03 -5.25339674534e-05  7.42004805852e-05 -1.12494197864e-03  6.52062739419e-04  7.07754172991e-04 -6.42504395430e-04 -2.00265934008e-03 -3.31256321136e-03 -3.10008240434e-03 -1.59309675772e-05  2.87811879982e-04 -7.52726596816e-05 -4.72320345815e-04 -1.17630246180e-03 -6.38889378852e-04  1.25788925018e-03  1.15406089811e-03  3.73727945711e-03  2.44620461528e-05 -4.55839649547e-04  2.91375470821e-03 -4.50472857499e-03  3.34652563841e-03 -1.76453966327e-03  1.11019296114e-03  1.31158020383e-03 -4.00403587148e-03 -8.89053254171e-04  3.74371958307e-04  1.89385529217e-03 -8.59654430104e-04 -2.71249112526e-03  6.40912700350e-04 -1.32190818099e-04 -6.78162180669e-03  1.85639892075e-02 -3.02688870345e-03  8.11894132683e-02 -5.25095130318e-04 -1.23581470482e-02  2.82077872985e-03 -2.69316619637e-03  1.97240106886e-03  4.98327133268e-04  4.06713746316e-04 -3.02057481084e-04 -3.42691460230e-04  4.28517128911e-03 -2.14673696701e-03  1.41706233680e-03 -2.69675442391e-03 -6.61747816925e-04  1.66370193682e-03 -3.18262604444e-03  6.06995695586e-04  2.32528522784e-03 -9.57163005331e-05  5.22590364099e-04  4.17590845986e-04 -1.28221306075e-03  1.64907367287e-03 -5.28151867218e-03 -8.85228250543e-04  2.62549388447e-03  8.71342383788e-04  1.85509134944e-03  2.37466500200e-04  9.55513786575e-04 -1.58256137275e-03  2.46979214213e-03  7.84653132469e-04 -1.89906193019e-03 -1.59192433061e-03 -2.23732349431e-03  6.11383138843e-04  5.80449016276e-04 -1.50942726234e-03  2.97762223307e-03  1.33274349213e-03  1.48775764043e-03  3.25579796155e-03  1.42591235099e-04 -1.76930398188e-04 -1.45742673087e-03  1.32288194629e-03  2.48120395756e-03 -1.68156762502e-03  2.08031427379e-03  3.38300840047e-03 -3.49450875232e-04 -1.59429394805e-04  2.31228211699e-03  4.26750367393e-03 -4.32414951218e-03  1.47695023382e-03 -2.33058764319e-03  3.10425087288e-03 -1.10525398980e-03
 1.37039750977e-03 -5.74019198672e-04 -4.31456101424e-03  9.93950063221e-05  1.75177131576e-03 -4.57310109466e-04 -1.88198594827e-03  3.24916525926e-03 -1.49771814453e-03  4.09613066274e-03  1.56884326815e-03  8.30005164235e-03  2.75749334860e-04 -6.28125160084e-05 -4.74051473276e-04  3.10439004714e-04 -2.58879562871e-03  3.42170765033e-03  3.58747892934e-03  4.71474630504e-03 -1.73216456609e-03  1.99892288351e-03  1.23280932033e-03 -1.46942615063e-03  3.73407061888e-03 -6.29425943550e-03  8.24755902363e-04  3.12573776678e-03 -2.50321303169e-03  1.45534377093e-03 -3.69680415706e-04  3.39833747711e-03  1.70139740717e-03 -2.32985477953e-03  2.66193103179e-04 -3.06197329413e-03  3.55907842361e-03 -3.51973573990e-03  5.33289003762e-04 -2.13228394156e-03 -1.19089018777e-03 -1.44872162957e-03 -6.74705878717e-04  2.75222178683e-03 -2.49806597950e-03 -3.65458726105e-03  5.15415892894e-03  5.72664099819e-03 -7.26733896580e-03  7.74084023003e-04  1.05635611674e-03  2.74541943563e-03  3.69812181020e-04  3.82214338948e-03 -5.58854309589e-04  1.56641145315e-03  3.81551382561e-03 -1.27421290322e-03 -2.39165369778e-03 -8.68747239922e-04 -3.44436787277e-03  4.55973197607e-03  4.54476102871e-05 -5.03114233599e-03  4.44757772501e-03 -1.04725744303e-03  3.53592723002e-03 -5.25095130318e-04  9.50374119660e-02 -7.86757118335e-03 -1.38207745257e-02  2.01791499805e-03 -1.41858429487e-03 -5.20464090146e-04 -1.27528439905e-03 -1.23621639824e-03 -9.24688957683e-04 -4.65393608635e-03  4.33659600359e-03 -8.54037441469e-04 -1.97610069339e-04  2.22829394263e-03  3.34903066608e-03  1.19471841082e-03 -7.46702320980e-04 -4.74836401454e-03 -2.05110408464e-03  1.94769285287e-03 -2.06181480662e-03  9.45369070168e-04 -6.59731515482e-05  3.85587471071e-04  3.00941135480e-03 -1.71034612576e-03 -3.29450114279e-03 -3.39413010802e-03  4.20740244931e-04  5.06199680899e-03 -1.91744254960e-03  3.47430394585e-03  3.53506325916e-03  1.42825007217e-03  3.44715129869e-03  3.15011034283e-04 -1.41320403950e-03  1.02660909539e-03 -1.59736704027e-03 -9.23674979125e-04  1.22743914356e-03  2.04812467833e-03  4.03853609069e-04 -1.49135876861e-03  1.35266439060e-03  3.45736872344e-03  2.29407192102e-04 -6.32002811755e-03 -7.08913713532e-04 -4.72266465817e-03 -3.48268612991e-04  2.51865179386e-03  3.84214147256e-04 -3.90223618928e-03  1.54527462083e-03  1.51184342752e-03  9.59298447458e-04  1.38364762042e-03 -1.11688709227e-03 -1.34665019433e-03
 3.21536991888e-05 -8.73021552574e-04 -4.80399799666e-04  8.45334884005e-04 -5.76841520152e-05 -3.32660363642e-04  6.48782468123e-04 -2.11949941129e-04  1.24153466790e-03  2.47325660992e-04 -2.66909049081e-03  1.51861621001e-03  1.13035601326e-03 -1.18945404067e-03  1.15774059568e-03  1.31043080736e-03 -2.51201358782e-03  7.33907955290e-04 -1.74049973544e-03  1.41124188021e-03  5.99393053974e-05  1.08910580071e-03  9.18283168372e-04 -8.71817130426e-04 -1.09464275323e-03  2.03722162474e-03 -4.14520899173e-05  8.10026425569e-04 -1.51720444399e-03  4.08160876621e-04  3.12808203816e-04 -2.74256714915e-03  1.55462151844e-03 -9.63886376009e-04  8.30526517867e-04 -1.03651057153e-05 -7.56766174850e-04  1.58108602409e-03 -2.16045859879e-03  9.84822158863e-04 -2.20993073184e-03  1.42216849249e-03 -3.27625395073e-04 -3.24289798657e-04 -1.69500521731e-03 -3.59201687186e-04 -4.55159556319e-04 -2.68325674622e-03  7.27580578173e-04  4.79158505167e-04 -1.16735460251e-03 -2.86310392363e-04 -3.26883804895e-03 -5.73198204830e-04 -8.14069652035e-04 -2.25359001998e-03  1.69185297047e-03  7.84258355712e-04  1.95568420260e-03 -1.21522244795e-03 -2.78557784863e-04  4.45012454400e-04 -8.39574301115e-05  2.90490028303e-04  1.45587145839e-03 -2.57181561003e-03 -2.15096763572e-03 -1.23581470482e-02 -7.86757118335e-03  5.00943201193e-02  2.04700550012e-03 -9.40645055704e-04 -4.54235751968e-03 -2.67576431419e-04 -3.73903031617e-05  5.69227118586e-04  6.52255123891e-04 -2.00437756426e-05 -1.47386819929e-03  1.37014029428e-03  2.54354232762e-03 -2.73234154760e-04  4.90963178144e-04  1.71302621837e-03 -1.18012439027e-03 -1.20995658473e-03 -2.00611485527e-03  1.32168928904e-03 -2.38598317023e-03 -1.50807084247e-03  4.32897121502e-04  9.02668622127e-04  8.90473934127e-04 -1.89540477569e-04 -2.33836892042e-04  7.64476561488e-04 -5.38832448381e-04  6.16807586564e-04  2.12678459018e-04 -1.33500176269e-03  7.85060713774e-04  8.20782372940e-04  2.22391323984e-03  4.66005761241e-04 -1.15967602927e-03 -2.00689046267e-04  8.56232450269e-04 -2.53745889140e-04  3.99246154337e-04  5.73545653159e-04 -1.19764018987e-03 -5.87249414131e-04  4.60326469454e-04  3.73220851108e-05 -1.25086203273e-03  1.76091123484e-03 -5.76874607604e-04  1.03045791496e-03 -1.63165556205e-03  1.12900941472e-03 -1.88421554608e-04  4.31266687373e-04 -2.60155402509e-03  6.35231840189e-04 -1.95040996911e-03  1.94679217174e-03 -1.85926515942e-04  2.75226080840e-03
-1.73749407086e-03 -2.47995446717e-03  4.35294863668e-03  2.24150476571e-03 -2.85244934886e-03  5.24533333317e-04  8.63840065823e-04 -2.13329318135e-03  9.24255249575e-04  2.41920511367e-03  1.53615191786e-03 -2.03970961778e-03  1.87831951708e-03  2.53971073402e-03 -8.67468774980e-04 -6.78402489699e-05  1.90730053213e-03 -1.25371126950e-03 -9.33408829261e-04 -2.41274374849e-04 -1.79088649705e-03 -2.50693106061e-03 -2.52898208707e-03  4.07561352779e-04 -2.98988325487e-04  5.94483832390e-03 -9.31910802957e-04  2.15671295049e-04 -9.88765277828e-04  1.96308733699e-03  1.32563319269e-03  1.19310425979e-03 -3.16189215409e-03 -3.35877064847e-04 -3.18209439925e-03 -2.67265107058e-05  8.33133402199e-04  5.19322125758e-03 -5.64857485005e-03 -5.65852488072e-04 -5.72440683086e-05 -9.11718622291e-04 -9.55466818432e-05 -4.35307953068e-03  4.04909347122e-04  2.06414220679e-03 -4.25494196542e-04 -9.60599496648e-04  1.43283231965e-03 -9.42355747784e-06 -1.92994312018e-03 -2.91584682276e-03  1.16409381091e-03  7.52104179918e-04 -4.44100076824e-03 -1.97639344771e-03 -2.11246066109e-04  3.73698105565e-04  1.80909036575e-03 -2.10456700925e-03 -4.90052803779e-04 -1.18060929377e-03 -2.03280418567e-03  9.27000656763e-04 -4.30326565376e-03 -1.66873478273e-03 -2.65913090374e-03  2.82077872985e-03 -1.38207745257e-02  2.04700550012e-03  7.63210897443e-02  1.00225889626e-03 -2.10122388023e-03 -1.68907111620e-03 -1.40519180337e-04 -1.30224853745e-03  3.01529450546e-03  2.69285720964e-03  8.10275901079e-04  2.10476211780e-03 -1.55729940683e-03  2.17943027145e-03  3.34594579844e-04 -1.06175908744e-03  4.15741669980e-03  1.53798191776e-04  4.58763205967e-03  5.89452586956e-04  1.19887603222e-03  9.18417053789e-04  5.99399922376e-04 -2.20404104528e-03 -1.32616520057e-06  8.76314480097e-04  3.09070975903e-03  2.42013736240e-03  5.27353376483e-04  1.26793013579e-04  2.94898181047e-03  2.00784710769e-04  3.00862071852e-03 -8.00674881056e-04  8.98029780298e-04 -4.38795896973e-03 -1.43183606150e-03  1.26388874310e-03 -4.98328507739e-04  4.18218760326e-03  6.78805718760e-04 -2.84932234315e-03  4.02872217912e-03 -2.22577564385e-03  3.00470179309e-03 -1.85557480967e-04 -1.41197426874e-03  5.61211876290e-03 -1.12684726382e-03  3.14516373036e-03 -1.05650242837e-03 -2.78694012362e-03 -1.56712106488e-03 -2.85457740043e-04 -1.44827728633e-03 -2.56032779254e-03 -9.56138028233e-04 -1.20124689762e-03 -2.50604524653e-04  2.83221452912e-03
 1.94787158149e-03  1.24315302416e-03 -7.36705343483e-04 -1.00069251749e-03 -1.44314833215e-03 -6.52257028442e-04 -1.67711929369e-03  3.88408387510e-03 -1.17357833004e-03  1.90838542148e-03 -9.99619710284e-04  2.21701931356e-03 -5.96212456880e-04 -2.89192546106e-03 -4.45870431549e-03 -1.90906605846e-03 -2.40016291703e-03  4.19080586876e-03 -4.75415466352e-04  3.96181364182e-03  8.87369464597e-04 -4.37707961062e-03 -1.91985674900e-04 -3.62496053325e-03 -3.28090801413e-03 -3.81027537763e-03  4.20832945531e-04 -6.44994489145e-05  6.09530234174e-04 -9.67679751552e-04  1.66357694082e-03 -3.04055242814e-03  8.18963609209e-03  5.51129904834e-03  3.95833046439e-05  1.40101420268e-05  4.78467451052e-03 -4.94802379528e-03  2.69719178071e-03  3.21175746884e-03 -5.72288720537e-04  9.28997665846e-04 -4.46856206737e-03 -5.26961515527e-03  1.36988100098e-03  2.80367544867e-03 -1.66989585740e-03  2.46781440457e-03 -1.26255866369e-03  5.99331172591e-05  9.03347109263e-04  1.66265410144e-03  2.89477943211e-03 -2.84961458349e-03 -5.04206556386e-03 -1.54055409069e-03  7.67290809083e-05  4.62181311275e-04 -2.47918104841e-04 -8.10811074122e-04 -3.34600984321e-03  1.36846976923e-03  3.68316194133e-03 -4.18580386618e-03  6.01719799054e-04 -4.19403013821e-04 -2.67604283037e-03 -2.69316619637e-03  2.01791499805e-03 -9.40645055704e-04  1.00225889626e-03  9.62988839376e-02 -4.62333797271e-04  5.10104086544e-03  3.25040947978e-03 -1.78509200594e-04 -5.48852663692e-04 -3.06689378276e-03 -4.97546215046e-03  1.39993280992e-03  1.77040952636e-03  6.10760280621e-03 -3.14552363699e-03  1.58761853415e-04  2.28871551606e-03  1.98544709044e-03 -1.66868943126e-03 -3.96218805044e-03 -1.56677115608e-03 -9.42555646429e-04 -8.10929224603e-04  2.96819204985e-03  1.10369754414e-03  4.02135166223e-03  1.55247033522e-04 -5.44152306566e-03 -1.09258480619e-05 -1.91178022910e-03  9.51062714921e-04  4.33586985513e-03 -5.65251399503e-03 -1.81223800104e-03 -3.83421023122e-03 -2.33576697977e-03 -1.27355982951e-04 -2.09092700632e-04 -2.07051430346e-03 -2.46806355520e-04  7.13558177653e-04  8.51108357323e-04  5.55366422640e-04  1.50070080414e-03  4.00645245251e-04  1.46044990436e-03 -2.25015630302e-04  4.50960751888e-03  3.41195176596e-04 -2.14371598278e-03  3.45827960543e-03  6.94093413004e-04  2.44325725163e-03 -4.79050294323e-03  4.89358736770e-03  8.60204616382e-04  1.94788777223e-03 -3.77610766457e-03  7.89601229281e-04 -1.91081705969e-03
 2.93931284603e-03  1.78958319588e-03 -1.11771494830e-03  3.14056528834e-04  7.48199462158e-04 -4.11473636658e-03 -4.08004006005e-03  1.19222500234e-03 -5.07099001914e-03 -4.39192032618e-03  1.98602315233e-03  1.98648187769e-03 -9.44263927607e-04  2.09242245587e-03  2.21659212508e-03  1.52175433032e-04 -3.09102191126e-03 -6.03344050134e-04 -3.37535337640e-04  1.74435451071e-03  1.42739345271e-03 -8.08952324677e-04 -2.21993903878e-03  3.16786808689e-04 -4.30825302436e-03 -2.36395921271e-03 -4.93630532965e-04 -1.62234934702e-03  2.12762336635e-03 -1.54568032982e-03 -1.71057871752e-03 -2.13627728112e-04 -2.03411432650e-03  2.04804336587e-03 -2.12376495887e-03  2.42882590271e-04  6.59093910663e-04  8.68650428923e-04 -4.04052373884e-03 -1.93346245753e-03  1.86338676997e-03 -4.01068318263e-04 -8.84814040267e-05  2.26878888228e-03 -1.79104578137e-03 -8.15365752601e-04 -4.67312156730e-04  5.44676076540e-04  5.38872113573e-04 -8.98688927264e-04 -1.23263993720e-04  7.26430609588e-04  2.23234189643e-03 -2.05024236063e-03  3.64759957466e-04  2.07299545362e-03 -3.68004460761e-03  1.29943332713e-03 -2.15781570686e-03  1.56371430380e-03  3.10973790647e-03  3.15760552281e-03  3.33226168207e-03  1.49742290484e-03 -2.53869449172e-03  5.66262467852e-04 -2.05359210231e-03  1.97240106886e-03 -1.41858429487e-03 -4.54235751968e-03 -2.10122388023e-03 -4.62333797271e-04  7.82690596517e-02 -1.02047239675e-02  1.41326370647e-02 -5.45411501361e-03 -2.61083632752e-03  9.33191062441e-04  1.95389992822e-03 -1.21190214382e-03 -1.56437315013e-03  2.00875324439e-03 -4.41352229003e-05 -5.21463556626e-04 -4.00467061806e-03 -7.61600466612e-04 -1.97982708910e-03  3.78337071140e-04 -2.22231107673e-03 -9.59974875189e-04  1.53729938741e-03 -1.95159731909e-04  3.21006625486e-04  1.94862625117e-03 -1.45730668351e-03 -4.04057027175e-03  2.14090267005e-03  2.55433175109e-03 -2.28577900221e-03 -6.71318883178e-04  1.11546365308e-03  3.89292818205e-04  4.90938806732e-05 -1.81170606613e-03 -1.45563923532e-03 -1.62364730883e-03 -1.88485011707e-03 -5.40027680525e-04 -2.14819374431e-03  2.49275973953e-03 -1.02625615431e-03  3.72054329118e-05  3.43275721578e-03  1.92359907921e-03 -2.27396199921e-03 -1.71343547083e-03  2.83137762121e-03  1.21903437711e-03  4.07385447972e-03 -2.45527971432e-03  4.76004878100e-03 -1.11725917930e-03  4.36523324078e-05 -8.84210428783e-04  4.58473527572e-03 -2.21468024585e-04  9.39731168721e-04 -2.30873817303e-03
-1.75979826594e-03 -7.52685772731e-04 -3.22896846447e-03  2.03296294945e-03  1.76347094070e-03 -2.37135026660e-04  1.71544351469e-03 -4.97337200892e-03  1.79202738098e-03 -4.63257623326e-03  3.11830913284e-04 -2.18118676610e-03 -4.41734859278e-03  1.28523822869e-04  8.25840487388e-04 -1.29455860558e-03  2.00769272072e-03  1.89014455143e-03  8.88589622952e-04  4.00029235227e-03 -1.51023353160e-03  1.69297100982e-03 -9.15263158033e-04 -9.58292749561e-04 -2.88700688230e-03 -4.28217800187e-03  1.27374245227e-03  8.45262126768e-04 -2.10034257291e-03 -1.71518787964e-03  2.51449306445e-03 -3.40233955572e-03  4.55022470811e-03 -4.61188513214e-03 -5.97111822580e-04 -4.53015250572e-03  3.55254576626e-03 -2.12149817607e-03  4.19260889266e-03  4.29479536903e-03 -6.80594771758e-04  2.02973713105e-03 -5.53199601874e-03  2.52697470394e-03  7.56435676499e-04 -3.56670181002e-03 -2.08621479940e-04  1.74081395230e-03 -1.50724895550e-03  1.59174342587e-03  7.73573742190e-04  3.11916592566e-04 -6.42449919671e-03 -1.00461995544e-03  2.40421828111e-04 -3.26123719976e-03  4.62480249340e-03 -4.39038882907e-03  1.48111902396e-03 -2.45119583029e-03 -4.35529284323e-03 -3.61089784162e-04  8.17361710328e-04 -5.95457641924e-04  4.01657014085e-04 -1.85562519176e-03 -1.83157831667e-03  4.98327133268e-04 -5.20464090146e-04 -2.67576431419e-04 -1.68907111620e-03  5.10104086544e-03 -1.02047239675e-02  8.63551487369e-02  4.22261675169e-03 -4.22914531100e-03  8.47580423016e-04 -1.03509041887e-03 -2.65204028652e-05 -1.33043987540e-03  7.59109411589e-04 -3.10730241195e-03  1.27431790730e-03 -3.85619530791e-04  1.98204415437e-03  5.11296805721e-04  1.21171115917e-03 -3.34676690382e-03  3.61908191982e-03 -2.24380215963e-03  3.35079830759e-03  1.75114434453e-03 -3.04552784761e-04  5.49260183244e-03  2.25161081494e-03 -2.18292127648e-03 -7.50246189370e-04 -5.38821980657e-03  1.08731386108e-03  1.26599356073e-03 -2.93560562034e-03 -2.64251556902e-03 -2.27424600548e-03  7.81336791908e-04  1.52306351341e-03  1.41882204316e-03  4.71577081338e-03  4.80388200353e-03  2.63884135914e-03 -1.00430534047e-03  2.18689738935e-03  1.75424085040e-03 -3.04079134829e-03 -9.88680444485e-04  3.35158365796e-03  3.10812305154e-04 -6.65739022661e-04 -7.87318017497e-04 -1.18027539711e-03  2.39398290518e-03 -2.31754449659e-03 -1.23427634437e-03  1.05241793039e-03  5.32088231801e-03 -1.11956647547e-03  3.07944108114e-05 -1.07692279197e-03 -3.19915009007e-03
-2.00232252647e-03 -5.84886074465e-04 -2.43539901055e-03  1.46322080492e-03  2.25414482194e-03 -1.88468416344e-03 -7.51774718319e-04 -1.75113451378e-03 -1.91844711371e-03 -3.95515685676e-03  1.24534409962e-03  2.00315553752e-05  8.70816819881e-04  6.52502466933e-04  1.43560227762e-03 -2.29950953788e-05 -2.12275100520e-03 -1.14408881995e-03 -2.08366272790e-03  2.70408970593e-03  2.40318760081e-04 -1.28949051543e-03  3.53149271442e-04  6.11486250210e-05  3.98156605284e-03 -7.05142060763e-04 -8.70332882936e-05 -1.60928334597e-04  1.32526797127e-03 -3.04405691455e-03  4.90669986804e-04 -2.27825729625e-03  2.34944141774e-03 -4.27832760214e-05  1.21911459266e-03 -2.58911868953e-03 -5.78479705710e-04 -2.90588859294e-03 -2.70399402207e-03  2.52464258826e-03  3.96598011137e-03 -1.47908128348e-03 -3.43088996396e-03  1.45705514283e-03 -5.96578694842e-04 -2.43625047572e-03 -2.56189580716e-03  3.58635683089e-03  1.44414443517e-04 -1.08004887384e-03  2.26250543168e-03  7.59871770886e-04  3.64791577532e-03 -1.41991267671e-03 -1.21793996639e-03 -4.06468359478e-03  1.29066464870e-03 -3.14685654742e-04  5.30624385721e-04  8.59394866960e-04  2.47785076794e-03  7.25331105658e-04  5.63269448918e-03  8.50933675702e-04 -1.24138465655e-04  6.71366414538e-04 -7.35458871234e-04  4.06713746316e-04 -1.27528439905e-03 -3.73903031617e-05 -1.40519180337e-04  3.25040947978e-03  1.41326370647e-02  4.22261675169e-03  6.91427441366e-02  1.20055258190e-03 -3.22875213113e-04 -2.01388100021e-03  2.09059856198e-03  5.80140962103e-04  1.17887996968e-03  7.97586058427e-04  1.89107072038e-03 -4.72989090962e-04 -1.01133476471e-03  2.81344490020e-03  5.84135600374e-04 -1.41884757783e-04 -2.43061131863e-04 -5.30401182783e-04  1.42509269817e-03 -1.77263184091e-03 -1.58193981475e-03  1.59754795212e-03  1.70282016313e-03  8.79231122550e-04  2.32348031527e-04 -6.49127137904e-03  1.64294781954e-04  1.14813027117e-03 -2.67615797727e-03 -2.62088293663e-03 -2.18002506890e-03 -2.67205597433e-03 -8.96418111820e-04 -3.67201878107e-04  1.86732662351e-03  1.64845547689e-04 -7.29859740142e-04  9.87416289940e-04  3.18382329868e-03  8.21336790156e-04  3.58632424047e-04  8.94745050974e-04  4.01116290685e-04 -1.22114758660e-03  1.50966338890e-03 -2.76028502727e-03  2.29567275433e-03 -7.68890518147e-04 -6.80228152509e-05 -1.03047115581e-03  8.64278325394e-04 -1.62660845756e-03  1.76870258133e-03 -1.59185006314e-03 -9.88485599219e-04 -3.62071907465e-03
-4.86909315983e-04 -6.23936019803e-04  1.50513316526e-03 -1.22169727518e-03  1.70136208432e-04  1.09725104515e-03  6.38603987106e-04 -5.64519772715e-04  2.00250709953e-03 -1.41818364124e-03 -8.53199321127e-04  1.55627763378e-03  1.41624869983e-03 -5.90050908611e-04 -1.17195724707e-03 -5.64476076165e-04  1.62391513602e-03 -1.34987686237e-03 -1.92139250436e-04 -3.93583130107e-04  6.29108096071e-04 -2.07193701387e-03 -6.13102389666e-04  2.40518684270e-04 -1.57947924207e-03  1.68649472555e-03  2.59444433343e-04  1.83562417507e-03  1.03959939412e-03 -7.28165398486e-04 -2.12735277561e-03  1.59173634683e-03 -2.61300786877e-03 -1.28308049431e-03  2.29705561071e-03  1.71457829992e-03  1.30236554399e-03  3.52933083951e-04 -6.37316498139e-04  7.83744725461e-04 -1.26772327494e-03 -2.67482551504e-03 -2.45707775975e-03 -7.44218289779e-04 -3.19918578233e-03 -4.20010195316e-04 -1.80642049555e-03 -2.75161081095e-03  1.25113597426e-03 -2.65447874882e-04  3.11484686638e-04  1.06356625153e-03  7.64387660717e-04  4.42458909174e-04  1.43796010652e-04 -1.83444715567e-03  4.17986013504e-04 -1.39452815164e-03 -1.52494277773e-03  2.91924431782e-03 -4.66789228241e-04  2.76405763292e-04  9.99078395140e-04 -9.05639667513e-04  8.34623647220e-04 -1.71230123457e-03  2.61494514507e-03 -3.02057481084e-04 -1.23621639824e-03  5.69227118586e-04 -1.30224853745e-03 -1.78509200594e-04 -5.45411501361e-03 -4.22914531100e-03  1.20055258190e-03  6.66406544229e-02 -9.14377600346e-04 -5.10158690105e-03 -2.26598882943e-03 -7.31531948539e-04 -2.12655917624e-04 -4.22019480728e-03 -2.08451411424e-03  2.25663482974e-03 -1.14985823305e-03 -1.33587794817e-03 -3.35862397909e-03 -2.18625361103e-03 -1.10374474335e-03 -2.52437509722e-04 -1.25354255054e-03 -2.73068615484e-03  1.43494844154e-04 -1.68255257575e-03  5.90996123795e-04  4.38931029260e-03 -8.42043815089e-04 -3.39683059515e-03  2.69810859495e-03 -2.27378924492e-03  2.78404635934e-04 -1.84854513398e-03 -9.06122181313e-04 -2.04407348185e-03 -1.16399862141e-03 -1.63540160205e-03 -1.80208842857e-03  1.25711987709e-03 -9.81553803979e-04 -3.17291425779e-03 -1.99072082440e-03  1.29424739850e-04 -2.51505825641e-03  1.44893971654e-03 -2.91085871552e-04  1.46717814920e-03 -3.24366324940e-03 -6.90351509341e-04 -8.02773265033e-04 -1.81229519995e-03 -1.61875201635e-03 -2.19397121836e-03 -3.07779638284e-03  1.68091597100e-03  1.32947483348e-03  9.49096021144e-04  4.47462029911e-04 -9.48624224819e-05
 2.50785673756e-03 -1.15150940906e-03 -1.12488029974e-03  1.78636038388e-03 -2.34484420164e-03  8.57991024669e-04  3.09112258887e-03 -2.87870145921e-03 -1.99569604493e-03  1.71124125386e-03 -1.89454456687e-03 -8.34208716201e-03  3.50102064703e-04  6.77505094294e-04  9.92255551925e-04 -1.09637307441e-03 -5.67022091881e-04  1.60729529510e-04  2.27292459122e-03 -3.61593412772e-03 -1.28871759955e-03  3.54713270850e-03  9.40517225511e-05 -2.49021088767e-03 -1.45726410630e-03  2.40234783885e-03 -7.08365813339e-04  4.16475570014e-04 -1.45374625346e-03  2.07886862420e-03 -3.21183168955e-03  1.75281142559e-03  3.85509824811e-03  4.43809959078e-03 -2.48129566029e-03  1.57594571540e-03 -1.88425229666e-03  5.65271464375e-03  1.50195336252e-03  1.40137515698e-03  6.74528175705e-04  7.08386542894e-04 -5.18350771421e-04 -1.83303118865e-03  6.72285843819e-04  2.59947233154e-03  6.37213990887e-03  2.54855198391e-03 -4.05245206185e-03 -1.94794781349e-03  4.42875658163e-04 -6.09300407838e-03 -2.95111542868e-03  9.88000577394e-04 -1.12667121114e-03  4.52913075812e-03 -2.16500034633e-03 -9.31507608909e-04  2.40746148472e-03  1.20505869177e-03  3.59226680329e-03  2.21171594212e-03 -3.10892970426e-03  2.34949173266e-03 -3.23939951326e-03  2.02201048533e-04 -8.91961598526e-04 -3.42691460230e-04 -9.24688957683e-04  6.52255123891e-04  3.01529450546e-03 -5.48852663692e-04 -2.61083632752e-03  8.47580423016e-04 -3.22875213113e-04 -9.14377600346e-04  8.84138085080e-02  8.53561694972e-03  1.67722818218e-02  2.19612344523e-03  1.24835647193e-03 -3.29193946135e-03 -1.52721508842e-03  3.75301915085e-04  2.42216120209e-03 -2.69883924707e-04  2.25708175477e-03 -2.44471791055e-03  2.22390882296e-03 -4.30639172943e-03 -4.59772414977e-05  2.34091401259e-03  2.26145882332e-03  3.03636346490e-03  7.36403021797e-04  4.51721794499e-04  3.28750478671e-04 -4.34797388115e-03  1.73607324733e-03 -1.99818969509e-03  3.20017386597e-03  1.28539329629e-04  9.82455916827e-04  2.02220227494e-04  3.84080228486e-03 -2.20628973229e-03  5.62397194318e-03  3.14948748836e-03 -8.91798156005e-05 -4.98775056574e-03 -7.39462929670e-04 -4.13898524619e-04  2.25573250164e-03  2.53209353883e-03 -2.43225323654e-03  1.07152167635e-04  1.64946511371e-03 -3.35676611702e-03  1.03562882403e-04 -2.83932479472e-03  3.72026536333e-03 -3.60713435772e-03 -4.04656605947e-03 -1.88903478903e-03  5.75068627805e-04  1.90655676626e-04 -5.21236462965e-04 -1.21023597422e-03
-9.23453981815e-04 -5.96862661447e-04 -4.88209631014e-03 -2.37124747876e-03 -1.43094193090e-05 -8.16835821404e-04 -1.26540723118e-03 -1.64039964323e-03 -7.39784568089e-04 -2.09099263670e-03 -9.79959517364e-04 -3.13159816901e-04  1.17763694111e-04 -2.86544785747e-03  1.43487848059e-03  8.85763947150e-04  2.89743129492e-03  5.34238997937e-04  1.04769812676e-03 -3.15158873303e-03 -2.16158657517e-03 -2.08033373481e-03 -1.03155782846e-03 -3.19490999874e-03 -1.38117518754e-03  8.23432159245e-03 -4.85961321081e-03 -3.92710715448e-03 -1.35163859073e-03 -2.86933276239e-03 -2.54018979550e-06 -2.58170062027e-03  1.21725310332e-03  1.40535737441e-03  1.26216381210e-03 -4.65959903145e-04 -6.07257533173e-04  4.38076935709e-04  4.10587564724e-03  2.97530991738e-03  1.39257006604e-03  1.47651161096e-03 -1.63102171133e-03  9.96289489919e-04  2.30029534068e-03 -2.53183841867e-03 -8.50269397735e-04  7.51066396431e-04 -1.01364816788e-03  4.17797877243e-04 -1.25224848438e-03 -5.16827328023e-03  3.67149860662e-03  2.47756273162e-03 -1.92091387338e-03  3.27829440640e-03 -1.69615209660e-03 -1.16390531217e-03  3.27613162107e-03 -2.24035129856e-04 -2.65442586865e-03 -3.69349527243e-03 -2.64519834662e-03  4.15311341364e-03 -6.30637607607e-04  1.67448959248e-03 -1.06029250620e-03  4.28517128911e-03 -4.65393608635e-03 -2.00437756426e-05  2.69285720964e-03 -3.06689378276e-03  9.33191062441e-04 -1.03509041887e-03 -2.01388100021e-03 -5.10158690105e-03  8.53561694972e-03  9.84111873434e-02 -9.83026538205e-03 -7.13439854322e-03  2.39055300262e-04 -2.79866406476e-03  6.93023053464e-04 -1.25570782570e-03 -2.75370383309e-03  2.85152602752e-03 -4.15775651768e-03 -4.33022892947e-04 -4.20860699955e-04 -2.85080485693e-03  2.96829294507e-03  2.35228652787e-03 -3.52528610472e-03 -2.69714685248e-03 -4.50089439055e-03  3.41381535349e-03 -1.50684974502e-03  2.53255787894e-04 -3.46733879542e-03 -4.12444703057e-03  1.52805306360e-03  1.54129234739e-03  1.36435236690e-03  2.52933347712e-03  1.05709233306e-03  1.55026259342e-03 -2.21210998340e-03  3.84868236981e-04  2.59999104643e-03 -1.79578808710e-03  2.77911972884e-03 -6.42408785094e-05  5.79483847968e-03  1.87602761257e-03 -2.58450872278e-03  3.33729494911e-03  6.55978384844e-04  1.04908728380e-03  7.69054441282e-05  5.14236430128e-04  8.44054923197e-04  5.97437017130e-04  1.86246825776e-03  2.44280122793e-03  6.07984040390e-03  1.61898955798e-03  2.46968873033e-03  2.44910601973e-03
 1.29015611516e-03  2.04908112992e-03  2.50339945488e-04  2.80155377479e-03 -3.55011161785e-03  1.92288964547e-03  1.36469681138e-03 -2.89177721425e-04 -2.24873610041e-03 -4.99838838979e-04 -4.55325428589e-04  1.24775956686e-03  1.20259783722e-03  6.27911338056e-04  1.30969801473e-03 -9.92496549576e-04 -3.38989108784e-03  5.93202300494e-05  2.78693858485e-03 -6.09196922223e-05 -1.61830012678e-04  1.01190919768e-03  1.48838083196e-03  1.86315462891e-04  2.66436234620e-03 -1.40697205319e-03  2.53709114031e-03  3.93252304490e-03 -3.06509805392e-03  3.27165090292e-03 -6.54263886147e-06  2.38424805136e-03  8.13847928843e-04  3.53219575116e-06  7.80151734866e-05  8.73314531109e-05 -1.72184216375e-03  7.02585102848e-06  2.36771688373e-03  7.48127258006e-04  1.67642054883e-03  2.31374899556e-03  8.20122038059e-04  2.25552855466e-04 -1.66415625920e-03  9.33403862532e-04  5.49746572287e-03 -1.19818363807e-03 -2.97625047696e-03 -1.09325815738e-03 -1.69201175578e-03  1.45129429811e-03 -4.01789986266e-03 -1.02194416713e-03 -1.10826514208e-03  2.72268457987e-03  2.03073326029e-03 -2.41568625391e-03  1.88928404662e-04  8.84925658429e-04  4.68870983297e-03  3.88271492507e-03  3.37312150232e-04  6.00475139267e-04  4.73321437821e-03  2.96039858103e-03  9.19357430338e-04 -2.14673696701e-03  4.33659600359e-03 -1.47386819929e-03  8.10275901079e-04 -4.97546215046e-03  1.95389992822e-03 -2.65204028652e-05  2.09059856198e-03 -2.26598882943e-03  1.67722818218e-02 -9.83026538205e-03  8.37663275764e-02 -5.27262071465e-03 -2.67396842956e-03 -7.44640072315e-04  2.89060137572e-04 -8.75876084553e-04  1.28047448290e-03  1.27539515078e-04  1.52989095566e-03 -1.76081267205e-03 -1.64557383022e-03 -3.41786618808e-03  1.79301406016e-03  6.82076940250e-04  2.89279379501e-03  5.47742725177e-03  1.41195340078e-03 -2.41743326656e-03  1.79939647525e-03 -2.26921531075e-04  1.13602878800e-03  2.56865404434e-05  3.23430529747e-03 -7.76502287706e-04  2.00194834928e-03  9.33518871569e-04  5.76205954029e-03 -6.53518327519e-04  5.18554828609e-03  1.09742219353e-03 -3.53020706693e-04 -4.58067007610e-03  3.37071697356e-03 -1.33204853836e-03  3.27204947322e-04  1.28446598690e-04 -8.23041249592e-05 -2.94986334535e-04  1.47200328902e-03 -1.96771605246e-03 -7.63257971627e-04 -7.82815648751e-04 -1.91759491320e-04 -3.53863820568e-03 -1.16194734870e-03 -2.36003611720e-03 -1.19538481452e-03 -7.93995545915e-04 -3.53055676984e-03 -3.14339307416e-04
-2.27909377377e-03 -9.53606716346e-04 -3.89058815880e-03  6.52300149671e-04 -7.79731724840e-04  6.84647773197e-05  1.64585526971e-03  2.72782647563e-03  2.47033754857e-03  8.75734741423e-04 -5.07985089862e-03 -2.74325830772e-03  6.58512810511e-05 -3.55140703583e-03 -4.30321881268e-04 -5.63429389512e-04 -2.08875134833e-04  5.25867574474e-03  2.65755708312e-03 -6.31981381241e-03  1.64169567724e-03 -9.19005065510e-04  5.11680320507e-05  2.97409873689e-03  4.47491943881e-03 -4.16898417546e-03  2.94485934296e-03  1.38800456924e-03 -1.03862008280e-03 -1.35944655146e-03  1.36686169039e-03  1.05625762516e-03  5.40159721477e-04  2.29142717804e-03 -2.33782082098e-03  2.97666725341e-03 -2.40904893645e-03  4.65297693978e-04  6.15037360187e-03  8.47559603711e-04 -4.69889027839e-03  1.96113688567e-03  1.80573598525e-03  1.77947907101e-03  2.80037684497e-04 -4.55314391924e-05 -2.13845054610e-03  1.45766343588e-03 -1.87054136350e-03  1.65065730506e-04 -2.84114030883e-04  3.62077635805e-03  2.43322825853e-03  1.17804094354e-03 -5.84023109251e-03  4.80557161510e-05 -4.86786301082e-03 -6.17412612375e-04 -1.57208029660e-03 -8.50451414536e-04 -2.16400379730e-03 -3.25253260051e-03 -5.84255103481e-03  6.80104305563e-04 -7.58399815333e-04 -3.32357488079e-06 -1.06444415985e-03  1.41706233680e-03 -8.54037441469e-04  1.37014029428e-03  2.10476211780e-03  1.39993280992e-03 -1.21190214382e-03 -1.33043987540e-03  5.80140962103e-04 -7.31531948539e-04  2.19612344523e-03 -7.13439854322e-03 -5.27262071465e-03  9.76321050302e-02  2.38194415458e-03  8.45936309841e-04 -3.76020293907e-03 -4.85983008260e-04 -7.44088277179e-04 -2.50976959394e-04 -5.45225852096e-04  3.54910392686e-03 -1.26353869750e-03  9.79496278749e-04 -1.54649801401e-04 -3.83136600576e-03  6.77065632168e-04  6.40577558145e-04  5.17660906934e-03  5.08280499036e-04  1.18288586956e-03  2.93873724446e-03 -4.44705086282e-03  2.27718584700e-03 -2.16359242391e-03 -5.60796528317e-05  1.26134416043e-03 -2.06225356894e-04 -8.79331869585e-04 -2.33039110587e-03  8.05269820690e-04  5.20268604756e-03 -1.52091860963e-03  9.98062225589e-04 -3.84006129598e-03 -2.78046584393e-03  3.57648113512e-03 -2.64999588718e-03 -7.56172966725e-04  4.85145071432e-04 -3.20224364788e-03 -4.67998704415e-03 -8.77492933732e-05  5.40372639974e-03  2.50433025334e-03  2.85479281210e-03  1.07866321963e-03 -2.02168530626e-04 -2.78731225310e-03 -1.26202788291e-03  1.04952174706e-03 -1.21377538610e-03
 1.82330395944e-03  1.70338926737e-03 -4.95660439550e-03 -1.01024278275e-03 -1.91562083035e-03 -1.00209438230e-03 -8.29029794551e-04  4.85130004458e-04 -1.56188827592e-03  4.89496440439e-04 -1.61471580760e-03 -4.81801690163e-04 -8.59967543332e-04 -4.35358017366e-04 -2.18168127750e-03 -7.05612868710e-04  1.02089703352e-03 -2.46279410249e-03  2.54570030938e-04 -1.78550835824e-03  2.19257760658e-03 -1.63792364880e-03 -1.75918054237e-03 -3.31608117576e-03 -1.91242080808e-03 -4.14335027228e-03 -1.13569963922e-03 -1.16663132597e-03 -2.06972862072e-03 -3.91437953172e-03 -2.64166754190e-05  5.05921058546e-04 -6.95849532402e-04 -1.81697073763e-03 -2.03151830116e-03 -1.64702464180e-03  4.13544191424e-03 -2.89023349893e-03  3.97369783837e-03 -9.84256191431e-05 -2.98254379568e-04  2.47279367088e-03 -3.80437679913e-03  9.04823800864e-05  2.55238107754e-03 -2.14752180266e-03 -2.50292826441e-03  4.53863851698e-03 -2.23478794547e-03 -1.09816338081e-03  6.44599825155e-04 -4.80680758634e-03  6.69736988056e-05  2.34200734092e-04 -5.64445739621e-03  2.28382994321e-03 -1.09004546486e-04 -3.96561924710e-04  3.45348405364e-03 -1.20643192733e-03 -4.84151287234e-05 -1.59871957177e-03  2.41779390189e-03 -5.61802171300e-04  2.65521182159e-03  6.61087654306e-04  1.17173535006e-03 -2.69675442391e-03 -1.97610069339e-04  2.54354232762e-03 -1.55729940683e-03  1.77040952636e-03 -1.56437315013e-03  7.59109411589e-04  1.17887996968e-03 -2.12655917624e-04  1.24835647193e-03  2.39055300262e-04 -2.67396842956e-03  2.38194415458e-03  9.13338507857e-02  1.32482497170e-03 -1.37038227512e-04  3.79934133240e-03 -3.27240510151e-03  2.09930311117e-03 -3.69433778201e-03  2.56991275283e-03 -2.04467995620e-04  2.53025021053e-03 -1.89082111156e-03  1.42776079508e-03 -2.71438078974e-03 -1.77573019368e-03 -3.76514268951e-03 -1.53211726261e-03 -7.63443179352e-04  5.40679523325e-04  6.71374669388e-04  1.15283198082e-03 -2.03857817892e-03 -2.44022700321e-03 -1.31750047433e-03  5.23487160553e-03 -3.40014785698e-03  1.21553775722e-03 -1.36015865664e-03  1.08599418192e-03  1.75642290967e-03  2.75894720230e-03 -1.46138461179e-03  1.07446401993e-03 -5.39474570957e-03 -1.41573628265e-03  3.11611939564e-04  2.51885624484e-03 -1.54642714796e-03 -3.38803408096e-03  2.46311606055e-04 -1.11188465364e-03  5.01664805892e-04 -1.89757839169e-03 -2.58755960353e-04 -6.03902605342e-05  3.42043807693e-03 -3.49370985068e-04  2.13691082647e-03  7.17252687494e-04
 6.75357261031e-04 -9.73284036220e-04 -3.67958083234e-03 -2.30974875081e-03 -1.75186199044e-03  6.01250862358e-04  1.29550015414e-03  3.07984840264e-03 -5.14088370391e-03  2.91745865863e-03  4.69728065332e-03 -2.14444811555e-03  3.36991007715e-03 -8.85399571258e-05 -1.52704855088e-03 -1.25254393817e-03  2.54213334696e-04 -4.64335233602e-04 -1.18329095835e-03  1.13175002816e-03  2.66118283642e-03 -7.27607992299e-03  2.05641987406e-03 -2.83929553209e-03  1.85400146109e-03 -2.58687517941e-03  8.82957144714e-04 -2.32732138301e-03 -1.44055804846e-03  2.26841519227e-03 -1.14587020879e-03  1.14414688370e-03 -3.08440012697e-03 -5.66665801415e-04 -3.03608059778e-03 -1.56822231867e-03  4.43669359959e-04  2.84921519823e-03  3.21542191670e-03  1.31360910030e-03  1.89492163113e-03  3.07402204280e-03 -1.76034895148e-03  4.35986932375e-03  1.17035177983e-03  5.31215322314e-04  4.01523659812e-04 -2.51054721885e-04  1.69243109927e-03 -7.29898684515e-04  1.54718461714e-03  5.34531327936e-03  2.58362562331e-03  6.49331995306e-05 -2.55182575446e-03  2.74464470220e-04 -5.71025677633e-04 -3.16267691330e-03 -2.07783619725e-03 -3.29577628490e-04 -8.37846651067e-05  3.56945375267e-03  3.97244096970e-03 -4.63521550769e-03 -1.30635720612e-03  1.98490658453e-04 -1.14889452572e-03 -6.61747816925e-04  2.22829394263e-03 -2.73234154760e-04  2.17943027145e-03  6.10760280621e-03  2.00875324439e-03 -3.10730241195e-03  7.97586058427e-04 -4.22019480728e-03 -3.29193946135e-03 -2.79866406476e-03 -7.44640072315e-04  8.45936309841e-04  1.32482497170e-03  1.03695000965e-01 -1.85448520410e-03  1.89373014843e-04  1.23808696444e-03 -3.64928584796e-03  1.76665048750e-03 -5.63362206082e-04  3.96761353163e-03  3.44448313273e-03 -1.54192895296e-04  3.17126747419e-03  1.69095155753e-03  3.09065500327e-03 -5.18185664572e-03 -2.49347522083e-03  3.12310237206e-04 -3.55945320122e-03 -9.24382401904e-04  2.50298793654e-03  7.86188424860e-04  1.52817135653e-03 -7.87121046367e-05  6.20278894687e-03  2.22709743774e-03  1.95700610043e-04 -7.92163553544e-04  5.20796920571e-03  3.71418029214e-03  2.71319533792e-03 -2.05613736239e-03  2.25677701946e-03  9.99711843188e-06 -1.96845698685e-03 -2.48089698264e-03  3.96774759138e-04  2.12102738682e-03  1.50733552928e-03  5.52667006111e-03 -3.84448677661e-04 -3.61172422345e-03 -3.11657281048e-03  4.15791301013e-03  8.37819912162e-03  1.99235847121e-03 -9.20174267737e-04 -5.32055576058e-04  1.76593154024e-03
-2.91313943012e-03  3.65236590347e-03  1.27365143015e-03 -3.17408851538e-03  2.04238329494e-03  1.40293512595e-04 -2.48044106207e-03  3.00626427370e-03 -1.50732148734e-03  6.45185538383e-03 -1.61389589988e-03  6.37534761546e-03 -1.90725786654e-03 -1.31665445700e-03  1.98904253698e-03 -2.58513189414e-05  1.08964281718e-03  9.59491741879e-04  4.25613196560e-04  3.65177780540e-03 -3.59793601124e-03  3.60931392537e-03  1.30442799375e-03 -1.02786449272e-03  1.36958321804e-03  1.67434154411e-03  2.00232440156e-03  2.89717943204e-03 -3.01889828432e-04 -3.03472613038e-04 -1.36065322631e-03 -4.18072411237e-03  1.52692155626e-03  3.77259119966e-04  2.43584941570e-03 -1.82110156071e-03 -3.11103361632e-03 -6.24540091292e-03 -8.15867075113e-04  9.22670328328e-04  2.76924273563e-03 -2.79399004544e-03 -2.60979716211e-03 -5.14477915504e-03 -6.18822690105e-03 -1.34132474134e-03  7.94377479333e-03  3.82912829902e-03 -1.34935473457e-03  4.85697051957e-04 -2.34161036979e-04  2.98812508629e-03 -1.20628040107e-03  2.60834759892e-04 -1.66524214953e-03 -6.53041905975e-04 -1.60353077184e-04  1.25445788837e-03  1.63544996130e-03 -3.23309854520e-03  4.75804055215e-03  2.66957523406e-04 -1.18355540432e-04  2.85467096419e-03  1.05731368361e-05  5.43552657166e-04 -3.39812182665e-03  1.66370193682e-03  3.34903066608e-03  4.90963178144e-04  3.34594579844e-04 -3.14552363699e-03 -4.41352229003e-05  1.27431790730e-03  1.89107072038e-03 -2.08451411424e-03 -1.52721508842e-03  6.93023053464e-04  2.89060137572e-04 -3.76020293907e-03 -1.37038227512e-04 -1.85448520410e-03  1.01163637673e-01 -8.84357863413e-03  2.27040651376e-03  9.94030468115e-04  1.37717060833e-03  2.05152756362e-03  2.95813792506e-03  5.97251230445e-03 -7.09138415060e-04  2.94448754636e-05  1.87651455782e-03  2.35406458513e-03  3.02526798560e-04  5.12773056018e-04 -3.78647681812e-04 -5.51519538023e-04  2.12122967032e-03 -1.26031088668e-03  5.87016239534e-03 -3.71904034245e-03 -1.90782973586e-03  1.74889187292e-04  5.33753037085e-04 -3.30810238725e-04  3.08890672801e-03 -6.31589090095e-04 -4.27055890892e-03  4.29127710457e-03 -2.21391635502e-03 -1.48310378044e-03 -1.31120169046e-03  9.27565175826e-04  1.52721712586e-03 -1.78722101787e-04 -4.17622327043e-03  3.08156908326e-03  4.10328687530e-03  4.23230868380e-03  2.41994162314e-03  5.88038690234e-04 -1.59940263428e-03 -4.01136574647e-03 -4.03711206115e-03  2.09248365808e-03 -3.45490815534e-03  3.75009532035e-03
 1.55834608409e-03 -3.29246613996e-03  7.09376382662e-04  2.13913375705e-03  2.45512207712e-04 -1.74257592432e-03 -2.14823902028e-03  3.99242439073e-03 -2.04271351556e-03 -5.58557249005e-04  1.15044847599e-03 -7.45230285212e-04  8.07277559026e-04  1.68734092006e-03 -1.58428292954e-03 -2.02327957906e-04 -2.49989830654e-03  6.54966782755e-05  1.56180224517e-03  5.54627014058e-05  1.09878213158e-03  1.27608363713e-03 -5.84811893867e-04 -3.60060771530e-03 -1.87564039969e-03 -2.44728485135e-03 -5.02016898083e-04 -9.56766720779e-04 -9.82737700679e-04  2.31701070765e-05 -9.00357905324e-04  1.34477976985e-03  1.55826879956e-03  5.28249421633e-04  5.86441326505e-04  2.03471182842e-03 -9.43839601275e-05  1.59714185789e-03  1.45020132865e-03  1.74102380136e-03 -2.17202920003e-03  1.95196791215e-03  3.41688193617e-04 -5.69744351067e-03 -9.90981228251e-04  2.69121674809e-03  2.42734748034e-04 -3.54663579833e-03  4.90248757252e-04 -1.18440604379e-03  5.16113206736e-04 -5.80699455445e-04 -9.29608534796e-04 -2.26420490713e-03  3.28606738584e-04 -2.00562462784e-03  4.29404764726e-04 -1.23897155073e-03 -2.69661879231e-04  1.14153741416e-03 -2.79102281887e-03 -9.78462799401e-04 -2.16164853698e-03 -1.49963825602e-03 -1.03679582722e-03 -2.92432702777e-03  8.58848633417e-04 -3.18262604444e-03  1.19471841082e-03  1.71302621837e-03 -1.06175908744e-03  1.58761853415e-04 -5.21463556626e-04 -3.85619530791e-04 -4.72989090962e-04  2.25663482974e-03  3.75301915085e-04 -1.25570782570e-03 -8.75876084553e-04 -4.85983008260e-04  3.79934133240e-03  1.89373014843e-04 -8.84357863413e-03  6.68542689610e-02  1.90905980845e-04 -1.69528780928e-02 -3.66572515070e-03 -5.43869611043e-04  7.57946155832e-04  1.49845505249e-04 -3.34829471655e-05  9.01035404929e-04  7.73285390208e-04 -1.98120918952e-03  3.39859496053e-04  2.23511605335e-03 -1.61479933275e-04  2.89276771311e-03 -4.18505126850e-03 -8.46255256251e-04  1.83321010733e-04  4.06320358533e-04 -1.10874860467e-03  1.27451106552e-03 -5.52961798263e-04  2.04279222090e-03 -4.35693757782e-04  1.41333924799e-03 -1.81926356376e-04 -6.32936931983e-04  1.39804789610e-03  9.77271553412e-04 -2.93176904786e-03  4.62685193928e-04 -9.42814743869e-04  9.30442201730e-05  4.86881059852e-04  2.19950275762e-03 -2.73381836408e-03  5.03463994391e-04 -2.07204120939e-04 -8.54487491524e-04  4.19215338935e-04  1.73001466303e-03  3.23723551799e-05  6.37469039098e-04  2.87582443708e-04 -3.40698283009e-03
 9.66377294212e-04 -1.97452801166e-03  1.41988529054e-03  2.10277240674e-03  4.55860184802e-04  3.03616474103e-03  1.06859683761e-03 -1.81210994742e-03  1.00165772297e-03 -1.94694297211e-03  3.31394832928e-03  2.13922982712e-03  2.78960779994e-03  3.97518917111e-04  1.28384018379e-04 -3.33816412780e-04 -1.40505411161e-03  2.11774365144e-03 -4.38562160874e-03 -2.24832792823e-03 -3.50575936629e-04 -8.60952315068e-04 -3.53532211476e-04  8.67668340991e-04  9.55405617362e-04  1.72019018259e-03  2.70129033350e-03  2.61106285972e-03  1.02025847938e-03  1.19837514493e-03 -3.37089985456e-03  1.48889597643e-03 -1.15091305807e-03 -3.79032392245e-03  1.27090118730e-03  6.72149468254e-05  1.47044935290e-03  5.67095614402e-04  3.03144504798e-03 -1.33664229511e-05 -1.31691271344e-03 -7.76103337066e-04 -1.37726547736e-03  7.83474347460e-04  6.39756928293e-04  1.25853169318e-03 -7.40502058337e-04  1.21218868033e-03 -1.40339650637e-03 -1.27326177652e-04 -2.84329922677e-04  2.10821656915e-03 -1.59270978754e-03  1.31400362428e-03 -1.69850188904e-04 -1.88565501785e-03  4.91258237612e-03  4.30879597095e-04 -5.70589460211e-04 -7.04989035105e-04 -2.00204023876e-04  1.11120248157e-03 -2.87412500469e-03  1.70717897216e-03  1.78044547722e-05  3.28410871544e-03 -2.87596709608e-03  6.06995695586e-04 -7.46702320980e-04 -1.18012439027e-03  4.15741669980e-03  2.28871551606e-03 -4.00467061806e-03  1.98204415437e-03 -1.01133476471e-03 -1.14985823305e-03  2.42216120209e-03 -2.75370383309e-03  1.28047448290e-03 -7.44088277179e-04 -3.27240510151e-03  1.23808696444e-03  2.27040651376e-03  1.90905980845e-04  7.57336254418e-02 -6.67830455458e-03  2.49603455221e-02  4.75054262793e-03  1.90244481388e-03  3.06516846280e-03 -3.83367046379e-04 -1.01336692315e-03 -2.61885996470e-04 -1.59650726294e-03 -2.35522459523e-04  4.15711140008e-04 -1.95481493833e-04 -5.19681566823e-04 -1.90662047510e-03  1.23959787835e-03 -6.38193302454e-04  3.69268541031e-04  3.15288431060e-03 -2.58164128142e-03  4.29360518879e-04  2.65511727169e-04  1.53752402128e-03  1.03708409329e-04  4.12402929587e-03 -2.27703225317e-03  6.71088038364e-04  1.38131030565e-03 -3.42208654725e-03  4.22965967178e-04  1.94092226382e-03  3.26841668807e-03 -1.91138242492e-03 -2.94719187265e-03  9.27012330101e-04 -3.96309542167e-04 -4.18946562533e-04 -7.75540647179e-04  3.24203588106e-04 -2.81458086480e-03  4.80276581400e-04  1.38728598465e-03  1.25741067860e-03 -1.12222606545e-04
-3.56837288320e-03  1.14502888624e-03 -2.26784470662e-03 -6.19971797443e-04  8.45235695127e-04  2.19313780419e-04  3.95067689947e-03 -5.60288644573e-04  2.05636374277e-03  3.24992539739e-03 -1.29331535460e-03  4.29083995969e-03  8.92549327665e-04 -3.67106104449e-03  1.89175562764e-04  1.16287120284e-03 -2.79027346314e-04 -6.54498869101e-04 -4.20280271961e-03 -3.76578569932e-03  4.00821318101e-03 -4.69891372687e-03 -5.75422981753e-04 -4.46691195265e-04 -2.00398419255e-03  4.70346475657e-03 -4.43558929198e-04 -1.68910716012e-03  5.58484215855e-04 -3.46014351460e-04 -5.13879487037e-04  4.27450209147e-04 -3.52797229785e-03 -4.20954275391e-03 -1.65509774049e-03 -2.00447123943e-03  5.40619499106e-03 -3.73462856477e-03 -2.03861326180e-03 -2.27734941220e-03  2.54799964643e-03  5.91994842585e-04  9.05335577119e-04 -2.05019723284e-03 -2.85997852313e-04  1.55800772804e-03  1.92910300320e-03  3.94578284488e-03 -2.04703035669e-03 -7.99059086196e-04 -1.47359864321e-03 -3.72310724623e-05  2.19795539785e-03  1.00521725623e-04  3.25982046666e-03  3.53211966617e-03  1.33117209321e-04  3.21776371829e-03 -1.41524500486e-04 -1.93439793115e-03  4.34713637247e-03  3.03419342946e-03  4.61222032835e-03  3.11045348627e-04  1.20182954112e-03  4.15481666704e-04 -3.72925416166e-03  2.32528522784e-03 -4.74836401454e-03 -1.20995658473e-03  1.53798191776e-04  1.98544709044e-03 -7.61600466612e-04  5.11296805721e-04  2.81344490020e-03 -1.33587794817e-03 -2.69883924707e-04  2.85152602752e-03  1.27539515078e-04 -2.50976959394e-04  2.09930311117e-03 -3.64928584796e-03  9.94030468115e-04 -1.69528780928e-02 -6.67830455458e-03  1.03534189372e-01  3.81354903520e-03 -2.08717921949e-03  9.50110256220e-04 -2.18358564966e-05 -4.81091400073e-04  2.96499693595e-04  2.67497064977e-03  1.02913261102e-03  1.22232984270e-04 -6.50332372591e-04  4.84619998054e-04 -9.12745350268e-04  2.44181878719e-03  1.17206170385e-03  3.83897266059e-03  3.15960558656e-04  9.59093471357e-04  3.14380164239e-03  9.71567162335e-04 -2.16560623844e-03 -5.45918463508e-04 -1.93258124461e-03  1.66403832465e-03 -1.32496100637e-03 -1.25077849636e-03  6.31973662068e-06  2.90512890339e-04  9.76548276792e-05 -1.56222782587e-04 -1.80212247415e-03  2.45243007711e-03 -9.46809149630e-04  1.35546722749e-03 -1.38326825998e-03 -1.53821805746e-03 -1.44037324100e-03  3.54492801967e-03 -8.98265993758e-04  1.81128221482e-03 -2.35041853249e-03 -1.13903530342e-03  3.72225923619e-03
-3.03086389565e-04  1.47559977290e-03 -1.41666313663e-03 -7.13823358191e-04  1.70887621001e-03  1.87375074373e-03  5.18435305262e-03 -3.59057596902e-03  5.71586574766e-04  2.83456855411e-03  2.43926187413e-03  1.62999417541e-03 -6.13552438222e-05 -6.06405674456e-04 -1.32081881509e-03 -1.00222644518e-04 -1.14725442394e-03  3.28050866430e-03 -1.82615234647e-03 -4.58184845240e-04 -6.13070764338e-04  1.81219781082e-03 -2.04256677795e-03  3.31858615371e-03 -3.80222036336e-03  1.07848589276e-03  1.98756477369e-03  7.27475515219e-04  6.96582606596e-04  2.17346891686e-03 -2.03823576756e-03  2.32751616425e-03 -1.52067057430e-03 -3.46828124744e-03  6.51372847980e-04 -6.86331020508e-04 -2.96838701735e-03  1.41839771792e-03  2.71749018742e-03  1.00503595309e-03 -2.02377001766e-03 -2.95724794889e-03  9.01044345433e-04  1.43486273389e-03  3.97687353107e-04  1.66983710306e-03 -6.44933085388e-05  2.25280937084e-04 -1.11898368571e-03  1.00381667207e-03  2.59036734528e-04 -2.50282503625e-04 -2.80172197979e-04  2.36325687574e-03 -4.96061422081e-04 -1.20223943335e-04  1.40947241264e-03 -2.53311514245e-03  2.91279226916e-03 -3.24816660145e-03  1.52554357128e-03 -2.65502882426e-03 -4.67543603514e-03  3.63410947670e-03 -1.80489803060e-03 -3.15131479515e-04 -1.66715007500e-04 -9.57163005331e-05 -2.05110408464e-03 -2.00611485527e-03  4.58763205967e-03 -1.66868943126e-03 -1.97982708910e-03  1.21171115917e-03  5.84135600374e-04 -3.35862397909e-03  2.25708175477e-03 -4.15775651768e-03  1.52989095566e-03 -5.45225852096e-04 -3.69433778201e-03  1.76665048750e-03  1.37717060833e-03 -3.66572515070e-03  2.49603455221e-02  3.81354903520e-03  7.91079960711e-02 -4.66706059940e-03  4.08891402817e-03 -2.83427467164e-04 -1.73079655598e-04  1.05244232241e-03  7.72716612824e-04  2.32996434708e-04  5.71249256999e-04 -1.23746438910e-03 -3.87823919823e-04 -8.32418440663e-04  2.71641880084e-03  1.56658295873e-03  1.80313463248e-03  2.30154142682e-03  3.12198870950e-03  4.26906101678e-03 -7.53667391878e-04  2.84312013967e-04  7.35439333250e-04 -1.29883898279e-04  2.29757657680e-03 -5.50877845646e-03 -5.30564292076e-04 -2.17401274308e-04 -1.84143181448e-03  5.25431546242e-04  1.30552604873e-03  2.18263941822e-03 -1.78895906959e-03 -1.76769533872e-03  1.89040565055e-03 -2.53889602133e-03 -5.13458575703e-05 -2.55044178591e-03  2.76398877473e-03 -1.78266070420e-03  7.54074023052e-04 -5.92470822473e-04  2.49874773037e-03 -5.21818122743e-04
-3.86667308366e-03  1.89716265584e-03  2.43589156167e-03 -5.86029472039e-04  1.98689141037e-03 -9.02964492086e-04 -2.08178265963e-03  7.81868671752e-04 -9.18349223135e-04 -1.22257167280e-03 -2.64779562390e-04  1.69823009041e-03  6.12262462445e-04 -9.56894290242e-04 -3.33492578789e-03 -1.53127673354e-03 -1.58589962111e-03 -2.43030371508e-03 -3.33221963264e-03 -5.84148044817e-04  6.13260512676e-04 -2.65390385510e-03  5.68539651137e-04  2.78611190480e-03  1.23763510810e-03 -3.14270246100e-03  1.75449892973e-03  6.30270488567e-04 -2.81750504895e-03 -1.91133839795e-03  7.68302036791e-04 -4.70914285641e-04  2.86895952177e-03  3.35838327245e-03 -2.49541362605e-03 -1.54282205567e-03 -1.74151033495e-03 -8.62400990355e-04 -1.77408890804e-03 -1.22600215692e-03 -2.76258130885e-03 -2.50240050046e-04  2.53076562789e-03 -1.40393123728e-03  9.33511649701e-04  1.98899000783e-03 -2.10754775829e-03  7.53536266498e-04  2.17753622328e-03 -2.50145572765e-03 -1.69898858870e-03  2.44358270059e-03  9.57677393559e-04  6.70530223682e-04 -6.69691660698e-04 -1.08841198753e-03 -5.50613564117e-04 -3.05005217063e-04 -3.13905718648e-03  1.36974920642e-03  6.55316153343e-05  3.55968532854e-04 -2.36505330067e-04  2.47459124937e-03  9.13165390202e-04  3.83649290400e-03 -2.16253836060e-03  5.22590364099e-04  1.94769285287e-03  1.32168928904e-03  5.89452586956e-04 -3.96218805044e-03  3.78337071140e-04 -3.34676690382e-03 -1.41884757783e-04 -2.18625361103e-03 -2.44471791055e-03 -4.33022892947e-04 -1.76081267205e-03  3.54910392686e-03  2.56991275283e-03 -5.63362206082e-04  2.05152756362e-03 -5.43869611043e-04  4.75054262793e-03 -2.08717921949e-03 -4.66706059940e-03  8.66513459756e-02 -1.25933655313e-02  9.24580242484e-03 -4.03517462382e-03 -3.54148066186e-03  2.02422496451e-03  1.28551336199e-03 -2.66159745059e-03  2.12487709927e-03 -5.78765816151e-05 -1.48571696314e-03  2.03341739182e-03 -2.06918263626e-03 -2.27694993309e-03 -1.71236891103e-03  2.45904932542e-03 -3.42429834807e-03 -1.74470207684e-03 -1.08402665220e-03 -4.24821436811e-03 -1.08428271375e-03 -4.79512055688e-03  2.25423156138e-03  2.20858581383e-03  1.79899692179e-03  1.35005104742e-03 -3.07186137589e-04 -1.78252405671e-03 -1.36570000557e-03 -2.22819950619e-03 -3.15409070677e-03 -1.14532265368e-03 -1.81896063675e-03  2.83479514268e-03  2.29029037219e-03  7.05894407909e-04 -1.11568636808e-03 -6.22874558540e-04 -1.97358588976e-03  1.94392375206e-03  3.77281998185e-03
 1.91989573889e-03 -4.98788802436e-04  2.64419764559e-03 -1.08525430125e-03  2.07487869757e-03 -6.02925072932e-04  2.16406039036e-03 -1.86840300222e-03 -1.81206307188e-04  1.63231640055e-03  5.12486836610e-05 -3.90697944816e-03 -2.83652841998e-03  1.41673974007e-03  2.87542963784e-03  6.47058196065e-04  4.91184661540e-04 -1.54180998591e-03 -1.15251300854e-03 -7.21779575766e-04 -1.66304810410e-03  1.06976034408e-03  1.15170793012e-03 -5.10457666728e-04 -5.88950336823e-04 -1.75399589789e-03 -5.97111944155e-04  5.59364941051e-04  4.47845969142e-04  3.60078126686e-03 -3.26391032196e-03  3.67813200886e-03 -1.51108992879e-03 -1.93425065739e-03  4.72155694055e-03  2.69529182197e-03 -2.41685979547e-03  3.22558786233e-04 -4.99613917847e-04 -5.12782438719e-04  3.82993396491e-03 -1.01345801370e-04 -1.28125499885e-03  9.95367756753e-06  3.30106787497e-04 -2.66494845135e-03  1.55951346431e-03  2.11248362629e-03 -1.84084482820e-04 -6.66205819312e-04 -2.19695339470e-03 -8.73442616644e-04 -1.30747274627e-03  1.55494492051e-03 -9.62317538963e-04 -1.15221307351e-03 -5.81684844283e-05 -4.40239585516e-03 -8.42957990210e-04  9.84188945098e-04 -4.91453848653e-04 -1.23847494422e-03  4.33928442777e-04 -1.75527047684e-03 -6.51372565357e-04 -1.94634318504e-03  4.35257475331e-03  4.17590845986e-04 -2.06181480662e-03 -2.38598317023e-03  1.19887603222e-03 -1.56677115608e-03 -2.22231107673e-03  3.61908191982e-03 -2.43061131863e-04 -1.10374474335e-03  2.22390882296e-03 -4.20860699955e-04 -1.64557383022e-03 -1.26353869750e-03 -2.04467995620e-04  3.96761353163e-03  2.95813792506e-03  7.57946155832e-04  1.90244481388e-03  9.50110256220e-04  4.08891402817e-03 -1.25933655313e-02  6.74474408555e-02  1.20453847446e-02 -3.00914042420e-03  3.77731797900e-03  3.83052108181e-03  3.13363820318e-04 -2.88847424245e-03 -1.32664247304e-03  1.11792902752e-03 -2.04561919497e-03  1.99070196684e-03 -2.71074633635e-04  1.28063654178e-03 -5.03976924483e-04 -1.72488004658e-03  1.21348814307e-03  1.73599914686e-03 -4.20072108532e-05  3.77307078228e-03 -1.21673646058e-03  3.50223245471e-03 -3.79609296779e-03 -8.34543630176e-04  6.18707045265e-04 -2.63726377998e-03 -2.56279515994e-04  1.18634009114e-03 -1.79812943511e-03  5.58620545873e-04  4.25638455970e-03 -7.47401369040e-04 -1.13962415814e-03  8.52851948634e-04 -1.15226370176e-03  7.49970780367e-04 -2.88968431353e-03 -1.19453382002e-03  3.64363908612e-04 -2.26014156609e-03 -1.97487529270e-03
-3.10328956181e-03  2.38818893774e-03 -2.35150923783e-03  1.90551316182e-03  4.12725774867e-03 -1.36768365509e-03 -3.01024675842e-03 -1.63382802155e-04 -1.53563457568e-03  1.05462765948e-03  8.66770962264e-04  1.53332149185e-03  1.38118383424e-03 -4.50239099083e-04 -2.03706039672e-03 -1.20703717071e-03  1.16358563194e-03 -3.43394598041e-04 -5.59683006342e-04  1.43595847631e-03 -1.51689059506e-03  6.64986524182e-04  1.47367260188e-03 -4.55292306846e-03  1.80395141889e-03 -4.84831281045e-04 -3.87047586189e-04 -1.90959570307e-04  2.13973852879e-03  2.39738991671e-04  1.36322270752e-04 -9.73621185113e-04  1.32110296233e-03  4.76661115847e-04  2.58944700597e-03  9.81921016413e-04 -1.79939527724e-03 -1.17984528329e-03 -1.28599789131e-03  8.70477364981e-04 -2.75646794223e-04 -5.73844459528e-03 -1.31779438342e-03 -8.47343239968e-04 -8.86224152087e-04 -1.26948070585e-03  7.41719549901e-04  1.48287256904e-03 -4.22550930662e-05 -8.08560416867e-05  1.49013318870e-03  1.17253596812e-03  1.63628143248e-04  8.43006584451e-04 -4.00319957221e-04 -2.49581419866e-03 -1.49209879501e-03  2.39190012737e-03 -3.83055989175e-03  1.33377019879e-03 -2.47486891910e-03  4.09033466779e-04  1.30554406256e-03 -1.11451279979e-03 -2.78774754787e-03 -2.86252303703e-03 -3.01137373605e-04 -1.28221306075e-03  9.45369070168e-04 -1.50807084247e-03  9.18417053789e-04 -9.42555646429e-04 -9.59974875189e-04 -2.24380215963e-03 -5.30401182783e-04 -2.52437509722e-04 -4.30639172943e-03 -2.85080485693e-03 -3.41786618808e-03  9.79496278749e-04  2.53025021053e-03  3.44448313273e-03  5.97251230445e-03  1.49845505249e-04  3.06516846280e-03 -2.18358564966e-05 -2.83427467164e-04  9.24580242484e-03  1.20453847446e-02  8.12722875687e-02 -2.07062970735e-02 -1.48936306525e-03  1.59758672649e-02 -1.88585307138e-03 -9.81019902700e-04  1.97768699222e-03  8.73269120497e-04  2.50664242878e-03  2.65907284655e-03  2.60832539716e-03 -4.85882441829e-03 -2.23253258916e-03 -3.14575631214e-04 -4.79199490323e-03 -1.31016623456e-03 -1.39139643925e-03 -1.25111137122e-03 -2.32971859457e-03 -1.31960968364e-03 -1.03527491692e-03 -1.78881381810e-03  1.10144888833e-04 -4.40601772062e-03 -1.85349833745e-03  1.40394370367e-03  3.33697008570e-03 -9.13187341170e-04  1.74187922585e-03 -1.14823796936e-03  2.19064567135e-03  2.86492828040e-03  1.02941360252e-03  3.14327489908e-04 -6.34791382131e-03  1.30792439636e-04 -8.34382951506e-04 -1.40917001212e-03  8.09937796934e-04
 1.80960662656e-03  1.31554305678e-04 -2.56047006912e-03 -1.55196620187e-03  5.07096641807e-04  4.62440157161e-04  1.65720399930e-03 -1.97473751413e-03  6.77348802387e-04 -2.12190766796e-03 -2.89819890654e-04  1.70258380511e-03 -1.64712553104e-03  3.68889183762e-04  1.92997176673e-03  1.64396123430e-04 -1.10207792000e-03  3.12589249636e-04  7.51452755040e-04  1.20006954719e-03 -9.84409890687e-04  5.93603258973e-04 -1.34048401221e-03  3.50417266734e-03 -1.88416637715e-03 -4.37416741813e-04 -1.47592186631e-05 -1.76470283745e-03 -1.16895317799e-04 -1.43620870253e-03  2.49270450169e-04 -1.53854109638e-03  4.59936417783e-04 -3.24566815528e-03 -1.04235020133e-04 -2.71234235001e-03  5.74423056319e-03 -2.34072849853e-03  1.03670181581e-03 -1.93759892403e-03 -2.78619795303e-04  2.31704455021e-03  1.42542182884e-03 -4.73124828436e-05  4.34761623501e-04 -2.30702173348e-04  1.99563548128e-03 -1.40971994780e-03 -3.55494570878e-04 -2.87494446522e-04 -1.51972804964e-03  2.71834529807e-03 -2.96953980830e-04  1.45302778111e-03  1.15669151132e-03  4.20382652369e-03 -4.77064413179e-05 -4.41212368795e-03  1.44608801969e-03 -3.25389187904e-04 -5.41481743655e-05 -5.41257631248e-04 -2.32911883982e-03  1.35888551852e-03  2.33891605198e-03  4.23343566750e-03 -2.97542620624e-03  1.64907367287e-03 -6.59731515482e-05  4.32897121502e-04  5.99399922376e-04 -8.10929224603e-04  1.53729938741e-03  3.35079830759e-03  1.42509269817e-03 -1.25354255054e-03 -4.59772414977e-05  2.96829294507e-03  1.79301406016e-03 -1.54649801401e-04 -1.89082111156e-03 -1.54192895296e-04 -7.09138415060e-04 -3.34829471655e-05 -3.83367046379e-04 -4.81091400073e-04 -1.73079655598e-04 -4.03517462382e-03 -3.00914042420e-03 -2.07062970735e-02  5.99621693588e-02 -1.03336992897e-03 -5.24989770777e-03  8.04732115975e-03 -1.69623858740e-03  2.82378743083e-04 -4.21699339048e-04 -2.86125474620e-04 -1.16272619957e-03 -8.95610047096e-04  3.47123060795e-03 -7.82723250194e-04 -2.72058720671e-03  3.01804223818e-03  1.48317547589e-03  1.20856072484e-03  5.05464824355e-03  9.87542291877e-04  3.01744969973e-03  8.09084236832e-04  1.33447793120e-03 -8.11367751291e-04  3.10464586315e-03 -6.15978105509e-04 -4.94784617744e-04 -2.63729459786e-04 -6.03011921106e-04  9.41781704371e-04  1.76098335022e-03 -9.82031697430e-05  1.42314483447e-03  2.97338748685e-04  1.87029675400e-03  2.45022547429e-03 -8.99799283941e-04  1.18289602495e-04 -6.84932797021e-04 -1.32279961125e-03
-5.89311973371e-04  5.58978577251e-04 -7.07152884919e-04 -8.45078564365e-04  2.20204031479e-04  2.91381163593e-03  2.90379831483e-03  1.34222220952e-03  4.87988597163e-03 -1.39776288821e-03  1.99806471233e-03 -2.10182238724e-03 -3.03811357223e-03  1.75694208830e-03 -1.08730393994e-03 -6.91128821000e-04 -6.98794465126e-04  1.07543275903e-05  3.53777001938e-03  1.68210839071e-03  3.87796585944e-03  1.71258389728e-03  6.77500985736e-05 -6.15297067015e-04  2.15737537380e-03 -2.16265122849e-03  1.73763835353e-03  7.15590429101e-04  1.76277400388e-03  8.94735934140e-04 -4.27633024436e-03  8.47494956369e-04  7.08703001589e-04  2.03915951294e-03 -8.79325090645e-04 -3.05609586505e-03  4.94695949867e-03 -9.76357287493e-04  2.33960015456e-03  2.77886452847e-03 -4.64981472646e-04  1.09097604140e-02 -1.36523099771e-04 -2.31844078472e-03  1.21071799873e-03 -2.11402264544e-05 -8.04032236048e-04 -3.40029393358e-03 -2.62204972650e-04  1.99259134290e-03  1.09082462883e-04 -2.94372228360e-03 -1.00198613279e-03  2.00094245243e-04 -5.95586541619e-03  1.24229910581e-03  2.08595427975e-04 -1.32647273513e-03  2.23378769683e-04 -4.66547162062e-03  2.70326788442e-04 -2.86499759494e-04 -3.00250102909e-03 -3.58579707928e-04  3.00216629954e-03 -1.33974182401e-03 -7.88443042257e-04 -5.28151867218e-03  3.85587471071e-04  9.02668622127e-04 -2.20404104528e-03  2.96819204985e-03 -1.95159731909e-04  1.75114434453e-03 -1.77263184091e-03 -2.73068615484e-03  2.34091401259e-03  2.35228652787e-03  6.82076940250e-04 -3.83136600576e-03  1.42776079508e-03  3.17126747419e-03  2.94448754636e-05  9.01035404929e-04 -1.01336692315e-03  2.96499693595e-04  1.05244232241e-03 -3.54148066186e-03  3.77731797900e-03 -1.48936306525e-03 -1.03336992897e-03  9.19806736025e-02  1.06325884879e-02  8.65580677548e-03  2.91560550652e-03 -3.60093182841e-03  1.09922466456e-03 -3.88762861117e-04 -1.41782720578e-03  6.70266732453e-04  5.58896132946e-03 -1.23478761520e-03 -2.59525012753e-03  4.90215710879e-03  2.72673070896e-03 -1.55938404363e-03  2.93601971399e-03  3.45906946493e-03  9.02529133914e-04 -2.34454157407e-03  5.97705347904e-04 -1.73743922292e-03 -5.20305133300e-04  2.41903514398e-03  1.85386447779e-03 -1.67040573572e-03  1.28774707289e-03  3.09433877410e-03 -1.89456052535e-03  4.03216309205e-03 -2.88582947294e-06 -3.20458981874e-04  1.84572400875e-03 -3.05052136671e-04  5.80009602579e-04 -7.48469460348e-04 -6.49708100863e-04  3.67183536397e-04
-1.53192432366e-04  3.66281017943e-03 -1.43733915063e-03  1.04165715295e-03  3.18855582552e-03  4.51292732251e-04 -1.62820110746e-03  2.18040366232e-03 -9.46137327863e-04  4.72268421166e-04 -6.62178473452e-04 -4.38675034548e-04  1.62173022298e-03  1.37076004021e-03 -3.73508180304e-03 -1.09329474300e-03 -9.12132415245e-04  2.49781577464e-03  2.54397352524e-03  2.04611051841e-03  1.37821891680e-03 -1.15147818079e-04  1.89315121011e-03 -6.37064308194e-04  2.23822349442e-03 -3.07723861458e-03  4.63947424535e-04  9.01306608672e-04 -4.55472373548e-05  4.99325809876e-04 -6.42267648512e-04  1.21062092949e-03  1.37065300924e-03 -2.05999766542e-04  1.92982288646e-03  2.56832193597e-04 -6.93067241906e-04  3.37319120194e-04 -1.24385976130e-03  2.22381712329e-03  9.63496608513e-04 -1.37899797680e-03  1.33110198780e-03  2.95899799519e-04 -2.25560988578e-03  4.17929473162e-04  2.35159900054e-03 -6.93766809066e-05 -2.25235372754e-03 -1.07954795926e-03 -1.58131340166e-03  2.90553825500e-03  5.20720675386e-04  3.78407572237e-03 -1.83428832931e-03  5.54835007556e-04 -1.20058388651e-03  7.41803303670e-04 -2.62742277757e-03 -6.37879755157e-04  2.03644828263e-03  2.45381460539e-03  1.33142587689e-04  5.37690170980e-04  1.86917092739e-03  2.49239154457e-04 -9.54808435214e-04 -8.85228250543e-04  3.00941135480e-03  8.90473934127e-04 -1.32616520057e-06  1.10369754414e-03  3.21006625486e-04 -3.04552784761e-04 -1.58193981475e-03  1.43494844154e-04  2.26145882332e-03 -3.52528610472e-03  2.89279379501e-03  6.77065632168e-04 -2.71438078974e-03  1.69095155753e-03  1.87651455782e-03  7.73285390208e-04 -2.61885996470e-04  2.67497064977e-03  7.72716612824e-04  2.02422496451e-03  3.83052108181e-03  1.59758672649e-02 -5.24989770777e-03  1.06325884879e-02  7.20371795671e-02  6.72449566290e-03  1.81618604283e-03  4.55638705865e-03 -5.04439938035e-04 -4.63500559041e-04  3.39703143786e-03  6.23981802708e-04 -2.87384593416e-04 -1.87197080848e-03  6.50408634498e-05 -3.06858307784e-03  1.75508244142e-03 -1.76960165157e-03  2.23297181671e-03  3.40479857896e-04  5.21882896761e-04  7.03844289495e-04 -6.69869168723e-04  6.58316647737e-05 -4.47578641165e-04  5.60523471884e-04 -4.38056405905e-04 -1.00244772715e-04 -6.34645152119e-04 -9.44554293645e-04 -1.09070979632e-03  4.06394966948e-04 -2.22094347605e-04  1.58166179055e-03 -6.69240644566e-04 -2.74259155633e-03  8.95246541698e-04 -4.72320206595e-04  1.22181984354e-03  1.70583202556e-03
 1.23097249560e-03 -2.33498255417e-04  2.36053719204e-03  1.07632132537e-03 -9.09173370638e-05  6.29602050126e-04  2.90653785181e-03 -6.82758252697e-04 -7.21280452051e-04  1.64267180210e-03 -2.72768306460e-03  3.49207963119e-03 -1.41264634896e-03 -1.24678776926e-03 -3.92082452765e-03 -1.62425207402e-03  3.89311145715e-04  1.42642625725e-04 -4.73164276367e-04 -1.15674306169e-03  1.53010535556e-03  1.03824475430e-03  9.16281391036e-04 -3.02557138274e-03 -6.80955411581e-04 -1.07126983845e-03  1.40936697009e-03  1.24879458238e-03 -4.57775671831e-06  2.13536785558e-04  1.28600945992e-03 -2.24422490564e-03 -2.33092478444e-03  2.71291369622e-03  5.03595247259e-04 -1.57356806562e-04  2.95624653094e-03  3.35973473166e-04  2.06654685320e-03  1.69367169889e-03  2.45480024585e-03  1.79384083444e-03 -1.27940995945e-04 -2.34969406931e-04 -2.31759721909e-03  5.20530704315e-04 -1.28441290341e-04 -4.91840797809e-04 -7.54015281358e-04  3.52535672121e-04  1.58539795442e-03  1.99767119825e-03  1.57048572774e-03  2.03925230724e-03 -9.86858903691e-04 -6.90020697427e-04 -1.92165311075e-03  1.02129263690e-03 -3.05567959124e-03 -1.15157511139e-04  1.81153466135e-03  3.30272081870e-03  1.07572559948e-04  7.48438229566e-04  1.84646065660e-03  2.42014736261e-03  9.01014452611e-04  2.62549388447e-03 -1.71034612576e-03 -1.89540477569e-04  8.76314480097e-04  4.02135166223e-03  1.94862625117e-03  5.49260183244e-03  1.59754795212e-03 -1.68255257575e-03  3.03636346490e-03 -2.69714685248e-03  5.47742725177e-03  6.40577558145e-04 -1.77573019368e-03  3.09065500327e-03  2.35406458513e-03 -1.98120918952e-03 -1.59650726294e-03  1.02913261102e-03  2.32996434708e-04  1.28551336199e-03  3.13363820318e-04 -1.88585307138e-03  8.04732115975e-03  8.65580677548e-03  6.72449566290e-03  7.92369370090e-02  3.48215468303e-03 -9.60212583888e-03  1.68118855005e-03  1.17702516208e-03 -3.46503461170e-03 -3.07999229777e-03  1.71653258699e-03 -3.65473143395e-03 -4.44703626482e-03  1.05530291576e-03  3.06593503560e-03  2.63049068799e-07  2.34628847557e-03  1.10775224020e-03  3.22371681308e-03  1.69481423886e-03 -2.93139743517e-04  6.77400411967e-04  2.92400086073e-03 -1.81604150110e-04  1.66124731014e-03 -1.96926730364e-04 -8.87295243856e-04 -2.72501299431e-03  1.24734303461e-03  4.26961854589e-04  2.91021455486e-04  1.65996325050e-03  1.43269381770e-03 -1.35030681686e-03  1.49766485608e-03 -1.53877132358e-03  3.81695877773e-04  8.85963488326e-05
 7.27009958195e-04 -3.93772287202e-03  2.94292829991e-03  3.93574588587e-04  5.67586714805e-04  4.76790893757e-03  2.40621806168e-03  2.94322151963e-03  2.39880759040e-03 -5.57541756849e-04 -4.03626360089e-03  3.89959736411e-03  2.58637625326e-03 -2.03003929412e-03 -2.25419973248e-03 -7.40718186312e-04  3.96322666772e-03  2.27348223929e-03  7.39845370008e-04 -2.08445500207e-03  2.26335666348e-03  1.57087380867e-03 -5.52999168413e-04  3.22315450640e-05 -2.11403966404e-04  3.15448901021e-03  1.74695632333e-03  1.86526191664e-03 -1.99457633226e-03  1.24623848792e-04 -2.82188408709e-04 -2.80381740009e-03 -2.70092787779e-03 -2.70990129548e-04  1.25321371286e-05  1.43301172696e-03 -4.76623648439e-03  2.74684342572e-05 -9.13642946689e-04  2.83403513127e-03 -2.14607714228e-03 -9.51515171833e-04 -1.62029018849e-04 -2.33540506697e-03  7.66203180954e-04 -1.78801783963e-03 -6.41687729544e-04 -5.96107334923e-04 -1.10230328995e-03 -1.95976548705e-03 -2.85181419233e-03  3.41427981676e-03 -1.78826705634e-03 -3.54664562803e-03 -3.00709853577e-04  1.96411481211e-03 -2.02341123671e-03 -2.15543442947e-03 -1.98712723870e-03  1.29653875023e-03 -3.08425713381e-03 -1.79117960301e-03 -6.79706949544e-03  3.42488395371e-04 -6.51003023777e-04  8.72664293206e-04 -2.61419294032e-03  8.71342383788e-04 -3.29450114279e-03 -2.33836892042e-04  3.09070975903e-03  1.55247033522e-04 -1.45730668351e-03  2.25161081494e-03  1.70282016313e-03  5.90996123795e-04  7.36403021797e-04 -4.50089439055e-03  1.41195340078e-03  5.17660906934e-03 -3.76514268951e-03 -5.18185664572e-03  3.02526798560e-04  3.39859496053e-04 -2.35522459523e-04  1.22232984270e-04  5.71249256999e-04 -2.66159745059e-03 -2.88847424245e-03 -9.81019902700e-04 -1.69623858740e-03  2.91560550652e-03  1.81618604283e-03  3.48215468303e-03  9.23625941762e-02  2.48711835855e-03 -1.62119637323e-03  5.65937611375e-04  1.22161089802e-03  6.74772368168e-04  6.35482994762e-04 -2.05944529585e-03 -5.14808429957e-03  1.33189463635e-03  7.71569301929e-04  1.53789756612e-03  7.13714756243e-04  6.06378668684e-03  6.64458325184e-04 -2.69954814198e-03  3.90267904506e-03 -2.35581895668e-03 -3.71097794938e-04 -1.00395213228e-03  8.58110688550e-04 -2.05740028699e-03 -3.81621760764e-04 -3.35524769440e-03 -1.11840467531e-03  5.30085972148e-03 -1.49317148596e-03  1.22950728648e-03  1.72501425496e-03 -5.29225945126e-04  5.15419029736e-04 -4.17365034098e-03  1.10337404293e-03  4.53453206616e-04
-9.54554817819e-04 -1.01450823838e-03  1.23088783245e-03 -2.76836819485e-03  2.13333835842e-03  1.93354858370e-03  3.50372564946e-04  1.64779666737e-03 -7.11675784188e-04 -7.51120709000e-04  2.26131697780e-03  1.35770378932e-03  1.08396077934e-03  1.10286975860e-03  2.22489864527e-03  3.15214603415e-04  5.05746346297e-03 -9.38354878306e-04  1.24422522124e-03 -8.49951233051e-04  1.02321345202e-03 -4.19936112027e-03 -1.86427161207e-03 -7.33564442188e-04 -2.42045137367e-04 -3.07460397913e-04  2.75586396412e-04 -1.78633526050e-03  5.69414195264e-04 -1.51933469865e-03  1.57034093619e-03  1.50738291538e-04  3.06342225719e-03 -2.13734084566e-04  1.52738234598e-04 -1.96428209542e-03  5.85717159006e-04 -1.04708490870e-03 -2.03266418037e-03 -4.82561366688e-03 -2.48020602296e-03 -2.17309920240e-03  1.62172433298e-03 -1.13855456905e-03 -6.63783727625e-05 -8.55555328810e-04  3.61439430106e-03 -4.91808584338e-03  1.32789767349e-03  6.48851936665e-05 -2.05575859722e-03  3.45524280114e-03 -1.38759541863e-03 -1.60227316452e-03  2.19408491828e-03 -1.47948845592e-04 -1.92201189472e-03 -1.30594976826e-03  1.18010181787e-03 -7.79803035782e-04  1.25596502369e-04 -2.72537701117e-03  9.88654097133e-04  1.28233193272e-03  7.02357495622e-04  4.65957185913e-03 -2.68507247433e-03  1.85509134944e-03 -3.39413010802e-03  7.64476561488e-04  2.42013736240e-03 -5.44152306566e-03 -4.04057027175e-03 -2.18292127648e-03  8.79231122550e-04  4.38931029260e-03  4.51721794499e-04  3.41381535349e-03 -2.41743326656e-03  5.08280499036e-04 -1.53211726261e-03 -2.49347522083e-03  5.12773056018e-04  2.23511605335e-03  4.15711140008e-04 -6.50332372591e-04 -1.23746438910e-03  2.12487709927e-03 -1.32664247304e-03  1.97768699222e-03  2.82378743083e-04 -3.60093182841e-03  4.55638705865e-03 -9.60212583888e-03  2.48711835855e-03  8.02079004239e-02 -3.38446243921e-03 -2.67122260922e-03  6.25366897325e-03  1.40677857974e-03  1.51681576228e-03  9.84283420368e-04  1.14392733861e-03  9.26640770055e-04 -1.72357812893e-03 -1.77947207214e-03 -1.15114761587e-03 -2.13559382706e-03 -1.11597244961e-04  1.26207118324e-03 -3.79764490765e-04  7.30708635106e-04  7.66865113104e-05  3.30669054405e-04 -2.40996645572e-03  5.80616388185e-04  7.42992557644e-04 -2.54411152813e-03 -1.73625367488e-03  2.34202921272e-03 -5.42040393642e-04  4.72133826699e-03  6.87857927162e-04  8.42584183760e-04  2.52516756004e-04  1.32854074418e-03  5.47031696926e-04  4.48931027702e-03
-9.67244778561e-04 -1.08212147826e-04  8.32480026234e-04  1.81790415283e-03 -8.50277024969e-04 -8.58914619714e-04 -2.85081870358e-04 -7.56572074332e-04 -1.13907221540e-03  2.57328916843e-04 -7.91958065387e-05  9.63433445271e-04  4.86804064786e-04  8.17756966096e-04 -7.18299767917e-04 -7.19473638870e-04  6.50447215285e-04  1.43108435858e-04 -1.29225161469e-03  5.28028817666e-05  2.35362573509e-04 -5.44068923334e-04 -4.09836855963e-04 -1.75895127040e-03  2.03337088130e-05  3.51379418873e-04 -1.14438633077e-04  2.13589681198e-04 -2.72202240247e-04 -1.49810322665e-04  5.86406116179e-04 -3.51974072907e-04 -1.78732793156e-03  1.62818599321e-04  3.04089080182e-04  5.76905880770e-04 -8.96128362346e-04  1.00599315550e-03 -9.59891901792e-04 -4.39023346055e-04  1.46359646083e-03  6.87631102552e-04 -4.58947558194e-05 -1.07746826634e-03  1.13065430030e-03 -5.45637721020e-05  5.96370670854e-04  7.10037513578e-04 -6.62978981840e-04  1.35570588688e-04  1.96388086577e-04 -1.58087978476e-04  6.63411247459e-04 -1.09234223717e-04  6.98346703164e-04 -4.42236642696e-04 -6.98428532691e-04 -1.87206944075e-04  3.35648334150e-04  2.51915761396e-04 -3.78797159640e-04  1.52974417395e-03  5.46855583867e-04 -1.15540123580e-03 -3.95094760857e-04 -1.34051493743e-03 -2.36647977125e-04  2.37466500200e-04  4.20740244931e-04 -5.38832448381e-04  5.27353376483e-04 -1.09258480619e-05  2.14090267005e-03 -7.50246189370e-04  2.32348031527e-04 -8.42043815089e-04  3.28750478671e-04 -1.50684974502e-03  1.79939647525e-03  1.18288586956e-03 -7.63443179352e-04  3.12310237206e-04 -3.78647681812e-04 -1.61479933275e-04 -1.95481493833e-04  4.84619998054e-04 -3.87823919823e-04 -5.78765816151e-05  1.11792902752e-03  8.73269120497e-04 -4.21699339048e-04  1.09922466456e-03 -5.04439938035e-04  1.68118855005e-03 -1.62119637323e-03 -3.38446243921e-03  2.99048431112e-02  1.30082807752e-03 -3.50317225987e-03  2.12810852451e-03 -1.10818658104e-03  9.31633103393e-04  6.16625307214e-05  6.92079966922e-04 -3.59512513854e-04  2.75910154092e-04 -4.83553983696e-04  5.96303233733e-04  1.79813140292e-04  5.11375322636e-04 -1.93163598610e-04 -4.06897864134e-05 -3.29027513256e-04 -1.76872660053e-04 -1.52090947866e-04 -7.71808008640e-04  3.09571528948e-04 -2.32382067332e-04  7.62502953412e-04 -2.49996503128e-04  1.48306497298e-03 -8.22358807319e-05  1.72190844718e-03 -1.25340651820e-04  1.29870839076e-03 -8.78030596043e-04  3.86900407269e-04 -3.34845204402e-04
 3.41535894386e-03 -5.58866300929e-04  5.57630756696e-04 -1.82556001481e-04 -1.43486462410e-03 -7.20246197268e-04 -3.41504185309e-03 -1.54494489295e-03 -1.61932018258e-04  9.30397845637e-04  6.37108577026e-04  6.95418682349e-03  1.95207519987e-03 -1.97065377848e-03 -3.78964309210e-03  1.15328829763e-03  3.79602374856e-04  2.32020213420e-03  4.98640895233e-03 -3.06963726004e-03 -1.08652963352e-03 -2.62484850121e-05  2.28738344636e-03  5.65876717796e-05  5.23139845690e-03  1.14095965063e-03  1.49534595795e-03  4.41919408273e-03 -1.19300881328e-03  1.34504847526e-03  2.58844221624e-03 -1.95472302437e-03  1.16854498229e-03  3.44446749140e-05  1.99130687540e-03 -1.77304476755e-03  1.44387568966e-03 -6.07437015336e-03  1.92643583128e-03 -3.07881091524e-03  1.21153984950e-03  2.62667067053e-03  6.60939550244e-04 -1.38320957606e-03 -2.00113048184e-03  1.12774129085e-03  1.08653606256e-03 -3.50035609100e-03  9.06341092395e-04  1.18017254856e-03  1.39814344108e-03 -7.76274031505e-04  2.64194457987e-04  1.31938686626e-03  4.70582572203e-04  1.62016613800e-03  9.48843472796e-04  8.50610856416e-04 -2.77236314536e-03 -2.58100540719e-04 -1.46825744744e-03 -2.31656558231e-04  2.01989844713e-03 -2.53344359031e-03 -1.10457211518e-03  1.90059276864e-03 -3.82218510862e-03  9.55513786575e-04  5.06199680899e-03  6.16807586564e-04  1.26793013579e-04 -1.91178022910e-03  2.55433175109e-03 -5.38821980657e-03 -6.49127137904e-03 -3.39683059515e-03 -4.34797388115e-03  2.53255787894e-04 -2.26921531075e-04  2.93873724446e-03  5.40679523325e-04 -3.55945320122e-03 -5.51519538023e-04  2.89276771311e-03 -5.19681566823e-04 -9.12745350268e-04 -8.32418440663e-04 -1.48571696314e-03 -2.04561919497e-03  2.50664242878e-03 -2.86125474620e-04 -3.88762861117e-04 -4.63500559041e-04  1.17702516208e-03  5.65937611375e-04 -2.67122260922e-03  1.30082807752e-03  9.78356314234e-02 -1.09102500603e-02  9.76192456134e-03  9.46796997596e-03  2.32391789817e-03  1.16429041927e-03  4.48626521505e-03  5.77391205143e-04  4.15412988924e-03  2.16955776160e-03 -3.02191280562e-03  7.53271616409e-04  3.12970593316e-03  9.29113357461e-05 -9.95606953081e-04 -1.70766430237e-03 -8.90278142859e-04  1.00966029275e-03 -5.07214710942e-04  5.56378632591e-04  2.43544676736e-03 -1.38224192482e-03  4.34209109501e-03  3.29655891110e-03 -3.33681684590e-03  3.49070324341e-03 -2.66425978172e-05 -1.67664274803e-03 -1.04340820499e-04  2.06041800790e-03  3.08555411403e-03
 1.42588522531e-03  1.10682459630e-03 -1.47227523318e-03 -4.16383043004e-03  4.76715751636e-03 -2.53295718058e-03 -3.56705773537e-03 -5.88572775166e-04 -1.20691784463e-03  1.41923747310e-03 -5.50028281492e-03  4.85606301654e-04  1.65759000653e-03 -2.08130695776e-04 -4.96160956782e-03 -2.03950043274e-04 -8.30177909054e-03  4.48050452753e-03 -2.46647198139e-03 -7.67725146574e-04  2.81035974176e-03  5.90808629471e-04 -1.09993642980e-03  8.15203337613e-04 -4.41469527564e-03  1.17074761627e-03  1.10431926209e-03 -1.30897919173e-04  9.86285070242e-04  2.54662239028e-03 -1.04942177427e-03  1.95617983443e-03 -1.53103486773e-04 -1.81113953309e-03 -3.37225024558e-03 -8.66545092879e-04 -1.23902212295e-03  4.85851528949e-03 -2.37442518887e-03 -5.30225805313e-03  3.22600468099e-03 -1.62398284721e-03  1.27335982497e-03  1.04061935827e-03  1.30605269453e-03 -6.18956315901e-04 -1.48248050070e-04  1.20609946161e-03  1.04642585644e-03  2.59516765880e-05  3.14780515479e-03  5.11826156545e-03  2.90301916936e-03  2.70021745211e-03  2.29544446268e-04  3.97687574086e-04 -2.01267755701e-03 -2.53109784837e-03  4.30245039152e-03 -4.95911495396e-03  1.18961936255e-03 -6.26837555863e-03  1.19762593527e-03  1.41865651376e-04  2.35371309270e-03  2.42497267270e-04  4.55726004637e-03 -1.58256137275e-03 -1.91744254960e-03  2.12678459018e-04  2.94898181047e-03  9.51062714921e-04 -2.28577900221e-03  1.08731386108e-03  1.64294781954e-04  2.69810859495e-03  1.73607324733e-03 -3.46733879542e-03  1.13602878800e-03 -4.44705086282e-03  6.71374669388e-04 -9.24382401904e-04  2.12122967032e-03 -4.18505126850e-03 -1.90662047510e-03  2.44181878719e-03  2.71641880084e-03  2.03341739182e-03  1.99070196684e-03  2.65907284655e-03 -1.16272619957e-03 -1.41782720578e-03  3.39703143786e-03 -3.46503461170e-03  1.22161089802e-03  6.25366897325e-03 -3.50317225987e-03 -1.09102500603e-02  1.04693552916e-01  1.41384580573e-02 -1.79020044946e-04 -5.52737885158e-03 -2.09120029908e-03 -4.11201583180e-03 -1.48538801756e-03 -6.22900661022e-03  2.15625866453e-03 -1.54078568361e-03  4.10030950645e-04 -1.68981612952e-03 -3.16125454965e-03  1.74984204985e-03 -6.18111613118e-04 -8.85858326360e-04 -7.78261599168e-04  1.82834586780e-04  2.20641651718e-04 -4.36948412611e-03 -1.15604624872e-03 -1.85413280061e-03 -3.32636651505e-03  8.56107991455e-05  2.71627063580e-04 -1.77281250623e-03 -5.22072115944e-03  8.68585028836e-04 -2.18590996772e-03  4.48487943432e-03
-2.38167862284e-03 -2.28504675652e-03  8.55298524836e-04  3.50944924180e-03  1.11241071795e-03 -3.03072329467e-03 -3.73138039612e-03  1.05790715618e-03 -3.75847876538e-03  1.11948280281e-03  2.45476245142e-03  1.77785162921e-03  3.02625981126e-03 -1.67027860020e-03 -5.58247089047e-03  4.18467099300e-04 -2.07593709352e-03 -1.78929212736e-03  8.30931077397e-05 -1.18935164556e-03  1.30713564346e-03  3.30423189381e-04 -1.04955744331e-03 -3.19107343783e-03  1.36258469005e-03  3.68993683294e-04  2.20155365214e-03  6.00103434709e-04  1.42302081032e-03 -5.61560981292e-05  9.43393938581e-04  3.33942018572e-03 -1.71198449910e-04  1.99579589286e-04  7.33286607772e-04 -1.17872331448e-03 -2.19601878538e-03 -2.05409800235e-03  3.50036177207e-03  4.46147280950e-04  1.89742267748e-03  1.23996986001e-03  6.23246662425e-04  1.22431559129e-03  5.65657430539e-03 -2.57768185400e-03  4.90211590183e-05  1.69916341806e-03 -2.13567647603e-03 -5.14276383071e-04  6.13493897270e-03  2.37897280535e-04  9.77951793642e-05  2.14176652071e-04  2.81674896795e-04  1.60123809733e-03 -2.01227654347e-03 -1.53567603781e-03 -3.35217789455e-04 -7.21071321561e-04  3.97641543182e-04 -2.40526392113e-03  7.39760024974e-04  1.58050105899e-04 -7.31014833650e-04  9.52605792569e-04  3.88566599044e-03  2.46979214213e-03  3.47430394585e-03 -1.33500176269e-03  2.00784710769e-04  4.33586985513e-03 -6.71318883178e-04  1.26599356073e-03  1.14813027117e-03 -2.27378924492e-03 -1.99818969509e-03 -4.12444703057e-03  2.56865404434e-05  2.27718584700e-03  1.15283198082e-03  2.50298793654e-03 -1.26031088668e-03 -8.46255256251e-04  1.23959787835e-03  1.17206170385e-03  1.56658295873e-03 -2.06918263626e-03 -2.71074633635e-04  2.60832539716e-03 -8.95610047096e-04  6.70266732453e-04  6.23981802708e-04 -3.07999229777e-03  6.74772368168e-04  1.40677857974e-03  2.12810852451e-03  9.76192456134e-03  1.41384580573e-02  7.78050184422e-02 -1.49045378849e-02  5.16281210354e-03  4.78200950217e-03 -5.73286716635e-04 -2.58071549631e-03 -1.79432206095e-03  1.93670639839e-03  4.11590683830e-05  8.49318086807e-04 -8.21188212122e-04 -1.30167272426e-03  1.29303273114e-03  2.49913259698e-04  1.15511282536e-03 -2.64435521418e-03 -2.21674565626e-03  1.30015672842e-03 -5.27555692226e-03  1.70677148865e-03 -1.37164844225e-03  4.50087636892e-03 -1.18000562335e-04  4.93030462603e-04 -6.91167899255e-03 -2.23852202017e-03 -7.96676219354e-05  2.46389799160e-03  2.34668536990e-03
-9.42487628091e-04 -1.12853497929e-04  1.25540361098e-03 -1.86982472860e-03  7.47324009480e-04  4.01107311270e-03  2.79365681808e-03 -1.64946990215e-03  1.25759558749e-03  3.56091226648e-03  8.02712180764e-04  5.21101050286e-03 -2.29267400259e-03  4.23345182662e-04  3.37236242970e-03  1.37906822284e-03 -2.52295017648e-04 -1.64544060734e-03  3.48728295135e-03 -2.28798937962e-03 -2.37657225995e-03  2.02173129459e-03 -1.63364864760e-03  2.92089655676e-03 -4.02649086201e-03  7.02820252184e-04 -5.21789884073e-04  1.74785857471e-03 -9.43457830721e-04  1.81127479524e-03 -1.38937193940e-03 -2.36963737692e-03 -4.49492981584e-03 -1.82204652962e-03 -1.20481378783e-03  2.23083412767e-03  1.20461599175e-03  1.82784228904e-03 -2.56281065600e-03 -4.83682978184e-03 -1.38677958721e-03  1.79636668763e-03  1.31682962614e-03 -1.10738723980e-03 -9.14246027064e-03  3.11439849956e-03  3.68366410472e-04 -2.53435767794e-03  2.84016996219e-03  2.35801640814e-03 -3.55512908028e-03 -5.31561759640e-03  1.92722912776e-03  4.63017698720e-03 -4.30045059848e-03 -1.54858767330e-03  2.95277137269e-03  3.47373733987e-03  1.21113921131e-03 -1.71197367548e-03  1.78416126992e-03  2.23805297918e-04 -1.02673894834e-03  2.82291891857e-03  3.87478333572e-03  4.59806355091e-03  1.78346875508e-03  7.84653132469e-04  3.53506325916e-03  7.85060713774e-04  3.00862071852e-03 -5.65251399503e-03  1.11546365308e-03 -2.93560562034e-03 -2.67615797727e-03  2.78404635934e-04  3.20017386597e-03  1.52805306360e-03  3.23430529747e-03 -2.16359242391e-03 -2.03857817892e-03  7.86188424860e-04  5.87016239534e-03  1.83321010733e-04 -6.38193302454e-04  3.83897266059e-03  1.80313463248e-03 -2.27694993309e-03  1.28063654178e-03 -4.85882441829e-03  3.47123060795e-03  5.58896132946e-03 -2.87384593416e-04  1.71653258699e-03  6.35482994762e-04  1.51681576228e-03 -1.10818658104e-03  9.46796997596e-03 -1.79020044946e-04 -1.49045378849e-02  9.24330811986e-02 -3.64919630247e-03  3.53613688989e-04  2.87463069136e-03  1.77812010670e-03  3.37940474248e-03  3.14811247406e-03 -2.03616170709e-03  2.19048389578e-03 -4.04975671764e-04  1.71723427692e-03 -1.75037293921e-03  3.44255484176e-04 -5.77467816385e-04  2.35768052407e-03 -2.45567406112e-03  2.06495086903e-03  3.11921824805e-03 -2.69572463639e-03 -2.29966716475e-03 -2.85437748171e-04 -1.63716701856e-03  1.41327802781e-03  1.79461014760e-03  1.82437107236e-04  5.98231314773e-04 -2.00948274621e-03  2.32489113107e-03
 6.87821417027e-04 -1.52692412320e-03 -3.61652194435e-04  7.45199622156e-04 -4.49601096871e-04 -6.85294747087e-04  2.81525802343e-04 -7.47414953632e-05  2.12675541292e-03  6.72747723137e-04  2.97917853810e-03  4.48654584788e-05  7.96197640555e-04  1.65503760201e-03  1.55964473125e-03  7.32033542238e-04  3.87343347725e-04 -3.47758868865e-04 -8.86760511295e-04  2.94322593739e-04 -1.09594895647e-03 -3.41174442983e-03 -1.16521441310e-03 -6.52386445033e-04  1.23268354030e-03  1.35478038447e-04  1.97809232238e-04  4.51510754445e-04 -1.22466766995e-03  8.06025511945e-04 -2.76918030636e-03  1.23025154753e-03  1.73789952155e-03 -9.61353723826e-04 -7.98053359996e-04 -3.67997459049e-04  7.80554050548e-04  1.32330607375e-03  9.37170893093e-04 -1.33591835631e-03  2.49448118314e-03  1.12377495949e-03  8.24776692904e-05 -2.51012367282e-04 -1.94790787556e-04 -6.98612188471e-04  2.04416616901e-03 -1.96121700018e-04 -1.80285177015e-04 -7.30380234918e-05  5.19686687005e-05 -1.59910677090e-03 -1.42051639370e-03  9.64647592180e-04 -8.88051923675e-04 -2.76489568695e-03  1.09107538253e-03  2.48139626776e-03 -6.87419322626e-04 -1.47948697084e-04  4.15071483246e-04  1.00610437332e-03 -9.94005683424e-04  1.22037164516e-03 -2.23052978031e-03 -2.98623931728e-03  1.62048875330e-03 -1.89906193019e-03  1.42825007217e-03  8.20782372940e-04 -8.00674881056e-04 -1.81223800104e-03  3.89292818205e-04 -2.64251556902e-03 -2.62088293663e-03 -1.84854513398e-03  1.28539329629e-04  1.54129234739e-03 -7.76502287706e-04 -5.60796528317e-05 -2.44022700321e-03  1.52817135653e-03 -3.71904034245e-03  4.06320358533e-04  3.69268541031e-04  3.15960558656e-04  2.30154142682e-03 -1.71236891103e-03 -5.03976924483e-04 -2.23253258916e-03 -7.82723250194e-04 -1.23478761520e-03 -1.87197080848e-03 -3.65473143395e-03 -2.05944529585e-03  9.84283420368e-04  9.31633103393e-04  2.32391789817e-03 -5.52737885158e-03  5.16281210354e-03 -3.64919630247e-03  5.74624603315e-02  2.53024674914e-02  6.60016744075e-03  2.00957369349e-04  4.46138043331e-04 -1.48372830111e-03  7.05063238508e-04  1.06084625446e-03 -2.47166510692e-03 -1.81865620150e-03  6.98373446792e-04 -3.17712906910e-04  1.21101701950e-04 -9.65071484450e-04 -4.18498112353e-05  1.09896231257e-03  1.78573314971e-03  8.00101527481e-04 -8.46840286836e-04  8.31281644622e-04 -5.12400972590e-04  2.34747613355e-03 -8.63710605717e-04  5.45818699367e-04 -6.78239586998e-04  7.02707454568e-04  1.40483198850e-03
 2.11199621832e-03  2.13850453202e-04 -1.18477086901e-03 -3.38354533882e-03  4.13398959174e-04 -1.19197492295e-03 -1.25515873860e-03  1.38460236239e-03 -7.06667636253e-04  1.46294786858e-03  3.39585128373e-03 -9.30735967246e-04  2.71454178940e-03  2.87891122866e-03  7.15173132719e-06 -4.76337833217e-04 -1.15686648678e-03  1.63470955812e-03  4.78734895672e-04  5.95357242577e-04 -2.22942800357e-03 -2.60538507602e-03  1.25015371654e-04 -2.28470050824e-04  4.85058210042e-04 -1.30808933883e-03 -1.66085478644e-04  7.57910191784e-04  2.31139300399e-06  2.32957325353e-03 -1.57981457461e-03  1.38434465220e-03  1.67022843431e-03 -1.65309347118e-03  1.39382565867e-03 -4.36593762274e-04 -1.35107781507e-03  1.99643899240e-03 -6.52358008203e-04 -1.53842519891e-03  8.51644000591e-04 -5.10764379856e-04 -1.00988869260e-03  1.08785428348e-04 -4.39992345856e-03 -4.26908521997e-04  4.54415239733e-03  1.87764644711e-04  1.51113237554e-03  1.73726979552e-04  3.36324147719e-03  6.14331200570e-04 -1.46124462446e-03  2.46592727990e-03 -8.23865073948e-04 -2.62865696973e-03  1.04578609709e-03  2.95528986641e-03  1.82932225034e-03 -1.59939074293e-03  1.25302294193e-03  3.19555580968e-03  7.68310843057e-04  1.60817836888e-03 -1.29550428580e-03 -2.56542716946e-03  1.59892339996e-03 -1.59192433061e-03  3.44715129869e-03  2.22391323984e-03  8.98029780298e-04 -3.83421023122e-03  4.90938806732e-05 -2.27424600548e-03 -2.18002506890e-03 -9.06122181313e-04  9.82455916827e-04  1.36435236690e-03  2.00194834928e-03  1.26134416043e-03 -1.31750047433e-03 -7.87121046367e-05 -1.90782973586e-03 -1.10874860467e-03  3.15288431060e-03  9.59093471357e-04  3.12198870950e-03  2.45904932542e-03 -1.72488004658e-03 -3.14575631214e-04 -2.72058720671e-03 -2.59525012753e-03  6.50408634498e-05 -4.44703626482e-03 -5.14808429957e-03  1.14392733861e-03  6.16625307214e-05  1.16429041927e-03 -2.09120029908e-03  4.78200950217e-03  3.53613688989e-04  2.53024674914e-02  7.60623679432e-02 -7.00010794302e-03 -1.90113571674e-03 -7.36940246923e-04 -1.40829098063e-03  2.08584096015e-03 -8.72707974221e-04 -1.87905193930e-03 -1.44680210657e-03  7.76679278807e-04 -3.86751057397e-04  1.76400828113e-04 -5.63094847138e-04  2.75041507803e-03 -1.61388282469e-03  1.63459323630e-03  4.01758105813e-04 -2.35073096577e-03  1.04147198936e-03  7.66779972508e-05  9.14915629621e-04 -2.61775256903e-03 -1.31026336275e-03 -4.12618270404e-04  1.10916443968e-03  4.47904837052e-03
 1.19391311334e-03 -6.71718599313e-04 -4.93950915607e-03 -4.18420005091e-04  7.75420184191e-04  2.27766331280e-03  4.86329039787e-03 -4.38094740159e-04  4.72782503495e-03  5.23515921004e-03  2.03713841614e-03 -1.90133479526e-03 -4.06242296160e-03 -1.30076965423e-03  2.29334585110e-03  3.83256279736e-04  4.79241120470e-04 -1.47894898772e-03  1.94660907331e-03 -1.41232275848e-03 -1.05399063422e-04  4.13211242541e-04 -3.10743981665e-03 -6.36869745391e-03 -4.87302427378e-03 -1.01077228548e-03  4.44204552906e-04 -5.29116498944e-05 -1.09413929216e-03  1.86651708030e-03 -3.06952532994e-03 -1.95065716206e-03 -2.26014849648e-03  2.95836264535e-04 -1.48497058618e-03 -8.86095923642e-04 -9.07369047956e-04 -2.28746767600e-03  2.59274994310e-03 -1.72178206604e-03 -4.16565255540e-03  2.63799591829e-03 -2.98215825124e-03  6.83182912381e-04 -1.17439978823e-03  1.28608475693e-03 -3.78679497653e-03 -2.87806208737e-03  1.08288471717e-03  1.09216714922e-03  3.48910734965e-03 -1.16863526068e-03  8.09400388595e-04 -1.98775750927e-03 -4.09548487198e-03 -4.78402467527e-03  3.23734133815e-03 -1.71889461905e-03 -1.47104742221e-03  9.34386712946e-05 -3.01652011768e-03 -1.71371553527e-03 -9.79134112299e-04  5.38992551682e-04  9.17740265461e-04  3.31367627739e-04  4.96250288703e-03 -2.23732349431e-03  3.15011034283e-04  4.66005761241e-04 -4.38795896973e-03 -2.33576697977e-03 -1.81170606613e-03  7.81336791908e-04 -2.67205597433e-03 -2.04407348185e-03  2.02220227494e-04  2.52933347712e-03  9.33518871569e-04 -2.06225356894e-04  5.23487160553e-03  6.20278894687e-03  1.74889187292e-04  1.27451106552e-03 -2.58164128142e-03  3.14380164239e-03  4.26906101678e-03 -3.42429834807e-03  1.21348814307e-03 -4.79199490323e-03  3.01804223818e-03  4.90215710879e-03 -3.06858307784e-03  1.05530291576e-03  1.33189463635e-03  9.26640770055e-04  6.92079966922e-04  4.48626521505e-03 -4.11201583180e-03 -5.73286716635e-04  2.87463069136e-03  6.60016744075e-03 -7.00010794302e-03  1.00982117899e-01  8.52155437645e-03  1.65924110574e-04  1.76209945730e-03  1.87095663602e-03 -1.79898225497e-04 -1.32514504663e-03 -7.61409906914e-04 -1.44882524435e-03 -3.64006220836e-04 -5.52643727291e-04 -2.00759092098e-04 -1.67900654769e-03  5.40525444696e-03  2.04542663172e-03 -6.72101079405e-04  1.40180676818e-03  1.77094857717e-03 -3.81996326166e-03  6.51857989000e-04  7.28852135315e-04  2.59054244177e-03 -2.79567564671e-04 -5.26683958876e-04  1.86663440197e-03
-1.52038480280e-03 -4.74236252017e-04  1.24159725287e-03  8.33808996470e-04 -6.14883390055e-04 -1.16722187058e-04  2.11232990482e-03 -6.56559728175e-05  4.99422326057e-05  1.59699535280e-03  8.80729372871e-05 -1.12759667994e-03  1.65060077822e-04 -1.35620922047e-03 -3.27416803315e-03 -7.52629360727e-04 -3.41313843520e-04 -9.30941303902e-04  4.34830160666e-04 -4.38893121030e-03 -8.19421756825e-04  1.73486870607e-03 -2.13963957901e-04 -7.25309565437e-03 -1.45855310277e-03  2.01960139887e-04  3.62842459753e-04  7.73374968705e-04 -9.57188800388e-04 -2.67739210101e-05 -6.01439365665e-05  1.81295846831e-03  1.59212658032e-03 -1.31760855066e-03 -9.41049493667e-04 -3.40713557214e-03 -6.72391343321e-04  4.66143836245e-04  1.32089044317e-03  1.12506314601e-03  3.66569407928e-04 -1.19547710120e-03  7.39529750940e-04 -1.58553089013e-03 -1.63141188221e-03  3.08318834419e-03  1.40534590592e-03 -2.01014648487e-03 -2.67900010594e-04 -2.75128927601e-04  8.27337051702e-05 -9.22969941180e-05  2.04093724373e-03  2.25480755621e-03 -2.14091689309e-03 -5.97116362895e-04  1.19373571198e-03  8.59341799050e-04 -2.43644737316e-03  1.12438478213e-03 -1.59327595676e-03  7.71563439391e-04 -3.56811556765e-04 -2.27079062885e-04  1.55032648010e-03  3.63273099709e-03 -2.93000053696e-03  6.11383138843e-04 -1.41320403950e-03 -1.15967602927e-03 -1.43183606150e-03 -1.27355982951e-04 -1.45563923532e-03  1.52306351341e-03 -8.96418111820e-04 -1.16399862141e-03  3.84080228486e-03  1.05709233306e-03  5.76205954029e-03 -8.79331869585e-04 -3.40014785698e-03  2.22709743774e-03  5.33753037085e-04 -5.52961798263e-04  4.29360518879e-04  9.71567162335e-04 -7.53667391878e-04 -1.74470207684e-03  1.73599914686e-03 -1.31016623456e-03  1.48317547589e-03  2.72673070896e-03  1.75508244142e-03  3.06593503560e-03  7.71569301929e-04 -1.72357812893e-03 -3.59512513854e-04  5.77391205143e-04 -1.48538801756e-03 -2.58071549631e-03  1.77812010670e-03  2.00957369349e-04 -1.90113571674e-03  8.52155437645e-03  6.90327378954e-02  4.99689827882e-03  1.23514304851e-02  2.35551591573e-03  4.87606348483e-04 -2.46461797418e-03  1.12424674436e-03  1.90913030345e-03  2.51007342306e-03 -1.03542729066e-03 -2.15390715129e-03  1.63283142063e-04  5.93466662482e-05  1.78898050874e-03  1.68652769317e-03  2.63640989049e-03  2.08005950860e-03 -1.89951587510e-03 -4.01046166960e-04 -4.13740967275e-04 -1.81130832154e-03 -2.69575281128e-03 -1.99574783774e-03  3.32533717236e-03
 6.61580480689e-04 -2.27166315157e-03  1.49145388981e-04  8.54721844441e-04 -9.61915489349e-04 -6.88479704182e-04  2.90338377316e-04  5.74444580299e-04  1.13257913636e-04 -1.77818822313e-03  6.45834810296e-04  7.91012598037e-04  2.59965628446e-04  1.22653609155e-04  6.74476639429e-04  6.53071950910e-04  1.76349524274e-03  5.58792836656e-04 -2.17417320703e-03 -2.47699593798e-04 -1.48526928268e-03 -7.72979845946e-04 -2.43519724337e-05  2.97177290895e-04  2.76841628539e-03  4.31463133021e-03 -2.30796660559e-03 -3.23852784944e-03  4.28045223400e-03 -6.99630460156e-04 -4.30218913562e-04  4.70671651723e-04 -2.20858532351e-03 -2.68513121350e-03  1.19729488681e-03  1.85972003267e-03  3.15139061117e-03 -8.21221254397e-05  5.39551998815e-03  1.88222427207e-03 -1.66506766631e-03 -1.91301773815e-03 -2.31005862555e-03 -1.83729725997e-03  2.30283915542e-05  1.61022023597e-03  4.08302904159e-03  1.81460548264e-04 -1.41466074798e-03 -1.49855111654e-03 -3.28404361275e-03 -3.26260024101e-03  2.28540262155e-03  3.41091081714e-03 -1.88006702344e-03  5.06689155438e-03  3.41214241260e-03  2.26320929654e-03  5.18619671500e-04 -1.26630008293e-03  3.45439633850e-03 -5.35648394710e-03  2.16498702649e-03  4.74648427667e-04 -1.47443499675e-03 -4.66420406056e-03 -7.71226784480e-04  5.80449016276e-04  1.02660909539e-03 -2.00689046267e-04  1.26388874310e-03 -2.09092700632e-04 -1.62364730883e-03  1.41882204316e-03 -3.67201878107e-04 -1.63540160205e-03 -2.20628973229e-03  1.55026259342e-03 -6.53518327519e-04 -2.33039110587e-03  1.21553775722e-03  1.95700610043e-04 -3.30810238725e-04  2.04279222090e-03  2.65511727169e-04 -2.16560623844e-03  2.84312013967e-04 -1.08402665220e-03 -4.20072108532e-05 -1.39139643925e-03  1.20856072484e-03 -1.55938404363e-03 -1.76960165157e-03  2.63049068799e-07  1.53789756612e-03 -1.77947207214e-03  2.75910154092e-04  4.15412988924e-03 -6.22900661022e-03 -1.79432206095e-03  3.37940474248e-03  4.46138043331e-04 -7.36940246923e-04  1.65924110574e-04  4.99689827882e-03  7.71157084570e-02 -1.23934845253e-02  2.63514751467e-03  1.39897781686e-02 -9.46663719953e-04 -6.77047966006e-04  3.26793872300e-04  8.84441932156e-05  6.93176377206e-04 -5.92632467088e-04  3.73942259865e-04 -4.27378278549e-04  2.30057909857e-03  5.98693773891e-04  1.52998511200e-03 -4.82399580180e-04 -2.11148656078e-03  6.74791731084e-04  3.45869456830e-03  8.82191391720e-04 -7.22932950828e-06  1.41431580487e-03 -8.76591781479e-04
-3.54327971918e-04 -1.65050982385e-04  1.53508671109e-03  2.47865771353e-03 -8.38444631431e-04  6.25204508091e-04  3.13516283170e-03 -4.09550290672e-04  8.77908393955e-04  1.13301634479e-03  7.76815278227e-04 -4.79421112032e-06  1.62572755908e-04 -2.59942143956e-03 -1.23458527389e-03  7.24661442326e-04 -2.18146926022e-03  7.34901483636e-04  5.53084964831e-03 -1.63121114653e-03  1.06839308478e-03  3.95359929671e-03 -3.06584626933e-03 -1.30265900702e-03 -4.95915669603e-03  1.67471000034e-03  1.67788182730e-03  2.58419264196e-03 -4.19825770598e-04  3.55714037820e-04 -1.85993391504e-04  1.25347973510e-03  2.06003185903e-03  9.99092805801e-04 -1.05194883718e-04 -1.89799571706e-03 -1.77998193523e-03 -4.38526896113e-04  1.41136595081e-03 -1.07432456415e-04  2.03271841530e-03  1.84852185481e-03  2.04474680893e-04 -1.04417752910e-03 -1.04808098750e-04  1.98322973018e-04 -3.73837802104e-03  1.69763571498e-03  2.10133586821e-03  4.51207353886e-04  1.46316385880e-03  1.12067128482e-04  6.71770958713e-05  7.72479741125e-04  1.30433580560e-03 -2.19647201340e-03 -1.51380840793e-03 -2.69197067730e-03  2.58861828835e-03  1.38703058354e-03 -5.16951583037e-04 -1.27309208927e-03 -3.95924488401e-03  1.96074252186e-03  3.24437106295e-03  5.99087557247e-03 -1.50826276807e-03 -1.50942726234e-03 -1.59736704027e-03  8.56232450269e-04 -4.98328507739e-04 -2.07051430346e-03 -1.88485011707e-03  4.71577081338e-03  1.86732662351e-03 -1.80208842857e-03  5.62397194318e-03 -2.21210998340e-03  5.18554828609e-03  8.05269820690e-04 -1.36015865664e-03 -7.92163553544e-04  3.08890672801e-03 -4.35693757782e-04  1.53752402128e-03 -5.45918463508e-04  7.35439333250e-04 -4.24821436811e-03  3.77307078228e-03 -1.25111137122e-03  5.05464824355e-03  2.93601971399e-03  2.23297181671e-03  2.34628847557e-03  7.13714756243e-04 -1.15114761587e-03 -4.83553983696e-04  2.16955776160e-03  2.15625866453e-03  1.93670639839e-03  3.14811247406e-03 -1.48372830111e-03 -1.40829098063e-03  1.76209945730e-03  1.23514304851e-02 -1.23934845253e-02  7.89851248143e-02  3.35098859270e-03  3.62757599185e-03 -1.88636342736e-03  2.40181011529e-03  5.79478224423e-04 -7.68123904182e-05 -3.12895101766e-03 -6.85611843911e-04 -5.03987721610e-04  8.21111128670e-04  4.64006290750e-03  2.85450962278e-04  3.50811297564e-03  2.39794348508e-03  1.92375622398e-03  1.16786396271e-03 -9.07242039074e-04 -5.54672887397e-04  3.94031671813e-04 -3.14247244040e-04  4.48719990054e-03
-2.66317740333e-03 -1.30580171574e-03  2.18657116609e-04  1.47823215595e-03 -2.25440281401e-03  2.19436812475e-03  2.98313607356e-03  1.60280731181e-03  2.20804437932e-03 -7.82222767065e-04 -4.18928587285e-04 -4.48092430759e-03  2.31332937827e-03 -2.04063383852e-03 -1.62433815560e-03 -9.42899757841e-04 -8.70522394114e-04 -1.18627425622e-05 -6.63738619377e-04 -1.82532078569e-03 -2.04656083194e-03  1.97948477470e-03  2.41218703416e-03 -4.70763063458e-03  2.63948539602e-03  3.86083357209e-03 -6.50180332056e-04 -1.75286534043e-03  4.41470893232e-04  1.60226344619e-03 -1.70443240568e-03  5.55208402785e-04 -1.04343238179e-03 -7.31322326356e-06 -3.30623374800e-04 -8.46649742683e-04 -3.13728830395e-03  1.43975063215e-03  1.95986566511e-03  1.24674163934e-03  3.09014982156e-04  2.08140090176e-03 -6.44314724480e-03 -2.55433263361e-03 -4.52824548749e-03  1.91875827826e-03 -3.90288266233e-03  9.05195466646e-04  1.79131071749e-03  2.48456215581e-03  2.55964167686e-03 -6.80659711646e-05  2.56554454202e-03 -2.39519910655e-03 -4.51366639191e-03  1.35768424491e-03  2.26027620420e-03 -1.10871104733e-03  3.04989717498e-03  1.27102950487e-03 -1.22364066112e-03 -1.04972335033e-03 -3.27210804437e-03 -1.86545823925e-03 -2.72002671870e-04 -7.71960556416e-04 -2.34073441200e-03  2.97762223307e-03 -9.23674979125e-04 -2.53745889140e-04  4.18218760326e-03 -2.46806355520e-04 -5.40027680525e-04  4.80388200353e-03  1.64845547689e-04  1.25711987709e-03  3.14948748836e-03  3.84868236981e-04  1.09742219353e-03  5.20268604756e-03  1.08599418192e-03  5.20796920571e-03 -6.31589090095e-04  1.41333924799e-03  1.03708409329e-04 -1.93258124461e-03 -1.29883898279e-04 -1.08428271375e-03 -1.21673646058e-03 -2.32971859457e-03  9.87542291877e-04  3.45906946493e-03  3.40479857896e-04  1.10775224020e-03  6.06378668684e-03 -2.13559382706e-03  5.96303233733e-04 -3.02191280562e-03 -1.54078568361e-03  4.11590683830e-05 -2.03616170709e-03  7.05063238508e-04  2.08584096015e-03  1.87095663602e-03  2.35551591573e-03  2.63514751467e-03  3.35098859270e-03  9.65626800374e-02  2.20649624869e-03 -9.49335964435e-03  4.43700588915e-03  6.00180634188e-04 -2.40655046520e-03 -1.61530559487e-03  8.07100418339e-04  3.37857397057e-03 -9.08047740870e-04  1.57697073805e-03 -6.01008444625e-04  1.26876948227e-03  1.35713773182e-03 -1.73306904483e-03 -6.85848035644e-04  5.13065599740e-04 -4.67836348598e-03 -3.29383426600e-04 -5.86008216942e-03  5.98813694080e-04
-1.60918368927e-03 -1.80067308516e-03  4.25880426682e-05  2.96788297192e-03  3.77530936546e-04  4.42778038322e-04  1.58581400970e-03  7.56736469917e-04  2.88466633354e-03  1.14994719205e-03 -1.58160668448e-03 -3.54284741915e-04  7.98565700274e-04 -2.59321428834e-03  6.47706361713e-04  8.17187467625e-06  3.63018972208e-03 -1.19519385294e-03  3.20875992621e-04 -6.96681214466e-04  5.27419785531e-04 -2.56185358769e-03 -1.32972027906e-04  3.11428501573e-03  1.14511972668e-03  2.42027395057e-03 -2.00090578383e-03 -2.24716991257e-03 -2.09920104065e-04  1.03571788254e-04  9.37012769008e-04  1.73330005206e-03 -4.57920848684e-03 -4.79796649348e-03  2.07396733668e-03 -1.77441160949e-03  1.64946308580e-03 -1.69236347609e-03  3.20459362960e-03 -1.77471534375e-03  2.50330108689e-03  2.04731409387e-03 -2.09768826878e-03  2.03403442394e-03  4.00159220619e-03  3.46909268853e-04 -2.25702916485e-03  3.34827054807e-03 -2.04783941375e-03  9.24850094957e-04 -1.19946213902e-03 -4.29035079680e-03  3.28364899729e-05  2.96289308527e-03  5.02864009415e-04  2.45496249943e-03  4.14024857211e-04  9.77213500006e-04  2.53173403179e-04  5.85141510041e-05  3.04405500177e-03 -3.57280260632e-03  1.99945499609e-03  3.34646416328e-04  1.08449097287e-03 -3.60746428977e-04  6.13882865974e-04  1.33274349213e-03  1.22743914356e-03  3.99246154337e-04  6.78805718760e-04  7.13558177653e-04 -2.14819374431e-03  2.63884135914e-03 -7.29859740142e-04 -9.81553803979e-04 -8.91798156005e-05  2.59999104643e-03 -3.53020706693e-04 -1.52091860963e-03  1.75642290967e-03  3.71418029214e-03 -4.27055890892e-03 -1.81926356376e-04  4.12402929587e-03  1.66403832465e-03  2.29757657680e-03 -4.79512055688e-03  3.50223245471e-03 -1.31960968364e-03  3.01744969973e-03  9.02529133914e-04  5.21882896761e-04  3.22371681308e-03  6.64458325184e-04 -1.11597244961e-04  1.79813140292e-04  7.53271616409e-04  4.10030950645e-04  8.49318086807e-04  2.19048389578e-03  1.06084625446e-03 -8.72707974221e-04 -1.79898225497e-04  4.87606348483e-04  1.39897781686e-02  3.62757599185e-03  2.20649624869e-03  6.84533764438e-02 -3.05994073244e-03  3.65042288187e-03  7.39205058509e-03 -2.47632533877e-03 -3.65900217079e-04 -7.81540578158e-04  3.48514346893e-03 -2.87242777529e-03 -1.03533642095e-03 -1.56683806365e-03 -1.52986463744e-03 -2.24008619865e-03  2.44223487569e-03  2.84724179878e-03  1.73738954658e-03  1.04979120196e-03  4.62629804363e-04  3.76267395652e-05  2.88877849072e-03
-7.07853401176e-05  6.40473839228e-04  1.12539825348e-03 -1.88152779152e-03  8.96184880393e-04 -2.64447134393e-03  2.09426622615e-04 -7.92351081350e-04  4.27113101501e-04 -2.59554144107e-04  3.75642515703e-03  2.60120025163e-03 -1.06263849615e-03 -3.42709750880e-03 -1.69554289028e-03  3.51494519895e-03  1.99248321261e-03  2.43097436055e-03  2.58109741201e-03  4.28324798577e-03 -1.55333943525e-03  3.44271913566e-03  2.98729109941e-03  3.77903553017e-03  1.84733130118e-03 -4.93186573281e-03  6.07947571545e-04 -1.50059019345e-03 -3.18679343307e-03 -5.48481018245e-03  5.09223758081e-04 -9.28775160807e-03  3.49966700494e-03 -1.35600287965e-03  4.42336445122e-03  6.02649216696e-04  6.03337503122e-03 -4.78812869127e-03  1.22608541444e-03  1.46813430506e-03 -1.92282337759e-03  7.77572726595e-03 -7.49948194152e-04 -1.23354113484e-03 -1.58950054508e-03  3.93334341458e-03 -6.29271051248e-03 -4.30229035239e-04  6.52561683955e-05 -2.85803423971e-03 -5.27425204589e-03  3.23080161327e-03 -4.16855430175e-03 -6.02123624538e-03  2.48107090810e-03 -3.42481259437e-03 -9.98349500233e-04  1.15916785304e-02 -1.09239945010e-03  1.68991857333e-03  1.00595218872e-03 -6.60154525678e-03  3.21022626390e-03  9.08818907804e-04  5.34169800339e-04  2.69117471519e-03 -2.40265732013e-03  1.48775764043e-03  2.04812467833e-03  5.73545653159e-04 -2.84932234315e-03  8.51108357323e-04  2.49275973953e-03 -1.00430534047e-03  9.87416289940e-04 -3.17291425779e-03 -4.98775056574e-03 -1.79578808710e-03 -4.58067007610e-03  9.98062225589e-04  2.75894720230e-03  2.71319533792e-03  4.29127710457e-03 -6.32936931983e-04 -2.27703225317e-03 -1.32496100637e-03 -5.50877845646e-03  2.25423156138e-03 -3.79609296779e-03 -1.03527491692e-03  8.09084236832e-04 -2.34454157407e-03  7.03844289495e-04  1.69481423886e-03 -2.69954814198e-03  1.26207118324e-03  5.11375322636e-04  3.12970593316e-03 -1.68981612952e-03 -8.21188212122e-04 -4.04975671764e-04 -2.47166510692e-03 -1.87905193930e-03 -1.32514504663e-03 -2.46461797418e-03 -9.46663719953e-04 -1.88636342736e-03 -9.49335964435e-03 -3.05994073244e-03  1.02794306472e-01  5.72445762991e-03  1.20900151539e-02  1.45257153646e-03 -3.06331662580e-04 -2.22167109913e-03 -5.75094864902e-04  3.03878716334e-04 -2.36631161823e-03  2.95677181700e-03  2.71457365158e-03 -1.36664922764e-04 -1.13199999142e-03 -2.76748012044e-03  2.52140583957e-03  8.33393620026e-04  5.09045185799e-03 -1.72077437595e-03  4.98918678579e-03
-9.45757423532e-04 -6.31492149973e-04 -3.30631030092e-03  3.22664738794e-03 -1.84724828393e-04 -9.27310633625e-04 -2.63575199206e-03 -4.48485077535e-04 -2.22947834045e-03 -7.02654681758e-04  2.26315763059e-03 -1.93084625849e-03 -8.86186970364e-04 -5.01484998778e-04  2.94007182450e-03  7.54033692723e-05  5.24497209469e-03  1.38924265307e-03 -1.46763334853e-03 -9.09544796734e-04 -1.79843210187e-03  1.36237674674e-03  1.22968665392e-03  3.27452392232e-03  3.99235858627e-03  2.72328400618e-03 -1.22685699812e-03 -7.74956574382e-04 -1.03378682114e-03 -4.98481414076e-04  2.57156791233e-03 -2.15615970003e-03  1.48253281829e-03 -1.63403455043e-03  2.22796811857e-03 -4.65555352988e-03  2.44712316344e-03 -3.65496901342e-03  4.13171429075e-04 -1.28613060024e-03  1.66449075835e-03  7.17188824875e-03  7.37409030132e-04 -2.52441442114e-03  3.45797008388e-03  3.63152334264e-03 -3.37037092845e-03  3.18009075369e-03 -3.67043716665e-03  9.94134153256e-04 -1.39068520914e-03 -4.09165517419e-04  1.89968893219e-03  9.01502223288e-04 -2.91928635145e-04 -5.07909787755e-03  1.01011156683e-04 -7.72288175600e-04  2.54705693690e-05 -2.52992727829e-03  3.52447277513e-03  1.10596649159e-03 -1.65077619335e-04  1.22043930127e-03  2.01594468493e-03  1.58377299846e-03  1.32159915137e-03  3.25579796155e-03  4.03853609069e-04 -1.19764018987e-03  4.02872217912e-03  5.55366422640e-04 -1.02625615431e-03  2.18689738935e-03  3.18382329868e-03 -1.99072082440e-03 -7.39462929670e-04  2.77911972884e-03  3.37071697356e-03 -3.84006129598e-03 -1.46138461179e-03 -2.05613736239e-03 -2.21391635502e-03  1.39804789610e-03  6.71088038364e-04 -1.25077849636e-03 -5.30564292076e-04  2.20858581383e-03 -8.34543630176e-04 -1.78881381810e-03  1.33447793120e-03  5.97705347904e-04 -6.69869168723e-04 -2.93139743517e-04  3.90267904506e-03 -3.79764490765e-04 -1.93163598610e-04  9.29113357461e-05 -3.16125454965e-03 -1.30167272426e-03  1.71723427692e-03 -1.81865620150e-03 -1.44680210657e-03 -7.61409906914e-04  1.12424674436e-03 -6.77047966006e-04  2.40181011529e-03  4.43700588915e-03  3.65042288187e-03  5.72445762991e-03  9.24563795354e-02  1.11274163305e-02  4.18181682772e-03 -6.30201245262e-04 -1.47135341996e-03 -1.06453803164e-03 -3.65031894004e-04  1.63475867971e-03 -3.32046543186e-05  9.73155001593e-04  3.22859597601e-03 -5.39132305185e-03 -2.45954277286e-03  3.97939386947e-04 -3.88527589817e-04  2.22196469759e-04 -1.87841684879e-04  5.06515960959e-03
-2.17182330901e-03  5.37641163176e-04 -2.94946380977e-03  1.86019943680e-03 -2.62825971571e-03 -2.82572274022e-03 -1.21129456537e-03  1.28559004416e-03 -2.59764672682e-03  1.63735958945e-03 -3.49282240297e-03 -4.01751646881e-03  1.28026997746e-03  9.13080778645e-04  1.77977223150e-03  2.94686715663e-04  2.64496189894e-03 -1.80234946056e-03 -2.24718646512e-03 -4.24872613275e-03 -6.41887902482e-04 -1.89081576541e-03  3.93585637306e-03  2.81149535010e-04  6.31535690090e-03 -1.49256332239e-03 -6.25900668971e-05 -2.73332998578e-03 -3.48598460932e-04 -5.08056823890e-03  1.71958805590e-04 -1.48557379966e-03  1.65706167416e-03 -2.36524306887e-03 -9.11110508887e-04 -4.76488064915e-03  1.44560993916e-03 -4.66715126061e-03  1.86714516682e-03 -3.53560714857e-05 -2.17492941944e-03 -6.14632567890e-05  8.38114437557e-04  3.28674822564e-03  1.49242372986e-03  4.82167781684e-04 -1.33801577492e-03  9.00590202070e-04 -5.68383933077e-05  1.71901616653e-03  2.87800028380e-04 -4.24512838477e-03  9.70827542110e-04  5.39288283472e-04  1.01794900278e-03 -3.99100043807e-03 -2.12282922367e-03  4.87354592239e-03 -2.54791554268e-03  1.06160514986e-03  1.22336566804e-03  8.88430741728e-05  7.18368988315e-04 -1.26632117845e-03 -1.72436879864e-03 -2.32961298235e-05  1.91597515037e-04  1.42591235099e-04 -1.49135876861e-03 -5.87249414131e-04 -2.22577564385e-03  1.50070080414e-03  3.72054329118e-05  1.75424085040e-03  8.21336790156e-04  1.29424739850e-04 -4.13898524619e-04 -6.42408785094e-05 -1.33204853836e-03 -2.78046584393e-03  1.07446401993e-03  2.25677701946e-03 -1.48310378044e-03  9.77271553412e-04  1.38131030565e-03  6.31973662068e-06 -2.17401274308e-04  1.79899692179e-03  6.18707045265e-04  1.10144888833e-04 -8.11367751291e-04 -1.73743922292e-03  6.58316647737e-05  6.77400411967e-04 -2.35581895668e-03  7.30708635106e-04 -4.06897864134e-05 -9.95606953081e-04  1.74984204985e-03  1.29303273114e-03 -1.75037293921e-03  6.98373446792e-04  7.76679278807e-04 -1.44882524435e-03  1.90913030345e-03  3.26793872300e-04  5.79478224423e-04  6.00180634188e-04  7.39205058509e-03  1.20900151539e-02  1.11274163305e-02  6.87559226189e-02 -1.64538223618e-02 -4.92255652491e-04 -7.93699007430e-03  2.29354571185e-03  1.12361482966e-03  8.33718723617e-06 -2.26061421845e-03 -2.63138990113e-03  1.42751685667e-03 -2.00745538198e-03 -1.45600341899e-03  1.58271991488e-03  2.24498306355e-04  2.43446654493e-03 -5.89690241163e-04  5.26027547358e-04
-6.48394041633e-03 -1.30931103735e-05 -8.36115821743e-04 -1.70069019036e-03  1.62141854721e-03  1.59905880488e-03 -6.11737667431e-04  3.97380368628e-03  2.19550526801e-04 -1.79419288615e-03  8.30086163243e-03  3.32320054507e-03  2.65856114216e-04 -1.45951905127e-03  4.31785451411e-04 -2.22015899468e-03 -1.78631615516e-03 -5.85015154058e-04  3.54906690667e-03  1.55717885790e-03 -2.00310372179e-04  9.73418526239e-06  8.86007233348e-04  5.25565481232e-03 -7.14440695772e-04 -4.48701071802e-03  4.79174790870e-04 -1.23245237554e-03 -8.37649097266e-05  1.58987640852e-03 -7.77178879058e-04 -6.20550517859e-04  6.66408083076e-05 -4.21115043379e-04  3.18042476710e-03  3.39159036091e-03 -2.44748108370e-03  2.49651178737e-03 -1.15483231648e-03 -9.35559310253e-04 -1.24131510089e-03  1.93941180986e-03  1.26663487272e-03  2.92032043113e-03  2.03293754841e-03 -1.29870756179e-03 -1.58693152885e-03 -4.40132849627e-03 -9.71105020145e-04  1.62741096063e-04 -1.62189620125e-03  2.35418362181e-03  5.74134442626e-04 -1.73230689644e-03 -2.99810369296e-03  4.02303880637e-04 -8.33723129400e-04 -2.87669885555e-03  9.80088877794e-05  1.19518822118e-03 -2.04920842608e-04 -2.40005867779e-03 -2.73748805758e-03  2.46098432347e-03  1.41930558277e-03  2.13706417812e-03 -5.58370701699e-04 -1.76930398188e-04  1.35266439060e-03  4.60326469454e-04  3.00470179309e-03  4.00645245251e-04  3.43275721578e-03 -3.04079134829e-03  3.58632424047e-04 -2.51505825641e-03  2.25573250164e-03  5.79483847968e-03  3.27204947322e-04  3.57648113512e-03 -5.39474570957e-03  9.99711843188e-06 -1.31120169046e-03 -2.93176904786e-03 -3.42208654725e-03  2.90512890339e-04 -1.84143181448e-03  1.35005104742e-03 -2.63726377998e-03 -4.40601772062e-03  3.10464586315e-03 -5.20305133300e-04 -4.47578641165e-04  2.92400086073e-03 -3.71097794938e-04  7.66865113104e-05 -3.29027513256e-04 -1.70766430237e-03 -6.18111613118e-04  2.49913259698e-04  3.44255484176e-04 -3.17712906910e-04 -3.86751057397e-04 -3.64006220836e-04  2.51007342306e-03  8.84441932156e-05 -7.68123904182e-05 -2.40655046520e-03 -2.47632533877e-03  1.45257153646e-03  4.18181682772e-03 -1.64538223618e-02  9.39291663547e-02 -4.89525870275e-03 -1.06779036630e-02 -2.82428702341e-04  3.96302719460e-04  2.51558892789e-03 -3.92363460360e-04  8.78045789427e-04 -1.37247261566e-03  2.79993275059e-04 -1.67078479141e-03 -5.30464145752e-04 -2.71036062269e-03 -6.48330477080e-04 -1.59044946543e-03  4.65617033539e-03
-3.11992356355e-04  5.62783251519e-04  3.76332329859e-03  6.03909094228e-04 -1.40711404143e-04  3.46956737490e-04  1.76757931051e-03 -1.70545992475e-03  2.43893771215e-03 -4.82630354438e-04 -6.10257679966e-04 -3.19272807595e-03  2.76501645604e-03  1.06629292456e-04 -2.61904411761e-03  2.29420683624e-03  1.57874723157e-03 -1.25187481114e-03  1.36610402260e-03  2.77134996699e-03 -2.56319863040e-03  1.44498310208e-03 -2.02905197222e-03  2.18890592692e-04  1.62489378729e-03 -1.25702526365e-04  7.51652012994e-04  2.31791360142e-03 -2.70894117141e-03 -1.11856698760e-03  5.95644980331e-04  6.91034952954e-04 -2.16038793655e-04 -1.60619510127e-03  7.18092400948e-04  1.76344311202e-03 -1.51250501842e-03 -1.11763038230e-04  2.04682937307e-03  2.44809228447e-04 -4.34994477842e-04  1.15611655625e-03 -1.91357584557e-03 -1.20552879962e-03  7.99104558908e-04 -8.13222438134e-04  1.75054191133e-03  3.27533988631e-03 -2.88356139991e-03 -1.21649381183e-03 -1.91318052226e-03  2.42937764947e-05 -7.44482932755e-04 -4.11918457003e-04  1.03680240783e-06 -3.84480395582e-05 -2.15754159426e-03 -2.27372682516e-04  2.13515214944e-03  1.39286528540e-03  4.26773177238e-05  1.52235297623e-03  6.06136489207e-04 -1.13146732773e-03 -9.09961336290e-04 -2.79014119862e-03  1.77570938103e-03 -1.45742673087e-03  3.45736872344e-03  3.73220851108e-05 -1.85557480967e-04  1.46044990436e-03  1.92359907921e-03 -9.88680444485e-04  8.94745050974e-04  1.44893971654e-03  2.53209353883e-03  1.87602761257e-03  1.28446598690e-04 -2.64999588718e-03 -1.41573628265e-03 -1.96845698685e-03  9.27565175826e-04  4.62685193928e-04  4.22965967178e-04  9.76548276792e-05  5.25431546242e-04 -3.07186137589e-04 -2.56279515994e-04 -1.85349833745e-03 -6.15978105509e-04  2.41903514398e-03  5.60523471884e-04 -1.81604150110e-04 -1.00395213228e-03  3.30669054405e-04 -1.76872660053e-04 -8.90278142859e-04 -8.85858326360e-04  1.15511282536e-03 -5.77467816385e-04  1.21101701950e-04  1.76400828113e-04 -5.52643727291e-04 -1.03542729066e-03  6.93176377206e-04 -3.12895101766e-03 -1.61530559487e-03 -3.65900217079e-04 -3.06331662580e-04 -6.30201245262e-04 -4.92255652491e-04 -4.89525870275e-03  5.94036550533e-02 -6.24379743991e-03 -1.78395270581e-02  1.69302370907e-03 -2.13614254353e-03 -5.70014941466e-05 -8.61520545709e-04  2.48438169520e-05 -4.50941962116e-03 -1.63126485743e-03  3.03113141358e-03  1.02000813217e-03  1.59607168954e-03  6.58047455075e-04 -9.83131624033e-04
 4.58023751549e-03  7.85670379245e-04  1.94273481632e-03 -3.32742377835e-03  1.39486669799e-03  9.77442392993e-04 -1.14975275140e-03 -7.46749621000e-04  1.20824646953e-03  5.75958824946e-04 -3.80635851225e-03  1.23412010387e-04 -4.06550173117e-04 -9.77213859457e-04 -1.42563004960e-03 -2.08203011658e-04 -3.57316457117e-03  9.10612039252e-04 -2.69133298655e-03  4.36414421377e-04  4.59513755458e-04  5.24058645256e-04 -2.21132097870e-03 -2.40703722905e-03 -3.71375023762e-03  1.26576649821e-03  7.24389510633e-04  5.43546352090e-04 -3.76840074433e-04 -6.70473245608e-04  1.33338080800e-03  1.75895921341e-03 -4.08954793289e-04  1.15076728399e-03  1.06818444665e-03 -2.90004372399e-04  1.37316441973e-04 -1.99211651977e-03  3.84779402706e-03  2.77779734402e-03 -9.24978884629e-04 -5.29642376499e-04  6.13136460318e-04 -3.03007282620e-03 -8.25828503419e-04  2.10437513881e-03  1.31879118153e-03  1.55567252615e-03 -3.26093248048e-04 -3.53792033650e-04  1.33249071699e-03 -1.01083799182e-03 -1.59240149852e-03  9.85484530265e-04  2.44234903746e-03 -6.42576707194e-04  1.51710898802e-03 -3.05723732594e-03 -5.90513176626e-04 -1.50383666154e-03  6.43571755853e-04  1.80339345348e-03  3.58418142683e-04 -1.40046638175e-04 -3.93992849432e-04 -1.19703214048e-03 -1.56968423158e-03  1.32288194629e-03  2.29407192102e-04 -1.25086203273e-03 -1.41197426874e-03 -2.25015630302e-04 -2.27396199921e-03  3.35158365796e-03  4.01116290685e-04 -2.91085871552e-04 -2.43225323654e-03 -2.58450872278e-03 -8.23041249592e-05 -7.56172966725e-04  3.11611939564e-04 -2.48089698264e-03  1.52721712586e-03 -9.42814743869e-04  1.94092226382e-03 -1.56222782587e-04  1.30552604873e-03 -1.78252405671e-03  1.18634009114e-03  1.40394370367e-03 -4.94784617744e-04  1.85386447779e-03 -4.38056405905e-04  1.66124731014e-03  8.58110688550e-04 -2.40996645572e-03 -1.52090947866e-04  1.00966029275e-03 -7.78261599168e-04 -2.64435521418e-03  2.35768052407e-03 -9.65071484450e-04 -5.63094847138e-04 -2.00759092098e-04 -2.15390715129e-03 -5.92632467088e-04 -6.85611843911e-04  8.07100418339e-04 -7.81540578158e-04 -2.22167109913e-03 -1.47135341996e-03 -7.93699007430e-03 -1.06779036630e-02 -6.24379743991e-03  6.38253580168e-02 -6.10471263613e-04 -1.12273645244e-02  3.96870710811e-03  1.44696164390e-03  1.76346805199e-03  3.03243684397e-03  7.56374622151e-04  5.24320027004e-03 -4.89415009139e-04  1.61401859207e-03 -1.40426581782e-03 -2.18853219336e-04 -2.38254775594e-03
 4.46897914956e-03  1.79305682321e-03 -3.67355648336e-03 -4.15867160778e-03  1.12247575483e-03  1.31992392097e-03 -6.37066327517e-03  4.98672141308e-03 -2.29487608370e-03 -1.37455725040e-03 -2.44731522024e-03  1.83575402416e-03 -2.98566675062e-03 -3.35945542678e-03  4.66242144704e-03 -3.17074898550e-03  6.35925456183e-03  1.95179773242e-03 -3.93194550615e-03 -2.98205224977e-03  3.44131781551e-04 -4.10601714696e-03  3.75428169018e-03 -2.45471472361e-03  2.56069347168e-03 -3.77665957048e-04 -2.50397291606e-03 -6.20680546861e-03  3.64513840017e-03 -8.71430201172e-04 -1.52930255052e-03 -7.54844192465e-03  2.08192775690e-03  2.72705994569e-03  6.98602409315e-04  6.62664092221e-04  5.22360738302e-04  2.49116019611e-03  4.51825987056e-03 -1.55223297968e-04 -4.49321721536e-04 -4.37314367597e-03 -5.19262696895e-04  2.23462361312e-03  2.14247008648e-04  2.46212116065e-04  1.35124408469e-03 -1.17900075468e-03  2.74879945355e-03 -3.61240477443e-04  3.82593659197e-03  1.24768690919e-03 -2.87031249655e-04  2.42853711858e-03  2.79119692896e-04  3.86123240531e-04 -7.12404930213e-04  1.85641919721e-03 -1.34455295386e-03  1.81763929332e-03  4.72429455134e-04 -4.30257567520e-03  6.02438179766e-04  6.71311867703e-04 -3.07087573073e-03  2.25717984716e-03 -5.53535313937e-03  2.48120395756e-03 -6.32002811755e-03  1.76091123484e-03  5.61211876290e-03  4.50960751888e-03 -1.71343547083e-03  3.10812305154e-04 -1.22114758660e-03  1.46717814920e-03  1.07152167635e-04  3.33729494911e-03 -2.94986334535e-04  4.85145071432e-04  2.51885624484e-03  3.96774759138e-04 -1.78722101787e-04  9.30442201730e-05  3.26841668807e-03 -1.80212247415e-03  2.18263941822e-03 -1.36570000557e-03 -1.79812943511e-03  3.33697008570e-03 -2.63729459786e-04 -1.67040573572e-03 -1.00244772715e-04 -1.96926730364e-04 -2.05740028699e-03  5.80616388185e-04 -7.71808008640e-04 -5.07214710942e-04  1.82834586780e-04 -2.21674565626e-03 -2.45567406112e-03 -4.18498112353e-05  2.75041507803e-03 -1.67900654769e-03  1.63283142063e-04  3.73942259865e-04 -5.03987721610e-04  3.37857397057e-03  3.48514346893e-03 -5.75094864902e-04 -1.06453803164e-03  2.29354571185e-03 -2.82428702341e-04 -1.78395270581e-02 -6.10471263613e-04  9.58610699838e-02 -6.99228983847e-03  5.99811434068e-03 -2.04445324853e-04 -2.51065310688e-03 -2.78431797775e-03  3.68465683392e-03  2.34715374754e-04 -3.66954695546e-03  7.98932252806e-04 -2.86030531034e-03  7.80158510334e-04  7.74975530659e-04
-1.79605721712e-04 -2.49521403535e-04 -1.19541411745e-03  1.37846007234e-03 -6.96410237862e-04  6.15619463610e-04  2.57538350008e-03 -3.39199549263e-04 -1.80600875462e-03  8.48193381455e-04  3.19663805886e-03 -2.66337584930e-03  9.81846706054e-04 -2.05852043713e-04 -1.53848430256e-03  1.06926802669e-03  4.15853230175e-03 -9.27403582225e-04  2.48997775239e-04  2.00463479508e-03  1.00859413345e-04 -7.46465682879e-04  1.47568511500e-03 -1.82662329201e-03  7.47921595227e-04  3.84038411365e-03 -1.96765929805e-03 -6.90294367775e-04 -1.30100847154e-03  1.74208555086e-03 -1.15202650279e-04  2.65515170901e-03 -2.11358523252e-03 -1.68251704461e-03 -7.15241810508e-04 -2.64952440122e-03  6.03758206109e-04  1.18055979745e-03 -3.95296314962e-03 -2.01134152523e-03  1.58993634540e-04  1.37212639249e-06  1.59578741883e-03 -1.48815364872e-04  3.03208636431e-03 -1.70999933015e-04 -3.81116282141e-03 -1.30103792157e-03  1.97586984955e-03  6.32596953095e-04  7.30092296362e-04 -8.22963831380e-04  1.80620280370e-03 -1.71394614398e-03 -3.38182763451e-03  8.00656897866e-04 -1.42714928502e-03  3.19842846965e-03  6.54268911537e-04 -2.57733473750e-03 -2.70017923026e-03 -7.62926411592e-04 -4.26124539279e-03 -1.75633858994e-03  3.44972625705e-04 -2.73605968890e-04 -1.31672066213e-03 -1.68156762502e-03 -7.08913713532e-04 -5.76874607604e-04 -1.12684726382e-03  3.41195176596e-04  2.83137762121e-03 -6.65739022661e-04  1.50966338890e-03 -3.24366324940e-03  1.64946511371e-03  6.55978384844e-04  1.47200328902e-03 -3.20224364788e-03 -1.54642714796e-03  2.12102738682e-03 -4.17622327043e-03  4.86881059852e-04 -1.91138242492e-03  2.45243007711e-03 -1.78895906959e-03 -2.22819950619e-03  5.58620545873e-04 -9.13187341170e-04 -6.03011921106e-04  1.28774707289e-03 -6.34645152119e-04 -8.87295243856e-04 -3.81621760764e-04  7.42992557644e-04  3.09571528948e-04  5.56378632591e-04  2.20641651718e-04  1.30015672842e-03  2.06495086903e-03  1.09896231257e-03 -1.61388282469e-03  5.40525444696e-03  5.93466662482e-05 -4.27378278549e-04  8.21111128670e-04 -9.08047740870e-04 -2.87242777529e-03  3.03878716334e-04 -3.65031894004e-04  1.12361482966e-03  3.96302719460e-04  1.69302370907e-03 -1.12273645244e-02 -6.99228983847e-03  6.51587938042e-02  8.33993349581e-03 -7.07043482632e-03 -1.04626534274e-03 -2.35584656092e-03  4.69663106185e-04 -2.73685015110e-03  2.98488169592e-03 -7.93203336357e-04  1.39649641373e-03  1.64782206041e-04  6.72831723185e-04
-1.09127565757e-04  3.18880570878e-03  1.16573631807e-03  6.14160015368e-04 -2.91701473315e-03  7.25602123353e-05  9.00765684546e-04  1.15972128758e-03  2.78360755876e-03  6.46067536574e-05  3.73160761007e-03 -3.89509278511e-03  3.09141082391e-03  7.21402212840e-04 -2.23137903073e-03  1.02850785574e-04  6.81286770145e-04 -2.48564307862e-03 -2.25800367779e-03  3.59721780786e-03 -2.44377536178e-03 -7.42579470010e-04  1.61565269533e-04 -5.95711419951e-03 -3.66340747682e-03  3.91769126789e-03 -6.03068074680e-03 -5.78749462428e-04  1.80896096962e-03  2.29981716310e-05 -2.31930991193e-03  2.35264745032e-03 -3.64827949273e-03  5.13565894798e-03  3.21240066062e-03  3.04817286068e-03 -3.42830278206e-03  4.93012541500e-08 -3.86811951828e-03  4.20537486009e-04 -1.58186724083e-03  1.10027081731e-03  4.75663499100e-04 -1.12682537402e-03  2.42641496722e-03  2.80448266845e-04  2.19992623471e-03 -2.39484235529e-03  4.20240722784e-03  2.44202355672e-03  3.35109631807e-03  1.35872627594e-04  4.07705135571e-05 -3.33165617989e-03 -2.33925415014e-03 -4.98754772823e-04 -1.63785753588e-03 -4.45939688320e-04  2.24171467237e-03 -2.58072669207e-03 -3.14727758186e-03  7.00444674292e-05 -2.68690071685e-03 -2.35565460301e-03 -1.62353178793e-03  1.13298963609e-03 -3.04138290342e-03  2.08031427379e-03 -4.72266465817e-03  1.03045791496e-03  3.14516373036e-03 -2.14371598278e-03  1.21903437711e-03 -7.87318017497e-04 -2.76028502727e-03 -6.90351509341e-04 -3.35676611702e-03  1.04908728380e-03 -1.96771605246e-03 -4.67998704415e-03 -3.38803408096e-03  1.50733552928e-03  3.08156908326e-03  2.19950275762e-03 -2.94719187265e-03 -9.46809149630e-04 -1.76769533872e-03 -3.15409070677e-03  4.25638455970e-03  1.74187922585e-03  9.41781704371e-04  3.09433877410e-03 -9.44554293645e-04 -2.72501299431e-03 -3.35524769440e-03 -2.54411152813e-03 -2.32382067332e-04  2.43544676736e-03 -4.36948412611e-03 -5.27555692226e-03  3.11921824805e-03  1.78573314971e-03  1.63459323630e-03  2.04542663172e-03  1.78898050874e-03  2.30057909857e-03  4.64006290750e-03  1.57697073805e-03 -1.03533642095e-03 -2.36631161823e-03  1.63475867971e-03  8.33718723617e-06  2.51558892789e-03 -2.13614254353e-03  3.96870710811e-03  5.99811434068e-03  8.33993349581e-03  1.05692217603e-01 -2.24810470499e-03  8.31509677437e-03 -1.55682904184e-03 -2.44725316974e-04 -1.29635160382e-03  2.68104710954e-03 -2.87269590709e-03  6.89482193051e-04  2.53427571431e-03  3.99774077206e-03
 7.45501598075e-03 -4.05474387081e-03 -3.63033721751e-03  3.59825420718e-03  4.30350740536e-04 -9.58204713093e-04 -1.40823352165e-03 -4.80536595327e-03 -2.61261805420e-04 -2.62451733135e-03 -3.07137894933e-03  3.23190137641e-03  2.98275349725e-04 -8.76838327449e-04 -9.87270820354e-04  4.06935744661e-04  2.32583974859e-03  4.14759074183e-03  7.73337780104e-04  2.08128845808e-03 -5.11688152697e-05 -1.92782481112e-03 -2.18442547874e-03  2.93544231486e-03 -1.46085020933e-03  1.84859959550e-03 -1.15915267770e-03 -1.67720430867e-03  3.98202052593e-03 -1.59252844214e-04  3.96508895257e-05 -9.09820309428e-04 -1.55802136360e-03  1.00043067175e-03 -2.29614752626e-03 -2.52781883754e-03  1.10342129695e-03 -2.31524655147e-03 -4.18636728565e-03  1.00475902751e-03  3.55517017181e-03  2.86117127528e-03  1.70852406090e-03 -1.08366920295e-03 -1.00767579336e-03  5.99972920088e-04  4.39420416521e-03  2.78777842983e-03  3.65711340652e-04 -2.12574562616e-03 -1.91310549741e-03  2.86690700897e-03 -2.42120619619e-03 -1.06614804438e-03  1.38376841879e-03 -6.00197126049e-04  2.69910916408e-03 -1.74805213873e-04 -1.11605468319e-03  2.34109859637e-03  2.18811559960e-03 -1.27197543285e-04 -6.51615664283e-04  1.84628312545e-03  2.51497555059e-03  3.04629097051e-03  2.08693249358e-04  3.38300840047e-03 -3.48268612991e-04 -1.63165556205e-03 -1.05650242837e-03  3.45827960543e-03  4.07385447972e-03 -1.18027539711e-03  2.29567275433e-03 -8.02773265033e-04  1.03562882403e-04  7.69054441282e-05 -7.63257971627e-04 -8.77492933732e-05  2.46311606055e-04  5.52667006111e-03  4.10328687530e-03 -2.73381836408e-03  9.27012330101e-04  1.35546722749e-03  1.89040565055e-03 -1.14532265368e-03 -7.47401369040e-04 -1.14823796936e-03  1.76098335022e-03 -1.89456052535e-03 -1.09070979632e-03  1.24734303461e-03 -1.11840467531e-03 -1.73625367488e-03  7.62502953412e-04 -1.38224192482e-03 -1.15604624872e-03  1.70677148865e-03 -2.69572463639e-03  8.00101527481e-04  4.01758105813e-04 -6.72101079405e-04  1.68652769317e-03  5.98693773891e-04  2.85450962278e-04 -6.01008444625e-04 -1.56683806365e-03  2.95677181700e-03 -3.32046543186e-05 -2.26061421845e-03 -3.92363460360e-04 -5.70014941466e-05  1.44696164390e-03 -2.04445324853e-04 -7.07043482632e-03 -2.24810470499e-03  9.43191881824e-02 -9.93820193957e-04  8.49322028146e-03 -3.15419541503e-03  2.31047159595e-03  8.98431109334e-04  2.38294632433e-04  3.51465457206e-03 -1.80657604166e-03 -3.17681289984e-03
-1.04600953384e-03 -1.47212448939e-03  4.37300683416e-04  4.36751659792e-03 -3.66483114729e-03  3.27013714531e-03 -2.06349902216e-03  3.60656672978e-03 -1.73834174126e-03 -8.06806183273e-04  4.16000434640e-03  1.25370736910e-03  1.65928013123e-04 -5.21344416914e-04 -3.96032168378e-03 -7.65017058055e-04 -3.37441750507e-03  2.22994535556e-03 -1.05831020922e-03 -3.78689254125e-05  1.17763937162e-03 -1.51961674942e-03  4.75188451875e-04 -3.59816962731e-03 -2.94133778392e-03 -3.21677351766e-05 -2.72651888604e-04 -3.71836489312e-04 -3.79131338531e-04 -1.74188374504e-03 -2.16820894425e-04  4.12680745531e-03 -2.15858793670e-03  1.32389033719e-03 -9.08227679114e-04 -1.07109618125e-03  4.52936740943e-03 -3.44901283887e-03 -6.17566740027e-05 -1.64755037770e-04 -1.37798413169e-03  4.14768359798e-03 -1.95553381275e-03 -5.66386455391e-03  8.58292614352e-04 -7.98713626491e-04 -2.77605742954e-03  1.34651375221e-03 -1.01744476974e-03  8.06696924676e-04  8.93358746295e-04  6.41120450622e-03  8.23969212861e-04 -2.40179257655e-03 -2.75174810144e-03  1.38836656685e-03  1.52610909229e-04  1.83702557019e-03  4.61428568151e-03 -4.58888688987e-03 -3.61430230441e-03 -1.41812202506e-03 -3.47505043501e-03 -3.75999359220e-04  1.09378233265e-03  1.60184733557e-03 -3.00954783378e-03 -3.49450875232e-04  2.51865179386e-03  1.12900941472e-03 -2.78694012362e-03  6.94093413004e-04 -2.45527971432e-03  2.39398290518e-03 -7.68890518147e-04 -1.81229519995e-03 -2.83932479472e-03  5.14236430128e-04 -7.82815648751e-04  5.40372639974e-03 -1.11188465364e-03 -3.84448677661e-04  4.23230868380e-03  5.03463994391e-04 -3.96309542167e-04 -1.38326825998e-03 -2.53889602133e-03 -1.81896063675e-03 -1.13962415814e-03  2.19064567135e-03 -9.82031697430e-05  4.03216309205e-03  4.06394966948e-04  4.26961854589e-04  5.30085972148e-03  2.34202921272e-03 -2.49996503128e-04  4.34209109501e-03 -1.85413280061e-03 -1.37164844225e-03 -2.29966716475e-03 -8.46840286836e-04 -2.35073096577e-03  1.40180676818e-03  2.63640989049e-03  1.52998511200e-03  3.50811297564e-03  1.26876948227e-03 -1.52986463744e-03  2.71457365158e-03  9.73155001593e-04 -2.63138990113e-03  8.78045789427e-04 -8.61520545709e-04  1.76346805199e-03 -2.51065310688e-03 -1.04626534274e-03  8.31509677437e-03 -9.93820193957e-04  1.00618144264e-01 -1.11012089035e-03  2.28868992820e-03  1.31092792741e-03  2.95554819726e-03  1.00244684630e-03  1.56555411858e-03  7.45851234281e-04  2.51125027309e-03
 7.99666482698e-04  3.44109354968e-04 -1.98719056975e-04  9.76848501583e-04  2.94719086992e-03 -5.84318928108e-04  3.52705398210e-04  5.71227457373e-03 -3.13735512833e-03  2.14018274265e-03 -4.67174340371e-03 -1.88445940385e-03 -6.62406720083e-04  4.48061183520e-03 -1.56216121100e-03  1.50032802102e-03 -3.24883177375e-04 -1.37982893347e-03  2.15847710862e-03 -2.70870090170e-04 -2.65724089457e-03  5.12854351762e-04 -2.07001538861e-03 -5.29832881935e-03 -5.29863733490e-04 -1.99613267418e-03  9.68195460202e-04 -1.18682205716e-03  3.51627080519e-03 -1.45762361447e-03  1.41135023904e-03 -1.90354441492e-03  7.95956041256e-03  2.94435373820e-03 -2.31897292006e-03 -3.39465250306e-03  5.33992720946e-03 -4.38065864613e-03  1.10069715592e-03 -2.33963147070e-03  6.42332067381e-04 -1.34482282336e-03 -1.18161111024e-03 -8.45909368026e-07 -1.89871484346e-03 -1.10370765493e-03  1.19958309885e-04  5.24835387872e-03 -2.56437763032e-03  5.56973460062e-04  1.19486174678e-03 -1.97940032771e-03  1.59938867268e-03  4.54577368125e-04 -2.01625209840e-03  2.60376601585e-03 -2.48293442010e-03 -4.17045135287e-03 -2.03589552120e-03  9.64709882796e-04  1.20010422879e-03  1.08022752721e-03  6.14718823148e-04 -1.44728216182e-03  6.74501051582e-04  9.21483852697e-05  1.01910860762e-03 -1.59429394805e-04  3.84214147256e-04 -1.88421554608e-04 -1.56712106488e-03  2.44325725163e-03  4.76004878100e-03 -2.31754449659e-03 -6.80228152509e-05 -1.61875201635e-03  3.72026536333e-03  8.44054923197e-04 -1.91759491320e-04  2.50433025334e-03  5.01664805892e-04 -3.61172422345e-03  2.41994162314e-03 -2.07204120939e-04 -4.18946562533e-04 -1.53821805746e-03 -5.13458575703e-05  2.83479514268e-03  8.52851948634e-04  2.86492828040e-03  1.42314483447e-03 -2.88582947294e-06 -2.22094347605e-04  2.91021455486e-04 -1.49317148596e-03 -5.42040393642e-04  1.48306497298e-03  3.29655891110e-03 -3.32636651505e-03  4.50087636892e-03 -2.85437748171e-04  8.31281644622e-04  1.04147198936e-03  1.77094857717e-03  2.08005950860e-03 -4.82399580180e-04  2.39794348508e-03  1.35713773182e-03 -2.24008619865e-03 -1.36664922764e-04  3.22859597601e-03  1.42751685667e-03 -1.37247261566e-03  2.48438169520e-05  3.03243684397e-03 -2.78431797775e-03 -2.35584656092e-03 -1.55682904184e-03  8.49322028146e-03 -1.11012089035e-03  8.63558628632e-02 -1.00433830790e-02  4.68775342039e-03 -1.79282483338e-02  1.01618706901e-03  4.89398084214e-04 -3.95218428094e-03 -4.85501009557e-03
-3.40141483786e-03 -3.99171428791e-04 -4.95722183013e-04  2.00849633071e-03  4.03528713529e-03  4.18847340271e-04 -3.13205436396e-03 -1.18190208675e-03  2.90569209551e-03 -1.61511499053e-03 -6.73376951809e-06  2.48468054163e-03  2.17510259720e-03  2.19790711717e-03 -2.22893906670e-03 -1.69852400965e-03 -2.31553945748e-03 -7.92128059245e-04 -9.49619882271e-04 -3.79243263681e-03 -1.77402053126e-04 -4.09462673445e-04  1.17925893628e-03 -2.75600162763e-03 -1.25654492024e-03 -3.46523060367e-04  8.94883101326e-04  1.54955873759e-03 -1.13966860375e-03 -1.22459571478e-03 -2.14819807863e-03  3.91747640228e-04 -2.12394104506e-03  6.66579120148e-04 -2.32620231876e-03 -5.65831172855e-04 -2.00211825976e-03  3.63233868572e-03  1.67686213189e-03  2.20258866951e-03 -3.85723235431e-03  3.06539355029e-03  3.78587893698e-04  2.41195002878e-03  1.85686928160e-03 -2.55453530589e-03  8.67351461859e-04 -1.59436679934e-03  1.98122689006e-03  7.12232696984e-04 -9.24605132034e-04  5.50763228016e-03 -2.11780753776e-03  8.86667655398e-04  4.74539433448e-03  5.09052892908e-03 -5.38597792919e-03  5.52682907952e-03 -2.64678279181e-03  1.07998370747e-03 -1.93268029398e-03 -7.43479957446e-04 -5.71686126591e-03  1.74132599128e-04  5.01536392061e-06 -1.64349999027e-03  1.94208855128e-03  2.31228211699e-03 -3.90223618928e-03  4.31266687373e-04 -2.85457740043e-04 -4.79050294323e-03 -1.11725917930e-03 -1.23427634437e-03 -1.03047115581e-03 -2.19397121836e-03 -3.60713435772e-03  5.97437017130e-04 -3.53863820568e-03  2.85479281210e-03 -1.89757839169e-03 -3.11657281048e-03  5.88038690234e-04 -8.54487491524e-04 -7.75540647179e-04 -1.44037324100e-03 -2.55044178591e-03  2.29029037219e-03 -1.15226370176e-03  1.02941360252e-03  2.97338748685e-04 -3.20458981874e-04  1.58166179055e-03  1.65996325050e-03  1.22950728648e-03  4.72133826699e-03 -8.22358807319e-05 -3.33681684590e-03  8.56107991455e-05 -1.18000562335e-04 -1.63716701856e-03 -5.12400972590e-04  7.66779972508e-05 -3.81996326166e-03 -1.89951587510e-03 -2.11148656078e-03  1.92375622398e-03 -1.73306904483e-03  2.44223487569e-03 -1.13199999142e-03 -5.39132305185e-03 -2.00745538198e-03  2.79993275059e-04 -4.50941962116e-03  7.56374622151e-04  3.68465683392e-03  4.69663106185e-04 -2.44725316974e-04 -3.15419541503e-03  2.28868992820e-03 -1.00433830790e-02  9.08469928372e-02  4.80683120552e-03 -1.89486218790e-03  4.83714192409e-03 -5.43307287142e-04  1.45142429730e-03  3.89922460317e-03
 2.77617232817e-03 -2.05824284282e-03 -2.02949149986e-03 -1.32946991563e-03  3.60301318743e-03  8.90189177336e-04  1.04163724363e-03 -2.21027492712e-03  1.93312557260e-03  6.67884866955e-05 -3.85430791399e-03  2.14628939887e-03 -1.17959152249e-03  1.23856416671e-03 -3.14894637256e-03 -3.52165054051e-03 -2.01560000251e-04  1.45547201175e-03 -7.06634680553e-04  5.33157001810e-04 -2.67691095980e-04 -9.32410420649e-04 -2.30239452890e-03 -1.92837974747e-04 -1.10226910733e-03 -2.32840542341e-03 -2.60504975791e-04 -8.44916122748e-04  1.87805166131e-03 -1.92259626961e-03 -5.06848649031e-04  2.08126610606e-03 -2.65231490333e-04  1.27756375110e-03 -2.26983079226e-04  4.76058258845e-04 -1.65230253341e-03  2.63836476564e-04  2.76875070300e-04  6.98089092864e-04  1.33429911421e-03  1.59252668113e-03  1.92783853027e-03  2.41994958351e-03  2.00229300492e-03  1.46683905519e-04  2.78543113328e-03  5.63199860623e-03 -6.64359648219e-04  5.79645877640e-04 -3.08360147659e-03 -4.49653228405e-05  1.06997693350e-03 -1.38796648802e-03 -7.72837584874e-04  3.15393015299e-03 -1.29923661574e-03 -1.61306002548e-03  2.64004130675e-03  1.35369734315e-03 -3.28935008906e-05 -2.46093187022e-03  1.20396183106e-03 -2.15496297038e-03  3.05981307894e-03  5.25178627078e-03  9.43903585802e-04  4.26750367393e-03  1.54527462083e-03 -2.60155402509e-03 -1.44827728633e-03  4.89358736770e-03  4.36523324078e-05  1.05241793039e-03  8.64278325394e-04 -3.07779638284e-03 -4.04656605947e-03  1.86246825776e-03 -1.16194734870e-03  1.07866321963e-03 -2.58755960353e-04  4.15791301013e-03 -1.59940263428e-03  4.19215338935e-04  3.24203588106e-04  3.54492801967e-03  2.76398877473e-03  7.05894407909e-04  7.49970780367e-04  3.14327489908e-04  1.87029675400e-03  1.84572400875e-03 -6.69240644566e-04  1.43269381770e-03  1.72501425496e-03  6.87857927162e-04  1.72190844718e-03  3.49070324341e-03  2.71627063580e-04  4.93030462603e-04  1.41327802781e-03  2.34747613355e-03  9.14915629621e-04  6.51857989000e-04 -4.01046166960e-04  6.74791731084e-04  1.16786396271e-03 -6.85848035644e-04  2.84724179878e-03 -2.76748012044e-03 -2.45954277286e-03 -1.45600341899e-03 -1.67078479141e-03 -1.63126485743e-03  5.24320027004e-03  2.34715374754e-04 -2.73685015110e-03 -1.29635160382e-03  2.31047159595e-03  1.31092792741e-03  4.68775342039e-03  4.80683120552e-03  8.02862902489e-02  2.32891429639e-03  1.98807242435e-02 -9.82449326206e-03  6.07535088129e-03 -8.79263924521e-04
 3.18568196560e-03 -1.51562693999e-03 -8.51619955977e-04 -1.34387667575e-03 -8.22804616079e-04  3.56844022705e-03  3.83450316675e-03 -4.40999923643e-03  4.72959393665e-03 -1.83538832473e-03  3.28987128086e-03 -1.50038089295e-03  1.83175259389e-04 -4.97703459311e-03 -6.70008624618e-04 -1.48065271218e-04  2.12543201918e-03 -2.06458018103e-04 -1.65098931505e-04  3.28118513625e-03  2.67340614847e-03 -1.66205906316e-03 -6.30853004098e-04 -2.92482021918e-04 -3.70189337662e-03 -1.38717682790e-03 -2.25993505095e-03 -1.52412491082e-03 -2.70555296224e-03  2.40593009453e-03 -7.19410435618e-04  8.64560580141e-04 -3.47190037129e-03 -4.06116449365e-03 -3.99689366704e-04  3.95819656035e-04 -1.01307681116e-03  2.56728920551e-03  4.28252465353e-03  1.15260685215e-03  5.88766621673e-04 -3.21869629389e-03  1.64876860764e-03  3.79491349770e-03  4.16853020647e-03 -3.94535874628e-03  2.42280065831e-03 -2.88323684723e-03 -1.18372713416e-03 -6.39484461053e-05 -2.24797338176e-03  1.01529549837e-04 -3.27298997944e-04  8.37371288885e-04 -4.35088591197e-04 -1.16534001792e-03  6.08995952102e-03 -1.33095711495e-03  3.01612632863e-03 -8.44456722801e-04 -5.08738447974e-04  5.50405378269e-04  1.67027472693e-03  3.79098477268e-04  3.25222829828e-03 -4.66726596419e-04 -3.16405833795e-04 -4.32414951218e-03  1.51184342752e-03  6.35231840189e-04 -2.56032779254e-03  8.60204616382e-04 -8.84210428783e-04  5.32088231801e-03 -1.62660845756e-03  1.68091597100e-03 -1.88903478903e-03  2.44280122793e-03 -2.36003611720e-03 -2.02168530626e-04 -6.03902605342e-05  8.37819912162e-03 -4.01136574647e-03  1.73001466303e-03 -2.81458086480e-03 -8.98265993758e-04 -1.78266070420e-03 -1.11568636808e-03 -2.88968431353e-03 -6.34791382131e-03  2.45022547429e-03 -3.05052136671e-04 -2.74259155633e-03 -1.35030681686e-03 -5.29225945126e-04  8.42584183760e-04 -1.25340651820e-04 -2.66425978172e-05 -1.77281250623e-03 -6.91167899255e-03  1.79461014760e-03 -8.63710605717e-04 -2.61775256903e-03  7.28852135315e-04 -4.13740967275e-04  3.45869456830e-03 -9.07242039074e-04  5.13065599740e-04  1.73738954658e-03  2.52140583957e-03  3.97939386947e-04  1.58271991488e-03 -5.30464145752e-04  3.03113141358e-03 -4.89415009139e-04 -3.66954695546e-03  2.98488169592e-03  2.68104710954e-03  8.98431109334e-04  2.95554819726e-03 -1.79282483338e-02 -1.89486218790e-03  2.32891429639e-03  9.40198852599e-02 -6.64767336130e-04  4.42819064308e-04  4.37382935732e-03  1.09081842621e-03
 4.15413743236e-03 -1.49073542008e-03 -1.75525969797e-03  9.01977761898e-05  3.08700245908e-03 -1.45794938193e-03 -1.65419171629e-04 -4.28254352730e-03  7.53467212884e-04 -1.30951035172e-03 -3.25585285905e-03  2.39307862557e-03 -9.04895718675e-04  8.17421682886e-04 -3.26953416285e-03 -9.63544575947e-04  2.55637879952e-04  9.21537778605e-04 -1.88831160326e-03 -3.06594384881e-03  2.60314474833e-03 -2.01828467765e-03 -2.21739320400e-03 -4.84345631482e-03 -5.93098312796e-04  2.49463975973e-03 -2.04714202434e-03 -2.37110515925e-03  2.73684967782e-03 -2.27050727658e-03 -2.58205574393e-04  7.82565282238e-04 -7.25724202227e-03  1.39973957072e-03  8.89050471875e-04  3.57783865821e-03 -3.12789621528e-03  8.00978415221e-05  7.41537204494e-05  1.94751972124e-03 -2.33024407010e-03  1.51970078085e-03 -1.35880228678e-03  5.82063996256e-03  1.64552995373e-03 -1.81237137289e-04 -5.06328808901e-04 -5.26577890531e-04  8.69450701118e-04 -1.03420871141e-03 -4.11325456462e-03 -4.09757193639e-03  5.58291342107e-04  1.62712357673e-03 -1.34649298967e-03  1.15629155027e-04 -2.11146288833e-03 -4.02375774514e-03  4.95624505064e-03  3.63424054109e-03  2.46121157424e-03 -1.07929183989e-03 -6.81776376963e-05 -6.78020804751e-04  3.74245817820e-03  3.10125829062e-03  2.16201795220e-03  1.47695023382e-03  9.59298447458e-04 -1.95040996911e-03 -9.56138028233e-04  1.94788777223e-03  4.58473527572e-03 -1.11956647547e-03  1.76870258133e-03  1.32947483348e-03  5.75068627805e-04  6.07984040390e-03 -1.19538481452e-03 -2.78731225310e-03  3.42043807693e-03  1.99235847121e-03 -4.03711206115e-03  3.23723551799e-05  4.80276581400e-04  1.81128221482e-03  7.54074023052e-04 -6.22874558540e-04 -1.19453382002e-03  1.30792439636e-04 -8.99799283941e-04  5.80009602579e-04  8.95246541698e-04  1.49766485608e-03  5.15419029736e-04  2.52516756004e-04  1.29870839076e-03 -1.67664274803e-03 -5.22072115944e-03 -2.23852202017e-03  1.82437107236e-04  5.45818699367e-04 -1.31026336275e-03  2.59054244177e-03 -1.81130832154e-03  8.82191391720e-04 -5.54672887397e-04 -4.67836348598e-03  1.04979120196e-03  8.33393620026e-04 -3.88527589817e-04  2.24498306355e-04 -2.71036062269e-03  1.02000813217e-03  1.61401859207e-03  7.98932252806e-04 -7.93203336357e-04 -2.87269590709e-03  2.38294632433e-04  1.00244684630e-03  1.01618706901e-03  4.83714192409e-03  1.98807242435e-02 -6.64767336130e-04  8.42784878506e-02 -8.77037174663e-04  2.00059408872e-02 -1.94815288771e-04
 2.31472143095e-04 -8.52823918474e-04  2.91439087621e-03 -1.69366264308e-04 -4.08860148211e-03 -1.91005842560e-03 -1.81342537829e-03 -1.27348671082e-03  4.11334403575e-04 -1.84107890174e-03  2.94669507067e-03  9.60269862571e-04  5.41221987732e-04 -2.84516542238e-04 -1.04478345025e-03  1.50553999021e-05  3.94466916705e-04  6.02290153622e-04  3.35704463111e-03  6.76012461252e-04  3.62478486953e-04 -2.35245366061e-03  4.22882893549e-04 -1.29047218179e-03  6.15949225901e-04  5.49943904118e-04 -1.42939878920e-03  1.11424678263e-03 -2.22919663734e-03  1.03270205727e-03 -7.32753766536e-04  1.20820007442e-03  2.27696584687e-03 -1.76406808099e-03  1.83938599804e-03 -7.28771256439e-04 -7.42383035589e-04 -6.81233190723e-04  7.62339451587e-04  3.54713837353e-03 -2.09076922522e-03  2.35760708765e-03 -2.96004933887e-03 -1.33303248670e-03 -8.97814987198e-04  7.61956127463e-04 -3.41604168843e-04 -2.07461684160e-03 -1.10743987590e-05  1.45670553868e-03  1.16066909755e-03  3.15487709419e-03 -1.36636275055e-03 -6.93492402424e-04  2.67885291094e-03 -1.90183428427e-03 -1.31728868450e-03  8.52642566461e-04  1.20884118325e-03 -2.06213114555e-03  7.08256112654e-04 -2.74618084690e-03  9.75131765164e-04 -1.10583991877e-04 -1.94711323487e-03 -2.16946445447e-03  1.24105480283e-03 -2.33058764319e-03  1.38364762042e-03  1.94679217174e-03 -1.20124689762e-03 -3.77610766457e-03 -2.21468024585e-04  3.07944108114e-05 -1.59185006314e-03  9.49096021144e-04  1.90655676626e-04  1.61898955798e-03 -7.93995545915e-04 -1.26202788291e-03 -3.49370985068e-04 -9.20174267737e-04  2.09248365808e-03  6.37469039098e-04  1.38728598465e-03 -2.35041853249e-03 -5.92470822473e-04 -1.97358588976e-03  3.64363908612e-04 -8.34382951506e-04  1.18289602495e-04 -7.48469460348e-04 -4.72320206595e-04 -1.53877132358e-03 -4.17365034098e-03  1.32854074418e-03 -8.78030596043e-04 -1.04340820499e-04  8.68585028836e-04 -7.96676219354e-05  5.98231314773e-04 -6.78239586998e-04 -4.12618270404e-04 -2.79567564671e-04 -2.69575281128e-03 -7.22932950828e-06  3.94031671813e-04 -3.29383426600e-04  4.62629804363e-04  5.09045185799e-03  2.22196469759e-04  2.43446654493e-03 -6.48330477080e-04  1.59607168954e-03 -1.40426581782e-03 -2.86030531034e-03  1.39649641373e-03  6.89482193051e-04  3.51465457206e-03  1.56555411858e-03  4.89398084214e-04 -5.43307287142e-04 -9.82449326206e-03  4.42819064308e-04 -8.77037174663e-04  6.23333003413e-02 -8.29468822475e-03  4.73536684687e-04
 6.82196642823e-04 -4.71438881454e-04 -1.57925134863e-03 -1.99895562290e-03  2.52436443764e-03 -5.65127599301e-04 -4.67492261615e-04  5.67771487162e-04 -7.84936950523e-04 -1.42273163224e-03  5.20868589684e-04  1.04637281833e-03  2.84685061389e-03  3.01971363096e-04 -4.93813649340e-03 -5.45875221016e-04 -3.55805775350e-03 -1.75286415553e-04 -4.14558508277e-03 -4.10099067153e-03  3.21252838400e-03  1.66280867985e-04 -1.51011983799e-03  2.94486060645e-04 -1.21511153576e-03  4.22502707049e-04 -1.99625988128e-03 -2.72067279592e-03  5.21272442290e-04 -1.48451563994e-03  2.28478414916e-04  2.36872837354e-03 -3.39456125547e-03  2.92169986393e-03 -8.52550800676e-04  2.93481866783e-03 -2.67072766074e-03  2.64217422952e-03  2.15775909641e-03  8.92599160401e-04 -9.03989676488e-04  2.03831826621e-03 -2.07539945296e-04  4.42619623559e-03  2.93097722087e-03 -3.28651799592e-04 -3.31602463490e-04 -2.70057623711e-03  1.18972980828e-03 -2.01115351423e-04 -2.31287678847e-03 -1.77822132387e-03 -2.37901645515e-05  1.81424681362e-03  1.10842534450e-03  8.88545075628e-04  1.26487408839e-03  2.54446552492e-05  2.67804714042e-03  1.65584881428e-03  5.99055952663e-04 -3.67211047412e-03 -1.52118578792e-03 -1.45623344459e-04  7.38980511199e-06  2.56546548788e-03 -6.43221478999e-04  3.10425087288e-03 -1.11688709227e-03 -1.85926515942e-04 -2.50604524653e-04  7.89601229281e-04  9.39731168721e-04 -1.07692279197e-03 -9.88485599219e-04  4.47462029911e-04 -5.21236462965e-04  2.46968873033e-03 -3.53055676984e-03  1.04952174706e-03  2.13691082647e-03 -5.32055576058e-04 -3.45490815534e-03  2.87582443708e-04  1.25741067860e-03 -1.13903530342e-03  2.49874773037e-03  1.94392375206e-03 -2.26014156609e-03 -1.40917001212e-03 -6.84932797021e-04 -6.49708100863e-04  1.22181984354e-03  3.81695877773e-04  1.10337404293e-03  5.47031696926e-04  3.86900407269e-04  2.06041800790e-03 -2.18590996772e-03  2.46389799160e-03 -2.00948274621e-03  7.02707454568e-04  1.10916443968e-03 -5.26683958876e-04 -1.99574783774e-03  1.41431580487e-03 -3.14247244040e-04 -5.86008216942e-03  3.76267395652e-05 -1.72077437595e-03 -1.87841684879e-04 -5.89690241163e-04 -1.59044946543e-03  6.58047455075e-04 -2.18853219336e-04  7.80158510334e-04  1.64782206041e-04  2.53427571431e-03 -1.80657604166e-03  7.45851234281e-04 -3.95218428094e-03  1.45142429730e-03  6.07535088129e-03  4.37382935732e-03  2.00059408872e-02 -8.29468822475e-03  6.78603919215e-02  7.86327765700e-03
-7.25710362588e-03  6.32373145967e-04 -2.67284847735e-03 -8.62037756653e-04 -2.22726016310e-03  1.35747984220e-03  1.25755974587e-03 -3.38878222234e-04  5.11646357567e-04  1.20856958774e-03  3.04633998260e-03 -2.83171376812e-03  5.16816134538e-03 -1.64016644835e-03 -5.18720801888e-03 -1.47247312058e-03 -3.44793478405e-04 -4.40516061157e-03  3.91236375268e-03 -3.69800264958e-03  2.26118359533e-03 -1.45071435093e-03 -1.83438974982e-03 -3.52396259640e-03 -1.40162247853e-03  8.62511759192e-04  2.98873367300e-04  9.56970275809e-04 -3.18711842936e-03  4.12065534214e-04  8.43658012611e-04 -5.79442684539e-04 -1.17777199141e-04 -5.47888142363e-04 -4.35829808453e-04 -8.60130841625e-04  5.16209362906e-04  3.38603573977e-03 -1.99345159081e-03 -2.24912990696e-03 -1.06707493456e-03  7.03098013718e-03  2.46722562538e-03 -5.52958949640e-03 -1.36387714152e-03  3.96965129307e-03 -1.59304407413e-03 -1.49878865058e-03  3.56969053338e-03 -2.88753526404e-04 -6.79221182900e-04  9.25642068935e-04 -3.03940821535e-03  3.28960064555e-05  4.71801206610e-04 -8.27251121646e-04 -5.14399016648e-03  4.45651638000e-03 -4.88112653486e-04 -2.80983015761e-03  3.24046114025e-05 -1.93578903291e-03 -2.40651337521e-03 -1.45704024929e-03 -1.11431218509e-03  2.28622262669e-03 -1.91315855395e-03 -1.10525398980e-03 -1.34665019433e-03  2.75226080840e-03  2.83221452912e-03 -1.91081705969e-03 -2.30873817303e-03 -3.19915009007e-03 -3.62071907465e-03 -9.48624224819e-05 -1.21023597422e-03  2.44910601973e-03 -3.14339307416e-04 -1.21377538610e-03  7.17252687494e-04  1.76593154024e-03  3.75009532035e-03 -3.40698283009e-03 -1.12222606545e-04  3.72225923619e-03 -5.21818122743e-04  3.77281998185e-03 -1.97487529270e-03  8.09937796934e-04 -1.32279961125e-03  3.67183536397e-04  1.70583202556e-03  8.85963488326e-05  4.53453206616e-04  4.48931027702e-03 -3.34845204402e-04  3.08555411403e-03  4.48487943432e-03  2.34668536990e-03  2.32489113107e-03  1.40483198850e-03  4.47904837052e-03  1.86663440197e-03  3.32533717236e-03 -8.76591781479e-04  4.48719990054e-03  5.98813694080e-04  2.88877849072e-03  4.98918678579e-03  5.06515960959e-03  5.26027547358e-04  4.65617033539e-03 -9.83131624033e-04 -2.38254775594e-03  7.74975530659e-04  6.72831723185e-04  3.99774077206e-03 -3.17681289984e-03  2.51125027309e-03 -4.85501009557e-03  3.89922460317e-03 -8.79263924521e-04  1.09081842621e-03 -1.94815288771e-04  4.73536684687e-04  7.86327765700e-03  8.93304746045e-02
