# Supplementary material for: Proximal Distance Algorithms: Theory and Practice
Source: J Mach Learn Res. Author manuscript; Available in PMC 2019 Oct 24. (PMC6812563)
Supplement: code [file NIHMS1053815-supplement-code.zip › proxdist-master/keys_zhou_lange_2019/misc/spm/X_64_6.txt]

 1.07051652259e-01  1.89418609721e-03 -2.31802647163e-03 -2.73164329441e-04  2.47257712482e-04 -7.09964165644e-03  1.60715468746e-03  1.87924930270e-03  1.27819727512e-04 -1.95068002097e-03 -3.95250077623e-03  3.68483335562e-03  7.72857969383e-04  2.04876138191e-03  8.44061952379e-04 -2.45531027176e-03 -1.63964753949e-03 -4.66044027859e-04 -2.64753445087e-03  4.06684169474e-03  1.76431570466e-03  5.31817938458e-05 -4.52690427476e-04 -1.50886068841e-03  1.21068172864e-03 -7.34425073665e-04 -4.73491925065e-04  1.85168459188e-03  1.28292088603e-03 -2.08697594428e-03  4.08434104438e-04 -2.66947016567e-03 -9.28545491872e-03  6.71870721605e-04  8.89362174824e-04 -3.03031907992e-03  5.44261946671e-03  2.33103470396e-03  6.15157444826e-03  2.54531046849e-03 -1.22126071753e-03 -2.22612078142e-03  6.28417570667e-03 -3.05912652435e-04  3.02163762751e-03  2.36902203423e-03 -2.97062061730e-03 -3.58339794349e-03 -4.00623727838e-03  2.95726524694e-03 -4.56203470354e-04  2.65955193049e-03 -2.26817877752e-03  1.65809926545e-03 -2.12507634358e-03  2.29486806933e-03 -3.16749239091e-03  1.93103334523e-03  2.30291194261e-03 -2.15762152474e-04 -8.77664859558e-05 -4.74411504563e-05  3.31600096434e-04 -2.20277018865e-03
 1.89418609721e-03  7.97052440257e-02 -2.42664929572e-03  9.28911378777e-03  2.74292615984e-03 -4.42779418748e-04 -5.11830185396e-03  3.40877745210e-04  1.35636375146e-03 -2.17404304703e-03 -3.59645611174e-03  7.57593966317e-04 -5.35679735357e-03 -5.18300896985e-04  5.12559168273e-03 -1.84646211714e-03 -1.76125125103e-03  7.24048302009e-04  1.69271463886e-03 -1.33135246304e-03 -1.62658070605e-03  1.77239255879e-04  9.52740900620e-04  3.35618541760e-04 -2.70194011650e-04  6.01506780843e-04 -3.83547458266e-03  9.77989312277e-04  1.03764768167e-03 -2.05365274388e-04 -6.29536820401e-04 -1.89273213815e-03 -2.84676587282e-03  4.89601286647e-04 -3.79635935057e-03 -1.66378016863e-03  2.31017298689e-03  7.07723533083e-04  1.58155897752e-03 -2.31492528411e-03  2.16444400691e-03  2.12984332990e-03 -2.74290059740e-03  2.22662442693e-03 -1.32438304979e-03  1.33882418714e-03 -3.50931663305e-03 -4.30870936186e-03  3.85286374771e-03  5.52513633402e-04  9.90892157486e-04  1.44444972568e-03  2.54675221625e-03 -1.19012016244e-03  3.58146008656e-03 -1.88647040533e-03 -3.20854676943e-03  3.40949087093e-03  1.58470514079e-03 -5.05039543048e-03 -6.88859004259e-04  5.96635163938e-04  1.12839694538e-03 -1.15467789033e-03
-2.31802647163e-03 -2.42664929572e-03  9.19808320388e-02 -1.05592987003e-02 -3.32369149100e-03 -1.04970534397e-02  1.84609321845e-03 -2.01338562826e-03 -3.51190750912e-05  2.53693186457e-03  1.08780506272e-03 -3.06431743022e-03  5.02512862732e-05 -9.75983182432e-04  1.74008727794e-03  3.26377590672e-04 -4.21240467998e-03  3.19239419399e-04 -4.67052698677e-04  5.63482939902e-04 -1.92297094576e-03  1.18362171356e-03  1.38512865919e-03 -2.16921666047e-03 -5.78453387218e-04  1.15917302428e-03  3.84448977475e-03  3.78493194240e-03 -1.15392462327e-03  2.89439241909e-03  2.61666941403e-03  2.07963499745e-05 -4.12575939928e-03  2.09132505224e-03 -9.53231057050e-04  1.88272336762e-04  2.45339397604e-03 -5.94453754678e-04 -4.86408384162e-04 -1.92254379156e-03  5.09213577631e-03  2.41656179928e-03  1.45595793801e-04 -1.90567243453e-03 -1.33690087219e-03 -1.14232276721e-03 -3.81767008755e-03 -3.48993820956e-03  2.58507435395e-03 -9.85973989845e-04 -2.70956127487e-04 -2.83626510639e-03 -1.25225258958e-03 -1.59317356557e-03  1.15387835470e-03  4.97581030950e-04 -2.73114992620e-03  2.81006633927e-03 -2.26444651340e-03  2.69889044948e-03 -9.91030731753e-04 -4.03129089985e-03  1.78249621464e-03 -2.09329387808e-03
-2.73164329441e-04  9.28911378777e-03 -1.05592987003e-02  8.12855849040e-02 -6.78448987289e-03  2.10523221142e-03 -8.07764705539e-03  2.90135639673e-04 -9.79806842333e-04  1.80680709232e-04 -2.56162147669e-03 -1.13743806961e-03  1.33856953632e-03  2.75699913023e-03  4.18563095069e-03 -2.83205236787e-03  2.49937704266e-03 -4.46725315086e-04 -2.36845544077e-03 -1.71228753115e-03  1.81692501755e-03  1.71561112057e-03 -1.07524689594e-03  1.14712907473e-03 -3.04679603111e-03  1.33689922058e-03 -4.94757780256e-04 -2.46126761665e-03 -1.04599568576e-03  3.66996276924e-03  1.08729521276e-03  1.83901293401e-03  8.46914582405e-04  1.50271419873e-03 -1.28087673189e-03  1.31744240448e-03  1.04114291606e-03  3.75003203191e-03  2.24915281611e-03 -3.07145915073e-03  2.02808669210e-03 -5.04851484195e-05  1.14118401429e-03 -1.83374448217e-03  3.65505077622e-03  9.58611460083e-04  9.73198405667e-04  1.86782252337e-03  1.10829469662e-03 -5.22903580612e-03 -9.29029703098e-04  2.98968901651e-03  8.96570184992e-04  4.24254880269e-04  1.19864488147e-03 -4.00200358025e-04 -6.18520996123e-03 -2.45808896358e-03  2.59222598665e-03  4.95687249002e-03 -2.02145957502e-05 -3.59674009524e-03 -2.23682247029e-04 -1.46247669748e-03
 2.47257712482e-04  2.74292615984e-03 -3.32369149100e-03 -6.78448987289e-03  9.00067450484e-02  1.98022967911e-03 -8.46635864872e-03 -1.65965141257e-03 -1.79938734316e-03  2.85097933840e-03  1.16469779908e-03 -1.12965154807e-03 -4.16026872532e-03 -3.38003522417e-03 -1.98628371213e-03 -3.46554163945e-03  3.56253946449e-03 -1.95473136048e-03  4.75882928733e-04  1.16853429409e-03  6.48825424731e-04 -1.48283688061e-03 -3.54189302890e-03  3.49236379420e-04 -4.79435562362e-04  2.97408920421e-03  6.35144260713e-04  5.00494272903e-04 -2.66637965568e-03 -1.28565422466e-03 -9.17785934840e-04  1.35175657456e-03  1.80591200988e-03 -1.11787358978e-03  1.38246723141e-03  4.48292546856e-05 -2.47284987597e-04 -2.17226679674e-03  2.51755550820e-03 -2.76275267669e-03  2.54631058559e-03  2.66896658805e-03  3.26873417686e-03 -2.47250136444e-03 -3.77952735538e-03  9.25204242785e-04 -3.69451838273e-03 -8.65865901618e-04  4.19125618592e-03  1.01019115687e-03 -2.96565142935e-03  5.74087145595e-05  1.43498572123e-03  3.63349657441e-03  1.06141337496e-03  2.49658277750e-03  1.74759680105e-03 -3.31178724427e-03  4.45052310194e-03 -2.39607866197e-03  3.39483774183e-03  2.16943355121e-03 -2.85744343145e-03  3.29237609304e-04
-7.09964165644e-03 -4.42779418748e-04 -1.04970534397e-02  2.10523221142e-03  1.98022967911e-03  1.07529591519e-01 -2.63735126709e-03  1.83793709917e-02  1.40512737660e-03  4.34705222619e-03 -3.39777964802e-03 -4.41301572041e-03 -7.96148125002e-04 -7.25553738093e-04 -3.43633048924e-03 -4.06434465632e-03 -1.67638761412e-04 -4.89891458568e-03  4.18293821712e-03 -3.72772600456e-03  2.43949140217e-03 -5.53999117708e-03 -1.02591935988e-03 -6.31731186083e-04 -3.44729914273e-03 -1.91972236764e-03 -1.04759606823e-02 -1.53704311020e-04 -1.99611484671e-03  2.98584810600e-03 -2.23632880904e-03  2.27274710035e-03 -6.26069852252e-04 -4.60052219840e-04 -2.07208187062e-04  1.21719261412e-03 -3.75459109484e-03  2.59170733958e-03 -5.04405423094e-04  1.11353071468e-03  4.01953995557e-03 -1.01229534021e-03 -5.01645337223e-03  3.23122313835e-03  1.15734640570e-03  3.12682035525e-06  6.06629602809e-04  2.62425930855e-04 -5.34129771880e-04 -5.83862147005e-03  2.78237988983e-03  1.46562552785e-03 -1.27874797577e-03  1.01988255126e-03 -4.92281420152e-03  8.18313107665e-05  5.09593831429e-03 -2.19946273398e-03  2.57167242636e-03  2.51603494619e-04  4.31431573581e-03  2.20580652520e-03  1.82455939607e-03 -3.31001140500e-03
 1.60715468746e-03 -5.11830185396e-03  1.84609321845e-03 -8.07764705539e-03 -8.46635864872e-03 -2.63735126709e-03  8.20380113650e-02 -1.24311625746e-03  7.83646290680e-03 -6.72481673707e-03  2.20490281391e-03  4.36848027228e-03  1.75863784198e-03 -1.32041232677e-04 -5.06678296798e-03  2.25462180749e-03  5.53036671958e-04 -2.85759018811e-04  2.88425015268e-03 -3.34808046352e-03 -5.17528370616e-04 -2.37945838871e-03  2.60164259677e-03 -7.32629890455e-05  1.07367083667e-03  5.92283989605e-04  2.62447019312e-03  1.87906305567e-03  3.56080622556e-03  1.29134750580e-03  2.66281761341e-03 -2.49683036245e-03 -1.07443584274e-03  8.41119687052e-04  1.48828838974e-03 -3.23554851617e-03  2.27234333870e-03 -5.67089482326e-04 -2.63344465099e-04  5.01563203567e-04 -1.90410303061e-03 -1.65062499343e-03 -4.22593443072e-03  3.63199257417e-04 -1.57156859858e-03 -7.23524181960e-04  1.44673681891e-03 -2.91385588768e-04  9.98932266508e-04 -4.40465807152e-03  1.55318994422e-03 -1.35778532093e-03  2.04784830336e-04 -3.91459436992e-04  9.95046462313e-04  1.06512799450e-03  1.04790932993e-03  2.81168289703e-03  8.59116081133e-04 -1.99401634743e-03  3.12157560254e-03 -1.53070209888e-03 -3.49611220250e-03 -3.59481607132e-03
 1.87924930270e-03  3.40877745210e-04 -2.01338562826e-03  2.90135639673e-04 -1.65965141257e-03  1.83793709917e-02 -1.24311625746e-03  7.09815977942e-02  4.80138112844e-03 -4.93770232473e-03  8.11825095030e-04  1.82652134118e-03  1.44346893724e-03  2.83433903916e-04  2.29625108576e-03 -1.11755713520e-03 -1.44490679483e-03  1.74537096516e-05  7.67953720123e-04 -3.43786674426e-03  1.14898978033e-03 -3.76203728129e-03 -4.45657152491e-04  4.41363273257e-04  2.85193391996e-05 -2.91106446045e-03 -1.76357659440e-03  1.51273133908e-03  1.37876520331e-03  1.52323979525e-03 -7.89792729880e-04 -8.34990137593e-04 -5.87270735990e-04  8.02362391216e-05  1.02664080650e-03 -1.20971879728e-04 -1.00618228111e-03 -1.68374050399e-03  5.62114615649e-04 -1.09817777767e-03  1.27330540014e-03 -7.65852233427e-04  1.07403908306e-03 -1.03623671691e-03 -8.89669474697e-04 -7.97277230013e-04  8.25787204923e-04 -1.58184674124e-03 -1.80405761661e-05  1.28536030411e-03  2.55033711105e-04 -5.88440519002e-06 -3.45239698009e-03  4.55564052731e-04 -3.31560054238e-03  3.36702452377e-04  2.34783714856e-03 -1.02306609025e-03  2.42595132230e-03 -1.92221141000e-03 -4.29902549154e-04  5.18976987653e-04 -1.18344564044e-03 -2.71436694286e-03
 1.27819727512e-04  1.35636375146e-03 -3.51190750912e-05 -9.79806842333e-04 -1.79938734316e-03  1.40512737660e-03  7.83646290680e-03  4.80138112844e-03  7.36600436976e-02  1.61007664315e-02 -2.05220650471e-03  1.17828578682e-03  1.25156430842e-03  1.59416244245e-03 -1.99135105213e-04 -3.87964855637e-03 -9.19894644831e-04  1.43149505846e-03 -9.24723073711e-04  1.33291969378e-03 -2.13211676554e-03 -3.35615836435e-04  1.88325997292e-04 -1.73899243938e-04 -1.64399023429e-03  1.97054381606e-03 -2.14517519847e-04  1.45454361553e-03 -1.01363897021e-03 -7.09757641054e-04 -9.31921890801e-04  1.46603797186e-03 -1.55410556889e-04  6.33035282322e-04  1.17199620519e-04 -2.77876299155e-03 -1.47297312043e-03  1.26886861021e-04 -3.70405485509e-04 -2.37828272749e-03  1.19706355748e-03  2.00214039187e-03 -6.55736295203e-04  7.65545212130e-04  4.19172592892e-04 -5.53986209196e-05 -2.93438798447e-03  2.48335018976e-03  2.04711936908e-03 -2.53820582501e-03 -9.05402707220e-04 -1.40771395848e-04  3.70783820546e-03  9.22819045750e-04  1.40160005645e-03  4.22507886980e-04  2.02947746747e-03 -1.80154845397e-03  3.37144728148e-03 -3.14644992378e-04  3.16572330722e-03  3.33388524894e-03  1.51322098723e-03 -3.80764855456e-03
-1.95068002097e-03 -2.17404304703e-03  2.53693186457e-03  1.80680709232e-04  2.85097933840e-03  4.34705222619e-03 -6.72481673707e-03 -4.93770232473e-03  1.61007664315e-02  9.51041445089e-02 -4.10720036714e-04 -1.08754611392e-02  3.36349848595e-03  2.78879813146e-03  1.03174889918e-03 -4.70630405886e-03 -4.08578772735e-03  2.71252996917e-04 -4.02966761448e-03  2.95995762693e-03  8.01251215891e-06  5.04203589087e-05 -2.88843450159e-03  3.99165978701e-04  1.13384677716e-03 -1.25967852959e-04  2.43490951784e-04 -1.45400666403e-03 -8.21756368449e-04  2.64752428939e-03  1.31311779960e-03  5.05356481783e-03 -2.30809377472e-03 -2.24770538806e-03  1.10230197165e-04  3.82948115626e-03 -2.13903198178e-03 -1.49320078003e-03 -1.62464076293e-03 -1.82274584972e-03 -1.54325625538e-03 -5.06291485841e-03  9.35231644618e-04  5.29233436252e-03 -1.31498530788e-04  1.03132836895e-03 -4.87554438235e-03  2.65434778179e-03 -1.23411009564e-03 -8.82382202241e-03 -4.32939796277e-05 -5.01213400773e-04  8.64830312227e-04  2.17753647460e-03 -5.14517103771e-04 -3.67924807292e-04 -2.55142989099e-03 -2.73246853606e-03  5.25273586068e-03  4.45668849175e-05 -2.12517322679e-03  5.64308756607e-04  5.58601442157e-03  2.48113612262e-03
-3.95250077623e-03 -3.59645611174e-03  1.08780506272e-03 -2.56162147669e-03  1.16469779908e-03 -3.39777964802e-03  2.20490281391e-03  8.11825095030e-04 -2.05220650471e-03 -4.10720036714e-04  8.38920264431e-02  6.34549310201e-03 -2.57854619157e-03 -1.57991330615e-02 -8.70527527686e-03  7.33408879736e-04 -1.38374549833e-03  1.07565697557e-03  1.48426173334e-03 -7.96916641896e-04 -8.55853512045e-04 -3.76838413126e-04 -9.09520474263e-04 -3.43645933867e-04 -2.01002442105e-03  5.09253456118e-04  2.39064368267e-03  2.11227450072e-04  1.62113007761e-03 -4.47826422961e-03 -2.29773902446e-03 -2.54904860679e-03  1.27196500371e-03 -1.39294654214e-03  2.98039766736e-03  9.89369518120e-04  3.01539880127e-03 -2.64559283238e-03 -6.70047714075e-04 -1.42023952722e-03 -9.92452971481e-04 -3.74634586176e-04 -1.29023069135e-03  1.05099199641e-03  7.43236420846e-04 -4.72558941955e-03  1.59166215958e-03 -1.78396448930e-03  2.58412470475e-03  2.65307626906e-03 -1.13239769064e-03  2.57429313331e-04 -9.96288169569e-04  2.67188869914e-03 -1.05059810357e-04  5.04743020145e-04 -2.00509893685e-03  4.93344019690e-03 -1.14748981211e-03 -1.70682262632e-03  1.89382080256e-03 -3.64182377875e-04 -5.14032430446e-03  6.12928896718e-03
 3.68483335562e-03  7.57593966317e-04 -3.06431743022e-03 -1.13743806961e-03 -1.12965154807e-03 -4.41301572041e-03  4.36848027228e-03  1.82652134118e-03  1.17828578682e-03 -1.08754611392e-02  6.34549310201e-03  9.22584708019e-02 -5.87861365977e-03  2.97803789416e-03 -2.76353435461e-04  1.44649901750e-03 -4.10799297151e-03  2.06339603739e-03  3.37636894879e-03  2.31479922659e-03 -1.96334041093e-03  1.35307246181e-03 -1.06523430346e-03  2.04894234841e-03  2.33456933108e-03 -2.79026252797e-03  5.09359689968e-03  5.55652014160e-03  5.07263876428e-05 -4.06370922733e-03 -4.31156104830e-03  2.05938284548e-03  1.93998394155e-03  1.75013728269e-03  2.30114564728e-03  3.06249509482e-04  3.16822815951e-03  6.37714264402e-04  3.31717169799e-03 -1.59104122640e-03  4.18920143253e-03  1.74480683649e-04  3.14855437039e-05 -3.58774226398e-03 -1.92823659281e-03 -2.13262806060e-03 -6.90115511438e-04 -1.17225394290e-03  2.13797676445e-03  4.76945738757e-03 -1.28418291052e-03 -4.73647613327e-03 -4.11057145548e-03  1.64551466813e-04 -2.20332379175e-03 -2.06052130154e-03  1.29586992286e-03 -2.75492413223e-03 -2.14296538699e-03 -1.52096349996e-03  1.23965469200e-03 -8.78786473165e-04 -2.02079462480e-03  6.96969915968e-03
 7.72857969383e-04 -5.35679735357e-03  5.02512862732e-05  1.33856953632e-03 -4.16026872532e-03 -7.96148125002e-04  1.75863784198e-03  1.44346893724e-03  1.25156430842e-03  3.36349848595e-03 -2.57854619157e-03 -5.87861365977e-03  7.43864168806e-02  1.84395924154e-02 -9.93843590059e-03  6.16255237955e-03 -2.60557568551e-04 -2.04448709972e-03 -9.76331732424e-04  2.29032160988e-03  2.92377773308e-03  4.22314703312e-04  1.16229531376e-03  1.59067860499e-03  1.72341507089e-03  3.42441011721e-03  3.39636740170e-03 -1.85261614637e-03  2.12731454300e-04  2.47699865501e-03  1.85288496248e-03 -2.31124353459e-03 -1.09584552731e-03 -4.74566663872e-04  2.29406553635e-03  3.36926574501e-04 -1.44382879923e-03  6.69400411656e-04  1.90196415868e-03  1.73085941165e-03 -3.02297830652e-04 -1.69785033685e-03  1.30468271940e-03  3.06816100914e-03  7.34184315860e-04  1.47611205380e-03 -7.39745678474e-04  7.92315790805e-04 -1.86150498773e-03 -3.93486577782e-03 -3.65895853960e-03  3.54844203720e-04  5.31373869084e-04  2.22278042937e-03  8.61217642910e-04 -1.61639428677e-04  7.88176207954e-04  7.67105754835e-04 -3.12831278487e-03  4.02251517982e-03  4.52750306515e-03  2.28250503142e-03  2.94959123503e-03 -2.08674843534e-03
 2.04876138191e-03 -5.18300896985e-04 -9.75983182432e-04  2.75699913023e-03 -3.38003522417e-03 -7.25553738093e-04 -1.32041232677e-04  2.83433903916e-04  1.59416244245e-03  2.78879813146e-03 -1.57991330615e-02  2.97803789416e-03  1.84395924154e-02  5.52164338830e-02  1.05961582550e-02 -2.34034709854e-03 -4.31395710309e-03 -5.04010881068e-04  2.22023788075e-04  1.19811846085e-03  1.39524918610e-03  2.51651346649e-04  2.77292652269e-03  1.13553543261e-03  1.17489684738e-03 -1.77156263059e-05  2.50499451311e-03  3.36145276712e-04 -6.90892913469e-04  1.04075731419e-03 -2.16894180590e-03  1.03980715621e-03 -2.51253106671e-03  6.60794434070e-04 -8.49571624876e-04  1.53870019086e-03 -8.28898413530e-04  9.54925255832e-04 -4.34698959739e-04  3.20753009107e-03 -4.29118990204e-04 -3.55823021874e-03  7.23690330894e-04  5.94426669062e-04 -7.31431311514e-04  1.48791717434e-03 -1.93008828917e-04  1.45908603209e-03 -3.01579204030e-03 -3.03478021797e-03 -8.49221225182e-04 -1.53685548317e-04  4.02746533532e-04  1.79039059854e-03  1.13456936003e-04 -4.61374251218e-04 -1.15322419165e-03 -6.38389311549e-04 -7.35188174983e-04  6.27755924180e-04 -4.42226674196e-04 -1.06151487812e-03  2.07085867731e-03 -1.84168290563e-03
 8.44061952379e-04  5.12559168273e-03  1.74008727794e-03  4.18563095069e-03 -1.98628371213e-03 -3.43633048924e-03 -5.06678296798e-03  2.29625108576e-03 -1.99135105213e-04  1.03174889918e-03 -8.70527527686e-03 -2.76353435461e-04 -9.93843590059e-03  1.05961582550e-02  8.95302942914e-02  1.86561125473e-03  9.09365089640e-04  1.23006012576e-03 -9.01548950540e-04  7.26576738546e-06 -5.03357867716e-04 -2.41918080846e-04  1.87343416841e-03 -8.83574491350e-04 -7.45946465377e-04 -3.25792646192e-04  1.50663116792e-03 -4.95312410820e-04  1.67471497625e-04  2.17462528661e-03 -1.78954580511e-03 -5.44054754080e-04 -4.98291010038e-03  2.18419242160e-04 -4.17083161352e-03  2.76631859461e-03  1.89137713422e-03 -8.84182799785e-04  1.49115220550e-03  2.27107197502e-03  3.69734361680e-03 -1.41317404692e-03  1.04688177526e-03 -2.91810554661e-04  1.90311672826e-04  4.22167679626e-04 -3.06320746908e-03 -1.07358852111e-04 -5.72034948642e-05  4.52378232161e-04  1.24810633525e-03 -1.62303876921e-03 -3.50133973913e-04  6.91343980698e-04 -1.84496083102e-03 -1.50233066820e-04 -2.64283614837e-03 -2.94464579949e-03  3.25759658570e-03  1.00057535812e-04 -5.28925944577e-03  1.23937950563e-03  2.94247752623e-03  9.94996582906e-05
-2.45531027176e-03 -1.84646211714e-03  3.26377590672e-04 -2.83205236787e-03 -3.46554163945e-03 -4.06434465632e-03  2.25462180749e-03 -1.11755713520e-03 -3.87964855637e-03 -4.70630405886e-03  7.33408879736e-04  1.44649901750e-03  6.16255237955e-03 -2.34034709854e-03  1.86561125473e-03  9.70520412277e-02 -3.19063764592e-03  5.46174899984e-03 -2.47021293360e-03  1.43602625089e-03 -7.25904508140e-04  4.06301023757e-03  3.04388821182e-03  3.36891409182e-04  1.36978172929e-03  1.47801461451e-03  3.20914848239e-03 -1.56156766881e-03  1.48858143348e-03 -1.72095972246e-03  6.00674568521e-03 -3.79783730417e-03  1.73389710952e-03  9.47773576283e-04  3.94110965576e-03  1.94244166462e-03  9.92444014776e-04  5.62751835114e-04  1.81592978655e-04  2.53772455092e-03 -3.49121508491e-04 -1.57423653160e-03  4.80908600502e-03  7.96921995779e-03  3.07871115540e-03 -9.33385405330e-04 -8.57471704038e-04  7.53612559973e-04 -6.62854044028e-04  1.03101748266e-03  2.26735229449e-03  5.70198004908e-04 -1.70982288066e-03 -4.93005037060e-03  4.51966796859e-03 -3.74106037438e-03 -2.80987241085e-03  2.36088728093e-03  2.21537903833e-04  1.53262534207e-03  3.51558104547e-03  3.07118898645e-03 -3.72819603676e-03  1.22805423386e-03
-1.63964753949e-03 -1.76125125103e-03 -4.21240467998e-03  2.49937704266e-03  3.56253946449e-03 -1.67638761412e-04  5.53036671958e-04 -1.44490679483e-03 -9.19894644831e-04 -4.08578772735e-03 -1.38374549833e-03 -4.10799297151e-03 -2.60557568551e-04 -4.31395710309e-03  9.09365089640e-04 -3.19063764592e-03  9.87055677227e-02  7.34008094216e-03 -6.70764737553e-03  3.46505090348e-04 -2.08347091831e-03  3.27314276130e-04 -1.65520581492e-03 -1.50508291492e-04 -4.26263518604e-03  2.74814418797e-04 -3.67096686163e-03 -4.64780506888e-03 -3.49612757370e-03 -1.42110258774e-03 -3.94007954919e-03 -4.40809027543e-03 -9.17293642649e-04  1.59264652330e-03  2.91766550884e-03  6.36589700868e-06 -1.87473435586e-03 -2.12046016078e-03 -4.02773323055e-03  1.02521891858e-03 -1.79360428598e-03  3.82728659745e-03 -3.83473944098e-03 -2.87372182782e-04 -2.23139855495e-04 -1.70839824762e-03  7.89555548119e-04 -1.49582696161e-03  8.12018029559e-04 -2.93185933062e-03  1.08066892513e-03 -1.06149281692e-03 -5.90549729947e-04 -4.10449200897e-03 -2.30292557046e-03 -3.27328182138e-03  1.14105854567e-03 -1.83416145502e-03 -1.50158599665e-03  3.89181430141e-03  7.27645924696e-03  3.10963385125e-03 -1.84814486648e-03 -2.73164811778e-05
-4.66044027859e-04  7.24048302009e-04  3.19239419399e-04 -4.46725315086e-04 -1.95473136048e-03 -4.89891458568e-03 -2.85759018811e-04  1.74537096516e-05  1.43149505846e-03  2.71252996917e-04  1.07565697557e-03  2.06339603739e-03 -2.04448709972e-03 -5.04010881068e-04  1.23006012576e-03  5.46174899984e-03  7.34008094216e-03  7.75719494900e-02  4.51477637125e-03 -1.25786253465e-03 -8.94813693815e-03  1.10567492725e-03  6.48016271239e-04  5.71170350798e-04 -5.11170100263e-04  5.65681646314e-04  8.80450160891e-04 -2.60413698293e-04  1.82967946852e-03 -5.79575537475e-03 -1.40017256584e-03  1.02774886771e-03 -2.01879301330e-03  2.10175264159e-04 -7.05619610066e-04  4.79301055751e-03 -7.29897475676e-05  1.30962173403e-03 -2.55412496203e-03  2.10293553138e-03 -3.63557336932e-03  1.59955334519e-03  7.94051490631e-04 -6.02839565278e-03 -2.79707213183e-04 -2.31089448513e-03  2.47847809099e-03 -1.01702851505e-03  1.05106826939e-03  3.09462817124e-03  3.06027771067e-04 -1.26736694597e-03 -8.25665923174e-04 -3.59872995096e-03 -1.36550424296e-03 -1.66782287587e-03 -1.10577535640e-04  3.94657549204e-03 -7.06250265947e-04 -1.98708070369e-03 -5.66146981416e-04 -2.09620092683e-03  8.37842804728e-04 -2.12195866217e-04
-2.64753445087e-03  1.69271463886e-03 -4.67052698677e-04 -2.36845544077e-03  4.75882928733e-04  4.18293821712e-03  2.88425015268e-03  7.67953720123e-04 -9.24723073711e-04 -4.02966761448e-03  1.48426173334e-03  3.37636894879e-03 -9.76331732424e-04  2.22023788075e-04 -9.01548950540e-04 -2.47021293360e-03 -6.70764737553e-03  4.51477637125e-03  7.59972390737e-02  6.03484254875e-04 -7.02137932755e-03 -1.06907021340e-02  8.18077981631e-04 -2.55513540992e-04  2.48388039272e-03 -1.40167414884e-04 -1.12657324463e-04  4.89724007676e-03  1.80646351576e-03 -7.86990738439e-04  2.71134762654e-03  4.39470390728e-04 -7.94949397117e-04  2.51697932923e-03 -2.48335115617e-03 -5.76056024786e-04  6.66087929289e-04  2.60515215424e-03  1.20569851941e-03  2.37951535152e-03  2.82014251158e-04  6.60224128871e-04 -1.71813675246e-03 -3.76633730421e-04 -2.39882077281e-03 -3.17415803250e-04  4.02807883927e-03 -7.12577775040e-03  2.44303449151e-03  3.97124242946e-03  5.16059396277e-04 -1.05391975160e-03  2.29428950916e-03  2.06092607742e-03  2.03598304801e-04  8.57695368775e-04  1.04489474542e-03  3.67768428494e-03 -4.36018766160e-03  2.20692518008e-03  2.51178810236e-03 -3.82023823791e-03  1.21098118014e-03 -4.55235919759e-04
 4.06684169474e-03 -1.33135246304e-03  5.63482939902e-04 -1.71228753115e-03  1.16853429409e-03 -3.72772600456e-03 -3.34808046352e-03 -3.43786674426e-03  1.33291969378e-03  2.95995762693e-03 -7.96916641896e-04  2.31479922659e-03  2.29032160988e-03  1.19811846085e-03  7.26576738546e-06  1.43602625089e-03  3.46505090348e-04 -1.25786253465e-03  6.03484254875e-04  8.52256535467e-02 -1.24388166877e-02  1.19609264333e-02 -1.55878724122e-02  1.34973333978e-03 -4.53461478257e-03  1.89371570067e-03  3.83554390254e-03  2.02247254860e-03 -9.30684204778e-04  3.53224763675e-03 -9.14457372786e-04  2.16252945683e-03  6.42659478140e-03  1.15769415773e-04  4.68806645579e-03  8.94596888751e-04  3.03208771727e-03 -2.98325643397e-04  1.27834118937e-03 -4.15368614348e-03 -6.09156037660e-05  3.17890089291e-03 -9.46260298518e-04 -1.06006565298e-03 -2.93155414430e-03  1.55839177723e-04 -4.01808619269e-03  2.10229001913e-03  2.83402090949e-03  1.01173485522e-03 -2.34543562967e-03  7.00998066696e-03 -1.19392926838e-03  1.02130714061e-03  1.19872847439e-03 -2.62481436886e-03 -2.30440538766e-04 -2.68489052836e-04 -3.24074088226e-03 -1.62248523799e-03  1.45107337448e-03 -6.20602361022e-04 -3.15747801021e-04  3.93232452127e-03
 1.76431570466e-03 -1.62658070605e-03 -1.92297094576e-03  1.81692501755e-03  6.48825424731e-04  2.43949140217e-03 -5.17528370616e-04  1.14898978033e-03 -2.13211676554e-03  8.01251215891e-06 -8.55853512045e-04 -1.96334041093e-03  2.92377773308e-03  1.39524918610e-03 -5.03357867716e-04 -7.25904508140e-04 -2.08347091831e-03 -8.94813693815e-03 -7.02137932755e-03 -1.24388166877e-02  9.49621313616e-02 -1.42034599625e-02 -1.30103872157e-02  2.67678301720e-03  8.27433311012e-04 -2.50685982004e-03 -2.41054752141e-03 -2.82666965173e-03 -1.33766605795e-04 -9.80602974848e-04  1.38633872458e-03 -2.77972334172e-03 -3.43734611340e-03 -1.99066065515e-03 -2.55029588943e-04 -1.49230908904e-03 -3.38469735440e-04  8.46299441281e-04  2.45526476779e-04  1.63014765512e-03  3.16947869953e-03  1.77169981404e-03 -1.65282912494e-03  2.26526999493e-03 -2.67384368318e-03  5.16988256311e-05 -8.68298358466e-04  4.11724093915e-03 -3.99574926564e-03  1.26826681925e-03  3.26393158008e-03 -2.17110321879e-03 -2.70946389900e-03  9.20053500374e-04  4.04390619679e-04 -7.13653459198e-04 -1.28245614899e-03 -3.04773534795e-03  3.04011850876e-03 -3.01427036862e-03 -3.83255803872e-03 -2.76829160774e-03 -1.72244855551e-05  1.39254476210e-03
 5.31817938458e-05  1.77239255879e-04  1.18362171356e-03  1.71561112057e-03 -1.48283688061e-03 -5.53999117708e-03 -2.37945838871e-03 -3.76203728129e-03 -3.35615836435e-04  5.04203589087e-05 -3.76838413126e-04  1.35307246181e-03  4.22314703312e-04  2.51651346649e-04 -2.41918080846e-04  4.06301023757e-03  3.27314276130e-04  1.10567492725e-03 -1.06907021340e-02  1.19609264333e-02 -1.42034599625e-02  6.33773072546e-02 -3.65445604441e-03  3.18694948840e-03 -1.69191528638e-03  3.74384719105e-03  3.50033864780e-03  5.33083381298e-04 -2.32148449895e-03  1.15641926362e-03 -1.52008098729e-03  1.99511754020e-03  1.62088346748e-03 -4.90549209729e-04  1.63099826315e-03  5.29318706654e-04 -5.68273975987e-04 -1.00990426017e-04  3.95493402243e-04 -2.89973772739e-03 -1.95635524267e-03  2.79089652210e-04 -8.77082851492e-04 -2.53160089976e-03 -1.08214315341e-03 -2.31317139546e-04 -4.15547706174e-03  1.99111584924e-03  2.83598485433e-03 -1.17789400647e-03  5.35587606762e-05  2.27733202583e-03 -1.32267089614e-03 -4.48848031833e-03  7.85508720844e-04 -1.99102475187e-03 -1.53968058881e-03 -1.06064506201e-03 -1.36776438182e-03  2.61438368774e-03 -1.53721549698e-04  1.17586038178e-03 -7.53274582985e-04  5.02997284189e-04
-4.52690427476e-04  9.52740900620e-04  1.38512865919e-03 -1.07524689594e-03 -3.54189302890e-03 -1.02591935988e-03  2.60164259677e-03 -4.45657152491e-04  1.88325997292e-04 -2.88843450159e-03 -9.09520474263e-04 -1.06523430346e-03  1.16229531376e-03  2.77292652269e-03  1.87343416841e-03  3.04388821182e-03 -1.65520581492e-03  6.48016271239e-04  8.18077981631e-04 -1.55878724122e-02 -1.30103872157e-02 -3.65445604441e-03  6.81871334415e-02 -4.13606160304e-03  3.26970690917e-03  3.74034436288e-03 -1.85341495991e-03 -1.66301293043e-04  6.01635297844e-05 -2.09565722498e-04  1.87046781574e-03 -7.30362590699e-04 -5.96755175352e-04  4.23257100173e-04  6.56814485365e-04 -1.24873328977e-03  3.76298234030e-04 -2.69259209982e-04  1.18723627693e-03  1.61372214706e-03  2.67221694096e-03 -2.77434559094e-03  7.91268683924e-04  1.92040559964e-03  4.20710585109e-03 -5.82389435068e-04  9.44230266248e-04 -2.26713162399e-03 -3.07045915882e-03 -2.43359556446e-03 -3.49303114192e-04 -1.42197626879e-03  5.44559499967e-04 -1.91734459172e-03 -1.34643445625e-03  2.26999624115e-03  6.38432224387e-04  6.04812197947e-03 -9.70025541693e-04  2.10882819695e-03  2.23169586078e-03  3.63520534558e-03 -2.07846605686e-03 -1.81247778358e-03
-1.50886068841e-03  3.35618541760e-04 -2.16921666047e-03  1.14712907473e-03  3.49236379420e-04 -6.31731186083e-04 -7.32629890455e-05  4.41363273257e-04 -1.73899243938e-04  3.99165978701e-04 -3.43645933867e-04  2.04894234841e-03  1.59067860499e-03  1.13553543261e-03 -8.83574491350e-04  3.36891409182e-04 -1.50508291492e-04  5.71170350798e-04 -2.55513540992e-04  1.34973333978e-03  2.67678301720e-03  3.18694948840e-03 -4.13606160304e-03  3.89677117679e-02  6.05755312972e-03  3.47189861431e-03  3.07009555436e-03  3.67796321980e-05 -9.49851499420e-04 -7.00862673853e-04 -1.53087907787e-03  1.21042160576e-04  6.12708038402e-04  4.92208998236e-04 -6.64999509842e-04  8.76081420142e-05  1.25364413512e-03 -1.06855785615e-03 -4.56842882181e-05 -9.23773282536e-05 -1.80463086122e-03  9.46204199983e-05 -1.07882904117e-04 -4.47717392877e-04 -6.62626185192e-04  1.13975265221e-03 -1.09818009931e-03 -8.57909755819e-04  1.26184955694e-03  2.57027823537e-04 -1.08367808521e-03 -1.08361653169e-03 -4.57184742523e-04 -1.99665380454e-04  5.87143987444e-04 -9.10287443756e-05  1.94425808647e-05 -3.10633787671e-04 -2.17997052575e-03  3.42553036717e-04  7.51927242694e-04 -5.11723436609e-04 -8.80700193319e-04  1.01408459780e-03
 1.21068172864e-03 -2.70194011650e-04 -5.78453387218e-04 -3.04679603111e-03 -4.79435562362e-04 -3.44729914273e-03  1.07367083667e-03  2.85193391996e-05 -1.64399023429e-03  1.13384677716e-03 -2.01002442105e-03  2.33456933108e-03  1.72341507089e-03  1.17489684738e-03 -7.45946465377e-04  1.36978172929e-03 -4.26263518604e-03 -5.11170100263e-04  2.48388039272e-03 -4.53461478257e-03  8.27433311012e-04 -1.69191528638e-03  3.26970690917e-03  6.05755312972e-03  8.83034159687e-02 -6.34629445312e-03  4.52503577984e-03  2.45092723441e-03  1.60844007284e-03 -1.56523607708e-03  1.69119939939e-03 -6.58039012502e-04 -1.25371063934e-03 -1.48136803884e-03  3.65598402905e-04  1.23072142326e-03  2.78002431799e-03 -2.41292085837e-03 -4.27855033273e-04  2.24156490649e-03 -1.47835995336e-03 -4.39226778206e-03 -5.56965959418e-03  1.34495548914e-03  1.17585540863e-03 -1.33339558398e-04  3.19828835020e-03 -1.12760314687e-03 -1.60833822237e-03  3.25790468057e-06  3.49112394625e-03 -2.93912534948e-03  8.49943301433e-04 -1.03611746220e-03  1.13912093549e-03  1.44230840764e-03  1.76656554568e-03 -2.64177785300e-03  5.11214892444e-04  1.76858278274e-03  1.42298812529e-03  6.66789617358e-04  2.20702795513e-03  1.22131952155e-03
-7.34425073665e-04  6.01506780843e-04  1.15917302428e-03  1.33689922058e-03  2.97408920421e-03 -1.91972236764e-03  5.92283989605e-04 -2.91106446045e-03  1.97054381606e-03 -1.25967852959e-04  5.09253456118e-04 -2.79026252797e-03  3.42441011721e-03 -1.77156263059e-05 -3.25792646192e-04  1.47801461451e-03  2.74814418797e-04  5.65681646314e-04 -1.40167414884e-04  1.89371570067e-03 -2.50685982004e-03  3.74384719105e-03  3.74034436288e-03  3.47189861431e-03 -6.34629445312e-03  8.74891360996e-02  1.17192179628e-02  5.43028819780e-03 -6.97844317365e-03  6.22521325771e-03 -3.05922556649e-03  4.34483317854e-03  3.50207898668e-03 -1.87328401266e-03 -7.06358940895e-04 -1.96185817036e-04 -1.17409670154e-03  2.22022162331e-04  1.11395566563e-03 -4.80510587466e-03  3.50490992565e-03  1.01752909076e-03  1.63647742837e-03 -1.20685585753e-04  1.93903157161e-03 -2.38378566771e-03 -4.13535758253e-03  3.30089349667e-03  3.77645201370e-04 -2.28910114249e-03 -3.36112619181e-03  2.53719557873e-03  2.84035199414e-04  4.66157503934e-04  3.79368155790e-03 -1.95502885651e-03  1.99619321382e-03  1.02251455271e-03 -9.56865584462e-04  3.50818647621e-04  2.09802699524e-03 -5.23058575518e-04 -8.61687857110e-04  4.42066152181e-03
-4.73491925065e-04 -3.83547458266e-03  3.84448977475e-03 -4.94757780256e-04  6.35144260713e-04 -1.04759606823e-02  2.62447019312e-03 -1.76357659440e-03 -2.14517519847e-04  2.43490951784e-04  2.39064368267e-03  5.09359689968e-03  3.39636740170e-03  2.50499451311e-03  1.50663116792e-03  3.20914848239e-03 -3.67096686163e-03  8.80450160891e-04 -1.12657324463e-04  3.83554390254e-03 -2.41054752141e-03  3.50033864780e-03 -1.85341495991e-03  3.07009555436e-03  4.52503577984e-03  1.17192179628e-02  9.19069599969e-02 -4.39575076025e-03  1.44126032738e-03 -3.58365458197e-03 -2.47265058595e-03 -4.08035630173e-04  2.43229753387e-03 -4.99089519531e-04  4.81944441666e-03 -6.82033498602e-04  2.99952075748e-03  2.63743348391e-04  2.72584215188e-03 -1.90713442111e-03  3.19247509790e-03 -2.37694824034e-03  3.60713942432e-05 -2.50139391913e-03 -5.67637127829e-04 -2.42642392065e-03 -2.78469520390e-03  1.73828638692e-03 -1.18168421455e-03  6.24097613275e-03 -4.17457794388e-03 -4.79537154649e-04 -4.96790438482e-04 -7.54775357905e-04 -2.19644033909e-04  1.45836163035e-03 -3.77330719782e-03 -1.86246190912e-03  1.73983536824e-03 -1.26937021711e-03 -2.62791043923e-03 -1.63409529631e-03 -4.83107165241e-03  1.58938172626e-03
 1.85168459188e-03  9.77989312277e-04  3.78493194240e-03 -2.46126761665e-03  5.00494272903e-04 -1.53704311020e-04  1.87906305567e-03  1.51273133908e-03  1.45454361553e-03 -1.45400666403e-03  2.11227450072e-04  5.55652014160e-03 -1.85261614637e-03  3.36145276712e-04 -4.95312410820e-04 -1.56156766881e-03 -4.64780506888e-03 -2.60413698293e-04  4.89724007676e-03  2.02247254860e-03 -2.82666965173e-03  5.33083381298e-04 -1.66301293043e-04  3.67796321980e-05  2.45092723441e-03  5.43028819780e-03 -4.39575076025e-03  8.91407781408e-02 -7.06957036433e-04  3.69786157857e-03  5.55543075380e-03  1.94715856213e-03 -4.35406262950e-05  1.62521552346e-03 -5.00690639287e-04 -1.80903778194e-03  1.97016397432e-03 -3.04646449968e-04  4.42153231055e-04 -3.65414265204e-03 -7.28429733928e-04 -6.14537506683e-04  2.44515058944e-03 -1.54820558244e-03  1.98336039874e-04  2.06254459492e-04 -5.38994870494e-03 -5.15284863100e-04  1.81622314727e-03 -1.76837456685e-03 -1.96556665604e-03  9.23466719884e-04 -1.34588114030e-04  2.90084856384e-03  1.24486397865e-03 -1.73783972304e-03  1.04610916416e-03  1.22354540131e-03 -1.01353558818e-03 -5.76639678139e-04 -6.99348834605e-04 -3.53642067499e-03  5.50810208927e-03  9.76110320283e-04
 1.28292088603e-03  1.03764768167e-03 -1.15392462327e-03 -1.04599568576e-03 -2.66637965568e-03 -1.99611484671e-03  3.56080622556e-03  1.37876520331e-03 -1.01363897021e-03 -8.21756368449e-04  1.62113007761e-03  5.07263876428e-05  2.12731454300e-04 -6.90892913469e-04  1.67471497625e-04  1.48858143348e-03 -3.49612757370e-03  1.82967946852e-03  1.80646351576e-03 -9.30684204778e-04 -1.33766605795e-04 -2.32148449895e-03  6.01635297844e-05 -9.49851499420e-04  1.60844007284e-03 -6.97844317365e-03  1.44126032738e-03 -7.06957036433e-04  6.11753515253e-02 -3.67379037410e-03  1.28208367732e-02 -1.31352337180e-02 -1.37446132468e-03 -1.58814291545e-03  1.47319586913e-03 -3.30839157916e-03  2.11466062309e-03  5.24689780810e-04  9.72415631368e-04  1.91079511467e-03  1.00611555789e-03 -1.56352173770e-03 -1.58209371337e-03  6.29242724036e-04 -2.05670153272e-03  2.82904367259e-04 -7.00823858232e-05  3.21708614846e-05 -2.33364612163e-03  2.65565650557e-03  2.80321852469e-03  1.00471695670e-03 -1.87795347094e-03 -2.00253382176e-03 -4.53989350316e-04  1.79119391926e-03 -2.92419435156e-03 -3.36058626286e-04 -1.35579972033e-04 -1.23796471243e-03 -1.55778484520e-04 -2.08617958118e-04  1.51939681716e-05  9.42780072255e-05
-2.08697594428e-03 -2.05365274388e-04  2.89439241909e-03  3.66996276924e-03 -1.28565422466e-03  2.98584810600e-03  1.29134750580e-03  1.52323979525e-03 -7.09757641054e-04  2.64752428939e-03 -4.47826422961e-03 -4.06370922733e-03  2.47699865501e-03  1.04075731419e-03  2.17462528661e-03 -1.72095972246e-03 -1.42110258774e-03 -5.79575537475e-03 -7.86990738439e-04  3.53224763675e-03 -9.80602974848e-04  1.15641926362e-03 -2.09565722498e-04 -7.00862673853e-04 -1.56523607708e-03  6.22521325771e-03 -3.58365458197e-03  3.69786157857e-03 -3.67379037410e-03  9.92721161908e-02  7.72007518512e-03  5.70632278373e-03 -1.66867394505e-03  2.37521471084e-03 -2.30752965910e-03 -4.52635399450e-03 -9.83833186087e-04  1.35424266548e-03  8.80140839091e-04 -4.65061232761e-03  4.54743740552e-03  1.66896227113e-03 -2.05970340583e-03  4.53354187055e-03  1.02275559499e-03 -7.74662466398e-05 -3.26394743191e-03  1.93392582805e-03  1.89974770353e-03 -6.77647477354e-03 -1.09753782442e-03 -1.33653009428e-04  2.05630342578e-03 -2.13278000248e-04  2.98422917251e-03 -1.90852997091e-03 -2.10791273010e-03  1.54119898597e-03  7.23390865178e-04 -3.15523536026e-03 -2.11332056976e-03  1.03738434707e-03  1.24590110979e-03 -4.84805469527e-03
 4.08434104438e-04 -6.29536820401e-04  2.61666941403e-03  1.08729521276e-03 -9.17785934840e-04 -2.23632880904e-03  2.66281761341e-03 -7.89792729880e-04 -9.31921890801e-04  1.31311779960e-03 -2.29773902446e-03 -4.31156104830e-03  1.85288496248e-03 -2.16894180590e-03 -1.78954580511e-03  6.00674568521e-03 -3.94007954919e-03 -1.40017256584e-03  2.71134762654e-03 -9.14457372786e-04  1.38633872458e-03 -1.52008098729e-03  1.87046781574e-03 -1.53087907787e-03  1.69119939939e-03 -3.05922556649e-03 -2.47265058595e-03  5.55543075380e-03  1.28208367732e-02  7.72007518512e-03  7.90422270110e-02 -2.68140217993e-03  3.19070416199e-03  1.90543900634e-03  2.46856997727e-03  3.25300642198e-03  1.54932761236e-03  1.82719918814e-03  2.86886033630e-03 -6.19252875837e-04  1.00891697544e-04  2.56157391055e-03 -3.43702619445e-03  2.67537656876e-03  1.20775178526e-03 -6.55192078291e-04  7.65527428364e-04  6.74387123249e-05  3.63995922377e-04 -2.00118883295e-03  2.19279878480e-03  1.97947019943e-03 -2.24130072599e-03 -7.76723494236e-04  2.69447774528e-03  1.42282960103e-03  3.67831459562e-04  1.61125940908e-03 -4.42637007275e-04 -3.86257550094e-03 -2.62478632681e-04  1.54698794010e-03 -1.54342177782e-03 -9.34850856878e-04
-2.66947016567e-03 -1.89273213815e-03  2.07963499745e-05  1.83901293401e-03  1.35175657456e-03  2.27274710035e-03 -2.49683036245e-03 -8.34990137593e-04  1.46603797186e-03  5.05356481783e-03 -2.54904860679e-03  2.05938284548e-03 -2.31124353459e-03  1.03980715621e-03 -5.44054754080e-04 -3.79783730417e-03 -4.40809027543e-03  1.02774886771e-03  4.39470390728e-04  2.16252945683e-03 -2.77972334172e-03  1.99511754020e-03 -7.30362590699e-04  1.21042160576e-04 -6.58039012502e-04  4.34483317854e-03 -4.08035630173e-04  1.94715856213e-03 -1.31352337180e-02  5.70632278373e-03 -2.68140217993e-03  8.15614924331e-02  8.37646764819e-03  5.78023390824e-03 -3.58872678468e-03  2.50969640266e-05  8.30966692039e-04 -5.49241499869e-04  1.18715945211e-04 -1.89420905650e-03 -8.99142579016e-04  1.74640373579e-03  3.96982180897e-03 -4.72460083005e-04  4.40742883890e-04 -3.01066106680e-03 -9.25764118172e-04  3.88901565704e-03 -1.25616235623e-03 -1.43439831614e-03 -2.14898677540e-03 -5.39442995963e-04 -1.89253053344e-03 -1.50308907339e-03 -4.26471430224e-03 -2.01317162852e-03 -6.28633264908e-04 -4.36077341174e-03  2.97477886861e-03 -3.73174980746e-04 -2.16977492976e-03 -7.29016127444e-04  3.28340258600e-03  6.35169502953e-04
-9.28545491872e-03 -2.84676587282e-03 -4.12575939928e-03  8.46914582405e-04  1.80591200988e-03 -6.26069852252e-04 -1.07443584274e-03 -5.87270735990e-04 -1.55410556889e-04 -2.30809377472e-03  1.27196500371e-03  1.93998394155e-03 -1.09584552731e-03 -2.51253106671e-03 -4.98291010038e-03  1.73389710952e-03 -9.17293642649e-04 -2.01879301330e-03 -7.94949397117e-04  6.42659478140e-03 -3.43734611340e-03  1.62088346748e-03 -5.96755175352e-04  6.12708038402e-04 -1.25371063934e-03  3.50207898668e-03  2.43229753387e-03 -4.35406262950e-05 -1.37446132468e-03 -1.66867394505e-03  3.19070416199e-03  8.37646764819e-03  9.43890295493e-02 -4.74251235179e-03  1.05626364128e-02 -8.83793914596e-03 -5.18237396383e-04  3.23697910013e-04  5.24541728143e-04 -4.77838377800e-04  6.81585416438e-04 -4.52862287497e-04 -3.01362705455e-03 -2.78282777432e-03  2.22470805485e-03  2.34075325919e-03  4.16782778587e-04  5.13945468311e-03  1.98192193897e-03 -7.17234116382e-04 -2.60689424198e-03  3.19977714394e-03 -2.46469600976e-03 -7.57138261289e-04  1.75890851886e-03 -2.88213238538e-04  1.79914188630e-03 -2.51166463956e-03  9.88773903570e-04 -5.83152202811e-04 -2.91224573675e-03 -3.72663601400e-03 -9.74377128612e-04 -5.59262482382e-05
 6.71870721605e-04  4.89601286647e-04  2.09132505224e-03  1.50271419873e-03 -1.11787358978e-03 -4.60052219840e-04  8.41119687052e-04  8.02362391216e-05  6.33035282322e-04 -2.24770538806e-03 -1.39294654214e-03  1.75013728269e-03 -4.74566663872e-04  6.60794434070e-04  2.18419242160e-04  9.47773576283e-04  1.59264652330e-03  2.10175264159e-04  2.51697932923e-03  1.15769415773e-04 -1.99066065515e-03 -4.90549209729e-04  4.23257100173e-04  4.92208998236e-04 -1.48136803884e-03 -1.87328401266e-03 -4.99089519531e-04  1.62521552346e-03 -1.58814291545e-03  2.37521471084e-03  1.90543900634e-03  5.78023390824e-03 -4.74251235179e-03  5.78804718194e-02 -3.74195617283e-03 -9.59377510763e-03  2.52870943151e-03  3.46545758969e-04  1.02105303525e-03  9.44943062481e-04 -6.88218579634e-04 -3.23655291664e-03  3.79896445575e-03  8.07332384413e-04  1.25193843856e-03 -4.46500076417e-04  4.45349034604e-04 -2.51996261777e-03  1.18552021296e-03 -1.80226558711e-03  9.25106998958e-04 -2.16224068906e-03 -8.67389438574e-04  4.33358932924e-04 -1.68489525894e-03 -4.28427297826e-04  1.74435383860e-04 -5.64778491007e-04  7.80843550696e-04  3.25368794812e-03  3.08063525291e-03 -7.83083269050e-04 -1.46656984701e-03 -6.45758743963e-04
 8.89362174824e-04 -3.79635935057e-03 -9.53231057050e-04 -1.28087673189e-03  1.38246723141e-03 -2.07208187062e-04  1.48828838974e-03  1.02664080650e-03  1.17199620519e-04  1.10230197165e-04  2.98039766736e-03  2.30114564728e-03  2.29406553635e-03 -8.49571624876e-04 -4.17083161352e-03  3.94110965576e-03  2.91766550884e-03 -7.05619610066e-04 -2.48335115617e-03  4.68806645579e-03 -2.55029588943e-04  1.63099826315e-03  6.56814485365e-04 -6.64999509842e-04  3.65598402905e-04 -7.06358940895e-04  4.81944441666e-03 -5.00690639287e-04  1.47319586913e-03 -2.30752965910e-03  2.46856997727e-03 -3.58872678468e-03  1.05626364128e-02 -3.74195617283e-03  7.19067182347e-02 -8.75829776886e-03  2.00624105237e-03 -2.06937273584e-03  2.72057516339e-03 -3.68824201010e-04  4.11476277780e-03  1.47398634115e-03 -4.02845500208e-03  1.19665545076e-04 -5.53458110921e-04  6.29542143401e-04 -3.22741431629e-03 -8.33399949145e-04 -1.93637995820e-04  3.75632106785e-04  1.90695187803e-03  3.33601282645e-03 -1.49160135426e-03 -1.81326238354e-03 -4.27111726713e-04  4.85981330023e-04  2.33819505508e-03  6.19489269632e-04 -1.32749527263e-03  4.62592298891e-05  1.76098688854e-03 -9.68595817811e-04 -3.32075598653e-03 -1.06396086578e-03
-3.03031907992e-03 -1.66378016863e-03  1.88272336762e-04  1.31744240448e-03  4.48292546856e-05  1.21719261412e-03 -3.23554851617e-03 -1.20971879728e-04 -2.77876299155e-03  3.82948115626e-03  9.89369518120e-04  3.06249509482e-04  3.36926574501e-04  1.53870019086e-03  2.76631859461e-03  1.94244166462e-03  6.36589700868e-06  4.79301055751e-03 -5.76056024786e-04  8.94596888751e-04 -1.49230908904e-03  5.29318706654e-04 -1.24873328977e-03  8.76081420142e-05  1.23072142326e-03 -1.96185817036e-04 -6.82033498602e-04 -1.80903778194e-03 -3.30839157916e-03 -4.52635399450e-03  3.25300642198e-03  2.50969640266e-05 -8.83793914596e-03 -9.59377510763e-03 -8.75829776886e-03  9.74492718027e-02 -4.46242491960e-03  9.74742980391e-03  1.20651068087e-03  1.54961629527e-04 -4.83532008820e-03  3.67868334345e-03 -3.79651829368e-03 -7.93332207931e-05  2.58634360746e-03 -2.48934886443e-03  6.09745640311e-03  1.62198012701e-03 -1.95717335447e-03  2.21957970627e-03  1.58434961472e-04  2.06683669692e-04 -1.52901899250e-03 -3.10972250054e-03 -1.20648337798e-03 -2.24181969638e-03 -2.24650400398e-03 -2.08601174649e-03  8.35264326473e-04  2.42121142868e-03 -3.29369845753e-03 -1.15630904595e-03  1.75774911273e-03  3.26101958000e-03
 5.44261946671e-03  2.31017298689e-03  2.45339397604e-03  1.04114291606e-03 -2.47284987597e-04 -3.75459109484e-03  2.27234333870e-03 -1.00618228111e-03 -1.47297312043e-03 -2.13903198178e-03  3.01539880127e-03  3.16822815951e-03 -1.44382879923e-03 -8.28898413530e-04  1.89137713422e-03  9.92444014776e-04 -1.87473435586e-03 -7.29897475676e-05  6.66087929289e-04  3.03208771727e-03 -3.38469735440e-04 -5.68273975987e-04  3.76298234030e-04  1.25364413512e-03  2.78002431799e-03 -1.17409670154e-03  2.99952075748e-03  1.97016397432e-03  2.11466062309e-03 -9.83833186087e-04  1.54932761236e-03  8.30966692039e-04 -5.18237396383e-04  2.52870943151e-03  2.00624105237e-03 -4.46242491960e-03  8.47953704327e-02 -1.28819486392e-02  4.59137786027e-03  1.29927284151e-02  4.30462215251e-03 -9.37478704670e-04  4.04858491422e-03  3.08471397595e-03 -2.52233687082e-03  1.57986704583e-03 -4.97652836676e-03 -6.23530250507e-04 -8.32384213545e-04  2.01979658840e-03  2.26260890697e-05  9.47111397532e-04 -2.12499101925e-03 -8.81438442577e-04  1.23497809150e-04 -7.83291912128e-04 -1.47182096475e-03  1.44499756348e-03 -1.03958639984e-03 -1.51112357692e-03 -3.34415489360e-03 -2.18021230731e-03  1.47916670225e-03 -6.20463642659e-04
 2.33103470396e-03  7.07723533083e-04 -5.94453754678e-04  3.75003203191e-03 -2.17226679674e-03  2.59170733958e-03 -5.67089482326e-04 -1.68374050399e-03  1.26886861021e-04 -1.49320078003e-03 -2.64559283238e-03  6.37714264402e-04  6.69400411656e-04  9.54925255832e-04 -8.84182799785e-04  5.62751835114e-04 -2.12046016078e-03  1.30962173403e-03  2.60515215424e-03 -2.98325643397e-04  8.46299441281e-04 -1.00990426017e-04 -2.69259209982e-04 -1.06855785615e-03 -2.41292085837e-03  2.22022162331e-04  2.63743348391e-04 -3.04646449968e-04  5.24689780810e-04  1.35424266548e-03  1.82719918814e-03 -5.49241499869e-04  3.23697910013e-04  3.46545758969e-04 -2.06937273584e-03  9.74742980391e-03 -1.28819486392e-02  7.15245134865e-02  4.49499918994e-03  1.17839639206e-02 -2.18209232106e-03 -2.06013666013e-03 -3.99064742228e-03 -3.97582950210e-03 -4.93013602620e-05  2.27741900394e-03  2.14005102054e-03 -3.97263255688e-04 -2.95936810328e-04  8.02309410693e-05 -3.72931821141e-03 -1.99540136914e-03  8.13908935489e-04 -5.52528194764e-04  1.02123378293e-03  1.11385261024e-03 -3.35326989139e-03  1.42108945527e-03 -2.15298190233e-04  1.59973234018e-03  1.56079639545e-03 -4.07021555832e-04 -2.76173987535e-03  6.38289810391e-04
 6.15157444826e-03  1.58155897752e-03 -4.86408384162e-04  2.24915281611e-03  2.51755550820e-03 -5.04405423094e-04 -2.63344465099e-04  5.62114615649e-04 -3.70405485509e-04 -1.62464076293e-03 -6.70047714075e-04  3.31717169799e-03  1.90196415868e-03 -4.34698959739e-04  1.49115220550e-03  1.81592978655e-04 -4.02773323055e-03 -2.55412496203e-03  1.20569851941e-03  1.27834118937e-03  2.45526476779e-04  3.95493402243e-04  1.18723627693e-03 -4.56842882181e-05 -4.27855033273e-04  1.11395566563e-03  2.72584215188e-03  4.42153231055e-04  9.72415631368e-04  8.80140839091e-04  2.86886033630e-03  1.18715945211e-04  5.24541728143e-04  1.02105303525e-03  2.72057516339e-03  1.20651068087e-03  4.59137786027e-03  4.49499918994e-03  6.79745148255e-02 -3.47983422862e-03  1.43163140388e-02 -5.45506228652e-03  1.56820969301e-03  1.66274180301e-03  1.33036293263e-03  2.24105769078e-03 -2.01459932795e-03  1.57684114095e-03 -7.85142510891e-04  1.08090864948e-04 -1.11015318027e-04 -1.61066865252e-03 -1.07196801411e-03  9.97152785666e-04 -1.47551356168e-03  6.38457373333e-04 -4.35478162696e-03 -1.10842561589e-03  1.27572771273e-04  4.98592887440e-04  1.28101064614e-03 -2.89745869594e-03 -2.35491994485e-03 -1.18710468790e-04
 2.54531046849e-03 -2.31492528411e-03 -1.92254379156e-03 -3.07145915073e-03 -2.76275267669e-03  1.11353071468e-03  5.01563203567e-04 -1.09817777767e-03 -2.37828272749e-03 -1.82274584972e-03 -1.42023952722e-03 -1.59104122640e-03  1.73085941165e-03  3.20753009107e-03  2.27107197502e-03  2.53772455092e-03  1.02521891858e-03  2.10293553138e-03  2.37951535152e-03 -4.15368614348e-03  1.63014765512e-03 -2.89973772739e-03  1.61372214706e-03 -9.23773282536e-05  2.24156490649e-03 -4.80510587466e-03 -1.90713442111e-03 -3.65414265204e-03  1.91079511467e-03 -4.65061232761e-03 -6.19252875837e-04 -1.89420905650e-03 -4.77838377800e-04  9.44943062481e-04 -3.68824201010e-04  1.54961629527e-04  1.29927284151e-02  1.17839639206e-02 -3.47983422862e-03  8.13925113442e-02 -1.11129261660e-02 -8.40269056741e-03 -2.90578987007e-03 -1.36588302954e-04  8.34948705624e-04  5.77003709197e-04  4.28575855550e-03 -4.35154826015e-03 -2.34111945755e-03 -3.35615773772e-03 -1.55848408057e-03 -1.47043472311e-03 -1.77000991196e-03 -1.65641244252e-03 -2.85410687354e-04  2.38429591083e-04 -1.57906258515e-03  1.45338489180e-03 -1.57543757996e-03  3.73426481286e-04 -2.70376171653e-03  1.01989970119e-03  1.41023161305e-03  2.97062583935e-04
-1.22126071753e-03  2.16444400691e-03  5.09213577631e-03  2.02808669210e-03  2.54631058559e-03  4.01953995557e-03 -1.90410303061e-03  1.27330540014e-03  1.19706355748e-03 -1.54325625538e-03 -9.92452971481e-04  4.18920143253e-03 -3.02297830652e-04 -4.29118990204e-04  3.69734361680e-03 -3.49121508491e-04 -1.79360428598e-03 -3.63557336932e-03  2.82014251158e-04 -6.09156037660e-05  3.16947869953e-03 -1.95635524267e-03  2.67221694096e-03 -1.80463086122e-03 -1.47835995336e-03  3.50490992565e-03  3.19247509790e-03 -7.28429733928e-04  1.00611555789e-03  4.54743740552e-03  1.00891697544e-04 -8.99142579016e-04  6.81585416438e-04 -6.88218579634e-04  4.11476277780e-03 -4.83532008820e-03  4.30462215251e-03 -2.18209232106e-03  1.43163140388e-02 -1.11129261660e-02  9.01722382793e-02  6.88452793416e-03  2.43710888365e-03 -3.02452736938e-03 -4.54900354110e-03 -3.18922322733e-04 -7.41253572376e-03  1.25656558071e-03  2.87287255266e-03 -2.66343535959e-03  2.07663773235e-03 -2.06563102989e-03 -1.45552123236e-03  2.13634690882e-03 -1.00726609919e-03  6.19249412225e-04 -5.74925192776e-03 -7.37409432557e-04  1.55762312336e-03 -3.15408562447e-03  1.05232816550e-03 -3.01396870736e-03 -3.93121517527e-03 -2.86739991926e-03
-2.22612078142e-03  2.12984332990e-03  2.41656179928e-03 -5.04851484195e-05  2.66896658805e-03 -1.01229534021e-03 -1.65062499343e-03 -7.65852233427e-04  2.00214039187e-03 -5.06291485841e-03 -3.74634586176e-04  1.74480683649e-04 -1.69785033685e-03 -3.55823021874e-03 -1.41317404692e-03 -1.57423653160e-03  3.82728659745e-03  1.59955334519e-03  6.60224128871e-04  3.17890089291e-03  1.77169981404e-03  2.79089652210e-04 -2.77434559094e-03  9.46204199983e-05 -4.39226778206e-03  1.01752909076e-03 -2.37694824034e-03 -6.14537506683e-04 -1.56352173770e-03  1.66896227113e-03  2.56157391055e-03  1.74640373579e-03 -4.52862287497e-04 -3.23655291664e-03  1.47398634115e-03  3.67868334345e-03 -9.37478704670e-04 -2.06013666013e-03 -5.45506228652e-03 -8.40269056741e-03  6.88452793416e-03  8.02328377292e-02 -1.24891305960e-02 -2.78965932347e-03 -4.48177189663e-03 -1.67971016686e-03  4.25741251777e-04  2.80546356775e-03  6.84533909799e-04 -3.21196389953e-03  6.44125008577e-04  1.48534531092e-03 -1.80907242667e-03 -2.57470279590e-03  6.12607682128e-04 -2.59804839842e-03  5.55093689405e-03 -4.13936588097e-04 -6.46484513519e-04 -6.84869464838e-04  9.60548077871e-04  3.36530055208e-03  2.17982425442e-03 -2.60517250795e-03
 6.28417570667e-03 -2.74290059740e-03  1.45595793801e-04  1.14118401429e-03  3.26873417686e-03 -5.01645337223e-03 -4.22593443072e-03  1.07403908306e-03 -6.55736295203e-04  9.35231644618e-04 -1.29023069135e-03  3.14855437039e-05  1.30468271940e-03  7.23690330894e-04  1.04688177526e-03  4.80908600502e-03 -3.83473944098e-03  7.94051490631e-04 -1.71813675246e-03 -9.46260298518e-04 -1.65282912494e-03 -8.77082851492e-04  7.91268683924e-04 -1.07882904117e-04 -5.56965959418e-03  1.63647742837e-03  3.60713942432e-05  2.44515058944e-03 -1.58209371337e-03 -2.05970340583e-03 -3.43702619445e-03  3.96982180897e-03 -3.01362705455e-03  3.79896445575e-03 -4.02845500208e-03 -3.79651829368e-03  4.04858491422e-03 -3.99064742228e-03  1.56820969301e-03 -2.90578987007e-03  2.43710888365e-03 -1.24891305960e-02  9.95500796997e-02 -5.25283660122e-04 -2.81981496685e-04 -6.17888914239e-04 -2.48228207955e-03 -5.40440312271e-03 -1.24523788378e-03  3.18979770107e-03  8.07879703648e-04 -3.17161683045e-03 -9.80228429819e-04  2.17840511789e-03  1.18314091077e-03 -1.95325499294e-04 -5.03328579669e-03 -1.64563778376e-03  6.14146815492e-04  1.93331785340e-03 -8.23858278346e-04  9.92856220607e-04  3.25647915874e-03  5.25845926560e-03
-3.05912652435e-04  2.22662442693e-03 -1.90567243453e-03 -1.83374448217e-03 -2.47250136444e-03  3.23122313835e-03  3.63199257417e-04 -1.03623671691e-03  7.65545212130e-04  5.29233436252e-03  1.05099199641e-03 -3.58774226398e-03  3.06816100914e-03  5.94426669062e-04 -2.91810554661e-04  7.96921995779e-03 -2.87372182782e-04 -6.02839565278e-03 -3.76633730421e-04 -1.06006565298e-03  2.26526999493e-03 -2.53160089976e-03  1.92040559964e-03 -4.47717392877e-04  1.34495548914e-03 -1.20685585753e-04 -2.50139391913e-03 -1.54820558244e-03  6.29242724036e-04  4.53354187055e-03  2.67537656876e-03 -4.72460083005e-04 -2.78282777432e-03  8.07332384413e-04  1.19665545076e-04 -7.93332207931e-05  3.08471397595e-03 -3.97582950210e-03  1.66274180301e-03 -1.36588302954e-04 -3.02452736938e-03 -2.78965932347e-03 -5.25283660122e-04  8.84943686603e-02  7.95999085819e-03  5.52299314707e-03 -8.62103208080e-03  4.01309656602e-03 -3.37170447835e-03  1.84757939771e-03  3.34810904341e-03 -2.12413768151e-03 -1.87765114980e-04 -3.73348781083e-04 -6.14153507156e-04  7.55870622347e-05 -1.18169345976e-03  1.67353743405e-03 -1.82198912101e-04  5.74184127438e-04  3.13664690050e-04  8.45052263463e-04 -1.17633389364e-05  2.35944535996e-03
 3.02163762751e-03 -1.32438304979e-03 -1.33690087219e-03  3.65505077622e-03 -3.77952735538e-03  1.15734640570e-03 -1.57156859858e-03 -8.89669474697e-04  4.19172592892e-04 -1.31498530788e-04  7.43236420846e-04 -1.92823659281e-03  7.34184315860e-04 -7.31431311514e-04  1.90311672826e-04  3.07871115540e-03 -2.23139855495e-04 -2.79707213183e-04 -2.39882077281e-03 -2.93155414430e-03 -2.67384368318e-03 -1.08214315341e-03  4.20710585109e-03 -6.62626185192e-04  1.17585540863e-03  1.93903157161e-03 -5.67637127829e-04  1.98336039874e-04 -2.05670153272e-03  1.02275559499e-03  1.20775178526e-03  4.40742883890e-04  2.22470805485e-03  1.25193843856e-03 -5.53458110921e-04  2.58634360746e-03 -2.52233687082e-03 -4.93013602620e-05  1.33036293263e-03  8.34948705624e-04 -4.54900354110e-03 -4.48177189663e-03 -2.81981496685e-04  7.95999085819e-03  6.40890037912e-02  1.18360019198e-03  1.53317903771e-02  2.32213332074e-03 -3.67658831948e-03 -9.01673870956e-05 -1.02723836801e-03  2.32680570352e-05 -2.46938609430e-03 -9.52004193068e-04  1.91022433175e-03 -8.44897755864e-04  5.32718452901e-04  1.03246462508e-03 -3.39373444154e-05  3.19030567844e-03 -3.67277982226e-05  3.47406945487e-04  3.15518105909e-03  2.33397537667e-03
 2.36902203423e-03  1.33882418714e-03 -1.14232276721e-03  9.58611460083e-04  9.25204242785e-04  3.12682035525e-06 -7.23524181960e-04 -7.97277230013e-04 -5.53986209196e-05  1.03132836895e-03 -4.72558941955e-03 -2.13262806060e-03  1.47611205380e-03  1.48791717434e-03  4.22167679626e-04 -9.33385405330e-04 -1.70839824762e-03 -2.31089448513e-03 -3.17415803250e-04  1.55839177723e-04  5.16988256311e-05 -2.31317139546e-04 -5.82389435068e-04  1.13975265221e-03 -1.33339558398e-04 -2.38378566771e-03 -2.42642392065e-03  2.06254459492e-04  2.82904367259e-04 -7.74662466398e-05 -6.55192078291e-04 -3.01066106680e-03  2.34075325919e-03 -4.46500076417e-04  6.29542143401e-04 -2.48934886443e-03  1.57986704583e-03  2.27741900394e-03  2.24105769078e-03  5.77003709197e-04 -3.18922322733e-04 -1.67971016686e-03 -6.17888914239e-04  5.52299314707e-03  1.18360019198e-03  6.30046918853e-02 -2.72173750174e-03 -1.80570302034e-03  2.00230587533e-03 -2.73436585064e-04 -1.65412038312e-03  2.55214723048e-03  2.26225164942e-04 -2.35673774508e-03 -6.99134253504e-05  1.02269245378e-03  2.84996004028e-03  1.79210803340e-04 -1.45726079120e-04  7.33815458253e-04 -3.87873818758e-04  2.15292992235e-03 -1.69248403990e-03 -8.90053498800e-04
-2.97062061730e-03 -3.50931663305e-03 -3.81767008755e-03  9.73198405667e-04 -3.69451838273e-03  6.06629602809e-04  1.44673681891e-03  8.25787204923e-04 -2.93438798447e-03 -4.87554438235e-03  1.59166215958e-03 -6.90115511438e-04 -7.39745678474e-04 -1.93008828917e-04 -3.06320746908e-03 -8.57471704038e-04  7.89555548119e-04  2.47847809099e-03  4.02807883927e-03 -4.01808619269e-03 -8.68298358466e-04 -4.15547706174e-03  9.44230266248e-04 -1.09818009931e-03  3.19828835020e-03 -4.13535758253e-03 -2.78469520390e-03 -5.38994870494e-03 -7.00823858232e-05 -3.26394743191e-03  7.65527428364e-04 -9.25764118172e-04  4.16782778587e-04  4.45349034604e-04 -3.22741431629e-03  6.09745640311e-03 -4.97652836676e-03  2.14005102054e-03 -2.01459932795e-03  4.28575855550e-03 -7.41253572376e-03  4.25741251777e-04 -2.48228207955e-03 -8.62103208080e-03  1.53317903771e-02 -2.72173750174e-03  8.98252723928e-02 -1.15745802585e-02 -1.62221224168e-03 -3.48010563674e-03 -1.31713786230e-03  5.80350184685e-04 -3.95691443116e-04 -6.63110791895e-05  2.10272892033e-03 -2.83522945465e-04 -1.81874428251e-03  2.66612274314e-03 -1.34621219131e-03 -4.50243372167e-04 -1.91095385520e-03  4.71173275080e-04 -1.90971076728e-04  4.96331892778e-03
-3.58339794349e-03 -4.30870936186e-03 -3.48993820956e-03  1.86782252337e-03 -8.65865901618e-04  2.62425930855e-04 -2.91385588768e-04 -1.58184674124e-03  2.48335018976e-03  2.65434778179e-03 -1.78396448930e-03 -1.17225394290e-03  7.92315790805e-04  1.45908603209e-03 -1.07358852111e-04  7.53612559973e-04 -1.49582696161e-03 -1.01702851505e-03 -7.12577775040e-03  2.10229001913e-03  4.11724093915e-03  1.99111584924e-03 -2.26713162399e-03 -8.57909755819e-04 -1.12760314687e-03  3.30089349667e-03  1.73828638692e-03 -5.15284863100e-04  3.21708614846e-05  1.93392582805e-03  6.74387123249e-05  3.88901565704e-03  5.13945468311e-03 -2.51996261777e-03 -8.33399949145e-04  1.62198012701e-03 -6.23530250507e-04 -3.97263255688e-04  1.57684114095e-03 -4.35154826015e-03  1.25656558071e-03  2.80546356775e-03 -5.40440312271e-03  4.01309656602e-03  2.32213332074e-03 -1.80570302034e-03 -1.15745802585e-02  9.05479193924e-02 -1.42962989534e-02  2.50794017641e-04 -3.07978051451e-05 -2.81349052777e-03 -1.40925270119e-03 -1.14846717476e-03 -2.67806540680e-03  2.14900700828e-03  2.98986507912e-03 -2.82650646160e-03  4.40834294245e-03  2.75138150594e-03  1.93859417378e-04  5.16160072376e-04  2.67796556863e-03 -3.88660444091e-03
-4.00623727838e-03  3.85286374771e-03  2.58507435395e-03  1.10829469662e-03  4.19125618592e-03 -5.34129771880e-04  9.98932266508e-04 -1.80405761661e-05  2.04711936908e-03 -1.23411009564e-03  2.58412470475e-03  2.13797676445e-03 -1.86150498773e-03 -3.01579204030e-03 -5.72034948642e-05 -6.62854044028e-04  8.12018029559e-04  1.05106826939e-03  2.44303449151e-03  2.83402090949e-03 -3.99574926564e-03  2.83598485433e-03 -3.07045915882e-03  1.26184955694e-03 -1.60833822237e-03  3.77645201370e-04 -1.18168421455e-03  1.81622314727e-03 -2.33364612163e-03  1.89974770353e-03  3.63995922377e-04 -1.25616235623e-03  1.98192193897e-03  1.18552021296e-03 -1.93637995820e-04 -1.95717335447e-03 -8.32384213545e-04 -2.95936810328e-04 -7.85142510891e-04 -2.34111945755e-03  2.87287255266e-03  6.84533909799e-04 -1.24523788378e-03 -3.37170447835e-03 -3.67658831948e-03  2.00230587533e-03 -1.62221224168e-03 -1.42962989534e-02  7.53165082333e-02 -2.33408633678e-03 -7.63069855806e-03  2.03951381608e-04  1.17915107370e-03  1.03650236628e-03 -2.11185231080e-03  5.74466797148e-04 -3.26219831033e-03 -1.67956301257e-03 -1.29434412774e-04 -2.20025054457e-03  1.06921029126e-03  9.86637576505e-04 -3.33993174053e-03 -4.17194610250e-03
 2.95726524694e-03  5.52513633402e-04 -9.85973989845e-04 -5.22903580612e-03  1.01019115687e-03 -5.83862147005e-03 -4.40465807152e-03  1.28536030411e-03 -2.53820582501e-03 -8.82382202241e-03  2.65307626906e-03  4.76945738757e-03 -3.93486577782e-03 -3.03478021797e-03  4.52378232161e-04  1.03101748266e-03 -2.93185933062e-03  3.09462817124e-03  3.97124242946e-03  1.01173485522e-03  1.26826681925e-03 -1.17789400647e-03 -2.43359556446e-03  2.57027823537e-04  3.25790468057e-06 -2.28910114249e-03  6.24097613275e-03 -1.76837456685e-03  2.65565650557e-03 -6.77647477354e-03 -2.00118883295e-03 -1.43439831614e-03 -7.17234116382e-04 -1.80226558711e-03  3.75632106785e-04  2.21957970627e-03  2.01979658840e-03  8.02309410693e-05  1.08090864948e-04 -3.35615773772e-03 -2.66343535959e-03 -3.21196389953e-03  3.18979770107e-03  1.84757939771e-03 -9.01673870956e-05 -2.73436585064e-04 -3.48010563674e-03  2.50794017641e-04 -2.33408633678e-03  1.03266330326e-01  3.53898354321e-03 -2.42267703801e-03 -3.90891860555e-03 -3.89998228381e-04 -4.78210301483e-03  4.87044317566e-03 -2.08470582004e-03  7.50670481241e-03 -3.78095456036e-03 -2.00464358139e-04  6.55649727347e-03  3.80547529910e-03 -3.60021464897e-03  7.09455697674e-04
-4.56203470354e-04  9.90892157486e-04 -2.70956127487e-04 -9.29029703098e-04 -2.96565142935e-03  2.78237988983e-03  1.55318994422e-03  2.55033711105e-04 -9.05402707220e-04 -4.32939796277e-05 -1.13239769064e-03 -1.28418291052e-03 -3.65895853960e-03 -8.49221225182e-04  1.24810633525e-03  2.26735229449e-03  1.08066892513e-03  3.06027771067e-04  5.16059396277e-04 -2.34543562967e-03  3.26393158008e-03  5.35587606762e-05 -3.49303114192e-04 -1.08367808521e-03  3.49112394625e-03 -3.36112619181e-03 -4.17457794388e-03 -1.96556665604e-03  2.80321852469e-03 -1.09753782442e-03  2.19279878480e-03 -2.14898677540e-03 -2.60689424198e-03  9.25106998958e-04  1.90695187803e-03  1.58434961472e-04  2.26260890697e-05 -3.72931821141e-03 -1.11015318027e-04 -1.55848408057e-03  2.07663773235e-03  6.44125008577e-04  8.07879703648e-04  3.34810904341e-03 -1.02723836801e-03 -1.65412038312e-03 -1.31713786230e-03 -3.07978051451e-05 -7.63069855806e-03  3.53898354321e-03  6.21343568827e-02 -1.27872734748e-02 -7.67335005660e-03 -6.87544595006e-03 -6.20398321937e-03 -4.22763135580e-04  3.03833150203e-04  2.21098662032e-03  6.08343219503e-05  7.77549641954e-04  2.16936134661e-03 -9.53805897376e-04 -3.67702397517e-03 -3.05138273022e-03
 2.65955193049e-03  1.44444972568e-03 -2.83626510639e-03  2.98968901651e-03  5.74087145595e-05  1.46562552785e-03 -1.35778532093e-03 -5.88440519002e-06 -1.40771395848e-04 -5.01213400773e-04  2.57429313331e-04 -4.73647613327e-03  3.54844203720e-04 -1.53685548317e-04 -1.62303876921e-03  5.70198004908e-04 -1.06149281692e-03 -1.26736694597e-03 -1.05391975160e-03  7.00998066696e-03 -2.17110321879e-03  2.27733202583e-03 -1.42197626879e-03 -1.08361653169e-03 -2.93912534948e-03  2.53719557873e-03 -4.79537154649e-04  9.23466719884e-04  1.00471695670e-03 -1.33653009428e-04  1.97947019943e-03 -5.39442995963e-04  3.19977714394e-03 -2.16224068906e-03  3.33601282645e-03  2.06683669692e-04  9.47111397532e-04 -1.99540136914e-03 -1.61066865252e-03 -1.47043472311e-03 -2.06563102989e-03  1.48534531092e-03 -3.17161683045e-03 -2.12413768151e-03  2.32680570352e-05  2.55214723048e-03  5.80350184685e-04 -2.81349052777e-03  2.03951381608e-04 -2.42267703801e-03 -1.27872734748e-02  7.88108061782e-02  1.12695887171e-03 -5.15581483236e-03  1.44321525590e-02 -3.44080531846e-03  4.24501122126e-04 -6.78755860278e-04 -2.01406470539e-03  1.42616849341e-03 -1.28920539463e-03  2.49021651952e-03  1.41999553941e-03 -6.94879943134e-04
-2.26817877752e-03  2.54675221625e-03 -1.25225258958e-03  8.96570184992e-04  1.43498572123e-03 -1.27874797577e-03  2.04784830336e-04 -3.45239698009e-03  3.70783820546e-03  8.64830312227e-04 -9.96288169569e-04 -4.11057145548e-03  5.31373869084e-04  4.02746533532e-04 -3.50133973913e-04 -1.70982288066e-03 -5.90549729947e-04 -8.25665923174e-04  2.29428950916e-03 -1.19392926838e-03 -2.70946389900e-03 -1.32267089614e-03  5.44559499967e-04 -4.57184742523e-04  8.49943301433e-04  2.84035199414e-04 -4.96790438482e-04 -1.34588114030e-04 -1.87795347094e-03  2.05630342578e-03 -2.24130072599e-03 -1.89253053344e-03 -2.46469600976e-03 -8.67389438574e-04 -1.49160135426e-03 -1.52901899250e-03 -2.12499101925e-03  8.13908935489e-04 -1.07196801411e-03 -1.77000991196e-03 -1.45552123236e-03 -1.80907242667e-03 -9.80228429819e-04 -1.87765114980e-04 -2.46938609430e-03  2.26225164942e-04 -3.95691443116e-04 -1.40925270119e-03  1.17915107370e-03 -3.90891860555e-03 -7.67335005660e-03  1.12695887171e-03  5.95990802133e-02  1.04305861530e-02  1.22019919070e-02 -2.71377969702e-03 -3.50743318227e-03  7.68487595020e-04  9.49360708533e-04 -1.49076740958e-03  7.82352514385e-04  1.03532969539e-03  1.53545412438e-03 -9.51372922896e-04
 1.65809926545e-03 -1.19012016244e-03 -1.59317356557e-03  4.24254880269e-04  3.63349657441e-03  1.01988255126e-03 -3.91459436992e-04  4.55564052731e-04  9.22819045750e-04  2.17753647460e-03  2.67188869914e-03  1.64551466813e-04  2.22278042937e-03  1.79039059854e-03  6.91343980698e-04 -4.93005037060e-03 -4.10449200897e-03 -3.59872995096e-03  2.06092607742e-03  1.02130714061e-03  9.20053500374e-04 -4.48848031833e-03 -1.91734459172e-03 -1.99665380454e-04 -1.03611746220e-03  4.66157503934e-04 -7.54775357905e-04  2.90084856384e-03 -2.00253382176e-03 -2.13278000248e-04 -7.76723494236e-04 -1.50308907339e-03 -7.57138261289e-04  4.33358932924e-04 -1.81326238354e-03 -3.10972250054e-03 -8.81438442577e-04 -5.52528194764e-04  9.97152785666e-04 -1.65641244252e-03  2.13634690882e-03 -2.57470279590e-03  2.17840511789e-03 -3.73348781083e-04 -9.52004193068e-04 -2.35673774508e-03 -6.63110791895e-05 -1.14846717476e-03  1.03650236628e-03 -3.89998228381e-04 -6.87544595006e-03 -5.15581483236e-03  1.04305861530e-02  7.59795257558e-02  1.00415814975e-02  7.55891029609e-03 -4.28478520986e-03  5.13442272612e-05  5.49981354411e-04 -1.84776443566e-03  2.92297868765e-04 -1.50685444641e-03  3.00211658085e-03  2.77741843141e-03
-2.12507634358e-03  3.58146008656e-03  1.15387835470e-03  1.19864488147e-03  1.06141337496e-03 -4.92281420152e-03  9.95046462313e-04 -3.31560054238e-03  1.40160005645e-03 -5.14517103771e-04 -1.05059810357e-04 -2.20332379175e-03  8.61217642910e-04  1.13456936003e-04 -1.84496083102e-03  4.51966796859e-03 -2.30292557046e-03 -1.36550424296e-03  2.03598304801e-04  1.19872847439e-03  4.04390619679e-04  7.85508720844e-04 -1.34643445625e-03  5.87143987444e-04  1.13912093549e-03  3.79368155790e-03 -2.19644033909e-04  1.24486397865e-03 -4.53989350316e-04  2.98422917251e-03  2.69447774528e-03 -4.26471430224e-03  1.75890851886e-03 -1.68489525894e-03 -4.27111726713e-04 -1.20648337798e-03  1.23497809150e-04  1.02123378293e-03 -1.47551356168e-03 -2.85410687354e-04 -1.00726609919e-03  6.12607682128e-04  1.18314091077e-03 -6.14153507156e-04  1.91022433175e-03 -6.99134253504e-05  2.10272892033e-03 -2.67806540680e-03 -2.11185231080e-03 -4.78210301483e-03 -6.20398321937e-03  1.44321525590e-02  1.22019919070e-02  1.00415814975e-02  8.01323242487e-02 -1.08066163511e-02 -9.31431203837e-04  2.62798347240e-03 -2.11165309720e-03  7.31299366049e-04 -9.60106662767e-04  1.08050574848e-03  1.23839373502e-03  2.08553445090e-03
 2.29486806933e-03 -1.88647040533e-03  4.97581030950e-04 -4.00200358025e-04  2.49658277750e-03  8.18313107665e-05  1.06512799450e-03  3.36702452377e-04  4.22507886980e-04 -3.67924807292e-04  5.04743020145e-04 -2.06052130154e-03 -1.61639428677e-04 -4.61374251218e-04 -1.50233066820e-04 -3.74106037438e-03 -3.27328182138e-03 -1.66782287587e-03  8.57695368775e-04 -2.62481436886e-03 -7.13653459198e-04 -1.99102475187e-03  2.26999624115e-03 -9.10287443756e-05  1.44230840764e-03 -1.95502885651e-03  1.45836163035e-03 -1.73783972304e-03  1.79119391926e-03 -1.90852997091e-03  1.42282960103e-03 -2.01317162852e-03 -2.88213238538e-04 -4.28427297826e-04  4.85981330023e-04 -2.24181969638e-03 -7.83291912128e-04  1.11385261024e-03  6.38457373333e-04  2.38429591083e-04  6.19249412225e-04 -2.59804839842e-03 -1.95325499294e-04  7.55870622347e-05 -8.44897755864e-04  1.02269245378e-03 -2.83522945465e-04  2.14900700828e-03  5.74466797148e-04  4.87044317566e-03 -4.22763135580e-04 -3.44080531846e-03 -2.71377969702e-03  7.55891029609e-03 -1.08066163511e-02  5.70346923166e-02 -4.15684920605e-03  4.97249661715e-03  3.23977548413e-03 -8.39493580943e-04  1.10954806331e-03 -1.29487635447e-04  3.71804287302e-04  1.55033065866e-03
-3.16749239091e-03 -3.20854676943e-03 -2.73114992620e-03 -6.18520996123e-03  1.74759680105e-03  5.09593831429e-03  1.04790932993e-03  2.34783714856e-03  2.02947746747e-03 -2.55142989099e-03 -2.00509893685e-03  1.29586992286e-03  7.88176207954e-04 -1.15322419165e-03 -2.64283614837e-03 -2.80987241085e-03  1.14105854567e-03 -1.10577535640e-04  1.04489474542e-03 -2.30440538766e-04 -1.28245614899e-03 -1.53968058881e-03  6.38432224387e-04  1.94425808647e-05  1.76656554568e-03  1.99619321382e-03 -3.77330719782e-03  1.04610916416e-03 -2.92419435156e-03 -2.10791273010e-03  3.67831459562e-04 -6.28633264908e-04  1.79914188630e-03  1.74435383860e-04  2.33819505508e-03 -2.24650400398e-03 -1.47182096475e-03 -3.35326989139e-03 -4.35478162696e-03 -1.57906258515e-03 -5.74925192776e-03  5.55093689405e-03 -5.03328579669e-03 -1.18169345976e-03  5.32718452901e-04  2.84996004028e-03 -1.81874428251e-03  2.98986507912e-03 -3.26219831033e-03 -2.08470582004e-03  3.03833150203e-04  4.24501122126e-04 -3.50743318227e-03 -4.28478520986e-03 -9.31431203837e-04 -4.15684920605e-03  9.27464199257e-02 -2.95578058628e-03 -2.09904663968e-03 -9.40157140513e-04 -6.55422818895e-04  2.13330586184e-04 -1.09576925935e-03 -7.70073082697e-03
 1.93103334523e-03  3.40949087093e-03  2.81006633927e-03 -2.45808896358e-03 -3.31178724427e-03 -2.19946273398e-03  2.81168289703e-03 -1.02306609025e-03 -1.80154845397e-03 -2.73246853606e-03  4.93344019690e-03 -2.75492413223e-03  7.67105754835e-04 -6.38389311549e-04 -2.94464579949e-03  2.36088728093e-03 -1.83416145502e-03  3.94657549204e-03  3.67768428494e-03 -2.68489052836e-04 -3.04773534795e-03 -1.06064506201e-03  6.04812197947e-03 -3.10633787671e-04 -2.64177785300e-03  1.02251455271e-03 -1.86246190912e-03  1.22354540131e-03 -3.36058626286e-04  1.54119898597e-03  1.61125940908e-03 -4.36077341174e-03 -2.51166463956e-03 -5.64778491007e-04  6.19489269632e-04 -2.08601174649e-03  1.44499756348e-03  1.42108945527e-03 -1.10842561589e-03  1.45338489180e-03 -7.37409432557e-04 -4.13936588097e-04 -1.64563778376e-03  1.67353743405e-03  1.03246462508e-03  1.79210803340e-04  2.66612274314e-03 -2.82650646160e-03 -1.67956301257e-03  7.50670481241e-03  2.21098662032e-03 -6.78755860278e-04  7.68487595020e-04  5.13442272612e-05  2.62798347240e-03  4.97249661715e-03 -2.95578058628e-03  9.95051816853e-02 -1.00797235079e-02 -3.49123043813e-03  5.19131755500e-03  2.70114990008e-03 -2.70718349325e-03  3.66019657275e-03
 2.30291194261e-03  1.58470514079e-03 -2.26444651340e-03  2.59222598665e-03  4.45052310194e-03  2.57167242636e-03  8.59116081133e-04  2.42595132230e-03  3.37144728148e-03  5.25273586068e-03 -1.14748981211e-03 -2.14296538699e-03 -3.12831278487e-03 -7.35188174983e-04  3.25759658570e-03  2.21537903833e-04 -1.50158599665e-03 -7.06250265947e-04 -4.36018766160e-03 -3.24074088226e-03  3.04011850876e-03 -1.36776438182e-03 -9.70025541693e-04 -2.17997052575e-03  5.11214892444e-04 -9.56865584462e-04  1.73983536824e-03 -1.01353558818e-03 -1.35579972033e-04  7.23390865178e-04 -4.42637007275e-04  2.97477886861e-03  9.88773903570e-04  7.80843550696e-04 -1.32749527263e-03  8.35264326473e-04 -1.03958639984e-03 -2.15298190233e-04  1.27572771273e-04 -1.57543757996e-03  1.55762312336e-03 -6.46484513519e-04  6.14146815492e-04 -1.82198912101e-04 -3.39373444154e-05 -1.45726079120e-04 -1.34621219131e-03  4.40834294245e-03 -1.29434412774e-04 -3.78095456036e-03  6.08343219503e-05 -2.01406470539e-03  9.49360708533e-04  5.49981354411e-04 -2.11165309720e-03  3.23977548413e-03 -2.09904663968e-03 -1.00797235079e-02  6.40288908671e-02 -9.12889363251e-03 -4.35026766673e-03 -3.13509462500e-03 -2.42997868516e-04  6.49818892196e-04
-2.15762152474e-04 -5.05039543048e-03  2.69889044948e-03  4.95687249002e-03 -2.39607866197e-03  2.51603494619e-04 -1.99401634743e-03 -1.92221141000e-03 -3.14644992378e-04  4.45668849175e-05 -1.70682262632e-03 -1.52096349996e-03  4.02251517982e-03  6.27755924180e-04  1.00057535812e-04  1.53262534207e-03  3.89181430141e-03 -1.98708070369e-03  2.20692518008e-03 -1.62248523799e-03 -3.01427036862e-03  2.61438368774e-03  2.10882819695e-03  3.42553036717e-04  1.76858278274e-03  3.50818647621e-04 -1.26937021711e-03 -5.76639678139e-04 -1.23796471243e-03 -3.15523536026e-03 -3.86257550094e-03 -3.73174980746e-04 -5.83152202811e-04  3.25368794812e-03  4.62592298891e-05  2.42121142868e-03 -1.51112357692e-03  1.59973234018e-03  4.98592887440e-04  3.73426481286e-04 -3.15408562447e-03 -6.84869464838e-04  1.93331785340e-03  5.74184127438e-04  3.19030567844e-03  7.33815458253e-04 -4.50243372167e-04  2.75138150594e-03 -2.20025054457e-03 -2.00464358139e-04  7.77549641954e-04  1.42616849341e-03 -1.49076740958e-03 -1.84776443566e-03  7.31299366049e-04 -8.39493580943e-04 -9.40157140513e-04 -3.49123043813e-03 -9.12889363251e-03  8.89982545908e-02  9.56701788702e-03 -4.91778034921e-03  5.73378530709e-03 -1.95649531002e-03
-8.77664859558e-05 -6.88859004259e-04 -9.91030731753e-04 -2.02145957502e-05  3.39483774183e-03  4.31431573581e-03  3.12157560254e-03 -4.29902549154e-04  3.16572330722e-03 -2.12517322679e-03  1.89382080256e-03  1.23965469200e-03  4.52750306515e-03 -4.42226674196e-04 -5.28925944577e-03  3.51558104547e-03  7.27645924696e-03 -5.66146981416e-04  2.51178810236e-03  1.45107337448e-03 -3.83255803872e-03 -1.53721549698e-04  2.23169586078e-03  7.51927242694e-04  1.42298812529e-03  2.09802699524e-03 -2.62791043923e-03 -6.99348834605e-04 -1.55778484520e-04 -2.11332056976e-03 -2.62478632681e-04 -2.16977492976e-03 -2.91224573675e-03  3.08063525291e-03  1.76098688854e-03 -3.29369845753e-03 -3.34415489360e-03  1.56079639545e-03  1.28101064614e-03 -2.70376171653e-03  1.05232816550e-03  9.60548077871e-04 -8.23858278346e-04  3.13664690050e-04 -3.67277982226e-05 -3.87873818758e-04 -1.91095385520e-03  1.93859417378e-04  1.06921029126e-03  6.55649727347e-03  2.16936134661e-03 -1.28920539463e-03  7.82352514385e-04  2.92297868765e-04 -9.60106662767e-04  1.10954806331e-03 -6.55422818895e-04  5.19131755500e-03 -4.35026766673e-03  9.56701788702e-03  8.83660488766e-02  1.04767010084e-02 -1.22005406124e-02  4.27151510772e-05
-4.74411504563e-05  5.96635163938e-04 -4.03129089985e-03 -3.59674009524e-03  2.16943355121e-03  2.20580652520e-03 -1.53070209888e-03  5.18976987653e-04  3.33388524894e-03  5.64308756607e-04 -3.64182377875e-04 -8.78786473165e-04  2.28250503142e-03 -1.06151487812e-03  1.23937950563e-03  3.07118898645e-03  3.10963385125e-03 -2.09620092683e-03 -3.82023823791e-03 -6.20602361022e-04 -2.76829160774e-03  1.17586038178e-03  3.63520534558e-03 -5.11723436609e-04  6.66789617358e-04 -5.23058575518e-04 -1.63409529631e-03 -3.53642067499e-03 -2.08617958118e-04  1.03738434707e-03  1.54698794010e-03 -7.29016127444e-04 -3.72663601400e-03 -7.83083269050e-04 -9.68595817811e-04 -1.15630904595e-03 -2.18021230731e-03 -4.07021555832e-04 -2.89745869594e-03  1.01989970119e-03 -3.01396870736e-03  3.36530055208e-03  9.92856220607e-04  8.45052263463e-04  3.47406945487e-04  2.15292992235e-03  4.71173275080e-04  5.16160072376e-04  9.86637576505e-04  3.80547529910e-03 -9.53805897376e-04  2.49021651952e-03  1.03532969539e-03 -1.50685444641e-03  1.08050574848e-03 -1.29487635447e-04  2.13330586184e-04  2.70114990008e-03 -3.13509462500e-03 -4.91778034921e-03  1.04767010084e-02  9.28839686168e-02  1.06142076156e-03 -7.03505854276e-03
 3.31600096434e-04  1.12839694538e-03  1.78249621464e-03 -2.23682247029e-04 -2.85744343145e-03  1.82455939607e-03 -3.49611220250e-03 -1.18344564044e-03  1.51322098723e-03  5.58601442157e-03 -5.14032430446e-03 -2.02079462480e-03  2.94959123503e-03  2.07085867731e-03  2.94247752623e-03 -3.72819603676e-03 -1.84814486648e-03  8.37842804728e-04  1.21098118014e-03 -3.15747801021e-04 -1.72244855551e-05 -7.53274582985e-04 -2.07846605686e-03 -8.80700193319e-04  2.20702795513e-03 -8.61687857110e-04 -4.83107165241e-03  5.50810208927e-03  1.51939681716e-05  1.24590110979e-03 -1.54342177782e-03  3.28340258600e-03 -9.74377128612e-04 -1.46656984701e-03 -3.32075598653e-03  1.75774911273e-03  1.47916670225e-03 -2.76173987535e-03 -2.35491994485e-03  1.41023161305e-03 -3.93121517527e-03  2.17982425442e-03  3.25647915874e-03 -1.17633389364e-05  3.15518105909e-03 -1.69248403990e-03 -1.90971076728e-04  2.67796556863e-03 -3.33993174053e-03 -3.60021464897e-03 -3.67702397517e-03  1.41999553941e-03  1.53545412438e-03  3.00211658085e-03  1.23839373502e-03  3.71804287302e-04 -1.09576925935e-03 -2.70718349325e-03 -2.42997868516e-04  5.73378530709e-03 -1.22005406124e-02  1.06142076156e-03  7.96727505462e-02  1.70610710863e-03
-2.20277018865e-03 -1.15467789033e-03 -2.09329387808e-03 -1.46247669748e-03  3.29237609304e-04 -3.31001140500e-03 -3.59481607132e-03 -2.71436694286e-03 -3.80764855456e-03  2.48113612262e-03  6.12928896718e-03  6.96969915968e-03 -2.08674843534e-03 -1.84168290563e-03  9.94996582906e-05  1.22805423386e-03 -2.73164811778e-05 -2.12195866217e-04 -4.55235919759e-04  3.93232452127e-03  1.39254476210e-03  5.02997284189e-04 -1.81247778358e-03  1.01408459780e-03  1.22131952155e-03  4.42066152181e-03  1.58938172626e-03  9.76110320283e-04  9.42780072255e-05 -4.84805469527e-03 -9.34850856878e-04  6.35169502953e-04 -5.59262482382e-05 -6.45758743963e-04 -1.06396086578e-03  3.26101958000e-03 -6.20463642659e-04  6.38289810391e-04 -1.18710468790e-04  2.97062583935e-04 -2.86739991926e-03 -2.60517250795e-03  5.25845926560e-03  2.35944535996e-03  2.33397537667e-03 -8.90053498800e-04  4.96331892778e-03 -3.88660444091e-03 -4.17194610250e-03  7.09455697674e-04 -3.05138273022e-03 -6.94879943134e-04 -9.51372922896e-04  2.77741843141e-03  2.08553445090e-03  1.55033065866e-03 -7.70073082697e-03  3.66019657275e-03  6.49818892196e-04 -1.95649531002e-03  4.27151510772e-05 -7.03505854276e-03  1.70610710863e-03  1.01163418662e-01
