# Supplementary material for: Proximal Distance Algorithms: Theory and Practice
Source: J Mach Learn Res. Author manuscript; Available in PMC 2019 Oct 24. (PMC6812563)
Supplement: code [file NIHMS1053815-supplement-code.zip › proxdist-master/keys_zhou_lange_2019/misc/spm/losses_64.txt]

-99.3599877272
-98.2070059987
-98.4696166932
-99.2579618976
-97.5547613802
-98.4756932982
-97.3877570543
-97.0438412325
-98.6173937051
-97.5094441440
