# Supplementary material for: Proximal Distance Algorithms: Theory and Practice
Source: J Mach Learn Res. Author manuscript; Available in PMC 2019 Oct 24. (PMC6812563)
Supplement: code [file NIHMS1053815-supplement-code.zip › proxdist-master/keys_zhou_lange_2019/misc/spm/X_256_8.txt]

 9.44772749949e-02 -3.09165482708e-03  1.61755800099e-02 -7.45977026872e-03 -1.87457272131e-03  4.95714930517e-03 -3.85369060917e-03  1.33688836947e-04  7.84233150262e-05  4.42794903662e-04 -5.32213657105e-04 -2.23999136702e-03 -2.34666769411e-03  2.13818760336e-03  1.28050067830e-04  3.93869797475e-03  2.28042797760e-03 -1.89867600982e-03  2.18826294077e-03 -1.44117123514e-03 -1.62123390134e-04 -7.59360094579e-04  4.17657640919e-03  3.19916998884e-03  1.97420846197e-03 -3.80753375293e-03  2.70425434696e-03  5.48338179036e-03  1.35872261159e-03  3.30496101643e-03  2.30896070851e-03 -5.76689484119e-04  9.94847609321e-04  2.21084146809e-03 -2.77335743422e-03 -1.18296550940e-03 -1.05644667098e-03 -1.07529879402e-03 -1.72074311412e-03  4.65824408977e-04  2.52388482057e-03 -2.02042835155e-03  1.66457223318e-03 -1.43400667517e-03  1.29501827134e-03  1.99885037002e-03 -1.72587964439e-03 -1.12092416583e-03  2.02155138226e-03 -1.75354713706e-03 -2.02454163790e-03  3.32377213863e-03 -7.24472391097e-03 -5.21510222415e-04  2.86505106465e-04  2.05750201822e-03 -6.46034274593e-04  1.04580185014e-03  5.83178624594e-05  3.11360128922e-03  6.39482640263e-03 -4.69026778879e-04  2.46623733820e-03 -3.36458731414e-03  6.13045547906e-04 -4.19188217956e-04 -1.18019322707e-03 -1.68538307919e-03 -2.91752862043e-05  9.81596384111e-04 -6.34302471470e-03 -3.88512743497e-04 -9.69658073056e-04  1.61630587511e-03  2.61497317871e-03 -6.33136478781e-03 -9.57102294564e-04 -3.28619250510e-03 -4.94467903343e-03 -1.76141736375e-03  2.24540408024e-04 -5.02696975264e-03  3.39565621656e-03 -1.75561148842e-03 -2.54995221182e-05  2.08868126702e-03  1.15750731788e-04  1.31919026835e-03 -7.96341995661e-04 -2.45598966238e-04  1.53743817803e-04 -1.80042386054e-03 -3.73068115514e-03 -6.33021482400e-03  1.20296954679e-03 -1.16899976187e-04  4.27708457125e-04  2.94990283397e-03  4.20680591504e-03 -2.07453355883e-03 -8.65082972941e-04  3.36106556323e-04  3.13974369052e-04  2.46455450074e-03 -1.05496078904e-03  1.57436073808e-03 -3.08243475133e-03 -2.09666512068e-03 -2.71062739989e-04  1.62074081918e-05 -4.03906939847e-03  2.05738221249e-03 -1.75932187923e-03  4.62173777654e-03 -8.79975690378e-05 -1.66460500516e-03 -2.83967510918e-03 -1.17957463122e-03  3.27911237191e-03 -1.12802637085e-03  3.48837281612e-03 -3.18704814609e-03 -1.23784959175e-03  3.15041853565e-03  1.32104836618e-03 -2.52548421674e-03 -2.94522648076e-05  3.55034410532e-03 -5.79076671991e-03  1.19851826714e-03 -1.02374880827e-03  5.10405523652e-04  2.16867551338e-03  2.99865397578e-04 -1.13803108047e-03  1.89231750630e-03 -1.26341565877e-04 -2.36548676102e-03  3.89684787574e-04 -3.75018156698e-03  3.89742776280e-03  6.12375758920e-03 -2.34622580976e-03 -4.97471453463e-04  1.82751899088e-03 -1.39346378755e-03 -2.13939245033e-03 -6.85778646667e-04  3.58726318385e-03  1.75560877847e-03 -1.31395785830e-03 -5.58420288599e-04 -1.41876282660e-03  1.04196745595e-03  3.16617968915e-03  2.95799244065e-03  1.79926827273e-03  2.78341267155e-03 -8.68343010870e-04 -2.08645225832e-03  1.05318153690e-03 -9.14979259343e-04 -3.17498613157e-03 -3.68085967291e-03  3.67924652149e-03  7.70511398443e-05 -2.57236706141e-04  2.06572463736e-03  8.59194776026e-04  3.43389734420e-04 -1.24314233033e-05 -3.46759602407e-03 -1.67160859393e-03  2.02744336187e-03 -2.01239192169e-03 -1.37426275750e-03  6.56359395971e-04  7.66901154451e-04 -4.34838381218e-03 -4.76339525890e-04  2.50351944678e-03  1.06190817536e-03 -1.35688028640e-03 -3.58239837763e-05 -3.55697820380e-03  1.81611401337e-03 -1.39726898958e-03  5.61595780390e-04 -3.10896542681e-03  1.35609355943e-03  6.29555772469e-04  3.21281146957e-03 -5.23301173799e-03 -4.13207038957e-03  3.84622383938e-03 -1.59422180717e-03 -2.71430389287e-04  7.66027758807e-04  1.96000828996e-03  4.93146755938e-03 -1.56955031578e-03 -3.58976556852e-03 -2.82287627334e-03  4.96636942874e-03 -2.61935403778e-03  6.15899206766e-04 -3.46056305439e-06  1.61156603048e-03 -2.23343741461e-03  1.30798378277e-03  3.45639499800e-03  3.16521815598e-03 -3.57420736133e-03 -4.94711888453e-03  7.06232309577e-04  8.00669525871e-04 -2.36402146055e-03 -7.66009622824e-04 -2.96770596879e-03 -2.02082180201e-03  4.85050192162e-05 -3.39768299241e-03  9.54523473299e-04 -3.31215727826e-04  2.20068264819e-03  1.80139296275e-05  6.30426825411e-03 -3.23127110511e-03  3.27713168066e-03 -1.35431020563e-03 -1.35755761025e-04  2.69472657841e-03  3.65765209672e-03 -2.65660037536e-04 -1.80749690060e-03  3.40237285373e-03 -1.47413470703e-03 -4.13041389773e-04 -1.81635018964e-03  1.26905592444e-03  1.11070003923e-03 -9.12576832027e-04  1.02894359314e-03  2.54848535996e-03 -8.53512088585e-04 -1.57755409557e-03 -1.50350147619e-03  6.00813170491e-03  5.65807126466e-03 -4.62623500219e-03 -3.02159485992e-03  2.04701855264e-03  1.59361797405e-04  2.84201349619e-03 -6.96368143842e-04 -1.97166162183e-03
-3.09165482708e-03  1.18385758652e-01  1.90114844896e-03 -5.54161172151e-04 -9.08761796040e-04  2.06446622324e-03  1.90639107349e-04 -9.05853170623e-04 -4.74194558939e-04 -2.92976885458e-03 -7.54182571709e-05 -3.96075901678e-03 -8.69957920736e-04 -2.27379867630e-03 -1.85744994625e-03 -2.99558067550e-03 -1.98244018397e-03  9.90695642497e-04  9.14792361367e-03  1.33481574590e-04 -2.50138576513e-03  2.28615523229e-03  3.57930720787e-03 -2.70221037092e-03  4.18954455827e-03  1.74532230204e-03  1.81239822895e-03  1.76089257607e-03  8.70602369313e-04 -5.65943256025e-03 -5.63041486745e-03 -5.16634405629e-03 -1.15590296389e-03  5.12845145007e-03  6.21063898893e-03 -3.67353305830e-03 -1.98514420048e-04  2.34121602557e-03  2.36117520066e-03  1.41428532009e-03 -7.46425905785e-03 -8.24482586928e-03 -5.93806783737e-04  1.98442356215e-03  1.28979433515e-03 -2.04756385427e-03 -1.99671507787e-03  2.88375655139e-03  1.25133377483e-03  4.68124278166e-03 -2.56287667373e-04  4.11244204462e-04 -3.61304088135e-03  2.11912068266e-03  1.87819905263e-03  7.80973019992e-04  3.15238744394e-03  9.19495482888e-04  2.20743864234e-03 -2.00015322023e-04 -8.18311513021e-03  4.14519258080e-03 -3.64203391643e-04  9.05756422518e-04 -2.31853801755e-03 -2.23789610377e-03  1.10585296683e-03  4.61429158947e-04 -1.45739212879e-03  4.76727108170e-03 -4.20815531669e-03 -2.53129486664e-03 -4.21174003958e-03  1.07366571765e-03  4.37183790701e-03 -5.82539386617e-04 -3.69262897090e-03  1.39901891667e-03 -1.37407395080e-03  3.57993948495e-04 -2.03681132120e-03 -2.70791333190e-03  2.36224160024e-03 -4.64880177984e-03 -5.71632599787e-03  4.56226058696e-03 -1.35353192740e-03  2.74387449567e-03 -9.65942497109e-03  4.90544574899e-03  4.88735370996e-03  2.62417084767e-03 -8.67681350941e-04  2.12153835291e-03 -2.38609957482e-03 -3.27732149561e-04 -2.01826909982e-03 -3.60466420167e-04 -2.78577357706e-03  1.31181129321e-03  3.18764973549e-03 -3.42472961144e-03 -3.04089510426e-04 -4.19194906667e-04  8.24085140804e-04 -3.31912293787e-03  2.37227492556e-03 -1.10175000094e-03  4.68056824596e-03  3.07884493625e-03  1.47758633665e-03  4.52672188066e-03 -3.76033903354e-03  1.07464648100e-03  7.24670916474e-04 -2.53699760375e-03 -4.14054456337e-03 -2.26554320451e-03  1.07769789942e-03 -1.56116708316e-04  2.88833764941e-03 -1.10828031439e-03 -1.10139775916e-03 -2.54140260540e-03  8.97110041738e-04  3.12305659090e-03  2.13448964947e-03 -4.37214458169e-03  6.11148905411e-03  1.75127001128e-03  8.87524572914e-04 -1.40214588118e-04 -1.21563599984e-03 -6.55852065768e-04 -4.22776978455e-03  1.20385698276e-03 -1.81307805257e-03 -1.70766971277e-03  1.62406312340e-03  2.10840250485e-03 -6.40247625290e-03  3.46305687096e-03 -6.71818819398e-04  2.49125057869e-04 -1.55887904671e-03  2.78085691990e-03  2.73326931839e-03  1.86528606270e-04 -3.84245928479e-03 -2.21603799860e-03 -1.67885832419e-03 -6.75412887655e-03 -2.16502645342e-03 -5.97864437610e-03 -5.64051228754e-04  6.31482607330e-03  4.85304609260e-03  7.91221911507e-04  4.65549508407e-03  2.44094365807e-03 -2.42489729818e-03 -1.22247716567e-03  4.52622155184e-03 -2.03926976345e-03 -7.96130444937e-04 -2.00298838852e-03 -9.69536642796e-04 -2.08359468705e-03 -1.55540631676e-03 -1.87333935974e-03 -1.88071266634e-05 -1.72277652326e-03 -3.83808210302e-03  4.89953841744e-03 -2.77171220572e-03 -8.69458379475e-04 -7.53917959481e-04 -3.19937143142e-03 -1.75149038247e-03  3.70605596261e-03  3.16505946080e-03 -2.41420561272e-03  4.43951446241e-04 -1.66954300451e-03 -4.16825300220e-03  8.44171468326e-04  2.54538988689e-03  2.12624247565e-03 -3.54567201472e-03  1.91222971093e-03  3.89347087846e-03  1.62028017121e-03  4.97688188983e-03 -1.40092932037e-03 -6.00430899921e-04 -1.62926698675e-03  3.34537656762e-04  4.31635951132e-04  1.25041109260e-05 -1.66223861818e-03  7.89433899527e-04 -2.73165824672e-04  5.86168908691e-03 -9.42256416882e-04  2.71621224789e-03 -2.48438106106e-04 -3.34272800622e-04  1.00313669546e-03  1.51014036123e-03  5.18959674910e-03 -2.46988829125e-03 -3.95666327365e-03  3.84860581985e-03  8.88828575825e-04  1.68985315822e-03  7.92212915543e-04 -7.23871689696e-05 -3.85652494447e-03 -3.63813431100e-05 -1.76263610455e-03  2.61894758101e-03  1.04871940279e-02 -6.98550607251e-04 -1.86061472276e-03 -2.64839169206e-03  4.83530205165e-03 -2.80365287182e-03 -3.30949893196e-03 -1.33444035957e-03  2.31257530318e-03  4.60519267802e-04 -3.43030383330e-04 -1.00313142748e-03  1.17329032637e-03 -1.51302865162e-03 -2.33151604086e-03 -3.36964822922e-04  4.90176864034e-04 -4.56196279961e-03  3.44385051430e-04  3.38510331853e-03  2.87252915804e-03 -9.43994158311e-04  1.05287929701e-03 -6.17009179116e-03 -2.12395661734e-03  2.31122941037e-04  1.93091062227e-03  8.48850610968e-04 -8.51715046011e-03 -2.76141133078e-03  3.60805317880e-03 -3.63208196179e-03 -6.71906551801e-03  1.75832612633e-03 -4.59878091452e-03
 1.61755800099e-02  1.90114844896e-03  7.46333722813e-02 -1.03028489095e-02 -1.63326314561e-02  1.15761685007e-02 -2.37472985171e-05 -1.15744899275e-03  2.01966722893e-03  4.92414936906e-04  1.06338492137e-03 -1.96866631023e-03  1.18630103468e-03  2.93550031398e-03  3.76508332170e-04  2.42308434771e-03  1.91822129290e-03  2.48713999587e-03 -8.32456623637e-04 -1.65280288968e-03 -1.06629381055e-03  1.41619415942e-03  1.75726520991e-03 -9.09382364611e-06  6.72527936367e-04  6.26020910724e-04  8.17947134211e-04  1.70221485258e-03  2.00561946053e-03  2.17549785071e-03  1.83704453299e-04  2.45114537652e-03  9.28076406836e-04  8.79265661923e-06 -8.83291058574e-04 -2.95842886734e-03 -1.32303267695e-03 -6.06008887080e-04 -7.59262970596e-04  3.09985497541e-04 -1.26988731555e-03 -2.18870763859e-03  2.52598280604e-03 -1.21243279381e-03  2.27658030954e-03  5.62495315664e-03 -1.24256237629e-03 -2.11697503646e-03  7.14180750434e-04 -1.31215697462e-03 -1.01969334809e-03  2.93520763451e-03 -1.90880533854e-03 -3.02111526226e-03 -1.46154228546e-03 -2.69908571897e-03  2.17793877074e-03  1.07892200711e-03 -2.31000016838e-03  2.39806870783e-03  4.31243278017e-03 -2.93664133424e-03  1.49335995255e-03 -2.89476956824e-03 -4.80880837076e-04  3.87405754016e-03  3.49408740823e-04  9.55335312179e-04 -3.06551061783e-03  4.36445719808e-04 -2.40477631064e-03 -9.47469774693e-04  2.16637602979e-03 -1.84462960848e-03  8.58351109010e-04 -5.10238168254e-03 -1.07555400863e-03 -9.35222723017e-05 -1.51386558725e-03  5.94422367188e-04 -1.95032172398e-03 -5.92320840717e-03  5.31003647708e-03 -2.59181013617e-03 -3.47921786513e-03  5.13701210887e-03 -3.64703728272e-03  1.64089494448e-05 -8.74589656817e-04  1.29388544847e-03  2.46803807119e-03 -1.33457243161e-03  1.03107615871e-03 -2.26113696010e-03  1.33939392731e-03  2.15319380042e-05  2.00333835225e-03 -1.62796710813e-03  3.54413616660e-04  2.08915929697e-03  9.38396324050e-04 -5.10293961728e-04 -2.05440411943e-03  1.24057941064e-03 -1.02204616264e-03  1.34842513804e-03 -2.54391226573e-03  1.90057663980e-03 -2.79894604095e-04 -9.26359664125e-04  3.69411976996e-03  4.68237250071e-03 -1.10357361337e-03  2.06288313359e-03 -1.65453795717e-03 -4.87574536313e-04 -1.01243959812e-03  5.78370969555e-04  1.60575115108e-03 -5.91805240294e-03  2.15102156054e-03 -2.11222230423e-03 -3.35670317424e-03  1.15246682061e-03  5.00185599833e-04 -6.92495502226e-04 -7.94460230578e-04  2.94225974235e-03 -1.18421085172e-03 -5.23418869315e-04  1.66070214867e-03 -1.10508103190e-03  1.41971723722e-03  6.51898975265e-04  9.92436964241e-04 -6.10565517396e-04  6.94433934207e-04 -6.00232537388e-04 -7.50698714425e-04 -3.24482051582e-03  6.83278917088e-04  2.87467238999e-03 -1.07694713385e-03  1.67091109927e-03 -2.01596089304e-03 -9.23781832290e-04  1.81764778382e-03 -1.00377771338e-03 -6.10004274121e-04  6.06319677925e-04 -4.99685668588e-04 -1.40714359347e-03 -2.47125737683e-03 -1.96171134114e-03  1.87313090967e-03  1.85019232487e-04  4.19670972002e-03  2.82660561145e-04  2.86184327643e-03 -7.89303628787e-04 -8.93573786132e-04 -3.50304597721e-03 -1.33605800993e-03 -3.55821154089e-03  3.81187172217e-04  6.24960204277e-04 -9.71202938013e-04  2.56624517170e-03  2.52426259754e-03  1.82994143105e-03 -1.59843545798e-03 -2.53608020696e-03 -8.48896242210e-05  9.15061488413e-04 -2.39704575227e-03  2.30952047182e-03  1.88084769552e-03 -2.72548973461e-03 -3.38940129367e-03 -9.61368212710e-04  1.15233758095e-03 -4.57052760750e-04 -1.02386568049e-03  4.48015196666e-04 -2.55902339402e-03  6.12784449243e-04 -3.65022662784e-04 -1.89480288075e-03  1.90472505082e-03  1.86684493312e-05  1.14502318323e-03 -4.35341053650e-04  2.05779356145e-03 -3.31053163799e-03 -2.75118338830e-03 -2.14136663409e-03 -3.81976220920e-03 -2.74120642452e-03  4.27188020839e-04 -2.00349088885e-03  9.58913755455e-04  4.68447117238e-04  2.45599943225e-03  3.62613127260e-03 -3.89109239887e-04 -1.93212993478e-03  4.46774210934e-03  3.73341735481e-03 -7.58268528887e-05  9.40208188458e-04  1.92040467777e-03 -1.44737596368e-03 -9.97901958666e-04 -4.38807875850e-04 -7.75070758071e-04  1.45542141257e-03 -1.83409428711e-03  5.76667337983e-04 -1.11055792508e-03 -4.24584457582e-03  7.95928077366e-04 -4.79125153966e-03  7.32119371439e-04  5.60626781490e-04  1.05268230462e-03  5.93295804822e-04  9.26977833941e-04 -1.45279702675e-03 -4.29800802225e-04 -1.57069659888e-05 -1.35203193435e-03  4.03677603207e-04  1.09956126201e-03 -7.52048074815e-04 -1.66959675381e-03  3.28581565870e-04 -1.11763206690e-03 -8.85417234229e-04  9.43729725755e-04  2.78692953144e-03  2.27961306421e-03 -9.14653382764e-04 -6.98456447882e-05 -1.48188494778e-03  1.05811645709e-04  2.59003040903e-03 -7.54667797717e-04 -2.25574346209e-04  1.25582915616e-03 -4.45142650964e-03  4.45386781266e-04  6.65853260166e-04 -1.53083625333e-03  2.36784953534e-03  9.80316115091e-04 -3.71904145082e-03
-7.45977026872e-03 -5.54161172151e-04 -1.03028489095e-02  8.27878016815e-02  5.27567220213e-03 -5.84232169591e-03 -1.91091206747e-02  2.14654303770e-03 -6.92985388223e-04  1.64666569566e-03  1.62881327146e-03  4.87425671803e-04  1.60900445673e-04 -1.72189653358e-03  5.57903064320e-04 -2.32584251091e-03 -3.28270805545e-04 -7.34564066621e-04 -1.81892257367e-03 -1.16670812007e-04  1.94879308753e-04  1.27232858398e-03 -7.02222442450e-04  2.92295656248e-04  1.71888967649e-03  1.47945538686e-03  1.50716222542e-04 -9.52296476562e-04  1.46289331372e-03 -1.85567386043e-03 -2.08470470720e-03 -2.66665390937e-03 -1.90785464772e-03 -5.35960949238e-04  1.29610566330e-04 -1.33407598935e-03 -3.88650856607e-03  2.52251255186e-03 -7.58014767338e-04  6.50950469970e-04 -1.34892797352e-03 -9.70095093550e-04 -3.64131240038e-03  1.18969936373e-03 -2.97284515411e-03  2.30850168770e-03  1.58619974220e-03 -3.36688124849e-04  9.06602401295e-04 -1.33899283159e-03  2.29759028570e-05 -5.20402589777e-03 -3.99362627146e-06  1.46407772327e-03  2.55266638950e-03  2.20991738685e-03  1.15175074264e-03 -5.16740079941e-04  4.36929111864e-03 -3.30391635034e-03 -6.04156101306e-03  2.06070804450e-03  2.43406358115e-03  4.25027541498e-03  1.93663201956e-03 -2.44937262448e-03  9.45150757063e-04 -5.04770498000e-04  1.41440536088e-03  1.44377638775e-03  2.16003004549e-03  5.08885541609e-03 -1.64593785928e-03  2.02866081372e-03 -3.52351077478e-03  3.49522404329e-03 -1.91185744078e-03  2.82317328673e-03  2.92932367190e-03 -1.62658139736e-03 -1.32364248459e-03  1.07775883102e-03 -2.83537550556e-04 -1.77308563673e-04  2.86332884150e-03  1.68781979750e-03 -6.06264616246e-04  5.95771141977e-03  1.90969149881e-03  5.20041615348e-03 -8.77356914493e-04  1.54613330982e-03  1.65628735363e-03  2.03265126784e-03 -1.37015475668e-03 -1.68184517688e-03  3.43393459924e-03  1.47588611512e-03 -4.50736801172e-04 -1.53969512677e-03 -3.33001490958e-03  3.58802590910e-04  1.26159375585e-03 -6.10369678368e-04 -5.40570621696e-04 -2.56048139810e-04 -6.35539542530e-04 -1.83678205824e-03  1.68375337401e-03 -1.95296016263e-03  3.06268430112e-04  3.16234744114e-03 -4.09843297580e-03  1.55826829642e-03  5.20606240635e-04  1.63630895605e-03  2.38915266296e-03  2.25387919877e-03 -2.46934275211e-03 -1.80267885721e-03 -4.27006010539e-03  1.14753889307e-03 -4.01600693100e-03 -2.42306490785e-03  4.92212037187e-03  3.87357029156e-04 -3.21482511020e-04 -1.07540727113e-03  2.06703943967e-03  7.33173759102e-04 -1.48435193728e-03  3.39025841590e-04  1.36127305969e-03  1.84493691955e-03  1.65859714584e-03 -3.82566176508e-03  9.45543092775e-04  6.07731843214e-03 -3.12266903704e-03  4.28345626920e-03 -2.63550232756e-03  1.83632170239e-03 -3.16909189390e-03 -9.79298613663e-04  2.03841062652e-03 -2.87220896239e-03  2.00535628483e-03  1.00056552609e-03 -7.32583178192e-04  1.12866171181e-03 -9.80330835918e-04 -3.59011996862e-03 -3.52211139869e-03  5.27860733963e-03  2.28048448684e-03 -1.07525426380e-03  3.72690632687e-03 -4.80181440527e-04 -9.09375932396e-04 -1.85773350392e-03  1.28715717568e-03  2.85783086773e-03  2.05748583364e-03  2.05872280952e-03 -3.41145933059e-03 -1.21716112871e-03 -2.88475545166e-03 -1.79825471142e-03  3.34515856130e-03 -9.01556069550e-05 -1.20215772943e-03  3.13423983370e-03  1.55844002607e-03 -1.43336895803e-03 -1.58924826710e-03  1.72105072791e-03  1.00036635802e-03 -6.28468574431e-05  1.12177992048e-03  3.77009001479e-03 -3.22744889333e-03  1.61488008378e-03  5.12734966743e-04  1.66633258284e-03  3.31120305813e-03 -7.82393154205e-04 -3.71463381108e-03  2.67591336960e-03 -1.19343113935e-05  1.32117392297e-03  1.07963541529e-03  3.56920425908e-03 -2.77591171534e-03  5.72832357314e-04 -1.97996662164e-04 -1.35398293980e-03 -4.75052302248e-03  3.42573050487e-04 -1.43150259764e-03  2.97788845551e-03  1.66282678629e-03 -4.87608470901e-04  1.43850052529e-03 -1.86619451696e-03 -3.57893036761e-04  1.37671348514e-03 -1.29786787524e-03  3.09310460589e-03  1.51858280103e-04  5.43265418604e-04 -2.74534430808e-03  3.32553443681e-03 -1.89437592658e-03  9.85036974621e-04  2.15965747596e-04 -1.89056909360e-04 -2.39905534403e-03 -7.58446149167e-04 -2.44038070297e-03  3.94276630431e-04 -1.71337593216e-03  6.11495243671e-04 -5.91094059440e-04 -1.85337843783e-04 -2.62265720777e-03 -1.65069946791e-03 -2.77480797974e-03  3.37197323903e-03 -3.31352507540e-03 -9.32431937352e-04 -1.71109250474e-03 -1.80291849121e-03  1.44126160856e-03  1.59622634668e-03 -1.61919834697e-03  7.97151088654e-04  6.69014435452e-04  2.68528544488e-03  5.78034899759e-04  6.30251791151e-04 -9.27206366497e-04 -2.73989419955e-03  1.75445954806e-03 -3.71555031753e-03  3.28308416974e-03 -1.30925820714e-04  3.13124774658e-03  1.59764803076e-03 -2.98614410958e-04 -5.39303006394e-04 -1.31184535362e-03  1.41779566761e-03  1.21140416415e-03 -5.63208888599e-03  8.44199030548e-04 -1.09218182432e-03
-1.87457272131e-03 -9.08761796040e-04 -1.63326314561e-02  5.27567220213e-03  8.42141817647e-02 -7.09785448354e-03  1.45048098301e-02 -9.34998806819e-03 -1.68072751512e-03 -2.36123122196e-03 -5.09450748555e-04  3.06398754588e-03 -8.59123320614e-04  1.25159583617e-03  5.89587547140e-05  9.00083419160e-04  2.24612230385e-03 -1.12679946074e-03 -1.54732111196e-03 -5.54814761772e-05  1.59443128671e-03 -1.44643256969e-03 -3.26999143001e-03  2.91595046152e-03 -7.08435420673e-04 -1.52869390686e-04  2.68079169465e-04 -3.77972912607e-03 -3.32200024260e-03 -1.96987386077e-03  2.63306184156e-03  1.68034413545e-03 -2.81646127993e-03  3.05398383804e-03 -1.45754917984e-03  1.87233539442e-03 -1.85444157952e-04 -3.07564396873e-03 -3.91780214624e-03 -1.33631032885e-04  1.39718452530e-03  3.31053108332e-03  1.02880952094e-03 -4.26258014939e-04  1.44526386673e-03 -1.12495858934e-03  1.90776118176e-03  6.96759030200e-04  1.13743977078e-04 -1.87358123991e-03  2.46414613276e-04 -1.18897134500e-03  6.60869698971e-04  4.69435993288e-03  5.12818856810e-04  2.04254115773e-03 -2.90331948105e-04  1.40316451336e-03  8.34412287674e-04 -2.61078001359e-03  2.40926147763e-03 -1.58716112698e-03  5.33017731695e-04 -5.78995783032e-04  3.55689603208e-04 -9.01845021641e-04  1.30519556580e-03  2.49049050474e-03  2.36060753695e-03 -2.23463676856e-03 -2.12107231840e-04  3.82979298860e-03 -1.93707210222e-03  2.24971013354e-03  1.53945834749e-03  4.04593037282e-04  2.20220038662e-03  5.36981821753e-04 -8.37954560276e-04 -5.80949223671e-03  1.31186142802e-03 -7.73264621862e-04  1.17144847203e-03 -4.74356603161e-04  3.71017956039e-04 -4.81583156215e-03  1.71519458501e-03  4.41969259132e-03  4.54555156794e-05  1.26197931501e-03 -2.21605125054e-03  5.61955041124e-04  7.12391841864e-04  2.32806104989e-03  1.11658616258e-03 -7.59068467334e-04 -2.24600296704e-03  2.15015851129e-03  1.68551977229e-03  6.78951157847e-04 -5.35700322540e-03 -8.13061195674e-04  7.14793837876e-05 -9.73235466809e-04  9.13048646863e-04 -1.03715386692e-03  5.46441777423e-03 -2.42427094823e-03 -2.72082337533e-03 -3.90874581038e-03 -3.74927818888e-03 -4.19887852132e-03  9.65891403860e-04 -2.95664047171e-03  2.50906746537e-03  3.17689332778e-03  9.77370678117e-04  6.82885072904e-06 -3.34471851582e-03  9.41797835784e-05 -2.36946436474e-03  1.71002879482e-03 -1.08165191380e-04  1.47791123636e-03  2.69652055200e-03 -5.17202820470e-03  1.77838801031e-03  1.09405367899e-03 -3.96376740808e-03  9.68327511605e-04 -1.45125428337e-03  9.01339705195e-04 -1.67241416780e-03 -2.99960555450e-04  1.14786794363e-03 -1.05808901068e-04 -4.58035666222e-04 -2.53620293298e-03 -3.29334439745e-03  4.65520800674e-03  2.17495285697e-04  4.08743743501e-05 -2.14805057593e-03 -1.29606831305e-03 -1.22937196095e-03  3.38794584684e-03 -6.58862338903e-03  1.87406291461e-03  3.10399456533e-03 -1.44469337698e-03 -1.58399760994e-04  1.20438617092e-03  6.67010587744e-04 -1.43787198933e-03 -1.18819198335e-03  4.52495590903e-03 -6.98676332507e-03 -1.56091613775e-03 -1.98437568356e-03 -4.93742979440e-03  2.60939359194e-03  5.28093727922e-03  1.32102822908e-03  5.80168838544e-03  2.57716419676e-04 -1.31242677539e-03  7.74961765615e-04 -7.70516815992e-04 -2.41094322841e-03  5.44042204895e-04 -1.28041613321e-03  2.59956767582e-03  1.77341386413e-03  3.04481598825e-04  3.70455322035e-03  1.15225574621e-03 -6.97453339031e-04 -3.59415191867e-05  2.43106710254e-03 -6.56261740739e-05 -1.52410341627e-04  1.91120355718e-03  1.85180848584e-03 -2.30198520693e-03 -1.14867350507e-03 -1.43738464201e-03  4.28151324660e-04 -7.90007160429e-04 -1.03362319307e-03 -8.80582553383e-04  5.65749682724e-04  1.63102983523e-03 -1.08984629159e-04  3.90604397192e-03  7.47587498643e-04  2.88389559945e-03  2.64053583123e-03  5.17644660074e-03 -3.07099057301e-04  9.23024334413e-04 -1.79660364583e-03  1.38964375379e-03 -2.55613709434e-03 -3.12561463062e-03  2.09573694195e-03  3.45566435325e-03 -1.01958762144e-03 -2.56089568844e-03  5.22569024764e-04  3.58669951622e-04 -1.54398698343e-03 -2.02209057873e-03  6.03540655811e-03 -2.23840812518e-03  1.38844467843e-03 -2.82432986060e-03  4.49660333592e-03 -1.00644785597e-03 -6.77251314496e-04 -4.70893041998e-04 -1.13352319926e-03  3.80883033438e-03  5.68644230215e-04  3.62891079873e-04  8.22590503768e-04  9.05374442695e-04 -2.40041463484e-03  6.52993792583e-04  1.56896187308e-03 -2.49232780542e-03  2.96518703572e-03 -1.50483425751e-03 -2.38976493034e-04 -1.21624317690e-03 -2.12023425367e-03 -1.86171205347e-03  4.96530733668e-04  1.32847267516e-03 -9.38301176372e-04  8.00159194589e-04 -1.51119228171e-03  2.04389745819e-03  4.03547628759e-03  2.62593130698e-03  3.48504671630e-03 -6.02254647762e-04 -4.06510610614e-03 -8.62180519016e-04 -1.33333713018e-03  1.00919750059e-03 -8.57013891112e-04 -2.37901061915e-03 -1.08518940343e-03  2.83862519286e-03  1.47497661134e-03  1.49032836457e-03
 4.95714930517e-03  2.06446622324e-03  1.15761685007e-02 -5.84232169591e-03 -7.09785448354e-03  8.49077725834e-02 -8.67889431138e-03  1.56535395699e-03  1.09215751078e-02  1.89002758649e-03 -1.49089938610e-03  6.15006076443e-04  5.27491938302e-04  9.31649957707e-05 -2.11895763589e-03  3.18437250156e-04 -4.53831972873e-04 -1.15533150149e-03  2.25341581352e-04 -1.28751735346e-03 -2.75297173021e-06  1.52522833409e-03  2.47283176418e-04  1.77784703488e-03  1.54773759495e-03  2.65333715704e-03 -1.63874300270e-03  2.04478630015e-05  4.00183369137e-03 -9.85967147174e-04 -2.07875852000e-03 -2.78621045601e-04  1.58567586216e-03  4.55905859116e-03  1.83749938764e-03 -2.10953648527e-03  1.47278888499e-03  1.38487203379e-03  2.51503994972e-03  2.53623547222e-04  5.47813624017e-04  3.62201190731e-03 -1.75877112174e-03  1.63231764918e-03  1.97848075247e-03 -2.30703459492e-03 -1.28467574742e-04  1.40030149180e-03  1.47506643623e-04  1.62541992059e-03  9.75683623645e-04  3.78571254253e-03 -1.12256324030e-03 -2.65531319713e-04  1.70078947738e-03 -4.73628461856e-03  1.77625502192e-03 -1.44159167775e-03 -1.18885372969e-03 -1.24014328669e-03  7.78994950730e-04 -2.94133319730e-03  3.10311850043e-03 -5.84866350413e-04  9.50103069635e-04 -5.99757170592e-04 -1.92502082451e-03 -1.98141907466e-03 -1.55688698182e-03  2.21453095874e-03 -5.10044860764e-03 -1.76764903467e-03  1.40940580033e-03 -1.42424204327e-03 -1.10990294748e-03 -1.77355741738e-03  1.49200008866e-03 -2.04140856592e-03 -1.87979510718e-03 -5.68515925494e-04 -4.67068478658e-03 -4.12823244851e-04  3.90068520186e-03 -9.19519854271e-04 -2.49521078981e-03  1.55346980099e-03  8.37107335709e-04  1.76002261558e-03  4.80054678529e-04  5.66257667290e-04 -1.60810832048e-04  1.16792940543e-03 -3.31956623772e-03 -5.57804476257e-03 -3.68502802517e-03 -1.47222281402e-03  2.05733155346e-03 -3.05787145949e-03  5.54509557041e-04  3.00874749848e-03  1.33564748553e-03 -6.97734902541e-04  1.53764258781e-03  1.59660938741e-03 -1.51757415753e-03  3.30000166795e-03 -1.89221861043e-03 -5.56502295266e-03 -2.13560625888e-03 -2.88075132311e-03 -3.09328642717e-03  2.02895259649e-04  3.36960009577e-04 -1.76806202200e-03 -2.02297225141e-03  1.13828668020e-04 -2.13030038836e-03  5.00367601537e-04 -1.15868721783e-03 -6.57157455474e-03  3.70580524943e-03 -1.30909675007e-03  3.88770896584e-03 -6.36328065376e-04 -3.98755251823e-03  4.04314485620e-04 -3.67494027756e-04 -8.46018522243e-04 -1.45081650526e-04  6.36157315931e-05 -1.11190102802e-03  1.36680885700e-03  2.27206303161e-03  2.19535518549e-03 -2.31145779759e-05  2.14251580403e-03 -7.31343805927e-04  2.03144738181e-03  1.54987000401e-03  1.48283012512e-04 -1.40521906221e-03  1.37658519697e-03  4.34163186918e-03  1.15911350878e-03 -2.13298564685e-03 -1.85309029710e-03 -1.57885521917e-03  4.26194317189e-05  1.79359764741e-03  6.17691411358e-04 -8.47530345269e-04 -1.24828345539e-03 -6.60531896220e-04 -4.61379543531e-03  1.76928608023e-03  4.91637065862e-04  1.57335856644e-03  1.12107335204e-03  2.27118974303e-03  2.45665371962e-03  7.22171725425e-04 -7.35391215703e-04 -3.18429512899e-03 -2.27926102161e-03  1.38578490747e-03  1.82789159121e-03  2.86594888967e-04  3.25647329142e-03  1.70511611244e-03  1.22960484607e-03 -1.24017448135e-03 -3.17822363631e-03  1.00162302143e-03  3.49509555516e-03 -1.97348233312e-03 -6.24433191352e-04  1.22202839160e-03  1.57025260618e-03 -2.09137295003e-03  4.12171006446e-03 -3.36063250892e-04  4.25791310057e-04 -1.27976983423e-03 -4.61407835387e-04  4.70698135207e-04 -1.08715703809e-03 -4.69906508540e-04  2.62240374450e-03  1.60302645230e-04  2.35065493384e-03  2.55109457961e-03 -1.17904315409e-03  1.71002594749e-03 -5.30450874789e-03 -1.08812252891e-03 -3.32612961859e-03 -2.42783804233e-03 -2.16746369350e-03  2.28851150372e-03  2.23604061191e-03  1.88887001539e-03 -5.39430286425e-03  1.09976116996e-03  1.71607984385e-03 -4.02207694165e-03 -4.98534617155e-04  2.42822090675e-03  1.75961542306e-03  1.17172060964e-03 -1.12795909431e-03 -2.65259540874e-03 -3.98912042947e-03 -2.70701741320e-03  1.69146759673e-03  1.26628296061e-03  2.09221450602e-03 -1.77530593226e-04  7.22557776528e-04  2.75348748188e-03  6.32960907031e-04  1.00267639604e-03 -4.07383433531e-03 -2.83734056435e-03 -2.50166907794e-03 -2.85673208094e-03 -1.15204475433e-03 -3.14621939753e-03  3.62018832548e-03  2.63295472289e-03  2.33174970239e-03  1.38306081457e-04  7.43715952651e-04  3.83023128508e-04  1.64091648349e-03  1.12104862025e-03  7.98050957415e-04 -6.35894792650e-04 -2.79843091820e-03  1.37237493084e-03 -1.93111811290e-03  2.00364963335e-03 -3.35708550318e-03 -5.29492059128e-03  4.01914855188e-03 -3.19088967458e-03 -2.45285336742e-04 -4.35344767465e-04 -4.72839295182e-04 -4.56974737743e-05 -5.90977275443e-03  2.80762630816e-03  7.43442127509e-04 -2.56849604182e-03  5.88091079704e-04 -3.14148564129e-03  1.99471878838e-03
-3.85369060917e-03  1.90639107349e-04 -2.37472985171e-05 -1.91091206747e-02  1.45048098301e-02 -8.67889431138e-03  9.71974992506e-02 -1.36717441256e-02 -1.20997144783e-03 -6.49540506685e-03 -1.45542701995e-03  9.49803783898e-04 -9.69838541162e-04 -2.35776121516e-03  2.30535453239e-04  2.77746819368e-04  3.73032388366e-03  2.91614262037e-03  3.55730184862e-03 -3.15660767904e-04  1.84903102618e-03 -3.44055770056e-03 -9.33803403326e-04  3.21831713183e-03 -6.35953748083e-03 -3.62917338903e-03 -2.24601563413e-03 -2.90985758012e-05  8.20793301274e-04  4.32339397436e-03  1.61813131472e-03  2.15549650595e-03  1.73306326454e-03 -3.64235418747e-03 -8.45272392555e-04 -1.58363770678e-03  1.22425372070e-03  1.75617093669e-03 -1.40249571577e-03  8.01948485851e-04  2.90602344206e-03  2.13690486418e-03  2.28030493498e-03 -3.86026739040e-03  3.20332950406e-03  5.59523920323e-04 -5.81777024609e-04  3.40410877445e-03 -1.47381454748e-03  2.05227458412e-04  3.79361560824e-04  5.22693070462e-03  5.70233900888e-04  1.56950906550e-03 -1.27727535389e-03  1.17669172131e-03 -3.81705007656e-03 -2.80641641266e-04 -1.94669870277e-03 -1.71760374033e-03  1.22704602469e-03 -3.73853251155e-03 -1.45319104888e-03 -6.44850163195e-04  9.02055957073e-04 -1.25765390033e-03  1.11206642036e-03  3.16842456451e-03  9.79732928710e-04  3.83067494877e-04 -3.07869995859e-03  2.51674046782e-03 -7.38570004520e-04 -1.93412898364e-03  1.63465290483e-03  6.52819625802e-04  3.34842529052e-03 -2.94583582319e-03  1.91747213757e-03 -3.13529375423e-03 -7.97983776279e-04 -5.43800577212e-04  1.17031113779e-03 -1.81880924236e-03  2.10237164332e-03 -8.72460733546e-03 -5.48956643766e-05 -2.33140233106e-03  1.85259636182e-03 -1.50049222873e-03  7.74167271724e-04 -1.90516497526e-03  4.61386423387e-03  1.52336503746e-03  5.27431801308e-03 -1.99162833067e-03 -4.52070681180e-03 -3.21552854883e-03 -5.95118057683e-03  1.68582764768e-03 -3.65155032498e-03  1.85785712615e-03 -8.11095209850e-04  5.11440187911e-04  2.34623594924e-04 -1.40321674838e-03  3.31032359939e-03  2.56422119045e-03 -1.60168810628e-04 -3.39981896944e-03  9.67268816741e-04 -2.15348518296e-03  1.77096065510e-03 -6.02938688450e-03  9.74938218495e-04  1.40520795642e-03 -1.97351380766e-03 -2.05585326376e-03  3.15509689353e-03  1.00259640636e-03  3.87608400892e-03 -3.56089954496e-03 -2.70724588784e-03  4.35973909445e-03 -1.39034531271e-03 -2.76355204216e-03  9.69210522161e-04  1.41096470658e-03  9.55059310375e-04 -4.22097941543e-05  2.73745699059e-03 -3.66253093521e-03 -1.04957987117e-03 -7.35500246779e-04 -2.08306271881e-03  6.71824475036e-04  6.37226303193e-04 -6.87650610597e-03 -4.87419840135e-04  6.16408046586e-04  2.06684623156e-03 -5.71089384204e-04 -3.74316700566e-05 -3.69244287719e-03 -6.08097782427e-04  3.96778673472e-04 -1.32953397343e-03 -5.49830920686e-04  3.39038771731e-03 -3.16566512948e-03  1.96767128005e-04  1.35976307449e-03  1.46521273708e-03 -2.79609165616e-03 -5.89576205398e-03  1.63698194013e-03 -5.89418657919e-03 -1.42057860311e-03 -1.94486653563e-03  7.61511195344e-04 -1.04996752141e-04 -2.70483904705e-04  2.66419121605e-03  3.83316272230e-03  2.24707940168e-03 -4.99168803266e-04  4.28683769215e-03 -6.39878186051e-04 -8.86111204563e-03  9.63395093276e-04 -1.38910202513e-03 -2.10663403421e-03 -1.85552772716e-03 -1.82339005897e-03  3.36144407998e-03 -2.53720441782e-03  2.86408817553e-03 -2.52615765522e-03  1.58235300718e-03  3.97231446353e-05  2.24151065451e-03 -1.54667108187e-03  1.48008692311e-03 -4.51658203241e-03  6.96383541490e-04  1.35645630696e-03  2.38505234288e-04 -4.77919827249e-03 -1.23872657816e-03 -3.22461254078e-03  1.44349291522e-03  1.72906847158e-03  1.81434952577e-03  2.29936457635e-03  2.84194742213e-03 -6.04926953099e-04  3.18961976522e-03  2.57952010344e-03  1.05339786784e-03 -3.35668379313e-04 -1.56042972524e-03  1.62940504287e-03 -1.74072074829e-03 -1.66872193997e-03  7.18617725566e-04  1.87912155207e-04 -1.87103096275e-03 -3.20462980914e-03  1.24714104211e-03  2.06615561379e-03  1.21912187010e-03 -2.56096109655e-03  6.40289260682e-03  1.39960123162e-03 -2.86581777943e-03  1.91206024026e-03  1.12366961698e-04  9.82498571545e-04 -4.82908551616e-04 -1.33279818327e-03  2.47771331566e-03  2.08238062208e-03  1.25714891307e-03 -3.53737409201e-04  3.78768267511e-03  2.25261961108e-03 -1.20838058122e-03 -1.67492411234e-03 -4.13624664305e-03 -1.27339076784e-03 -1.12300618872e-03  4.03115986948e-03 -3.96020957213e-03 -2.23067630283e-03  1.28609384285e-04 -1.95873153799e-03 -2.28660437399e-03 -4.17446283254e-04  3.02570175336e-03 -4.73400596744e-04 -5.21028926052e-04  2.21520795254e-03  4.83557335403e-03 -7.46570773625e-05  2.40880946742e-03 -1.23178204991e-03 -2.87751687755e-03  4.86984189470e-03 -1.38801934114e-03  3.39663539445e-03 -5.54628252397e-04 -2.62798569374e-03 -1.13871097720e-03  4.70133169063e-03  2.75425693203e-03  2.67310506959e-03
 1.33688836947e-04 -9.05853170623e-04 -1.15744899275e-03  2.14654303770e-03 -9.34998806819e-03  1.56535395699e-03 -1.36717441256e-02  9.12544826227e-02 -4.94734724220e-03 -5.87211388650e-03 -1.23537693997e-03 -2.32959137196e-03  3.17169659361e-03 -1.77894515367e-03 -9.43787286467e-04  1.60641768995e-03 -3.78297775099e-03 -1.36790449173e-03 -1.95240250644e-03  9.94147085470e-04 -1.45433896990e-05  7.22842008466e-04  4.60394537741e-04 -8.37271259417e-03  2.51413961850e-03 -6.48786251054e-04 -5.28088846091e-05  3.78783825097e-03  2.63090440841e-03  2.48520978770e-04  2.18367926941e-03  1.57297278739e-03 -1.11483025589e-03 -4.51118739497e-04  5.08783684207e-03  5.91607840522e-03  2.58929702019e-03  5.61553647724e-04 -1.07150188930e-03 -1.46588796039e-03 -2.06771972095e-03  9.86291394429e-04  1.59893698880e-03  4.93243460999e-03 -2.81302968762e-03  1.03320599222e-03  2.24602520822e-03  6.65330001967e-04 -4.96994082782e-03  4.46610697625e-03  4.51555034576e-03 -3.23302131540e-03 -1.65747975438e-04  3.70683705589e-03  1.40586461264e-03  6.55994539037e-04  3.65817900981e-04  1.41147920512e-03  4.83962298891e-04  6.88103182527e-04  5.66596722700e-03  1.48394205688e-03  2.23612532606e-03 -8.41567655876e-04 -1.61685730075e-03  3.61911375544e-03 -5.58409125077e-04 -1.33367443012e-03 -3.25242164134e-03  4.18110173358e-03  5.76800194647e-03  6.46022948666e-04  6.81251882624e-04  8.96630596424e-04 -3.20188207878e-03  2.07529240820e-03 -1.56158632512e-03  1.57344460333e-03 -3.86361425735e-03  6.06729896497e-03  4.41708266720e-03 -3.23138313521e-03  1.97018543376e-03 -5.14917226312e-04  4.28398180170e-04  1.12875522320e-03  4.07744256438e-03 -4.46888273296e-03 -5.25205166284e-03 -5.13405615946e-04 -1.63840812683e-03 -1.91781644365e-03  2.30351378779e-03 -7.37113440765e-04 -2.51582231481e-05 -8.89516100859e-04  8.64758820826e-03 -3.77390758824e-05 -1.38997244790e-03  3.97392164088e-03  3.45717826142e-03 -5.02687974890e-04  1.66774091975e-03 -2.55362789281e-04  2.42878059594e-06  7.21976143026e-04 -2.46919726059e-03 -6.44609556073e-03 -1.49891368601e-03 -2.58794997066e-03 -2.67134546552e-04  2.00220026142e-03 -1.19359841150e-03  7.07661504674e-03 -4.91685764136e-04 -1.20922184130e-04  3.33768642253e-03  1.27998139470e-03  3.94106956005e-04 -2.82247699601e-03 -4.05388973485e-03  2.94475171556e-03  1.31935917162e-03  1.47154619768e-03  2.07082792443e-03  1.34189400920e-03  1.68119150808e-03 -2.50286171905e-04 -5.95461040250e-04  1.56210737999e-03  3.61263380365e-03  9.72065078724e-04  1.15869677975e-04 -3.05088827287e-04  3.73354324070e-03 -6.58313620289e-05 -2.88759404703e-03  4.00870133574e-03  2.49700647355e-03 -2.25348828037e-03  2.01980224318e-03  2.26446534563e-04  2.12317762024e-03 -4.40935602295e-05  2.10700182050e-03 -3.06424398124e-03  3.05532375376e-03 -8.21736196760e-04 -1.12600461723e-03 -2.42858339204e-03 -6.32586240011e-04 -3.31603178278e-04 -5.75993421038e-03  1.27587469127e-03  2.01512328357e-03 -1.15294576836e-03  2.76861118259e-03 -2.50549307816e-04  3.80302520973e-03  4.16837841220e-03  3.49221350711e-03 -2.54652142233e-03 -1.32854931133e-04  2.11881328244e-03  2.37469588228e-03  2.38088573761e-03  1.35756895184e-03 -4.73748501881e-04 -5.59971103104e-04 -3.73269646889e-03 -1.58011363428e-03 -2.17188332654e-03  1.17827742249e-03  2.01335971690e-03 -1.14041702319e-03  1.30410753350e-03 -3.01508826366e-03  1.14350578015e-03  1.65889185149e-03  5.80332343749e-03 -2.21428527985e-04 -8.96749035591e-04 -3.80553076363e-03  6.86595441586e-03  2.78957339884e-04  3.90060155481e-03 -3.03800921619e-03 -8.58354393069e-04 -1.38658103821e-04  8.49397476598e-04  2.60282760578e-03  1.72055855317e-03 -2.15190426657e-03  2.02010523159e-03 -1.57300175485e-03  4.87437067006e-04 -1.79923382237e-04 -3.07318743642e-03 -3.23898391114e-03 -3.39944185412e-03  1.26853418858e-03 -2.24160016143e-03  5.43074326115e-04 -1.18987252216e-04 -1.09308260729e-03 -4.51845256137e-03 -1.83392255062e-03  2.23126066174e-03 -8.46728374859e-05 -5.13826458250e-04 -1.97727078808e-03  3.46582004601e-03 -1.15317190921e-03 -2.00086583070e-03  5.04981271494e-03 -1.24163773976e-03 -3.90523819651e-03  1.20168518203e-05 -1.40990961388e-03 -8.51001519436e-04  1.23339154776e-03 -1.06379224652e-03 -2.46681342889e-03  1.19340353368e-03 -3.22491608016e-03 -3.94484431203e-03  3.75823379328e-03  4.14998545588e-04  2.05174881194e-03 -8.55238972427e-04  2.12153262836e-03 -4.66556169960e-03  2.27279313523e-03  6.77410251728e-03  2.59477046394e-03  1.17519974676e-03  1.05072697050e-03 -8.67749951597e-04  1.09944556570e-03 -1.56427619977e-03 -1.09893676991e-03 -1.36033628173e-03 -1.71318063325e-03 -5.25987366879e-03 -1.74518433349e-03  6.99256243686e-04  4.34821885218e-03  1.71237279428e-04  2.28878093114e-03  3.00161810624e-03 -4.21997206618e-03  1.63348366606e-03  1.88080192621e-03 -4.44403756963e-03 -8.61662318815e-04  3.28518521281e-04
 7.84233150262e-05 -4.74194558939e-04  2.01966722893e-03 -6.92985388223e-04 -1.68072751512e-03  1.09215751078e-02 -1.20997144783e-03 -4.94734724220e-03  7.53357009105e-02  1.07578363889e-02 -1.51498853613e-03  2.10261272139e-03 -2.96151059095e-05 -2.72070719093e-03  7.69980840420e-04  1.76043178513e-03  1.84984527155e-03 -8.12976450305e-04  3.54824358505e-04  1.97936235289e-04 -1.75118971247e-03  3.71396475792e-04 -1.92551284313e-03  3.87889344066e-03  5.67044378431e-04 -2.34327646667e-03  2.28446003790e-03 -3.72901765118e-03  1.15876169159e-03  1.96654425393e-03 -8.96355821555e-04  5.35872584480e-04  1.06280183363e-04  1.89115823182e-03 -1.83590407240e-03 -3.13846369526e-03 -3.31761738353e-04  1.79679457813e-03  9.75749709576e-04  2.75483222235e-03  3.04913841766e-03 -1.20124861649e-04  2.02366929082e-03 -1.45506853015e-03  6.17441631789e-04  6.15997378451e-03  4.06040042403e-05  6.75782848097e-04  1.62714482345e-03  3.18664630120e-03 -1.85978799043e-03  3.37864765151e-03 -3.74536548090e-03 -8.93353509506e-04  4.48879925546e-06 -2.35802411888e-03  1.85210938803e-03 -1.34245508412e-03  1.71523996924e-03  4.90423512076e-04 -2.62172404381e-03 -8.42031462159e-04 -5.75212835425e-04  2.85216740134e-04 -1.15979428051e-04 -6.00395161945e-04  5.06217893463e-04  1.38938856661e-03  6.22531861533e-04  1.95807423637e-03 -3.38685082987e-03  1.54010081719e-03 -2.02635787898e-03 -1.09627060790e-03 -1.18998967347e-03 -1.81237853855e-03 -1.02097368626e-03 -7.11013322662e-03  3.31806575711e-04  2.42688508571e-03 -7.24355746985e-07  1.96211032620e-03  1.52910201381e-03 -6.35977536372e-04 -5.11789889135e-03  3.44748100322e-03 -2.40493479161e-03  1.23766671972e-03  2.14518552761e-03  6.44132979478e-04  9.94366417234e-04 -4.03825516284e-04 -1.46151889701e-03 -1.94119790383e-03 -5.15356876100e-05 -9.48160487042e-04 -1.02609440966e-03 -1.45775651677e-03 -8.61414471234e-04 -1.17474994147e-03  9.82696867897e-04 -6.08219395594e-04  3.17786861754e-04  3.10775253621e-04 -9.05275474417e-04  2.88318005056e-03 -5.28084159616e-04  2.40877796669e-04 -3.84820182412e-03 -2.29709457010e-03 -4.13780353764e-04  3.67157673477e-03 -3.14681042862e-03 -8.92191263566e-04  4.35800349084e-04 -1.32135541581e-03 -1.57059847581e-03 -1.79814380416e-03 -2.80545223047e-03 -2.81445240396e-03  2.28246523852e-03 -6.05381656239e-04  3.96712975026e-03 -1.89223144174e-03 -2.06786469816e-04  3.62122852991e-04 -3.44167239034e-04  2.21959463645e-03 -1.21620399870e-03 -2.37491600789e-04 -1.07259478761e-03  6.55302538952e-04  2.19388961717e-04 -1.67120286827e-03 -3.64194655924e-03  1.98441034907e-03  1.27859618755e-04  6.01309722898e-04  1.06060177272e-03  1.11264588651e-03 -9.67141500213e-04  1.96728024350e-03  1.61390719613e-03 -1.02198976406e-03  1.14213446884e-03 -2.05800686216e-03  2.73007350897e-03  1.51894852429e-03  2.14472290580e-03 -1.23729656618e-03 -6.24981643371e-04 -3.08506445054e-03  1.18358197693e-03 -2.89308443959e-03  1.65139813496e-03  3.70267114034e-04 -3.49213410143e-03  4.38666728417e-03  2.15502709735e-03 -8.84748782068e-07  8.30218596160e-04  1.22534942891e-03 -1.47747688647e-03  1.80436415142e-04 -1.03117726289e-03 -2.02524641059e-03  2.20867672830e-03  3.14224783510e-03 -5.34142636322e-03 -2.27113869149e-03  1.19144633045e-04 -4.29307719186e-04 -2.12001919972e-03  3.10625284808e-03 -2.92229846110e-04 -1.28123255681e-03 -8.75810196306e-04  2.91501542645e-03  1.66315164274e-03 -6.92613764296e-04 -5.05965717985e-04  2.96708235978e-04 -9.30245212395e-04  3.67251195141e-04  1.27202144025e-03  1.27761710413e-04  2.47007194820e-04  1.26328186407e-03  1.82690414469e-03 -1.14215616965e-04 -5.88373512984e-04 -2.65855716743e-03 -4.92426060146e-03 -4.35118522585e-04 -5.06774219590e-03 -2.56721509908e-03 -2.33640287125e-03  2.84394461196e-03  3.29541754239e-03  8.03314135752e-04  1.86202935937e-03 -2.11763805981e-05  2.70251413067e-03 -3.15047612980e-03  1.25776876939e-03 -2.16889861434e-03  4.28395260973e-04  2.99171408770e-03 -4.36851059686e-04 -3.30249582528e-03  1.37759042150e-03 -5.57210965212e-04 -1.05237786366e-03  1.02926417847e-03  2.48609404953e-03 -8.53258355846e-04  7.48955345583e-04  5.74158700350e-04 -1.25280802532e-03 -1.11426831496e-03 -1.00833105271e-03 -3.04575633627e-03 -4.71457992578e-03  1.05360813414e-03 -1.58837222147e-03 -2.60720342873e-04 -6.06741994562e-04 -9.61695587598e-04 -1.12376615345e-03 -5.80009695769e-04 -1.23949488847e-03  4.06719666918e-03 -1.65332592691e-03 -2.24622492522e-03  1.66933947818e-03 -2.30856466369e-03 -3.04217638478e-03  5.74712123893e-04 -1.34006100437e-04  1.57202678664e-03  2.14323746523e-03 -8.28247259957e-04 -4.10826035529e-03  3.18140596080e-03 -6.88239396180e-04  6.78692749089e-05  1.72480798795e-03 -3.99730136320e-03 -3.78971173624e-03 -2.57184376345e-03  8.65420059952e-04  6.01404453636e-03 -3.47398990022e-03 -8.27251441449e-04  1.98477401015e-04 -1.68284031984e-03
 4.42794903662e-04 -2.92976885458e-03  4.92414936906e-04  1.64666569566e-03 -2.36123122196e-03  1.89002758649e-03 -6.49540506685e-03 -5.87211388650e-03  1.07578363889e-02  1.16719369378e-01  1.08545475886e-02 -8.44534314389e-03  5.49204598619e-03  8.58479281665e-04 -1.25732130138e-03  5.17073102413e-03 -1.57311070788e-03  7.60732208253e-04  5.06357119912e-03 -5.38104299415e-03 -2.86711817098e-03  1.38350022664e-03 -7.34653744988e-03  2.96572630150e-04  5.17541896932e-03 -1.03396599488e-03  2.52490845589e-03 -9.78147113088e-03  9.19207622051e-04  2.31301025876e-03  4.13009864173e-03  1.23246800936e-03 -5.51421668797e-03  4.91852419088e-03 -4.44132095573e-03 -1.75424522953e-03  8.90845750940e-04  3.85719241483e-03  4.57304786280e-03  5.87997450193e-04  4.66910450076e-04  4.24501242254e-03 -3.76834563918e-03  9.17903972043e-05  4.54063155890e-04  1.13282736442e-04  9.84416227025e-05 -4.15677130923e-03  1.57003156513e-03 -2.16751422032e-03  7.29374564151e-04  3.72266803447e-03  1.14196478624e-03  2.96482010645e-03  2.25350629761e-03 -5.96448346344e-03 -7.64040716329e-04 -3.86751138816e-03 -1.26621438539e-03 -3.71087246836e-03 -3.34332163654e-03  1.52625391113e-03  4.39619628819e-03  2.50091881266e-03  2.18859821237e-03  9.48629875303e-04  9.99491393015e-04  4.79108976841e-03  2.38467387100e-05  7.67621383781e-04 -1.90614013547e-03  1.42332832009e-03 -7.55665732025e-03  3.89109110162e-03  2.02510442039e-03  2.99150616900e-03 -4.02294777572e-03 -2.49649744678e-03  3.72302905988e-04 -6.12600950099e-04 -1.20392242105e-03  2.89810738256e-03  3.10443188966e-04  1.82565513664e-03 -5.47666472302e-03  5.87963658243e-03 -3.77530170537e-03  4.88426049860e-03  7.26757959322e-03  1.11352685228e-03 -3.01672561019e-03  6.59384313969e-04 -3.41365227517e-03  4.78774972143e-03 -2.40220666103e-03  1.06002164833e-03 -1.75175717414e-04 -3.60725163587e-04  2.85370738814e-04 -1.43311150005e-03 -3.90617406636e-04  4.96608917799e-03  1.93894929148e-03  2.50972567063e-03 -6.18244504764e-04 -3.23953905745e-05  1.51442831109e-03  7.62368871791e-03 -2.48826417640e-03  6.48863393399e-04 -1.83228942077e-03  2.31997478986e-03 -8.54428782164e-04 -2.86201247414e-03 -2.06549142198e-03 -3.05650641928e-03 -3.80446837672e-03  5.58697066843e-04 -2.47796570401e-03  1.78874395678e-03  2.86380074340e-03  2.50533828741e-03  9.45947216519e-04 -3.61391821384e-03 -8.50529989517e-04  3.33037054812e-03 -7.92768089167e-04  6.28349307201e-04  2.60499610648e-03 -1.52837164532e-03  3.55353721410e-03 -9.78461459287e-04  1.26496217499e-03  3.31141334538e-03 -1.72567199960e-03 -1.48773491956e-03  4.21082038745e-03  2.28651271140e-03 -9.82925411874e-05 -1.62656655057e-03  1.65136875171e-03 -1.00852768817e-04 -2.27667782723e-03 -5.81472313484e-04 -6.81136236698e-04 -2.81108717651e-03 -2.96553234171e-03  2.28246226375e-04  2.89674094212e-03  6.96248732691e-04 -1.16323564221e-04 -3.75606465387e-03  2.63741999169e-03  2.05856455114e-03 -1.34352505589e-03 -2.46578369391e-03 -4.57020044033e-03 -2.85239884575e-04 -1.31631541020e-04  2.76829127789e-03 -3.14524461633e-04 -5.39057265588e-04 -3.37169979770e-05 -1.73720993492e-03 -3.75754619331e-03 -1.74179357479e-03  3.19971104712e-03  3.05720246969e-03  3.21228981197e-04  1.41825122699e-04  2.39147567115e-03  3.99231878748e-03 -9.44424871058e-04  2.35694785416e-03 -3.26353653105e-03 -1.93117608513e-03 -3.01740242266e-03  1.67906666839e-03 -1.30918239190e-03  7.74693334466e-04 -2.57549965080e-03  2.34706145472e-03 -1.43323286440e-03  2.14174354437e-03 -7.93818424538e-04  3.18859173063e-03  5.49461958176e-03  9.92049534408e-03 -2.72480153821e-03  2.59706394166e-03 -2.56887337514e-03 -2.88504852677e-03  1.51071192547e-04 -4.97672601252e-03  1.78772101459e-03 -5.20935490223e-04 -7.75543738325e-05  1.96133588117e-03  3.95094612704e-04  2.01606421862e-04  2.89970360808e-03 -4.04404520068e-03 -3.76623972983e-04 -1.17365013903e-03 -1.53559492316e-03  2.89368230423e-03  1.62237124425e-03  7.12568396349e-04 -2.13876845873e-03 -2.31627295536e-03  1.67531955949e-03 -1.53853536037e-03  1.52246385656e-03 -1.42901197101e-03 -2.05172623506e-03  4.45542699590e-03  3.35700194702e-03  4.51814020266e-03  2.69861688026e-03  1.96748981340e-03 -2.81965169523e-03 -4.39596976735e-03  2.10162677853e-03  8.81142189446e-04 -3.24607592491e-03 -2.13306424784e-03  7.40447092912e-04 -1.38581226009e-03  3.36130954780e-03  3.98428590394e-04  1.27282125040e-04 -1.40083030483e-03  1.07041588746e-03 -4.30672982279e-03 -3.93893666970e-04  4.68013392032e-04 -4.82402704464e-04  3.51839436598e-03 -1.88880448690e-03  1.84230922784e-03  1.03267758140e-03  4.25283633576e-04  1.80876192953e-03  7.78411852535e-05  1.93121462795e-03  3.65547560013e-03  5.20834153644e-03 -4.65608115754e-04 -1.72404658662e-03  2.70160858874e-04 -3.27520807698e-04  3.56997524216e-03 -8.66128562926e-03  2.41451474414e-03  3.63171839147e-03 -1.79739812570e-03
-5.32213657105e-04 -7.54182571709e-05  1.06338492137e-03  1.62881327146e-03 -5.09450748555e-04 -1.49089938610e-03 -1.45542701995e-03 -1.23537693997e-03 -1.51498853613e-03  1.08545475886e-02  8.37387237864e-02 -1.16371309201e-03  1.21629407898e-02  1.09223082630e-03 -2.08442957268e-03  1.69054837104e-03 -3.43672235931e-03  2.43907943130e-03  2.16965151001e-03  2.13053145735e-03 -3.84514547253e-03  2.04202504506e-03 -2.35000384612e-03  1.20310160393e-04 -1.23999187106e-03  3.14518134170e-03  1.02624838307e-03  2.98141934160e-03 -2.47613421801e-03 -2.91914780757e-03  3.80854725059e-03  2.31036739348e-04  1.25216814437e-03 -2.64048105307e-03  4.59430373744e-04 -9.77446001140e-04 -2.33949532940e-03 -8.48947538989e-04  2.41756174992e-03  1.58771584758e-03 -3.76924258828e-04  1.80720767237e-04 -3.05555346901e-03  2.31516365353e-03 -1.15644810465e-03 -2.31934188247e-03  1.34540944526e-03 -2.19792347244e-03  6.80297264916e-04 -8.82336914167e-04 -5.50406975876e-04 -3.92841881035e-04  1.59505019539e-03 -1.50497948409e-03  2.63994031678e-03  2.91419108466e-04 -2.92898531110e-03 -8.60056508186e-04  2.07924462046e-04 -1.05686273650e-03  1.76542280472e-04  2.86380656956e-03  7.85344178521e-04 -1.58685226793e-03  1.80726804342e-03 -4.48342721156e-03 -9.60646219153e-04 -1.69653608202e-03  1.49901891095e-03  2.97520433412e-03 -1.51238496295e-03 -2.82569087670e-03 -1.99434849936e-03  2.63730702254e-03  1.16716097112e-03  1.51473896056e-03 -1.12585719399e-04  1.98025901669e-04  7.56770742972e-04  1.30888919614e-03 -5.14202676130e-04 -1.12586843442e-03 -1.88364462194e-03  6.59213036933e-04  1.74866285005e-03 -1.09289811808e-03  3.35110006379e-04 -1.02983635875e-03 -4.33198184185e-04 -1.04137101773e-04  1.28886251001e-03  2.42629958858e-03 -6.13433296147e-04  6.54549595857e-03  2.68206599023e-03 -5.90427617047e-04  2.02123706570e-03 -1.09038825197e-04  1.04579063380e-04  1.64003168806e-03  4.30136265860e-03  1.28058392348e-03 -1.36657251399e-04  7.02646660600e-04 -2.84010944536e-04 -1.08896739550e-03  2.26699660498e-03  2.84376413872e-03 -2.18577113093e-04 -5.42818848980e-04  1.71881022155e-03  1.07525614422e-03 -1.71032176210e-03 -7.58701899197e-04  1.07491735025e-03 -2.30495937842e-04  1.19407428978e-03  1.41272602106e-03 -1.65714831501e-03 -1.16895465243e-03  8.25078480924e-03 -4.06444555819e-03 -3.04777979004e-03  2.56867925232e-03  1.11758454750e-04 -1.42292493244e-03 -2.72162781799e-03  4.41587206207e-04  3.22627841702e-03 -1.83712390677e-03  2.40522782137e-03 -9.69013566709e-04  5.12786048062e-04 -5.30073120100e-04  6.24389458117e-03 -2.77783227296e-03 -1.28506709701e-03 -3.63690796973e-04  2.62669960244e-04 -4.53395470358e-04 -1.15467266125e-03 -3.34171224247e-03  8.21976747817e-04  1.17945745352e-03 -2.40409245743e-03  2.65199681859e-03  5.68869000054e-04  1.53406494019e-03 -3.72591307585e-04  3.69879948512e-03  1.31052246230e-03  1.47406724922e-03 -6.80987836283e-04 -2.28520052689e-03  2.84674159257e-03  1.89186511665e-03 -1.40899722588e-04  3.12144068324e-03  3.18768576470e-04 -3.41566688777e-04  1.98849211132e-03  1.58318864888e-03  1.15072055605e-03  2.19677809828e-03 -5.83341115570e-04  1.15442677730e-04  1.19405924712e-03 -9.80072006096e-04 -2.56549733905e-03 -2.68527549816e-03 -2.74240107189e-03  4.63781509088e-03  1.56633517519e-03  1.37997112866e-03  4.01668281109e-04 -5.76156826596e-03  1.05416012282e-04  2.84017239262e-03 -1.29004733012e-03  1.79714070165e-03 -3.27974691233e-03  2.90752245339e-03 -7.68824375406e-04 -8.94162091991e-04  5.32165323035e-03  2.29237627815e-03  5.16254147314e-04  5.66488849472e-03 -5.31888126428e-03 -1.74451199651e-03 -2.58154973379e-03 -1.75704003726e-03  1.49389735074e-03 -1.69859817120e-04  2.68083267174e-03  1.11039784563e-03  2.87474633335e-03  8.34665144365e-04 -2.31935562553e-03 -2.42890034792e-03 -9.34246161597e-04 -6.50079890218e-04 -1.35508706024e-03 -2.55698953311e-03 -3.53356684401e-03  1.40463596732e-03  1.05638138097e-03 -4.72388135715e-05 -8.21172733756e-04 -2.17431150942e-03  1.74489513044e-03 -3.22782177295e-03  3.21382119440e-03 -6.23800759850e-04 -4.01095508094e-03  1.05064053182e-03 -1.96847249487e-03 -1.58426965649e-03 -1.30251411022e-03  1.47583953938e-03  6.32926846368e-04  1.18898980528e-03 -2.94029692029e-03  2.44680564753e-03 -2.78754792165e-03 -3.00186951439e-03 -1.10184094050e-03  2.90608331489e-03  1.53763605104e-03 -5.49980462720e-04  5.05202267828e-04  1.45404674058e-04  6.01044336218e-03 -3.70507501082e-04 -1.94254912796e-03  1.35630917623e-03  4.10849578308e-04 -4.60657208671e-05  2.22873649156e-03  1.60746565649e-03 -3.46714456541e-04  8.55548729424e-04 -2.96406681969e-03 -1.07721147737e-03  7.60166180025e-04 -5.90842850362e-05  2.39904627298e-04 -4.14178073606e-03  2.06545374074e-03  9.15327885365e-04 -4.85473640215e-03  2.12609906678e-03 -2.95443095153e-03  3.98014462201e-03  4.52217128227e-03 -2.98923522213e-03
-2.23999136702e-03 -3.96075901678e-03 -1.96866631023e-03  4.87425671803e-04  3.06398754588e-03  6.15006076443e-04  9.49803783898e-04 -2.32959137196e-03  2.10261272139e-03 -8.44534314389e-03 -1.16371309201e-03  7.28613913406e-02  1.54358419621e-02  3.90933361496e-04 -2.80937307719e-03 -2.91694999087e-03 -1.69058289959e-03 -1.50954634665e-03 -1.19630007874e-03 -1.91211442384e-03 -2.22027235843e-03  1.13375370743e-03 -3.31255870979e-03 -2.52614800643e-03 -4.16334036794e-03 -3.22906692662e-03 -1.13778844337e-03 -1.42398756709e-04 -3.21969022888e-03 -2.38131647964e-03  2.36089417920e-03  2.43006008847e-03  2.07283758872e-03 -1.41593387440e-03  1.25403793266e-03  1.55690153059e-03  3.05525414898e-03  3.31574124641e-03 -5.82215652485e-05 -1.42402148133e-03 -4.29027657541e-03  2.89484302698e-03  2.20411742091e-03  3.84647851294e-04  9.85646642141e-04 -2.30140604221e-04 -5.27718999961e-04 -1.90525235425e-03 -3.58046366267e-04 -4.64827602483e-04  4.48457293349e-04  1.09715263952e-03  1.32765721770e-03 -1.49161153944e-03 -3.87015610417e-04  3.85485070780e-03  1.42128706120e-04  2.16003002960e-03  7.66220608554e-04  8.86874369181e-05 -3.73574787035e-03  1.74613116289e-03 -1.31285480819e-03 -1.29823233622e-03 -1.74887682763e-04 -2.37788048233e-03 -2.27962542007e-03 -3.08021261311e-03  2.09736809627e-03 -1.21456987939e-03 -3.48077628798e-03 -1.71690695679e-04  3.53761164616e-04 -3.93371330595e-04 -2.07499722010e-03 -2.57528918627e-03 -7.49107778292e-04 -2.17710908488e-03  1.05571274135e-03 -4.39382809777e-04 -4.13199161332e-04  9.31999540354e-04 -2.63847067201e-03 -4.72663891155e-04  5.19038509372e-03 -1.29338572477e-03  2.24983712715e-03 -1.27552758711e-03 -5.13117731266e-03 -1.18025894095e-03  5.92392853456e-04 -1.10976914527e-03  1.10483003474e-03 -4.47397122980e-05  4.75601951418e-04  2.47469663359e-03  2.83956298869e-03  4.25627231666e-03  3.13057352868e-03  3.17033907681e-03 -4.50318387582e-03 -1.68620027518e-03  2.26446632525e-03 -1.31994939531e-03 -3.06892404330e-04  6.63307015162e-04 -2.79435716080e-04 -9.62819558719e-04  1.55658063655e-04  7.67665937738e-04  2.11909441438e-03  2.93103513143e-03  4.12319836258e-04  1.11121511759e-03 -1.21403999939e-03 -1.74522765478e-03  1.23926662191e-04 -1.80297729880e-03 -3.04075198941e-03 -1.58885155776e-03  1.11887695761e-03 -3.56676466798e-03 -5.59175523293e-04  1.20616668916e-03 -1.63957677593e-03 -3.91116528644e-05 -3.39679203993e-03 -1.72424738326e-03 -9.88538125751e-04  2.13759303619e-04 -1.62961513743e-03  3.05775820299e-03 -1.13096396016e-03 -2.76614255798e-03  4.59998476493e-05  2.24882278493e-03 -1.66841362471e-03  2.87469895783e-04  6.13208789463e-04 -7.79887391676e-05  2.64126145226e-03  2.90813176708e-03  9.78072934133e-04  7.87654570179e-04 -1.58775703081e-03  2.11538306300e-03 -3.13153879029e-03  5.39589044420e-04  6.63091551488e-05  1.39641436879e-03  1.27485033294e-04  2.54881281226e-03 -1.06017718680e-05  7.03449999444e-04  2.15228288837e-03  3.95152473683e-04 -1.91703442107e-03 -2.23191864671e-03  3.70081270586e-03 -1.10780096556e-03  1.50042835466e-04  1.75659647788e-03 -1.63962512331e-03 -2.51517276918e-03 -4.42138880009e-03 -5.35750242318e-04 -1.83608150809e-03  5.80699008562e-04  2.07025229143e-03 -2.98072486050e-04  2.69799723307e-03 -3.00998790008e-03  1.88759859857e-03  5.11890953618e-03 -1.88315557369e-03  2.95648304554e-03 -2.76878759430e-03  2.31507720714e-03  3.15166050962e-03  2.26890859376e-03 -1.40680184731e-03 -5.48766722272e-04  1.15022569208e-03 -7.98574950477e-05 -8.22360331837e-04 -2.89183930787e-03 -3.20885771770e-04 -1.33934533240e-05  3.70522659216e-03  1.41057377743e-03 -3.99146612998e-04 -3.68664390202e-03  1.75305394455e-03  2.22918150955e-03  2.71725898034e-03  2.09792569589e-03  1.26779458461e-03 -1.29280255909e-03  1.06701543993e-03  1.65131227445e-04 -1.09691964729e-03  3.47290730470e-05  1.41021320402e-03 -6.11741706500e-04  1.02314838332e-03 -2.46882887900e-04 -5.25776655898e-04 -3.51195522816e-03 -3.33098743928e-04  1.28978729432e-03 -7.58482302336e-04  1.68046115553e-03  1.00609941092e-03  8.71987359682e-05  6.36612910584e-05 -2.81417715231e-03 -6.31808068667e-04 -1.34118715738e-03 -1.27694389697e-05 -2.36292229013e-04  9.26303662863e-04 -2.50205433838e-03 -4.20164021119e-03  1.93119198525e-03 -1.91650881897e-03 -2.85634400999e-03  2.75538063725e-03  1.78972037764e-03 -2.72786303662e-04 -4.47009466049e-03  8.53402325313e-04 -1.52331975145e-03 -3.31498244396e-03 -7.80995795266e-04  2.43306944850e-04  4.80663573735e-05  4.30395239416e-04  4.03265415032e-05  5.78337154664e-04 -2.74056509548e-04 -5.55091896053e-04  9.31911117635e-04  2.28872536978e-03  5.73624395904e-04  2.25104057432e-03  8.60907679883e-04 -9.19134286146e-04 -1.52618436086e-04  8.00453046912e-04 -1.74835328425e-03  4.37043358391e-03  1.93244447884e-03  1.38777468714e-03  1.56416628366e-03 -2.40663445365e-03  1.00599814819e-03
-2.34666769411e-03 -8.69957920736e-04  1.18630103468e-03  1.60900445673e-04 -8.59123320614e-04  5.27491938302e-04 -9.69838541162e-04  3.17169659361e-03 -2.96151059095e-05  5.49204598619e-03  1.21629407898e-02  1.54358419621e-02  8.53535568494e-02  2.39480982308e-04 -9.56636463047e-03  6.42349594603e-04 -2.86339346086e-03  1.05607666968e-03  2.11358090371e-03 -1.17985241164e-03  7.91283794642e-05  9.32875599630e-04 -2.45412131708e-03 -6.71309821510e-03 -1.44179568094e-03 -7.56370005491e-04  4.25191533392e-04 -1.59560835893e-03 -3.00152923982e-03 -1.19478193988e-03  8.25135575984e-04  5.54250088569e-04  2.72985438257e-04 -3.78359444373e-03  5.34637904635e-04 -3.93679734320e-03  2.29113372013e-04  1.32229099754e-04  3.34481160339e-03 -1.87551384902e-03 -6.80384439739e-03 -2.32113116127e-04  9.92193120689e-04  4.73453195413e-03 -2.37140319952e-03 -3.03749766734e-03  4.51771581979e-04 -5.85052510324e-03 -1.47154090188e-03 -3.63644543398e-03 -9.70221756871e-04 -2.61119702643e-03 -1.06649364734e-03  1.58385928318e-03  4.74666170291e-03  1.94903057812e-03 -2.68184227341e-04 -5.82664916923e-04  1.94775472579e-03 -1.93048060462e-03 -3.87467787338e-03  2.28332704452e-03  3.66094164428e-03 -3.07174101775e-04  4.39718387038e-03 -1.81406568371e-03  1.22034536304e-04  3.50921732642e-04  4.07410858688e-03  4.87999416899e-04 -2.46159273961e-03  1.78182068861e-03  1.52743900791e-03 -8.55414005048e-04  1.41929106930e-05 -6.46734984310e-04 -1.26627799444e-03  2.29031240773e-03 -5.53316576900e-04  3.55245684905e-03 -6.87399341903e-04  4.33772185774e-04 -1.45106155016e-04  3.73171783618e-03  3.47297600951e-03 -2.19241617881e-03  6.04348918121e-03  3.15229619316e-03 -2.97751098854e-03  3.59675752075e-03  1.49882848920e-03  3.77335498088e-03 -4.24298558873e-04  5.35437966950e-03  1.66881295359e-03  3.91178886859e-04  2.28746896221e-03  1.74001929275e-03 -1.90141675941e-03  1.52809989601e-03 -6.09706149787e-04 -1.82264036424e-03  1.67305912175e-04 -1.56030484035e-03  2.72605088333e-04  1.40152925209e-03 -2.04358264456e-03 -1.85722996768e-03 -4.62112351997e-04 -3.62871465592e-03  1.14882630662e-03  1.95946477012e-03 -8.68949203340e-04 -4.67303143329e-04  1.21421252510e-04 -2.50390682808e-04 -4.93346026483e-04 -1.97070202124e-03 -1.30306456316e-03  4.36024108003e-04  3.16934931032e-03 -7.83344953569e-04  1.92593323935e-03 -6.15574051270e-04 -3.09004830943e-04 -9.65802784727e-04  9.16588692287e-04 -1.14177562036e-03  5.13444467341e-05 -2.15441932900e-04  1.49277901042e-03  2.79820992569e-03 -2.82152963709e-03 -1.66856986636e-03 -3.52469164349e-04  4.85017639457e-03 -3.46960465341e-03  1.13814058507e-04  1.65105403120e-03 -3.96894246317e-04 -2.53883490598e-03 -9.17857935828e-04  2.38078371265e-03 -2.01614187029e-03 -1.38335289429e-03  1.59375537194e-03 -1.23551182282e-03  9.72444186067e-04  1.47658080455e-03  1.02987411029e-03  4.61436343343e-04  2.11825386897e-03  7.55478815675e-04 -1.60293951496e-03  3.05342155899e-03  2.32140422017e-03 -1.05770514381e-03 -5.45870120972e-05  6.32839910461e-03  7.44948446423e-04  1.31082540310e-03  1.13642841703e-03 -1.40116281732e-04  5.87370983844e-04 -1.46465004662e-03  1.32146064757e-03 -1.24274086039e-03 -4.49571034866e-04 -1.18617638237e-03 -2.83396161226e-03  2.27565575349e-03  2.29827695713e-03  8.69353428661e-04  5.38618055610e-03 -6.01497220817e-03 -1.07514848110e-03  2.19754677051e-04 -1.72476389509e-03 -4.65500492707e-03  3.67771933175e-03 -2.27327879417e-04  2.14239981942e-03 -4.20513055415e-03  2.29509539801e-03  7.39964349072e-03  2.81960264823e-03 -5.23154574693e-03  4.97619373114e-03 -1.42393038161e-04  5.28109865991e-04  1.27974248217e-03  5.39389077349e-04  3.84844602952e-03 -4.99665117191e-04 -5.06502937248e-04  2.33881518743e-03 -1.54865330283e-04 -3.09957050396e-03 -5.70284778861e-04  1.95471016039e-04 -6.34344464606e-04 -2.12511036479e-03 -2.84424775103e-03  8.08828804216e-04 -2.00921092312e-03 -4.15979528051e-04  4.47843426190e-05  1.59053947489e-03 -7.79481615098e-04  1.69630311450e-03  3.25358772638e-03  2.01733269529e-03  2.98407228076e-04 -1.21691103639e-03 -6.12765161101e-04 -8.80371292150e-04 -2.72469432360e-03 -6.66780928300e-04 -4.93122912980e-04  1.46927011604e-03  4.70221276112e-03 -3.71187873851e-04 -4.35706336025e-03 -2.31955360193e-03 -4.67819245819e-04 -1.86209358480e-03  3.94177178186e-03 -1.93826442628e-03  3.90831013280e-03 -2.74782834431e-03  3.26182988287e-03  7.56665766022e-04  2.34302975692e-03  1.54200544820e-04  5.28880525116e-04  7.51896352890e-04  3.15004826542e-03  3.06933938205e-04  1.06338375980e-03 -7.71952200480e-04 -1.93450193449e-03 -7.94349882002e-04 -5.92007576035e-04  7.13816178566e-04  1.93515777140e-03  1.20524592741e-03  1.22026213613e-03 -9.88690588740e-04  1.81462950402e-03  6.81315768328e-03 -2.34530631371e-03  5.96154088374e-04  4.33828203675e-03  9.01741261391e-04  3.06310685629e-03 -1.27243499282e-03
 2.13818760336e-03 -2.27379867630e-03  2.93550031398e-03 -1.72189653358e-03  1.25159583617e-03  9.31649957707e-05 -2.35776121516e-03 -1.77894515367e-03 -2.72070719093e-03  8.58479281665e-04  1.09223082630e-03  3.90933361496e-04  2.39480982308e-04  1.22298579922e-01  5.67195972118e-03 -8.34601347534e-03  6.10641529783e-05  1.44137016853e-03  9.80904740634e-04 -3.94747358201e-03  1.03333805988e-03 -1.80404535394e-03  3.83497020950e-03  9.27226512833e-04 -2.54176593701e-03  1.43360159438e-03  9.92796545860e-04  4.05214078666e-04  1.43923029959e-03  1.69255908136e-03  1.52878476174e-05  4.37011338572e-03 -7.22500236724e-04 -2.81634855192e-03  1.11386687768e-03  2.22819696546e-03  1.07785681765e-03  7.54586111046e-04 -2.48128817231e-04 -2.75769509307e-03 -1.22791407499e-03 -2.28576325097e-03  1.70763289464e-03  2.80333851945e-03 -3.28488537425e-03  1.94601469219e-03  7.87385140447e-03 -1.69627074266e-03  2.06681171545e-03 -4.02646898017e-03 -2.06920242922e-03  4.07790037713e-04 -5.97203625204e-03  1.55180205806e-03  9.15364799037e-04 -3.33681796319e-04 -4.51215763818e-03  4.91963323063e-03 -4.83376183159e-03  1.69971409282e-03 -6.59286368852e-04  2.46838388531e-03  6.80341192422e-05 -9.52776104598e-04  1.46645343209e-04  4.74574341460e-03  2.85998230212e-04  2.85703879072e-04 -4.03677016213e-03  2.59580190117e-03 -2.62800780906e-03 -2.36966766184e-03  4.10590248462e-03 -3.02169777682e-03  9.57384724411e-04 -4.92308609931e-03  1.09837605808e-03  3.51394732945e-03  2.63213142211e-04  5.96817471701e-04  9.80089790358e-04  2.47550956336e-03  1.24033311133e-03  3.71133254601e-04  1.12509056362e-03  5.84293353013e-03 -3.93650817817e-03  2.63631922757e-04 -1.12750514472e-03  2.36986865162e-03  2.26493452312e-03 -1.40532334526e-03 -4.35843727327e-03 -3.66269992027e-03 -5.46885175335e-03 -3.23713090927e-03  5.05235754076e-04 -4.29557192700e-05 -1.89615491123e-03 -9.76776648142e-04  6.17044692654e-03  1.87279100453e-03  4.04238142203e-03  2.90778056455e-03 -2.85468453413e-03  7.82593479518e-04  2.73103273398e-03 -4.32639145098e-03 -1.10548529765e-04  5.43937896882e-04 -3.60285122408e-03  2.07555470567e-04 -1.04389462650e-02 -1.05776303579e-03 -9.56554392197e-04  3.07084313260e-03  2.54473269223e-03  3.53404712661e-04 -1.10967047007e-03  5.03817689382e-04  1.19244362837e-03 -1.23754695135e-03 -4.06981921337e-03 -9.18004764146e-04 -1.27346448922e-03  6.31038357732e-03 -1.90434519115e-03 -4.69626632910e-03  4.40374348284e-03  3.35590484213e-04 -3.19714253696e-03  3.15391482106e-03 -4.41652627388e-03 -9.05984176783e-04  3.32943645029e-03 -2.59037504526e-03  1.47364233694e-03 -1.04327230703e-03  1.60656103186e-04 -3.25405404195e-03  2.26616616819e-03 -1.99282221419e-04 -2.35735493987e-03  5.48535624263e-04  2.53737970625e-03 -6.38427253797e-03  4.42860146867e-04 -2.60729286927e-03 -1.85300425345e-03 -4.47537673635e-03 -1.91828283986e-03 -1.51112676078e-03 -1.18775397102e-03  9.64385197116e-04  1.41813863813e-03 -2.75844510200e-04 -5.96197532659e-03 -3.39395871447e-03 -1.69058418727e-03  6.64221508671e-04  1.20512965849e-04  4.81885696865e-03  3.88877421782e-03  2.01722179955e-03 -3.74661802382e-03 -1.26914727604e-03 -6.25858904992e-03 -1.89066607499e-03  6.76155270681e-03  2.49978079673e-03 -5.72954975345e-03  1.45393677144e-02  8.03180936063e-03  3.74745637564e-03 -6.80921994526e-03  2.56853432528e-03 -4.11757920894e-04  9.72300481394e-03  4.91106052243e-03 -1.73909983088e-03 -9.21857213873e-04 -2.28673204187e-03  3.05110168653e-03 -3.00691460699e-03  4.74828261567e-03 -1.74692387708e-03 -4.90792357435e-03  1.04389204254e-03  1.74548520748e-03  3.27961518103e-03  2.37698318289e-03 -1.52174301159e-03  1.77805406263e-04 -2.70340673826e-04  2.73307223444e-03  3.98093345432e-03  2.70005294163e-03  5.00037046543e-04  1.80016416489e-03  5.28769945838e-03 -5.43278732861e-03  1.02175200178e-03 -3.51599787977e-03 -4.17749102834e-03  5.46460273667e-04 -3.39786902036e-03  3.02387482186e-03  1.44970458026e-03  1.29643075733e-03  3.76432276829e-03 -2.09429432497e-03  1.85338674819e-03 -2.94623442319e-03  8.35840408370e-04  1.21682733920e-03 -3.49429886725e-03 -5.05163518656e-04 -3.78100108641e-03  3.24805391268e-03  1.59275519550e-03 -3.00084954240e-03 -1.35137832161e-03  5.37284886455e-04  2.96831084337e-03  3.22765665709e-03  8.42462953933e-04 -3.95735091601e-03 -1.17179938210e-03 -2.44888061824e-03  1.87251351108e-03  8.31976144357e-04  3.12967187394e-03  5.84154656252e-03  1.02586494759e-03  2.10884715137e-03  4.75408026330e-03  2.63799980499e-03  4.40193119685e-03  3.75206764942e-03 -1.36771943455e-03  9.66667866946e-04 -3.47945348985e-03 -4.95286398337e-03  7.58007277732e-05  3.30516882612e-03  7.66927312835e-04  7.28128066075e-03  4.48449967922e-03  4.16471533499e-03  1.23408182050e-03 -9.62508448517e-05 -7.08255045209e-03  1.96847612400e-03 -3.13471878823e-03  3.89195106474e-03  1.78411493133e-03
 1.28050067830e-04 -1.85744994625e-03  3.76508332170e-04  5.57903064320e-04  5.89587547140e-05 -2.11895763589e-03  2.30535453239e-04 -9.43787286467e-04  7.69980840420e-04 -1.25732130138e-03 -2.08442957268e-03 -2.80937307719e-03 -9.56636463047e-03  5.67195972118e-03  4.97650181097e-02  1.33780554967e-02  6.33051037166e-03 -4.09486249320e-03 -1.77727679772e-04  1.60766633249e-03 -1.83879611167e-04 -1.62824020311e-03  6.20849710182e-04  1.25859019244e-03 -1.42609531072e-03 -1.89164878722e-03 -7.60668185172e-04 -1.36694069787e-03  2.33770200770e-03 -5.93377548704e-05  1.77811788185e-04  9.89617084134e-04 -2.79709398490e-04  4.07038215296e-04  8.14228048252e-04  1.02807568544e-03 -5.92342941292e-04 -2.70000692506e-03 -5.17205662044e-04  5.53307283090e-04  2.24580604470e-04  2.05458987653e-03 -2.57748506285e-03 -2.03342331278e-03 -1.09858189452e-06 -2.01666507388e-03  2.55368473037e-04  8.16565132408e-04  5.31576662514e-05  1.14905497955e-03  8.72664967587e-04  2.28160831207e-03 -3.08840120318e-03  1.37720098360e-03 -3.11261842637e-04 -1.59878419297e-04  3.88202154856e-03  2.48092517718e-04 -1.68513665212e-04  9.78594967230e-04  1.64760514141e-03  6.72715205810e-04 -1.02618178931e-03 -2.21995307545e-03 -1.74027468816e-03 -1.17503154130e-03  1.06187495365e-03  8.60296734367e-04 -6.91667453675e-05  2.27882148736e-03  1.33184775521e-03  4.78228077481e-04  1.23011724744e-03  6.35465529090e-04  2.67227386103e-04 -1.56028686286e-03  9.03374848698e-04 -9.54903665642e-04 -1.88967657175e-03 -5.68925980983e-04  2.69862394907e-04  1.33527020709e-03 -7.73730346202e-04 -1.42421055580e-03 -4.28042678850e-04 -1.39743692419e-03 -2.25399668274e-03 -2.35913811697e-03 -2.09073093611e-03 -2.35503140731e-03 -3.16787199978e-04  1.18667790789e-03 -1.47116561412e-03 -2.27007611521e-04 -2.00386941463e-03 -2.43925746313e-04  6.96349041165e-04  2.29434725297e-03 -6.95262692767e-04 -1.92059534724e-03  1.75362930985e-03  4.51668527711e-03 -3.66474170346e-03  1.18289499701e-04  4.39989792941e-04 -1.67235853848e-04  9.36370123375e-04 -6.36295454296e-04 -3.87580806047e-04 -1.23516370808e-03  1.44982371084e-03  6.83244310123e-04 -1.00134506688e-03  2.50518373734e-03  9.03870455187e-04  8.22164921359e-04  1.29948163358e-03 -1.05094372872e-03 -1.30025118263e-03  1.36602543558e-03 -1.75147030922e-03  2.26381292902e-03  1.31001070718e-03  1.41456267244e-03 -2.02234882208e-04  1.25958529919e-03 -1.46968303881e-04  1.94314622317e-04  6.29665856028e-04 -6.15198843663e-04  1.41808226386e-04  7.81986192742e-04 -2.30153509201e-04  8.12423898167e-04  1.84966262954e-03 -1.94257124878e-03 -1.30500528822e-03 -7.11315819464e-04 -2.03539526835e-04 -2.85395972578e-04 -3.57822074289e-04  3.37307192068e-03 -1.31096436987e-03  5.36469580057e-04  5.55700072817e-04  1.18281553258e-03  2.77447822159e-03  1.95370475066e-03 -3.27511436868e-04  8.74270428703e-04 -1.88127478395e-04 -7.53456407443e-04 -1.01192310062e-04  9.41441336142e-04 -1.26943897351e-03 -2.48170676029e-03 -7.43632310180e-04 -1.29965003451e-03 -1.82914577054e-03 -6.29713156934e-04 -1.70376994306e-03 -8.91473461611e-04  9.95027533905e-07 -2.21415128179e-03  2.33586800442e-03 -5.61681165844e-04  2.50644027404e-04  1.17682600192e-03  1.00402741567e-03  3.93840911015e-03  6.52391245783e-04  3.20110030021e-05 -1.35578288746e-03  4.51177724559e-04 -2.47480678680e-03  2.84739218339e-03 -1.48727597833e-03 -1.61047242357e-04 -3.78743281477e-04 -1.58041502315e-03 -2.59796067501e-03  4.45217557779e-05  1.70961329022e-03 -6.65678059587e-04 -1.12393794136e-04  7.17120842987e-04 -1.05860957841e-03 -2.00023446458e-03 -1.33213072113e-03 -2.54861368898e-03 -1.42399023862e-05  2.16210390880e-03 -1.24494492600e-03  8.71261215499e-04  2.53312978700e-04  1.66076212858e-03 -2.15028342400e-03  1.16917969728e-03 -1.03604680431e-03 -1.22309419145e-04 -1.96329736447e-03  2.05409066790e-03 -1.25439320470e-03 -1.34101772326e-06  1.36088676925e-04 -2.19116612812e-03  4.40805346321e-04  7.06452011483e-04 -2.55835203564e-04 -2.23103274266e-03  1.61521445901e-04 -2.20077868886e-03  3.14014083934e-04  7.85149592619e-04 -1.31102588365e-03 -9.38943468225e-04  1.09676699893e-03  1.39842398930e-03 -2.72368169452e-03  2.31062168731e-04 -2.67865552343e-03  1.44980174835e-03  1.10842096681e-03  6.70234333000e-04 -4.14690623329e-04  5.62157986121e-04 -1.27606130709e-03  1.14523595575e-03 -1.73499364464e-03 -5.35166701917e-04  1.77794343430e-04 -1.99912236255e-03  2.91580022309e-03 -3.85342673662e-04  7.54707263968e-04  2.27914788140e-04 -4.87957641649e-04  9.69349627342e-04  1.47088246969e-03  1.38151586740e-04  1.11259250305e-03 -8.26451374818e-04 -8.96404159428e-05 -4.11729270039e-04  2.44180995727e-04 -1.04602139799e-03  1.91501878215e-03  1.72238632501e-03  7.87317585987e-04  1.13860885193e-03 -3.36199408033e-04 -1.84657530044e-03 -1.79701452659e-03  2.75069292327e-03 -1.14365328724e-03  6.96475757022e-04
 3.93869797475e-03 -2.99558067550e-03  2.42308434771e-03 -2.32584251091e-03  9.00083419160e-04  3.18437250156e-04  2.77746819368e-04  1.60641768995e-03  1.76043178513e-03  5.17073102413e-03  1.69054837104e-03 -2.91694999087e-03  6.42349594603e-04 -8.34601347534e-03  1.33780554967e-02  1.00339008840e-01  1.60009319037e-02 -2.80038909449e-03  3.73828339178e-04  1.29214888839e-03  1.94221886210e-03  8.70245802362e-04  8.37846687681e-05 -6.64443763206e-04  1.97987131656e-03  4.87952149768e-04 -5.18499753039e-04 -6.05025038220e-04 -4.40283489010e-04  3.51899438987e-03  2.59165682699e-03 -6.27579574343e-04 -4.10813342972e-04 -1.02226612134e-03  4.08635329616e-03 -2.94399461872e-04 -7.21234919051e-04 -5.70995714207e-03 -1.73180911529e-03  1.71691346979e-03  2.67756108659e-04 -3.81278485836e-03  1.50224287321e-03 -2.64879631296e-04 -3.74864633356e-03 -3.89485548064e-03 -1.43080707378e-03  3.77266820852e-03  2.00946500467e-03  1.73068567842e-03 -4.85283417584e-04 -7.57022519398e-04 -3.64662455625e-03  3.77527651085e-03  1.11624426140e-04 -2.51558144849e-04 -6.00684582194e-05 -4.46640743279e-03  1.31059222049e-03  1.10119500666e-04 -4.30283953476e-04 -3.16479776071e-03  7.15397537661e-04 -1.86579957142e-03  2.02756411302e-03 -2.36766763942e-03  3.40050621735e-03 -2.51016371560e-03 -1.21267429767e-04 -8.75104331499e-04 -1.49160299812e-03  9.47270797801e-04 -1.20013470885e-03  2.99018922123e-03  4.69032942556e-03 -2.59467065857e-03 -1.87691186237e-04 -1.22965285234e-03 -3.96617227328e-03 -1.38618241260e-03  3.29412602836e-03  1.41407889452e-03 -3.94984257898e-03 -1.79042126126e-04 -2.00824146386e-04 -3.67695390050e-03  1.37265723964e-03 -1.62702154253e-03 -3.73894654198e-03 -8.70280269787e-04  1.18061676490e-03  1.48021547927e-03  1.49852544520e-03  8.01825068887e-04 -1.53436544373e-03 -2.33581547389e-04 -1.29756473462e-03  3.47373160390e-03  5.43027963872e-04  2.27991663183e-03 -3.54336391387e-03  4.63043044912e-03 -4.97975341593e-04 -4.90230375236e-04 -1.48485354594e-03  3.10294664958e-03 -8.35107018507e-04  4.49195489914e-04 -1.59334056118e-03  8.36433195678e-04 -1.84757407541e-03  5.47345074364e-03 -2.55260195658e-03  6.20013961050e-04  7.86841509826e-04 -1.94013603632e-04  6.48992865030e-04  1.99049842601e-03  3.23707455044e-04  1.13161335763e-03 -2.98277943270e-03  1.14391282828e-03  5.87508208429e-04  2.07537424055e-04 -3.34082655367e-03  9.81543008300e-04  2.68479496435e-03 -2.92283697178e-04 -2.87735923422e-03 -6.17559874509e-05  6.01450334574e-03  1.51968799784e-03 -2.17128997587e-03 -2.15285588828e-03  4.47127909772e-03 -2.06035920009e-03 -4.06288796223e-03 -1.62504648108e-03 -5.64917986145e-04 -4.80286461856e-04 -1.87062107326e-03  6.56115973896e-03 -3.81231808841e-03 -2.58088214731e-04  1.84588343531e-03  1.00192131108e-03 -3.90433294531e-05  3.42300265667e-03  1.02674061191e-03  2.22458385459e-03 -1.51317433466e-03  1.83230711844e-03 -1.39872555507e-03 -1.14890510766e-03 -2.18193816725e-03  5.13360631451e-04 -2.85592264380e-03  2.74688665774e-04  8.88798824636e-04 -1.05613931778e-03 -6.81264567114e-04 -3.96895396610e-03  5.58074928584e-04  1.31556482849e-04  4.22615746232e-03 -3.05260528439e-03  3.44157862638e-03 -6.79592437962e-06 -3.54908140486e-03 -4.01444020683e-04  4.47056448046e-03 -1.62167540461e-03 -8.52754387035e-03 -2.33678817132e-03 -1.40113162858e-04  2.98944976935e-03  2.26544416499e-03 -9.82982737632e-04 -1.05318428555e-03  3.76479955963e-05 -9.30510772642e-03 -3.17204596244e-04 -3.42657034458e-04 -1.56083069639e-03  2.54913936345e-03  1.56349447664e-03 -9.70163860854e-04 -4.51714762215e-03 -6.44670469915e-04 -3.33156174068e-03 -8.66666804478e-05  3.88279200533e-03  1.07551463989e-04  7.38695758765e-03 -2.65749159207e-04  5.22120891579e-03 -6.68149932808e-04 -6.59921638063e-05 -4.45129785689e-03 -4.61674951848e-03  2.09391870158e-04  3.94509448995e-03  1.69037359929e-03  2.70659004989e-03 -4.18796132984e-04 -3.62615722253e-03 -2.61472161743e-03  1.49532114417e-03 -1.58265842686e-03 -7.20920640320e-03  4.49175474242e-03 -1.76298772187e-03  5.85344310876e-04 -1.87747183131e-03 -4.01856680403e-03  3.09562305111e-03 -2.89288858158e-03 -2.61911519317e-05 -2.85344603578e-03 -2.56700843671e-03 -1.84983687567e-04  1.55050247802e-03  7.11181627613e-04 -1.48743031576e-03 -6.45980159399e-04  1.40005354712e-03 -8.95818312487e-06  4.62877200969e-04  7.68038341245e-04  1.54261330392e-03  5.91369241080e-04  9.21327573950e-04  6.35788518487e-04  2.82355293942e-03  4.28890874848e-03  5.21298209587e-04  2.02285391854e-03 -6.04557209471e-04  2.91442014576e-03  2.84602681348e-03  3.66569232824e-03  1.35296091798e-04 -1.03961823783e-04  1.04710197870e-03  7.53278982729e-04 -2.94225669144e-03  1.75409480757e-03  1.22571978056e-03  2.39944954262e-03  2.99670391696e-03  1.69772365964e-04  4.21242544714e-05  3.92843680756e-03  6.51295862831e-03  3.81744768125e-03 -8.40714626496e-04
 2.28042797760e-03 -1.98244018397e-03  1.91822129290e-03 -3.28270805545e-04  2.24612230385e-03 -4.53831972873e-04  3.73032388366e-03 -3.78297775099e-03  1.84984527155e-03 -1.57311070788e-03 -3.43672235931e-03 -1.69058289959e-03 -2.86339346086e-03  6.10641529783e-05  6.33051037166e-03  1.60009319037e-02  8.48056813677e-02 -5.49575259316e-03  4.57980689328e-03 -1.64147928723e-03 -2.25826882385e-03 -8.37979515782e-04  2.28787418844e-03  5.96902137803e-03 -7.04302093730e-04 -1.95213154721e-03 -1.41720948862e-03 -1.92138413971e-03  9.90367137696e-04  1.29227311352e-03 -1.10187427730e-04 -3.84077181880e-04  2.02405680945e-03  7.88645123181e-04 -1.09206880360e-03 -4.38837117467e-03  1.72006241566e-04 -2.70448845887e-03  1.13858034498e-03 -1.45636702644e-05  9.93880130562e-04  3.20785826276e-03  1.08737920837e-03 -2.74387187086e-03  8.11147813069e-04  9.76707696746e-06 -1.13942177744e-03  1.74516856591e-03  1.96936738225e-03  3.63280311594e-04 -2.41998545758e-03  4.42800040620e-03 -6.92506268364e-03 -6.40795087535e-04 -8.69275067450e-04  1.37451451653e-03  3.72277409842e-03 -2.03080116935e-03  1.24552297584e-03  2.40108455252e-04 -6.65449267794e-04 -2.88353313678e-03 -9.08904498407e-04 -8.23851268657e-04  7.05649956566e-04  3.96070192319e-03  4.01356864184e-03  2.95968554600e-03 -1.79162039291e-03 -1.34138952859e-03  4.70043351953e-03  1.93921290136e-03  3.37065483790e-03 -4.82359655676e-03  7.36464944116e-04  3.23354311630e-04  2.42303391017e-03 -9.78693348558e-05 -1.98731390468e-03  1.12881198106e-03  9.14839434032e-04  9.36180472802e-04 -1.61232678311e-03 -2.57760781975e-03 -4.95766584191e-03 -1.60534807933e-03 -3.89024756566e-03  1.41411469129e-03  5.40127782781e-05 -7.28735988302e-04  1.79317008818e-03  7.67784913831e-04 -3.40491383193e-03 -1.55338482698e-03  3.69761178793e-04 -2.52581447008e-03 -6.17823136927e-04 -1.89971653062e-03 -3.07367062387e-03 -9.25393094486e-04  2.02581846417e-03  3.38388467419e-03 -1.44873222533e-04 -1.54507739829e-03  9.36220702790e-04  1.50534307531e-03 -3.69927559626e-06  1.92022955574e-03 -8.87339081187e-04 -1.76859567731e-03  1.74520390229e-03  1.76487677278e-04  3.20420903007e-03  1.68872959746e-03  9.99899872012e-04 -1.26871125486e-04 -8.45417119725e-04  3.09397816274e-03 -4.63620217415e-05 -4.20490726028e-03 -4.23507108472e-03 -1.70785748610e-03  1.12195629135e-05  6.33654995045e-04 -2.51652276728e-03  2.05029970008e-03  2.39682423160e-03 -1.04607795311e-03 -1.44308198011e-03  9.34263695046e-04 -1.44025651687e-03  2.05544073164e-03  1.42574956730e-03  9.15867979317e-04  1.23264426268e-03 -2.15232167737e-03  1.81977524903e-03 -1.97960024145e-03 -1.65117424399e-03  2.37572636385e-03 -2.25617219954e-03  3.32494081173e-03 -1.28424716787e-04 -9.20533043567e-04  1.10684697246e-04 -2.43658574899e-04 -6.55863103979e-04  3.59680900064e-03  2.89282842237e-03  1.24756026761e-03  4.10678831234e-04  4.60008762644e-03  1.16695418836e-03  4.35011356615e-04 -2.08242901921e-03 -1.25232096258e-03 -8.02133717684e-04  1.88503446161e-03  3.00529908293e-03 -6.01113923034e-04 -9.09031483024e-04 -1.26463998825e-03  1.22893388799e-03  2.31231813275e-03  1.11199457216e-03 -1.69789674573e-03  1.99450264203e-03  1.61712362275e-03  2.07957678722e-03  3.15397478587e-03  2.28262839172e-03 -5.26810482572e-04  1.24054101645e-03 -1.98924398122e-03  3.09930792359e-03  2.90685845211e-03 -6.55020531266e-04 -1.74178752259e-03 -1.91731235235e-03 -4.77248343892e-03 -3.41932275184e-03  2.95025506853e-03  1.21357706995e-04 -1.33857303919e-03  2.36905268809e-03  1.18160985448e-03 -4.81634444809e-03 -1.35529245958e-03  1.89030932088e-03  3.20205731542e-03  6.39853741423e-04 -2.24112377804e-03 -2.15422262629e-03  3.60147592666e-03 -3.93372573841e-03  1.82962644375e-03 -2.25507729028e-03 -1.09902024963e-03 -1.37855307147e-03  4.37186645480e-04  5.58205388081e-04  2.46839857063e-03 -1.23221930497e-03 -2.37997396324e-03 -2.31289877222e-03  2.89953969537e-03 -1.65171476186e-03  2.43265152283e-04 -1.95912701751e-03 -1.23423791647e-03  7.22483318328e-04 -1.31491639601e-03  2.99754241404e-03  1.06453032554e-03 -4.50947600838e-05  1.22085075469e-03 -2.30369553175e-03 -1.77213589506e-03 -4.65449218247e-03 -5.01653730444e-03 -3.98891504588e-03  1.76810737319e-04 -9.22907617487e-04  1.94273823006e-03  2.79545109734e-03  2.33244093056e-03  1.37128226171e-03 -1.48966006962e-03 -2.05000077625e-04 -1.73340045963e-03  1.85749187229e-03  1.16169244862e-03  5.56907892277e-04  1.79815293500e-03 -3.30254356926e-04 -7.20652688342e-04 -2.35080730403e-03  1.55534967834e-04  6.50121428242e-04 -2.19934622734e-04  8.53203177546e-04  1.54452794824e-03  1.97647272547e-03 -6.81205674855e-04  3.45009610791e-04 -1.42186115120e-03 -1.52155342639e-03 -2.15929702653e-03  7.64433485608e-04 -1.56649797746e-03  1.61660769066e-03 -4.28987116427e-03  3.34768826283e-03  3.76235164758e-03  2.38857134665e-03  1.80649838043e-03
-1.89867600982e-03  9.90695642497e-04  2.48713999587e-03 -7.34564066621e-04 -1.12679946074e-03 -1.15533150149e-03  2.91614262037e-03 -1.36790449173e-03 -8.12976450305e-04  7.60732208253e-04  2.43907943130e-03 -1.50954634665e-03  1.05607666968e-03  1.44137016853e-03 -4.09486249320e-03 -2.80038909449e-03 -5.49575259316e-03  8.55089750867e-02 -6.03617390821e-03 -1.22528203386e-03 -4.64959040598e-03  2.86727228957e-03 -6.21577726342e-03  5.71536570028e-03 -3.60440564230e-05 -2.51111747437e-03 -2.60682803624e-03 -2.57678084680e-03 -1.53972057787e-03 -1.83260457711e-03 -1.50756029376e-03 -3.97860402108e-04  5.18344270757e-04 -1.62878153815e-03  1.41503911685e-03 -1.92898695275e-03  3.55841967111e-03 -3.48245779610e-04  1.91188204667e-03 -1.40564812955e-03 -7.89957009303e-03  3.57475242242e-04 -4.94921708787e-04  8.02475465649e-04  2.29629286056e-03 -2.95343032199e-03 -2.26496974195e-03 -4.63483621022e-04  2.33743515119e-03 -1.12752899779e-03  5.02281099395e-04  2.89978248649e-03  2.33397540953e-03 -7.43790143236e-04 -7.65662245614e-05 -4.01473140931e-03  1.39638108707e-03  3.01005184151e-05 -3.42802536335e-03 -1.59620392697e-03  4.38490349010e-03 -2.81775179988e-03  2.91905269698e-04 -2.24980889836e-04  9.00457003579e-04  2.20622799524e-03 -6.42965627770e-04  3.24468257388e-03 -2.26883018419e-03 -7.49042829313e-04 -4.06151365452e-03  6.27949666126e-04  7.48905064378e-04 -4.37781966350e-03  1.75765747731e-03 -3.68769816345e-03 -1.37038593272e-03  1.66094840436e-03  6.43458297083e-04 -4.54168568255e-05 -1.13252576402e-04  1.76897832585e-03 -2.02672341722e-05  6.89816852376e-04  5.69065907445e-04  1.00236545535e-03  3.15567704976e-03 -2.69291272331e-03 -1.22799115579e-03 -1.21328510682e-03 -3.00674130728e-03 -1.43748568119e-03  7.72096176304e-04 -3.20180903508e-03  3.58344664697e-05  1.42492170211e-03 -1.57862817770e-03 -2.48620921712e-03  5.70400854001e-04  4.91741572730e-03  1.98841643574e-03  1.39295973076e-04  3.66878821136e-03  1.52373085492e-03 -9.16485890091e-04 -5.45267621187e-04  2.95737934682e-03  8.93142120937e-04 -3.60500091404e-03 -1.95825952596e-03 -1.96199312030e-03  1.52343719870e-03  9.42337031428e-05 -1.21221318111e-04  5.89803548417e-03  2.09394619686e-03 -7.27954966992e-04  1.03410810868e-03  2.03544693598e-03  1.41025559562e-03  1.70620851302e-03 -5.99716055773e-04 -3.99440390755e-03  2.71528968388e-04 -2.31143124690e-03  5.97801984577e-04 -6.77880439065e-04  2.08337714729e-04  7.74295778418e-04 -2.25609967570e-03 -6.55813025433e-03 -2.74028523572e-03  9.60825474891e-04 -3.06190498363e-03  4.46995597363e-04 -4.74176069791e-03 -3.12346125797e-03  1.24923103997e-03  1.93611736270e-03 -4.45142994089e-04 -1.66371428110e-03  5.60476740407e-04 -1.63746651883e-03  3.88898470210e-03 -1.81417190241e-03 -2.38926885462e-03  1.28977376132e-03 -7.92502871310e-04  2.49581010822e-03  7.76867671994e-04 -1.88756772705e-04 -1.71802414551e-03 -4.47603521863e-03  8.46314964562e-04 -1.36355015505e-04  1.35142555545e-03 -4.17699950923e-03  1.15464727561e-03  2.56128990132e-03  2.99113497755e-03  2.46246009324e-04  6.07102902006e-03  1.71405409072e-03  2.88638333594e-03 -3.55986404952e-03  1.26429855728e-03  3.54516952734e-03  5.13648547830e-04 -3.67247867116e-03  4.99996376586e-04 -2.50797067309e-03  1.85854527326e-03  3.68785568371e-03 -1.02881729515e-03 -1.59900973100e-03 -2.31495384899e-03  1.58252378858e-03 -3.88463889390e-03 -2.88091785244e-03 -1.47472110180e-03  4.19096716522e-03  1.18789971119e-04 -1.56872489006e-04  2.31529495356e-03 -3.54188634901e-03 -3.44836863355e-03  2.23211016771e-03  6.98927097386e-04  5.37689933607e-04  3.02874025947e-03 -5.03158639030e-03 -4.76990895988e-03 -3.38302393637e-03 -1.68169613490e-03 -5.64536613639e-04 -2.01197966752e-03 -2.35019128687e-03 -1.01592173819e-03 -3.02597779993e-04 -4.29476905850e-03 -1.05306727536e-03 -1.32934693925e-04 -2.36506106852e-04 -2.71517286920e-03  3.55164799112e-03  9.77639218558e-04  1.87767509060e-03 -7.01723406274e-04 -2.20187435699e-04 -2.30574178618e-04 -5.49548720717e-03  1.08576915717e-04 -2.58172450046e-03 -1.98064284588e-03 -8.42875334923e-04 -2.49068927443e-03 -2.69749355949e-03 -2.18724184126e-03 -1.31972644613e-03 -9.02622307128e-04 -7.48302959555e-05  3.61003762168e-04 -1.04659465107e-03 -1.66790526483e-03  3.13086199158e-03  1.80097597771e-03 -1.86658124599e-03  4.93196918321e-04 -4.63393351006e-03 -1.39770639150e-03  1.63518817887e-03  2.39040771487e-03 -5.73717568531e-03 -3.16014299573e-03 -5.16365762196e-03 -3.48147869047e-03 -1.29589906297e-03 -2.31825835263e-03 -3.62933923654e-04 -3.59829065876e-04  5.19584839390e-04 -2.68259102432e-03  2.80279971209e-04 -3.15856090632e-03  1.65777502735e-04 -3.40094355652e-03 -5.70170923053e-03  3.70187068826e-04 -2.99212190337e-04  5.26290372486e-03 -1.40861159738e-04 -6.52169227304e-06 -2.07168453106e-04 -3.68114420099e-04  3.54321622757e-03 -1.08446663321e-03
 2.18826294077e-03  9.14792361367e-03 -8.32456623637e-04 -1.81892257367e-03 -1.54732111196e-03  2.25341581352e-04  3.55730184862e-03 -1.95240250644e-03  3.54824358505e-04  5.06357119912e-03  2.16965151001e-03 -1.19630007874e-03  2.11358090371e-03  9.80904740634e-04 -1.77727679772e-04  3.73828339178e-04  4.57980689328e-03 -6.03617390821e-03  1.21630562029e-01 -9.12675843033e-03 -1.20282991767e-04 -2.96336789772e-03  1.55366297568e-03 -9.82369652391e-03  1.96319445096e-03  3.36180715642e-03 -2.54993262451e-03 -4.60258806618e-03 -6.03361373021e-03 -2.76692261713e-03  1.06243497004e-03 -2.25100252075e-03 -2.15424286359e-04  5.84014143389e-03  2.24872334947e-03  1.90133477231e-03  3.21947176205e-03  1.01757835953e-03  1.65048793688e-03  1.24094943761e-03  1.69799333243e-04 -4.41037327991e-03 -2.69521028460e-03 -2.29345902737e-03  1.58237872194e-03 -5.48745921874e-03 -8.59295058017e-04 -5.08256186480e-04 -4.55500812223e-03 -1.22834607080e-03  1.27477451349e-04  4.73626424868e-04 -7.17399323779e-03  4.09496687682e-03  1.69175081044e-03 -3.98105451661e-03 -6.45201093603e-03 -4.82468586032e-03 -1.93387431390e-03 -1.98046876603e-03  1.56151419176e-04  4.79766215876e-03  3.82702322656e-03 -5.36736965460e-04  4.00243657627e-03 -4.71617757636e-03  1.05232917493e-03 -2.41941538000e-03  2.28519778195e-03 -2.21713869414e-03  1.65863546729e-03  4.52056976994e-04  7.19345256908e-04 -4.65363832903e-03  2.34831787627e-03  4.74034808135e-04 -1.87594955548e-03  1.34904640864e-03 -2.41061601766e-04  3.56559628793e-03  4.84504096294e-03  9.20439653937e-04  5.10061770090e-04 -2.83932391477e-03  1.71413777568e-03 -4.20214671617e-03  1.69779644086e-03  2.37939501425e-03  6.55681016567e-05 -1.05356727367e-03 -1.01859802358e-03 -1.47023935411e-03 -3.76721149849e-03 -4.24284503099e-03 -5.30652637785e-03 -7.27330823955e-04  2.94586948790e-03  9.19107952191e-04 -2.62424747965e-03 -2.36473236762e-03 -2.49769115141e-03  1.96917322778e-03  8.50361333494e-04  1.89193563587e-03  4.31295883624e-03  2.43670826037e-03 -1.78491835380e-03 -7.93248505694e-03 -6.48364434016e-04 -8.54474317407e-05  4.09047626597e-03  7.75614127258e-04 -1.80138444286e-03 -7.67471679729e-03 -2.03460880092e-03 -4.68335944384e-03 -2.52939417086e-03  4.13153395410e-03  1.23637992590e-03  2.06443863281e-03  1.61283089740e-03  1.86262541258e-03 -9.30764946998e-03 -2.43025607345e-03  4.48409653343e-03 -5.44633613859e-03  4.92658707443e-03 -2.31491169002e-03  6.17294604925e-05 -1.44177180444e-03 -8.58674167773e-03 -5.31407384485e-03  4.97832577900e-04  2.40413118320e-03 -1.21742937356e-03  8.93326298842e-03 -3.60942894434e-03 -3.99793912331e-03  4.66633587956e-03 -2.52347599904e-03 -1.97935474551e-03  4.35428400071e-03 -1.13470886096e-03 -7.22915089611e-03 -4.42284900672e-03 -4.67536685160e-03 -4.68855292012e-03 -1.31655901314e-04  2.58563779110e-03 -1.76122023233e-03 -6.04994003928e-03 -1.77345503132e-03 -5.08831961964e-03 -5.17087109859e-03 -1.23603469251e-03  3.82912168310e-03 -2.04762744928e-03  1.52490557270e-03  5.49736990734e-03 -2.03280034338e-03  4.58790176568e-04  9.62240987301e-03  2.31794839778e-03  1.30941916365e-03 -2.91906996625e-03  1.33182969560e-03 -2.83939376948e-04  1.74879546418e-03  3.04087059432e-03  3.10710944748e-03  8.75936878304e-04  1.08135293471e-03  5.34187806268e-04  9.45075682677e-04 -2.11129829229e-03 -1.77296170950e-03 -7.61162617349e-04 -9.67856875140e-04 -1.81182827114e-03 -6.69955693707e-03  1.83947747823e-03  6.27292301208e-03 -1.47747972760e-03 -7.73307219473e-04  3.58965535615e-03  3.23385981711e-04  2.75361096203e-04  6.18910251398e-03  2.74177217686e-03  4.62143116743e-03  5.17753396619e-03  7.95247290302e-04  3.40442328324e-03 -3.44289316979e-03  5.07900995899e-03  1.62689884871e-03  5.74568871557e-03 -1.41357654535e-03  4.02375529644e-03  8.54158792958e-03  1.50083929858e-03  3.18855320824e-03  3.09819052075e-03  2.01231474068e-03 -1.93566759034e-03  5.14095181661e-04 -4.11458823143e-03  3.24218400516e-03 -5.54473361414e-04  1.07164370425e-03 -1.44141915715e-03  2.92270218956e-03 -1.11499781517e-04 -2.11607581813e-04  5.10495809015e-04  2.67274341295e-03 -7.99901313840e-04 -2.31598125207e-03  2.04268118184e-03 -3.89702470930e-04  3.24926501906e-03  2.57111782136e-03 -3.91935675579e-03  2.80402743496e-04 -5.59216674162e-04 -1.92429263831e-03  1.88076957681e-03  7.26041250021e-04 -6.65968709290e-03 -1.06992440263e-03 -3.17309719061e-03 -6.65292631239e-03  3.74066325901e-03 -2.66281798510e-03  5.58312156938e-05 -3.61662916396e-03  7.80925589025e-04  2.55383739662e-03 -5.74747170464e-04  4.02576376288e-03  1.37468707473e-03  4.59003081777e-03 -4.10426405699e-04 -3.57450464447e-03 -1.51419505680e-04  1.10340733770e-03  3.71288663643e-03  8.12238578305e-03  2.75453632891e-03  1.65247422564e-03 -7.95300175505e-03 -1.65313051383e-03 -1.21634466922e-03 -6.28649101474e-03  8.45966613244e-04 -1.40239202954e-03
-1.44117123514e-03  1.33481574590e-04 -1.65280288968e-03 -1.16670812007e-04 -5.54814761772e-05 -1.28751735346e-03 -3.15660767904e-04  9.94147085470e-04  1.97936235289e-04 -5.38104299415e-03  2.13053145735e-03 -1.91211442384e-03 -1.17985241164e-03 -3.94747358201e-03  1.60766633249e-03  1.29214888839e-03 -1.64147928723e-03 -1.22528203386e-03 -9.12675843033e-03  9.81502175737e-02  3.02248900878e-03  2.70910968895e-03 -1.58306269005e-03  3.06236401462e-04 -1.36204171307e-03  1.36204839509e-03  1.75988204422e-03  4.28695834432e-04 -2.77443812476e-03  1.91432216455e-03  1.87600412980e-03 -2.08801386066e-04 -1.51913830986e-03 -2.58022575654e-03 -1.07229728694e-03 -8.25970534294e-04 -2.15943721304e-03  2.62711590505e-04 -2.38272668476e-03  1.41303995243e-03  9.95903033684e-04 -8.27670517916e-04  2.20906736671e-03 -2.56836053981e-03 -1.35474793700e-03  1.76162997117e-03  3.84796235914e-03 -1.19861421898e-03 -7.99440614545e-04  1.29284818291e-03  1.48668704552e-03 -8.63064709625e-04  1.52187226834e-03  2.26921752405e-03  2.07161647270e-03  1.15059420953e-03  2.85548392710e-03  2.11803962255e-03  3.20294745242e-03  3.64157871306e-04  2.07768944279e-03 -5.28774596540e-04 -5.00111117372e-03  2.01721722256e-03 -2.40680980546e-03 -5.66526566534e-03 -5.37401460965e-03 -2.79617098829e-03  4.13375324114e-03  3.10209746361e-03  1.83678071649e-03  2.60317070470e-03  1.26453089316e-03  2.63648079845e-03  2.45963541473e-04  3.73691583716e-04  3.07572549315e-03  2.66817357603e-03 -4.10352090340e-03  1.19349595883e-03  4.99122007899e-04  1.86438880216e-03 -1.89288007033e-03  2.30102997894e-03 -2.05925013756e-03 -2.95061758996e-03 -3.73287179767e-04  3.86645535464e-04 -4.83514649302e-03  5.76698424067e-04  5.15635577848e-04  9.94002797920e-04  4.97978578930e-04  4.40207286045e-03  1.57590160699e-03  1.46362557135e-03 -3.67320907423e-04  2.88470674489e-03  1.60299698775e-03  1.59686520837e-03  3.42815146307e-03 -4.55864640780e-03 -6.33305822750e-03  1.61782975686e-03  3.19966628354e-03  2.45077602287e-03  2.34384825437e-03  3.78003554064e-03 -1.52012505908e-03 -2.91248136506e-04 -1.60424844633e-03 -2.19840497495e-03  3.82936244110e-03  2.93220686250e-03  3.12812525171e-03  1.79372642452e-03  6.40955486899e-04  2.64333634838e-03 -4.70615803596e-03  3.05891689637e-04  1.69317538657e-03  4.85633903286e-04  3.12387519010e-03 -2.42995419928e-03  2.52739974250e-05  8.86047271185e-04  3.16771680116e-03  2.80703538162e-03 -1.90847622951e-03  2.39100611882e-03  1.70106912017e-03 -3.91858395360e-05  1.92851274009e-03  3.83901953978e-04 -2.36766051114e-03 -9.71413821478e-04  4.57513254107e-03  2.31824107053e-04 -1.09896111823e-04  3.98421353775e-04 -1.11011552693e-03 -4.31808075177e-03  2.55826666599e-03  2.18241375414e-04 -2.03116274309e-03  8.85801776007e-04  6.57545419720e-03  3.10619137355e-03  1.63440142227e-03  4.05650919711e-04  3.04027297145e-03  1.22395623016e-04  2.57323014530e-03 -1.86097969977e-03 -6.05377186035e-04  2.28507600402e-03  3.17512006040e-03 -1.61744599020e-03 -5.05220753066e-03  2.30275012421e-03 -1.26941455584e-03  1.99307982288e-04 -1.54075982360e-04 -2.45023493796e-03  9.84773710676e-04 -2.01475756523e-03  4.07450671848e-04 -2.48691404043e-03 -7.12284053341e-03  1.02540727863e-03  1.61056551853e-03 -4.64075474436e-03 -1.36528106189e-03 -2.23814655644e-03 -8.08083953676e-04  9.56787423918e-04 -1.93657829942e-03  3.28186202677e-03 -8.17311778571e-04  2.49055079029e-03 -1.82408407272e-03 -2.90721270595e-03  2.67822183677e-03  1.13046912488e-03  2.94249584216e-03 -2.82992075578e-03  6.91106130173e-04 -7.19242583863e-04 -1.31295206474e-03 -2.80734280585e-03 -3.12498975024e-03  2.00311982162e-03 -6.04186410704e-04 -4.78585615503e-04  2.85400293944e-05  3.89871746700e-03 -5.77580141961e-04 -1.15996431902e-03  5.54342053096e-04  3.93100538006e-03  9.67410586492e-05  2.80154171327e-03  5.00804918567e-04  2.62864415365e-03 -8.73235508646e-04 -1.66769549721e-03 -9.99013319388e-06 -2.20286068333e-03 -1.56221148728e-03 -4.65750853020e-03 -9.59683971693e-04 -1.37488847715e-03 -4.10102653558e-03  3.33115948215e-03 -9.81761104028e-05 -2.95536883786e-04 -1.96854710638e-03  5.12429734318e-04 -6.19413613047e-04 -1.08458846916e-03 -5.29392315847e-04  4.01377683473e-03  7.19765719003e-04  1.04944135323e-03 -1.76269135496e-03  1.12676545363e-03  4.05710357449e-03 -3.00293793312e-03  1.35272619142e-03  1.64892806403e-03 -2.58250216190e-03 -1.92240407021e-03 -2.16657926868e-03  9.59847322091e-04 -1.56839655719e-03 -5.20729406863e-04  3.46693402049e-03  2.65866735368e-03 -3.63087442849e-03 -2.50432442546e-03 -8.55527862653e-04  1.20130604161e-03  3.45300933901e-04  3.75134227464e-03  8.35235433372e-04  1.29964208002e-03 -2.81880633088e-03 -4.23514069785e-03 -4.03992200075e-04 -5.97151208578e-04  3.67267502570e-03 -3.78302572776e-03 -5.37904113455e-03 -1.39035315216e-03 -3.14974631195e-03 -4.87697899538e-03
-1.62123390134e-04 -2.50138576513e-03 -1.06629381055e-03  1.94879308753e-04  1.59443128671e-03 -2.75297173021e-06  1.84903102618e-03 -1.45433896990e-05 -1.75118971247e-03 -2.86711817098e-03 -3.84514547253e-03 -2.22027235843e-03  7.91283794642e-05  1.03333805988e-03 -1.83879611167e-04  1.94221886210e-03 -2.25826882385e-03 -4.64959040598e-03 -1.20282991767e-04  3.02248900878e-03  8.12210437895e-02 -1.18583313554e-02  1.49120290403e-03  3.01902658376e-04 -4.58401514693e-03 -4.46258927697e-03 -6.21971378596e-04 -5.60984648806e-04 -2.01546203783e-03  1.12834124688e-03  1.81831693127e-03  4.44350639673e-03 -3.70823135527e-03 -2.21261592820e-03 -3.48350356019e-03  1.18839353708e-03 -1.00021052545e-03  2.16739783249e-03  2.67026765732e-04  1.13987745803e-04  2.85523061499e-03 -1.57196705047e-03  5.09643434151e-03  5.98361564846e-04  1.14514678748e-03  2.22150965095e-03  7.42452165210e-04 -2.94777933459e-04  1.03997432940e-03 -2.91546441357e-03  9.49271136785e-04 -3.63563240170e-04 -4.50649812343e-04  1.19713721462e-03  1.51736269652e-03  9.98515522773e-04  2.91455990817e-03  9.59480108324e-05  1.00681246556e-04 -6.68667208058e-04  1.94452055620e-03 -1.48659016712e-03 -3.50007754419e-03  2.52864010951e-03 -2.37022083575e-03 -2.57745236048e-03 -1.63757229193e-03 -1.37044581569e-03  2.77839998331e-03 -3.05126914675e-04  8.63593865999e-04 -1.29932373357e-03 -7.01008582700e-05  3.84956575037e-03  5.33502059539e-04  1.87457059178e-03  1.43757627565e-03  1.38748272237e-03  1.09518725897e-03 -2.75040758119e-03 -3.49999361544e-03  1.24662765200e-03  3.92222574293e-03 -4.17090651182e-05 -9.51993147891e-04 -1.72307600648e-03 -2.70157081875e-03  1.24233628128e-03  2.13954558182e-03 -2.81983611290e-04 -3.25470814090e-04  2.05086279207e-04 -7.38801939740e-04 -1.30212671100e-03 -1.49092896325e-03 -1.08207168333e-03 -1.53352412057e-03 -8.18123669041e-04 -6.45762491194e-05 -1.10741065080e-03  2.66924577311e-03  7.28300958250e-03 -1.05672673690e-03  3.08144024778e-03 -2.76343227983e-03 -3.46268644165e-04  3.28901849748e-03  8.94506839571e-04 -1.58653721431e-03 -1.31662537045e-03 -1.39056932128e-04 -2.41069159396e-03 -3.07235399087e-04  8.53094712489e-04 -1.24456382097e-03  1.81270907335e-03  6.10996912485e-03 -2.22091180212e-03 -9.30977090179e-04 -1.47270451949e-03  2.72758696144e-03  2.23208773577e-03  1.35854410521e-03  5.80114278591e-04  1.68536933138e-03 -1.87584426359e-03  5.78798880947e-04  8.05405436200e-04  3.48877267637e-04 -2.87165434103e-03  5.52697507897e-04  8.23568825945e-05 -2.98919098776e-03 -2.56051310734e-03 -2.13679029509e-03 -9.48698239249e-04  6.21467896018e-03  4.70150968259e-03 -4.20809306814e-04  4.02110528870e-03  2.55246496233e-03  1.61587272124e-03 -2.13645035624e-03 -1.14558667691e-03  1.74116288161e-03 -3.88976471033e-03 -2.36627225721e-03 -3.53559825993e-03  5.36183300384e-03 -1.56675828635e-03  1.99439864222e-03  2.14836986405e-03  2.23420792358e-03 -5.35468682497e-04 -2.68011963892e-03 -3.08620579819e-04  1.30461936935e-03 -3.43727156865e-03 -2.73561419068e-03  1.18323020738e-03  2.06925209248e-03  2.00921817233e-04 -9.20580306560e-04 -2.66547770240e-03  2.49478300501e-03 -3.94862600057e-04  1.24342386306e-03  1.21702122586e-03  2.59199528525e-03 -2.51612818981e-03 -1.34125556243e-03  3.39217700265e-03 -1.69885563240e-03 -1.43438267339e-03  1.50567884889e-03  2.72516398700e-03  1.90875826781e-03 -7.65564955407e-04 -1.30376785458e-03  5.55770960965e-05 -1.36976598097e-03  2.33635735720e-04 -8.30567588219e-04  1.25176787045e-03 -2.56979326130e-03  2.56689264701e-05 -1.55165741735e-03 -8.57188282736e-04  6.79989197034e-04  1.12772563851e-03  2.34400343129e-03  2.77356845772e-04 -8.68443069707e-04  2.51275748857e-03  2.45790368336e-03  5.94099473629e-04  2.56909483000e-03  1.06347586138e-03  1.80936478040e-03  1.93659658855e-03  2.91263047504e-03 -2.08385335059e-03 -7.54553724018e-04 -1.19862050471e-03 -2.54229017350e-03 -1.86171390126e-03 -7.49951910621e-04  9.10554247475e-04 -6.58022770242e-05 -2.55466234231e-04  4.19700818904e-06 -4.10336761073e-03 -1.52920816863e-03  2.52079298810e-04  4.59382583815e-03  1.04848952638e-03 -3.05677869794e-03  4.72650281817e-03 -7.21225901080e-04  8.64577344113e-04  8.22454745788e-04 -4.03697706779e-03 -8.95344958528e-05  1.65000321833e-03 -2.95637708088e-04 -2.74844025735e-04  3.27452011700e-04  2.85679714385e-04 -2.77423142518e-04 -1.75483839115e-03 -2.22537493514e-04  1.81060989536e-03  2.65529957440e-03  5.04614050071e-03  4.36217250069e-05 -7.97347887863e-04 -5.56210757063e-05 -6.09986628854e-04 -3.91299118286e-04 -2.00554098450e-03  2.41580801245e-03 -3.61437982414e-03 -3.82167263217e-03  1.92109748022e-04  3.06533377357e-03  1.26344512057e-03 -1.59182748226e-03 -2.26116311217e-03 -5.02511549046e-04  3.78366238469e-03 -1.70907221225e-04 -1.70877256061e-03  7.39299736926e-04  8.79720299702e-04  2.02448543389e-03  1.38593726106e-03
-7.59360094579e-04  2.28615523229e-03  1.41619415942e-03  1.27232858398e-03 -1.44643256969e-03  1.52522833409e-03 -3.44055770056e-03  7.22842008466e-04  3.71396475792e-04  1.38350022664e-03  2.04202504506e-03  1.13375370743e-03  9.32875599630e-04 -1.80404535394e-03 -1.62824020311e-03  8.70245802362e-04 -8.37979515782e-04  2.86727228957e-03 -2.96336789772e-03  2.70910968895e-03 -1.18583313554e-02  7.46358418568e-02 -1.14284664352e-02  2.93510352496e-03  3.36514939777e-03  2.61304195373e-03  1.24397979580e-03 -1.09302269812e-03 -1.34541737329e-03  2.49873214788e-03  2.12591496698e-03  1.03415934633e-03  1.96094026270e-03 -2.38227967209e-03  2.59082205205e-03  1.65587479115e-03  7.45593019339e-04 -1.11316677270e-03 -1.01584710257e-03  2.13589158457e-03  8.62751213415e-04 -1.91304493098e-03 -4.41208661938e-04  2.44835283396e-04 -3.37127943261e-03  2.54390301015e-03  5.33140666586e-04 -9.03982935595e-05  1.02367306708e-03  1.77015423570e-03 -1.68264618037e-03  1.71559936448e-03  4.83251864618e-04 -2.01400145109e-03 -2.32004131472e-03  6.45291570563e-05  3.64559454345e-03  2.10159488460e-03 -7.69535267940e-04  1.61684237192e-04 -2.29860602273e-04  7.86119802130e-05 -1.45322809050e-03 -2.20607117855e-03 -1.53383168535e-03  1.74605693533e-03 -5.23716513698e-04  1.55827427440e-03  3.19326394038e-03 -2.47372545589e-03 -3.28071506231e-03  2.32665624316e-03 -7.42127507582e-04 -2.43677282574e-03  5.08815121829e-05 -8.28158280250e-04  6.38621488874e-04  2.87313685655e-03  9.70858814771e-05  1.27092681450e-03 -6.33733488708e-04  1.47134737198e-03 -3.22472967425e-03 -5.67321876363e-04  3.54142399986e-04 -9.99279573550e-04  2.06353934144e-03 -2.18853884991e-03  7.00044956381e-05 -1.32850390411e-03 -1.99521570742e-03 -1.66713319304e-04 -7.62239261818e-04 -6.85567716410e-04  1.38275190544e-03  4.81635132399e-04 -3.65220358518e-05  2.06735545054e-03  1.65273395840e-03 -1.18824758351e-03  3.11843539708e-03 -6.70114437710e-03  1.03810639306e-03 -1.15453650178e-03  1.59681181831e-03  1.71961498590e-03 -1.67214932440e-03  2.62472439151e-04  1.38036205130e-03  8.74040175221e-05 -9.60653052626e-04  2.69132676204e-03 -2.46101193032e-04  1.67490186271e-04  7.18285640769e-04  2.00095769127e-03 -8.75262019169e-04  1.76316615102e-03 -3.50025035422e-04 -3.07231521077e-03 -6.53178984338e-04 -2.10989015868e-03 -1.68211601793e-03  7.93591329513e-04  3.68184036788e-03  2.23335450444e-03 -1.17194991910e-03 -1.80792353382e-03  9.10021521247e-04  2.63569896305e-03  2.04655955402e-03  1.77336541569e-03 -1.01194893511e-03  9.79636114717e-04 -2.54543657705e-03  2.06154395386e-03  1.69616360412e-03  3.00398883831e-03 -8.82348704721e-04  8.22637406581e-05 -1.73368690171e-03 -4.42170750470e-03  1.62407071301e-03 -1.14098010951e-03  1.70964856985e-04  2.91365063965e-03  1.96176597313e-03  3.29675147633e-03 -1.58956415572e-03  3.54074383800e-03 -1.41032639657e-04 -7.74619801260e-04  1.81550926795e-03 -1.28077748871e-03 -1.49769965168e-03  1.89898647070e-03 -2.09821578382e-03 -3.23255568994e-03 -2.94899187402e-04 -1.14961597779e-03 -1.59696412814e-03 -1.44709423231e-03 -1.03150567040e-03 -1.22907070101e-04  3.11425304605e-03  2.10093668785e-03 -1.23653240514e-03 -4.12367139937e-06 -7.39537522698e-04  1.90367825404e-03  2.13438183887e-03  9.06567482965e-04 -3.92327628966e-04 -2.10234511808e-03 -4.82753238308e-03  1.96788411035e-03 -4.29145282985e-04 -2.85761140611e-03 -2.52142478762e-03  2.35661467622e-03 -4.06018865135e-03 -3.57566879018e-03  3.53754898909e-03 -2.20105910532e-03  2.81686740087e-03  1.07706999340e-03  6.46918642549e-04  1.84902074766e-03 -5.69559105522e-04 -1.64637292836e-03 -1.14458711710e-03  1.97486247954e-03 -2.13855228363e-03  3.36277553488e-03 -1.86465494798e-03  2.53117557830e-03 -7.13706407939e-04 -3.77902518142e-03  6.46583398419e-04  2.79861785258e-04 -2.62290616050e-03  1.69008467179e-03  1.16647206150e-03 -2.13667813914e-03  6.09675707111e-04 -7.24233425532e-04  1.19336664832e-03 -6.11704242366e-03  1.47207368593e-04 -1.43386810456e-03 -1.08562951948e-03 -5.80636311337e-04 -1.64137504635e-03  1.51241254040e-03 -3.60432401089e-03 -4.41844266217e-04  3.18467664288e-04  2.11984116280e-03  8.75379373918e-04  7.69824848360e-04 -4.91813058223e-04 -1.01736656025e-03 -9.78814496749e-04 -3.65555007436e-03 -1.75502012011e-03  1.05798508458e-03 -3.38741376467e-04  2.09557602451e-03  1.56602030401e-04  3.11334819231e-03  8.69211221989e-04 -9.79646545007e-04 -6.21034758410e-03  1.08896675264e-04  5.07001022368e-04 -2.23179487846e-03 -1.21105022334e-03  6.76327360959e-04 -8.83387980414e-04  2.03601125564e-03 -1.84765376371e-03  1.69565297316e-03  2.21741347684e-03 -3.41689940380e-04 -1.37965698727e-03  4.43391756428e-04 -1.09500483451e-03 -1.91147263643e-03 -2.28519750127e-03  1.81954125352e-03 -3.35577343347e-03  3.43951433265e-03  3.62473189830e-03 -1.00180606273e-03 -3.96200421778e-03 -4.02165445813e-04
 4.17657640919e-03  3.57930720787e-03  1.75726520991e-03 -7.02222442450e-04 -3.26999143001e-03  2.47283176418e-04 -9.33803403326e-04  4.60394537741e-04 -1.92551284313e-03 -7.34653744988e-03 -2.35000384612e-03 -3.31255870979e-03 -2.45412131708e-03  3.83497020950e-03  6.20849710182e-04  8.37846687681e-05  2.28787418844e-03 -6.21577726342e-03  1.55366297568e-03 -1.58306269005e-03  1.49120290403e-03 -1.14284664352e-02  1.01097668045e-01  3.73250065056e-03 -3.04380083997e-03 -3.09202668397e-04 -2.13717397164e-03  9.91789203387e-03 -1.89879111469e-03 -5.63010043176e-03 -4.35766737978e-03  2.55006321525e-04 -2.28652393566e-03  6.75984160915e-04  2.55289905620e-03 -2.48669457990e-04 -2.07566905370e-03  1.57981579200e-03  1.54701806825e-03  7.48790290426e-04  2.78456375581e-03 -2.01226645522e-05 -4.02246790917e-04  2.74528491207e-03 -2.90391715156e-03 -2.71658597309e-03 -4.59579084397e-04  1.34955668492e-03  1.41909834301e-03  3.26146339510e-03  2.09157878811e-04 -9.60968948507e-04 -5.75829729953e-03  5.29777216878e-03  1.33209654754e-03 -5.42564356548e-03 -3.47245179571e-03 -1.46078630854e-03  1.99693812443e-03  3.48980780551e-03 -2.28165059307e-03  1.22558917042e-03 -6.41220761604e-04 -5.44726261881e-04 -7.30520971317e-04 -4.67971784878e-04  1.22310052464e-03 -3.28115542224e-03 -2.78352529196e-03 -2.56553176422e-03  3.86021160901e-04  1.19219536923e-03 -2.96463084663e-04 -7.46848621005e-04  4.02128519438e-03  1.05247247776e-03 -1.68774224875e-03 -4.70068635718e-03  1.82888616945e-03  4.11020640163e-03  2.49922927712e-03 -2.37104821871e-03  7.75053480020e-04 -4.00410020060e-03  1.09170689687e-04  4.02709105835e-03  3.98821647767e-05  6.71615131423e-03 -2.15920688695e-03  2.53737681109e-03  2.91371648775e-03  2.42360778024e-03  2.48178259005e-03  4.02639021677e-03  5.64290688918e-04 -8.91466831617e-04 -4.08378454524e-03 -1.86690686435e-03 -5.47834104155e-03  1.54686238149e-05 -4.82989736479e-03  5.17555024055e-03  2.03793460812e-04 -7.88033395547e-04 -2.62621506928e-03 -1.58124495344e-04 -2.36511723828e-03  3.14141350914e-04  1.12990613611e-03  6.31626233307e-04 -5.33428707765e-03 -4.09021092929e-03 -1.42641126102e-03 -1.28427180013e-03 -6.97193677352e-04  2.27141621445e-03  1.77912031454e-03  9.09744573236e-05  3.89519413962e-03 -8.09749289999e-04  1.57964921674e-03 -3.50761484945e-03  1.01443905935e-03  2.38885834600e-04 -2.64996867538e-03  1.23139052207e-04  4.91888324251e-03 -1.05535939994e-03  2.39751762975e-03  7.97984919359e-04  1.41098213963e-03  6.67656764224e-04 -1.09375650657e-03  3.34191972263e-03 -6.95742557545e-04  3.15138818862e-03  4.56804073099e-04  3.42816190351e-04 -5.80758253227e-05 -3.85090006916e-03 -2.00288272872e-03  2.22693743185e-03  2.38048836153e-03  4.47701831333e-04 -2.59623486813e-03 -8.18419236458e-04  5.27837240356e-03  1.01482031655e-03 -3.55012070840e-04  5.68655883671e-04  3.19416264274e-04 -7.27299006614e-04  2.55418883243e-03 -9.73014089744e-04  1.48198918386e-03 -5.03340482060e-04  2.48487750685e-03  3.84487795526e-03  1.82657078723e-03 -2.42361899770e-03  2.17998781773e-03 -8.84455763258e-04  1.39368548050e-03  3.70547420275e-04  1.90056853344e-03 -1.66582280028e-03 -6.56323465176e-04 -7.81043154283e-04  4.95106122587e-03  2.94946074666e-03 -1.03725746811e-03 -4.92592310767e-05  2.20280866534e-03 -4.48017348495e-03  3.70342958135e-04  1.83907581624e-03  1.38397069099e-03 -3.06113668950e-03 -1.95663732749e-03 -4.09582863301e-03  3.35727505227e-03 -8.61194943524e-04  3.38830967838e-04  2.82632053959e-03  1.26986086369e-03  7.87631170593e-04 -2.49673345941e-03  3.39647142077e-03  4.18238921033e-04  2.34800986791e-03  3.77965089869e-04  6.98724896235e-04  2.77648752573e-03  1.88431364557e-03  9.74699485774e-04  1.88920156649e-03 -3.87251589541e-04 -1.25344589672e-03 -5.59895703941e-04  1.63730318957e-03  6.01271462001e-04  3.27354346773e-03  7.26698187978e-04  2.06816052820e-03 -3.85885547506e-03  9.36248692302e-04 -3.14822734344e-03  3.91392302085e-03  6.26278848917e-04  1.03318324694e-04  2.51708736948e-03  3.73179819207e-03 -1.78216393568e-03  7.65438621101e-04  2.06365054199e-03 -3.43017755637e-03  2.28209280772e-03 -3.31436013227e-03  1.81509391834e-03 -2.92050519578e-03 -4.93611821660e-04 -5.48400011062e-03  2.32850980427e-03 -1.27804753788e-03  2.15781954590e-03 -1.32853349941e-03 -2.60982167590e-03 -4.53422903401e-03 -4.21489407558e-03  5.19194002404e-04 -1.05792119923e-03  4.80363551137e-03  1.86005639493e-03  1.16215207714e-03  2.48645287861e-03  8.49488178486e-04 -1.64032797110e-03 -2.70574050503e-03 -2.56640393818e-03 -1.47453257601e-03  2.10350415257e-03 -3.91235707832e-03 -5.23330709210e-03  4.25621695621e-03 -4.46751683714e-03 -8.12236618051e-04  4.79584564437e-03  5.20394350282e-03  4.11814540683e-03 -6.65102176302e-03  1.06659435643e-04 -2.21610329454e-04 -2.33115804708e-03  2.36499896734e-03  1.55619379650e-03 -4.45880053840e-03
 3.19916998884e-03 -2.70221037092e-03 -9.09382364611e-06  2.92295656248e-04  2.91595046152e-03  1.77784703488e-03  3.21831713183e-03 -8.37271259417e-03  3.87889344066e-03  2.96572630150e-04  1.20310160393e-04 -2.52614800643e-03 -6.71309821510e-03  9.27226512833e-04  1.25859019244e-03 -6.64443763206e-04  5.96902137803e-03  5.71536570028e-03 -9.82369652391e-03  3.06236401462e-04  3.01902658376e-04  2.93510352496e-03  3.73250065056e-03  1.14187952757e-01 -1.01794825935e-03  9.35760395379e-04 -2.83488015430e-04 -1.32728117630e-03 -1.05937953285e-04  1.20676939828e-03 -6.77926590172e-03 -4.98089883279e-03 -8.92796040775e-04 -2.70916284414e-03  3.54489097434e-04 -1.49670592869e-03  8.28657749706e-05 -2.21619732481e-03 -4.90520164241e-03  6.63621887708e-04  6.74683749550e-03  4.02455642044e-03 -1.06541143379e-03 -1.17309150597e-03  9.58591028955e-04  8.12502576831e-04 -7.29474127158e-03  1.78588949652e-03 -1.89725270808e-03 -3.70802825562e-03  9.05220978196e-04  3.18139266135e-03 -1.89033260035e-03  1.34162588304e-03 -4.73378891091e-03  2.30147788263e-03  6.70668618455e-03 -1.25936465104e-03  1.27892722957e-03 -8.30665709784e-03 -4.85350674031e-04  6.87411216601e-04  1.96585615760e-03  1.98924404890e-04  8.87328050655e-04 -9.11618759651e-05  9.12165131524e-04  6.07941413190e-03 -3.31508665017e-04  2.91368233063e-03 -3.07468627622e-03  5.82542698976e-03  9.47548389322e-06 -1.67353986735e-03 -3.20248822662e-04 -1.48584593357e-04  4.79507583950e-03  7.92849010748e-04 -1.01035269343e-03  1.35319317622e-03  1.38551284329e-03 -1.23058502531e-03 -1.43481715203e-04 -4.62726102024e-03 -6.51648130794e-03  2.31887221914e-03 -3.49216875459e-03  2.14088855549e-03  1.16366450447e-02  1.21989267569e-03 -3.55472680838e-03 -8.67577288397e-04  1.08033654556e-03 -3.83075330410e-03 -1.10246073504e-03 -5.01959358897e-03 -1.54067844473e-03 -5.04861408006e-03 -3.13515798527e-04  1.02064768895e-03 -7.04871331740e-03 -3.11018676231e-03 -1.16524636777e-04 -3.26869539353e-03 -2.76269274451e-03 -3.22834197969e-03  4.26283515078e-03  5.40044301045e-03 -8.04965613852e-04  4.26786992034e-03 -5.70897904373e-03 -3.03446421626e-03  1.82053406726e-03  5.85162594791e-05  3.31193134876e-03  3.41041986332e-03 -2.55803762862e-03 -2.01045921623e-03 -4.62982092791e-03 -5.75742206226e-03 -1.57438910638e-03  8.25484651095e-04 -1.64888258879e-03 -1.14311597839e-03 -1.03829159130e-03  4.06263006332e-04  5.23921699066e-03  2.92250130482e-03 -3.54685993776e-03  6.82512674074e-04 -5.42539903479e-03  4.58576335691e-03  1.36296611927e-03  7.51323947114e-04  1.34071082940e-03 -5.68628856937e-03 -5.23229009209e-03 -2.03678145673e-03 -7.77238782539e-03  4.91252020297e-04 -5.41161644358e-03 -1.07936377801e-03 -3.14874285672e-03  4.46775160927e-03 -4.55598979950e-03  2.40645357958e-03  3.55963011035e-03  6.18007873905e-03 -1.13186182262e-03  3.55662813210e-04  2.53193731690e-03 -1.22762818508e-03  4.12551086555e-03 -5.31177340819e-04  6.45251487121e-04 -3.83959953021e-03 -5.80720641853e-03  8.17543341260e-04 -2.10870646500e-03  1.80679076021e-03  2.09027341877e-03 -3.28219017843e-03 -1.44939364989e-03 -1.53912925938e-03  2.16111271860e-03 -1.59330615254e-04  1.22812252521e-03 -6.03078146122e-04 -2.55210834641e-03  5.16814550129e-03 -6.21545650244e-03 -2.58032836997e-03  1.35363417648e-04 -2.00333941730e-03  2.30110345853e-03  6.34507043754e-03  7.78558320737e-04  4.85617103705e-03  4.67795679286e-03 -1.18531861837e-03 -3.49824837539e-03 -3.17199927932e-03  3.47927104538e-03 -8.69267338713e-04  1.38775792701e-03  9.55072921613e-04 -5.51143078117e-03  2.79699699049e-03  2.98753568915e-03 -9.16136226121e-04  7.27070322939e-04 -2.94581998986e-03 -3.98839955949e-03  8.98931062177e-04 -3.66190737348e-03  1.41568812032e-03 -2.53597823693e-03 -1.08659898726e-03  1.44210793926e-04  2.80542145045e-03  7.25648502919e-04  1.01878433356e-03  7.58417292840e-04 -4.12928110048e-03 -1.05198528880e-03  1.06578584716e-03  6.71807809505e-04 -4.26423243460e-03  2.24745845583e-03 -8.29738019083e-04  2.62659677792e-03  7.66037368621e-04  1.05341561364e-03  1.83515772777e-05 -1.44089906954e-03  1.65447389108e-03  4.55457259281e-03 -7.71146580318e-04  9.50102779818e-04 -3.92021670309e-04 -3.66181811046e-03 -3.25747199362e-03 -2.15652541908e-04 -3.91285507538e-03  4.05581903040e-03  4.13895417813e-03 -2.52974752870e-03 -4.52292010474e-03  3.52757884306e-04  4.08193712865e-04 -1.16713633410e-03 -4.78030204692e-04  1.28625889725e-03  2.29876923530e-03 -2.12010660480e-03  1.83643197049e-03 -4.43229056173e-03 -2.63088690000e-03 -3.14315162853e-03 -2.00726730066e-03  1.55515335523e-03  8.00306584413e-04  9.46453238067e-04  3.52442853831e-03 -4.32910887270e-03  4.94706315537e-04 -8.71133211841e-04 -3.11967304492e-03  7.54792915540e-04 -7.07729255828e-03 -3.99761476633e-03  5.66287184039e-03 -4.68069304993e-03  3.27016422102e-03  3.08075306633e-03  5.97320723016e-03
 1.97420846197e-03  4.18954455827e-03  6.72527936367e-04  1.71888967649e-03 -7.08435420673e-04  1.54773759495e-03 -6.35953748083e-03  2.51413961850e-03  5.67044378431e-04  5.17541896932e-03 -1.23999187106e-03 -4.16334036794e-03 -1.44179568094e-03 -2.54176593701e-03 -1.42609531072e-03  1.97987131656e-03 -7.04302093730e-04 -3.60440564230e-05  1.96319445096e-03 -1.36204171307e-03 -4.58401514693e-03  3.36514939777e-03 -3.04380083997e-03 -1.01794825935e-03  1.02512821316e-01  7.31887179236e-03  1.34775487497e-02 -5.80348620696e-03 -2.21283697373e-04 -4.02077363913e-03 -5.12261078636e-03 -4.92603747678e-03  1.82480242856e-03  4.34036442905e-03 -3.15355782765e-03  3.92637306871e-03  2.08811729239e-03 -1.51295805439e-03 -1.34337258959e-03  6.60373281419e-04 -3.26170937530e-03 -2.95593019634e-03  2.12006864283e-03 -5.60573142939e-03 -1.86229132026e-03  2.30336636031e-03  4.30008607253e-03  2.62297662700e-03 -3.07227472120e-04  2.92890975570e-03 -2.57668159630e-04  1.72424396756e-03 -7.55806364987e-03  2.04534269843e-03 -3.27123523776e-03  6.93811123889e-04  5.88776895540e-04  2.18552482215e-04  1.73726928107e-03  2.98324590505e-03  3.44345531403e-03  4.05871021509e-03 -4.01689698887e-04 -2.38219980643e-03 -7.78388983405e-04  4.60122187249e-03  9.80232353867e-04 -1.41517281642e-03 -2.14244869084e-03 -1.30448116051e-03  1.12169584680e-03 -3.03788243159e-03 -8.21291388881e-04 -2.73358589465e-03 -1.33053987348e-03  1.43922247299e-03  1.07102570580e-04  1.06545057118e-03 -3.50439181767e-03  1.87539811985e-04 -1.67208377210e-03  1.41029306315e-03  4.06298655356e-03  2.23770820431e-03 -4.61182166669e-03 -3.27233595603e-04  1.51304565896e-03 -6.04280938927e-04  4.35885090115e-04 -1.90291986407e-03  2.23989227774e-03 -1.56751672899e-03 -6.79290680700e-04 -7.47816723772e-03 -3.01964312701e-03  3.10841216454e-03  4.32121472675e-03  1.46998703147e-03  9.91713898203e-03  3.81544341791e-04  5.38208280592e-03 -5.79612758395e-03 -1.76857884107e-03 -1.35211169553e-03  3.22927795462e-03  2.07964556086e-03  1.46978077676e-03  4.66107377769e-03 -3.68987251679e-03 -8.88608670536e-04 -8.47196618245e-03  3.49601560299e-04 -3.55712093107e-04 -1.45232833272e-03  5.80449620761e-04  1.01313385064e-03  6.00933342367e-03 -2.40662613217e-03  2.14652034953e-03 -2.20278207473e-03 -3.59901548294e-03 -6.54037141536e-04 -2.77289811743e-03 -6.53996418609e-04  1.01950636858e-03  1.42752511391e-05  3.03520213282e-03 -3.03832507440e-03  2.22269086578e-03  4.86839651762e-04  1.13552324755e-03  3.90129014104e-03  4.75657916003e-05  2.57674068835e-03  3.26767103630e-03  1.67353743350e-03 -3.20712761547e-03 -3.85727984124e-03 -4.63471865909e-03 -9.67106380116e-04  1.57503375880e-04 -2.51813529469e-03  2.38010519725e-03 -1.50483953612e-04  1.94031900184e-03 -3.45684935652e-04 -2.47120739480e-03 -2.47884780725e-03  2.88954317230e-03 -6.12223052247e-04 -1.34436177982e-04 -2.99659823220e-04  3.51235299403e-03  1.84634880279e-03 -4.08030624344e-03 -1.68431153228e-03 -4.35007662873e-04 -4.27656079912e-04  1.58974822399e-03  1.72864076009e-03  1.21713397101e-03 -5.04041327959e-04 -2.14148138484e-03 -1.13342837601e-03  3.88433960880e-03  2.95907328511e-03 -2.50680986182e-04  1.33042407918e-03 -1.39670337779e-03 -9.36780040040e-04  6.23660798258e-04  9.91027707688e-04  4.12091007240e-03  6.87766895719e-04  4.40221895549e-03 -7.17578019830e-03 -2.97921290557e-03 -1.88111321422e-04 -3.19195069944e-03  5.70979030811e-04  2.88679319331e-03  1.57616208161e-03 -2.00638601203e-03 -4.12218253936e-03  4.42238997580e-04  1.83610752507e-04 -2.86341489872e-03  1.71547368880e-03  8.63799979250e-04 -3.49124709280e-03  1.32838489294e-03  3.21300604659e-03  7.68659390895e-03  2.73472684635e-03 -8.84688011003e-04  2.30347573591e-03  3.80084331533e-03  2.39044395962e-03  3.80785698535e-03  3.43103958040e-03 -5.82266439304e-04  1.43702790209e-03 -1.54191208111e-03 -9.86335265443e-04  2.42389626027e-03 -1.77478714796e-03  1.60756681828e-03 -1.15889331368e-03  3.50998817108e-04 -3.07021867510e-03  1.75115857457e-03  1.91369414318e-03  9.76499692977e-04  9.43227278818e-04  3.09089169110e-03 -1.93264613726e-03  3.13596031456e-03  1.54368825435e-03  1.41488800285e-03  2.94284496565e-03 -1.33716773166e-03 -5.65588208791e-04 -5.81229583579e-05 -1.31700722943e-03 -4.55385604161e-03 -1.44248382527e-03  2.84720091474e-03 -2.12584308274e-03 -1.06314698529e-03  2.55671886531e-03  1.50415243484e-03 -2.77888837804e-03 -4.32485558346e-05 -5.44327794706e-03 -5.82594085615e-03 -1.39069670310e-03  1.15330342161e-03 -2.56141152550e-03 -2.00722315587e-04  3.25492535930e-03  1.60269781646e-03 -1.36287566231e-03 -4.66268119573e-03  4.62242493046e-03 -2.38724762109e-03  1.86726255338e-03  1.69440515049e-03 -4.32365889165e-03  2.73322344459e-03  3.15534782071e-03 -6.44435712052e-03 -2.17815229661e-03  5.37123043965e-04 -6.12455067085e-03 -3.44126503407e-03 -4.68136991684e-04
-3.80753375293e-03  1.74532230204e-03  6.26020910724e-04  1.47945538686e-03 -1.52869390686e-04  2.65333715704e-03 -3.62917338903e-03 -6.48786251054e-04 -2.34327646667e-03 -1.03396599488e-03  3.14518134170e-03 -3.22906692662e-03 -7.56370005491e-04  1.43360159438e-03 -1.89164878722e-03  4.87952149768e-04 -1.95213154721e-03 -2.51111747437e-03  3.36180715642e-03  1.36204839509e-03 -4.46258927697e-03  2.61304195373e-03 -3.09202668397e-04  9.35760395379e-04  7.31887179236e-03  1.01488570506e-01 -1.41955820124e-02 -4.17742185428e-03 -7.79017460617e-03 -4.11418936179e-03 -3.58646121296e-04  1.20171012262e-03 -4.99308413963e-04 -8.22920359121e-04  1.89092829241e-03 -6.62356147526e-04  6.13553106349e-04 -5.37954400728e-03  3.74004490478e-04 -1.61036390040e-03 -8.93054383522e-04  2.31070226762e-03 -3.41701478085e-03 -8.15093971241e-04 -2.71943070101e-04 -2.53652857622e-03  3.38604250320e-03  1.05810339649e-03  2.17773216760e-03  3.93030356429e-03 -3.14101529954e-03 -2.88816040711e-03  3.06540578097e-03 -7.47505577929e-03  3.75855024107e-03  1.42746596877e-03 -2.98198404044e-03 -1.89422363993e-03 -3.64639396233e-04  3.71283830036e-03  5.08628263880e-04  2.53359481308e-03 -2.68902732188e-03 -1.67063377076e-03 -7.73195834002e-04 -5.60399884356e-04 -8.43807597856e-04 -1.02891576051e-03 -1.81508913422e-03 -4.56482150916e-03  3.42263836390e-04 -2.22214405999e-03 -2.86197500465e-03  4.81200022848e-03 -1.48835789103e-03  4.37601388788e-03  1.52852978589e-03  3.97640524013e-03 -3.66877890553e-03  1.19906454061e-03 -4.69299424822e-04  4.69424285367e-04  2.65976497401e-03 -2.30238925824e-03  6.24448508932e-04  3.46057172355e-04  2.93849696404e-03  5.24310519563e-04 -6.54754528131e-03  2.29950525516e-03  2.63477125407e-03  3.19070646541e-05  8.71040276322e-04  2.79068410848e-03 -3.49888122955e-03 -4.27824784843e-03  1.89864667408e-03 -1.03014871685e-03  8.02207083178e-04 -9.49394543658e-04  1.94690683158e-03 -3.51772411078e-03  3.06814299133e-03  1.64991202343e-03 -7.26906690262e-04  2.69557285318e-03  2.05237921510e-03  1.34388027958e-03 -3.31342609127e-03  5.65190388450e-03 -2.98979114458e-03  2.12990969459e-03 -5.24339614322e-04 -1.20761192881e-04  4.73863381540e-03 -8.20204066218e-04 -3.13982826887e-03  7.32141311267e-04 -9.21312250164e-04 -4.86493639536e-03  2.69728433410e-03  3.78865889543e-04 -8.82506792248e-04  2.89254232908e-04  1.12921674552e-03  2.35592185821e-04  9.70677204440e-04 -5.84405409576e-03 -1.24440376120e-03  4.17255056934e-03  8.57634863072e-04  5.67473168418e-03 -2.12982151155e-03  2.55527327239e-03  4.27185149188e-03 -1.76031083164e-03  1.99471609898e-03 -8.29311028013e-04 -3.39206912173e-03  1.36336123713e-03 -5.09853436796e-03  1.09095129348e-03  1.54568331144e-03  2.41706655264e-03 -2.54151026205e-03  2.01598503256e-03 -2.48057803839e-03 -2.13437894716e-03 -5.11179909554e-03  1.60596295831e-03  2.88293078850e-03 -2.71126584076e-03  8.24185642801e-05 -3.88598345522e-03  2.81536153248e-04 -1.99315376067e-03  2.04738143248e-03 -1.82042746602e-03 -9.56392472314e-04  3.19061387443e-03 -1.37752127773e-03 -4.42099614245e-03 -5.04455161082e-03 -4.13058990052e-03  5.13575437151e-03 -6.32977258724e-04  1.52763467480e-03 -9.09529616942e-04  3.63099225917e-03  1.48470357434e-03 -8.30705006199e-05 -1.64284580037e-03  8.09315115562e-04 -4.29521082010e-03  1.70371158644e-04  1.95307349384e-03 -1.19427956903e-03  2.61460194809e-03  2.87098380004e-03  1.95103976127e-03 -5.26744170101e-03  3.42687428188e-03 -3.99121311439e-03 -4.75531273656e-03  2.15454712888e-03 -2.21726702592e-03 -2.08099313319e-03 -1.52435483869e-03  3.78703124505e-03  1.99702513864e-03  3.61227736327e-03 -1.36258882884e-03 -7.72202084737e-04  1.88473944352e-03 -5.25217480294e-03  9.10584187796e-05  4.11332154175e-05 -1.02612458674e-04  3.36525716387e-04  9.90495146578e-04 -1.67265912714e-03 -6.58527291701e-05 -1.27369621218e-03 -1.36576921371e-03  2.37129225875e-04 -2.50701805523e-03  5.82430395360e-05 -8.86024445715e-03  2.39699321155e-03  2.53965343616e-03  4.50433057950e-03 -1.90147907065e-03  3.22772654594e-04  2.53944245892e-03 -3.67752231856e-04  6.41269701596e-04  4.44507593853e-03 -4.70187502246e-03  1.99098769984e-03 -1.66676730975e-03  3.19418770887e-04  4.64517205491e-04 -8.80396350000e-04 -4.32955270959e-03 -1.63668274004e-03 -9.34435852342e-04 -1.97732663007e-03 -7.92278405816e-04  4.27398316154e-03  1.33706068802e-03  2.05599618293e-03 -1.70911507057e-03  2.10244227112e-03  1.47127280086e-04 -1.04826061101e-03 -9.80231314414e-04 -1.62740979045e-03 -9.64114604118e-04  7.21293348088e-04  4.72877787396e-04 -2.67119294747e-03 -6.34603150518e-04  2.82401930397e-03 -2.60629702095e-03  1.52305241352e-03  1.53390937389e-03  3.77304894095e-04 -2.01807841715e-03  2.82323172056e-03 -1.40102499595e-03 -1.75415018684e-03  2.70424329949e-03  3.69707051037e-03  7.90881213993e-04 -5.02291633350e-03 -3.36204402533e-04
 2.70425434696e-03  1.81239822895e-03  8.17947134211e-04  1.50716222542e-04  2.68079169465e-04 -1.63874300270e-03 -2.24601563413e-03 -5.28088846091e-05  2.28446003790e-03  2.52490845589e-03  1.02624838307e-03 -1.13778844337e-03  4.25191533392e-04  9.92796545860e-04 -7.60668185172e-04 -5.18499753039e-04 -1.41720948862e-03 -2.60682803624e-03 -2.54993262451e-03  1.75988204422e-03 -6.21971378596e-04  1.24397979580e-03 -2.13717397164e-03 -2.83488015430e-04  1.34775487497e-02 -1.41955820124e-02  8.45002439105e-02  1.25165427355e-03 -7.89952308020e-04 -3.13747199071e-03 -1.12161812822e-03 -1.49147527854e-03  4.68715382507e-03 -3.94896545084e-04 -3.15939222276e-03  2.82257958447e-03  4.25538147015e-04  3.81139623496e-03 -1.72741707611e-03  1.69543543101e-03 -8.80326988333e-04 -1.04042203913e-03  4.26296106289e-03 -2.15770821761e-03 -5.39487147062e-06  2.82782895420e-03  5.66918281943e-03 -1.83623094094e-03 -1.81263455118e-03 -2.63527530873e-03  4.91099316967e-04  9.76022046852e-04 -6.77123845546e-03  4.27459224182e-03  2.95368315781e-03  1.07288858963e-03  7.87904804042e-04 -5.50120610220e-06  1.46234764336e-03 -4.41203205360e-04  9.84083870645e-04  1.12697324381e-03 -1.40845773470e-03 -1.39457158460e-03  1.50178526314e-05  3.30762539323e-03  8.84445728169e-04 -3.29808544493e-05 -1.01255287045e-03  1.18076859247e-03 -2.12823086643e-03 -4.30930852144e-04  1.76886018006e-03 -1.52854271248e-03 -7.60100075216e-04 -3.65670810978e-03 -1.55569948145e-03 -3.94753354897e-03 -7.58434572788e-04 -2.50433558642e-03 -1.50825670196e-04 -1.63654116594e-03  1.81222797610e-04  1.99423103598e-03  8.21245425938e-04 -1.57205095660e-03  1.77563449334e-03  4.66870923454e-05  5.79670503708e-04 -1.46654743283e-03 -4.39155488297e-04 -7.49079429640e-04  3.24197839558e-03  6.04698415522e-04 -2.13923349701e-03  9.23786010179e-04  2.54309518420e-03  2.95080360143e-03  4.53642739182e-03 -1.67602929621e-04 -1.17882811158e-03 -2.46104195413e-03  2.12165996448e-03 -8.78917303292e-04 -7.99917225037e-04 -6.56525721402e-04  7.49904917419e-05  6.30648860676e-04 -7.03784389779e-04 -1.78376241533e-04  1.92659253497e-03 -4.58958099921e-04  2.03346472473e-03 -3.91858107871e-04 -1.43847502845e-03 -3.39669263038e-04  1.87792824741e-03 -3.19617708025e-03  2.11123861722e-03  1.28547364115e-03 -6.31663593998e-04 -3.23155044751e-03 -6.40730449401e-03 -1.54323747532e-03  2.16127197850e-03  8.90766590967e-04  8.01190427716e-04  1.09230136603e-03  3.41440650961e-03 -8.99817319329e-04  1.84786685599e-03  7.40664659384e-04  2.80513232829e-03  4.19084510233e-04 -2.42162582508e-03  4.09422293431e-03 -1.67252555829e-03 -1.03946553290e-03 -2.39273429824e-04  4.55996446507e-04 -5.34289989754e-04 -1.24504776838e-03  9.78209101860e-05  7.14281399961e-04  4.06032683657e-03 -3.95832290584e-03  5.27362418314e-03 -7.82294954791e-04  2.32142331569e-03  1.01265811766e-03  1.09026452640e-03 -3.36805781001e-04 -1.47626845912e-04 -2.94581325384e-03 -3.99299999094e-04  1.94365201816e-03  9.18501416447e-04 -1.24183110342e-03 -1.16409643762e-03  1.01364443510e-03 -1.12207251889e-03 -5.25793091711e-03 -2.05615467133e-03 -2.74313613478e-03  4.15738218425e-03  1.33685785179e-03 -3.47346573913e-03 -2.50160878875e-04 -2.20953256804e-03 -3.88291074985e-04  7.46483836680e-04  4.24905432791e-03 -1.65082120649e-04 -4.79917577688e-04  3.32429048390e-04 -4.11443936074e-03 -2.92336259138e-03  3.21649211525e-03  1.20204198781e-03  4.55236613660e-04  5.44233338495e-03  4.09999709414e-05 -3.45965276258e-04  1.54878842478e-03  3.14714889151e-03  3.54309207407e-03 -3.42318418413e-04  1.38218702974e-04 -3.90900625713e-03 -1.71730196807e-03  1.29362053991e-03  4.44989631939e-03  3.09380555915e-03 -9.44022396871e-05  1.76561043152e-03 -1.84721949694e-03  3.94837786290e-03  9.99606654374e-04  1.23069610605e-03  3.81500029276e-03  4.97319511410e-04  1.33636527481e-03  3.15368364433e-03 -2.11407732479e-03  1.96186961619e-03  4.85279491306e-04  1.16450220875e-03  3.56927088614e-03 -2.42349500508e-04 -2.03542796727e-03 -1.70302243522e-03  5.08308819816e-04 -3.14210591139e-03 -1.13535559446e-03  9.94667780549e-04  9.75330894502e-04 -1.56073932215e-03  2.60469104416e-03  1.71586802016e-03  2.03749248413e-03  6.13554343181e-04  2.60927262945e-03  7.05262734677e-04  2.40427244331e-03 -4.02879206123e-03  1.45879231102e-03 -3.68763797528e-03 -2.03768647808e-03 -6.94078738153e-06 -2.27885085889e-03  2.82035529293e-03  6.46659147329e-04  2.30103691835e-03 -2.35283886498e-04 -4.82601633220e-03  1.50262165900e-03  1.53128364804e-03  2.15958409029e-03  1.49174088834e-03  1.49543026872e-03  2.88831998113e-03 -8.11842744253e-04 -6.26619223950e-03  3.20733597493e-03 -6.20750741474e-03  1.64173666405e-03 -2.22012180434e-03 -2.54880373710e-03 -1.20814793413e-03 -2.93045443006e-03 -2.04839656871e-03 -4.67670844376e-04 -1.04326803352e-03  5.95905943432e-04  1.83298525211e-04 -7.99498115966e-04
 5.48338179036e-03  1.76089257607e-03  1.70221485258e-03 -9.52296476562e-04 -3.77972912607e-03  2.04478630015e-05 -2.90985758012e-05  3.78783825097e-03 -3.72901765118e-03 -9.78147113088e-03  2.98141934160e-03 -1.42398756709e-04 -1.59560835893e-03  4.05214078666e-04 -1.36694069787e-03 -6.05025038220e-04 -1.92138413971e-03 -2.57678084680e-03 -4.60258806618e-03  4.28695834432e-04 -5.60984648806e-04 -1.09302269812e-03  9.91789203387e-03 -1.32728117630e-03 -5.80348620696e-03 -4.17742185428e-03  1.25165427355e-03  1.16405205094e-01  1.09517776422e-03 -6.81497409163e-03  5.16710733037e-03  1.73570611243e-03  5.24662034124e-03 -4.75159793505e-03  1.93136408509e-03  9.63878590074e-04 -2.46808361320e-03 -5.57562877473e-04  2.50564827003e-04  1.53899902801e-03 -4.50127473209e-04 -2.70881272011e-03  3.18163756648e-03 -3.04529896834e-03 -1.21603491166e-03  2.51889042170e-03 -2.31308392332e-04  9.64228633541e-05 -3.23398915100e-03  4.42901376894e-04 -6.37352187284e-04 -3.67432657345e-03 -2.22293815537e-04 -3.60086974542e-05 -1.34003642732e-03 -3.22920380017e-04  2.21820002177e-03  6.64160056232e-04 -1.05314351506e-03 -2.98435482709e-04  4.11136744976e-04 -7.64729287546e-04 -1.94425299476e-03  8.90472153689e-04 -7.21173668316e-04  2.79553314651e-03 -1.94691864976e-03  1.61252390626e-03  4.33261740478e-04 -6.77696848154e-04  2.36748054737e-03 -4.80050358055e-03  1.94841404726e-03  1.88450962858e-03  3.16360161202e-03 -5.32409470558e-03 -4.62283949195e-03 -1.00554915646e-04 -1.01842642705e-03  7.23608892022e-03  7.62529824760e-03  2.48595994961e-03 -4.67633359820e-03  4.46103129641e-05 -1.67378953250e-03 -3.96506465875e-03  7.80425893135e-03  4.10986883790e-03 -4.01194392169e-04  3.84912420315e-03  6.72261281667e-04  3.17435856544e-04  1.13560533101e-03 -3.22112202458e-05  3.55715605010e-05  7.81697643638e-04  7.85935178377e-04  4.59772117437e-03  1.07734565696e-03  1.42632289310e-03 -4.26780392674e-03 -4.02368918523e-03  3.69416360203e-04  3.27650047752e-03 -5.70630426301e-04  2.67162587165e-03 -2.61032659895e-03  3.90064558829e-03 -1.57059411819e-03  2.00087888963e-03  1.03465506096e-03 -7.00246429538e-04 -1.93393031378e-03 -9.51817023650e-04 -9.57373473254e-04  2.35750314712e-03  4.12050107811e-03  1.64766885175e-03  4.44024914500e-03 -2.26011763917e-03  3.36079844814e-03 -7.42007100194e-03 -4.13562858804e-03 -6.74247151832e-04 -7.98558632160e-04 -9.06030380888e-04  2.88764656282e-04  5.09403053010e-03 -9.40499180323e-04 -2.16039125038e-03  1.65967294602e-03  5.08740654147e-04  1.14252722936e-03  2.91003236377e-04 -3.92638508962e-03 -2.03408622674e-03 -4.82204827750e-03 -1.45472266473e-03  2.69577187845e-03 -5.32961544748e-03 -3.23957850391e-03  3.18264828840e-03 -4.03296949213e-04 -6.97580989401e-04  9.09956073623e-04 -1.41304392389e-03  2.99570919743e-03 -1.42824390401e-03 -5.40457159562e-03  3.19556602013e-03  3.05972870095e-03 -3.50651784859e-03  6.21382950233e-03 -1.66955286871e-03  1.22866639207e-04  2.80157155261e-03  1.10755069463e-03  8.34669683187e-04 -4.28927936489e-03 -6.90571547424e-03 -2.22379788765e-03 -9.89910607862e-04  1.24476278240e-03  4.05814715803e-03  1.83979982035e-03  2.67504262308e-03 -2.36400303807e-03  1.93330078794e-03  3.85868215345e-03  2.13046362753e-03  4.04174768459e-03 -1.18778168072e-02 -3.81895803179e-03 -1.67961455968e-03  6.99354592318e-03 -4.69716189568e-03  1.07786676179e-03 -3.50077750757e-03 -2.38025710436e-04  1.54862319069e-03  2.06661565057e-03 -3.43920381973e-03  4.75286096170e-03  1.60376106266e-03  3.55023462779e-03  2.54981989119e-03  1.37224150674e-03 -2.69725553099e-04 -5.84337724298e-04  3.05718208255e-03  1.41457189913e-03 -5.63775794429e-03  2.15341594125e-03 -5.52569593241e-04 -5.48712483456e-04 -1.64438444186e-03 -3.80329939387e-03  1.36905916813e-03 -1.44651002920e-03 -5.70365553836e-05 -1.52832609555e-03 -6.52762358257e-03 -6.93504400729e-03  3.75492804623e-03 -1.00327123286e-03  4.05875963401e-03 -1.55619526488e-03  3.78223927010e-03 -1.52305930750e-03 -4.23069528859e-03  1.67571940894e-03 -3.30195001386e-03 -5.76863946404e-03 -4.43581660206e-03  3.26664777042e-03 -3.53271032835e-03 -9.48997216346e-04 -5.14348244140e-03 -3.45283546096e-03 -6.98366236532e-04  1.79102768272e-04  1.39083767122e-03  9.35422516441e-04  3.82741595551e-03 -2.45675474990e-03 -1.81260478472e-03 -3.26959822041e-03  2.25712436000e-03 -1.03103775661e-03  3.00404181816e-03 -2.16810170119e-03  1.17330072607e-03 -2.26852958628e-03 -9.52891567581e-04  2.36025897686e-03  6.53647245723e-03  1.52959028528e-03  9.35610098441e-04  2.17273575036e-03  9.99650655424e-04 -1.38808347520e-03  2.68192238537e-03  1.07787338900e-03  6.87005968683e-03 -1.18472125789e-03 -2.77301262697e-03  1.15002886078e-03  5.24084552692e-03  7.32429857075e-03 -8.69217823608e-03 -2.61079132917e-03  2.61714675983e-03  2.55940924849e-03  1.19906237472e-03 -4.32888299032e-03 -6.43345807625e-03
 1.35872261159e-03  8.70602369313e-04  2.00561946053e-03  1.46289331372e-03 -3.32200024260e-03  4.00183369137e-03  8.20793301274e-04  2.63090440841e-03  1.15876169159e-03  9.19207622051e-04 -2.47613421801e-03 -3.21969022888e-03 -3.00152923982e-03  1.43923029959e-03  2.33770200770e-03 -4.40283489010e-04  9.90367137696e-04 -1.53972057787e-03 -6.03361373021e-03 -2.77443812476e-03 -2.01546203783e-03 -1.34541737329e-03 -1.89879111469e-03 -1.05937953285e-04 -2.21283697373e-04 -7.79017460617e-03 -7.89952308020e-04  1.09517776422e-03  9.13363696203e-02  2.03413263019e-02 -3.47753471534e-04 -3.80847137211e-03 -4.32443059245e-03 -1.37315231937e-04  3.69459614746e-03  4.35257455622e-03 -1.44409194244e-03  1.73992537126e-03 -2.79792899614e-03  1.15323683723e-03  1.72693372936e-03 -2.21213449673e-03 -2.01148192505e-03  1.50633570300e-03 -2.03043404274e-03  3.07855304569e-03 -7.49620099349e-04 -3.88359837186e-04 -1.53540468859e-03  1.38393700956e-03 -7.38672184916e-04 -1.37945374752e-03  2.06637915838e-04 -4.84945759188e-04 -8.01668229843e-04  2.79723534714e-04 -1.58928875754e-03  7.27614678653e-04 -1.31215187880e-03 -7.76228695878e-04 -7.14017604085e-04  1.06322322706e-03  5.46878903140e-03 -8.83023596393e-04  8.39678859218e-05  3.49552541923e-03  1.33257464276e-03 -1.23728464728e-03 -6.84640222167e-03  3.38623596244e-03  2.21393722496e-04 -1.59385175150e-03  1.87699384788e-04  1.76457615577e-03 -1.17858663121e-03 -1.93460710543e-03  3.73855422142e-04 -2.95806015284e-03  2.82764307227e-03 -7.54629059676e-04  2.32237152169e-03  2.17278745974e-04 -1.37982723230e-03  3.88344202995e-03  2.90017667440e-03 -1.81955690070e-03 -3.76415120911e-04  3.40339902055e-03 -2.81214556714e-03  2.36789791523e-03  2.20804607606e-03 -6.56102554778e-04 -2.53503641805e-03 -1.73091153779e-03  2.25720856811e-03 -2.67732810163e-04 -3.03061676855e-03 -3.45295588041e-03 -3.85761148700e-03 -2.98932419017e-03  2.67836066263e-03  4.83247058005e-03  4.79912353008e-03  4.40617672085e-05 -2.16610149931e-03 -3.29252622612e-03  1.40639928466e-03  1.54284305743e-03 -5.49630122905e-04 -2.45203709825e-03  4.62463301115e-03  3.07186069070e-03 -6.24605413566e-04 -3.30702811173e-03 -4.27792674202e-03 -1.90990318604e-03 -2.44220480898e-04  2.71354380567e-04 -1.86511726961e-03 -4.66344633838e-03 -2.30217917997e-03  1.37368216292e-03  2.56532284621e-03 -4.17949025582e-03 -2.43024029992e-03  4.27532070061e-03 -2.14079557356e-03 -4.79311491608e-04  1.77671603408e-04 -1.65138353930e-03 -6.62801336612e-04 -4.37580284118e-04 -3.32615995901e-03  1.09328189566e-03 -1.82332568036e-03 -1.43209223658e-03  2.51013467768e-03  3.45461171184e-03 -1.01668053750e-03  1.25195053972e-03  3.19584025289e-04  3.55933407987e-03 -1.30591911824e-03 -2.14504503053e-03  2.44093844549e-04 -8.10174499188e-04  2.32522091264e-05 -2.69790437188e-04  4.32227850105e-03 -5.65309411219e-03  1.24093201955e-03 -2.57752595152e-03 -2.59913538187e-03  4.31278272922e-03 -7.48055152199e-04 -3.77476863980e-04 -5.68133233092e-03  3.23270295069e-03 -3.26740677846e-03 -2.01192818963e-03 -2.91185575510e-03 -8.62694796698e-04 -7.49061164394e-04  2.19012694241e-03  6.83565833500e-03 -8.17145567667e-05 -4.74701190951e-04  3.29634672523e-04  1.89414099087e-03 -2.48231792350e-03 -2.95761820198e-03  1.65201424718e-03 -1.98013300454e-03  1.08189151480e-02 -5.64398769659e-03 -1.97549576809e-03 -1.84585899871e-03  1.76990420452e-03  3.78010243577e-04 -6.48727942136e-03  1.17541311224e-03  1.15885588653e-03 -2.67675550634e-03  3.29913575854e-03 -4.00957048379e-03  1.94534536969e-03  2.76843724437e-03 -2.39073386872e-03  1.52953110239e-03 -8.45119732257e-04 -2.41529390000e-05 -9.99964495302e-04 -4.85065150337e-03 -1.71633784614e-03 -1.10765131962e-03  2.70926024107e-05 -2.52249298146e-04  1.68466266761e-03 -5.39155947012e-04 -3.79614819432e-03 -1.20522867899e-03  1.11720152378e-03  5.30671323411e-03 -2.73308940987e-04  7.52090861175e-04 -3.08999130294e-03  4.42600498478e-04 -5.23425868294e-04  2.18585509751e-03  6.53433687584e-05  1.66508006048e-04  1.14908975923e-03  1.46794963205e-03 -2.03447301105e-03  3.19512177578e-03  7.86702289605e-04 -3.12026272160e-03 -6.83732949200e-04  5.63016144641e-04  2.17175160247e-03 -7.60277790245e-04 -1.01822155113e-03  3.86207578156e-03  2.16524266298e-03  4.29368844155e-03  4.48306154538e-05  1.01373742378e-03  2.70136933060e-03 -1.04886957112e-04  2.09758371271e-03 -8.30983872368e-04 -1.63999356347e-03 -1.03866524997e-03  6.26081504334e-05  5.90226275786e-04  3.35456188868e-03  2.90040274975e-03  7.69038722863e-04 -1.92560784425e-03 -4.29109563953e-03 -4.00655223388e-04 -8.13588687320e-04 -1.42737010580e-04  2.69398285763e-03  2.57347123973e-03  2.89014345933e-03 -3.02230653061e-03  1.60919201670e-04 -2.92185226880e-03 -3.16060318545e-03  1.65487628446e-03  1.78973373898e-03 -4.85499774816e-03  3.49666980808e-03  3.73723184664e-04 -2.67015358830e-03
 3.30496101643e-03 -5.65943256025e-03  2.17549785071e-03 -1.85567386043e-03 -1.96987386077e-03 -9.85967147174e-04  4.32339397436e-03  2.48520978770e-04  1.96654425393e-03  2.31301025876e-03 -2.91914780757e-03 -2.38131647964e-03 -1.19478193988e-03  1.69255908136e-03 -5.93377548704e-05  3.51899438987e-03  1.29227311352e-03 -1.83260457711e-03 -2.76692261713e-03  1.91432216455e-03  1.12834124688e-03  2.49873214788e-03 -5.63010043176e-03  1.20676939828e-03 -4.02077363913e-03 -4.11418936179e-03 -3.13747199071e-03 -6.81497409163e-03  2.03413263019e-02  8.53975730476e-02  1.30799484296e-02  1.93024338218e-04 -5.92234777655e-03  1.92661505297e-03  4.46035016990e-03  3.46703330691e-03 -1.28485463511e-03 -9.50825983729e-04 -3.08618317613e-03 -1.54127428271e-03  3.98526204934e-03  1.78319943976e-03  1.10057698278e-03 -2.96695222073e-03  8.05261820133e-04  5.98830660395e-03 -3.73036041803e-03 -9.16519711930e-04 -5.38704106322e-04  1.63427405374e-03  3.69564783461e-04 -2.76070826176e-03  4.45157805726e-03 -7.69019440126e-04 -3.46166251454e-03  1.76835223543e-04 -1.18481833554e-03 -6.26834899640e-05 -3.95885190320e-03 -4.49275855223e-04  1.59830100899e-03 -5.16248924709e-03  1.29553245571e-03 -5.85721763079e-04 -4.31057315511e-05 -1.42933000751e-03 -5.04476836472e-04 -1.64941998824e-03 -9.34527609127e-04  4.58844814245e-04 -3.99607005896e-03 -1.64985225869e-03 -1.72914274193e-03 -3.93327383047e-04 -3.11923957079e-03 -3.07772267798e-03 -5.55973856370e-04  1.28449800912e-03  2.34117320725e-04 -4.42393901048e-03  1.16412753096e-03  1.42283433949e-03 -1.87011364856e-03  2.03834715260e-03 -8.90343161921e-04  1.82822879227e-03 -4.27864541755e-03  2.89809352949e-03 -7.44489023201e-04  1.16825638950e-03  1.73120483749e-03  1.90514166652e-03 -2.54471731438e-03  5.68315767815e-04  1.23290349879e-03 -2.33155295660e-03 -2.97151288639e-03 -5.59275289066e-03 -3.94587792808e-03  4.18802023460e-04 -2.78229651676e-03  5.49106083256e-03  4.20440587949e-03  3.21967776253e-04 -2.65232735823e-03 -4.29383049888e-03  5.26251005782e-03  1.89421434880e-03 -2.13726882901e-03  1.54058715271e-03  6.39624626498e-03  1.72093908581e-03  3.21078350997e-04 -1.76262111475e-04 -2.68985275554e-03 -1.76878640028e-03 -2.69045827870e-03 -1.34651788770e-03 -2.59126754366e-03 -5.97698034463e-04 -4.47517609037e-04  2.45041263471e-03  4.00767446612e-03 -3.06913864489e-03  1.17057351718e-03  4.27126590983e-03 -2.21886683977e-03 -1.55365987757e-03  2.70374929885e-03 -1.80912963936e-03  2.46545280397e-03  3.83050079636e-04 -1.56472042368e-03 -5.52086443380e-04 -1.93335911113e-03 -3.84536813525e-03  3.62187953896e-03  2.91096730483e-03  1.94739816577e-03  1.23402942630e-03  2.52282262995e-03  6.62810764554e-03  1.27923163758e-03  1.06820712889e-03 -1.38029684838e-03 -3.30530785505e-03 -1.88319401547e-03 -7.14567952457e-04  1.60339289972e-03 -3.57805492402e-03 -8.73502569791e-04 -3.84055490554e-03 -3.28132543517e-03  1.85615649310e-04 -1.95918872469e-03  1.51014817241e-03  7.19096232589e-04  2.37119583325e-03 -7.55930585201e-04 -1.56560327667e-03  6.02210601538e-04 -2.39313593937e-03 -9.83220015032e-04 -6.41161043042e-04  8.09363202562e-05 -4.27155873710e-03 -1.64792820481e-03 -1.08759612808e-04  1.04811936405e-03  3.70347115967e-04 -1.47241234927e-03  2.18915222397e-04 -5.01623447862e-04  1.21712477166e-03 -2.28278002170e-03  1.66292637560e-03  8.13808399461e-04 -2.50596333797e-03 -9.68307068632e-04 -3.84792492298e-03 -2.13655180720e-04  2.38547733546e-03 -4.10396111413e-03  2.31877944305e-03 -1.97300064431e-03 -2.85843106968e-04  3.53709485681e-04 -4.73018217988e-03 -1.11867041125e-03 -3.87545555694e-03  3.77776203131e-04  4.97417157637e-04 -1.31733642082e-03  3.96766898931e-03 -7.03103682603e-04  2.36588470135e-03  4.58304166383e-04  1.76783621880e-04 -7.68621755116e-04 -4.95376800445e-03  1.43812655879e-03 -7.81704909705e-04  3.44070707550e-03  1.86833358022e-03  2.33320510528e-03 -3.33488601838e-03  4.10117893163e-03 -2.42881023906e-03  3.50133003079e-04 -1.14375511852e-04 -1.89055389917e-03  1.17635081188e-03  2.77110248769e-03 -2.80995940123e-03  2.63090905813e-03  1.47520148163e-03 -2.97590199218e-03 -3.76313103237e-03 -2.03819575889e-04 -1.48412543336e-03 -2.31284962041e-03 -2.97405193177e-03  3.57722263246e-03  2.62660275052e-04  2.62994403378e-03 -3.77447605866e-04  9.82299572291e-04  1.41846380405e-03  7.70649209728e-04  9.39057609519e-05 -1.22791556683e-03  1.65482984070e-03 -4.79911209378e-03 -2.38527403898e-04 -8.33339085943e-04 -7.95346952397e-04  8.78834961343e-04  7.01529687199e-04 -1.48171733033e-03  1.63790347433e-03  1.24738780022e-03 -2.90930771446e-04  7.54220355963e-04  1.90477165411e-03  3.39680641336e-03  2.99329366864e-03  1.53503284711e-03 -2.50935795560e-04 -6.33750443075e-03  3.38775188747e-03 -1.26931762650e-03 -3.61670481631e-04 -4.39548312747e-03  3.16538073411e-03 -4.72528639312e-04  1.19671474771e-03
 2.30896070851e-03 -5.63041486745e-03  1.83704453299e-04 -2.08470470720e-03  2.63306184156e-03 -2.07875852000e-03  1.61813131472e-03  2.18367926941e-03 -8.96355821555e-04  4.13009864173e-03  3.80854725059e-03  2.36089417920e-03  8.25135575984e-04  1.52878476174e-05  1.77811788185e-04  2.59165682699e-03 -1.10187427730e-04 -1.50756029376e-03  1.06243497004e-03  1.87600412980e-03  1.81831693127e-03  2.12591496698e-03 -4.35766737978e-03 -6.77926590172e-03 -5.12261078636e-03 -3.58646121296e-04 -1.12161812822e-03  5.16710733037e-03 -3.47753471534e-04  1.30799484296e-02  8.99511851973e-02  8.30727226922e-03 -1.81676247714e-03 -6.56156163639e-04  1.86937615338e-03  1.64488857675e-03  3.46416291191e-03  1.59891698295e-03  3.72262572139e-04 -1.78523376154e-03 -2.95954790941e-03  2.28099930168e-03  3.84628135634e-04  3.24509759983e-04  1.08143485985e-03  5.75774166003e-03 -3.09326395630e-04 -4.38324225393e-03 -3.32188545944e-03  1.47511725635e-03  3.80879727645e-03 -1.06392320491e-03  7.22963473062e-03  9.08794933219e-05 -1.73688445220e-03  1.48411006627e-03 -2.02413952680e-03  1.53063489747e-03 -6.48759524349e-04  2.08289818938e-03 -2.61210577953e-03 -1.40339055084e-03  1.76923614529e-03  3.87892598945e-04  6.06663213280e-05  9.88611065875e-04  8.90673325620e-04 -5.09219099427e-04  8.91108174728e-04 -8.48795630010e-04  2.26424207463e-04 -1.94049635636e-03  7.14414736245e-04 -5.07231155524e-03  8.90554659828e-04 -2.46902147941e-03  1.08058801865e-03 -1.07207178009e-03 -2.44058991245e-03 -5.95528404567e-03  1.58428497272e-03  1.24932318705e-03 -2.52643386621e-03  2.14742382597e-03 -5.18225560993e-04  2.27275919222e-05  9.10806180533e-04 -1.73812156411e-03 -5.79660218118e-03  5.17850924900e-04 -5.79279014849e-04  1.08612939456e-03 -2.57398490440e-04  1.80142258138e-03 -1.03964143647e-03 -6.14626463909e-04  2.86445331327e-04  1.40163610499e-03  1.96137481061e-03  4.48123358076e-04 -7.59974653018e-03 -4.62415146866e-03 -1.22792487580e-04 -1.55438579004e-03  1.00682196812e-03 -1.73627494169e-04 -8.57170452527e-05 -6.34483016735e-04  2.11034280391e-03 -2.69544016602e-03  2.83961417448e-03 -4.43017473885e-03  4.93877595443e-03  4.71895360410e-03  2.85294246322e-03  2.33195551746e-03  4.23057478353e-03  7.76529117102e-04 -2.24770053683e-03  3.98377082327e-04  3.52188017760e-03  2.67856042671e-03 -4.74995566631e-04  1.87849244366e-03  2.39462900433e-03 -1.08115462743e-03 -2.19426715717e-03 -1.64924114893e-03  1.75618268695e-03 -5.23678910961e-04  3.65878197900e-03 -5.21677485080e-04 -9.12574283741e-04 -8.18839725835e-04  2.45740249039e-03 -2.77548625380e-03 -1.08496423563e-03  1.47412017350e-03  2.87472644588e-03  2.48850792749e-03 -4.03910665439e-03  1.40537788322e-03 -2.06313132782e-03 -8.15129011827e-04 -2.19570259402e-03 -4.39900321098e-04 -4.03792371588e-03 -1.36202288186e-03  3.23583551861e-04 -2.56062074454e-03 -2.33802179031e-03  4.30713318783e-04 -9.99648194260e-04  1.74706339150e-03  1.61818472043e-03 -1.89657885337e-04 -9.84399005594e-04 -1.23675901930e-03 -3.93147008261e-03 -5.92879183313e-03 -1.48601120398e-03 -1.64197979068e-03  1.35136661392e-04  1.76244012228e-03 -1.76050179742e-03 -1.42700674060e-04  8.45460202042e-04  2.07396815522e-03  9.58568517448e-04 -1.40336486991e-03  1.08394712648e-03 -2.08459123325e-03 -4.35829534869e-04 -2.13306871303e-03  2.03530725260e-03  3.68134061479e-04 -5.89324044368e-05 -4.82963220329e-04 -2.01871800873e-03  1.73341291626e-03 -2.96710131128e-03 -2.59147360108e-04  1.33118068077e-03 -4.02283418683e-03  1.33116477289e-03 -1.56421394251e-03  2.54639647632e-03 -2.23930148300e-03  2.12969177425e-03  2.83069849334e-03 -4.50194470935e-04  1.57302639622e-03  4.17914999733e-03  1.90239242584e-03 -4.85459308566e-04  1.99393986066e-03 -1.30475669312e-03  1.06118261410e-03 -4.64329880405e-03 -4.63101283579e-03 -2.11783383650e-03  1.09713139972e-03 -2.45154165827e-03 -1.42667595383e-03 -2.07975620449e-03 -3.28790863095e-04  4.52196222404e-04 -7.46787590116e-04 -3.57467723071e-03 -4.55251882513e-03 -1.99330776849e-04  1.79011122443e-04  3.81877840542e-04  6.84587699787e-04 -1.94868779035e-03  1.78801420643e-03 -3.66569380583e-03  6.86277155503e-04 -1.13482944420e-03  7.83299443416e-04  2.02486924208e-04  3.06345617517e-03  3.17354348978e-03  1.22223308496e-03 -1.93203658601e-03 -4.47027651480e-04 -5.51794500517e-05  2.01650208505e-03  2.10091853171e-03  4.74032881828e-04  1.46655689550e-03 -3.12235495405e-03 -2.29501881634e-03  5.39598142567e-04 -6.84303204240e-04  4.02449911123e-03  1.08524826947e-03 -4.96119753984e-04 -3.18058756798e-04 -4.96235278883e-04 -1.00828179789e-03  7.64967910778e-06  1.91526910034e-03 -1.10119833789e-03  4.87323771344e-03 -9.67805326620e-04 -1.26621763193e-03  3.16279700956e-03 -3.40866605483e-03  6.58678010118e-03 -3.81880216385e-04 -1.06012947901e-03  5.79735725767e-03  3.39473670543e-03 -3.75730736046e-03 -2.49446898861e-03
-5.76689484119e-04 -5.16634405629e-03  2.45114537652e-03 -2.66665390937e-03  1.68034413545e-03 -2.78621045601e-04  2.15549650595e-03  1.57297278739e-03  5.35872584480e-04  1.23246800936e-03  2.31036739348e-04  2.43006008847e-03  5.54250088569e-04  4.37011338572e-03  9.89617084134e-04 -6.27579574343e-04 -3.84077181880e-04 -3.97860402108e-04 -2.25100252075e-03 -2.08801386066e-04  4.44350639673e-03  1.03415934633e-03  2.55006321525e-04 -4.98089883279e-03 -4.92603747678e-03  1.20171012262e-03 -1.49147527854e-03  1.73570611243e-03 -3.80847137211e-03  1.93024338218e-04  8.30727226922e-03  1.09381056207e-01 -2.68735585276e-02 -1.08631996058e-02 -1.19214401201e-02  4.77599102733e-03  4.29313268282e-03  3.57639211690e-03  1.63771545996e-03 -3.94811045107e-03 -2.23748111264e-03  4.46699358372e-03 -2.62144664747e-03 -2.74248064703e-03  3.33947620129e-03  1.57913943144e-03 -1.92094675233e-03 -6.35641278878e-05 -4.89253226725e-03 -3.27462660305e-04 -8.74714518486e-04  2.41920365912e-04 -6.54053506279e-04 -2.69767644206e-03  2.55319894959e-03 -3.52973197404e-03  5.75071530181e-04 -5.23535907584e-04 -1.83589436570e-03 -4.74076580934e-03 -4.36280666345e-03 -2.00997914316e-03 -3.84231594175e-04 -1.18110415733e-04 -2.54673123693e-04 -1.33408009458e-03  1.80900304406e-03 -3.17655993933e-03 -5.08080676210e-04 -4.06234099565e-04  7.51791893602e-04  5.10466050873e-03 -1.70378012683e-03  3.18679013320e-03  3.37394902287e-03  1.52127437643e-03 -4.48860564520e-03  3.51658939262e-03 -1.47834134302e-03  5.36496672784e-03  1.71866456318e-03 -1.46361926919e-03  7.92391362870e-04  1.74900463765e-03 -8.95044852846e-04  6.63076293580e-04 -1.80892355901e-03 -1.39232560084e-03 -3.04455981375e-03 -6.55001698608e-04 -7.34026642528e-04  9.59963164787e-04  4.61909982624e-03  6.55701767460e-03 -1.36423287848e-03 -2.34244727260e-03  2.87194121213e-03  2.10437918557e-03  1.52784392334e-03  3.92646324242e-03 -8.90662889089e-03 -5.16435753852e-03  3.19231764315e-03 -2.87768453924e-03 -2.88632166089e-03 -2.10800791110e-03  2.16387185594e-03 -6.24419927024e-03 -3.03245512124e-03 -2.47905603209e-03  1.63297238676e-03  2.57655579639e-03  1.45655368698e-04  3.39568105196e-03  9.90677890511e-04 -1.85278454697e-03  4.03893874410e-03 -3.32105744645e-03 -6.96639693860e-04  3.44734092906e-03 -2.38180052175e-03 -7.79425923341e-04  3.38745393685e-03  1.77391526136e-03 -3.77246023022e-03  4.41119609747e-04 -3.24999712519e-03 -1.81303345720e-03 -8.89725916988e-04  3.82243258111e-03  1.97762832262e-03  5.68407409436e-03 -4.67987406016e-03  1.10678977878e-03  2.05628021727e-03  2.77762003894e-03 -2.37091566548e-03 -2.35195720367e-03 -1.75653770229e-03 -2.75401212471e-03  1.78767506809e-03 -1.16200108026e-03 -4.95403657516e-04 -7.76300137505e-04 -2.62515725117e-03 -5.56701234394e-03 -5.23518090777e-03 -5.88244313399e-03 -5.75265383502e-04 -1.44063207339e-03  4.90025599711e-04 -6.50108830119e-05  1.64521631553e-03  1.86122843014e-03 -1.52103267500e-03 -6.97670865259e-03  3.95055796708e-03 -7.11763276614e-03 -6.60890438133e-03 -6.56853579582e-04 -2.69624306799e-03  6.68222490224e-03  3.95240383850e-03  4.54573010837e-03  6.27440617973e-03  2.75617962399e-03 -1.64810422125e-03 -1.47470744800e-03  1.19501225684e-03  5.40460846237e-03  5.65667675335e-03  2.05466519337e-03  1.91044010638e-03  5.32733772518e-05 -2.02272411182e-03 -4.73548246837e-05  1.11260099772e-03 -2.25954243423e-03 -4.73719848636e-03  5.53365206096e-03  2.87396984938e-03  2.27787532624e-03 -6.95830892404e-04  2.55532239737e-04 -2.01435778998e-03 -2.99521611830e-03  1.19939629034e-03  2.73678895295e-04 -1.21833999361e-03  3.22880230066e-03  6.14884770462e-03  1.14843837751e-03  6.44954595426e-03  3.49224521381e-03  1.49600421047e-03 -1.28258117915e-03  5.07300273321e-04 -3.46033537740e-04  2.29887278283e-03 -2.67400124618e-03  1.73225179844e-03 -2.62146431553e-03  2.64221951225e-03  1.75294082346e-03 -3.51456882061e-03  1.35258627267e-03 -6.97509897067e-04  7.20485803847e-03 -3.24733217004e-04  3.59277577625e-04  7.13132295303e-03 -3.60240859138e-03  2.29706659785e-03 -1.09692716333e-03  4.97617619927e-03  2.27939645786e-03 -1.04433014155e-03  6.47733729625e-03 -5.28408930620e-03 -2.21325273799e-03 -3.94941220763e-03 -3.00404011110e-03  1.60136297692e-03  1.07441723932e-03  2.50979353306e-03 -8.53960578875e-04 -6.10748121573e-04  1.61079925241e-03  3.19856524448e-03 -3.32528194202e-03  7.42929895788e-03  4.23783478410e-03 -5.58438655673e-03  4.01871632042e-03  1.32424468234e-03 -2.76107133724e-03  1.83450368279e-03 -1.82880386751e-03 -1.35557079102e-03 -1.94292461015e-03 -5.14107281588e-03 -1.05498483052e-04  3.79540237083e-03 -4.60819935613e-03  2.80914160921e-03  1.55163416631e-03 -1.27114704471e-03 -2.26046393745e-03  1.48411202792e-03 -2.17564782468e-03 -6.47802963631e-04  4.57494359769e-03 -2.63308762414e-03  3.95443652614e-04  1.77094943717e-03 -1.91962992653e-03
 9.94847609321e-04 -1.15590296389e-03  9.28076406836e-04 -1.90785464772e-03 -2.81646127993e-03  1.58567586216e-03  1.73306326454e-03 -1.11483025589e-03  1.06280183363e-04 -5.51421668797e-03  1.25216814437e-03  2.07283758872e-03  2.72985438257e-04 -7.22500236724e-04 -2.79709398490e-04 -4.10813342972e-04  2.02405680945e-03  5.18344270757e-04 -2.15424286359e-04 -1.51913830986e-03 -3.70823135527e-03  1.96094026270e-03 -2.28652393566e-03 -8.92796040775e-04  1.82480242856e-03 -4.99308413963e-04  4.68715382507e-03  5.24662034124e-03 -4.32443059245e-03 -5.92234777655e-03 -1.81676247714e-03 -2.68735585276e-02  8.95197561601e-02 -9.31921908396e-03 -9.71695402424e-03 -8.12178314027e-03 -5.50822991111e-03 -1.99722194498e-03 -2.90219854498e-04  4.43639937289e-03  2.46660441306e-03 -8.24313246602e-03  3.99580095582e-03 -1.35100723461e-03  1.93572512409e-04 -1.91943704788e-03 -3.44520259749e-03  1.44380713968e-03  5.73934256471e-03  1.98453297459e-03 -7.30900345495e-04  3.84144495836e-03  4.90505260928e-03 -3.04549747085e-03 -1.77953968217e-03  1.19073701781e-03  7.24295099395e-04  5.89356163178e-04  3.36272488053e-03  3.46858627679e-03  5.16729718618e-04 -2.41859899954e-03 -5.69363525892e-04 -9.30730161752e-05 -1.09361091340e-04 -6.48705169225e-04 -2.77426583078e-03 -9.33037508292e-04 -1.60866106105e-03  3.15111264242e-03 -4.46803819256e-04 -8.59668001319e-04  1.49834324522e-03 -5.83417760314e-03  2.01357049808e-03 -1.51513150189e-03 -8.66242306935e-04  3.76149469434e-03 -1.14092339655e-03 -2.10936055231e-03 -1.29737336657e-03  1.60231020470e-03 -1.81641415777e-03  9.01625175250e-04 -9.31993633744e-04 -4.01602153266e-03  1.14326531617e-03 -1.21252209153e-03 -1.82652602864e-03  5.20087839932e-04  3.66650020119e-03 -1.80670729235e-03  1.89913925783e-03 -3.29078960413e-03  2.10286759477e-03  3.02581569603e-03 -2.17647826976e-03 -1.65111803802e-03 -1.47646436093e-03 -2.32411267374e-04 -7.21690007222e-04  1.68387056900e-03  9.54737408161e-04  2.70830088117e-03  7.31445010772e-04  6.71748421228e-04 -5.21812562600e-03 -8.50898248419e-04  4.74767738195e-03 -2.35804046878e-03  1.08691653698e-04 -8.58221452161e-04  1.00309410506e-03 -3.29513300703e-03  2.13197184028e-03  1.21342777303e-03 -2.22630966526e-03  2.76786854049e-03  3.68692219342e-03  1.01634801046e-03 -6.47145604709e-04 -2.56951061902e-03 -6.52794606411e-03 -3.89550687916e-04  1.89100659977e-03 -2.34044224005e-03  2.14006353324e-03  3.50270414113e-03 -1.30368705094e-03 -1.00441872000e-03 -2.98712440470e-03 -1.79296480972e-03  3.36044363509e-03 -2.75737242134e-03 -5.31427026210e-03  3.05666787277e-04 -1.25523092883e-03 -8.50981719356e-04 -7.48791952879e-04  2.84361702559e-03 -1.68525477482e-03 -2.84453832331e-03 -4.91795112397e-04  1.20394492899e-03  1.61878346060e-03  2.92041096392e-03  7.67000634309e-04  7.72864519547e-04 -5.35158989480e-04 -6.06740583762e-04  1.20254682174e-03  2.09196505133e-03  2.09332740051e-03 -4.10172703856e-03  7.77395308438e-04  4.61486606610e-03 -2.06074794878e-03  2.25232838857e-03  4.98100022572e-03  2.65775145316e-05  1.46993146487e-03 -5.95648304361e-03 -2.85546904423e-03 -6.97263425219e-03 -3.95587541607e-03 -6.51284900464e-04  1.17819759189e-03  3.14880545640e-03  2.73110266903e-04 -2.48228457870e-03 -2.42001228086e-03 -2.39736812992e-03  1.46393643028e-03  1.91014901949e-03 -1.62895124845e-03  7.31548347873e-04  1.87402609931e-03 -1.66003415036e-03  3.05049723482e-03 -2.57966958166e-03  6.05465590060e-04 -2.17663704687e-04 -3.17497432343e-04 -1.95993442613e-03  1.45488451158e-03  1.22484035460e-03  3.12653454213e-04 -3.43710088727e-03  3.87624459936e-03 -1.90648519685e-03 -2.12401609609e-03 -1.77221561114e-04 -3.49169332219e-03 -5.40019865952e-03 -5.53368650325e-04 -9.38702705089e-04  1.25118134202e-03 -2.43913692005e-05  9.11361933920e-04  4.33744104565e-03 -2.87763178874e-03  1.20841693309e-03 -3.04050357845e-03  6.82894060876e-04  9.63101158975e-04 -4.82100315798e-04 -1.55069219094e-03 -1.06109767922e-03  2.12623992435e-03  2.99933644147e-03 -5.78936678582e-03  4.25876004803e-03 -5.08601241353e-03 -3.55351498252e-04 -1.53384663994e-03  1.78768069460e-03 -2.89805884606e-03 -1.19018945012e-03 -1.50575897299e-03 -8.41851288407e-05  1.05444115209e-03  3.06111094319e-03  1.65656330454e-03 -1.18865816978e-03 -6.88947175548e-04  1.68689167729e-03 -2.38293622652e-03  1.54572934318e-03  9.68757146672e-04 -1.52976843529e-04 -7.14214453745e-04 -3.16029660067e-03 -1.71968767123e-03 -3.77049471699e-04 -9.43950738250e-04  1.30663869773e-03 -2.55226059758e-03  7.00452964880e-04  4.76390004971e-04  1.74030127949e-03  2.87457126437e-03  2.21577943755e-03 -2.30630611917e-03 -6.65869180902e-04 -4.39948040421e-03 -2.43111186661e-04 -1.68741076814e-03 -1.41605509464e-03 -5.68304772383e-04  1.33557998235e-03 -4.42448040559e-04 -2.29055024575e-03  2.63149319299e-03  2.77161993625e-04 -9.26924789292e-05  1.25729429997e-03
 2.21084146809e-03  5.12845145007e-03  8.79265661923e-06 -5.35960949238e-04  3.05398383804e-03  4.55905859116e-03 -3.64235418747e-03 -4.51118739497e-04  1.89115823182e-03  4.91852419088e-03 -2.64048105307e-03 -1.41593387440e-03 -3.78359444373e-03 -2.81634855192e-03  4.07038215296e-04 -1.02226612134e-03  7.88645123181e-04 -1.62878153815e-03  5.84014143389e-03 -2.58022575654e-03 -2.21261592820e-03 -2.38227967209e-03  6.75984160915e-04 -2.70916284414e-03  4.34036442905e-03 -8.22920359121e-04 -3.94896545084e-04 -4.75159793505e-03 -1.37315231937e-04  1.92661505297e-03 -6.56156163639e-04 -1.08631996058e-02 -9.31921908396e-03  9.28553569478e-02 -5.05068150390e-03  5.98151767227e-03  6.00308440312e-03  1.14805097372e-03 -8.43045124660e-04 -1.11376883729e-03 -3.81310674391e-04  1.55236469890e-04 -4.58898516462e-03  1.36724800724e-03 -1.83492770030e-03 -8.20124156486e-05 -2.23774402708e-04 -1.73269516099e-04  2.83327090321e-03  1.80896868376e-03  7.39953542407e-04 -1.98075593482e-03 -3.21570816154e-03  3.17437482203e-03  9.39847947900e-04  1.21875464568e-03 -2.02979666443e-03 -1.90293332411e-04 -1.80858163904e-06  4.47963419691e-03 -6.94899589447e-04  4.05832904073e-03 -3.46758245716e-03 -1.10442829334e-03 -7.84497394252e-05 -3.86867903417e-03 -1.22764484230e-03 -1.03943037223e-03 -5.42284836091e-04  2.46723641118e-04  1.04451802054e-03 -3.35086212533e-03 -3.47092552636e-04  1.50313352952e-03  1.22992439970e-04 -3.57086203285e-03  3.28272027103e-04 -5.47496565687e-03  4.35951503242e-04 -3.59023378508e-03 -4.59850205572e-03  4.19031824941e-03  2.11023104852e-03 -9.75499186128e-04  8.97866993067e-05  3.81799190293e-03 -4.13510642112e-03 -3.01367449371e-03  4.30847952942e-03 -1.14762840209e-03 -2.72781275375e-03 -1.84809030870e-03 -1.30092050216e-03  6.37374250106e-04  9.89663126533e-04 -2.87791399257e-03 -6.20374404934e-04  3.98696886370e-04 -1.23707160049e-03 -3.24575691404e-03  3.33744706118e-03 -1.93776215571e-03 -9.78461754780e-04 -1.06576402889e-03  4.09693795108e-04 -4.14538379653e-03  7.48049931526e-03  6.19625958680e-04 -1.87716370156e-03  3.60335190741e-03 -2.59840285055e-03 -3.73577110426e-03  2.85131049475e-03  2.24235442190e-03 -1.48555408414e-03 -4.55256544240e-04 -6.62399937128e-03  9.93315339064e-04  8.01100703259e-04  2.33527417778e-03 -2.49794814059e-03  8.08954151534e-04 -2.31510676336e-03  1.10503401129e-03  5.18675873077e-03 -9.31261094749e-04 -9.35451737537e-04 -9.22334051311e-05 -1.27839584582e-03 -1.55118086079e-03 -5.32583624543e-04 -1.69969862559e-03 -1.17505609074e-03  9.93689081204e-05  2.14085883407e-03 -2.24557384882e-04  5.22278208246e-04 -1.34113620261e-03  5.13142520149e-03 -8.91700615383e-04 -2.95984519941e-03 -2.38809251613e-04 -5.22179305106e-04 -2.85642109166e-03 -1.30969835753e-03  2.91172751255e-03 -3.19977129383e-03 -2.33572370293e-03  1.57027871378e-04 -1.00894442886e-03  9.27944595769e-04 -7.33456476362e-03 -1.69518399220e-03  6.53599266008e-04  2.20021234232e-03  3.64412973697e-03  2.88586593149e-03  2.12965043672e-03 -1.77780377038e-03  2.04701102597e-03 -2.25416893507e-03  2.62555850444e-03 -3.55176614171e-04 -2.66524535729e-03 -3.95213509098e-03 -1.80670960758e-03  5.47720304902e-04 -7.72492029630e-04  4.26642364633e-03  1.37835721084e-03 -2.55251146343e-03 -2.49112411937e-03  4.81203158141e-03 -2.84684666957e-03  3.75661722784e-03 -3.32351804733e-03  1.09514409061e-03  1.10368138623e-03  3.55163579038e-05 -1.91628684718e-04  4.24690166194e-04 -1.15107285251e-03  3.84581356865e-03  2.30080288452e-04 -1.76229029403e-03  1.22164878990e-03  2.73928558956e-03 -1.70110455148e-04 -2.61395972365e-03 -2.73859894560e-03 -2.60873248257e-03  3.32492293381e-03 -4.58467913023e-03 -4.25613460660e-03  2.77551109347e-03 -1.48722466592e-03  1.32961066139e-03  1.88346106055e-03 -1.08315016979e-03 -4.93424225204e-04  2.50652625299e-03 -1.59296675424e-04  2.89944523648e-03 -3.10193177707e-04  6.54771840703e-04  5.81045873448e-04 -1.11981586651e-03 -4.55780928234e-03 -1.00438355417e-03 -3.89544844178e-03  2.08886329945e-03  2.53715071977e-03  1.71321778580e-03  1.30663378418e-03  3.94839103813e-04 -7.30278828430e-04  1.81776202300e-03 -3.48029126401e-03  2.83937699048e-03  1.94399063541e-03  4.92362791018e-04 -1.45490700687e-03 -2.93828000475e-03  2.22884905066e-03 -4.60351863472e-03 -4.96151644252e-03 -4.15592724229e-03 -2.66788753087e-03  1.65711800844e-03 -2.73000407842e-04 -2.13634398193e-03 -2.27316809132e-03  5.06749271679e-03 -2.29915102138e-03  3.33244401745e-04 -1.33389481394e-03 -1.67650211785e-03  2.87220405792e-03  4.01624270091e-03  3.53863854978e-03  3.12655171765e-03 -7.15071298046e-04  3.77739861668e-05 -6.26558350400e-04 -2.36264024894e-04 -5.09585129122e-04 -1.94032973584e-04  2.01909576350e-03 -1.39689169596e-03  1.25876604293e-03 -6.27342781931e-04 -9.17053298035e-04  2.89625112913e-03 -4.22435195703e-03  1.47309581690e-03 -3.66731770939e-03
-2.77335743422e-03  6.21063898893e-03 -8.83291058574e-04  1.29610566330e-04 -1.45754917984e-03  1.83749938764e-03 -8.45272392555e-04  5.08783684207e-03 -1.83590407240e-03 -4.44132095573e-03  4.59430373744e-04  1.25403793266e-03  5.34637904635e-04  1.11386687768e-03  8.14228048252e-04  4.08635329616e-03 -1.09206880360e-03  1.41503911685e-03  2.24872334947e-03 -1.07229728694e-03 -3.48350356019e-03  2.59082205205e-03  2.55289905620e-03  3.54489097434e-04 -3.15355782765e-03  1.89092829241e-03 -3.15939222276e-03  1.93136408509e-03  3.69459614746e-03  4.46035016990e-03  1.86937615338e-03 -1.19214401201e-02 -9.71695402424e-03 -5.05068150390e-03  1.02980899553e-01  1.32530914862e-03 -1.74613722308e-03 -4.87691197870e-03 -2.13100441188e-03 -2.57015657657e-03 -5.47958197287e-03  4.39862145194e-03 -8.66115395472e-04  2.11085513150e-03  8.84991376112e-04  2.58838613413e-03  2.22050536183e-04  9.30827817042e-04 -2.37122699423e-03  5.98489626143e-03  7.16762849549e-04 -8.08736711394e-04 -4.15088942613e-03  2.66375021041e-03 -6.35106289033e-04  3.02521454637e-03 -1.15614609568e-03  3.19500483048e-03 -3.52467926389e-03 -2.98508864930e-03  7.44778451053e-03 -1.45582710821e-03 -5.17267758814e-03 -1.80859218512e-04 -4.48923221335e-03 -1.28399776176e-03  1.87929420510e-03 -1.13625950937e-03  2.69328617871e-03 -1.23922251289e-03 -2.68841470166e-03 -1.56569442633e-03 -4.06413255172e-04  3.70572963543e-03 -2.21890777851e-03 -2.61005363432e-03  1.71457009181e-03 -4.23194868309e-03 -1.02397347883e-04  5.73381669322e-03  2.27759927349e-03 -4.96073781429e-04 -1.51167571064e-03 -1.28222095762e-03  1.91741702625e-03 -9.10425971690e-04  4.62171937796e-03  1.31085078490e-03 -5.51101421855e-04 -2.23925586895e-03 -7.27173766585e-03 -1.32874294871e-03 -3.04509060144e-03 -4.12753793453e-03 -7.05912865917e-04  9.63173906711e-04 -3.05094577051e-03 -3.71559835286e-03 -3.56412696962e-03 -1.16596072660e-03  1.86080972940e-03  4.14722796162e-03 -2.09591486289e-03 -1.09137783796e-03  8.37593367337e-04 -2.34190548885e-03  5.64632925943e-03 -3.72828205614e-03 -6.20075092004e-04 -7.28073513900e-04 -1.26322617747e-03  3.46780478972e-04 -2.26597889626e-03 -3.13299718074e-03 -1.64787038908e-03  2.79882737350e-03  2.75825730192e-03  3.12341457471e-03  2.25659517787e-03 -2.30665041382e-03  1.21887277258e-03 -3.70307205667e-05  4.74390056936e-04 -1.78574566643e-03 -1.88422178747e-03  4.26385567833e-03  1.05968124659e-03 -4.97760062592e-03  1.42257640637e-03  3.41735082097e-03  2.14426438319e-03 -1.48583729130e-04  5.60661874602e-03  1.72978243558e-03  3.48951830556e-03 -3.82951021406e-03  1.69776307086e-03  6.55175748887e-03  2.00907653565e-03 -3.84591897613e-03 -6.40607031074e-03  3.69974175983e-03  2.50044188276e-03  3.62526381685e-03 -8.41447819823e-04 -1.43389198591e-03  1.87283360503e-03  3.98873000232e-03  1.47537112830e-04  2.83305348679e-03  6.22337062228e-04 -1.25657172661e-03 -5.23653687049e-03 -1.24829469222e-03  9.64939171556e-05  1.92781010493e-03 -4.98842403477e-03  7.55374212456e-04  3.69360929525e-03 -7.66498497147e-05  5.39701385557e-04 -4.49168468185e-03 -1.00850964666e-03  9.16058125547e-04  3.20089798374e-03  7.89217593702e-04 -3.74788260814e-03 -2.13831014615e-03 -3.69417335617e-03 -3.26945812248e-04 -8.21198047303e-05 -3.27206155819e-04 -6.19673082108e-03 -1.12118398189e-03  2.20995435348e-03  1.38520530840e-03  4.91506397487e-04  2.33373397761e-04  2.61423049279e-03 -4.56518168291e-03  2.92931643421e-05  2.10384747275e-03  3.45421850577e-04 -1.40975231372e-03 -4.15306504776e-03  1.87339325949e-03 -6.09919436159e-04  3.05072136517e-03 -4.31168198790e-03  1.57534938439e-03  1.07626749965e-03 -1.86207707096e-03 -1.50616000290e-03  5.28522819231e-03 -2.35258013825e-03  1.35551144381e-03 -3.19037533673e-03 -4.94064236779e-03  6.02078525141e-04  2.68371332204e-03 -3.60214055192e-03 -1.93883482581e-04  5.92926299683e-04  2.10931287135e-03  1.34003399940e-03 -6.10583121389e-03  1.54245573800e-03 -1.09732165015e-04  8.62578709855e-04 -5.74433001644e-04 -4.90524459572e-03  1.34441869185e-03  7.44088185867e-04  5.27877600797e-04  1.09645164978e-03 -4.32165847198e-03  4.66600098288e-03 -5.13656332782e-03  3.57187859412e-03 -1.50981372990e-03 -1.12753525506e-03 -4.96017564646e-04  3.80790149796e-03 -1.40129769512e-03  1.50133707535e-03  2.49050750997e-03 -1.35004535546e-03  2.11584274720e-03 -1.92048590954e-03  1.97960697417e-03 -1.99988060361e-03 -4.27806129866e-03 -2.63217184293e-03 -9.84407857173e-04  7.72301578798e-04  2.94062961131e-03  2.09712871022e-03 -3.26859761219e-04 -9.01594961412e-05 -1.35260962661e-03 -6.01289440965e-04 -2.73782365196e-03 -2.00735198064e-03  2.65009451085e-03  2.55986760232e-03 -1.82710391438e-03  1.74312308210e-03  2.15717314288e-03 -2.78971334790e-03  4.52935225491e-03 -2.41300302846e-03 -1.64853963757e-03 -3.33869611133e-03  1.07155588373e-03 -5.23040744845e-03 -3.47817469579e-03
-1.18296550940e-03 -3.67353305830e-03 -2.95842886734e-03 -1.33407598935e-03  1.87233539442e-03 -2.10953648527e-03 -1.58363770678e-03  5.91607840522e-03 -3.13846369526e-03 -1.75424522953e-03 -9.77446001140e-04  1.55690153059e-03 -3.93679734320e-03  2.22819696546e-03  1.02807568544e-03 -2.94399461872e-04 -4.38837117467e-03 -1.92898695275e-03  1.90133477231e-03 -8.25970534294e-04  1.18839353708e-03  1.65587479115e-03 -2.48669457990e-04 -1.49670592869e-03  3.92637306871e-03 -6.62356147526e-04  2.82257958447e-03  9.63878590074e-04  4.35257455622e-03  3.46703330691e-03  1.64488857675e-03  4.77599102733e-03 -8.12178314027e-03  5.98151767227e-03  1.32530914862e-03  9.40932168716e-02  1.39555930186e-02  1.11510111732e-02 -1.43521588913e-02 -6.59346892126e-03 -2.54064123406e-03  2.80673639162e-03  5.49355752027e-04  2.62517163334e-03 -3.94598232757e-03 -3.07932401740e-04 -4.09309972633e-04 -1.73450920886e-03 -2.98920486581e-03 -3.92087071033e-03  1.83698105295e-03 -4.37118294264e-03 -3.80639649621e-03  5.93406411116e-03  1.99459315065e-03  1.53608941044e-03 -1.85050284839e-03  3.10723199418e-03 -4.42970600729e-03 -4.14657862804e-04  4.03873819226e-03 -3.88212162007e-05 -5.44544877187e-04 -2.92891726327e-03 -1.16306079418e-03 -4.67872436086e-03 -2.98538307187e-03 -2.37242959143e-03  8.60638584876e-04 -3.85109042463e-03 -1.56450146799e-03  3.70433251500e-03  5.94438017328e-04 -6.94569074562e-04 -1.57531305236e-03  4.91628986402e-04 -3.17685040625e-04  1.00317660627e-03 -3.71378742220e-03  9.58352372039e-04 -5.12596108882e-04 -1.55212907060e-03  1.14907481095e-03  5.55171856836e-04 -9.55153589011e-05 -1.45720019981e-04  1.59258758492e-04  1.98727181055e-03 -2.21472957662e-03 -1.53928832906e-03 -4.47873783419e-03 -4.73459110039e-03  1.69221855874e-03 -2.39168914580e-03 -1.29149374448e-03  4.64811319590e-04  1.64008300147e-03 -2.81351118507e-04  3.76679290961e-03  3.13009043362e-03 -4.92570430900e-04  2.26014081746e-03 -1.80013730779e-04 -2.97363261882e-03 -5.66710862973e-04 -4.10861767051e-03  6.77205388308e-03  2.13202299370e-04 -2.73819584004e-03 -8.71675214995e-04  4.13964998511e-03 -6.28805328025e-04  2.00300147717e-03 -2.06441858699e-03 -2.98759330924e-03 -9.54515925501e-04  2.12565651954e-03 -2.69555601274e-03 -2.87490700920e-03 -3.29254981771e-03  6.31760493325e-04  3.77832295409e-03 -5.08769302023e-05 -3.38397685917e-03  2.02593534755e-03 -1.34353227629e-03  2.02303263823e-03 -1.31422591211e-03  9.67536391796e-04 -7.04114178591e-04 -2.07753226110e-04  1.51974710149e-04  2.39465956294e-03 -8.25541244696e-05  3.96927053181e-03 -7.15636901301e-04  2.65009999453e-03 -1.41818006657e-03 -2.76701242650e-03 -5.19711625321e-03  6.82962234749e-05  5.61066805229e-03  2.84818268544e-04  5.78317125154e-04 -1.59870949376e-03 -2.12364887527e-03 -3.97860203296e-03 -7.37380515589e-04 -9.23629431196e-04 -1.62651438138e-03 -1.17755547537e-03 -2.86447653254e-04 -1.14629611856e-03  2.46742370681e-03  1.99521844112e-04  2.86263237228e-03 -1.74733477441e-04 -8.10376136865e-04 -3.28475689754e-03  9.97333981582e-04 -1.28542065081e-03 -2.90526183951e-03  9.74650257804e-04  4.60027390891e-03  4.92879173160e-03  2.97046365496e-03  7.85733785571e-03  1.76885531478e-03  2.95534834180e-04  5.09789224876e-04 -3.75990114299e-03  8.46507115703e-03  6.29339608416e-04 -1.58800905068e-03 -1.44197682695e-03 -2.84674856316e-03  1.88536067326e-03 -2.65425080057e-04  2.67560312671e-03  6.83921725243e-03 -3.83150509105e-03  1.86765852030e-03 -3.65132759411e-03  5.33814053296e-03 -2.11295297712e-03  1.59690271454e-03  2.27588651743e-04 -1.00434788609e-03  1.56891443133e-03 -2.35908897241e-03  1.58671806784e-04 -4.38281767216e-05  1.03388849466e-03 -2.54133084370e-03  1.05239250524e-03  7.66764252720e-04 -4.68262245373e-04  1.99465174257e-03 -1.40656234111e-03 -2.28172969524e-03  1.30303928581e-03  9.11912139882e-04  9.12102545512e-03  2.55192625351e-03  1.77642944529e-03 -2.52593905081e-03  1.76302485616e-03 -1.89812686994e-04 -1.39033871382e-03 -1.59405062567e-03  7.83225717448e-04  2.63685624752e-03  1.54807816460e-03  6.15232482029e-04  2.58766079959e-03 -3.64075576591e-03  3.51555155134e-03  1.87318759607e-03  2.06107470271e-03  2.42836993456e-03  6.05947895947e-04 -3.07801483093e-03 -3.28275211727e-04  1.95208655420e-03 -2.22720978879e-03 -2.68049447605e-03  2.68469303079e-03  1.91403698594e-03 -1.41812512610e-03 -4.27343640858e-03 -2.46024321275e-04 -8.78645971040e-03 -1.58039259051e-03 -2.88612280449e-03 -5.44942639527e-05 -6.65342305840e-04  2.34551922461e-05 -5.72689502542e-04  1.07415428131e-03  2.39423482401e-03 -2.51437703897e-04  3.38696206021e-03 -1.16205619602e-03  9.89746669131e-04  1.16698889987e-05 -5.70003905761e-04  1.54566929160e-03  1.28600672787e-04 -2.23735160919e-03  1.85857796812e-03 -2.58681093890e-03  1.00492198253e-03  3.65975526808e-03 -7.69984658792e-04 -3.51496687116e-03  5.84657849970e-04
-1.05644667098e-03 -1.98514420048e-04 -1.32303267695e-03 -3.88650856607e-03 -1.85444157952e-04  1.47278888499e-03  1.22425372070e-03  2.58929702019e-03 -3.31761738353e-04  8.90845750940e-04 -2.33949532940e-03  3.05525414898e-03  2.29113372013e-04  1.07785681765e-03 -5.92342941292e-04 -7.21234919051e-04  1.72006241566e-04  3.55841967111e-03  3.21947176205e-03 -2.15943721304e-03 -1.00021052545e-03  7.45593019339e-04 -2.07566905370e-03  8.28657749706e-05  2.08811729239e-03  6.13553106349e-04  4.25538147015e-04 -2.46808361320e-03 -1.44409194244e-03 -1.28485463511e-03  3.46416291191e-03  4.29313268282e-03 -5.50822991111e-03  6.00308440312e-03 -1.74613722308e-03  1.39555930186e-02  7.87178921424e-02  1.57861152015e-03 -1.16665444060e-03 -9.84740114284e-03 -4.12908880809e-03  1.88918949668e-04 -5.96482094571e-03  3.27141700678e-03 -5.68838622703e-04  1.21063605514e-04  4.79046080722e-03 -1.32216369359e-03 -1.09092930800e-03 -3.04603780396e-03  5.93921175753e-04  6.64141543796e-04  2.94464761889e-03 -3.43431543788e-03 -1.63667245200e-03 -1.47232017647e-03 -5.89858080883e-03 -2.27863250303e-04 -1.91431639301e-03  8.31716345898e-04  3.70885178237e-03  9.32999466423e-04  1.19459420994e-03 -2.91011518686e-03  3.74736209045e-04 -2.93208422154e-04  1.61087885890e-03  2.19583697977e-03  9.69919829109e-04 -3.05365890934e-03 -3.00863887929e-03 -3.79308084159e-03  1.66974670332e-04 -2.36961256294e-03  2.61663901192e-03 -3.48796773888e-04 -2.96616261374e-03  1.26240407213e-03  7.49055846748e-04 -2.10401470357e-04  4.11523913522e-03  3.87949678624e-03 -3.60180077736e-03  1.18043239313e-03  9.31004838989e-04 -1.91856927414e-03  1.36990509714e-03 -6.31559529618e-04  7.06282955838e-04 -3.77460004361e-04 -7.41783530144e-04 -2.66439127247e-03 -3.78851084143e-04 -4.62974846367e-03 -1.04948381476e-03  2.46111185322e-03  1.77097445416e-04  1.08286725978e-03  4.69377926891e-03 -3.38270342571e-03  2.42846872047e-03  1.34634889815e-03  1.15232440488e-03 -2.63421987628e-03 -1.50049804745e-04  3.16406909437e-04  1.35061938866e-03 -4.82510541231e-03 -2.40225453594e-03 -1.55036675551e-03  1.08372800956e-03  7.49681750929e-04  1.78014129192e-05 -9.11195648991e-04  1.10278011382e-03  2.23386090053e-03  3.73211385140e-03 -1.44842584027e-03  6.90201152118e-05 -5.81509633720e-05 -1.15361707513e-03 -1.61574253674e-03  3.01891567493e-04 -2.07251838388e-03 -6.49826179027e-04  1.38494869198e-03  2.15834754518e-03 -4.98129573140e-04  1.76790894153e-03 -2.66504987851e-03  2.60945160870e-04 -6.43643992868e-03  1.98441303417e-03 -2.20968410528e-03  2.10651984066e-03 -4.31872178038e-03 -1.56470618777e-03 -3.81288111853e-03  1.90015093962e-04 -1.87327897810e-04  2.11106465881e-04 -1.21301432108e-03  6.66517220839e-04 -2.13509576494e-03  8.55419362101e-04  3.60338454705e-04 -3.02334152138e-03 -4.76131659869e-03 -3.02430957177e-03 -5.78052540343e-04  2.90792931487e-04 -2.98249928049e-03 -3.07618350044e-04  3.91316394480e-03 -4.91035729590e-04 -2.05430536615e-03 -2.15837437710e-03 -2.36136106713e-04 -3.82049533349e-04 -6.28251688706e-04 -3.04326665552e-03  8.53791508993e-04  1.08453870198e-03  4.45353399789e-03 -1.63683356777e-05  2.08889848552e-03  4.72532193170e-03  6.76844218529e-04  1.23854831146e-03 -9.81538976862e-04  3.33686789671e-03  1.91226980188e-03 -1.15411185834e-03  3.82141027722e-03  1.11195575914e-05 -2.81220642448e-03  6.97701742524e-04 -7.86944079993e-04 -8.37172731327e-04  4.15710556141e-03  2.66108780684e-04 -7.03930465812e-04  1.05254314778e-04  2.55425566082e-03 -6.67283830828e-03  3.20159826337e-03  5.85373434812e-03  2.18587994373e-03  9.07947443732e-06  3.76314688024e-04  3.01427459301e-03  2.85668493181e-03  2.46096172777e-03  1.89690225306e-04 -2.45692967047e-04  2.64063431679e-04  5.89015977528e-04 -3.33064710961e-03  1.89783723586e-03  3.75915594255e-04 -7.30271980978e-04 -2.51966483844e-03  3.62678581871e-03 -1.39040166576e-03  6.12989579621e-04 -3.11741019542e-04  1.09441580322e-03 -2.48582090814e-03  4.89609531176e-04 -1.59965252005e-03  4.70740224733e-04 -7.04610017121e-04  3.40778445939e-04 -3.43860409774e-03  2.71387702190e-03 -9.67495259085e-04 -1.03267169332e-03  6.32652531896e-04 -5.21361131440e-04  8.75413304017e-05  1.16722513972e-03  2.03669638801e-03 -3.32869253306e-04  1.19903348480e-03 -9.69370189335e-04 -2.29473877793e-03 -1.57969314927e-04  7.24741476466e-04 -1.76572308556e-04 -1.86830716214e-03  7.22332198588e-04 -1.58676520186e-03 -4.54801100743e-04  3.09081326052e-03  8.10570875420e-04 -2.78925981633e-04  4.88042893819e-04  1.73270008045e-03  4.51753602417e-04 -3.46580614415e-04 -1.01091268933e-03  2.21044615151e-03  9.70570423339e-04  2.28650814819e-03  1.38294660168e-03  7.10664776677e-04  4.84594596683e-03  1.94912222584e-03  1.64711235624e-03 -9.08493416547e-05 -1.91449472885e-03  1.03979597313e-03  2.44774547289e-03 -1.44575397924e-03 -2.36296023054e-03  4.40435802160e-03
-1.07529879402e-03  2.34121602557e-03 -6.06008887080e-04  2.52251255186e-03 -3.07564396873e-03  1.38487203379e-03  1.75617093669e-03  5.61553647724e-04  1.79679457813e-03  3.85719241483e-03 -8.48947538989e-04  3.31574124641e-03  1.32229099754e-04  7.54586111046e-04 -2.70000692506e-03 -5.70995714207e-03 -2.70448845887e-03 -3.48245779610e-04  1.01757835953e-03  2.62711590505e-04  2.16739783249e-03 -1.11316677270e-03  1.57981579200e-03 -2.21619732481e-03 -1.51295805439e-03 -5.37954400728e-03  3.81139623496e-03 -5.57562877473e-04  1.73992537126e-03 -9.50825983729e-04  1.59891698295e-03  3.57639211690e-03 -1.99722194498e-03  1.14805097372e-03 -4.87691197870e-03  1.11510111732e-02  1.57861152015e-03  9.33391115275e-02  1.15860181077e-02  3.86013566012e-04 -2.36418540464e-04  4.88319072574e-03  4.70357129022e-04 -3.93466054346e-03 -2.37255837268e-03  1.38430093139e-04  3.70655614307e-05 -4.64308505002e-03  1.35277803328e-03 -2.94743634967e-03  1.82183969301e-03 -3.72041018149e-03 -3.57649621400e-04  3.94339894347e-03  1.92548588548e-03 -8.23531585822e-05  1.22155575012e-03  1.28365676811e-03  2.05434139732e-03  5.68691419376e-03  6.17879110586e-04  1.92011715035e-03 -3.31482638347e-04  1.93723959651e-03  1.79002750621e-03 -4.12581635373e-03 -4.32780065113e-03 -1.76361665447e-03  1.73321297867e-03  1.86843574825e-03 -3.49910491416e-03  5.10926528434e-03  8.44263905657e-04  1.27612148051e-03 -9.52836779311e-04  2.89657824351e-03 -1.75357208249e-03  2.48795474179e-03  1.27778756098e-03 -3.50617958811e-03  1.59463201210e-04  3.20960157953e-03 -4.38703598272e-03 -1.38326986072e-03 -8.84576904690e-04  7.50826238248e-03 -4.55899820124e-03  2.11579837419e-03 -1.37543033896e-03 -1.86985402023e-03  1.31787392050e-03 -5.55480129562e-04  4.12144906113e-03  3.63713365357e-03  1.09011381724e-04 -2.39580270214e-03  5.24985049522e-04 -3.02484620591e-03 -2.30887561894e-03  2.78046255966e-03 -7.30189875963e-03 -2.21177427328e-03  3.52849312329e-03 -1.26054223840e-03  9.31609944093e-05  8.69319151395e-04 -6.21180838361e-03  5.28892246614e-03  1.98353360515e-03 -2.41839024034e-04 -1.84646228856e-03  2.66860108008e-04 -7.45689529291e-04 -1.44355942570e-03 -2.64842861506e-03 -1.21877518598e-03 -4.94751127387e-03 -3.09799810057e-04 -1.03519768640e-03 -3.28931520375e-03  6.55092261370e-04 -2.89328437212e-03  5.65204620611e-04 -1.59769165039e-03 -6.21273600037e-03  8.63151653894e-04 -9.22251442478e-04  3.79205418649e-03  5.64077852779e-04  2.84098604531e-03  2.49664319803e-03  1.67576410392e-03 -2.17710463242e-03 -3.76603555183e-04 -2.84980570639e-03 -1.21354359454e-03  3.97084155138e-03  1.88399098693e-03  4.01259853364e-04 -2.06979564227e-03 -2.90574193991e-03  3.99735566528e-03  1.09540454916e-03 -2.38620114910e-03 -2.86542558086e-03 -4.16142278748e-05  2.15720570047e-05 -3.70947993030e-04 -2.11388290984e-03 -1.77917449280e-03 -1.97916848068e-03 -2.02586286735e-03  5.17986354010e-04 -3.17401242101e-03 -1.19556463358e-03  3.80215339738e-03  1.50754047853e-03  1.15364107233e-03  3.18063598272e-03  1.55813912116e-03  3.94885681793e-03 -1.71468007040e-03 -3.18126189260e-03  1.68396526967e-03 -1.14114670572e-03  2.90339393325e-04  4.40837514296e-03  2.85130445076e-03  2.70836708857e-04 -1.89516181942e-03 -8.45907266009e-04 -1.33770422228e-04  3.06880339961e-03  9.74461410336e-04  5.87079020512e-05 -6.07699344872e-03  1.88559753762e-04 -3.18916768579e-03 -5.49054381911e-04  4.14403077527e-04 -3.42208608514e-04  9.44707470073e-04  1.47462273140e-03 -5.29401222602e-04 -1.47184140498e-03 -3.77913195455e-04  2.98477264098e-03  2.64826057071e-03 -3.93463352590e-03  5.49017233217e-04  1.70755120932e-03  3.25453003116e-03 -2.75315370167e-03  2.41850757338e-03  1.47440840476e-03  1.11185859145e-03  2.09147674928e-03 -6.14980631606e-04  1.13275016546e-03  2.89361851965e-03  1.07189562348e-03  1.28087618082e-03 -6.92224854133e-04 -4.08406830724e-05  7.34742885072e-05  1.32117545699e-03  1.20250200529e-03 -1.02476338042e-03 -3.36054826244e-05 -2.55831836133e-04 -3.67157575721e-03 -1.71320259253e-04  9.31307201213e-04 -1.75880569597e-03 -2.02815047228e-03  1.78867787568e-04  1.03914267740e-03 -1.57654078138e-03  4.24032794953e-03 -2.05111147876e-03 -2.12201045462e-04 -1.62115388279e-03  3.19216663647e-03 -9.76980004439e-04 -1.06611902248e-04  1.01118785200e-03 -2.57493859293e-03  2.11973726006e-03  1.22251450342e-03  2.00734084228e-03 -1.31822964310e-03 -1.66935919359e-03 -2.47630372218e-03 -1.76117943852e-04 -2.88930311509e-03 -4.73775365646e-03 -4.47880579297e-04 -1.89054139745e-03 -4.32229019478e-03  7.24380205026e-04  2.27040009954e-03  2.57995701427e-03 -8.68607441442e-04 -2.51862012998e-03  2.74666881788e-04 -3.79583974787e-03  4.44330374345e-03 -9.13356118210e-05  3.07849785434e-04 -2.46370607854e-03  9.45885209377e-04 -1.35279369455e-03  5.72954907482e-03  6.03707493475e-06  9.62167822633e-04 -2.23746177847e-03
-1.72074311412e-03  2.36117520066e-03 -7.59262970596e-04 -7.58014767338e-04 -3.91780214624e-03  2.51503994972e-03 -1.40249571577e-03 -1.07150188930e-03  9.75749709576e-04  4.57304786280e-03  2.41756174992e-03 -5.82215652485e-05  3.34481160339e-03 -2.48128817231e-04 -5.17205662044e-04 -1.73180911529e-03  1.13858034498e-03  1.91188204667e-03  1.65048793688e-03 -2.38272668476e-03  2.67026765732e-04 -1.01584710257e-03  1.54701806825e-03 -4.90520164241e-03 -1.34337258959e-03  3.74004490478e-04 -1.72741707611e-03  2.50564827003e-04 -2.79792899614e-03 -3.08618317613e-03  3.72262572139e-04  1.63771545996e-03 -2.90219854498e-04 -8.43045124660e-04 -2.13100441188e-03 -1.43521588913e-02 -1.16665444060e-03  1.15860181077e-02  7.39549340744e-02  3.40129519074e-03  8.22063633252e-03  8.02617557233e-03 -3.44539249004e-03 -7.73669628298e-04  9.17696686609e-04  1.14102213137e-03  8.39386718157e-05 -1.93830991410e-04 -6.08068744172e-04 -7.90506417172e-04  5.77848489987e-04  1.57059397070e-03 -6.72086448340e-04 -4.30457805336e-04  1.59922969952e-03 -1.13447123732e-03  1.27376441741e-03 -2.24050261215e-03 -2.73894338670e-03  3.63039985561e-05 -3.61458150799e-03  1.05980896669e-03 -8.29134562693e-04  2.29738413120e-03 -6.28544916866e-04  1.07240463059e-03 -9.95730198967e-04 -2.43313465142e-04 -1.20674058901e-03 -2.35052038483e-04  9.32671612792e-04 -2.52715305986e-03  2.04405137997e-03  2.96618850421e-03  1.00172293807e-03  2.81463947949e-03 -2.47682195254e-03 -2.49362140261e-03  2.39519480200e-03 -1.53806172759e-03 -1.54744595240e-03 -1.36772232203e-04  9.20560549902e-04 -2.95044146000e-04  8.60953838662e-05  7.04065905104e-04 -2.05690546782e-03 -3.22128693070e-04  6.38882631847e-04 -1.53196219024e-04  2.72280616702e-03  2.84294551619e-03 -3.29453060084e-04  1.27889312890e-03 -2.49680907020e-03 -2.25686425984e-03 -4.12231619523e-03 -2.38471192803e-03 -3.39748837323e-03 -4.16255815571e-04 -2.85446294194e-03 -2.02860223486e-03  1.03950303915e-03  2.07596673056e-03 -1.09215465996e-03  2.11807882370e-03 -4.07741909992e-03  3.64192743910e-03  1.59805956731e-03  8.42164395393e-04 -2.36368512699e-03 -1.72224789718e-03 -1.37644995488e-03  2.79934231737e-03 -1.01208937991e-03  6.39574967113e-04 -2.89372540480e-03  4.72277983498e-03  8.32886140189e-04  1.85121406987e-03  2.13083354207e-03 -2.42040798635e-03 -2.51516943382e-03  1.95540205781e-03 -4.87288893414e-03 -1.48154982302e-03 -2.16390501541e-03  2.12680655353e-03  9.68014265585e-04 -1.69028579976e-03 -2.42922502757e-04 -1.84028313174e-03 -2.33634637556e-03 -2.26907804593e-04  2.70236771855e-03  3.19653972666e-03 -9.46436605594e-04  3.79782725855e-03  2.67712242558e-03 -1.76364441293e-03 -2.08232040257e-03 -3.50460319862e-03  3.30906480915e-03  1.26719135485e-03 -2.02973329102e-04  1.11568597138e-03  3.28693781931e-03  1.79204133045e-03 -2.01614281049e-03 -7.59710652701e-04 -3.62800699295e-03 -4.83719034294e-04 -2.45037912401e-03 -2.60006588424e-03 -9.59999400068e-04  2.95963270933e-04 -2.11707753286e-03 -6.72318505657e-04  2.90993538310e-03  1.23463098104e-03 -8.88294747560e-04  3.26013667657e-03 -8.52819027226e-04 -6.25933674705e-04  4.90656411305e-03  2.82949170397e-03  1.58240349249e-03  1.62974639462e-03  1.40617243385e-03 -1.64385556143e-03 -1.93159303891e-03 -4.90181281366e-03 -3.87447253553e-04 -1.69165027092e-04  4.44085196571e-03 -3.67747621239e-03 -2.59187817935e-03 -1.66850820876e-03 -2.06319300509e-03 -2.48434579134e-03  5.75420915898e-03 -9.39763790624e-04  9.27469293753e-04 -1.27351206820e-03 -1.93898327668e-04 -3.03012320144e-04  2.20114803581e-03  1.41940690409e-03 -2.30363630777e-03 -1.16660067929e-03 -4.51739220962e-04  3.67864068179e-03 -4.25920470606e-04  2.61763591623e-03 -2.96811788122e-03 -5.89909026589e-04 -7.47410488705e-04 -2.16260563113e-03  1.01072018804e-04 -1.53271884627e-03  2.63445405612e-04  9.33003920854e-04 -3.40621846430e-03 -1.92175662495e-03 -9.68314305995e-04  3.10247219536e-03  1.77871066723e-04  2.56778883821e-03 -5.82406357287e-04  4.35038609843e-04 -9.04601142414e-04 -1.36799480297e-03  1.76644260315e-03 -7.13238345824e-04 -3.68335781934e-03  5.88303235901e-04  4.85935381681e-04 -1.58111879044e-03 -1.11225257581e-03  1.08384178664e-03 -6.61928811479e-04  2.64278273187e-03  1.92443486861e-03  1.11596042126e-03  1.24689566395e-03  2.10921293572e-03 -3.76907370721e-04 -3.69927752058e-04  4.98064928187e-04  2.02250843980e-03  2.44102754696e-03  4.64903570868e-03 -1.21791441346e-03  1.02891304480e-04 -2.32731318607e-03 -1.33291119372e-03 -2.74592132054e-04 -4.05615219079e-04 -2.82375085773e-03  9.47349790220e-04  1.93878235904e-03  3.85130689086e-04 -1.46574293088e-03 -1.49600909080e-03 -1.09818888836e-03 -2.60083546810e-03  3.41664990530e-03 -3.31744741674e-03  4.12050497771e-03 -1.84442360332e-03  9.69848036462e-05 -3.47633997432e-03  2.08030829604e-03 -3.74390712520e-04  1.56042123463e-03 -1.85950689005e-03
 4.65824408977e-04  1.41428532009e-03  3.09985497541e-04  6.50950469970e-04 -1.33631032885e-04  2.53623547222e-04  8.01948485851e-04 -1.46588796039e-03  2.75483222235e-03  5.87997450193e-04  1.58771584758e-03 -1.42402148133e-03 -1.87551384902e-03 -2.75769509307e-03  5.53307283090e-04  1.71691346979e-03 -1.45636702644e-05 -1.40564812955e-03  1.24094943761e-03  1.41303995243e-03  1.13987745803e-04  2.13589158457e-03  7.48790290426e-04  6.63621887708e-04  6.60373281419e-04 -1.61036390040e-03  1.69543543101e-03  1.53899902801e-03  1.15323683723e-03 -1.54127428271e-03 -1.78523376154e-03 -3.94811045107e-03  4.43639937289e-03 -1.11376883729e-03 -2.57015657657e-03 -6.59346892126e-03 -9.84740114284e-03  3.86013566012e-04  3.40129519074e-03  6.47474421971e-02  1.74252504071e-02 -4.45901584457e-03  2.24625250539e-03 -1.62574915129e-03  1.29931082124e-04 -5.62861762781e-05  1.19317264383e-03  1.56852298654e-03  1.87823556322e-03  1.95672409134e-03  3.98904497327e-04 -3.55368271871e-03  7.82913564483e-04  2.53394937771e-03 -9.56441561238e-04 -7.23789941985e-04  9.69245487328e-04 -9.37406691091e-04 -4.55173938388e-04  2.02302406879e-03 -1.32014859166e-03  3.24164429538e-03  2.57741113190e-03 -1.95540933377e-03  1.14675858896e-03  6.34979837729e-05  5.60804933174e-04  9.94942210019e-04 -6.06477615902e-04  2.83957436772e-04  2.92014868535e-03  4.25452219433e-03  3.35252347562e-03 -1.90157072167e-03  2.43943689774e-04 -2.04606894667e-03 -8.05548131645e-04 -9.37681608422e-04  4.51925102577e-04  2.01652111993e-03  1.02736359906e-03  3.60163768652e-03 -9.55314772207e-04 -4.14841434755e-04  1.72706158382e-04  2.47210144144e-03  1.60114716067e-03 -1.82134699699e-03 -1.43317696300e-03 -1.37703251174e-03  3.57340409071e-03 -7.19938430295e-04 -8.85573290039e-04 -1.64876876695e-03 -1.76066343367e-03 -3.90940532167e-04  5.14278067643e-04 -3.06968801893e-03 -3.78083249198e-03  1.97055167269e-04  1.06189511815e-03  6.04510040832e-03  2.43678182717e-03  1.31355424184e-03 -2.20692170963e-03  1.10332249612e-03 -6.24438469910e-03  3.75814209079e-03  2.08236028706e-03  2.92126521997e-03 -2.73455877207e-03 -1.56674576923e-03 -9.87922341666e-04 -2.92500249010e-03  4.22541293187e-04  3.74043540120e-03  1.23822486786e-03  2.80620377470e-03 -5.71500716383e-04 -1.18590516003e-03  4.55933406822e-04  3.27861190576e-04  1.16814214832e-03  4.20117930401e-04 -1.80992476339e-03 -1.16868656966e-03  8.08284851008e-04 -2.46456324160e-04 -5.13712917148e-04 -7.46743833293e-04  8.36072288562e-04  1.40734331237e-03 -1.89487450747e-03 -8.67568077641e-04 -2.90839395815e-03  4.39083617500e-03  2.28391473714e-03  4.18987266659e-04  9.08551115996e-04 -3.62584337700e-04 -7.23687538609e-04  3.91968304801e-04  3.54949994937e-03  1.94603269168e-03 -1.28604223560e-04  2.12180922944e-03 -1.22372412093e-03  4.13722745639e-03  1.93958276169e-03  3.42113216562e-06 -1.30939930681e-03  1.17663936583e-03  1.43287870672e-03 -2.40174393559e-03 -2.95962446758e-04  2.26347139287e-03  7.42063727848e-04 -2.66339859287e-04  8.52895614820e-04  1.79435288840e-03 -4.15893300186e-04  2.19589844026e-04  4.51368907002e-04 -7.82382492135e-04 -3.39656733816e-03  2.78566455350e-03 -2.07918934065e-03 -1.66098610118e-03 -1.77013051243e-03  3.43105410382e-03 -2.43786244242e-04 -3.70090504965e-04  5.11069173671e-04 -3.65479282976e-04 -3.61519188464e-03  1.94609045378e-03 -1.36039763563e-04  1.17105068372e-03 -8.21556775003e-04 -1.04849451734e-03  1.67997442119e-03 -1.11033688945e-03  1.11393449617e-03 -9.00567332556e-04  3.98381557961e-03 -1.07215668306e-03  2.34942152122e-04  2.39318220369e-04  1.26845855694e-03  8.24238448139e-04  2.28229196510e-03  1.91248376756e-03 -2.03845686663e-05  5.97600537609e-04 -1.18071241030e-03  1.42150924901e-03  2.10079131634e-03  3.02135486242e-03 -1.78642237422e-03 -6.33933466714e-04  1.70129283351e-03  3.52028159129e-03 -8.63054259798e-06 -8.85904172199e-04  1.05803037469e-03 -1.09038251254e-03  2.30784849424e-04 -1.57373283585e-03  2.20510978744e-03  3.57499128700e-03  9.39635733207e-04  1.49368210737e-03 -1.44346129605e-03  7.49870035809e-04  4.82322340658e-04  1.55946849851e-03  2.79847933597e-04  2.09027455905e-03  1.63935988157e-04 -6.52574449681e-04 -1.10589542737e-03 -7.38882863074e-04  9.50341597681e-04  1.11828127814e-03  1.12791132454e-03  1.56514446349e-03  1.69213863782e-03  5.37388768366e-04  1.29845725732e-03  2.13618662080e-03  3.37726883355e-04  7.37987462440e-04 -6.52455881017e-04  1.81633467255e-03  2.88460768472e-03  3.85069312420e-04 -2.84896959650e-03  5.24862314174e-04 -5.56026496857e-04  3.16773649701e-04  1.85096099555e-03 -6.06389424434e-04 -1.42087623471e-03  6.54943040980e-05  1.08257790960e-03  7.83985179139e-04  4.12613885141e-04 -2.12960263650e-03 -1.23940541322e-04  1.22615568904e-03  1.08798790170e-03  5.13018326945e-04  4.61884552199e-04  2.78751476182e-03  2.61606046479e-03 -2.95015675268e-03
 2.52388482057e-03 -7.46425905785e-03 -1.26988731555e-03 -1.34892797352e-03  1.39718452530e-03  5.47813624017e-04  2.90602344206e-03 -2.06771972095e-03  3.04913841766e-03  4.66910450076e-04 -3.76924258828e-04 -4.29027657541e-03 -6.80384439739e-03 -1.22791407499e-03  2.24580604470e-04  2.67756108659e-04  9.93880130562e-04 -7.89957009303e-03  1.69799333243e-04  9.95903033684e-04  2.85523061499e-03  8.62751213415e-04  2.78456375581e-03  6.74683749550e-03 -3.26170937530e-03 -8.93054383522e-04 -8.80326988333e-04 -4.50127473209e-04  1.72693372936e-03  3.98526204934e-03 -2.95954790941e-03 -2.23748111264e-03  2.46660441306e-03 -3.81310674391e-04 -5.47958197287e-03 -2.54064123406e-03 -4.12908880809e-03 -2.36418540464e-04  8.22063633252e-03  1.74252504071e-02  1.02623687315e-01  1.91779053223e-03  8.58811318179e-03 -4.38297122234e-03 -1.41329414199e-03 -1.34908157935e-03 -2.40138367265e-03  6.58377689086e-03  6.94680210069e-04  2.76854468766e-04 -1.82180261042e-03  1.40330565010e-03 -6.16935614725e-05 -1.31673702083e-03  1.25163657472e-04  9.38592823276e-04  8.45683172391e-04 -5.02103337166e-04 -5.58200902918e-04  3.76486054528e-03  3.18580044783e-03 -8.12844811773e-04  4.63983332631e-03 -4.16911774192e-03  1.78592845433e-03  7.98277000442e-04  9.08366817522e-04 -1.73433490891e-03 -1.01802695295e-03 -7.43941410771e-04  1.40843870608e-03  2.54372306712e-03  2.84359600372e-03 -1.67728294724e-03 -1.51639524740e-03  1.82546325467e-03  1.47099520470e-03 -3.10733838990e-03  6.83032011302e-04 -1.83274036560e-03 -4.56565959312e-04 -6.33647007011e-04  3.87630720741e-03 -1.69244000502e-03  3.20220385303e-03  7.34802962038e-03 -1.87041454954e-03 -3.42325759149e-04 -6.50550801938e-04  2.24518779690e-04  4.09181521059e-03  3.48033891129e-05 -2.12239964259e-04 -1.58209136205e-05  2.30667649994e-04 -1.53412046787e-03  2.16132307491e-03 -2.73377521719e-03 -3.55919959383e-03  3.13631946961e-04  5.36977262361e-04  7.59434777053e-03 -2.51241498740e-03  1.24160350461e-03 -6.49149547773e-04 -3.25769441612e-04 -8.09564300943e-04  2.15970388834e-03 -2.93660719607e-03  4.65554579696e-03 -3.18105077007e-03 -4.85206510024e-03 -8.76022798030e-04 -9.22630622209e-04 -5.39852868223e-05  5.34649043492e-03  4.29783720264e-03  7.26342293798e-04 -3.08101342915e-03 -4.38547087000e-04 -1.30866098235e-03 -4.27661934229e-04  2.29829312187e-04 -4.60725377591e-03 -6.30240364507e-03  9.21980153409e-04  1.96463503638e-03  3.15130391969e-03 -3.37065012107e-03  5.38471817483e-04 -3.03962536520e-03  3.20952536343e-03  2.03028083906e-03  2.29625616984e-04 -6.50797524978e-05  3.04514510430e-03  5.41487340263e-03  4.37745776806e-03  1.60218065498e-03 -2.52708171518e-03  3.74604579677e-03  1.93644799178e-04 -9.90015095552e-04 -5.25376275397e-04  4.85941130436e-04  7.00661737666e-04  2.38716229048e-03  4.87880183078e-03 -5.27456119120e-05 -1.10518304579e-03 -3.36470001607e-03  4.38544230921e-04  1.88869784237e-03 -3.70834094357e-03  1.03060487370e-03  3.19764026341e-03  5.77887986303e-04  2.36230899645e-03 -7.01094309225e-03 -2.83028494241e-03  1.08804957452e-04  7.41397263527e-04 -2.12192637699e-03 -2.71341952137e-03 -6.34994991032e-04 -1.46272617494e-04 -4.78238441265e-04 -1.03001315665e-03  1.13568828075e-03  1.81338299210e-03  1.53939612821e-03 -4.93713955350e-03  2.55777877229e-03 -2.85231578516e-04 -5.36440810069e-03  3.63763879018e-03 -7.77648510771e-04  3.17765799872e-03  2.20316049371e-03 -3.78103778444e-03  1.75252046639e-03 -9.19566487490e-04  6.30167324898e-04  2.38265291947e-03  3.59163866216e-03 -2.97650978020e-03 -2.52586999473e-03 -1.18618262024e-03  3.92943901256e-03 -8.19417390694e-05  3.52454929092e-04  1.32762340541e-03 -4.64633094323e-03  4.62734692794e-04 -2.03477218344e-03 -5.56962141114e-04 -3.50081308285e-04  4.32712639951e-03 -5.19490231516e-04 -2.31118965078e-03  2.32424228052e-03  1.64846118860e-03 -2.18365911688e-03 -8.53828576932e-04 -1.12029175774e-03  1.22509394468e-03 -6.74868741143e-04  3.68113059639e-03  3.55900100825e-03  7.82556282947e-03  3.51425284876e-04  8.72728727484e-04 -4.62107152528e-03  9.93249674501e-04 -5.05018002303e-03  1.23427513877e-03  2.43156940777e-03 -2.19885059191e-03  2.79146508595e-03  3.34248981507e-04 -1.22359285894e-03 -4.85971726722e-03 -4.20736146076e-03  1.96807857158e-03  1.57414503484e-03  7.21000139230e-03  5.52131164195e-04 -6.15799865984e-03  1.54006485474e-03  1.16449860244e-03  9.19636822057e-04  3.49880530291e-03  7.99787170722e-04  4.07900018958e-03  2.28669455785e-03  6.82839971887e-04 -1.49642867881e-03  1.61056953923e-03 -2.24412923681e-03  1.41893084500e-03  3.63356256612e-03 -7.38267560979e-03 -1.89810889401e-03  5.94273873340e-03  2.28492578502e-03  3.38920240927e-03  3.82482308065e-03 -4.34011031841e-03 -3.19767413936e-04 -3.51457761451e-03  3.46721004921e-03  2.65587172250e-03 -4.55660707050e-04 -9.90022524571e-04  4.48801211616e-03 -1.95824054193e-03
-2.02042835155e-03 -8.24482586928e-03 -2.18870763859e-03 -9.70095093550e-04  3.31053108332e-03  3.62201190731e-03  2.13690486418e-03  9.86291394429e-04 -1.20124861649e-04  4.24501242254e-03  1.80720767237e-04  2.89484302698e-03 -2.32113116127e-04 -2.28576325097e-03  2.05458987653e-03 -3.81278485836e-03  3.20785826276e-03  3.57475242242e-04 -4.41037327991e-03 -8.27670517916e-04 -1.57196705047e-03 -1.91304493098e-03 -2.01226645522e-05  4.02455642044e-03 -2.95593019634e-03  2.31070226762e-03 -1.04042203913e-03 -2.70881272011e-03 -2.21213449673e-03  1.78319943976e-03  2.28099930168e-03  4.46699358372e-03 -8.24313246602e-03  1.55236469890e-04  4.39862145194e-03  2.80673639162e-03  1.88918949668e-04  4.88319072574e-03  8.02617557233e-03 -4.45901584457e-03  1.91779053223e-03  1.11620857759e-01 -6.59565861672e-03  5.44347266312e-04  1.25021411361e-02 -3.94871296125e-04  2.35092641897e-03  1.84429635851e-03  7.37708690193e-06 -5.38154549373e-04  1.61369489139e-03 -4.26857779106e-03 -4.49255347478e-05  1.83545036895e-03  3.87851912907e-03  1.33969000218e-03 -1.10414726467e-03 -1.06024851779e-03  8.24683620178e-04 -4.57260263882e-03 -1.31928650599e-03  1.57749394944e-03  9.44085516694e-04  7.24270987515e-04 -9.80721412841e-04 -5.53509886142e-04 -2.87742985240e-03 -5.66855718551e-04  8.01338419273e-04  3.65148813059e-03 -1.04229363230e-03  1.33411450207e-04  6.02940347731e-04  9.46543089496e-03 -3.53199286589e-03  2.05641209863e-03 -1.71896097791e-04  5.37417766745e-04  7.79728862331e-04 -2.49279777456e-04 -3.91288171103e-03 -3.20007296740e-03  2.51896906071e-03 -4.88540437229e-03  2.39568360278e-03 -1.23995256002e-03 -1.59016229182e-04 -1.16747770391e-03  1.80449529577e-03  6.80214400825e-04  2.48457377522e-03 -2.09425994160e-03  1.11992434927e-03 -2.19931611767e-03 -4.43701274589e-03 -2.22874426787e-03 -1.25221951784e-03  5.30165273852e-03 -1.58923752926e-03 -7.05885949897e-04 -4.57030494902e-03  4.00496505723e-03 -5.11898946163e-03 -1.41458730944e-04 -3.34676270613e-05  1.71344663268e-06  6.77087762645e-05 -8.55061100172e-04  1.67129208810e-03  2.65158057774e-03 -2.51572562694e-03 -8.33549809349e-03  5.77935662342e-03  1.11939498076e-03  2.46202470245e-03  3.53372785081e-03  2.20398239917e-03 -8.07860990567e-04 -1.08080991272e-03  6.62363053116e-05 -9.99833485602e-04  1.22729973310e-03  2.04582639067e-03  4.70862766684e-04 -5.12583707248e-03 -2.52723133887e-04  1.00068154822e-03  3.42870206953e-03 -1.34007696160e-03  1.50626809167e-03  2.60709842706e-03  2.44181752034e-03 -1.50960026648e-03 -2.15404227302e-03 -2.05808445509e-03 -3.33209138677e-03 -4.15028055810e-03 -1.96968482991e-03 -9.38024728361e-04 -3.38132080579e-03 -4.59510665422e-05 -3.79955418447e-03 -1.01231901213e-03  3.20902145532e-03 -3.29137055941e-03  1.58866662585e-03  6.96741664908e-04  2.91572902935e-03  4.51767153974e-03  1.28197945749e-03  2.32002210623e-03  4.07291369532e-03  3.70454399016e-03  5.46352369650e-04 -2.82899036596e-03  1.73481829681e-03 -4.35876493055e-03  2.11073350424e-03 -2.58272662337e-03  1.26672105562e-03  2.33393251598e-03 -9.26644649226e-04 -1.62851009986e-03 -3.82493883745e-03  5.65380259101e-03  1.67256590443e-03  4.46514693003e-03  2.13799944581e-04 -2.58561177531e-03  1.45557609126e-03 -1.20405301520e-03 -5.38883107893e-03 -7.98504712130e-03  2.82907235261e-04  1.28044506106e-03 -3.53833768955e-03 -2.11677917009e-03 -5.72084458998e-03 -2.90607489773e-04 -5.90649557140e-03 -3.05901560327e-03  1.18889522997e-03  2.29093408756e-03 -6.82226930139e-03  3.39773679684e-03 -7.79484240165e-04  1.05427133731e-04  8.13091230956e-04 -3.63337112808e-03  2.25021341374e-03  8.54184514044e-04 -6.09760042295e-03 -1.06620188351e-03  3.78912983383e-03 -1.52888907904e-03  1.43457415895e-03  2.63854120123e-04  3.65686520507e-04 -3.62412703959e-03  8.23605336005e-03  2.47083206203e-04  3.33692294414e-03 -1.26600164684e-03  2.81358015901e-04  1.03502234004e-03 -1.10565090591e-03  1.91541323421e-03  7.49663321346e-04 -1.62579032189e-03 -2.55429953361e-03 -3.36837885118e-04 -1.60625775966e-03  9.94498867613e-04  5.27902385763e-04 -2.93827715145e-03 -4.73839748740e-04  1.00060974541e-03 -5.63496291326e-03  4.55848447119e-04 -1.74894945000e-03  3.65327527863e-04 -1.85946974067e-03 -3.33411618515e-03 -6.32355215455e-04  2.24402100846e-03  8.31815078571e-04 -3.80106876985e-03  5.25870715958e-04  1.66004383938e-04 -3.81947435468e-03  1.70924538556e-03 -2.38896266751e-03  2.27531651575e-03  5.59861845054e-03  5.73514509957e-05  2.69891203123e-03  1.17982176935e-03 -1.81523882384e-03  4.22277144182e-03 -2.43392039455e-03 -3.65309980926e-03 -2.70730347891e-03  4.77542798472e-03 -1.86495191857e-03  4.95971786385e-03 -1.25305257093e-04 -1.19854268782e-03 -2.06923956928e-03  2.44292385310e-03 -2.94098577512e-03  5.39005650865e-03  1.51636674695e-03  5.23911920433e-03  5.69130813126e-03 -6.43180206150e-04  4.53688093710e-04
 1.66457223318e-03 -5.93806783737e-04  2.52598280604e-03 -3.64131240038e-03  1.02880952094e-03 -1.75877112174e-03  2.28030493498e-03  1.59893698880e-03  2.02366929082e-03 -3.76834563918e-03 -3.05555346901e-03  2.20411742091e-03  9.92193120689e-04  1.70763289464e-03 -2.57748506285e-03  1.50224287321e-03  1.08737920837e-03 -4.94921708787e-04 -2.69521028460e-03  2.20906736671e-03  5.09643434151e-03 -4.41208661938e-04 -4.02246790917e-04 -1.06541143379e-03  2.12006864283e-03 -3.41701478085e-03  4.26296106289e-03  3.18163756648e-03 -2.01148192505e-03  1.10057698278e-03  3.84628135634e-04 -2.62144664747e-03  3.99580095582e-03 -4.58898516462e-03 -8.66115395472e-04  5.49355752027e-04 -5.96482094571e-03  4.70357129022e-04 -3.44539249004e-03  2.24625250539e-03  8.58811318179e-03 -6.59565861672e-03  1.03829891530e-01 -8.73633441813e-03  2.54412295366e-03  1.10177481670e-02  1.97478612474e-03  1.82519941581e-03  1.14731254399e-03 -1.06508260113e-03 -1.66402059195e-03  3.69321040199e-04 -2.53489771214e-03 -5.36520501719e-04 -6.97619297596e-03  1.66702556979e-03  2.46234629400e-03  2.66512973075e-04 -5.76879686233e-04  7.45554308028e-03  5.11790526035e-03 -2.47771374142e-03 -1.98617302885e-03 -2.68372396368e-03 -4.63671531522e-05  4.49520390447e-03 -5.67498813845e-04 -2.07302802103e-03 -2.47062962110e-03 -8.82485846243e-04  6.79714919465e-04  1.60893754876e-03  7.45933051517e-04 -6.38903408116e-03  9.74887856860e-04 -3.69948100718e-03  3.40790054233e-03 -1.76051908278e-03 -2.18574820488e-04  1.61411067681e-03 -2.02757754416e-03 -2.66432277118e-03  6.77959357896e-03 -3.36453476805e-04  2.73777612406e-03  4.46713842128e-03 -2.31956955178e-03 -2.34953225089e-04  8.86930714836e-04  3.39796029963e-04  4.53100577946e-03 -2.77326278627e-03  2.57426143951e-03 -3.66956342902e-03  5.05988257857e-03 -6.71029545627e-05 -1.48043437287e-03 -1.38800645209e-03  4.45950972947e-04 -2.12812040168e-03  3.04201343633e-03  3.77856271489e-03  3.49479121287e-03  2.93301537405e-03  4.28634451662e-04 -3.92924747745e-03  7.42414976589e-03  5.49269922510e-03 -9.07824337547e-04 -3.43394688255e-03  3.23582746125e-03 -1.85106325351e-03  2.90249164367e-03 -1.04355043305e-03  2.14313357946e-03  2.38604349386e-03 -1.26989377040e-03  2.08441580411e-03 -3.76197717724e-03 -5.55203682259e-03 -4.20694732298e-03 -7.54248747574e-04 -6.51041110084e-04 -6.11279560039e-04  2.16428508652e-03  1.84119205487e-03  1.61337676372e-03  1.38917290930e-03  1.89541933154e-03  1.07508340273e-05  1.01518065185e-03  5.24967577341e-03 -9.84510050560e-04  6.42458531701e-05 -7.62382209641e-03  5.01963314415e-03  5.12853515433e-03  5.29154798306e-04  1.20691052512e-03 -1.20186142101e-03  1.68475529467e-03  1.33939417927e-03 -1.80611133661e-03 -3.39388231937e-04  1.63061840966e-03 -2.05109897958e-03  2.28300813438e-03  2.45338459907e-03  6.74023262534e-05 -2.47776301209e-03 -1.53905974633e-03  4.27521953617e-03  5.10340823460e-03 -4.55480972442e-03 -3.11320369562e-04  2.09088481140e-03  1.92842700306e-03  1.38361853603e-03 -2.25011874148e-03 -2.84614863641e-03  6.00818291863e-04 -2.93618722797e-03 -3.79465246502e-03 -5.63388886558e-03 -6.59447422745e-04  1.81503163779e-03  6.71032643341e-04 -8.93310421949e-04  2.77450783283e-04 -3.42520116701e-03  7.48757225935e-04  2.40580829265e-03 -1.83316338932e-03  2.14462731212e-04 -6.63474947018e-03  5.83051207745e-03  7.48974101054e-04  3.32835893108e-03  5.15798121966e-03  2.43058308634e-03 -3.11452988518e-03  1.30635803769e-04  2.60802165093e-03 -9.17583675464e-04  1.99583240581e-03  2.52133692089e-03 -6.06274227724e-03 -2.09895109809e-03  3.10736966017e-03  1.96377811850e-03  1.69197763264e-03 -2.04893292748e-03  2.01248121101e-03 -1.92122850369e-03 -1.73122178476e-03 -3.44932571906e-04 -6.65586260113e-04  1.52271798397e-03  1.17488115793e-03 -6.08601151299e-03  7.65495175653e-04 -1.53380121373e-03  3.18815269843e-03  2.07098868492e-03 -3.35418381639e-04 -8.64345901126e-04 -3.13824458774e-04  2.22502917795e-03  1.61717561016e-03  1.90652248572e-03  3.51572490522e-03 -7.00381638097e-04 -2.58754255459e-03 -4.03955982973e-03  2.15853815895e-03  2.15423772956e-04 -6.71175346768e-04 -4.79533852638e-03 -4.27448809080e-04 -3.52702107297e-05  6.56344516625e-04  1.40026410701e-03  3.27758524363e-03 -1.89215738106e-03  5.76583726975e-03  6.34873466236e-03 -4.51639319003e-04 -2.75656529739e-03 -8.35108092254e-04 -7.32469740006e-04  3.11479759398e-03  1.00768601900e-03  2.00015974351e-03  2.86417811308e-03  3.00855564483e-03  1.51766417985e-03  1.59142611049e-03  1.38250501829e-03 -5.18215083766e-04  3.21398992940e-03  3.09387905691e-03  4.49555968897e-04 -8.11200663805e-04  1.70324898831e-03  6.10626439406e-03  2.92795149600e-03  5.23987173026e-04 -1.21295934065e-03 -2.11102572276e-03  6.17905816070e-03  5.48360457350e-03 -9.26356415994e-03 -8.98951614108e-04  4.95466603572e-04  1.84534936391e-03 -7.78788864501e-03
-1.43400667517e-03  1.98442356215e-03 -1.21243279381e-03  1.18969936373e-03 -4.26258014939e-04  1.63231764918e-03 -3.86026739040e-03  4.93243460999e-03 -1.45506853015e-03  9.17903972043e-05  2.31516365353e-03  3.84647851294e-04  4.73453195413e-03  2.80333851945e-03 -2.03342331278e-03 -2.64879631296e-04 -2.74387187086e-03  8.02475465649e-04 -2.29345902737e-03 -2.56836053981e-03  5.98361564846e-04  2.44835283396e-04  2.74528491207e-03 -1.17309150597e-03 -5.60573142939e-03 -8.15093971241e-04 -2.15770821761e-03 -3.04529896834e-03  1.50633570300e-03 -2.96695222073e-03  3.24509759983e-04 -2.74248064703e-03 -1.35100723461e-03  1.36724800724e-03  2.11085513150e-03  2.62517163334e-03  3.27141700678e-03 -3.93466054346e-03 -7.73669628298e-04 -1.62574915129e-03 -4.38297122234e-03  5.44347266312e-04 -8.73633441813e-03  9.65565787632e-02 -1.48295760588e-02 -7.42759975461e-03  5.08977337860e-03  1.39471652140e-03 -1.29185045290e-03  8.89211268420e-04 -8.37955455252e-04 -2.67970439993e-03 -1.65993940459e-03  2.08269400893e-03  3.66550645716e-03  1.15033301178e-03 -1.32013547544e-03  1.03580717979e-03 -2.74420015580e-03  9.22833339480e-05 -2.03447548147e-04 -1.38156780262e-03 -6.13963644491e-04  4.17902535576e-04  4.59568026502e-04  2.48312150779e-03  3.43385107251e-03  3.15653436419e-03  1.78055520069e-03 -3.48847779742e-03  1.14983761709e-03  1.62090957574e-04 -2.28464173812e-03 -6.63876458850e-04  1.64302129126e-04  4.99106918769e-03  2.64216815888e-03  2.96558297382e-03  2.67430193926e-03 -2.69431947993e-03  3.08950335646e-04 -4.60169763399e-03  2.67200100538e-04 -1.03689154048e-03  3.09526727857e-03  1.76436951033e-03 -3.82970205951e-04 -2.16119389773e-03  4.31389816180e-04  1.37881234724e-03 -1.73433374396e-03 -1.57322349069e-04 -8.03730786318e-04  2.61226606933e-03  3.06092456301e-03  2.29708753376e-03 -2.18851721253e-03 -1.08366027840e-03  1.46999964187e-03  2.20944739211e-03 -3.16899463110e-04  4.29449304801e-03  3.95039636279e-04  2.04400948109e-03 -2.36096325076e-03 -3.61452933142e-03  1.67635778935e-03 -1.27359484314e-03  3.20291883108e-03 -1.12157745492e-03  2.51649935980e-03  4.62954896910e-03  2.35722561376e-03 -2.64901040999e-03  2.07566638449e-03  1.54991106445e-03 -2.48532876945e-03  3.93474822534e-03 -4.61037869404e-03 -2.09901606159e-03  2.93245930990e-03  3.49171848877e-03  5.28875917238e-04  3.36113683874e-03  6.52345578074e-03 -3.96357127603e-03 -5.07666324535e-04  2.29463850681e-03  2.23217122632e-03 -3.44683841373e-03  1.43129903872e-03 -2.31209904517e-03  2.24676339621e-03 -2.52373210381e-04  4.58178780383e-03 -5.90341770640e-03 -9.36532432957e-07 -3.63387254319e-04  4.92215137930e-04  1.72025179810e-03  9.16363777353e-04  2.63856000505e-03 -3.22255114746e-03  5.30644076135e-03 -3.99696984845e-04  2.21563584444e-03 -5.87933890952e-04  9.21440677231e-04  6.58263630545e-04  1.87641887022e-03  3.03891529166e-03  1.50488771912e-03 -3.88765990477e-04  2.79212900117e-03  4.45288355575e-03 -5.00965817799e-03 -3.93421081627e-03  1.77392971204e-05  4.29177855587e-03 -1.04922767874e-04 -3.68624039848e-04 -4.07568275608e-04  2.34177268203e-03  3.04532230007e-03 -1.89073176056e-03  2.48983845683e-03 -9.17770721452e-04  4.25289966358e-04  6.12810995695e-04 -2.78088460506e-03 -2.69703908000e-03  5.12985260249e-03  1.78535361852e-03 -2.72892742697e-04 -3.16995440551e-03 -3.05660150728e-03 -6.37275318687e-04  3.04024487470e-03  3.13912560668e-03 -1.17905859878e-03 -5.79264223678e-03  4.69842537688e-04 -8.86937660216e-04  2.84353739945e-03  5.58251189569e-04  7.16549030793e-03 -8.74189049211e-05 -1.23416872639e-03 -4.37151246108e-03 -3.57805530350e-03 -2.39422545696e-03  4.43705925494e-04  3.23121169261e-04 -1.72959102017e-03 -3.71006827884e-03 -2.76299303243e-03 -7.33302405182e-04 -1.91532920733e-03 -6.44535110253e-04 -5.30084866589e-04  6.91840962802e-04 -3.93779568324e-03 -9.13236741716e-04 -5.22780043723e-03 -2.53852939308e-03  8.99132737916e-04 -7.48170058470e-04 -4.97501627013e-04 -1.24852682778e-04 -4.63348492487e-04  4.35343589821e-04 -1.03074686092e-03  6.77117519960e-04 -1.16199222733e-04 -1.41017873640e-03 -3.54729384657e-03  3.59383654083e-03 -1.65818368294e-04 -1.02643208319e-03 -1.75771434308e-03 -6.92907245995e-04  2.78578875383e-03  3.05099045337e-04 -7.89255330330e-04 -2.92072758418e-03 -2.15620298526e-03 -7.52173195023e-05  9.75090723594e-04  1.56946088598e-03  2.19765570328e-05  2.84055867073e-03 -1.20598695945e-03  8.51120647744e-04  1.21114588384e-03  4.20591706343e-03 -5.29456882824e-04  6.49824172712e-06  2.35361713596e-03 -9.71898410334e-04 -1.94082425118e-03 -1.97948556025e-03 -9.76761293518e-04 -3.07992823223e-03 -5.13121318181e-03 -3.22365024292e-03 -4.11306721013e-03 -3.77133636721e-04  3.37427527436e-04 -1.17562487762e-03 -8.14012000496e-03  2.79118808166e-03  2.97941174098e-03  3.57719182104e-03 -1.93136129816e-03  6.13625616405e-04  4.59406697363e-03
 1.29501827134e-03  1.28979433515e-03  2.27658030954e-03 -2.97284515411e-03  1.44526386673e-03  1.97848075247e-03  3.20332950406e-03 -2.81302968762e-03  6.17441631789e-04  4.54063155890e-04 -1.15644810465e-03  9.85646642141e-04 -2.37140319952e-03 -3.28488537425e-03 -1.09858189452e-06 -3.74864633356e-03  8.11147813069e-04  2.29629286056e-03  1.58237872194e-03 -1.35474793700e-03  1.14514678748e-03 -3.37127943261e-03 -2.90391715156e-03  9.58591028955e-04 -1.86229132026e-03 -2.71943070101e-04 -5.39487147062e-06 -1.21603491166e-03 -2.03043404274e-03  8.05261820133e-04  1.08143485985e-03  3.33947620129e-03  1.93572512409e-04 -1.83492770030e-03  8.84991376112e-04 -3.94598232757e-03 -5.68838622703e-04 -2.37255837268e-03  9.17696686609e-04  1.29931082124e-04 -1.41329414199e-03  1.25021411361e-02  2.54412295366e-03 -1.48295760588e-02  7.71485005789e-02  2.56753386208e-03 -8.81372734206e-03 -3.72194546051e-03  6.66191054169e-04 -3.24939459149e-03 -1.14172510134e-03 -7.62594568961e-05  1.78500639261e-03 -2.11322561311e-03 -9.28572249048e-04  2.77218634983e-03 -4.41119086167e-03 -3.42730477024e-04  7.06081410334e-04  1.85303157060e-03 -2.22377736659e-03 -7.34761179289e-04 -3.54280616887e-04  1.56996701663e-03 -1.28176260975e-03 -4.45270899995e-04 -2.51017844200e-03 -5.57806381610e-04  1.75680790174e-03  1.80193497795e-03 -1.95828316673e-03 -7.06547980376e-04 -1.67405017639e-04  3.63878437487e-04 -9.40002845586e-04  6.22187096156e-04  3.07816919123e-03  2.92495062981e-03 -1.44308456421e-03  2.24113485898e-03 -1.35817073580e-04 -2.63763277895e-03  3.79022257696e-03 -2.46386406550e-03 -2.91564201096e-03  1.95150066609e-03  2.04748505144e-03  1.30629998872e-03  4.82395161019e-03  1.52908154123e-03 -7.41477332592e-04 -2.99879386672e-03 -6.03582427827e-04 -4.21336939662e-03 -7.59420185645e-04 -1.35627751894e-03 -1.59538049811e-03 -7.64510414228e-05 -1.26696670042e-03 -2.92796195337e-03  7.52919404491e-04 -2.77537139823e-03 -4.72369424865e-04 -5.47525852109e-04  3.03456925460e-04 -1.89391853388e-03  5.71660307890e-03  2.83300362055e-03 -3.09272744470e-03 -2.86336285489e-03  1.69574355153e-03 -1.68234458962e-03 -2.53046568317e-03 -1.21521626144e-03  7.32182275579e-04  3.27913064732e-03  8.24377941416e-04  1.59234444173e-04  1.61857814663e-03 -5.53792026476e-04  1.73791053477e-04  1.01901767512e-03  1.23407527999e-03 -2.33411361955e-03 -2.70356820218e-03  3.51895249383e-05  1.88796424133e-04 -2.75607162520e-03 -9.28092007206e-05  1.79681986079e-03 -2.33263439439e-03  3.48724156167e-03 -3.02055629035e-03 -1.64060348247e-04 -2.70251615396e-04  2.73764002649e-04  2.59065526096e-03  2.71222175379e-04 -2.39215874861e-03 -5.80049359121e-04  4.36772972479e-03  1.83551807500e-03  1.56001331242e-04  8.49132498309e-04 -2.79595914161e-03 -3.08358088693e-03  1.28822195151e-03  3.75404346617e-03  1.39562877456e-03  4.56723732956e-03  1.72099776832e-03  4.93685606411e-03  1.06520898974e-03  1.34351121121e-03 -3.95651822757e-03  1.37190991169e-04 -2.98016303225e-03 -1.19065516418e-03 -4.66866911947e-03  1.63796314930e-03 -8.51973588074e-04  1.30244017057e-03  2.44496904641e-03 -2.69441194295e-04  4.42832235995e-03 -9.22303736582e-04  1.00641329312e-03 -8.50927192673e-04 -2.58273409232e-03  5.86644432391e-03  4.70902745621e-03  1.81069117716e-04 -8.90648091200e-05  1.08131359491e-04 -2.03830917158e-03  1.34299048400e-03  7.08682917916e-04 -3.89970002648e-03 -3.35887903271e-03  2.14975630053e-03  3.04829799609e-03 -4.76900333798e-04  1.77875954543e-04 -3.80476672609e-03 -2.63342589316e-03 -3.94563296662e-03  4.58333966454e-03 -1.81311143786e-03  2.41489979437e-03  4.91542021223e-03  4.01321701112e-03 -5.36444990993e-03  4.53200438851e-03 -1.23492925570e-03 -5.80778731932e-05  3.20467907836e-03 -2.36705445619e-03 -1.76606434623e-03  1.69749223629e-03  1.66509036242e-03  2.24905745221e-03  8.79698385025e-05 -1.74638440126e-03  7.35420404563e-04  4.28840229997e-04  1.68949277153e-03  8.27065113379e-04  1.09613652268e-04  5.14930877860e-04 -8.81743464862e-04  1.77100916032e-03 -2.59196482956e-03  1.26611302741e-03 -1.44889970090e-03  2.77857802961e-03  2.95472392739e-03 -2.55650027847e-03 -1.48977085826e-03  1.22978738715e-03 -4.53815028342e-04  5.95369999277e-04 -2.71463235898e-03 -2.30926478288e-04  7.70404295181e-04  3.70939124391e-04  4.06673747842e-03 -9.29686560304e-04 -1.69323101051e-03 -1.78645444250e-03 -1.53742766069e-03 -1.13843033633e-03  1.79399971449e-03 -3.83804983788e-04  1.91148599531e-04 -1.98921397315e-03  5.36706230501e-04  1.07360530537e-04 -1.07475017394e-03 -2.12818906572e-03 -6.01828766226e-03 -2.53419095901e-03 -3.41709097892e-03 -7.48593151510e-04  1.21019840491e-03  5.40065943947e-03  5.08572542455e-03  1.15133767805e-03 -1.07354945864e-03  3.96692543977e-04 -1.65682200656e-03  4.88554058888e-03 -2.17857132829e-03 -6.35350306567e-03  1.91138808610e-03 -7.99721450630e-04  2.67998413448e-03
 1.99885037002e-03 -2.04756385427e-03  5.62495315664e-03  2.30850168770e-03 -1.12495858934e-03 -2.30703459492e-03  5.59523920323e-04  1.03320599222e-03  6.15997378451e-03  1.13282736442e-04 -2.31934188247e-03 -2.30140604221e-04 -3.03749766734e-03  1.94601469219e-03 -2.01666507388e-03 -3.89485548064e-03  9.76707696746e-06 -2.95343032199e-03 -5.48745921874e-03  1.76162997117e-03  2.22150965095e-03  2.54390301015e-03 -2.71658597309e-03  8.12502576831e-04  2.30336636031e-03 -2.53652857622e-03  2.82782895420e-03  2.51889042170e-03  3.07855304569e-03  5.98830660395e-03  5.75774166003e-03  1.57913943144e-03 -1.91943704788e-03 -8.20124156486e-05  2.58838613413e-03 -3.07932401740e-04  1.21063605514e-04  1.38430093139e-04  1.14102213137e-03 -5.62861762781e-05 -1.34908157935e-03 -3.94871296125e-04  1.10177481670e-02 -7.42759975461e-03  2.56753386208e-03  1.08989846970e-01  1.11268840833e-02 -4.56552760440e-04 -3.33231993582e-04 -1.71749006051e-03  1.07127040283e-03  1.88896151143e-03  5.00980105279e-04 -1.30273226415e-04 -4.81414508813e-03  1.36230268889e-03  1.74977747713e-03 -5.04874091353e-04  1.23259397146e-03  1.53670789988e-03 -2.39876040406e-03  1.03099916317e-03 -2.66974954203e-03 -2.75420090925e-04 -1.19634175706e-03  3.81149303666e-03 -1.49849513890e-03  7.10522967664e-04 -5.56789345475e-04  4.58022616342e-03 -6.27571964996e-04 -6.35523907956e-03 -3.34174987608e-04 -3.20628111807e-04 -2.66646048803e-03 -5.87431302813e-04 -1.56187251944e-03 -6.97758783168e-03  1.44653234268e-03  4.84130803286e-03 -1.27330278745e-03 -4.85439512654e-04  1.45894792854e-03 -3.78952885688e-04 -1.66353110902e-03  3.41036622997e-03 -4.32676475204e-03  1.57398708572e-03 -1.18002907159e-03  2.79988292540e-03  2.99516177367e-03 -2.69616370051e-04  1.06028566458e-03  6.13629129171e-04 -9.64999260260e-04 -5.94978892664e-04 -5.16725076408e-04 -2.00626414127e-05 -2.02373316502e-03 -1.70765145167e-03  7.42260292588e-03 -1.37098265526e-03 -1.83263248053e-03  1.05586737666e-03  2.62216806054e-03 -7.58971635708e-04  2.57857513664e-03 -1.19968957910e-03 -3.33016419225e-03 -3.70308709996e-03  4.98291120430e-03 -4.77781722675e-03  7.27853198666e-03  6.34601409503e-03  3.11861732744e-04  2.94790113784e-03  5.08441064175e-03 -1.09089498945e-03 -5.71456377125e-05  4.71249238019e-04 -4.86439141618e-03 -3.52453068647e-04  1.36558433079e-04 -2.49965305921e-03  4.91796676906e-03  1.71374170919e-03 -1.91378873883e-03 -2.27949577895e-03  1.18363253231e-03  2.95750667463e-03  1.57352987694e-03 -5.76775763515e-04 -6.10059423976e-04  2.01800763513e-03  6.58734386681e-04 -1.22478210583e-03  3.70647026545e-03  3.18806079278e-05 -2.22255721822e-03 -9.81808118801e-03  6.76542696918e-04  6.88104533279e-04 -1.05949346701e-03 -5.17519438434e-04  1.29726535882e-04  1.18946303963e-03  3.45476574655e-03  3.19830937239e-03 -2.74996048017e-03  1.50772306436e-03  2.71137327091e-04 -4.78297213042e-03  2.33045321382e-03 -8.95814257873e-04 -5.12484529970e-04 -2.10694493573e-03  2.61278944741e-03 -2.32117273905e-03 -1.27231327313e-04 -1.63818090323e-03  2.98028179851e-03 -6.28192072358e-03  1.24913880767e-03  2.16377158582e-03 -1.04939451142e-04  4.35358912739e-03  3.79728193523e-04  1.35693580754e-03  5.49546039225e-04 -2.12043040364e-04 -1.65270238356e-03 -7.14168923477e-04 -7.08361420347e-04 -9.40796811799e-04 -4.30501992200e-04 -4.85424577974e-05 -1.26135509161e-03  5.09921370334e-04 -2.15079931674e-03 -3.29093000232e-03  5.23361117579e-03 -2.02442604303e-03  1.85225252089e-04 -1.59393481568e-03 -2.68266402878e-04  5.75974278325e-03 -2.98408848825e-03 -4.65465299859e-03 -4.38491580592e-03 -8.11235144616e-03 -3.55101180486e-03  6.07663728063e-03  1.29536316899e-03  4.36150051184e-03 -2.99755670533e-03  1.26875535314e-03 -1.57737467695e-03 -2.23913733102e-03  3.62734213787e-03  3.44116104383e-03 -2.24043076606e-04 -1.11696775797e-04  3.04195534546e-03  3.53641971934e-03 -2.48388405090e-03 -4.20527528979e-03  8.97556423663e-04  2.06427313568e-03 -1.96132248464e-03 -2.92402946346e-03 -2.02887896462e-03 -1.26024550935e-03  5.74390862648e-03 -5.05892077973e-03  5.50388498660e-04  1.86572916080e-03  8.08099255849e-04  3.48713787630e-03 -1.31891409110e-03 -5.18927389592e-04 -2.16716244745e-03  4.16813271157e-04  6.21222376992e-03 -3.91883936929e-03 -2.41743111580e-03 -1.15504362263e-03  4.65951014525e-03 -1.49373279109e-03 -1.62909284536e-03  2.24608206447e-04  1.08281403075e-03 -3.48828084304e-04 -9.55000992906e-03 -1.87143661301e-03  6.49455408594e-04 -5.36572587182e-03  7.69149824482e-04 -2.99284548091e-03 -1.70803949922e-03  1.25888957027e-03  1.62731406688e-03 -7.57355120770e-04 -5.86912156948e-05 -1.70459325772e-03 -7.98284765571e-04  2.16027212954e-03  2.47937591731e-03 -3.23705167397e-03 -3.37112535797e-04  1.10253004263e-03  1.09502628437e-03  3.08069086381e-03 -3.64107280119e-03 -8.52380102258e-03 -1.61259724386e-04 -4.51683071210e-04
-1.72587964439e-03 -1.99671507787e-03 -1.24256237629e-03  1.58619974220e-03  1.90776118176e-03 -1.28467574742e-04 -5.81777024609e-04  2.24602520822e-03  4.06040042403e-05  9.84416227025e-05  1.34540944526e-03 -5.27718999961e-04  4.51771581979e-04  7.87385140447e-03  2.55368473037e-04 -1.43080707378e-03 -1.13942177744e-03 -2.26496974195e-03 -8.59295058017e-04  3.84796235914e-03  7.42452165210e-04  5.33140666586e-04 -4.59579084397e-04 -7.29474127158e-03  4.30008607253e-03  3.38604250320e-03  5.66918281943e-03 -2.31308392332e-04 -7.49620099349e-04 -3.73036041803e-03 -3.09326395630e-04 -1.92094675233e-03 -3.44520259749e-03 -2.23774402708e-04  2.22050536183e-04 -4.09309972633e-04  4.79046080722e-03  3.70655614307e-05  8.39386718157e-05  1.19317264383e-03 -2.40138367265e-03  2.35092641897e-03  1.97478612474e-03  5.08977337860e-03 -8.81372734206e-03  1.11268840833e-02  1.16913813072e-01 -9.36425591953e-03 -3.66276832600e-04 -8.91609290901e-03 -2.49671563083e-03 -3.34017538776e-03 -6.48431620027e-03  1.80455749932e-03 -5.58211048857e-03 -2.74878691021e-03  3.36325404334e-03 -2.51518596556e-04  1.28902524616e-03  3.98970193222e-03 -3.05759853398e-03  3.04228532783e-03 -5.27253905032e-03  2.13813680319e-03 -2.42303918381e-03  1.55396530222e-03  2.26204993474e-03  4.11877891728e-03  2.18767971521e-04  1.01630356684e-03  7.30895555520e-04 -6.64534384965e-03  1.09105518383e-03 -2.97531797863e-03  1.08923961255e-03  3.27416234187e-03 -3.12531533857e-03 -3.91014475147e-03  1.11076213853e-04 -4.37726578793e-03 -2.42125142612e-04  2.73221545043e-03  5.87646083833e-04  5.37312955788e-04  1.15161944592e-03  4.36118624636e-03 -3.46983150291e-03 -8.95169041711e-04 -4.14724653675e-03 -2.26453876837e-04  2.22040653904e-03  1.45700755368e-03  2.69998530760e-03  2.67477852856e-03 -2.90103329774e-03 -1.26414258330e-03 -7.21084867310e-04 -1.29600778038e-03 -9.81226601959e-04 -1.83212934269e-03  8.52470660238e-03  3.20803251295e-03  3.19210877184e-04  2.87023872102e-04 -6.03551367118e-04  4.27448364872e-03 -3.81523258570e-03 -2.55620827637e-04  1.03195077658e-03 -1.08300250640e-03 -8.66498628731e-04 -1.21788233629e-03  1.15064546747e-03 -1.35902133327e-04  2.54793172949e-04 -8.38230306664e-04 -1.28121161804e-03 -1.20593231888e-03  5.31366063157e-04  1.43049110932e-03 -7.46207462471e-04  6.07803218705e-04 -1.57370990921e-03 -3.08644484447e-03  7.77478024719e-03 -1.13803239468e-03  2.79424800264e-03 -4.52670200964e-04 -7.57189510369e-05  1.86769423788e-03  3.64387542035e-03  9.26229546988e-04 -2.02293207915e-03 -5.12024084856e-03 -3.36445289416e-03  6.23731611997e-04  3.62767131911e-03  2.09815745382e-03  1.37678656674e-03 -5.92009120096e-03  2.32471041723e-03  1.19760459471e-03  7.30030730633e-04  1.75297363242e-03  4.83133337244e-03 -5.91478821027e-03  1.87314045458e-03 -5.23255911006e-03 -2.14390002305e-03 -2.23656883000e-03 -3.19063875862e-03 -2.79595640447e-03 -4.37842167337e-03  4.26547233468e-03  4.42386557826e-03  1.40694056559e-04  3.59850346653e-04 -9.50372601869e-04 -9.55168072927e-04  1.97774101832e-03 -5.26170752220e-03 -1.74602955290e-03  5.52338739356e-05 -1.70750320128e-03 -6.17727878735e-03  2.09745562681e-03 -4.24578974497e-03  1.09334207293e-03  5.96940068240e-03  5.68344045324e-05  2.04534889331e-03  6.67234398246e-04  3.25302483452e-04  1.71880214465e-05 -5.34780800751e-03 -2.51198370649e-04  2.71841409213e-04  3.05068650998e-03 -1.46464417434e-03 -8.73186848453e-04 -2.28939325990e-03  2.32049030684e-04  6.18667972061e-04 -2.13596224197e-03  3.51889860311e-03  4.19848127581e-03  1.55346559259e-03 -9.05135220049e-04 -5.44669961910e-03 -6.12415532974e-03 -3.96972562259e-03  1.99226901666e-03  3.10112691913e-03  6.14891034503e-03  3.05430348988e-03 -2.32844659529e-03  3.11665949271e-03 -1.94856244498e-03 -1.01933860553e-03  5.50546165168e-03  1.92155398096e-03  5.97364378416e-05 -3.04064262317e-05 -1.37491374281e-03  7.14605399888e-04  1.09551429800e-03  1.43328296611e-03 -1.66814824458e-03 -1.76465804419e-03 -3.03411608242e-03 -3.39701318001e-04 -9.29917409752e-04  4.51142204597e-03  3.01914222020e-03  1.39743654476e-03 -1.89815639209e-03  4.22812540235e-03  2.16002229048e-03  6.55683331100e-04 -2.72476207483e-03  1.24194555647e-03  4.34387418689e-03 -9.79990419888e-04  6.25121702234e-04 -8.32685542262e-04 -4.30726597058e-03 -5.09265857389e-03  1.03151568150e-03 -1.11726306268e-03 -8.99378372719e-04  3.65886309914e-03  1.24734333034e-03 -6.72853808977e-04 -2.57346169065e-03 -2.55091766118e-04  3.74396726083e-03  4.18793921860e-03  9.14160989308e-05 -1.98852654828e-04  1.12351800890e-03  1.41033283258e-03  1.32617378435e-03 -1.98218384919e-03 -2.06245030198e-03  2.18431290168e-04 -3.16478625092e-03  1.43954428394e-03  4.99953121209e-03  1.59102542470e-03 -3.08783317658e-03  3.17240641223e-04 -6.40498043434e-03 -1.10202111541e-03 -6.45045775061e-03 -3.34955241499e-03  2.99606530943e-04
-1.12092416583e-03  2.88375655139e-03 -2.11697503646e-03 -3.36688124849e-04  6.96759030200e-04  1.40030149180e-03  3.40410877445e-03  6.65330001967e-04  6.75782848097e-04 -4.15677130923e-03 -2.19792347244e-03 -1.90525235425e-03 -5.85052510324e-03 -1.69627074266e-03  8.16565132408e-04  3.77266820852e-03  1.74516856591e-03 -4.63483621022e-04 -5.08256186480e-04 -1.19861421898e-03 -2.94777933459e-04 -9.03982935595e-05  1.34955668492e-03  1.78588949652e-03  2.62297662700e-03  1.05810339649e-03 -1.83623094094e-03  9.64228633541e-05 -3.88359837186e-04 -9.16519711930e-04 -4.38324225393e-03 -6.35641278878e-05  1.44380713968e-03 -1.73269516099e-04  9.30827817042e-04 -1.73450920886e-03 -1.32216369359e-03 -4.64308505002e-03 -1.93830991410e-04  1.56852298654e-03  6.58377689086e-03  1.84429635851e-03  1.82519941581e-03  1.39471652140e-03 -3.72194546051e-03 -4.56552760440e-04 -9.36425591953e-03  7.28431788775e-02  7.08618952980e-03  2.12874817949e-02 -6.99010205351e-03  1.19309869790e-03 -3.60944511071e-03 -4.36195169502e-03 -1.62428851894e-04  3.18104337561e-04  1.86915159480e-03  8.58206232408e-04  1.23271335635e-03 -3.91729115075e-03 -1.25167137274e-03 -3.00806007538e-03 -1.78655761071e-03  1.79099431224e-03 -1.02966039612e-03  5.41597081432e-03  7.50897462255e-04 -5.38347231778e-04 -1.27534673872e-03  3.81083471439e-03 -6.79552246953e-04  1.83711007178e-03  1.28730242625e-04 -9.14666632844e-04 -2.17924432371e-04 -5.76875599542e-04  3.46437723624e-04  4.43214669887e-03 -3.59273247566e-03  3.28049953788e-03 -3.20833633316e-04  3.68408255492e-03  6.90094958375e-04 -6.93588952692e-05  2.55349302487e-03 -1.95016609657e-03 -9.97365472909e-04  2.35793233743e-03 -1.63454312777e-03  1.05799603929e-03  1.07869837609e-03  3.41442974180e-04 -3.55440093065e-03 -2.03711302388e-03  2.23057340235e-03  2.88065732719e-03 -2.14683495967e-03  1.21710913925e-03 -6.30432068784e-04  6.84780546187e-04  1.56560308444e-03  5.34132281883e-03 -2.01643427670e-03  1.56628925505e-03  3.00431751765e-05 -4.66513403302e-04  1.23450808782e-03 -2.22730481395e-03 -2.61692963587e-04 -3.76951200498e-04 -2.41846158897e-03 -2.51192406082e-03  1.54709027964e-03  1.14275405854e-03 -1.19804681012e-03 -3.06337350497e-03 -5.06457237234e-03  4.16922464036e-03  1.97544973516e-03  7.15607106237e-04  1.47261639829e-03 -1.10358899984e-03  7.85001033343e-04 -5.73491213814e-04 -1.28878369503e-03  5.02580206016e-04  2.59101735238e-03  2.44571285800e-03 -3.64431112671e-03  2.62961484288e-03 -4.82782811781e-04 -2.20377094823e-03  1.55289233889e-03  5.80383881800e-04 -1.77248676816e-03 -6.17071873719e-04  1.94676226394e-03  2.33801838500e-03 -2.87527655344e-03  1.03240794910e-03  7.61017542149e-04  3.36118086285e-03  3.19527195588e-04 -3.09556342623e-04  1.58372152049e-03 -1.13822832798e-04 -9.65199252960e-06  2.54564689142e-03  1.13707161498e-03 -1.18147816884e-04 -2.95731563004e-04 -2.55486455129e-04  6.50522903637e-03  3.55351525248e-04  4.07134845973e-04 -1.71758997229e-05 -2.50372490947e-04 -3.93375348465e-04 -3.26438143378e-03 -1.21517958906e-03  1.17264462053e-03 -6.14634223843e-04  1.88970409185e-03  1.40722812690e-03  2.26291194471e-03  5.32003154447e-04 -8.59440721607e-04  3.81747555901e-05 -3.21043104068e-03 -6.16323591878e-03 -2.27524191340e-03 -4.06133864121e-03 -3.52639972055e-03 -1.27572769680e-03  1.99247146991e-03  4.18197703190e-05 -5.89145776709e-04 -2.98958729483e-04  2.22124436540e-03 -3.17428571502e-03  3.34125620733e-03 -5.65184453490e-04 -6.37335075728e-04 -1.44042777400e-03 -3.94851505898e-03  7.17215913788e-04  1.87036041793e-03 -3.66457497263e-04  8.89571462422e-04  7.31195216574e-04 -1.50845773061e-03 -1.66303955753e-03 -1.72518514794e-03 -3.52888985423e-03 -7.74351461590e-04 -2.68626604588e-03  5.56818323313e-04  6.83676169093e-04  2.63467593790e-04  1.11987471511e-03 -8.89551356611e-04  1.73345968779e-03 -9.10272899823e-04 -1.02391669712e-03  2.46074812433e-03 -2.32659214540e-03 -3.88484199813e-04 -2.97523799715e-05  7.22023213547e-04 -1.24267713761e-03  7.42403919809e-04  1.77297392427e-03 -2.50301691555e-03 -3.54826203957e-04  6.95244099298e-03 -4.25641061511e-04  1.96113281689e-05 -4.18368853117e-03  9.79560841736e-04  4.98777008948e-04 -9.06268573806e-04 -1.25586662997e-03 -5.95108206369e-04 -4.07799590438e-04  3.03139373018e-04  2.25118279394e-03  1.83981563980e-03  3.85439800986e-04  9.41585440836e-05  1.00863210699e-03 -2.21564897721e-03  5.25695801797e-04 -2.13762548448e-03  1.43365255485e-03  3.74671518961e-03 -5.21725890229e-04 -6.32504715588e-04 -5.63235224687e-04 -2.60045686222e-04  1.78230469221e-03  1.70494062848e-03  6.68442630705e-04 -2.17000731614e-04  5.06126562426e-03  4.61565214734e-04  7.21571080347e-04  1.89942631681e-03 -2.48169780504e-03 -3.21063798704e-04 -3.69280472533e-03 -1.42503917617e-03  1.43061187035e-03 -1.23993943996e-03  1.75629221608e-03  1.64349112552e-03 -1.81324653093e-03
 2.02155138226e-03  1.25133377483e-03  7.14180750434e-04  9.06602401295e-04  1.13743977078e-04  1.47506643623e-04 -1.47381454748e-03 -4.96994082782e-03  1.62714482345e-03  1.57003156513e-03  6.80297264916e-04 -3.58046366267e-04 -1.47154090188e-03  2.06681171545e-03  5.31576662514e-05  2.00946500467e-03  1.96936738225e-03  2.33743515119e-03 -4.55500812223e-03 -7.99440614545e-04  1.03997432940e-03  1.02367306708e-03  1.41909834301e-03 -1.89725270808e-03 -3.07227472120e-04  2.17773216760e-03 -1.81263455118e-03 -3.23398915100e-03 -1.53540468859e-03 -5.38704106322e-04 -3.32188545944e-03 -4.89253226725e-03  5.73934256471e-03  2.83327090321e-03 -2.37122699423e-03 -2.98920486581e-03 -1.09092930800e-03  1.35277803328e-03 -6.08068744172e-04  1.87823556322e-03  6.94680210069e-04  7.37708690193e-06  1.14731254399e-03 -1.29185045290e-03  6.66191054169e-04 -3.33231993582e-04 -3.66276832600e-04  7.08618952980e-03  8.20891402404e-02  3.94778019162e-03 -1.59459626773e-02 -3.72093232212e-03 -7.72771405484e-03 -7.70516937575e-03 -1.63613342393e-03  6.69705547330e-04 -2.57425500603e-04  4.03476643311e-04  9.28260513961e-04 -5.72058897548e-05  2.80656040787e-03 -1.86182328763e-03 -2.66374018875e-03  6.45562016453e-06  1.00054514089e-03  1.28541500627e-03  1.18649763333e-03  1.83010513479e-03 -3.63801535206e-04  3.15563842346e-05  4.46008748445e-04 -4.10936673811e-03  7.17963609453e-04  2.55105743282e-04 -2.07317861768e-03  1.20860728152e-03 -1.06087449040e-03  4.56233373494e-05 -1.12078390896e-03 -1.69953285451e-03 -3.71260063405e-03  2.24994980613e-03  2.61192699157e-03  2.10053141272e-03  1.27885828661e-03  6.54680143050e-04  4.31188161740e-04 -3.57446957559e-04 -3.93882891576e-03  4.40042519549e-04  1.36908628706e-03  8.17188233950e-04 -1.18295265646e-03 -1.69360361246e-03 -5.07735719022e-04 -1.76332174314e-04 -4.80152705326e-03 -1.05062672793e-03 -9.77343409891e-04 -4.81889761244e-03  5.00119098768e-03  5.38329809734e-03  1.29567161606e-03 -9.09428584372e-05 -2.21202865319e-03  5.73683996090e-04 -1.68192279216e-03 -3.86232619159e-04  1.36995896244e-03  2.41100664986e-03 -2.61700428901e-03 -2.77952462302e-04 -1.51919500600e-03  6.11535842618e-04  2.47643531187e-03 -5.82905375550e-04 -5.71718935981e-03 -9.62464964490e-06 -2.61636044454e-03 -4.49366497558e-03  3.72751164663e-03  4.58608830773e-04  1.47280743588e-03  4.21353824270e-04 -1.51976261295e-03 -1.76949367821e-03  4.06803555947e-03 -1.78829821173e-03  2.05198096810e-03  1.66915006177e-03 -1.35386398271e-03 -2.16441566028e-03  1.69492305647e-03 -1.20452439408e-03 -5.13798464651e-03 -1.59182657835e-03  2.42077230682e-03 -7.66543929159e-04 -4.18913227206e-03 -1.88042555638e-04  1.06239871531e-03 -1.52459785326e-03  1.32557269937e-03 -3.66593845831e-04  3.03623883465e-03 -1.93727465994e-03 -1.62407852300e-04 -1.09609244294e-04  1.61421870222e-03 -2.80276426140e-04 -1.23279655470e-03 -9.02373067087e-04  2.81534981273e-03  4.66375964813e-04  3.01081676554e-04  6.37045687926e-04 -1.34172003341e-03  1.69274548165e-04  1.57104417426e-03 -2.47235250307e-03  1.23562466085e-03 -1.62834131535e-03 -4.70061196472e-03 -2.79870242103e-03 -4.41075743142e-03 -1.41967907320e-03  2.88348570133e-03 -1.81414265629e-03 -4.87727142865e-03 -5.31949611304e-03  4.56824426331e-03  3.45368573888e-03 -2.99028957873e-03  9.64288864090e-04 -1.29522140381e-03  1.81062764524e-03  2.02441096484e-03 -5.48862676881e-04  3.15660888484e-03 -9.95321466557e-04  3.26397674701e-04 -4.43323929223e-04  6.73354185937e-04 -3.29731143636e-03 -3.50829702403e-04  4.97106756456e-04 -6.73240858102e-04 -6.28198033482e-04 -4.43459489582e-04 -2.05302015440e-03 -2.71477543345e-03 -9.63036483816e-04 -4.38658261502e-03  2.35199489485e-03 -4.47066293930e-03 -7.07701377008e-04 -8.99743134483e-04 -3.61034795397e-04  3.33000764828e-04  8.97001754300e-04 -7.60293077008e-04 -1.48303284056e-04  2.71215515802e-03 -5.94770324310e-04  1.32415841982e-03 -1.75691378271e-03  1.27262848550e-03 -4.42599938174e-03  6.23898007942e-04 -3.54017465282e-03  5.94937386301e-05  2.82751713205e-03 -4.93241976396e-03 -1.36583854198e-03  4.69009857263e-03  2.37761096580e-03 -3.08577590985e-03 -9.18057855834e-05  1.48860038461e-03 -5.95454289534e-04  2.42357275838e-03  1.73710327594e-03 -9.30142368083e-04 -1.06042522808e-03  1.94553486434e-04 -1.72364189296e-03 -8.63708838602e-04  1.19273354457e-03  2.75007360235e-04  1.77774419608e-03 -2.17365644458e-03 -1.95960793870e-03 -3.20603494808e-03 -8.80286112021e-04  2.36061898240e-03 -1.18756661254e-03 -1.43429103774e-03 -6.45473131582e-04 -2.14533437458e-03  1.13364913102e-03 -1.81319214814e-03  1.93380514586e-03  2.78392076502e-03  8.59347985863e-04  1.09727243609e-03 -1.90384864519e-03  3.46970791714e-03 -3.19968185876e-03 -4.00560168941e-03  4.56242578983e-03  9.30758075357e-05 -2.15416048953e-03  9.52241989889e-04  2.48001057833e-03  4.90826756699e-03 -2.19851058321e-03
-1.75354713706e-03  4.68124278166e-03 -1.31215697462e-03 -1.33899283159e-03 -1.87358123991e-03  1.62541992059e-03  2.05227458412e-04  4.46610697625e-03  3.18664630120e-03 -2.16751422032e-03 -8.82336914167e-04 -4.64827602483e-04 -3.63644543398e-03 -4.02646898017e-03  1.14905497955e-03  1.73068567842e-03  3.63280311594e-04 -1.12752899779e-03 -1.22834607080e-03  1.29284818291e-03 -2.91546441357e-03  1.77015423570e-03  3.26146339510e-03 -3.70802825562e-03  2.92890975570e-03  3.93030356429e-03 -2.63527530873e-03  4.42901376894e-04  1.38393700956e-03  1.63427405374e-03  1.47511725635e-03 -3.27462660305e-04  1.98453297459e-03  1.80896868376e-03  5.98489626143e-03 -3.92087071033e-03 -3.04603780396e-03 -2.94743634967e-03 -7.90506417172e-04  1.95672409134e-03  2.76854468766e-04 -5.38154549373e-04 -1.06508260113e-03  8.89211268420e-04 -3.24939459149e-03 -1.71749006051e-03 -8.91609290901e-03  2.12874817949e-02  3.94778019162e-03  9.66852631595e-02  1.12858061511e-02  3.30746509435e-03  4.72386897630e-03 -4.19295505604e-04 -1.20328366887e-03  1.90310863878e-03  2.98269779384e-04  2.31377115764e-03  7.16950259028e-04 -3.41838415867e-03  4.29679095625e-04 -3.46350242479e-03 -1.02620421093e-03  7.43323261073e-04 -1.08143330364e-03  6.88791255378e-03  2.27416157897e-03  1.12874089441e-03 -2.06894507564e-03  2.85767345829e-03  2.54566941699e-03 -2.58016497449e-03 -2.40804547320e-03 -3.64751261429e-03 -9.86934829038e-04 -2.69207684526e-04 -1.38634882774e-04  1.64672435464e-04  7.12415592052e-04  2.78116935054e-03 -2.45607181545e-03  5.27688467474e-03 -1.65126055443e-03  8.77776469270e-04 -2.59371399630e-03 -7.49476897710e-04 -2.59793852969e-03 -6.63630318056e-04 -7.54104065987e-03  5.66665671024e-04  2.62955059182e-03  2.33634446840e-03 -3.96168812559e-04  9.12779441482e-04  5.07526931575e-03  2.20435254684e-03 -5.36411200778e-04  1.87934747620e-03  2.84407691120e-03  3.90938195285e-03 -5.48828284020e-03 -9.85258090822e-04  7.99800040979e-04  1.78219858828e-03 -1.98263792098e-03 -2.46954778047e-04  2.48632500155e-04  1.39281299108e-03 -1.33405835002e-04  3.58719067855e-03 -2.63872914754e-03 -2.70770867087e-04  2.78774701913e-03  8.93268903634e-04 -1.25470098420e-03 -1.30321865078e-03 -2.68454669881e-03  6.75585401394e-04  6.23328617475e-03  5.58536783194e-03  2.21542284245e-04 -2.05999926817e-03 -1.97953511845e-03 -1.96687771980e-03  1.26853650972e-03  2.91362226351e-03 -3.10094195351e-04 -3.41661055455e-03  1.61582778958e-03  2.13548018289e-03  4.23890780072e-03  1.36305079734e-03 -7.19808002718e-04  1.78099566960e-03  1.69283986332e-03  1.95579072317e-03  3.13776675921e-03  1.30749436272e-03 -1.79881742103e-03 -1.80608942892e-03 -2.10985435079e-03  1.88306154176e-03  4.68844705117e-03  2.76410800973e-05  2.12934361909e-03  2.96506434391e-03  3.69281512711e-03  2.86640492668e-03  3.43153757024e-03  1.93617012897e-04  2.75264579036e-03  4.14621301406e-04  4.15305281254e-03 -1.83393853817e-03 -2.10854657003e-03  2.20931760862e-03 -3.63110879340e-03 -1.66566683771e-03 -3.01363567026e-03  2.00110926684e-04 -2.48558380449e-04 -3.69829958570e-03  7.98018031260e-05  1.50396780600e-03  2.09997769682e-03  1.70168710865e-04  4.13136213057e-03  2.61588333960e-03 -5.12922637647e-04 -2.18423415360e-03 -5.62590210101e-03 -3.58459519326e-03 -2.48547823066e-03  4.31362828140e-03  4.16210984735e-03 -1.20773324864e-03 -4.93755777857e-03  4.06750779074e-03  4.89138789592e-03 -4.88651079639e-03  4.67454421616e-03 -7.60479131049e-04  4.35924038855e-04 -1.49195151797e-03 -7.25967451533e-03 -2.36291015346e-03  1.52111045704e-03 -1.19145542267e-03  4.05720035275e-04  3.02825168075e-03 -1.05277758445e-03 -3.31227204527e-03 -4.62280958119e-03 -4.65522833269e-03  2.05390633866e-03 -1.96808740403e-03  5.09319427493e-03  2.93757230345e-03 -7.31585856256e-04  1.12381235240e-03 -3.03672523890e-03  5.42591555369e-03  2.76656314385e-04  1.00477183159e-03  2.64508963406e-03 -4.29198087767e-03 -3.31946339431e-03 -6.87910940391e-03  3.22550742867e-03  2.79336508342e-04 -1.24533935895e-03  4.95854154784e-03 -7.32500607169e-04 -1.90101416403e-03  1.35671782763e-03  3.29925956001e-05 -1.67371509034e-04 -1.31243482583e-03 -3.01135017821e-03 -1.56320035775e-03 -4.02724312531e-03 -1.82018383004e-03  1.99009154826e-04 -3.30216631065e-03 -4.61838736417e-04 -1.66285487873e-03  1.07959086840e-03  1.17705110845e-03  1.48824305817e-03  4.76098926774e-03 -2.02746745297e-03 -4.25662037843e-03 -6.99208749369e-04 -1.66224672390e-03  2.93608745612e-03  1.54547877199e-03  1.10483110945e-03 -1.75445509537e-03  7.25373856100e-04  9.37796042975e-05  1.13981576510e-03  3.72519354749e-03  1.73379752021e-03  1.81983257413e-03 -1.12235288469e-03 -2.87080850560e-03  1.28336437423e-03  3.77189028556e-05 -2.96886672524e-04  3.12594893531e-03 -1.50559730305e-03 -1.66801852586e-03 -2.53280439875e-03  6.04018372501e-03  1.47025377683e-03 -5.97676178246e-03
-2.02454163790e-03 -2.56287667373e-04 -1.01969334809e-03  2.29759028570e-05  2.46414613276e-04  9.75683623645e-04  3.79361560824e-04  4.51555034576e-03 -1.85978799043e-03  7.29374564151e-04 -5.50406975876e-04  4.48457293349e-04 -9.70221756871e-04 -2.06920242922e-03  8.72664967587e-04 -4.85283417584e-04 -2.41998545758e-03  5.02281099395e-04  1.27477451349e-04  1.48668704552e-03  9.49271136785e-04 -1.68264618037e-03  2.09157878811e-04  9.05220978196e-04 -2.57668159630e-04 -3.14101529954e-03  4.91099316967e-04 -6.37352187284e-04 -7.38672184916e-04  3.69564783461e-04  3.80879727645e-03 -8.74714518486e-04 -7.30900345495e-04  7.39953542407e-04  7.16762849549e-04  1.83698105295e-03  5.93921175753e-04  1.82183969301e-03  5.77848489987e-04  3.98904497327e-04 -1.82180261042e-03  1.61369489139e-03 -1.66402059195e-03 -8.37955455252e-04 -1.14172510134e-03  1.07127040283e-03 -2.49671563083e-03 -6.99010205351e-03 -1.59459626773e-02  1.12858061511e-02  5.47014994907e-02  7.85683324440e-03  1.94681808390e-02  2.70036484508e-02  1.57077536228e-03 -1.05204082658e-03 -1.81867023871e-03  1.73761052641e-04 -9.63492259971e-04 -1.03414181424e-03 -8.43144599882e-04 -4.29229693648e-04  1.68644360066e-03  1.86554545439e-03  2.45839490469e-05  8.47323417506e-04 -8.90382185372e-04 -1.07840343536e-04 -7.88675310187e-04  3.89437180341e-03  2.91368030979e-04  1.64643569069e-03 -2.71601305590e-03  2.73045407755e-04  1.16801006747e-03  1.08455423447e-03 -8.82940250077e-04  3.74024546791e-04  2.39714920023e-03 -1.24747165375e-03  2.99181695948e-03 -2.22154549990e-03 -1.95349547237e-03 -1.75659950412e-03  2.58860310423e-04 -4.53142406335e-03  1.13895894530e-03 -1.55489792152e-03 -3.59680460571e-03 -4.17823502153e-04  1.05264807965e-03 -8.78195582209e-04  1.51021826712e-03 -9.11620832184e-04  1.31696369384e-03 -9.81838896571e-04  3.57913049674e-03  3.67498953253e-04  1.26690117234e-03  3.34541207924e-03 -5.18970898812e-03 -2.55650818869e-03  2.59833214940e-03  1.66254478611e-03 -6.37074818833e-04  1.43302052242e-03 -1.17614275271e-03  4.25737032520e-03 -2.95154451138e-04  9.76785380780e-04 -6.32541310533e-04  2.69178556295e-04 -4.36401615507e-04 -1.75686657765e-03 -3.36370337123e-03  6.00609523416e-04  4.61378129302e-03 -3.81485710738e-03  2.49900773532e-03  4.40274622307e-03 -1.55547954417e-03  4.38750810988e-04 -1.54725965051e-03 -4.21179809920e-04  1.48205148054e-03  8.58299978995e-04 -2.34908051432e-03 -9.34135581377e-05 -4.33731872566e-04 -7.31694330144e-04  1.00939192018e-03  1.09371072223e-03  9.04763081602e-04  1.86347824420e-03  1.87632471684e-03  5.53370651129e-04 -2.39247125793e-04  6.88132410537e-04  3.20281897082e-03 -1.34591826843e-03 -6.47985320042e-04  3.95275604399e-04  1.78577568158e-03  1.29549992499e-03  4.11652533929e-04  2.43381239328e-04  3.32336629482e-03  1.80256199093e-03  5.36656168615e-04  2.91592647429e-03  1.93228803513e-03  2.97589640955e-03  9.94710080810e-04 -8.75145579873e-04 -3.42316318830e-03  1.16264232871e-03  6.39232452270e-06 -6.09309260771e-04 -6.51529727346e-04  1.79142110961e-03  9.32982364172e-05 -2.10328367802e-03  8.01499458794e-04  2.26704805426e-03  1.25460670295e-03 -7.87725315494e-04  4.38456370678e-03  2.19825919082e-03  2.29889800698e-03  2.46570407131e-03 -2.92432352063e-03 -6.18191508450e-04  1.14205602512e-03  1.60478351387e-03  1.25453571514e-03 -2.94963113318e-03 -1.97694515998e-03  1.33656966534e-03  2.24394049024e-03 -2.74978195795e-03  1.26279199383e-03 -2.09242732620e-03  4.14530661681e-03  1.31797434973e-03  4.16924017186e-05 -1.40151616843e-03  1.78721802058e-04 -3.14390374824e-05 -9.23020878309e-04  1.02554832098e-03  6.10657798680e-04  2.01335174488e-03  2.18262241835e-03 -1.57558929671e-04  1.37711023841e-03 -1.23863679212e-03  1.51228315618e-03  1.46025271061e-03 -1.65268381995e-03  2.42871439023e-04  8.28266088199e-04  1.35664440601e-03  3.80813929637e-03  3.48960699062e-03 -1.45101052682e-03 -8.55882677868e-04 -1.69325126113e-03 -3.01413108730e-03 -1.06794120727e-03  1.08833599660e-03  8.61153424276e-04 -1.08972822546e-04  2.65354772124e-03  1.25125139842e-04 -5.40018119768e-03 -5.50171268274e-05  3.32393716594e-04 -2.10389479107e-04 -5.40345198404e-04 -1.28172597137e-03 -3.22927547943e-03 -2.94711118205e-04  1.20380015577e-04 -6.65267046811e-04 -7.63151668800e-04 -1.70624376032e-03  2.58780298269e-03 -5.05249200899e-04 -1.63909331912e-03  7.30612040922e-04  1.13983695137e-03 -1.06763998175e-03 -1.24563948827e-03 -1.29364269578e-03 -1.99593709360e-03 -1.54218485717e-03  1.09580136016e-03 -1.32408504853e-03  1.61161026159e-03  2.25931408070e-03  2.10241613659e-03  5.15154176549e-04 -8.57030152483e-04  1.48706133676e-03 -1.73144222773e-03 -7.57398457932e-04 -3.76447801090e-04  4.53645346867e-04  2.86441192596e-04 -2.16194621598e-04 -2.61520107165e-04 -9.47620961148e-04  2.25169740152e-03  1.27582850231e-03 -7.77348793944e-04  5.13264004709e-05
 3.32377213863e-03  4.11244204462e-04  2.93520763451e-03 -5.20402589777e-03 -1.18897134500e-03  3.78571254253e-03  5.22693070462e-03 -3.23302131540e-03  3.37864765151e-03  3.72266803447e-03 -3.92841881035e-04  1.09715263952e-03 -2.61119702643e-03  4.07790037713e-04  2.28160831207e-03 -7.57022519398e-04  4.42800040620e-03  2.89978248649e-03  4.73626424868e-04 -8.63064709625e-04 -3.63563240170e-04  1.71559936448e-03 -9.60968948507e-04  3.18139266135e-03  1.72424396756e-03 -2.88816040711e-03  9.76022046852e-04 -3.67432657345e-03 -1.37945374752e-03 -2.76070826176e-03 -1.06392320491e-03  2.41920365912e-04  3.84144495836e-03 -1.98075593482e-03 -8.08736711394e-04 -4.37118294264e-03  6.64141543796e-04 -3.72041018149e-03  1.57059397070e-03 -3.55368271871e-03  1.40330565010e-03 -4.26857779106e-03  3.69321040199e-04 -2.67970439993e-03 -7.62594568961e-05  1.88896151143e-03 -3.34017538776e-03  1.19309869790e-03 -3.72093232212e-03  3.30746509435e-03  7.85683324440e-03  1.10768405661e-01 -8.52408101358e-03 -2.01677758566e-02 -1.76841929886e-03 -2.46409430432e-03  5.29572833260e-03  2.16411026506e-03 -1.49073545969e-03  1.68354299580e-03  4.47339443292e-03  2.48065856616e-03  4.53635888978e-03 -2.90300514491e-03  2.27815514834e-03  2.89644507603e-04  2.41951312362e-03  2.15907557050e-04 -9.06883751435e-04 -1.32272520066e-03  5.82345608592e-04  7.67229508656e-04  6.17092393678e-03 -8.84010260401e-03  2.47447958802e-04 -2.02500268021e-03 -1.06417968204e-03 -8.00815055657e-03 -9.01796596878e-04  6.22935591618e-03 -1.76023801478e-03  9.23617943201e-05  2.11852784192e-03  2.60995189032e-03 -5.99957066486e-03 -1.14942258051e-03 -5.23103236430e-03  2.20852169624e-03  5.97278216059e-03  1.96602470360e-03  4.66911495447e-03 -2.10265792082e-03 -2.67666593616e-03 -7.35620712491e-03  6.00592576896e-04  5.47480577188e-03 -1.02924891021e-03  3.99398098209e-03  3.21633136462e-03 -4.50787649705e-03  1.81388041213e-03  1.38814910659e-03  4.67410044097e-03  1.21616628458e-04 -3.61179753616e-03  5.29897294503e-04 -3.71372514907e-04  2.49971225543e-03  1.35372871199e-04 -2.82329276989e-03 -4.71538251571e-03  2.38351291053e-03 -4.93044688684e-03  3.46649808757e-03  7.23711214895e-04 -5.81898489123e-03 -3.79683501261e-03 -6.15726394073e-04  4.51825167660e-05  3.28130092989e-03 -1.28074760764e-03 -2.03400560172e-03 -1.42594814539e-03  2.80377646215e-03  7.84280614376e-04  2.76375652311e-04 -4.25106881508e-03 -4.98272140688e-04 -1.50607523775e-03 -1.76034915268e-03 -3.00614272869e-03  5.14218182182e-04  3.18325901299e-03 -2.20459517724e-04 -1.31449933888e-03 -2.08180516296e-03  1.25222862814e-03  1.32802991126e-03 -1.31660888308e-03 -1.74124020592e-03  4.23991540699e-03 -3.74548411738e-03 -8.14262482103e-03  5.21186149300e-04 -2.28002456887e-05  3.39608048098e-03  3.82696155580e-03  2.95297340146e-03  1.09514865878e-03  3.45126187937e-03  2.95848413080e-03  3.86277972341e-03 -3.07037261505e-03 -5.29955284154e-04  2.63435762873e-03 -8.95951954776e-04  1.42190809881e-03  2.45537959490e-03 -4.78353815347e-04  4.05569591724e-03  3.34530156546e-03  4.10999717301e-03  4.14742735989e-03  2.73431813267e-03 -1.10724438024e-04  1.00212324911e-03  2.83224382343e-04  1.31618004639e-03  5.30878508641e-04 -2.57778443068e-03  4.96545732452e-03 -1.24282316572e-03 -1.79670175088e-03  1.07244437255e-03  4.09083926387e-03  1.20872363088e-03 -2.82618820298e-03 -1.43012306346e-03 -5.98037413042e-05 -3.45590635095e-04 -3.63687124951e-03 -2.76610553155e-03  4.13785292024e-03 -7.71811107988e-04 -5.97386167863e-03  2.06692281403e-03 -1.59510766259e-03 -2.33587248153e-03 -1.39625202226e-03 -6.82224167752e-05  2.10659102400e-03 -9.18842247247e-04  7.37923482916e-04 -5.30964132176e-04  5.59121361318e-04 -5.89886690554e-04 -3.28237948977e-03 -9.86892383266e-03  1.54894468426e-03 -1.85604230549e-03 -2.15908664398e-03  5.26364675128e-03 -1.11389165879e-03  3.16734013261e-03 -8.52519336976e-04  2.62932248226e-03  5.51270390414e-04  2.70722660871e-03  1.78134599599e-04  1.32947341206e-03 -9.66752089986e-04  2.93483608557e-04  5.01494553087e-04  2.76010478895e-03  1.08509910953e-03  1.30213761776e-03 -8.38105419467e-04  4.10519772375e-03 -1.75625283429e-03  1.80073013349e-03 -4.79781184221e-03 -6.89867085874e-03  5.49572165483e-03  1.28265531652e-03  4.20252746589e-03  3.25183926167e-03  3.94629190513e-03 -4.56238032765e-03  1.70843826159e-03 -7.65742370104e-04  3.65388544059e-04 -2.69396677607e-03 -6.92228920903e-03 -4.92497308770e-03 -2.80935882246e-03 -3.63976364703e-03  1.02398400847e-03  1.09952305887e-03 -3.24787216456e-03 -1.07697525574e-03  7.64174288416e-04  9.50322540476e-04 -2.06544079836e-03 -3.66124347157e-03 -1.36379835170e-04 -9.64564317141e-04 -4.05948798103e-03 -3.66093938389e-04 -1.02584753371e-03 -2.01519741526e-03  2.93139823848e-03 -2.21811475875e-03 -2.62372165278e-03  1.47121423322e-03  1.08671723765e-03  4.16717333444e-03
-7.24472391097e-03 -3.61304088135e-03 -1.90880533854e-03 -3.99362627146e-06  6.60869698971e-04 -1.12256324030e-03  5.70233900888e-04 -1.65747975438e-04 -3.74536548090e-03  1.14196478624e-03  1.59505019539e-03  1.32765721770e-03 -1.06649364734e-03 -5.97203625204e-03 -3.08840120318e-03 -3.64662455625e-03 -6.92506268364e-03  2.33397540953e-03 -7.17399323779e-03  1.52187226834e-03 -4.50649812343e-04  4.83251864618e-04 -5.75829729953e-03 -1.89033260035e-03 -7.55806364987e-03  3.06540578097e-03 -6.77123845546e-03 -2.22293815537e-04  2.06637915838e-04  4.45157805726e-03  7.22963473062e-03 -6.54053506279e-04  4.90505260928e-03 -3.21570816154e-03 -4.15088942613e-03 -3.80639649621e-03  2.94464761889e-03 -3.57649621400e-04 -6.72086448340e-04  7.82913564483e-04 -6.16935614725e-05 -4.49255347478e-05 -2.53489771214e-03 -1.65993940459e-03  1.78500639261e-03  5.00980105279e-04 -6.48431620027e-03 -3.60944511071e-03 -7.72771405484e-03  4.72386897630e-03  1.94681808390e-02 -8.52408101358e-03  1.07072070166e-01 -1.75225998431e-02 -4.40769217479e-03  2.22485369880e-03 -2.82356735568e-03  6.83487320485e-04 -1.10509677677e-03  2.38155064186e-03 -3.49259716526e-03 -5.07092066886e-04  1.85430856574e-03  3.83363884089e-03 -5.82746771158e-04  7.92580720964e-04 -2.47847736172e-04 -1.62235600996e-03  1.87787101138e-03 -2.65700197965e-03 -5.46505268997e-03  8.91689532796e-04 -3.94151739367e-03 -3.95446768799e-04 -2.05717680220e-03  1.05376288894e-03 -1.16375241830e-03 -1.42114981973e-03 -4.53638077546e-04 -1.03839743431e-02  4.78585195965e-03 -3.82382880147e-03 -5.79279104465e-03 -3.30920202972e-03  5.61228302987e-03 -7.32830310784e-04  1.22231797644e-03  6.01342232224e-04 -6.17497463010e-03  6.57890073793e-04  1.09116378991e-03 -2.69108038066e-04  2.11012331952e-03  2.71982357676e-04  4.65152038552e-04 -1.94747995048e-04  6.61999901437e-03  5.82806611318e-03  1.27265219972e-04  2.01737825296e-03 -5.33323140006e-03 -2.08879525169e-03 -1.45772531360e-03 -2.35434004832e-04  2.95002225406e-04 -1.73422660309e-03 -5.36416224441e-04  4.38662485979e-03  2.66429671206e-03  7.87619479138e-04  6.15570544644e-03 -7.49513428813e-04  5.29466538987e-03 -4.90310284014e-04 -2.69362362860e-03 -8.70082817749e-05  7.58116577389e-03 -4.36876205619e-03  1.23895388720e-03  5.20342213281e-03 -4.75388970900e-03 -9.86334657930e-05  1.64180463025e-03 -6.04110340837e-03 -3.15921024899e-03  5.26645204918e-03 -1.86970726558e-03  2.44703817211e-04 -4.64734688371e-04  2.97034453559e-03  2.05817174292e-03  8.78720168945e-04  3.00874084732e-03 -1.14575295729e-03  2.00080321149e-03 -3.28423743679e-03  1.87268415787e-04  2.43374187316e-03  3.82191031682e-03  3.25594558874e-03  1.57217850244e-03 -3.29490425428e-03 -2.92344307166e-03 -2.71937102954e-03 -2.60978720992e-03  2.30968843272e-03 -1.55274451196e-03  1.27288623237e-03 -2.36731966346e-03  2.65856339403e-03  1.03632651398e-03  1.15923443569e-03  5.03919977168e-03 -7.68329620456e-05 -4.02491089469e-03 -3.20815037007e-03 -3.53380844059e-03 -2.82243281116e-03 -2.35230158273e-03 -3.76576967469e-03 -9.95933418711e-04 -3.37086439869e-03 -1.50996906142e-03  1.00264560621e-03  5.26569067612e-04  1.60589890439e-03  1.77763548134e-03  1.60714491305e-03  1.40326822790e-03 -5.81521265866e-04 -4.13454030377e-03 -4.00565490985e-03 -6.18713519258e-03  6.52394171963e-03  1.19030957367e-03 -5.05025994693e-03 -1.39793012467e-03 -9.62891147270e-04  3.08738600216e-03 -2.89175906227e-04 -1.18060119675e-03 -1.29536293610e-03 -2.04452926867e-03  2.46083775326e-03 -5.91046505957e-04  2.16739834029e-04  2.12430559641e-03 -3.73868217415e-03  5.80147444936e-04  4.72565027845e-03  3.78960447937e-03  1.20832288027e-03  3.77828641752e-03 -2.09503239874e-03  7.67327010637e-04  9.96152459986e-04  1.27206473536e-03  2.39837121369e-03 -2.52915350518e-04 -4.82861263948e-03 -2.40927011734e-04  3.43516799839e-04  4.62834761718e-03  1.51467098145e-03 -6.75981426310e-04  1.83926272769e-03  8.06421723542e-04 -4.95105532625e-03 -1.34100420402e-03  5.71149013612e-06  4.36352017136e-04 -5.05571861180e-03  1.54446433777e-03 -3.27105971375e-03 -5.68260008356e-03 -2.44070277480e-04 -2.65116036791e-04 -2.73815955559e-03 -4.40289594714e-03 -3.29715845683e-03 -9.86218376765e-04  3.81524589397e-03 -3.28509046676e-03  8.34304619858e-04 -2.32025551161e-03  1.82544526290e-03 -2.71552405518e-03 -3.55435452933e-03  4.12966573640e-03  3.03402490676e-03 -3.99439890759e-04 -4.53221655337e-03 -8.29800024154e-03  1.64229765196e-03  9.21795111606e-04 -1.52825498661e-03  1.60494320981e-03 -2.55836246152e-03 -3.83983520716e-03 -3.16994705756e-03 -9.04538607190e-04  3.24065411474e-03  1.40193120645e-03 -2.71218341901e-03  7.02617695058e-03  8.94647726383e-04  2.52422888816e-03  2.59254190676e-03 -1.27284252492e-03  7.68033313065e-05  4.54407344470e-03 -3.53655862541e-03 -4.56923539729e-03  7.60471160591e-07 -5.34712764627e-03 -2.59927304725e-03
-5.21510222415e-04  2.11912068266e-03 -3.02111526226e-03  1.46407772327e-03  4.69435993288e-03 -2.65531319713e-04  1.56950906550e-03  3.70683705589e-03 -8.93353509506e-04  2.96482010645e-03 -1.50497948409e-03 -1.49161153944e-03  1.58385928318e-03  1.55180205806e-03  1.37720098360e-03  3.77527651085e-03 -6.40795087535e-04 -7.43790143236e-04  4.09496687682e-03  2.26921752405e-03  1.19713721462e-03 -2.01400145109e-03  5.29777216878e-03  1.34162588304e-03  2.04534269843e-03 -7.47505577929e-03  4.27459224182e-03 -3.60086974542e-05 -4.84945759188e-04 -7.69019440126e-04  9.08794933219e-05 -2.69767644206e-03 -3.04549747085e-03  3.17437482203e-03  2.66375021041e-03  5.93406411116e-03 -3.43431543788e-03  3.94339894347e-03 -4.30457805336e-04  2.53394937771e-03 -1.31673702083e-03  1.83545036895e-03 -5.36520501719e-04  2.08269400893e-03 -2.11322561311e-03 -1.30273226415e-04  1.80455749932e-03 -4.36195169502e-03 -7.70516937575e-03 -4.19295505604e-04  2.70036484508e-02 -2.01677758566e-02 -1.75225998431e-02  9.59967938662e-02  4.18378284192e-03 -3.15046897337e-03 -1.62409478414e-03 -5.26413338434e-04 -1.82762035728e-03 -1.96492118412e-03 -1.83150097977e-03 -1.90624223168e-03  5.64017553626e-04  2.86683770182e-03  1.83700101205e-03 -5.76094606204e-04 -1.33693423108e-03  7.99233268764e-04 -1.39523035762e-03  7.76989218847e-03  1.57538717897e-03  5.38878308468e-03 -4.36541234761e-03  6.84103913344e-03  3.38446841850e-03  4.76791319317e-04  8.51961605916e-04  3.95639738560e-03  2.73175052790e-03  9.18032332856e-04  1.84063470349e-03 -1.11734375971e-03 -3.13538751483e-04 -1.75566875705e-03  7.23653136304e-04 -5.11980569550e-03  4.08840206838e-03 -2.13059745904e-03 -2.23994993591e-03 -2.46281525742e-03 -3.15649184704e-03  9.97016142963e-04 -1.57281700971e-03  2.17022437713e-03  2.72589434628e-03 -3.23445201063e-03 -1.14933168924e-04 -5.96339169927e-03 -7.92635263327e-04  4.86959867412e-03 -1.06761651440e-03  9.88541843911e-05  3.13964785440e-03  2.84020023665e-03 -5.56430616380e-04  2.07772307786e-03 -1.61458821239e-03  4.95721843185e-03 -1.18094956645e-03  1.61825646664e-03 -5.96431573180e-03 -2.02267921303e-03 -2.10160490155e-03 -7.22042430087e-04 -3.44193231357e-03  2.56087520087e-03  2.39832521499e-03 -1.13478245345e-03 -3.43719683584e-04  8.62299849234e-04  1.94289011948e-03  1.95954396223e-03 -1.95377615073e-03  1.28166984256e-03  5.27942421572e-03 -2.26802586914e-03  1.47698363584e-03 -2.03857178024e-03  4.77205304059e-04 -1.79338835663e-03 -8.20149455052e-05 -5.55823604020e-04  1.13000560120e-04  2.84264498589e-03  1.60352705562e-05  3.77043418206e-03  6.44521047794e-04  6.85076124929e-04  3.10780693469e-03 -2.00750613585e-03 -3.42894574082e-03  5.07970152485e-03  8.30020612208e-03  2.19910979528e-03  3.46780021645e-03 -2.78546436886e-03  3.43527628296e-03  1.45389833557e-03  1.97220789800e-03  2.76725810190e-04 -5.27887273641e-04  3.38878489520e-03 -1.38579077634e-03  6.66834637610e-04 -3.14043262525e-03  2.74891496219e-03  7.62534722737e-04 -2.18989395133e-03  3.76630720128e-03  1.96025103600e-03 -2.81022056949e-03 -1.73310347568e-03  2.57151639015e-03  2.64594551475e-03 -3.78748421638e-03 -2.96163792894e-03  4.89130457745e-03  9.96340671144e-04  1.56688481903e-03  4.04889960058e-03  2.01804280945e-03  2.48894716541e-03  3.93663151155e-03 -1.75654245943e-03 -2.30641158351e-03 -2.88233344913e-03  1.98206283220e-04  6.66333789483e-04 -2.07169850181e-03 -2.89816070170e-03  4.58440790753e-03 -9.90219294925e-04  4.12592507528e-03  1.76365108481e-03  4.37847319465e-03 -3.18463576109e-03  2.78418419165e-04  1.45322198309e-03  1.04493418189e-03 -3.40500374171e-03 -3.53305471949e-03  1.44408761826e-03  3.88584041440e-03  6.26619372377e-05  1.44622200534e-03 -2.07564136117e-03  1.92302339671e-03  4.60339515522e-03 -2.33657165974e-03  5.02275694920e-03  9.15096738571e-04  1.28406706820e-03  3.45443968605e-03  1.11258079072e-03 -4.55183682088e-04 -1.34770860314e-03 -1.05648560899e-03 -5.57711520555e-04 -1.51246280790e-03 -9.27758584156e-04  4.66977567346e-03  3.04509155950e-03  3.31166908023e-03  1.59978399802e-03 -5.68527177251e-03 -1.80080661265e-03 -1.34076145100e-03 -1.76746459619e-03  2.17246430729e-03 -1.16354631315e-03  4.43263989467e-04  2.71816922994e-03 -4.94372090269e-03 -3.64837571284e-04 -3.24715157927e-03 -4.67436576218e-03  1.37952950448e-03  2.44718263471e-03 -5.28707667470e-03  1.10221226057e-03  2.21115828190e-03  4.12765265388e-03  7.57782141684e-03  6.69262642503e-04 -1.14691356303e-03 -7.16976906911e-04 -2.23718717404e-03  4.39933874579e-04  6.49218089497e-03  5.00371286194e-03  3.84317317251e-03 -2.85354100931e-03 -2.58458047874e-03  5.15510604415e-03 -7.01039109337e-03 -5.63496651756e-04  2.80926515393e-04 -2.04243780649e-03 -3.48070018117e-04  3.25264561613e-03 -4.65443543394e-03  5.41713254822e-04  2.92433661682e-03  9.02804177587e-04  5.20462705476e-03 -2.99926800042e-03
 2.86505106465e-04  1.87819905263e-03 -1.46154228546e-03  2.55266638950e-03  5.12818856810e-04  1.70078947738e-03 -1.27727535389e-03  1.40586461264e-03  4.48879925546e-06  2.25350629761e-03  2.63994031678e-03 -3.87015610417e-04  4.74666170291e-03  9.15364799037e-04 -3.11261842637e-04  1.11624426140e-04 -8.69275067450e-04 -7.65662245614e-05  1.69175081044e-03  2.07161647270e-03  1.51736269652e-03 -2.32004131472e-03  1.33209654754e-03 -4.73378891091e-03 -3.27123523776e-03  3.75855024107e-03  2.95368315781e-03 -1.34003642732e-03 -8.01668229843e-04 -3.46166251454e-03 -1.73688445220e-03  2.55319894959e-03 -1.77953968217e-03  9.39847947900e-04 -6.35106289033e-04  1.99459315065e-03 -1.63667245200e-03  1.92548588548e-03  1.59922969952e-03 -9.56441561238e-04  1.25163657472e-04  3.87851912907e-03 -6.97619297596e-03  3.66550645716e-03 -9.28572249048e-04 -4.81414508813e-03 -5.58211048857e-03 -1.62428851894e-04 -1.63613342393e-03 -1.20328366887e-03  1.57077536228e-03 -1.76841929886e-03 -4.40769217479e-03  4.18378284192e-03  8.94296701539e-02 -9.02954120171e-04 -1.47574686067e-02 -7.44353261075e-03 -1.69681439288e-03 -6.19150916839e-03  2.48583180263e-03 -2.13424968258e-03  4.07022716090e-03 -1.08361378142e-03  3.76994286947e-04 -3.08281433856e-03  6.55514125676e-04 -9.10585610560e-06 -9.75055081674e-04  7.61388944541e-03  3.94015284666e-04  2.96266044858e-03  9.84493672953e-04  1.22876314197e-03  1.59601408448e-03  1.72499971571e-03 -2.04415193694e-03 -2.19070872548e-04 -1.66398935287e-03 -2.05361091974e-03  3.37743169932e-04  1.51511226773e-03  1.42803914538e-03 -5.19873078502e-05 -1.54910402840e-03  6.09288298110e-04  2.17014716087e-03 -1.27183180865e-03 -4.16073456148e-03 -5.51709603773e-04 -6.56692687229e-04 -1.67677260726e-03  5.11845991174e-03  1.56127029255e-03 -1.27669846767e-03  1.79703756732e-03 -2.62999945831e-03  4.60916199620e-03  3.10743824792e-03 -3.61684529361e-04 -6.39145863517e-03  5.45623950554e-03  4.59224511455e-04  1.15852317779e-04 -9.70134535919e-04 -2.95901535008e-03 -2.25768140130e-04 -7.46578893058e-03 -1.05228127227e-03  6.87688352970e-04  3.73789276574e-04  3.14297661883e-03 -1.66094096428e-03 -3.23440140965e-03  1.48280858217e-03  2.90333114658e-03 -7.72680532228e-04 -6.44656265674e-04 -4.12412527612e-04 -7.59478524376e-05  1.96183423645e-03  3.37134628643e-03 -1.12114404905e-03  5.15638437639e-03  2.94264372862e-03 -1.78037341754e-03 -7.48350902919e-04 -7.54227857642e-04 -6.53134445545e-05  2.98040053836e-03  3.92326391666e-03  9.68854036529e-04  9.46987415023e-04  2.61234309186e-03  5.61485380539e-04  3.89924113848e-03  4.33867141712e-03 -4.98572381242e-04  3.19697099588e-04 -1.86849155511e-03  8.23114872317e-04  1.73997745933e-03 -1.45227085112e-03  3.18173842953e-03 -7.30108637456e-04 -3.05061169720e-03  9.27918843278e-04 -5.58612535310e-04  1.00720801567e-03  1.65787291943e-03  3.70614353195e-03  4.56352242899e-04  1.70941955460e-03 -2.53002267279e-03 -1.55941301691e-03  1.11878980289e-03  7.88945120070e-04 -2.15184119731e-03 -1.69790505721e-03  4.53430706506e-03  1.59887235905e-03  3.23896325899e-03 -6.36941059560e-05  9.57906265704e-04 -5.60801158578e-04 -9.50385862680e-04 -3.00615109157e-03 -3.38802212734e-03 -2.60557071375e-03 -2.60019583871e-03 -1.17851129307e-03  4.47682209991e-03  3.06752614021e-03 -5.84534535401e-03 -1.00277127338e-03 -5.02154200631e-03 -1.20276596390e-03  2.10373961483e-03 -8.11576779257e-04  2.43323770214e-03  2.05553802644e-04 -6.62714580177e-04 -1.95011198904e-03  4.31218173811e-03  8.42475153368e-04 -2.53232963039e-03 -1.12527156783e-03 -3.45976057784e-04 -4.31282790245e-03 -2.92385940398e-03 -4.18579215382e-03 -3.75957229331e-04  4.25802467650e-04  2.39995832109e-04 -1.26650551078e-03  2.22420279838e-04 -3.02726071650e-03 -1.81460321398e-04  7.59909409022e-04  1.02642981635e-03  1.97674967554e-03 -1.23380416278e-03  1.93571958474e-03 -2.04452595697e-03  1.30171560309e-03 -1.93707173599e-03  3.18684061304e-03  7.11461170864e-03 -1.58588636696e-03  2.68787328064e-03 -8.14178899074e-04  1.06213907183e-03 -2.59346629017e-03  1.49771651935e-03 -2.88288438616e-03  5.91683030068e-04 -1.01903714410e-03 -1.54833143316e-03  2.48568086288e-03 -7.76828411580e-04 -2.32113324207e-03  9.38430169215e-04 -2.52477506323e-03 -1.21420222633e-03 -2.87454730598e-03 -2.46245132483e-03 -1.31868714130e-03  2.98820547872e-03  4.34246429793e-04 -7.56807298712e-04 -1.49602937424e-03  3.12650976591e-03 -2.13743810197e-03  8.37354402671e-04  9.37798548507e-04  1.41084168717e-03 -8.30945659676e-04 -1.10691798743e-03  1.55928519921e-03  1.08183804826e-04  6.66672815501e-04 -2.38969543659e-03 -2.55700790957e-03  1.63265588876e-03 -4.31241112955e-04  2.37076305891e-03 -8.37862335551e-04 -3.68499437471e-03  6.89538545125e-04 -3.42234749717e-03 -4.90998706332e-04  5.04276242814e-04  5.52619822204e-03  2.02717359259e-03  2.24927845360e-03 -6.29473337095e-04
 2.05750201822e-03  7.80973019992e-04 -2.69908571897e-03  2.20991738685e-03  2.04254115773e-03 -4.73628461856e-03  1.17669172131e-03  6.55994539037e-04 -2.35802411888e-03 -5.96448346344e-03  2.91419108466e-04  3.85485070780e-03  1.94903057812e-03 -3.33681796319e-04 -1.59878419297e-04 -2.51558144849e-04  1.37451451653e-03 -4.01473140931e-03 -3.98105451661e-03  1.15059420953e-03  9.98515522773e-04  6.45291570563e-05 -5.42564356548e-03  2.30147788263e-03  6.93811123889e-04  1.42746596877e-03  1.07288858963e-03 -3.22920380017e-04  2.79723534714e-04  1.76835223543e-04  1.48411006627e-03 -3.52973197404e-03  1.19073701781e-03  1.21875464568e-03  3.02521454637e-03  1.53608941044e-03 -1.47232017647e-03 -8.23531585822e-05 -1.13447123732e-03 -7.23789941985e-04  9.38592823276e-04  1.33969000218e-03  1.66702556979e-03  1.15033301178e-03  2.77218634983e-03  1.36230268889e-03 -2.74878691021e-03  3.18104337561e-04  6.69705547330e-04  1.90310863878e-03 -1.05204082658e-03 -2.46409430432e-03  2.22485369880e-03 -3.15046897337e-03 -9.02954120171e-04  7.09715190025e-02  8.72528146541e-04  7.72868447022e-03  8.20096994898e-03 -2.17498028837e-03  8.76841338112e-04 -1.53571226513e-03 -2.86016770570e-03 -1.45200290377e-03 -1.71922359254e-03 -2.77896308144e-03 -1.26563665005e-03 -5.57508602107e-03  2.75097736735e-03 -6.22791772258e-05  1.17623686647e-03  7.34420775280e-04 -3.36687372507e-03  5.15321219770e-03 -3.47849598495e-04  3.13931267934e-03  1.18727497554e-03  1.47974352509e-03  1.51615699186e-03 -1.90237009324e-03 -2.83455219619e-03 -5.04732237571e-03  1.01572564526e-03 -1.99170579136e-03  7.20686723092e-04  1.86157416596e-03  1.28904972391e-03  9.00211475093e-04 -3.61818107716e-03  1.04569224210e-03 -5.40742587797e-04 -6.31203755741e-04 -1.05977723867e-03 -3.36737384889e-03 -2.42034016369e-03 -1.78090216240e-03  1.64815640956e-03 -5.17276179794e-04 -6.12560008727e-04  1.21517657430e-03  1.43063979346e-03 -2.26183766510e-03 -1.54499250770e-03 -9.82650214442e-04  1.78642270735e-03  2.88072974525e-04  2.22038141925e-03  1.24886573501e-03  7.03748520963e-06  6.65883516311e-04 -6.06854786684e-04  1.72784878293e-03 -2.69879653490e-03  1.72681927592e-03 -2.05944739735e-05  1.49983814705e-03  2.37610480375e-03 -2.29163362519e-03 -4.72704185870e-04  3.15843564796e-05 -1.91835306121e-03 -1.38519027272e-03 -1.97475399549e-03 -6.46730910457e-04  1.94604817715e-04  2.53193911419e-03 -2.25689723947e-03 -2.81989259251e-04  2.47941964880e-03 -8.76195747999e-04  2.42892297834e-03  5.58481080458e-04 -1.62818263735e-03 -1.64171342334e-03  2.97104566416e-05 -1.47744661718e-04  6.66997911028e-05  1.54327416516e-03 -2.17481339832e-03 -2.67221373565e-03  2.57183196906e-03 -3.56196333132e-03  4.84319096679e-04 -1.47484921255e-03  3.82320821020e-04  2.72343451320e-03 -1.96394218517e-03  1.18697993359e-03 -2.95704858006e-03  1.01846356641e-03 -1.45930403818e-03 -1.40240024677e-03  4.77132091268e-04  1.15609259301e-03  8.82853784764e-05 -3.28451076024e-04 -2.65340196469e-03 -2.44444764290e-04  1.87583554402e-03 -2.41739077552e-03 -3.04595275528e-03 -3.85895071614e-04  1.65251696781e-04  4.78354151962e-05  3.61045635495e-03 -4.25160652661e-05 -1.04152576282e-04 -2.62488712690e-04  4.76020364080e-05 -4.33402602872e-03  5.21115125119e-04 -2.35191256364e-03 -7.90853706286e-04  8.64977834252e-04  6.77005702126e-04 -1.76948216579e-03  6.97482515282e-06 -2.51081384791e-03  3.98264624110e-04  2.99240607861e-03 -1.85202180710e-03  7.41701149233e-04 -8.09682076018e-04 -1.57423552715e-03  1.57230286186e-03  8.30034198728e-04 -1.08089199433e-03 -1.40683629212e-03 -7.60495315094e-04 -4.37430102664e-03 -3.03960712250e-03 -1.47026870490e-03  5.64049327371e-04  1.43589914639e-03 -3.35169086596e-04  1.81327875022e-03  1.69252402969e-05 -5.95770647393e-04  6.55573254804e-04 -3.55066398960e-03  1.58105685960e-04  1.03356943032e-03 -4.27943509397e-03 -5.14120514597e-03  1.43705211583e-03  1.87880383076e-03 -9.04482465201e-04 -2.15523455970e-03  1.76213200087e-03  4.42158859758e-03  1.22384502317e-03 -1.36695574834e-05  8.66233519594e-04 -1.81988249096e-03  1.86902742350e-03  9.00934590630e-04 -8.69068259632e-04 -6.99255369715e-04 -1.28136704744e-03  7.72474867253e-04 -7.58733840477e-04  3.31630331364e-03 -1.42540819880e-03  2.78404599214e-03  4.04558655336e-04 -2.01323016514e-03  1.62318253139e-03 -1.27049246405e-03  1.15576586183e-03 -1.47862754311e-03 -5.34531776489e-04 -3.34565943648e-03 -4.77357189789e-03 -2.80549600610e-04 -1.56854859342e-04 -3.00159747974e-03  2.35847483563e-04 -4.02940790712e-04 -2.25446495119e-07 -8.40603899496e-04 -2.85660167255e-03  8.12461365454e-05  2.89528311224e-03  1.07414160564e-03  4.03256766389e-03  1.47016418824e-03 -2.64226492140e-03 -1.14214917116e-03 -3.63328668403e-04  1.22399095368e-03  2.20080624113e-03  6.01799925013e-04  6.35860373438e-04  5.08741985281e-04 -1.66000273562e-03  2.37082223416e-03
-6.46034274593e-04  3.15238744394e-03  2.17793877074e-03  1.15175074264e-03 -2.90331948105e-04  1.77625502192e-03 -3.81705007656e-03  3.65817900981e-04  1.85210938803e-03 -7.64040716329e-04 -2.92898531110e-03  1.42128706120e-04 -2.68184227341e-04 -4.51215763818e-03  3.88202154856e-03 -6.00684582194e-05  3.72277409842e-03  1.39638108707e-03 -6.45201093603e-03  2.85548392710e-03  2.91455990817e-03  3.64559454345e-03 -3.47245179571e-03  6.70668618455e-03  5.88776895540e-04 -2.98198404044e-03  7.87904804042e-04  2.21820002177e-03 -1.58928875754e-03 -1.18481833554e-03 -2.02413952680e-03  5.75071530181e-04  7.24295099395e-04 -2.02979666443e-03 -1.15614609568e-03 -1.85050284839e-03 -5.89858080883e-03  1.22155575012e-03  1.27376441741e-03  9.69245487328e-04  8.45683172391e-04 -1.10414726467e-03  2.46234629400e-03 -1.32013547544e-03 -4.41119086167e-03  1.74977747713e-03  3.36325404334e-03  1.86915159480e-03 -2.57425500603e-04  2.98269779384e-04 -1.81867023871e-03  5.29572833260e-03 -2.82356735568e-03 -1.62409478414e-03 -1.47574686067e-02  8.72528146541e-04  9.34025646184e-02  5.05573580203e-03  4.70568609689e-03 -6.26738768356e-03 -2.03477571617e-03 -5.21844351878e-04 -3.12165168960e-03  1.02743351902e-03 -2.55803977598e-03  4.55166177676e-03  1.51721833859e-04  2.10016410956e-03  2.88083713141e-03  3.04774932044e-03  8.25630557713e-04  1.62946589725e-03 -2.05615979546e-03 -3.33457214341e-04 -1.93160919752e-03 -2.22469842321e-03  1.59073592005e-03 -2.31987393892e-03 -1.61217395201e-03 -2.93697418475e-04 -7.73260301743e-04  2.32529252928e-03 -3.00293504168e-03 -8.91865982815e-04 -2.63493066327e-03 -1.10612988291e-03  1.04481602512e-03 -6.39166473899e-04  4.80329051326e-03  2.20440109265e-04  4.04533452422e-04 -2.94841676796e-04  3.21111377345e-03  2.00791099952e-03 -2.98530524546e-03 -1.30044839974e-03  4.52241588052e-03 -7.89682260745e-04 -2.27393133539e-03 -1.04563288199e-03  1.47487591921e-03 -2.33827066513e-03  1.06249328153e-03 -2.67571213926e-03 -3.11411741290e-05  3.40285899715e-04 -1.42547805808e-03  1.50837285422e-03  1.06754176985e-03  5.71099686743e-04 -1.63606784212e-03 -8.70536294769e-04  1.93516398249e-03  1.41588292856e-03  8.08115589825e-04 -1.94060929023e-03 -2.17191775404e-03 -5.34500897562e-03 -1.29030969215e-03 -6.58303329617e-04 -1.77813946620e-04  2.44825623521e-04  2.20145291536e-03 -1.32340440720e-03  2.79727581507e-03 -7.18315972067e-04  4.00602898227e-03  1.27385791964e-04 -3.28649069121e-03  1.80062856252e-04 -1.51182935514e-03  1.00786744376e-03  2.42967663171e-03 -9.43516071776e-04 -1.21356745663e-03 -5.25683322137e-04 -3.27896244810e-03  6.38790035988e-04  1.64462049632e-03 -1.78986478499e-03 -2.74307735163e-03 -4.83868989022e-04  9.18545998019e-04 -1.50848967999e-03  1.08639740403e-03  1.19569456167e-03 -1.67858470290e-03 -3.29309900613e-03  1.40031017718e-04 -4.60162939068e-03 -1.56569680676e-03 -2.93925394672e-03 -1.19499443756e-03 -6.28469490295e-04  7.25412203400e-04  1.18827990966e-03  5.13115852319e-03 -2.00832805600e-03  7.31935477368e-04 -1.75652449286e-03 -6.52652663256e-05  1.30228238275e-03  2.44159372273e-03 -4.20753659323e-03  1.15474349089e-03  1.34601298557e-04 -1.50751764041e-03  2.78305625703e-03  4.40780700078e-03  2.07484450197e-03 -2.60416018776e-03 -6.10312020188e-03 -2.83706186781e-03  1.28696786090e-03  2.06727689796e-03  6.01087233130e-04  3.02343469326e-05 -1.70038638157e-03 -4.10436441429e-04  2.23721783031e-03 -3.57389268169e-03 -2.62808472504e-03  5.84529167099e-03 -4.01464546820e-03 -7.34131939560e-04 -7.87240833911e-04 -4.83434412333e-04  1.35807236920e-03  8.08091526805e-04  5.05663045396e-04  6.34398477313e-04 -2.49993727850e-03  1.98267354514e-03  1.03560285057e-05 -1.07053953488e-04  4.51593531929e-04  1.87366719875e-05 -4.59916672376e-03  2.88119168927e-04 -1.45073363931e-03 -8.09311392050e-04 -1.11905492634e-04 -3.91641110664e-03  1.42224668973e-03 -2.50523967774e-03  1.51658799343e-03 -2.31172595659e-03  6.98303712265e-04 -2.89453357579e-04 -1.18857743450e-03 -2.25606024638e-04 -3.64827707462e-04 -1.22965995695e-03 -1.09067285462e-03  4.30598940046e-03 -4.32750094319e-03 -9.98404413558e-05  1.34104787239e-03 -3.52963203743e-03  9.36121720189e-04  4.19731557277e-04 -4.28496567415e-04 -4.72309501644e-03  2.31201398349e-03  2.20771013996e-03  2.68123707441e-03  2.52705017247e-04 -1.45206061869e-03  2.32390824104e-03  1.74640026552e-03 -2.44450257714e-04 -2.15056123160e-03 -1.98418237798e-03  1.26222016135e-03 -7.99544079938e-04 -2.15524319088e-03  1.81609698461e-03  2.15818242918e-03 -3.71527171309e-03  3.12100040009e-04  8.89746133649e-04  2.05451728611e-03  2.72717478078e-04  2.10433180012e-03 -2.57681738447e-03  1.19302180826e-03 -5.10992910527e-03 -6.23067698947e-04 -9.44857790235e-06  2.92807538553e-03 -1.49074750477e-03  1.21543457685e-03 -4.76524468068e-04 -4.68471471358e-04 -4.83633075857e-04  1.21173473353e-03
 1.04580185014e-03  9.19495482888e-04  1.07892200711e-03 -5.16740079941e-04  1.40316451336e-03 -1.44159167775e-03 -2.80641641266e-04  1.41147920512e-03 -1.34245508412e-03 -3.86751138816e-03 -8.60056508186e-04  2.16003002960e-03 -5.82664916923e-04  4.91963323063e-03  2.48092517718e-04 -4.46640743279e-03 -2.03080116935e-03  3.01005184151e-05 -4.82468586032e-03  2.11803962255e-03  9.59480108324e-05  2.10159488460e-03 -1.46078630854e-03 -1.25936465104e-03  2.18552482215e-04 -1.89422363993e-03 -5.50120610220e-06  6.64160056232e-04  7.27614678653e-04 -6.26834899640e-05  1.53063489747e-03 -5.23535907584e-04  5.89356163178e-04 -1.90293332411e-04  3.19500483048e-03  3.10723199418e-03 -2.27863250303e-04  1.28365676811e-03 -2.24050261215e-03 -9.37406691091e-04 -5.02103337166e-04 -1.06024851779e-03  2.66512973075e-04  1.03580717979e-03 -3.42730477024e-04 -5.04874091353e-04 -2.51518596556e-04  8.58206232408e-04  4.03476643311e-04  2.31377115764e-03  1.73761052641e-04  2.16411026506e-03  6.83487320485e-04 -5.26413338434e-04 -7.44353261075e-03  7.72868447022e-03  5.05573580203e-03  6.60759410523e-02 -9.16543357611e-03  8.56214530399e-03  2.45146706575e-03 -1.11882381674e-03 -8.15817564468e-04 -2.78218291805e-03 -3.78616868902e-04  3.10957198052e-04 -2.30148051220e-03 -1.36877660794e-03  1.89491860954e-03 -2.56179217652e-03 -1.33961603884e-03 -1.96833496700e-03  1.09714647890e-03 -3.72451991330e-03 -1.97298707804e-03  4.07975539140e-04  5.80567697152e-04  4.07746090591e-04  1.77533686307e-04  1.93485571208e-05 -2.49525870645e-03 -3.12103242714e-03  1.35937091734e-03 -2.02731484694e-04  1.76749823174e-03 -1.85087684037e-03  1.74752517059e-03 -1.39061542892e-03 -2.03536094813e-03 -4.76236458240e-04 -1.65365595732e-03  1.39086506076e-03 -2.21379231678e-03 -1.39520145707e-03  7.25372981382e-04  2.95694640582e-04  2.29933207360e-03 -2.84636023861e-03  3.51967424862e-03 -8.67014931874e-04  8.72914692731e-05  2.82601298436e-03  2.46402695813e-03  2.19680777667e-04 -7.38012214664e-04 -2.69381788611e-03  2.64206930649e-03  1.44387707482e-03  9.13853586155e-04 -4.30152942694e-05  3.14649641492e-03  8.76951233845e-04  1.25070519462e-03  6.12824001141e-04 -1.86925370024e-03 -6.65734031394e-04  1.92181714753e-03 -1.35803597482e-03 -2.42878964953e-03 -2.17963471191e-03  9.72451340154e-04 -4.92654595329e-04  4.29315830269e-03 -2.25564888978e-03 -1.00983187069e-03  1.51317919466e-03 -1.92785693157e-03 -2.68265556538e-03  2.33152554950e-03  1.06169817751e-03  6.82188505914e-03  3.56249885926e-03 -2.56591446713e-04  1.31114256509e-03  2.43233714710e-04  3.25111186378e-03  7.02566101857e-03  3.62482695470e-03 -5.13610406693e-04 -6.78713485029e-04 -1.50278321884e-03 -3.07187821879e-03  7.50773330015e-04 -4.94681038797e-04  5.43447474861e-04  1.86535891542e-03 -7.74917015969e-04 -2.34516140822e-03 -1.72966425276e-03 -3.22340563659e-03  1.02866684619e-03  4.60726846880e-05 -1.63338548995e-03 -1.07256558252e-04 -2.68008304823e-04  4.11128226624e-03  3.52427876696e-03  1.22784371206e-03 -1.57079297797e-04 -1.79785217029e-03 -5.93233808004e-04 -2.60390530365e-03 -4.48328552740e-05  3.75430850807e-03 -9.24088265682e-04  1.70536208584e-03 -2.51420260174e-03  4.10770132002e-04  1.22290810597e-03 -8.30221552589e-04 -3.94480938178e-03  1.41952964491e-03 -9.87939391660e-04  1.81120143881e-03 -2.54035884726e-04  2.48605794483e-03 -1.00803624596e-03  2.21171116303e-03  1.36720801984e-03  9.70943523870e-05  1.57456002515e-03 -1.89545760868e-03  1.55867661367e-03  1.51216396819e-04 -1.92089450283e-03 -2.52409133476e-04  4.74778672301e-04  1.40007272343e-04  3.21423413260e-03 -3.24031333831e-04  8.14334140055e-04 -2.13162114066e-03  3.45499055024e-04 -1.45826778762e-03 -1.78780723518e-03  2.00144141905e-06 -1.35640869429e-03 -1.50507677284e-03  9.11377510185e-04 -1.18845958196e-03 -1.10707339622e-03 -2.43454855317e-03 -4.21042016747e-03 -3.44211848326e-03  5.57668209767e-05  1.36443791980e-03  6.54465967068e-04 -3.62841246945e-03  1.35559063027e-03  1.17797621971e-03  4.21162901514e-04  1.33229834695e-03  2.64285766411e-03  2.09978460492e-04  5.46995447023e-03 -5.06686449649e-03  3.25126107935e-03 -3.13124079199e-03 -1.56729498965e-03  1.32798384324e-03  2.18327465850e-03  3.64408450719e-03  5.38542210503e-04  2.30842179365e-03  1.61057239065e-03 -1.44631255237e-03  3.10187918228e-03 -1.09986687346e-03  1.34903696630e-03 -2.45802361704e-04 -1.58317910255e-03 -5.80098005942e-03  5.63984380396e-04 -1.20287475799e-04  2.99069731319e-04 -3.97694519327e-05  1.16517816560e-03  6.56497637718e-05 -3.72014128910e-03 -5.52239434010e-03 -2.83728406904e-03  6.35068003991e-05  1.80729871170e-03  2.32903580396e-03 -1.19432191445e-03 -1.02293565058e-03  2.73158011620e-03  5.72443156135e-04  7.11890034893e-04  1.57154482707e-03 -2.01680563050e-03 -1.26396695983e-03  2.68066765562e-04  2.06076221530e-03 -2.51056746283e-03  1.53177170971e-03
 5.83178624594e-05  2.20743864234e-03 -2.31000016838e-03  4.36929111864e-03  8.34412287674e-04 -1.18885372969e-03 -1.94669870277e-03  4.83962298891e-04  1.71523996924e-03 -1.26621438539e-03  2.07924462046e-04  7.66220608554e-04  1.94775472579e-03 -4.83376183159e-03 -1.68513665212e-04  1.31059222049e-03  1.24552297584e-03 -3.42802536335e-03 -1.93387431390e-03  3.20294745242e-03  1.00681246556e-04 -7.69535267940e-04  1.99693812443e-03  1.27892722957e-03  1.73726928107e-03 -3.64639396233e-04  1.46234764336e-03 -1.05314351506e-03 -1.31215187880e-03 -3.95885190320e-03 -6.48759524349e-04 -1.83589436570e-03  3.36272488053e-03 -1.80858163904e-06 -3.52467926389e-03 -4.42970600729e-03 -1.91431639301e-03  2.05434139732e-03 -2.73894338670e-03 -4.55173938388e-04 -5.58200902918e-04  8.24683620178e-04 -5.76879686233e-04 -2.74420015580e-03  7.06081410334e-04  1.23259397146e-03  1.28902524616e-03  1.23271335635e-03  9.28260513961e-04  7.16950259028e-04 -9.63492259971e-04 -1.49073545969e-03 -1.10509677677e-03 -1.82762035728e-03 -1.69681439288e-03  8.20096994898e-03  4.70568609689e-03 -9.16543357611e-03  7.03619892944e-02 -7.26347688105e-03 -8.99099280123e-03  4.60244282747e-03 -2.43215732342e-03  3.81818579437e-03 -1.01096274894e-03 -2.11596413449e-03  2.11947765923e-03 -2.69449969243e-03 -1.52206939216e-04  2.34775425345e-03  1.50311478313e-04  5.04351984995e-03 -2.39727500340e-03  6.37338087467e-03  8.14296491353e-04  2.07401313462e-03 -1.13366641806e-03  3.17747892880e-03  1.51784422629e-03 -2.28489285897e-03 -9.38667920072e-04  2.63053501234e-03 -2.96015591012e-03 -7.55302671620e-04 -2.15569352920e-03  6.59763468782e-04 -1.03898852609e-03 -9.43606485725e-04 -1.55794843231e-03  9.77527277097e-05  2.04110099693e-03 -2.16969129824e-05  2.24398154986e-03  1.26917548959e-03  1.06818690093e-03  5.02504224070e-04  2.30135956239e-03 -1.69146459071e-03  5.93515003315e-04  2.89414773886e-03  3.29672965909e-03 -2.74351031365e-03  5.16126852618e-04 -1.16207786415e-03  4.53654398383e-03  5.65042675075e-03 -4.48772304123e-03 -3.84845020755e-04  8.89237364654e-04  2.86947841791e-05  9.11163678472e-04  2.16926076540e-03 -2.48309739216e-03  4.70974621509e-03  1.55150351018e-03 -1.98934420083e-03 -3.76356688280e-03 -1.05059000671e-03 -4.16322136012e-04 -4.29348611504e-05 -3.42832786844e-04 -2.09297276289e-03  6.13402095401e-04  1.16045396865e-03 -1.12635957075e-04  5.59130997835e-04  1.00062587922e-03  1.10408150783e-03 -2.70415992462e-03  1.98414493826e-03 -1.43718566143e-03 -1.62246049582e-03 -1.39665263246e-03 -1.15398967924e-03 -1.29667068949e-03 -2.32399222146e-03 -2.77861722283e-03 -6.17684131600e-05 -1.05137502741e-03  2.56498913808e-03  1.12261016219e-03 -1.26375181479e-03  7.18358911448e-04 -2.86351345702e-03  2.63925301130e-03 -2.06592029535e-04  1.57465590647e-03 -3.80802036544e-03  4.11525380308e-04  2.58723121261e-03  3.55618097950e-04  4.17225934155e-04  2.17733996195e-03  2.96637383315e-03  4.25775711432e-04 -1.38204407169e-03  2.72218952992e-03  1.12617616902e-03 -1.14168420214e-03  4.70902923598e-04  2.80093737995e-04  5.88167850724e-04 -7.07457383241e-04 -2.76585835592e-03  1.48422843327e-03 -1.00371948668e-03  1.03972876064e-03  1.86144141996e-03  3.56106056278e-03  1.83349666059e-03  7.46217078114e-04  2.12880768471e-03 -5.31100924950e-04  7.60055054195e-05 -4.02043152096e-05  6.80017796132e-04  7.16169609683e-04 -5.98576674730e-04  2.36060936446e-03  5.33645159762e-03  3.37792533551e-03  3.56453945537e-05  7.62350771842e-04 -3.55719118420e-03  1.98512881568e-03 -5.59720355918e-04 -2.41915041554e-03 -2.67602959136e-03  1.26152861831e-03 -2.09830635005e-04  1.98200590702e-03  1.22993198803e-03  7.28306908504e-04  3.95853612681e-04  2.44099253871e-03  4.86067088035e-05  1.85596863322e-03  8.64542411130e-04 -2.04234801934e-03  5.34872452842e-04 -2.06858305873e-04  2.83567792688e-03 -1.84401612009e-04  2.51894671438e-04  3.04978026081e-04 -1.33360082628e-03 -1.81375452554e-03 -1.69666809032e-03  1.20226443549e-03  1.59673480462e-03 -1.98098834594e-04  1.73906599365e-03 -7.37179548340e-04 -8.74118563842e-04  1.12987126156e-03  1.11364291974e-03 -9.29046632958e-04  1.04113873439e-03 -1.60065296254e-03 -8.35622134895e-04 -1.67623036020e-03 -3.90634446234e-04 -6.92321244406e-04  5.48213028611e-04  8.96090946755e-04 -9.30641269418e-04 -1.46660218316e-03 -4.92283001804e-04  7.22065954712e-04 -2.39099383941e-03 -8.56957210372e-04  6.24630674542e-04  5.03023659821e-04  7.04443659781e-04 -7.52142493768e-05  1.83418544356e-03  8.18549527922e-04  2.86508430349e-04  8.73198613348e-04  4.28441538696e-03  3.15353562587e-03 -1.90200407415e-05  1.70587305261e-03 -1.78340792275e-03  3.50389724811e-03  4.88384975236e-04 -2.29019374543e-03 -1.13763503543e-03 -2.16241075407e-04  1.15193244594e-03  1.74317789033e-03  8.51011667509e-04 -3.32672540771e-03 -2.68677260902e-03 -5.17646715005e-04  9.83027956539e-04
 3.11360128922e-03 -2.00015322023e-04  2.39806870783e-03 -3.30391635034e-03 -2.61078001359e-03 -1.24014328669e-03 -1.71760374033e-03  6.88103182527e-04  4.90423512076e-04 -3.71087246836e-03 -1.05686273650e-03  8.86874369181e-05 -1.93048060462e-03  1.69971409282e-03  9.78594967230e-04  1.10119500666e-04  2.40108455252e-04 -1.59620392697e-03 -1.98046876603e-03  3.64157871306e-04 -6.68667208058e-04  1.61684237192e-04  3.48980780551e-03 -8.30665709784e-03  2.98324590505e-03  3.71283830036e-03 -4.41203205360e-04 -2.98435482709e-04 -7.76228695878e-04 -4.49275855223e-04  2.08289818938e-03 -4.74076580934e-03  3.46858627679e-03  4.47963419691e-03 -2.98508864930e-03 -4.14657862804e-04  8.31716345898e-04  5.68691419376e-03  3.63039985561e-05  2.02302406879e-03  3.76486054528e-03 -4.57260263882e-03  7.45554308028e-03  9.22833339480e-05  1.85303157060e-03  1.53670789988e-03  3.98970193222e-03 -3.91729115075e-03 -5.72058897548e-05 -3.41838415867e-03 -1.03414181424e-03  1.68354299580e-03  2.38155064186e-03 -1.96492118412e-03 -6.19150916839e-03 -2.17498028837e-03 -6.26738768356e-03  8.56214530399e-03 -7.26347688105e-03  1.08931158947e-01  7.69049528994e-04  5.00274272853e-03 -4.38910032574e-03 -2.72012822793e-03 -5.06616212577e-04 -1.05045921576e-04 -4.89957349872e-04 -2.48242858712e-03  2.27683070686e-03 -6.09692314514e-05  2.34355716265e-04  8.98964406023e-04  6.18371902490e-03 -6.35725063577e-03 -5.00062133649e-06 -1.58173178370e-03 -1.04527096474e-03  1.82799122000e-03 -1.28480743548e-03 -4.40941474708e-03 -2.66171987609e-04 -3.69490516398e-03  2.23144970177e-03  7.73770940980e-04  1.55726447805e-03  7.61325597156e-03 -4.54167538495e-03  3.24135860702e-03 -3.06514893675e-03 -1.10514457556e-03  4.67696746302e-04  1.25132942074e-04 -3.40105230071e-05 -4.32672967509e-04 -1.38478288409e-03 -2.12296520430e-03  2.95028827731e-03 -5.05667263453e-03 -2.54777385965e-03  8.80955559190e-04  4.05025530468e-03 -2.22989776728e-04 -2.02912482730e-04  2.65121575432e-03  1.21986688255e-03 -9.74580192561e-06  1.55404549483e-03 -3.39813318268e-03 -1.69965865251e-03 -3.03649403393e-03  1.35874822158e-03 -5.55517860296e-03  2.93649753080e-03 -2.00132193416e-03  2.00728929434e-04 -3.98788603351e-04  2.73236043810e-03 -3.29917176180e-03 -1.09642217231e-03  3.56543800475e-03 -3.71626770901e-03  3.19668135121e-04  4.33918823483e-04 -2.66454534152e-03  2.68303053920e-03 -1.05905221763e-03  9.06424570051e-04 -3.87722816569e-03  7.00755608048e-04  2.24823552387e-03  6.14339266120e-03  8.69258880674e-03 -3.19716952095e-03  1.35685989530e-03 -6.72773584486e-04  4.34620012489e-03  2.18591544904e-04  2.18825422505e-03  3.08038191836e-03  2.47465018545e-03  2.45046182945e-03  3.21354072760e-03  1.00709887721e-03 -8.00210974908e-04 -1.75996512816e-03  2.28165468352e-03  3.64709383845e-04  3.28863068306e-03  3.38596152528e-03 -2.86907235899e-03  4.01185636266e-03  3.07913870094e-03  4.34368750844e-03  3.40387025482e-03  4.00471215615e-03 -2.30061389743e-03  5.51087742742e-03  3.30866679207e-03  8.85488573918e-03  8.10847817823e-04  3.55928543440e-03 -6.14601509460e-03 -1.14380331548e-03  5.46544829748e-03  2.87410638012e-03  9.00283786033e-04  1.26046033336e-03  7.59746589880e-04  2.48211682804e-03  1.04429588664e-03  4.27564238634e-03  7.27055116752e-04  3.48058317704e-03  3.30360279413e-03 -4.24165838367e-03  4.29598276038e-04 -2.17016783308e-04  4.25101036088e-03  1.07880224740e-03  3.61608791199e-03 -6.42782505213e-03  9.73761636284e-05  2.17981461034e-03  2.24008689680e-04  4.84984690040e-03 -1.93729923279e-03 -4.44474600606e-03 -2.65143288507e-03  4.50133004796e-03  2.17145247646e-03  3.96900646848e-03 -1.72680308410e-03  1.33117586130e-03 -3.93963990411e-03  1.37167220140e-03  1.68202515096e-03  2.45185550649e-03  2.13635308723e-03  3.48750290191e-04 -6.25972777076e-04  2.39543316286e-03 -5.77097957118e-03 -3.39950945815e-05 -2.11646238537e-03  2.00963392316e-06 -3.81375903437e-04  3.29768247010e-03  1.03702660283e-03 -1.32479866283e-03 -3.57007023563e-03  2.82098135462e-05  1.07456006736e-03 -1.70495905912e-03  1.18310178157e-03  1.40242155653e-03  1.32662599128e-03 -1.12419110837e-03  1.45475226720e-03 -1.93207356926e-03  3.05893886214e-03  6.96977001542e-03  5.17549390671e-03  3.32837891528e-04 -1.11150083219e-03 -2.04073476148e-03  1.93369563365e-04  2.24414671829e-03 -1.76158592603e-03  2.83025654467e-03  3.70579508256e-03 -5.09135299730e-04 -2.93075724276e-03 -3.89382285909e-03 -3.59024749564e-03  2.60036597296e-04  1.40798002185e-03 -3.64102773257e-04  2.78562584692e-03 -5.02789296633e-04 -1.18190431234e-03  1.10875992726e-04 -4.92749411582e-04 -8.27062507890e-04 -5.93726094333e-04  2.57552848249e-03  9.27776849566e-04  2.39850250637e-03  1.08964403923e-03 -1.31308892227e-03  1.40771541427e-03 -1.05201102060e-03  6.78900131303e-04 -4.10371827549e-03  2.05086605964e-03  2.03869653826e-03  6.64097095132e-03
 6.39482640263e-03 -8.18311513021e-03  4.31243278017e-03 -6.04156101306e-03  2.40926147763e-03  7.78994950730e-04  1.22704602469e-03  5.66596722700e-03 -2.62172404381e-03 -3.34332163654e-03  1.76542280472e-04 -3.73574787035e-03 -3.87467787338e-03 -6.59286368852e-04  1.64760514141e-03 -4.30283953476e-04 -6.65449267794e-04  4.38490349010e-03  1.56151419176e-04  2.07768944279e-03  1.94452055620e-03 -2.29860602273e-04 -2.28165059307e-03 -4.85350674031e-04  3.44345531403e-03  5.08628263880e-04  9.84083870645e-04  4.11136744976e-04 -7.14017604085e-04  1.59830100899e-03 -2.61210577953e-03 -4.36280666345e-03  5.16729718618e-04 -6.94899589447e-04  7.44778451053e-03  4.03873819226e-03  3.70885178237e-03  6.17879110586e-04 -3.61458150799e-03 -1.32014859166e-03  3.18580044783e-03 -1.31928650599e-03  5.11790526035e-03 -2.03447548147e-04 -2.22377736659e-03 -2.39876040406e-03 -3.05759853398e-03 -1.25167137274e-03  2.80656040787e-03  4.29679095625e-04 -8.43144599882e-04  4.47339443292e-03 -3.49259716526e-03 -1.83150097977e-03  2.48583180263e-03  8.76841338112e-04 -2.03477571617e-03  2.45146706575e-03 -8.99099280123e-03  7.69049528994e-04  9.70077362478e-02 -1.39329744038e-02  1.17397555806e-03 -1.98484294261e-02 -1.31505256069e-03  4.48091068484e-03 -3.45729435558e-03  1.51091985919e-03  7.69463546914e-05 -5.49805705994e-03  1.46715255953e-03  7.15999010866e-04  4.25740909711e-03  1.27382751765e-03 -1.27484814213e-03 -9.14407918841e-04  5.18676352906e-04 -5.32794157037e-04 -2.12432091492e-03 -2.02799374359e-03  2.77925610969e-03 -3.17611400032e-03  1.30892431739e-03  4.31979770169e-04  1.52638493931e-04  1.28925433655e-03  4.95695096837e-03 -5.73448511093e-04 -4.73139756773e-03 -2.07390864088e-04 -4.08416042863e-03 -2.26156170713e-03  2.49291677077e-03  4.68831680495e-04  3.11457885301e-03 -2.40900688837e-03  2.98873607360e-03  2.95077818801e-03 -1.96074825804e-03 -1.11146130724e-03  9.08201881139e-04  2.15478811719e-03  5.48092459310e-03  7.97017226747e-04 -3.82411830144e-03 -4.05450445214e-03  2.05013991756e-03 -5.49910362060e-03  5.33867918418e-04 -1.21617213367e-03 -1.60525052876e-03  3.55902474408e-04  2.01075640965e-03 -5.05536039703e-03 -5.88075121164e-05  1.27632650316e-03  5.60724139608e-03  1.77938645662e-03  3.89111578166e-03  1.10171082957e-03  1.77000171963e-03  1.28902010418e-05  4.68066205440e-04 -4.83371453887e-04  1.43891239477e-03 -3.63972905579e-03  4.14680833604e-03  1.54372625628e-03 -1.96536115176e-03  1.39663012981e-03  2.60473575348e-03  1.17589121553e-03 -5.56538337499e-04 -4.00984569572e-04 -1.47853919695e-03 -2.20694265615e-03 -2.71724176313e-03  5.30689078807e-04  8.74108830451e-04  1.16269831987e-03 -2.19282847253e-03  5.19864618971e-03 -1.05174777402e-03  5.23942351774e-03 -4.79951627180e-04  9.59065987215e-04 -1.02737150216e-03  2.63924274855e-03  3.70382384838e-03 -4.15122805411e-04 -1.40652295535e-03 -3.51218878788e-04 -5.61131892772e-03 -4.08404442065e-04  1.66164143658e-03  1.10194409486e-03  2.48214029958e-03 -2.45370960371e-03 -1.24263837280e-03  1.30736134934e-04  3.27316151234e-03 -5.38637759926e-03 -2.68061853834e-03  3.94033796999e-03 -2.42256392783e-03  2.42807013105e-03 -1.42466831614e-04  1.24394388453e-03 -1.78547078696e-03 -4.64447528479e-04 -3.76990391686e-04 -7.38238161086e-04 -3.09426299127e-03  2.39302958109e-03  8.01032645661e-05 -2.15503698890e-03 -3.75029865721e-03  3.50423725623e-03  1.16625117687e-03 -3.74631104438e-03 -1.17842842609e-04  3.34136565791e-04 -3.00661354536e-03  6.19975923427e-03 -1.51067261480e-03  1.16048197384e-03  1.53268953129e-04 -3.08225530452e-03 -5.76274379491e-03  4.58173106902e-03  1.18341066930e-03 -1.24399731225e-03 -1.06768514242e-03  1.33706148476e-03 -9.81574680324e-04 -8.35750470235e-04 -1.74290719080e-03  2.28147148891e-03 -2.32569545907e-04 -4.34927377592e-03 -7.05873479794e-04 -3.06792768874e-03 -7.20483635931e-05  3.03395099413e-03  4.19265851186e-03  4.40778189340e-04  1.29322148675e-03 -1.87633436510e-03  2.54561521876e-03  3.43043003702e-03 -1.70656587870e-05  1.76766660091e-03 -6.11497535070e-04 -3.68212138976e-03  3.82791117630e-03 -2.40666015030e-03 -2.86003837620e-04 -9.73514041659e-03  1.34789705621e-03 -8.97501827510e-04 -3.00912250478e-03 -9.26759924420e-03  1.64974641279e-03  2.43980615386e-03  1.85605507650e-03 -2.22251318462e-03  8.53902038075e-04  3.10797247877e-03 -3.99222408939e-03 -4.99936839971e-03 -1.31974763150e-03 -5.41534844506e-03  4.25536163659e-03  6.56073919193e-03  4.34500266459e-04 -1.50922942036e-03 -2.24004802878e-03  8.45217137579e-04 -1.84800204925e-03 -8.59748285853e-04 -3.14844944665e-03  5.16364576833e-03  2.70797304756e-03  3.88929137397e-03 -3.66408525192e-03  1.25301264580e-03 -4.38684295486e-04  7.04525957523e-04 -9.39881795350e-04  1.89492348296e-03 -2.16835621561e-03 -1.95214899705e-03 -1.73272749609e-03  6.65128542761e-04  4.53031750294e-04 -9.24292971767e-04
-4.69026778879e-04  4.14519258080e-03 -2.93664133424e-03  2.06070804450e-03 -1.58716112698e-03 -2.94133319730e-03 -3.73853251155e-03  1.48394205688e-03 -8.42031462159e-04  1.52625391113e-03  2.86380656956e-03  1.74613116289e-03  2.28332704452e-03  2.46838388531e-03  6.72715205810e-04 -3.16479776071e-03 -2.88353313678e-03 -2.81775179988e-03  4.79766215876e-03 -5.28774596540e-04 -1.48659016712e-03  7.86119802130e-05  1.22558917042e-03  6.87411216601e-04  4.05871021509e-03  2.53359481308e-03  1.12697324381e-03 -7.64729287546e-04  1.06322322706e-03 -5.16248924709e-03 -1.40339055084e-03 -2.00997914316e-03 -2.41859899954e-03  4.05832904073e-03 -1.45582710821e-03 -3.88212162007e-05  9.32999466423e-04  1.92011715035e-03  1.05980896669e-03  3.24164429538e-03 -8.12844811773e-04  1.57749394944e-03 -2.47771374142e-03 -1.38156780262e-03 -7.34761179289e-04  1.03099916317e-03  3.04228532783e-03 -3.00806007538e-03 -1.86182328763e-03 -3.46350242479e-03 -4.29229693648e-04  2.48065856616e-03 -5.07092066886e-04 -1.90624223168e-03 -2.13424968258e-03 -1.53571226513e-03 -5.21844351878e-04 -1.11882381674e-03  4.60244282747e-03  5.00274272853e-03 -1.39329744038e-02  7.95955858180e-02  1.92237350854e-02 -2.43273789215e-03  5.29424192846e-03 -4.15307380915e-03  1.73838207603e-03 -1.07506570081e-04 -5.49571006676e-04  2.08279588812e-03 -1.61189953866e-03  4.85156638096e-05 -1.31076335084e-04  2.82988717867e-03 -1.46469243755e-03 -3.18280360668e-03  2.28381324598e-03 -4.27741305950e-03  1.94499672154e-03  1.72046093342e-03 -1.26623174039e-03 -3.87271426362e-03  1.60403408296e-03 -1.98153533362e-03  2.85439262706e-03  1.56490507618e-03  2.37657232207e-04  1.51360046901e-03  4.70708094908e-03  2.19006281091e-03  3.99236573894e-03 -2.23617430081e-03 -2.57939666202e-04 -2.28461734770e-04 -2.96695542096e-03 -1.52890621555e-03  6.38762722181e-04 -6.37286541979e-04  1.75523787157e-04 -5.76296686295e-04  5.36356553778e-03 -5.13569267409e-03 -3.55503008623e-04 -1.56463369827e-04 -3.67072654827e-04  8.12871714234e-04 -4.29225682156e-03 -2.86109715986e-03 -1.85366732971e-03 -2.27817614883e-03  1.81221095749e-03  9.30268748333e-04 -4.74821382703e-04  6.50474977039e-04 -2.27272749124e-03 -4.65185482001e-03 -6.26425630662e-03  1.72783964977e-03 -4.26167018011e-03 -6.14921391385e-04  8.04898739849e-04  7.35895335069e-04  7.75039866581e-05  6.44310582855e-04  5.71049877262e-05 -9.42078827950e-04 -3.65307702434e-04 -4.03737940163e-03  1.77518127482e-03  2.60041868408e-03  3.15145411217e-03  6.93977175480e-05  1.87637934310e-03 -2.46433909580e-03 -1.63370471493e-03  2.06653780602e-03  2.51338562002e-03  4.56670260479e-04  1.53573006067e-03 -3.05022254754e-03  7.80157126345e-04 -1.01583896991e-02 -4.08252680344e-03 -4.56342412977e-03  1.02251686343e-03  1.77540816653e-03  3.83610478142e-04  6.80611753629e-04 -3.26900477365e-03  4.75040192598e-04 -7.49667674754e-04 -3.61878563332e-04 -1.24024289619e-03  2.78378215955e-03  2.60530079306e-03 -9.94858631714e-05 -1.31670697621e-03  3.43843909207e-04  5.27710314598e-03 -1.69677689162e-03 -1.45206542790e-03  4.24800548679e-03  7.04998858517e-04  2.71272110974e-04 -4.54726399985e-04 -5.84771170064e-04 -2.05717642782e-03 -6.46917126511e-04  2.52193494491e-04 -1.78235613210e-03  7.65853072361e-04  4.49624085385e-03  2.79048298806e-03  3.15659229682e-03 -2.55416263563e-03 -1.18551706947e-03  2.46824477331e-03 -3.01132863988e-03 -3.58966376181e-03  5.29762497130e-03 -1.65385306035e-03 -8.70690347224e-04  1.69147198229e-03 -1.32880599023e-03  4.06212570463e-04 -9.69874293736e-04  7.46489868808e-05 -1.53052299231e-03  8.99320405555e-04  1.38792406363e-03  1.12200118491e-03 -2.14599628660e-03  4.29732604818e-03  4.43747851814e-03  7.33110350748e-04  2.16360081556e-03  2.06142123884e-03  1.94847510283e-03 -1.75787482407e-03 -6.25777271539e-04 -1.12222155798e-04 -2.09821246422e-03 -4.23516595005e-03 -5.39079369380e-03 -1.43667342304e-03  2.19525762802e-03  6.08740124575e-04  1.90253528830e-03  2.35225784596e-03  5.69247532450e-03  1.31661821868e-03  1.52449211761e-03 -1.69061482624e-04  3.19836249741e-03 -3.77367522585e-03 -6.02033217642e-04  6.12241935125e-04 -1.55768795462e-04  1.49155826479e-03 -1.95484044324e-04  4.60262921432e-03  4.29858550013e-03 -2.70523970130e-03  2.13555919139e-04 -2.09777268350e-03  7.34284726588e-04 -2.08786727910e-03 -3.70674879836e-03  1.38241085039e-03  1.72844408885e-04 -3.25234977923e-04 -8.01608713748e-04  1.83812804551e-03 -1.79504979493e-03 -7.90139178427e-04  5.31165986156e-03  1.12991264416e-03 -1.67894470374e-03  2.94724533360e-03  5.81162404304e-04  9.46833388599e-04  5.80871443727e-04 -2.17968454494e-03 -4.75866390909e-03  3.85163553669e-03 -2.76991339313e-03  4.71310853688e-03  5.22037526544e-03  1.48204215504e-03 -5.41341317254e-03  2.51207813953e-03  3.11805205866e-03  1.97545421480e-03 -4.32080330570e-03  2.53886549120e-03 -3.05639333203e-03
 2.46623733820e-03 -3.64203391643e-04  1.49335995255e-03  2.43406358115e-03  5.33017731695e-04  3.10311850043e-03 -1.45319104888e-03  2.23612532606e-03 -5.75212835425e-04  4.39619628819e-03  7.85344178521e-04 -1.31285480819e-03  3.66094164428e-03  6.80341192422e-05 -1.02618178931e-03  7.15397537661e-04 -9.08904498407e-04  2.91905269698e-04  3.82702322656e-03 -5.00111117372e-03 -3.50007754419e-03 -1.45322809050e-03 -6.41220761604e-04  1.96585615760e-03 -4.01689698887e-04 -2.68902732188e-03 -1.40845773470e-03 -1.94425299476e-03  5.46878903140e-03  1.29553245571e-03  1.76923614529e-03 -3.84231594175e-04 -5.69363525892e-04 -3.46758245716e-03 -5.17267758814e-03 -5.44544877187e-04  1.19459420994e-03 -3.31482638347e-04 -8.29134562693e-04  2.57741113190e-03  4.63983332631e-03  9.44085516694e-04 -1.98617302885e-03 -6.13963644491e-04 -3.54280616887e-04 -2.66974954203e-03 -5.27253905032e-03 -1.78655761071e-03 -2.66374018875e-03 -1.02620421093e-03  1.68644360066e-03  4.53635888978e-03  1.85430856574e-03  5.64017553626e-04  4.07022716090e-03 -2.86016770570e-03 -3.12165168960e-03 -8.15817564468e-04 -2.43215732342e-03 -4.38910032574e-03  1.17397555806e-03  1.92237350854e-02  9.53496454414e-02 -4.76575182264e-03  1.73192121197e-02  5.54759481124e-03  2.60839771960e-03 -2.14637999233e-04 -9.11072150723e-04  5.68914875490e-03 -7.74058373436e-04  5.28421308631e-03  1.16673785306e-03  1.66020759033e-03 -3.23182147872e-03 -1.36817022455e-03  2.06018513922e-03  8.43918327396e-04  2.54113813550e-03  2.42587015290e-03  8.36404249744e-04 -3.07909984985e-03  2.21731688110e-03 -2.31965553007e-03 -8.48484049667e-04  2.08268585698e-04 -2.15632919734e-03  4.32649186541e-03  4.43929366774e-03  4.72624747437e-03  5.08792681530e-03  1.35948522291e-03 -1.48503394267e-03  4.16078439492e-03  2.01942161455e-03 -2.74496353612e-03  2.48628504975e-03 -7.79882278883e-04 -4.86075576714e-03  1.83359735945e-03 -1.47198689045e-03  3.45018643763e-03  1.12391271911e-04 -1.05343993752e-03 -1.97373679034e-03  1.83384630993e-04 -5.98422807599e-03 -5.87949465606e-04  9.33849001257e-04 -9.49790206952e-04  4.98493654853e-03  9.03933918961e-04 -1.84365046314e-03 -9.89481046541e-04 -4.55360777960e-04 -6.71848801276e-04 -3.48431933028e-03  5.55794396999e-03 -9.88329417623e-04 -3.58158994919e-03  4.99513037089e-03 -1.92368696896e-04  2.70138414126e-04  4.60300068730e-04  2.54736118288e-03 -9.07339360538e-04  3.04745747804e-04 -3.10303484984e-03  2.33438840609e-03  9.57395907275e-04 -3.85264860354e-04  3.53621951481e-04 -5.27003757073e-04 -3.04623221251e-03 -5.06916440618e-04  1.76191193511e-03 -1.72280757610e-04  1.01575147541e-03 -1.59400150545e-03 -3.23524062846e-03 -1.76150537207e-03  9.70869362293e-05 -1.94557540145e-03 -2.92955237300e-03  1.68395299763e-04  1.55023078250e-03 -4.76772225043e-04  4.72056665501e-04 -3.27939938909e-03  7.95446065373e-04 -2.21188942539e-03 -2.76020722232e-03 -8.01365240197e-03  1.53900461826e-03  1.26796564405e-03  2.66299269856e-03 -1.54078465409e-03 -2.13894955070e-03  2.92498630544e-04  3.70247008041e-04 -1.79991112107e-03  3.68102223856e-03  1.95318127050e-03  1.51648133525e-03 -3.70259926562e-03 -2.89252662643e-03  1.78180546896e-04  1.67186163005e-03  1.11192076628e-04  1.42285251610e-03  1.60332798674e-03  3.34682936633e-04  7.29438539035e-04  3.40591341105e-03 -6.68827006019e-04 -6.63626837883e-04 -3.55842859074e-03  3.55238390218e-04 -2.73927956214e-03  2.24007480102e-03 -1.68383468542e-04 -3.20592838784e-04 -2.93776317977e-04  9.75230849063e-04 -6.54559639571e-03 -2.48560520446e-03  1.50497287456e-04 -2.19986344880e-03  1.77110060601e-03  1.08148566176e-03  3.78973068145e-05 -1.07259539755e-03  2.32645786544e-03  3.03303373927e-03 -1.85917352820e-03  1.73388763309e-03 -4.01180160322e-04  2.67622988990e-03 -1.20587052766e-03 -2.42115128061e-03  1.07635319747e-03 -2.44711287374e-03  1.57600901434e-03 -1.06994437737e-03 -2.20858628591e-03  9.80458355991e-04  3.05437314410e-03  3.74629106122e-03  2.36301098323e-03  6.18126368989e-03  4.15528305970e-03 -3.22278836229e-04  1.99810745692e-04  8.76660748972e-04 -5.01730678840e-03 -2.17082065818e-03  6.34579716253e-04 -5.85382011176e-03  1.53871353790e-03 -2.53806114742e-04 -1.31631130170e-03  1.67095925442e-03  9.09070229940e-04  8.70158560858e-04  3.71081432792e-03  6.11902104900e-03  3.17686999655e-04 -6.46391994597e-04 -2.47012245717e-03  1.45294806166e-03  1.36201915230e-03  3.37308841004e-04  6.11847022087e-05  2.63662810676e-03 -2.88009928153e-03  3.07251844090e-03 -1.58703018890e-03 -3.06887111595e-04  1.37763118082e-03 -1.56404305711e-03 -7.38047702647e-05  4.09421539022e-04 -5.55260144131e-04 -4.52182689975e-04 -4.15718573472e-04 -4.05899680343e-03  4.32319281261e-03  4.14816467790e-03  3.11504076107e-03 -4.51115326964e-03  5.17484486529e-03  1.32034704718e-03  4.52424128402e-03 -1.25205152903e-03  1.36320060155e-03  3.90181123654e-04
-3.36458731414e-03  9.05756422518e-04 -2.89476956824e-03  4.25027541498e-03 -5.78995783032e-04 -5.84866350413e-04 -6.44850163195e-04 -8.41567655876e-04  2.85216740134e-04  2.50091881266e-03 -1.58685226793e-03 -1.29823233622e-03 -3.07174101775e-04 -9.52776104598e-04 -2.21995307545e-03 -1.86579957142e-03 -8.23851268657e-04 -2.24980889836e-04 -5.36736965460e-04  2.01721722256e-03  2.52864010951e-03 -2.20607117855e-03 -5.44726261881e-04  1.98924404890e-04 -2.38219980643e-03 -1.67063377076e-03 -1.39457158460e-03  8.90472153689e-04 -8.83023596393e-04 -5.85721763079e-04  3.87892598945e-04 -1.18110415733e-04 -9.30730161752e-05 -1.10442829334e-03 -1.80859218512e-04 -2.92891726327e-03 -2.91011518686e-03  1.93723959651e-03  2.29738413120e-03 -1.95540933377e-03 -4.16911774192e-03  7.24270987515e-04 -2.68372396368e-03  4.17902535576e-04  1.56996701663e-03 -2.75420090925e-04  2.13813680319e-03  1.79099431224e-03  6.45562016453e-06  7.43323261073e-04  1.86554545439e-03 -2.90300514491e-03  3.83363884089e-03  2.86683770182e-03 -1.08361378142e-03 -1.45200290377e-03  1.02743351902e-03 -2.78218291805e-03  3.81818579437e-03 -2.72012822793e-03 -1.98484294261e-02 -2.43273789215e-03 -4.76575182264e-03  6.96324103986e-02  1.59807450474e-03 -4.37899053017e-03 -3.50009379628e-05 -1.26491316867e-03  1.84527714327e-04  2.78172619267e-03 -5.08555756432e-04  1.07958182192e-03 -4.31899503202e-03  9.08310782782e-04  6.77507296380e-04  1.44770871855e-03 -1.47880355785e-03  5.19112859642e-03 -4.29424842108e-04  2.46167235630e-04 -4.73755994458e-04  3.15470853740e-03 -3.94639772412e-03  1.29616249963e-04  5.88922120177e-04 -2.12627075565e-03  1.38674861835e-03  8.79160205358e-04  2.36933042302e-03  2.24494371353e-04  1.57391991647e-03  1.71880740174e-03  1.19555268987e-03  2.83735008478e-03 -1.73612067446e-03 -5.86115913673e-04 -1.27431014411e-03 -3.69219729475e-03  2.32010949639e-04 -8.54627271288e-04 -3.14193075308e-05 -1.55496886341e-03 -1.67551174351e-03 -4.52793354910e-04  2.66028209653e-03  3.37626289558e-03  3.57270902548e-05  3.69087007352e-03 -1.14417833145e-03 -9.74272572122e-04  1.29298193953e-03  1.39991605887e-03 -1.27813725557e-04  2.26321013416e-03 -2.44656698763e-04 -1.53448710121e-03 -5.38988564043e-03  8.05321774491e-05 -4.68819389496e-04 -1.07204504582e-03  7.52118350636e-05 -7.52190489769e-04  1.14994069152e-03 -9.81351758497e-04 -7.12230191201e-04  3.33318906638e-04 -2.00656691052e-03  8.53146952194e-04 -4.42692182298e-04 -7.60869850239e-04  1.09910727726e-03 -1.72357085464e-03  5.80787425938e-04  4.98191662322e-06 -6.13850549210e-04 -1.55508925808e-03  3.35041503808e-03  1.21750679090e-03 -1.57518476471e-03  5.68634775732e-04  1.59772114053e-03 -3.07882337295e-03 -5.52980320374e-05 -2.17355999598e-03  5.57663188284e-04 -2.05759297648e-03  6.35597525016e-03 -7.52437797357e-04  5.50953703497e-04  1.53859789710e-03  1.97437460016e-03  2.55919626949e-03  2.78099489364e-03  1.76952653417e-03 -2.73776592019e-03 -2.42029702685e-03 -1.68914178071e-03  9.25544667540e-04 -7.78532141459e-04  3.10552601516e-03  2.24810486655e-04  3.63180897696e-03  5.05675252819e-04 -2.86278285506e-03 -2.54879124221e-04 -2.44960192851e-03  4.03804127697e-03  1.90188122140e-05 -2.92968122188e-04  1.59251461153e-03  2.08816848807e-03 -9.09724291605e-04 -1.03952847700e-03 -5.96817414448e-04  1.65511806534e-03  5.35461745088e-04  1.25895515428e-03 -2.07197227582e-03 -6.71466748176e-04 -1.82290594893e-03  1.91968585379e-03 -4.20895355572e-04  2.39035089995e-03 -1.24141555800e-03 -4.24597676780e-04 -2.76702169484e-04  4.45962273750e-03  1.59873383976e-03  2.96563645258e-03 -7.74230767296e-04  1.15923542376e-03  5.22306334289e-04  1.65237884038e-03 -5.72459032097e-05  4.66258274937e-04 -7.98144752577e-04  2.82288286339e-03 -8.63174358741e-04  1.25042517850e-03  7.00407873166e-03  1.59194132027e-03 -2.23031768420e-04 -5.89585298071e-04 -1.73634601680e-03 -2.08770743896e-03  7.12542468842e-05  2.48700180090e-04 -8.40728485775e-04 -2.69139561300e-03 -2.39667764045e-03 -1.95627688896e-03  1.30346691770e-03 -5.88837009675e-04  3.79277930621e-04 -9.41915100899e-04  1.79720341488e-03 -3.75090077567e-04  2.71308649960e-03  5.80724559702e-04 -1.37886803666e-03  4.99996850577e-04  1.96746473845e-03 -5.82265888719e-04 -1.27438054498e-03 -4.62883606741e-04 -1.38448270355e-03 -3.58298407888e-03  7.26132377141e-04  5.45857859569e-03  2.07811804456e-03  2.16273165260e-03 -1.28548885630e-03 -2.67801800019e-03 -1.25004147150e-03  3.52117558586e-04 -3.73523658632e-03 -1.32579406397e-03 -2.90232057630e-03  2.13773152712e-04  7.11417437895e-04 -3.43874699530e-04 -7.26278078449e-04 -8.00253931075e-05 -1.28742418629e-03  5.43277476117e-03  1.78237267876e-03 -2.37810931761e-03 -4.32869741377e-04 -2.51021988859e-03 -1.42190912116e-03  2.26852703796e-04  1.40422920996e-03 -9.21530903938e-05 -9.82306326498e-05 -2.90344545205e-03  1.26173647236e-03
 6.13045547906e-04 -2.31853801755e-03 -4.80880837076e-04  1.93663201956e-03  3.55689603208e-04  9.50103069635e-04  9.02055957073e-04 -1.61685730075e-03 -1.15979428051e-04  2.18859821237e-03  1.80726804342e-03 -1.74887682763e-04  4.39718387038e-03  1.46645343209e-04 -1.74027468816e-03  2.02756411302e-03  7.05649956566e-04  9.00457003579e-04  4.00243657627e-03 -2.40680980546e-03 -2.37022083575e-03 -1.53383168535e-03 -7.30520971317e-04  8.87328050655e-04 -7.78388983405e-04 -7.73195834002e-04  1.50178526314e-05 -7.21173668316e-04  8.39678859218e-05 -4.31057315511e-05  6.06663213280e-05 -2.54673123693e-04 -1.09361091340e-04 -7.84497394252e-05 -4.48923221335e-03 -1.16306079418e-03  3.74736209045e-04  1.79002750621e-03 -6.28544916866e-04  1.14675858896e-03  1.78592845433e-03 -9.80721412841e-04 -4.63671531522e-05  4.59568026502e-04 -1.28176260975e-03 -1.19634175706e-03 -2.42303918381e-03 -1.02966039612e-03  1.00054514089e-03 -1.08143330364e-03  2.45839490469e-05  2.27815514834e-03 -5.82746771158e-04  1.83700101205e-03  3.76994286947e-04 -1.71922359254e-03 -2.55803977598e-03 -3.78616868902e-04 -1.01096274894e-03 -5.06616212577e-04 -1.31505256069e-03  5.29424192846e-03  1.73192121197e-02  1.59807450474e-03  7.06659563869e-02 -1.06911616825e-02  3.90223897834e-03  3.26567465210e-03  7.54015020071e-04  1.04199612199e-03  3.12930046479e-03  2.31778238670e-03  4.31076256136e-03 -4.73973107942e-03 -7.31908136008e-04 -4.62378633781e-03 -8.81228300311e-04 -2.33545556056e-03 -1.39618618234e-03  1.39888975599e-03 -4.88940196661e-04  1.11662427925e-04  1.97817479469e-03  3.45691127609e-05 -2.17503739098e-03  1.53469859074e-03 -1.31274085740e-03  3.30359305997e-04  5.10131160427e-03 -1.58303586038e-03 -1.86567843635e-03 -6.92634919043e-04 -1.87517577193e-03  2.76175406433e-04  2.24626933672e-03  1.83000372075e-03 -2.77570095020e-03  2.92456248576e-03 -1.23438003620e-03  4.38125982041e-04 -4.97184767813e-03  4.18313808749e-03  3.53610220553e-04 -3.01549480624e-05 -2.74323264743e-05  6.51096331919e-04 -3.38802192773e-03 -5.59275781782e-04  2.07558756915e-03 -2.11071444758e-03 -6.72173191714e-04 -5.83714728045e-04 -2.09756393123e-03 -5.42280395198e-03 -1.49523141782e-03 -1.14007800639e-03 -2.50538184809e-03  3.46047832008e-03 -8.56439466917e-04 -2.00016196982e-03  1.48706327630e-03 -2.90734903539e-04  7.91674693606e-06  1.62020505295e-03  4.89924734197e-04  2.51923503530e-04 -9.67328199574e-04  5.44984687900e-04 -2.29499097491e-04 -1.78354939095e-03 -2.42300204082e-03 -3.84654652684e-04 -2.47328894127e-03  2.60067355287e-04  8.15336314376e-04  1.82054000490e-03 -3.27900675853e-03 -2.36528712258e-03 -1.59008271312e-03  1.76437342296e-03  1.53505572248e-03 -6.31893631579e-04 -2.10350274253e-03 -2.76197315969e-03  2.29171698585e-04 -2.96611960087e-04  4.70136199817e-04  1.23480290309e-04 -1.31670839551e-03 -5.33448800831e-04 -1.43973308311e-03  1.11817443569e-04  6.43345013565e-04 -8.31702596315e-04 -8.56733816356e-04  9.04490711108e-04 -2.66329426681e-03 -7.25488992437e-04  2.11845856872e-03 -2.67294833450e-03 -3.24388405936e-03  4.70064615074e-03  9.07612503011e-05  1.76940962971e-03 -3.33432806070e-03 -1.52485090301e-03 -1.52198410623e-04 -4.94015253130e-04 -1.50811038373e-03  1.20463954434e-03  2.14914180049e-03  7.40432344886e-04  1.44130791180e-03 -1.34709736192e-04  1.97274924386e-05 -8.70481992999e-04  3.70255003883e-04 -2.89478774164e-04  4.36388149981e-04 -3.82358869914e-03  1.85743660847e-03  1.64135580434e-03 -2.15784330641e-03  3.23250514302e-03  7.10169949271e-04 -5.83509748079e-04 -3.37324708736e-03 -2.35877242142e-03  1.61615654973e-03 -4.29248293757e-04  1.11412821661e-03 -8.28158732455e-04  2.13378237944e-04  4.93907928724e-04  4.40871389739e-03  2.06216061380e-03  9.08199773363e-04  1.86856532031e-03 -1.82305500932e-03  1.05206515916e-03  1.46824950946e-03  1.25061606907e-03  2.75587437827e-03 -5.66741999555e-05 -1.96497789743e-03 -1.41385932387e-03 -3.42426762152e-04  1.01582022924e-03  1.19566045512e-03 -1.47817124472e-03 -2.90928042546e-04 -3.08465232086e-03  9.99064791577e-04 -2.99862964412e-04 -1.89098610785e-03  1.22646655236e-03 -3.17468863081e-03 -1.40338066688e-03  2.14898754394e-03 -2.64379845835e-04 -1.67633990547e-04 -3.12215478674e-03 -2.46366034874e-03  3.74312481026e-03  1.63820803867e-03  2.54063133372e-03  1.78796439558e-03 -7.10893731508e-04  1.40008903382e-03  3.30472921322e-04  2.36509098912e-03 -6.45171700502e-04 -9.72393451965e-04  1.05440962951e-03 -6.33649537677e-04  1.11091226063e-03 -1.66575241410e-04  1.18929548870e-03  2.60536496123e-03  6.62432618366e-04 -8.53408847478e-04 -2.71337707725e-04  1.31248699724e-03 -1.30681875395e-03  1.27784051988e-03 -8.76390353480e-04  1.48656849409e-03  3.30792444725e-04 -6.84268194981e-04  4.33696453404e-04  3.24243168777e-03  3.02179205372e-04  5.51338860152e-03  1.71482511346e-03  1.26583881881e-03  6.40422388478e-04
-4.19188217956e-04 -2.23789610377e-03  3.87405754016e-03 -2.44937262448e-03 -9.01845021641e-04 -5.99757170592e-04 -1.25765390033e-03  3.61911375544e-03 -6.00395161945e-04  9.48629875303e-04 -4.48342721156e-03 -2.37788048233e-03 -1.81406568371e-03  4.74574341460e-03 -1.17503154130e-03 -2.36766763942e-03  3.96070192319e-03  2.20622799524e-03 -4.71617757636e-03 -5.66526566534e-03 -2.57745236048e-03  1.74605693533e-03 -4.67971784878e-04 -9.11618759651e-05  4.60122187249e-03 -5.60399884356e-04  3.30762539323e-03  2.79553314651e-03  3.49552541923e-03 -1.42933000751e-03  9.88611065875e-04 -1.33408009458e-03 -6.48705169225e-04 -3.86867903417e-03 -1.28399776176e-03 -4.67872436086e-03 -2.93208422154e-04 -4.12581635373e-03  1.07240463059e-03  6.34979837729e-05  7.98277000442e-04 -5.53509886142e-04  4.49520390447e-03  2.48312150779e-03 -4.45270899995e-04  3.81149303666e-03  1.55396530222e-03  5.41597081432e-03  1.28541500627e-03  6.88791255378e-03  8.47323417506e-04  2.89644507603e-04  7.92580720964e-04 -5.76094606204e-04 -3.08281433856e-03 -2.77896308144e-03  4.55166177676e-03  3.10957198052e-04 -2.11596413449e-03 -1.05045921576e-04  4.48091068484e-03 -4.15307380915e-03  5.54759481124e-03 -4.37899053017e-03 -1.06911616825e-02  9.23876070159e-02  9.25966176488e-03  1.37275916740e-02 -4.76895005353e-03 -1.90255330843e-03  5.76749734543e-03  6.76244545156e-04  2.93068339634e-04 -4.82982748217e-03  2.37303487334e-03  1.28365492586e-03 -1.19753037902e-04  4.42231266709e-03  4.69442023477e-03 -1.15619899728e-03  2.60353723150e-03 -1.46749726688e-04  1.68252230141e-03 -9.25994658498e-04  1.02001069670e-03 -1.44407496408e-03  2.70728115508e-03  5.07504614437e-04  1.07820540687e-03  9.51004136839e-04  3.45367885969e-03 -3.45946281575e-05  5.52152073055e-04 -1.82266204264e-03  1.51406514713e-03 -1.10621590162e-03  4.61226119573e-03 -5.40946598567e-03  1.50927635183e-03  1.38372666159e-03  2.23240238084e-03 -2.83793212737e-03 -2.53364554237e-03 -4.70657557856e-04  1.09654399500e-03  2.37372440763e-03 -3.18525227829e-03  1.55080244219e-03 -4.28657676614e-05  3.90120014700e-03  3.78434143576e-03 -4.63127730074e-04  1.70106200487e-03 -1.97321071874e-03 -5.96785294625e-04  1.46710749744e-03 -1.06338058511e-03  1.40940686659e-03  4.00073965685e-04 -1.21941555144e-03  5.19502737694e-05 -1.35958894013e-03 -2.08876950676e-03 -4.37009680534e-04  6.43652711328e-04 -3.67634969569e-03  1.61185137150e-03  1.27286073120e-03  2.56229475674e-03 -2.17413578413e-04  1.25588571240e-05 -5.11592861491e-03  2.48448561283e-03  2.08685391896e-03  5.34204081648e-03 -1.19650521539e-03 -1.26688904551e-03  4.00103784794e-03 -1.26449347245e-03  1.48300296611e-03 -9.25066689489e-04  2.17836437941e-03  4.40906903349e-03  3.23916850343e-03  2.74199103052e-03 -5.24553757002e-04  2.34135274294e-03 -2.42363649414e-04  1.14506367261e-03  3.85762987052e-03  8.21234680388e-04  1.64675932010e-03  1.44898358965e-03  3.22924916657e-03  4.44605724348e-03 -4.69784744349e-04  3.75117971438e-03  3.72069374544e-03  3.45662185271e-04 -5.22452036446e-03 -8.64313839257e-04 -3.49922290618e-03  2.79336536528e-03  2.48593270742e-03 -3.68249860639e-03  2.59990608374e-03  1.08234297283e-03  1.36871971018e-03 -1.12749103297e-04  1.61002804210e-03 -1.60050507791e-03 -2.99781336566e-03  2.64110540140e-03  4.04196965304e-03 -1.91193706896e-03  2.63468899776e-03 -3.07958488696e-03  5.25005462505e-04  8.69192872242e-04 -7.47663141366e-05 -1.60143694279e-03 -4.22998722855e-03  2.89475443279e-03 -1.55779315537e-03  6.06690870077e-04  2.12377952805e-03 -1.55187883743e-03 -2.01782435413e-03 -1.05662980092e-03  2.68885294327e-04 -3.84034190147e-03 -2.94967684420e-03  3.23947919945e-04 -1.94377942039e-03 -4.20234943371e-03 -2.66853312651e-03 -3.85847494023e-03  1.07160539160e-04 -1.17450164454e-03 -3.02509649444e-03 -2.63024417879e-03  6.15012387651e-05  4.52444951690e-04 -1.91821497451e-03  2.09714368848e-03 -3.23982660694e-04  3.92800715004e-04 -3.96998557184e-03 -1.53193070470e-03 -2.01742993434e-03  4.31510160159e-03  1.56149812790e-03 -2.99568397911e-03 -1.76382577202e-04  4.29484037805e-03 -8.15566844753e-04  4.52174100581e-03 -1.14746123769e-03 -3.52372135734e-03  9.23459284142e-04 -1.67296006323e-03  7.86552098122e-04  2.37615274779e-04  2.60846343314e-03  8.74328221894e-04 -2.65933159974e-03  3.55822013168e-03  1.09491388262e-04  6.72273285188e-04  3.99106215339e-03  1.38916309606e-03  3.72386041436e-03 -8.06150582896e-04  3.59726324208e-03  1.70820067601e-03  1.58129077824e-03 -3.00240071079e-04  6.53578596761e-04 -1.69100651924e-03 -5.60720947686e-04 -4.87447970057e-04  3.37651662286e-03  4.89585265433e-03  5.89089560366e-03  2.32757308480e-03  3.21603642048e-03  3.99359513816e-03  1.65608197136e-04  2.83523045453e-03 -2.25402944423e-03 -6.15047688403e-04  1.20942557378e-03 -3.37011825981e-03  2.95944218734e-03  2.46755240380e-03 -2.62260628240e-04
-1.18019322707e-03  1.10585296683e-03  3.49408740823e-04  9.45150757063e-04  1.30519556580e-03 -1.92502082451e-03  1.11206642036e-03 -5.58409125077e-04  5.06217893463e-04  9.99491393015e-04 -9.60646219153e-04 -2.27962542007e-03  1.22034536304e-04  2.85998230212e-04  1.06187495365e-03  3.40050621735e-03  4.01356864184e-03 -6.42965627770e-04  1.05232917493e-03 -5.37401460965e-03 -1.63757229193e-03 -5.23716513698e-04  1.22310052464e-03  9.12165131524e-04  9.80232353867e-04 -8.43807597856e-04  8.84445728169e-04 -1.94691864976e-03  1.33257464276e-03 -5.04476836472e-04  8.90673325620e-04  1.80900304406e-03 -2.77426583078e-03 -1.22764484230e-03  1.87929420510e-03 -2.98538307187e-03  1.61087885890e-03 -4.32780065113e-03 -9.95730198967e-04  5.60804933174e-04  9.08366817522e-04 -2.87742985240e-03 -5.67498813845e-04  3.43385107251e-03 -2.51017844200e-03 -1.49849513890e-03  2.26204993474e-03  7.50897462255e-04  1.18649763333e-03  2.27416157897e-03 -8.90382185372e-04  2.41951312362e-03 -2.47847736172e-04 -1.33693423108e-03  6.55514125676e-04 -1.26563665005e-03  1.51721833859e-04 -2.30148051220e-03  2.11947765923e-03 -4.89957349872e-04 -3.45729435558e-03  1.73838207603e-03  2.60839771960e-03 -3.50009379628e-05  3.90223897834e-03  9.25966176488e-03  6.86590168689e-02  9.37911279841e-03 -5.18541970164e-03 -1.00106875687e-02  3.45480911881e-03 -3.22580411672e-04  2.55133092138e-04 -2.36442037518e-03 -1.82305312585e-04  9.23550136827e-05  3.00063277154e-04  5.56667318070e-04  1.70705141959e-03  1.85329517749e-03 -1.33974583811e-05  6.09761304953e-04 -1.32795003409e-03  1.71238187589e-03 -1.16655745470e-03 -2.16447907127e-03 -8.29173509282e-04 -1.74394689451e-04  2.49912085874e-03  1.16772038882e-03  1.83201785775e-03  7.95514332386e-04  1.01803725640e-03  7.80317970884e-04  9.59000226360e-04  1.92860824616e-03  1.02085265990e-03  1.33708673000e-03  3.36041035590e-03  1.50780728992e-04  1.43722636457e-03  1.05898388879e-03 -6.37345961222e-04 -1.58957411127e-03 -9.66597555754e-04 -1.35038965512e-03 -2.03201373064e-03  1.12193080157e-03  8.21012118901e-04  2.63782636215e-03  7.12333413753e-03  5.15729670051e-03 -7.87745119004e-04 -3.14839963767e-03 -1.10878808174e-03 -2.01993582091e-03 -3.38632688871e-03 -7.35671902060e-04  3.71062168276e-03  1.09376141692e-03 -1.80587566428e-03 -1.58576944336e-03 -3.05699225544e-03 -6.23752960645e-04  2.24116536363e-04 -6.12905398009e-04  3.03230802282e-04 -1.27882795889e-04 -4.85533383562e-04 -1.87516420800e-04 -1.23421432408e-03 -2.49189107620e-03  1.50725692664e-03  9.39000791795e-04  4.51379026961e-03  1.15669024573e-04 -1.02212652846e-03 -1.80292503723e-03 -1.19061068697e-03  3.15457064438e-03  1.26190761723e-03  2.57609239109e-03  3.12029987512e-03 -1.23497679147e-03  2.27368269376e-03 -2.84002078337e-03  7.71329132790e-05 -1.93393828758e-03 -3.30674278078e-04 -7.86540992986e-04 -1.88034565006e-03 -4.30638925193e-05  1.26981322325e-03  7.35231624986e-04  2.88618609226e-03 -7.99557282125e-04  1.84233517498e-03  1.52552389735e-03  3.65556776636e-03  1.39808586273e-03 -2.13362069770e-04  7.94249890670e-04  6.21427070230e-04  7.41498421889e-04 -8.71171836071e-04  6.26092127466e-04 -1.80416215797e-04 -1.33518146522e-03 -5.97177231273e-04  5.59620002995e-04  3.51225124215e-03 -7.82575583646e-04  8.52621618820e-04  2.45206257477e-03 -1.12835154934e-04 -9.06856207147e-04 -1.41523574903e-03  2.71410221370e-04  1.83383403803e-03 -9.64352044055e-04  1.70780552473e-03 -1.85950811630e-03  1.97767771151e-03  1.14611641486e-03 -9.31517648020e-04  1.54237664698e-03 -3.88235887824e-03 -2.44152735499e-04 -6.30927216132e-05  1.19917104793e-03 -1.18733159415e-03 -2.99270589526e-03 -1.31508395614e-03  1.08674053182e-03  1.09834114641e-03 -8.73046631425e-04  1.16060719163e-03  1.35906186578e-03  1.52264658131e-03  3.55501666741e-03 -5.23751253170e-04  4.54306970711e-04 -5.45731466942e-04 -2.33885378545e-05  1.07108483395e-03 -5.25321227210e-04  1.13421279524e-03  6.49367867341e-05 -1.85500774227e-03 -3.16748379759e-03  9.45641515481e-05  9.92612458434e-04  3.66618401683e-04  5.95861700874e-04 -3.04557544538e-03  6.41868540746e-04 -9.03346009712e-04  2.35868476258e-04 -1.23009364805e-04 -1.70506572678e-03  2.11646785770e-03  1.53593962167e-03 -3.63871577415e-03 -5.56442977178e-04  1.53334498541e-03  7.26918211824e-04 -1.94027921717e-03  6.09142867263e-04 -3.03124272006e-04  1.06462085354e-03 -1.11254211109e-03 -6.81567723425e-04 -1.05967805352e-03 -3.81987040593e-04 -7.04025372448e-04  2.33496812454e-03 -6.61781675427e-04 -6.85292509698e-04  2.54936665471e-03  3.58759320132e-03 -8.42863877047e-04  2.18062764904e-03  3.61420278073e-03  5.01809400435e-05 -1.09581803675e-04 -3.75717503772e-04  2.81505502105e-03  4.33346669934e-04 -8.11369892936e-04  1.40798149248e-03 -3.69034396279e-05  2.43424485929e-03  1.07144625970e-03  1.55342203883e-03  3.41307952671e-03  2.26619240470e-03
-1.68538307919e-03  4.61429158947e-04  9.55335312179e-04 -5.04770498000e-04  2.49049050474e-03 -1.98141907466e-03  3.16842456451e-03 -1.33367443012e-03  1.38938856661e-03  4.79108976841e-03 -1.69653608202e-03 -3.08021261311e-03  3.50921732642e-04  2.85703879072e-04  8.60296734367e-04 -2.51016371560e-03  2.95968554600e-03  3.24468257388e-03 -2.41941538000e-03 -2.79617098829e-03 -1.37044581569e-03  1.55827427440e-03 -3.28115542224e-03  6.07941413190e-03 -1.41517281642e-03 -1.02891576051e-03 -3.29808544493e-05  1.61252390626e-03 -1.23728464728e-03 -1.64941998824e-03 -5.09219099427e-04 -3.17655993933e-03 -9.33037508292e-04 -1.03943037223e-03 -1.13625950937e-03 -2.37242959143e-03  2.19583697977e-03 -1.76361665447e-03 -2.43313465142e-04  9.94942210019e-04 -1.73433490891e-03 -5.66855718551e-04 -2.07302802103e-03  3.15653436419e-03 -5.57806381610e-04  7.10522967664e-04  4.11877891728e-03 -5.38347231778e-04  1.83010513479e-03  1.12874089441e-03 -1.07840343536e-04  2.15907557050e-04 -1.62235600996e-03  7.99233268764e-04 -9.10585610560e-06 -5.57508602107e-03  2.10016410956e-03 -1.36877660794e-03 -2.69449969243e-03 -2.48242858712e-03  1.51091985919e-03 -1.07506570081e-04 -2.14637999233e-04 -1.26491316867e-03  3.26567465210e-03  1.37275916740e-02  9.37911279841e-03  7.41682579476e-02  5.71432785454e-03 -3.30328122025e-03  5.86287612373e-03  1.76275668290e-03  7.08461658568e-04 -1.27002988040e-03 -1.98730693024e-03 -5.80103892046e-04  1.04261125298e-03  2.10991932227e-03  2.29074075379e-03 -5.65523325236e-05  3.08196717675e-03  5.14331940733e-03 -1.83702458368e-03  1.42068285429e-03 -5.32391550531e-03  1.26013520785e-04 -6.95683073317e-04 -2.83103993611e-03  5.65120955240e-03 -2.54013256043e-04  3.08050686482e-03  2.38818885538e-03 -2.08467134150e-03 -2.06540343626e-04  8.33293660958e-05  1.56147017848e-03 -1.49473523769e-03 -1.76627397470e-03  4.86056434727e-05 -1.63035699805e-03 -5.27462602464e-04 -7.05523174707e-04  1.55766037732e-03 -1.60668301185e-03 -1.43503490094e-03 -7.42955967549e-04  6.43159698506e-04  2.75766480780e-03 -9.67353649864e-04  7.79961977961e-05 -7.62120407393e-04 -8.80211809315e-04  5.75417528731e-04 -4.15018074533e-03 -1.24763550130e-03 -1.31052043482e-03 -4.02156808975e-03 -2.12093073634e-03 -8.72978558218e-04  5.15821860074e-04 -3.14867889874e-04 -2.09964367883e-04 -3.85229955895e-03  1.24892852008e-03  3.50606837586e-03 -8.54771000330e-04  3.36807213887e-04  1.32929500666e-03  2.03632909045e-03  2.06598698381e-04 -9.02140350549e-04 -1.28734544562e-04 -1.82740448634e-04  4.21189719828e-04  4.17259778262e-03 -2.29889936317e-03  2.25875494509e-03  1.85969638306e-03 -3.39808604679e-03  5.18133541945e-04 -4.87041708156e-03  2.01576391986e-04  2.05728390175e-03  1.00861164177e-03  1.87193375075e-03 -1.11024363130e-03 -1.31379640859e-03 -2.31956188255e-05  4.57832096629e-04  1.10181017334e-03 -5.52660358426e-05  5.41489166604e-04  3.50426879588e-03 -6.00449624970e-04  1.62319615455e-03  1.82104342978e-03 -5.68163610259e-04  3.24115650256e-03  4.34757930722e-03 -3.46973724477e-03 -6.94358733537e-04 -4.25108263379e-04  1.66794083778e-03 -3.22111648166e-04  1.52594329404e-03  1.60498674413e-03 -6.56192516714e-05 -1.76010697438e-03  3.18385436406e-04  4.93610971080e-03  1.45718118180e-03 -1.25409708805e-03  1.02393253992e-03 -1.97780700924e-03 -1.25159274437e-03  1.55946111131e-03 -1.98150513857e-03  2.03336175977e-03  3.07048483710e-03 -2.84775524483e-03  2.23000722741e-03 -2.02452290804e-03  3.42473327295e-03  4.22949391269e-04  9.97657989400e-04  2.11102685177e-03 -2.90551284724e-03  2.02799924025e-03 -4.25060351386e-03 -8.31018544202e-04 -4.91551646033e-03 -1.98376126614e-03 -1.40416128137e-03 -1.52338160132e-03  1.86235088907e-03 -2.71014311005e-03 -2.42463681117e-03  1.81299484058e-04  3.84817928188e-04 -3.97135225740e-03  9.36578740266e-04  1.75121008223e-04  1.73206591260e-03 -1.02903531178e-03  2.64025220664e-03 -4.54288058052e-04  8.67145913736e-04 -3.20108704401e-03 -2.27672828844e-03 -3.61349860382e-03 -2.44260208189e-03  2.26125210058e-03 -3.38472264613e-03 -2.84620948336e-04 -7.78211183904e-04 -2.40032677092e-03  2.28448276832e-03 -8.41597648954e-05  1.43460600441e-03  1.39199985718e-03  1.07704073232e-03 -8.54279375779e-04 -5.12642279688e-05  5.41388804958e-04  1.12164925525e-05 -2.39082452578e-03  2.54469193322e-04  1.38844346355e-03 -1.95685577484e-03 -2.62589843579e-03  4.22363904562e-04 -2.23158892551e-05 -8.24171941754e-05 -2.28839113169e-03 -1.02337084648e-03 -3.31612642463e-04 -3.00601393447e-04 -2.24298192184e-03  2.94537428246e-03 -2.18592643585e-04 -2.56972561107e-03 -1.07794272457e-03  4.94878350621e-03  1.31564581797e-03 -4.00585743434e-04  8.04710052261e-04  2.69359930087e-03 -1.53130467764e-03 -4.94054522488e-03  4.70306142475e-03  1.46545710152e-03 -1.11560058691e-04  9.43763790972e-04  3.40668194071e-04 -2.52696329364e-04  6.01192612542e-05
-2.91752862043e-05 -1.45739212879e-03 -3.06551061783e-03  1.41440536088e-03  2.36060753695e-03 -1.55688698182e-03  9.79732928710e-04 -3.25242164134e-03  6.22531861533e-04  2.38467387100e-05  1.49901891095e-03  2.09736809627e-03  4.07410858688e-03 -4.03677016213e-03 -6.91667453675e-05 -1.21267429767e-04 -1.79162039291e-03 -2.26883018419e-03  2.28519778195e-03  4.13375324114e-03  2.77839998331e-03  3.19326394038e-03 -2.78352529196e-03 -3.31508665017e-04 -2.14244869084e-03 -1.81508913422e-03 -1.01255287045e-03  4.33261740478e-04 -6.84640222167e-03 -9.34527609127e-04  8.91108174728e-04 -5.08080676210e-04 -1.60866106105e-03 -5.42284836091e-04  2.69328617871e-03  8.60638584876e-04  9.69919829109e-04  1.73321297867e-03 -1.20674058901e-03 -6.06477615902e-04 -1.01802695295e-03  8.01338419273e-04 -2.47062962110e-03  1.78055520069e-03  1.75680790174e-03 -5.56789345475e-04  2.18767971521e-04 -1.27534673872e-03 -3.63801535206e-04 -2.06894507564e-03 -7.88675310187e-04 -9.06883751435e-04  1.87787101138e-03 -1.39523035762e-03 -9.75055081674e-04  2.75097736735e-03  2.88083713141e-03  1.89491860954e-03 -1.52206939216e-04  2.27683070686e-03  7.69463546914e-05 -5.49571006676e-04 -9.11072150723e-04  1.84527714327e-04  7.54015020071e-04 -4.76895005353e-03 -5.18541970164e-03  5.71432785454e-03  8.62492615012e-02 -1.19713507125e-02 -1.30881397554e-02  9.80163656446e-03 -2.07876320422e-03  4.26342074792e-03  2.38047565952e-03 -1.07230879085e-03 -5.73699675899e-04 -5.75657628729e-03  1.24985627652e-03 -5.42537459539e-03  6.37405303299e-04 -5.86706180250e-04  1.03032215512e-03 -2.60427805630e-03 -1.28350631081e-04  1.23010479666e-03 -2.35310714455e-03  1.02179734306e-03  3.82553741946e-03 -6.67641537535e-04 -2.70305031650e-03  2.82811201839e-03 -1.92747717725e-04  5.96133791780e-03  5.61516946712e-04 -1.16105604386e-03  3.60697409915e-03 -1.20359677420e-03  1.01944306954e-03 -4.85499472449e-04  3.80032438117e-03  1.44425674907e-03 -5.55984055808e-03  1.74736041695e-03  4.67748866403e-04 -2.15235804830e-03  3.20130774366e-03 -4.20145947939e-03  3.87629493221e-04 -2.70908164704e-03 -1.77602186452e-03  1.21026079286e-03 -7.65686360366e-04  2.70025021669e-03 -1.93311370921e-03 -1.24883018562e-03  1.71471345134e-03 -4.50831334201e-03 -3.33927684051e-03  2.00857736556e-03  3.38282340661e-03  4.84226602567e-04  2.21677952576e-04  5.19251812372e-04  6.61339302021e-03 -7.89438515846e-04  2.60930054681e-05 -7.31219694006e-04 -1.82577545263e-03  4.89017316626e-04  2.41528004482e-03  2.62423906834e-03 -1.55941039412e-03 -2.31808497351e-04  4.60482934308e-03 -5.25351648707e-03  9.21562455789e-05  5.29368543639e-03 -2.95971152980e-03 -2.61806746156e-04 -1.12201619366e-03  4.65444833838e-04 -4.62887345135e-03 -6.94464840429e-04 -2.03955472295e-03 -8.96111047531e-04 -2.29976972466e-03 -2.65392807417e-03 -1.65602856044e-03  2.71793646728e-03 -3.02389793542e-03 -3.92367548297e-04  5.37168992679e-03 -4.63545949148e-04  1.70380861209e-03 -2.10212964989e-03 -1.61027817030e-04 -3.47349179869e-05 -1.84936378628e-03 -1.18776229339e-03  3.34062018425e-05  9.83544483511e-04  2.37924243424e-03  6.92236395207e-04 -3.26091093160e-03 -2.05351573064e-03 -1.76930969887e-03  1.42765187535e-03  1.97145574565e-03  9.09841523202e-04  2.46104381187e-03 -1.67893794079e-03 -6.91638585130e-03 -8.30653766366e-04  1.61047471056e-03 -6.98222987006e-04 -1.03929988628e-03 -5.13071708563e-03 -1.55429300594e-03  2.67480424044e-03 -4.01902737155e-03 -9.66218771362e-05  2.99828058643e-03 -3.08937381648e-04  3.66686263069e-03 -2.76787886093e-03  1.05409127058e-03  7.07353321403e-04  2.35818271250e-04  3.74118018565e-03  1.65235886557e-03  1.22075222515e-05  1.45551673337e-03 -2.10479621866e-03  1.49702821503e-03  2.73545070412e-03 -2.00658161908e-03 -9.81567994963e-04  9.70279819079e-05 -3.28384769332e-03  1.18049122554e-03 -1.47692638866e-03  1.08981848620e-03  3.36196589259e-03 -2.10877662046e-03  4.04872520745e-03 -7.79114768139e-04 -1.49855139191e-03 -2.89818174910e-03 -1.48231641195e-03  1.92506916652e-03 -7.33085040597e-04 -1.06769529050e-03 -5.83915200394e-04  2.19083240289e-03 -1.20395056106e-03  9.31693633636e-04  9.54667681110e-04  2.69313922675e-03  1.71154128140e-03  5.62732389610e-03  3.06612355132e-03 -3.24323022101e-03  6.51689200720e-04 -2.65961859902e-03 -5.44757518700e-04  3.71060855074e-04  3.32997221751e-04 -4.07139648673e-03  5.45169505121e-04  1.02170195668e-03 -1.57144367674e-03 -1.02611667069e-03 -1.86243134331e-03 -2.55738646009e-03 -2.05655924167e-03 -3.95253096954e-03 -2.77698682234e-03  2.36045022957e-03 -6.23521998330e-04  7.39256417050e-04 -2.53636477465e-03 -8.21962334233e-04 -1.63583130974e-03  2.00481667966e-03  2.43860604773e-04 -1.10470793264e-03 -1.94279909205e-03 -9.92616935666e-05  3.73206003315e-03 -3.40885600808e-03 -1.01860975883e-03 -3.12839899629e-03  9.35049887048e-04 -7.87058435229e-04 -8.76191830853e-04
 9.81596384111e-04  4.76727108170e-03  4.36445719808e-04  1.44377638775e-03 -2.23463676856e-03  2.21453095874e-03  3.83067494877e-04  4.18110173358e-03  1.95807423637e-03  7.67621383781e-04  2.97520433412e-03 -1.21456987939e-03  4.87999416899e-04  2.59580190117e-03  2.27882148736e-03 -8.75104331499e-04 -1.34138952859e-03 -7.49042829313e-04 -2.21713869414e-03  3.10209746361e-03 -3.05126914675e-04 -2.47372545589e-03 -2.56553176422e-03  2.91368233063e-03 -1.30448116051e-03 -4.56482150916e-03  1.18076859247e-03 -6.77696848154e-04  3.38623596244e-03  4.58844814245e-04 -8.48795630010e-04 -4.06234099565e-04  3.15111264242e-03  2.46723641118e-04 -1.23922251289e-03 -3.85109042463e-03 -3.05365890934e-03  1.86843574825e-03 -2.35052038483e-04  2.83957436772e-04 -7.43941410771e-04  3.65148813059e-03 -8.82485846243e-04 -3.48847779742e-03  1.80193497795e-03  4.58022616342e-03  1.01630356684e-03  3.81083471439e-03  3.15563842346e-05  2.85767345829e-03  3.89437180341e-03 -1.32272520066e-03 -2.65700197965e-03  7.76989218847e-03  7.61388944541e-03 -6.22791772258e-05  3.04774932044e-03 -2.56179217652e-03  2.34775425345e-03 -6.09692314514e-05 -5.49805705994e-03  2.08279588812e-03  5.68914875490e-03  2.78172619267e-03  1.04199612199e-03 -1.90255330843e-03 -1.00106875687e-02 -3.30328122025e-03 -1.19713507125e-02  1.00453108982e-01  7.97295475288e-03  2.50114156749e-03 -8.75658366836e-04  1.47493926539e-03 -1.14031325410e-03 -2.69393165735e-03 -1.36788417855e-03  2.30435508353e-03 -1.35708067550e-03 -3.09005822628e-04 -1.31964842072e-03  4.32910391124e-03 -6.61619395859e-04  1.47957775377e-03 -1.15620138368e-03 -1.45198580422e-03 -1.69150387765e-04 -2.28532094121e-03  1.06156022008e-03  1.82661696220e-04 -9.78284855595e-04  2.48118666027e-03 -4.54501010694e-04  4.17069431077e-03  1.87575497758e-03 -2.34197943220e-04 -9.21609453062e-04 -1.55618855183e-03 -4.15909110261e-03  2.15856577860e-03 -2.15170070345e-04  4.56083954742e-04  6.35737190955e-04  5.82008761106e-04  2.24349922884e-03 -8.33529395149e-04  2.07851144252e-04  1.72765186619e-03  7.25352556744e-04  3.89562550052e-04 -4.14515278999e-03 -4.14844874429e-03 -1.82223413943e-03  1.32618930808e-03  5.12743112070e-04 -2.45731884059e-03 -8.19688250650e-03  1.18109017955e-03 -2.56616897553e-04  6.65549492067e-04  2.95301626396e-03  1.90100760022e-03 -2.12257892790e-03  1.61040917181e-03  2.37185751457e-03  2.36656337110e-03  5.69262019011e-04 -2.51819813233e-03 -2.13792876712e-03  1.39020613104e-03 -7.77857205365e-04  2.74561952495e-03  1.38009685619e-03  5.93175219907e-04 -5.17199097677e-03 -3.97382545919e-04 -4.36675991850e-03  4.23473524678e-04  7.99034539295e-04  9.64175098309e-04 -3.50251264347e-05 -1.47369632251e-04  3.51826318708e-04 -1.08472936110e-03 -1.13626364231e-03  6.41614837288e-04  2.43044392467e-03  2.86875358787e-03  5.24240770831e-03  5.13352773771e-04  4.08345037632e-03 -4.26617870954e-04  4.56187062707e-03 -4.59529536614e-04 -2.22855971534e-03  4.05625476089e-04 -3.38373821032e-03 -6.48145582618e-04 -1.48289312674e-03  6.11250973391e-03 -1.74731269437e-03 -3.83819975521e-03 -3.56024629520e-03 -3.27741250917e-03  3.14078120963e-03 -2.77938798889e-03  1.70003469455e-03 -6.54947769245e-05 -3.87636790770e-03  1.11654745949e-03 -4.32681453697e-04  6.76773569949e-04 -2.10098943492e-03 -2.03029507112e-03 -3.01723893782e-04 -1.35757104304e-03 -4.05450208560e-04  3.10323797839e-04 -1.51054083808e-03 -1.13354111912e-03 -3.40250568840e-04 -2.04201697549e-03  2.03359095905e-03 -2.40634572672e-04 -1.56825726366e-03 -5.58121040858e-04 -1.88299989992e-03  1.58040515087e-03  3.69072144347e-04 -7.00447078296e-03  3.25673149779e-04  3.58569560546e-03  1.41677155991e-04 -5.68822334693e-03 -9.31068476902e-05 -3.95049149536e-03  2.09561667780e-03  8.51216003440e-04  1.45222459905e-03  1.70800193082e-04 -2.76849317862e-05  1.83464039792e-03 -1.69849686776e-03 -2.41169680406e-03  2.39044497542e-03 -3.71325611513e-03  1.70398586958e-03  3.01712877374e-03  9.28762739722e-04  1.55199689946e-03  1.82662507614e-03 -8.76213501027e-04  6.02997036963e-04  6.81885499747e-04 -1.66463047759e-03  3.05149938470e-03 -1.43245209989e-03  2.81079549062e-03 -2.12303607573e-03 -5.32389883433e-04 -6.05850469035e-03 -2.39676801677e-03  5.25209492545e-03 -2.29616702856e-03  2.96353402368e-03  5.86987637236e-04  1.79608817369e-03  6.08127707937e-04  3.24469741925e-03  1.29825954505e-04  4.72449084159e-05 -8.82818959273e-05 -1.72172093693e-04 -5.27030606743e-03 -3.53139423216e-03 -3.00039453931e-04  4.99958806757e-04 -1.66333623938e-03  7.52876783028e-04  1.70830925611e-03 -4.86440302971e-04  1.40746945424e-03  3.17940227746e-03  4.44762556820e-03 -1.10375592123e-03 -1.77904879941e-03  2.58394937066e-03 -1.52452279544e-03 -2.85404410731e-03  4.55265410313e-03  3.24938864699e-03 -9.00889962266e-04  3.19582153877e-04 -4.58833823704e-03  4.87894529277e-04  2.41389633059e-03
-6.34302471470e-03 -4.20815531669e-03 -2.40477631064e-03  2.16003004549e-03 -2.12107231840e-04 -5.10044860764e-03 -3.07869995859e-03  5.76800194647e-03 -3.38685082987e-03 -1.90614013547e-03 -1.51238496295e-03 -3.48077628798e-03 -2.46159273961e-03 -2.62800780906e-03  1.33184775521e-03 -1.49160299812e-03  4.70043351953e-03 -4.06151365452e-03  1.65863546729e-03  1.83678071649e-03  8.63593865999e-04 -3.28071506231e-03  3.86021160901e-04 -3.07468627622e-03  1.12169584680e-03  3.42263836390e-04 -2.12823086643e-03  2.36748054737e-03  2.21393722496e-04 -3.99607005896e-03  2.26424207463e-04  7.51791893602e-04 -4.46803819256e-04  1.04451802054e-03 -2.68841470166e-03 -1.56450146799e-03 -3.00863887929e-03 -3.49910491416e-03  9.32671612792e-04  2.92014868535e-03  1.40843870608e-03 -1.04229363230e-03  6.79714919465e-04  1.14983761709e-03 -1.95828316673e-03 -6.27571964996e-04  7.30895555520e-04 -6.79552246953e-04  4.46008748445e-04  2.54566941699e-03  2.91368030979e-04  5.82345608592e-04 -5.46505268997e-03  1.57538717897e-03  3.94015284666e-04  1.17623686647e-03  8.25630557713e-04 -1.33961603884e-03  1.50311478313e-04  2.34355716265e-04  1.46715255953e-03 -1.61189953866e-03 -7.74058373436e-04 -5.08555756432e-04  3.12930046479e-03  5.76749734543e-03  3.45480911881e-03  5.86287612373e-03 -1.30881397554e-02  7.97295475288e-03  9.98375284103e-02  1.16778888130e-02  8.27258182464e-03 -1.74697946690e-03  6.11991393054e-04 -3.56665794538e-03 -1.46519177950e-03  1.87997181090e-03 -2.73466821934e-03 -3.07809855138e-04  1.43106653325e-03  4.81948887842e-03  1.95984888548e-03  4.25549133119e-03 -3.44870168582e-03 -2.24268270524e-03 -4.08014995736e-04 -4.36772013569e-03  5.70296079165e-04 -1.62278066246e-03 -5.64125093194e-04 -6.25820622244e-04 -4.33544002053e-03  1.19896034309e-03  3.69254633626e-04  1.66794284010e-03 -1.53285599798e-03  2.42560542467e-04 -2.00887930182e-03  1.44879628942e-03  9.33112303972e-04  1.90741215725e-03 -2.70435542942e-03  2.44633396921e-03  1.79759011810e-03  3.56499126768e-03 -5.17219637547e-03  4.56956191018e-03  1.18427220102e-03  1.66999632059e-03 -4.77299860561e-03 -1.95033705581e-03  6.53421178360e-04 -1.90198961336e-03 -9.60969840812e-05 -1.36885562253e-03 -3.12963572401e-03  2.41466246930e-03  1.16398683068e-04  2.45767453702e-04 -1.68502731369e-04  1.20366852015e-03 -2.37053839973e-03  3.88728625701e-03  4.70602321563e-03 -2.46200033120e-03  2.54333535189e-04  1.16333645887e-03 -1.74854984586e-03 -1.58500242739e-03  4.25233270001e-04 -2.95314383614e-03 -3.55014976243e-04 -1.09310337396e-03  7.83175278527e-05  6.89279298783e-04 -4.50148418503e-03 -6.05711331495e-04 -4.69578195152e-04  1.62923023821e-03  1.50221261979e-04 -7.17157692598e-03  2.31342763282e-03  4.67077621917e-03  1.92351538332e-03  1.65781699404e-03 -1.27521616193e-03  2.15472936001e-03  2.81236313405e-04 -4.13437620611e-03  1.46901839026e-03 -1.29409916242e-03  1.37874030778e-03 -1.89936387817e-03 -2.04670140650e-03  1.24842935360e-03  3.64980975974e-03  1.55612610000e-04 -2.81198422288e-03  7.68646896084e-04 -1.39722851302e-03 -3.89105856763e-04  1.92282643621e-03  2.07255680809e-03  4.60132684845e-03 -3.91111068456e-03  1.53667585384e-03  3.88837669070e-04  2.94557598848e-03  3.76097935775e-03 -1.47649142596e-03 -5.24273974161e-04 -6.85273312415e-04 -3.81508471603e-03 -2.89758335040e-04 -6.21138521346e-04  2.51703549986e-04  9.38682152872e-04  1.97826370006e-03 -1.01503763287e-03 -1.42478376804e-03  1.63692470171e-04 -1.58625083016e-03  3.30102319338e-04  1.16548501700e-07 -9.54843203270e-04 -6.51282995961e-03 -2.98971387178e-03  4.22345239040e-03 -4.48169136957e-03 -3.60962286629e-03  1.22404506567e-03  1.16869019098e-03 -2.40871808960e-03 -2.07930641378e-03 -3.70264393213e-03 -1.94065070117e-04  1.03552439445e-03  1.36121402317e-04  3.97105226666e-04 -2.82597481455e-04  1.39068637649e-03 -3.99252729846e-03 -4.88028691986e-03  5.63394357480e-04  3.05878906201e-04 -9.08097957924e-04  3.54843265818e-03  1.24391998575e-03  2.72934877507e-03  2.83683122359e-03  3.26444070117e-03 -2.13663861045e-03  1.10972145886e-04  1.28001545403e-03 -3.49176700184e-03  1.47837879246e-03  4.00619965520e-03 -4.97842687197e-04 -3.21167512069e-03 -3.16268843328e-03 -5.48260343759e-03  1.20593135851e-03  3.38972720867e-03  4.21589940062e-03  5.37170209734e-05  1.37289453672e-03  1.58982245442e-05  1.69430272384e-03 -1.29753768635e-03  6.36000704002e-04 -1.89475563889e-03  1.80679368613e-03 -2.54141792445e-03 -7.80542827570e-04  1.33178435006e-03  6.72572502735e-04  2.07031535495e-03  1.64572183699e-03  5.79272698597e-03 -2.67215933894e-03  8.69479916259e-04  4.20835953011e-03 -6.98040100476e-04 -9.48137796629e-04  2.10304994981e-03 -1.15426233025e-03 -4.92669853007e-03 -5.19307779569e-03  7.22473810209e-03  1.15751487056e-03 -6.74934056969e-03  4.80554072018e-04 -1.54851583486e-03 -2.14304555496e-03  4.83344521507e-04
-3.88512743497e-04 -2.53129486664e-03 -9.47469774693e-04  5.08885541609e-03  3.82979298860e-03 -1.76764903467e-03  2.51674046782e-03  6.46022948666e-04  1.54010081719e-03  1.42332832009e-03 -2.82569087670e-03 -1.71690695679e-04  1.78182068861e-03 -2.36966766184e-03  4.78228077481e-04  9.47270797801e-04  1.93921290136e-03  6.27949666126e-04  4.52056976994e-04  2.60317070470e-03 -1.29932373357e-03  2.32665624316e-03  1.19219536923e-03  5.82542698976e-03 -3.03788243159e-03 -2.22214405999e-03 -4.30930852144e-04 -4.80050358055e-03 -1.59385175150e-03 -1.64985225869e-03 -1.94049635636e-03  5.10466050873e-03 -8.59668001319e-04 -3.35086212533e-03 -1.56569442633e-03  3.70433251500e-03 -3.79308084159e-03  5.10926528434e-03 -2.52715305986e-03  4.25452219433e-03  2.54372306712e-03  1.33411450207e-04  1.60893754876e-03  1.62090957574e-04 -7.06547980376e-04 -6.35523907956e-03 -6.64534384965e-03  1.83711007178e-03 -4.10936673811e-03 -2.58016497449e-03  1.64643569069e-03  7.67229508656e-04  8.91689532796e-04  5.38878308468e-03  2.96266044858e-03  7.34420775280e-04  1.62946589725e-03 -1.96833496700e-03  5.04351984995e-03  8.98964406023e-04  7.15999010866e-04  4.85156638096e-05  5.28421308631e-03  1.07958182192e-03  2.31778238670e-03  6.76244545156e-04 -3.22580411672e-04  1.76275668290e-03  9.80163656446e-03  2.50114156749e-03  1.16778888130e-02  1.24286829497e-01 -2.10216332029e-04  3.89279599922e-03  1.31231168567e-03  2.15840380383e-04 -1.91046148132e-03  2.88331519364e-03  1.96546302371e-04 -2.99641427524e-03 -5.18368662545e-04 -3.65818534940e-03  2.33459075159e-03  3.54441203738e-04  2.24308262053e-03  2.17692434812e-03 -7.93810441713e-05 -2.60641319144e-03  2.94907355231e-03 -2.43690891036e-03 -1.66472931142e-03  9.34697873013e-04  1.10449488439e-03  5.39755579544e-03 -1.60178566465e-03 -4.05332505601e-03 -1.88883845600e-03 -5.21220876881e-03 -6.03766795361e-03  3.72791032238e-03 -9.31664165950e-03  2.89411612126e-03  2.21076555959e-03  2.23749298111e-03 -5.23106500211e-04  1.05700029049e-03 -2.73271599483e-03 -3.05710585974e-03  4.43615020127e-03 -5.37249409021e-04  3.83545518381e-04  1.93844277933e-03  4.42081186526e-03  1.31559120325e-03 -1.91346162274e-03 -4.92455646363e-04 -3.82388116902e-03  2.78544560017e-04 -4.35516782644e-03 -4.17317381535e-03  2.13086663273e-03  2.39563065168e-03  5.99251727449e-03  2.30357848225e-03 -1.84704633656e-03 -6.48438245291e-04  2.35174150144e-03  4.95669824427e-03 -9.35178949216e-04  2.63674016712e-03  6.04440873109e-03  5.14667295369e-03  3.20816134155e-03  1.52761990521e-03 -2.64467053253e-03 -4.08859436641e-03 -2.80073200763e-03  6.47664736420e-03 -3.87529767351e-03  1.17222721402e-03 -5.46018390414e-03  4.66692492867e-03 -4.98288437567e-05  3.26887127606e-03 -5.10052204376e-04  4.16394363169e-04 -9.42868860038e-05  2.87019203471e-03  4.34813369853e-03 -3.71687160526e-03 -3.29001683003e-04 -1.50612814501e-03  2.10046035681e-03 -1.16707195122e-03  3.10884859855e-03 -4.61000957216e-03  1.26879433996e-03  1.82919899836e-03  5.67176502904e-04  3.05579879236e-03  5.87814794017e-03  2.22257261439e-03  1.29323893424e-03  2.00492397465e-03 -1.15240125528e-03 -2.35441439567e-03  2.81994346569e-03  2.17043455658e-03 -7.96814142947e-04 -2.03278041362e-03  3.83502186270e-03  3.55772250792e-03 -1.88687969762e-03 -6.90689836187e-03 -2.55107701843e-03  2.32246664450e-03  3.94144029491e-03 -5.46029059231e-03 -2.80613621767e-04  6.62771097217e-03 -5.14061020204e-03  2.43950304129e-03 -1.21851875696e-03  3.72971122366e-03  7.31920571731e-04  3.25665144032e-04 -3.29052363699e-03  2.21568418957e-03  1.37369220399e-04 -1.33858148098e-03  1.66558970379e-03  3.06987610462e-03  1.89359273179e-03 -6.54937139999e-03  9.71520614118e-04 -2.03322527730e-03  5.36127698081e-04  6.23994644132e-03  5.07708010099e-04 -2.16197222586e-03 -1.89245172479e-03 -1.58783138628e-03 -6.02995450418e-03 -1.68540292527e-03  4.45897767156e-04  2.55160035514e-03 -1.40799396328e-03 -1.58383066065e-03 -2.19672238920e-03  3.45523857968e-04  2.66196365810e-03  1.02984605832e-04 -8.73356132711e-04  1.23545594248e-03  1.53973620892e-03 -6.92198595909e-04  3.98034932537e-03  2.16963214898e-03  3.42419040139e-03 -4.33291127967e-03 -2.43589317944e-03 -6.91142552921e-03  4.85283945584e-03 -3.16181235015e-03  1.84413427794e-03  3.07514668864e-03 -5.39420881978e-03 -2.19913984099e-03  2.66675124915e-03  2.23658625353e-04  5.21553447942e-03 -3.46558124427e-03  9.78287808441e-03 -4.39121605045e-04 -5.67304615688e-03 -3.98562940461e-03 -1.85803018874e-03 -3.68416533995e-03 -2.62152001130e-03  2.27620145362e-03  2.29228774541e-04 -1.22080151073e-03  3.31360437618e-03  1.63913293917e-03  6.03635635198e-04  2.96354667808e-03 -6.98418924812e-04 -5.27526826396e-03 -8.64415955894e-04  1.03431712856e-03 -2.53414462957e-03 -4.04317497017e-03 -1.39463508703e-03 -2.59536548924e-03  4.01001711035e-03 -8.67703404768e-04
-9.69658073056e-04 -4.21174003958e-03  2.16637602979e-03 -1.64593785928e-03 -1.93707210222e-03  1.40940580033e-03 -7.38570004520e-04  6.81251882624e-04 -2.02635787898e-03 -7.55665732025e-03 -1.99434849936e-03  3.53761164616e-04  1.52743900791e-03  4.10590248462e-03  1.23011724744e-03 -1.20013470885e-03  3.37065483790e-03  7.48905064378e-04  7.19345256908e-04  1.26453089316e-03 -7.01008582700e-05 -7.42127507582e-04 -2.96463084663e-04  9.47548389322e-06 -8.21291388881e-04 -2.86197500465e-03  1.76886018006e-03  1.94841404726e-03  1.87699384788e-04 -1.72914274193e-03  7.14414736245e-04 -1.70378012683e-03  1.49834324522e-03 -3.47092552636e-04 -4.06413255172e-04  5.94438017328e-04  1.66974670332e-04  8.44263905657e-04  2.04405137997e-03  3.35252347562e-03  2.84359600372e-03  6.02940347731e-04  7.45933051517e-04 -2.28464173812e-03 -1.67405017639e-04 -3.34174987608e-04  1.09105518383e-03  1.28730242625e-04  7.17963609453e-04 -2.40804547320e-03 -2.71601305590e-03  6.17092393678e-03 -3.94151739367e-03 -4.36541234761e-03  9.84493672953e-04 -3.36687372507e-03 -2.05615979546e-03  1.09714647890e-03 -2.39727500340e-03  6.18371902490e-03  4.25740909711e-03 -1.31076335084e-04  1.16673785306e-03 -4.31899503202e-03  4.31076256136e-03  2.93068339634e-04  2.55133092138e-04  7.08461658568e-04 -2.07876320422e-03 -8.75658366836e-04  8.27258182464e-03 -2.10216332029e-04  8.13749039549e-02 -2.74487509317e-02 -1.71839825805e-03 -1.00370533735e-02  5.46589556421e-03 -4.09353948183e-04 -1.74705029553e-03  1.49740486407e-04 -3.10316789180e-03  5.81010083372e-04  1.36644296345e-03  8.59315075658e-04  4.59808977971e-04 -1.16227845076e-03 -1.27999728837e-03 -1.92790223304e-03 -1.44660579790e-03 -3.93135164682e-03  1.52698569373e-03 -4.23559375423e-04 -1.60877947359e-03 -1.83991054574e-03  7.12218347032e-04  1.84672138228e-04  4.27339432647e-03  5.44890105201e-03 -1.92959590219e-03 -2.27112804835e-03 -2.10678178861e-03  1.31441846415e-03 -2.02820048575e-03  5.83143165302e-05  6.30098251093e-04  1.71463250187e-03 -5.62416127997e-04  3.69464984402e-04 -1.95832254172e-03 -2.73896123514e-04 -3.54889938884e-03 -3.02580202326e-03  6.33509385418e-04 -1.71953628062e-03 -3.12199449987e-03 -1.10980779213e-03 -3.11528392306e-03 -2.72115820224e-04  2.38444674289e-03  6.10407916219e-04  3.29355450629e-03 -6.75460232473e-03 -1.38982516011e-03  1.98071691582e-03  6.24611515505e-04 -2.22201274523e-03 -6.38217430407e-05  3.11862891903e-03 -6.82042752550e-04 -2.22311777527e-04 -3.52879345231e-03  9.75778646422e-04 -2.13561826537e-04 -7.03607514753e-04  3.65931436698e-03  5.53551160946e-04 -1.11779089928e-04  5.42756177667e-04  1.32975513230e-03  1.08322531907e-03  2.62411292125e-03 -4.02119960170e-03  3.67959280830e-03 -1.01513228353e-03  1.35499245785e-03  4.27139885421e-03 -1.27931343913e-03  8.36062809128e-04 -1.04446064204e-03 -1.51815455751e-03 -6.59963275119e-04 -2.08469380162e-03 -9.56650221133e-04 -8.86203894154e-04  6.22487502299e-04  1.18604383809e-03  9.35098524314e-04  1.72689802818e-03 -2.43135307516e-03 -1.79917902496e-03  1.72424487517e-04 -2.93634545796e-03 -1.63803956981e-03 -2.16752097179e-04  4.87599965710e-03  3.39600266496e-03 -3.28829698784e-03 -1.11000900445e-04  4.85791185192e-03  3.32048497625e-03 -4.38672357825e-03 -2.41063728399e-04  7.68000435694e-03 -2.11514035541e-04  2.66725580410e-03 -2.33146698220e-03 -1.92565491021e-03  6.51624346521e-04  6.46413057357e-04 -1.89796102352e-03  5.01082724308e-04 -9.40941845280e-04 -1.32069910591e-04 -3.35938378313e-03  3.42803873453e-03  2.48211009160e-03 -1.15738638243e-03  6.07451444645e-05  7.54171394636e-04  2.77948090419e-03  1.98450414935e-03  1.20808628755e-03 -3.49971942518e-03 -4.55105327781e-03 -2.78919023145e-04 -9.59929657921e-04 -2.01289335426e-04 -1.35155842724e-03 -7.47197637694e-04 -2.24368284137e-03  1.88415812695e-03 -9.23248632901e-04  2.28720093742e-03  2.15531576765e-03  1.31370131130e-03 -1.42178805766e-03 -1.23140041966e-04  1.77605467824e-03  2.87208878018e-03  3.30633243499e-03  1.22871286063e-03  2.36591320198e-03 -1.48345180241e-03  1.12181152621e-03 -2.83801659515e-03 -8.84239259790e-04  3.80781579281e-03  3.74434289625e-03  1.19950597610e-03  5.49389789966e-04 -1.87160276991e-03 -2.58740236836e-03 -1.04709808018e-03  6.09527168177e-03  1.43201217626e-03  9.02553785501e-04  1.94930881141e-03 -3.37228527713e-03  2.15789032663e-03  2.45140542734e-03 -3.42819541300e-04 -1.86529537128e-03  1.70107484886e-04  8.78410463412e-04 -7.68687074262e-04  2.18649504158e-03  1.14659878021e-03 -1.70133176581e-04  3.50396945537e-03  2.42079705161e-03 -1.27972005769e-03  8.28427263905e-04 -6.00360033582e-04 -1.58263862125e-03  9.93854189195e-04 -3.45100294698e-03 -2.54728728796e-03  1.48135563319e-03  1.12795271789e-03  2.19471942565e-03  5.82348037979e-03 -5.21558869097e-03  1.46089061590e-03  1.79343954504e-04  3.57833072005e-03  1.03893888429e-03
 1.61630587511e-03  1.07366571765e-03 -1.84462960848e-03  2.02866081372e-03  2.24971013354e-03 -1.42424204327e-03 -1.93412898364e-03  8.96630596424e-04 -1.09627060790e-03  3.89109110162e-03  2.63730702254e-03 -3.93371330595e-04 -8.55414005048e-04 -3.02169777682e-03  6.35465529090e-04  2.99018922123e-03 -4.82359655676e-03 -4.37781966350e-03 -4.65363832903e-03  2.63648079845e-03  3.84956575037e-03 -2.43677282574e-03 -7.46848621005e-04 -1.67353986735e-03 -2.73358589465e-03  4.81200022848e-03 -1.52854271248e-03  1.88450962858e-03  1.76457615577e-03 -3.93327383047e-04 -5.07231155524e-03  3.18679013320e-03 -5.83417760314e-03  1.50313352952e-03  3.70572963543e-03 -6.94569074562e-04 -2.36961256294e-03  1.27612148051e-03  2.96618850421e-03 -1.90157072167e-03 -1.67728294724e-03  9.46543089496e-03 -6.38903408116e-03 -6.63876458850e-04  3.63878437487e-04 -3.20628111807e-04 -2.97531797863e-03 -9.14666632844e-04  2.55105743282e-04 -3.64751261429e-03  2.73045407755e-04 -8.84010260401e-03 -3.95446768799e-04  6.84103913344e-03  1.22876314197e-03  5.15321219770e-03 -3.33457214341e-04 -3.72451991330e-03  6.37338087467e-03 -6.35725063577e-03  1.27382751765e-03  2.82988717867e-03  1.66020759033e-03  9.08310782782e-04 -4.73973107942e-03 -4.82982748217e-03 -2.36442037518e-03 -1.27002988040e-03  4.26342074792e-03  1.47493926539e-03 -1.74697946690e-03  3.89279599922e-03 -2.74487509317e-02  1.19458552294e-01 -5.07384749581e-03  9.56327922243e-03 -9.91630263125e-03 -5.28882361984e-03  2.68886613338e-03 -6.86420523725e-03  2.23468236681e-03 -3.81921095515e-03  1.11369930230e-04 -2.64077716245e-03 -2.90980815624e-03 -3.63450473140e-03  6.33171493811e-03  2.53164573186e-03  2.64715987109e-03  4.67512373850e-03 -9.27865430901e-04  2.91357470355e-03 -2.89291205039e-04  5.47771911277e-03  1.31438739884e-04  1.30046778959e-03 -1.51428999271e-03 -2.73356625621e-05  2.93957181353e-03  2.56746483389e-03  5.07961771686e-03  1.57017471248e-03  1.47518187514e-03  5.12910695458e-03 -3.04809305225e-03 -7.86004012746e-04  5.15967946899e-04  1.04591525172e-03 -1.64082280511e-04 -3.57150290500e-03 -4.47626432389e-03  2.45935914165e-03 -3.02580561606e-03  4.43468239305e-03 -4.58466800780e-04  2.43633469317e-03  4.08633933115e-03  2.59169486668e-04 -5.43276231909e-04  2.14564296541e-03 -4.92967573372e-05  4.61904673139e-03 -4.34500894806e-04  2.09880905034e-04  2.71983012243e-03  7.59311816834e-05 -4.15404557591e-03 -2.96349226173e-03  9.01870246127e-04  1.58768853953e-03  6.07343799837e-03  1.65533011383e-03  7.61117226685e-05  2.41978022812e-03 -1.10735569335e-03 -6.75010089794e-03  2.11394663217e-03  3.91162352264e-03 -2.57630135117e-03 -1.21699390859e-03 -7.88495349940e-03  2.18635436180e-03  6.16177580071e-04  2.99579649825e-03 -1.55954048395e-03 -1.59990894381e-03  2.91941016329e-04  1.70344044624e-03  5.07751363116e-04  5.92804254206e-03  7.11544446720e-05  1.51629929987e-03  4.10322665834e-03  6.20227090937e-03 -4.79718617950e-03 -4.09195552367e-03 -2.04796632349e-03 -2.08118310633e-03  4.84301736267e-03  5.09419907636e-03  7.27788895710e-04  1.22542950111e-03  1.33359311898e-03  9.24551331205e-04 -5.47701467737e-03 -4.60435259475e-03  5.24135972685e-03  1.33455610788e-03 -2.06634386639e-03 -1.31778119087e-03  3.65607072314e-03  2.17065692503e-03 -8.41162516177e-03 -1.58840008662e-03 -2.58154302296e-03  2.98418903672e-03  2.67378736125e-03 -5.19115792152e-03 -1.97421057098e-03  5.55492350733e-03  1.68006142139e-03 -1.56868702420e-04  8.82858252000e-04  3.24501695407e-03  4.93877632724e-04  1.63646741214e-03 -2.58520018352e-03 -4.38501460846e-03 -2.22613732613e-03 -8.06485457139e-03 -5.56973475213e-03 -1.83247785996e-03  2.43265520815e-04  5.06539938503e-03  5.02148292179e-03 -3.45590248805e-05  6.96898039298e-03  3.09327997440e-03  4.02816418487e-04  4.43913569369e-03 -9.94252058293e-04  2.44843792816e-04  1.15861377813e-03 -1.80141999762e-03  3.62016557017e-03  3.71169264270e-04  1.05229301254e-03  6.31609840046e-03 -5.77448022475e-04 -1.31267400493e-04  2.01280981175e-03 -3.34765808943e-03  2.44019978827e-03 -1.46267793350e-03  6.58398195169e-04 -3.69900216671e-03 -1.18853073356e-03 -4.99720356520e-03 -6.65196228773e-04 -5.29302021965e-05  2.09283879495e-03  1.05711350530e-03 -2.81788671988e-03 -1.71854599429e-03 -4.74632481590e-04 -3.99701587869e-03 -3.43077216096e-04  3.92128739358e-03 -1.67077692255e-03 -3.39066205653e-03  1.58866061207e-03  3.80901178543e-03 -1.28398562147e-04  3.35554098188e-03 -3.92070553874e-04  1.42184178359e-03 -1.68595185967e-03 -2.70021917564e-03  1.88779410960e-03 -8.14663338911e-04  1.11191109116e-03 -6.86071553016e-03  2.83880498027e-03 -1.47955997181e-03 -2.26418709610e-03 -3.03047065271e-04  4.80069385158e-03 -1.17574440233e-03 -1.22428955028e-03  1.12507549116e-03 -3.65895454201e-03  5.14193853702e-03  3.22005679107e-03 -4.45411547314e-03 -4.34919372800e-03  2.28344532235e-03
 2.61497317871e-03  4.37183790701e-03  8.58351109010e-04 -3.52351077478e-03  1.53945834749e-03 -1.10990294748e-03  1.63465290483e-03 -3.20188207878e-03 -1.18998967347e-03  2.02510442039e-03  1.16716097112e-03 -2.07499722010e-03  1.41929106930e-05  9.57384724411e-04  2.67227386103e-04  4.69032942556e-03  7.36464944116e-04  1.75765747731e-03  2.34831787627e-03  2.45963541473e-04  5.33502059539e-04  5.08815121829e-05  4.02128519438e-03 -3.20248822662e-04 -1.33053987348e-03 -1.48835789103e-03 -7.60100075216e-04  3.16360161202e-03 -1.17858663121e-03 -3.11923957079e-03  8.90554659828e-04  3.37394902287e-03  2.01357049808e-03  1.22992439970e-04 -2.21890777851e-03 -1.57531305236e-03  2.61663901192e-03 -9.52836779311e-04  1.00172293807e-03  2.43943689774e-04 -1.51639524740e-03 -3.53199286589e-03  9.74887856860e-04  1.64302129126e-04 -9.40002845586e-04 -2.66646048803e-03  1.08923961255e-03 -2.17924432371e-04 -2.07317861768e-03 -9.86934829038e-04  1.16801006747e-03  2.47447958802e-04 -2.05717680220e-03  3.38446841850e-03  1.59601408448e-03 -3.47849598495e-04 -1.93160919752e-03 -1.97298707804e-03  8.14296491353e-04 -5.00062133649e-06 -1.27484814213e-03 -1.46469243755e-03 -3.23182147872e-03  6.77507296380e-04 -7.31908136008e-04  2.37303487334e-03 -1.82305312585e-04 -1.98730693024e-03  2.38047565952e-03 -1.14031325410e-03  6.11991393054e-04  1.31231168567e-03 -1.71839825805e-03 -5.07384749581e-03  8.09555191024e-02 -1.49235706310e-02 -9.19108349240e-03  2.17484366872e-03 -3.70090303716e-03  1.20943456262e-03  2.31839974448e-03  4.96181020976e-03 -4.55742804286e-03  5.49277200951e-04 -1.28926638092e-03 -3.91960110850e-03  2.48782434199e-04 -2.61631210930e-03 -2.92850838017e-03 -2.26631288427e-03 -2.55099905530e-03  1.20059275672e-03 -5.54983406180e-03 -2.05901794640e-03  1.88669670436e-03  2.93008253237e-03 -3.12399754889e-03 -1.55619591987e-03  2.45807159593e-03 -2.27008101331e-03 -1.28806753295e-03  1.34632784770e-03 -1.54154604787e-03  8.85377198962e-04  1.07045885486e-03  1.03575058373e-03  4.62644128051e-04 -1.45230542937e-03  1.36385248080e-03  2.90726852615e-05 -9.01842486507e-04  1.08076186989e-03 -1.20549516282e-03  7.70683122783e-04 -8.47132182426e-04  1.47306455394e-04  1.61578306947e-04  8.36667878954e-04 -1.00036050752e-03  2.28702761007e-03 -1.71259937969e-03  3.01637709069e-03  2.37352690836e-03 -9.15410118150e-05 -2.76958202965e-03  2.18743130595e-03 -1.57037766656e-03  3.56461153407e-04  3.73696991413e-03 -3.68900197741e-03  2.86266946327e-04 -3.24622851752e-03  3.14221217517e-03 -1.34851483116e-03 -2.62824142521e-03 -2.93754977096e-03 -4.13926210388e-03 -8.58519412893e-04 -4.35394909668e-04  1.76371232945e-04  1.24291317089e-04 -3.72557030577e-04 -1.04608115612e-03  2.39818239767e-03 -2.32084396036e-03  1.60722042195e-03  1.81954486358e-03 -6.35391245355e-04 -4.36448119017e-03  1.39626435672e-03 -2.42998369711e-03  2.49928415330e-03 -1.17578544540e-03 -7.34911493812e-04  1.24538461988e-04  2.60061295394e-03 -6.79870172099e-04  3.73141597418e-04 -1.97976175443e-03 -5.19158742466e-03 -2.19503190995e-03 -8.92217721378e-04  2.74547397055e-03 -1.08196902913e-03  1.97738423749e-03 -6.93386206919e-04 -2.44320194211e-03 -1.94373645123e-03  1.92310680841e-04  2.36363762209e-03  1.34182450757e-03  1.31694033066e-03 -1.48042115053e-03  1.11051716892e-03  7.24674085776e-04 -1.54287640679e-03 -1.46062177849e-03  8.59850645792e-04  1.68214846360e-03 -3.22971518674e-04  1.89398279442e-03  1.18434177098e-03  6.15151880244e-04 -1.81307267835e-03  6.68602903847e-04 -1.83900552676e-03  4.11003435875e-03 -5.59571679365e-04  3.68452438470e-04  6.00914668603e-04  1.37143996989e-03  3.29264720617e-03  3.76826991665e-03 -3.11890799807e-03  1.76474563179e-03  3.44941053761e-04 -2.65558823093e-04  1.80549080821e-04 -9.01447679996e-04 -2.47661061652e-03 -9.91148637158e-04  2.34592434696e-03  1.05152166858e-03  1.32617885302e-03 -1.04589409339e-03 -1.03478644924e-04 -2.78348024137e-04  4.62421812253e-04 -1.38012914056e-03 -3.23207729274e-03 -1.17350731272e-03 -1.65702119468e-03 -2.84716807153e-03 -2.55333437933e-03  2.05922816750e-03 -1.06252057207e-04 -2.96263164146e-03 -3.15785050074e-04 -6.84317514776e-04  1.17717179540e-06 -9.66440893392e-04  1.10926579956e-03  3.03987023872e-03  8.71008248618e-05  2.98499915764e-03 -2.31189664450e-04  7.47645301778e-04  2.38357581038e-03 -5.71501421504e-03 -2.28339592470e-03 -8.49018670847e-04  2.97844747104e-03 -3.90757846627e-04  5.85568165124e-05 -7.99644010964e-04 -3.39337060000e-03 -1.53788376020e-03  2.74562426373e-03  2.54462821927e-05  2.03993441225e-03  1.64142565710e-03  1.48258463868e-03 -1.44032281223e-04  3.93397091005e-03 -1.33948290921e-03 -1.00440851874e-04 -3.32882693409e-03  5.96598135944e-05  2.97862682899e-03 -2.04524736634e-03 -4.92858965171e-03 -2.86133079572e-03 -1.35658598039e-03  2.47929255632e-03 -6.35521694098e-04 -2.62447557937e-03
-6.33136478781e-03 -5.82539386617e-04 -5.10238168254e-03  3.49522404329e-03  4.04593037282e-04 -1.77355741738e-03  6.52819625802e-04  2.07529240820e-03 -1.81237853855e-03  2.99150616900e-03  1.51473896056e-03 -2.57528918627e-03 -6.46734984310e-04 -4.92308609931e-03 -1.56028686286e-03 -2.59467065857e-03  3.23354311630e-04 -3.68769816345e-03  4.74034808135e-04  3.73691583716e-04  1.87457059178e-03 -8.28158280250e-04  1.05247247776e-03 -1.48584593357e-04  1.43922247299e-03  4.37601388788e-03 -3.65670810978e-03 -5.32409470558e-03 -1.93460710543e-03 -3.07772267798e-03 -2.46902147941e-03  1.52127437643e-03 -1.51513150189e-03 -3.57086203285e-03 -2.61005363432e-03  4.91628986402e-04 -3.48796773888e-04  2.89657824351e-03  2.81463947949e-03 -2.04606894667e-03  1.82546325467e-03  2.05641209863e-03 -3.69948100718e-03  4.99106918769e-03  6.22187096156e-04 -5.87431302813e-04  3.27416234187e-03 -5.76875599542e-04  1.20860728152e-03 -2.69207684526e-04  1.08455423447e-03 -2.02500268021e-03  1.05376288894e-03  4.76791319317e-04  1.72499971571e-03  3.13931267934e-03 -2.22469842321e-03  4.07975539140e-04  2.07401313462e-03 -1.58173178370e-03 -9.14407918841e-04 -3.18280360668e-03 -1.36817022455e-03  1.44770871855e-03 -4.62378633781e-03  1.28365492586e-03  9.23550136827e-05 -5.80103892046e-04 -1.07230879085e-03 -2.69393165735e-03 -3.56665794538e-03  2.15840380383e-04 -1.00370533735e-02  9.56327922243e-03 -1.49235706310e-02  8.39260344137e-02  4.17408865744e-03  1.15226020663e-02  9.70658214329e-03  4.37573626151e-03 -3.03896797716e-03 -1.08916122865e-03  1.98358433929e-03  4.37357227080e-04  1.02086098274e-04 -1.91876514475e-03  2.39129634560e-03  1.84888332590e-03  1.82976049218e-04  2.41620852727e-03  2.36006036511e-03 -2.12184421644e-03  3.30686162382e-03 -1.52958677491e-03 -2.49336032095e-03 -7.55958159695e-04 -4.22354888884e-04 -1.54429864348e-03  9.38089804103e-04 -3.75013712772e-04  6.14609861196e-04 -2.12894997254e-03  3.41759935857e-04 -3.22784379106e-04 -8.77124967255e-04  4.67949013753e-06 -3.33427813848e-03  2.59713923557e-03  4.66328058863e-03 -1.42054263209e-04  4.81097858347e-04 -2.27432516468e-04  1.64195996567e-03  1.18215556364e-03  2.72195410837e-03  2.82830169724e-03  3.82054848200e-03  7.43509857758e-04  2.15772301742e-03  1.55425925394e-04 -5.70192623734e-04  2.97788089749e-03 -1.35328122426e-03 -3.89673365344e-04  1.91716582193e-03 -1.77456111763e-03  2.97754442991e-04 -2.17411033746e-03  5.28323207575e-04  1.44836360703e-03  3.82141277567e-03 -1.41065940234e-03 -2.06520585987e-03  1.58031706180e-03  1.70539043395e-03  1.42600587611e-03 -1.90969396745e-03 -1.99321992870e-03 -2.14027712944e-03  5.07213911582e-03  1.66074563657e-03 -5.22001081170e-03  4.31201041713e-04 -3.54170306517e-03  2.51339315466e-03 -7.64963317643e-04 -1.54439409149e-03 -3.57311700365e-04  7.24096113727e-05  6.10920286873e-04 -2.18217998780e-04  3.69135917046e-04 -5.98146631496e-04  1.05556369760e-03 -7.95524150235e-04 -9.16706816440e-04  3.40790932903e-03 -6.53044551585e-04  1.70629031156e-03  4.00001452605e-03  2.60944082462e-03  6.30689291529e-04 -1.03727095082e-03  2.29819766001e-03 -1.36802688505e-03  3.25356711097e-03  3.56880629747e-03 -1.56057208693e-03 -1.19036145111e-03 -1.93017072193e-03  5.00205253188e-04 -1.79335644303e-03 -2.22974543486e-03 -1.58226316843e-03 -1.26993077489e-03 -7.22673476434e-04  1.11166875119e-03  3.24481145206e-03 -6.43762987647e-04  7.25816749346e-04 -1.86288005422e-04  7.87388775088e-04 -1.51011027739e-03  1.37085708170e-03  1.22683684397e-04 -6.40187052005e-04 -2.16892480230e-03  2.07075555275e-03  8.99827834205e-04 -2.86657583599e-03 -3.59664032568e-03 -2.69364706552e-03  4.94234958957e-04  4.19115628320e-03 -1.46624079830e-03  7.56229125678e-04 -8.10829803494e-04  6.16072048436e-04 -2.93110803324e-03 -2.63631628571e-03  3.82107917784e-04 -3.69190581501e-04  1.33433816625e-04  3.60399895356e-04  1.18975970375e-03  3.61152199006e-03  3.50312856656e-05 -2.54732003431e-03  1.18599471410e-03  3.00494842065e-03  6.96472928995e-04  1.13167275155e-03  2.96670646042e-03 -1.36481018510e-04  1.75390571023e-03 -8.03040972875e-04  3.28514687538e-03  2.34405354604e-03 -8.13391559150e-04 -5.34873363673e-04 -4.90297438302e-05  7.21763540759e-04 -3.29025291140e-03 -2.55039646501e-03 -2.08688970184e-03 -1.93359456738e-03 -3.71629194214e-03  1.29198232150e-03 -8.48431788610e-04 -7.38199228343e-04 -6.74206812267e-05  4.51495517577e-03  1.23490622399e-03 -2.37916014402e-04  3.51305318535e-03  1.33897795261e-03 -2.84864381742e-04  1.73056824641e-03 -3.54820082676e-03 -4.38757183307e-03 -3.24113981129e-03  1.40229161894e-03 -6.74090035274e-04 -3.23549255274e-03  6.09192567384e-05  1.52993261235e-03  5.79492039718e-03  2.59588062986e-04  5.15558422054e-03 -1.52224250928e-03 -1.79419326821e-03  9.01759682900e-04  2.65523468838e-04  3.34530585259e-03  1.72791087224e-03  5.02001078075e-03
-9.57102294564e-04 -3.69262897090e-03 -1.07555400863e-03 -1.91185744078e-03  2.20220038662e-03  1.49200008866e-03  3.34842529052e-03 -1.56158632512e-03 -1.02097368626e-03 -4.02294777572e-03 -1.12585719399e-04 -7.49107778292e-04 -1.26627799444e-03  1.09837605808e-03  9.03374848698e-04 -1.87691186237e-04  2.42303391017e-03 -1.37038593272e-03 -1.87594955548e-03  3.07572549315e-03  1.43757627565e-03  6.38621488874e-04 -1.68774224875e-03  4.79507583950e-03  1.07102570580e-04  1.52852978589e-03 -1.55569948145e-03 -4.62283949195e-03  3.73855422142e-04 -5.55973856370e-04  1.08058801865e-03 -4.48860564520e-03 -8.66242306935e-04  3.28272027103e-04  1.71457009181e-03 -3.17685040625e-04 -2.96616261374e-03 -1.75357208249e-03 -2.47682195254e-03 -8.05548131645e-04  1.47099520470e-03 -1.71896097791e-04  3.40790054233e-03  2.64216815888e-03  3.07816919123e-03 -1.56187251944e-03 -3.12531533857e-03  3.46437723624e-04 -1.06087449040e-03 -1.38634882774e-04 -8.82940250077e-04 -1.06417968204e-03 -1.16375241830e-03  8.51961605916e-04 -2.04415193694e-03  1.18727497554e-03  1.59073592005e-03  5.80567697152e-04 -1.13366641806e-03 -1.04527096474e-03  5.18676352906e-04  2.28381324598e-03  2.06018513922e-03 -1.47880355785e-03 -8.81228300311e-04 -1.19753037902e-04  3.00063277154e-04  1.04261125298e-03 -5.73699675899e-04 -1.36788417855e-03 -1.46519177950e-03 -1.91046148132e-03  5.46589556421e-03 -9.91630263125e-03 -9.19108349240e-03  4.17408865744e-03  7.93107865375e-02  6.06484663714e-03 -7.26831288961e-03 -6.18675074179e-03  8.77122795067e-04 -4.25297142674e-03 -8.44729344821e-05 -3.81093548758e-03  2.58995156819e-03  1.21237481997e-03  2.21425564700e-03  6.00033634141e-04  2.27611113595e-03  1.41356469191e-03  1.70925024111e-03 -1.51125226475e-03  1.66753986782e-03 -1.90163788908e-03  1.14463399551e-03 -6.86281788358e-04 -8.18950751584e-04  1.02753177708e-03 -1.73096994258e-03 -1.88719952380e-03 -3.40369285378e-04 -1.68767057227e-03 -4.88965890966e-03 -3.08441814928e-03  1.56643107565e-03 -4.09527760291e-03  4.17461840160e-03 -9.02454066213e-04  1.21474202323e-03 -2.40995622349e-03  3.23034675446e-03 -2.89520988767e-03  2.93396832939e-03 -2.02757608704e-03  1.03690461318e-03 -2.57723662469e-03 -3.11516028342e-03  4.04272378095e-04 -3.41126825372e-03 -1.08007015568e-03  5.03547957622e-03 -7.37052704405e-04  3.06204636660e-04  1.71027304512e-04  2.55662776135e-03 -2.17957438671e-03  4.05927655960e-04  1.62163477130e-03 -4.76580688550e-03 -1.59921887238e-03 -1.53212506524e-03 -2.44083459469e-03 -3.62391459897e-03 -1.48635677538e-03  6.29850807978e-03 -1.75820679215e-03  1.57595385313e-03  3.00007494647e-04 -1.44140211361e-03  1.03525014940e-03  1.57990704664e-03  1.70669380565e-03  8.61820850078e-04 -3.96865960272e-03  1.51467338069e-03 -4.24978885082e-04 -5.34509492376e-04 -2.93969975369e-04 -3.54854842884e-05 -2.79428375064e-03 -5.11196790269e-04  7.48750509245e-04  2.01901649992e-03 -3.61790439964e-03 -1.14740954091e-04  2.18770752468e-03 -2.75335863478e-03 -4.04349060322e-03 -2.86874849016e-03  2.02192588350e-04 -1.29100600217e-03 -7.57395008118e-04 -1.59490500607e-03 -7.35590523045e-03  2.28672290039e-03 -1.16427654969e-03  1.04517265950e-03  1.13141893282e-03  2.04264485715e-03 -5.88200297280e-04 -2.58157470927e-03 -1.69300763010e-03 -1.31452131630e-03  4.15335311978e-03  7.39887285126e-06  1.85154760013e-03 -1.08527774114e-03  1.46732401336e-03 -2.29496281394e-03  3.62154416415e-04 -4.42460807157e-03 -9.75774477404e-04  2.49077638455e-04  9.74657472972e-04  7.98829305340e-04 -1.63454000851e-04  1.08880165651e-03 -3.66209949911e-04 -3.97311236413e-04  1.22662282092e-04  2.55065207704e-03  3.34839047377e-03 -5.19613564233e-04  2.11971773623e-03 -9.30757043420e-04  5.87407873854e-04  9.69624253453e-04  1.04436122236e-03 -1.78231157646e-03 -2.67084743070e-04 -3.70413982033e-04  5.50993139719e-04 -1.44881536384e-03 -6.98879805616e-04 -1.17600626804e-03  1.44248823333e-03  6.98222016969e-04 -4.31179368633e-03 -1.11504873456e-03 -8.67601275622e-04 -1.05889516254e-03  2.55581549015e-05  3.33505357472e-03 -6.58134785879e-04  6.20308043958e-04 -3.41404398929e-04  3.56898080107e-03  2.46876426137e-03  1.84772049865e-03 -1.04699438312e-03  2.09349266268e-03  1.21693821295e-03 -4.00515971930e-03 -2.50779969593e-04 -3.91109101016e-04  3.36924771558e-04 -2.38512602092e-03 -1.21764884038e-03 -9.50882545660e-05  2.77820712848e-03 -6.05917660839e-04  1.11372425046e-03  3.11959474634e-03  1.04333902267e-03  6.93669300286e-04  6.66120146289e-03  2.84032504071e-03 -1.64510129913e-05 -7.74247228253e-04 -4.30312539764e-03 -1.94171593291e-03 -1.35645976072e-03 -2.12561973799e-03 -1.68752848209e-03  6.01824864755e-03 -1.02408593193e-03 -1.03109414126e-03 -1.92651789793e-03 -8.11399718311e-05  3.19029179042e-03  3.35904824529e-03 -1.72956666926e-04  1.74950739723e-03  3.52862749591e-03 -1.95419118517e-03  1.73140004326e-03
-3.28619250510e-03  1.39901891667e-03 -9.35222723017e-05  2.82317328673e-03  5.36981821753e-04 -2.04140856592e-03 -2.94583582319e-03  1.57344460333e-03 -7.11013322662e-03 -2.49649744678e-03  1.98025901669e-04 -2.17710908488e-03  2.29031240773e-03  3.51394732945e-03 -9.54903665642e-04 -1.22965285234e-03 -9.78693348558e-05  1.66094840436e-03  1.34904640864e-03  2.66817357603e-03  1.38748272237e-03  2.87313685655e-03 -4.70068635718e-03  7.92849010748e-04  1.06545057118e-03  3.97640524013e-03 -3.94753354897e-03 -1.00554915646e-04 -2.95806015284e-03  1.28449800912e-03 -1.07207178009e-03  3.51658939262e-03  3.76149469434e-03 -5.47496565687e-03 -4.23194868309e-03  1.00317660627e-03  1.26240407213e-03  2.48795474179e-03 -2.49362140261e-03 -9.37681608422e-04 -3.10733838990e-03  5.37417766745e-04 -1.76051908278e-03  2.96558297382e-03  2.92495062981e-03 -6.97758783168e-03 -3.91014475147e-03  4.43214669887e-03  4.56233373494e-05  1.64672435464e-04  3.74024546791e-04 -8.00815055657e-03 -1.42114981973e-03  3.95639738560e-03 -2.19070872548e-04  1.47974352509e-03 -2.31987393892e-03  4.07746090591e-04  3.17747892880e-03  1.82799122000e-03 -5.32794157037e-04 -4.27741305950e-03  8.43918327396e-04  5.19112859642e-03 -2.33545556056e-03  4.42231266709e-03  5.56667318070e-04  2.10991932227e-03 -5.75657628729e-03  2.30435508353e-03  1.87997181090e-03  2.88331519364e-03 -4.09353948183e-04 -5.28882361984e-03  2.17484366872e-03  1.15226020663e-02  6.06484663714e-03  1.17584020879e-01 -1.27391751174e-03  6.88364871048e-03 -6.64943587957e-03  3.36538548171e-04  1.36036731010e-03  7.13080883303e-04 -1.69584676608e-03 -7.19838002410e-03  4.96582471415e-04 -2.75986661359e-03  1.51096950034e-03  8.24310983923e-04  2.91216389303e-03 -1.24393159629e-03 -2.04377110237e-03 -3.15184128368e-03  1.48229196165e-03  4.52390962470e-04 -2.96799250657e-03 -1.80376663770e-04  2.82703265012e-03  1.92193175856e-03  1.74920026185e-03 -2.74375645273e-03  2.75412994118e-03 -4.24570888267e-03 -9.91792721230e-04 -2.99804221289e-03 -5.90372120487e-04 -3.97616864940e-03  4.43381710778e-03  4.46365840761e-03 -4.07740538904e-04  3.15909892059e-03 -3.58463770486e-03  1.07364184452e-04  1.15700970150e-03 -5.50930190974e-04 -7.32480162191e-03  9.76498917678e-03  2.96931250591e-03 -2.67304807978e-03 -1.01389620773e-03  4.29039769665e-03  1.19088905690e-03 -1.44711570858e-04  3.87856172602e-03 -2.72942826571e-03  3.53379535529e-03  1.04905456636e-03 -9.55218442066e-04  4.03636395552e-03  1.71191291047e-03  4.26421254270e-03 -1.62771957882e-03 -2.37888547216e-03 -4.19139505001e-03  1.01567358751e-03 -1.85827666764e-03 -1.97544687441e-03  3.16339424683e-03  6.99525473316e-03 -2.92787292905e-03  1.28057353150e-03  2.84431611765e-03  6.07323315332e-04 -9.72203200545e-04 -1.14602123186e-03 -1.28048268249e-03 -2.41731624092e-03  1.50197771017e-03 -4.80196607330e-03  2.12093795049e-03  4.64852324228e-03  4.65856441510e-04  5.27175842373e-04 -4.60801629417e-03 -9.25684121752e-04  3.29017782414e-03 -2.31101880434e-03 -2.52668029188e-03  1.69676228811e-03 -2.77993092714e-03  1.72017554633e-03  2.69266934444e-03 -1.64883936364e-03 -6.63757479580e-04 -2.90620611481e-03  2.11432441689e-03 -1.44129502996e-03 -1.07456958712e-03  2.70465680189e-03 -4.90264022403e-04 -9.65327937259e-04  6.11625182930e-04  2.08424884057e-03 -3.29213956130e-03  2.08319876331e-03 -3.55904106332e-03  4.95271923037e-03 -2.50102141843e-03  5.03517354972e-03 -3.30139202079e-04  1.58362385513e-03 -1.12534522971e-03 -2.51095584839e-03 -1.13963179175e-03 -6.37926287559e-03  1.06662094253e-03  1.95153235812e-03  7.24693538246e-03  3.57726182874e-04  2.35250564504e-04  9.81676509497e-04  3.85016544167e-03  4.61994041352e-04  4.65477823004e-05  2.35554163690e-03  3.55809340796e-03 -3.19748098638e-04 -4.85867446465e-04  2.31470810366e-03  3.60808676454e-04 -4.94761924798e-03 -2.45868992843e-04  2.99555214765e-03 -4.40870551800e-04  7.17048845567e-05  2.54417633267e-03 -2.73192147511e-03 -1.28834818153e-03 -4.88064288914e-04 -2.00981074043e-03  3.90737127180e-03 -4.95246228895e-03 -1.48123056895e-03  2.42045678027e-03  1.57824214638e-04 -2.39932720109e-03 -3.62814045126e-03 -3.18356554460e-03  7.97016692639e-04  1.91165476040e-03 -3.48675458140e-03 -7.69272320211e-04 -3.68708575169e-03  2.58262982493e-03  1.82446388255e-03 -1.99007189006e-04  1.31419147960e-03  2.00965154028e-03  3.33539939716e-03  4.49975655119e-03  5.39567309852e-04  6.21715183049e-03  8.67951024308e-03  7.85415414870e-03  4.03029540392e-04 -2.02845207176e-03 -2.60940445456e-03  1.77639464392e-03  8.89777332695e-04 -1.18108868830e-03  4.08615240850e-03  1.63250985251e-03  6.65720969680e-03  1.60695132381e-03  3.92610954628e-03 -2.31751038280e-03 -2.37043428353e-03 -2.20405688881e-03 -4.99457439703e-04 -1.86849778967e-03  1.10825047982e-03 -2.91571716640e-03  1.12594529362e-03  6.80576016452e-03  2.60512421804e-03
-4.94467903343e-03 -1.37407395080e-03 -1.51386558725e-03  2.92932367190e-03 -8.37954560276e-04 -1.87979510718e-03  1.91747213757e-03 -3.86361425735e-03  3.31806575711e-04  3.72302905988e-04  7.56770742972e-04  1.05571274135e-03 -5.53316576900e-04  2.63213142211e-04 -1.88967657175e-03 -3.96617227328e-03 -1.98731390468e-03  6.43458297083e-04 -2.41061601766e-04 -4.10352090340e-03  1.09518725897e-03  9.70858814771e-05  1.82888616945e-03 -1.01035269343e-03 -3.50439181767e-03 -3.66877890553e-03 -7.58434572788e-04 -1.01842642705e-03  2.82764307227e-03  2.34117320725e-04 -2.44058991245e-03 -1.47834134302e-03 -1.14092339655e-03  4.35951503242e-04 -1.02397347883e-04 -3.71378742220e-03  7.49055846748e-04  1.27778756098e-03  2.39519480200e-03  4.51925102577e-04  6.83032011302e-04  7.79728862331e-04 -2.18574820488e-04  2.67430193926e-03 -1.44308456421e-03  1.44653234268e-03  1.11076213853e-04 -3.59273247566e-03 -1.12078390896e-03  7.12415592052e-04  2.39714920023e-03 -9.01796596878e-04 -4.53638077546e-04  2.73175052790e-03 -1.66398935287e-03  1.51615699186e-03 -1.61217395201e-03  1.77533686307e-04  1.51784422629e-03 -1.28480743548e-03 -2.12432091492e-03  1.94499672154e-03  2.54113813550e-03 -4.29424842108e-04 -1.39618618234e-03  4.69442023477e-03  1.70705141959e-03  2.29074075379e-03  1.24985627652e-03 -1.35708067550e-03 -2.73466821934e-03  1.96546302371e-04 -1.74705029553e-03  2.68886613338e-03 -3.70090303716e-03  9.70658214329e-03 -7.26831288961e-03 -1.27391751174e-03  7.24259026295e-02  3.86175374489e-03 -5.68831631504e-03 -1.82138096326e-03  7.48236112087e-04  5.31649620861e-04 -5.80673777553e-04 -2.59745651483e-03  5.70701247768e-04 -9.99644932319e-05 -1.57845385630e-03  4.97335557840e-04  2.81894722663e-03  5.85184880546e-04  7.66342481504e-04 -1.31899369556e-04  1.50057132063e-04  2.28256374964e-03 -1.57742389919e-03 -1.89264991582e-03  2.37206077346e-03  1.95808631040e-04  1.03965733439e-03  7.21262307232e-04  1.04569238911e-03  1.36972254784e-03  7.24634955995e-04  3.17018282591e-03 -2.58067837072e-03  4.03778616334e-03 -2.03672549560e-04 -3.07536201555e-03  2.08271973347e-03 -1.11461671979e-03  1.78883453120e-03 -1.22677007167e-03 -1.25751714696e-03  1.82529663577e-03 -6.33409620301e-04  1.61358943253e-03 -9.67634125405e-04 -1.36443134195e-03 -2.90955882631e-03  3.02127240754e-04 -1.85563087968e-03 -1.46942770624e-03  2.08664351895e-04  3.92494593866e-03 -3.24994217425e-03 -3.98269770762e-03  1.16669440247e-03 -4.46390360944e-04 -2.31250154137e-03  2.42799561367e-04  7.50764972595e-04 -1.01190645332e-03 -8.79919545554e-04 -1.46626725206e-03  1.77814594302e-03  2.34099252398e-03  4.45454408199e-04 -3.89423066727e-06 -4.89050549714e-04 -4.46326744438e-03  5.20743821315e-04 -3.36522385152e-03 -2.57470654532e-04 -1.55390920783e-03 -2.50567163716e-03 -2.96981652737e-03  2.04581662017e-03  1.97229638860e-03 -2.85528856889e-04 -2.26288947360e-03  2.69806171744e-03  1.02939210467e-03 -1.58424921070e-03 -6.72328310211e-04 -5.83786734878e-04  1.68395534630e-03  2.43671906079e-03  2.33501179601e-05  8.15770674382e-04  1.79793314058e-03  3.92565285522e-03  3.72244977543e-03 -4.37849030825e-03  1.52763774376e-03 -9.60662980337e-05 -2.23541775464e-04  2.76371281906e-04 -1.54086391754e-03 -7.74443593062e-04  1.61705595406e-03  1.41079762516e-03  6.82239708457e-04 -1.33811749311e-03 -3.53936490417e-03 -2.95200150611e-04  1.45240267505e-03  2.00568706198e-05  1.05713059072e-03  1.92463834151e-03 -2.54012257277e-03  3.97325800919e-03  2.79159249125e-03 -2.90693787380e-04 -8.50929628475e-04 -1.57718876363e-03 -1.75276536143e-03  1.48175147495e-03  2.88759818434e-04 -2.75642038848e-04 -8.60084752953e-04  2.48301001768e-03  3.82307350651e-03  1.88012160074e-03  1.42790865290e-03  1.44573776068e-03  8.13871747693e-04  8.61084621063e-04  2.97754033396e-03  4.39253687633e-05 -1.71208806680e-03 -1.84373722975e-03  4.98042736042e-04  9.23903748539e-04  7.96119081164e-04  1.31371729349e-03  4.44570882404e-03 -5.41312479675e-04  1.45953967692e-03  2.33506425396e-03 -7.36611622099e-04  2.00823417984e-03  2.23521515794e-03 -2.84245489565e-03 -1.80652815533e-03  2.54979459803e-03 -4.13120671916e-03 -5.17605390721e-04  1.37479920100e-03  1.10271288730e-03  2.90902048696e-03 -1.26983370119e-03  7.73036172829e-04 -1.87444615979e-04 -1.90160750894e-03  9.92684130762e-04 -6.16932117597e-04 -4.56596619990e-03 -6.76948977742e-04 -1.03342490931e-03  2.18548395562e-03  3.76600398404e-03 -1.65724066933e-03  2.12182011966e-03 -1.41339984352e-03  1.08369141991e-04  1.51713806733e-03 -9.01765870646e-04 -3.92928025542e-04 -1.44603711433e-03  2.73805927384e-03  1.96800377868e-04  3.48792683167e-04 -2.08009421627e-03  3.96560548988e-04  1.12813804258e-03  5.39608545432e-05  3.14390934401e-03 -3.01249916840e-03  3.01229866868e-03  2.91924380530e-05 -1.25021520250e-03 -6.69431301707e-04  1.91543502576e-03 -6.85117143809e-04
-1.76141736375e-03  3.57993948495e-04  5.94422367188e-04 -1.62658139736e-03 -5.80949223671e-03 -5.68515925494e-04 -3.13529375423e-03  6.06729896497e-03  2.42688508571e-03 -6.12600950099e-04  1.30888919614e-03 -4.39382809777e-04  3.55245684905e-03  5.96817471701e-04 -5.68925980983e-04 -1.38618241260e-03  1.12881198106e-03 -4.54168568255e-05  3.56559628793e-03  1.19349595883e-03 -2.75040758119e-03  1.27092681450e-03  4.11020640163e-03  1.35319317622e-03  1.87539811985e-04  1.19906454061e-03 -2.50433558642e-03  7.23608892022e-03 -7.54629059676e-04 -4.42393901048e-03 -5.95528404567e-03  5.36496672784e-03 -2.10936055231e-03 -3.59023378508e-03  5.73381669322e-03  9.58352372039e-04 -2.10401470357e-04 -3.50617958811e-03 -1.53806172759e-03  2.01652111993e-03 -1.83274036560e-03 -2.49279777456e-04  1.61411067681e-03 -2.69431947993e-03  2.24113485898e-03  4.84130803286e-03 -4.37726578793e-03  3.28049953788e-03 -1.69953285451e-03  2.78116935054e-03 -1.24747165375e-03  6.22935591618e-03 -1.03839743431e-02  9.18032332856e-04 -2.05361091974e-03 -1.90237009324e-03 -2.93697418475e-04  1.93485571208e-05 -2.28489285897e-03 -4.40941474708e-03 -2.02799374359e-03  1.72046093342e-03  2.42587015290e-03  2.46167235630e-04  1.39888975599e-03 -1.15619899728e-03  1.85329517749e-03 -5.65523325236e-05 -5.42537459539e-03 -3.09005822628e-04 -3.07809855138e-04 -2.99641427524e-03  1.49740486407e-04 -6.86420523725e-03  1.20943456262e-03  4.37573626151e-03 -6.18675074179e-03  6.88364871048e-03  3.86175374489e-03  1.18372523190e-01  5.66950856320e-03 -2.02356628579e-03 -6.86687176226e-03  9.42566115555e-05  9.11432443446e-04  2.30051791511e-03  3.26846567510e-03 -1.93244624521e-03 -1.17455571018e-03 -1.90027918834e-04  1.69614687160e-03 -2.50106781487e-03 -3.64174248319e-03 -7.72222126811e-03 -1.35098915601e-03 -2.34535727664e-03  2.61939483500e-05 -2.36642862806e-03  3.03968596659e-04  1.32274402648e-03  2.65730349973e-03 -3.82623882309e-03  3.20643440800e-03  5.62479658407e-04  4.73736649930e-03  4.81946726445e-03 -1.76169800168e-03 -2.23013475331e-03  1.39955711558e-03  6.59051327102e-03  3.00061672928e-03  2.59531466407e-03 -3.92689766427e-03 -3.78100966567e-05 -4.35537490558e-04 -2.31605440690e-03  2.41421626130e-04  3.63978597649e-03 -1.13308449887e-03 -3.39309549334e-03 -1.33353162726e-03  9.29234571106e-05  4.47790192434e-03 -3.05472880745e-03 -4.14804573845e-03  3.34512597851e-03  4.04939718080e-03 -1.29964088696e-03  3.57332160188e-03  1.11900638968e-03  4.34482248336e-03  3.08179893343e-04 -6.10027050202e-04 -7.73384407251e-04 -8.06830297903e-03  4.59632220301e-03  4.43549798405e-04 -6.16545902145e-03  4.23499984488e-04 -4.87611301280e-03 -1.11584434966e-03 -5.26364964941e-03  2.39775261600e-03 -1.92903485920e-04 -9.09058729406e-04  6.71682244231e-03  2.67420092203e-03  4.37286386336e-04 -2.13004253086e-03  1.26426347939e-03  2.36676822814e-03  3.17318842630e-04  3.77663847971e-03 -1.33581920226e-03  2.31254064001e-03 -5.34385773091e-04 -1.76922553055e-03  5.46335555863e-03  1.77450840372e-03  1.73054898882e-03  1.48788550207e-04  3.27418117228e-03  3.87089669080e-03  4.08936077922e-03  3.62379961859e-04  1.68903601935e-03 -3.16770561281e-03 -3.31006993639e-03 -3.04476497186e-03 -1.93823828525e-04  3.28588216767e-03 -6.29928265850e-04  3.42472574845e-03 -2.38948298718e-03  4.95045770259e-03  4.43631943699e-04 -1.71454149008e-03  4.91589468754e-03  1.15137782608e-03 -1.75997680721e-03  5.46015629425e-03 -1.28405885032e-03  1.17940778808e-03  4.29066700470e-03 -4.01100529945e-04 -4.93963225452e-04 -3.23609157410e-03  3.57924868508e-03  3.23033191455e-03  1.52035779677e-03  4.17034061182e-04 -1.03343629510e-03  1.87138140221e-03  3.96685156520e-03  6.02344247243e-04  3.23934811061e-03  4.67042676392e-03 -4.48920569554e-03  1.84080038610e-03  5.52523678390e-03  2.45867449885e-03 -2.25389547636e-03 -3.90168996862e-04 -1.24754162356e-03 -2.75002072672e-04 -1.90087772698e-03 -3.27732421415e-04  4.39201915872e-05 -5.76549872791e-04 -2.28281761827e-03  2.53792620432e-03  2.39858081220e-03 -1.02369918669e-03  3.69042362289e-03 -6.29803635757e-04  4.12701717366e-04  5.92244499017e-04 -1.32274562177e-05 -2.02653654444e-04 -2.38063578192e-04 -2.08047396249e-03 -7.14148539147e-03  3.07211401911e-04 -2.44041167585e-03  4.02038889304e-04  1.01881118091e-03  8.65058965084e-03 -3.18791864865e-03 -2.98281567800e-03 -8.92920832702e-04 -1.48854480671e-03 -3.64211342610e-03  1.59446862563e-03  9.14304999016e-04  5.62593359656e-03  1.78307011320e-03 -1.07113583088e-03  1.99333282255e-03  2.12224925719e-03 -3.44461498932e-04 -1.18432302934e-03  2.71132537739e-03  3.95241458876e-04  5.48313328873e-03 -2.81961664344e-03  5.15962522320e-03 -1.42661973758e-04  3.14622319250e-03  1.15923235898e-03 -3.61815631529e-03  7.87873588870e-04  3.62113077611e-03 -8.27132538932e-04  7.81843523379e-05  3.37207759776e-03 -3.68611554139e-03
 2.24540408024e-04 -2.03681132120e-03 -1.95032172398e-03 -1.32364248459e-03  1.31186142802e-03 -4.67068478658e-03 -7.97983776279e-04  4.41708266720e-03 -7.24355746985e-07 -1.20392242105e-03 -5.14202676130e-04 -4.13199161332e-04 -6.87399341903e-04  9.80089790358e-04  2.69862394907e-04  3.29412602836e-03  9.14839434032e-04 -1.13252576402e-04  4.84504096294e-03  4.99122007899e-04 -3.49999361544e-03 -6.33733488708e-04  2.49922927712e-03  1.38551284329e-03 -1.67208377210e-03 -4.69299424822e-04 -1.50825670196e-04  7.62529824760e-03  2.32237152169e-03  1.16412753096e-03  1.58428497272e-03  1.71866456318e-03 -1.29737336657e-03 -4.59850205572e-03  2.27759927349e-03 -5.12596108882e-04  4.11523913522e-03  1.59463201210e-04 -1.54744595240e-03  1.02736359906e-03 -4.56565959312e-04 -3.91288171103e-03 -2.02757754416e-03  3.08950335646e-04 -1.35817073580e-04 -1.27330278745e-03 -2.42125142612e-04 -3.20833633316e-04 -3.71260063405e-03 -2.45607181545e-03  2.99181695948e-03 -1.76023801478e-03  4.78585195965e-03  1.84063470349e-03  3.37743169932e-04 -2.83455219619e-03 -7.73260301743e-04 -2.49525870645e-03 -9.38667920072e-04 -2.66171987609e-04  2.77925610969e-03 -1.26623174039e-03  8.36404249744e-04 -4.73755994458e-04 -4.88940196661e-04  2.60353723150e-03 -1.33974583811e-05  3.08196717675e-03  6.37405303299e-04 -1.31964842072e-03  1.43106653325e-03 -5.18368662545e-04 -3.10316789180e-03  2.23468236681e-03  2.31839974448e-03 -3.03896797716e-03  8.77122795067e-04 -6.64943587957e-03 -5.68831631504e-03  5.66950856320e-03  8.30450252141e-02 -2.36253504257e-03 -2.25676440279e-02 -5.65870487706e-03 -9.33272460022e-04 -4.05485757705e-03  3.07898000803e-03 -1.70229927634e-03 -4.87642899502e-03 -1.26079325189e-04 -1.22288616533e-03 -6.78948482637e-04  1.23863275977e-03 -1.50430437866e-03 -1.39507712008e-03 -2.11426019113e-03  1.65790563213e-03  1.68337879405e-03 -5.50418862216e-03  3.38050073105e-05 -2.01265556256e-03 -1.66472230483e-03  2.75936831575e-03 -2.96554399640e-04 -1.42451366727e-04  3.77265872421e-04  4.71059229882e-04 -1.16461091547e-03 -1.79539184722e-03 -2.97738309653e-03  1.61576782954e-03  2.11546118522e-04 -1.46468925504e-03 -2.39517126173e-03  4.97408687726e-04  1.58150657316e-04  4.33658716615e-03 -3.32614292597e-03  2.66169368657e-03  2.41376729704e-03  8.55415318467e-04 -2.08836829843e-03 -6.91784532030e-04 -2.73221966285e-03 -3.76515256939e-03  1.20297207407e-03  4.99272336214e-03  5.94674384307e-03 -3.37127309847e-03  1.16976519492e-04  8.54238046816e-04 -4.98172036242e-04 -1.31766078395e-03 -1.87905357847e-03 -1.79626772581e-03 -1.38576222594e-03 -3.85766443845e-03 -6.63327501100e-04  2.42633213346e-03 -3.79746948908e-03  2.18158049237e-05  3.74938214470e-03 -3.42600265680e-03 -2.07668262171e-03 -9.65040062617e-04 -1.47314373411e-03  1.49762010874e-03  2.33139342955e-03 -1.36223206942e-04  2.91448239587e-03  6.80876041058e-04  1.19841698151e-03 -3.59897952225e-03 -5.21062888062e-04  7.44236256897e-04  9.18099579550e-04 -3.87251910138e-03 -8.79780132661e-04  1.45501674398e-03 -2.74484188433e-03 -2.85154846760e-03  3.17145697987e-03  1.08353503151e-03  4.33445955358e-03 -8.07452498274e-04  3.66086865155e-03 -2.88784805011e-03  2.74232586066e-03  2.60086642361e-03  1.37445349702e-03 -9.05685676099e-04 -2.09192270713e-03  4.89029419356e-03  2.63412072130e-03  2.57645134879e-03 -1.77118015652e-03 -1.39423606205e-04 -3.38430789115e-04 -1.53343341064e-03 -2.47359362006e-03  8.57568701702e-05  6.15519333485e-04 -5.64210978027e-04  4.90381551994e-03  2.07144434212e-04 -1.96981886018e-03  3.66028103722e-03 -1.24292827608e-04  1.59239069101e-04  3.28650449098e-03  1.75728455810e-03  8.54785470812e-04 -3.17770214029e-03  1.03727009410e-03 -1.70665148614e-03  1.20245620999e-03  6.60183957224e-04 -3.54590772185e-04 -5.28476918722e-04  2.29349828756e-03  2.42358150246e-04  1.96441782802e-03 -9.85116571333e-04 -9.00679922711e-04  9.02663642114e-04 -1.31184905214e-03  4.19998182256e-04 -5.95285812758e-03  4.95575264516e-04 -1.11144265659e-03 -2.48048343028e-03 -1.09030891148e-03 -3.84386414419e-03 -2.12035966036e-03  4.40542872731e-03 -2.36256975099e-03  2.52588924671e-03 -7.01817082129e-03  1.60154978329e-03 -5.92488479390e-04  1.17888219552e-03 -1.16819113463e-04  2.75755809310e-04  1.39812849013e-03  1.59926792492e-03  2.33262968204e-03  3.59110449953e-03 -1.89243473999e-03  5.30992572456e-03 -1.48316218851e-03  1.89940361835e-03  3.68120501289e-03  2.46218620487e-03  4.18524987195e-03  2.57886037649e-03  7.11245222159e-04  2.23649302499e-04 -1.28035557064e-03 -3.37760630390e-03  8.84487611692e-04 -2.59717685780e-04  2.87960492687e-04 -1.54957577791e-03  1.99335267484e-03  1.33915831422e-03 -2.44144009505e-03 -6.37676083771e-04  2.04649571496e-03  1.33934524765e-03 -3.50088009112e-03  1.10484142330e-03  6.95371083842e-04  2.71427425419e-03 -3.15045395902e-03 -6.45178499929e-03 -5.57235170421e-03
-5.02696975264e-03 -2.70791333190e-03 -5.92320840717e-03  1.07775883102e-03 -7.73264621862e-04 -4.12823244851e-04 -5.43800577212e-04 -3.23138313521e-03  1.96211032620e-03  2.89810738256e-03 -1.12586843442e-03  9.31999540354e-04  4.33772185774e-04  2.47550956336e-03  1.33527020709e-03  1.41407889452e-03  9.36180472802e-04  1.76897832585e-03  9.20439653937e-04  1.86438880216e-03  1.24662765200e-03  1.47134737198e-03 -2.37104821871e-03 -1.23058502531e-03  1.41029306315e-03  4.69424285367e-04 -1.63654116594e-03  2.48595994961e-03  2.17278745974e-04  1.42283433949e-03  1.24932318705e-03 -1.46361926919e-03  1.60231020470e-03  4.19031824941e-03 -4.96073781429e-04 -1.55212907060e-03  3.87949678624e-03  3.20960157953e-03 -1.36772232203e-04  3.60163768652e-03 -6.33647007011e-04 -3.20007296740e-03 -2.66432277118e-03 -4.60169763399e-03 -2.63763277895e-03 -4.85439512654e-04  2.73221545043e-03  3.68408255492e-03  2.24994980613e-03  5.27688467474e-03 -2.22154549990e-03  9.23617943201e-05 -3.82382880147e-03 -1.11734375971e-03  1.51511226773e-03 -5.04732237571e-03  2.32529252928e-03 -3.12103242714e-03  2.63053501234e-03 -3.69490516398e-03 -3.17611400032e-03 -3.87271426362e-03 -3.07909984985e-03  3.15470853740e-03  1.11662427925e-04 -1.46749726688e-04  6.09761304953e-04  5.14331940733e-03 -5.86706180250e-04  4.32910391124e-03  4.81948887842e-03 -3.65818534940e-03  5.81010083372e-04 -3.81921095515e-03  4.96181020976e-03 -1.08916122865e-03 -4.25297142674e-03  3.36538548171e-04 -1.82138096326e-03 -2.02356628579e-03 -2.36253504257e-03  1.04437903456e-01 -1.87905109033e-02  1.73789842381e-02 -1.11832889121e-02 -4.45940098371e-03 -2.91367609834e-03  6.09172486999e-04  6.05852957853e-03 -6.55500105049e-04 -1.48074762098e-03  6.40889103870e-04 -4.11519027288e-03  1.52119289391e-03  3.63676368887e-03  4.83999234003e-03 -5.67916492311e-03 -6.12490162835e-04  3.65951321947e-03 -3.33390216311e-03 -2.14800351068e-04  1.41391501043e-03 -8.09872205499e-04  1.13993484663e-03 -2.09466608162e-03  5.06628006969e-04  2.74767194809e-03  1.04151249071e-03 -4.75392903571e-03  2.56326378254e-03 -2.12106388845e-03 -3.23225856282e-03 -2.39310618955e-03 -1.26760116137e-03  1.97440941958e-03  6.74023145129e-04  1.73723020954e-04 -2.36956422167e-03  1.46647250405e-03 -2.61485946598e-03 -1.52026150236e-03  3.40910828202e-03  9.41805473983e-04  2.17741548499e-03 -1.34504675372e-03  9.32762236750e-04 -2.61038885589e-03 -3.43833986383e-03  4.83639776375e-03 -4.79333569781e-03 -1.48021924529e-03 -3.23865217206e-03  3.30778819271e-03 -1.23442834067e-03 -6.17956142412e-03  4.12156046867e-04  2.40820517445e-03 -5.98496315716e-04 -4.83439697580e-04  5.38178467428e-03 -4.60287882927e-03  4.51586639852e-03 -1.33721953006e-03 -6.97922015758e-04  2.45929663132e-03 -1.43643299551e-03 -1.35887136282e-03 -4.45891998248e-03 -5.58217167605e-03  1.81675941697e-03 -2.75694976771e-03 -2.76549136544e-03  3.88533833377e-03 -3.04614853258e-03  3.16624676671e-04  2.60092162147e-03 -4.36041940976e-03 -1.06042516911e-03 -2.10741007791e-04  1.74965872489e-03  1.23095119182e-03  1.70107653453e-03 -4.99486763204e-04  2.35414748036e-03 -9.23688506221e-04 -3.42622293548e-03 -3.80447673272e-03  1.60235603461e-04  4.68191889446e-04  9.06674760791e-04  2.00839685766e-03 -3.84397690208e-03 -2.56599398903e-03 -2.85453934242e-03  4.86292005802e-03 -1.20196053715e-03 -3.52705611518e-03  2.69756885893e-03  9.09699549251e-05 -2.12719953072e-03  8.25238371449e-04 -2.48940057305e-03  1.26870503397e-03 -3.23956006654e-03 -6.83335197761e-05 -7.62438749181e-04  1.87917397952e-03  6.47186371823e-03  1.92779154538e-04  3.02844966279e-03 -2.81940254479e-03 -4.36731666085e-03  3.52036472074e-04  2.11026328993e-03  6.00111525097e-05  1.27506989667e-03  1.13337360816e-04 -1.38478191131e-03  2.29364116035e-03  3.08553426762e-03 -2.94848074139e-03  8.61416567421e-04 -3.02558901399e-04  4.97697487278e-03  1.89625916483e-04 -1.45091848470e-03 -8.07345929395e-04  3.96696381360e-03 -1.83352831688e-04 -2.77894064267e-04 -4.76859236377e-03  4.59210306412e-03 -4.72060643634e-04  6.60201491506e-04  4.02401461630e-03  1.53296027747e-03 -1.85367089825e-03  1.64210706553e-03  1.89186717478e-03  1.45203136631e-03 -2.99680608982e-03 -5.74490661566e-03 -6.33891570772e-04 -7.14345853179e-04  1.84694253933e-03 -3.41552844297e-03  3.21228122748e-03  4.39057899104e-03 -2.77188212841e-03 -1.38874145638e-03 -4.19966221073e-03  1.16779110412e-03 -5.30388708380e-04 -2.51319254462e-03 -1.23331162573e-03  7.96781525246e-04  2.77329257384e-03  1.31337016554e-03 -2.76306576460e-03  2.09584543047e-03  5.05287461788e-03  9.38349279272e-04 -3.52466765558e-03  3.63214833207e-03  3.53274652559e-03  5.32630885612e-04 -6.54249877162e-03 -3.69523742329e-03 -2.17386631310e-03  6.36501182728e-03 -2.93093799986e-05 -2.87450619171e-03  2.12818040905e-03 -1.50174812138e-03 -8.75235124960e-04 -1.77941517194e-03
[truncated: 846,337 more chars]
