# Supplementary material for: Proximal Distance Algorithms: Theory and Practice
Source: J Mach Learn Res. Author manuscript; Available in PMC 2019 Oct 24. (PMC6812563)
Supplement: code [file NIHMS1053815-supplement-code.zip › proxdist-master/keys_zhou_lange_2019/misc/spm/X_256_10.txt]

 1.15082946975e-01  1.62515873325e-02  3.93990067665e-03  4.60487938318e-03  2.76137548877e-03  3.75557126489e-03  4.56506881171e-03 -1.70234223320e-03  3.04454100202e-03  1.31866283930e-03 -5.01493887978e-03 -2.37535784971e-03 -1.43333365834e-04 -2.30570923914e-03  3.71811119745e-03 -1.10869079375e-03 -4.35110174207e-04 -2.94472184299e-04  6.27203111204e-04  8.87532716850e-04 -9.95632599377e-04 -1.47675349627e-03 -8.02057606496e-04 -4.58380075246e-04 -7.08505702138e-04 -2.50867745434e-04 -9.38570685871e-04  8.43976744333e-04  2.70264957105e-03  2.23717477351e-03  3.10043317879e-03  9.87979043896e-04 -3.60559012496e-03 -9.94801331141e-04 -4.56588843598e-03  1.47837128798e-03  2.22895145389e-03  1.73259641453e-03  5.95223854430e-03  3.02573173115e-03  9.47414363675e-03 -3.55594928095e-03 -1.76830332637e-03 -2.00267411262e-03 -2.63911656059e-03 -4.07772554865e-05  1.96931675027e-03 -3.40733746127e-03  3.71795357755e-03 -6.04313037950e-03  6.14753031381e-03 -3.61653701783e-03  2.96403492290e-03  7.26861350485e-03 -5.66397136295e-03  1.13750977986e-03 -2.92102558990e-04  1.32538911181e-03  2.68071517174e-04  1.99011932529e-03 -3.15640204012e-03 -3.17431779200e-03 -2.68004084403e-03  2.02598448367e-03 -2.14513408467e-03 -3.45199527622e-05  6.51741826765e-03 -6.89766641140e-03  2.93765234749e-03 -2.80152167990e-03  8.03236009378e-04 -5.37068138734e-04  5.53536856106e-04 -6.14574654824e-04  4.56124971024e-03 -1.35039643304e-03  3.50365861770e-03 -1.60459391073e-03 -7.70686052629e-03  2.13450250289e-03  1.49859833957e-03  2.84615788330e-03  2.56524618691e-03 -1.64532804319e-03  1.57314185386e-03  2.34235590408e-03  3.20326653340e-03 -5.50832331025e-04  7.67648661783e-03 -4.21897929792e-03  4.34047042621e-03  1.07886089844e-03 -2.41481323674e-03  7.08315567703e-04 -3.46271831970e-03  1.45967484853e-03 -2.28886866918e-03 -1.02081433650e-04  2.99932338058e-04  4.21123919100e-03 -2.06784212527e-03 -8.48819642196e-04 -1.34728730813e-03 -4.38123930921e-04  1.85328584714e-04 -1.59029802495e-03  2.10539192507e-03  2.68159361841e-03  1.61437077100e-03 -6.65168837368e-04  5.58110913712e-05  4.11747745137e-03  1.84927210469e-03  2.39460529388e-03  2.44756679721e-03  1.39038904550e-04  5.10357365235e-03  1.24580810228e-03 -4.33664114772e-03  2.38968220523e-03 -3.70528738277e-03  7.33294436606e-04 -2.23892991433e-03  6.52375359894e-03 -5.38077329799e-04 -2.91419135986e-03  3.85372231644e-03  5.21308795909e-03  1.87289371033e-03 -2.26960086745e-03  6.23146921491e-04 -1.13028230228e-03  1.79442922084e-03  7.96303420975e-04  1.78631061222e-03  2.65655585990e-03 -2.88878956339e-03  2.56695484183e-03 -2.16318438911e-03  8.64661870519e-03 -1.40405084508e-03  1.68080543376e-03 -1.33670937318e-03 -1.71863463642e-03  3.57272402000e-03  1.58822947156e-03 -3.21177313311e-03  6.06566490375e-03  4.23145306650e-04 -1.13934402184e-03  1.83106055662e-03  2.01415008660e-03 -3.77661551926e-03  2.33214703050e-03 -1.04049288493e-03 -2.88675460411e-03 -2.18832863300e-04 -1.89665625896e-03 -9.29268454632e-04  3.48021985997e-04 -7.86372849825e-04 -4.07644940379e-03  1.61110157365e-03  1.55281582668e-04  2.79518871743e-03 -1.22107128516e-03  1.58596100218e-03  1.10660677528e-03  4.00509763367e-03  2.73388706808e-03 -4.09556146545e-04  3.83664904497e-03  5.30769135671e-03  4.67363669147e-03 -3.90680838422e-04 -1.06030895653e-04  3.45889026172e-03 -1.29984116112e-03  4.54316496128e-03  6.46223865928e-04 -6.40451951755e-05 -2.56931777247e-03 -1.44556101990e-04  7.96614589311e-03 -2.45545535578e-03  3.50397168567e-03  1.76005757136e-03  2.55834971141e-03 -8.92014606247e-03  1.13015316987e-03 -4.43533320282e-03  1.10704677415e-03 -1.71749541510e-05 -6.63489911483e-04 -1.10829170773e-04 -6.26231547262e-03  3.21773177385e-03 -3.76496696933e-03 -5.02404664644e-03 -4.56926918674e-03  1.14205313317e-03 -2.61502327752e-03 -4.76625632178e-03  3.10100253675e-03 -1.28912375839e-03 -2.50492923330e-03  1.34318537142e-04 -3.52914515138e-03 -5.73559028486e-03 -1.96344964544e-03 -5.83294490520e-03  2.63948271013e-03 -9.15875510627e-05  2.60946332517e-04  2.27320494893e-04  4.22859806289e-04 -8.30197595741e-04 -2.19445020149e-03 -2.13714124994e-03  1.08875782631e-03 -3.61953531234e-03 -1.22741271914e-03 -1.81768645026e-03  7.02384352579e-04 -3.05722524198e-03 -2.84030699742e-03  4.53042398086e-04  2.08345891434e-03 -1.95228676716e-04  5.19493302817e-03  1.95198028558e-03  3.43514753894e-03  1.64173932232e-03 -6.72947348996e-04 -4.80382996282e-03 -1.43333522391e-03 -6.35495416301e-03 -3.35057399217e-03  3.20754437411e-04 -2.98177684230e-03  4.19743105787e-03  1.57200679636e-03 -1.26809272182e-03  4.46604513743e-03 -1.03452570715e-03 -1.44574804816e-03  1.33307114561e-03 -2.73719079679e-03 -3.22383648293e-03 -9.33280671151e-04  5.48367342536e-04  1.39629130658e-04  1.90388108170e-04  6.42515036581e-04 -1.88115494077e-03 -3.34279477129e-05
 1.62515873325e-02  8.01367753337e-02 -8.60266710880e-03  6.84212026793e-03  2.55970969365e-04 -1.87747833812e-03 -4.05442142553e-03 -4.31923364347e-04  8.06992038312e-04  2.94294221357e-03  2.08509299400e-03  7.22553887394e-04  3.58823340849e-03  2.14062676943e-03 -1.60239075871e-03  3.99850252404e-03 -2.88338988001e-03 -8.72902235226e-04  9.60385071226e-04 -3.63991234446e-04  3.22989937367e-03 -3.13195546802e-04  1.37415358503e-03 -4.39250604331e-04  1.31068223591e-05 -1.45100245552e-03  2.26757488069e-03  9.08960458726e-04  1.24331924170e-03  2.13801618834e-03 -1.21716500779e-03  5.17468604445e-03 -4.60261708046e-03  2.04871129895e-04  3.40950082632e-03  2.72446969915e-03  7.06001128203e-04  9.53551354849e-06  4.83787051720e-03  3.78791299762e-03  2.72787113105e-03  5.96786419482e-04  1.35997857925e-03 -4.24963780536e-03 -3.38100012765e-03  2.73796097534e-03  2.66296113898e-03  8.60655032723e-04  2.28215955567e-03  3.25213735270e-04 -5.32557482616e-04  1.83510625826e-03  1.76832996823e-03  9.02925450300e-04 -1.81452574212e-03 -2.06663034186e-03 -3.40080491015e-03  3.10642129713e-04 -2.49693511473e-03  6.39248145585e-04 -3.50348447479e-03 -2.39303231351e-03 -7.42248734774e-04  9.16264526159e-04 -1.09822593295e-04 -2.16735517893e-03  3.13033897802e-03 -4.47315557636e-03  1.77634489447e-03  2.44662541680e-04 -3.43895902907e-04  5.03236395325e-03  1.73665133261e-03 -1.54396061408e-04  4.29033370884e-03  5.73611963352e-05 -7.66203491566e-04  1.63984063453e-03  7.10125654380e-04  1.31570227956e-03  1.40442006463e-03  1.38500983862e-03 -1.45910761711e-03  7.12309762465e-04 -4.58634917612e-04 -7.99831834651e-04  1.33982780877e-03  6.50139150408e-04  2.89945081970e-03 -9.01834684583e-04 -4.06964279247e-03  7.74000554073e-04 -2.36025636265e-03 -3.00163342193e-03  7.32364879992e-04 -9.06704253574e-04 -4.53953622450e-04  1.09279075839e-04 -1.87230020872e-04 -8.19677364152e-04 -4.58970361399e-03  3.07674135822e-03 -9.13336095938e-04 -2.23624329819e-03 -2.37858425143e-03 -1.07346688850e-03 -9.11047469245e-04 -2.04442393922e-04  2.76481438211e-04  8.11513805129e-04  7.59287484317e-04 -1.70013618538e-04 -1.67053030600e-03  7.37858639312e-04 -1.02644030226e-03 -1.74870498017e-03 -7.84055593307e-04 -3.54301617278e-03  1.06449809150e-03  3.44818817003e-03  1.33986408562e-05  1.92853816095e-04  2.49593049090e-03  1.16511219589e-03 -1.48129689804e-03 -2.79947586073e-03  1.61332551099e-03  3.57400860222e-03  2.62485044441e-04 -6.64881765011e-04 -4.47819968734e-05 -7.96726234781e-04 -7.12421685423e-04  8.88248754437e-04  7.07035864109e-04  5.86302299384e-03 -9.62442319847e-04 -3.16161192657e-03  2.20915873378e-04  2.36559484126e-03  5.48584055325e-05  2.76902168061e-03 -1.11765040306e-03 -3.63517582436e-04  3.34125772909e-03  1.19231561638e-03 -2.65851504055e-03  7.75895601384e-03  7.63562482434e-04 -3.07002048811e-03 -1.77815872602e-03 -3.14135318785e-03  1.61750955004e-03  5.37059956854e-03 -1.97916780009e-03  1.73332024266e-03  4.01797499367e-04 -6.37938027279e-03 -1.96269717129e-03 -9.24756381348e-04  1.81892372786e-03  1.34922225365e-06  1.05398607140e-03  1.16588016112e-03  3.57864172340e-03 -1.75061033984e-03 -2.87922892418e-04  3.38764226039e-03  3.90057104818e-03 -1.90227688001e-04 -9.44946893172e-04  2.24815853433e-03  2.17869923620e-03  4.72555481731e-03  9.48697100732e-04 -1.98693561772e-04 -1.98490913777e-04 -1.26520591068e-03  1.17267473630e-03  2.17800804472e-03 -2.34429545494e-03 -3.38290773551e-03 -3.10060113442e-04  4.46465847112e-03 -1.68694901320e-03  8.95591748182e-04 -2.10888523698e-03  1.09939496476e-03  2.46742874787e-04  8.66106810422e-06 -1.81171429659e-03  1.71411995764e-03  5.65510556198e-04 -1.22433503716e-03  1.98376561006e-03  4.31203952080e-04  1.11657596130e-03  2.41677997985e-04 -9.99600491655e-04 -9.53401027584e-04 -1.75915456915e-04 -7.91680013309e-04  6.33852449186e-04  3.65917024581e-04  9.78841818720e-04 -4.48020518293e-04  1.60115316137e-03 -6.69616540344e-03 -1.71984585963e-03 -2.26489715000e-03  1.33219391939e-03 -1.42742341960e-03 -1.00918156094e-04  9.07864427585e-04  6.98696887534e-04 -1.71769195917e-03  1.66128290321e-06  1.06498552277e-03 -6.33780763393e-04 -1.29389547584e-03 -1.49351668211e-03 -1.62475336511e-03 -5.54673702536e-04  3.10919437510e-03  1.89361938049e-03 -3.06498363332e-03  1.47156668661e-03 -8.45598915135e-05 -2.97787701133e-03 -7.02474619087e-04  1.74577835417e-04 -6.64748690386e-04  7.42268957928e-04  5.66644861940e-04  1.54443695735e-03 -1.42554622936e-03 -2.34580382227e-03 -3.60984098648e-03  1.36025242868e-03  1.18620944858e-03  1.79559890570e-03 -1.51065313019e-03 -1.99477058190e-04 -9.62777698069e-04 -3.33171811276e-03 -3.02663809881e-03 -1.30836724133e-03 -3.85610915869e-04 -2.51123104800e-04  1.05266165028e-03  7.89982794262e-04 -1.73912987409e-03 -4.56794598208e-04 -6.08801174487e-05  1.96443782315e-03 -1.09410144385e-03
 3.93990067665e-03 -8.60266710880e-03  8.65953841717e-02  1.00899271077e-02 -2.02802824262e-02  7.01263948826e-03  6.68980570228e-03  1.88938156899e-03 -2.24187456467e-03 -2.32562908238e-03  3.94511226582e-03  2.04587639578e-04  1.72681318076e-03 -5.99884711664e-04 -2.51010041381e-03 -1.19085255848e-03  1.07537163214e-03  1.00673272977e-03  3.82353596676e-04  2.16978375493e-03  5.64689600333e-04 -1.50902443371e-03  1.60191218171e-03 -1.01747665223e-03  3.66781434694e-03 -5.70465221648e-04  1.31350823380e-03  9.13751116170e-04  1.28284611399e-03  1.02838123004e-03  1.27145692962e-03  3.16650398726e-03  3.88437850804e-03 -6.46757221679e-04  4.09366159879e-04 -1.89586777857e-03  1.59515151327e-03  1.06480866888e-03  1.18707353033e-03 -7.67386887897e-04 -3.76863392782e-03 -6.65746569329e-04 -3.87954633933e-03 -2.63847307470e-03  4.17549016062e-03  1.50804850030e-03  2.52304453940e-03  1.95736471387e-03 -5.90656079175e-04  2.25085277248e-03  1.27583081136e-03 -3.33321984229e-04 -2.71233799311e-03 -2.39512303699e-03  1.57403883830e-03 -4.96445380784e-04 -5.90773640316e-04 -1.34955024607e-03 -4.86351154269e-04  2.36767384668e-03  2.37575995201e-03  2.55342744237e-04  2.09757193266e-03 -4.65494362828e-03  4.06810780793e-03  1.37428284259e-03  4.00187061188e-04 -2.10359125118e-04  1.34468139996e-03  1.30674519117e-03  1.93992457636e-03 -3.06154193378e-05  1.42575500861e-03 -5.71708751151e-04 -9.87823131214e-04 -3.07066387129e-03 -1.41528422975e-03  1.93278903964e-03 -2.00007909503e-03 -2.20380377231e-03  2.76599154810e-03  9.83790137284e-04 -2.29240827673e-04  2.20994848044e-03  1.84071573808e-04  3.82314746318e-03 -1.18867833536e-03  2.18718068566e-03  5.08678594782e-04  3.64736876025e-03 -1.98886546151e-03 -2.79285923949e-03  2.31473100143e-04 -6.16143363925e-04 -7.88508855072e-04 -1.07187815830e-03  4.14076930558e-03  7.06311277502e-04  1.07651389749e-03  4.55153468958e-03  1.74279019152e-04 -2.34763119301e-03 -2.92646019997e-04 -2.36002156981e-03  2.74506857637e-03 -4.12952591314e-04 -2.48248510255e-03 -2.90904333498e-03 -4.59289737234e-03 -4.66133948500e-03 -3.70909169338e-04  1.17436219862e-04  1.43245974157e-03  3.18334506109e-03 -1.67333850784e-03  2.98440635168e-03 -2.25532583158e-03 -1.38074817656e-03  2.96255201962e-03 -1.71488927866e-03  1.72576039094e-03  8.72399704369e-04 -2.00332903257e-03  3.98916330164e-03  1.58512182836e-03  3.00749352846e-03 -4.93171490217e-04 -1.31376470235e-03  3.50389323030e-03  2.00235963545e-03  3.84124132044e-04 -2.28834414256e-03  2.95797970442e-03  3.22390701811e-03 -1.20267670068e-03  1.01815831121e-03 -3.76230502175e-03 -9.94147550373e-04  7.52517229752e-04  2.19421681907e-03  5.09074215451e-04 -9.83104478205e-04  7.15006529091e-04  8.68664824045e-04 -1.06745559088e-03 -9.20300071804e-05  3.79569796145e-03  7.98974201800e-04  1.24900680482e-03  1.33906089476e-03  8.02208462636e-04 -4.07186292764e-04 -5.66493025352e-03 -1.75889876968e-03  1.88541298549e-03 -2.32996707964e-03 -2.12918117909e-03 -3.87596140090e-03  2.81386568556e-03  1.46976369965e-04 -2.26614370458e-03 -1.45157595196e-04  3.70894047058e-05 -4.05376864261e-03  4.54834175869e-03 -3.88253508581e-03 -2.65089710307e-03 -2.27063142902e-03  7.12040309388e-04 -3.61679893376e-03 -4.20495739667e-04 -2.07512303826e-03  9.23640547587e-04 -9.98372173386e-04  4.16881900767e-03 -2.17853321676e-04  3.06532445696e-04  2.85527384670e-03  1.73000094382e-03  4.02768922833e-04 -9.83319705923e-04  1.06493023446e-03 -1.84460025333e-03  6.46645354382e-03  1.73232905821e-04  3.51115997192e-03 -1.51368996953e-03  2.17367636315e-03  2.33357023982e-03  3.93323831825e-03 -2.48620635530e-03  1.96313877408e-03  3.20871053862e-03  1.16291804229e-03 -3.38336276988e-03 -2.44856648190e-03  3.37064728396e-03  1.35826907206e-03 -1.66425407550e-03 -3.75246848045e-03  1.30603643664e-04  2.95071538734e-03  2.46543564454e-03 -9.89661025706e-04 -1.67252816607e-04 -4.64458752588e-04 -4.18833072798e-03  1.69697764146e-03 -1.23380473883e-03 -1.40967015834e-03  5.43831751688e-03  5.14240203261e-04 -2.05401552747e-03 -2.63964810331e-03  8.19051747539e-04  3.04650645017e-03 -1.28079512069e-03 -1.06276719322e-03 -6.33053924117e-04  2.52969568460e-03 -3.36353547139e-03  4.79309261604e-05 -4.11629462686e-04 -2.06668717702e-03 -5.22947743804e-04 -2.03282828403e-04  7.18679119279e-04 -7.21397632008e-04  6.96281161687e-04 -3.93252295413e-04  4.72745015045e-04  2.31556425735e-03 -1.08605509640e-03  3.18823355505e-03  1.43429847284e-03  1.37591899099e-04 -1.13539020271e-03  3.91131821801e-03  1.30302769864e-03 -2.86150293142e-03  2.54334996168e-03 -5.29137703277e-04 -2.00986188957e-03 -3.45955320114e-03  1.54505540232e-03 -2.94936241509e-04  2.00147566101e-03 -9.97090512054e-04 -1.60482792013e-03 -8.96557039415e-04 -2.14031032785e-03  2.13326372174e-03  2.51972324692e-03 -3.68418924724e-03  3.88000705378e-04 -3.01059813100e-04
 4.60487938318e-03  6.84212026793e-03  1.00899271077e-02  9.51647158213e-02  6.09956488098e-03  9.18720362148e-03  3.87162783570e-03  1.49726777358e-04  5.48952085589e-04  1.69284817928e-03 -1.25581609053e-03  4.96206118735e-04  1.69421507122e-04 -6.35081535193e-04 -4.53826257530e-03  4.83303300019e-05  7.57415326628e-04 -1.54239220728e-03 -6.09463779895e-04 -7.94292034945e-04  2.21385909242e-03  7.85910308589e-04 -1.18642396708e-03  4.22461117290e-03  2.64849551565e-04  9.31587143895e-04  2.69548298238e-03 -3.07752987542e-03 -2.53872503554e-03  2.82456558497e-03 -2.41480476015e-03  4.92977986535e-03  2.95128131132e-03 -3.38116171364e-03  2.05511547700e-03 -2.50606052927e-03  6.69292131971e-04  1.71600429529e-03 -1.19130186284e-03 -2.52270485349e-03 -2.14980586100e-03 -6.96653913094e-04 -2.97593489521e-03 -7.65525830526e-03 -3.86132349873e-03 -1.05652949261e-03 -2.84438851850e-03  2.11297879432e-03  1.90954517151e-03  2.42153396484e-03 -1.45220870243e-03  4.51847849756e-04 -5.17394505971e-04 -1.81248350579e-04  1.09457829404e-03 -1.11293731240e-03 -3.26874120353e-03  1.60211681352e-03  1.27215423258e-03  2.15625196907e-03 -1.30648210073e-03 -1.36619734336e-03  2.74496153275e-03 -1.10268836956e-03 -5.77883373497e-04 -2.79506866747e-03 -9.25672328712e-04 -3.81671337093e-03  1.07917170264e-03 -9.93973153120e-04 -3.48789212099e-03  4.96207832107e-04  2.79932975952e-03  2.52788621864e-03 -1.16115590765e-03 -1.79559128050e-03 -2.63737332916e-03 -6.87816907816e-04  4.47012500060e-03 -1.66761955368e-03 -7.39267729282e-06  6.37647758277e-04  1.97080740980e-03  6.14486050785e-04 -1.98900280127e-03  1.25236201945e-03  3.93733967495e-04  2.25758597399e-03  1.50746430611e-03  7.35352635463e-05 -1.41837474903e-03 -1.37138584144e-03  1.29861199448e-03 -2.38309469622e-03 -6.59866018614e-04 -2.90308753218e-03 -1.12940887663e-03  2.34271643657e-03 -1.92597276785e-03 -8.34891337749e-04 -2.35911858718e-03  3.46590254018e-03 -2.63191674867e-03  7.79113995096e-04 -1.68512069877e-03 -3.50259002852e-03 -1.88670875645e-03 -3.30724794112e-03  9.84749050889e-04 -2.04790891217e-03 -2.52946447969e-03 -4.51194780981e-03  4.28794921141e-06  3.45066178275e-04 -2.98762759568e-03 -5.03718996079e-03 -1.22142409856e-03 -2.15912144261e-03  1.08956235239e-03 -4.91884846016e-04 -3.60265145174e-03 -5.65125995997e-04  8.40557917148e-04  1.98791327473e-03 -1.22802497565e-03  9.90737389954e-04  8.29072038317e-04 -2.04279249798e-03  5.29701766027e-03 -1.64974475443e-03  1.41110865589e-03 -3.96485879362e-04  3.48935316361e-03 -1.84618730730e-03  2.19164260221e-03  3.12842216739e-03 -3.56410715623e-03 -2.19842122571e-03 -2.07531884197e-04  2.83885107588e-03 -1.01150100565e-04 -6.15214242677e-04 -3.88289199398e-03 -2.68284814200e-03  7.07252488978e-04 -1.98454028453e-03  2.69947532610e-03  6.70408557029e-04  6.56543309556e-05 -4.36372639400e-03 -1.64368319608e-03  2.66981769485e-03 -4.90366628051e-03  2.69283685002e-03 -2.32013054420e-03  4.07353328841e-04 -3.11522954289e-04 -3.75434262721e-03 -2.19017790974e-03  8.93431310236e-04 -9.15948106297e-04 -1.81803434823e-03  2.19286689580e-03  2.24379406973e-03  1.49857566997e-04 -1.73705300939e-04 -4.26912574526e-04  3.81847275568e-03  1.81059517040e-03 -4.62637782400e-03  2.49767661657e-04  2.38555302900e-03 -1.77782246806e-03 -7.64568806721e-04  9.81938211878e-04 -1.73907330080e-03 -3.95681403112e-03  2.09192659885e-03  2.23343842011e-03  2.56221018637e-03  2.66615606000e-03 -2.55401596925e-04  8.80130578649e-04  8.68557361756e-03  3.35977259053e-03  1.60926949552e-03 -2.33966363438e-03  1.71928461316e-04  2.14258501637e-03 -2.07752903967e-03 -2.30122495602e-03  1.01426692043e-03  1.17196345345e-03 -8.19556400368e-04 -2.89454883422e-03  1.16311897873e-04 -1.01465216442e-03  2.59986533041e-03 -4.05751415775e-03  4.05343965264e-04 -1.35285027557e-03 -6.47445727309e-04 -8.89738012270e-04  3.73651408286e-03 -4.51130582755e-03 -4.46375738988e-05  4.11271416909e-03 -4.80160205296e-03 -3.86723556565e-04 -3.89753212886e-03  3.13624092545e-03 -3.56665922611e-04 -8.40844158678e-04 -3.48588373382e-03 -3.82573816913e-04 -8.96822045483e-04  7.53514215860e-04 -1.00692732091e-04  6.32691317068e-04  1.79697309835e-03 -2.38239895927e-03  4.92279451139e-03 -2.48930810254e-03  1.79657423551e-03 -1.88473143649e-03 -6.44887462591e-04 -2.66616030926e-03  2.79166622213e-03  1.41777864019e-03 -2.87187402272e-03 -1.24372849465e-03  1.56237694289e-03 -1.44027176069e-03  2.94466123300e-03  1.76878059376e-03 -2.71198011345e-03  1.38360192162e-03 -2.55968689661e-03 -4.10946516334e-03  2.11799745751e-03 -2.53637483618e-03 -2.66933634198e-05 -9.85242068287e-04  1.95460393130e-03 -3.79562786781e-03 -4.02806822446e-03 -3.75489550679e-04  3.22200437825e-03  3.20481979385e-03  7.34084890582e-04  3.60833534532e-03  6.12865131934e-04  7.11903851639e-05 -4.15874834873e-03  7.48247462111e-04  1.91745649390e-03
 2.76137548877e-03  2.55970969365e-04 -2.02802824262e-02  6.09956488098e-03  1.09806987112e-01  4.41368889870e-03 -8.69661794723e-04 -3.17899724194e-03  2.67042297381e-03  9.88703193312e-04 -1.55289138411e-04 -2.08881630698e-04  1.14851390302e-03 -6.09970051870e-03 -1.26931636079e-03  9.07803192497e-04  3.10348515352e-03 -2.35196480752e-03  1.10124583791e-04 -3.70815364316e-03 -7.32403980447e-05  1.70855855374e-03 -1.27350451641e-03  2.48946458102e-03 -3.16658488149e-03 -2.00820208126e-03 -2.90263498492e-03 -5.76884448179e-03  2.50921105289e-03 -2.93148923258e-03 -1.30528724727e-03  2.59877280994e-03 -1.21945479198e-04  7.25982613043e-05  1.43489488493e-03 -1.63440597021e-03 -1.00114367617e-03 -1.15891150520e-03  3.13665074263e-03  1.91172156034e-03  2.95126890857e-03  5.07845338976e-05  7.92521860277e-04  1.79153053122e-03 -4.63411578016e-03  5.65359742585e-04 -2.63369514812e-03 -2.64525589686e-03 -1.16152103515e-03 -2.34441459447e-03  1.60459737470e-03 -4.80083108818e-03 -2.48716232888e-03  5.35366861713e-03 -1.96806934869e-03  5.74214063370e-03  1.07203279939e-03 -8.40713852309e-04  1.63084230984e-03 -6.55595716638e-04  1.99825323709e-03  9.83179641828e-04  1.42129438639e-03  1.63828005979e-03 -4.84613266334e-03 -6.40926480907e-05  3.03478059761e-03 -5.84882659274e-03  7.92054336794e-04 -3.20996880353e-03 -2.49671677770e-03  3.94545073350e-03  1.79050593160e-04  3.94837547886e-03  3.94838234125e-03  2.09950509207e-03 -1.19262313792e-03 -1.68519060697e-03  3.55434535674e-03  1.63005762335e-03 -9.19022434118e-04 -1.58110284153e-03 -6.34974574077e-05 -1.59969001158e-04  2.01843295314e-03 -2.20263995998e-03 -4.63832643939e-03 -5.64166110917e-03 -3.44806727972e-03  3.57090692422e-05 -4.45211644188e-03 -5.41930685613e-03  2.65787942430e-03  5.91232646262e-03 -4.12073418260e-03  2.12746965695e-03 -6.52075842546e-04  8.26120264143e-04  1.76468937117e-04 -4.93128941160e-03 -8.49676817489e-04  9.77673548774e-04 -9.69828857815e-04  6.24972966793e-03 -2.59503267681e-03  6.73451425035e-04  9.10474390984e-04  5.60616943711e-03 -3.09745634096e-05  1.33754827089e-03  1.73109691405e-03 -2.89233639730e-03  8.52958761586e-05 -1.49499705919e-03 -7.20449707990e-04 -4.32207690743e-03  2.76288223816e-04 -2.42442024169e-03 -3.10483622625e-03  3.35415190559e-03 -1.30636547260e-03  1.92853985452e-03  3.42681640126e-03  2.73686425382e-03  1.62315229544e-03 -4.40880609632e-03  2.84282849970e-03  1.71334331880e-03 -6.23633451265e-03  5.99038834399e-04 -2.61824384379e-03 -7.81087446536e-04 -3.96249444767e-03 -3.68167327522e-03  3.62881028064e-03 -7.03577334370e-04  4.89142589399e-03 -1.42572931015e-03  1.34284927014e-03  4.29685774997e-03 -5.37715327425e-03  1.32331531777e-03 -2.73733194427e-04 -7.58384996776e-04  9.36529125728e-04  2.92136744054e-03  4.43158668714e-03 -7.19711516683e-04 -1.11300434569e-03 -4.25538539819e-03  2.56620246423e-04 -4.09627501949e-04  4.50561474417e-03 -2.00495995948e-03 -4.52743695065e-03 -1.89268179083e-04  1.01059436319e-03  8.18769996892e-03 -1.61454647796e-03 -1.15474300413e-03 -3.82587433210e-03 -4.34275908428e-03 -9.93332515441e-05  4.74591090397e-03 -6.75805537347e-03  2.32562359404e-03  3.12674869184e-03  3.00781887672e-03  1.28689057318e-03 -1.05541170323e-04 -6.98010087669e-04 -4.99314769595e-04  5.61553011775e-04  2.58987583981e-03 -2.39886160238e-03 -4.08424014557e-04 -4.38760242930e-03 -1.03585427325e-04 -1.89769440737e-03  1.29880599824e-03 -2.64912936926e-03 -2.80359811483e-03 -1.38643872129e-03 -5.29202931763e-03 -1.41377057104e-03 -3.73536213915e-03 -1.67702698720e-03  1.29317114616e-03 -4.24624734837e-03  1.64002547320e-03  2.43112474726e-03 -3.87320917132e-03 -7.34028334477e-04 -1.82202110177e-03 -1.02577873430e-03 -1.61937961920e-03 -1.34219227667e-03 -3.51751303927e-03  5.20868046823e-03  4.07541547692e-03  3.36606333406e-03  7.54441600027e-04 -3.78369437439e-03  5.80291463259e-03  8.24117767370e-05 -1.03332722337e-03  7.06096836408e-03 -3.45605049519e-03 -2.36508510140e-05 -6.79258266240e-03  1.42539039814e-03 -1.32004302525e-03 -1.34096461347e-03 -1.54556964806e-03  9.50715761727e-04 -3.00693548117e-04  1.66361219510e-03  2.28424578589e-03 -1.80407162821e-03 -2.98552705280e-03  8.36129235617e-03 -2.44475727385e-04 -2.33236565210e-03  3.42445900412e-03  1.64877286177e-03  2.05545403944e-03 -1.51866711998e-03  6.36376507086e-03  4.08550477766e-03  2.39613843599e-03 -2.40657918328e-03 -3.91825968563e-03 -6.97641132253e-04 -4.21917515167e-03 -4.06754165792e-03  2.15666648253e-03  1.81481054315e-03  5.51122508829e-03 -1.38771037792e-03  1.90609935984e-04  2.61528632992e-04  1.46991046288e-03  1.71445388352e-03 -5.79766799291e-04 -4.98393019929e-03  1.12270583218e-03 -1.61196012538e-03  4.00753409192e-03  4.44616883407e-03  2.72474030661e-03  2.68398944139e-03 -2.28466576282e-03 -5.52119716234e-03  1.58655282046e-03  3.26583050434e-03  2.32605632766e-03
 3.75557126489e-03 -1.87747833812e-03  7.01263948826e-03  9.18720362148e-03  4.41368889870e-03  8.18732519931e-02  1.44124020284e-02 -1.67394171704e-02 -2.91465351985e-03  1.76879531946e-03  4.44322859931e-03  2.45451452379e-03  2.69954952096e-03 -3.80551470162e-03 -6.91540372663e-04 -1.26145173616e-03 -2.36873984803e-03  1.09961446152e-03  7.49937593243e-04 -4.09291698461e-03 -4.02931712068e-03  4.38854475916e-05  2.62136947153e-04  4.17547115771e-03  3.07322184395e-03  8.66627684020e-04  6.31783522171e-03 -1.62097377254e-03 -3.99761640529e-04 -6.38194538479e-04  8.65668626604e-04  2.58840672067e-03  1.20191514931e-03 -3.10959882548e-03  8.05532194494e-04 -2.59003845252e-03  2.14934973947e-03  5.19597855739e-04  2.65579956050e-03  1.67731031605e-03  1.90763770771e-03 -2.48881276405e-03 -1.91620453835e-03 -5.10554133759e-03  2.01876711989e-03  2.96908704423e-03  1.51550929620e-04 -1.32603221716e-03  3.97052345786e-05  1.01268068282e-03 -3.60382735541e-05  3.92085494490e-03 -1.81025255244e-03 -4.23094036367e-03  1.85573719189e-03 -5.68433965173e-04  1.03589643331e-04 -9.37179935410e-04  1.78231451243e-03  3.66495429466e-04  2.78930040500e-03  2.38644092461e-05  2.49265259867e-03  1.27482859201e-03 -2.07881560251e-03 -1.71290056681e-03 -1.13497419697e-03 -4.97470546433e-03  3.83431774276e-04  2.62315527929e-03 -8.58798763269e-04 -2.71856969958e-03 -1.70465861948e-03  4.96050989371e-03  1.55882955947e-03 -3.12233260703e-04  2.49351010092e-03  1.40607247885e-03  9.29215382027e-04 -1.16400642041e-03 -2.69002742688e-03  6.15951651413e-04  2.75012325370e-03  2.88054387455e-04 -2.30061407515e-03  2.01218590470e-03  1.43234841588e-03 -1.69231885837e-03 -1.61585775152e-03 -1.48416820236e-03 -3.19650263268e-04 -4.10517095561e-03  3.31058913590e-03  3.25384964313e-03  2.94433231921e-04  1.74855155998e-04 -5.43271461229e-04 -1.21997840221e-03 -3.52135660594e-04 -9.32708630879e-04  7.38118355550e-04 -1.74720762597e-03  5.36110827681e-04 -6.95483877729e-04 -3.94339485523e-03  1.05890410306e-03 -1.53933487994e-03 -7.66215075114e-04 -9.95106406557e-04 -1.06567297594e-03 -5.02895845926e-03 -1.81368065813e-03  1.61299510436e-03  2.41273300405e-03 -2.10135048749e-03 -1.16412996563e-03 -2.48711921932e-03  2.76504143797e-03  5.49765169485e-04  3.07371945350e-03 -8.06298819318e-04  1.26380281435e-03 -5.44398935845e-04 -9.94439549083e-04  1.71042819032e-03  2.90190105214e-03  2.79582574757e-03  5.80530509450e-04  1.47388962529e-03 -1.65314186746e-03  1.99970976925e-03 -1.55416226782e-05  1.18542039030e-03 -1.53512202748e-03  1.84314493580e-03 -2.86912593712e-03 -4.12181764425e-04 -7.44535342364e-04 -8.54866557881e-04  3.72940147602e-04 -4.96958705729e-05 -1.77535096728e-03  3.28827467872e-03  9.53036287479e-04  5.24679084520e-04  2.48424289039e-03  2.85298028826e-03 -1.38416231607e-03 -1.90591671964e-03 -1.92316173731e-03  4.38414440727e-04  5.55318772997e-04  2.38925330348e-03 -1.98559612283e-03  1.55510341297e-03 -2.07673710704e-03 -1.19811690037e-03 -3.78295004617e-03  1.03686834501e-04 -2.90347064964e-03  2.87001716835e-03 -1.65770900420e-03  2.03000174856e-03 -1.47578757961e-03  6.30219044277e-04 -1.93098272155e-03 -2.90810333455e-03  8.29133152180e-04  2.01671498152e-03  8.55463152452e-04 -2.99580612431e-04 -1.17210136482e-03 -1.05565577536e-03 -2.46070680533e-03 -6.52649027295e-04 -1.91195971080e-03 -1.23932975246e-03  1.10951586710e-03 -1.60823641043e-04  2.42495941000e-03  2.25872651190e-03 -6.63383250961e-04  7.40171219573e-04 -2.25275455352e-04  3.01995586134e-03 -3.76928312539e-03  8.48239314877e-04 -1.31188116669e-04  8.11871109824e-04  2.86680003961e-03 -2.36852443327e-03  6.55257168991e-04 -5.50297789749e-04 -2.74951215349e-03  1.18402366988e-03 -3.45508681899e-03  6.95508331336e-04 -4.29869198875e-04  1.88038841352e-03  2.38259514561e-03 -3.70798953919e-03  2.51273143267e-03  4.52442797953e-03 -1.15560630518e-03  3.24263566529e-03 -1.24518649153e-03  1.26162304728e-03 -5.93469855558e-03 -1.88751506002e-03 -3.76559721448e-03  4.50711529243e-03 -1.26424900543e-03 -4.42028137366e-03 -4.14660908267e-03 -1.32904115562e-03 -1.71325633315e-05  1.96285202676e-03  2.81927800372e-04 -1.83308602990e-03 -1.88090441149e-03  5.25848582375e-03 -2.12508787853e-03  8.90827251019e-04 -1.35051141238e-03  1.61468997773e-03 -1.81210959097e-03 -2.82920048050e-04  4.29606713173e-03  1.56750276124e-03 -6.28721758573e-04 -3.91370959425e-03 -6.42133342696e-03 -3.40232791465e-03  3.52059883495e-03 -1.93246252306e-04  9.07770489973e-04  4.32075722680e-03  2.79718905423e-03 -1.20419911470e-04 -4.84218204995e-04  1.68837614409e-03 -1.49494133411e-03  1.35825580118e-03 -2.73261655374e-03  1.51532400426e-03 -7.63281890692e-04  3.68524500502e-04  5.21881667360e-04  8.50379456984e-04  1.73437088051e-03  3.52368042082e-03  3.71007533186e-03  3.52244433422e-05 -5.29818004256e-03  2.79339149329e-03  1.91400574951e-03
 4.56506881171e-03 -4.05442142553e-03  6.68980570228e-03  3.87162783570e-03 -8.69661794723e-04  1.44124020284e-02  1.08166158980e-01  2.11170777965e-02  2.60169148064e-03 -6.89913106771e-03 -2.09038093423e-03 -2.32080415954e-03 -1.95826902851e-03 -2.12762866949e-03 -3.67091443825e-03  1.39573334717e-03 -8.49211262034e-04 -1.68304321917e-03  3.91425890360e-03 -1.21420750742e-03 -5.23967603460e-04 -2.06421228797e-03  4.28281778116e-03  1.79900371720e-03  5.98494319607e-03  3.43097661956e-03  5.33311858033e-03 -1.45428230702e-04  2.99463240431e-03  5.61436986410e-04  2.41610295500e-03 -3.07087717384e-04  9.73020732591e-03 -3.50367415273e-03  1.22054397160e-03 -3.64570247748e-03  2.50195185135e-03 -8.55479697501e-05 -8.55369090786e-04  1.89841993746e-03  3.98766902698e-03 -2.77447564870e-03 -1.71151787501e-03  1.66541292835e-03  2.44206101238e-03  7.21663110832e-04  2.57575797327e-03  9.85208978451e-04 -2.72436632650e-03  4.89318290660e-04 -2.01571322053e-03  4.14715883534e-03  1.80179215327e-03 -8.18895136338e-04  3.02678780863e-03 -2.77942142539e-03 -1.99562871999e-03  2.93950152535e-03  2.40452066116e-04 -3.22221979906e-03 -3.65048258554e-03  3.38049962564e-03  2.94395049782e-03  2.73073172589e-04  1.91537082174e-03  5.59811235901e-04 -5.05533014735e-04 -4.60032951084e-03  2.10582526563e-03  2.05113317906e-03  2.31312384956e-03 -4.91061846889e-03 -3.92216584891e-03  1.45745078487e-03  4.38539438770e-04 -3.46404505703e-03 -4.77872114346e-04 -1.70039138858e-03 -4.88626670247e-03 -9.27503256792e-04  4.73090217739e-04 -6.37100276683e-04  1.44254204756e-03 -1.18287873974e-03  1.74733960211e-03  2.03069333753e-03 -7.20012421008e-03 -6.84894198937e-03 -1.80909114756e-03 -1.61242703764e-03 -8.98747678300e-04 -5.25307252422e-03  3.61869449318e-03 -4.27731881166e-03 -2.20191170475e-03 -2.17705718387e-03 -5.22598942124e-04  1.36751709617e-03  3.17043086559e-03  1.84717218412e-03  2.14603270540e-03 -1.97905259619e-03 -2.29719295097e-03 -7.78296194865e-05  1.58104541743e-03 -3.93889173815e-04  2.74653593636e-03  6.57978685689e-04 -2.47696951443e-04 -1.23335758656e-03 -8.69774359504e-05  1.01873484856e-03 -1.05305826651e-03  2.24255912224e-03 -3.93090668614e-03 -6.40361692968e-04 -2.65187822392e-03  4.45395997486e-03  9.51160534527e-03 -4.15053739248e-03 -1.32310943496e-03  6.98588760963e-04 -3.66329502484e-03 -3.07496869088e-03  2.93403366985e-03 -9.09533587314e-04  1.93961195529e-03  1.39854315611e-03  3.97204755777e-03 -3.38328707552e-03  1.61353130172e-03 -7.82094573972e-04  5.06748619735e-03  2.05088243655e-03  3.67541769826e-04  2.19217136137e-03 -2.65020382911e-03 -1.16414381335e-03  5.83209719021e-04 -1.76160153809e-04  3.26206697960e-03 -2.93055275020e-03 -1.94131112518e-03  8.82284919245e-06 -3.10392660077e-03 -4.19660882331e-04  3.38410568045e-03  2.47184973245e-04 -3.60615932797e-04  2.90161918740e-03  4.06230444919e-04 -1.05414288333e-03  1.11234897157e-03  4.80116962358e-04  2.67385468531e-03  2.69700360199e-03 -1.00089243266e-03 -2.10111148874e-03  1.72598298982e-04 -3.44150276794e-03 -4.92909430395e-04 -1.61447048325e-03  5.80248576177e-04  2.23776286314e-05  3.71416835326e-04  7.11356622503e-05 -8.40760593353e-05  3.79609427756e-03  3.76123454228e-03  1.42688426992e-03 -7.05195140169e-04 -1.35753703347e-05  9.39836838330e-04 -2.14738807842e-03  2.83165567845e-03  1.82802432746e-04 -1.31156463191e-03  6.83483993946e-04 -1.37153896134e-03  5.09091596850e-03  1.20198657476e-03 -2.91004725593e-03  4.85809407238e-03  3.42204152511e-03  2.30958262934e-03  3.52627788571e-03 -3.24613567626e-03  3.70034246943e-04  8.10702330491e-04  8.14807883265e-03 -7.04450795586e-03  1.40017439563e-03 -2.04550922230e-03 -3.57794701643e-04 -6.98067273596e-04 -3.52290985638e-03  2.58257026747e-03  3.29874986073e-04  6.88762410588e-04  5.79112568103e-04  3.21791520235e-03 -3.36379677489e-03  2.41644062493e-03 -1.37119802770e-03  6.06948697369e-04 -1.65697367048e-03  5.02369477302e-03 -3.02348964481e-03 -1.14728849313e-04 -3.24991590878e-03  1.31718052883e-02 -4.72631349160e-03 -3.54200592653e-04  4.32940090966e-03 -2.43232087642e-03 -4.12876749289e-03  3.63533363743e-03  1.23775561309e-03  1.44728999136e-03 -3.76989289617e-03  2.66516470344e-03  1.77424760455e-03  9.31351264579e-05  3.13801483845e-03  2.33603118209e-03  1.76478154296e-03 -5.36280230391e-03 -2.27139014569e-03 -1.21002836677e-03  1.86112604122e-05  2.52867001507e-04 -5.04500168627e-03 -3.06642554475e-03  1.67286474319e-03  5.22347770659e-03  3.91178235877e-03  1.01766954788e-03  5.63529853035e-03  6.97526281989e-04  2.78556419174e-03  2.53502029537e-03 -1.88958425617e-03  1.59856130496e-03 -4.33310497899e-03  8.35715576374e-04 -2.73330311116e-03 -1.46272948178e-03 -6.92289068892e-04 -5.17922514295e-03 -1.58059489016e-03  1.88449572522e-03  3.15107762022e-03 -1.83996183073e-03 -3.72072185379e-03 -1.02956306279e-03  2.17521836577e-03
-1.70234223320e-03 -4.31923364347e-04  1.88938156899e-03  1.49726777358e-04 -3.17899724194e-03 -1.67394171704e-02  2.11170777965e-02  9.43115482192e-02 -2.51234861342e-03 -1.09828313659e-02 -5.92578506997e-03 -2.39896604229e-03 -2.88778971874e-03  1.90912499928e-03  8.65424758729e-04 -3.42729105640e-04 -3.42236905975e-04 -6.01156789275e-04 -1.66564777345e-03  4.58200674950e-03  1.77398341725e-03 -1.06909899536e-04  2.64556637420e-03  1.32412661716e-03  2.66076074831e-03  1.16305398065e-03 -9.50251895539e-04  7.52433793379e-04  9.67458159356e-04 -5.70236193342e-05  3.85302854207e-03 -3.88864289018e-03  6.22213437524e-03 -6.40945356697e-05  7.06816009488e-04  2.11769782410e-03  2.53104344711e-03 -1.59736658694e-03  2.13036424878e-04 -8.08185122800e-04 -2.25177583348e-03  2.37088546884e-03 -6.60825158939e-04 -2.57442966531e-03 -2.76549161198e-03 -1.81232575380e-03  4.91638800070e-04  6.49735305095e-04 -2.45337547688e-03  2.91781500703e-03 -1.99589100679e-03  6.13923280563e-03 -2.19630564276e-03  2.51863727831e-03 -1.03196503134e-03 -1.78310145485e-03 -6.29109716099e-04  2.39912933493e-03  3.68658484106e-04 -4.63204862490e-03 -3.43288081569e-03  7.50120673031e-04 -2.32386848781e-03  1.50343657498e-03  3.67243291370e-03  6.41983090042e-04 -2.70528038993e-04  2.59052898012e-03 -1.99463359596e-03 -6.18823901265e-03 -2.35302464170e-03 -7.13502567244e-04 -2.32828372191e-03  6.24165869985e-04  1.66885309918e-03 -4.57656950016e-03  1.13079443752e-03  4.45107120224e-03 -6.97515286930e-03  4.63116600628e-03  3.25320430553e-03  1.34623671003e-03 -9.53349529386e-04 -9.12225299835e-04  1.56354403179e-03  1.86435075032e-03 -4.29470486034e-03  1.49770805675e-03 -9.42801663674e-04  2.59192977357e-04  2.81957127773e-03 -3.02084499660e-03 -1.02919624783e-03 -9.72202213737e-04  4.82243883099e-03  2.04533354117e-03 -5.27208448170e-03 -5.09326851218e-04  5.07592360795e-04 -1.00741432368e-04 -2.27929948772e-04  2.72970951475e-03 -2.74705986267e-03  4.26826053061e-05  3.24888411547e-03 -7.85127033592e-04  1.88139506605e-03  2.29131134812e-04 -2.21187397119e-04 -2.98552167978e-03  2.74267722823e-03  2.06106392449e-03 -3.63418068929e-04  4.82273431984e-04 -4.13884434875e-03  2.45287000142e-03 -2.93833650532e-03  2.56651631223e-04  6.41105402502e-03 -5.48338634143e-03  4.43219262966e-03  2.81654327923e-03  2.04620911281e-05 -3.52203820792e-03  1.86385796032e-03 -5.06113525982e-03  7.58014798503e-04 -1.63619290727e-03  6.88801538407e-04 -4.25930653990e-03 -6.75013135591e-04 -2.93127222114e-03 -2.37083341220e-03  3.80394766172e-04  1.05267434943e-03 -9.27235734688e-04  7.19342460669e-05  1.46462237728e-03 -5.89924284864e-04  2.22960608792e-03  4.76678945472e-04 -2.06295509989e-03 -1.76980971031e-03 -9.48886613305e-04 -5.05856734634e-04 -3.28317205682e-03  1.10164921761e-03  1.69451817658e-03 -1.25527198909e-03 -6.15079508220e-04 -9.15662030505e-04 -1.74264941664e-03 -4.55225718744e-03  3.99618325715e-03  2.02320873962e-03  5.40850910323e-03 -8.88634852998e-04 -9.64214049507e-04 -9.87740933884e-04  6.05489827830e-03 -3.02272613062e-03  1.93928575323e-04 -3.22626140375e-03  1.90511367852e-03 -3.30694647628e-03  2.38307323600e-04  5.94697691472e-03 -5.61786700894e-03 -1.24819093519e-03  3.71643575875e-03  9.82399190051e-04  2.05803603207e-03 -2.13421882684e-03  7.98033395615e-05 -8.85306487657e-04  4.33368652809e-03  2.28465811357e-03  1.56786246190e-03 -1.20069138599e-03  2.13973840437e-03  6.61276148318e-05 -6.85075760146e-04  3.34442215756e-03  3.47501491391e-03 -1.05466459203e-03  9.19156281163e-04 -3.13934227908e-03  1.19708506606e-03 -2.83774495419e-03 -1.17278518537e-03  2.56966117661e-03 -4.20028041220e-04 -1.78222040662e-04  4.32076833401e-04  4.07267063792e-03 -2.81128315156e-03  1.19167428298e-03 -3.94150413145e-04  4.00889721311e-04 -3.60190233807e-03  7.49721805359e-03 -6.14828871248e-03 -2.72199002885e-03  6.77108285812e-04 -3.69957923502e-03 -3.56310078211e-04  1.35802598012e-03  3.49805926289e-03  4.61729252557e-04  1.03860412388e-03  2.25831973356e-03  1.80523102708e-03  2.64682842842e-03  1.55200896808e-03  1.82899449092e-03 -1.49409749474e-03 -1.10066150639e-03  7.88573733727e-05  1.83260068309e-03  1.74767567255e-03 -2.15392087827e-03  9.62785129814e-04 -1.93409213083e-03  2.40566414693e-03 -8.03486489214e-04  2.29746807461e-03 -9.84735767250e-04 -2.77405237055e-03 -1.97266911685e-03 -8.51158789044e-04 -1.33898392054e-03  4.45966167707e-03 -2.10056637620e-03 -3.16246711393e-03  5.06707288136e-04  1.29473854037e-04  9.55742618941e-04  3.02996271225e-03 -2.66338956679e-03  3.55614419086e-03 -9.00168540596e-04 -4.75153407748e-03 -4.14777477769e-03 -1.47764197134e-03 -1.64531491583e-03 -3.47695534159e-04  2.15432146659e-03  7.84012888666e-04  2.90051099772e-03 -2.21622020272e-03 -3.38079082341e-04 -3.13517497977e-03  1.30046396532e-03 -1.46213888518e-03 -3.14372033259e-03 -1.81531722330e-03
 3.04454100202e-03  8.06992038312e-04 -2.24187456467e-03  5.48952085589e-04  2.67042297381e-03 -2.91465351985e-03  2.60169148064e-03 -2.51234861342e-03  7.57942163457e-02  9.85882090519e-03 -1.68320546015e-02 -1.24080407089e-02 -1.35980004509e-03  5.26720216180e-04  2.30879299310e-03 -9.00807849262e-04  3.21756360589e-03 -1.59944650341e-03  2.04351077245e-03 -6.75929438976e-03  4.00800719874e-04 -1.87995374208e-03  1.52535823916e-03  2.70211712852e-03 -1.29027980283e-03  4.59082245469e-04  1.44131617718e-03  6.38385979517e-04  3.35127354767e-03  2.99612202742e-03  1.44538155144e-03 -3.29199156980e-03  1.52608941277e-03  3.45634401672e-03  4.96956146036e-05 -1.32413191966e-03 -2.20682141192e-03 -4.80505249314e-04  2.18542560432e-03  1.72318701620e-03  1.33390390382e-03  2.41348817480e-03  4.56705875044e-03 -1.48193041090e-03 -7.39160068336e-06 -1.52396613851e-03  1.36488809433e-03 -7.64862639737e-04  4.12852460437e-03  1.22456608085e-03  8.22646240018e-04 -5.36102596962e-03 -3.04321756131e-04 -1.10016971663e-03  5.53799018172e-03 -1.68088921759e-03  6.75562089548e-04 -3.05656903135e-04  1.63167419113e-03  5.84475836018e-04 -2.96342591157e-04 -4.31791253130e-04  3.73000204545e-04  1.28967485450e-03 -1.77762487670e-03  2.16559455073e-03 -1.15392529749e-04 -1.32428034848e-03  1.73567697701e-03  4.92999414791e-03  1.06971546451e-03  3.27127960586e-03 -2.28751556311e-05  9.60831476151e-04  1.48005716607e-03 -1.42647467954e-03  1.79365145955e-03 -1.73640231225e-03 -2.50289909242e-03  1.04107053272e-03 -2.13734337654e-03 -2.32382494390e-03  2.83938812270e-04 -2.65321651254e-03  7.48473140724e-04 -6.11365513616e-03  2.52457606846e-03  2.77425133501e-04  2.94295334815e-03  2.32867298922e-03  6.62985867670e-04  5.84263861299e-05 -1.31215531425e-03 -1.21510105764e-03  1.13794477377e-03  2.28611449704e-03 -4.08063310615e-03 -2.25265785086e-03 -2.22070918730e-03  2.12518918673e-03  3.52658025812e-03 -3.46468164412e-03 -6.83650737689e-04 -1.19792823152e-03  4.19629625706e-04  1.99525806252e-03  5.34623313597e-05  1.91731628270e-03 -1.98396452296e-03  1.66539684403e-03  8.08388090457e-03 -8.17928452768e-05 -1.85707993599e-03 -3.88233551560e-03  8.06450973331e-04 -2.42137051774e-03 -5.48428149313e-04  3.53952752612e-04  5.27220678585e-04 -3.72140717648e-03 -1.25465856753e-03  4.93053274368e-05 -2.87268149446e-03  2.22634437954e-03 -2.63696867716e-04 -2.19535381713e-04 -3.52805612361e-04 -2.04642635116e-04  2.65696513774e-03  1.84118464880e-03  6.42848046146e-04 -2.06275574898e-04  4.89991669896e-04  2.65961615000e-03 -1.46872385780e-03 -4.91467820455e-04  5.98932281514e-04  9.04627603004e-04  8.69098510753e-04  3.59472210303e-03 -1.23581245994e-04 -3.74655409440e-03 -1.53938890743e-03 -1.89097721400e-03 -2.78173407592e-04 -7.47181070851e-04 -2.50955865252e-03  2.87158756138e-05  8.69035521208e-04  8.97645160560e-04 -9.17249389922e-05  4.14226872518e-03 -1.97055998533e-03 -4.54430950351e-03 -3.73769837109e-03 -7.56473678963e-05  9.26315328492e-06  1.42839576677e-03  1.28974045810e-03 -1.85157591631e-04  3.13742514585e-03  1.16982961759e-03  2.85467612858e-03  1.21796063587e-03 -1.96780807282e-03  4.07774803452e-03 -3.18502484606e-03  4.47302126849e-04 -1.95385268497e-04  4.29995731039e-03 -1.04815944141e-03 -3.12425084204e-03  2.90305866455e-03  3.28365111558e-03  4.09135008426e-03 -3.52856823340e-03  2.08289990049e-03 -2.08212907441e-03 -1.92669195938e-03 -4.30171461730e-03 -4.45914872141e-04  5.70550016394e-04 -3.48520201489e-03  3.82782404929e-03  2.21991182584e-03  3.17261968282e-03  6.30461574365e-04 -2.17758601375e-03  6.91549264228e-04  8.34713276219e-04 -8.96514953728e-04  1.18592478440e-03 -4.58934150064e-03 -2.50088928350e-03 -5.22831831135e-04  5.38038164113e-04  7.97356693216e-04  1.93271512709e-03 -1.49552900942e-03 -3.29385233223e-03  2.05703384573e-03 -1.44346774699e-05  1.49761685690e-03  1.00087734038e-03 -1.24240135189e-04  1.13202053413e-03 -1.64468537855e-03  3.28061607268e-03  1.74246061049e-04  2.13472268054e-03 -1.65778665615e-03 -2.40057620131e-03 -3.55655606434e-03 -4.56708796200e-03  4.19469414196e-03 -2.58441827193e-03  1.65263445289e-03  1.68938094633e-03  1.36783561766e-03 -1.43729429064e-03  2.99032947297e-03  1.97102471170e-04  6.76242073826e-04 -2.36860551589e-03 -1.93998870052e-03  2.05266527897e-03 -1.05703098028e-03 -2.65441981853e-03 -2.07387513121e-03  1.64530160180e-03  2.88772148478e-03 -2.86325242305e-03  1.33274489968e-03 -1.96465733590e-03 -4.83616290547e-05 -1.03804977795e-03  4.42766595507e-03  3.04313540893e-04 -2.11771223677e-03 -2.05562364813e-03  1.83511740086e-03  3.42201470315e-03  5.19470051001e-03 -8.74066801760e-04 -2.74439584779e-03  4.63156045279e-05  5.05224621775e-04  4.39848929335e-05  9.93269061884e-04  9.95762879809e-04  1.07198421668e-03 -2.60453247903e-03 -4.06662311616e-03  3.88394817053e-03 -2.53956353993e-03  1.97885547321e-03
 1.31866283930e-03  2.94294221357e-03 -2.32562908238e-03  1.69284817928e-03  9.88703193312e-04  1.76879531946e-03 -6.89913106771e-03 -1.09828313659e-02  9.85882090519e-03  8.84722531622e-02  3.61831998578e-03 -3.95241940655e-04  6.14702043078e-04 -3.50024159378e-03 -6.87694590301e-04  5.69485028495e-03 -1.37586900220e-03  6.74724072814e-04  4.35997400164e-04 -1.01716713135e-02 -1.22910057629e-03 -5.06614209013e-04 -8.48503423419e-04 -1.67631631205e-04 -1.17555845242e-04  1.67704269421e-03 -2.50823565687e-03  1.64557158163e-03 -9.31019733613e-04  3.37450185902e-03 -1.17441405784e-03  2.32646206071e-03 -6.58122995871e-03  1.36660017460e-03 -7.76974499542e-04 -6.77033062157e-04 -1.81478920662e-03  4.06415065282e-04  4.49820803474e-03  4.11990614808e-04 -8.82261417472e-04 -2.02372868320e-03  8.88189955875e-04  1.89850664722e-03 -1.40576038293e-04  1.77107509234e-04  6.75842626338e-04 -2.00508718403e-03  1.30372206479e-03 -4.27539835011e-03  3.28104758557e-03  2.94454188998e-04 -1.01852671240e-03 -2.82907613690e-03  4.96514049098e-03 -3.40648910524e-03 -1.79772370497e-03  1.53396326695e-03  3.09334152802e-04  2.70484733284e-03  1.06873073678e-03  3.09728534090e-04  1.66402599661e-04  5.48450007973e-04 -2.91174643286e-03  1.11784323114e-03  2.45668079061e-04  5.10022963503e-04 -8.39421858030e-04  2.78166821477e-03 -3.94023625749e-03  1.02728230508e-03  9.26852330436e-04  2.45587954282e-03  6.23767713742e-04  4.02339862588e-03 -1.61797752118e-03 -3.51984509690e-03  2.76496568974e-03 -1.46853399629e-03  2.78336870900e-03 -3.12926044325e-05 -2.67716331676e-03 -1.47867556342e-04  8.07001017498e-04 -2.12818495142e-03  3.64293903897e-04  2.58031748561e-04  7.65589523259e-03  2.95463808696e-03 -8.99656728462e-04  3.37248783071e-03 -1.25138955567e-03  3.44078155633e-04 -5.61696465742e-04  1.24884862108e-03 -1.51116375012e-03 -1.25542979980e-03 -2.51290148389e-04 -1.65171885511e-03  4.55408962811e-03 -1.29012565717e-03  1.26227744724e-03  1.95734154223e-03 -1.64958614641e-03  2.57592711045e-03 -4.96391435409e-03  1.36947793030e-03 -3.90039231103e-03 -8.69280780436e-04  2.35002020536e-03  2.72229389325e-03  2.58806275177e-04 -1.67841937384e-03  2.39483539254e-03  1.62436450141e-04  1.59904850047e-03 -1.32981942434e-03 -4.35430068927e-03 -1.62200590235e-04  7.14439690109e-04  4.07706627832e-03  8.79206167482e-06  3.25038129351e-03 -2.74976619348e-03  1.36918379827e-03 -9.83095297771e-04  1.83053097780e-03  4.03757639921e-04 -9.33888720913e-04 -6.52743881607e-04  9.52296806208e-04  2.86511856130e-03  1.41447763008e-03 -2.68481969281e-03 -1.86363148127e-03  3.11177665538e-05  2.17408964061e-03  2.35488582461e-04 -8.34966031605e-04 -4.19454164019e-03  1.08435859671e-03 -7.18012177151e-04  8.03424192659e-04 -1.83928994464e-04 -5.92928549476e-04  3.43270973089e-03 -1.26297012589e-03  9.86515871545e-04  2.64538313005e-03 -3.77420683561e-03 -1.06773902794e-03 -1.53562390562e-03  2.01974267685e-03 -1.68130394928e-03 -3.63448900221e-03  3.33224316390e-03  5.28275777135e-03  5.18046458933e-04 -4.54678169429e-04  2.20397063326e-03  9.18644582049e-04  8.98274414365e-04  2.66322662255e-03  2.01024974027e-03 -1.26007456410e-03 -3.36065873863e-03  2.89398580618e-03  2.20771082880e-03 -3.89382588110e-04 -1.45563703180e-03 -2.48129473839e-03  2.53300850320e-04  1.71678966170e-03  4.49083654692e-04  4.76529392486e-04 -3.62447774059e-03 -1.02267404634e-03 -4.67765565521e-04 -2.87115580051e-04  5.49383411173e-05  2.33740787615e-03  1.43717103870e-03 -9.85154017321e-04  8.84257544264e-04  1.36743525635e-03  1.09041395839e-03 -2.58292070060e-03  1.34834873013e-03  5.47301158319e-03  3.64105361707e-03 -2.34325305815e-03 -4.55603397904e-03  1.74624452324e-03  9.65158712195e-04  2.38826534291e-03 -3.61458453289e-03  6.63436696112e-04  1.58074280414e-03  1.16179114482e-03 -1.23235856343e-03  9.91193576386e-04  8.71528422101e-04  2.99479985669e-04  3.55817508887e-03  1.87273889475e-03 -1.13950487062e-03  5.14495608327e-03  2.03774085443e-03  5.14094329021e-04  1.91453484134e-04 -3.30916451966e-03 -6.57990614318e-04  1.55816565943e-03  1.07956722916e-03  2.25624360256e-04 -3.63246153648e-03  1.49714509076e-03  1.46775902396e-03 -1.56366012735e-03  1.84738875445e-04 -1.45232919161e-03  3.39660073527e-04 -3.34629899681e-04 -1.08663189410e-03  4.67739998676e-03 -1.80493461458e-03  4.46696268561e-04 -6.43940181018e-04  2.59241767658e-03  1.75234848784e-03 -6.33524292937e-04  1.04036613411e-03 -9.25396691934e-04 -3.71160470682e-03  1.97656978396e-03 -1.05007854751e-03 -4.66087739269e-04 -7.22372526896e-04 -1.09165811795e-03 -1.80766658684e-04  3.61641864837e-03  4.66917138695e-04  5.59637679199e-03 -1.89559053030e-03  1.07522293295e-03  1.73718448104e-04 -2.11663528512e-03  8.13871281815e-04  2.14687612193e-03 -3.36994488651e-05 -2.50915872460e-03 -2.62507060884e-03  7.35886198278e-04  1.90185049590e-04  2.58199040252e-03
-5.01493887978e-03  2.08509299400e-03  3.94511226582e-03 -1.25581609053e-03 -1.55289138411e-04  4.44322859931e-03 -2.09038093423e-03 -5.92578506997e-03 -1.68320546015e-02  3.61831998578e-03  9.89433992960e-02  8.28294481934e-03  1.13207876898e-02 -9.76787901532e-03 -2.54632363463e-03  7.07928187681e-04 -7.17955853876e-03  2.27306094166e-03  1.84008163716e-03  3.51522666209e-03  9.61562511354e-04 -8.04677613099e-04 -1.28045273127e-03 -8.53348385364e-04  6.58476301713e-04  9.21146005480e-04 -9.80862159100e-04  7.82344414526e-04 -8.57908258747e-03  3.48202766120e-03 -6.02844332005e-03  5.60437857781e-04  7.35848991359e-04  4.23488112891e-03  5.17970397597e-04  3.52477956414e-03 -6.59203184992e-04 -2.32347153851e-03  3.37037210296e-03 -1.12954712855e-03 -3.29387018440e-03 -2.18993422600e-03 -2.22721951780e-03 -2.64679052851e-03 -1.18792039061e-03 -2.12709904628e-04 -2.96239630684e-03  7.57120487481e-04 -4.50348223690e-03  1.88365953583e-03 -1.77840437454e-04  4.71701304773e-03  3.51714772834e-03 -1.73717895117e-03 -1.47239603568e-03  3.28530610953e-03  3.80257766679e-04 -3.38569446583e-03 -1.02876111583e-03 -1.47403914292e-03 -2.32016147022e-03 -1.13825471104e-03 -1.87481960336e-03 -1.69971298253e-03  4.55278731463e-03  5.27098476071e-03 -8.14658213485e-04 -2.14882700464e-03  1.74082056887e-03 -9.20591211202e-04  1.60880417363e-03 -6.74644437944e-04  2.08736026828e-03 -2.22494447638e-03  7.73994872877e-04 -2.18420259739e-04 -3.90797179791e-03  2.25026769070e-03  6.90415207685e-03 -3.62007481605e-03 -5.01750609472e-04 -1.21130466849e-03 -3.46869597909e-04  5.04193849148e-03 -2.47815337652e-03  4.13439763038e-04  8.94062186002e-04 -1.14726057915e-03 -2.42061881735e-03 -3.50574595623e-03  2.12681175896e-03 -2.13168726275e-03 -5.22830464584e-04  2.97893505558e-04  1.28438839569e-03 -1.74997352257e-03  4.27861123040e-03 -8.77344022086e-04  2.85372947669e-03 -1.86274756228e-05 -6.61980556502e-04 -7.14443453125e-04  2.51307382090e-03 -1.05005092227e-03 -1.64658438925e-03  2.48830815153e-03  2.78186781769e-04 -2.85624809226e-04  7.92726364609e-04  1.84718317161e-03 -1.33291663400e-03  2.23385666831e-03  1.68157714802e-03  4.91149386983e-03  1.26809408129e-03 -2.95149818612e-04  1.49242804070e-03  1.63294905789e-03 -2.68484559417e-03  2.51331929908e-03 -6.53673860708e-03 -2.35364728423e-03  8.67945551371e-05 -1.25508513378e-03  5.53948225540e-04 -1.06427503334e-03  3.98716659454e-04  4.60351059024e-04 -1.06263627863e-03 -8.71932023895e-03 -1.01134309942e-03 -1.86346289946e-03 -1.85758433898e-03 -6.07979241049e-06 -3.97647594372e-04 -4.24496106170e-03  1.35829372463e-03 -8.99249081584e-05  3.26355889786e-03 -2.05549047966e-03 -5.40173926149e-04  8.20677855107e-04  2.24750643633e-03  2.10849271208e-03 -3.82528083483e-03  1.51043026267e-03 -7.00216235360e-04 -2.64090961404e-03 -1.80874692182e-03  2.61343295172e-04 -1.35900469927e-03 -4.98576927919e-04  3.48231447667e-04  2.23899583829e-03 -3.07133785988e-03  4.23756358666e-04  1.99433417083e-03  5.30844160045e-04 -1.15854798897e-03 -3.12052930894e-03 -1.76264737179e-03 -2.94814190382e-03  1.72600719592e-06 -9.45081808647e-04  6.59893111155e-04 -8.16163509730e-04  1.24539105672e-03 -3.88729630719e-04  3.86027007207e-04 -3.62102707363e-03  4.36568593791e-04  7.19723173894e-04 -1.25619904361e-04 -1.38965020584e-03 -3.54541331929e-03  2.61870552982e-03 -5.78872256721e-03  1.99655505816e-03  3.03010723215e-03  4.81174403599e-03  5.61622136175e-04  1.94736392599e-04 -2.00938486198e-03  2.47663557209e-03 -1.65239956992e-03 -2.53666483354e-03  2.96244293182e-03 -3.16466864722e-03  2.35073717601e-03  2.06863892590e-03  7.61127099658e-04  8.32596255918e-05 -8.50488953018e-04  3.71430796144e-04 -1.06372808974e-03 -1.00748604051e-04 -1.85192714337e-03  1.77417063359e-03 -4.56339481996e-04  3.66517602849e-03 -7.64382125218e-04 -6.07037895808e-04  3.44904028282e-03 -1.95451779449e-03  4.49587437843e-03  5.36618527382e-03 -4.85587873750e-03  2.01770068122e-03  5.87300643542e-04 -1.54127172106e-03  3.37000066495e-03 -1.27101806618e-03 -1.98934977448e-03 -3.17860783851e-04 -7.88900640005e-04 -1.50650096393e-03 -7.66700468599e-04 -4.51653554823e-04  1.11757201267e-03 -3.88131976725e-04  5.69299089253e-05  6.18878435914e-04 -4.90091634754e-04  8.74505429918e-04  1.83083074759e-03  1.09147036499e-03  6.91415920442e-04  4.22816873993e-03  3.41633066784e-03  4.62247062282e-04 -4.40079578090e-04 -1.95336392872e-03  1.35327488765e-03 -1.24571293001e-03  4.65050087047e-03 -2.45669074041e-03 -2.75299142615e-03  5.08017016675e-05  1.45360050185e-03 -1.25798573050e-03  1.55484490201e-03 -2.87353347946e-03 -5.38684521083e-03 -2.10643812633e-04  7.83314334807e-03  3.87403109514e-03 -9.97942599413e-04  4.26093641695e-03  2.65981837111e-03  2.81395135983e-03  2.44564364658e-03  3.26603939221e-04  8.31479042900e-04 -6.53590277899e-03 -9.95310608111e-04  1.85876303363e-04
-2.37535784971e-03  7.22553887394e-04  2.04587639578e-04  4.96206118735e-04 -2.08881630698e-04  2.45451452379e-03 -2.32080415954e-03 -2.39896604229e-03 -1.24080407089e-02 -3.95241940655e-04  8.28294481934e-03  7.88707250721e-02 -1.07976443732e-03  2.44222275883e-02  9.65388288813e-03 -2.59255082072e-03  1.44097543253e-03 -4.34013754337e-05 -1.14578533600e-03  2.93739502133e-03 -1.37578331311e-03  2.50677388613e-03 -1.21014758904e-03  1.19774716183e-03 -1.44312292632e-03 -1.48761675129e-03 -7.39979437552e-04 -1.47768548677e-03  2.09696844916e-03 -2.61691065173e-03 -4.08036086763e-04  9.55504601767e-04 -2.83485910476e-03 -9.67004333564e-04 -1.10412711338e-03  8.15656802061e-04  2.11240400458e-03 -1.45290379030e-04  4.14361789072e-04  1.44363581564e-03 -3.28431168544e-04 -2.31957205589e-03 -1.06296866518e-03  2.91357694582e-03 -9.91288145941e-04 -1.28083438373e-03 -6.54687025336e-04  1.76128156732e-03 -4.38416207047e-03 -2.78373890569e-03  2.70611254312e-03  3.01778171665e-03  2.20666264842e-03 -1.32815811481e-03  1.27626862198e-03 -2.36109657404e-03 -1.20300643864e-03 -4.61216528825e-04 -4.04066251086e-03  3.67348870582e-03  9.06096225365e-04 -1.11241399187e-03  3.04849958714e-04 -9.87090923923e-04 -2.53200864477e-03 -7.48257923885e-04  8.81635067643e-05  1.63748750324e-03 -2.64254232904e-03 -5.16210707457e-03  3.37638878596e-05 -2.96292742338e-03 -3.48140141179e-03  2.34979203256e-03 -4.02766560072e-03  2.33181859023e-03 -3.28597572873e-03 -1.48607321446e-03  1.12706027059e-03 -3.94962109030e-04  2.21877218452e-03 -1.60731564770e-04 -2.19387629165e-03  3.28613970983e-03 -5.58762788723e-04 -5.96980500058e-04 -9.72662072159e-04  2.81599267895e-03  2.63207012820e-03 -5.43117371932e-03  1.84662350545e-03 -6.61071083038e-04 -4.23513241064e-04  1.99374099303e-03  7.28442538512e-04  2.36930442869e-04  1.96970742131e-03  2.87699574182e-03  1.16314492403e-04 -3.58082759168e-04  2.58770700467e-03 -2.90731577999e-03 -7.84005068168e-04 -2.22202391701e-03  5.59392718826e-03 -3.02565295099e-03 -3.54919780405e-05 -1.84330386948e-03  2.14835794983e-03 -7.73176028225e-04 -5.40771310726e-03  2.04675989301e-03  1.46714219205e-03 -6.30829912547e-04 -2.13539057896e-03  2.44390495140e-03  2.97853516007e-04  1.23904793272e-03  3.59458842692e-03 -7.77773260668e-04  7.67945746225e-05 -1.40902636852e-03 -2.16251370485e-03 -4.29107136207e-03 -1.19913717973e-03 -2.60589007786e-03  4.72672698322e-04 -1.25425792471e-03 -3.85114901977e-04 -2.24734359535e-03 -3.10916672914e-03  3.80448614453e-03  6.59066182277e-04  9.61260904702e-04  1.00190173660e-03  1.72614660799e-04 -9.36529318299e-04  2.27845950615e-03 -3.18341007240e-03 -2.32130880049e-03  2.68033820064e-03  4.24684241606e-04 -2.60201302105e-03 -2.46425411493e-03  3.28139264349e-04  1.00034307119e-03 -4.29998485701e-03 -8.76007019362e-04 -3.66054941277e-04  3.41480636590e-04 -1.21571294742e-03  1.60018984951e-05  2.23495440261e-03 -1.65122781156e-04  4.67481738987e-03 -4.39767471154e-04  1.22295180121e-03 -1.27071981604e-03 -8.54845427434e-04 -2.50005167458e-03  3.28672105553e-03 -6.27597918018e-04  7.10551253718e-04 -3.80318466724e-03  2.84627223871e-03 -1.50504146007e-03  1.50651908538e-03 -4.09303080179e-03 -1.60532805100e-03  1.25906721155e-03 -9.99490920981e-04 -1.56539679025e-04  1.46971612528e-03  1.64669743075e-03 -9.53504753396e-04  2.31378021305e-03  2.50787046417e-03 -2.63905196685e-03  1.73503738007e-03 -3.68111668024e-03  3.09301085224e-03  7.22652169087e-04 -2.04874659983e-03 -1.55434367497e-03 -1.53072931207e-03 -2.60164003039e-04  1.18715160661e-04 -2.29993044976e-03 -2.09234497398e-03  7.70480171870e-05  1.48213255662e-03 -6.60701570980e-04 -4.12626786104e-03  4.42557709015e-03 -5.63680019712e-04 -2.08551057903e-04  9.20441021647e-05  2.49346134001e-04 -5.59025346290e-04  1.49040163501e-03 -1.45248443647e-03  1.55173999866e-03 -3.29326222583e-03  4.53375349329e-04 -3.73438131171e-03  9.89015050605e-04 -4.07758389185e-03  1.69289733090e-03 -5.46962014658e-04  1.77516727233e-04  9.27749241131e-05  6.88339693798e-04  4.38092254261e-04  1.92667586292e-03 -5.48578248927e-04 -1.10873326625e-03  3.66409313087e-04  1.94739215731e-03 -6.63763150389e-04  6.61107638559e-04 -2.13501192286e-03 -9.49932193499e-04  5.31477508639e-04  1.97195060990e-03  2.68843417810e-03  1.00016129821e-03  6.03692618604e-04  1.56673984488e-03 -1.99278199262e-03 -2.50896234621e-03 -3.36864146123e-03  2.16779972917e-03 -1.96017656593e-03 -1.46024703892e-03  1.03034229884e-03 -2.12237052724e-03 -1.14951245980e-03 -2.74679382862e-03 -3.70563161819e-04 -1.90483468061e-03  3.80744844573e-04 -2.42118027735e-03 -1.77446232061e-03  5.46250687660e-05 -3.34748627146e-05 -7.59564812784e-05 -4.36130245703e-04 -1.74135958288e-03 -2.38741849148e-03 -1.15644414976e-03 -1.81662226766e-03  2.43915357712e-04 -9.92901203100e-04 -2.95050438081e-03 -1.78092593713e-03  1.18198927228e-03
-1.43333365834e-04  3.58823340849e-03  1.72681318076e-03  1.69421507122e-04  1.14851390302e-03  2.69954952096e-03 -1.95826902851e-03 -2.88778971874e-03 -1.35980004509e-03  6.14702043078e-04  1.13207876898e-02 -1.07976443732e-03  6.84499081108e-02 -1.73732992449e-03 -8.66846935820e-03  2.47939970375e-04  4.02324418452e-04  4.16699059557e-04  7.13708971209e-04 -1.82135110716e-03 -7.49081084839e-04 -3.09513298923e-03 -5.86351435607e-03  2.42674219653e-04 -1.68537285318e-03  2.98551256610e-04 -2.22635338777e-03  2.28285342225e-03 -2.44322569775e-03  2.17471517064e-03 -2.48718422587e-04 -1.99786466674e-04 -1.22864912201e-04  3.82649047774e-03  3.75523800366e-04 -1.00077857581e-03 -3.10850293311e-03 -1.51898673349e-03  1.37248472315e-03 -7.76006295048e-04  4.89186221844e-03 -2.32013212211e-03 -2.58655184575e-03 -1.76007835976e-03 -1.10048065462e-03  3.23287656919e-04 -2.54243647993e-03  7.03379487298e-04  2.23188416263e-03  3.88364294413e-03 -1.01045318802e-03 -3.22809450010e-03 -3.44765297219e-03 -1.47220208686e-03 -6.82627177145e-04  6.24900858443e-04 -2.33477665037e-03 -1.30433192072e-03 -2.53811316383e-03 -1.08693452466e-03 -4.61057187728e-04 -7.64351000286e-04 -4.22463822013e-03  1.82554890651e-03 -1.32729463203e-04  3.39679710743e-03  7.77058431340e-04  2.65049833817e-04 -1.39955220662e-04  3.41742772809e-03  3.04940469052e-03  3.79392236751e-03  8.84194668073e-04 -1.45260923014e-03  4.53681155254e-04  1.72728774133e-03  1.44258547510e-03 -1.53414719623e-03  1.92954998968e-03 -2.38910478297e-03  1.27663370070e-03  1.01950796527e-03 -8.77960250658e-04 -8.88175898396e-05 -8.53581333212e-05  4.19938548080e-04  3.85020013066e-04  1.46449934271e-03  2.52147622869e-03 -1.34952994087e-03 -1.87370581985e-03  2.79633935095e-03 -7.06618572831e-04 -1.23185720603e-03 -7.65858236788e-04  2.22998197968e-04 -4.18655908037e-04 -1.11895597532e-03  1.12406179088e-03 -1.58644914849e-03 -8.33846745027e-04  7.05611014392e-04 -3.01182186445e-06 -2.60269871319e-03  4.21259602477e-04  3.32400201479e-03 -1.06070278647e-03 -1.49719662863e-03  1.02468930757e-03 -9.02407229310e-04  2.64864090329e-03 -1.96790341397e-04  8.10071399622e-04  2.72516573375e-03 -2.63349686482e-04 -5.07754296612e-04  1.25394837429e-03  3.74128264322e-03 -3.12724226292e-04  2.23370670497e-03 -4.56009517926e-03  3.81711056307e-04  1.16445786696e-03  1.39250497585e-03  8.84152677573e-04 -1.19409135974e-03  3.87815741553e-04  1.19309420424e-03 -1.47505447774e-05 -4.52403657062e-03  1.89027987057e-03 -1.77613133384e-03 -5.76696119957e-05  4.51554062508e-03 -5.62175876049e-05 -1.43425807048e-03 -1.92584900926e-04  4.16339835758e-03 -1.25791495642e-03 -1.08539858719e-03 -3.78276699065e-03 -2.32059920842e-03 -5.30559892043e-04  3.14150802106e-03  5.80222763066e-04  9.88437967855e-04 -2.64393292366e-03  2.16362578963e-03 -5.12715332826e-04  2.31934735139e-04  1.46259775018e-03 -3.71869387400e-04 -9.20509362010e-04 -2.69540313812e-04 -2.55721121845e-03 -2.17078878181e-04  4.21472548168e-03 -3.69790949619e-03  2.57306318766e-03 -4.27848176247e-04  1.25280882753e-03 -3.57093943709e-03  2.89952712970e-04  1.13123252381e-03  2.31741143429e-03 -3.17158064907e-03  6.74080872472e-04 -1.22682009025e-03 -3.76919723164e-06 -6.95399025437e-04 -4.46413876576e-04  5.32018391305e-04  8.12307156524e-04  1.73990024854e-03 -2.51143191072e-03 -4.70510422800e-04 -3.19561653321e-03  1.19896372475e-03 -2.49704023709e-03 -1.35697726419e-03 -1.21637374659e-03 -1.10980407971e-03  1.17602599410e-03  1.07191259816e-04  2.11421997856e-03  1.14763422871e-03  9.68662231273e-04 -1.21584084680e-03 -2.14823383212e-03 -2.11002801703e-05 -1.34296511842e-03  1.75880511005e-03  3.14078164815e-03  2.36691377788e-05 -1.50372329085e-03  9.41885151627e-04 -4.00738220522e-04  2.72067335980e-03 -1.66629273824e-03  1.43136517005e-03  2.51374530455e-06 -4.49837770944e-04  7.31696035071e-04 -4.44740159835e-04 -7.07870817621e-05 -9.09128059428e-05  1.63152926695e-04  2.12572584254e-03  4.56118910745e-04  5.01965414360e-04 -1.32643172653e-03 -2.26515867477e-03 -4.22741176947e-04  3.48918228509e-03  4.04712091086e-03 -3.37376648502e-03 -2.03044869937e-03  4.87052908225e-04  2.43328578978e-03 -6.28867180201e-04 -3.35726419178e-03 -1.52398511556e-03 -1.29288300024e-03  5.09031322694e-03  4.64557348981e-04 -1.00695082754e-03  2.30539990724e-03 -3.55368529650e-03  1.67356801364e-03 -1.56104209043e-04  4.00893838629e-03  3.96991486280e-03  6.59333814133e-04 -2.41160207463e-03 -2.44525808205e-03 -4.55384702618e-04  3.95606384604e-04  2.78630412561e-04  5.79482648257e-04 -1.70136208657e-03  1.69972241350e-03 -3.77101091952e-04  1.38249117941e-03 -8.81477255869e-04 -4.25624125812e-04  3.35462908387e-03  4.26756510253e-04  1.74996951773e-03  9.47669255330e-04  1.64369237607e-03  3.92862850079e-03  1.24532550918e-03 -3.68156673745e-04 -3.56964547226e-03  6.22133370629e-04  6.98231568988e-06
-2.30570923914e-03  2.14062676943e-03 -5.99884711664e-04 -6.35081535193e-04 -6.09970051870e-03 -3.80551470162e-03 -2.12762866949e-03  1.90912499928e-03  5.26720216180e-04 -3.50024159378e-03 -9.76787901532e-03  2.44222275883e-02 -1.73732992449e-03  1.00547864928e-01  1.01536212531e-02  1.58062926897e-03  3.11674667658e-03  1.46050858480e-03 -9.33116306425e-04  4.47734507682e-03  5.07935596938e-03 -1.22325408676e-03 -9.45411686199e-04  1.11478956460e-03 -7.86924797972e-04 -1.26297011299e-03  1.92333027895e-03  2.62733821909e-04 -7.79067113602e-05 -1.57910099437e-03  7.61139530363e-04  2.67152327648e-03  2.10075624834e-03  1.35768299481e-03  1.67928759625e-03  8.24723331351e-04  5.72141334360e-04 -6.60370351514e-04  2.11906240485e-03  8.35060321069e-04  7.11468245614e-04 -4.31329496389e-03 -3.59073424189e-03  2.07209252187e-03 -1.05120031692e-04 -4.40763413692e-03  2.69079007350e-03 -5.56188756641e-04 -3.03106627664e-04 -2.58035859223e-03  5.81434141976e-03  1.16449015384e-03  2.49004822684e-03 -1.52044467955e-03  4.80173674550e-03 -3.53408706825e-03 -1.97943446512e-03 -4.66863221426e-04 -2.30466415894e-03  4.96694222568e-03  4.04833263826e-03 -2.28259708279e-03 -1.76467027451e-03 -1.40241331230e-03 -5.10843359152e-03 -6.93210612492e-03  1.88103156487e-03 -9.74963298836e-04 -3.78240928334e-03 -2.51022786087e-03 -4.80766761370e-04 -2.81219896145e-05 -3.90095664165e-03  5.52974101911e-04 -8.27762702794e-04  2.97701903780e-03  7.33567222915e-03 -2.19563636346e-03  7.71666368116e-05  2.55051084763e-03  2.44489722095e-03  2.40315163647e-03 -2.52074513400e-03  1.06092806595e-03 -2.06713499713e-03  2.90765693947e-03 -1.69327147283e-03  1.90111278705e-03  3.55642495141e-03 -2.86684821905e-03  2.62297328990e-03  5.60737650650e-03 -2.50326585579e-03  8.70312625179e-04  1.77593226699e-03 -2.71447968809e-04 -1.88607352904e-03  4.27463605444e-03  4.65285150213e-04  1.74283517983e-03  4.07814973232e-03 -6.63294948447e-03 -1.09755523179e-03  8.64016089626e-04  5.95323176112e-03 -5.37028503886e-03 -1.58545354963e-03  8.48270523630e-04  4.99669427422e-03 -3.30785628622e-03 -1.53054761329e-03  2.28115100135e-03  3.67317141542e-04  6.00126020826e-04 -4.80486204121e-04  3.21449876043e-03  2.70251944818e-03 -3.49666807738e-03  4.18876961289e-03 -1.75660377014e-04  4.30401833834e-03 -4.22997263432e-03 -5.15926129339e-04 -3.08848294466e-03 -1.71331639423e-03 -3.54203270585e-03  1.05726464316e-03 -2.39995293572e-03  8.77690644092e-04  3.27297271929e-03 -3.23084152973e-03  2.02656825933e-03 -2.01320442818e-03  3.98149074446e-03  1.82765582832e-03  2.70816068463e-03 -6.20366619189e-03  3.33014169926e-03 -3.97128073345e-03 -5.06619582687e-03  4.18076377473e-03 -1.57113018047e-03 -1.11476993518e-03 -5.49366062926e-03  2.05738060518e-03  2.18231455689e-03 -7.89199848160e-03  3.71984085509e-03  5.48999731482e-04  4.20877851896e-03 -9.10294786102e-04 -5.86039931740e-03  1.69200071165e-03 -6.03414851435e-04  2.37881230796e-03 -4.08223690099e-03  8.38034181354e-04  1.54773430386e-03  2.49382825797e-03 -2.57290133641e-03  1.32495501755e-03  3.48043872633e-03  2.73960468552e-04 -3.33149381689e-03  5.44252247699e-03 -2.52779241376e-03  6.19445496906e-04 -5.17204899516e-03 -5.57376970787e-04  9.74949477367e-04 -1.39571435480e-04  1.05591652403e-03  1.38336282737e-03  5.30051293567e-03 -4.13213800939e-03  4.97828768175e-03  6.96426629044e-03 -1.14247623786e-03 -8.00507722625e-04 -9.40074550835e-03  5.94770476143e-03  3.19070634437e-03 -4.50300038951e-03  1.78319469094e-03 -4.84544692683e-04  4.33798726977e-03  2.19633926454e-03 -1.00431895998e-04 -3.84388386702e-04 -4.84894080977e-03  1.73842740621e-03 -2.00356966402e-03 -6.97220307887e-04  1.82195462105e-03 -1.11490143401e-03  1.23688122208e-04  3.35038658312e-03 -2.00730205558e-03  1.10491517444e-03 -1.24925982001e-03 -1.40430999360e-03 -2.99094359492e-04 -9.02025543534e-04 -6.37550372326e-04 -3.35302328215e-03 -6.51038380427e-04 -3.78423349167e-03  2.51214283331e-04 -1.49253247538e-03 -6.32932766465e-04 -4.99377348032e-03  4.41747768328e-03  2.64811342931e-03  4.98389756101e-03 -2.00291369669e-03 -4.37785505906e-03 -1.77034242099e-03  4.78163724719e-03  5.71946251146e-04 -4.17534378618e-03  4.71501780250e-03 -1.01084137174e-03  9.18337071247e-04  2.59842141818e-03  2.93860906514e-03 -3.05801986337e-03 -3.60690118117e-03  2.06754677335e-04 -2.53338654920e-03 -4.88713303687e-03 -2.90652761861e-03  1.96139557447e-04 -3.74930649433e-03 -1.64924884689e-03 -1.59779643737e-03  9.30158671170e-04 -3.03840304381e-03  4.97388073184e-04 -3.21287374357e-04 -5.39516571173e-03  7.90161046589e-04  1.65824774252e-03  2.65919802045e-04 -5.19066314817e-04 -3.56469270986e-03 -2.20650845751e-03 -7.78192432807e-04 -2.01941456897e-03 -4.16655930512e-03 -1.89123150290e-03 -1.31441688144e-03 -1.22601423191e-03 -1.26616839492e-03  4.59680559414e-04  3.84664711043e-05 -1.01990731985e-03
 3.71811119745e-03 -1.60239075871e-03 -2.51010041381e-03 -4.53826257530e-03 -1.26931636079e-03 -6.91540372663e-04 -3.67091443825e-03  8.65424758729e-04  2.30879299310e-03 -6.87694590301e-04 -2.54632363463e-03  9.65388288813e-03 -8.66846935820e-03  1.01536212531e-02  1.04479985804e-01 -6.34262502369e-03 -7.96656260788e-03 -4.22448306880e-04 -1.35052784790e-03 -1.15107126405e-04  2.87788277265e-03 -3.39030611854e-03  4.57384176460e-03  1.63110240627e-03 -1.93309834561e-03  3.32990720897e-05 -6.76237722222e-04  1.26140816048e-03 -4.22289209012e-03 -1.25906785475e-03  1.35679279435e-03 -9.67122430955e-04  3.89251822475e-04  6.93243570748e-04  3.24220072513e-04  9.44728859094e-04 -1.56840748480e-03  2.12369533139e-03 -4.17406570839e-03 -1.90570851139e-03 -4.22052357478e-03  2.06551929735e-05  1.82274880203e-03 -2.44306363441e-03  1.94551498060e-04  7.51108797646e-04  2.43023900755e-03 -6.94666204313e-04  1.04982519405e-03  9.16967346649e-04  1.82265554430e-03  1.26868485810e-04 -2.68513008309e-03  2.01200193096e-03 -2.17440055067e-03 -3.27514786082e-03  4.22822815742e-03  1.50430495841e-03  1.64765728581e-03  5.59156128831e-03  4.45157915865e-03 -2.21353817728e-03  9.17293208282e-04 -6.16596572563e-03  2.43818485416e-03  9.64924340597e-04  3.11019659764e-03 -4.17412645485e-04  1.57263926436e-03 -3.32652770952e-03 -3.25481244744e-04 -8.80831236502e-04 -2.68588525201e-03  3.48114814795e-03  3.06087757852e-03  3.87918556967e-03  9.56560137552e-04  2.01668460529e-03  6.85035627073e-03  3.58422736743e-03 -2.33172869635e-03 -1.53954988094e-03 -5.53573497011e-04  1.50157093011e-03 -4.82228117470e-04 -5.78808497498e-03 -2.30073551485e-03 -6.21593672276e-04  1.60648346417e-03 -4.00160850001e-04  2.29860005493e-03  2.08033045293e-03 -1.42452952469e-03  4.05541297467e-03  4.40440064690e-03  1.47482578457e-03 -3.50595880988e-03  3.86847317802e-04 -3.00585781656e-03 -1.57176457192e-03  6.76889514395e-03 -3.97351644939e-03  3.88705554491e-03  2.61756807113e-03  1.02402027173e-04 -2.17789961376e-03  1.35480769009e-03  7.46423192095e-04  3.72366663462e-03 -2.62887624936e-03 -9.08607420551e-04 -1.63440503802e-04  1.32389346300e-03 -3.05628960671e-03 -2.85219642408e-03  5.26376734983e-03  3.75071229806e-03  4.87979491202e-03  1.93064859587e-03 -6.97536092097e-04  3.40310831543e-03 -4.94619456652e-03 -2.74426806544e-04  2.28937763302e-03 -3.26373076241e-03  2.04063628583e-04  1.09805891020e-03 -2.31892873153e-03  2.92139159758e-03 -5.63616566557e-04 -1.11608208571e-03 -2.39571766411e-04  6.39038030038e-04 -1.50487236667e-05 -6.62343189895e-04 -1.76403710578e-03 -2.71122998015e-03  4.60946649339e-03 -5.21316037142e-03 -3.64308920089e-03 -5.63556164144e-04 -5.01574654338e-03  1.08712269153e-03 -3.13892350330e-03  2.62188226556e-04  1.30480728940e-04 -4.38853030142e-04 -4.28043743088e-03  1.56539513514e-03  1.25656026638e-03 -4.70602220388e-04  5.17332157262e-03  3.11576956716e-03  1.91596862738e-03  3.51832941907e-03  5.31183704927e-05  9.89592410048e-04  3.66241778455e-03 -7.74036938979e-03  2.53516369556e-03 -6.94828686296e-04 -3.25109456252e-03 -8.71297746669e-04 -4.98936500068e-03  7.39163299182e-03  2.65819171299e-03 -6.18368940264e-03  2.42906207701e-03  4.27590581620e-03 -1.09134043699e-03 -2.35607769042e-04  3.78938680111e-04  7.75515812928e-04  7.35623597969e-04  2.59027040071e-03  1.59855604177e-03  6.36361316509e-03 -7.97640920054e-04  4.55801709601e-03 -1.58649738758e-03  7.31159493536e-03  5.00708922601e-03 -2.30052104031e-03 -6.81910697779e-04 -2.04979967202e-03  1.47001255505e-03  2.23404133124e-03 -3.25094930696e-03  4.24923319704e-04 -4.68264310196e-03 -5.26873963437e-04 -5.89056376450e-03 -8.33931471182e-03  7.60424392563e-03 -4.18397897862e-03  6.85468380853e-04 -1.09617611932e-03 -1.08164166765e-03 -1.71907344407e-03 -2.32264726963e-03 -3.50024526786e-03  6.97629722939e-03  7.15918557576e-04  2.80314566235e-03 -2.03940434603e-04  2.52094577512e-03 -2.43426066924e-03  6.39141583348e-04  1.20004276501e-03 -8.93194700930e-04 -4.31018544563e-03 -3.74383196362e-03  4.29030566241e-04 -1.36727262243e-03 -1.82185436580e-04 -2.80358478178e-03  2.29152086331e-03  2.59540101125e-03  1.36610157092e-03 -1.15091846438e-03 -1.92776737562e-03  6.00201353434e-04  7.21383195254e-04 -1.45402292294e-03  2.47973977506e-03  1.59723428784e-03  2.42018130034e-03  5.95212608067e-04 -4.59404219837e-04  5.40039476872e-04 -3.55639096800e-03  7.07496989874e-03 -2.14712739330e-03  5.82051434856e-04  2.24921897748e-03 -1.35819274673e-03  3.78229448386e-03 -3.13242124482e-03  1.08895965786e-03 -4.65299077143e-03  2.44605066005e-03  3.38318886693e-04 -1.04270117189e-03 -3.65825927260e-03  3.40470975433e-03 -1.80126624566e-03  5.12985971330e-04 -1.82314179900e-03 -2.06520993813e-03 -4.56456227958e-03 -3.19587950527e-03 -2.20783874027e-03  2.00463182947e-03  1.00621652673e-03 -1.40178642266e-04  6.89921352439e-04
-1.10869079375e-03  3.99850252404e-03 -1.19085255848e-03  4.83303300019e-05  9.07803192497e-04 -1.26145173616e-03  1.39573334717e-03 -3.42729105640e-04 -9.00807849262e-04  5.69485028495e-03  7.07928187681e-04 -2.59255082072e-03  2.47939970375e-04  1.58062926897e-03 -6.34262502369e-03  9.39831653980e-02 -1.95208587628e-02 -1.38233436039e-02 -1.47047326725e-03 -3.05360915431e-04  1.22451955225e-03 -3.99667888122e-03  1.61987799452e-03  3.57163033280e-03  3.71135520834e-03  2.51876558336e-03  3.66977390185e-03 -3.28321016994e-03 -4.26490923405e-03 -3.44008793150e-03 -5.23869399800e-03  3.50666881702e-03  3.00083970991e-03 -7.52310774573e-04  2.92098774226e-03  7.80472029720e-04  3.93179738092e-04 -1.26191098994e-03 -2.53904870563e-03 -7.12073311369e-04 -2.88331526027e-03 -2.04841078049e-03  1.64932521108e-03  4.62795673213e-03  3.90272882170e-03  1.01232259906e-03  2.06211537426e-03 -3.53366032300e-03  1.13579732160e-03 -4.32355676221e-03 -3.44442738182e-03  1.91201582294e-03  1.93108734559e-04 -9.60165143440e-04  2.31108266259e-03 -1.12633180371e-03  2.76353379859e-03  3.68297420016e-03  1.10785049543e-03  3.59953973879e-03  2.70802160315e-03 -8.78812113669e-04 -4.64368772611e-03  2.10755514728e-03  5.61924496655e-03 -1.68467638243e-03 -4.61473839980e-04 -2.27877769703e-03 -2.72734727594e-03 -5.02669085133e-04  1.78977962978e-03  8.28049886371e-06  6.59846295648e-04 -2.18809432695e-03  2.21149658726e-03 -3.68977969248e-03  5.60983674087e-04  6.07942567992e-04 -2.54881984773e-03 -1.80214357711e-03  1.83444982944e-03 -6.35325702299e-06 -3.60853535978e-03 -3.23585747087e-04  4.52571245512e-04  4.31180779007e-03 -8.80048653435e-04 -9.77203727612e-05  1.38984588895e-03 -7.56643230142e-04  1.50863417637e-03 -1.27783064465e-03 -2.76476740994e-03  2.45809624349e-03 -1.08983380706e-03  6.96312803289e-04  3.37758853955e-03 -5.95998854697e-05  1.07464242008e-03 -5.07757943572e-03 -2.73554425262e-03 -1.21939447147e-03  2.23758289745e-03 -2.57660958231e-04 -6.41376191174e-04  5.69007261490e-03 -8.02086323476e-03  4.51856906891e-03 -4.31129003847e-04  2.56145961398e-03  9.29256105866e-04 -7.94299241888e-04  8.30627734585e-04 -9.07617893955e-04  7.91031661446e-04  1.77999110969e-03 -1.31038977684e-03 -5.14610897649e-03 -3.01981343660e-05  5.30535807829e-04  3.63802997870e-03  1.31534518390e-03 -2.39116758622e-04  1.04340623204e-03 -1.79935711093e-03  3.68558300292e-03 -4.27806889918e-03  3.34368125541e-03  1.10613012421e-03  2.51485001613e-03 -1.97679315749e-03 -3.27408285685e-03  3.68346587939e-04 -4.40418290146e-03 -4.95385169526e-04 -1.75178544209e-03  5.72717602393e-03 -1.80874012334e-03  6.02229999678e-03  2.94532000088e-03 -1.54659554352e-04  1.71347796973e-03 -3.64077126934e-03  5.88559944900e-04 -3.10363643948e-03  5.34179974959e-04 -2.45571253753e-03  1.03336258978e-03  2.12851377662e-03 -1.44434252246e-03 -1.87835440664e-05 -9.18197975002e-04 -1.48112267923e-03 -1.30469779225e-03 -2.26282536785e-03 -3.75117201901e-03  2.67177604618e-03  1.83126192404e-03 -1.29935213126e-03 -6.87226406365e-04 -5.84092090069e-04  1.08074774501e-03 -1.61791705210e-03 -3.33405322626e-03  8.02636552498e-04  8.48032893795e-05 -1.44631700029e-04 -3.50962118355e-03 -4.32959166566e-03 -3.52595267791e-03  7.79379855407e-04 -2.76303825173e-03  1.49297182354e-04  6.06488718970e-03  1.43990410076e-03  3.14912532969e-03  9.36173537719e-04  1.60024036522e-04  9.41384990483e-04  3.66718468102e-03 -7.25504852566e-04  3.38360072382e-03 -7.99009727330e-04  1.55864974547e-04  1.34996580741e-03 -3.31296075422e-04  3.56841141343e-03  5.84226133326e-04  4.13132566416e-03  4.77975970823e-03 -1.43566408940e-03  2.81923468868e-03  5.11252714813e-04 -2.23186281985e-03  3.53668676240e-04  1.61870722456e-03  1.54019267742e-03  2.78415414233e-03 -2.86690965448e-03  8.99945595166e-04  4.48237331423e-03 -8.74721248220e-03 -3.52679743296e-03  1.46343761579e-03 -1.84368307399e-03  1.90158514046e-03  2.18801120590e-03  1.49889568553e-04  5.20678420678e-04  2.71562984103e-03  3.87612995017e-03  1.42081653875e-03  3.32489585554e-03  1.36015181071e-03  3.17725048285e-03  1.59799617950e-03  3.89788366391e-03  1.56902326380e-03 -5.97913580880e-04  2.56978142597e-05 -4.34426504671e-03  5.85251993471e-04 -1.49407444608e-03  1.18289432003e-03 -2.78429436232e-03 -3.17318504256e-03 -2.12266275971e-03  1.73170140704e-03 -1.45666548403e-03  1.41482267055e-03 -5.23687033676e-04 -4.16050141362e-03 -3.32646751359e-05  3.33058971264e-03  2.22020075224e-03 -1.04012753637e-05 -3.68051193468e-04 -1.26688875904e-03  3.59045017566e-03  1.09346915118e-03 -1.19007693265e-03  2.05136848290e-03  1.33133601649e-04  6.20162239287e-03  1.96729285305e-03  9.65155000973e-04  9.42839463017e-04 -1.64323750843e-03 -8.76221745049e-04 -2.03321130188e-03  3.84298036342e-04  3.47617603663e-03 -3.55169923487e-03  2.81659488612e-03 -5.98070732949e-04  7.09452349931e-04
-4.35110174207e-04 -2.88338988001e-03  1.07537163214e-03  7.57415326628e-04  3.10348515352e-03 -2.36873984803e-03 -8.49211262034e-04 -3.42236905975e-04  3.21756360589e-03 -1.37586900220e-03 -7.17955853876e-03  1.44097543253e-03  4.02324418452e-04  3.11674667658e-03 -7.96656260788e-03 -1.95208587628e-02  9.40524440769e-02 -1.56914433692e-02  4.14995729813e-04  2.00881387448e-03  1.93932640085e-04  5.21226215939e-03 -7.87515410291e-03 -6.51978268103e-03  3.75969676610e-04 -4.06751863864e-03  3.12241242378e-03 -1.61304646731e-03  1.34190442182e-03 -3.40942691447e-03  3.24527347422e-03  1.16529416957e-03 -7.28825126670e-05 -1.41600520545e-03 -3.63623870904e-03 -2.35328982790e-03 -1.59897508114e-04  2.32644118545e-04  1.38407086061e-04 -8.03035284339e-04 -6.17128355343e-04  2.86751042801e-03  3.07531465129e-03 -6.63072444639e-04 -4.22122357659e-03 -2.95120006112e-03 -1.15700884123e-03  4.90095474947e-03 -1.85071852115e-03  5.67409728654e-03  4.07577619079e-03 -2.32000968804e-03  1.54674868584e-03  1.76979979350e-03 -6.97746108951e-05  2.66229519659e-03 -3.32085104433e-03 -6.77019747970e-04 -4.45964659123e-04 -4.38640216383e-03 -1.63238299107e-03  4.21908618549e-03 -2.56996900702e-03  5.25212805302e-04 -4.18980703586e-04  4.24966401026e-04 -3.61136970310e-03 -8.89722375598e-04  4.33528984119e-03 -1.99654984057e-03  9.70677747861e-04  3.17068462749e-03  4.67016533674e-05  6.09207593187e-04 -2.95335948679e-03  3.31339890568e-03  1.08631642554e-03 -1.72027394030e-03 -5.50106874813e-03  1.07267110114e-03 -9.02985370909e-04  1.06754765027e-03  2.29463629093e-03 -1.08919746612e-03  5.01821055696e-04  2.60232889136e-03  5.27209823461e-05 -9.37995969244e-04 -8.49911786898e-04  1.94677070310e-03 -4.56496747975e-03  2.65042657861e-03  1.48594958192e-03 -2.98202354369e-03  3.22852680964e-04 -2.55826303666e-03 -3.30792937515e-03  5.78705919307e-03  9.32551329644e-04  4.42443763358e-03  2.24864088883e-03 -2.40698168013e-03 -5.91542065736e-03 -2.82394495429e-03  7.84740843744e-03 -7.18302559473e-03  1.20344887752e-03  1.22911821311e-03  2.34672426460e-03 -6.27297970435e-03 -2.03522954119e-03 -1.96437617560e-03 -1.04108785934e-03 -1.52456011283e-04  1.51593604530e-03  2.44027967209e-04  2.10530956548e-03  1.77559408839e-03 -6.13136588834e-04 -1.40501114479e-03  3.15887152632e-03 -3.60320467802e-03  1.92283521973e-03  3.23823076641e-03  3.94347089781e-03  3.10957566653e-03 -2.03215945170e-03  3.39473839392e-03 -3.63492499099e-03  3.47464933670e-04 -1.42919439677e-03  3.71618448571e-03 -5.51305510450e-04  2.18490270692e-04 -2.70838867197e-04  2.47185097724e-03 -3.32187518710e-03  2.41128594248e-03 -4.41266044670e-03 -1.17070919549e-03 -9.81713810349e-04  8.43861012239e-04 -2.49326941962e-03 -6.85905648936e-04 -6.89851168774e-04 -9.15024526016e-04 -4.99125008605e-04  2.16547277103e-03 -6.67602719415e-04  8.89386930144e-04  4.69134494673e-05  7.17345980934e-04  6.30080143353e-04 -2.27255799414e-03 -1.05212105500e-03 -1.04496288915e-03 -9.69541731316e-05  3.77153799228e-03 -1.54188991075e-04  5.06898284400e-04 -4.45098999977e-03  1.47323726505e-04 -6.46544480009e-04  1.08877031538e-05  1.68850927715e-03  1.69757800160e-03 -8.69154607763e-04 -9.26477903265e-04 -2.53069097429e-03 -9.23157422196e-04  2.21912490981e-03 -4.47253169979e-04 -1.33421240593e-03 -2.68591734500e-03 -4.02786313636e-03 -2.28477681452e-03  8.88540108192e-04  6.30968229799e-04 -4.63162200262e-04 -7.63863908437e-04 -6.39349801422e-03 -5.39232219704e-03 -4.92295494688e-03  4.30017855164e-03 -1.14057409357e-03  4.45080058850e-03 -6.50637592509e-03  1.77211089286e-03 -4.44318117315e-03 -4.16926891380e-05 -1.80476509092e-03 -1.74372959691e-03  1.78960057433e-03 -2.17454436775e-03 -2.11802111516e-03  1.45013963191e-03 -3.78316492227e-03 -2.55730949533e-03  3.17210148174e-05 -1.34958582855e-04 -5.33276945341e-03  8.09811780667e-04 -2.40168194145e-03  5.61945555420e-04 -3.69967800749e-04 -8.18740322043e-04 -1.00393657558e-03  3.31167154943e-03 -2.92760212433e-04  1.36572119377e-03 -4.96476087910e-03  1.81400237014e-03 -1.81187201532e-03 -1.92884228663e-03 -5.24077556016e-04 -5.80350628408e-04 -2.34110050600e-03 -1.75358345037e-04 -1.02685378371e-03  9.24701834903e-04  4.37456162959e-03 -1.89226613768e-03 -1.16735937055e-04  1.63701450280e-03 -3.32102862217e-04 -5.23646056248e-04  3.92751975335e-03 -3.27886991436e-03 -8.73590126809e-04  3.34369911792e-04  5.77518263193e-03  2.29798256932e-03  3.10751158889e-03 -6.17786605144e-03 -2.64757979452e-03 -1.20373525880e-03 -9.85669954624e-04 -2.98021573358e-03  3.92836025789e-04 -5.06664148344e-03  1.75226617020e-04  1.76486742981e-03  3.33156512161e-03 -2.74349111126e-03  2.87607168291e-03  4.06369350236e-03  5.19299682074e-05 -2.51558390531e-03 -4.05862318462e-03  1.80757352007e-03  5.01198465371e-04  4.77331809058e-03  5.64178686078e-04  4.15717293398e-03 -1.10170604458e-03 -1.03941036205e-03
-2.94472184299e-04 -8.72902235226e-04  1.00673272977e-03 -1.54239220728e-03 -2.35196480752e-03  1.09961446152e-03 -1.68304321917e-03 -6.01156789275e-04 -1.59944650341e-03  6.74724072814e-04  2.27306094166e-03 -4.34013754337e-05  4.16699059557e-04  1.46050858480e-03 -4.22448306880e-04 -1.38233436039e-02 -1.56914433692e-02  5.30438933337e-02 -5.95686535450e-03  5.27633326713e-03  1.15581591276e-03  1.71521017541e-03  2.15048124199e-03  1.29557889827e-03 -1.94936131509e-03  2.06178341655e-03 -3.50517874012e-03  2.20819489154e-03  2.72566232901e-03  3.80888637785e-03  8.73038735146e-04 -2.89502508822e-03 -3.31555416891e-03  7.25732093388e-05  4.96705377584e-04 -4.78876929099e-04 -7.41924285611e-05  1.07963090030e-03 -1.39405076032e-03 -1.89628044808e-03  1.71723160721e-03 -1.24415097790e-03 -1.94009158908e-03  1.15731673277e-03 -8.63345438572e-04 -6.88293381887e-04 -8.32370081549e-05  7.90054336075e-04 -1.23187926350e-03  6.70154194816e-04 -8.40990888043e-04  3.67329509408e-04 -5.14894234778e-04  2.21570901902e-03 -1.32865140803e-03  1.14302855547e-03 -2.48043836396e-03 -1.95478473346e-04 -2.79433869281e-04  2.80035229743e-04 -2.78464430197e-03 -3.53323083672e-03 -7.49537892534e-05  5.89098144195e-04 -2.59634021009e-03  3.56525416432e-04  1.75506888670e-03  2.21955604514e-03 -7.32136169868e-04 -1.09187769562e-03 -4.48672538697e-04  6.44481784226e-04 -1.24334492264e-03  4.18429497192e-05 -2.42633694177e-04  8.76665726151e-05 -3.39951831412e-04  6.17917604818e-04 -1.91363276798e-04 -2.24596835398e-04  1.62222051085e-03 -9.86178824502e-04 -5.46676642455e-04  1.13017513478e-03  7.07839594218e-04 -3.16675592451e-03  5.80533271159e-04  7.32552750159e-04  9.40542222438e-04 -1.13875205972e-03  3.59306787144e-03  4.04373170990e-04  8.38502627521e-04  1.72437455259e-03 -2.74511972631e-03  4.16204062047e-04 -5.22791568245e-04  1.63138275484e-04 -4.45623027699e-04 -3.84011234982e-04 -5.04701197890e-04  9.95440562546e-04  3.75495291038e-03  2.93085652653e-03 -1.32716892027e-03  6.09343520475e-04  4.72541656362e-04 -1.51964465508e-03 -2.25684066894e-03 -3.06549044923e-04 -9.43907913481e-04 -3.34817317988e-04  4.94545864696e-04 -7.96195513597e-04 -3.73264360132e-04 -1.30074890885e-03 -3.77768857820e-04  9.04257929572e-04  7.62073686112e-04  1.56501717371e-03 -3.63379479377e-03  5.76531773271e-04 -1.16247331624e-03 -2.29542216462e-03 -9.50506219873e-04 -3.31796092624e-03  3.56302434134e-03 -6.68720138406e-04  3.52731144897e-03 -9.00030017856e-04  1.94904363765e-03 -3.16397770968e-04  6.38586217176e-04 -4.48515901301e-04  1.79448173711e-03  1.18950060126e-03  8.86062056208e-04  1.38535947433e-03  3.65822867965e-05 -7.90988664840e-04 -9.59968605101e-04 -1.93638698696e-03  2.00178765152e-03 -1.03062348619e-03 -6.01043594370e-05 -2.90163554130e-04 -5.77858287301e-05  2.20243662937e-03  2.26393156956e-05 -2.22580985960e-04 -3.20745752402e-03 -4.01073861333e-04  1.19551405258e-03  7.60582941222e-04 -1.43287127423e-03  9.73941265332e-04  1.68156791285e-03 -5.20488318242e-03  1.21266648153e-03 -5.68709213331e-04  3.45881293939e-03  1.79241534207e-03  1.37989559646e-03  1.96104131695e-03 -1.95350590187e-03  1.87710553748e-04  1.07984502571e-03  9.45448619984e-04  2.65219765584e-03  1.97203826708e-03 -1.00829967922e-03  6.83438927554e-04 -5.30759793808e-05 -2.27927230593e-03 -4.27088120007e-04  1.88758136673e-03  1.10724730282e-03 -3.12245564463e-04 -7.55327599512e-04 -6.74020128620e-04  1.43837181765e-03  8.42303982176e-04  1.35648955317e-03 -9.03622631207e-04 -1.09356452764e-03 -1.24091327153e-03 -3.42486352101e-04  4.60139554456e-04 -1.20989178805e-03 -1.96175853184e-03  3.55041129605e-03  4.90000932487e-04  1.08781693150e-03 -8.29655543291e-05 -6.23548756212e-05 -2.24913346107e-04  2.72190842772e-03 -1.34377906682e-03  5.54801295107e-04 -1.06794661143e-03  2.09174458783e-03  2.51174248754e-03  5.03965974757e-04  3.08397575806e-04 -7.22855105823e-04 -2.84620281731e-04 -1.02702680726e-03 -3.82300326776e-04 -7.83070773115e-04 -1.10715508384e-03  1.48183064271e-03 -3.87752794406e-03 -7.27535660820e-04  6.74155793870e-04  1.76681932738e-04 -3.18104953195e-04 -9.80193047751e-04 -3.26213147564e-04  1.77659112827e-03 -6.66627057866e-04 -1.57513966501e-03  5.85302873488e-04  1.25109873117e-03 -1.99351553220e-03 -3.61012701902e-04  1.87634734799e-03 -8.03890686315e-04  2.89706029771e-04  1.29940621249e-04 -1.04751579603e-03  1.11236578464e-03 -1.35508828952e-03 -1.26458615466e-03  3.78371957390e-04 -3.73630278540e-04 -3.27267693025e-04  1.26142339493e-03  7.56202197481e-04 -1.01222025258e-03  1.45267328548e-03 -7.42831825431e-04 -1.32348229649e-03 -2.38446247235e-03 -9.85752356716e-04 -8.85716679432e-04 -7.28424901119e-04 -9.07513616803e-04  2.08890714490e-03  1.58802437032e-03  2.63753944365e-04 -1.66000146758e-03 -2.04060751375e-04  2.69210097849e-03 -1.52225607686e-03 -1.12153301515e-04  7.49888619477e-04
 6.27203111204e-04  9.60385071226e-04  3.82353596676e-04 -6.09463779895e-04  1.10124583791e-04  7.49937593243e-04  3.91425890360e-03 -1.66564777345e-03  2.04351077245e-03  4.35997400164e-04  1.84008163716e-03 -1.14578533600e-03  7.13708971209e-04 -9.33116306425e-04 -1.35052784790e-03 -1.47047326725e-03  4.14995729813e-04 -5.95686535450e-03  8.51216814649e-02 -7.87418051379e-03 -3.73145135606e-03 -2.08019702936e-02  1.28661690095e-03  1.28815265194e-03  1.74630978143e-03 -1.01307850620e-03 -5.56699071906e-04 -1.88928895803e-03  2.19851121924e-03 -2.80761977781e-03 -2.46869961881e-04  6.42289106839e-04  4.94245654177e-03  1.38934223984e-03 -6.96443088122e-04  4.35230267111e-04  4.75395832724e-04 -1.56638262482e-03  2.16146756332e-04  6.91836346682e-04  1.17205059375e-03  3.06301079998e-03  1.40904731300e-03 -1.14298490203e-03 -1.91523589595e-03  4.03055929051e-03  2.54918319550e-03  1.23533769937e-03  1.58166931696e-03 -3.27698927347e-03  4.34647475458e-04  6.38946985946e-04  2.00753704503e-03 -2.00046819270e-03 -3.74991314952e-03 -6.28689396819e-04 -1.21426939327e-03 -5.15187526492e-03 -1.49695419517e-03 -5.56386071571e-03 -5.64115924608e-04  3.65209843885e-03  8.16803607037e-05 -2.08367566881e-03  2.15703587017e-03  1.98605928676e-03  2.30689414429e-03 -2.72485161892e-03  2.98740574916e-03  7.49872068678e-03 -2.93215454847e-03 -1.94926273782e-03 -1.65478692863e-03  2.67536662541e-03  2.48594476154e-03  7.39105310679e-04  1.69329631983e-04 -3.72675379671e-03 -3.69550245834e-03  1.27386569092e-03  4.16084634721e-03 -1.06919862174e-03 -3.22602571762e-03  2.79761125097e-03 -3.67906444706e-04 -4.71287380588e-04  1.88297256193e-03 -2.14986356748e-03 -8.17857469851e-04  1.73064328268e-03 -6.32976742980e-03 -4.22504351859e-03 -2.85957046007e-04 -3.18877116003e-04  1.48742535654e-04 -1.93109979553e-03  2.05946723103e-04  1.78848969898e-03 -2.56969515703e-04 -3.33342729900e-03  4.65148644189e-03 -2.76641620011e-03 -1.62090805354e-03  4.41840610695e-04  7.62870467569e-04  1.35541510869e-03 -1.50480197519e-03  3.56421591953e-03  5.44783069594e-03  3.91364561979e-04  2.74313702377e-03  1.18970369905e-03 -1.73697700807e-03  1.24617289035e-03  6.93144177958e-04  1.84635744379e-04 -4.47072840751e-05  1.10325315876e-03 -3.47138509483e-03 -3.42973823732e-03  5.67605040157e-04  2.34051886789e-03 -1.89904147315e-03  1.01722760083e-03 -2.63318763209e-03  1.14745879961e-03  2.95497487487e-04 -1.41757850732e-03  6.28528851200e-04 -3.40841044435e-03  7.13623487868e-04 -6.21990684962e-03  4.44957554730e-03  4.38112351826e-04 -1.98035710002e-03  6.92322171624e-04  3.68634117772e-03  1.49624349545e-03 -2.01099063775e-03 -5.38953510545e-04 -1.35375251566e-03  1.77332209795e-03  8.08186918026e-04 -7.70332082973e-04 -2.57107543468e-04  2.40312563922e-03  3.36495264574e-05 -5.35079318463e-04  2.30746426814e-04  6.40874905049e-04 -7.19447604736e-04 -4.01552330058e-03  3.69902065970e-04  3.05086242851e-03  1.88902353855e-03  4.96558258956e-04 -1.15206189793e-03 -7.00031497062e-04 -2.91052553182e-04 -3.42191609750e-04 -3.08803919843e-03  4.87265193763e-04  3.74761025755e-03  4.75777677132e-04  3.55205450753e-03  1.59315647480e-03 -3.11023590172e-03 -4.40107532006e-06 -6.19285658902e-04  3.81947633638e-03 -1.06183120616e-03  1.31106842192e-03  7.53853475642e-04  3.53192682560e-05  2.00450033156e-03 -3.75939201628e-03  2.80107101503e-03 -2.18003864739e-03  5.82426782551e-03  2.06990993591e-03  1.32090688151e-03 -3.76584066672e-03 -2.11997462275e-07 -5.04197116256e-03  6.94513866204e-05 -4.82851553924e-04 -5.89914551756e-04 -4.16943478667e-04  2.27645918796e-03 -2.57080738928e-03 -3.67865975184e-03  5.37104085469e-05 -2.90780601280e-03  3.14297994738e-03 -2.73878098317e-05  8.29425639853e-04 -2.59352720995e-03 -6.75767850526e-04 -1.00286090092e-03 -2.62753532874e-04  4.15065411005e-04 -1.02085177479e-03  4.17148504131e-04  5.61502107670e-04 -2.98766394878e-03  1.10063858937e-03 -1.85137358226e-04  3.33274143634e-03  1.03301038842e-03 -3.80643554491e-03 -2.72247877972e-03  5.66309001331e-03 -2.36138462548e-03  1.63807831630e-03 -8.90423737116e-04 -9.83578139184e-04 -2.27840924269e-03 -2.42750048020e-04 -2.07644496086e-03 -5.01338210632e-04 -8.52962763727e-04 -8.35000284104e-04 -3.58569471800e-04  3.87718936677e-03  3.61223775945e-04 -2.99673780472e-04  2.53650676215e-03  1.19087444239e-03  2.50073211614e-03  2.26675739776e-03  3.56266247440e-03  2.53816067593e-03  2.03160638503e-03 -7.57989289991e-04  5.66731726436e-03  4.40209561341e-04 -1.79738658988e-03 -1.36986099226e-03 -1.15737793333e-03  5.50935779830e-03 -2.32403983216e-03 -2.60503580083e-04  8.74705855407e-05  1.06337814531e-03  4.84499777721e-04  8.66654023330e-04  3.01682122802e-03  1.91453594246e-03  2.84709102684e-03  1.91349429900e-03  4.09563491067e-03  2.06420989429e-03  4.55993993866e-06 -2.71098967388e-03 -1.64534120485e-03 -7.77893817978e-04
 8.87532716850e-04 -3.63991234446e-04  2.16978375493e-03 -7.94292034945e-04 -3.70815364316e-03 -4.09291698461e-03 -1.21420750742e-03  4.58200674950e-03 -6.75929438976e-03 -1.01716713135e-02  3.51522666209e-03  2.93739502133e-03 -1.82135110716e-03  4.47734507682e-03 -1.15107126405e-04 -3.05360915431e-04  2.00881387448e-03  5.27633326713e-03 -7.87418051379e-03  1.09100350227e-01  3.19363366744e-03  6.50317728271e-03 -7.71298797849e-04 -3.44773503247e-03  2.84531155532e-04 -2.50590542188e-03  4.21398020954e-04 -4.62030970427e-03 -7.01434312424e-04  3.30783747488e-03  7.43993875799e-05 -5.17999376394e-03  8.15097950840e-03  6.14855431780e-04 -2.45573009642e-03  4.00733383820e-03  5.84140516046e-03 -8.37311205268e-04 -2.49440032625e-03 -3.88981583719e-03 -3.87649368061e-03  1.60349265453e-03 -7.24402910027e-04  2.84609968675e-03 -7.89552362768e-03 -5.34035541391e-03 -1.02327962629e-03 -1.01659833331e-03  3.08914152471e-03  4.12412576068e-03 -1.72102363870e-03  6.85931234950e-04  3.20544201176e-03  1.49259220368e-03 -3.33157223913e-03  1.95236593518e-03  3.00983449968e-03 -4.21510615570e-04  1.81088590466e-03 -6.14216262152e-04 -2.23269023375e-03 -1.88343540386e-03 -9.01138180915e-04  2.62917284186e-03  1.76980783264e-03 -5.97869880817e-04 -2.25639113923e-03  1.51866087204e-03 -1.39093841083e-03 -3.28681447122e-03  6.03111556854e-05  9.05837360770e-04  2.38732406033e-03 -1.64223037178e-03 -4.52711469446e-03  3.22776237566e-03  2.28967306366e-03  4.25793523781e-03 -1.73552213631e-03 -2.61294842340e-04 -1.96476859911e-03  1.34650155319e-03 -2.66853483064e-03  3.10076011740e-03 -1.66086728717e-03  2.27241583093e-03 -4.45613008886e-03  3.10516742329e-03 -1.88015863437e-03 -5.01886028786e-03  1.93672913545e-03 -1.29373761621e-03 -1.37246930618e-04 -3.70258473185e-03 -1.66592578823e-03 -3.46504935550e-03  5.88323453903e-03  9.63150463686e-04  2.93951173903e-03  4.20903914108e-04  2.55063726187e-03 -2.48425703042e-03  1.63044673871e-03  2.82186984620e-03  6.29990957162e-03 -7.60766814953e-03  2.43023692181e-03 -4.34553827235e-03 -3.19981098765e-03 -3.22448799825e-03 -7.94525961578e-03  1.63409156661e-03  3.86536805061e-03  2.09928925237e-04 -1.96051999887e-03  1.84188999020e-03  7.93546607723e-04 -4.28914927092e-03  4.24719290106e-03  3.30227944145e-03 -2.86110352906e-05 -2.08502222982e-03  1.50983793035e-03  1.50995293964e-04  1.14038525496e-04 -9.00592885420e-03  5.92908109079e-03  7.61151291001e-03  6.67284218342e-03  1.51346716020e-03 -3.61707533555e-03  7.20251517980e-04 -3.44503273994e-03  8.57331903788e-04  1.75467639842e-04  2.02203722801e-03 -7.57341184895e-04 -6.23757437423e-04  8.43881586289e-04 -3.72501469139e-03  1.47808587667e-03 -3.99091767441e-04  2.22715125423e-04  1.01925694749e-03  2.66891730841e-03 -9.34716812002e-04 -2.05718834159e-03  3.92247401468e-03 -5.89957864321e-04 -1.19758516198e-03  4.11888989277e-04 -2.52497121982e-03  2.57884469761e-03  1.34066228811e-03  2.12386409997e-03 -5.06498870231e-03 -3.50276110792e-04  2.76837156767e-03  4.60605739880e-03 -2.82750500027e-03 -5.35407231137e-04  1.28049953984e-03 -5.23534632712e-03 -6.81301761565e-03 -1.13891258404e-03  1.72172150383e-03  2.66283505209e-03  4.95952816233e-04  2.61178279832e-03  2.68422349095e-03  2.61620797523e-03  3.77260877567e-03 -1.35618267732e-03  1.48602625007e-03 -2.24631909106e-03  8.25402512705e-03  6.67914675344e-03 -1.09052565077e-03 -5.04959655297e-03 -2.39460626318e-03  3.14663647748e-03  5.94761883264e-03  4.19630280879e-03 -2.01040980760e-03  2.49764845487e-03 -2.86583037841e-04  1.52473538997e-03  2.57231553896e-03 -1.02908243874e-03 -4.34030997583e-03 -1.67203797997e-04 -3.06924100824e-04  1.73701890518e-03  2.54754205632e-04  1.48633367553e-03 -2.33181085657e-03  4.36049196247e-03 -4.93435861258e-05 -6.69802524992e-04  3.23209042973e-03  2.41595019681e-03 -4.03928025170e-03 -3.25049437605e-03  2.48084732526e-04  5.88977773770e-04 -3.76496029443e-03 -1.15947506229e-03 -3.06839360293e-03 -4.50127838412e-05 -9.15329899687e-04  3.09007297474e-04 -1.88001212098e-04  1.36660395035e-03  4.80612898439e-04 -3.34753834263e-03  2.68436246922e-04 -3.70468558595e-03  7.84779289018e-04  1.50415930768e-03 -1.03309840924e-04 -7.27406801007e-05  6.39598943817e-04  2.02251254024e-04 -5.25723140330e-03  1.33635266818e-03  5.81356714491e-03 -2.32677690087e-03  8.32025014520e-04 -2.66669229263e-03 -1.77185874613e-03 -2.44639053843e-03  1.71363203682e-03 -2.20907042812e-03  7.41321351783e-04  2.93015292161e-03  1.36276732643e-04 -2.09144516482e-03  4.78664194628e-05  1.12044208366e-03  3.80798721294e-03  6.45079511052e-04  1.46538118607e-03 -4.07591480208e-03  2.37125705867e-03  5.53169847824e-03 -3.58787884327e-03 -1.93988046575e-03  1.37265279909e-03  1.24362727926e-03  1.59804280795e-03 -3.53075922837e-03  2.12478756629e-04  7.70814304847e-03  2.08978932540e-03  6.55249375643e-04 -1.41922934014e-03
-9.95632599377e-04  3.22989937367e-03  5.64689600333e-04  2.21385909242e-03 -7.32403980447e-05 -4.02931712068e-03 -5.23967603460e-04  1.77398341725e-03  4.00800719874e-04 -1.22910057629e-03  9.61562511354e-04 -1.37578331311e-03 -7.49081084839e-04  5.07935596938e-03  2.87788277265e-03  1.22451955225e-03  1.93932640085e-04  1.15581591276e-03 -3.73145135606e-03  3.19363366744e-03  1.06167919997e-01 -1.18613208333e-02  1.85111851919e-02 -6.42170915643e-03  5.48696576036e-04 -2.00369374036e-03  2.01107435986e-03 -2.58961994004e-03 -8.35380912022e-03 -3.64570666054e-03  5.84965181090e-04 -2.32586286206e-03  2.05673294169e-03  3.90736200630e-03  1.45208561614e-03  7.53729663299e-03  1.61134110860e-03 -5.41869006408e-05 -3.52510771533e-03 -2.18572104726e-03 -1.05108299124e-02 -6.19698530334e-03 -1.39106990354e-03  4.29440890675e-03 -6.44227507677e-03 -1.79366066587e-03 -3.64293334682e-03 -1.39934928753e-03  2.80403987376e-04  6.47440790917e-04  9.47476142582e-04 -7.83632076320e-03  2.33375775212e-03  6.17860184128e-03 -4.25432047025e-03  4.25202492496e-03  2.46004476602e-03  9.47879741941e-04  2.49490446202e-03 -1.95527361725e-03 -2.92315751477e-03 -9.81641937665e-04 -4.45660977203e-03  1.62154207684e-03 -4.70920739265e-04 -2.72590965461e-04 -2.73983013587e-03 -5.12362917840e-04 -6.91426595865e-04 -1.65715736969e-03  4.74867920997e-04 -1.15580160789e-03  4.68595822267e-03 -2.21369323184e-03 -4.17568046221e-03  4.27571338180e-03 -4.84385058056e-03  5.21457642186e-04 -2.08912864653e-04  4.80433706230e-03  2.08166568713e-04  3.80217869341e-03  2.26593727276e-03 -2.75310865344e-04 -2.05325985471e-03 -2.07556555407e-03  2.66709799866e-03  1.69544924148e-03 -1.05007887687e-03 -2.67777893069e-04  5.29569076797e-04 -7.87498542335e-04 -1.95608811616e-04  2.31001646505e-03 -6.09162605888e-03 -7.55792964258e-04  4.16962406321e-03  1.07237479750e-03  2.84551400776e-03  4.21318251912e-03  1.60166962708e-03  1.93153230530e-04 -4.10986662827e-04  1.21575676317e-04 -1.42573465825e-03 -4.28403667292e-04 -2.04474366629e-03  3.20468027029e-03  4.18372044516e-03 -5.45134010974e-03 -2.37463918231e-03 -1.80385713504e-03  1.43578346818e-03 -2.05489256801e-03  3.13085943216e-03 -2.49602970460e-03  1.48063255833e-03 -1.02988736646e-03 -1.20909808527e-03  1.86572855736e-03  1.70283752864e-03 -7.30343336921e-03  1.17889962581e-06 -3.38275183244e-03 -2.87720865638e-04  7.98410230191e-04 -2.87288628213e-03 -2.87514781481e-04 -4.14735691205e-03  9.87838635514e-04  8.17928064050e-05  1.37810937294e-03 -6.07633466029e-03 -5.30902858679e-03 -9.49195990028e-04 -5.40522970642e-04  5.17414480152e-03  1.69530607381e-03 -3.56631768079e-03  1.33098096149e-03  3.24780135723e-04 -5.80488758118e-03 -2.89538650397e-03 -2.42818766199e-03  1.00374866478e-03 -8.94848506928e-04  8.86404792183e-05 -9.60870836716e-04 -1.77729142382e-03  1.53696842519e-03  8.65536784395e-04  1.02241099364e-02 -3.49737262600e-03 -4.20250446446e-03 -3.55846698644e-03 -2.06882829473e-03  1.83015663095e-03  4.57885503051e-03  1.76769837846e-03  2.02623283951e-03 -3.74511943016e-03  3.02458939805e-04 -3.05913643764e-03 -2.22813549965e-03 -1.62075444955e-04  9.88790029108e-04 -4.77089061692e-04 -2.28619514970e-03 -9.24740968778e-04  3.24049097222e-04  1.95858003851e-03 -1.14159991917e-03 -7.50685212126e-04 -3.89728499165e-03 -2.31113030856e-03 -5.35324026289e-03  1.51538291410e-03 -3.09713177243e-05 -1.41964013358e-04  1.89073182051e-03 -1.72808314577e-03 -1.52020929052e-03 -3.14021155090e-03  1.87036951063e-03 -6.73197921323e-04  6.34020778685e-04 -1.09441086537e-03  7.60135534585e-05  3.59687831927e-04 -1.31635491200e-03 -1.42262489644e-03 -2.30250374528e-03  6.38068169284e-04  6.99034910907e-04  3.51233877138e-04  3.58537492151e-03  3.34122261519e-03 -2.53734549026e-03  3.64788957893e-03 -1.41217192239e-03 -2.29790842492e-03 -6.47822567528e-03 -1.73075590050e-03 -2.51388621955e-03 -2.75240733256e-04 -1.33643276451e-03 -6.94863135103e-03 -4.68476197943e-04 -6.06518675412e-04 -9.84968461162e-04 -4.07027953640e-03 -1.16446666928e-03 -3.38245326511e-03 -2.95998230862e-03 -5.71135052542e-05 -8.40937349370e-03 -5.16367269907e-05  1.66992789677e-03  2.52813006411e-03 -2.02911066699e-03 -2.74829054280e-03 -1.24335689276e-03  2.95810315253e-04  5.91082372336e-03  1.46238503580e-03 -3.43979561805e-03 -2.08786002427e-03 -9.26861486737e-04  2.73355354037e-05 -2.04197536705e-03 -2.75049558755e-03  1.42086126076e-03 -1.24143652196e-03  1.35691855164e-04 -6.82279601240e-03  1.14555542279e-04  1.57238284568e-03 -2.44089262890e-03  3.07317654487e-03  9.17039181235e-04 -9.12109441430e-04  9.68147838523e-04 -9.29413361036e-04 -2.23743813358e-03  4.44268773881e-03 -2.66475302244e-04 -9.59005977049e-04  1.87695143965e-03  2.06208163752e-03 -3.11657552930e-03 -2.87685421484e-03  3.39064498636e-03 -1.54331245849e-04  5.09494246629e-03 -2.39959372303e-03 -4.61300646776e-04
-1.47675349627e-03 -3.13195546802e-04 -1.50902443371e-03  7.85910308589e-04  1.70855855374e-03  4.38854475916e-05 -2.06421228797e-03 -1.06909899536e-04 -1.87995374208e-03 -5.06614209013e-04 -8.04677613099e-04  2.50677388613e-03 -3.09513298923e-03 -1.22325408676e-03 -3.39030611854e-03 -3.99667888122e-03  5.21226215939e-03  1.71521017541e-03 -2.08019702936e-02  6.50317728271e-03 -1.18613208333e-02  1.03618643199e-01  3.22150422303e-03 -3.73462912233e-03  9.66535171290e-04  3.05425241100e-03 -8.35697695515e-04  4.45288297907e-03  7.54488671854e-03  2.44414017930e-03  1.62175439596e-04 -5.59072328875e-04 -7.44151336978e-03 -3.83455234708e-03  1.87451051856e-03 -5.10177977723e-04  2.08027752599e-04  4.47404116619e-03  3.24582267839e-03  2.07353157319e-03  3.26211547051e-03  2.54204940903e-03  1.61379106328e-03 -3.15915554898e-03  1.26474993646e-03 -2.24162318887e-03  3.91894517251e-03 -2.03116111675e-03  1.39041425850e-03 -7.03034442205e-04  2.60831649796e-03  2.98328410960e-03  1.97744874178e-03  3.11074083696e-03  5.49749007361e-03 -2.26895825267e-03 -5.10028863044e-03  2.39347000797e-03 -1.85448957171e-03  5.28312888749e-03 -2.54425850688e-03 -5.56217168998e-03 -1.06583381012e-03  4.11609720085e-03 -2.50217159488e-03 -2.09577851527e-03  4.32526992899e-04 -2.04800987889e-03 -1.88365877313e-03 -3.44800789717e-03  3.93840038315e-03  3.27002712117e-03  3.22978644528e-03 -3.71678793034e-03  3.14493790904e-04 -1.10040568027e-03 -8.86391044562e-04 -4.68967159404e-04  5.66813487115e-03 -4.00535009699e-03 -5.36619003566e-03  7.67142435054e-04  2.74154741610e-03 -5.63377047003e-04  4.02707223857e-04  1.50772973349e-04 -5.64920678264e-03 -9.81861903844e-04 -1.25929872706e-03 -4.70738479633e-03  2.93137089515e-03  1.15187536159e-03  6.17145102793e-04 -2.04979499972e-03  4.81936031526e-04  5.20442868927e-03 -6.96355690124e-04 -3.87564646904e-03  4.55212805339e-04  4.47888943398e-03 -6.14694972889e-03  2.62988243619e-03 -5.05167044369e-04 -2.45403028625e-03 -1.87707184278e-03  3.32634555523e-03  4.91031134872e-04 -4.17891028728e-03 -3.73715910433e-03  9.81368791381e-04 -6.48313317103e-03 -3.96427586647e-03  1.97455826032e-03 -1.85038214321e-03 -5.85912134832e-03  1.31661619691e-03 -2.37879984112e-04 -6.79280748041e-04  1.70584156091e-03  2.00091834896e-03 -1.45713879556e-03  2.49243127284e-03  7.59542334972e-04 -3.10049917464e-03  1.01801701827e-03  1.35095354804e-03 -2.00962555062e-03  5.14093459397e-03 -1.61180538434e-03  1.62475921204e-03 -4.31945185203e-04  3.84204233517e-03 -2.21067033526e-03  1.58173254807e-03  3.69294481256e-03  1.96425419510e-03 -6.81721304234e-03 -4.32090352403e-03  3.64354405973e-04 -5.89371024405e-04  7.12634319204e-04  1.28066297228e-03 -3.98773205051e-03  1.10191597582e-03 -1.02122852620e-03 -1.05321669098e-04 -1.51049349097e-03  2.58708347536e-03  1.65473367045e-03 -9.76511042634e-04 -1.31699184994e-03 -1.95212013047e-03  5.10023840947e-03  3.41531645842e-04  3.74181574732e-03  6.72248533532e-04  2.01230647659e-03  3.26092213429e-03 -3.41075488797e-03  1.66600619515e-03  1.13607331458e-04 -1.31431375164e-04 -1.77752203315e-04  1.97047396141e-03 -5.23057444309e-03  1.30034776859e-03  1.33594562459e-03  1.21143058376e-03  2.00397683330e-03 -1.60881675381e-04  9.74982786604e-05 -1.81564989640e-04  1.12584722961e-03  1.52505685502e-03  2.19701882511e-03  4.61416659268e-03 -5.87721374983e-03  2.37518745604e-03 -1.13964462600e-03  3.65766880513e-04 -3.52981228403e-04  9.34975433655e-04  3.95295843408e-03 -1.58722056793e-03  3.87735244009e-04 -3.43198652037e-03 -1.14895725971e-03 -9.08127349724e-05 -2.01465192560e-03 -7.53702022383e-05  3.34670875911e-03 -2.24216720186e-05  1.52397172075e-03 -2.55118087563e-03  1.47650328818e-03 -2.24724638794e-03 -3.65037745283e-03  1.27550812427e-03 -2.53386905242e-03  6.26477525610e-04  1.51514839278e-03  4.72826398799e-03  4.90788710931e-04  8.57408434837e-04  2.87237664268e-03  2.27234017763e-04  3.68920213217e-03 -7.97421463521e-04  2.49638657137e-03  3.87206903826e-03  1.23247442536e-03  5.93971807868e-04  1.12868557104e-03 -3.60458568716e-03  7.74919964129e-05  5.64363733276e-03  7.93253568134e-04 -1.37524635941e-03 -4.66353287323e-04  1.38951742630e-03  3.52753567415e-03  2.19344562536e-03  9.56667856337e-05 -4.76314238965e-03 -2.05961556728e-03 -8.81805166345e-06  4.51556664010e-04  5.08319211028e-03  2.88530151093e-03  1.09609208358e-03 -6.22004070404e-03 -3.02017598953e-04 -3.17518380783e-03 -2.79365656402e-03  9.01487171497e-04  3.79813284933e-03 -4.98894291132e-03  4.68543501726e-03  2.67719913289e-04 -8.66777927380e-04  3.16267787051e-03  1.36597095589e-03  6.42678451429e-03  2.28603139594e-03 -7.56020868658e-03 -4.90622132337e-03 -1.79837877790e-03 -2.12368022511e-03 -6.55367976523e-04 -4.35179019543e-04 -5.76467371025e-06 -1.04564558984e-04 -4.15348227344e-04  4.53170515831e-03  1.92066755133e-03 -4.14576968216e-04
-8.02057606496e-04  1.37415358503e-03  1.60191218171e-03 -1.18642396708e-03 -1.27350451641e-03  2.62136947153e-04  4.28281778116e-03  2.64556637420e-03  1.52535823916e-03 -8.48503423419e-04 -1.28045273127e-03 -1.21014758904e-03 -5.86351435607e-03 -9.45411686199e-04  4.57384176460e-03  1.61987799452e-03 -7.87515410291e-03  2.15048124199e-03  1.28661690095e-03 -7.71298797849e-04  1.85111851919e-02  3.22150422303e-03  1.00394721637e-01  9.85408152827e-04  4.07234510883e-03 -2.62140405013e-03  1.81267639323e-03 -4.21198589993e-04  3.28560586282e-03  2.50336123538e-03 -1.23372964258e-03  4.00021855764e-03  1.57958988419e-03 -2.73917412691e-03  9.57765071661e-04  1.85641391154e-03  2.57291418623e-03  1.02652287372e-03  1.19358384226e-03 -2.59771810826e-03 -6.07490443563e-03 -2.41510361097e-03  3.92061754913e-04  2.59323166996e-03  1.12158530334e-03  4.12100006001e-03 -5.77875721709e-04  1.67252213371e-03  7.45532631332e-04 -1.21177358518e-03 -1.51279820557e-03 -8.14916896501e-04  7.93702615047e-03  7.04741386750e-03 -1.36388048590e-03  2.89100051573e-03 -4.71282319292e-04 -8.66373328347e-04  3.60906668386e-03  5.21257305344e-04 -5.69512588122e-03 -6.15369134482e-03 -9.23963598582e-04  2.90685877958e-03 -4.25773659537e-03 -3.53629045078e-03 -1.71634403693e-03 -3.11018289091e-03  4.34707874927e-04  3.98572590982e-03  4.72729691970e-04  1.40156901924e-03  1.11404072082e-04 -5.83110719174e-03 -2.87044261354e-03  6.39548607279e-04 -7.18748057131e-03 -1.30314990382e-03 -1.80814393482e-03  3.74262590807e-04  4.13914056180e-03  6.88971742178e-03  1.33714851678e-03 -3.01756737573e-03 -1.64127039563e-03  2.47844445124e-04  5.14452589921e-04 -3.56539569914e-03  2.82576794650e-03  2.81507130647e-03  6.60060439790e-05  1.50378958643e-03  3.15585708375e-04  2.95723739873e-03 -4.37065114824e-03  1.60439971752e-03 -2.75129855339e-04 -4.94300403902e-04 -5.95205053029e-04  6.13720967229e-03 -2.94376455180e-04 -1.71598664158e-03  2.78353912862e-03 -2.13504295153e-04 -3.23707289464e-03  4.86458131504e-03 -2.78835699844e-03  2.54946982481e-03  1.14031968539e-03  1.54292259025e-03 -6.14087587676e-04 -2.36942532759e-03 -2.38683262687e-04 -4.98508968386e-03 -6.10241630020e-04 -1.83592663875e-03  2.42349414441e-04  2.99906234972e-03  3.52326118022e-03  8.80556632717e-04 -1.32197335833e-03 -4.94474728274e-03  2.78253850151e-03 -4.67126848856e-03  9.30470163654e-04  7.77725144329e-04  9.66517524416e-05  1.19273493693e-04 -1.97261072172e-03 -1.37586809488e-03  7.10793385839e-04 -1.84521641847e-03 -2.50464035310e-03 -1.45549230999e-03 -1.88212959077e-03 -1.47683609018e-03 -5.60453315758e-04 -3.91462826141e-04  2.61627252627e-04 -5.03837218456e-04  3.07281810035e-03 -6.69259481319e-04 -4.61811783503e-03 -4.02965170809e-03 -1.31250923834e-03 -7.13933519182e-05  9.82470943727e-04 -1.08337451130e-03 -9.23004339562e-04 -3.86026815981e-04  2.75058174710e-03 -1.64904849571e-03  2.46184465723e-03 -4.56117858742e-04 -1.20491251576e-03  2.99618661763e-03 -1.41661186307e-03 -4.13935969285e-04 -1.89866792141e-05 -4.51301749556e-04 -7.01474359765e-03 -3.53431976494e-03 -1.06713915971e-03 -4.70737523838e-03  1.22703470486e-03  5.78163189505e-03 -6.50352729068e-03  4.66720503401e-03  2.94650534953e-04  4.90792029746e-03 -5.70819805448e-04 -2.11058570543e-03  9.62953904027e-04  1.06809467376e-03  5.61974398418e-04  8.68515498609e-04  1.15801226005e-03 -1.12970411957e-03  1.35950188382e-03  4.65947565246e-03  1.37426660672e-03  9.90704619081e-04 -1.08075015192e-03 -2.07477641913e-03  4.73314175561e-04 -1.60829862988e-03  6.76343483347e-04 -6.31094122166e-05  1.24720839763e-03  3.29204399483e-03  4.14333768876e-03 -2.09495048843e-03  1.69627883530e-03  1.35350177230e-03 -4.48369773492e-04  2.19741120747e-04 -1.62491751592e-04  8.32600278931e-05 -4.19129262512e-03 -1.17027390733e-03 -2.13062136743e-03  1.15328624496e-03  1.39690333543e-03 -2.82226677137e-03  9.84091917512e-04  9.65626831832e-04  2.30489871702e-03 -4.25614833261e-04  5.19188918014e-04 -5.81660020452e-03  5.30442297998e-03  7.48535561517e-04 -3.65455298847e-03 -5.19805856811e-03  2.64018937541e-03 -1.81668307697e-03  3.05702345068e-03  1.76945041597e-03  1.06423995828e-03 -4.00889198856e-03 -4.38686609487e-04 -2.67521547532e-03 -1.55529055437e-03  5.00109472846e-03  3.45319690833e-03 -6.40474380653e-03 -8.22683333384e-04  2.50189133179e-03  1.34268497116e-03  2.99234444313e-03 -6.47494456484e-03 -7.75040268469e-04 -2.11716964861e-03  1.47674946495e-03  2.68149072186e-03  1.61396122482e-03  6.42459864495e-04  2.04930639975e-03  1.68124651361e-03  3.81606480084e-03 -8.10913594732e-04 -2.35658497468e-03 -4.71549063783e-03 -1.03056087157e-03 -1.27428329813e-03 -5.05965929606e-03 -1.38176828017e-03 -1.22603616977e-03  3.31331881926e-04 -3.98232786850e-03 -3.62005646048e-03  2.70932827671e-03  8.97713525618e-04  4.09337248232e-03 -6.99870054271e-04  5.83214097398e-04
-4.58380075246e-04 -4.39250604331e-04 -1.01747665223e-03  4.22461117290e-03  2.48946458102e-03  4.17547115771e-03  1.79900371720e-03  1.32412661716e-03  2.70211712852e-03 -1.67631631205e-04 -8.53348385364e-04  1.19774716183e-03  2.42674219653e-04  1.11478956460e-03  1.63110240627e-03  3.57163033280e-03 -6.51978268103e-03  1.29557889827e-03  1.28815265194e-03 -3.44773503247e-03 -6.42170915643e-03 -3.73462912233e-03  9.85408152827e-04  9.78214337017e-02 -8.13716464032e-03  1.19845931149e-02  1.98956415206e-02 -4.91496081328e-04  3.81928831167e-03  4.03102658332e-04  2.38677785927e-03 -2.50556252047e-03 -2.12253431202e-03  3.92508801829e-04  1.21439830840e-03 -1.77525672990e-03 -2.01900785938e-03  3.96765189846e-04  1.12626128283e-03  6.73562001300e-05  4.79521608822e-03 -1.33140558563e-04 -2.49590491911e-03  6.20242250424e-04 -2.32075585759e-03  2.14348460302e-03 -5.93520144173e-04  1.38585949901e-03  2.81803130333e-03  1.29066055060e-03 -1.14899488646e-03  1.52046807008e-03  2.10402111630e-03  1.64155320146e-03 -2.22910292159e-03 -3.15263455914e-03 -9.65587396946e-04 -4.35344647065e-04  3.38863548678e-03 -2.32622708991e-03 -1.17693468345e-03 -1.05254402855e-03  2.68701614286e-03 -9.94931442568e-04 -1.92718206746e-03 -1.32360954155e-03 -1.20382118102e-03 -5.81448507498e-03  4.97965232893e-03  1.61945504475e-03 -3.03531309270e-03 -1.62358808492e-03 -3.19555927796e-03  3.70236206777e-03  2.30880967107e-03  2.39270284694e-03  3.45689603820e-03 -4.00666077649e-03 -5.73408655000e-05 -3.47595727851e-03 -7.91780820940e-04 -3.77898089499e-03 -1.52182342449e-03  1.96596987506e-03 -1.99735162056e-03 -2.54037971808e-03  6.37275539313e-04 -5.75829308141e-04  1.58445573921e-03  1.41680663018e-03 -1.76814709492e-03 -9.50838207358e-04 -1.51480859639e-03  1.01584441474e-03 -1.41761109355e-03  6.44328362766e-04 -3.13022537582e-03  2.76522175929e-03 -8.17055874338e-04 -1.46611852854e-03  6.24286460890e-03 -3.19896814406e-03  4.94190790129e-03  3.17571873636e-03  5.00853436017e-03  2.42982971624e-03 -5.58486879217e-04 -5.35793365301e-04 -4.83532546550e-03 -1.05348132830e-03  7.18223918229e-03  5.52867199936e-03  2.58204980936e-03 -1.20995016804e-04  2.40550953026e-03  2.29105690085e-03  6.94672260025e-03  1.66072849837e-03  1.98256726039e-03 -2.72309052423e-03 -2.65326783473e-03 -3.29268089203e-04 -1.50601715829e-03  2.84566939150e-03 -3.41702801796e-03 -2.84338167919e-03  4.67359044701e-03 -1.95402967729e-03  3.16403529688e-03  2.98445081163e-03  4.26395654097e-04  1.88709743387e-04  3.49805185909e-03 -2.13300338066e-03 -4.92267786601e-04  2.85597665256e-04 -2.63297134859e-04 -4.43100285912e-03  1.55136876451e-03  1.75412932696e-03 -4.96421553681e-04  1.30311058280e-03 -3.22350868946e-04 -2.01933701147e-03 -1.38956962062e-03 -3.91370060817e-03  9.83319772388e-04 -5.18290374706e-03 -5.10433000353e-04 -3.18161962292e-03  2.71282849973e-03 -4.59360285079e-03 -6.68504730867e-04 -1.25265038738e-03 -3.86355225067e-03 -5.81181002982e-03  2.53209684446e-03 -3.13287233101e-03  1.75140018228e-03 -1.29762041698e-03  5.37206601044e-03  3.50167966554e-03 -9.00771969321e-04  1.36135203103e-03 -3.12546272545e-03  1.75351486938e-03  1.77603941430e-03  2.13707467988e-03  8.76525411272e-04 -1.97851851208e-03 -7.29371648022e-04 -3.16522494412e-04  2.62087399516e-03 -4.37726759580e-04  2.71749898208e-03 -1.25060884857e-03  3.85299216203e-03 -1.58586058950e-03  2.35233113911e-03 -3.34028631330e-03  3.65596325584e-03 -1.05621619088e-03  4.85422006900e-03  1.59558515738e-03 -1.58742251680e-03  1.54505646330e-03  3.49044365358e-03 -2.17954292635e-03 -4.39518696702e-03  3.03473155552e-04  4.64029147029e-03  1.45617433695e-03 -1.02525269463e-03  6.55686657579e-04 -2.69968339124e-04 -1.81802202965e-03  1.56334420826e-03  2.76845335597e-04 -2.77507806939e-03 -9.20679226963e-04  1.56245249643e-03  3.03105659211e-03  3.63602882466e-03  9.60684582269e-04 -5.29533701695e-04  4.17370218523e-04 -1.92830020880e-03  3.43841397667e-03  2.61287690049e-03 -7.56686034359e-04  6.26265357158e-03  5.65154248583e-04 -6.48039647406e-04 -9.19049516472e-04  8.52520088303e-04  1.06793075676e-03  4.79825785501e-04 -2.35665397942e-04 -1.67741460857e-03  1.39770544133e-03 -1.63969251157e-03  1.13737629082e-04  9.95621852016e-05 -4.23790035573e-03 -2.17792924102e-03  2.34785990451e-03 -4.23861954736e-03  1.95419704190e-03  8.56814488994e-04 -1.01436066653e-03 -1.43544221818e-03  7.23031919961e-04 -1.70676736985e-04 -2.41215556620e-03  2.32152599703e-03 -2.04395500244e-03 -1.04635813019e-03  3.06362710186e-04 -1.05573278608e-03  6.65284227901e-04 -1.33086086810e-03 -4.09334950939e-03 -1.48374844087e-04  2.91577018347e-03 -9.43634218238e-04 -4.30078694198e-03 -1.85853536408e-03  7.88448465811e-06  1.04034239452e-03 -9.96722289380e-04  2.47975127447e-03 -4.47905283529e-04 -2.32171042200e-03 -4.00883790652e-04  2.00567781663e-03 -2.01664986563e-03
-7.08505702138e-04  1.31068223591e-05  3.66781434694e-03  2.64849551565e-04 -3.16658488149e-03  3.07322184395e-03  5.98494319607e-03  2.66076074831e-03 -1.29027980283e-03 -1.17555845242e-04  6.58476301713e-04 -1.44312292632e-03 -1.68537285318e-03 -7.86924797972e-04 -1.93309834561e-03  3.71135520834e-03  3.75969676610e-04 -1.94936131509e-03  1.74630978143e-03  2.84531155532e-04  5.48696576036e-04  9.66535171290e-04  4.07234510883e-03 -8.13716464032e-03  7.13647167201e-02  1.65439485562e-02  2.15662613645e-02 -5.31687782983e-03 -1.55490641535e-03  2.38159472094e-04 -3.44762496735e-03  3.23278948330e-03  6.12271182186e-03  9.50348545283e-04  2.90332092872e-03  3.71055000019e-03  2.59038423788e-03 -2.28353844824e-04  1.22322083477e-03 -1.80850664664e-03 -6.71827769075e-03  2.16038913742e-03  2.31174858019e-03 -4.04907077618e-05  4.29962818877e-03  6.20767935034e-04  2.78362404398e-03  1.43225288766e-03 -1.12522502180e-04 -2.55291878306e-03  7.17622267920e-04 -8.37923723239e-06 -1.28808508728e-03 -4.21459800911e-05 -6.10735790460e-04  1.43182160351e-03  1.18674010206e-04 -1.13499720382e-03  8.42373120241e-04 -1.03515568009e-03  1.02409975753e-03  2.09686126585e-03 -2.85720953258e-03 -1.29089447678e-05  2.56413329863e-04  2.49948295879e-03  9.43493136959e-04  2.37125688693e-03  1.14636407301e-04 -3.47587652774e-03  1.13182114484e-03 -2.40076228669e-03 -5.42284029806e-04 -1.71383988119e-03 -1.19218649800e-03  4.28354566252e-05 -6.82605927371e-04 -4.62160566854e-03 -3.62239225868e-03 -2.18449979354e-04  1.18118181166e-03  3.35111970172e-03  1.20784300668e-03  1.82343939643e-03 -3.05529698367e-03  1.97348937663e-03 -1.95127366666e-04  2.58179154103e-04 -4.28090591218e-03 -1.09283709647e-03 -1.11589447325e-03 -1.33872829615e-04  2.11727646383e-04 -1.48316241320e-03 -2.54310827470e-05  6.96292031146e-04 -7.40779100921e-04 -3.17734207112e-03  9.40537483769e-05  5.00255384405e-03 -4.36947031151e-03  1.64991365962e-03  1.62687618283e-03 -4.01946260104e-04 -2.47587223866e-03  2.64532372124e-03 -3.39298912628e-03  4.02322083705e-03  2.47295519342e-03  1.83371008821e-04 -1.21263994983e-03  1.21770373915e-05 -3.23208587232e-03  1.61715356347e-03  4.46643614495e-04  3.19645098029e-05 -2.99637644997e-03  1.33454644639e-03 -1.30474662109e-03  1.71576849826e-03 -3.98049330628e-05  1.15881791108e-03  1.24677583378e-03  7.02908954590e-04 -1.16552928210e-03  2.37333710796e-03 -1.63005945515e-03 -3.75489012106e-03  1.01589249390e-03 -1.45997281407e-03 -1.61738931681e-03  1.77728269197e-03  4.39908070099e-04 -1.73142137271e-03  1.35431979406e-03 -3.49349401617e-04 -4.15398099895e-03 -1.87871582064e-03 -2.57357822595e-04  5.23424913858e-04  2.82696134131e-03  6.57517452703e-04 -1.26603707664e-03  2.99645008830e-03  3.54334036658e-04  1.70479399391e-03  2.06246652218e-03  1.86587054909e-03  7.24220198227e-04  3.78511841662e-04  4.13674060832e-04 -4.51700925942e-03 -2.39707697459e-03  1.52300471321e-03  5.77213867284e-05 -7.97830106776e-04 -1.39998649679e-03 -1.32020569587e-04 -1.08391151818e-04  2.99617989478e-03 -2.89339021075e-03  5.00929133120e-05  1.17290430084e-03  8.93750616799e-04  9.58090243895e-04 -1.37748295812e-03  3.86346902297e-04  1.94500031434e-03  4.28554936902e-03  3.51889471963e-04 -1.76986478683e-03  6.01669935017e-04  3.28036007770e-04  2.85614681708e-03 -1.37611859642e-03  9.24522583484e-04  2.98513776692e-03  1.37464373023e-03 -1.94176533620e-03  1.33270717267e-03 -4.12856365043e-03 -8.60288124853e-04  1.01574488277e-03  2.52554884092e-05 -5.17355391241e-04 -1.89119709392e-03 -7.80921580626e-04  1.63372806742e-03  3.70445085033e-03  3.74795452176e-03 -2.38280435734e-03 -2.13454458907e-03  2.80884240715e-03 -3.18349354793e-04 -1.57880130342e-03 -7.15814969736e-04  1.42467709342e-03 -1.65139908125e-03 -4.40602569999e-03 -2.64420113619e-05  4.62345657560e-03 -5.78059616907e-05  5.03048351683e-04 -2.79620393191e-04  2.16856945289e-03  9.08498767958e-04  1.05344316256e-03 -2.11979610526e-03  2.59739640100e-04 -3.59294289901e-03 -1.67979314978e-03  2.41329649144e-03 -2.71506054342e-03 -2.84063906918e-03  1.80154101434e-03 -3.93632463280e-04  1.10912896654e-03 -3.33493547072e-03  4.47017887968e-04 -2.59059122688e-04 -3.88862814145e-03  1.19235469240e-03  1.25920972056e-03  2.13267073327e-03  4.26953776734e-03  4.45830624668e-04  1.88136877057e-04  4.13049239633e-04  7.12561728990e-04  3.57275014430e-04  1.08467959890e-03 -1.41318707019e-03 -1.98143952026e-04  1.61675337040e-03  4.13381811761e-03  1.11312453963e-04 -5.53269331259e-04  1.89496434329e-03  4.47766226119e-04  2.73228100954e-03 -1.49769835827e-03 -1.30864290285e-03  1.49312448241e-03 -1.71526491146e-03  2.06633639102e-03 -6.49367898405e-04  7.47266609449e-05  4.15869382924e-04  1.64975639501e-03  6.86236289460e-04  1.09391562839e-03  1.24321270623e-03 -1.51858414239e-04 -2.93658613101e-03  1.56823760096e-03 -9.59159741408e-04
-2.50867745434e-04 -1.45100245552e-03 -5.70465221648e-04  9.31587143895e-04 -2.00820208126e-03  8.66627684020e-04  3.43097661956e-03  1.16305398065e-03  4.59082245469e-04  1.67704269421e-03  9.21146005480e-04 -1.48761675129e-03  2.98551256610e-04 -1.26297011299e-03  3.32990720897e-05  2.51876558336e-03 -4.06751863864e-03  2.06178341655e-03 -1.01307850620e-03 -2.50590542188e-03 -2.00369374036e-03  3.05425241100e-03 -2.62140405013e-03  1.19845931149e-02  1.65439485562e-02  9.42386412194e-02 -5.44730638854e-03  6.16257371968e-03 -4.83113635780e-03  2.23004089929e-03 -2.91730749871e-03 -1.17324841814e-03  3.92434851582e-03  3.57814256717e-03  4.35183899182e-03  2.27502489570e-03  2.57092461288e-04  1.82833004564e-04  6.45270822588e-05 -4.07812563458e-03 -3.73436823083e-03  2.01897234278e-03  3.83750690823e-03 -5.65245996809e-04  2.65522055817e-04 -1.72476034169e-04 -7.12519198846e-05  2.02311918477e-03 -1.26269861912e-03 -3.75715071976e-03 -2.49952342926e-03 -9.78237892115e-04 -2.09041763679e-03 -3.46037333882e-03  5.62465397860e-03 -2.63569012285e-03 -2.07979577675e-03 -2.67809036338e-03  3.44690931727e-04 -1.51199304939e-03  3.05865541163e-03  2.03100124592e-03 -2.17325440199e-03 -7.05110164399e-04 -2.63809425783e-03  5.38014224513e-03  2.80921002941e-03  3.42703016116e-04 -5.80363777241e-04  6.96243602195e-04 -1.73377107312e-03 -6.39808073300e-04 -3.44173249338e-03  1.93409314452e-03  4.81020391698e-03 -2.41704339537e-03 -1.03248085740e-03 -1.07660541122e-03  8.26918634773e-03  6.00110738794e-04 -5.69466289639e-04  3.68484813326e-04 -1.27351009785e-03  4.66077720048e-03 -3.12551213102e-03 -1.30506988149e-03 -3.99138505003e-03 -6.87344773261e-05 -1.89678188148e-03  2.74620256126e-03 -1.51591017064e-03 -1.92928897654e-03  1.84782299230e-03  1.22085980628e-03 -3.16383096009e-03  3.34578856902e-04  2.98462553556e-03 -9.65054885970e-04  2.96737811332e-03  4.58451212768e-03  1.87849951818e-03 -2.24785762706e-03  3.79076128671e-03  1.27850233596e-03 -1.56773736352e-03  1.90185884009e-03 -8.71171025859e-04  2.90821527757e-03  9.39116951108e-04 -4.13828529516e-03 -3.18618779065e-04  2.27008989265e-03  5.93171676888e-04  1.30145360566e-03 -1.09361426793e-04  1.29143251437e-03  1.53109459804e-03 -2.77864998891e-03 -2.15316756654e-03 -3.49218267849e-03  4.30039386788e-05  1.73833791953e-03  2.13178947203e-03  1.04409874943e-03  1.32698187628e-04  2.52156072527e-03  1.86255417607e-03  2.64750893812e-03  2.65681611734e-03 -5.32365753908e-03 -3.12485777303e-04  3.62253308680e-03  4.55199971946e-03 -6.39655447577e-04  5.74371552700e-04  1.36370086954e-03 -3.27266414122e-03  2.86360000684e-04 -7.55712873843e-05  1.09586129050e-03  6.38221135220e-04  3.16052954511e-03 -9.40433123766e-04 -1.84363069786e-04 -3.17838915836e-03 -3.58559024934e-03  8.70906284368e-04  5.96657104235e-04 -2.32580157168e-04 -1.39483235588e-03  1.14862046479e-03 -5.59335016555e-03 -4.88287751014e-03  5.58351762315e-03 -1.10161559413e-03 -3.33064434838e-03  3.12925796452e-03 -2.39936067330e-03  2.31792550303e-03  3.81520046788e-03 -3.59781551680e-03 -1.91870339466e-03 -7.01632328273e-04  4.89401914843e-03 -3.19254005157e-03 -1.66377976059e-03  3.62603467846e-03  2.47008638433e-03  5.47976406265e-03  3.54755306609e-03 -2.67968093806e-03  6.69485622135e-04 -6.28680608808e-04  2.16389016772e-03 -5.06393660927e-03  3.90404269604e-03  6.02074377656e-04  4.44125144826e-03 -4.56126032863e-03 -5.85500743325e-04  1.24709302188e-03  2.02064370975e-03  3.12118418434e-03  1.05816551558e-03 -5.11724425672e-04 -1.69795556372e-03 -1.26888594386e-03  7.84187930745e-04 -1.63155042083e-03 -2.11518245307e-03 -8.47741448815e-04 -2.57102300350e-03  6.79451860000e-03  6.23715837362e-03 -1.57671187925e-03 -2.63795295137e-03  7.42430475446e-04  1.50403113070e-03 -7.51283405290e-03  6.54866023137e-04  3.99257835040e-03  2.57463698163e-03  1.50974651384e-03  2.37257895293e-03  5.09894878959e-04  3.16330365301e-03 -2.43391907591e-03  3.13975927100e-03  1.05582002364e-04 -8.89272714332e-03 -3.04397214449e-03 -2.60406381569e-03 -3.33867332823e-04 -1.10478675762e-03  1.51094685995e-03 -3.33275227023e-03  1.32563912270e-03 -3.39543012764e-03  3.87162825947e-03  1.61699294197e-03  1.13709661312e-03  3.08597310659e-03  1.07019662270e-03  1.23357014053e-03  6.65414751934e-05  9.56004096078e-04 -1.20094284698e-03  1.81492870731e-03  1.88838884217e-03  4.85356061474e-04 -1.69273768264e-04 -4.83335813006e-03 -6.92427206767e-04  2.87851157356e-03  4.92110990180e-04  7.82355950942e-04  7.83376284262e-04  3.67163981554e-04  2.67668907049e-05  1.70346844902e-03  4.95868842186e-05 -3.02540265901e-03 -4.12231236295e-03  3.03388013773e-03  1.47745349955e-03 -1.56343412477e-03 -8.04188638237e-04  5.26960222259e-04  6.28108478425e-04 -9.66580473344e-04  2.72267339797e-04 -8.65773324010e-04 -3.88989817022e-03 -1.21237485885e-03  4.27795125218e-03 -1.67016581116e-03
-9.38570685871e-04  2.26757488069e-03  1.31350823380e-03  2.69548298238e-03 -2.90263498492e-03  6.31783522171e-03  5.33311858033e-03 -9.50251895539e-04  1.44131617718e-03 -2.50823565687e-03 -9.80862159100e-04 -7.39979437552e-04 -2.22635338777e-03  1.92333027895e-03 -6.76237722222e-04  3.66977390185e-03  3.12241242378e-03 -3.50517874012e-03 -5.56699071906e-04  4.21398020954e-04  2.01107435986e-03 -8.35697695515e-04  1.81267639323e-03  1.98956415206e-02  2.15662613645e-02 -5.44730638854e-03  9.28731432333e-02 -9.94175338078e-03 -7.05758203886e-04  4.26822373300e-03 -3.41435930590e-03  2.99704269225e-03  1.94408339161e-04  3.49567668869e-04  3.12202533546e-03  2.79263537213e-03  2.58506769671e-03 -2.13461669860e-04  5.51407921933e-03  9.57742987538e-04 -2.09181539260e-03  2.48253014274e-03 -2.52631813855e-03 -6.11490534188e-04  1.82919243591e-03  1.68481745433e-04  2.19788806717e-03  1.59909309350e-03  3.05469711327e-03  3.32833767986e-03  1.21045789322e-03 -6.39760394060e-04  2.31363684318e-04  4.63063715169e-03 -7.16470398059e-03 -1.18895211248e-03  4.52194424335e-03 -9.54774313435e-04  4.08861984832e-04 -7.44878588076e-04 -9.01522645370e-04 -6.45936967434e-04 -1.54745520844e-03 -8.56897152755e-05 -9.23810380800e-04 -2.75544605240e-03 -3.48061635304e-04 -1.60646359074e-03  3.30389988122e-04 -3.97255786905e-03 -1.34874685713e-04 -1.83318894029e-03 -2.51968288862e-03 -6.00452615923e-05 -3.30459278308e-03  3.69139283997e-03  5.32460750478e-03 -2.61998905039e-03 -8.57319679506e-03 -2.47044409031e-03  8.84167312554e-04 -3.67679014546e-04  9.08300912097e-04  4.90892393643e-05 -2.43896915258e-03  4.60716634623e-04 -4.53825506531e-04 -1.50928261580e-03 -3.40569342623e-03 -9.48155337783e-04 -7.11099636529e-04  2.89293293630e-04 -7.99655791358e-04 -6.64174988180e-05  2.80673196273e-03  1.46042738151e-04 -3.78728876089e-03 -1.13588452527e-03 -2.92342913251e-03  1.14081928864e-03 -4.24716320760e-03  8.18287232339e-04  5.32788947264e-03 -9.93955222446e-04  1.02560884502e-03  8.05646711837e-04  1.76080593151e-03 -6.49478377278e-04 -6.56807488485e-04  2.10832810800e-03  1.69164245675e-03  4.16289457234e-03 -1.06745671475e-03  3.67537739128e-03  1.00572162877e-04 -1.56332010626e-05  8.80339191385e-04  2.17137956966e-03  8.89789197202e-05  2.80820408275e-03  1.65628297375e-03 -3.99473484369e-03  7.92281975284e-04  3.44354845188e-03 -2.02669897049e-03 -3.34077809398e-03  1.71744043059e-03 -4.52988039630e-03  3.43733059552e-03  2.38290041638e-03 -1.73970303659e-03  3.27950715328e-03 -4.55896197239e-04 -6.88925867117e-03  2.58008365678e-03  1.38688889876e-03 -2.39382404618e-03 -4.49721560314e-03  2.29412593092e-03  8.00063023681e-04  5.71550899965e-03 -4.86423214984e-03  1.45034946518e-03  2.67133592679e-03  3.00310245144e-04 -6.26306177576e-04 -3.79497496189e-03  2.36601655651e-03 -1.20472741722e-03 -1.20672800428e-03  2.90241017717e-03 -3.39706931903e-03  2.39315582732e-03 -5.42242696443e-03 -1.33309015214e-03  4.70445075874e-04 -2.70868864871e-03 -2.33827670099e-03  2.15268569732e-03 -5.73162030957e-04  2.14833789510e-03  2.97929051560e-03  2.43374090609e-03  2.75493639310e-04  6.71104656878e-04  4.39929934149e-04 -1.87376125664e-03 -3.87548470511e-04  7.56456126546e-04 -2.98705500172e-03 -5.28351026966e-04 -2.78179316685e-04  2.28036900414e-03  5.75791172052e-03  7.66915049026e-04  2.24955422998e-03  6.32058541819e-03  4.00640616382e-04  2.47168213386e-06 -4.52477069225e-04 -4.99443080651e-04 -1.43836327292e-03  1.85976413456e-03 -2.74852186600e-03 -2.18821270406e-03 -2.67763448769e-03  1.81314601723e-03  1.63225019716e-03  7.50503796134e-03  2.12230317183e-03 -2.58610287103e-03 -1.25088790469e-04 -3.49291110058e-03 -1.85579030284e-03 -4.79585006021e-04  8.05146553690e-05  7.77442316925e-04 -1.32162101829e-03 -4.54288461361e-03  5.20855479964e-04  1.48795697017e-03  2.03237316927e-04 -1.85592919964e-04 -1.27346098224e-03  4.69053258786e-03 -2.26103428755e-03 -1.71179343523e-04 -5.04430751354e-03 -1.34267712483e-03  1.89113124884e-04 -1.25033834393e-03  1.99028895532e-03 -4.45773679282e-03 -5.54220272577e-03  1.18118107528e-03  2.36668218523e-03 -1.54154869205e-04 -1.86298379833e-03 -2.47304513698e-03 -4.99130929028e-04 -2.87112617458e-03 -2.25632755727e-03 -6.18988702131e-04 -1.36190249916e-03  5.74638673597e-03  3.10120914460e-03 -1.79089863018e-03 -3.96662370363e-04 -5.71546505340e-04 -1.02631320043e-03  9.65980441861e-04 -6.66917548301e-04  4.52757179402e-04  1.18300820649e-03  4.91449236350e-03 -8.64930414025e-04 -2.72195114560e-04  1.03840351014e-03  1.38545754194e-03  2.29881030429e-03 -2.29105466758e-03 -2.85546622724e-03  3.46145326872e-03 -6.86177619495e-04  1.12030079718e-03 -8.70228474660e-06 -8.24076187706e-04 -1.95981308886e-03 -1.30364069247e-03  1.28350612081e-03  1.85490935914e-03  2.74534574851e-03  4.11094970917e-03 -3.57114438520e-03  4.01681048056e-03 -3.22110902846e-03
 8.43976744333e-04  9.08960458726e-04  9.13751116170e-04 -3.07752987542e-03 -5.76884448179e-03 -1.62097377254e-03 -1.45428230702e-04  7.52433793379e-04  6.38385979517e-04  1.64557158163e-03  7.82344414526e-04 -1.47768548677e-03  2.28285342225e-03  2.62733821909e-04  1.26140816048e-03 -3.28321016994e-03 -1.61304646731e-03  2.20819489154e-03 -1.88928895803e-03 -4.62030970427e-03 -2.58961994004e-03  4.45288297907e-03 -4.21198589993e-04 -4.91496081328e-04 -5.31687782983e-03  6.16257371968e-03 -9.94175338078e-03  8.94999732641e-02  4.12610512378e-03  1.10640899110e-02  1.93522457736e-02 -1.40254109310e-03 -7.03015553257e-04 -8.24419781797e-04  2.36610656814e-04 -2.43680106268e-03 -8.95576054355e-04  1.98942092237e-03  7.51962088362e-04  8.26390620269e-04  2.33878604293e-03 -2.82057095134e-03  2.34786796476e-03  7.46975133740e-04 -3.86515856917e-05  1.75184008973e-04  1.95293092618e-03 -9.09748256271e-04  2.20696492629e-06  1.18903047062e-03  9.83224825453e-04 -4.53754518408e-04 -8.57926495610e-04 -2.24304804855e-03  4.95777459625e-04 -1.06964164915e-03  1.34563451665e-03 -1.15100912626e-03 -5.10768637824e-03  2.16493675726e-03  1.11681354917e-03 -3.09807347103e-04  9.93389771253e-04 -2.47303843265e-03 -3.29620764737e-03 -6.40825673827e-04  3.64409862424e-03 -3.63232655542e-03  1.19124645196e-03  2.64576025976e-03  5.78769702442e-04 -2.23051471795e-03  1.47445064658e-03 -2.74783916006e-03  4.12033084744e-03 -1.22530854300e-03 -3.91835550924e-03 -9.63030820468e-04  2.40912235337e-03 -3.43529077681e-03  2.44385469886e-03  6.76803385476e-04  5.91431593531e-04 -1.96124494196e-04 -1.33887606186e-03 -3.50842095327e-03  4.76106814196e-03 -1.34719212599e-03  4.57829555513e-04  2.77596674300e-03  1.62255288366e-03  2.73288259292e-03  1.38155736151e-03 -1.57793479897e-03  1.42361360155e-03 -2.11121398802e-03  1.18557160861e-03 -1.12963081467e-03 -1.28279943825e-03 -9.64617262078e-04  3.01458846862e-03 -1.47331195139e-03  4.34739043302e-03 -1.35999793932e-03 -1.09265122934e-03 -1.14069308343e-05  2.88929325911e-03 -5.93643013470e-03 -1.28183586190e-03 -5.42725180903e-04 -2.87025776786e-04  7.44731321925e-04  2.07949686085e-03 -3.63000967121e-03  1.92880749073e-03  1.38303372183e-03 -1.51128830295e-04 -3.23356892747e-03  4.28906897653e-03  4.31818378621e-04 -1.05737676391e-03  4.77921599153e-03 -1.05227944498e-03  6.29618873688e-03  3.93874838095e-04  1.54205169911e-03 -2.00409413993e-03  3.60713497383e-03  1.32487013434e-03 -4.64727403927e-03 -1.61155375038e-03 -1.80838907061e-04  6.33424045036e-05  1.38469275646e-03 -1.21004524264e-03  8.29155675446e-04 -7.23755734555e-05  1.38084334640e-03  1.22979859822e-03  8.52408976621e-04 -1.42159450248e-04  1.01886489959e-04 -1.10604670642e-06 -2.83245177683e-03  1.90677425175e-04  9.73125010360e-05 -1.33786986673e-03 -3.63763516810e-03  1.06887512591e-03  2.02702161731e-03 -2.21733828582e-03 -6.18146947078e-03  1.35507250743e-03 -7.46993550957e-04 -1.43368090882e-03  1.05792446284e-03 -8.69442008406e-04  1.50084624594e-03  2.25043012301e-03 -2.38503312645e-03  3.99768784169e-03 -1.60583365702e-03  3.31137788229e-04 -2.27108423900e-05 -2.50150279827e-04 -1.76481164247e-03  1.25900114669e-03  3.17858935878e-03  6.97456303915e-03  1.11212819536e-03  1.85956383422e-03  2.59468333134e-04 -1.05214385886e-03  4.86618181327e-03 -6.73742656341e-04  2.27541177635e-03 -5.87779236461e-03 -1.90457187568e-04 -1.48284585345e-03 -3.24585225080e-03  3.10798728046e-03  4.66404470377e-03 -3.26271643661e-03 -1.28612913145e-03  2.45962034557e-03  1.02092450147e-04  1.61474964345e-03 -8.35455972001e-04  7.15889660739e-04  4.85791687522e-04  1.21423213838e-04  2.84653256504e-03  8.07621208603e-04 -2.48360988125e-03  4.10127473918e-03  3.10496055607e-04 -2.87789500002e-03 -1.89696202443e-03 -1.95862298772e-03 -8.88770353491e-04 -5.75121388118e-03  2.06717022996e-03 -1.23397243675e-03  1.24836709156e-03 -2.12382078031e-03  3.40987241889e-03 -4.11103421107e-03  2.12952036903e-03  1.13809785716e-03  3.27534270612e-06 -1.01943399766e-03 -4.01794557343e-03  2.12863210694e-04 -3.48797451270e-03  4.21327461501e-03 -1.47848610940e-03 -1.81233108982e-03  3.94612886895e-04  8.96801398039e-04  8.07154766754e-04  2.76871344462e-03  7.96007724722e-04  2.00159511835e-03  7.48354360480e-04  8.08761942091e-04 -5.12291552601e-04 -1.91962135628e-03  1.12252148011e-03  2.71041369344e-03  1.93397326646e-03 -2.07848324824e-04  2.71016283723e-03  6.00746700599e-04 -9.39876362737e-04  1.79124183513e-03 -8.49836078160e-04 -1.42928492082e-03 -1.92599744134e-03 -1.54334300186e-03 -2.58479727605e-03 -3.23343180649e-03  2.06084163925e-03 -1.95471167919e-03  8.48678970286e-04  3.49383576533e-04  1.30875334162e-04  4.68459824537e-04  3.98098497016e-04  3.03022657319e-04  5.40044228547e-04  2.39009588532e-03  2.13000517721e-03 -3.20763651570e-03 -5.35934664118e-04 -1.81811274392e-03  1.37960994174e-03
 2.70264957105e-03  1.24331924170e-03  1.28284611399e-03 -2.53872503554e-03  2.50921105289e-03 -3.99761640529e-04  2.99463240431e-03  9.67458159356e-04  3.35127354767e-03 -9.31019733613e-04 -8.57908258747e-03  2.09696844916e-03 -2.44322569775e-03 -7.79067113602e-05 -4.22289209012e-03 -4.26490923405e-03  1.34190442182e-03  2.72566232901e-03  2.19851121924e-03 -7.01434312424e-04 -8.35380912022e-03  7.54488671854e-03  3.28560586282e-03  3.81928831167e-03 -1.55490641535e-03 -4.83113635780e-03 -7.05758203886e-04  4.12610512378e-03  1.14627535390e-01  1.62851476750e-03  1.49155449987e-02 -6.42799022569e-03 -1.24855281140e-03 -4.10385873103e-03  1.70157345112e-03 -1.98450251268e-03 -1.04098545464e-03  8.44680255280e-04 -2.82022258253e-03 -1.28321453491e-03  6.41941017603e-03  4.45948078708e-03  6.73258286705e-05  8.67551400850e-04 -4.61227449252e-03  2.85199552758e-03 -1.98061926495e-03  9.59412022704e-04 -3.75292280695e-03 -3.90181215894e-04  2.10866062721e-03 -3.16079319684e-04 -4.35920153864e-03  3.35764002199e-03  1.66824519476e-03  1.25509222767e-04 -6.94103695377e-03  1.10870353152e-03  2.91673932191e-03 -2.93577592748e-03 -3.93213237456e-03 -4.42138315876e-04  5.52623093125e-04  3.29254430695e-04 -6.30088935846e-03  3.50813666986e-03 -1.51001308798e-03  8.22172971759e-03  1.76765022343e-03 -4.19004633178e-04  1.24797372907e-03 -2.59199994559e-03 -3.73392960659e-03  4.03792222062e-03 -1.63753444280e-03 -3.93979541636e-03 -1.71046859988e-03 -2.47242577168e-03 -3.06286354982e-03 -5.87305176423e-03 -1.78527083111e-03 -4.02332810615e-03  3.23306094226e-03 -1.58706602258e-03  1.26299997941e-03 -2.51607310827e-03  4.19104434823e-03 -2.22368843895e-03  7.19472854414e-04 -1.69884805421e-03  3.17225707109e-03 -5.00106889408e-04 -3.14831323905e-03  1.31805552869e-03  4.11601607612e-03  1.02915338726e-04 -6.37246740610e-03 -1.12924951490e-03  1.53827298798e-04 -9.70962839511e-05 -2.04354318813e-03 -6.42675652357e-04  6.14891231281e-03  4.56122918189e-03  1.79848256222e-03  3.38481058094e-03  3.10444243935e-03 -2.56035484533e-03 -3.08585745047e-03  1.51729657018e-03  4.40531149631e-04  9.15095517622e-04 -6.32608125051e-04 -2.29789058649e-03  3.57342144537e-03  6.39319100817e-03 -2.62193534959e-04 -1.71952281524e-03  3.92896109303e-03  1.76524944389e-03 -6.46717043357e-03  2.34920081996e-03 -1.15641763769e-03  2.03397770746e-03 -3.24036457492e-03  1.15111230338e-03 -2.62012242320e-03 -3.27025444811e-03  2.74859010032e-04  4.41337354891e-03 -8.07248908535e-04  1.85462485382e-03 -5.26017273668e-04 -4.85735661171e-03 -1.13704697880e-03  1.78533219680e-03  6.06141725524e-03 -7.64440814677e-04  7.06082419771e-04  1.35264366607e-03 -3.46326292324e-03  2.17303880643e-03  3.05791692330e-03 -2.62550100843e-03 -3.89597380461e-03 -1.85053701711e-03  1.77641936168e-04 -5.02591970765e-03  9.73041344939e-04  1.40302330209e-03 -2.94050325843e-03  2.41753103340e-03  1.51364920084e-03 -3.42438400343e-03  4.09431334057e-04 -1.17291808979e-03 -1.85398382022e-03  2.61487130706e-03  3.25071753414e-03  1.50792751640e-03  2.85174403949e-03  6.30671209133e-03  1.36019951122e-03 -4.08987111812e-03 -1.23376618871e-03  9.14446269748e-05 -2.90360497114e-03 -6.11249695300e-04 -1.75509058604e-04  2.10096103048e-03  3.40100535594e-03 -5.32747458345e-03  1.96404240475e-03 -2.17291259613e-03  5.04905554258e-03 -4.23045302806e-03 -3.12761831984e-03  4.75647779822e-04  9.08587207312e-04 -6.75252358264e-03  2.87802441924e-04 -2.55663166963e-03 -1.68317085633e-03 -1.93186782142e-03  5.28303002303e-03 -5.58913905466e-03 -2.55443446273e-03 -2.95243903853e-03  9.13863465965e-05  2.57596868470e-03 -3.09445680133e-03  4.78306200278e-03  5.40380443529e-04 -8.89787980635e-03  5.69419099744e-04  3.26034161939e-03  3.34580381664e-03 -2.52090601375e-03 -2.55214126850e-03  5.30014399413e-04  2.00728121226e-04  7.39399831338e-04  2.59684455277e-03  1.51272388742e-03  4.82514096527e-04  7.76813883639e-04 -1.59301436139e-03  1.55341158392e-03  7.32214974897e-04 -3.50003429069e-04  2.70138328095e-03  1.97033738539e-03  9.58470520780e-04  2.84054996505e-03  1.56532143590e-03  2.94489477449e-04  2.31064189529e-03  3.40935099985e-04 -1.95606044808e-03 -8.56612475815e-04  2.40876434013e-03  1.07883074999e-03  4.26913049533e-04 -7.74885737010e-03 -5.02052319269e-03  4.24111323172e-03  6.22840385856e-04 -1.28678329160e-03 -2.49245434833e-03 -5.20621912390e-03 -6.77146247612e-04  4.33664885475e-03 -3.85311160669e-03 -5.21631543425e-03 -1.01041163033e-03  3.29217648103e-03  6.27121904180e-04  1.51897398262e-03  9.26489238633e-04 -2.15093622068e-03  4.62296108966e-03  4.37754908996e-04 -2.24647236447e-03 -1.30432456921e-04 -7.02144659884e-03  3.40961809803e-03  1.98408020902e-03 -1.44262737025e-03 -4.05107377560e-03  2.88680760396e-03  1.54874793619e-03 -4.79942676732e-03 -7.27466028321e-04  2.79905052181e-03 -1.63292115599e-04  5.44830776397e-04
 2.23717477351e-03  2.13801618834e-03  1.02838123004e-03  2.82456558497e-03 -2.93148923258e-03 -6.38194538479e-04  5.61436986410e-04 -5.70236193342e-05  2.99612202742e-03  3.37450185902e-03  3.48202766120e-03 -2.61691065173e-03  2.17471517064e-03 -1.57910099437e-03 -1.25906785475e-03 -3.44008793150e-03 -3.40942691447e-03  3.80888637785e-03 -2.80761977781e-03  3.30783747488e-03 -3.64570666054e-03  2.44414017930e-03  2.50336123538e-03  4.03102658332e-04  2.38159472094e-04  2.23004089929e-03  4.26822373300e-03  1.10640899110e-02  1.62851476750e-03  1.00493752952e-01 -1.49876303114e-02  2.16002621100e-03  3.33267387432e-03 -3.42311200811e-03  1.80631282144e-03 -2.49575561246e-03  1.87788723949e-04  1.73811319902e-03  1.79347639070e-03 -3.38017222012e-04  1.71417620945e-03  1.50234477319e-03  2.07851631109e-03 -1.33708152245e-03  1.26382520955e-03  3.40411631485e-03  1.96169883725e-03 -1.78192039584e-03  1.33356851932e-04  1.36399182521e-03 -4.53844549758e-03  4.57371434223e-03 -8.97309900722e-05  3.02794452597e-03 -2.75840535420e-03 -1.87120277077e-03  1.12617717029e-03 -4.45894714042e-03 -4.42243176371e-03 -7.54343869874e-04  4.32183055244e-04  9.92181592586e-04 -2.88676364826e-03  2.18566293217e-03 -1.54881506397e-04  4.13210688886e-04 -1.84343120575e-03  2.92757589488e-03 -9.59744205570e-04  5.76867129205e-03 -6.60777062376e-04  2.94848105105e-03 -6.37824364616e-06 -1.00447667534e-03 -3.68606490863e-03 -1.61825564837e-03 -5.50336389848e-03 -9.58220713029e-04  4.91312136275e-03 -3.71590670161e-03  4.73676174905e-03  4.00945974862e-03 -3.83064095861e-03  1.29065825342e-03  3.12978719141e-03 -3.27219405835e-04 -4.04066282347e-04  2.57375153398e-03  2.33686238588e-03 -8.95041502423e-04  4.63258237971e-03 -2.78436233026e-03  6.21936092718e-04 -4.26176102085e-03  5.55578834387e-03 -4.88322914326e-03 -1.14550766250e-03 -2.45282967914e-03 -5.59483566408e-04  2.64672446398e-03  6.94163807845e-04 -1.78205948445e-03  6.79342330927e-03 -2.07779342755e-03 -1.97824247065e-03  4.68065723814e-03  5.47696685182e-03 -5.22826701547e-03 -2.34875678820e-03  1.71659420710e-03  1.31456612744e-04 -4.34798417374e-03  1.45206589879e-03 -3.88926465727e-03  4.08136745917e-04 -4.45530147245e-03  5.08320271093e-04 -1.58957243300e-03  2.88503594169e-03  1.42951232726e-04 -3.46119140594e-03  2.49742782539e-03  5.49704573600e-04  3.42832180405e-03 -3.10024353696e-03 -6.76361078123e-03 -2.84415711262e-03  5.17673563321e-03  2.44450971244e-03 -1.84222704202e-03 -1.05543678988e-03 -7.80499060808e-03  3.32333608794e-03  5.04002296651e-03  1.36396064374e-03  5.16635239190e-03 -2.41728149365e-03 -2.76227656436e-03  1.73133736795e-03 -6.76443051470e-04  7.83382254871e-04 -2.90446409387e-03  2.67269460593e-03  1.14969839027e-03  4.56289564032e-03  2.68004611188e-03 -4.33341778864e-03  6.19660789972e-04  2.89934439428e-03  9.51658012952e-04 -4.15828764484e-03 -1.52653344677e-03 -8.31492822835e-04  3.85483108729e-03  7.83149076519e-04  1.97642178473e-03 -5.40355747003e-04 -6.25065886571e-04 -7.04791501024e-04  2.84951473407e-04  5.44732061781e-04 -1.95337074041e-03  2.31994320913e-03 -1.78186453383e-04  7.12337797425e-04  1.82790497215e-03 -3.48159962423e-03  5.31694388729e-03  7.38934397512e-03 -1.63918846713e-03  2.37729948379e-03 -5.20340272404e-04 -1.90067302309e-03  1.43563863703e-03 -3.00891608465e-03  1.14060282869e-03 -5.08543233864e-03  9.87146548852e-04 -3.80882392525e-03 -4.20569968572e-03 -2.11768525060e-03 -4.62039730365e-04 -1.43664008340e-03  5.68595231724e-04  2.83418456358e-03  3.13738954143e-03  2.14419843155e-03 -3.23333530557e-03 -3.29156454844e-03  6.28494677891e-04 -3.61357489356e-03 -2.13741342384e-03 -3.84618019576e-03 -2.81141454268e-04  8.61458684235e-04  2.44192568441e-03 -3.09250949634e-03  4.56795613902e-03 -6.03908352698e-03  7.26209845154e-04  2.08248874895e-03  3.30716546836e-03  1.23771319589e-03 -5.75531906651e-04  2.16412137712e-03  1.40838672152e-03 -8.31013015638e-04  4.84540640510e-04 -6.16244867898e-04 -1.20070817071e-03  2.96429222630e-04 -2.51025490053e-03  6.74026164688e-05 -4.36050460115e-03 -2.86793804424e-04  1.55141245411e-03 -2.75640575419e-03 -9.46245999325e-04 -3.47806637696e-04 -2.75144838012e-03  1.62541445739e-03 -9.06881695934e-04  3.30800260557e-03 -3.72955565818e-03  1.56721116115e-03 -7.05967488273e-05  8.72567908566e-04  3.53485026731e-03  6.18481886893e-05  1.87827448699e-03 -2.11572469093e-03  3.85777504443e-03  1.89574532671e-04 -2.70582317882e-04  4.75000306434e-03 -1.49685219625e-03  1.49571178751e-03  3.31738180599e-03 -1.10549802493e-04 -1.91504611510e-04 -1.21097346260e-03  3.18393264167e-04 -3.29411522490e-04  1.83928871816e-03 -8.72557863464e-04 -3.10239988993e-03  9.28892155119e-04  2.39680256407e-03  7.10127239250e-05  1.92713208116e-03  4.92261718664e-04 -2.53624572894e-03  2.46343827283e-03 -3.95753236347e-03  5.69886726261e-04 -6.56701807880e-04
 3.10043317879e-03 -1.21716500779e-03  1.27145692962e-03 -2.41480476015e-03 -1.30528724727e-03  8.65668626604e-04  2.41610295500e-03  3.85302854207e-03  1.44538155144e-03 -1.17441405784e-03 -6.02844332005e-03 -4.08036086763e-04 -2.48718422587e-04  7.61139530363e-04  1.35679279435e-03 -5.23869399800e-03  3.24527347422e-03  8.73038735146e-04 -2.46869961881e-04  7.43993875799e-05  5.84965181090e-04  1.62175439596e-04 -1.23372964258e-03  2.38677785927e-03 -3.44762496735e-03 -2.91730749871e-03 -3.41435930590e-03  1.93522457736e-02  1.49155449987e-02 -1.49876303114e-02  9.18701087226e-02 -9.20072053851e-03 -1.86840132255e-03  2.76111044620e-03 -2.42002400214e-03 -1.90938418381e-03 -2.92324219684e-03  1.32437557644e-03 -3.39263237243e-03 -7.98328234429e-04 -1.14391706288e-03 -3.36917370326e-04  2.14916640647e-04  3.60865372151e-03 -5.89117404469e-03 -2.85820392630e-03 -3.86340220060e-03 -2.04250555652e-03  3.83676165962e-03  2.56363287065e-03  1.59084317924e-03 -1.84332701463e-03  1.02584979672e-03 -9.86478456493e-04 -1.12081244432e-03 -1.57305164730e-03  4.59953099221e-04  2.48792949447e-03  3.74261677439e-04 -1.08691123990e-03 -2.04720646489e-05  4.20556272221e-04  2.74255869704e-03 -1.42095510396e-03  7.08849360419e-04  3.86389030759e-03  7.60852169229e-04 -2.21190159807e-04  3.92424347384e-03 -1.17571831389e-05 -1.44745770711e-04 -4.04338125976e-03 -7.93781263797e-04  2.67329249432e-03  4.84079147902e-03 -1.35785381085e-03  3.94424395679e-03  2.40317039262e-03 -2.84276768399e-03 -1.99012118385e-03 -6.99781905662e-04 -5.21723582835e-04  3.83548847739e-03 -3.83971545061e-03 -5.34335207915e-04  2.02134048713e-03  3.35144755301e-03 -4.95664712007e-04 -8.58843149256e-04  8.60762697592e-04  2.20498770606e-03  1.90395748240e-03 -2.65718783387e-04 -7.41102813872e-04 -1.84324732539e-03 -5.42969161253e-04 -1.01725173322e-05 -7.45098862742e-04 -6.40032377745e-04 -2.12998865763e-03  6.83566627641e-04 -3.64787640793e-05 -8.57268987312e-04  3.34790404825e-03 -1.97094326160e-03 -2.60162344126e-03  3.35630008377e-03 -4.89531816884e-03 -3.60770297927e-03  4.69770230641e-04  6.49144032116e-05  2.80666093007e-03  2.88898965510e-04  2.19746968559e-03  1.69353567997e-03  5.81598572312e-03  1.58063173801e-03 -1.30788198455e-03 -9.43279886990e-04  2.63392832433e-03  1.13506050098e-03  3.27360219412e-03  2.99693525279e-04 -2.55501180527e-03  7.09056239299e-06 -3.79615026366e-04 -1.79814288211e-03  1.45747675038e-04 -2.04593251278e-03 -1.57423268787e-03  3.13865171335e-03 -1.09969874442e-03 -3.23535757392e-03 -3.29673599895e-03 -1.98382737402e-03 -4.37855159107e-03  3.27140270601e-03  1.54297266216e-03 -1.50205307841e-03  1.73714292538e-03 -3.46438486225e-03 -4.15215344882e-03  1.89169236157e-03  3.77406904374e-05 -1.77623546259e-04  1.39718760953e-03 -5.36658017658e-04 -8.15282437289e-03  7.72714730404e-04  2.42006084420e-03 -2.83170041651e-03  8.11970982656e-04  1.94140141422e-03 -2.41547774580e-03 -2.64286098670e-04 -1.97602804998e-03 -1.92688948251e-03 -2.23955346011e-03  9.26042596596e-04  2.47981432979e-03  2.21116568670e-03  2.23125312796e-03 -6.76900136676e-03 -3.41763107291e-04 -1.08925974455e-03 -1.49500589292e-03  3.51600656992e-03 -5.13035910989e-03 -1.20982278331e-03  3.87777085879e-03  1.34066597790e-03 -4.01996740570e-03 -5.28090135882e-05  2.08708052890e-03  2.31950777216e-03  2.29943717837e-03 -1.58452960776e-03 -2.11479411425e-03 -9.01959314856e-04 -8.33355657887e-04  9.82318776260e-04  3.52239105694e-03  1.77669993843e-05  1.15659556133e-03 -9.60670428634e-05 -1.15324294828e-03 -1.52709465759e-03  1.28890664885e-03 -5.95573794644e-06 -2.77126459209e-03  3.90988596507e-04  5.52662260973e-03  2.78740630783e-03 -2.59599462109e-03  2.77340967583e-03 -6.95877774346e-04  2.32874309659e-03 -4.03592630526e-03  2.28679022990e-03  1.31499347448e-04 -6.64102663209e-03 -4.22345104861e-03 -1.96855096968e-03  8.89579134860e-04 -1.24204181488e-03  3.41842199546e-04 -2.66280170053e-03 -1.78153529703e-04  1.81273987408e-03  1.35489884043e-03  2.03353643257e-03 -2.19512791016e-04 -1.67650185723e-03 -1.16443390756e-03 -6.23344475577e-04 -6.66863454053e-04  4.05153869307e-04 -1.77734963661e-03  3.05957770963e-04  1.31064585214e-03  8.61039529549e-04  1.47455937071e-03  3.78688875815e-04 -1.11644216683e-03 -4.41550957383e-03  9.66587824414e-04  8.57303638910e-04 -1.24245550818e-03  8.27822712450e-04  1.15007745779e-04  3.64295390756e-03  4.63369667796e-03  1.33004660562e-03 -3.76106220905e-03 -5.11475808447e-03 -2.96179379215e-04 -2.15224141087e-04 -3.29725295979e-03 -4.24764106322e-04 -1.35627180608e-03 -3.77697713618e-05  2.07197159541e-03  8.42349222388e-04  4.28552756091e-04 -1.92555133803e-03  2.99954164219e-03  7.24124548162e-04 -1.29206624818e-03 -3.15753082801e-04  2.10761959766e-03  4.56681246976e-04 -1.72672007146e-03 -9.94839858188e-04  5.06738348396e-03  3.35684590503e-03 -3.19048775430e-04
 9.87979043896e-04  5.17468604445e-03  3.16650398726e-03  4.92977986535e-03  2.59877280994e-03  2.58840672067e-03 -3.07087717384e-04 -3.88864289018e-03 -3.29199156980e-03  2.32646206071e-03  5.60437857781e-04  9.55504601767e-04 -1.99786466674e-04  2.67152327648e-03 -9.67122430955e-04  3.50666881702e-03  1.16529416957e-03 -2.89502508822e-03  6.42289106839e-04 -5.17999376394e-03 -2.32586286206e-03 -5.59072328875e-04  4.00021855764e-03 -2.50556252047e-03  3.23278948330e-03 -1.17324841814e-03  2.99704269225e-03 -1.40254109310e-03 -6.42799022569e-03  2.16002621100e-03 -9.20072053851e-03  9.56173473761e-02  8.18373162668e-03 -6.94970913217e-03  1.11857598685e-02 -2.87434432685e-03  8.37955744444e-04 -1.61094595283e-03  1.23966338156e-03  1.26152273736e-03 -4.34196500133e-04 -1.84533995925e-03 -3.48589918006e-04 -6.18154957689e-03  1.32098172322e-03  3.49843768717e-03  3.54894674881e-03  5.86411906119e-03 -2.77441893051e-03  3.41619135870e-03  8.18999915183e-04 -1.99687802712e-04 -6.68177337830e-03 -2.94403744706e-03  3.32089537761e-03 -1.75853870460e-03 -3.15612479513e-03 -4.00796865270e-03 -3.43452712294e-03  2.58610372952e-03  3.07947623556e-03 -1.11676091556e-03 -2.08204653441e-03  2.65570130989e-03 -3.10543809809e-03 -3.65071569536e-03 -4.95895491580e-03 -2.85110145861e-03  2.58904708495e-03 -2.50570034944e-03  6.98639375774e-04 -4.92165952375e-04  1.02308004736e-03 -4.27766797409e-03  1.10196781638e-03 -6.51972492831e-03 -5.82126905296e-03  1.21206519158e-03  1.43428852295e-03  7.24276365787e-04 -9.78902540635e-04  2.58402669684e-03  4.81315809705e-03  7.03842559214e-04 -8.65785275242e-04 -9.95731575063e-04  1.59841525003e-03 -1.61891605992e-03  4.28385796708e-03  3.88971880577e-03 -3.61016836620e-03  7.42700699690e-04  4.09183174788e-03 -1.78148592628e-03  6.47340774171e-04 -1.98777272188e-03 -6.88227125521e-04  7.15950913291e-04 -1.69439746707e-03 -1.99904278907e-03  7.41058156366e-03  3.04802255359e-04  5.76508240811e-03  4.99659701070e-04  1.39657447360e-03  1.98896497514e-03 -2.41061327312e-03  2.58476760732e-03  1.81868758976e-03 -4.28897257581e-03  1.00418643917e-03 -2.75852562070e-03  7.67656707389e-04 -1.24961753143e-04  1.97844284493e-03 -1.42819527511e-03 -2.23474654128e-04 -2.86657481032e-03 -1.61392423992e-03  3.01925970688e-03  5.84044052179e-03 -3.67289441573e-04  3.85400620373e-03  5.10025574113e-03  4.60283186934e-04 -5.85563758773e-04 -8.49389323449e-04  1.42502984019e-03  1.83140045563e-03  3.99519942340e-03  2.17906095301e-03 -1.77476378111e-03  2.23000995820e-03  3.39697271357e-03 -3.11695076289e-04 -4.80518350571e-03  8.74820096130e-04 -1.76067037094e-03 -1.78619883352e-03 -1.18962379869e-03  5.65108456012e-04  1.03720664263e-02 -5.68524503746e-03 -1.32960525492e-03 -1.06954760373e-03  4.30679921460e-03 -4.50374958904e-04  9.93979480062e-03 -4.15749865808e-04 -2.12546092803e-03  1.51896103404e-03 -5.18361696919e-03 -1.05432294594e-03  2.05136167209e-03 -3.57641676319e-03  5.96132874953e-04 -1.87553400812e-04 -2.01678150056e-03 -3.48390405664e-04 -2.86143012346e-03 -3.97162025840e-03 -4.87347188162e-03  2.57925598461e-03 -2.08618473544e-03  1.53072594044e-03  1.87311355452e-03 -4.83983352751e-03 -5.27925852881e-04 -6.67120176387e-04 -3.67932451910e-03 -1.31560196353e-03 -3.22311746491e-05  1.68223587466e-03  2.33488338728e-03 -4.59719448004e-04 -1.73784034807e-03 -3.56950627216e-03  1.38202732832e-03  5.19516798038e-03  3.29356082823e-03  2.57098228636e-03 -9.73160823336e-04  2.98295552512e-04  2.40917402296e-03  5.61888349406e-04 -2.41864627233e-03  8.63547874294e-04  1.20936389968e-03  3.08542708976e-03  2.91093245449e-03  2.49793308569e-03 -1.37981812703e-03 -5.46967639793e-04 -6.80817105077e-04 -2.99576300606e-03 -8.45056716509e-04  3.01686335444e-03  2.71117501191e-03 -4.08076121927e-03  6.70776451457e-04 -1.44390242719e-03 -1.77083148804e-04 -4.76082536668e-04  7.94612379966e-05  3.51190304387e-03  1.35873405994e-04  2.88674036219e-03 -3.42440952506e-03 -4.44005279093e-03  2.80808771964e-03  3.87371410771e-03  5.77870994552e-04  1.24164858541e-03  1.67374180425e-03 -2.48556502530e-03  3.57428600933e-03 -2.55795237709e-04 -9.81855358376e-04 -2.25826737364e-03  1.37086544326e-03  5.64459692237e-04 -2.22042797490e-03  8.80525096526e-04  4.93788942979e-03  2.41747826373e-03 -8.35897983720e-04  7.32533679983e-04 -6.54027589108e-04 -4.57728337030e-03 -5.33534517091e-03 -5.10100742875e-03  1.69224946002e-04 -2.41735412343e-03  2.85985325799e-03  4.40874706060e-03  2.73322244608e-03 -2.04613393549e-03  3.33868127353e-03  3.25654179930e-05  2.91765191089e-04 -1.30071153513e-03 -1.62851171916e-03 -3.26496197943e-04 -1.20690154340e-03  8.76009109945e-04 -3.46477646880e-03 -7.55667534742e-04  3.47939235597e-03 -2.05351172821e-03  2.75514688762e-03  2.00171236301e-03  3.93878575811e-03 -4.14016729115e-03 -1.40669924023e-03  1.76667658618e-03 -1.58959032090e-03
-3.60559012496e-03 -4.60261708046e-03  3.88437850804e-03  2.95128131132e-03 -1.21945479198e-04  1.20191514931e-03  9.73020732591e-03  6.22213437524e-03  1.52608941277e-03 -6.58122995871e-03  7.35848991359e-04 -2.83485910476e-03 -1.22864912201e-04  2.10075624834e-03  3.89251822475e-04  3.00083970991e-03 -7.28825126670e-05 -3.31555416891e-03  4.94245654177e-03  8.15097950840e-03  2.05673294169e-03 -7.44151336978e-03  1.57958988419e-03 -2.12253431202e-03  6.12271182186e-03  3.92434851582e-03  1.94408339161e-04 -7.03015553257e-04 -1.24855281140e-03  3.33267387432e-03 -1.86840132255e-03  8.18373162668e-03  1.25307515888e-01  3.46946356200e-03  9.80770028680e-03  2.58636822520e-03  4.55319347419e-03 -1.88578872653e-03  1.75317099675e-03  5.00939717954e-04 -3.94373183196e-03 -2.50557822041e-03  1.10424505288e-03 -5.09674320563e-04 -1.10757604076e-03  4.15768464665e-03  2.02032520333e-03 -1.47817592351e-03  7.80951902565e-03 -1.36414786304e-04 -5.08693653093e-03  5.03455639175e-03  1.88391229576e-03 -6.07407410667e-03  3.54282414454e-03 -2.30113461636e-04  1.01668405044e-03 -3.20314959159e-03  2.73128123968e-03 -8.88574275392e-04 -3.62951552241e-03  1.08894737579e-04  1.38214029643e-03 -1.50705513119e-03 -5.17010435604e-03  1.24318213541e-03  1.64078036920e-03 -3.20406343529e-03  1.87752936513e-04  5.30319399596e-03  1.02190027541e-03  8.47852492738e-03  1.66578139258e-03  4.22849661105e-03  1.48642706571e-03 -3.18399286700e-03  1.84716733760e-03 -1.40619583229e-03  2.45998004137e-03  2.69140686308e-04  3.90780504572e-03  1.95362557075e-03 -3.96593490491e-03  1.12026732537e-03  1.18160991405e-03 -2.74547143139e-03 -3.13736184685e-03  1.84602816298e-03 -8.48714492542e-04  1.42556624842e-03 -4.09643203180e-03 -2.78047977155e-03 -1.00759747111e-03 -2.99315552550e-03  7.68563803073e-03 -2.00598369764e-04 -2.38961178571e-03  4.41388907524e-04  6.83171482703e-04  5.41852989563e-03  4.32619871896e-03 -1.36844981204e-03 -3.68168288054e-03  3.84770876751e-03 -2.06491264087e-03 -3.14417096616e-03 -3.05258492047e-03 -2.57740324772e-06  3.16446421968e-03 -7.15316823647e-03  1.86426816925e-03 -5.91284818227e-03  1.36077230698e-04  9.06137255403e-04 -2.60158076853e-03 -3.80103175458e-04  1.94758634875e-03  1.55955433672e-03  7.27913877382e-04 -3.66454878626e-03  4.37853942435e-03 -2.97225036810e-03 -4.67975467892e-04  6.69020509625e-03 -7.36341958351e-04 -2.30545904872e-03  1.07936998159e-03 -3.25565413537e-03 -8.43272235961e-04 -2.09053246874e-03  3.00309646667e-03 -3.41109519918e-03  1.74660026226e-03 -3.64750434747e-04  1.70283822388e-04  1.65088615861e-04  1.12359582044e-03  1.06031593076e-03 -2.02502321113e-03 -8.98715760856e-04  4.02006419710e-03  7.68190057346e-03 -6.76530289199e-03 -3.61732791091e-03 -5.12372217437e-03 -3.65112635850e-03  2.54266044446e-03  3.67064427313e-03 -4.21783743499e-04 -1.31171561587e-03  7.51075437238e-03 -9.83000103954e-04 -4.32591631641e-03 -2.34670237838e-03 -7.26329299251e-03 -7.95467966677e-04  1.08717892397e-03  3.36088833157e-03 -1.11313183588e-03 -3.74982078536e-03 -3.48661443259e-04  3.67442354403e-04 -7.15936483055e-04  9.67891239579e-04 -3.25224522436e-03  3.16129672884e-03  6.94934976305e-04 -1.84349453101e-03 -1.00616247969e-03 -4.30782801169e-03  1.73042743883e-03  2.05729913105e-03 -4.00898513643e-04  9.58642655780e-05 -2.04304352957e-03 -1.50769136521e-03 -6.11869506012e-04  1.62845247334e-03 -2.22120612675e-04 -3.41717885719e-03 -4.95288145976e-03 -3.51574997523e-03 -6.98920847169e-04  8.03922115544e-04 -5.17078683605e-03 -1.93366533518e-04 -5.04388016147e-03  3.63239699529e-03 -5.59837543847e-03 -2.74262605379e-03  1.90546019581e-03 -3.07898841528e-03 -5.39037895191e-03  2.98266743980e-03 -1.42018623963e-03  3.45633114322e-04 -1.33715831510e-03  2.47161686726e-03 -3.26403416426e-04  8.62052352734e-04 -2.94420151286e-03 -1.18423737330e-03  7.77170153569e-04 -1.99972554330e-03  4.68316586223e-04 -9.50366781018e-04  5.35250860988e-03 -2.28069376193e-03  9.94013754349e-04  3.55804897644e-03 -1.31057019763e-03  2.53958394097e-03 -1.53311151712e-03 -3.60947917082e-03  2.43777792120e-03 -2.62607630470e-03 -3.72492867198e-03  4.95553592660e-04 -1.06934230458e-04  2.15985130704e-04 -9.34929534301e-04  1.22311822824e-03 -3.69511205006e-03  1.64000479448e-03 -1.88989254762e-03  5.18497456076e-03  1.47677321144e-03  5.76283047814e-04  8.90760458301e-04  5.57375374366e-04  1.92087071905e-03 -2.55555787623e-03 -1.82364238183e-03  1.33622070054e-03 -2.06678422681e-03  8.89148000764e-04 -1.38925997785e-03  2.44079916002e-03 -2.33933289904e-03  6.18129328264e-03 -7.84756218541e-04 -3.93023237580e-03 -3.91613814038e-03 -4.25957911131e-03  7.34176754688e-03 -3.81207362571e-03 -4.57697936675e-05  1.14540113641e-03 -1.08648777189e-03 -5.33160877932e-03 -6.66826779470e-03 -2.61466400472e-03  9.11051454687e-03  3.78909015254e-03  1.40017106241e-03 -3.13585098275e-03
-9.94801331141e-04  2.04871129895e-04 -6.46757221679e-04 -3.38116171364e-03  7.25982613043e-05 -3.10959882548e-03 -3.50367415273e-03 -6.40945356697e-05  3.45634401672e-03  1.36660017460e-03  4.23488112891e-03 -9.67004333564e-04  3.82649047774e-03  1.35768299481e-03  6.93243570748e-04 -7.52310774573e-04 -1.41600520545e-03  7.25732093388e-05  1.38934223984e-03  6.14855431780e-04  3.90736200630e-03 -3.83455234708e-03 -2.73917412691e-03  3.92508801829e-04  9.50348545283e-04  3.57814256717e-03  3.49567668869e-04 -8.24419781797e-04 -4.10385873103e-03 -3.42311200811e-03  2.76111044620e-03 -6.94970913217e-03  3.46946356200e-03  7.92451491946e-02  1.47057469778e-02  2.04176641489e-02 -9.62223906000e-03 -6.98705803344e-04 -5.13300808633e-04 -6.42057799407e-04 -2.62686378857e-04  6.03487438116e-04  2.91398747895e-03 -3.73388515824e-03 -3.90267573842e-03 -1.89220081938e-03 -2.07720177998e-03  8.38251962655e-05 -1.32416914705e-03 -3.09880252431e-03  1.38314723573e-03 -3.67588942093e-03 -2.25852065613e-03  3.23998727589e-03 -1.52999022881e-03  5.21313572393e-04  1.32987270265e-03  5.85667348160e-04  6.94158804993e-04 -9.94623210868e-06  4.20789796182e-03  1.02395634988e-03 -1.30515331823e-03 -1.87293770755e-03 -1.26369284573e-03 -2.25790237682e-04  3.71435284635e-04  1.11403205101e-03 -2.32790832353e-03 -4.90680314515e-05  3.99094204824e-05  2.50151350494e-03  4.31713093872e-03 -1.15023903339e-03 -5.44837880750e-04  1.29704504871e-03  3.99335591135e-03  2.66938965580e-03  1.57164909603e-03 -2.60712123687e-03 -1.41797677008e-03 -1.61132386947e-03 -1.41839320549e-03  4.46168473249e-03 -9.71415821690e-04 -3.45075807509e-03  6.58441061744e-03  2.78724297115e-03  3.13167879623e-03  4.57521796952e-03 -2.42563675167e-03  2.70077701131e-03 -5.39481634876e-04  2.63253254525e-03 -6.28258482322e-04  2.21160105242e-03  3.01762023508e-03 -1.53604236296e-03 -9.32052421119e-04 -2.61966301634e-03  2.44504887136e-03  4.34620438574e-04 -2.34262812385e-03  1.43548009739e-03  5.41245893096e-04 -9.76438017130e-04 -1.26285176764e-03 -2.93312099116e-03 -4.72609923840e-04 -1.49056247657e-03 -1.31052301357e-03  3.40714717918e-07  3.98202162539e-03 -1.23018280858e-03 -1.27703854395e-03  1.57392273069e-03 -1.59874831975e-03  9.48793562762e-04 -3.56271247967e-03  2.49596264469e-03  1.68462382897e-03 -1.28349836075e-03 -5.01036465688e-03  2.96609841169e-03  5.90438725975e-04 -8.11993581735e-04  1.31525466601e-03  1.16302265393e-03  3.90252856959e-05 -4.45178216079e-03 -8.49012312560e-06  1.71582881391e-03 -1.31245493996e-03 -2.29923201062e-03 -2.00082002436e-03 -2.27641181734e-03  7.03922443176e-03  1.94163978039e-03  2.06469870619e-03  2.16027119324e-03  9.68884677329e-04 -4.31441656637e-03 -2.87564346246e-04 -7.82795311100e-04  3.99623323529e-04 -1.27535265430e-03 -1.85593205399e-03  8.38691573728e-04  8.32097902018e-04  8.21277633671e-04 -9.56702190571e-04  4.43921202180e-03 -7.40893360532e-04 -5.62516221843e-04 -4.00132778523e-03 -2.88512909256e-03 -5.14245609631e-04  5.79914015380e-03  4.06693634146e-03  4.51146398076e-04  2.22463593066e-03  4.20619949890e-04 -1.39375040463e-04  2.74861596025e-03 -7.22523725567e-05  1.24484208004e-03  1.34257573541e-03 -1.99541148368e-03 -3.16178548552e-03  3.95720764050e-04 -1.59934426497e-03  2.09676825436e-03  1.04661199164e-03  4.73483875853e-04 -1.52265421610e-04 -1.03849375576e-03  3.00613067237e-03  2.36488120781e-03 -2.98843413471e-03 -4.51190884951e-03  1.44068662227e-03 -5.39522725844e-04 -8.11129507341e-04  2.58764620484e-03 -2.95666825849e-04  1.38458294278e-03 -2.24045078518e-04  9.48354189897e-04  2.28050281347e-03 -4.74244184881e-03  1.78970257693e-03 -3.28822841470e-04  1.22450731582e-03 -3.57664442320e-04  1.93521516374e-03  1.55682809248e-04  1.24889646981e-03 -1.04055997842e-03  2.56968415449e-04 -2.43305645729e-03 -1.29277210483e-03 -3.18707444357e-03  8.29516681484e-04  1.23286238153e-04  3.10941632225e-03  2.35774331784e-03 -3.37208607321e-03  5.06992471711e-03 -9.47968793519e-04 -3.04095351208e-04 -4.87379164836e-03  6.91548617349e-04  2.05419294955e-03  5.08193894417e-04 -1.31321976548e-03 -1.90703104510e-03 -3.77426062015e-03 -7.31573864377e-04  1.85863412400e-03  2.59333058923e-04 -1.06187182754e-03 -1.51356766616e-04 -2.55327353875e-03  1.91743287894e-03 -6.54076578238e-04  3.24905717875e-03  1.35380917227e-03 -2.16973042002e-03 -6.49972293646e-04 -2.62204297421e-03  3.74203631391e-03  2.37681373283e-04  3.76115305526e-04 -8.52131766203e-04 -3.07210486072e-03 -1.47222629315e-03 -5.39621395455e-03 -3.53606093539e-03 -6.36889893905e-04  1.65707700743e-03  9.86325288446e-04 -4.67784115191e-04  1.40659203958e-03 -6.15560378006e-04  6.23955318610e-03  1.38994548411e-03  1.38589838233e-03  3.40468229824e-04  4.19138519701e-04 -1.38784432423e-03  1.28860927626e-04 -3.70297936952e-03 -2.75279671334e-03  1.34277318453e-03  1.46517510015e-04 -9.59536135945e-04
-4.56588843598e-03  3.40950082632e-03  4.09366159879e-04  2.05511547700e-03  1.43489488493e-03  8.05532194494e-04  1.22054397160e-03  7.06816009488e-04  4.96956146036e-05 -7.76974499542e-04  5.17970397597e-04 -1.10412711338e-03  3.75523800366e-04  1.67928759625e-03  3.24220072513e-04  2.92098774226e-03 -3.63623870904e-03  4.96705377584e-04 -6.96443088122e-04 -2.45573009642e-03  1.45208561614e-03  1.87451051856e-03  9.57765071661e-04  1.21439830840e-03  2.90332092872e-03  4.35183899182e-03  3.12202533546e-03  2.36610656814e-04  1.70157345112e-03  1.80631282144e-03 -2.42002400214e-03  1.11857598685e-02  9.80770028680e-03  1.47057469778e-02  9.22260034937e-02  8.17771138715e-03  1.75822613664e-03 -5.70556422027e-04 -2.69177159521e-03 -8.22519731243e-04 -1.40755926885e-03  1.63891729058e-06 -2.75420551924e-03 -5.01724914309e-03  2.33116232263e-03  1.37975067376e-03 -3.77075510452e-04 -9.64862932569e-04 -2.40947506795e-03 -2.79543780773e-04 -3.49616786974e-03  1.71135484007e-03  4.32763279909e-05 -1.44920732425e-03  3.96435989585e-03 -3.12723881591e-03 -2.43794308488e-03  1.18950654851e-03  4.93279363669e-05  9.18291777305e-04  4.22905247235e-03 -1.76833922215e-03 -2.73578120571e-03  1.65990604969e-03  2.51479623315e-03 -8.72862965661e-04 -3.49812933837e-03 -1.85949650242e-03  6.22852357784e-04 -3.58625608983e-05  1.34132833491e-03  2.11584286501e-03  7.64157130828e-05 -1.42946436054e-03  2.51935268921e-03 -3.33016831338e-03 -1.57603909653e-03 -1.67740220923e-03 -1.89904088350e-03 -6.03626396345e-03  2.62124128084e-03  6.04361244866e-04 -1.92994268035e-03  2.72064363261e-03  1.49731909772e-03 -2.62085769980e-03  1.31358009498e-03 -1.88257748753e-03 -5.17291365769e-05  2.21830975363e-03 -2.27717264799e-04  3.81323025907e-03 -5.59369274554e-04 -3.63322017842e-03  1.15326627352e-03  7.65134098953e-04 -1.57473699930e-03  1.23944391931e-03 -1.74163815774e-03 -3.52148854524e-03  2.72178178149e-03  2.01769688449e-03  1.59378809265e-03  2.83225951092e-03 -2.59212400505e-03  1.81693340961e-03 -1.35120056210e-03  1.94755195851e-04  4.36755830252e-04 -2.84774572792e-03 -9.08099735340e-04 -2.68269751797e-03  3.38460167740e-03 -2.04286728274e-03 -2.37344116180e-03  5.06779297665e-03 -3.37157587037e-03 -5.43587693081e-04  4.71329681644e-03 -1.54611779852e-03  7.37797557453e-03 -1.35949134819e-03  1.29837737312e-04  5.70847423387e-03 -3.88308224767e-04  3.01417253002e-04 -7.69638184786e-04 -1.43013201516e-03  1.25675182508e-03 -2.05996324805e-03  1.67125778699e-04 -4.50704167611e-03 -8.74748070946e-04  2.80852437586e-04  2.28117472495e-04 -3.28344225041e-03  3.76097201645e-03 -1.84237903866e-03  3.45335372252e-03  4.20268624486e-04 -1.98961339224e-04  1.23907887667e-03 -3.90665833705e-03 -3.50034465979e-04 -1.81901718160e-03 -1.86458300855e-03  1.76366542246e-03 -1.13915120283e-03 -5.19290095108e-04 -7.65930287132e-04  1.02183834853e-04  5.68779279610e-03  1.69994327361e-04  2.00470697787e-03 -1.07319496126e-03  1.51000840159e-04 -4.87559598772e-04 -2.01043495389e-04  4.90836036193e-03 -2.42173081423e-03 -1.56432926722e-03 -2.91833872373e-03  1.34301165246e-03  1.96637029697e-03 -1.63083498998e-03  4.13239633276e-03 -1.93574245383e-03 -6.67644458090e-04 -1.02087593785e-03 -4.89284170101e-03  4.88134435547e-04 -1.03934328132e-04  6.24296108165e-04  5.62763770659e-05  2.11962760481e-04 -8.42096427430e-04 -3.65554179266e-03  4.37459356650e-03 -3.18806208455e-03 -6.49873706125e-03 -1.14385856418e-03 -4.90477949315e-03  1.03352860667e-03  2.69622641288e-03 -2.83307759675e-03  2.51500445973e-04 -1.25525534808e-03  8.56998931243e-04 -1.33608857174e-03  1.97991673225e-04  3.54347394925e-03 -3.66237035198e-03 -1.69659850721e-03 -7.14288857793e-04  4.25834535647e-03  9.59773833543e-04  1.45246905341e-03  3.79421255707e-04 -1.09386003897e-03 -2.05246466919e-03 -5.14379729554e-04 -1.17258868011e-03  1.95467426105e-04  1.66193201373e-04  1.74509138022e-03  2.74928856954e-03 -3.00941314188e-04 -1.37790734441e-03  3.60036362685e-05  3.06895417425e-03  2.96834114014e-03 -3.68753554430e-03  1.94866839553e-03  4.12568517760e-03 -1.15084232810e-03 -1.91057548610e-04 -2.67216403111e-03 -2.06240735733e-03  1.67009847853e-03  2.72727702506e-03 -1.75667818395e-03 -2.69144199273e-04 -1.92149075738e-03 -4.79913209575e-04 -6.68393706597e-04  1.45540576587e-03  9.98698833962e-04 -4.44304727337e-04 -2.39616301599e-04 -5.47760967463e-03  4.28611526664e-04  3.24309826449e-03 -3.99768957319e-03 -2.73861940594e-03  3.13188910961e-04  7.08714525173e-04 -3.55268221666e-03  8.30498857849e-04 -1.15239970587e-03  3.60467918951e-03 -5.48937158764e-03 -2.80270012219e-03  1.98856267292e-03 -1.14408489772e-03  3.89709262664e-03  2.91983506494e-03  3.14186681206e-03  5.35071214602e-03  3.60429314050e-03  7.28153065467e-04  2.70367071930e-03  2.94702484519e-03 -3.49591723345e-03  2.75600978966e-04  7.61818445760e-04 -1.33062472811e-03
 1.47837128798e-03  2.72446969915e-03 -1.89586777857e-03 -2.50606052927e-03 -1.63440597021e-03 -2.59003845252e-03 -3.64570247748e-03  2.11769782410e-03 -1.32413191966e-03 -6.77033062157e-04  3.52477956414e-03  8.15656802061e-04 -1.00077857581e-03  8.24723331351e-04  9.44728859094e-04  7.80472029720e-04 -2.35328982790e-03 -4.78876929099e-04  4.35230267111e-04  4.00733383820e-03  7.53729663299e-03 -5.10177977723e-04  1.85641391154e-03 -1.77525672990e-03  3.71055000019e-03  2.27502489570e-03  2.79263537213e-03 -2.43680106268e-03 -1.98450251268e-03 -2.49575561246e-03 -1.90938418381e-03 -2.87434432685e-03  2.58636822520e-03  2.04176641489e-02  8.17771138715e-03  7.24759087279e-02  1.96258402166e-02 -5.04138513943e-03  6.63301731905e-04  1.40333829095e-03 -4.15800862254e-03  1.26093352873e-03  9.15314271413e-04 -6.61977452994e-04  2.04960065396e-04 -6.70680657876e-04  1.04207407296e-03  1.77129592917e-04 -9.17520673432e-04 -2.48319114707e-03 -4.77987688147e-03  1.46862784202e-03  1.11185947460e-03  3.33857352613e-03 -5.91927078019e-03  4.45611902916e-04  3.81174433028e-03  6.89794441059e-04  1.12268099550e-03  1.76811530414e-03  1.21710880412e-03 -9.41701937614e-04  1.57270145465e-04 -9.51972771877e-04 -2.13232530454e-03  5.51061850197e-05  3.42455248872e-05 -2.27148093795e-04 -1.63604494634e-03 -4.24140527151e-03  2.43639195593e-03  4.24977379110e-04  3.55279463546e-03 -3.21361267373e-03  6.13596951379e-04  1.07849484125e-03  2.63352913839e-03  7.05917702255e-04  8.04474269427e-04 -4.01584059536e-03 -3.34509474163e-04 -2.19726294061e-04 -1.65590993139e-03  1.56625126846e-03  1.03766875446e-03 -1.11869878836e-03  2.78284190205e-03  9.87674950280e-04  2.04126565261e-03  2.04130226577e-03  6.41547970518e-04 -6.33976878077e-04  1.04994125871e-03  2.40370673242e-03 -1.64843669331e-03  2.38728399662e-04  2.79686326014e-03 -2.58951638551e-04 -1.27296047596e-03 -1.79096092044e-03 -9.70222433751e-04  9.59821325882e-04 -1.18364420780e-03  5.19564217987e-04 -2.04917209581e-03 -2.30137207520e-03  1.34449876036e-03 -2.81065033330e-03 -7.89003820717e-04 -6.13108375043e-04 -4.39710038491e-03 -6.61462200645e-04  4.83095094647e-04  8.34299966725e-04 -3.93244596778e-03  7.89453587654e-04 -1.02890916929e-03  8.99213047071e-04 -8.22547065452e-04  3.82918068529e-03 -6.71343505101e-04 -9.27290407841e-04 -3.07336283946e-03  1.33952765904e-03  2.42438836725e-03  6.92969756615e-04  2.28680813782e-03  1.51734317141e-03 -1.43861960952e-04 -2.11176693347e-03  7.95867827521e-04 -6.65755727753e-04 -2.03105465082e-03 -2.77871625338e-03  9.26447448258e-04 -1.97596643268e-03  3.01937673715e-03 -2.90720067587e-03 -4.20310303367e-05  1.79685723526e-03  3.08842074217e-03 -4.42161720922e-03 -3.19351029972e-03 -4.06797925323e-03  1.80989017101e-05 -1.32991328340e-03  1.97583438098e-03  2.64384132715e-03 -7.46877204318e-04  1.04261543954e-03  2.00710222942e-03  4.32924338423e-04 -6.76544190793e-04  2.71632870545e-03 -1.31570518378e-03 -5.60677073892e-04 -2.13405120228e-03  2.63839410157e-04  3.50119672615e-03 -8.58759265009e-04 -2.88258928222e-04  8.77058702488e-06 -5.58357846350e-04  1.74167915498e-04  1.46644107048e-03 -1.69336666275e-03  1.92103104921e-03  6.91824888642e-04  8.94910131419e-04 -2.19470439991e-03  5.74181798577e-04  2.02685716624e-03 -7.00107855981e-04  4.26751388974e-04 -2.33660378575e-04  1.02111792876e-03  1.91646659021e-03 -4.81283844884e-04 -1.80426491046e-03 -2.47014585743e-03  1.19999621094e-03  1.07419698212e-03  2.35092195766e-05  2.40595603522e-05 -1.34005653851e-03 -1.50357612594e-03  1.47497593229e-03 -1.06309503252e-03  3.80007643276e-03 -2.80863233869e-03  4.28225478557e-03 -2.51688395597e-03  1.34209619532e-03  6.42374598087e-04  1.14546413541e-03  2.38027552861e-03 -1.62114089772e-03  8.61583521770e-04  2.12228138896e-03  3.09287839295e-03  1.20347682556e-03 -3.20943661004e-04 -2.63730467536e-04  2.70172314901e-05  5.26839123216e-03  1.30160374185e-04 -4.42572304227e-03  2.90115751389e-03  6.41808021664e-04  2.84994459046e-03 -1.80982449183e-03  5.00728186998e-04 -1.13902578824e-03 -2.11122466403e-03 -2.48392711964e-03  1.31457240705e-03 -1.47755636739e-03 -2.21141858995e-04  9.67637236744e-04 -1.49970598078e-03 -1.59316563032e-03  1.35109445676e-03 -7.01294332716e-04  4.92610024820e-03  2.26609163143e-03 -1.20887116347e-04 -3.45458036386e-04  7.60636708154e-04  1.92449311113e-03 -1.49314053707e-03 -1.50455907245e-03  3.97423034403e-04 -3.23947217589e-03 -1.33935550832e-03 -2.39736065483e-03 -6.69011871587e-04 -1.41424934477e-03  1.52451072209e-04 -2.68903153707e-03  1.38386873781e-03  2.60596000671e-03 -1.52959924051e-03  4.97807759834e-04  1.45266896090e-03  3.51191455104e-03 -2.90680512607e-04 -2.39024695573e-04  4.21224240595e-04  8.77596321053e-04 -1.88124495558e-03 -2.75785795466e-03 -2.16814861286e-03  6.37980214642e-04 -8.69455607264e-04  1.91406838215e-03 -3.05709273665e-03
 2.22895145389e-03  7.06001128203e-04  1.59515151327e-03  6.69292131971e-04 -1.00114367617e-03  2.14934973947e-03  2.50195185135e-03  2.53104344711e-03 -2.20682141192e-03 -1.81478920662e-03 -6.59203184992e-04  2.11240400458e-03 -3.10850293311e-03  5.72141334360e-04 -1.56840748480e-03  3.93179738092e-04 -1.59897508114e-04 -7.41924285611e-05  4.75395832724e-04  5.84140516046e-03  1.61134110860e-03  2.08027752599e-04  2.57291418623e-03 -2.01900785938e-03  2.59038423788e-03  2.57092461288e-04  2.58506769671e-03 -8.95576054355e-04 -1.04098545464e-03  1.87788723949e-04 -2.92324219684e-03  8.37955744444e-04  4.55319347419e-03 -9.62223906000e-03  1.75822613664e-03  1.96258402166e-02  6.45847341951e-02 -4.64566771456e-04  4.29163707600e-03  1.62652266952e-03 -1.80956113890e-03  1.15943966130e-03 -6.78094842864e-04  1.07536914483e-03  1.41463906668e-03 -1.52543328880e-03  1.13207528881e-03 -3.25853560338e-05 -5.51144687835e-04 -9.76999602293e-04 -2.77402864213e-03  3.57802629697e-03  4.57163378191e-03  1.94517428327e-03 -4.54729065468e-03  5.98168558019e-04  1.46741408357e-03  3.39887063066e-04 -5.08633543994e-04  3.58079868740e-03  2.30068450755e-03 -7.14630108181e-05  3.80070819376e-03 -7.21516752780e-04 -4.94457665550e-04  1.51876502121e-03  4.43564616064e-04 -1.96468515163e-04  1.23681934786e-03 -3.22886614606e-03  1.56347445695e-03  1.55659663396e-03  1.75381074500e-03 -1.88731334578e-03  8.22079249492e-05 -3.00457072524e-03  9.79810584198e-04  1.07755344017e-03 -5.27188185937e-04 -3.58100177581e-03 -7.15025390407e-04 -1.38924489443e-04 -8.58585155197e-04  7.57612864076e-05  1.98362528522e-03  1.34816700642e-03 -1.11888798277e-03  6.33921601008e-04 -2.37680884672e-03 -1.60644702680e-03 -3.41523602049e-04 -1.95351572977e-03  1.22403566598e-03 -1.29375825060e-03 -1.58845947168e-03 -1.30518729658e-03  9.31210983008e-04  1.10046201806e-04 -9.83694951734e-04 -1.72741508581e-03 -1.79067622931e-03  2.39025494307e-04  1.39480588827e-03  2.22038596049e-04 -3.01023992304e-04  2.76260863533e-04 -5.81947633705e-04  7.78394977380e-04  2.42622884684e-05 -6.13284058544e-04 -9.81257803552e-04 -2.60860978191e-03 -1.79647084161e-03  8.70315182903e-04 -2.60011849543e-03  4.77662076358e-04 -4.56676169600e-04 -4.71121856610e-04  4.04165077744e-03  1.30906986953e-03 -7.72552974032e-04 -9.12942734089e-04 -1.86405311488e-03 -1.38380856672e-03  2.61788518718e-03  9.77885751680e-04  1.02820676045e-03  9.24897402559e-04 -1.93456220784e-03  8.78303839003e-04 -2.08920445816e-03 -2.24001833937e-04 -1.34567636020e-03 -9.22393892039e-04  2.92426942010e-04 -6.94810995292e-04 -1.40933997282e-03 -2.13848743531e-03 -1.25556235564e-03  6.71473598575e-04  4.71551292755e-04 -9.02429386405e-04 -2.50641251974e-03 -8.81663566052e-04  6.51779400973e-04 -2.25351992071e-03  3.38586647798e-03  5.11575413879e-04 -9.54615583414e-04 -2.91552718940e-04  1.62897745338e-03 -3.05318003012e-03  3.79534355830e-03  1.01274387755e-03  1.14598265999e-03  7.15834234122e-04 -2.77657093841e-03 -3.21671002613e-03 -1.81003160292e-03 -1.44012365075e-03 -2.98762300120e-03 -7.42998476072e-04 -5.53596117776e-04 -1.97210031235e-03  2.87904097338e-03 -3.31024560162e-04 -1.51082596388e-03  2.16506529564e-03 -3.66142132060e-04 -7.31266616638e-04  1.03728537870e-03  8.07069150776e-04  9.08923699552e-04  8.33963077049e-04  1.66227412387e-03 -1.23408574530e-03 -1.44008298539e-05 -2.70800628772e-03 -2.98353405372e-03 -9.69160486078e-05  1.17181084909e-03  1.62508583587e-03  2.65106844544e-04 -1.20467058086e-03 -2.57066113924e-04 -1.33756271706e-03  1.81056460426e-03 -8.54425812301e-04  4.72866734357e-03  1.17892375107e-03  8.38231958245e-04 -2.71463471920e-03  1.12240931423e-03  1.32611375296e-03  3.86372300241e-04  1.73123002317e-03 -1.96500628166e-03  2.37329140911e-03  1.29045877657e-03  2.51350732219e-03  2.11822552108e-03  1.34346489874e-03 -8.84750535157e-04  1.14825776218e-03  1.89291661399e-03 -1.87511387591e-03  4.89221017093e-03 -3.30991868722e-03  8.90498929138e-04  1.76243403850e-03  1.31874685017e-03 -3.71369437446e-05 -1.18017087282e-03 -6.44415814193e-04 -1.82766806064e-03  7.87339289252e-04 -4.32729495117e-04  7.85083676701e-04  1.36443897970e-03 -6.64365501070e-04  5.94602593325e-04  8.26588621388e-04 -2.22163484422e-05  3.35182671150e-03  1.29750478090e-03 -9.85802650569e-04  6.42375284640e-06  3.08679095228e-04  1.66082040870e-03  1.05619573832e-03 -1.70523076494e-03 -1.53740290518e-03 -1.44918543977e-03 -1.21063608598e-03 -8.83543243116e-04  6.25370642448e-04  2.57436027095e-04  1.73370411808e-03 -1.85020444743e-03  1.88450366823e-03 -2.15315636199e-04 -2.55986769782e-03 -1.23453342926e-03 -6.88492980512e-04 -7.62889082906e-04 -3.56932959318e-03 -1.25004163906e-03 -5.08755877085e-04  1.37108735093e-03 -1.38606597100e-03 -4.25401849160e-03 -1.34119314867e-03  3.91340199967e-03 -4.73128715358e-04  1.68574861549e-03 -2.07116390760e-03
 1.73259641453e-03  9.53551354849e-06  1.06480866888e-03  1.71600429529e-03 -1.15891150520e-03  5.19597855739e-04 -8.55479697501e-05 -1.59736658694e-03 -4.80505249314e-04  4.06415065282e-04 -2.32347153851e-03 -1.45290379030e-04 -1.51898673349e-03 -6.60370351514e-04  2.12369533139e-03 -1.26191098994e-03  2.32644118545e-04  1.07963090030e-03 -1.56638262482e-03 -8.37311205268e-04 -5.41869006408e-05  4.47404116619e-03  1.02652287372e-03  3.96765189846e-04 -2.28353844824e-04  1.82833004564e-04 -2.13461669860e-04  1.98942092237e-03  8.44680255280e-04  1.73811319902e-03  1.32437557644e-03 -1.61094595283e-03 -1.88578872653e-03 -6.98705803344e-04 -5.70556422027e-04 -5.04138513943e-03 -4.64566771456e-04  5.65771252037e-02 -7.80732833220e-03 -1.34538703101e-02  3.24250650255e-03  3.19513884158e-03  5.46592498444e-04 -1.31135576013e-03  8.96446277740e-05 -1.68460947907e-03 -1.89710144679e-03 -3.49042528526e-03 -9.59857480602e-04 -3.26841736930e-03  6.71978319306e-04 -8.13809404451e-04  1.45470077590e-03 -4.83019571289e-04  1.35999915849e-03 -1.36664188764e-03  4.97591839772e-04 -3.15229037228e-03 -1.97296626772e-03  5.24526045238e-04 -6.26328828197e-04 -6.71050599335e-04  1.52460614951e-03  3.55201774426e-04 -1.51323188088e-04  1.63482127053e-03  1.02843057954e-04  4.04442014715e-04  2.96718133553e-04  1.79135477373e-03 -2.04064575218e-03 -2.60616009789e-05 -1.49085298242e-03  1.31286204740e-03  1.59425181997e-03  1.03768100364e-03  1.28553631755e-03 -1.47895908695e-03  2.00094910299e-04  3.25401036629e-03 -2.34029291385e-03 -1.71240146191e-04  1.40162928619e-03 -4.08121214894e-04  3.44053674036e-04  1.40993363661e-03 -2.10566515835e-03 -2.64304148925e-03 -2.20035426125e-03  2.49103674027e-03 -2.53645170292e-03 -7.56742322039e-04 -4.42418141948e-04 -9.88227115786e-04  1.12586322023e-03 -1.58208643554e-03  1.78674078194e-03 -1.59772657921e-03  1.24260354497e-03  1.81499518483e-03  7.51214537044e-04  1.09408460566e-03 -2.82670217500e-03 -6.63660251179e-04 -1.55170317733e-03 -2.01157416513e-03 -1.33307800209e-03  2.64990720362e-03  4.07257258979e-03  2.14248495087e-03  7.02784807445e-04 -1.36883401723e-04  7.02349322526e-04 -2.63577130251e-03  6.04567708901e-04  3.02172439147e-03 -2.85174082682e-03 -2.68622357575e-03  4.09008279235e-04 -1.47244995897e-03  4.76558625026e-03 -3.26532024124e-03 -4.23113669420e-04 -2.12309473490e-03 -2.06783756923e-03  2.24389670579e-03 -2.75057933328e-03  1.41037455267e-03  3.51369005105e-04 -8.28063522373e-04 -1.36976136230e-04 -3.29208344072e-06  7.99734159738e-04  2.57975986403e-04  1.85608998142e-04  1.68958447250e-03  5.96071055874e-04  2.04877075104e-03 -5.35115352707e-04 -2.97263906620e-03 -1.42571949388e-03 -5.50570860714e-04 -1.06350993993e-03  8.82347624556e-04 -7.25047578512e-05 -4.48267517629e-04 -4.58162006916e-04 -1.22622832622e-03 -2.41716487487e-04 -8.05147352269e-04 -9.41730620987e-04 -2.24244108987e-04  6.76736124368e-04 -1.49829085007e-03 -1.22572043805e-03 -2.58592739398e-03  1.72265110963e-03 -2.97593369427e-03  2.44649844311e-03 -1.86802500729e-03 -3.57819401679e-04  7.34363685771e-04  1.75467921926e-03 -9.83206881282e-04  1.80005936746e-03 -1.66961302927e-03 -1.75494955639e-04 -8.81169453933e-04  1.27173944222e-04  3.20471809988e-04 -3.26836246445e-05  1.85549028499e-04 -9.94006773377e-04 -1.47856815383e-03 -5.81386962961e-05 -1.81215694498e-03  2.36323023970e-03  2.52365148951e-03 -3.85724986281e-03 -1.94443461660e-03 -8.02997697010e-04  2.92846075502e-04 -1.11179334724e-03  1.70221258871e-03 -1.01156908964e-03  2.40972528823e-03 -8.14166459287e-04 -1.11377708956e-03 -4.75795689071e-04 -4.65046099180e-04 -9.38513325712e-04  3.69027038284e-04  2.46479088524e-03  7.57130887780e-04 -1.38657834695e-03 -1.33411260537e-03  1.66599694526e-03  1.00844331563e-04  1.56725165916e-03  1.75030257207e-03 -1.23213525414e-03  2.53978030613e-03  2.94438269438e-03  1.10382364749e-03 -2.30707644555e-03  8.29714153837e-04  2.53741386290e-03 -1.99647725337e-03  6.59695140941e-04  2.42140799842e-03 -2.24431621097e-03 -1.59003537299e-03 -1.31807258957e-04  1.44826870499e-03 -8.37970866158e-04  7.57534046654e-04 -1.35930501125e-03 -1.21553370075e-03 -5.02383556566e-04  3.99578000908e-04  2.73638463184e-03  1.73158625719e-03 -1.18591706554e-03 -2.85849415395e-03  4.16688454528e-04  7.09724263070e-05 -1.32675279377e-03 -2.76076719892e-03 -2.11737231764e-03 -1.80581772507e-03 -2.28459786564e-03  1.30234058593e-03  1.43998087478e-03  3.90561046360e-04 -8.83081078136e-04 -5.15315308918e-04 -1.19652653607e-03 -2.45977265040e-03  2.14494377209e-03 -2.02912238820e-03  2.70516603554e-04 -1.79866648406e-03  3.10909155178e-03 -2.64642457850e-03  2.27309543975e-03 -6.34397818234e-04  3.29753315446e-04  1.37951172923e-03  1.05233470518e-03 -8.89821266309e-04  1.18471264509e-03  6.40373147384e-04 -8.01449351727e-04  4.14669556879e-04 -1.63516848240e-04 -7.20435822450e-04
 5.95223854430e-03  4.83787051720e-03  1.18707353033e-03 -1.19130186284e-03  3.13665074263e-03  2.65579956050e-03 -8.55369090786e-04  2.13036424878e-04  2.18542560432e-03  4.49820803474e-03  3.37037210296e-03  4.14361789072e-04  1.37248472315e-03  2.11906240485e-03 -4.17406570839e-03 -2.53904870563e-03  1.38407086061e-04 -1.39405076032e-03  2.16146756332e-04 -2.49440032625e-03 -3.52510771533e-03  3.24582267839e-03  1.19358384226e-03  1.12626128283e-03  1.22322083477e-03  6.45270822588e-05  5.51407921933e-03  7.51962088362e-04 -2.82022258253e-03  1.79347639070e-03 -3.39263237243e-03  1.23966338156e-03  1.75317099675e-03 -5.13300808633e-04 -2.69177159521e-03  6.63301731905e-04  4.29163707600e-03 -7.80732833220e-03  1.20171123566e-01  2.68776446190e-02  4.49882849019e-03 -5.28494199321e-03  7.30731644777e-04 -4.67111841098e-03  4.13759759881e-03  2.22593329520e-03  4.60040932633e-03  1.70241202325e-03  1.90671203711e-03 -8.55039285449e-04  1.22969509655e-04 -2.27094161447e-04  6.67345051644e-03  3.85922454281e-03  6.29653836357e-03 -3.72266413697e-03 -8.93711681256e-03  8.28265201790e-04 -1.99926133268e-03  2.33045216191e-04 -5.76618698230e-03 -4.67132847352e-03  1.76496320781e-03  2.07390086702e-03 -4.98444913104e-04  1.89560016743e-03  3.12876246121e-03 -5.53580210488e-03  4.00742258225e-03  3.09861796858e-03 -4.73116681880e-04 -5.81463671259e-05  7.30030592796e-04  1.09176816240e-04  2.79748129947e-03  7.26182789358e-04  6.92025889227e-03  5.47349666483e-03 -9.71568521761e-03  4.52464607280e-03  3.35761767604e-03  1.95833818710e-04 -3.03324566812e-03  3.23475944635e-03 -2.11973540072e-03 -2.06170990586e-03  9.72487520989e-04  4.15083334694e-04 -2.54226499113e-03 -1.87044535797e-03  3.56271381140e-03 -8.74412205335e-04 -1.28458572443e-04 -3.44223581244e-03  1.94775065206e-03  6.80780007205e-04  1.58528254367e-04 -3.75238806502e-04 -7.73154515326e-05  4.42070709620e-03  1.88915972837e-04 -1.87712780637e-03 -2.60607818013e-03  2.82551510484e-04  5.64392405913e-03  3.74026622548e-04 -2.47974878424e-03 -7.10564764967e-03 -4.13415178462e-03  5.01589062214e-03  4.49872076301e-03  8.03535815214e-04 -1.16268371471e-03  7.58530333439e-04 -9.39137646003e-04 -2.44753676639e-03 -1.49605736760e-04  1.62986105581e-03 -7.29879458790e-04  2.67570592434e-03  3.13690155185e-03  4.73945874724e-03 -3.86847574363e-03  4.45075298704e-03  4.71514453058e-03 -4.34572473746e-03  5.92830373708e-03  4.25247683832e-03 -2.85661388664e-03 -4.52899957502e-04 -4.63588727172e-03  6.32456501414e-05 -2.07143697906e-03 -1.44259167036e-04  4.34906660991e-03 -2.75040914350e-03 -7.13346781064e-03 -2.44962560905e-03 -5.92997517773e-03  2.82920730027e-03  3.68106178666e-03 -6.95715380783e-04 -3.20591964517e-03 -1.33268120550e-03 -2.31691910308e-03 -4.41006916821e-03  2.01606362743e-03  3.48847777936e-03 -1.92545406234e-03 -1.26829060858e-03  2.63885958361e-03 -2.16832051423e-03  2.66401576592e-03 -1.31393908295e-04  1.96971183715e-03 -8.02865050401e-04 -3.42045758043e-03  5.44385298993e-03 -5.65166074200e-03  2.50843309554e-03  5.60372445500e-03 -2.67011584589e-03  4.81791401672e-04  3.79839700937e-04 -3.35146178739e-03  9.06017582204e-03 -5.29340971040e-03 -3.91786902949e-03 -4.72742299171e-03  4.64054353047e-03 -1.88063308152e-03  3.28878399626e-03  6.37936452610e-04  8.92484110696e-03  4.11660900339e-03  4.16486662593e-03  1.53262200998e-03 -5.09114059083e-03  2.40531097766e-03  1.85552944555e-03  7.24337273444e-04 -3.99495585446e-03  4.15397152918e-03 -3.09894860374e-03 -1.21921299069e-03 -5.81534442972e-03  8.56097184892e-04  3.14474777099e-04  2.76670673109e-03  1.73106247068e-04  7.58360639098e-04 -6.98836104737e-03 -1.39443710247e-03  1.53456730718e-03  2.28972473172e-04  4.01155462917e-03  1.08586103967e-04 -6.22319636205e-04  6.33039905408e-04 -3.63589176007e-04  1.71080971834e-03 -4.06055682005e-03 -1.02882629728e-04  1.07640003934e-03  1.32510584105e-03  2.48821567663e-04  6.17179866040e-03 -3.81668577815e-03 -2.99143571648e-03  5.53319414955e-03 -8.84605215124e-04 -1.13666368780e-03  4.82847927832e-04 -3.33171622237e-03  1.39143813856e-03  2.81069882096e-03  2.99529524539e-03  2.52494924752e-03 -3.57904993928e-03 -2.77492027531e-03  2.96951297765e-03  1.26822494835e-03  9.51678247565e-04 -2.56093313622e-03 -3.11239160257e-03  1.72515643480e-03  1.41654908953e-03  4.86997592067e-03  5.13630092532e-04  5.71013468756e-04 -1.77341954948e-03 -5.16617007017e-04 -7.29041841389e-04 -6.47771255940e-04  1.55608152869e-03 -2.01817244982e-03  3.13535926851e-03  6.25112032121e-03 -2.29286618280e-03  3.55189076604e-03 -1.40892302159e-03 -1.41377574101e-03 -6.12642309553e-03 -1.22494007600e-03 -9.00200494546e-03 -5.82886456925e-03 -1.40310891113e-03  9.35426414420e-04 -3.26769295911e-03  2.94306826660e-03  3.46272794688e-03  3.50838489349e-03 -2.24357473686e-03 -1.37270941630e-03 -2.87805838974e-03 -4.06320264820e-04
 3.02573173115e-03  3.78791299762e-03 -7.67386887897e-04 -2.52270485349e-03  1.91172156034e-03  1.67731031605e-03  1.89841993746e-03 -8.08185122800e-04  1.72318701620e-03  4.11990614808e-04 -1.12954712855e-03  1.44363581564e-03 -7.76006295048e-04  8.35060321069e-04 -1.90570851139e-03 -7.12073311369e-04 -8.03035284339e-04 -1.89628044808e-03  6.91836346682e-04 -3.88981583719e-03 -2.18572104726e-03  2.07353157319e-03 -2.59771810826e-03  6.73562001300e-05 -1.80850664664e-03 -4.07812563458e-03  9.57742987538e-04  8.26390620269e-04 -1.28321453491e-03 -3.38017222012e-04 -7.98328234429e-04  1.26152273736e-03  5.00939717954e-04 -6.42057799407e-04 -8.22519731243e-04  1.40333829095e-03  1.62652266952e-03 -1.34538703101e-02  2.68776446190e-02  7.14362952541e-02  1.32182947864e-02 -7.42223468930e-03  1.88988334392e-03 -3.15974242887e-03  1.64562400732e-03  2.80026688842e-03  2.49829786277e-03  8.03850629797e-05  1.02061525250e-03 -8.49128757080e-04 -3.39259440180e-03  9.26686991116e-04 -1.12959266638e-03  9.54882824681e-04  3.18636019969e-03 -4.90405860269e-03 -5.65142468704e-03 -2.13557123430e-03 -1.27170514496e-03 -1.08112446876e-03 -2.65636565777e-03  1.39043290953e-05  1.54217355203e-03  1.04863429106e-03 -1.35981961509e-03 -3.09381611665e-03  2.16207709993e-03 -4.47214693960e-03  1.49222497088e-03  4.35302865191e-04  1.30628408582e-03 -2.42181509553e-04 -3.51902565034e-04 -8.75179678662e-04  1.03569195612e-03 -6.84388324246e-04  1.11332154974e-03  2.23804504782e-03 -5.48437637168e-03  1.21227006292e-03 -2.43699749746e-04 -4.20971071954e-04  2.09216605425e-03 -1.20859451842e-03  4.40929939342e-04 -1.14624510657e-03  3.75122034616e-03 -5.09911858024e-04  9.12164459056e-04 -6.24847147119e-04  3.34695791864e-03  3.39852795558e-04 -1.67481317895e-03  2.90541287643e-03  1.65302982361e-03  2.89867385232e-03  3.41720507217e-03 -3.19059379291e-03  1.32172446287e-04 -2.39390250764e-03 -1.54909779839e-03 -8.06027486111e-04  1.18710953121e-03  1.14396466046e-03  1.60764518642e-03 -2.06012035185e-03 -8.08328252311e-04 -3.24854672376e-03 -4.52765407664e-03  1.36471734609e-04  1.75808808482e-03 -3.17867096644e-03 -2.83443346914e-03 -1.00717983133e-05 -1.81059091562e-03 -8.98237896060e-04 -1.73845537107e-03  5.35181671637e-04  1.40534219742e-03  2.89416263648e-04  1.72581703164e-03  4.88236945031e-03 -2.02835730105e-04 -6.10902113969e-04  2.39363079381e-04 -2.73091330818e-03 -7.41946132739e-04  3.84191737136e-03 -1.46649602022e-03  3.36548325000e-03 -5.49614364157e-03 -1.04182214176e-03  6.04090966585e-04  1.35498594784e-03  8.71557391497e-04 -1.14523395765e-03 -5.63835391985e-03 -2.32734978052e-03 -2.96900006434e-03  3.07818814598e-03  2.55203280106e-05  6.77806293518e-04  2.69003347250e-03  1.53258495930e-04 -1.44415185093e-03 -8.55925433094e-04  6.27018100442e-04 -3.29070416311e-04 -8.25090808853e-04 -3.78570924839e-04  9.15211843181e-04  7.20757629092e-04  3.04404831873e-04  2.14879918415e-04  4.34150399749e-04  2.07040992730e-03  8.10714780276e-04 -2.74639992900e-04 -8.80825885736e-03  1.29274220223e-04  3.05814593144e-03 -2.00422406442e-03 -4.96857779030e-04 -5.19474989672e-04  1.54983104028e-03  1.29264283567e-03 -2.04426542409e-03 -7.08867277951e-04 -1.24541606013e-03  1.57694205804e-03 -3.52434267388e-04 -5.99330258888e-04  6.51841499380e-04  2.41986582082e-03  2.48430985467e-03  2.39356267979e-03 -3.31742203564e-03 -3.61527958888e-03  2.17587256858e-03  1.52159616319e-03 -7.96410368008e-04 -3.70637816718e-03  2.79127928183e-03 -3.09512240049e-03  1.50561131171e-03 -4.05787532319e-03  1.18697286638e-03 -1.14423907575e-04  3.84034834680e-04  2.05908713791e-03 -6.01491445681e-04 -1.12943603167e-03 -1.71052717368e-03 -2.98516341743e-03  2.12141123945e-03  2.25671964180e-03 -1.36906933508e-03 -1.07912413896e-03 -1.13853379300e-03 -1.28081276343e-03 -6.91327417174e-04 -8.63119993869e-05 -1.51248664492e-03  2.62877580355e-03  1.37366509508e-03  1.97429916447e-04  8.22546998332e-04 -1.61730636994e-03 -1.18273745263e-03  3.39150830486e-04  1.80854048553e-03  8.98275933901e-04 -1.53849520782e-03 -2.71073707271e-03  9.20980642438e-05  3.32493945789e-03  1.94987117238e-03  1.73664437056e-03 -3.07285476260e-03 -2.68082768185e-03 -9.36175398721e-04 -9.49357899110e-04  1.69690148843e-03  2.93955021930e-03 -1.64706481993e-03 -4.16745973475e-04  5.43072436842e-04 -3.22971144517e-04 -8.83223591224e-04 -2.21057928309e-03 -1.81454847787e-03 -1.61258492554e-03 -2.28240373067e-03  4.74405647137e-04 -1.31462414483e-03 -3.59249115911e-04  2.52856267419e-03  3.96482130173e-03 -1.29294647454e-03  2.50094388730e-03 -6.56961016798e-04  4.32214797676e-04 -2.63533688008e-03  9.26482613548e-04 -7.81844868525e-03 -2.06266111768e-03  9.02130918401e-04 -3.06190245817e-03 -2.63757203651e-03  3.76669351301e-04  6.53324554837e-04  2.29743414994e-03 -1.53186911819e-03 -1.19009459624e-03 -1.66625296890e-03  7.90560829956e-04
 9.47414363675e-03  2.72787113105e-03 -3.76863392782e-03 -2.14980586100e-03  2.95126890857e-03  1.90763770771e-03  3.98766902698e-03 -2.25177583348e-03  1.33390390382e-03 -8.82261417472e-04 -3.29387018440e-03 -3.28431168544e-04  4.89186221844e-03  7.11468245614e-04 -4.22052357478e-03 -2.88331526027e-03 -6.17128355343e-04  1.71723160721e-03  1.17205059375e-03 -3.87649368061e-03 -1.05108299124e-02  3.26211547051e-03 -6.07490443563e-03  4.79521608822e-03 -6.71827769075e-03 -3.73436823083e-03 -2.09181539260e-03  2.33878604293e-03  6.41941017603e-03  1.71417620945e-03 -1.14391706288e-03 -4.34196500133e-04 -3.94373183196e-03 -2.62686378857e-04 -1.40755926885e-03 -4.15800862254e-03 -1.80956113890e-03  3.24250650255e-03  4.49882849019e-03  1.32182947864e-02  1.18803450613e-01 -1.27599618249e-03 -2.13128407792e-03 -3.49612760743e-03  2.44712200083e-03 -2.22829393213e-03 -4.76962487577e-04 -4.53381222060e-03  1.47792698073e-03 -3.86446879450e-03 -8.79630419722e-03 -1.90128927529e-04  1.62456124328e-03  1.10007984579e-03  1.88013768895e-03 -2.45748533912e-03 -4.58644998228e-03 -7.48924507869e-04 -2.80204044452e-03 -1.92690384423e-03 -1.09245983836e-03  1.76315313510e-03  6.94937711592e-05  2.08600379707e-03 -4.34216646531e-05 -4.16062611507e-04  3.72300586150e-03 -5.52943995085e-03  1.41906334647e-03  4.57586096662e-04  3.95018163082e-03 -2.30384227820e-03 -1.53850138130e-03 -3.00452243547e-03  2.58077263872e-03 -4.71433571339e-03  2.10791222884e-03 -2.00969168800e-03 -7.26043693723e-03 -1.90649462289e-03 -3.28788257202e-03 -4.26243092482e-03 -1.03025139531e-03 -1.24030215632e-03  2.15881831448e-03 -2.46143780090e-03  1.02426481403e-03 -2.35794111030e-03  3.95307574848e-03  3.69629350758e-03  1.72550280402e-03  5.77049581318e-05 -2.63663313677e-03  5.09816203920e-03 -2.09369404990e-05  3.63994543077e-03 -1.04293948492e-04 -2.38786682588e-03 -5.89114149946e-04 -2.88176270794e-03 -1.19313227564e-03  2.60797600893e-03  3.69398985559e-03 -1.21822002706e-03  1.53727362313e-03  3.70067618387e-03 -3.11154680734e-03  3.06024344470e-03  2.03482786329e-03  8.82524614206e-03  2.07567309426e-03 -5.21936256545e-04  1.42253320819e-03  1.67979350937e-03  1.84175427496e-03  3.31446545151e-03 -2.34016433854e-03  1.30144290902e-03 -3.09084304218e-03  1.78206576534e-03  2.34695563005e-03  4.49750629397e-03  3.01883739665e-03 -1.90619396061e-03  2.86914459380e-04 -5.68545838590e-03 -1.61075332556e-03  6.73133817288e-03 -2.57011247633e-03  1.57007603456e-04 -6.81984672740e-03 -2.99216591760e-03  2.10836596796e-03  3.85409712660e-03  1.88926175401e-03  5.35881288895e-03 -4.63811298150e-03  8.19604618937e-03 -3.34961823443e-03  9.94754555205e-04 -2.19152987812e-03 -2.14120867473e-03  1.38924367222e-03  3.67580611038e-04 -3.67450046369e-03  7.11098162665e-04 -4.23341212822e-03 -2.06370502862e-03 -7.66012345854e-04 -2.46742379966e-03  5.15608825176e-03 -3.04645488895e-03 -1.21582307024e-04 -1.23939381602e-03 -4.57701823864e-03  5.11115390941e-04  5.50836208422e-03 -8.08917520221e-03 -6.68492898281e-03  4.83775813281e-03  2.59697567373e-03 -2.82587029890e-03 -2.83298270961e-03 -2.98460099389e-03 -3.49177608411e-03  3.30764918028e-03 -1.90412985668e-03 -2.79780061033e-03 -1.24220983709e-03  2.15461959635e-03  6.30571499153e-04 -4.74868642963e-03  4.72352701533e-03 -1.62798540271e-03  5.70177822535e-03 -3.98762932644e-03 -5.06540222710e-03  7.04741383061e-04  3.09708947415e-03 -4.88291934588e-04 -1.06526336745e-04 -3.19669190493e-03  1.68687167935e-03  2.40098133708e-03  2.75277579977e-03 -1.58950828173e-03  4.10482911224e-04 -3.61749225923e-03  9.47945607490e-04  1.28507707400e-03 -6.99997930812e-03  1.26032831344e-04  2.77539415914e-03 -6.26168589646e-04 -2.67855164527e-04 -3.64458841464e-03  4.60166401646e-04  1.90014655779e-03 -4.27343552722e-03 -3.77218286782e-03 -2.24369894249e-03  1.28582481587e-03 -1.30423292935e-03  1.45627667350e-03  2.01983664885e-03 -2.59191668625e-03  8.84521540469e-03 -2.63067735168e-03  4.44406216544e-04  1.37902737557e-03  4.46455665426e-03 -2.16655821060e-03  2.21559113359e-03  3.73200157856e-03 -6.30577641513e-04  5.88581847267e-03  3.03461737518e-03  2.52452167808e-04 -2.09339947656e-03 -1.67082316432e-03 -1.37399904258e-03 -1.73027704567e-03 -2.62412631785e-04  4.51654019815e-03 -1.95756818183e-03 -1.03446912032e-03 -5.02050555170e-03 -9.70113974991e-04 -1.01078456959e-03 -2.14892594148e-03 -2.89960321449e-03  3.12996771279e-03 -5.60153221607e-04 -8.88546037092e-04  3.94010781095e-03  1.62647049588e-04 -2.99007337697e-03 -1.26501700442e-03 -2.08010792874e-03 -1.04435734136e-03  2.05826459134e-03 -3.18720471160e-03  6.03015388004e-04  5.48426659021e-04 -1.20601960407e-02  2.91217954107e-04  7.25066402102e-04 -3.84625886581e-03 -2.59596364443e-03  2.97418427642e-03  3.97223116499e-03  2.50201555681e-03  2.68275718748e-04 -2.76318346977e-03 -5.10784712749e-04 -4.32522675526e-04
-3.55594928095e-03  5.96786419482e-04 -6.65746569329e-04 -6.96653913094e-04  5.07845338976e-05 -2.48881276405e-03 -2.77447564870e-03  2.37088546884e-03  2.41348817480e-03 -2.02372868320e-03 -2.18993422600e-03 -2.31957205589e-03 -2.32013212211e-03 -4.31329496389e-03  2.06551929735e-05 -2.04841078049e-03  2.86751042801e-03 -1.24415097790e-03  3.06301079998e-03  1.60349265453e-03 -6.19698530334e-03  2.54204940903e-03 -2.41510361097e-03 -1.33140558563e-04  2.16038913742e-03  2.01897234278e-03  2.48253014274e-03 -2.82057095134e-03  4.45948078708e-03  1.50234477319e-03 -3.36917370326e-04 -1.84533995925e-03 -2.50557822041e-03  6.03487438116e-04  1.63891729058e-06  1.26093352873e-03  1.15943966130e-03  3.19513884158e-03 -5.28494199321e-03 -7.42223468930e-03 -1.27599618249e-03  8.66133072397e-02  1.51887341012e-02 -1.74558615048e-03 -3.29901045267e-03  1.44730118365e-03  3.43314851676e-03  4.54188542039e-03  2.73853317089e-03  7.58714698525e-03  9.64992118511e-05 -2.70293778132e-03 -1.92462648938e-04  3.36752973216e-03 -3.18892219829e-03  7.38374334669e-04 -6.14576102441e-03 -8.34527280482e-04  2.74525131473e-03 -1.82536906943e-03 -4.14102623657e-03 -2.67454584089e-03 -1.62881923735e-03  7.42853252059e-04 -9.48139438818e-06 -1.16005244233e-03 -5.65330212289e-04  3.61516551721e-05  1.02683517048e-03  2.65258111474e-03 -3.33399876323e-03  2.13431010806e-03 -2.68427003911e-03  3.49525617724e-03  9.58414147937e-04 -3.73715236004e-03 -3.70757134764e-03  1.38540308942e-03 -3.37448895188e-03 -1.43795722830e-03 -1.94445823118e-03 -3.26382766198e-03 -9.96194544025e-04 -3.46938891080e-03  3.34699367704e-03  4.10461074086e-03 -6.17142165125e-04  4.09988098609e-03 -1.74481971607e-03  8.65827763457e-04 -3.61933073136e-03  1.15487363297e-03 -2.15932667845e-04  5.94082667756e-04 -1.75028172274e-03  1.67589826557e-03  1.67951629283e-03 -4.83792301238e-03 -2.85480630377e-04 -1.41885666847e-03 -4.25535615859e-03  3.61189463861e-03 -1.56189579276e-03 -3.66455861081e-03 -3.84721442006e-03  3.99216690263e-03 -1.82427470527e-03  3.31336407275e-04  4.09355367186e-04  9.07366429426e-03  1.44161072759e-03 -1.47486202232e-04 -1.66155492750e-04 -7.09345969922e-04  6.65992118048e-04  2.00387400368e-03 -7.30538115673e-04  4.26333792994e-03 -1.24654195006e-03 -1.49777066860e-03 -2.66918216013e-04 -2.97650888727e-03  9.64106833866e-04 -5.20633528791e-04 -2.53940861937e-03 -3.36696331957e-03  4.46544718536e-03 -6.62072882386e-03  1.80333729695e-03  7.03476202155e-04  1.43931163244e-04  4.02355283240e-03  6.33615825724e-04 -4.64150417839e-04  1.45201223164e-03  2.63227898480e-03  1.26089125766e-03 -4.90145325372e-05  9.10505362532e-04  1.71654971042e-03 -5.41209739305e-05 -1.53382199441e-03  4.19045965913e-04  6.92565379641e-04  2.65746182179e-03  3.04107268692e-03 -1.90897928288e-03 -9.88143456387e-06  3.87313436212e-04  4.35071750388e-04 -3.30680832348e-03 -1.70307025660e-03  1.07360742092e-03  2.03249408266e-03 -1.41745176701e-03  1.96024383926e-03  1.04944873096e-03 -1.94518612839e-03  2.46681845507e-03  6.96915720075e-04  1.04414360516e-03 -4.34663067821e-04  5.02781080260e-03 -4.44152352685e-03  3.49908465335e-03 -1.40037331439e-03 -1.94000485548e-03  1.46867583745e-03  1.06471437172e-03  3.01765571011e-03  4.87433582079e-04  4.77990018416e-05 -3.89006895925e-04 -2.77198069494e-03  4.84065250633e-04  3.56483581007e-04  3.31457224886e-03  4.34154766270e-03 -7.29610858591e-05 -1.93094292590e-04 -4.67889577764e-03 -1.54784470998e-03 -9.06409685158e-04 -1.44660641730e-03  4.57132036616e-05  7.15844230316e-04 -3.63803688754e-03  1.29897617653e-03  1.28810074860e-04 -5.07316518590e-04  4.74116616464e-04 -3.63934786330e-04 -7.01764379467e-04 -2.52478845656e-04 -2.79210762435e-04  1.49718474701e-03  1.84064586785e-03  3.50605247619e-03 -2.07219676060e-03  9.46467614928e-04  2.65885911660e-03 -5.60593405239e-04  1.10222671246e-03 -1.57132825556e-03  1.12351960470e-04 -1.91223256639e-04  1.20622711521e-03 -4.55713609518e-03 -1.40338063354e-03 -5.81240823718e-04 -4.76977765313e-03  3.44994055200e-03  7.41366336749e-04 -2.02645237904e-03 -2.51440927046e-03 -3.98373265003e-04 -2.11189852782e-03 -1.15044099358e-03 -1.12502948636e-03  3.43978461810e-04 -6.56512619420e-04  1.27429534835e-03 -3.73160253527e-03 -2.67303575965e-03 -5.81938631701e-04 -5.51453760513e-04  7.26530575623e-04 -2.34416397567e-03 -4.94879271141e-04 -3.77769693358e-03  1.84091347324e-03 -5.45324302202e-03  5.76248330419e-04 -1.68692020145e-03  1.01276732084e-03 -1.58560908634e-03  1.60763913528e-03  5.48500586295e-04  7.29955782313e-04  2.12478088288e-03  1.11231891743e-03  2.57131089118e-03  2.33077503404e-03  4.05939194697e-06  3.60569625806e-03 -2.01525457758e-04  1.13064838859e-03 -1.48680693975e-03 -1.48238856180e-03  2.41563016402e-03 -5.55150695655e-04 -1.25708565618e-03  2.18961028826e-03 -1.12360300299e-03  1.06161904143e-03 -4.07305058439e-04
-1.76830332637e-03  1.35997857925e-03 -3.87954633933e-03 -2.97593489521e-03  7.92521860277e-04 -1.91620453835e-03 -1.71151787501e-03 -6.60825158939e-04  4.56705875044e-03  8.88189955875e-04 -2.22721951780e-03 -1.06296866518e-03 -2.58655184575e-03 -3.59073424189e-03  1.82274880203e-03  1.64932521108e-03  3.07531465129e-03 -1.94009158908e-03  1.40904731300e-03 -7.24402910027e-04 -1.39106990354e-03  1.61379106328e-03  3.92061754913e-04 -2.49590491911e-03  2.31174858019e-03  3.83750690823e-03 -2.52631813855e-03  2.34786796476e-03  6.73258286705e-05  2.07851631109e-03  2.14916640647e-04 -3.48589918006e-04  1.10424505288e-03  2.91398747895e-03 -2.75420551924e-03  9.15314271413e-04 -6.78094842864e-04  5.46592498444e-04  7.30731644777e-04  1.88988334392e-03 -2.13128407792e-03  1.51887341012e-02  8.76316678483e-02  1.79722679821e-03 -3.30525612737e-03  1.28938325902e-02  3.72420785309e-03  7.02642112426e-04  4.31107766805e-03  1.61968823044e-03  7.31517382343e-04 -3.96274517433e-03  1.82971615214e-03  5.46535917366e-04  4.94663211558e-04 -1.41568760225e-03 -2.46959415081e-04  3.34099128888e-03  1.97459965164e-04 -7.28439267891e-04 -6.27745039768e-04 -1.13328183404e-04 -3.10163536142e-04 -4.10361302465e-04  1.19689888113e-03  2.48369370414e-03  1.23053214454e-03 -1.47726535533e-03  1.00632622934e-03  5.26545048743e-03 -9.75868603480e-04  2.56797622413e-03  8.25147326983e-04 -2.41149978523e-03 -5.33798696178e-04  2.51517147215e-03 -1.18700593177e-03  6.57430581123e-04 -3.37578737153e-03  3.14873630547e-04 -3.36386879769e-03 -1.81475022520e-03  1.17502294636e-03  1.22062415431e-03  3.04060531513e-04  2.96862227604e-03  3.59500521129e-03  5.17794747529e-04 -4.89832771671e-03  2.62823517658e-03 -3.56821167517e-03 -3.21106845547e-03  1.77047139807e-03 -2.59671846114e-03  5.79067691585e-03 -2.45113336664e-03  1.51717350557e-03 -4.72751327076e-03 -2.66920732562e-03 -8.99669138414e-04  4.26908022637e-04 -1.83672956825e-04 -4.89063370914e-04 -2.22156356634e-03 -1.99122711981e-03  6.09812000161e-04  1.36210999448e-03  5.07221396542e-04  4.34143260377e-04  5.59322872578e-03 -4.30885701718e-03 -2.62531852637e-03 -1.90793827515e-03 -1.37386943900e-03 -4.62831330422e-05 -2.43804745359e-03  1.43970082310e-03  2.97263398682e-03 -2.53279851688e-03 -4.49263303078e-04  4.67507380924e-03  3.20801497714e-03  4.16486093190e-03  1.04487356248e-03 -1.66056110456e-03  4.23239281766e-03 -3.59829336167e-03  1.28785915360e-03 -2.88754147161e-03  2.00160099325e-03 -2.41002665589e-04  1.07768033121e-03  7.27486512413e-04  7.08189103525e-05 -1.64014058758e-04 -1.02941012002e-03  9.80221531015e-04 -1.33628491836e-03 -8.73541010044e-04  2.00729679664e-03 -1.06170968400e-04  5.26650057036e-03 -5.14987049203e-03 -1.74442420962e-03  1.01921598383e-04 -2.44806816039e-04  6.95259097419e-04 -2.25138147348e-03  5.49151602105e-04  6.58758462543e-04  2.86365826724e-05  1.15614851627e-03 -1.09747393559e-03 -1.17075589182e-04 -2.63074989800e-04  6.28770935370e-04  2.68539496420e-03  1.30094850383e-03 -1.43337040660e-03  1.80002048423e-04  3.69931995895e-03  2.62816634955e-03 -2.17210508113e-04 -7.29911608978e-04  2.75173499454e-03  2.67815236319e-03 -1.95882388865e-03  1.07805870054e-04 -1.98028063378e-03  6.40323426306e-03 -3.02368458556e-04 -7.81177656730e-04 -1.64522821805e-03 -4.94941626405e-03 -7.56162744958e-04 -1.21113990626e-03  7.22710986212e-04  1.06606583860e-03 -2.14862148695e-03  1.33946879911e-03 -2.01434099833e-03 -1.91813339328e-03 -6.64156849352e-04 -2.34209468611e-03  6.72853726205e-05 -6.74000713893e-04  1.15693383405e-03  1.05274115549e-03 -3.32368244629e-03  6.77096583261e-04 -2.64249960945e-03 -6.34442535649e-04 -2.13680930093e-03 -2.46232134090e-03 -1.85772395572e-03  2.42686318187e-03  1.84605685451e-03  3.83316448829e-03 -2.92750948020e-03  8.10192621948e-04  3.32101306905e-03  2.47176345337e-04  3.41810833777e-03 -2.11300273713e-03  2.57726438833e-03  1.91669728775e-03  1.04015814583e-03  4.93021189974e-03  1.13870254893e-04 -1.62586990060e-03 -1.24045366008e-03 -2.85851669550e-04 -1.20223004580e-03  1.63434771784e-03  4.89524631166e-04 -1.43019985069e-03  9.59336806930e-04  1.28244913443e-04 -3.91138397129e-04 -4.09039176980e-03 -1.94300152552e-03  2.50566134675e-03 -2.22693263163e-04  1.66209354270e-03  4.08335844343e-04  2.13554327891e-03 -1.04389993550e-03 -2.90060809209e-03  4.50509547392e-04  2.18442136777e-03  3.18955596536e-03 -1.82199957436e-03  5.10815686850e-03 -5.66836150762e-03 -1.22181225343e-03 -4.64460989492e-05  2.25837226713e-03  2.03128659413e-03  1.45922685321e-03  1.67139691164e-03  3.54154733559e-03  1.33836179055e-03  1.78386672708e-03 -2.53134011960e-03  2.20942454024e-03 -2.71126350534e-03 -5.91693352428e-04 -4.49622952627e-04  4.83748720205e-04 -1.38219464617e-03 -6.68155631299e-04  3.45282521585e-04  8.23189920305e-05  1.23023314077e-03  3.59903472906e-04  1.84508774363e-04
-2.00267411262e-03 -4.24963780536e-03 -2.63847307470e-03 -7.65525830526e-03  1.79153053122e-03 -5.10554133759e-03  1.66541292835e-03 -2.57442966531e-03 -1.48193041090e-03  1.89850664722e-03 -2.64679052851e-03  2.91357694582e-03 -1.76007835976e-03  2.07209252187e-03 -2.44306363441e-03  4.62795673213e-03 -6.63072444639e-04  1.15731673277e-03 -1.14298490203e-03  2.84609968675e-03  4.29440890675e-03 -3.15915554898e-03  2.59323166996e-03  6.20242250424e-04 -4.04907077618e-05 -5.65245996809e-04 -6.11490534188e-04  7.46975133740e-04  8.67551400850e-04 -1.33708152245e-03  3.60865372151e-03 -6.18154957689e-03 -5.09674320563e-04 -3.73388515824e-03 -5.01724914309e-03 -6.61977452994e-04  1.07536914483e-03 -1.31135576013e-03 -4.67111841098e-03 -3.15974242887e-03 -3.49612760743e-03 -1.74558615048e-03  1.79722679821e-03  1.14751100076e-01 -3.06559993748e-03  7.39816284981e-03 -7.30052643717e-03 -2.52512969469e-03 -1.67151035550e-03 -6.19842976183e-04  4.86495638351e-04  2.23812575417e-03  8.32860895389e-04  4.21155582947e-03 -2.63252236089e-03  1.65783949407e-03 -8.53238747456e-04  2.73211812772e-03  4.19775345242e-03 -2.71540131559e-03 -2.20510337659e-03  2.70210111282e-03 -3.38238152342e-03  4.41442094900e-04  1.70927681081e-03 -2.50136055573e-03  5.54152914049e-03  3.88932516521e-03 -2.53703061965e-03  5.84650685313e-03  2.00530742305e-03 -1.81733157596e-03  2.16801609744e-03 -9.68093218778e-04 -3.06169955378e-03  1.33656844896e-03 -1.17733283497e-03 -3.02620202926e-03 -4.66647696477e-03 -2.52571971869e-04 -9.91444491786e-04 -4.17599635201e-04 -1.37487159512e-04  3.71288308625e-04  1.37756887770e-04 -1.62969154905e-03 -4.53764638852e-03 -5.35211401932e-03  2.37810606347e-04 -2.43341346422e-03  2.90518994299e-03 -6.58432123317e-03 -3.02724976085e-05 -3.34365566536e-03 -7.61128144487e-04 -3.70883641642e-03 -1.05659271400e-03  3.65277628078e-03  1.43849238197e-05 -1.37388455189e-03 -3.09612894967e-03 -5.87283292192e-05  4.92071338741e-03  1.04196333973e-03 -6.48701443551e-03  4.85852207438e-03  1.22575992449e-03  1.31369325320e-03 -1.79279848781e-03  3.00335870312e-03  1.13656737577e-03  1.91109205957e-03 -4.64963177126e-03 -1.52540570273e-04  2.52775819281e-04 -1.60037626598e-03 -2.56863171242e-03 -6.97853294904e-03 -7.15114947766e-03  3.25098944680e-04  4.69974216095e-03 -2.82625306044e-04 -1.43958991962e-03  1.56345461164e-03 -6.04760509938e-04 -7.30530864158e-03  5.48935622014e-04 -9.48571730786e-04  1.59068275479e-03 -6.71631629916e-04  2.01741376593e-04 -4.94827293467e-04 -5.09811702927e-03  1.65493783225e-03 -1.09950566175e-03 -4.28072793411e-03  5.30967874220e-03 -1.21568823492e-03 -1.99445836074e-04  1.63872924832e-03  5.87737789539e-03 -1.45430894723e-03  3.49510615025e-04 -9.91945844396e-04 -3.19372257157e-03  6.02979060899e-04 -2.24016556477e-03 -5.28998274161e-03  1.17143203822e-03 -3.29850136618e-04  5.33666196123e-04 -8.49797477741e-03  7.73093826656e-04 -5.75036716668e-04  3.60994250251e-03 -2.25951324632e-03 -5.76121576736e-04  1.12475819908e-02  1.21382529429e-03 -1.33778017785e-03  4.91235263482e-03  1.98567606859e-03 -3.88964661487e-03  1.32858627417e-03 -4.18274179961e-04 -6.14397956823e-03  5.07782329851e-03 -5.43554230973e-04  4.23277736703e-03  2.91021005821e-03  1.21316065756e-03  4.57802181412e-03  1.22677287925e-03 -2.02108425383e-03  1.77026246073e-03 -7.63281411906e-03  4.05221062438e-03 -6.37600231046e-03 -1.40637656405e-03  1.70924901165e-03 -3.31912154701e-03 -6.28446720765e-04 -3.37097817434e-03  1.57462670756e-03  3.99117425004e-04  1.73773949546e-04 -5.42166292758e-04 -6.64405793064e-05 -1.31091944063e-03 -2.29541717870e-03  9.74020250860e-04  2.58954311791e-03 -7.48463780629e-03  1.47684037791e-03  1.74126697604e-03  2.95397975852e-03 -4.51993916017e-03 -3.56361811646e-03  2.86879231877e-04 -8.07209405979e-04 -1.93926981230e-03  1.50453941326e-04  2.07349492518e-03  3.00604939882e-03 -3.83006474136e-03  6.35387685508e-04 -2.49289518565e-03  2.48393171530e-03  1.79450336701e-03 -7.27169689860e-03 -2.37095258369e-03  5.08411266907e-03 -1.54728501498e-04  3.37455895058e-04  1.37500471453e-03 -3.19693655832e-03  2.81096155396e-03  3.45340024087e-03 -3.26295405038e-04 -3.67000900553e-03  4.99183054329e-03 -2.37483338517e-03  7.94456771830e-04 -9.25719327127e-04 -2.05189035623e-03  4.73016113635e-04  1.10681177226e-03 -3.93204648903e-03 -1.34358999924e-03 -1.59723586187e-03 -2.35743439166e-03  1.15180017129e-04  9.48467405298e-04  6.35691989767e-04  1.56523008231e-03 -2.45947472392e-03  5.55634702038e-04 -5.41105415035e-03 -1.45278316438e-03 -2.75724298763e-03 -1.72981708518e-03  4.64668579896e-03  2.55243295471e-03  6.16545574253e-03  2.28410086113e-03  4.39422941650e-03  2.78498456357e-03 -4.15139364266e-03 -6.21356680223e-03  6.68660825686e-04 -1.32979749680e-03 -3.44821006105e-03 -1.31200528067e-03 -2.41258342220e-04 -2.75059205494e-03  2.12939191191e-04
-2.63911656059e-03 -3.38100012765e-03  4.17549016062e-03 -3.86132349873e-03 -4.63411578016e-03  2.01876711989e-03  2.44206101238e-03 -2.76549161198e-03 -7.39160068336e-06 -1.40576038293e-04 -1.18792039061e-03 -9.91288145941e-04 -1.10048065462e-03 -1.05120031692e-04  1.94551498060e-04  3.90272882170e-03 -4.22122357659e-03 -8.63345438572e-04 -1.91523589595e-03 -7.89552362768e-03 -6.44227507677e-03  1.26474993646e-03  1.12158530334e-03 -2.32075585759e-03  4.29962818877e-03  2.65522055817e-04  1.82919243591e-03 -3.86515856917e-05 -4.61227449252e-03  1.26382520955e-03 -5.89117404469e-03  1.32098172322e-03 -1.10757604076e-03 -3.90267573842e-03  2.33116232263e-03  2.04960065396e-04  1.41463906668e-03  8.96446277740e-05  4.13759759881e-03  1.64562400732e-03  2.44712200083e-03 -3.29901045267e-03 -3.30525612737e-03 -3.06559993748e-03  1.05760439680e-01  3.35522191547e-03  2.08779356976e-02  2.60940494764e-03 -3.03177233941e-03 -6.87087598337e-03 -2.23056712567e-03  8.70009376089e-03  4.13362066469e-03 -4.01672884301e-03  3.14743199801e-03 -1.17346859871e-03  5.50233245122e-03 -4.88262700040e-03 -3.55494848011e-03  5.29664539542e-03  2.50947231511e-03 -3.53200519397e-03 -1.75764354048e-03  1.12325950069e-03 -3.76883768222e-03 -6.20033919903e-03  6.28000079692e-03  2.36537810994e-03 -6.24469910243e-03  7.39742689764e-04 -3.57439429504e-04 -4.25595487771e-03 -3.33294095340e-03  2.40471023706e-03  4.55929950354e-04  3.97773423031e-03  2.54689961659e-03 -9.76224965708e-03  6.72215857876e-03 -1.24809522536e-03  2.72238529593e-03  5.63516559363e-03  1.19647507428e-03 -2.67871240223e-03  5.98291944957e-04  2.69399618931e-03 -5.07780012450e-03 -2.48011826132e-03  2.13041626320e-03 -2.79863158456e-04  3.93329453509e-03  4.88153062156e-03  2.02125560780e-03 -3.75210317304e-03  8.44653917561e-03  2.18332100640e-03  7.05664177330e-04 -1.73274295324e-03 -1.65656688689e-03  1.35078710045e-03 -3.37633991396e-03  1.86381102663e-03 -1.67187265741e-03  1.63329246507e-03 -3.79131477244e-03  1.18602921092e-03  3.19648222587e-03  4.65721342730e-04  2.00864800585e-03  3.23009697860e-03 -2.10747505481e-03 -3.25905788663e-03 -1.36989004933e-03 -1.99924823332e-03 -1.33917585347e-05  9.62962886313e-04  1.25705356785e-03 -5.57491033976e-03 -3.21815595970e-04  3.41580818305e-04 -1.34020735331e-03  2.85029010026e-03 -9.67553427704e-04 -1.17237918813e-03  1.92176705047e-03 -6.49942847866e-04 -1.56238626059e-04 -8.39307623049e-04 -1.32759720974e-04 -2.57452264143e-03 -1.35861048577e-03 -2.94242985514e-03 -3.59061314803e-04 -9.66683766439e-04  3.96147068888e-03  7.12246495684e-04 -6.25610017433e-03  1.69150020593e-03  4.69278534054e-04 -1.40396455399e-03  2.25422511161e-03  3.95663722879e-03  3.21339867573e-04 -9.20680293886e-04 -2.09300789314e-03  3.25892566909e-03  2.41929281376e-03  1.95550542942e-03  2.03813778519e-03  5.42371151516e-04  1.68280307648e-03  6.21809001351e-04 -3.24665497892e-04 -1.24609436150e-04 -3.57725040966e-03  3.66924662249e-03 -1.56443776141e-03 -2.12050388368e-03 -9.39679137868e-05 -1.43539097616e-03 -1.94730427645e-03 -1.49487755413e-03 -1.82089319489e-03 -1.88184284405e-04 -9.69335865320e-04 -9.89508540198e-04  1.21640379940e-03  7.90305226311e-04 -7.35193305256e-03 -5.04491216160e-03  5.57586752973e-04  8.77308320713e-07 -1.22618715021e-03  2.30534762374e-03  3.99838219855e-03  2.03937949040e-03  3.45034434871e-03 -7.27904618444e-03  1.73747883291e-03  5.17930578599e-04 -4.52112948778e-03  2.93885367558e-03 -1.81888018410e-04  1.54571910231e-03  1.26600771017e-03  7.58447282413e-04  3.72622792979e-03  4.09654628274e-04  4.09491131724e-03 -6.46320630748e-04 -4.62881650446e-05 -2.16267146926e-03 -3.19988526219e-03  1.69577650158e-03 -5.44083360392e-04 -7.11702157418e-04 -6.05536870266e-03  4.51770325601e-03 -4.73588967020e-03  1.63335949685e-03 -6.86926280979e-04 -9.82324125922e-04 -4.18838151600e-04 -2.19081099289e-03 -1.80343097477e-03  1.52390151051e-03 -1.30054392898e-03  6.32349872760e-04  4.53215252048e-04  1.12388336440e-03  3.70407959371e-03 -4.29315574965e-03  3.99266247113e-03  6.89257176911e-03  1.87647776064e-03  8.39877856846e-03  5.66373982919e-03  3.30568532882e-04 -3.07106233755e-03 -2.10680950855e-04  6.75693371940e-03  1.32125116622e-03 -2.31872595631e-03 -1.38665837486e-03 -1.91649916374e-03 -5.79564620267e-04 -5.87948677212e-04  5.11121511132e-03  2.54735548205e-03  2.25587926784e-03 -3.55692872505e-03 -1.65043761616e-03  3.15664265757e-03  2.39651998045e-04  5.02810183887e-03 -1.68004945454e-04  3.32418629384e-03  4.64462537210e-03 -1.38741151779e-03  1.22841930345e-03 -5.08835095599e-04 -1.14304749261e-03  3.46762026468e-03 -2.65528214995e-03 -2.20881262973e-03 -1.44882612803e-04 -4.94821801012e-04  3.50020690127e-03  4.03630174810e-04 -4.22400499507e-03 -2.02362855823e-03  4.22106090680e-03 -1.32810186934e-03 -7.35023928254e-03 -1.65598513211e-04 -3.23824292255e-06
-4.07772554865e-05  2.73796097534e-03  1.50804850030e-03 -1.05652949261e-03  5.65359742585e-04  2.96908704423e-03  7.21663110832e-04 -1.81232575380e-03 -1.52396613851e-03  1.77107509234e-04 -2.12709904628e-04 -1.28083438373e-03  3.23287656919e-04 -4.40763413692e-03  7.51108797646e-04  1.01232259906e-03 -2.95120006112e-03 -6.88293381887e-04  4.03055929051e-03 -5.34035541391e-03 -1.79366066587e-03 -2.24162318887e-03  4.12100006001e-03  2.14348460302e-03  6.20767935034e-04 -1.72476034169e-04  1.68481745433e-04  1.75184008973e-04  2.85199552758e-03  3.40411631485e-03 -2.85820392630e-03  3.49843768717e-03  4.15768464665e-03 -1.89220081938e-03  1.37975067376e-03 -6.70680657876e-04 -1.52543328880e-03 -1.68460947907e-03  2.22593329520e-03  2.80026688842e-03 -2.22829393213e-03  1.44730118365e-03  1.28938325902e-02  7.39816284981e-03  3.35522191547e-03  9.66906523072e-02  1.00220094364e-02 -7.66585272646e-04 -1.47460490982e-03 -7.27386536043e-04  1.17552379719e-03 -3.37507707398e-03  3.10164111686e-03 -4.00677042662e-04  5.69588761387e-05 -1.63859435314e-03  2.47224107399e-03  1.39985966088e-03  2.59652113659e-03 -1.32717539634e-03 -1.26529393775e-03 -1.56192937809e-03  8.09213090681e-06  1.79491696432e-04  6.39410124635e-04  2.68055831220e-03  1.78668603015e-03 -2.77687691278e-03  1.38060069964e-03  3.76352695246e-03 -1.39137364136e-03  2.51089416052e-03  2.28096404060e-03  3.04526313735e-04 -2.25673015798e-03  2.48742913416e-03 -5.44884719216e-03 -2.18939873797e-03  2.22044096800e-03 -7.32435633601e-04  2.21296169126e-03  1.90191318680e-03 -4.89508064995e-04  1.69823485023e-03 -8.85675404187e-05 -7.85714004029e-04 -7.33112559446e-04  6.38235917756e-05 -5.01066749922e-04 -3.91424107220e-04 -3.58294852708e-03 -1.03802960392e-03 -2.45767972999e-03 -1.05646180965e-03  6.84445972100e-03 -6.53472463234e-04  1.99457871658e-03 -3.84679425415e-03 -1.77501501677e-03 -1.11768298427e-03 -2.22909207840e-03  1.36298350151e-03  3.92917869359e-03 -6.42014385959e-04 -2.29592959583e-03 -3.86347935151e-03 -6.41540877711e-04 -2.22485727841e-05 -1.81588407829e-03  2.32379704777e-03 -3.04548652172e-03  1.41826789838e-04 -1.74587139132e-05 -1.16616866786e-03 -1.15256650666e-03  1.45696283105e-03  1.05302105605e-03  2.66446125647e-04 -5.51567186958e-04 -2.21845550342e-03 -1.85060074592e-03 -2.39617590214e-04  1.61330267543e-03 -7.37135429747e-04 -1.58440702745e-03 -1.79144290948e-03 -1.54272404265e-04 -5.67713178912e-04 -1.22090173971e-03  3.49877772293e-03 -1.46669118433e-03 -5.28773990396e-03  2.96069606400e-03  4.68098623084e-04  5.42276574462e-05  2.50762874810e-03  4.44583820562e-03 -2.90034580713e-03  4.87570512469e-03 -8.26277285364e-04  3.50927532786e-03  1.05940875751e-03  9.37958266135e-04 -2.32983578264e-03 -2.54735243609e-03  7.65577949822e-03 -2.38322913445e-03  2.03533503428e-04  1.35584953472e-03  1.21053859130e-03  2.38623773046e-03  3.11477286933e-03  1.67360199565e-03 -4.76839288772e-03 -1.05036573975e-03 -1.00253677190e-03  2.21281403867e-04  2.26334924344e-03 -4.03589958863e-03  7.59495603851e-04  3.28023584199e-04  1.06757947639e-03 -6.06365961422e-03 -1.28379208596e-03 -1.97091805305e-03 -9.55966758390e-05  8.54226492147e-04  3.35694624504e-04 -2.77522700740e-03 -3.71094548519e-03 -5.40581958617e-04 -1.25528433846e-03  7.97049770201e-04  1.32621386744e-04  3.59506245667e-04  2.69964126406e-04 -2.39522749200e-03 -2.87643547041e-03  2.29418295521e-03  2.06787243842e-03 -2.68949755204e-03 -1.67768413237e-03 -3.36779159253e-03  2.01910492462e-03 -1.49987595303e-04  2.06741025310e-03 -3.14157190050e-03 -1.20841317101e-03 -1.68666049514e-03  7.40415189790e-04 -3.35611694661e-03 -1.68209778522e-03 -2.80836493264e-03  1.63330537298e-03  7.14894896934e-04  1.61236155220e-03 -1.29837565654e-03  6.80685330683e-04 -2.90185029020e-03 -1.30180346175e-03 -8.40765678514e-04  1.33951223354e-03  3.58521197872e-04 -4.62098233490e-03 -3.00072665768e-05 -1.00040641149e-03 -5.87615559270e-03  4.93523297123e-04 -6.19438680544e-04 -3.11040942804e-03 -1.39404353560e-03 -1.11467933585e-05  6.25053667061e-04  2.46039478151e-03 -1.99837052792e-03  3.81640190524e-03  1.38000225693e-03 -1.33510006731e-03 -4.51414200333e-03  5.02400080497e-04 -9.89512933074e-04 -3.38808811848e-04 -3.45429953382e-04  4.09954895161e-03  1.65542355928e-03 -1.75025373952e-03 -4.06388509767e-03  1.04930675600e-04  1.14106026511e-03  1.46105340540e-03  5.47057869278e-03 -1.12590148596e-03  3.72871569402e-03 -2.26915496273e-03  2.01277110313e-03 -3.80594689470e-03  7.29782319689e-05  1.35156645798e-03  1.45620340128e-04  1.47472752618e-03  1.13689076774e-03 -7.05253590344e-04  4.26082793287e-03 -3.58882179834e-03  3.81800995614e-03  3.16677142935e-03  2.19153920685e-03  1.60910648297e-03  4.45338163600e-04 -6.91166491371e-04  1.55827592753e-03  8.44030201274e-04  4.82720404297e-04  2.88755643677e-03  1.24785274489e-03  1.97498373298e-03
 1.96931675027e-03  2.66296113898e-03  2.52304453940e-03 -2.84438851850e-03 -2.63369514812e-03  1.51550929620e-04  2.57575797327e-03  4.91638800070e-04  1.36488809433e-03  6.75842626338e-04 -2.96239630684e-03 -6.54687025336e-04 -2.54243647993e-03  2.69079007350e-03  2.43023900755e-03  2.06211537426e-03 -1.15700884123e-03 -8.32370081549e-05  2.54918319550e-03 -1.02327962629e-03 -3.64293334682e-03  3.91894517251e-03 -5.77875721709e-04 -5.93520144173e-04  2.78362404398e-03 -7.12519198846e-05  2.19788806717e-03  1.95293092618e-03 -1.98061926495e-03  1.96169883725e-03 -3.86340220060e-03  3.54894674881e-03  2.02032520333e-03 -2.07720177998e-03 -3.77075510452e-04  1.04207407296e-03  1.13207528881e-03 -1.89710144679e-03  4.60040932633e-03  2.49829786277e-03 -4.76962487577e-04  3.43314851676e-03  3.72420785309e-03 -7.30052643717e-03  2.08779356976e-02  1.00220094364e-02  8.45834514804e-02  8.46738640993e-03  1.72956984145e-03 -2.64309153927e-03 -2.24258307741e-03  5.44142284025e-03  3.66054445002e-03 -3.64355317540e-03  2.39799944161e-03  9.37307894050e-04  7.11270361291e-04 -1.77537371388e-03 -9.21625518570e-04  2.00404665967e-03  3.50093813828e-03 -1.47421195998e-03  2.96251142627e-03  3.44696025672e-04 -2.48777616762e-03 -7.30533478312e-03  2.75093381704e-03 -2.56728407262e-03 -3.16063657404e-03  4.15062939124e-03 -3.07117903572e-03 -1.25338557028e-04 -1.99837237033e-03  5.29127895045e-04  1.89768564206e-03 -8.73517648462e-04 -5.14344637542e-03 -3.09911204717e-04  3.24319167832e-03 -4.41437930803e-03  2.62111787976e-03  2.65708685908e-03 -3.39406344245e-04 -6.41292227543e-04 -4.41246568747e-04  5.76201506983e-04 -6.15929765491e-04 -1.07330338954e-03 -1.17594210678e-03  2.37254133312e-03  2.80633284551e-03 -2.28563758522e-03  1.52428633758e-03 -3.06021788554e-04  5.64965863862e-03  5.51291711735e-04  2.54744717490e-03 -4.35123126357e-04 -4.27489294261e-04  5.00815667461e-03  7.52495102100e-04  6.72267493638e-04 -1.39423602832e-04  1.61919107527e-03  2.28959606049e-03 -1.08987925096e-03  1.76995311199e-03  7.39230543384e-04  2.84281227048e-03  3.22248607355e-03 -2.13504569151e-03 -1.02064193227e-03 -9.12673785994e-04 -3.53760236228e-03  2.62766278087e-03  9.59886844326e-04 -4.86725332237e-04 -4.19714675880e-04  2.23023696899e-03  2.22254881911e-03  3.96225278507e-03  6.31966342539e-04  1.79310909838e-03  2.15980366868e-03 -5.16220293647e-04 -3.19602797772e-04  6.31777972846e-04  1.75148789717e-03  3.02779691299e-03  5.40480493438e-03  1.30881200808e-03 -5.07097757180e-03  4.53686063065e-03 -4.91031641193e-04  1.06182620779e-03  2.77110651082e-03 -6.01892484622e-03 -3.31253928619e-03  2.27470386879e-03  1.03243191526e-03  4.00222985401e-03 -6.91344888746e-04 -4.98038431072e-03 -3.05297592965e-03 -1.75293561106e-03  1.80307899824e-03  2.66240141277e-04  2.46933613910e-03  1.05093380249e-03 -1.02079423849e-03 -8.15781919338e-04 -4.98186603003e-04 -3.32984311442e-03 -1.13504638509e-03 -1.45444719703e-03  2.52565485437e-03  1.52915620549e-03 -4.34638935886e-03 -3.44971999787e-03 -1.69887782417e-03 -1.56206821517e-03 -2.44993681866e-03 -1.24235620330e-03 -7.58968093033e-04  1.28083191612e-03 -3.30771030441e-03 -1.08129269023e-03  1.92137139255e-03  1.70283096537e-03 -3.26420022712e-04 -8.08022889621e-05 -1.33344794961e-03 -1.62645345475e-03  1.43652871946e-03  2.09195775205e-03  3.92005362414e-03 -1.65882355510e-03 -3.24898233827e-03  2.70164544540e-03  3.02847380667e-04  3.56395483466e-04  3.40391682641e-03 -2.55895879896e-03  2.63021318640e-03  2.46878252228e-03 -1.25285879589e-03  1.08559245426e-03  9.56310951737e-05 -1.84654109515e-03  1.72475400888e-03  2.60770397479e-04 -3.00464446855e-03  2.05280094195e-03  3.62190060078e-03  2.72827004240e-03 -9.37050240579e-04 -1.65452096431e-03  1.25443239660e-03 -3.89638791188e-03 -4.77481579024e-04  1.67328084110e-04 -3.09854487848e-04 -1.03473303572e-03 -2.95675011555e-03  4.09566199215e-03 -2.48436159963e-03 -1.99468821712e-03  5.00545003606e-04 -3.29583800989e-03  1.17271405737e-03 -1.80947996024e-03 -4.77744230265e-03 -1.19697802969e-03 -2.28460344439e-03  5.18804901821e-04  4.21488221610e-03  3.12641531342e-03  2.11357595376e-03 -1.80859505177e-03 -2.98981548761e-03  3.84039708013e-03 -9.84408932236e-04  1.08773746331e-03  2.03893904995e-03  1.24627546794e-03 -2.97381753981e-03 -2.39835236990e-03  5.77769422438e-03  1.79551593829e-03  1.35808471871e-03 -7.02165058827e-04 -1.95699522722e-03 -1.21792075309e-03 -1.24519612117e-03 -3.43346616891e-04 -2.44701400849e-05  1.11676962013e-03  4.14652097704e-03 -8.96330346153e-04  2.90831099784e-03  3.28707839641e-03 -2.34652011744e-03 -1.26478142483e-03 -1.10431710610e-03  1.47697986070e-03  2.97762342044e-04 -2.40509281761e-04  3.05581769115e-04 -1.65297571527e-03 -1.81814467018e-03 -1.16864655818e-03  1.87907930609e-03  1.31032015544e-03  1.83760991890e-03 -1.48349465095e-03  6.72157296422e-04
-3.40733746127e-03  8.60655032723e-04  1.95736471387e-03  2.11297879432e-03 -2.64525589686e-03 -1.32603221716e-03  9.85208978451e-04  6.49735305095e-04 -7.64862639737e-04 -2.00508718403e-03  7.57120487481e-04  1.76128156732e-03  7.03379487298e-04 -5.56188756641e-04 -6.94666204313e-04 -3.53366032300e-03  4.90095474947e-03  7.90054336075e-04  1.23533769937e-03 -1.01659833331e-03 -1.39934928753e-03 -2.03116111675e-03  1.67252213371e-03  1.38585949901e-03  1.43225288766e-03  2.02311918477e-03  1.59909309350e-03 -9.09748256271e-04  9.59412022704e-04 -1.78192039584e-03 -2.04250555652e-03  5.86411906119e-03 -1.47817592351e-03  8.38251962655e-05 -9.64862932569e-04  1.77129592917e-04 -3.25853560338e-05 -3.49042528526e-03  1.70241202325e-03  8.03850629797e-05 -4.53381222060e-03  4.54188542039e-03  7.02642112426e-04 -2.52512969469e-03  2.60940494764e-03 -7.66585272646e-04  8.46738640993e-03  8.48538889647e-02 -1.48782290565e-02  1.78517929999e-02  6.54896962817e-04 -2.58799654592e-03 -2.65050229867e-03  1.18768763774e-03 -1.84362325857e-04 -3.54955691556e-05 -2.96465580303e-03 -2.12452373570e-03 -1.93092823086e-03  2.48032584705e-03  3.06428178002e-03 -1.77234739987e-03  3.69858146747e-03 -1.72939591270e-03 -2.24934568241e-05 -5.31081969084e-04 -2.57675320613e-05  1.67180824897e-03  2.16795255513e-03 -4.27264399572e-03 -3.12682181646e-03  1.94808216398e-03  2.45660750972e-03  1.69427906905e-03 -2.12736931370e-04  3.02244696589e-03 -3.12411491098e-03  4.41162465454e-05 -1.15728807052e-03 -3.16119597357e-03  2.78184158639e-03  4.47277055507e-05 -2.60048455461e-03 -9.25254677728e-04  2.04849595282e-03 -1.16347054379e-03  2.76044009368e-04  2.36328038670e-03 -1.50503344450e-03  1.34321581040e-03 -2.43879609330e-03 -1.46888746635e-03  1.16142413230e-03 -4.75165724299e-04  8.19443656964e-04  2.76963257884e-05  4.29226812852e-04  7.73180258041e-04  6.07149894536e-04 -2.28226524834e-03  4.52039719826e-03  5.15817650440e-05 -8.11672786099e-04  3.47687917810e-03  1.20588484014e-04 -1.86975227846e-03  1.42046670830e-03  2.55492500129e-04  3.21095183082e-03  3.15405559346e-03  4.24599014168e-03  1.87876410036e-03  7.64591276676e-04 -2.84338810471e-03  3.35642793254e-03 -3.09558246899e-03 -1.28857523796e-05  1.99296130816e-03 -2.62873769256e-03 -1.57285198710e-03 -1.05378563400e-03 -7.52883163662e-04 -4.22328014328e-03 -3.35671719418e-04  3.17235427358e-03 -1.24961850024e-03  1.08635953289e-03 -2.77573965760e-03 -5.74916909258e-04  2.11154962296e-03  2.10781847147e-03 -5.98819681693e-04 -2.78870110978e-03 -1.19060301288e-05  3.04817402550e-04 -5.15234702989e-03 -8.39625607029e-05  5.82965127553e-05  1.27380881797e-04  7.85577217742e-04 -1.29056459246e-03 -1.26363442524e-03 -6.77729759563e-04 -3.21925265733e-03 -2.10386286204e-03 -7.15555796261e-04 -4.17263152927e-04 -2.51421581858e-03 -1.43564877152e-03 -1.54341635707e-03 -1.25544342188e-03 -2.04007480772e-03  1.95246351241e-03 -1.67933295106e-03  1.40098877756e-03  4.78246490198e-03 -1.53722687275e-03 -4.61870333921e-03 -1.85054592835e-03  1.50761084706e-04  3.00427951224e-03  7.22851541215e-05 -2.97809517824e-03 -1.82652659719e-03  2.19153302658e-03 -3.87026013599e-03  3.31305173916e-04  3.57048707844e-03  1.24773307508e-03  4.89616667390e-04  2.40511109417e-04  1.47758157172e-03  2.34792788753e-03  8.30126658222e-06  1.83636302725e-03 -2.09412815843e-03 -1.69242931357e-03  3.55570892657e-05  2.28810785684e-04  1.06230195666e-03  2.67837639648e-03  1.71902952818e-03 -2.59366093774e-03  2.92871610879e-03 -1.86726993597e-04  1.05711072462e-03  2.48273453622e-03 -1.13016864900e-03  1.28224733676e-04 -6.02357106159e-04 -2.19342081974e-03 -5.52585001653e-05  4.53358406339e-04  3.91900979504e-04  1.42949126738e-03  1.57718005642e-03 -1.50340813032e-04 -2.26343550584e-04  1.52987437666e-03  1.47884388659e-03  2.34858996047e-03 -4.74031823042e-04  1.98352868836e-04  1.09019953257e-03  2.35185139461e-04  6.23253199408e-04 -2.58782636207e-03  2.14042399372e-03 -8.81451663910e-04  2.02613984137e-04  3.39122434167e-03  1.17560716784e-03 -1.85402549375e-03  4.45357853706e-04  2.02185083952e-03 -3.61267315922e-04  1.47073937126e-03 -2.41062741042e-03 -8.47672014030e-04  3.30506019125e-03  8.98270548858e-04 -4.41215543752e-04 -8.69406954629e-05 -2.82657137526e-03  2.30009182920e-03 -1.06391921920e-04  4.06602397545e-04 -6.90965544440e-04  1.61684166504e-03  3.94594683792e-05  3.54514073083e-03 -3.12523988735e-03  8.27077504824e-04  1.96941199527e-03  1.56650667029e-03 -2.24944830946e-04 -1.46486878356e-04 -2.03793527318e-03 -1.69923798360e-03  5.17163948756e-04 -7.23262811877e-04 -1.26781029419e-04 -7.32078972034e-04 -7.55056258891e-04  6.57553192730e-04 -5.11779552491e-03  3.46575555289e-04 -2.93736705229e-03 -2.75629117092e-03 -6.52943429371e-04 -4.97235893393e-04 -8.62198037438e-04 -3.15637220192e-03 -5.34431683285e-04  1.68132366315e-03  1.16178333944e-04
 3.71795357755e-03  2.28215955567e-03 -5.90656079175e-04  1.90954517151e-03 -1.16152103515e-03  3.97052345786e-05 -2.72436632650e-03 -2.45337547688e-03  4.12852460437e-03  1.30372206479e-03 -4.50348223690e-03 -4.38416207047e-03  2.23188416263e-03 -3.03106627664e-04  1.04982519405e-03  1.13579732160e-03 -1.85071852115e-03 -1.23187926350e-03  1.58166931696e-03  3.08914152471e-03  2.80403987376e-04  1.39041425850e-03  7.45532631332e-04  2.81803130333e-03 -1.12522502180e-04 -1.26269861912e-03  3.05469711327e-03  2.20696492629e-06 -3.75292280695e-03  1.33356851932e-04  3.83676165962e-03 -2.77441893051e-03  7.80951902565e-03 -1.32416914705e-03 -2.40947506795e-03 -9.17520673432e-04 -5.51144687835e-04 -9.59857480602e-04  1.90671203711e-03  1.02061525250e-03  1.47792698073e-03  2.73853317089e-03  4.31107766805e-03 -1.67151035550e-03 -3.03177233941e-03 -1.47460490982e-03  1.72956984145e-03 -1.48782290565e-02  9.80361047591e-02  1.35937679004e-02 -8.46866477602e-03 -3.19842308187e-03  2.12265359820e-03 -2.99984574841e-04  4.93100224759e-04  6.59697488160e-04 -2.90924405693e-03 -1.44683323751e-03  2.72833035801e-03 -1.59913963545e-03 -7.73809432345e-03 -3.58862979558e-03 -2.90876130200e-03  5.80731552991e-04 -2.59994597944e-03  4.02622396326e-03  1.56809620202e-03 -3.99743705668e-03 -2.91597211004e-04  7.80302390582e-03  3.35412524672e-03  5.25554714718e-03 -6.30292224546e-05 -1.83270164728e-03 -1.26054541996e-03 -1.95959297202e-03 -1.72639691007e-03  2.19975978015e-03 -4.52024303384e-03 -4.56714901844e-04 -2.58133376365e-03 -1.71851150642e-03 -2.05650203420e-03 -2.40583906170e-03  2.11638031587e-03  2.25016420502e-03  1.49781735024e-03  1.05020459490e-04 -2.31680887393e-03  2.35588327753e-03  8.27809381812e-04  6.19704572882e-04 -9.46954631971e-04 -5.00106878274e-04  1.91917106792e-03 -5.52233972936e-04  9.13424471156e-04 -7.26373226897e-04  1.64567850528e-03  2.48200528142e-03 -1.63158056115e-03 -3.01323021294e-04 -8.36502746150e-04  3.15020244060e-04 -3.88912917494e-03  2.07485841310e-03 -3.15035186081e-03 -2.49776126239e-03 -5.19619469495e-04  1.05619192053e-03  6.14083370486e-03  2.83292264481e-03  1.90646875790e-04 -3.10446983206e-04  1.75694900878e-03  6.68348609369e-04  1.54330791507e-03  2.34589640410e-03  2.57987336922e-03 -7.21639819292e-04 -1.88099130290e-03  1.54170442990e-03  4.07952930628e-03  1.93268306583e-03 -3.10106596778e-03  1.39625568941e-03 -2.89729915711e-03  5.54989156787e-03  2.44568632366e-03  3.81468172514e-03 -2.49539002877e-04 -5.66712362084e-03 -2.73049266264e-04 -7.51264278770e-04  1.62920835925e-03  3.70062577958e-03 -6.69793849941e-04 -2.00461335966e-03 -7.72019372901e-04 -1.11439728270e-03  2.32908797289e-04 -1.90117900254e-03  2.24932682692e-03  2.37477530126e-03  9.94654770136e-04  2.10368975134e-03  1.60727800784e-03 -2.85192751445e-03  4.73215803431e-04 -6.38536078906e-04  2.73511633241e-04  2.70207455556e-03 -7.16554603751e-04 -1.19485341114e-03  9.04490711349e-04 -1.88882121687e-03  5.17948903591e-04  1.35677216727e-03  3.62854734501e-04 -1.13841952502e-03 -1.07743203460e-03  1.58333580589e-04 -3.40109288382e-03  5.93700356140e-04 -5.31131035795e-04  4.03098589377e-03 -1.75377623254e-03  1.76215912400e-03  3.57354936636e-04 -1.83166934248e-03 -7.83158857677e-04 -2.88232926604e-04 -2.00368618844e-03  2.92365924665e-03 -1.19923826080e-03  2.53025529838e-03  7.22961634619e-03 -2.60495009929e-03  4.17021756481e-03  1.82473976673e-03  1.27280531976e-03  2.15269023687e-03 -2.28628980052e-03 -1.30854343797e-03  8.83295151926e-05 -8.75438790258e-04  4.22353150956e-03 -3.67501278710e-04  1.49673792292e-03 -1.71453053081e-03 -5.52311944658e-03  7.69088398491e-04 -7.04643464970e-03  2.46408851749e-03 -7.58482506369e-04 -1.27469196950e-05 -2.26261795212e-03 -2.45654440252e-03 -9.63501377005e-04 -1.43295105671e-03  4.98830706170e-03  2.57144985203e-03 -7.60352857562e-04  2.74380282611e-03 -5.66087614258e-03  2.41083334054e-03  1.32858350116e-03 -8.52468573156e-04  2.38463161773e-03  5.00664415848e-03 -5.34633825451e-03  1.09483589842e-03  1.38219054407e-03  8.13422363151e-04 -1.96057184481e-03 -1.39380414963e-03 -3.15379350780e-03  2.88805497935e-03  1.71495610723e-03 -1.51160705910e-03 -2.75596866588e-03 -1.19064312401e-04  1.32207351085e-03 -1.45698069770e-03 -2.14902532634e-03 -9.50329506340e-04 -2.42229419778e-03  1.41644911457e-03 -1.89915227371e-03  4.04226462902e-04  2.19260287781e-03  4.19175874697e-03 -1.84755935944e-03 -1.38093011357e-03 -1.36449970585e-03  1.11586808649e-05 -4.63547874091e-04 -2.06195641789e-03 -1.43758031741e-04  2.63880848818e-04  6.21682030880e-03  1.82485859909e-03  4.14739616710e-03 -1.05516039416e-03  2.03985141308e-03 -2.46529240476e-04  3.45886705754e-04 -7.27559944119e-04  3.19134194294e-03  1.83363320749e-03  6.44412133831e-04  3.11514721603e-03  2.35410722706e-03  1.33322714022e-03  9.38705582898e-04 -5.93967304951e-04
-6.04313037950e-03  3.25213735270e-04  2.25085277248e-03  2.42153396484e-03 -2.34441459447e-03  1.01268068282e-03  4.89318290660e-04  2.91781500703e-03  1.22456608085e-03 -4.27539835011e-03  1.88365953583e-03 -2.78373890569e-03  3.88364294413e-03 -2.58035859223e-03  9.16967346649e-04 -4.32355676221e-03  5.67409728654e-03  6.70154194816e-04 -3.27698927347e-03  4.12412576068e-03  6.47440790917e-04 -7.03034442205e-04 -1.21177358518e-03  1.29066055060e-03 -2.55291878306e-03 -3.75715071976e-03  3.32833767986e-03  1.18903047062e-03 -3.90181215894e-04  1.36399182521e-03  2.56363287065e-03  3.41619135870e-03 -1.36414786304e-04 -3.09880252431e-03 -2.79543780773e-04 -2.48319114707e-03 -9.76999602293e-04 -3.26841736930e-03 -8.55039285449e-04 -8.49128757080e-04 -3.86446879450e-03  7.58714698525e-03  1.61968823044e-03 -6.19842976183e-04 -6.87087598337e-03 -7.27386536043e-04 -2.64309153927e-03  1.78517929999e-02  1.35937679004e-02  8.74649587367e-02 -4.14655961560e-03 -6.92666764266e-03 -2.90485439822e-03  2.15755205476e-03 -1.71552370841e-03 -1.41244632085e-03 -4.70694088592e-03 -1.51612604596e-03 -3.59816766709e-03  1.37063637578e-03 -5.04617897916e-04 -1.11973330087e-03  1.10628262446e-04  1.23867285115e-03  6.51135972231e-03  2.97883161463e-03 -2.05778537832e-03 -1.56781084655e-03  2.66210445636e-03 -5.12378867992e-03 -2.04021096850e-04  4.89477061835e-03 -2.89484608316e-04  1.63370693836e-03 -1.46077209292e-03 -3.17624679008e-03 -2.54584241004e-03  5.49112380743e-03 -5.25645090364e-03 -4.72045397493e-03 -1.53537059294e-03 -2.11203906718e-03 -2.08284765711e-04 -4.74561789312e-03  1.42442506891e-03  6.32298609825e-04  5.95016980670e-04  3.63015008213e-03 -2.18535616524e-03  9.70597630711e-05 -3.62446549651e-03  2.80268766988e-03 -1.48291190800e-05 -3.08764916463e-03  5.18658649611e-04 -2.34337795406e-03 -8.79740320883e-04  4.65798256742e-04  9.62272299094e-04 -2.97003316518e-03  4.30383221284e-03 -6.95665900457e-04  1.61057362736e-03  7.70804294052e-04 -2.79014026528e-03 -4.32857101272e-03  1.05198156289e-03 -4.07350671174e-03  1.05009493218e-03  2.01066482552e-04  5.41144944456e-03  6.65578210247e-04  1.09857318816e-03 -1.60839131556e-03  1.71524930610e-03 -2.82495504305e-03  3.18835441477e-04  3.56477469787e-03  3.36625123584e-04 -2.62101354520e-03 -2.52080843940e-03 -3.43375340103e-03 -2.72159050613e-03 -3.61154373037e-03  2.04171344908e-03 -2.11608747818e-03  4.22944973175e-04  8.47934298999e-04  6.44230164980e-04  2.97586441976e-03  3.51487302044e-03  2.26578289501e-04 -1.26255382942e-03  4.91110060738e-03  2.03697855775e-03  7.89648649937e-05 -6.97517464207e-05 -2.28909551871e-03 -1.08415924539e-03  4.08103439751e-04  1.21155402216e-03 -1.86342458770e-03 -1.60150074367e-03 -1.55098913697e-03  2.41290716131e-04 -1.46565385953e-04  1.36371088320e-03 -1.56481848875e-04 -5.29220907768e-04 -1.75569578009e-03 -2.18570258650e-03  4.04568184667e-03 -3.35023005209e-03 -8.87515073243e-04 -5.48931865822e-04 -1.80050942807e-03  2.64416531600e-06 -3.40821624894e-03 -2.49856137050e-03 -1.62567901833e-03  2.87662377408e-03  1.45276276144e-03 -2.60001194514e-03 -8.65771994058e-04  2.09937715796e-03 -1.42090673245e-03 -1.76061743414e-03  2.16302747106e-03 -2.48682694036e-04 -1.84623714025e-03 -9.90064848776e-04  3.93541083953e-03 -3.20838382046e-04 -1.31854540573e-03 -2.34554552374e-03  1.47318650015e-03  4.70127861589e-03  2.19516871853e-04  3.20872100397e-03  2.71405252271e-03  4.44733944597e-03 -1.96623730702e-03  8.52537498282e-04 -1.71840681274e-04  1.26004546026e-03  5.97101009059e-04  1.54881228324e-03 -6.09162375019e-04  2.85630511747e-03 -3.49846722676e-03 -4.19413699127e-03 -9.42355341813e-04 -1.71045534673e-03  1.54379652518e-03 -1.76843176387e-03  1.74745394560e-03 -2.39728600758e-04 -3.76416019752e-03 -1.01566683038e-03 -2.79756004811e-03  2.06405572632e-03  2.93038638908e-03 -3.15290607845e-04  2.33557623425e-03 -4.04402003269e-03  1.15963472548e-03 -2.31079628506e-03 -2.37981358547e-03 -8.54495457903e-04  6.14240614589e-04  2.24926787959e-03 -3.74739518681e-03 -2.54976207201e-03 -2.12507887265e-03  3.19734773869e-03 -6.43584026348e-04 -3.64303791810e-03 -9.54981404292e-04  1.54049620066e-03  4.09238524128e-04  1.16559755634e-05 -1.31580428389e-03  1.96889578704e-03 -1.35579414737e-03  1.20051711859e-03 -4.87015215286e-04  7.80956519243e-04 -1.96418806411e-03 -2.35693848485e-03 -2.28721522711e-03  4.41505941122e-03 -4.48532818652e-04 -1.78477224289e-03 -6.52929958606e-04 -1.09752858548e-03  1.21150011460e-03 -1.07599864571e-03 -2.66453861958e-03 -1.01379617343e-03 -1.00114735431e-03  3.75616617251e-03  2.60869710514e-03  1.55313671057e-03 -1.54679126817e-03  2.76769645020e-03  6.31288425751e-04  4.68768698213e-04  2.14582011538e-03 -6.95771488460e-04  6.61476200632e-04 -1.08489605597e-03 -1.76082247983e-03  2.83782305132e-03  1.84328475533e-03  4.95709650346e-03 -2.67916451172e-03
 6.14753031381e-03 -5.32557482616e-04  1.27583081136e-03 -1.45220870243e-03  1.60459737470e-03 -3.60382735541e-05 -2.01571322053e-03 -1.99589100679e-03  8.22646240018e-04  3.28104758557e-03 -1.77840437454e-04  2.70611254312e-03 -1.01045318802e-03  5.81434141976e-03  1.82265554430e-03 -3.44442738182e-03  4.07577619079e-03 -8.40990888043e-04  4.34647475458e-04 -1.72102363870e-03  9.47476142582e-04  2.60831649796e-03 -1.51279820557e-03 -1.14899488646e-03  7.17622267920e-04 -2.49952342926e-03  1.21045789322e-03  9.83224825453e-04  2.10866062721e-03 -4.53844549758e-03  1.59084317924e-03  8.18999915183e-04 -5.08693653093e-03  1.38314723573e-03 -3.49616786974e-03 -4.77987688147e-03 -2.77402864213e-03  6.71978319306e-04  1.22969509655e-04 -3.39259440180e-03 -8.79630419722e-03  9.64992118511e-05  7.31517382343e-04  4.86495638351e-04 -2.23056712567e-03  1.17552379719e-03 -2.24258307741e-03  6.54896962817e-04 -8.46866477602e-03 -4.14655961560e-03  1.07709808443e-01 -1.00651440435e-02  4.59892631601e-03  2.57392027150e-03 -3.65387473986e-04  5.40171350120e-03  1.72001280564e-03  1.49434918569e-03 -5.58337613949e-04  2.48984881679e-03  6.60709248112e-03  4.36043519422e-03 -7.81385342137e-04 -1.96767461506e-04  3.21900328059e-03  4.17394967749e-04 -1.91949702780e-03  2.51552300545e-03 -2.62514137639e-03  2.24547318509e-03 -2.92400225504e-03 -4.07912438564e-03  3.51318015769e-04 -6.09266297398e-04 -2.53020397479e-03  9.05802367207e-03  1.49184146441e-03 -3.00353538420e-03  3.34676944441e-03 -3.67378267555e-03 -1.40963465249e-03  2.61107537092e-04  5.83475707236e-03 -3.59744389602e-03 -1.37812940935e-03  2.92412279007e-03  1.52534396689e-03  2.62010237434e-03 -1.32341137496e-03  2.70090915685e-03 -1.14976799044e-05 -5.69871978094e-03  7.70379174105e-04 -3.37756564304e-03 -8.94847861014e-04 -2.69853999110e-03 -3.57758730013e-04  4.02465348703e-03  9.08857160851e-04  1.33344539979e-03  3.28984020489e-03 -2.30940104028e-03 -3.03780938890e-03  7.23851185121e-04  3.39215156133e-03 -2.76800908504e-03  5.75182785697e-03 -8.54512331437e-04 -1.44435631220e-03  1.63793055025e-03 -2.60857157806e-03  7.04658374390e-03  5.06620256751e-04  4.72511576958e-03  3.04843149458e-03 -1.22476862825e-03  4.47220222596e-03  2.95263541342e-03  5.17320324423e-04 -1.25571195950e-03 -1.21709880420e-03  5.84170085562e-03  4.34454469144e-05  7.64280635093e-04 -1.25029859523e-03  5.77227890366e-03  8.98266713234e-04 -2.46117623919e-03  6.97968011657e-04 -4.58043774833e-03  2.96704613594e-03 -9.31906608537e-04 -1.93643066993e-03 -2.89126348552e-03 -8.57411242196e-04 -5.94617811425e-03 -1.97208614663e-03  6.62370997264e-04 -5.43915504140e-03  6.42878694140e-04 -7.64025314004e-05  4.60782439983e-03  4.45241208729e-04 -1.35973864743e-03  7.55936315250e-04  1.93278482193e-03 -3.11671409750e-03  1.05724502284e-03 -7.77107653551e-04  3.10658646658e-04  7.40832777542e-04 -5.45853749711e-03  2.50293113441e-03 -4.87164776476e-03  2.29049820574e-03 -3.00855048647e-03 -4.78436629092e-03  6.78955501187e-03  7.65956916147e-04  6.34841938102e-04  2.54725474190e-03  2.54575538928e-03  6.10941939941e-03 -5.59593166045e-04 -1.07663498006e-04  2.36503118254e-03 -1.01174353720e-03 -1.50549854922e-03  5.09039369734e-04  4.38285023782e-04 -2.27143101680e-04  4.84272416847e-03  4.28978437511e-03  2.51005899311e-03  1.51620063607e-03 -3.48497760540e-03  5.46697403969e-03 -3.08254617833e-03 -2.16071196567e-04  2.12696797811e-03 -3.12526433022e-03  6.96216738416e-04  3.27098016928e-03  2.19754909801e-03 -1.89885918466e-03  4.08601036798e-03  4.99920455872e-03 -1.45501708892e-03  1.57285281658e-04 -1.47349135273e-03 -5.40479278238e-04  1.02429943783e-03  2.82947576540e-03 -1.67507703281e-03 -1.68207183310e-04 -8.94423097923e-03  4.20356728357e-03  1.47341503410e-03  3.74224583505e-03 -7.18408909206e-04 -3.02736751020e-03  1.39498676572e-03 -1.38913380949e-03 -6.98519695752e-04 -3.12523532435e-03 -2.39060532270e-03  5.55215324966e-04 -2.43989024118e-04  6.82040723995e-04 -1.31261692516e-03 -7.12798819625e-03  4.93974816772e-03 -2.62754766895e-03 -1.74320180395e-03  3.49465959096e-03 -1.40517774239e-04 -8.45579369005e-04 -3.98161242120e-03 -1.50703950186e-03  3.32461520977e-03  6.17723229588e-04  6.22968868424e-05 -2.90066040033e-04 -2.70925829032e-04  3.23539459164e-03  7.22041615178e-04 -1.94624424476e-04 -3.96857537579e-03 -2.19029957493e-03 -1.06041704682e-03 -2.05438504419e-03 -1.76490977820e-03 -3.79426670118e-03  3.12790777744e-03 -9.01856251682e-04  3.02093885886e-03 -5.65778396758e-03 -2.58718631700e-03  1.84067634765e-03 -3.14937186127e-04 -3.82447720251e-03  4.84587481930e-04  1.44254825750e-03  1.13341035725e-03 -9.37424096188e-04 -2.73782606501e-03 -2.34959240124e-03 -1.90029142878e-03 -1.38520868481e-03 -3.90636612234e-04  6.87423020705e-04  4.80330634150e-03 -2.59503399600e-03  2.19027934111e-03  7.68221322258e-04 -1.89007831224e-04
-3.61653701783e-03  1.83510625826e-03 -3.33321984229e-04  4.51847849756e-04 -4.80083108818e-03  3.92085494490e-03  4.14715883534e-03  6.13923280563e-03 -5.36102596962e-03  2.94454188998e-04  4.71701304773e-03  3.01778171665e-03 -3.22809450010e-03  1.16449015384e-03  1.26868485810e-04  1.91201582294e-03 -2.32000968804e-03  3.67329509408e-04  6.38946985946e-04  6.85931234950e-04 -7.83632076320e-03  2.98328410960e-03 -8.14916896501e-04  1.52046807008e-03 -8.37923723239e-06 -9.78237892115e-04 -6.39760394060e-04 -4.53754518408e-04 -3.16079319684e-04  4.57371434223e-03 -1.84332701463e-03 -1.99687802712e-04  5.03455639175e-03 -3.67588942093e-03  1.71135484007e-03  1.46862784202e-03  3.57802629697e-03 -8.13809404451e-04 -2.27094161447e-04  9.26686991116e-04 -1.90128927529e-04 -2.70293778132e-03 -3.96274517433e-03  2.23812575417e-03  8.70009376089e-03 -3.37507707398e-03  5.44142284025e-03 -2.58799654592e-03 -3.19842308187e-03 -6.92666764266e-03 -1.00651440435e-02  1.16845484713e-01  1.29424021435e-02  1.35056499407e-03  1.70712998912e-03 -5.65975491795e-03  1.80221418051e-05  1.24307064477e-03 -1.09534670689e-03 -3.95065119701e-04 -3.90374739627e-03 -2.33028162440e-03 -3.53092523760e-03  1.84026001807e-04 -3.58156720688e-03 -3.89598532397e-03  2.79038783452e-03 -8.63428041006e-04 -2.76408792301e-03 -4.04608248771e-03 -2.24522094278e-03 -4.28516195260e-03 -7.55893018751e-03 -3.90275118058e-04 -1.16820553123e-05 -3.35293194824e-03  2.58499841543e-03  4.11808701579e-03  1.91411619922e-03 -2.06884350391e-03 -8.69060852088e-04  3.64763926790e-03  2.81751079713e-03  1.53460784847e-03 -1.80897613309e-03  1.49843502738e-03 -6.56800146038e-03 -3.77867673431e-03 -3.53056861328e-03 -2.69241895153e-03  4.14147163117e-03 -3.25250247196e-03  3.32811867590e-03 -2.00574771667e-03  6.01005156132e-03  1.06178631075e-03 -4.94830224926e-03  1.78117090957e-03 -1.83100914068e-03  2.70675367933e-03 -3.56352327174e-03  1.56700801739e-03  1.88892839721e-03 -3.99974263402e-03  1.83583352760e-03  2.73446479599e-03 -3.71960025240e-04 -1.30899575281e-03  2.09272200112e-03  3.13550206968e-03 -2.46008813058e-03 -2.12227116004e-03  1.50987194036e-03 -2.27893821327e-03 -2.54946877559e-03 -3.45093831451e-03 -3.06436721025e-03  1.11688696650e-03  6.57970340769e-03  2.95617186335e-03  1.93446415800e-03  2.28426526733e-03  1.57345414142e-03  4.77076766782e-03 -6.17294578584e-03 -4.21539687563e-03 -6.24777977582e-04  3.44026848842e-03  1.37375033106e-03 -2.05815227997e-03  1.32959391096e-03 -3.07348674810e-04  4.15456665172e-03  2.74412397230e-03 -1.62992814861e-03 -4.17208042708e-03 -2.23596851998e-03 -1.34735751457e-03  1.49165725961e-03 -1.04732715452e-03  1.63895113970e-03  7.49993367166e-03 -4.53108296129e-03 -2.62371352886e-03 -3.96564042447e-03 -1.33518120698e-03 -4.79495102512e-04  2.28674036925e-03  1.21254146596e-03 -6.23959862771e-04 -1.89656225497e-03 -3.02111185260e-03  9.50735249844e-04  7.92017279133e-03  4.10554243658e-03  3.92769440129e-03 -1.30104930498e-04 -8.78490849601e-03 -4.22607826004e-03  9.43804035099e-04  1.86102714708e-03 -1.64748936047e-03  1.01413889189e-03  1.57918007029e-03 -1.26748661637e-03 -4.68730041761e-04  6.69548793266e-05  1.22033073574e-03  3.71862094773e-03 -3.26382944595e-03  1.02791142246e-03 -2.79580576569e-03  2.61132113314e-04  2.32527877325e-03  2.36137155266e-03  6.57181290848e-03  4.41353969772e-03 -3.12414162375e-04  5.66372799529e-03 -3.11481557917e-03  5.57285322351e-04  3.39090739828e-04  3.70371291519e-03 -7.71712713477e-06 -1.37413918130e-04 -5.33766650034e-03 -1.96211329914e-03  1.47807869801e-03  3.08409855820e-03  2.40061903922e-03  8.89863159598e-03  3.61462022372e-04  2.70307737759e-03  3.17765787936e-03  4.90538934795e-04 -1.51368647090e-03 -3.00945115824e-03  2.41950428831e-03  4.71012425559e-03  1.37394843579e-03 -2.59616869110e-03 -7.60417416315e-04  4.28813477267e-03  1.46328994860e-03  1.14064312901e-03  6.36910292434e-03  2.36207030223e-04  3.97005156438e-03  4.62387517992e-03  4.03191276098e-03  1.25388716783e-03 -1.25780070222e-03  4.00635484341e-03 -2.78014774823e-03 -7.33692526249e-03  7.08832164718e-03  3.58776871276e-03  3.90067571452e-03 -3.13646263994e-03 -3.43025571476e-03  4.51967715283e-03  1.61554306171e-04 -1.75147558630e-03 -5.66427576120e-03 -2.89654546926e-03  6.86396616226e-04  2.34267094403e-03  3.86890940426e-04  9.62738876298e-04  2.24061956420e-03 -5.82005119622e-03  3.66733607282e-04 -1.19340656178e-04  8.69182453218e-05  5.34451334553e-03  5.04072600761e-04 -4.62602129659e-04  2.87410368466e-03  2.02492548120e-03 -3.29345974986e-03 -2.04762545627e-03 -1.39864167219e-04 -2.84167998924e-03  3.72000573730e-03 -4.84745909214e-04  1.94964084627e-03  6.22107820942e-04  2.09866793417e-03  2.03766486679e-04 -1.37406561181e-03 -1.32909781298e-03  3.08717453744e-04  1.77477448221e-03 -4.64690760270e-03 -1.61232128517e-03  1.93692087942e-04
 2.96403492290e-03  1.76832996823e-03 -2.71233799311e-03 -5.17394505971e-04 -2.48716232888e-03 -1.81025255244e-03  1.80179215327e-03 -2.19630564276e-03 -3.04321756131e-04 -1.01852671240e-03  3.51714772834e-03  2.20666264842e-03 -3.44765297219e-03  2.49004822684e-03 -2.68513008309e-03  1.93108734559e-04  1.54674868584e-03 -5.14894234778e-04  2.00753704503e-03  3.20544201176e-03  2.33375775212e-03  1.97744874178e-03  7.93702615047e-03  2.10402111630e-03 -1.28808508728e-03 -2.09041763679e-03  2.31363684318e-04 -8.57926495610e-04 -4.35920153864e-03 -8.97309900722e-05  1.02584979672e-03 -6.68177337830e-03  1.88391229576e-03 -2.25852065613e-03  4.32763279909e-05  1.11185947460e-03  4.57163378191e-03  1.45470077590e-03  6.67345051644e-03 -1.12959266638e-03  1.62456124328e-03 -1.92462648938e-04  1.82971615214e-03  8.32860895389e-04  4.13362066469e-03  3.10164111686e-03  3.66054445002e-03 -2.65050229867e-03  2.12265359820e-03 -2.90485439822e-03  4.59892631601e-03  1.29424021435e-02  1.11368237500e-01  5.59209468567e-03  9.16009114380e-03 -5.89182993377e-03 -2.86506900297e-03  3.02782339653e-03 -4.46809579251e-04 -1.53459565514e-03 -5.55383637784e-03 -4.00134414018e-03 -9.70963672044e-04  8.12973571152e-04  3.59772743873e-03 -2.59394014839e-03  3.03548945315e-03 -4.41546425697e-03  2.54191451440e-04  3.85622431838e-03  1.11031514451e-03 -3.25685724454e-03  4.90311730062e-03 -5.09398893096e-03  2.67957784175e-05  3.90855617630e-03 -3.04040020779e-03 -1.58668389772e-03  1.56545975224e-03 -2.90885642331e-03 -2.18372341526e-03  2.44607110248e-03  2.79051284714e-03  7.87816205743e-04 -2.55727680618e-03  3.93954493433e-04 -2.74145008512e-03 -2.86647395906e-03 -3.50955564510e-03  9.47588269839e-04  4.56778415072e-03  1.70889885443e-03  2.58248701439e-03 -7.42398329720e-03  7.37842153755e-04 -7.19972029695e-04  1.21871921478e-03  1.08367521801e-03 -2.20874392976e-03  1.27753720391e-03 -6.27812812198e-03  4.97197853020e-03 -5.30202222602e-03 -2.49031031901e-03  1.01276368298e-03 -4.47674504329e-03  1.89759233649e-03  1.46841616772e-03  4.98185419943e-03  3.36028578653e-03  1.91147371535e-03  6.07882540298e-04 -1.16590139289e-03  3.78693895328e-04  9.18313611254e-04 -2.63598530099e-03 -1.74964086039e-03  2.84734853866e-03 -5.51554634042e-03 -2.80607842934e-03 -4.78404500156e-03 -1.55942193681e-03  3.24924846139e-03 -6.51904234173e-03 -1.78936178718e-03  4.85280434922e-05  3.09419789574e-03 -2.44221055739e-03 -3.75491434571e-03  1.91037844838e-03 -2.25218191566e-03 -2.09393454433e-03  8.73770255368e-04 -3.82434909937e-03  3.15465602754e-04  5.92930712691e-03 -5.30446590128e-04 -2.73790650802e-03  7.82781096595e-03 -5.32821343528e-03  6.99860070815e-03  1.99270117150e-03 -2.56363434243e-03 -6.60500536139e-04 -4.73796939260e-03  1.04030551517e-03 -8.99047251427e-03  5.87815471450e-04  1.75799646712e-03  6.38639928902e-04  1.42500236227e-03 -2.39293134660e-03 -2.45693542511e-03  2.79335109310e-04 -5.27967511118e-03 -5.95064081809e-04  2.58699231972e-03 -2.03018183767e-03  1.66430476714e-03 -3.52707545600e-03 -8.30829209655e-04 -1.44953589331e-03  9.08958086044e-05 -2.16050166294e-03  2.22686006545e-04  7.37912948862e-03 -2.51310521264e-03 -1.64488692965e-03 -9.56202401940e-04  2.71563165175e-03 -1.17647723655e-03 -3.64408816616e-03  2.70928583201e-03  2.73428969005e-03  1.58707962704e-03 -1.96276653273e-03  4.91816466638e-03 -1.86801344197e-03  6.44212891866e-03 -2.27186686499e-03  3.34369886275e-03 -2.10058750572e-03  6.77470935684e-03  5.12709782666e-03 -4.85111949160e-04  1.25978165131e-03  5.32540925180e-03 -1.07101049484e-03  5.45294285202e-03 -8.86036210959e-04 -2.97889368310e-04 -3.53190670739e-03  2.59042274683e-04  3.63953608532e-03 -4.03323804854e-03  4.05068079339e-03 -2.05238890438e-03  5.54112008800e-03  9.45707996341e-04  5.09596276973e-04 -1.45594903320e-03 -4.47218199081e-03 -2.41191657493e-03 -3.61509028505e-03 -3.48966034929e-03 -1.19542245940e-03  3.35360834319e-03 -3.83222854267e-04 -1.85171544736e-04 -1.43049166761e-03 -5.46881841591e-04 -1.57541658870e-03  1.63136318478e-03 -1.93928306942e-03 -6.05975840121e-03 -3.83938151505e-03  2.15889802293e-03  8.69432045750e-04  2.79429000459e-03 -3.51765938075e-03 -1.01144240121e-03  1.62767757141e-03 -1.42288308586e-03  4.57818672900e-03  4.26201719639e-04 -3.22474758408e-03 -6.06839236134e-04 -8.98857844992e-04  1.75933061621e-03  5.89220444846e-04 -3.68626003910e-03 -1.15979420518e-04 -3.52165701367e-04 -3.31914314268e-03  2.78500048435e-03 -1.75747966565e-03  9.30021643024e-04  7.13430798338e-05 -1.16561989562e-03  2.16648944400e-03  2.08448050676e-03  1.56807753300e-03  4.00909317328e-03 -8.80860685652e-05  3.24638770375e-03  4.30761742768e-03 -1.04549961533e-03 -2.08905079213e-03 -3.66725715412e-04 -1.53671926782e-03  1.56073288662e-03  6.51716024112e-03  1.63180249460e-03 -8.45294797715e-04  4.11639582051e-05 -4.49969511067e-03
 7.26861350485e-03  9.02925450300e-04 -2.39512303699e-03 -1.81248350579e-04  5.35366861713e-03 -4.23094036367e-03 -8.18895136338e-04  2.51863727831e-03 -1.10016971663e-03 -2.82907613690e-03 -1.73717895117e-03 -1.32815811481e-03 -1.47220208686e-03 -1.52044467955e-03  2.01200193096e-03 -9.60165143440e-04  1.76979979350e-03  2.21570901902e-03 -2.00046819270e-03  1.49259220368e-03  6.17860184128e-03  3.11074083696e-03  7.04741386750e-03  1.64155320146e-03 -4.21459800911e-05 -3.46037333882e-03  4.63063715169e-03 -2.24304804855e-03  3.35764002199e-03  3.02794452597e-03 -9.86478456493e-04 -2.94403744706e-03 -6.07407410667e-03  3.23998727589e-03 -1.44920732425e-03  3.33857352613e-03  1.94517428327e-03 -4.83019571289e-04  3.85922454281e-03  9.54882824681e-04  1.10007984579e-03  3.36752973216e-03  5.46535917366e-04  4.21155582947e-03 -4.01672884301e-03 -4.00677042662e-04 -3.64355317540e-03  1.18768763774e-03 -2.99984574841e-04  2.15755205476e-03  2.57392027150e-03  1.35056499407e-03  5.59209468567e-03  8.95466941171e-02 -2.10090364728e-02 -9.94179540794e-04 -8.73916278439e-03  8.62916376064e-04 -1.78283889099e-03  1.64666377396e-03 -7.88172093716e-04 -4.55538510928e-03 -1.61748530643e-03  1.96521737929e-03  3.89744288853e-04 -2.60790868634e-03 -2.03775440280e-03 -7.43537680185e-04 -1.19128462743e-03  1.56237103153e-03 -2.79217301245e-04  1.55330853664e-04  8.60477190214e-04  1.48129633042e-03 -2.00861954309e-03  5.87801062556e-04 -5.62382961798e-03  1.73485317868e-03 -4.75079394686e-03 -1.83634526960e-03  1.62203551981e-03  2.18035933430e-04  2.69420185185e-03 -1.73437143782e-03 -1.66414931685e-03  7.81910033832e-04 -7.53803549596e-04 -6.47988958429e-04  4.06151633041e-04 -8.84715644186e-04 -5.13209613307e-04 -2.57453128145e-03  1.78503998797e-03  3.97376536872e-04 -3.63677478776e-03  1.14576293387e-03 -5.59690970040e-04  4.08292807587e-04 -7.34041497175e-04  9.46814132117e-04 -3.19280830936e-04 -8.46654643338e-04  9.37672947915e-04 -3.43850201478e-04  1.15408548260e-03  1.76991727785e-03  3.38206538762e-03  1.16186427762e-03 -1.77869458694e-03  4.85435674935e-03  1.50283108648e-04  3.58056072606e-03 -5.66936442526e-04  4.21536102169e-03  1.18416738064e-03 -2.67234187952e-03 -1.18305342787e-03 -7.99186517521e-04  2.56272336689e-03  4.76093837899e-03 -6.46702684275e-04  1.67284940516e-04 -2.62262235299e-03 -1.83249869735e-03  2.44253453401e-03 -1.32600164571e-03  1.51456322895e-03  1.63496317824e-03 -1.64290984075e-03 -1.45169766835e-03  1.54856185114e-03  2.30205625581e-03 -1.21409886047e-03 -4.37914970422e-03  1.04870588394e-03 -3.80387891303e-04  3.97259059384e-03  3.33174735458e-03 -2.62439643980e-03  1.15058691652e-03 -1.75716357716e-03 -1.01713741250e-03  8.42554254661e-04  1.72714607771e-03 -3.66932829924e-05  2.27968516407e-03 -1.92672066995e-04 -9.08239704429e-04 -6.48645111091e-04 -2.83731735456e-03 -1.16180339204e-03 -4.48042511883e-03  3.34928338924e-03 -1.84147756251e-03 -2.76627889088e-03  1.26944882130e-03 -2.62909792893e-03 -1.51188520188e-03 -1.76376915177e-03  4.11058618357e-05 -2.84018097097e-03 -1.27799271836e-03  1.99137170525e-03  1.63433964615e-04 -1.54481497570e-03  5.94722667561e-04  1.80858132218e-03 -5.52683643783e-05  4.88402466481e-04  2.72607522236e-03 -1.68489399198e-03  1.43441815325e-03  2.11162161874e-03  2.65104161566e-03  3.23366504360e-03 -1.85990970813e-03  5.33657940318e-03 -3.07062233087e-04  4.29072471733e-03 -1.79613324104e-03  1.33726812192e-05  1.65102710755e-03  2.43094768467e-03 -2.29223186062e-03 -1.31297764332e-03  2.26381685749e-04  3.11643693090e-03 -1.15756357364e-03 -1.07735038182e-03 -5.32061739527e-03 -5.24611206611e-04 -1.29205937674e-03  3.81130628165e-04  4.13160402855e-04  2.48051491972e-03  7.54717182534e-04 -3.70137788494e-04  5.98025933402e-04  2.19749177552e-03 -2.45947431888e-03 -6.46117213550e-04 -1.43816486328e-03 -1.06800988098e-03 -1.00275900740e-04  1.20663381651e-03  3.17711973100e-05  4.49100758102e-03 -2.99034851045e-03  1.62249794248e-03  4.08863751400e-03 -7.30198982594e-04  3.79916602030e-03 -2.75646673118e-04  1.27050138468e-03  9.15476514134e-04 -1.59847222373e-03 -1.46987830660e-03  1.33986117057e-03 -4.56981274121e-04 -6.96405177765e-04  6.64516501706e-04 -6.98500175892e-04 -1.49124473061e-03  1.73925352449e-03  3.32945032217e-03 -3.51265911480e-03  2.26475207805e-03  5.22715118541e-04  8.52296573734e-04 -8.18395629404e-04  1.78232761732e-03  4.12358739111e-03 -4.92964123208e-04 -1.47062340993e-03  5.04459201516e-04  9.31147618707e-04 -3.12893299405e-03 -8.09231702776e-04 -8.97045361095e-04  3.52144879732e-03  1.17061183916e-03 -1.28419455838e-03 -3.55721326449e-04 -2.77020478960e-03  1.79498860876e-03 -6.57623846072e-03 -2.62207267578e-03 -5.33871642117e-04 -3.54107121754e-05  1.16364878268e-03  7.93353761484e-04 -4.18040270781e-03  5.45923993716e-04  1.78578742814e-03  1.77101363689e-03 -1.62323334179e-03
-5.66397136295e-03 -1.81452574212e-03  1.57403883830e-03  1.09457829404e-03 -1.96806934869e-03  1.85573719189e-03  3.02678780863e-03 -1.03196503134e-03  5.53799018172e-03  4.96514049098e-03 -1.47239603568e-03  1.27626862198e-03 -6.82627177145e-04  4.80173674550e-03 -2.17440055067e-03  2.31108266259e-03 -6.97746108951e-05 -1.32865140803e-03 -3.74991314952e-03 -3.33157223913e-03 -4.25432047025e-03  5.49749007361e-03 -1.36388048590e-03 -2.22910292159e-03 -6.10735790460e-04  5.62465397860e-03 -7.16470398059e-03  4.95777459625e-04  1.66824519476e-03 -2.75840535420e-03 -1.12081244432e-03  3.32089537761e-03  3.54282414454e-03 -1.52999022881e-03  3.96435989585e-03 -5.91927078019e-03 -4.54729065468e-03  1.35999915849e-03  6.29653836357e-03  3.18636019969e-03  1.88013768895e-03 -3.18892219829e-03  4.94663211558e-04 -2.63252236089e-03  3.14743199801e-03  5.69588761387e-05  2.39799944161e-03 -1.84362325857e-04  4.93100224759e-04 -1.71552370841e-03 -3.65387473986e-04  1.70712998912e-03  9.16009114380e-03 -2.10090364728e-02  1.02407903977e-01 -2.02564431286e-02 -1.26211934945e-02  1.08628794472e-02  9.14966078108e-04 -2.34913488263e-03 -4.35229329531e-03 -4.79239328617e-04 -5.17923087770e-04 -3.29753381422e-03  4.81588955835e-04  2.35817995468e-03 -4.31028837105e-04  1.69036482461e-03 -4.63043178230e-04  1.16754666742e-03  4.23091267996e-03 -5.19812407114e-03  2.45538133826e-03 -5.63851432895e-03  1.66837797793e-03 -1.50928731924e-03 -1.94093562810e-03  2.67704328566e-03  5.93328227311e-03 -7.94734827754e-04 -5.25100514399e-04  3.71154175340e-03 -7.67244695420e-04  2.93707902759e-03 -1.43117796261e-03 -1.38372348195e-03  1.32215548600e-04  2.93393889999e-03  4.59529038175e-04  7.92783413587e-04 -1.92101170024e-03  5.39309765906e-04 -7.34550480372e-04 -3.41241414692e-03  4.45502187865e-03 -4.99802629465e-04 -1.78250962500e-03 -4.11737648156e-03  2.11533714216e-03  2.16282477696e-03  3.62974590027e-03 -2.58724939764e-03  2.67752464287e-03  3.39856360594e-04 -3.76149092046e-03  3.52635259459e-03 -2.38304867096e-04  3.42421776418e-03  2.10933942110e-03 -6.38668989998e-03  1.02590736901e-03 -2.51387334998e-03  4.05469790888e-03 -5.01457812810e-03  1.15712341227e-03 -5.12615211592e-05  1.06747785593e-03 -8.94579006328e-04 -4.87631468763e-05 -4.39630808042e-03  3.49250223834e-03 -5.53980929502e-04 -4.41742096740e-04 -2.11468507605e-03 -2.23273477067e-03  2.28124001066e-03 -5.04002150983e-03 -3.27595523642e-03 -2.00022276087e-04  1.18927618355e-03 -3.33852509872e-03 -4.69790349507e-03 -2.55232765226e-04  3.16485157359e-03  1.13545681041e-03  2.07566240320e-03 -1.77225747645e-03  3.03653164877e-03 -1.09130565224e-03 -6.24647298048e-03  1.16427474133e-03  1.59787599773e-03 -4.36841934642e-03 -2.34440648906e-04 -1.66304282773e-03 -9.76467405713e-04 -4.02074568932e-03  3.87685375538e-03  1.62231675272e-03  1.09444954128e-03 -1.03532942264e-03  5.91821403324e-03 -2.30167544989e-04 -1.75888362185e-04  2.08720926193e-03  3.64932671184e-04  1.67952957460e-03  1.02158787188e-03 -4.47136543859e-03 -6.47584838679e-05  5.70972270136e-03 -4.46023138489e-03 -4.05745832856e-03  4.41812597750e-03 -5.32915095710e-03  5.82139620295e-03 -3.20516011538e-03  2.90745890622e-03  1.63018122054e-04 -9.06127533137e-04 -8.37862910006e-04 -9.68165224146e-04  1.08245565730e-03  4.59160455403e-03 -7.15947020545e-05  1.83722868402e-03 -2.95690249360e-03 -2.69834270556e-04  2.49749458166e-03  5.60679005322e-04  6.78164428008e-03 -3.44269877546e-03 -8.89462000295e-04  2.17793254563e-03  2.45888990236e-03 -5.70220567237e-03 -1.37361359758e-03 -9.15187431245e-04  1.73547900665e-03  1.22803385618e-03 -1.62477204790e-04  3.38681399965e-04  5.82050829276e-04  3.15240904946e-03 -4.76159944476e-03  4.02446505534e-04  1.56783507346e-03  1.73409566157e-03 -2.85482691374e-03 -2.47828033896e-03  2.79049940707e-03  1.76274738257e-03  3.30722506038e-03  3.39507270811e-03  1.07812925916e-04  1.78472240863e-03  2.67874732539e-03 -1.73183654773e-03 -5.22008188136e-03  1.45209190360e-03  2.87221639686e-03 -4.90225180751e-03  2.33440693902e-03  2.94986379296e-03 -6.66470142228e-04  9.46485307559e-05  2.69025718197e-03  8.44328560811e-04  7.20231816389e-04 -4.31486340340e-04 -3.73095482062e-03  2.00752870241e-03  7.15996384969e-04 -1.46035877342e-03 -2.44206982273e-03 -1.21018375102e-04  3.78727219998e-03 -1.43363317844e-03 -2.81473636985e-03 -8.53455678806e-04 -5.84553360205e-03 -1.73703163730e-03 -1.19028364314e-03  2.44452546691e-03  3.77251864955e-03 -1.75348251614e-03  1.24291308962e-03  1.62103746142e-03  2.65737852567e-04 -3.41130694724e-03 -4.27027743868e-03 -1.04895398447e-03  3.98499082558e-04 -2.70712020096e-04 -1.98156559038e-04  9.55829016083e-03  4.51297061999e-03 -9.87222757516e-04 -4.92820065121e-03 -2.59397518974e-03 -7.48874427167e-04  3.38058924210e-03  1.03658127259e-03  4.36374343754e-05 -1.29822017848e-03 -2.97912430751e-05
 1.13750977986e-03 -2.06663034186e-03 -4.96445380784e-04 -1.11293731240e-03  5.74214063370e-03 -5.68433965173e-04 -2.77942142539e-03 -1.78310145485e-03 -1.68088921759e-03 -3.40648910524e-03  3.28530610953e-03 -2.36109657404e-03  6.24900858443e-04 -3.53408706825e-03 -3.27514786082e-03 -1.12633180371e-03  2.66229519659e-03  1.14302855547e-03 -6.28689396819e-04  1.95236593518e-03  4.25202492496e-03 -2.26895825267e-03  2.89100051573e-03 -3.15263455914e-03  1.43182160351e-03 -2.63569012285e-03 -1.18895211248e-03 -1.06964164915e-03  1.25509222767e-04 -1.87120277077e-03 -1.57305164730e-03 -1.75853870460e-03 -2.30113461636e-04  5.21313572393e-04 -3.12723881591e-03  4.45611902916e-04  5.98168558019e-04 -1.36664188764e-03 -3.72266413697e-03 -4.90405860269e-03 -2.45748533912e-03  7.38374334669e-04 -1.41568760225e-03  1.65783949407e-03 -1.17346859871e-03 -1.63859435314e-03  9.37307894050e-04 -3.54955691556e-05  6.59697488160e-04 -1.41244632085e-03  5.40171350120e-03 -5.65975491795e-03 -5.89182993377e-03 -9.94179540794e-04 -2.02564431286e-02  8.54233600762e-02  1.60592678235e-02 -4.63113907100e-03  2.37202764773e-03  3.38994403437e-03  3.49965542115e-03  2.25646909754e-04  1.98588318112e-03  1.73369759952e-03 -1.90031762271e-03 -5.37659594062e-03  4.32791869380e-04 -2.90416500076e-04 -2.72899049002e-03 -4.09408169509e-03  7.60111079913e-04 -2.41537111123e-03  2.67140294814e-03 -3.17363886016e-03 -2.69963869516e-03  2.41088638239e-03 -1.95587752044e-03  1.48945831297e-03 -3.05649107276e-03 -2.04480363617e-04  3.03488169189e-03  1.68952459844e-03  1.71486388072e-03 -3.78032286885e-03 -7.30396946223e-04  1.63719121569e-03 -1.70724371871e-03 -1.23283651938e-03 -4.76942647740e-04  3.81199515235e-04  2.20094901859e-03 -2.26459008880e-03  1.80719773918e-04  1.43072420791e-03 -6.97651223713e-03  9.55027300732e-04  2.89949954184e-03  4.06052385656e-04  9.28886867659e-04 -1.44027327733e-03 -2.72698308360e-04  3.60504224270e-03 -6.57674494209e-03  1.29745741148e-03  5.25559668948e-03 -2.96595672813e-04 -1.79020864359e-03  5.00474915106e-04 -3.28985661505e-03 -5.58154908887e-04  2.50872286812e-03  1.61473647780e-03 -3.35044708129e-03  1.81655499101e-03 -1.45991850564e-04 -1.03076146044e-03  4.28295430972e-05 -6.69338114989e-04  1.54504586221e-03  2.30805392150e-03 -7.45745405850e-04 -1.64985209618e-03  3.73166121915e-03 -4.48657380776e-04  1.94554599268e-03  4.29357913354e-04  1.93156893724e-03  6.22274257607e-04 -2.68036045867e-03  3.80261906235e-03 -7.84325223546e-04 -3.21383469475e-03 -1.32496136418e-03 -5.71100878864e-03  1.31257761885e-04  1.18969774051e-03  4.10368873815e-03  3.83888431383e-04 -5.32736738509e-04  1.80506686355e-03 -8.71347917117e-04  1.41554147522e-03 -1.57342329604e-04 -5.10832829565e-04  5.14527884922e-04  7.25593045450e-04  3.08335727780e-03 -6.29539039341e-03  3.79108371796e-04  1.27385058140e-03  1.92669427537e-03 -1.34918279790e-04 -7.26288451703e-04 -8.82982244536e-03 -2.19170256909e-03 -4.46940365664e-03 -1.05473709437e-03  4.21201731226e-03  5.34834857315e-03 -5.91506276906e-04 -6.15631240497e-03 -2.30118390600e-04 -2.29584336748e-05 -3.47476438798e-03  2.83079045269e-03 -1.65280201784e-03  3.25319213247e-04 -6.16425078577e-04  4.55128051206e-04 -2.66825266713e-04  1.03201561971e-03 -1.17703471422e-03  2.50788985415e-04 -3.43755285099e-03  2.11959065814e-03 -5.67896488798e-04 -1.89008127607e-03 -5.58724618960e-04 -4.73901491376e-03  3.21005262772e-03 -3.32224101809e-03  4.51007957132e-03 -2.97281657580e-03  1.66163867450e-03  1.93166257770e-03  3.53510825722e-03 -5.34615716555e-04  3.82559777990e-03 -3.62272831614e-04  1.17434389444e-03  2.44374806946e-03  1.34598873201e-04  3.02821502547e-03 -4.23287239976e-03  2.04039827387e-03 -9.78365795906e-04  7.33609956159e-05  5.92994661221e-04 -6.09213599933e-04  2.47941714766e-03 -6.35879840289e-05 -1.30581682124e-03 -1.62177347405e-03 -2.26129542759e-03 -1.50941677314e-03 -1.95948195500e-03 -4.26688039766e-03 -1.17436703453e-03  1.10801852372e-04 -8.03918984789e-04 -4.55839071428e-03  1.30508740784e-04 -1.60644208066e-03 -3.79067767025e-03 -1.14563138149e-04 -3.73044039967e-03  7.33266543799e-04  5.70461960749e-04  9.98448302576e-05 -1.35091326024e-04  2.12903514470e-03 -6.54320696789e-04 -2.42475671034e-04 -3.83709694254e-03 -1.80536400630e-03  7.22381308814e-04  1.29310521686e-03  1.48037856583e-03  3.35405391746e-03  2.53005513892e-03 -1.69421125822e-03 -2.85078444363e-03  9.97582106073e-04 -5.59230345455e-05 -4.87748390824e-03  1.98322509260e-03  1.36090846305e-03  1.03339780546e-03  1.94588950996e-03  1.38727508588e-03  2.72827709864e-03  1.04557801039e-03 -1.58809397494e-03 -6.72591846225e-04  8.33250015392e-03 -5.55562534631e-03 -3.39405600636e-03 -1.16092058202e-03  9.95785152135e-04 -1.31904113102e-03 -1.19059886395e-03  4.42755988185e-04 -2.90683442090e-03 -1.62597056174e-03  1.29478713265e-05  1.09070233093e-03
-2.92102558990e-04 -3.40080491015e-03 -5.90773640316e-04 -3.26874120353e-03  1.07203279939e-03  1.03589643331e-04 -1.99562871999e-03 -6.29109716099e-04  6.75562089548e-04 -1.79772370497e-03  3.80257766679e-04 -1.20300643864e-03 -2.33477665037e-03 -1.97943446512e-03  4.22822815742e-03  2.76353379859e-03 -3.32085104433e-03 -2.48043836396e-03 -1.21426939327e-03  3.00983449968e-03  2.46004476602e-03 -5.10028863044e-03 -4.71282319292e-04 -9.65587396946e-04  1.18674010206e-04 -2.07979577675e-03  4.52194424335e-03  1.34563451665e-03 -6.94103695377e-03  1.12617717029e-03  4.59953099221e-04 -3.15612479513e-03  1.01668405044e-03  1.32987270265e-03 -2.43794308488e-03  3.81174433028e-03  1.46741408357e-03  4.97591839772e-04 -8.93711681256e-03 -5.65142468704e-03 -4.58644998228e-03 -6.14576102441e-03 -2.46959415081e-04 -8.53238747456e-04  5.50233245122e-03  2.47224107399e-03  7.11270361291e-04 -2.96465580303e-03 -2.90924405693e-03 -4.70694088592e-03  1.72001280564e-03  1.80221418051e-05 -2.86506900297e-03 -8.73916278439e-03 -1.26211934945e-02  1.60592678235e-02  9.51832488348e-02  5.19658989846e-03  5.70107923493e-03  9.45457939053e-03  6.97329693673e-03  9.81863425834e-04  5.61870568403e-03 -2.20905587900e-03 -3.43632183261e-03 -3.45915727876e-04  1.18000832939e-03  2.83521354559e-03 -2.46840969592e-03 -3.70815496486e-03  2.47822810501e-04  9.23164575426e-04  4.94032974457e-04 -1.46115498707e-03 -1.55289624265e-03  5.12005657482e-03  7.33817829679e-03 -2.42511151514e-03 -1.38545770593e-03  1.22661994505e-03  3.49010835781e-03  6.74591419922e-04 -1.63824710831e-03 -1.82162865384e-03  4.11457662343e-04  6.31900576358e-04  2.20967738008e-03 -6.31386041197e-04  7.54081230676e-04  3.16261257121e-03 -2.44892002542e-03 -2.77099845511e-04  7.10110979671e-04  1.03550913261e-03  6.88569342558e-04 -1.26659518854e-03 -2.03930542800e-03  1.82383839179e-03 -1.31698795271e-03 -6.04988908218e-04 -3.00406073206e-03  3.61683371920e-03 -3.79255366956e-03 -6.85325340137e-04 -1.30659946436e-03  3.52408571650e-03 -1.92172743519e-03 -1.75119423546e-03 -4.06366152468e-04  1.70953919800e-03  4.89218931690e-04  3.24285986834e-03 -7.70201592972e-04  1.80142113161e-03  1.57387534311e-03 -3.33039069225e-05  3.61211231963e-03  3.89008043608e-03 -2.17327137206e-03  2.62688853287e-03  1.89167501995e-03 -6.50618772021e-03  6.26079461707e-04  1.50257124813e-03  1.18001580409e-03  8.45476540293e-04 -2.77935749737e-04  2.84302413222e-03 -1.35056179420e-03  4.39145709251e-03  2.52625768881e-03 -3.65777589078e-04  6.01327559000e-04 -3.88117739603e-03 -2.00728899092e-03 -3.00309006884e-03  1.76127718113e-03 -1.75062234418e-03  5.57437975596e-03  1.25841360026e-03 -1.56728703731e-04  2.29596462637e-03  5.51711721093e-04 -1.19564041822e-03  1.62049887720e-03  2.12663649907e-03 -3.34037223617e-03 -5.72172674278e-03  1.17324315600e-03  2.18080206743e-04 -6.19167618306e-04  1.56238913488e-03 -1.36394919301e-03 -1.83701791751e-03 -1.82131623815e-03 -3.80650150961e-03  1.50571969698e-04  2.43104673110e-03  9.03747998733e-03  3.99603313515e-04  1.16541370393e-04  4.36031218115e-03 -3.40307639373e-03 -3.84351461840e-03  5.40959886981e-03 -3.39189985942e-03 -5.08374540007e-04 -2.44452086026e-03 -1.82904539953e-03 -7.18665664074e-04 -2.40233504168e-04 -1.73054379570e-03 -1.18867809683e-03  9.93710669828e-05 -1.51859910437e-03  9.68207504054e-04  2.49364202023e-03 -8.14521701495e-04 -2.91178725908e-03 -1.80007844613e-03 -2.75575495232e-03  4.86059395849e-03 -2.42712327797e-03 -1.19374266990e-03  3.00094192995e-03  2.20856994706e-03  2.64567853038e-03  6.26085087085e-04  2.06032986442e-04  3.53274677482e-03  2.72588812543e-03  7.48043624358e-04 -2.91972501959e-03 -1.15443581940e-03  3.26290410459e-04  1.24742566958e-03 -5.64475124983e-03 -5.23669499172e-05  1.86448881504e-03  2.57394742101e-03 -9.40957764970e-04 -2.37719074398e-03 -3.23824347388e-03 -1.70122476189e-03  3.54482587928e-05 -2.33217999292e-03 -2.47854273873e-03  1.18333230676e-03  1.55190763277e-03  1.12435485779e-04 -3.57616175888e-03 -2.18528497380e-03 -2.44140691794e-03 -3.58954261359e-03  9.92364895979e-05  2.43771283416e-03  9.09764261327e-04  1.86446987613e-03 -3.33899333767e-03  1.03250921870e-04  1.58700449303e-03 -8.61766925388e-04  1.68648872981e-04 -2.65180792894e-03  4.95533095836e-04  2.96610719887e-03 -1.92315704377e-03  4.84341209932e-03  2.05276475714e-03  1.63828126274e-03 -1.04015484781e-03 -1.74318915608e-03 -3.91122319369e-04  2.40533033911e-04  3.45499729711e-03 -3.89880486404e-04 -7.30054927412e-04 -3.90710513125e-04  2.57981747525e-03 -2.56594617515e-04 -4.77803972451e-03  1.82787853275e-03 -2.11356224569e-03  3.46756255861e-03  4.03440669996e-03  7.03999689726e-04 -1.22219980206e-03 -9.09362460043e-04  8.10953850099e-05 -3.29587958127e-03 -2.87294278262e-03  9.98692795735e-04  3.44577740452e-04  4.89491097096e-04  2.53924786896e-03  1.14302280633e-03
 1.32538911181e-03  3.10642129713e-04 -1.34955024607e-03  1.60211681352e-03 -8.40713852309e-04 -9.37179935410e-04  2.93950152535e-03  2.39912933493e-03 -3.05656903135e-04  1.53396326695e-03 -3.38569446583e-03 -4.61216528825e-04 -1.30433192072e-03 -4.66863221426e-04  1.50430495841e-03  3.68297420016e-03 -6.77019747970e-04 -1.95478473346e-04 -5.15187526492e-03 -4.21510615570e-04  9.47879741941e-04  2.39347000797e-03 -8.66373328347e-04 -4.35344647065e-04 -1.13499720382e-03 -2.67809036338e-03 -9.54774313435e-04 -1.15100912626e-03  1.10870353152e-03 -4.45894714042e-03  2.48792949447e-03 -4.00796865270e-03 -3.20314959159e-03  5.85667348160e-04  1.18950654851e-03  6.89794441059e-04  3.39887063066e-04 -3.15229037228e-03  8.28265201790e-04 -2.13557123430e-03 -7.48924507869e-04 -8.34527280482e-04  3.34099128888e-03  2.73211812772e-03 -4.88262700040e-03  1.39985966088e-03 -1.77537371388e-03 -2.12452373570e-03 -1.44683323751e-03 -1.51612604596e-03  1.49434918569e-03  1.24307064477e-03  3.02782339653e-03  8.62916376064e-04  1.08628794472e-02 -4.63113907100e-03  5.19658989846e-03  9.28701492282e-02  1.24910435101e-02  3.30461538959e-03 -1.56310604779e-03  2.93300732841e-04  5.62867183836e-06 -2.51137994265e-03 -1.97965762139e-03  1.66518364701e-03  3.46227268896e-03 -3.15503464201e-03  3.34793800507e-03 -1.62345429546e-03  2.14681458213e-03 -4.07190991052e-04  1.31269125398e-03 -4.16496952235e-03  5.03501101800e-03 -2.37727428112e-04  4.04652915802e-03  6.88913524561e-03  1.05254996441e-03 -4.87794129876e-04 -1.14712576919e-04 -5.15128408376e-04  3.26000871413e-05  7.59860165706e-04  2.86904671223e-03 -7.16029670816e-04 -1.47555511558e-03 -1.11344433466e-04  8.34894309895e-05 -3.05062112414e-03 -1.78136855457e-03  1.74801437368e-03 -1.54727377024e-03  2.82493649373e-05 -6.14275650085e-04 -5.85194018147e-04 -1.16657720673e-03  1.95546672722e-03  9.76877131159e-04 -1.25582477517e-03 -3.20971272952e-03  3.04925764588e-04  4.26443208056e-03 -8.15805562538e-04 -3.23007690993e-03  3.93536746418e-03 -2.43822356196e-03  3.59852973324e-03 -9.68621262687e-05  4.69006938858e-04 -5.34670235978e-04  2.65831257673e-03 -2.95346294418e-04  3.58386602339e-03  8.90103820420e-04  4.72629466114e-04  1.75266333195e-03  3.81033676547e-03  2.60619089668e-03 -2.62776831449e-03 -2.36883254684e-04  1.33423431139e-04  2.11943327322e-03 -2.04101057608e-03 -4.19010480494e-04  1.15688822046e-03 -2.16066706030e-03  3.36278626339e-03  1.91244270541e-03  4.28501259643e-03 -1.17624959258e-03 -1.55668282676e-06  6.19308580250e-04 -4.22582690675e-03 -1.71460995926e-03 -1.17344598094e-03  3.40245987603e-03  6.48620322792e-04  1.10408594195e-03  1.54804063955e-03  1.07838480825e-03 -2.13495458180e-03 -5.07951245281e-03  8.81015770471e-04  9.90086625509e-04 -5.29616422395e-04  1.36104992618e-03 -1.34569447478e-03 -2.50712286600e-04  4.61467518614e-03 -8.96741771414e-04  3.59739424027e-03  1.10435648892e-03  2.54380008036e-03  1.59332341815e-03 -1.20904982886e-03  3.30520055920e-03 -5.93071137721e-03 -8.66607691197e-04 -2.66593560800e-03  2.32204684749e-03 -8.97953419023e-04 -4.57687102634e-03  4.06567988232e-03 -1.37530038086e-03  5.73957268399e-04 -1.38221630096e-03  8.68615315032e-04 -2.05865373562e-03 -1.91024584801e-03  1.59415976143e-04  9.37526034823e-05  1.82344344508e-03  2.47188288233e-03  2.48537926534e-03 -1.19097206827e-03 -2.88341355361e-03 -2.47791501597e-03 -6.84413774515e-03  6.89746478002e-04 -1.06971486983e-03 -2.26801815818e-03  2.37915646033e-03  2.46801290012e-03 -3.14824272023e-04  5.64996899737e-04  1.91196706972e-03  1.67749331116e-03  8.03035807325e-04  2.48972978241e-03  2.98224386933e-03 -8.07977225434e-04  5.13797817458e-03 -2.84372460336e-03 -2.66189591231e-03 -6.55924244861e-04 -5.94900250257e-04  2.08548128382e-04  4.34989358922e-04 -2.12936241244e-03  2.29256084360e-03 -1.10425498949e-03 -6.25545862888e-04 -2.06272714991e-04  1.63134266209e-03 -1.57796892571e-03  2.79337541923e-04 -8.85866209968e-04  1.62341425762e-03  3.31164158642e-04 -2.07621039030e-04 -3.86767163674e-03  1.23811673740e-03  2.19336828590e-03  9.00262679351e-05 -1.55574792511e-04 -1.38656492230e-03  1.11417928924e-04  8.20240115648e-04  8.75168402178e-05 -2.71491586489e-03  3.02319032628e-03 -1.07301348561e-03 -2.80893431601e-04 -4.05548449391e-03 -1.31947477801e-03 -2.68769493022e-03  1.41150570271e-03  2.73146540083e-04  1.80776153042e-03  1.61110574515e-03 -2.75719640474e-03  1.15933757148e-03 -9.26033608006e-04  3.74237430291e-03 -3.95008246419e-04  1.34404649719e-03 -1.29732455826e-03 -5.87274091296e-04 -1.88905403411e-04 -5.11016704537e-03  1.36046935866e-03 -2.54837132225e-04  9.68827641283e-04 -8.71177367332e-03  1.39700229172e-03  2.38728926327e-03 -4.16014859365e-04 -1.37275285059e-03 -3.05435670452e-03 -2.53884801427e-03  5.00964493031e-03  4.05547356172e-03  2.40243146315e-03  2.83978287592e-03 -4.35191519107e-04
 2.68071517174e-04 -2.49693511473e-03 -4.86351154269e-04  1.27215423258e-03  1.63084230984e-03  1.78231451243e-03  2.40452066116e-04  3.68658484106e-04  1.63167419113e-03  3.09334152802e-04 -1.02876111583e-03 -4.04066251086e-03 -2.53811316383e-03 -2.30466415894e-03  1.64765728581e-03  1.10785049543e-03 -4.45964659123e-04 -2.79433869281e-04 -1.49695419517e-03  1.81088590466e-03  2.49490446202e-03 -1.85448957171e-03  3.60906668386e-03  3.38863548678e-03  8.42373120241e-04  3.44690931727e-04  4.08861984832e-04 -5.10768637824e-03  2.91673932191e-03 -4.42243176371e-03  3.74261677439e-04 -3.43452712294e-03  2.73128123968e-03  6.94158804993e-04  4.93279363669e-05  1.12268099550e-03 -5.08633543994e-04 -1.97296626772e-03 -1.99926133268e-03 -1.27170514496e-03 -2.80204044452e-03  2.74525131473e-03  1.97459965164e-04  4.19775345242e-03 -3.55494848011e-03  2.59652113659e-03 -9.21625518570e-04 -1.93092823086e-03  2.72833035801e-03 -3.59816766709e-03 -5.58337613949e-04 -1.09534670689e-03 -4.46809579251e-04 -1.78283889099e-03  9.14966078108e-04  2.37202764773e-03  5.70107923493e-03  1.24910435101e-02  7.73889860323e-02 -2.02896522389e-02 -1.21481680306e-02 -5.31564039371e-04  1.73743893972e-03 -1.63388303352e-03 -2.01243824855e-03 -5.35439329753e-04  2.27666812509e-05 -2.36576594176e-04 -1.50479676906e-03  2.73694053197e-03  8.36785888404e-04  1.93858647646e-04 -3.34198680556e-03  2.20437544294e-03  7.65536467764e-04  1.87382083487e-03  3.95754491584e-03  3.15263893779e-03 -1.81998918429e-03  2.85169161815e-03 -5.33476204598e-04 -1.96978468758e-03 -1.43677219020e-03  1.24714462707e-03  7.20913942846e-04 -1.52112476857e-03 -1.55964471324e-03  4.18915997085e-04  1.19326264280e-04 -1.86204668446e-03 -1.88170571273e-03 -1.13416474403e-03  3.34152085994e-04  6.56688253556e-04  2.20954727399e-03 -2.96279832083e-03 -1.29754491033e-03  5.01081398769e-03  1.90562769104e-04 -8.76452451563e-04 -5.38601024788e-03 -1.06398171660e-03  2.69590642294e-04 -4.48680274460e-04  1.24296415483e-03  3.22392813032e-03 -2.59792441247e-03  5.67992370078e-03 -2.40181775641e-03  2.62786919795e-03 -2.79349654757e-03  2.33067449499e-03 -3.96997391674e-04  2.22218293603e-03 -2.16999051092e-04  2.39769689279e-03 -1.21604796989e-03  3.10808628284e-03 -4.31077296481e-03  4.16611875873e-04 -1.76882134709e-03 -1.84764020965e-03  2.69950907811e-03 -3.11301048014e-04 -2.76415423571e-03 -1.49356880672e-03 -6.50606653999e-04 -3.00974877446e-04 -1.20772592017e-03 -1.07808400938e-03 -2.15349270923e-04  9.59475154289e-04  1.65243470386e-04 -6.21530006825e-03  1.43000269376e-04 -2.10690532947e-03 -4.72220166524e-04 -2.81477281573e-03  3.68411876103e-03  1.74649845653e-04  1.19843523572e-03 -6.46875647410e-03 -9.34977329743e-04 -1.10869259947e-03 -2.00016546383e-04 -3.45143584459e-03 -3.81391675780e-04 -6.55009361663e-04 -1.74409396675e-04 -5.67768959252e-04  6.00283617714e-05  2.54336481956e-03 -3.08451210137e-03  1.63640796657e-03 -2.05707269781e-03  2.73080096111e-04  1.40359888346e-03  2.42357435706e-04  3.04078926633e-04  4.40365046814e-04 -8.20541140385e-04  6.61359893836e-04 -1.06446402195e-03  5.59981187872e-04  6.16228394712e-04  7.77856720732e-04  9.93488252896e-04 -6.37198716617e-04 -1.38346324754e-03 -5.16892189546e-04  2.16732496983e-03 -1.61449512542e-03 -1.33135760758e-04 -5.53506048474e-05 -1.11008007380e-03  2.64075191946e-04  1.07397522264e-04  8.86010359379e-04 -4.93448735966e-04 -4.46290722089e-03 -1.33877709251e-03 -2.54100638060e-03 -9.03578930715e-04  4.51303003375e-04 -3.06659231133e-03  3.75403518260e-04  5.34072706462e-04  8.22909048028e-04  7.00350357086e-04  4.92538448635e-04 -3.01834091171e-03  2.24436115059e-03 -1.09202684517e-03  1.78069162927e-03 -1.95488159766e-03 -1.75379294449e-03  5.29037951916e-05 -1.64399704941e-03 -1.94403810556e-03  1.17371366081e-03  1.07729146526e-03 -5.02510545220e-03  1.13832419475e-03 -1.15197016907e-03  2.18777404283e-03  1.81856873469e-04 -3.37876382535e-03  3.26086360190e-03 -4.25534541174e-05 -3.09772188556e-03 -3.47715196990e-03  5.82558496832e-04 -2.56896436320e-03 -2.54356749974e-03  1.59584900057e-03  3.36552870419e-03 -6.69204596381e-04  3.62078656888e-04 -2.96690753263e-03  1.76826946876e-03 -2.31538368451e-03  1.79043298988e-03 -2.88055630902e-05 -7.32492510113e-04 -2.86087893922e-03 -1.62227927952e-03 -2.18919840723e-03  9.13552905651e-04 -4.81423409345e-04  2.71663289343e-03  8.21018888914e-04  1.93214218960e-03  8.56452736078e-04 -1.87348494189e-03  1.05786204745e-03 -1.11897978461e-03  5.73426350846e-03  8.12878754560e-04  3.08687833260e-03  1.69594135638e-03  2.62372906493e-03  5.27791253282e-04  2.35360440101e-04  2.45240274475e-03 -3.30713235422e-03  2.36761129450e-03  1.67268312158e-03 -6.70959703371e-04 -2.43812270958e-03 -4.84852994187e-04  1.66774596510e-03  1.89386494720e-03  1.30656067344e-03  3.14241069270e-03  7.68138939814e-04  5.21906569909e-04
 1.99011932529e-03  6.39248145585e-04  2.36767384668e-03  2.15625196907e-03 -6.55595716638e-04  3.66495429466e-04 -3.22221979906e-03 -4.63204862490e-03  5.84475836018e-04  2.70484733284e-03 -1.47403914292e-03  3.67348870582e-03 -1.08693452466e-03  4.96694222568e-03  5.59156128831e-03  3.59953973879e-03 -4.38640216383e-03  2.80035229743e-04 -5.56386071571e-03 -6.14216262152e-04 -1.95527361725e-03  5.28312888749e-03  5.21257305344e-04 -2.32622708991e-03 -1.03515568009e-03 -1.51199304939e-03 -7.44878588076e-04  2.16493675726e-03 -2.93577592748e-03 -7.54343869874e-04 -1.08691123990e-03  2.58610372952e-03 -8.88574275392e-04 -9.94623210868e-06  9.18291777305e-04  1.76811530414e-03  3.58079868740e-03  5.24526045238e-04  2.33045216191e-04 -1.08112446876e-03 -1.92690384423e-03 -1.82536906943e-03 -7.28439267891e-04 -2.71540131559e-03  5.29664539542e-03 -1.32717539634e-03  2.00404665967e-03  2.48032584705e-03 -1.59913963545e-03  1.37063637578e-03  2.48984881679e-03 -3.95065119701e-04 -1.53459565514e-03  1.64666377396e-03 -2.34913488263e-03  3.38994403437e-03  9.45457939053e-03  3.30461538959e-03 -2.02896522389e-02  8.52032746909e-02  1.94640780859e-02 -1.97609178164e-02 -7.04835056954e-04  9.15359647772e-04 -9.26966597891e-04  5.20933809257e-04  2.01567263531e-03  1.33517662555e-03 -1.00664537559e-03 -3.30036409131e-03  1.57326735288e-03  2.56319918683e-05  3.04450385993e-03 -2.57020420870e-03  5.63471056873e-04  2.20322923790e-03  9.09924117618e-04 -1.05410393237e-03  3.56029444418e-03 -2.74481112511e-03 -7.30646596458e-04  2.21269512543e-04 -7.78902374252e-04 -4.76769914697e-03  1.50103652924e-03  2.94543203066e-03 -1.37080422398e-03 -7.90035457071e-04  1.72995153082e-03  1.66591379183e-03 -3.26546800393e-04 -4.96742531168e-04  3.14332453437e-04 -1.49115834578e-03 -3.48095563268e-03  1.51498295308e-03  4.20769572452e-04 -1.25412310249e-04  4.41274822292e-05  1.97589548728e-03  4.11376809403e-03 -1.06161120884e-03  2.65684239654e-03  1.97556592741e-03  9.25160780951e-04  1.65174865412e-03 -1.02972343406e-03 -7.88044960425e-04  1.05186111838e-03  2.85282829637e-03  1.16092288034e-03 -1.95760401583e-03 -5.70264396944e-04 -2.90956600573e-03 -1.26809905079e-03 -1.49781426983e-03  3.67176274047e-03 -5.37926602415e-04  5.22802893693e-04 -2.29166458779e-04  6.56499647836e-04 -3.00887368816e-03 -4.75629978212e-03 -8.18347470977e-04  2.45423096450e-03  2.72730203160e-03  5.87251314084e-04  3.29580254747e-03 -6.30182752298e-04  5.93170442538e-04 -3.11151006755e-03 -1.42148729196e-04  1.12087248182e-03  4.02999793742e-03 -4.68905477096e-04 -8.00576385582e-04 -1.39101288505e-03  3.23700380608e-03 -3.14363525448e-03  3.47672577719e-04 -1.98147966812e-03  4.91265875154e-03  8.51604409486e-04 -4.80046688365e-03 -1.16816419976e-03  2.93814016844e-03 -1.79536605967e-03  6.84968180183e-04  4.90220821903e-04 -1.04203467131e-03  3.10274613862e-04 -1.46940918487e-03  4.70759059556e-03 -1.87767780505e-03  3.80078233743e-03 -2.52114825249e-04 -3.94855039186e-03 -1.02998015883e-03  3.75779990234e-03  1.42124300032e-03 -1.83191548771e-03  5.36046112722e-04  3.59396847512e-04 -3.38090095201e-03  2.43080178792e-04  1.06413984702e-03  1.10204528131e-04 -1.79686598827e-03  8.61981996109e-04 -1.33785784126e-03 -2.46557020486e-03  1.70689223642e-03  5.38134830503e-04  2.64218092408e-03  2.36006541043e-03  3.24609763953e-03  4.61152362769e-03  3.40414092968e-04 -4.92090817971e-04  1.44181117406e-03 -1.16924750237e-03  6.46317345106e-03  6.57201952777e-04  3.32737499688e-03  4.02610534059e-03  2.17195652178e-03  2.46216192384e-03 -1.64879723992e-03 -3.15464995277e-03 -2.13213624940e-03  5.67122781833e-03 -7.96498207809e-04  3.81587575822e-03 -1.38225262560e-03 -1.32391294828e-03  4.55681559635e-04 -2.15030820599e-04 -3.14903204999e-05  2.63146943708e-03 -1.83952813269e-03 -2.24096518170e-03  4.36736331874e-03 -1.11472081784e-03 -2.08552370922e-04 -2.66926278066e-03 -1.85504214242e-03  4.14914848473e-03 -2.48663618706e-03  2.92691419344e-03 -1.66406603664e-03  1.20118914369e-03 -4.69577012550e-03  1.56025851931e-03  2.85675706397e-03 -7.77858356124e-05 -9.81441588863e-04 -7.73812630496e-04  1.33598088946e-03  1.53908123676e-03 -1.88217537999e-04  2.21847327567e-03 -5.72719884000e-04 -3.41111073351e-04 -1.28183388534e-03  2.73488897757e-03  4.94873546270e-04 -1.65022684205e-03  2.80527602676e-03  3.24673937271e-03  2.08215404726e-03  1.71468196246e-03 -5.82540394800e-03  3.91947859630e-04  2.43228486192e-03 -8.41084894029e-04  1.79155112296e-03 -3.69584176990e-03  4.04601048899e-04 -1.60164494081e-03  1.94609557942e-04 -4.76027125738e-03 -7.95008883934e-04 -3.18033070047e-03 -1.23314333788e-03  1.66276738837e-03 -6.58094018874e-03 -4.27835977897e-03 -1.35216999720e-03 -6.64196054775e-04  9.69814455644e-04 -1.58440667228e-03 -3.65134366647e-03  2.91496253514e-04  1.63590673578e-03  3.15865932096e-03  1.87811711138e-04
-3.15640204012e-03 -3.50348447479e-03  2.37575995201e-03 -1.30648210073e-03  1.99825323709e-03  2.78930040500e-03 -3.65048258554e-03 -3.43288081569e-03 -2.96342591157e-04  1.06873073678e-03 -2.32016147022e-03  9.06096225365e-04 -4.61057187728e-04  4.04833263826e-03  4.45157915865e-03  2.70802160315e-03 -1.63238299107e-03 -2.78464430197e-03 -5.64115924608e-04 -2.23269023375e-03 -2.92315751477e-03 -2.54425850688e-03 -5.69512588122e-03 -1.17693468345e-03  1.02409975753e-03  3.05865541163e-03 -9.01522645370e-04  1.11681354917e-03 -3.93213237456e-03  4.32183055244e-04 -2.04720646489e-05  3.07947623556e-03 -3.62951552241e-03  4.20789796182e-03  4.22905247235e-03  1.21710880412e-03  2.30068450755e-03 -6.26328828197e-04 -5.76618698230e-03 -2.65636565777e-03 -1.09245983836e-03 -4.14102623657e-03 -6.27745039768e-04 -2.20510337659e-03  2.50947231511e-03 -1.26529393775e-03  3.50093813828e-03  3.06428178002e-03 -7.73809432345e-03 -5.04617897916e-04  6.60709248112e-03 -3.90374739627e-03 -5.55383637784e-03 -7.88172093716e-04 -4.35229329531e-03  3.49965542115e-03  6.97329693673e-03 -1.56310604779e-03 -1.21481680306e-02  1.94640780859e-02  1.01589928820e-01  2.45854378966e-02  8.13699665982e-03 -3.98026571337e-03  2.10782522088e-03  9.43642712565e-05  4.71405656924e-04  8.10391016944e-04 -3.11985853058e-04 -2.15751445442e-03 -5.23318632072e-03  1.46124797707e-03  4.86578334907e-03  6.21043808547e-03  4.63876608788e-03  6.60455025166e-04  7.02357189935e-04  1.75179532984e-03  1.11174813058e-02 -2.06720705079e-03  6.28091815390e-04  4.35790273533e-03 -7.20345745424e-04  5.44805645975e-04 -2.12508467388e-03  2.74042821118e-03  6.66917506556e-04 -1.04614271070e-03  1.87141392527e-03  2.84932993208e-03 -2.23133229489e-03  2.42989155240e-03 -6.49796453628e-05  3.41600363453e-04  1.37134714092e-03  2.22304417649e-03  1.79377186945e-03 -1.12936492207e-03 -6.73688010338e-04 -1.13098587540e-03  3.66326999527e-03 -1.65261471605e-06 -3.93046701104e-04  2.72339695388e-03  1.89697496191e-03 -8.55070066629e-03  4.64639635658e-03 -2.52888391099e-03  4.76716974562e-03  1.05890667062e-03  2.98177466601e-03  1.66562867006e-04  1.76790352397e-04 -3.89411041943e-03  2.93019030295e-03 -7.00805378068e-04  6.48226451199e-03 -2.03366268099e-03 -4.62035568238e-03 -1.53196442946e-04  4.81317601316e-03  4.33851327947e-03  7.49102190804e-04  2.58303215808e-03  1.20301983891e-04  6.61262587010e-03  1.96716855832e-03 -3.16508891333e-03  1.58571886146e-03 -1.21394481652e-03 -1.42863836009e-03  1.58706312537e-03  1.57452562904e-03  6.27127033184e-03 -4.53221052949e-03 -4.76468218203e-03  5.43768883723e-05  1.53487294848e-03 -9.78068559662e-03  7.55057985117e-04 -3.24686572456e-03  5.43702505525e-03  5.41022536637e-03  1.21731115402e-03  2.98649053969e-03  2.99466425474e-03  6.31901561699e-03 -1.14593513994e-03  9.86076120223e-04 -1.40799831619e-03 -1.77163961537e-03  5.17344171988e-04  4.05148981428e-03 -1.18376635175e-03  7.87491297146e-03 -1.72722437514e-03 -3.13337711031e-03  3.61074398657e-03  3.21708113079e-03  3.90570632214e-03 -9.39311044605e-04  3.86707317055e-05 -1.03423918381e-03  2.79886853232e-04  1.19789310126e-03 -1.96742347645e-03  1.52504830893e-03  5.31306414476e-03  4.46415920576e-03 -3.30506553839e-03 -6.42087430014e-04  2.13628030350e-03 -2.55496057386e-03 -2.98096772596e-03 -4.61969494283e-04 -1.51182783222e-03  1.86934998045e-03 -2.14755638053e-03 -4.02201372673e-03  1.27944827882e-03  2.32106841250e-03  5.21163783379e-04 -4.68576853737e-03 -1.94881077967e-03 -4.08338668490e-04 -9.95003375473e-04  3.29034965672e-05 -1.14952121109e-03 -7.76728467766e-04 -1.05862618401e-03  7.92720468213e-03 -1.28915122858e-03  6.06860257243e-03  1.21950004343e-03  2.27787109267e-03  8.66747314295e-04 -1.20294873466e-03  2.14211719120e-03  1.64664429351e-03 -4.16394310147e-03 -7.59830398980e-03 -1.07221583300e-03 -1.53417716017e-04 -1.25999550228e-03  2.56667784426e-03  4.81974839532e-04  1.65404806229e-04  4.63541082665e-04 -5.55451415192e-05 -2.50788898470e-03 -1.27949550478e-03 -8.06701736798e-05  3.45255273585e-03  2.75150916631e-03  7.07891653765e-04  4.15625763469e-03 -1.59239627462e-03 -9.78499654069e-04 -3.66092045599e-03  6.70694692453e-04  2.28966493862e-03 -3.82890132493e-03  3.82630760565e-04 -1.07072466928e-03  8.78217370973e-03 -1.46810886445e-03 -3.15796811660e-04 -1.05380749384e-03  1.46022251405e-03  1.52366937340e-03 -2.63335145379e-03 -4.92939801240e-03  5.28404081640e-04  4.51042102660e-03  4.76506358322e-04 -1.72352037145e-03 -4.03730142825e-03 -1.63992085082e-03 -3.36920671621e-03 -3.80648632826e-03 -2.06543282172e-03 -1.39458252213e-06  3.23166863233e-03 -6.31282430810e-04  6.55773320746e-03 -1.49704651340e-03 -2.00260359029e-03 -1.09787625296e-03 -4.61531052710e-05  1.03581454354e-03  3.12207606212e-03 -2.69294486878e-03 -3.45520690069e-03  3.72105346066e-03  5.12341289104e-03  8.29430627398e-04
-3.17431779200e-03 -2.39303231351e-03  2.55342744237e-04 -1.36619734336e-03  9.83179641828e-04  2.38644092461e-05  3.38049962564e-03  7.50120673031e-04 -4.31791253130e-04  3.09728534090e-04 -1.13825471104e-03 -1.11241399187e-03 -7.64351000286e-04 -2.28259708279e-03 -2.21353817728e-03 -8.78812113669e-04  4.21908618549e-03 -3.53323083672e-03  3.65209843885e-03 -1.88343540386e-03 -9.81641937665e-04 -5.56217168998e-03 -6.15369134482e-03 -1.05254402855e-03  2.09686126585e-03  2.03100124592e-03 -6.45936967434e-04 -3.09807347103e-04 -4.42138315876e-04  9.92181592586e-04  4.20556272221e-04 -1.11676091556e-03  1.08894737579e-04  1.02395634988e-03 -1.76833922215e-03 -9.41701937614e-04 -7.14630108181e-05 -6.71050599335e-04 -4.67132847352e-03  1.39043290953e-05  1.76315313510e-03 -2.67454584089e-03 -1.13328183404e-04  2.70210111282e-03 -3.53200519397e-03 -1.56192937809e-03 -1.47421195998e-03 -1.77234739987e-03 -3.58862979558e-03 -1.11973330087e-03  4.36043519422e-03 -2.33028162440e-03 -4.00134414018e-03 -4.55538510928e-03 -4.79239328617e-04  2.25646909754e-04  9.81863425834e-04  2.93300732841e-04 -5.31564039371e-04 -1.97609178164e-02  2.45854378966e-02  7.90045824421e-02  6.66553260226e-04 -4.15044535150e-03  8.53189455798e-03  6.81500840050e-05 -1.40359356932e-03  1.07902700188e-03 -8.65355760815e-04  8.50903014387e-04 -4.96516854429e-03 -2.18143802908e-04  2.05018132531e-04  4.81969693926e-03  2.48088589501e-03 -1.30441360706e-03  3.31202778520e-03  9.44750384577e-04  3.12957920628e-03  8.94483648559e-04 -1.46290918642e-03  1.92343583610e-03  7.44477403783e-04  1.60291869299e-03 -1.15905511516e-03  2.13387198060e-03  4.99761171126e-03 -1.05421193304e-03 -2.42773567805e-03  3.11846889459e-03 -3.73432150391e-03 -1.38012915843e-03  4.11618158074e-04 -4.63451101626e-04  6.91755996676e-03 -9.57192774566e-04  9.79740209088e-04 -2.88856450892e-03 -3.11237929424e-03 -3.97184347978e-04 -1.55232406447e-03  2.01978224252e-03 -4.45890813314e-03  4.49128360631e-04 -2.63554450361e-04 -5.71408451175e-03  6.33064609968e-04 -2.51404651979e-03  6.20969638297e-04 -1.89510008416e-03  1.56296956263e-03  1.57994241893e-04 -7.15902745327e-04  2.08313790893e-03  2.83930060509e-03  1.01914716383e-03 -1.08448029556e-04 -1.33739887684e-03 -6.71685516530e-04 -1.72449055897e-03  4.58375144720e-03  3.26631589324e-03  3.21144539669e-03  5.43977896138e-03 -2.13686358890e-03  3.31775141295e-03 -1.29444030516e-03 -3.05410600262e-03  7.21794683303e-04 -3.42877459176e-03  6.20909924111e-05  3.04255305078e-03  1.79934956174e-04  2.51978268929e-03 -2.00396660688e-03 -1.89957598384e-03  1.70463784681e-03  8.78889706617e-04 -9.61431265889e-04  9.94615306057e-05 -1.89681491909e-03  4.54120211202e-04  1.79263021544e-03  3.14035498875e-03  2.13515294864e-03  4.48560190937e-03  3.28131836454e-03 -4.40432827153e-03  1.36203586604e-03  2.24608973363e-03 -2.20720685298e-03  3.11027953644e-03  9.08202272415e-04  1.31055931524e-03  4.62344513184e-03  5.53598617125e-04  4.85098619693e-04  6.90116399830e-03 -1.41544119857e-03  4.82462733071e-04  6.94345846504e-04 -5.25888509440e-04 -1.80238407538e-03  1.82786351102e-03 -3.47757975059e-04 -4.13141680941e-03  1.21460059014e-03  3.92361464336e-03  2.39138560569e-03 -2.47468680430e-03 -2.08773723211e-04  1.75447632264e-03 -2.11665693618e-03 -4.05484170399e-03 -1.11455592384e-03 -3.40435191568e-03 -5.85974936155e-03  7.99798097714e-05 -1.44581023517e-03  1.89717143174e-03 -1.45894831723e-03 -4.17241100351e-03 -2.87059715398e-03 -8.57299968479e-04 -1.27643887723e-03 -1.71796662184e-04  1.88354097858e-03  1.16070026273e-03  7.40949966841e-03  3.78420689979e-03 -6.72577381199e-04 -3.32670016806e-04  1.18383367181e-03 -2.87437492875e-04  4.71880050691e-04  1.44724817678e-04  9.85954724139e-04  3.00360891597e-03 -2.34641507861e-03 -1.67489803958e-03 -2.45550615124e-03 -2.66529369367e-03  4.81138250073e-04  3.31568419181e-04  2.96092078507e-03  3.78301091047e-04 -1.75674547420e-03  1.85313972326e-03 -1.65725603075e-03 -2.09636308828e-03 -2.84612658893e-03  2.91511355917e-03  2.23800047003e-03  5.31888395107e-04  7.16195575047e-04  2.81551390231e-03 -1.10936334794e-03 -1.15608095560e-03 -2.55371720721e-03  1.23675009940e-03 -1.63069224688e-05 -2.06263565733e-03  2.54364572301e-03  5.72002693744e-04  1.31293011345e-03  1.95454840444e-03  1.97143574924e-03 -3.67535087139e-03 -2.52241672688e-03  6.69529982206e-04 -4.69390864915e-03 -5.67293302366e-05 -1.00350207858e-03  1.42825790395e-03 -1.51715736178e-03 -8.41397402631e-04 -2.67221545425e-03 -4.27074136366e-03 -1.04826807145e-03 -4.40625589214e-03  6.07280640668e-04 -5.63241848205e-04  3.53701713599e-03 -1.28825177998e-03  3.12034486670e-03  4.22624650986e-03  1.03728239698e-03  1.82050723952e-03  5.79720200882e-04  7.64677250406e-04  9.37168078740e-04 -1.39475237969e-03 -1.74393922984e-04  3.60638331350e-04  2.49130779937e-03  5.87061742189e-04
-2.68004084403e-03 -7.42248734774e-04  2.09757193266e-03  2.74496153275e-03  1.42129438639e-03  2.49265259867e-03  2.94395049782e-03 -2.32386848781e-03  3.73000204545e-04  1.66402599661e-04 -1.87481960336e-03  3.04849958714e-04 -4.22463822013e-03 -1.76467027451e-03  9.17293208282e-04 -4.64368772611e-03 -2.56996900702e-03 -7.49537892534e-05  8.16803607037e-05 -9.01138180915e-04 -4.45660977203e-03 -1.06583381012e-03 -9.23963598582e-04  2.68701614286e-03 -2.85720953258e-03 -2.17325440199e-03 -1.54745520844e-03  9.93389771253e-04  5.52623093125e-04 -2.88676364826e-03  2.74255869704e-03 -2.08204653441e-03  1.38214029643e-03 -1.30515331823e-03 -2.73578120571e-03  1.57270145465e-04  3.80070819376e-03  1.52460614951e-03  1.76496320781e-03  1.54217355203e-03  6.94937711592e-05 -1.62881923735e-03 -3.10163536142e-04 -3.38238152342e-03 -1.75764354048e-03  8.09213090681e-06  2.96251142627e-03  3.69858146747e-03 -2.90876130200e-03  1.10628262446e-04 -7.81385342137e-04 -3.53092523760e-03 -9.70963672044e-04 -1.61748530643e-03 -5.17923087770e-04  1.98588318112e-03  5.61870568403e-03  5.62867183836e-06  1.73743893972e-03 -7.04835056954e-04  8.13699665982e-03  6.66553260226e-04  1.00747462180e-01 -1.45637984298e-02 -6.19298487359e-03 -4.42999717098e-03  2.84229215894e-03 -4.12037958234e-03 -1.79375526209e-03  1.85846285768e-03 -2.45516686448e-03 -3.96127762607e-03  2.90165619035e-03  4.31403131685e-03  4.26352780108e-04  3.00619193767e-03  5.51972727068e-04  2.64324318554e-03  2.88229844235e-03 -1.75059285910e-03 -1.42963626379e-03 -2.15105227075e-03 -4.38918991465e-03  1.92754479035e-03 -3.85973071759e-04 -4.40472218769e-03  1.41169988691e-03 -1.86609200501e-03  2.13969763619e-03 -1.45190979736e-03 -2.87224102951e-03 -1.06630097490e-03  7.36342653351e-04  1.89349684890e-03 -4.45113594556e-03 -2.92417907867e-03  4.68975399276e-03  1.33689866239e-03 -1.91750568427e-04  4.54546671705e-04  4.65230807625e-03 -1.04084995447e-03 -1.97980183181e-03 -2.06886244238e-04 -7.71262691281e-04 -4.18759571034e-03  1.79948341362e-03 -1.03500895191e-02 -2.11479965401e-03 -4.23704821071e-03  8.16619160968e-03 -1.49567824774e-03 -1.07344186992e-04 -1.73577451217e-03  4.69377594281e-03 -6.57390066041e-04 -2.27445573201e-03 -2.81171598857e-04 -2.16195859579e-03 -1.75809118273e-03  3.88557994817e-03  7.43477613145e-03 -2.08709476417e-03  1.36425256775e-03 -1.93311221865e-03  3.09772514981e-03  3.05307342252e-03 -3.12602784779e-03  3.08532330647e-03  5.10414497188e-03  2.73891438849e-03 -3.16094109046e-03  2.01936474071e-03 -2.47055445828e-03 -3.47374670665e-05 -3.18945760092e-03 -1.95838070795e-03 -2.46580974644e-03  1.11956746534e-03 -1.26701616155e-03  1.93170117621e-03 -1.19842771881e-03 -7.46286458466e-04 -8.81768807238e-04  1.81520908985e-03 -2.63780519042e-04  6.40679036265e-03 -3.10740639907e-03  5.55602012351e-04 -2.97073369229e-03 -2.17185376885e-03 -3.92062502526e-03  5.38515072679e-03 -2.13331780782e-03  3.15304666422e-03  3.32260370633e-03 -3.32763538878e-03  4.22570923805e-03  3.07887461278e-03 -4.06732438222e-03  4.63642715892e-03  1.66143065601e-03  4.70012080452e-03 -1.78608328502e-03  6.88286341449e-04  6.91345482371e-04 -1.03905051149e-03  5.43927365251e-03  2.92974534426e-03 -2.19366193487e-03  1.05744070097e-03  2.28419970280e-03 -2.61823739673e-03  2.16392092722e-03 -1.81968282721e-03  2.13500057342e-03 -2.21935050125e-03  2.64343625795e-04 -3.25226672679e-03  1.97562815360e-03  4.86999902999e-03  3.55203329311e-03  2.35450416838e-03 -6.84618613845e-03  6.77486527014e-04 -1.19912366510e-03 -6.12423645963e-03  5.33305000467e-04 -1.58308079878e-03  4.36424783125e-03  2.18265469185e-04  4.30559945074e-03 -1.17532819487e-03  4.58432775227e-04  3.41079117435e-05 -1.41368986437e-03  9.92962902888e-04  1.72959586532e-03  2.04077433868e-03  2.33672485336e-03 -1.97292283469e-03  3.04188758176e-03  1.41155408813e-03  8.63160624094e-05  1.54263716569e-03 -2.78535064770e-04  5.77138201266e-03  4.89157577823e-04 -3.47746112511e-05 -6.94696312052e-04 -3.98033715335e-04  1.10106058488e-03 -1.16437828705e-03 -2.23596350572e-03 -5.28940459649e-03  4.98088669655e-04 -8.43039062818e-04  4.42331604378e-04 -2.32337733588e-03  1.90587514764e-03 -4.26760885626e-04  1.13773855254e-03  1.13899805013e-03  2.54725962284e-03  2.09411603053e-03 -2.62814116918e-03  1.55434040252e-03  2.46506374692e-03  3.42101794205e-03  2.67384458482e-03 -2.85208880280e-03 -4.53746633789e-03  2.52071847403e-03 -2.49844218188e-03 -1.25785328548e-03 -2.22610723977e-03  5.07412247656e-04 -3.47523958906e-04  2.59117646008e-04 -4.92324121798e-03  5.17668163243e-04  8.51139487671e-04  1.61207870398e-03  5.07798238190e-04 -2.60412041644e-03  3.18331010748e-04  8.66234557608e-04 -2.23884320582e-03  1.53445409242e-03  2.18498157154e-04 -1.41202391083e-03 -2.31441392699e-03  2.47796534296e-03  3.60896770345e-03 -1.19208822144e-03  1.68494442694e-03
 2.02598448367e-03  9.16264526159e-04 -4.65494362828e-03 -1.10268836956e-03  1.63828005979e-03  1.27482859201e-03  2.73073172589e-04  1.50343657498e-03  1.28967485450e-03  5.48450007973e-04 -1.69971298253e-03 -9.87090923923e-04  1.82554890651e-03 -1.40241331230e-03 -6.16596572563e-03  2.10755514728e-03  5.25212805302e-04  5.89098144195e-04 -2.08367566881e-03  2.62917284186e-03  1.62154207684e-03  4.11609720085e-03  2.90685877958e-03 -9.94931442568e-04 -1.29089447678e-05 -7.05110164399e-04 -8.56897152755e-05 -2.47303843265e-03  3.29254430695e-04  2.18566293217e-03 -1.42095510396e-03  2.65570130989e-03 -1.50705513119e-03 -1.87293770755e-03  1.65990604969e-03 -9.51972771877e-04 -7.21516752780e-04  3.55201774426e-04  2.07390086702e-03  1.04863429106e-03  2.08600379707e-03  7.42853252059e-04 -4.10361302465e-04  4.41442094900e-04  1.12325950069e-03  1.79491696432e-04  3.44696025672e-04 -1.72939591270e-03  5.80731552991e-04  1.23867285115e-03 -1.96767461506e-04  1.84026001807e-04  8.12973571152e-04  1.96521737929e-03 -3.29753381422e-03  1.73369759952e-03 -2.20905587900e-03 -2.51137994265e-03 -1.63388303352e-03  9.15359647772e-04 -3.98026571337e-03 -4.15044535150e-03 -1.45637984298e-02  6.25889876175e-02  1.71307254725e-03 -1.21800576640e-02 -6.89095496025e-03 -4.90821422343e-03 -2.06420534116e-03 -4.60853683887e-03  2.07756205300e-04  2.46732828632e-03  1.28227640860e-03 -8.83617059176e-04 -1.00032944341e-03 -2.23060781339e-03 -1.11870697500e-03 -4.06197516244e-04  4.86513271614e-04  7.14459153265e-04  6.88831381906e-04  2.67350980763e-03  1.89680955630e-03 -4.16167511048e-03  1.07440873832e-03  2.56886607742e-03 -2.26866774944e-03 -9.92153273594e-04 -6.85657937877e-04 -2.31389580808e-03  3.87114737915e-03 -3.39559324483e-03  1.32888865233e-03 -6.83025494822e-04 -1.95868166655e-03  1.24265131838e-03  3.15939011279e-04  4.68031142003e-04  3.16846320426e-04 -2.69672457920e-04 -2.09649376021e-03 -6.60004981005e-04  2.62492742950e-03 -6.29473426885e-04  3.14706025428e-04  6.72483417055e-04 -3.26606668942e-04  3.68989623737e-03  9.53349139032e-04  3.25457323273e-03 -4.05108630390e-03  1.12626809350e-03  1.62495653681e-03 -1.19866627920e-03 -4.73125300276e-03 -2.37926291787e-03 -1.61449299957e-03 -3.58497238575e-03 -2.37644835404e-03  1.33320721137e-03 -4.46170233146e-03 -5.25031329615e-03 -1.72363110443e-03 -4.76162001484e-04  4.81762244505e-04 -2.36234407119e-03 -2.58663119872e-03  5.89464884239e-03 -2.26594599695e-03 -2.30065839117e-04  3.73934748889e-04 -1.06017891817e-03  5.82536582568e-04  8.14493171989e-05 -8.04893859388e-04 -2.00517342293e-03  9.19229128164e-04 -1.65243864612e-03  1.28882266411e-03 -5.93295549582e-04 -1.39043782101e-03  2.43385625571e-04  1.32839365525e-03  3.71018290716e-04  1.33333731064e-03  1.70327383398e-04 -3.52370559652e-04  2.02258026978e-03 -4.00879209224e-04  3.40242681997e-04 -3.88639115759e-04  7.41962739438e-04 -1.18061748457e-03 -1.63089299526e-03 -1.25806584415e-03  1.17040519511e-03 -2.01996822410e-05 -2.83161469113e-03  7.01811644756e-04 -4.90034515986e-04 -2.94475427859e-03 -6.52217189043e-04  7.23338583099e-04  2.02267541252e-03 -2.51257210751e-03  1.61898035726e-03  1.14552039141e-03 -1.77074734143e-03 -4.66925013688e-04  2.67094258212e-03  4.10774617259e-04 -9.87706683560e-04 -1.06950036256e-04 -1.42040428503e-03  1.18244105504e-03 -1.36335128313e-03  8.54491954118e-04 -1.82568940076e-03  1.10645801581e-03  2.06351676675e-03 -1.26224499026e-03 -2.62113202879e-03  2.00456985788e-03  4.57934949750e-04 -1.62999707333e-03  7.99642540117e-04 -5.05070213491e-04 -5.73397820516e-04 -4.11927994991e-03  2.61709362151e-03  1.25895712154e-03 -8.43598075281e-04  1.44487933424e-03 -1.69054393798e-04  5.80731676468e-04  2.89839125536e-04  2.03894101701e-03 -1.43123739886e-03 -2.17122745950e-03  1.16793487928e-03 -5.09997792476e-04 -6.64364165782e-03 -2.49133382046e-03 -1.32807108421e-03 -3.46319978563e-03 -5.50865654101e-04  2.74396151623e-03 -2.03246488058e-04  8.22521072892e-04  1.08677050617e-03 -2.62379865081e-03 -1.31076696736e-03 -4.95250504111e-04 -2.09964884826e-03 -5.23104204125e-04 -4.84286587410e-04  1.77410486278e-03  1.08143226616e-03  1.44749362230e-03 -1.36865793091e-03  6.68427252410e-05 -2.90142252602e-04 -1.49026368157e-03  9.15998097045e-04  1.09832444960e-03 -8.93309660585e-05 -2.34916820301e-03 -1.90744411842e-03 -2.09731789925e-03 -5.72206048252e-04 -1.21990713318e-03 -1.02486660609e-03 -1.10101636516e-03 -6.27950634400e-04  1.05941964390e-03  1.39374853243e-03  2.59995705189e-04  1.17974235772e-03  6.91933072150e-05  3.30018842678e-03 -2.49259122284e-04 -5.06089679292e-04  7.38543917047e-04 -1.27795903857e-04  1.25985788384e-03 -9.26740543140e-04  2.68730928702e-04  5.17720397219e-04  9.07180004692e-04 -1.57185273892e-04 -6.33434730981e-04  2.96117776825e-03  1.19341494230e-03  1.42903930894e-03 -2.41467086007e-04 -1.37180981321e-03
-2.14513408467e-03 -1.09822593295e-04  4.06810780793e-03 -5.77883373497e-04 -4.84613266334e-03 -2.07881560251e-03  1.91537082174e-03  3.67243291370e-03 -1.77762487670e-03 -2.91174643286e-03  4.55278731463e-03 -2.53200864477e-03 -1.32729463203e-04 -5.10843359152e-03  2.43818485416e-03  5.61924496655e-03 -4.18980703586e-04 -2.59634021009e-03  2.15703587017e-03  1.76980783264e-03 -4.70920739265e-04 -2.50217159488e-03 -4.25773659537e-03 -1.92718206746e-03  2.56413329863e-04 -2.63809425783e-03 -9.23810380800e-04 -3.29620764737e-03 -6.30088935846e-03 -1.54881506397e-04  7.08849360419e-04 -3.10543809809e-03 -5.17010435604e-03 -1.26369284573e-03  2.51479623315e-03 -2.13232530454e-03 -4.94457665550e-04 -1.51323188088e-04 -4.98444913104e-04 -1.35981961509e-03 -4.34216646531e-05 -9.48139438818e-06  1.19689888113e-03  1.70927681081e-03 -3.76883768222e-03  6.39410124635e-04 -2.48777616762e-03 -2.24934568241e-05 -2.59994597944e-03  6.51135972231e-03  3.21900328059e-03 -3.58156720688e-03  3.59772743873e-03  3.89744288853e-04  4.81588955835e-04 -1.90031762271e-03 -3.43632183261e-03 -1.97965762139e-03 -2.01243824855e-03 -9.26966597891e-04  2.10782522088e-03  8.53189455798e-03 -6.19298487359e-03  1.71307254725e-03  9.08073032697e-02 -4.84744500604e-04 -1.32104734268e-02 -2.17760708024e-03  6.36746986664e-04 -2.98024073782e-03 -1.55487426592e-03 -2.32901398659e-03 -2.27392127161e-03 -9.10872836241e-04 -1.95710540330e-03 -1.63184811481e-03  1.67331558436e-03  2.68772006393e-03 -2.51880100450e-03  2.97329588437e-03 -1.09432179546e-03  8.17514717480e-05 -1.09227657146e-03 -9.58449224562e-04  2.52006115183e-03  4.77534007279e-03  4.05046650914e-03  8.79258220624e-04 -2.57846534914e-03 -8.96886623607e-04  4.97973943398e-03 -4.03146334654e-03  3.64457898035e-04 -1.17575706499e-03 -3.27461897474e-03 -6.57921930622e-04  1.28678564236e-03  1.57011980136e-03 -2.13706067955e-03 -1.94615882890e-03  2.46090915173e-03 -1.67485436048e-03 -4.62240978459e-03 -8.13644384058e-04  1.28174524339e-03 -4.10053340699e-03 -4.64092583269e-03 -5.43592632320e-06  3.07248369416e-03  1.43597227844e-03 -6.64205383587e-03 -2.18017812073e-03  1.77052452493e-03  3.56523943814e-03 -3.33374180300e-03  5.49986224919e-04 -1.75778673271e-04  2.62394554322e-03 -3.71503691637e-03 -1.75648834572e-04  3.71277864344e-03  2.24361492742e-03 -1.60197493317e-03 -3.25601591371e-03 -4.28933827219e-04  6.98660340531e-04 -3.68196925994e-04 -2.30180211164e-03 -2.31612883370e-03 -3.66259818011e-03 -1.44737211070e-03 -2.30588237734e-03  1.29917551416e-03  2.41742212560e-04 -2.43878055871e-03 -4.27223427936e-03  1.87692050909e-03 -8.37742576508e-04  6.20112179995e-03  2.75470747379e-03  2.85914131494e-04 -6.05954520895e-04  4.36451232798e-03  1.86276174092e-03  2.08997939562e-03  6.43195051133e-03  3.29047781630e-03 -6.83009802843e-03  5.88410598990e-04  8.66993516574e-04 -2.44002625046e-03  8.01438883240e-03 -4.73479581176e-03  7.29643450522e-04 -9.94965953203e-04  1.78542344521e-03 -1.37515378249e-03  2.76830834189e-03 -4.75454562073e-04  1.90807610839e-03  2.92905991351e-03  1.07494361290e-03 -3.24438987925e-03 -1.37405232439e-03 -1.61391165146e-03 -1.62004264973e-03  3.25798745223e-03 -2.01735906353e-03 -4.04253279480e-03 -1.04905212744e-03  9.45022770128e-04  1.71173556295e-03 -2.04178665010e-03  1.22270515537e-03  2.56354084459e-03  4.64585728771e-03  3.70976372422e-03 -2.76765523759e-03 -2.39612715197e-03  1.65466048193e-03 -8.82442010430e-04 -6.10378947577e-04  3.81932554381e-03 -8.41809531171e-04 -3.16562846154e-03 -6.40160171680e-04  1.27299487771e-03 -2.51721502125e-03  6.24474558896e-03 -5.60312808895e-04 -1.83034779658e-03 -7.95397674258e-04  1.03620789563e-03 -1.53716621296e-03 -2.45609245247e-03  5.00927187628e-04  2.99838742579e-03  9.65067990377e-04  2.54396997694e-03 -1.77616141160e-03  7.71988268330e-04 -4.08509771980e-03 -2.27361663326e-03 -2.45206037288e-05 -2.37012185758e-03 -6.91405594918e-05 -4.04208544688e-03  2.44121866799e-03  8.83083961356e-04 -3.05309824503e-03  4.10144235465e-03  5.79377112696e-03  1.50074372563e-03  1.77460650016e-03  9.71283798983e-05  4.22837852034e-03  2.62836317704e-03  8.42747199436e-04  2.67911206958e-06 -2.24030307263e-03  1.37746154003e-04 -1.47754417625e-03  2.95859072908e-03 -2.92901025265e-04  3.00250110359e-03 -2.23038394003e-04  3.55252812212e-04 -4.63920549619e-03 -6.06427046684e-04 -4.75346414621e-05 -2.21747635975e-03  4.03200784823e-03 -1.03042469574e-03  9.63972760684e-04 -8.25599325802e-04  1.00647383076e-03 -5.85635023801e-03 -4.04186199065e-03 -1.08916013797e-04  1.76847306813e-04 -1.94703190461e-03  6.47985090298e-04  5.89782832533e-04 -1.05017389776e-03  3.98573018416e-03  5.12589545933e-03  4.81202764460e-04  1.09403919214e-04  1.80963328897e-03  4.13834131882e-04  1.86376090215e-04 -2.04115853615e-03 -1.24155589653e-05  4.43199634790e-04  5.38394940417e-04  5.81919996293e-04
-3.45199527622e-05 -2.16735517893e-03  1.37428284259e-03 -2.79506866747e-03 -6.40926480907e-05 -1.71290056681e-03  5.59811235901e-04  6.41983090042e-04  2.16559455073e-03  1.11784323114e-03  5.27098476071e-03 -7.48257923885e-04  3.39679710743e-03 -6.93210612492e-03  9.64924340597e-04 -1.68467638243e-03  4.24966401026e-04  3.56525416432e-04  1.98605928676e-03 -5.97869880817e-04 -2.72590965461e-04 -2.09577851527e-03 -3.53629045078e-03 -1.32360954155e-03  2.49948295879e-03  5.38014224513e-03 -2.75544605240e-03 -6.40825673827e-04  3.50813666986e-03  4.13210688886e-04  3.86389030759e-03 -3.65071569536e-03  1.24318213541e-03 -2.25790237682e-04 -8.72862965661e-04  5.51061850197e-05  1.51876502121e-03  1.63482127053e-03  1.89560016743e-03 -3.09381611665e-03 -4.16062611507e-04 -1.16005244233e-03  2.48369370414e-03 -2.50136055573e-03 -6.20033919903e-03  2.68055831220e-03 -7.30533478312e-03 -5.31081969084e-04  4.02622396326e-03  2.97883161463e-03  4.17394967749e-04 -3.89598532397e-03 -2.59394014839e-03 -2.60790868634e-03  2.35817995468e-03 -5.37659594062e-03 -3.45915727876e-04  1.66518364701e-03 -5.35439329753e-04  5.20933809257e-04  9.43642712565e-05  6.81500840050e-05 -4.42999717098e-03 -1.21800576640e-02 -4.84744500604e-04  1.02547755251e-01 -3.71386082412e-04  1.45199487643e-02  1.69518589630e-02  2.03312298513e-03 -1.11733078401e-03  1.76244902681e-03 -3.94865123711e-04  1.45299669037e-03  3.04361308728e-03 -5.79831877462e-03 -2.83929626538e-03 -1.65665096211e-04  2.29289806491e-03 -1.30178585408e-03 -3.08197687909e-03 -4.76626385261e-03  1.24518279299e-03  3.27891482202e-03  3.82678233514e-04 -3.27072150105e-03  8.41037816549e-03  3.65832766673e-03 -2.45811804321e-03  4.37073190094e-03 -6.10872912096e-03  3.88223631021e-03 -4.21654483745e-03 -3.54344357779e-03  6.61799797882e-03 -1.21262322174e-03 -1.25088471060e-03 -7.78760864208e-04  1.28207212255e-03 -2.96080190007e-04 -2.27861317896e-05 -5.18399269697e-04  3.78040413568e-03  1.36786235104e-03 -2.78425233622e-04  3.12428877478e-03 -1.65653216502e-03  1.89358586085e-03  8.08187660709e-04 -7.14261003679e-04 -8.69338167284e-04 -8.89803992581e-04  3.09406058587e-03 -1.49203952613e-03  3.82204808779e-03  4.18912374826e-03 -5.64439255799e-04  5.86816699675e-03  2.77593147465e-03 -1.37150469022e-03 -2.30851252158e-04  3.20941731675e-03  3.22536947315e-03 -6.64737927495e-03 -3.38973473350e-03  1.21744127803e-03  5.81962017794e-04 -1.79605308889e-05 -2.51229867417e-03 -4.13392595418e-03 -1.98924626478e-03  4.70849819775e-03 -3.26869821058e-04 -1.37251307661e-03 -2.26422324680e-03 -2.14026341102e-03  4.28239843764e-03  5.84449348057e-04 -3.37124566538e-03  6.11131390684e-04 -1.27224820318e-03  4.43398052889e-04 -2.53577519186e-03  5.46705629240e-03 -1.87559230875e-03 -1.84867384530e-03  3.59871069200e-03  2.24760723106e-03 -1.14131582493e-03  2.53536802014e-03  1.58271108769e-03  7.26555906816e-03 -2.79886544080e-03  5.02573284908e-03  1.31328086037e-03  3.99616720011e-03  2.06910317255e-03 -1.08548344419e-04 -3.73405635111e-03  4.98494704735e-03  3.17704164132e-03  3.13976939652e-03  2.15081236233e-04 -4.15565415823e-03  1.80973312989e-03 -2.44113975861e-04 -1.80124571464e-03 -6.38228170764e-04 -6.59047617880e-04  1.22639303035e-03 -8.53448468217e-04 -1.75919571240e-03  1.04783925188e-03 -2.76470565779e-04 -1.85064637550e-03  3.86901871931e-03 -3.71672515633e-03 -1.48598870066e-03 -5.17240251753e-03 -5.47299902406e-03 -1.85444192291e-04 -2.97562978916e-03 -6.31449058748e-03  2.64206926286e-03  6.11081464431e-04 -2.13866126220e-03 -1.53503481449e-03 -3.56406099699e-03 -3.95783114140e-04 -8.50132533201e-04 -2.24153625973e-03 -4.65729127601e-03 -1.07100545809e-03  2.85076612113e-03 -1.24921577803e-03  1.84226273707e-03 -1.88096887574e-03  1.90383766517e-03  1.57264011058e-03 -1.93540278027e-04  2.56528899446e-03 -2.97267300937e-03 -1.16066230974e-03  2.38826801848e-03 -1.85986603143e-03  1.12142653304e-03  1.37552502214e-03  1.65664435804e-03 -2.26092079279e-03 -8.87476300788e-04  3.38029269998e-04  2.38405370348e-03 -8.36642895130e-04  4.99197877503e-03  3.11648325944e-03  1.29665408967e-03 -1.49123881502e-03 -5.50439898199e-03 -1.02416850817e-03  1.98214126856e-03 -2.64447916348e-04 -3.71705210338e-03  2.68063433070e-03  6.73395383026e-04 -2.22114572032e-04  3.80600750243e-03  2.29688239714e-03 -3.30128361391e-04  1.35563073197e-03 -1.41561592909e-04  5.33093279667e-03  1.22363797756e-03  2.02389505311e-03  5.88451123897e-03 -4.30061176195e-03  1.17212508683e-03 -6.69440440443e-04  1.22263442706e-03 -1.43207978789e-03 -1.93657184021e-04  5.77299542915e-03 -3.92239272466e-03 -1.02862599532e-03 -2.80353779464e-03 -5.14062584335e-03  2.89322979291e-03  1.32874417070e-03  2.29512590880e-03  4.31821139896e-03  2.78743547265e-03  2.27196097448e-03 -2.14199960497e-03 -4.50438205179e-03 -1.03974557198e-03 -2.89115453205e-03  3.52686975356e-03
 6.51741826765e-03  3.13033897802e-03  4.00187061188e-04 -9.25672328712e-04  3.03478059761e-03 -1.13497419697e-03 -5.05533014735e-04 -2.70528038993e-04 -1.15392529749e-04  2.45668079061e-04 -8.14658213485e-04  8.81635067643e-05  7.77058431340e-04  1.88103156487e-03  3.11019659764e-03 -4.61473839980e-04 -3.61136970310e-03  1.75506888670e-03  2.30689414429e-03 -2.25639113923e-03 -2.73983013587e-03  4.32526992899e-04 -1.71634403693e-03 -1.20382118102e-03  9.43493136959e-04  2.80921002941e-03 -3.48061635304e-04  3.64409862424e-03 -1.51001308798e-03 -1.84343120575e-03  7.60852169229e-04 -4.95895491580e-03  1.64078036920e-03  3.71435284635e-04 -3.49812933837e-03  3.42455248872e-05  4.43564616064e-04  1.02843057954e-04  3.12876246121e-03  2.16207709993e-03  3.72300586150e-03 -5.65330212289e-04  1.23053214454e-03  5.54152914049e-03  6.28000079692e-03  1.78668603015e-03  2.75093381704e-03 -2.57675320613e-05  1.56809620202e-03 -2.05778537832e-03 -1.91949702780e-03  2.79038783452e-03  3.03548945315e-03 -2.03775440280e-03 -4.31028837105e-04  4.32791869380e-04  1.18000832939e-03  3.46227268896e-03  2.27666812509e-05  2.01567263531e-03  4.71405656924e-04 -1.40359356932e-03  2.84229215894e-03 -6.89095496025e-03 -1.32104734268e-02 -3.71386082412e-04  7.07772636565e-02 -8.68225521859e-03 -1.88811969988e-03  2.59754894810e-03  5.43844817792e-04  1.79531929894e-03 -1.90208310965e-03  3.56763107578e-03  2.27703269357e-03  1.06106917729e-03  1.43354211726e-03 -8.11149440511e-04 -3.01723991634e-03  2.23094477881e-03  3.57935680942e-03  2.58303613769e-03 -1.41450244596e-03  9.12905694225e-04 -1.28185066948e-03 -6.09843831077e-04 -2.79881459243e-03 -9.54556694595e-04  1.49965263080e-03  1.70969894327e-03  9.17776118493e-05  6.75833377441e-04  3.71000102327e-04 -3.73394284118e-04  3.65600991657e-03  7.40282596598e-04 -6.94349616277e-04 -1.20901883527e-03  3.52360818777e-04  3.24207516818e-04 -3.38797844162e-03  2.75577114718e-03  2.67733205124e-03 -4.72960580087e-04 -4.22417850419e-03  1.04835272138e-03 -9.36093475713e-04  1.77113914864e-03  8.83724295721e-04 -4.21902606864e-03  2.26738688068e-03 -2.05243230230e-03 -1.84568308723e-03 -2.11938763708e-03  1.70171714280e-04 -5.38573782147e-04 -1.51921048182e-03 -1.09385339076e-04 -4.30335613562e-03 -1.08229938723e-03  3.83836087198e-03  7.86668613986e-03  5.96269482690e-04 -6.82265071792e-05 -7.56631750811e-04 -2.40583506796e-03 -1.59123177206e-03  3.98655284792e-03 -2.17936329533e-03  5.25702729427e-03 -9.16489179993e-04  2.83805155045e-03 -1.59172602752e-05 -7.71071160061e-04  1.55350622480e-04  2.18668967810e-03 -8.24032314344e-04  2.04483266625e-03 -2.98246159850e-03  1.11131620575e-03  4.18082332406e-05  4.11954951293e-04  2.70226595222e-03  2.81127202240e-05 -8.81305218911e-04  8.88478923669e-05 -3.04795364001e-03 -3.38351414891e-03  4.49595163495e-04  4.60650156225e-05  2.09409957467e-03 -5.40871630717e-03 -9.96580890269e-04  5.82833901190e-04  3.00571156997e-04 -8.83101277573e-04  2.13557507952e-03 -3.00417617380e-03 -2.57221016972e-03 -4.24806450889e-03  3.73429117359e-03 -3.16196718622e-04  2.09110914682e-03  4.72323407529e-03  8.45090306854e-04 -2.28583200506e-03  7.18731692142e-05  2.24382103628e-03  1.71872553291e-03  4.22863760283e-04 -2.50363854294e-03  1.80516515137e-03  9.70598143969e-04  1.88745289561e-03  1.10525372210e-03 -1.13156658602e-03 -9.14944276413e-06  6.76278233042e-05  1.53621975910e-03  3.04577744939e-04  1.78434942998e-03  9.48088618125e-05 -1.19662844118e-04 -3.33396677713e-04  1.17758988599e-03 -6.15485135670e-04  1.06728960581e-03  3.20324895355e-03 -1.08705891323e-03  8.51842962994e-05  1.52284629761e-03  6.65195228483e-04 -1.87522781499e-03  2.10685579360e-03 -1.46150035294e-03  1.13048799326e-03 -1.08428487169e-03 -7.98880866099e-04 -1.90851353034e-03 -3.00697766418e-03 -5.02539676652e-04  1.74706575563e-03  1.25512772933e-03  3.59845755180e-04  2.03526193654e-03 -5.96498142221e-04  2.48301136951e-03 -9.52060262433e-04  5.15940410779e-04  1.00605105007e-04 -2.51789637548e-03  5.23778870365e-04  1.47025570076e-03  3.81688647539e-03 -1.20119897432e-03 -1.38332402897e-03 -2.77340545233e-03  2.98950462573e-04 -6.13299549726e-04  7.00695071382e-04  6.87757657852e-04 -1.18891721484e-03 -1.26068077991e-03 -4.00069694062e-04 -9.83128612463e-04  9.10288354591e-04  1.10464147474e-04  1.65098654901e-03  1.16282014269e-03  3.37171416379e-03  1.20924457837e-03 -2.78037254363e-03  5.78044381068e-04 -1.39112838209e-03  2.04243703703e-03 -1.72704408752e-03  1.12338162543e-03  2.44029451992e-04  5.96804748541e-04 -1.37801871944e-03 -1.38318467061e-03  2.96273125882e-03  3.61218197701e-04  2.41083904773e-03 -3.41434170985e-03  1.74130143430e-04 -8.01537502859e-04  1.79285021741e-07 -1.57438721888e-03 -2.20715185127e-03  1.49051978993e-03  2.19835470042e-03 -1.12175000753e-03 -3.86800660107e-03 -4.46675118258e-04 -4.48061682578e-04
-6.89766641140e-03 -4.47315557636e-03 -2.10359125118e-04 -3.81671337093e-03 -5.84882659274e-03 -4.97470546433e-03 -4.60032951084e-03  2.59052898012e-03 -1.32428034848e-03  5.10022963503e-04 -2.14882700464e-03  1.63748750324e-03  2.65049833817e-04 -9.74963298836e-04 -4.17412645485e-04 -2.27877769703e-03 -8.89722375598e-04  2.21955604514e-03 -2.72485161892e-03  1.51866087204e-03 -5.12362917840e-04 -2.04800987889e-03 -3.11018289091e-03 -5.81448507498e-03  2.37125688693e-03  3.42703016116e-04 -1.60646359074e-03 -3.63232655542e-03  8.22172971759e-03  2.92757589488e-03 -2.21190159807e-04 -2.85110145861e-03 -3.20406343529e-03  1.11403205101e-03 -1.85949650242e-03 -2.27148093795e-04 -1.96468515163e-04  4.04442014715e-04 -5.53580210488e-03 -4.47214693960e-03 -5.52943995085e-03  3.61516551721e-05 -1.47726535533e-03  3.88932516521e-03  2.36537810994e-03 -2.77687691278e-03 -2.56728407262e-03  1.67180824897e-03 -3.99743705668e-03 -1.56781084655e-03  2.51552300545e-03 -8.63428041006e-04 -4.41546425697e-03 -7.43537680185e-04  1.69036482461e-03 -2.90416500076e-04  2.83521354559e-03 -3.15503464201e-03 -2.36576594176e-04  1.33517662555e-03  8.10391016944e-04  1.07902700188e-03 -4.12037958234e-03 -4.90821422343e-03 -2.17760708024e-03  1.45199487643e-02 -8.68225521859e-03  1.18744401553e-01 -1.42400978751e-02 -2.98614207932e-03 -9.95453531886e-04  9.20885891920e-05  7.45624675917e-04  2.24774577324e-03  2.61084737322e-03  8.27596061125e-04 -2.34016225536e-03  1.71356293761e-03  4.58448213006e-03 -1.32942905167e-03 -3.22423884717e-03 -1.34854097878e-04  4.95246861751e-03  2.34947678066e-03  1.99446568900e-04 -1.39712282268e-03  2.11887636444e-03  5.52505683055e-03  2.49450296443e-03 -3.02292996053e-03 -4.87102905713e-03 -2.45490004127e-03 -8.12372357289e-04 -1.73713932306e-03  8.26847198397e-03 -5.45045815394e-03  4.72152903480e-04  2.50607957702e-03  2.82917738157e-03  9.75457917172e-04 -1.07574110628e-03  5.84865088373e-03 -6.76699977704e-03  2.32430586121e-03 -6.73475395230e-03  2.01666608737e-03  3.25870444619e-03 -1.83375479966e-03  6.48452488927e-04  2.86322792674e-03 -2.01023486803e-03  8.89451105251e-04 -1.95094621499e-03  1.88137418344e-03  1.42818921395e-03  5.26435369138e-03 -1.74412074056e-03 -2.78532802366e-03  3.83679010337e-03 -2.18711939164e-03 -3.25686594532e-03 -3.27425147227e-03  4.47048330668e-04 -1.53361013748e-03  5.50372575649e-03 -4.92359184016e-04  4.63862898646e-03 -5.97068128151e-03  1.69301040005e-03 -2.49438304021e-03  2.36228137521e-03 -2.05805581446e-03  1.80581720593e-03 -7.75078915186e-03 -4.51388922295e-04  4.14320026554e-04  2.76354591078e-04  3.97814732929e-03  3.39772714213e-04 -1.97756656286e-03 -1.51601655385e-03 -1.50234192450e-03 -7.58961856384e-05  4.18054827317e-03 -3.84420821363e-03 -6.08958571597e-03  4.16843998288e-03  3.81089139988e-03 -5.61492639791e-04  2.03361379890e-03 -3.06980096457e-03 -9.51933462758e-05  2.04582731585e-04  1.47746019797e-03  3.04032348530e-03  5.08042018867e-03 -2.40171638500e-03  5.89075912250e-03  3.09787556549e-03  2.51942606909e-03  1.06144337407e-03  1.57186995510e-03 -3.97384843680e-04 -3.40296431716e-03  2.07585252521e-04  8.30473543852e-04 -2.36878237712e-03 -4.47679732779e-03 -2.23544206403e-03 -1.28202984534e-03 -9.25796348121e-04 -9.02405918241e-03 -1.15175742822e-03 -4.31550634520e-03 -6.57526260411e-04 -3.30694098988e-03  3.74212907253e-03  3.50100526468e-03 -8.39327232598e-05  3.45756917979e-03  9.53542551352e-05  2.00349507624e-03  4.65388629071e-04 -1.96479923051e-03  6.77719055517e-04 -1.51027439794e-04 -2.00318789847e-03  4.72230349799e-04  3.42680837164e-03 -8.62976896629e-03  3.22140507791e-03  2.65006962742e-03  1.26413693675e-03 -2.24385531918e-03  4.15107891160e-03 -2.58009299922e-03  2.84238664970e-03  2.70267926424e-03  2.34608377074e-03  2.35498880547e-03 -4.25321931253e-04  1.00717146769e-03 -3.17827947246e-03  2.62085927807e-03  1.22411877733e-03  2.60494376515e-03 -2.42620899989e-03  5.17999354989e-04 -3.73094183331e-03  9.63912950768e-04 -2.10406290998e-03  2.74617133174e-03  2.81959462445e-03  5.59353985061e-03  5.82838802637e-03 -4.79773156732e-03 -1.53997090669e-03  9.81399868105e-05  1.59707147565e-03  3.34019439614e-03 -3.75754488291e-03 -3.29925410070e-04  7.68218261428e-04 -9.44976642341e-03 -1.29144027119e-03  5.83440681304e-03  2.76735915822e-03 -1.66988578884e-03 -5.20043297843e-04  6.46551955510e-04 -2.95019292907e-03 -8.12687716123e-04 -7.12131570976e-04 -3.38019639738e-03 -4.44676973609e-03  2.30797637302e-03  2.97091203696e-03  1.03838260310e-03 -6.67913356353e-04  5.31961737266e-04  4.31392081846e-03  1.30940312696e-03  1.33689496628e-03  1.79886118148e-03 -7.55023897884e-04  3.10171925619e-03  1.39774693860e-03 -4.27396227619e-03 -5.24473646808e-03 -2.98069309034e-03 -2.87525217069e-03 -7.36825528502e-04  1.18962771725e-03 -4.77479928798e-03 -1.73507353955e-03 -1.70153264606e-03
 2.93765234749e-03  1.77634489447e-03  1.34468139996e-03  1.07917170264e-03  7.92054336794e-04  3.83431774276e-04  2.10582526563e-03 -1.99463359596e-03  1.73567697701e-03 -8.39421858030e-04  1.74082056887e-03 -2.64254232904e-03 -1.39955220662e-04 -3.78240928334e-03  1.57263926436e-03 -2.72734727594e-03  4.33528984119e-03 -7.32136169868e-04  2.98740574916e-03 -1.39093841083e-03 -6.91426595865e-04 -1.88365877313e-03  4.34707874927e-04  4.97965232893e-03  1.14636407301e-04 -5.80363777241e-04  3.30389988122e-04  1.19124645196e-03  1.76765022343e-03 -9.59744205570e-04  3.92424347384e-03  2.58904708495e-03  1.87752936513e-04 -2.32790832353e-03  6.22852357784e-04 -1.63604494634e-03  1.23681934786e-03  2.96718133553e-04  4.00742258225e-03  1.49222497088e-03  1.41906334647e-03  1.02683517048e-03  1.00632622934e-03 -2.53703061965e-03 -6.24469910243e-03  1.38060069964e-03 -3.16063657404e-03  2.16795255513e-03 -2.91597211004e-04  2.66210445636e-03 -2.62514137639e-03 -2.76408792301e-03  2.54191451440e-04 -1.19128462743e-03 -4.63043178230e-04 -2.72899049002e-03 -2.46840969592e-03  3.34793800507e-03 -1.50479676906e-03 -1.00664537559e-03 -3.11985853058e-04 -8.65355760815e-04 -1.79375526209e-03 -2.06420534116e-03  6.36746986664e-04  1.69518589630e-02 -1.88811969988e-03 -1.42400978751e-02  6.83607464021e-02  4.40758842658e-03 -8.73489140226e-04 -1.22290620652e-03 -1.80232430437e-03  6.47202565027e-05 -5.09787519564e-04 -2.49512542576e-03 -1.74991912195e-03  1.19239401127e-03  4.80442067288e-04  2.85261897742e-03  3.74718249652e-04 -1.67052481262e-03 -1.58651697339e-03  1.67354265639e-03  7.20694280135e-04 -1.72933393187e-03  2.13935565078e-03 -4.27248983463e-05 -1.41593446565e-03  3.50357200573e-03 -2.83777834359e-04  3.46443875843e-03 -1.77140064841e-03  9.49746437763e-04 -2.60914294071e-03  2.70719191849e-03 -3.10897094323e-04 -6.90348826543e-04 -1.24554590247e-03 -3.78871610277e-03  2.32331499171e-03 -5.36904339900e-04  7.39578630457e-04 -1.86713777176e-03  1.64481616471e-03  7.80840618338e-04 -2.32894689411e-03  3.52393295940e-03  2.91238036734e-03 -1.55463445901e-03  2.82471061572e-03 -4.47805608713e-04 -2.86043432519e-04  3.04462974871e-05 -6.77472356801e-04 -2.19734127632e-03  1.75704521023e-03  6.73204315027e-03 -5.75483033044e-04 -2.90587209853e-03  1.53167980926e-03 -1.58542711551e-03 -1.46283927303e-04 -1.68760290464e-03 -1.30909590884e-03 -1.41110879823e-03  1.52484353938e-03  3.06842093674e-03  1.97699673479e-04 -2.06956709469e-03 -1.04388626114e-03  2.02195928516e-03  2.87430954816e-04  2.49333086880e-03 -1.12687772606e-03  1.92290384533e-03 -1.69671061292e-03 -2.28510351089e-03 -9.49358609534e-05 -3.32988202170e-04 -5.85372989207e-04  7.96049601198e-05 -1.56674697906e-03  1.34442865759e-03  9.34952515052e-04 -2.97999847396e-03  4.54464022404e-03 -2.23123502980e-03 -2.62078198521e-03  5.86725296972e-04  9.44590444039e-04  4.38873607445e-03 -3.46271011462e-04 -2.22514344338e-04 -1.48746688664e-03 -1.82595820331e-03  7.69614363338e-04 -1.97281461145e-03 -2.82717308430e-03 -5.52577382296e-04  5.87906195859e-04 -9.80786709267e-04 -8.31063461359e-04 -5.50576996684e-04 -1.66865000360e-03  7.85041092542e-04 -1.35873468424e-03  3.16170268276e-03  4.10740799133e-03  3.52208784365e-03 -7.15611858067e-04 -8.22162998309e-04  6.75795721308e-04 -3.10769965394e-04  1.54766393522e-03 -7.72979613748e-05 -2.06732293110e-03 -1.96488969265e-05 -3.03677197643e-03  7.03603017003e-05 -1.73961197995e-03 -1.60536903615e-03 -3.15351191498e-03  1.98151825854e-03  9.28281494333e-04  4.98550211865e-05 -1.07078596733e-03 -3.08542964916e-03 -9.65210751094e-04  1.45685982280e-03 -1.19161650862e-03 -1.37095420147e-03 -1.98500823013e-04 -1.21023169035e-03 -8.20552323581e-04 -8.81037430372e-04 -1.18230135894e-03 -2.22777766345e-03  2.22314758634e-03 -1.66411742249e-03 -3.99663127644e-04 -2.15561541524e-03  1.62053009933e-03 -1.42997744747e-03 -2.16741222312e-03 -6.61944344007e-04 -1.20265990479e-03 -6.13508986265e-05 -3.18730370112e-04 -2.45993153252e-03  5.06809098250e-04  1.26872899404e-03 -9.32323359487e-04  3.20637335545e-04  1.30772118203e-03 -1.56465007114e-03 -2.50799809993e-04 -2.65290868926e-03 -4.87069812443e-04 -7.22296514381e-04  1.16908405688e-03 -3.31379209800e-04  1.52808871848e-03  8.10862977955e-06 -1.71419151388e-03  4.27367761665e-04 -2.97144589316e-04 -3.06251786532e-04  7.41908251744e-04 -1.90441673687e-04  3.02537024623e-03  1.72192867979e-03  1.15220400716e-03  3.31209309735e-03 -4.22821647621e-04 -7.97168368628e-04 -1.51350491832e-03 -1.85453760288e-04 -1.04453800916e-03  7.90522936404e-04  1.86615858968e-04 -4.18235714653e-04 -1.02553688606e-03 -2.37661513066e-04 -1.70419308684e-03 -3.65074626981e-03 -2.59264505674e-03  2.88573265760e-04  1.00892910712e-03  3.12408510112e-03  1.94345939450e-03 -2.34335485445e-03 -2.42263214510e-03  1.31336951822e-03  1.71692403414e-03  5.87847833118e-04
-2.80152167990e-03  2.44662541680e-04  1.30674519117e-03 -9.93973153120e-04 -3.20996880353e-03  2.62315527929e-03  2.05113317906e-03 -6.18823901265e-03  4.92999414791e-03  2.78166821477e-03 -9.20591211202e-04 -5.16210707457e-03  3.41742772809e-03 -2.51022786087e-03 -3.32652770952e-03 -5.02669085133e-04 -1.99654984057e-03 -1.09187769562e-03  7.49872068678e-03 -3.28681447122e-03 -1.65715736969e-03 -3.44800789717e-03  3.98572590982e-03  1.61945504475e-03 -3.47587652774e-03  6.96243602195e-04 -3.97255786905e-03  2.64576025976e-03 -4.19004633178e-04  5.76867129205e-03 -1.17571831389e-05 -2.50570034944e-03  5.30319399596e-03 -4.90680314515e-05 -3.58625608983e-05 -4.24140527151e-03 -3.22886614606e-03  1.79135477373e-03  3.09861796858e-03  4.35302865191e-04  4.57586096662e-04  2.65258111474e-03  5.26545048743e-03  5.84650685313e-03  7.39742689764e-04  3.76352695246e-03  4.15062939124e-03 -4.27264399572e-03  7.80302390582e-03 -5.12378867992e-03  2.24547318509e-03 -4.04608248771e-03  3.85622431838e-03  1.56237103153e-03  1.16754666742e-03 -4.09408169509e-03 -3.70815496486e-03 -1.62345429546e-03  2.73694053197e-03 -3.30036409131e-03 -2.15751445442e-03  8.50903014387e-04  1.85846285768e-03 -4.60853683887e-03 -2.98024073782e-03  2.03312298513e-03  2.59754894810e-03 -2.98614207932e-03  4.40758842658e-03  1.28917315313e-01 -4.17838145349e-03  5.44501122248e-03 -3.23253124795e-03  6.13218215423e-03  3.48795860380e-03  4.06335634558e-03 -3.51980688504e-03 -6.64739408554e-03 -8.23777064102e-04 -4.16386961719e-03 -2.81487936007e-03 -5.42896556783e-03 -3.96933901784e-03  1.43623747535e-03  2.71787589682e-03 -3.72614556807e-03  2.84930036308e-04 -3.10836737132e-03 -4.29858920086e-03  1.43402440583e-03  5.75875371656e-04 -4.41381188400e-03  2.84123258659e-03 -4.63949208032e-04  2.26794356472e-03 -5.24913081941e-03 -1.42930432101e-03  3.10652026625e-03 -1.80910283030e-03  6.58482943208e-04  3.92715385478e-03  8.88457591532e-06 -1.91335780762e-03 -1.68345479899e-03 -3.47725047342e-03  6.26186510351e-03  3.65498317129e-03  1.93304675305e-03 -4.55150950871e-04  5.42691990921e-03  8.14358306298e-03 -4.46637953952e-03 -4.52661338349e-03 -5.05327349441e-03  6.33993266675e-04  2.65976701889e-03 -3.07437081545e-03 -1.24059665236e-03 -1.46929241492e-03  3.09848619706e-03  3.29175771559e-03  6.70839123747e-03 -1.96285094175e-03 -1.09771465606e-02 -1.14290387374e-03  4.40882568789e-04  3.50654170915e-03 -1.40647814466e-03  8.68749247691e-04 -2.62219834794e-03  2.04868140611e-03 -2.74791761868e-03  2.66853810774e-05  2.79139821954e-03  2.15311627781e-03  5.83413326480e-05  9.57761954954e-05 -1.92873619000e-03  9.69989238533e-04 -3.58813427865e-03 -3.08967375792e-03 -4.04506034913e-03  1.39585079287e-03 -3.68517032049e-04  1.74425583271e-03 -2.02894333612e-03  2.07575150699e-03 -6.30703103312e-03 -3.33494845043e-03  9.92394084649e-04 -1.26425903803e-03 -3.93790203999e-03 -1.33551590407e-03  4.80523409112e-03 -3.55705152660e-03 -1.82029231195e-03  2.05539907919e-03 -6.75758746940e-03 -6.67343503150e-03 -6.91716978310e-03  3.14556407195e-03 -5.10888421804e-04  3.01884136275e-03  4.52375703140e-03 -1.40055248150e-03  4.54376752444e-03 -4.28815701199e-03  1.00525480123e-03  6.67579493632e-04  1.52374442407e-03  1.80248878187e-03  1.07384717154e-03  1.18780488001e-03  7.09570518868e-03  4.74086235643e-03 -6.05161120609e-03  5.10478670947e-04 -2.62041746140e-03 -7.81385040964e-03 -2.64961744130e-03 -4.02647654001e-03  2.07387361429e-03  6.97135524703e-04 -3.30263899266e-03  1.02939542812e-03 -5.06281374271e-05 -1.01567208310e-03 -2.60677460904e-03  3.09013252404e-03 -2.19032855779e-03  3.24686088214e-03 -7.07956697003e-04 -6.38134634931e-03  6.24633712860e-03 -1.09424102439e-04 -6.36835879343e-03 -7.38427728729e-04  1.79921844178e-03 -2.73267365719e-03  3.79946516860e-04 -2.04578887066e-04  3.28697257558e-03  3.34724382889e-03 -1.46253953281e-03 -8.45614508322e-04  4.64834285085e-04  3.93131732878e-03  6.11147118030e-03  4.18846148040e-03 -1.18953660500e-03  3.07312986156e-03 -1.18743894242e-03 -1.24977385911e-03 -3.00907261663e-03 -8.27948312631e-04 -2.25638073498e-04 -4.20608285914e-04 -3.18807982550e-03  4.09273949650e-04  1.30709919172e-03 -3.04801840287e-04  8.48219018150e-04 -3.29971434934e-03  2.96140781769e-03 -7.37047908786e-03 -2.37592124655e-03  1.98309297135e-03 -1.42576797931e-03 -3.50044279533e-03 -1.93138293375e-03  1.81057115751e-03  6.04104779026e-04  6.79898879285e-04  1.11834655179e-03  1.06535318322e-03 -8.96528354794e-04  3.94459357728e-03 -1.47821923524e-03  1.45600798947e-03 -1.09571366537e-03 -1.04241505642e-03  1.57199895367e-03  7.33808309957e-03 -5.54710937802e-03 -2.45333147897e-03  1.36780705457e-03  1.37463313792e-03  2.37142091952e-03  1.43566670128e-03  3.59992429703e-03  4.31289305014e-03 -7.16344040865e-03  6.63533293039e-04 -2.05919445380e-03  6.47490546552e-04  3.08148712119e-03
 8.03236009378e-04 -3.43895902907e-04  1.93992457636e-03 -3.48789212099e-03 -2.49671677770e-03 -8.58798763269e-04  2.31312384956e-03 -2.35302464170e-03  1.06971546451e-03 -3.94023625749e-03  1.60880417363e-03  3.37638878596e-05  3.04940469052e-03 -4.80766761370e-04 -3.25481244744e-04  1.78977962978e-03  9.70677747861e-04 -4.48672538697e-04 -2.93215454847e-03  6.03111556854e-05  4.74867920997e-04  3.93840038315e-03  4.72729691970e-04 -3.03531309270e-03  1.13182114484e-03 -1.73377107312e-03 -1.34874685713e-04  5.78769702442e-04  1.24797372907e-03 -6.60777062376e-04 -1.44745770711e-04  6.98639375774e-04  1.02190027541e-03  3.99094204824e-05  1.34132833491e-03  2.43639195593e-03  1.56347445695e-03 -2.04064575218e-03 -4.73116681880e-04  1.30628408582e-03  3.95018163082e-03 -3.33399876323e-03 -9.75868603480e-04  2.00530742305e-03 -3.57439429504e-04 -1.39137364136e-03 -3.07117903572e-03 -3.12682181646e-03  3.35412524672e-03 -2.04021096850e-04 -2.92400225504e-03 -2.24522094278e-03  1.11031514451e-03 -2.79217301245e-04  4.23091267996e-03  7.60111079913e-04  2.47822810501e-04  2.14681458213e-03  8.36785888404e-04  1.57326735288e-03 -5.23318632072e-03 -4.96516854429e-03 -2.45516686448e-03  2.07756205300e-04 -1.55487426592e-03 -1.11733078401e-03  5.43844817792e-04 -9.95453531886e-04 -8.73489140226e-04 -4.17838145349e-03  7.48343850074e-02  2.68657265992e-04 -1.62858140828e-04 -2.65532739666e-02 -3.44382936691e-03 -1.95176556099e-03 -2.57695521646e-03 -7.66958297929e-04 -5.05355216372e-03 -2.79493205320e-03  1.42490876743e-03 -1.79907909051e-04 -3.84221299666e-04  3.05102093952e-04 -6.17576054923e-05 -1.93520223076e-04 -3.87926824907e-03 -1.24273405194e-03 -7.00491344931e-05 -3.71846042769e-03  6.06220673824e-04 -1.38407228231e-04 -7.56188872354e-04  1.01284792257e-03 -2.62625987452e-03 -1.28074100302e-03  2.58118723024e-03 -6.45343607705e-04  4.53407730836e-04  3.42648966308e-03 -2.32459928506e-03 -2.87458347543e-03  4.59290488719e-03 -4.00209706614e-03 -1.20238159314e-03  6.07863774788e-03  1.59053778647e-04  8.04157723089e-04 -1.92474071693e-03 -3.90943972732e-04 -3.34263724997e-03 -2.68997200574e-04  1.56712803958e-03 -1.83760146261e-05 -2.39566174234e-03 -5.23780347431e-04 -2.44395501460e-03  8.35266566804e-04 -2.54283084155e-04 -1.93395700415e-03 -1.03547909032e-03 -4.11465516108e-04  4.89655446247e-04  2.62182409855e-03  2.48325946636e-04  1.45117224945e-04 -2.82573390826e-03  3.21236134013e-03 -1.18480851423e-03  1.47205407644e-03  1.91998761888e-03 -4.15573520711e-03 -6.72875990855e-04 -2.51729107516e-03  8.40043707346e-04  2.85779329908e-03  1.66799771878e-03 -1.54246918287e-04  1.64090037906e-03 -5.39764158124e-04  5.64800127303e-04 -1.11183207202e-03  2.72436834306e-03  4.73001355402e-04 -3.04274984507e-03  8.39940220133e-05 -9.06132527155e-04  1.02092708068e-03  1.27826976822e-04 -1.03803484453e-04  1.16278558955e-03  8.38412202965e-04 -2.69666645472e-03 -4.36816439942e-03 -6.78447072040e-04 -2.97223988509e-03 -1.89867288288e-03 -2.21692124418e-03  7.29583440719e-04 -1.31278075254e-05  2.21708652197e-03 -1.89269605036e-03 -3.71984623419e-03 -2.67132768823e-03 -2.23279214976e-03  2.10424031952e-03  1.16445419685e-03  1.14407079265e-03  1.40987312597e-03 -9.49673209860e-04 -1.70651314300e-03  1.75395621321e-03  1.57617069817e-03  7.78219538820e-04  4.20900195972e-03 -1.70108443896e-03 -2.27444642330e-03  6.23251043516e-04 -2.60344262511e-03 -5.87457109552e-04 -2.62582959199e-03 -1.50814980748e-03  2.24098127651e-03 -4.72537094236e-04 -1.37619794433e-04  2.99625123562e-03 -9.83871057328e-04 -1.26292291568e-03 -1.72834876168e-03  2.99303525897e-03 -2.98875653193e-03  5.36539060074e-03 -2.23608896388e-03 -5.57956343005e-03 -1.32464158694e-03  1.25185482660e-03  2.83287190677e-03 -7.08271720047e-06  6.65684158006e-04  2.30164859465e-04  1.90399386484e-03 -1.77062033014e-03 -1.17546477167e-03  1.25389537578e-04  1.01375567172e-03 -2.99713098885e-05  1.63093200681e-03 -1.56176602786e-03  1.86948211507e-04 -3.18131792125e-04  4.39530722242e-03 -1.83016334044e-03 -1.34683863756e-03  2.68230738749e-04  3.30803257666e-03 -2.20653701367e-03  1.16794922511e-03  1.33066893428e-03  1.42452391081e-03 -1.24566041362e-03  1.56196651869e-03  4.97020841002e-04 -1.04936243358e-03  3.05503310538e-03  4.97325089439e-03 -2.72509472696e-03  1.90138537650e-04 -2.53405285522e-03  1.02308723016e-03  5.00354558956e-05 -2.44348433690e-03 -2.95475672805e-03 -1.55927164506e-03  8.65541413676e-04  7.30029173789e-04  1.62049082678e-03 -4.71413338704e-04  1.10771116365e-03  1.60322178919e-03  2.63313591750e-03  1.61560548539e-03 -4.52693980242e-04  1.66668423351e-03 -1.91598299893e-03 -4.23622076331e-04 -1.14669196492e-04 -7.21433984674e-04 -1.26699441319e-03 -2.83500589695e-03  2.47492919307e-04 -1.05834062248e-03  2.13909252417e-03 -7.53253749496e-04  3.40843399911e-03 -1.61797633658e-03 -1.52081682799e-04
-5.37068138734e-04  5.03236395325e-03 -3.06154193378e-05  4.96207832107e-04  3.94545073350e-03 -2.71856969958e-03 -4.91061846889e-03 -7.13502567244e-04  3.27127960586e-03  1.02728230508e-03 -6.74644437944e-04 -2.96292742338e-03  3.79392236751e-03 -2.81219896145e-05 -8.80831236502e-04  8.28049886371e-06  3.17068462749e-03  6.44481784226e-04 -1.94926273782e-03  9.05837360770e-04 -1.15580160789e-03  3.27002712117e-03  1.40156901924e-03 -1.62358808492e-03 -2.40076228669e-03 -6.39808073300e-04 -1.83318894029e-03 -2.23051471795e-03 -2.59199994559e-03  2.94848105105e-03 -4.04338125976e-03 -4.92165952375e-04  8.47852492738e-03  2.50151350494e-03  2.11584286501e-03  4.24977379110e-04  1.55659663396e-03 -2.60616009789e-05 -5.81463671259e-05 -2.42181509553e-04 -2.30384227820e-03  2.13431010806e-03  2.56797622413e-03 -1.81733157596e-03 -4.25595487771e-03  2.51089416052e-03 -1.25338557028e-04  1.94808216398e-03  5.25554714718e-03  4.89477061835e-03 -4.07912438564e-03 -4.28516195260e-03 -3.25685724454e-03  1.55330853664e-04 -5.19812407114e-03 -2.41537111123e-03  9.23164575426e-04 -4.07190991052e-04  1.93858647646e-04  2.56319918683e-05  1.46124797707e-03 -2.18143802908e-04 -3.96127762607e-03  2.46732828632e-03 -2.32901398659e-03  1.76244902681e-03  1.79531929894e-03  9.20885891920e-05 -1.22290620652e-03  5.44501122248e-03  2.68657265992e-04  8.98596267055e-02  3.83289817855e-03  8.26368436607e-03 -4.37243539262e-04  2.31727688657e-03 -6.45892955901e-03 -2.97226402033e-03 -1.89888009721e-03 -2.52451850131e-03 -1.64296395777e-03 -2.44434670420e-03 -1.29496135942e-03 -4.55328151218e-04  2.27768916820e-03  1.49477925679e-03 -3.16855186626e-03 -6.21801295963e-04  3.15673381769e-04  5.50247698672e-03 -5.00915255594e-03  2.23873669320e-03 -2.50048340998e-03 -1.90596106665e-03  2.62036167815e-03  2.45578496808e-03  1.47856116454e-03 -1.19255922385e-03  4.02235944524e-04  3.25201624619e-05  2.16443439244e-03 -1.22661885128e-03  5.18246246590e-03  2.89839447251e-03 -1.32089182698e-03  5.13188684144e-04 -1.18669641978e-03  2.75190159419e-03  1.43054402502e-03  7.41113053028e-04  3.51330040897e-03 -4.66049288410e-03  8.25349931693e-04 -3.86505500397e-03 -3.18576062829e-03 -1.08146130781e-03 -1.31930667840e-03  2.30715443696e-03  1.14198141671e-03  1.66100354059e-03  1.34546597046e-03 -7.56573592136e-03  5.40517405270e-04 -3.64351039725e-04  2.98353433530e-03  2.27387444003e-03 -9.57639614437e-05  1.06204764015e-04 -5.34584539124e-03  1.25782082864e-03 -1.42937556560e-03  3.41870568930e-04  2.88363282628e-03  5.63530353213e-03 -1.33593512448e-03 -1.88846416410e-03 -1.69687174149e-03  2.75144770581e-04 -1.23039525281e-03  1.24816813846e-03 -2.69518658292e-03  2.38702889686e-03 -2.74190579791e-04 -4.65421457940e-04  3.52341185861e-03 -8.42815304989e-04  1.37183019780e-03  1.47880091425e-03 -1.46729061824e-03 -1.60882890049e-05 -5.90326109246e-04 -5.12878428773e-04  4.65112714047e-03 -4.59347161725e-03 -4.04850714332e-03  1.29096539732e-04 -4.51682980141e-04 -1.64849809901e-03 -2.39638809851e-03 -9.29637412096e-04  1.33278090219e-04  1.73771193571e-03  1.09165643398e-03  9.31182902385e-04  5.43945255445e-04 -1.54572740938e-03 -1.31728318126e-03  3.17253562971e-03  1.50370453728e-03  4.32944533988e-04  1.61306603799e-03  3.23246308611e-03  2.33526465281e-04 -3.56871190228e-04  6.56426229531e-04 -3.80287517946e-03 -3.86631563104e-03  8.22352465041e-04 -5.52810630796e-03 -1.51829114205e-03  8.73852806868e-04 -2.81175572138e-03 -3.81014352609e-03 -2.07711155533e-03 -5.89941736745e-04  3.86223857749e-03  5.45155330987e-04  2.73718447809e-04 -4.24912873246e-03 -1.93523372631e-03  2.68420691389e-03 -5.63243970195e-03 -2.00217875555e-03  7.60848271319e-03 -6.23952405406e-04 -5.07604225288e-04 -3.63913896985e-03  1.35052118052e-03 -3.49418202535e-03 -2.70652551189e-04  1.10282972407e-03  3.08599531526e-03 -5.06763024812e-04 -2.66828573328e-05  2.72059573783e-03 -9.40051919165e-05  2.08033476024e-03 -1.04658521787e-03  3.09709085161e-03  2.89298794049e-03 -1.87099651592e-03 -4.32933904762e-04 -3.78405132291e-03 -4.01297581042e-03  3.72275063606e-03  1.89155108772e-04 -2.95768237911e-03 -4.61740542800e-04 -6.73297465249e-05  8.03940743809e-04 -9.66105700763e-04 -1.47402731279e-03 -1.76360138085e-04  9.52180975344e-04  3.08059551203e-03 -9.78822002990e-04 -2.97712406062e-03  9.90960399986e-04 -2.70880302435e-03 -7.05366793814e-04  1.08152406627e-03  1.99498351772e-03 -2.41118800045e-04 -3.23046066665e-03 -5.49936874306e-03  3.84847288867e-03 -3.25706021751e-03  2.82085797374e-04  1.74810265462e-03 -9.93652711999e-04  9.81039564501e-04  1.58233387526e-03  1.77461223124e-04 -1.35921694073e-03  1.83631768460e-04 -2.24061612059e-03  1.75884703138e-03  1.18659876725e-03 -1.48891272783e-03 -9.04923847461e-05 -2.38524581478e-04 -4.21650087784e-03  8.98189050321e-04  1.29042974490e-03  1.47118168670e-03 -5.94723804829e-04
 5.53536856106e-04  1.73665133261e-03  1.42575500861e-03  2.79932975952e-03  1.79050593160e-04 -1.70465861948e-03 -3.92216584891e-03 -2.32828372191e-03 -2.28751556311e-05  9.26852330436e-04  2.08736026828e-03 -3.48140141179e-03  8.84194668073e-04 -3.90095664165e-03 -2.68588525201e-03  6.59846295648e-04  4.67016533674e-05 -1.24334492264e-03 -1.65478692863e-03  2.38732406033e-03  4.68595822267e-03  3.22978644528e-03  1.11404072082e-04 -3.19555927796e-03 -5.42284029806e-04 -3.44173249338e-03 -2.51968288862e-03  1.47445064658e-03 -3.73392960659e-03 -6.37824364616e-06 -7.93781263797e-04  1.02308004736e-03  1.66578139258e-03  4.31713093872e-03  7.64157130828e-05  3.55279463546e-03  1.75381074500e-03 -1.49085298242e-03  7.30030592796e-04 -3.51902565034e-04 -1.53850138130e-03 -2.68427003911e-03  8.25147326983e-04  2.16801609744e-03 -3.33294095340e-03  2.28096404060e-03 -1.99837237033e-03  2.45660750972e-03 -6.30292224546e-05 -2.89484608316e-04  3.51318015769e-04 -7.55893018751e-03  4.90311730062e-03  8.60477190214e-04  2.45538133826e-03  2.67140294814e-03  4.94032974457e-04  1.31269125398e-03 -3.34198680556e-03  3.04450385993e-03  4.86578334907e-03  2.05018132531e-04  2.90165619035e-03  1.28227640860e-03 -2.27392127161e-03 -3.94865123711e-04 -1.90208310965e-03  7.45624675917e-04 -1.80232430437e-03 -3.23253124795e-03 -1.62858140828e-04  3.83289817855e-03  9.78675202466e-02 -1.33502389886e-02 -4.21350283498e-03  9.55774336325e-03 -3.84382035565e-03  7.46623007863e-04  1.80140893214e-03 -2.99998360273e-03 -1.38506592543e-03 -1.55650529274e-03  3.47222507064e-04  7.88771452628e-05 -3.83862661421e-04 -3.91266136357e-03  1.17016108935e-03 -3.18352966016e-03  2.19179227396e-03 -2.32537183856e-04 -5.92535851224e-03  1.12138784459e-04 -2.74713920359e-04 -3.26237863314e-03 -2.91907854294e-03 -4.94351866784e-04  2.33697135598e-03  7.60021628706e-04  1.27892404640e-04 -2.20985289097e-03  7.26313423089e-04 -1.12669682327e-03 -1.75708412274e-03 -2.19133187010e-03 -4.29031919585e-03 -4.27465465748e-03 -2.17830415633e-03  1.39667364773e-03 -1.00270747956e-03  3.17226004833e-04  3.01808011215e-03  1.14013245299e-03  1.25647569985e-03  4.56003535656e-03 -2.62793918277e-03 -6.92696578875e-03 -3.19194829239e-03 -2.81422188126e-03 -6.38801642299e-03  3.54244331640e-03  2.75237670835e-03 -3.16835574787e-03  6.31791272427e-04  2.64833484672e-04  3.95248815064e-03 -2.69099108479e-04 -1.34449694182e-03  4.91469887043e-04 -2.97941575079e-03  1.34838035599e-03 -1.90219176550e-03  8.95199327032e-05 -5.05766255296e-04 -2.99732472446e-03  6.83563635731e-04  2.50156622614e-03  4.73675239997e-03  1.28702782046e-03  1.30956586868e-03 -2.81884734830e-04 -3.14015196492e-03 -2.98309230131e-04  3.79138420401e-03  1.79984225943e-03  9.91449565906e-04  3.73468751564e-03 -9.18225633551e-04 -2.71268105185e-03 -1.49657525960e-04  9.00746095586e-04  1.15924073395e-03  4.36966465385e-04  2.91580973057e-03 -5.96497644162e-03 -4.08969901128e-03  2.57448449876e-03 -1.57140617782e-03 -7.55241266919e-04  7.87607730043e-04 -1.01861467303e-03  1.87512131331e-03 -1.87064013516e-03  2.09232612069e-03 -4.74999551715e-04 -4.08271062898e-03  6.57616450389e-03 -1.78068220802e-03 -1.39442678422e-04 -4.78507566112e-03 -3.03834242365e-03 -2.61286194651e-04 -1.09062246154e-03 -8.87144018285e-04 -3.33489038217e-04 -1.39801585234e-03 -3.04815644794e-03 -8.10546039491e-03 -2.80933207681e-03 -5.32308390668e-03 -1.85025476200e-03 -2.04381346901e-03  8.88475435578e-04 -1.48410645856e-03 -6.80966457782e-05  2.02788049415e-03 -1.09404675481e-03 -1.17504642413e-03  7.75993217983e-04 -7.32075260006e-04 -8.41181034451e-04  1.48595794411e-03  1.30678604712e-04  1.66428547850e-03 -2.81658338434e-04 -3.65155397978e-03  3.56993695308e-03 -2.09824223076e-03  2.68546795538e-03 -4.40571293398e-03  1.27995842897e-03 -1.22022166046e-03  5.94173485195e-04 -3.96953829126e-03  1.46049768164e-03 -4.58802537841e-05 -5.20065029984e-04  1.69688623360e-03 -1.65701782425e-03 -2.35268929910e-03 -1.16049357782e-03  2.62335022036e-03  1.84131997226e-03 -6.33019744715e-04  2.29678764522e-03 -4.91672354918e-04  2.49337598207e-04 -5.19126910733e-03 -4.90028574391e-03 -8.50462357540e-04  4.29530831300e-03 -8.69274377170e-04  2.96112288336e-05 -1.50521375804e-03  4.65263008536e-03  1.89868431451e-04 -2.11322393706e-03  6.62829577567e-04 -1.06932772937e-03  2.24443429696e-03  1.28568183464e-03  2.36889616004e-03 -1.91689419736e-03  2.61176183469e-03 -4.02548690526e-04  2.23115429278e-03 -2.72682910017e-04 -1.91935873015e-03 -1.41090297192e-03  6.00948467124e-04  3.61025902840e-03 -1.92565784356e-03  7.64081337711e-04  3.20508025442e-03  2.48132675448e-04  1.61335396707e-04  2.39441991706e-03 -1.10112782991e-03 -3.62228603985e-04  2.89249367405e-04  1.02442956560e-04  1.11929308504e-03  7.26235290056e-04 -6.65949137513e-04  3.12596122108e-03  1.19363211503e-03 -2.37062483421e-04
-6.14574654824e-04 -1.54396061408e-04 -5.71708751151e-04  2.52788621864e-03  3.94837547886e-03  4.96050989371e-03  1.45745078487e-03  6.24165869985e-04  9.60831476151e-04  2.45587954282e-03 -2.22494447638e-03  2.34979203256e-03 -1.45260923014e-03  5.52974101911e-04  3.48114814795e-03 -2.18809432695e-03  6.09207593187e-04  4.18429497192e-05  2.67536662541e-03 -1.64223037178e-03 -2.21369323184e-03 -3.71678793034e-03 -5.83110719174e-03  3.70236206777e-03 -1.71383988119e-03  1.93409314452e-03 -6.00452615923e-05 -2.74783916006e-03  4.03792222062e-03 -1.00447667534e-03  2.67329249432e-03 -4.27766797409e-03  4.22849661105e-03 -1.15023903339e-03 -1.42946436054e-03 -3.21361267373e-03 -1.88731334578e-03  1.31286204740e-03  1.09176816240e-04 -8.75179678662e-04 -3.00452243547e-03  3.49525617724e-03 -2.41149978523e-03 -9.68093218778e-04  2.40471023706e-03  3.04526313735e-04  5.29127895045e-04  1.69427906905e-03 -1.83270164728e-03  1.63370693836e-03 -6.09266297398e-04 -3.90275118058e-04 -5.09398893096e-03  1.48129633042e-03 -5.63851432895e-03 -3.17363886016e-03 -1.46115498707e-03 -4.16496952235e-03  2.20437544294e-03 -2.57020420870e-03  6.21043808547e-03  4.81969693926e-03  4.31403131685e-03 -8.83617059176e-04 -9.10872836241e-04  1.45299669037e-03  3.56763107578e-03  2.24774577324e-03  6.47202565027e-05  6.13218215423e-03 -2.65532739666e-02  8.26368436607e-03 -1.33502389886e-02  9.21331337093e-02  3.99959515499e-03  2.50229813341e-04  2.64096243042e-03 -1.41267060644e-03  9.50231538195e-04  1.82151693904e-04 -2.99197702665e-03 -9.70188291753e-04  6.02068077157e-04  2.51046640571e-03  1.71762209034e-03 -2.73980064747e-03  6.40319492182e-04  2.87840450610e-03 -1.08842677704e-03 -1.07829977284e-04 -2.90103256121e-03 -1.31752619256e-03  1.02288820688e-03 -6.15421066249e-04  4.81933803186e-03 -1.53561949456e-03 -1.66475634711e-04  2.47791238065e-03  5.18684407493e-04 -2.58690413100e-03 -4.78678396324e-04  1.46536323451e-03 -1.93698187054e-03  6.90548035299e-03  1.75397202569e-03 -6.90744982051e-03  6.50340221139e-04  8.75092052652e-04  1.80227162940e-03  7.01073562620e-04  3.83328029192e-03  2.00005579233e-03 -8.92895076443e-05  2.92594527409e-03  1.82344439346e-03  5.39012059966e-03  4.15724672326e-03  2.52107868904e-03  1.93549483884e-03 -1.30014799976e-03 -2.92163702275e-03  1.09754991376e-03 -4.77563374043e-03 -1.33503381169e-03 -3.89782388173e-03  1.73948721994e-03  2.92167514265e-03 -5.53856270220e-03  3.90037924475e-03  2.84880948570e-03 -8.78196428683e-04  4.13045610928e-03 -3.55501917470e-04  1.30644260312e-03 -1.74918633797e-03 -2.93339742463e-03 -2.37714565818e-03 -6.87027583235e-04 -4.81829503497e-04  8.18579549168e-04  1.95727050009e-04 -3.56055438913e-03 -1.30702943562e-04 -1.35940173267e-04  5.02967754750e-03 -2.63741275453e-03  7.12929394229e-03 -2.88421492134e-03 -1.75086877531e-03  2.07142686556e-03 -3.70330596153e-03  2.11105332545e-03  4.60885897991e-03  2.07708376256e-03  2.27140892560e-03  9.46681414105e-04 -1.40098230982e-03  2.53881159964e-03 -8.71995704704e-04 -2.21624476275e-03 -2.67247063796e-03  1.79773322728e-03  2.90107408516e-04  1.25283155870e-03 -1.12913471642e-03 -3.21481312008e-03  2.42412151165e-03 -1.00683723209e-03 -1.07255821955e-05  8.15001949131e-05  5.30483721851e-05  1.53742035899e-03 -3.59335082807e-04 -2.57630446431e-03  1.48284426418e-03 -3.96773671271e-03  6.28467554315e-03  1.48391016378e-03 -1.20133437570e-06  1.51577502055e-03  4.94767568668e-03  3.70393547869e-04 -9.68844461610e-04  3.35100930360e-04 -7.60863537775e-04  1.94520639371e-04 -8.24295645198e-04  2.20203495494e-03 -6.74418878345e-04 -1.92805002342e-03  2.43074480876e-03 -4.51822124223e-03 -6.26702101262e-04  4.16683690177e-03  2.73578009191e-03 -6.40060139343e-03 -3.03909327604e-04 -3.55863895211e-03  4.93104220410e-03  6.06762159830e-04 -3.14088491406e-03  5.79615232976e-04  1.79523351596e-03  1.37139240762e-03  1.57134270001e-03 -2.62417970793e-04  2.28897953614e-03 -1.26409485664e-03  7.99982882847e-04  1.39720820886e-03 -3.23448144065e-03  4.49161650935e-03  3.21558644242e-03  1.99429499273e-03 -4.66407791735e-03  1.81782821373e-03 -3.45092344707e-04  1.31281764320e-03 -6.36935922473e-04 -1.34455425978e-03 -1.24705361009e-03  6.97333869432e-04 -2.98389192365e-04 -4.49379800869e-03 -3.19386920704e-03  4.24081586680e-03  6.18802285514e-04  3.38694831207e-03 -4.50357642047e-04  1.58627721976e-03 -2.01156415313e-03  3.23201700558e-03  8.35129184562e-04 -2.14727825172e-03 -3.58105916076e-03 -9.66801090186e-04  1.11141154270e-03 -3.15759565583e-03  2.19767999078e-03 -2.69414668487e-03 -6.85318590347e-04  1.15633683695e-03  2.03036925930e-03  3.82035683236e-03 -3.13398578471e-05 -1.74172956061e-03  2.74033795426e-04 -8.96986550566e-04 -2.43543726567e-03 -6.91833458466e-04 -1.59355267806e-03  1.26588767107e-03  2.07776744767e-03 -1.94212399052e-03  2.09731889321e-03 -3.45408037479e-04
 4.56124971024e-03  4.29033370884e-03 -9.87823131214e-04 -1.16115590765e-03  3.94838234125e-03  1.55882955947e-03  4.38539438770e-04  1.66885309918e-03  1.48005716607e-03  6.23767713742e-04  7.73994872877e-04 -4.02766560072e-03  4.53681155254e-04 -8.27762702794e-04  3.06087757852e-03  2.21149658726e-03 -2.95335948679e-03 -2.42633694177e-04  2.48594476154e-03 -4.52711469446e-03 -4.17568046221e-03  3.14493790904e-04 -2.87044261354e-03  2.30880967107e-03 -1.19218649800e-03  4.81020391698e-03 -3.30459278308e-03  4.12033084744e-03 -1.63753444280e-03 -3.68606490863e-03  4.84079147902e-03  1.10196781638e-03  1.48642706571e-03 -5.44837880750e-04  2.51935268921e-03  6.13596951379e-04  8.22079249492e-05  1.59425181997e-03  2.79748129947e-03  1.03569195612e-03  2.58077263872e-03  9.58414147937e-04 -5.33798696178e-04 -3.06169955378e-03  4.55929950354e-04 -2.25673015798e-03  1.89768564206e-03 -2.12736931370e-04 -1.26054541996e-03 -1.46077209292e-03 -2.53020397479e-03 -1.16820553123e-05  2.67957784175e-05 -2.00861954309e-03  1.66837797793e-03 -2.69963869516e-03 -1.55289624265e-03  5.03501101800e-03  7.65536467764e-04  5.63471056873e-04  4.63876608788e-03  2.48088589501e-03  4.26352780108e-04 -1.00032944341e-03 -1.95710540330e-03  3.04361308728e-03  2.27703269357e-03  2.61084737322e-03 -5.09787519564e-04  3.48795860380e-03 -3.44382936691e-03 -4.37243539262e-04 -4.21350283498e-03  3.99959515499e-03  8.66710677791e-02 -7.86337204848e-03  1.30189679405e-02  3.38229475339e-03 -3.45810530457e-03  4.10475861544e-03 -1.49460125933e-03 -1.53427661895e-04 -1.30441106104e-03 -1.82023978540e-05 -2.18185182585e-03  2.67093334867e-03  1.48138843488e-03 -4.09572873893e-04 -3.21700558242e-03  1.28649716925e-03 -2.76311154329e-03 -1.25515875199e-03 -1.09278352275e-03 -2.99944995083e-04  3.91479486740e-03  1.77870793513e-03 -4.64687348639e-03 -5.29568400520e-04 -7.12221861633e-04 -5.75242725389e-04 -4.27746987035e-04  6.42562817156e-04  1.68500633139e-03 -9.03579844159e-04  3.85241783798e-04  4.75950587849e-03  6.94109652071e-04  1.07763512248e-03  6.13458629847e-04  3.10472751193e-03  2.54756241661e-03  4.75457107888e-03  1.68939654382e-03  9.68894642524e-04 -7.90190185173e-05 -2.67320806547e-04 -2.17846396970e-03 -1.48711440888e-03 -2.73316261621e-03 -4.19295082401e-03  2.58710308791e-03  4.65290786937e-03  1.20071255687e-03 -9.78229098960e-04 -1.42360495709e-03 -2.50426283829e-04 -5.80578218789e-04 -1.65597017966e-03  6.51301025690e-03 -5.73111747594e-04  5.27460984909e-04 -2.13605183053e-03  1.19569484278e-03 -2.37052606809e-03 -1.90899361914e-03 -2.67218428826e-03  3.23468433203e-03  3.22530608575e-03 -2.84153493515e-03  2.83028973197e-03 -2.92577996391e-03 -2.73044021909e-03 -2.16234432207e-03  2.92697292696e-04 -7.42535204043e-05 -2.63560997354e-03 -8.59420556956e-04  5.36531730997e-04 -9.44815002918e-05  6.62039816278e-04 -3.38448083061e-03 -6.01643460288e-03  5.13196419701e-05  3.46711211246e-03  7.11086184338e-05  3.17504493778e-03  3.41334937123e-03 -2.26022530930e-03 -2.12621574490e-03 -2.11744317909e-03  2.71629930654e-03  9.06744525763e-04 -1.20570947154e-03  2.21252258874e-03 -5.34887241610e-03  3.65450040744e-03  1.90600305385e-03 -1.03128623394e-03 -1.42820134782e-04 -1.91228478691e-03  1.67637327283e-03 -6.60507603526e-03  2.25960789965e-04  2.49005769559e-03 -2.95191508402e-04  2.50052259443e-04  3.78535450037e-03  2.75983904104e-03 -4.56532694975e-04 -6.39582058150e-04  1.40573976822e-03  8.33493116857e-05 -4.12264061578e-03  1.82793422806e-03 -1.43760565634e-03 -1.38233388806e-03 -1.43089499193e-03  6.47620356465e-04  1.87061499432e-04  1.67229672321e-04  2.92972482500e-03 -1.83215585497e-03  4.28588911262e-03 -1.18721269599e-04  3.46919728921e-03  9.55315192980e-05 -2.62470977147e-03 -1.95266678544e-04  2.68837621940e-05 -3.14471407279e-03 -3.48657336520e-03  3.86920666949e-04  1.26609035028e-03  3.07697271628e-03  2.61192257048e-04 -1.06970137473e-03 -1.94968532380e-03  3.84967334320e-04  2.41447149050e-04  7.88658457664e-04 -6.36042684280e-04 -2.53763803550e-03  5.13361219922e-03  3.03342652449e-03 -1.94776614823e-03  3.14163385241e-03 -1.21899341944e-03 -1.75455564949e-04  6.84648071207e-04 -2.35728070252e-04 -2.85270705740e-03  2.49111280150e-03  2.82958871784e-04  2.30554048906e-03 -2.38363868360e-03  2.41453005460e-04  1.02963396096e-03 -9.40213923397e-04 -2.83260479804e-03 -1.17777547564e-03  2.95520206936e-03  1.61256539474e-03  8.97685571421e-04 -1.92478283893e-03  4.33588898773e-03 -1.47910982140e-03  1.06410502653e-03 -3.97599055682e-03  3.41959965744e-04 -1.47495025333e-03  5.69593512111e-04 -1.17286120018e-03 -2.44360710339e-03  5.92433248311e-05 -4.52663487129e-03 -1.72294842864e-03  2.50822791203e-04 -3.36199219351e-04  5.86325123633e-04  1.19907772942e-03  2.92837696517e-03 -2.67420186617e-04 -1.67865827277e-03  1.39352383783e-03  7.07131410650e-04 -2.20796107454e-03
-1.35039643304e-03  5.73611963352e-05 -3.07066387129e-03 -1.79559128050e-03  2.09950509207e-03 -3.12233260703e-04 -3.46404505703e-03 -4.57656950016e-03 -1.42647467954e-03  4.02339862588e-03 -2.18420259739e-04  2.33181859023e-03  1.72728774133e-03  2.97701903780e-03  3.87918556967e-03 -3.68977969248e-03  3.31339890568e-03  8.76665726151e-05  7.39105310679e-04  3.22776237566e-03  4.27571338180e-03 -1.10040568027e-03  6.39548607279e-04  2.39270284694e-03  4.28354566252e-05 -2.41704339537e-03  3.69139283997e-03 -1.22530854300e-03 -3.93979541636e-03 -1.61825564837e-03 -1.35785381085e-03 -6.51972492831e-03 -3.18399286700e-03  1.29704504871e-03 -3.33016831338e-03  1.07849484125e-03 -3.00457072524e-03  1.03768100364e-03  7.26182789358e-04 -6.84388324246e-04 -4.71433571339e-03 -3.73715236004e-03  2.51517147215e-03  1.33656844896e-03  3.97773423031e-03  2.48742913416e-03 -8.73517648462e-04  3.02244696589e-03 -1.95959297202e-03 -3.17624679008e-03  9.05802367207e-03 -3.35293194824e-03  3.90855617630e-03  5.87801062556e-04 -1.50928731924e-03  2.41088638239e-03  5.12005657482e-03 -2.37727428112e-04  1.87382083487e-03  2.20322923790e-03  6.60455025166e-04 -1.30441360706e-03  3.00619193767e-03 -2.23060781339e-03 -1.63184811481e-03 -5.79831877462e-03  1.06106917729e-03  8.27596061125e-04 -2.49512542576e-03  4.06335634558e-03 -1.95176556099e-03  2.31727688657e-03  9.55774336325e-03  2.50229813341e-04 -7.86337204848e-03  9.99502226789e-02  6.74888336057e-03 -9.46396702329e-03  8.77588393395e-03 -1.49237543169e-03  1.72431984775e-03  3.70393396571e-03  2.38977777214e-04  2.43524945419e-03  5.86734387850e-04 -4.06778952129e-03 -3.82592888120e-03 -2.91337587471e-03  1.94099922158e-03 -5.12034235750e-03  1.17296104098e-03  2.63428716108e-03  1.25655198082e-03 -2.58172416274e-03  2.95081755916e-03 -3.15926408529e-03  1.73484379395e-03  2.24111056277e-03  1.30730746310e-03 -1.82291546800e-03 -6.17714448331e-04  4.66595233250e-03 -2.43831141482e-03  9.97399853062e-04  3.60474018854e-04 -4.89150114761e-03  1.39296104510e-03  4.05926980055e-03  3.48497971616e-03  3.16213849010e-03  1.82846192377e-03  2.84524884362e-03 -1.31691704181e-07  2.47447018770e-03  1.47564456709e-03  2.77980724659e-03  3.35933454124e-03 -2.53795231079e-04 -1.57040331216e-03  1.59857739628e-03 -2.86842230046e-03  2.73787050481e-03 -1.48445714754e-03  3.19721599397e-03  2.69687412049e-03  2.37452096238e-03  2.10702292127e-03  1.43084032580e-03  3.06156420912e-03 -3.86471974314e-03  5.40361358574e-04 -6.73839116158e-03 -1.73851068171e-03  1.22326935897e-03  3.32299820837e-04  3.23346705054e-04 -6.32516473651e-04  6.87057068756e-04 -4.25046518262e-03 -6.08682154925e-03  1.71438912954e-03 -2.95673811014e-03  3.70240170459e-03 -1.65194949134e-03  2.81981467842e-03  1.84084220598e-05 -3.39775626003e-03 -1.39166249046e-03 -3.43782524203e-03  2.95509524005e-04  1.06753265006e-03 -2.46140322809e-03  1.95936066295e-03 -1.53038249008e-03  2.49230667833e-05 -5.87194686345e-04  3.89032330860e-04  2.19566935671e-03  4.23857243120e-03 -3.63412770586e-03 -6.47209753426e-03  1.91575919061e-03 -1.19180742559e-03 -3.40492891266e-03  4.78702926991e-03 -8.22111104392e-04 -4.49833117168e-03  1.19914712372e-03  2.62581682616e-04  3.97808301780e-03 -1.18776789376e-03 -2.39317223489e-03  6.66047564705e-04 -3.78738725767e-03 -2.74815720103e-03 -5.23225750968e-03  1.03373323425e-03 -1.06220443367e-03  2.45701094641e-03  2.08194883138e-03  2.14132213839e-03  6.10395101369e-03 -9.60700425176e-04 -1.08481634226e-03  9.39525355210e-04 -2.42640548605e-03 -4.72419661452e-04  1.31102228738e-03 -4.68563891965e-03 -2.79126998546e-03  3.09829687790e-03  1.53798685009e-03  2.94157792979e-03 -1.02503669122e-03 -5.55353770002e-03 -1.01291010800e-03  8.13157969576e-04 -1.47918528249e-04  1.66139605263e-03  1.63161213807e-03 -2.94969645115e-03  3.09554698498e-04 -1.71280047492e-03 -5.85961293559e-04  5.58990043416e-03 -4.82186375973e-04  6.64272885349e-05  4.34673693956e-03  4.83790442044e-03  1.69203074154e-04 -3.93313589099e-03  1.60163266074e-03  1.72026876696e-03 -5.49329516672e-04  8.21918682589e-04 -3.32772022316e-03  5.27418085671e-04  3.19027605208e-04  1.24773707972e-03  2.20205970668e-04  2.85040926826e-03  2.04026281254e-04  3.36725996714e-04 -2.35748076277e-03 -1.11554975026e-03  1.93708900674e-03 -1.92168814074e-03 -6.24758951645e-04  2.86421130075e-04  1.32421424777e-03 -7.91003514192e-04 -2.34505704525e-04  4.11431548787e-03 -3.39228514313e-03 -3.70701469824e-03  1.15753438478e-03  1.40467577860e-03  1.29367794338e-03  3.60464039284e-03 -2.86363615054e-03  1.58805953282e-03  2.99851728708e-04  4.43783103686e-03 -3.41781438136e-03  2.17067917917e-03  1.75022218700e-04 -1.65047051370e-03 -4.63594254384e-04  5.69576484314e-04  1.17914246653e-04  1.17646947906e-03 -1.81115868535e-03 -1.89883704186e-03  3.27833383751e-03  4.64531840932e-04  1.47785345698e-03
 3.50365861770e-03 -7.66203491566e-04 -1.41528422975e-03 -2.63737332916e-03 -1.19262313792e-03  2.49351010092e-03 -4.77872114346e-04  1.13079443752e-03  1.79365145955e-03 -1.61797752118e-03 -3.90797179791e-03 -3.28597572873e-03  1.44258547510e-03  7.33567222915e-03  9.56560137552e-04  5.60983674087e-04  1.08631642554e-03 -3.39951831412e-04  1.69329631983e-04  2.28967306366e-03 -4.84385058056e-03 -8.86391044562e-04 -7.18748057131e-03  3.45689603820e-03 -6.82605927371e-04 -1.03248085740e-03  5.32460750478e-03 -3.91835550924e-03 -1.71046859988e-03 -5.50336389848e-03  3.94424395679e-03 -5.82126905296e-03  1.84716733760e-03  3.99335591135e-03 -1.57603909653e-03  2.63352913839e-03  9.79810584198e-04  1.28553631755e-03  6.92025889227e-03  1.11332154974e-03  2.10791222884e-03 -3.70757134764e-03 -1.18700593177e-03 -1.17733283497e-03  2.54689961659e-03 -5.44884719216e-03 -5.14344637542e-03 -3.12411491098e-03 -1.72639691007e-03 -2.54584241004e-03  1.49184146441e-03  2.58499841543e-03 -3.04040020779e-03 -5.62382961798e-03 -1.94093562810e-03 -1.95587752044e-03  7.33817829679e-03  4.04652915802e-03  3.95754491584e-03  9.09924117618e-04  7.02357189935e-04  3.31202778520e-03  5.51972727068e-04 -1.11870697500e-03  1.67331558436e-03 -2.83929626538e-03  1.43354211726e-03 -2.34016225536e-03 -1.74991912195e-03 -3.51980688504e-03 -2.57695521646e-03 -6.45892955901e-03 -3.84382035565e-03  2.64096243042e-03  1.30189679405e-02  6.74888336057e-03  1.14823997185e-01  5.54166119416e-03 -7.42753848709e-04  1.89297910901e-03  3.95826781724e-03  8.94460670756e-04 -7.46427946225e-03  1.92066549879e-03  1.76340970351e-03 -3.26651978697e-04  6.08754471957e-03  2.78802271624e-03  1.91447049452e-03  1.79364523075e-03  4.21679678720e-03  2.49810062961e-03  7.18092867846e-04 -3.97759628411e-03  2.56232815130e-03  6.58367317368e-05  4.34702000360e-04 -4.55940499070e-04 -1.63310666455e-04 -2.72524886521e-04 -3.10278002713e-03  7.39614154963e-04 -6.77011932493e-03  7.19584876620e-04  1.22617856772e-03 -1.32225012197e-03 -1.69087381713e-03 -2.35112536002e-03  1.97250048862e-04 -5.06723338974e-03 -2.05968724323e-04 -1.11851506489e-03 -7.00393175273e-04  3.64782500560e-04 -5.68034031385e-04  2.42591387491e-03  6.35288807680e-03 -1.33171348132e-03 -6.49993045168e-03 -3.57758495348e-04 -7.17354960121e-03  1.89867447517e-03  6.39064785028e-04  6.23074976992e-03 -1.71739433029e-03 -3.24603751018e-03  3.66232635765e-04  5.37757872854e-03  1.36460058706e-03 -2.72802629942e-03  6.73335948125e-04 -1.54728889046e-03 -2.17211252149e-03  5.98386593039e-04 -3.51549040273e-03 -1.10072553327e-02  1.90787765547e-03  1.23997797241e-03  2.09288842339e-03  1.40568721571e-03 -1.64664986263e-03 -1.86521612108e-03  2.87372409536e-03 -7.33702615976e-04  1.83422744230e-03 -2.46029183998e-03 -2.70441509528e-03 -4.11113191708e-03 -2.02452808270e-03  2.17292202496e-03  1.20392191455e-03  3.50638811940e-03 -4.97219052231e-04  3.21948376120e-03  3.75123097720e-03 -5.49075671528e-04  2.71809019769e-03  2.62787262666e-03  6.32850956774e-03  2.03169670573e-04  4.00162874049e-03  2.59375875017e-03 -2.13185037487e-03 -7.28160890192e-04 -1.01151258919e-03  5.13483723426e-03 -4.43230822681e-03 -2.10904063005e-04 -1.01093376952e-03 -4.27920890151e-03  2.94413865183e-03 -3.72640140135e-04 -3.06346253346e-03 -1.01421015986e-03 -3.20996996659e-04  1.49284760244e-03  7.73108047334e-03 -2.64102094896e-04 -1.93169387886e-03  2.68280455967e-03 -2.65609060350e-03  4.68961510329e-03 -6.26837640735e-03 -4.23999795048e-03 -7.35138415495e-04 -5.13802999187e-03  2.44834580226e-03  1.86514071696e-03  8.15591338407e-04 -4.67590486820e-03  5.11270490444e-03  2.31235239286e-03  5.40581022111e-03 -5.60868688007e-03  2.56459922351e-03 -7.57115276057e-04 -6.51132265010e-04 -2.52323977656e-03  1.73311445040e-03  1.02136890487e-03 -2.15767635523e-03 -5.04061646357e-03 -1.75668442846e-03  6.20699694695e-04  3.00382502763e-03 -5.03350352930e-04  3.90622758642e-04 -7.12834927738e-04  5.82885197157e-04  1.44012095145e-03 -4.00602035221e-03 -1.84097982042e-04 -4.66862107193e-04  8.09056548556e-04  1.64261380617e-03 -1.15513628364e-03 -1.26098740140e-03  2.65159279144e-03  1.52208586467e-03  3.77149773779e-04 -2.55719721254e-03  5.11131328589e-04 -2.37173639629e-03 -6.56271736466e-03 -1.72510373190e-03  2.85855648422e-03  2.21713953987e-03 -8.95398695832e-05 -1.61195877460e-03  2.58015023340e-03  1.90846174525e-03 -1.36583842604e-03  1.62702364443e-03 -2.48688551176e-03 -1.93282514796e-04 -3.12418841763e-03  9.54740219197e-04 -1.75712713633e-04  2.69744061218e-03 -1.55804042459e-05 -3.09428435410e-03 -2.28402001705e-03  3.07876334665e-03 -1.56604703597e-03  4.42074442721e-03  1.74364123339e-03 -1.05604919848e-03  2.34966278101e-03 -2.34609647244e-05 -1.17089348545e-03 -1.58058202209e-03  7.19421765735e-03 -4.50799246627e-04  3.98958943583e-03 -6.57917842204e-04 -2.78426666771e-04
-1.60459391073e-03  1.63984063453e-03  1.93278903964e-03 -6.87816907816e-04 -1.68519060697e-03  1.40607247885e-03 -1.70039138858e-03  4.45107120224e-03 -1.73640231225e-03 -3.51984509690e-03  2.25026769070e-03 -1.48607321446e-03 -1.53414719623e-03 -2.19563636346e-03  2.01668460529e-03  6.07942567992e-04 -1.72027394030e-03  6.17917604818e-04 -3.72675379671e-03  4.25793523781e-03  5.21457642186e-04 -4.68967159404e-04 -1.30314990382e-03 -4.00666077649e-03 -4.62160566854e-03 -1.07660541122e-03 -2.61998905039e-03 -9.63030820468e-04 -2.47242577168e-03 -9.58220713029e-04  2.40317039262e-03  1.21206519158e-03 -1.40619583229e-03  2.66938965580e-03 -1.67740220923e-03  7.05917702255e-04  1.07755344017e-03 -1.47895908695e-03  5.47349666483e-03  2.23804504782e-03 -2.00969168800e-03  1.38540308942e-03  6.57430581123e-04 -3.02620202926e-03 -9.76224965708e-03 -2.18939873797e-03 -3.09911204717e-04  4.41162465454e-05  2.19975978015e-03  5.49112380743e-03 -3.00353538420e-03  4.11808701579e-03 -1.58668389772e-03  1.73485317868e-03  2.67704328566e-03  1.48945831297e-03 -2.42511151514e-03  6.88913524561e-03  3.15263893779e-03 -1.05410393237e-03  1.75179532984e-03  9.44750384577e-04  2.64324318554e-03 -4.06197516244e-04  2.68772006393e-03 -1.65665096211e-04 -8.11149440511e-04  1.71356293761e-03  1.19239401127e-03 -6.64739408554e-03 -7.66958297929e-04 -2.97226402033e-03  7.46623007863e-04 -1.41267060644e-03  3.38229475339e-03 -9.46396702329e-03  5.54166119416e-03  9.70250631049e-02  3.69163076034e-03  1.08284360558e-02 -7.55040573017e-03 -2.84566767955e-03  2.92849061662e-03  1.91083119733e-04 -1.91390758045e-03  2.94049851552e-03  2.74519531097e-03  2.06734275686e-03  1.45585630753e-04  3.65191657256e-04  4.26986319800e-04  2.93198029624e-04 -8.59761368923e-04  9.33179138462e-04 -4.30400416022e-04  4.36657036692e-03  5.76283047611e-03 -4.96354959786e-03  6.99901555980e-04 -5.11475994131e-04 -2.75897856924e-03 -6.67399385489e-04 -1.19709864199e-03 -5.49291899264e-03 -5.11389816215e-04 -4.54179170238e-04  3.13549338405e-03 -5.98203522732e-03 -3.91118947247e-03 -5.35341224507e-03 -1.59062153061e-03 -4.60635856402e-04 -1.91527989709e-04  1.43038905286e-03 -4.48937079230e-03 -5.21486818886e-03  1.07087129331e-03  4.58023146335e-03 -2.73710406806e-04 -3.41549570415e-05  2.89660792438e-03 -5.82245981787e-03  4.44479971158e-03  2.16516649306e-03  3.90931212739e-03  1.67668235543e-03 -1.78176644493e-03  3.63602697200e-03  1.06122477094e-03  3.45685729538e-03 -3.12016973437e-03  1.21729622071e-03  1.00975345269e-03  2.35816533763e-03 -1.83427143988e-03 -3.88041602321e-03  1.67336842684e-03 -2.79009712193e-04  2.32717840451e-03  2.61644724533e-03 -4.36527171135e-04  6.75956452666e-04 -3.68743580977e-03 -1.84745406049e-05 -1.73273503694e-03 -6.55885302926e-04  5.40750687736e-03  9.54955902035e-04 -6.33295922975e-04  3.04263693274e-03 -2.42724704258e-03  2.35948074557e-03  3.26374343837e-03  1.59797932957e-03  5.77083694477e-03 -2.08577997409e-03 -2.67164122707e-04  1.55520881153e-04 -1.98593201905e-03  1.60188669004e-03 -5.08385843335e-03 -3.86811412689e-03  1.25503761022e-03 -3.15712210497e-03  2.20481409813e-03  4.83487777863e-03 -5.02475847428e-03  1.05248332533e-03 -3.38043064119e-03  1.25165595823e-03  5.54759234248e-04  1.79806278218e-03 -1.73404128670e-03  1.52244004557e-03 -3.00659434617e-03  4.02058017443e-03  4.63690798159e-04  2.55634181419e-03 -9.43288547664e-04  5.46237795712e-03  4.14306716913e-03  2.65847139490e-03  5.18865649750e-03 -1.65159263742e-03 -8.47200003441e-04 -1.90163712389e-03 -3.72310981811e-04  1.95340191373e-03  2.77425867119e-03  9.23547501679e-04  2.39705631418e-03  2.26983437275e-04  2.26242884435e-03 -1.38236659977e-04 -2.95754344181e-03  2.21125209507e-03 -1.13228624794e-03  1.27694342451e-03  1.15525481239e-03  3.67590530078e-03 -3.48059871776e-03  1.47743852845e-03  7.26215156929e-04 -5.40939327053e-04  6.23445847652e-04 -1.02346882433e-03 -4.83006836030e-03 -6.99660320324e-04 -3.32388440665e-03 -3.72752697279e-03 -2.62874691047e-03 -4.81073556154e-03 -2.38364912936e-03 -1.25007251669e-03  3.74375618860e-03  2.13229741227e-03 -2.74845712338e-03  5.51449741145e-03 -9.52649814655e-04 -4.67429923115e-03  1.37321237267e-03 -1.77766577910e-03  4.56959529459e-03 -2.82315831881e-03  5.38515577898e-05 -2.87588153216e-04  2.94117171291e-03  2.74448073168e-03  3.07001947289e-03  2.71174856364e-03  3.68200510629e-03 -5.26427669988e-03  1.24533469734e-03 -6.13263668121e-05 -4.78428563218e-03 -4.41949286755e-04  1.32576292109e-03 -1.41280559169e-03  2.00544452536e-03  5.62657780126e-04 -5.54061180393e-04 -1.33264430014e-03 -5.14031665329e-03 -1.85581774699e-04 -5.96344002143e-05  2.77805941918e-03 -6.44995692110e-04  1.67046713206e-03  9.07389430965e-04  5.46828053544e-04 -1.50367364071e-03  2.48325398550e-03  2.38583839990e-03  7.92995743659e-04 -1.33093689055e-03  6.98432654460e-04
-7.70686052629e-03  7.10125654380e-04 -2.00007909503e-03  4.47012500060e-03  3.55434535674e-03  9.29215382027e-04 -4.88626670247e-03 -6.97515286930e-03 -2.50289909242e-03  2.76496568974e-03  6.90415207685e-03  1.12706027059e-03  1.92954998968e-03  7.71666368116e-05  6.85035627073e-03 -2.54881984773e-03 -5.50106874813e-03 -1.91363276798e-04 -3.69550245834e-03 -1.73552213631e-03 -2.08912864653e-04  5.66813487115e-03 -1.80814393482e-03 -5.73408655000e-05 -3.62239225868e-03  8.26918634773e-03 -8.57319679506e-03  2.40912235337e-03 -3.06286354982e-03  4.91312136275e-03 -2.84276768399e-03  1.43428852295e-03  2.45998004137e-03  1.57164909603e-03 -1.89904088350e-03  8.04474269427e-04 -5.27188185937e-04  2.00094910299e-04 -9.71568521761e-03 -5.48437637168e-03 -7.26043693723e-03 -3.37448895188e-03 -3.37578737153e-03 -4.66647696477e-03  6.72215857876e-03  2.22044096800e-03  3.24319167832e-03 -1.15728807052e-03 -4.52024303384e-03 -5.25645090364e-03  3.34676944441e-03  1.91411619922e-03  1.56545975224e-03 -4.75079394686e-03  5.93328227311e-03 -3.05649107276e-03 -1.38545770593e-03  1.05254996441e-03 -1.81998918429e-03  3.56029444418e-03  1.11174813058e-02  3.12957920628e-03  2.88229844235e-03  4.86513271614e-04 -2.51880100450e-03  2.29289806491e-03 -3.01723991634e-03  4.58448213006e-03  4.80442067288e-04 -8.23777064102e-04 -5.05355216372e-03 -1.89888009721e-03  1.80140893214e-03  9.50231538195e-04 -3.45810530457e-03  8.77588393395e-03 -7.42753848709e-04  3.69163076034e-03  1.16983477971e-01 -1.03007358063e-02 -3.81907795299e-03  1.14557952974e-02  4.02158316171e-03  3.79719591616e-04 -2.36844877174e-03  1.53427290678e-03  1.16786186216e-03  3.58693818111e-03  3.62775111229e-03 -1.57043911372e-03 -5.46288784347e-03 -5.45263932503e-05  1.16623533575e-03  4.08493692698e-03  1.51204301813e-03  1.16957299901e-03 -2.77165724245e-04  8.92073958137e-04  2.96953938510e-03  1.75170133117e-03 -4.65889581170e-03  1.36403203464e-03  1.19438182818e-03 -3.20763344253e-03 -2.05345860686e-03 -4.32744173540e-03  1.15282299106e-03 -4.81605500088e-03  1.94172252576e-03 -5.70991002257e-03 -6.23696354422e-03 -2.16955452859e-03  6.99813270649e-04  1.31432035846e-03 -2.76259045452e-03 -3.03776685460e-03  5.36758046326e-03  5.68291638572e-04  1.24634060747e-03 -4.56656402239e-05 -1.59745227215e-03  1.18931482564e-03 -1.45978452480e-03  2.11399148520e-03  2.76151853669e-03  3.01907345886e-03  4.69629668445e-03  2.02156773111e-03 -1.58467358724e-03 -4.25847088620e-03 -2.66320773812e-03 -5.65864026800e-03 -4.37592962267e-04  4.36653722816e-03 -1.79214056151e-03  4.09858891674e-03  2.64197850465e-03  1.44337412758e-04  1.39702576926e-03 -4.07601746263e-04 -3.59985105993e-03 -5.36169054066e-04 -1.39991750104e-03  1.16155661086e-03 -4.93092032667e-04 -2.54633452889e-03 -5.70257805964e-04  6.13489234501e-03  9.50365341370e-04 -1.98257766296e-03 -2.11333275866e-03 -2.09934865073e-03  4.93685656720e-03  2.66942153887e-03  3.16602210500e-03  5.35188445859e-03 -1.50258552226e-03  5.76714255273e-03  4.85640772948e-03  2.83145430452e-03 -1.07533930019e-02 -3.36748785116e-03 -1.47675985485e-03 -1.52315831818e-04 -1.22900478539e-03 -2.90856842404e-03  1.28315650360e-03  7.52629397970e-03  1.00430625826e-02 -1.64813038635e-03 -2.65672609591e-03 -5.98786890845e-03 -5.88389062237e-04 -3.69907145107e-03 -2.63203666647e-03  3.01234831076e-03 -1.15918659815e-03 -1.73701638024e-03 -1.32172643580e-04  2.67335834880e-03 -2.49511515826e-03  4.37377150275e-04 -2.17691758246e-04 -9.82891108901e-04  8.95196163909e-04 -2.35676110905e-03 -1.63046355014e-04 -2.30503321871e-03 -2.25625434904e-03 -1.39133980688e-03  4.02482104318e-03 -6.16426923480e-04  9.81627817790e-04  4.09459569486e-03 -2.59055670130e-03 -1.61744359905e-03  2.48056137526e-03  3.89429223775e-03 -2.63222198193e-03  3.20873801285e-03 -1.96226240208e-03 -9.37870759354e-04 -1.01392645416e-03 -1.71796451739e-03  5.74539097832e-03 -1.13713432709e-03 -8.17368354732e-03  5.74795227834e-03 -1.83246183010e-03 -1.85285216596e-03 -1.80880876090e-03 -2.44446816089e-03  3.33587485359e-03  1.83913007022e-03 -2.56603906516e-03 -3.89570533072e-03 -1.05120888139e-03  4.85525010058e-04  2.55153620278e-03  1.12789165509e-03  2.77529951430e-03 -4.58787899457e-04 -2.48001586002e-03 -1.58349062401e-03 -1.88682517430e-03 -7.09246684363e-04 -8.00619622118e-04  1.86561889510e-03  1.38057342653e-03  1.30778170123e-03 -4.06391891004e-03 -4.10980898695e-03  6.86004982322e-04 -1.42073466032e-03 -4.24982746534e-04  4.21529448123e-04 -1.26335918378e-03  6.03759927088e-04  2.37722713888e-03  1.23693900264e-03  3.51739609257e-04 -2.99683624837e-03 -2.52997363046e-03 -2.61530001605e-03 -1.63559614433e-03 -4.24853150018e-03 -3.34957213072e-04  1.68506100146e-03  2.65373937962e-03 -1.23912723052e-03 -1.81647924182e-03 -4.69794749013e-03  6.50088126805e-04  6.14265942508e-03  3.97077403276e-03 -1.26866872708e-03
 2.13450250289e-03  1.31570227956e-03 -2.20380377231e-03 -1.66761955368e-03  1.63005762335e-03 -1.16400642041e-03 -9.27503256792e-04  4.63116600628e-03  1.04107053272e-03 -1.46853399629e-03 -3.62007481605e-03 -3.94962109030e-04 -2.38910478297e-03  2.55051084763e-03  3.58422736743e-03 -1.80214357711e-03  1.07267110114e-03 -2.24596835398e-04  1.27386569092e-03 -2.61294842340e-04  4.80433706230e-03 -4.00535009699e-03  3.74262590807e-04 -3.47595727851e-03 -2.18449979354e-04  6.00110738794e-04 -2.47044409031e-03 -3.43529077681e-03 -5.87305176423e-03 -3.71590670161e-03 -1.99012118385e-03  7.24276365787e-04  2.69140686308e-04 -2.60712123687e-03 -6.03626396345e-03 -4.01584059536e-03 -3.58100177581e-03  3.25401036629e-03  4.52464607280e-03  1.21227006292e-03 -1.90649462289e-03 -1.43795722830e-03  3.14873630547e-04 -2.52571971869e-04 -1.24809522536e-03 -7.32435633601e-04 -4.41437930803e-03 -3.16119597357e-03 -4.56714901844e-04 -4.72045397493e-03 -3.67378267555e-03 -2.06884350391e-03 -2.90885642331e-03 -1.83634526960e-03 -7.94734827754e-04 -2.04480363617e-04  1.22661994505e-03 -4.87794129876e-04  2.85169161815e-03 -2.74481112511e-03 -2.06720705079e-03  8.94483648559e-04 -1.75059285910e-03  7.14459153265e-04  2.97329588437e-03 -1.30178585408e-03  2.23094477881e-03 -1.32942905167e-03  2.85261897742e-03 -4.16386961719e-03 -2.79493205320e-03 -2.52451850131e-03 -2.99998360273e-03  1.82151693904e-04  4.10475861544e-03 -1.49237543169e-03  1.89297910901e-03  1.08284360558e-02 -1.03007358063e-02  1.04802615701e-01 -1.00176549014e-03  4.87862690700e-03  2.04755362166e-03 -1.81005217193e-03 -2.79476103032e-03  3.60363816687e-03  1.42565232451e-03  3.45816245125e-03  5.32767263839e-03  2.18794062149e-03  5.77139557888e-03 -1.13048843733e-04 -2.50095194566e-04  8.33775782435e-04  8.21381066146e-04  5.20171326555e-03  6.74947569174e-04 -4.40832638950e-03 -2.03304860801e-05  6.17529371689e-03  1.10570271009e-03 -2.32658663621e-03 -6.20018652185e-04 -2.95758188897e-03 -2.59925232568e-03  6.85500061405e-03 -3.12831431714e-03  5.12080995712e-03  1.04477760582e-05  1.21896152529e-03  2.26012950918e-04 -4.22674052916e-04 -7.14229806907e-03  5.08055552403e-03 -1.10932057841e-03 -4.86340467457e-03 -4.45226996167e-04  2.07280224518e-03 -1.43966888778e-03  6.13479951384e-03  2.41891753898e-03 -1.52954042206e-03  1.61161084891e-03 -3.17966424208e-03 -2.19098599800e-03 -3.44159116520e-03  1.20053628429e-03 -4.11971118897e-03  4.87705142983e-04  3.04993542907e-04 -6.93698287609e-04  7.06225168732e-03 -1.93600912609e-03  4.08616281047e-03 -1.84680210054e-03 -3.06040406562e-03 -2.16602219708e-03 -7.03619609193e-04 -1.27598413034e-03  2.79766799828e-04 -9.45165003834e-04 -3.28860394065e-03  5.28135993658e-03  2.96698828237e-03  2.76027642120e-03  6.39906200500e-03  2.53082351468e-03 -4.95507386869e-03  3.05005085914e-05  5.91595711186e-03 -9.15418921170e-04  6.58264969538e-03 -8.04592252361e-03  2.15532552565e-03  2.71585279568e-04  1.33521521354e-03  2.96362891877e-03 -2.01513667233e-03  9.72971929186e-04  2.42929414600e-03 -5.53842911268e-03 -8.18870172996e-04  1.60210534333e-03 -3.12900131745e-03  2.68485434332e-03 -5.93619501625e-04 -2.02068459587e-03 -3.00272232154e-03 -2.58427484815e-03  3.14836823221e-03  1.62874706376e-03  1.24926753465e-04  1.14635186438e-05  4.46204395861e-04 -7.84239366446e-05  5.09596876064e-03  7.57930287135e-04  5.26754369013e-04  6.54443893888e-03  1.45742865362e-03  7.96984396396e-03  2.58873423396e-04 -4.89611394505e-03  2.58407290648e-03 -1.21708469530e-04  4.84959672836e-03  3.59349378371e-03  1.23554888470e-03 -1.27819364904e-03  2.57804303689e-03 -2.66429310474e-03  8.40457666014e-04  3.83371352073e-03  4.85094033439e-03 -5.26081296186e-03  1.12933046795e-03 -1.98065535807e-03  9.80920268361e-04  6.58304545357e-03 -4.40425304222e-04 -1.96402083976e-03  2.78361053116e-03  1.67820037517e-03  3.93397408009e-04  2.57312000419e-04 -2.67100850994e-04 -1.21102978606e-03 -5.78875641603e-05  4.81130478340e-04 -2.28922883464e-04 -5.62226667923e-03  2.44467124916e-03 -1.04468480912e-03 -1.22744602800e-03  2.69338328730e-03 -5.98103619261e-04 -1.15107571409e-03  2.30559166450e-03  1.89841734670e-03 -6.30191275093e-03  3.75645938662e-03  1.68121824022e-03 -1.02046258702e-05 -6.12669591391e-03 -2.93014533193e-03  7.90001175143e-04 -1.59224158045e-03  7.11407876614e-03  9.09815960731e-04  1.57949197007e-04 -3.07194657767e-03 -2.61026409572e-03  1.27497172163e-03 -2.86378783406e-03 -3.83375194681e-03 -1.93153125442e-03  4.72405616504e-03  6.26296097655e-04 -7.23405406235e-04 -2.10596614128e-03 -1.33457158481e-03  2.38215914920e-03  7.65782113355e-04 -5.19111736668e-04  6.13975717234e-04 -1.98298743022e-03 -1.31091817922e-03  1.87386814591e-05  4.08151101993e-03  1.96958981318e-03  7.34642980973e-04  1.73962158394e-03 -2.76159569159e-04 -3.65046474238e-03 -5.05057506875e-03  1.10179431514e-03
 1.49859833957e-03  1.40442006463e-03  2.76599154810e-03 -7.39267729282e-06 -9.19022434118e-04 -2.69002742688e-03  4.73090217739e-04  3.25320430553e-03 -2.13734337654e-03  2.78336870900e-03 -5.01750609472e-04  2.21877218452e-03  1.27663370070e-03  2.44489722095e-03 -2.33172869635e-03  1.83444982944e-03 -9.02985370909e-04  1.62222051085e-03  4.16084634721e-03 -1.96476859911e-03  2.08166568713e-04 -5.36619003566e-03  4.13914056180e-03 -7.91780820940e-04  1.18118181166e-03 -5.69466289639e-04  8.84167312554e-04  2.44385469886e-03 -1.78527083111e-03  4.73676174905e-03 -6.99781905662e-04 -9.78902540635e-04  3.90780504572e-03 -1.41797677008e-03  2.62124128084e-03 -3.34509474163e-04 -7.15025390407e-04 -2.34029291385e-03  3.35761767604e-03 -2.43699749746e-04 -3.28788257202e-03 -1.94445823118e-03 -3.36386879769e-03 -9.91444491786e-04  2.72238529593e-03  2.21296169126e-03  2.62111787976e-03  2.78184158639e-03 -2.58133376365e-03 -1.53537059294e-03 -1.40963465249e-03 -8.69060852088e-04 -2.18372341526e-03  1.62203551981e-03 -5.25100514399e-04  3.03488169189e-03  3.49010835781e-03 -1.14712576919e-04 -5.33476204598e-04 -7.30646596458e-04  6.28091815390e-04 -1.46290918642e-03 -1.42963626379e-03  6.88831381906e-04 -1.09432179546e-03 -3.08197687909e-03  3.57935680942e-03 -3.22423884717e-03  3.74718249652e-04 -2.81487936007e-03  1.42490876743e-03 -1.64296395777e-03 -1.38506592543e-03 -2.99197702665e-03 -1.49460125933e-03  1.72431984775e-03  3.95826781724e-03 -7.55040573017e-03 -3.81907795299e-03 -1.00176549014e-03  8.34981093576e-02  2.83819801944e-02 -2.49956486611e-02  2.41017958249e-03  3.05035367806e-03  1.58991971089e-03  3.44567892182e-04 -2.23581135515e-03 -4.10761970122e-05 -1.40614539082e-03  3.16198764339e-03  5.61850043637e-04  9.14385528418e-04 -8.90885899004e-04 -1.59894483230e-03 -1.06984106374e-03 -4.34325416320e-04  3.21248980434e-03  1.04211302280e-04  2.86183357286e-03  2.54547569457e-03 -2.11767431443e-03  3.98158029059e-04 -3.42070658482e-03  2.39156694863e-03  4.61377719170e-03 -1.13276859442e-03  2.28201294480e-03  2.71653682358e-03 -2.04295498678e-03  1.00182112247e-03  1.32282530638e-03  5.16132474819e-04 -2.54646375678e-03  5.08609881793e-04  3.79193785892e-03 -1.17986136402e-03 -6.44253995523e-03  3.72006817441e-03 -2.04102198595e-03 -4.20352870348e-03  5.38742571464e-03 -3.64044952087e-03  3.84759961642e-04  3.40968932843e-04 -5.03520989528e-03  1.41088542738e-03  2.91151606657e-03 -1.62147872291e-03 -3.22686246279e-03  1.83894306751e-03 -3.38155384558e-03  1.97917544282e-03  4.45625689586e-04 -1.44625038956e-03  1.78730057670e-03  2.96920729238e-03  1.36121182984e-03  3.09166589094e-03 -1.64476243493e-03  1.54186246970e-03  5.97864685854e-03 -8.91382638826e-04 -2.08537110474e-03  1.30571583428e-03 -1.23237029277e-03  2.66337105539e-03 -1.09622969960e-03  1.34547045225e-04 -2.24734002477e-03 -1.18616183677e-03 -3.02467052539e-03 -2.71262393374e-03  2.69287862303e-04  1.96669846352e-03  1.60431023462e-03  1.80032069369e-03 -4.69906909559e-03  5.90840499207e-03  1.41954184711e-03  5.29044786829e-03 -1.47757299446e-03  6.81731467753e-04 -1.16735961052e-03  4.63368015849e-05 -3.66907178461e-03  3.06052648916e-03 -2.20751823133e-04 -4.18999116364e-04 -3.90863823261e-03  1.50749289170e-03  1.67472015140e-03  5.62550783876e-04  3.60435829809e-03  1.17624593887e-03  3.55882919184e-03  1.57657720139e-03 -2.25250460198e-03  3.85458741222e-03  3.37069070612e-03 -2.64191143920e-03  2.09102261265e-03 -5.05906430397e-03 -8.66449169612e-04 -8.89730385444e-04  1.25678594260e-03  1.61372603387e-03 -4.40162824322e-04 -1.00738501673e-03  4.06380057948e-03 -2.18250364349e-03  6.66358885960e-04 -2.72586832791e-03 -9.95445805720e-04  1.82207830455e-03  1.12613768138e-03 -2.74908999588e-03 -3.08399971430e-04  6.69559864186e-05 -4.04736859195e-03  1.65989556457e-03 -1.04139916955e-03  4.67602019508e-04  1.66878433106e-04  8.66572106636e-04  9.87277120785e-04 -7.93036712120e-04 -1.77874834089e-03 -7.26882112041e-04 -7.22845556852e-04 -2.73126157037e-03 -1.92201196340e-03  2.55077248919e-03 -7.55262572995e-04  3.29214661087e-03  1.19761767462e-03  4.42244284810e-03  1.62543987903e-03 -1.66985018184e-03 -1.49649442281e-03  2.98713869406e-03 -6.07656174264e-04 -1.95415605018e-03  1.20973717733e-03  4.74805963993e-03 -2.36878379562e-03  6.12822742868e-04  3.94888819959e-03  2.43915858628e-03  4.54961021202e-04  9.91037408912e-05 -1.27444947249e-03  5.21545157481e-04 -5.37018927858e-05  3.47154323336e-03 -1.89251038897e-03 -2.49885046720e-03 -2.74111566745e-03  2.00731263247e-03  2.15804421363e-03 -1.91028584694e-03  7.59610340952e-04 -1.53407564281e-03  2.79630863922e-03  3.13283018115e-03 -2.40561616929e-03 -3.52737068863e-04  3.09035747370e-04  2.26773592953e-03 -7.08581644492e-04  7.30552948623e-05 -1.79060245267e-03 -6.63371717681e-04  7.72451451047e-05  1.18034052274e-03 -1.17048862238e-03
 2.84615788330e-03  1.38500983862e-03  9.83790137284e-04  6.37647758277e-04 -1.58110284153e-03  6.15951651413e-04 -6.37100276683e-04  1.34623671003e-03 -2.32382494390e-03 -3.12926044325e-05 -1.21130466849e-03 -1.60731564770e-04  1.01950796527e-03  2.40315163647e-03 -1.53954988094e-03 -6.35325702299e-06  1.06754765027e-03 -9.86178824502e-04 -1.06919862174e-03  1.34650155319e-03  3.80217869341e-03  7.67142435054e-04  6.88971742178e-03 -3.77898089499e-03  3.35111970172e-03  3.68484813326e-04 -3.67679014546e-04  6.76803385476e-04 -4.02332810615e-03  4.00945974862e-03 -5.21723582835e-04  2.58402669684e-03  1.95362557075e-03 -1.61132386947e-03  6.04361244866e-04 -2.19726294061e-04 -1.38924489443e-04 -1.71240146191e-04  1.95833818710e-04 -4.20971071954e-04 -4.26243092482e-03 -3.26382766198e-03 -1.81475022520e-03 -4.17599635201e-04  5.63516559363e-03  1.90191318680e-03  2.65708685908e-03  4.47277055507e-05 -1.71851150642e-03 -2.11203906718e-03  2.61107537092e-04  3.64763926790e-03  2.44607110248e-03  2.18035933430e-04  3.71154175340e-03  1.68952459844e-03  6.74591419922e-04 -5.15128408376e-04 -1.96978468758e-03  2.21269512543e-04  4.35790273533e-03  1.92343583610e-03 -2.15105227075e-03  2.67350980763e-03  8.17514717480e-05 -4.76626385261e-03  2.58303613769e-03 -1.34854097878e-04 -1.67052481262e-03 -5.42896556783e-03 -1.79907909051e-04 -2.44434670420e-03 -1.55650529274e-03 -9.70188291753e-04 -1.53427661895e-04  3.70393396571e-03  8.94460670756e-04 -2.84566767955e-03  1.14557952974e-02  4.87862690700e-03  2.83819801944e-02  8.04129597812e-02  4.49070016980e-03 -6.57261596697e-04 -5.62156852112e-03  5.00360917974e-03 -1.79832863003e-04 -1.62524860006e-03  2.81080532661e-03  2.11938012212e-04  3.03272193321e-05 -4.98586518342e-04  1.57531816819e-03  1.15337937059e-03 -3.64275851392e-03  7.94755970991e-04 -2.42077226283e-03  1.87207800546e-03 -2.80703362722e-04  4.74560493662e-03 -3.32599931042e-03  1.28206010743e-03  3.36350970962e-04 -5.35710141848e-03 -2.38647653976e-03  2.71192969538e-03 -8.42314214687e-04  2.41494290340e-03  2.68064756205e-03 -4.28195017166e-03 -3.92555928382e-03  2.13310936240e-03  9.39851351580e-04  2.06278227170e-04  2.07538527401e-03  2.43150293626e-03  2.40314543522e-03 -6.46193489621e-03  2.53645710286e-03 -2.10087726623e-03  3.31500631509e-03  1.82454770638e-03 -1.04393842517e-05  3.69194502437e-03 -1.33830368447e-03 -2.59973051973e-03  8.42998849727e-04  4.08355672251e-03  3.46596641988e-04 -3.75435448343e-03  1.76131648422e-03 -1.19481805253e-03  4.16344873575e-04 -8.98257270857e-04  1.26332935931e-04  4.06870031719e-04  2.52208981617e-03  9.11335245611e-04 -1.92103195507e-03 -1.17338470977e-03  1.46248608802e-03  5.06713967561e-03 -2.44022096840e-03  9.80254451751e-05  3.81171658086e-03  2.40646432394e-03  5.38750242535e-04  4.67244463363e-03  1.49691266970e-03 -6.01618297801e-04 -4.43857863783e-04 -3.35585916425e-03  3.00535872505e-04 -6.46862290737e-04  4.60757145460e-03  2.53395744041e-03 -2.60124481563e-03 -1.11067766609e-03  4.03891081210e-03  1.22655112190e-03  9.62129868529e-04 -8.33416465470e-04 -3.34300596539e-03 -3.49566045290e-03  1.87623490868e-03 -5.03398746056e-04 -1.85257020487e-03  2.89412889770e-03  2.09136529480e-03  1.32030494367e-03  2.16958678931e-04 -1.74090733037e-03  7.80262040568e-04  1.79030477880e-03  2.35479933144e-03  4.46149513564e-03  4.87353019730e-03 -2.82287654124e-03  3.88795111502e-03  3.51765849046e-03  8.81507875378e-04 -1.48333670411e-03 -1.41834804929e-04  2.75332364521e-03  6.80099199520e-04  4.83330146183e-04  1.09818396836e-03 -6.28305337745e-04 -1.15839884344e-03 -4.64042202063e-04 -1.61690087761e-05  2.98257014823e-03  3.69086311177e-03 -1.65408613638e-03  4.28058076721e-04  1.02698652136e-03  3.74208375296e-04 -1.15884941455e-03  1.40970891525e-03 -3.03582137446e-03 -9.53661386433e-04 -4.93773029729e-03 -1.79070668612e-04 -6.28475574452e-04  3.07126437814e-03  9.14317398007e-04 -2.92279705476e-03 -2.47640340544e-03  6.30624706454e-04 -1.09912716787e-03 -2.99122703355e-03 -1.69652926783e-03  5.13892288350e-03 -3.64324268045e-04  2.43390016433e-03  3.02782700850e-03  5.07169587886e-03  4.33417761648e-03  2.05929658181e-04 -5.57607370473e-03  5.20219937704e-03 -1.52866872490e-03 -9.10988412831e-04 -2.02375343280e-03  3.53163448854e-03 -1.22218594184e-03  5.46370417175e-06  2.78668502706e-03  1.50145855803e-03  4.46016085159e-04 -3.07236047669e-03 -2.83536682136e-03 -6.78259159960e-04  1.47582570766e-03  2.59804317319e-03  2.97394376984e-04 -3.41572885356e-03 -1.35288873899e-03  3.41622435684e-03  5.64858322154e-04 -7.18565734234e-04  8.00834769554e-04  4.28610084979e-03  8.03350018561e-04  2.29295595596e-03 -2.62142847452e-03  2.22109873210e-04  1.97267135445e-03  4.04762724005e-03  1.25192649461e-03 -1.02535544155e-03 -3.35274844228e-04 -2.62657790384e-03  2.10859050876e-03 -3.44566077068e-04  2.24938130666e-05
[truncated: 846,337 more chars]
