# Supplementary material for: Proximal Distance Algorithms: Theory and Practice
Source: J Mach Learn Res. Author manuscript; Available in PMC 2019 Oct 24. (PMC6812563)
Supplement: code [file NIHMS1053815-supplement-code.zip › proxdist-master/keys_zhou_lange_2019/misc/spm/X_512_2.txt]

 1.25302402488e-01  2.27488429865e-02 -1.49804660295e-02  2.83528351132e-03 -6.18418737404e-03 -1.36259080177e-03  2.23065691247e-03  7.54262983919e-04  4.06148617936e-04 -1.08328217526e-03 -1.23491583141e-02  1.45910886913e-03  1.96588887390e-03 -4.85532661410e-03  4.55965618281e-03 -3.89886019661e-03  9.21104660686e-04  1.33096781926e-04  2.80678469941e-04  2.78467361134e-03 -1.88657641997e-03  3.15411069361e-03 -3.85775445492e-04  3.37485996878e-03  6.13086760101e-06 -2.97126797542e-03 -1.68412834217e-03  2.92307161981e-03 -3.49103563067e-03 -6.45121365264e-04 -2.33650722034e-03 -3.77268245948e-03  1.44752885427e-03  1.19015739794e-03 -1.98351749680e-03  2.74624119225e-03 -6.92464611604e-05 -3.56732270371e-03 -3.18250529116e-04  1.47805645231e-03  4.47781995458e-04  4.38021107824e-03  3.34181958075e-03 -3.64342981226e-03 -2.14855317914e-03 -2.24955413253e-03 -3.61932717908e-03 -1.58575454281e-03 -4.02667790822e-03  1.34101179640e-03  4.70023555657e-03  3.34978677217e-03  1.38085758020e-04 -1.14289713503e-03 -3.41881039381e-03  1.66577615585e-03  5.36732854889e-03  2.22218162409e-03 -2.19945275692e-03 -2.96208959239e-03 -4.54229264555e-03  1.35883708173e-04 -4.85322778066e-03  1.78149281922e-03 -2.71762355205e-03 -1.00014328312e-03  4.71335559823e-03  3.25486931892e-03  2.76203218767e-03 -1.22522106397e-03 -1.55873031230e-03 -1.13309206800e-03 -5.27561419177e-03 -6.11620558247e-03 -3.63796107766e-03 -8.35404493053e-03  3.24786505332e-03 -1.21408857413e-03 -1.27356653907e-03 -2.61501896991e-04  1.71446522139e-03  3.91044113587e-03 -7.13622826549e-04  4.87855844532e-03 -1.58503029816e-04 -2.84395821519e-04 -1.07505181277e-04  4.35029706092e-03 -1.42396097802e-03  6.85601382292e-03  6.29152976327e-03  4.64180789556e-04 -4.25532167672e-04  3.40416155694e-03  7.59691056890e-04  5.36462188885e-03 -1.35803913697e-03 -2.87120080174e-03  1.31785429730e-03 -1.53978247432e-03 -1.94021209861e-04  6.91932307582e-03 -3.27487731057e-03  7.17759668497e-03 -2.36182795210e-03  9.43557350050e-04 -6.12363752578e-04  4.39309289531e-03 -9.37865234319e-05  9.38121406341e-04 -3.60317786011e-04  4.63877677754e-03 -8.19232853205e-04  4.69302433581e-03  2.62020204990e-03 -4.74620522299e-03 -1.06496235668e-03 -1.65482694576e-03 -2.20293869317e-03 -1.15443382869e-04 -2.70706704681e-03  2.26842723835e-03  1.48352403327e-03  5.20994629642e-03 -3.09819501094e-03 -5.76899478694e-03 -4.42255912126e-03 -3.75879751403e-03  1.50590857323e-03 -1.26173969053e-03  1.70337130620e-03 -3.30051607921e-03 -3.66120155464e-03 -7.06066802879e-03  1.42144889884e-04  4.91166371175e-03  1.58858307811e-03 -2.92389364845e-03  9.90758916255e-04 -5.14835394995e-03  4.09637358473e-03  2.08110106279e-03 -1.99564138849e-03 -1.50691476893e-03 -3.23736912904e-03  8.86902353382e-04  3.55511535030e-03  4.44063064744e-03 -3.47941262315e-03  3.86059341600e-04  1.31397488365e-03 -6.23439688864e-03  3.71193634337e-05 -1.61265585377e-03 -1.35469872058e-03  2.60183129270e-03 -7.65831196466e-03 -1.13859365407e-03 -3.26774787262e-03  2.85622153384e-04  4.97877311902e-04  2.63153936370e-03 -2.76655268306e-03 -5.14050316189e-04 -3.99320016049e-03 -4.00756558233e-04 -1.56104245677e-03 -6.79966556944e-03 -9.40683455651e-03  2.08748022261e-03 -5.96306705521e-03 -1.64384061398e-03 -1.26594324236e-03 -5.22502019794e-04 -2.23187485171e-03 -9.53728144429e-03 -3.42988183733e-03  3.83303613962e-03 -6.09777440203e-03 -1.05891556317e-03  4.82474149342e-03  2.20083827012e-03 -1.48672333776e-04  1.15373668160e-03  1.31109801326e-03  1.86967821424e-03  6.02296252231e-03  2.79624923126e-03 -1.64766150080e-03  2.61926425005e-03  2.89177365712e-03 -6.00187929019e-03  5.78634503451e-03  5.73262208183e-03  2.99802539645e-04  2.19332028023e-03 -1.30261560484e-03  2.27136349935e-03 -9.58404870919e-04 -2.60882705594e-03  2.71706349351e-03  1.29865166933e-03 -3.42622890118e-03  8.50540468059e-03  1.65539464203e-03  7.43407297270e-03  1.27443296671e-03 -3.96951211463e-03 -2.54217861389e-03  9.94719956717e-03  3.05536078472e-03  8.04055817546e-04  1.58408510120e-03 -8.32104127211e-04 -4.27061234037e-03  1.32066428717e-03 -9.31478804746e-04 -4.96249411762e-03 -2.58672875191e-03 -1.77977594110e-03  8.52381959673e-04  1.37834044144e-03 -2.58755533238e-03 -2.00834479920e-03  2.97987026670e-03  1.44693802354e-03  1.58191864193e-03 -2.18832699705e-03 -4.14194137925e-03 -2.50799111467e-03  7.03631817350e-03 -2.93770868990e-03 -4.28167889526e-04  5.65189652003e-03  5.75069227238e-03 -5.04451128778e-03  3.31359180734e-03  1.82198116587e-03 -3.18826327590e-04  1.22320403044e-03  1.55808347437e-03  2.93453355614e-03  2.48615873852e-03 -1.89317066131e-03  1.05148138785e-03 -4.48248534747e-05 -1.24690296107e-03 -8.91655637578e-04  3.95106576008e-05  3.31900856338e-04 -2.27958335439e-03 -3.32076132543e-03 -5.30508594486e-03  3.52212483518e-03 -7.59300341636e-05 -9.86486771937e-04  1.50442257333e-03 -7.20830258646e-03  3.72472886722e-03  9.97864495305e-04  3.50915514125e-03  3.98898171483e-03  6.77065337077e-03  2.79612731456e-03  4.66208939120e-03  1.71905202053e-03  1.38339042778e-03  6.54390354615e-03  3.57870998167e-03 -5.85624734372e-05  2.72154033656e-03 -3.86099717698e-04 -1.22710050573e-03  3.32253791146e-03  1.23809717713e-03 -1.05560612332e-03 -2.37925492783e-03 -4.76575556072e-03 -3.54286373486e-03 -8.78280474903e-04 -1.33261173996e-03  1.97986027230e-03  8.23532293453e-04  3.29873189130e-04 -2.94753940064e-03  1.48230809271e-03  1.21264670963e-03 -1.31978833134e-03  1.30144410416e-03 -4.96927259052e-03 -9.31798599913e-04 -8.01835331867e-04 -3.86315672782e-03 -1.16321343714e-03 -8.58556803470e-04 -6.36183397386e-03 -9.65006312160e-03  3.55435410355e-03  5.86580312221e-03  4.20889693270e-04  2.15398743953e-03 -9.45643235599e-04 -3.52782058169e-03 -3.24649210125e-04 -6.33811098025e-03  5.25326899264e-04 -1.05747714020e-03 -9.25776339603e-04  2.95258733241e-03  2.49595375381e-03  1.21998706068e-03  2.22694648484e-03  6.53726834375e-03 -3.60092669688e-03  2.90950013032e-03  3.58441443629e-03 -1.20649684761e-03  8.42463683516e-04  5.40802932102e-04 -4.89736439584e-03 -4.95463867957e-03 -6.87722073509e-03  5.18261041599e-03  1.96203404388e-05  2.62420184505e-03  2.31591238709e-03 -2.56690234280e-04 -6.17112516993e-04 -2.99506435744e-04  4.17180846911e-04  5.84298171059e-04 -3.36173933059e-03 -5.69933770573e-03 -7.34614339884e-03  2.79022144721e-03  3.31066904719e-03  9.43143147566e-03  1.44938704529e-03  1.87155497136e-03  1.00322417755e-03  5.55587188633e-03  1.53595733469e-03 -2.02343421313e-03  1.04897695869e-04  1.69621287003e-03  3.16937170752e-03 -2.68643890643e-03 -3.69285734534e-03  7.06565154110e-04 -1.87301665131e-03  4.12845112920e-03  2.25862476442e-04  2.36820512836e-03  2.49917326856e-03 -1.01181111737e-03  9.36400182922e-04  7.10085876229e-04 -2.29114763572e-04  1.39037390988e-02  5.56623300182e-03  1.01390337591e-02 -4.72188538134e-03  1.85287841304e-03 -7.98555464046e-03 -8.68423665713e-03  4.03971140325e-03  2.70537847983e-03 -2.86797974123e-03  6.44672818058e-04  1.02264018016e-03  1.19241071040e-03  4.31127558026e-03  5.55337076750e-04 -1.74388074860e-03  3.93066496757e-04 -1.70906733769e-03  1.76142730232e-04 -4.97655542936e-03 -3.28494420219e-03  2.46348680695e-03 -8.09829208758e-03 -2.52559109499e-03  5.55027641711e-04 -3.59222019289e-03  1.50569889178e-03  2.68677917698e-03  5.02200750212e-03 -5.44340273730e-03 -4.52704717739e-03  1.01224609730e-02  1.20719106071e-03  4.23475158753e-03  9.00221830316e-04  2.32383166562e-03  1.14627517254e-04 -1.18493459657e-03  2.95244308153e-04 -1.14124630360e-02 -2.03174826588e-03  7.50883429452e-03 -3.93142559908e-03 -7.42332011612e-03 -5.02777174955e-03  1.98265988757e-04 -1.03342730541e-02 -2.26292812910e-03  1.17318146324e-03  6.72822733981e-04 -1.84033869737e-03  1.12703692542e-03 -7.03368700101e-04 -4.79576157457e-03 -1.79923565388e-03 -8.13228368506e-04 -6.75596956331e-03  2.73396683493e-04  2.66230686391e-03  1.50433793531e-03  1.67166576034e-03 -5.30881739953e-03  1.54681605676e-03  1.66020951234e-03 -5.75545855660e-04 -4.67272988104e-03 -3.11439282367e-05 -9.36489466577e-03  2.70700041255e-03  3.64639289198e-03  5.94750489019e-03 -1.33576145137e-03 -2.86354218947e-03  5.96316537904e-04  1.36175851923e-03 -2.08844235105e-03 -1.01206850506e-03 -1.03014248190e-04  2.11078735266e-03 -2.34158993088e-04  2.17741631668e-03  5.97184751243e-03  2.84214070861e-04 -1.18104938504e-02 -5.09080353004e-04  1.36891378788e-04  2.76114195546e-03 -3.10239357237e-03  5.80260107868e-03 -1.01453166494e-02 -1.56616585376e-03  4.82296112095e-03 -8.38328701100e-03  3.75508999735e-03 -3.86024050365e-03 -4.90377001822e-03 -3.30415624926e-03 -7.74288839570e-04 -3.41520453143e-03 -3.93915683074e-03  1.08585188234e-03  6.16779467848e-04 -2.62649607916e-03  1.89065332593e-03  1.78199548858e-03 -1.50641839328e-03 -2.84297520064e-03 -2.02000512807e-03 -6.79271735249e-03  3.95108821160e-03  4.32806436354e-03 -9.61388110606e-04 -1.05792280981e-03 -3.66452683035e-03  1.80904042796e-03 -2.34795973613e-03 -8.70584182838e-04  2.39056861340e-07  2.99970358289e-03  7.13397508354e-04 -3.13799067740e-04 -2.08867454618e-03  8.16847743571e-04  2.32979297508e-03  1.73475946268e-03 -7.31843034879e-05  4.16398703046e-03 -4.12203094883e-03  7.15049466148e-03 -8.03071345967e-04  3.55993668359e-05  2.94390436871e-03  4.59358757275e-03 -1.65930598042e-05 -4.40991780482e-03 -2.49711425669e-03  8.80322255394e-03  4.27285028139e-05  4.94568903072e-03  5.09588447256e-03 -5.14758133303e-03  1.32364264444e-03 -3.47443211795e-03 -2.44615733900e-03 -3.84778640026e-05 -7.73310038131e-04 -1.32720505629e-03  1.33207932346e-04 -1.31428247254e-03  6.41882500309e-03 -4.39593418402e-03  2.86303095106e-03  3.86201438425e-03 -3.98424548452e-03
 2.27488429865e-02  1.15905538803e-01  2.59284906068e-02 -8.75518869814e-03  5.11259971537e-04  5.19205871872e-03  1.63610792688e-03 -2.20786286218e-03  2.87984839339e-03 -1.13042826949e-03 -7.40035364427e-03 -3.22776770075e-03  2.10802063220e-04 -9.70975525438e-04 -3.09622294350e-03 -1.65261543599e-03  6.46224068858e-04 -2.29660795969e-03  4.98206000304e-03 -1.66043799915e-03  2.05989195866e-03  1.44272387616e-03 -3.81343898585e-03  3.38501197100e-03 -1.13928539014e-03  3.22396718494e-03 -1.43064056086e-04 -4.88479367179e-04 -1.28889362362e-03  4.67349499222e-03  5.21597708917e-04 -4.17979530914e-03  2.84236524345e-03  5.52529869272e-03  1.85208822948e-03  3.96252290295e-04 -7.64883330106e-03 -1.02021482002e-03  7.55295833368e-04 -4.90934524351e-03  4.71875412590e-03  6.99790389278e-04 -3.19360068550e-04 -1.49043459791e-03  2.46592365140e-03 -4.07479416303e-03  1.60753848765e-03  4.12922885053e-03 -9.90024276232e-04 -3.69460022826e-03  4.84098234830e-04  3.53552170433e-03  8.62707617454e-04 -5.96772046902e-03  7.60616768940e-04 -1.20352130190e-03  3.42060043118e-03  7.32343206490e-03 -4.65499846380e-03 -6.41188542957e-03  1.82937075709e-03  8.80966333800e-04 -1.93450898672e-03  6.94091280350e-03 -8.62560780404e-04 -4.17406990698e-03 -2.47720007078e-03 -1.63762221624e-03  4.99775051607e-03 -6.20973477770e-03 -4.55168688334e-03  4.43578610829e-03  3.49304944137e-04  3.21012704767e-03 -3.80700627629e-05 -3.82423489916e-03 -2.71178297400e-03 -2.72533437142e-03 -2.89397669415e-03  4.38012758950e-04  1.72975814651e-03  1.39536982903e-03  1.72825485109e-03 -7.03868748558e-04  4.94292534918e-03 -1.44126834333e-03  1.18675387186e-03 -1.91825790543e-04  6.17911153644e-04 -2.13215318201e-03  8.39166546041e-03  6.23820434370e-04  6.25289180505e-03  1.97609331918e-03  1.24038353690e-04 -3.39935164262e-04  2.56719593610e-03  4.48079533810e-03 -9.37926427503e-03 -5.25099164169e-03 -9.78223949916e-03  6.21983706951e-03  9.48101906220e-04  2.49020225443e-03  3.01938349716e-03 -3.48260172004e-03  7.26824354708e-03 -6.67393227374e-03  2.02609308096e-03 -2.35616919170e-03  2.01738627387e-03 -2.87001670160e-03  8.61140064420e-05  1.08242863819e-03  1.44634482748e-03  1.78372936167e-03 -9.40615438149e-04 -3.81876134330e-04 -3.07595892406e-03 -2.93374660910e-04  1.62086619537e-03  1.24228730007e-03 -5.54735490739e-04 -2.05217360192e-03 -1.21618821623e-05  4.87909950615e-04  2.45881804058e-03  9.63037752871e-03  5.43343442380e-04 -6.29393035904e-03  6.15506304990e-03  3.67064833772e-03 -3.84082387673e-04 -8.51599998676e-04  7.06050682461e-03  2.17138530792e-03  9.95341298728e-04 -3.25823268070e-03  9.32314616039e-04  1.61475722173e-03  1.73741239862e-03  7.71018254711e-04 -5.82694823716e-04  5.13955582401e-03  1.79549943612e-03 -1.92721741890e-03 -1.83876960094e-03 -1.73357235342e-03 -2.58279271804e-03  7.27463072531e-03  3.06867152023e-03  4.02307342872e-03 -2.09330428846e-03 -5.84820346214e-04  1.13918609656e-03  3.32110029330e-03 -1.30868880804e-03  1.95309426454e-03 -1.87765164544e-03  4.60903542518e-04  1.60646378844e-04 -5.27619824309e-04  2.80383500258e-04 -5.48700876437e-03  5.01129189588e-04  7.28357997030e-04  2.68523610211e-03  1.99758764812e-03 -2.70599919985e-03  2.68689445336e-03 -3.59729252145e-03 -3.20300312976e-03 -4.32400110789e-03  4.55658893792e-04  1.22290411358e-03 -2.55034512076e-03 -7.32792408843e-03  8.80965170456e-04 -5.87888225865e-03 -4.12096458611e-03  1.93467960036e-03  1.24920301641e-04 -1.25067516641e-03 -1.65318517538e-03  3.09503036300e-03  3.10942479462e-03  4.43411770281e-03 -2.62068034309e-03  1.13241956574e-03  3.67292851612e-03 -7.58682538160e-03 -3.74022694452e-04  1.67498912355e-03  4.17341177538e-03  3.51841443922e-03  3.54995846278e-04  1.19514165656e-03 -3.03418896932e-03  6.02344784484e-03 -6.15612933704e-04 -3.13375850199e-03 -9.21414659123e-04 -8.03399625067e-04  3.60286338099e-03  3.69428392706e-03  1.11677329027e-02  1.00427032341e-03 -1.48705483095e-03 -1.92838526407e-03  4.01580254586e-03 -1.86417379813e-03  6.33181654681e-03  7.53854123168e-03  2.19252782091e-03 -3.81399705748e-03  5.44141851868e-03  3.50291885641e-03  1.12332251250e-03  2.06324816590e-03  2.67731900748e-03 -2.11235527011e-03  2.02480357158e-03 -2.06575147842e-04  1.03238208258e-03  5.98979367245e-04  4.70432057887e-05 -7.31096462276e-04  3.25744770910e-03  1.16811049700e-05 -5.59229892834e-03  5.83249917828e-03 -1.48202616541e-03  6.05049147747e-04  2.39921495087e-03 -3.55183998913e-03 -2.05149131228e-03  2.71045997400e-04  1.56216641265e-03 -3.73848798043e-03 -2.76797849590e-03  1.95574831737e-04 -1.86103457637e-04 -1.39074963276e-03 -3.40149116950e-03 -1.77978617214e-03  1.12991160550e-03 -1.08175788047e-03  5.65446667596e-06  1.66509763475e-03 -6.67892594024e-03  1.75458242560e-03  1.50549082372e-03  2.11302036871e-03 -1.14074986229e-03  1.60043473344e-03 -1.46484359298e-03  2.19430049602e-03 -1.41857443161e-04 -9.77649604915e-04 -5.24792113496e-03 -2.85218729416e-03  1.60740768270e-03  2.68981378266e-03  4.63953126736e-03 -1.77449465407e-03 -3.52277182182e-03 -1.40916993045e-03 -2.25692094394e-03  4.81856812216e-04 -2.57815337896e-03  3.24177611216e-04 -1.62970570217e-03  1.26581494706e-03  6.31136058368e-04  2.99866433940e-03 -8.07131814340e-04 -5.65705301113e-04 -6.89240350767e-03  7.31820195589e-03 -3.97921428335e-04  4.45354303031e-03 -4.93254831491e-04  3.18798386224e-03 -6.01778374752e-06  7.34459625656e-03 -3.17908557833e-03 -5.53765706161e-03 -7.46545890556e-03  2.85743864851e-03 -9.73270371774e-04 -7.90220720690e-04  2.67249086717e-03 -2.80031992958e-03  1.11074938161e-03 -1.04079936099e-03  2.14094229168e-03 -7.73075928957e-03  6.66978005530e-04  2.81931727892e-03  6.55012039452e-03 -1.03135044808e-04 -6.07676438481e-04 -7.89113756444e-04 -3.47189577584e-03  1.19315229272e-04  4.34018449722e-03 -4.85533389568e-03 -2.22319751303e-03  5.40394470658e-04  1.03602972076e-03 -2.08521373483e-03 -1.93520864699e-04  9.04490085492e-03 -7.95485963378e-04 -7.09993971202e-04 -2.54685718395e-03 -7.44127996061e-05  2.20108654937e-03  3.69846463145e-03  2.75180932808e-03 -1.20422207031e-03 -7.06415270689e-04 -1.08068910241e-03  5.29539691159e-03  9.26708159595e-03  4.13661149636e-04  3.66312291607e-03  1.77312035839e-03 -2.62139224326e-03 -3.17219692888e-03 -6.58070302906e-04  4.67082244785e-04 -9.09183715274e-03  8.37087239016e-04 -1.73551256004e-03  1.88115708705e-03  8.43534656186e-03  4.32669631614e-03  6.88348955577e-03  3.93239625535e-03  7.92880756014e-03  4.27883627464e-04  2.72203218026e-03 -3.46479562788e-03  2.88023333288e-03 -4.85853045521e-03  1.76530119642e-03 -7.54735723031e-03  3.94786392825e-03 -2.15645110030e-03  1.78220451525e-03  5.06531880080e-03 -4.12940310223e-03 -9.68186614234e-04  3.28242814299e-03 -1.78223737397e-05  3.48228930198e-04  2.43978702464e-03  4.03269833166e-03 -6.44012702164e-04 -9.88560297502e-06 -4.18304837480e-03  6.57973764540e-04 -5.48667416923e-03 -8.24129218390e-03 -2.25643996546e-03  8.82123614133e-04 -4.29900618979e-03  7.37838622687e-04 -4.54006515395e-03  7.75895127046e-03  2.60960420656e-03  2.26499468738e-03  3.45701853568e-03 -2.18097585046e-03 -3.42885055017e-03  1.29042002148e-03 -4.20265468574e-03 -3.56980875183e-03  3.01109963624e-03 -7.39140450914e-03 -5.34978159152e-04  4.58722328952e-03  2.57369576024e-03  1.33462221117e-03 -4.76167675858e-03 -3.74559967649e-04 -3.63910666307e-03  3.94184407880e-04  7.86519461132e-05  5.58702138630e-04  1.75707462856e-03 -2.95054786495e-03  6.57045098469e-03  1.37931569507e-03 -7.04104035467e-03 -6.37505310633e-03 -2.00163390825e-03  4.96549488694e-03  5.14925164915e-03 -4.23193046695e-04  3.15943747055e-03  4.61402915414e-03  3.64691441869e-03  1.89488528081e-03 -3.45646318535e-05 -4.53501407470e-03  5.66531196036e-03 -3.59403378159e-04  1.46574825607e-03 -2.11536228622e-04  1.61534809838e-03 -1.93448003571e-03  1.73913498509e-03 -2.01038056322e-03  7.58178024062e-04 -1.10651074071e-03  1.70831129319e-04  1.43025905726e-03 -5.84164533407e-03  5.44249254517e-03 -3.08479998011e-03  2.63568859575e-03 -2.91237999008e-03  1.40421932085e-03 -1.97862562286e-03  6.88102184888e-04  3.72559572433e-04  4.01758051544e-03  1.70826161919e-03 -3.14213721272e-03 -7.42222598680e-04 -2.95273662966e-03  1.69927056539e-04 -3.58938263197e-04  2.65202727936e-03  6.00457962137e-03  2.80178293688e-03 -9.02634702504e-05  5.58619413952e-04  3.84981016488e-03 -1.95892622212e-03  2.04908789844e-03  6.82726040992e-03  2.92057933007e-03 -8.30067118976e-04  1.39274928657e-03  1.31279367242e-03 -6.28765660498e-03 -2.31800125775e-04  4.24408425414e-05  7.67463514556e-04 -2.62299098763e-03 -2.94427793826e-03  3.29043930929e-04  3.51064088044e-03  6.43375829262e-04  7.01987141270e-04  6.66302570090e-04  1.39734599211e-03  4.24372430682e-03 -1.20558274877e-03 -3.35312332734e-03 -1.16871844702e-03 -8.86712718432e-04 -3.29846518126e-03 -8.10421108418e-04 -8.18503542513e-04 -1.93243169030e-03  1.97385829094e-03  6.60392097393e-04  3.26700652320e-03  5.12245740172e-03 -4.81276661687e-03 -1.38510111721e-04 -3.58972998602e-03  1.06643700034e-04 -4.36823283373e-04  4.71710999831e-03  2.84543038994e-03  3.83645325067e-03  4.57963317169e-04 -1.88277122097e-03  1.35604784515e-03  1.47654946943e-03 -5.19525936178e-03  2.80493862466e-03 -7.89103143326e-04  1.71041128952e-03  2.04915385231e-03 -4.70293154064e-03 -1.19803089288e-03 -2.10623848932e-03  6.10649173826e-04  2.74578772721e-03  5.06868480609e-04  4.09929366573e-03  8.71905490106e-04 -4.97694860781e-03  4.04063811253e-04  4.76583370990e-04 -3.11111020153e-03  2.35121634035e-03  7.38875144166e-03 -1.26481576236e-03 -2.12151026040e-03  1.30786551479e-03 -8.20106106284e-04 -3.10268461184e-03 -5.44007738960e-03  2.20781357677e-03 -5.31456321686e-03
-1.49804660295e-02  2.59284906068e-02  1.32881531068e-01  6.86444122343e-03 -6.52019303474e-03  1.11211436146e-02  1.53151761286e-03  9.24318607084e-05 -7.05955944874e-03 -9.84438946697e-04  2.23999930363e-03 -3.83981647444e-04  7.08998817602e-04 -2.71574061093e-03 -6.03360952536e-03  5.86748747961e-05  9.08215172954e-04  1.66600131181e-03 -1.25209155826e-03 -3.78328108247e-03  3.42158074715e-03 -1.25551654650e-03 -4.57608799713e-04 -7.17137696900e-03 -4.67142651381e-03  3.53447952124e-03 -2.16908519899e-03  1.87187915277e-03  3.39863069000e-03  1.46422608773e-03  3.74304564538e-04  8.92491254993e-04  4.48322531183e-03 -1.32798538786e-03 -3.35043968962e-03  3.96804908878e-03 -9.93269308175e-03 -1.85004454734e-03 -4.09156303176e-03 -5.49976117633e-03  3.39477193682e-03 -1.17801386301e-03 -2.19843753315e-04 -6.63125460070e-03  2.61231140730e-03 -1.99221406681e-04  2.07670039978e-03  6.28990466972e-04  2.13162670233e-03 -1.44568965425e-03 -6.14742885995e-03 -2.57923781702e-03  2.12202688207e-04 -3.80705237001e-03  1.60362870264e-03 -2.50370015665e-03  6.29258646936e-04  7.18873379310e-03 -2.67855405368e-03 -5.87587488328e-03  2.51453599351e-03  3.16839277978e-03  4.75549665386e-03  5.35223287775e-03 -1.12170477710e-03 -3.63470640052e-04  5.00607585170e-04 -5.03068850514e-03  8.47792408676e-04  9.41588412221e-04 -7.90991024487e-04  3.41217804190e-03  3.91246047227e-03  4.05073797271e-03  2.25706062304e-04  2.24759167843e-03 -2.70161786063e-04 -2.77114891706e-03 -3.39535726039e-03 -4.85684286003e-03 -5.22189767986e-03 -2.88747625693e-03  1.55607235067e-03 -5.09742800197e-03 -1.51288898417e-03  2.25296882872e-03 -1.67543543915e-03 -2.00777212673e-03 -5.54560274260e-04 -6.85649786503e-03  2.02533147434e-03  4.14707135830e-03  6.93639614325e-03 -4.52041004007e-03  3.16815488748e-03  3.34474127725e-03 -5.11741493470e-04  5.30615174662e-03 -8.79689697414e-03 -9.32541434877e-03 -1.43878686194e-02 -6.10635376524e-03  4.63626470794e-03 -1.89207675717e-03  3.42479496463e-03 -2.48335069160e-03  2.60205059313e-03 -4.25353532015e-03  3.63185257006e-03 -5.06402105380e-03  2.55313195327e-03 -3.37305496106e-03  9.52231461277e-04 -2.13265980745e-03 -2.11570725748e-03  8.73012413484e-04 -4.11093840832e-03 -6.02320185504e-04  2.13992633036e-03  2.85765844153e-03  2.69125230320e-03 -4.19503791015e-03  7.93167317565e-04 -9.04186236920e-04  6.90548192980e-04  7.63220981659e-03  1.35585583965e-03  8.17542496758e-03 -3.35512705521e-03 -5.07206621903e-03  9.60278109047e-03  7.86519633770e-03 -8.53744192933e-04  6.39863084991e-03  4.57988943550e-03  2.56572404314e-03 -2.60966030701e-03 -2.80781051978e-03  3.90228223917e-03  8.01692673244e-04 -2.55139747565e-03  1.37595760935e-03  2.48542589273e-03  1.44665547570e-03  4.82350611515e-04 -7.15751418368e-04 -5.95698721846e-03 -6.65238218519e-03  1.47139492356e-03  7.58606912894e-03  7.42840445159e-03 -4.38182503129e-05  6.95164369586e-03 -2.80432378449e-03  1.01675440527e-03  2.05435435791e-03  5.91714166847e-03  9.59707200579e-04 -5.08100708178e-04 -1.31816718730e-03 -1.81261634964e-03 -2.34817947589e-03 -1.41086970060e-03 -4.83516949833e-03  3.86439948837e-03 -1.08980367816e-03  3.33595184584e-04  6.58023889133e-03  5.66954944826e-03 -1.28366881850e-03  1.00993361510e-04 -2.01615749400e-03 -1.71680329745e-03  2.46397788844e-03  2.91572478422e-03  2.64086648873e-03 -6.16580228330e-04 -1.97941715390e-03  4.39486728939e-04  1.27104065239e-03  2.98996548774e-03 -7.69576313936e-03  7.66791803006e-04 -4.82720743298e-03  2.22817365154e-03  2.37369671404e-03 -4.55683781612e-03 -2.73635666834e-03  7.95249085509e-05 -2.75995677545e-04 -3.36826050924e-03  4.94331381716e-03 -6.55005296258e-04  1.90224995996e-04  7.34892526660e-03 -3.05852505127e-03  3.79654320051e-03 -4.11451596723e-03  4.53483731742e-03  1.20516388853e-03  9.39685225206e-04  2.81067274360e-03 -2.83878286227e-03 -5.82486870049e-04 -4.21269742788e-03  2.64682058856e-04 -1.97329383244e-04  4.56969375112e-03 -3.25503022475e-03 -3.29838685702e-03 -2.78460334960e-04  5.18971302800e-03  3.43035733413e-03  6.30067602715e-03 -6.19788922813e-04 -3.50491440373e-03  2.82761534349e-03  8.13296838811e-03  4.88682492752e-03  7.94400213491e-04 -2.60454153668e-03  6.17294974801e-03  2.76228915531e-03  3.16387683699e-03 -2.96029709767e-03 -2.10431508531e-04 -1.26388899035e-03 -2.28526960125e-05  9.16791753802e-04 -2.91855854328e-04 -5.82648266436e-03 -5.67114371181e-03  7.08968577136e-03 -9.21743131602e-04 -7.31886114741e-03 -6.82548553518e-03  2.16779063452e-04 -7.62845581191e-04 -1.50264029773e-03 -3.67549797630e-03 -4.07934511327e-03 -2.42363038946e-03 -2.42211103247e-03 -3.83992472509e-04  1.93922656392e-03 -8.00722984282e-04  2.70903340690e-05  3.31088325882e-03  2.12466580080e-03 -3.76485409688e-03  2.91053074871e-03  4.79060119350e-03  7.35796840986e-03 -1.07386834633e-03  3.75984115562e-03  7.00978747320e-04 -2.41103001021e-03  2.45328917633e-03 -6.79082019838e-03 -7.87641831378e-03  1.41877145671e-03  2.10858346591e-03 -3.15828567427e-03 -1.95554446553e-03 -6.86687168016e-04  8.26043237448e-04 -3.21311980405e-03 -2.93856851744e-03  2.96309872564e-03  3.28369140602e-03  3.98254379697e-03 -1.55781971591e-03  6.82998366527e-03 -4.30216385364e-03  3.94476249086e-04 -3.57750064736e-03  5.39455425090e-03 -3.34025821621e-03  5.29691141598e-03 -3.26772931181e-03  5.10785661892e-03 -5.19127628793e-03 -2.61105053451e-03  2.24958574798e-04  1.04012214570e-02  1.40476713151e-03 -2.27625534680e-03 -7.10764440064e-03 -8.60308526887e-04 -3.87318993588e-03  3.36519097756e-03 -2.16931470968e-03 -6.79880042343e-03  2.96032286756e-03 -3.32982651091e-03  5.41882379119e-03  2.14360365832e-03  1.34512567738e-03 -5.76695721533e-03  3.79933887790e-03 -3.82816793695e-03  2.96145629996e-03 -6.07211979383e-03 -5.73959122466e-04  2.63677055222e-03 -8.62738520465e-04 -4.55178156815e-04  2.46029232882e-04 -5.13646211751e-03 -3.52609362220e-03 -4.01254600649e-03 -2.28576375051e-03  5.14852941660e-03  6.83910231894e-03 -4.35730686466e-03  3.29256402727e-04 -4.85034401653e-03 -1.37703633643e-03  9.66114830786e-03 -5.30445772213e-03 -3.92287035568e-03  2.70830094759e-03  2.89152595448e-03  7.03783357578e-03  7.36419240068e-03  5.45637398237e-05 -1.74170525848e-03  1.30451482285e-04 -1.46241775260e-03 -1.79991927186e-04 -5.36838404503e-04  8.42562071749e-04 -4.14563089788e-03  1.43173025961e-03 -2.31660118558e-03 -1.25447520841e-03  4.65408316039e-03  5.59894529593e-03 -1.86793633175e-03  1.81732852572e-03  1.99538756145e-03 -3.22209651887e-03 -5.61669251792e-04 -2.97987114131e-03  5.26918047115e-03 -1.03568275906e-03  2.09309752197e-03 -2.49424179146e-03  5.81334411022e-04 -4.63432378096e-03 -3.58144070982e-03  7.62746506000e-03  1.07238407910e-04 -3.29584801398e-03 -7.10089229855e-03  2.02940497278e-03 -5.25325434518e-04  2.10771584247e-03 -4.86501718079e-03 -2.88713577249e-03 -5.08721807843e-03 -1.76987504136e-04 -1.49858162078e-03  3.19877638702e-03 -2.74442346134e-03 -5.68373796654e-04 -1.20374125328e-03 -1.17875685076e-03 -2.02014742518e-03 -5.63884784557e-03  3.06160637095e-03 -8.33360558809e-03  3.32264262837e-03  6.19529782798e-03  4.97841917058e-04 -2.88161377370e-03 -2.71147807679e-03 -5.84180337298e-03  2.69572613495e-03 -1.87796936523e-03 -2.20951638459e-03  9.89792618554e-04  7.92330233859e-03  4.31833323134e-03  4.29605090735e-03 -1.09342983344e-03 -6.62849611935e-04  3.30744296876e-04  6.57129798210e-04  2.90462509679e-03  4.03802806429e-03 -3.49036298615e-03 -1.78089089553e-03 -7.17026624766e-04  3.20805111016e-03  5.15783846746e-04 -6.57145086349e-03  1.10839874086e-02  4.93145265561e-03 -1.51997878462e-03  4.14101183428e-03  5.70562305410e-03  5.22540276267e-03  3.45138610690e-03  7.52427510694e-03  4.63980386833e-04 -8.63981436435e-03  6.13343727917e-03 -5.06184105686e-04  2.31373147324e-03 -1.42776154729e-03  6.47226327751e-03  5.83592861381e-03 -5.97706036199e-03  5.23437568550e-03  2.78952457597e-03 -1.82433154629e-03 -3.08592807073e-03 -9.46608383861e-04  1.00478766039e-03  2.90559863970e-03  7.46440428472e-03  2.09193686663e-03 -9.69641455622e-04  2.06005126336e-03  1.23005607334e-03  1.16588183431e-03 -1.46365853537e-04 -1.28694982897e-03  3.79873604534e-03 -1.52516964352e-03  4.11547355959e-04 -3.13635426300e-03  3.62581084842e-03  2.82151322631e-03  3.52018700594e-03 -5.16173654297e-03  5.25567825880e-03  4.01698323868e-03 -1.64409422927e-03  4.17840691911e-04  6.00183428585e-03  2.48544720918e-03 -2.39178475624e-03  2.33378097901e-03 -2.69440412555e-03 -5.20005382856e-03  6.87265807813e-03 -7.47170514999e-03 -1.45045641002e-02  2.86270049131e-03 -2.54474122280e-03  8.64672269691e-04 -2.69391168768e-03  5.66567889169e-04  1.77446453224e-03  4.67242328100e-03  7.25486752134e-03 -3.35033488773e-03  3.19760512704e-03  3.15427632492e-03 -9.45547717178e-04 -8.37711489891e-03 -4.98463263284e-03  7.29290805655e-04  7.39910452046e-04  4.53598493359e-03 -2.00496218680e-04 -3.97604013153e-03  2.07253997204e-03 -2.00221026032e-03  4.07476969284e-03  7.14559197470e-03 -3.14752052812e-03  1.14762273286e-04 -4.92734498833e-03 -1.09981881222e-04 -5.86167930479e-03  3.04618390641e-03  5.51589060403e-03  4.05034972889e-03 -4.16504609716e-03 -1.98674068033e-03  1.03456906229e-03 -1.40256119456e-03 -3.98365571999e-03  1.17763683309e-03  1.26733777592e-03 -2.88995030897e-03 -3.86242636855e-03 -3.53933122454e-03 -1.32290053822e-03 -2.09350122664e-03 -1.03887371131e-03 -3.58116394543e-03  1.70900913389e-03 -1.93228804532e-03  2.88147030587e-04  6.38333544860e-04 -2.81387055728e-04 -1.76881495628e-04 -2.94147014363e-03 -1.44819281414e-04  1.47019030974e-02  3.07204754257e-03 -1.36143597644e-03 -5.75138206200e-04  2.46959560477e-04 -2.34261109436e-03 -6.07517296654e-03  1.76159425163e-03 -3.36836911298e-03
 2.83528351132e-03 -8.75518869814e-03  6.86444122343e-03  1.27942605868e-01  2.04436654259e-02 -2.11606566682e-02  4.97978047521e-03  1.37948681723e-03 -1.16022437933e-02  2.04447307801e-03 -2.63724247543e-03  6.32215679572e-04  9.24554693089e-04 -2.04032351828e-03 -2.09996208362e-03  6.21359135320e-04 -7.15972178183e-03  1.11746454374e-03 -5.34216948829e-03 -5.09901866395e-04  2.36660879413e-03 -1.50974678759e-03  5.87889706544e-04 -2.27889839262e-03 -5.71127423963e-04  2.83432692419e-04  1.07990227424e-03  4.59847627872e-03 -3.41893279315e-03  1.27287209680e-03 -1.96540089606e-03 -1.17312890085e-03  1.54598874853e-03 -2.75547122285e-03  4.67160884150e-03  3.74495926768e-03 -1.23569107615e-03 -1.29597792267e-03 -1.13412451908e-03 -4.43159774572e-03 -5.42873698950e-03 -4.29637184511e-04 -4.17592871610e-04 -1.03374606557e-03 -1.64888197617e-03  2.16898339207e-03  1.41098253062e-03  3.37940789361e-03  2.46820566858e-03 -1.91105419732e-04  7.05478603634e-05 -9.93539082470e-04  3.44784368604e-04  7.04218124232e-03 -1.68176396601e-03  7.58175477609e-04 -5.84558981007e-03 -9.50058539137e-04  3.03915585199e-03  3.85557368789e-03  1.89379523966e-03 -1.58454622792e-03 -5.17588247849e-04  4.98308274584e-03 -1.92198010936e-03 -6.87293075992e-03  2.46006859341e-03 -3.70276834640e-03 -1.24612101474e-04  1.24403006366e-03  2.65197006113e-03  3.25998842632e-03 -9.46876354419e-04 -2.46957061931e-03  6.82742117829e-03  4.17147669942e-03  3.16989693612e-03  5.62611173691e-03 -3.67528194092e-04 -2.25784724560e-03  4.33051321688e-03  8.97788404458e-04  4.23991747072e-03 -3.94416186920e-04  3.72216916521e-04  2.61753621332e-03 -3.17587061014e-03  4.67521612765e-03 -3.16929014092e-03  4.58472628267e-03 -1.14541203909e-02  4.54372649839e-03  4.53108610756e-03  1.07548250822e-03  1.79774623593e-03 -2.45808207103e-03  1.99670663018e-04 -2.76282062114e-03  7.40556551731e-03  7.30095460325e-04  1.15495929078e-03 -1.88282979551e-03 -1.15175106177e-03  1.31639677988e-03 -1.91832087352e-03  3.78131625946e-04 -1.97520886771e-03  4.32558930814e-03  4.93336851755e-03  1.67212867698e-03 -6.17752683826e-03  3.02045198159e-03  2.83698457047e-03  2.52442387152e-03 -2.15200596824e-03 -2.49795817174e-03  8.58628559532e-05 -5.10712604554e-03  4.27759434206e-04  2.32749139838e-03 -2.07177170669e-03  2.68282033146e-03 -2.62186562764e-03 -3.22479553596e-04 -2.44019080130e-03  2.13632762465e-03  5.66815312707e-03  1.71938457469e-03  3.09197491851e-03 -4.64794866167e-04  2.49934389242e-04  1.65265186060e-03 -7.60364623775e-04 -3.15024040135e-04 -1.03593111720e-03  1.53503387004e-03 -2.11102059872e-03  3.65083657305e-04  3.29963857029e-04 -4.53679838894e-03  8.01945184903e-04 -3.92453490861e-03 -5.40700070059e-05  1.02259106289e-03 -4.49141046240e-03  2.03903072191e-04 -2.01938436920e-04 -3.73961858988e-03  1.85260122936e-03 -3.58267110513e-03  4.58416062309e-03  3.20725479061e-04 -5.19334529326e-03 -3.33338824534e-03  5.26945824190e-04 -5.64901451497e-04 -1.59029525359e-04 -6.30305243701e-03 -9.21154709467e-04 -2.49060200199e-03 -1.97759085144e-03 -4.95441628050e-03 -4.29421390275e-03 -5.27355297516e-03 -1.07704050314e-03  2.86581954337e-03  1.73314002398e-04  2.95878376144e-03 -8.90082195618e-03 -6.54729532233e-03  1.82901113104e-03  5.45133637136e-03  1.83282549687e-03 -1.61337688464e-03  8.61603327121e-03  1.18591098923e-03  2.50034796939e-04 -3.09445764510e-03 -9.29261728184e-04 -9.93242800153e-04 -1.77271053330e-03  5.75993344155e-04 -4.87692382827e-03  3.77976266767e-03 -7.71134194160e-06 -3.79066263036e-04 -3.10576739671e-03 -3.34919455905e-03 -2.21786383125e-04  3.96254248286e-04  5.06254745695e-03  2.97049906037e-04  1.05671530508e-03  3.35015092541e-03 -7.80888604045e-04  3.61270569346e-03 -1.11574028453e-03  7.70158765712e-03 -3.05295867345e-03 -1.48501535156e-03  2.27852882943e-03  4.75432319784e-03 -1.97047065075e-03  2.25675547445e-03 -8.35578157109e-03  1.71931297629e-03 -4.30244369533e-04 -3.47830980448e-03  1.67105369631e-03 -1.90018388700e-03 -5.87808030513e-04 -1.84222059281e-03 -2.23038585823e-03 -2.79828507391e-04 -4.45255263387e-06 -2.30859566161e-03 -4.08304468254e-03 -3.77007082267e-03 -4.19714629030e-03 -4.19230003529e-03  2.79409447740e-04  3.43194594116e-03 -1.95667306391e-03  2.74222852149e-03  1.33035420067e-03 -1.08878832520e-03  1.38234748457e-03 -6.53383242372e-03 -5.36526332912e-03 -1.38254300328e-03 -3.76474900854e-03 -7.11880796801e-04  1.20872973798e-03  7.02750074456e-03  3.01235594300e-03 -7.54784274107e-03  1.16715181553e-03  1.99253107689e-03 -3.59019415290e-03 -2.10699206236e-03 -2.33582185921e-03 -4.30807699075e-03  3.57791682262e-03  5.22355910400e-04  2.97016690798e-03 -6.42257604441e-04  5.81685506598e-04  4.50585110388e-03  5.35176633604e-03 -2.88317449816e-03 -5.91304035922e-03 -2.69232517547e-03 -3.09838217786e-03 -1.02840280276e-03  1.02861613317e-02 -7.22654666838e-04 -4.37766646688e-04  5.79924552491e-03 -3.73918837653e-03 -5.45568258992e-03  8.87561301804e-04  3.75603596055e-03 -7.03526647884e-03 -6.00654460204e-03  1.60912974925e-03 -6.21623451109e-04  7.48430629798e-05  2.25045126481e-03  6.59549822915e-03 -3.74354509499e-05  8.75469369207e-03 -1.23747702699e-03 -4.17433344935e-03  9.88041872192e-04  1.65122126500e-03  5.59232135653e-03  1.32316493217e-03  4.31329507560e-03  1.72165673018e-04 -2.04269431829e-03  2.61694417685e-03 -2.89102165720e-04  2.64063024170e-03  8.67497124179e-04 -2.40861585920e-03 -1.69659953028e-03  3.63466046759e-03  1.57924192363e-04 -1.23201313918e-03 -5.82174706494e-03 -1.22969334130e-03  2.05365555006e-03  1.44187868284e-03 -8.16218097048e-04  6.46911619662e-04 -3.38653247633e-03  2.87778603515e-03  3.16756344904e-03 -1.69333261872e-03  4.19555442612e-03  3.58555914883e-04  2.74356331620e-04 -2.07164547072e-03  4.23238535642e-03  2.18250617440e-03 -6.18002901184e-03  3.47450293514e-03  2.20616302887e-03 -3.53405801418e-04  3.43950713634e-03  2.31956324800e-03  3.65397135993e-04  1.86485769891e-03  3.89070841344e-04 -1.45480953316e-03  1.50614731633e-03 -1.22986519330e-03  2.25722107444e-03  3.78101798213e-03  1.09187331571e-03 -4.24612633006e-03 -1.33765421466e-03  1.73943234721e-04 -2.33522438907e-03 -3.57096146296e-06  1.63089861996e-03 -4.22424978112e-05 -5.66832619283e-04  5.58614903733e-03  5.53409786919e-03 -3.06660868175e-03 -4.76416047630e-04  1.07406657326e-03  3.77655368216e-04  3.14895343878e-03  2.17568154455e-05 -3.50672378973e-03  3.14683436611e-03 -4.06491487602e-03  2.29419667641e-03 -1.91230294997e-03  2.91179628482e-03  9.84560870040e-04  3.82380229034e-04  7.18453741077e-04  1.87175260523e-03 -1.08645365696e-03  2.73926632007e-03 -5.73159365023e-03 -2.89826019168e-03  5.98050410409e-03  3.08406193088e-03 -3.76021433211e-03 -9.22762897278e-04  2.51493692192e-04  4.73708286675e-03  6.49438043360e-03 -3.78307234578e-04 -2.38610268728e-03 -1.29170843323e-05  2.11945089886e-03 -1.58426867033e-03  3.28011022109e-03 -5.36494302776e-03 -1.41776438991e-03  2.79497287899e-03 -1.51655864964e-03  1.63082078631e-03  3.10436983225e-04 -2.18923784233e-03  5.00023491971e-03  3.61025478424e-04 -3.41131072775e-03 -7.19890474450e-03 -2.27452978900e-03  9.79345715753e-04 -2.59648126572e-03 -4.22480524736e-03 -1.66082768928e-04 -1.37060445437e-03 -5.35456299613e-03 -4.13599136256e-03 -1.90233492241e-03  2.72482920818e-03  1.46856624076e-03  4.88726042241e-03 -2.91721371538e-03 -2.12844640882e-03  2.40579126122e-03  7.90522702855e-03  5.88621039975e-03 -1.14924105744e-03 -1.79168449793e-03 -2.29738679807e-03  2.33497168526e-03 -1.30718976318e-03 -2.01778055332e-03  1.94791416873e-04 -1.43215164278e-03 -4.46718791043e-03 -7.18789004948e-04 -4.89207518882e-03 -2.11686936653e-03 -5.30489287104e-03 -1.27565380387e-02 -3.23932346705e-03  5.62672749617e-03  3.44106834949e-04  5.95358220497e-05  2.42131329299e-03  1.90816140546e-03  1.38558106932e-03  7.86368903931e-04 -2.92932064162e-03  1.38442626055e-03 -2.10363772159e-03  7.37174319915e-04  2.87401227423e-03  7.18429709818e-04 -5.56785144696e-03 -6.12705212182e-03 -8.13898638686e-04 -8.66180648899e-04  4.15488195540e-04  6.42015605220e-03  2.29118746076e-03  2.80663625010e-03 -1.54555999297e-03  2.96209899001e-03 -2.31605847602e-03  4.06411739029e-03  2.68277860477e-03  2.13209839351e-03 -7.22011963461e-03 -1.80200021664e-03 -6.99702510774e-03 -2.70971601191e-03  1.86151280100e-03  3.00585733656e-03 -5.18654995925e-03 -1.88824386123e-03  6.06496659499e-03 -3.27462593974e-03  1.35375822718e-04 -2.59706034824e-03 -2.32122534262e-03  2.64603144051e-03 -3.29119608338e-03 -1.05816261069e-03  1.11271662227e-03  2.14460441507e-04  8.16333898944e-04 -2.26022083279e-03  1.90117569619e-03 -5.01549567620e-03  2.00063795871e-03  4.53022492506e-03 -2.72176497862e-04 -1.32499389519e-03  1.90267452399e-04 -6.57769060690e-04 -2.71678016083e-03  2.05119398486e-04 -4.76775942359e-04 -2.63151006602e-03  1.94133458332e-03  9.23657518950e-04  2.33406012660e-03 -5.07407956347e-04  1.02919224545e-03  3.89050244095e-03 -1.79337692803e-03  4.21694450693e-03 -4.66888123925e-03  6.85841975573e-03  6.00653006978e-03  1.55561329632e-03  1.93988322582e-03  6.08888730976e-05 -4.68949409683e-03 -8.42246877277e-04  2.81717051429e-03 -6.28114338036e-03  6.13232397556e-04  9.54367696258e-04  4.80271920275e-03 -1.15420652171e-03 -7.94214200688e-04 -9.60095277565e-04  4.07737662707e-03 -3.41749616923e-04  8.88769842858e-03  5.93481007887e-03 -7.94824044633e-05  4.87491564848e-04  1.39814558016e-03  5.26685357644e-04 -1.27246911087e-03 -1.08585792523e-03 -1.62833035658e-03 -2.27659898420e-03  1.24796595707e-03  2.45770933253e-04  9.20546089330e-03  2.57056691082e-03 -1.97661996960e-03  3.59374493154e-03 -2.23022692787e-03 -5.52031935583e-03 -2.03866744513e-03 -8.72933066381e-03 -1.36773803295e-04
-6.18418737404e-03  5.11259971537e-04 -6.52019303474e-03  2.04436654259e-02  1.34766957531e-01  4.12347949287e-03 -3.83343712938e-03  3.95380370849e-03 -3.87538837777e-03 -2.51185709417e-04  9.50852582548e-03 -7.81302945322e-04 -6.20185197767e-04  9.76772249108e-04  4.19135781588e-03  4.54639261734e-04  3.45875992323e-03 -4.45157915032e-03  3.87446107436e-03  2.44884617429e-04  2.94508926893e-03 -1.34482551695e-03  3.95034802162e-03 -1.81823908702e-03  4.45647406848e-03  1.69200080049e-04 -2.48393719113e-04  1.13769163514e-03 -5.25727640231e-03 -4.14988555100e-04 -2.00486823921e-03  3.06878909844e-04  1.32820084078e-03 -2.51384914263e-03  5.49114156833e-03 -1.27805518557e-03  3.84839212487e-03 -1.40216462211e-03  3.02188606974e-03 -3.22881076364e-06 -5.89822852858e-03  2.38275215528e-03 -1.25075951994e-04  1.97907657087e-03 -2.86477783677e-05 -5.57753075307e-04  1.17145097626e-03  9.05619070139e-04 -2.61064584359e-03  1.84600314910e-03 -5.45082927532e-03 -1.13939092393e-03 -1.63462533043e-03  6.83135125578e-03 -1.31412548165e-03  2.23247146737e-03  7.49778319946e-04  6.17828555723e-04  3.07008468221e-03  5.28473847033e-03 -5.19321145377e-03 -3.41274573185e-03 -4.69806062428e-03  3.83369154855e-03 -6.32001106847e-03 -7.61199741918e-03  1.05953581150e-03 -5.64439960235e-03  9.07130457139e-04 -2.42584560056e-04  3.76011146934e-03 -1.08018698500e-03 -2.68194301578e-03 -3.64806509482e-03  5.81885914185e-03 -3.57877663638e-03 -1.09616353209e-03 -2.42401113485e-03 -8.38133146672e-03 -1.48604652387e-04  2.06726488752e-03  5.36288228013e-03  2.38093902745e-03  7.82227749424e-03  1.87726101305e-03  2.30336117055e-04  4.82645238482e-03 -5.04603266848e-04 -3.32884054217e-04  6.24357142121e-03 -8.19678074966e-03 -2.84191237914e-03 -4.57070082477e-03 -3.68528379455e-04  2.98235031288e-03  2.09805504713e-03 -4.49379548303e-03  3.91281356230e-04 -1.02145650444e-03  4.47178217072e-04 -4.05202914933e-03 -8.51996533448e-03 -2.93904288850e-03 -3.83490247592e-03  4.18499519882e-03  1.62996615827e-03  1.61354688248e-03  2.15976660308e-03  3.10019501525e-03 -3.20972488804e-03  1.00716283702e-03  2.54181021031e-04  4.47685035696e-03  5.42452011421e-03 -5.15646937696e-03  3.07877868483e-04 -6.24034257555e-03  1.56735706075e-03  3.83967279487e-03  2.23201356055e-03  1.06472344500e-05 -1.50623326653e-03 -1.00134922963e-03 -6.77699379457e-03  1.70472153883e-03  4.54828240288e-03  3.15881639400e-03  2.61821996690e-03 -4.89487949161e-04 -2.30718443529e-03 -8.34670527539e-04  9.56394802366e-03  2.78187552653e-03  3.33281831104e-03  2.68589976293e-03 -2.13452837610e-03 -4.71738928448e-03 -1.80328733726e-03  4.39375376636e-03 -3.11071519122e-03  8.89305590730e-04 -5.60419757820e-04  4.29881576050e-03 -4.18725219720e-03 -4.02927607056e-04  1.01232504956e-03  2.24200604851e-03 -1.77809644713e-04  3.64366304335e-03 -6.40071768679e-03 -2.38071745071e-03  3.49098845222e-03  8.61754664102e-04  9.67979775910e-04 -3.11348374544e-03 -3.27463569501e-03 -4.60372834550e-05 -5.09378475358e-03  1.77964982017e-03 -1.23633624011e-03 -5.84037086565e-05  4.08655487808e-03  4.26875825189e-04 -1.03042672894e-02  1.17886026279e-04 -2.30832969415e-03 -3.81460905838e-04  5.69159299115e-03  4.20096923049e-03  1.87042671938e-03 -3.28588956525e-03  7.13616612720e-03  1.55835462953e-03 -8.12783956229e-03 -2.66341425838e-03  4.46016051079e-03  4.21776276183e-03 -8.93354284438e-04  3.72841535939e-03 -1.01373147735e-03 -4.01346490271e-03  7.98360724522e-03 -4.57513754274e-03  2.56094994316e-03  3.64765113778e-04  3.29003082646e-03 -5.29890947304e-03 -2.99164978885e-04  2.41990410823e-03  9.85080795721e-03 -1.65554040692e-03 -3.07583787756e-03  4.02550119510e-03  1.34885406562e-03 -5.79521553870e-03  5.30340826392e-03 -5.03427378155e-04  4.93300799574e-03 -3.41938998401e-03  3.93069007653e-03 -1.47549128497e-03 -1.89401658522e-03  9.68087284513e-03  6.34157190906e-04  4.57972615436e-03  1.27599931600e-03  1.96487947254e-04  3.58524068103e-04  2.24127944400e-03  3.88876749137e-03 -2.13536667367e-03 -2.65560319144e-03 -2.43657335607e-03  1.38170637568e-03 -5.12353570504e-03  4.49602104846e-03  2.78360655586e-03 -5.86475294140e-03  9.56931154318e-04 -4.49701573639e-03 -7.13208285728e-03  2.97760923224e-03 -3.23228606478e-03 -5.96880698877e-04 -7.98304566384e-04  5.15700241855e-03  3.77147193990e-04 -1.30874957355e-03 -2.33667155188e-03 -4.19637458043e-03  9.62250791193e-03  4.86522193258e-03 -4.22178903489e-03  5.50019486661e-03 -9.66287668851e-04  3.82189235397e-03 -3.03633087694e-03  1.09275663430e-03 -2.01629710427e-03 -4.82064442385e-03  4.51088541475e-03  5.19824994456e-03  3.08514305885e-03  3.85845859713e-03 -5.61113834312e-04  6.08297431471e-03  1.20866215379e-03  2.46804743187e-03  3.26352188215e-03 -2.34033971355e-03 -1.56795490645e-03 -4.48777873834e-03  7.57899407934e-04 -4.97265234652e-03  9.38876937154e-03 -6.53995228157e-04 -6.35332344457e-03  4.59392454143e-03 -4.91978403745e-03 -8.25068016935e-03  1.43957432503e-04  6.69882388741e-04 -9.72801634727e-04  1.17201617715e-03 -9.36704085207e-04 -8.49625142563e-03 -2.81179233550e-03 -1.44419185363e-03 -1.59965682687e-03 -1.55665471049e-03 -9.22315953162e-03 -4.05052389983e-03  2.49565907584e-03 -2.36353898106e-03  6.86800561688e-04  5.88166540416e-03  3.55193943166e-04 -4.61228010493e-04 -4.06929651533e-03  1.35701826751e-03 -2.42871511007e-03 -5.68704214712e-04 -1.62186488002e-03  1.07580792771e-03 -1.10802437432e-03 -7.93917762104e-03 -4.83714667405e-03  7.23777206116e-04 -3.56471257090e-03 -8.58901284270e-04  4.29404514240e-03  3.96696211603e-04  1.15763254267e-03 -1.48732049218e-03 -1.35110699385e-03 -4.03328807042e-03 -2.82796250100e-03  6.96382696942e-03 -2.21305313169e-03 -4.79018290929e-04  5.87335098567e-04  1.64423492146e-03 -1.03415606896e-03  2.28439745725e-04  2.18377000592e-03  1.93323009494e-05 -4.37969409842e-03 -6.91467856184e-05 -1.72513301554e-03 -3.41078600911e-04 -2.87829873036e-03  2.27069224554e-03 -1.53161224971e-03 -3.35111716398e-03 -1.33582123782e-03  1.56338926179e-03  1.17494982090e-03  2.57230011609e-03  1.56579091602e-03 -7.96414410235e-03 -3.12034193357e-04 -4.99932890831e-03  2.31261610683e-03  3.82131439618e-04  1.41566475375e-04 -1.04495759777e-03  2.21045171636e-03 -3.14161889620e-03  3.67377850551e-03  3.43871808110e-03 -1.16153826015e-03 -1.99594412539e-03  1.97777229971e-03  6.11731680071e-03 -1.60183465214e-04  8.87448680771e-04 -4.93488201056e-03  3.40204762477e-03 -1.55968782973e-03  3.93248894232e-03  1.47657440608e-03  5.73569729132e-04  5.69682808740e-03 -2.57234339204e-03  6.25068018032e-03 -3.33685374732e-03 -2.34428006508e-04  1.05737610932e-03  2.07317407576e-03  6.69096724129e-05  5.28218888085e-04  9.20220774214e-04  1.30544458211e-04 -5.12192694012e-03 -8.88380880432e-04  4.59023084946e-03  3.10429380927e-03 -3.67143415359e-03 -2.47653087187e-03  1.67231737152e-03  2.79398950343e-03  9.59765067100e-04  4.03454644670e-03 -2.62973905470e-04  1.55409376036e-03  1.76133449976e-04  3.94181932788e-03  1.68591395904e-03  9.59954460951e-04 -2.58088852722e-03  3.27461692094e-03  8.44053551712e-03 -5.75173957235e-03 -1.05445010623e-02 -2.69849512094e-03  8.89219935258e-03 -4.17696509741e-03  1.79062425586e-03  1.42646658072e-03 -2.39413979226e-03 -5.26327796151e-03 -2.35170336346e-03 -2.40161308415e-03 -2.38402492920e-03 -4.93629875249e-04  5.59394752629e-03  4.23339095419e-04  6.68639634282e-03  2.68854988655e-04  9.72877123274e-03  5.63012834285e-03 -1.77925508466e-03  2.23911969619e-03  1.27818016664e-03 -4.44369924294e-03 -1.13100347700e-03 -2.53984754966e-03  6.64425690529e-04 -2.31114039256e-03  1.25795215380e-03  1.75091840260e-04 -1.28729586682e-03 -6.14463918313e-04 -2.33689917766e-03 -6.49095420075e-03 -4.01834346986e-04 -1.99778035603e-03  4.97904808569e-03 -4.41928019559e-04 -1.17259115367e-04 -1.25731256477e-03  5.54349055245e-04 -6.17757956974e-04  4.72981468741e-03 -8.86394252334e-04  1.01849929870e-03  3.53565378054e-03 -2.84105710087e-03 -6.19261321966e-03 -2.98188076636e-04 -1.35517639575e-03  2.99129487067e-03 -1.97735278522e-03  1.51302150857e-04  7.34156134263e-03  6.03293044340e-03  3.81523066028e-04 -8.05353615452e-03  4.63870150752e-03  4.99364717297e-04  7.90840973371e-03  1.09271307639e-03  2.55435494057e-03 -2.72793774132e-03  2.61339154439e-04 -2.32676063508e-04 -1.61529783731e-04  2.48041151472e-04 -9.79480822835e-04 -3.85113015262e-03 -1.90084320800e-03  2.67106223342e-03 -4.23263747031e-03  1.15727958149e-02 -9.85474854699e-04  6.53899777048e-04  1.10989033598e-02 -2.68442038870e-03 -9.64622876104e-04 -2.83935071389e-03  7.66227555232e-03  2.53204363946e-03  4.84907104715e-03  8.25920767215e-04 -1.19010807913e-03  7.64054324133e-04  7.01710854194e-04 -6.92789160450e-03  1.15956892890e-03 -7.21026771541e-04  8.67234787054e-04 -2.30954008019e-03 -6.05354431756e-04 -4.04450489821e-03  1.88880256965e-03  3.12835373529e-03  3.07817442693e-03  1.34667141986e-04  3.38945125430e-04 -9.16397438016e-04 -6.55882844739e-05  6.31709121645e-03  1.54349592019e-03 -2.74958657274e-03  4.06938709897e-03  3.30556523346e-03  6.76947922183e-04  2.26619339818e-03 -1.86940773953e-03 -2.35342066161e-03 -1.33055288313e-03 -5.51020423391e-03 -1.26359954584e-03 -9.52770191727e-04  1.83423619909e-03  5.18893838912e-04  1.41014111961e-03  6.65733322463e-04 -4.68012797609e-04  1.30905793009e-03 -2.08432648752e-03  3.67270884443e-03  4.49373023416e-03  1.90778580877e-03  5.79267345098e-03 -2.87229120954e-03 -5.60015881660e-04 -1.69495601238e-03  3.41547998834e-03 -8.53617685564e-04  6.76297670485e-04  9.91136049128e-03 -2.93789188548e-03  9.42598636377e-03  6.61245552141e-03 -2.07293692183e-03 -2.02312515886e-03 -2.15985443682e-03  8.09066049384e-04 -6.53778837699e-04 -9.21670866939e-04  2.93732761997e-03
-1.36259080177e-03  5.19205871872e-03  1.11211436146e-02 -2.11606566682e-02  4.12347949287e-03  1.24657909388e-01 -4.97992051459e-03  5.59312906128e-03  5.23215092126e-03 -3.06040974990e-03  4.75072812443e-03  6.06773894232e-04  4.45659346028e-03 -3.67143846510e-03  2.57890268012e-03 -1.30492869592e-03  2.18221136287e-03  1.44265048252e-03 -4.72399710383e-03 -1.35823376639e-03 -3.55432292474e-04  2.61612181826e-04 -2.35406090914e-03 -3.84169702906e-03 -5.21204390452e-04  5.66427943914e-03 -4.50527039072e-04  1.80113385348e-03 -5.04731978348e-04 -8.71879444447e-04 -8.70562165664e-04  1.90048329639e-04  1.07296426106e-04 -2.26643850173e-04  1.91101611820e-03 -1.43775516573e-03 -5.84824861524e-03  4.42703626047e-03  2.90031537855e-03  2.24053606799e-03  2.01216969823e-03  5.70295328007e-03  7.62433880310e-03 -3.43056113217e-03  1.89850067424e-04 -2.19286794809e-03 -2.29325924701e-03 -2.63283511295e-03  6.14403676771e-04 -3.33694783381e-03  5.48777764246e-03  1.95077303736e-03  1.99556418855e-03  5.46832653100e-03  1.52821949672e-04 -4.33047188071e-04  4.63617416188e-03  4.50750394045e-04 -2.90049274240e-03  1.05636183318e-03 -4.16415405233e-03  1.11883873132e-03 -2.26510971516e-03 -9.80321252678e-04 -1.56677603043e-03  3.45668396720e-03  4.86037183259e-03  7.44089087779e-03  2.15982077347e-04  2.36538392832e-03  2.05811382457e-04 -5.76834450040e-03  1.28777169081e-03 -2.88598358734e-03  3.35353863602e-03  9.18689192276e-04  8.81077708246e-04 -1.65486246593e-03 -2.42651168450e-03 -7.56501756602e-04  4.51400870894e-03  3.71360738016e-03 -2.39974253112e-03  3.51824310938e-03 -5.23689873911e-03 -6.19165894269e-04  6.03285206284e-03 -9.89308594951e-03  1.32036077526e-03 -3.60947449410e-03  9.78364917844e-04 -3.01876654882e-04 -3.36411419128e-03  3.96543009857e-03  3.82776795576e-03  1.88951942834e-03 -1.68232624337e-03  9.93541799092e-04  4.93438391663e-04  5.69770308760e-04  4.19581749292e-03 -1.03256722949e-03 -3.51466841337e-04 -2.58167841380e-03  8.86821706204e-03  3.98252038901e-03  1.94947644416e-03  3.04678742747e-03 -4.85093632686e-03  5.81989876379e-03 -7.76842135233e-04  2.37025454180e-04  3.08651894308e-03  9.50868170934e-03 -6.59442463045e-04 -5.25302385389e-03 -6.91715606961e-03 -8.72846496862e-04  1.58403458126e-03  9.85606205783e-04  3.99941965542e-05 -4.55292799986e-03 -2.64816902692e-03 -5.32927405265e-03  4.31701122727e-03 -3.11378129372e-03 -5.08762089015e-04 -2.18537345671e-03 -3.86948449509e-03 -5.88282831748e-03 -7.33087192239e-04  9.95743772621e-03  6.42073898676e-03 -4.28013374871e-04  9.52323681334e-03  5.01833227244e-04  4.99314593574e-03 -4.43942886008e-03  5.64045604254e-03 -1.30695294611e-03  4.52656939157e-03  2.59869460702e-04  3.58733845478e-03 -3.10124537217e-03 -4.57825032465e-03 -9.44391050315e-04 -9.19905079683e-03 -1.77115971295e-03  7.23538321351e-04 -3.17306913324e-03 -5.82355781116e-03 -5.36413058109e-04  8.35174930037e-03 -1.53932052680e-03 -5.42652355973e-04 -3.04504578108e-04 -1.38723500117e-03 -2.51114240493e-03  5.48849012547e-03  2.94048140088e-03 -7.05087189548e-04  3.39752793213e-03  1.83104792833e-03  2.82819188301e-03  1.10140901284e-03 -4.91083388075e-03  2.64586237216e-03 -6.48772512373e-03 -8.64084714800e-04 -1.39350753205e-03  4.50526070923e-03 -5.73713578103e-03  3.18860802412e-03  2.32292905253e-03  2.70138235530e-03 -1.16402960127e-03 -1.15028178734e-03  5.99094151758e-04  4.04188132415e-03  5.98124281682e-03  1.06999820019e-03 -2.38566996058e-03  3.28238167258e-03  4.11663194218e-04  3.62094271559e-03  7.02705446167e-03  2.86823280015e-03 -4.44204242054e-03  2.35622146724e-03  1.13725581169e-03 -5.36965436352e-03  6.12441950018e-03  3.77792296294e-03  1.87670322872e-03  1.58233002548e-04  1.18752971120e-03 -1.04924780609e-03  6.46464568411e-04 -3.32060113623e-05  1.68053010428e-03 -5.01785131874e-03  1.10596909682e-04  2.12125050898e-03  1.06103773328e-03  3.91483077939e-03  1.52690474823e-03  1.26070548686e-03  9.37518575478e-03  1.03604071102e-04 -8.45348571158e-04 -2.30792843874e-03  2.90950638962e-03  3.37967672414e-03  1.75400095969e-03 -6.51092835599e-03  2.55078164330e-03  1.36227214746e-03  5.54375229980e-03  2.04050326619e-03  4.06642161117e-03  3.55628320332e-03 -1.17673089418e-03  9.49484180680e-04  1.87525829003e-03 -5.09385923113e-03  3.00591388936e-03 -3.92643461038e-03  1.47193317295e-03 -1.29118945255e-03  1.42290062734e-03  4.57771824889e-03  3.39746516744e-03 -1.19213173143e-03  1.36735996577e-03 -5.04543334448e-03  6.76839636189e-03 -3.54850621113e-03 -2.39107773369e-03  9.33958100746e-04 -1.28432538647e-04  2.53165803843e-04  1.33212832015e-03 -1.97481185155e-03  9.91939732873e-04 -1.65672086464e-03  4.97750177355e-03  5.68138578339e-05  4.21797320813e-04  7.86017333439e-03  4.52551423283e-04  1.37942919055e-03 -1.13553794339e-03  4.58756282346e-03  3.06311199842e-03 -4.80558259088e-03  2.13506495173e-04 -4.59496557828e-03 -1.38504725030e-03 -1.47244089553e-03 -2.97138013509e-03 -8.13928825914e-04  1.75274269484e-04  6.35752968437e-03 -1.96564224344e-03 -1.21249759631e-03 -3.73501337082e-03  6.76160890428e-04  1.80527633023e-04 -1.45890444591e-03  1.35770595013e-03 -9.31862623174e-04  1.47226825124e-03  7.37709809551e-04 -9.55057858350e-04 -5.91506085290e-03 -4.71263573471e-03 -2.59844670304e-04 -1.03914138312e-03  2.45002247100e-04 -2.12870542311e-03  4.50812559685e-03 -1.02536755988e-03  4.17969316126e-04 -2.81577796084e-04  6.84085079350e-03  1.81109507950e-03 -8.24636520025e-04  3.12389015183e-04 -5.99568141126e-03 -4.06366017481e-03  8.07664161994e-03 -2.48037850133e-03  9.79927857169e-04  2.51800222136e-03 -2.28657950505e-03  8.52188680552e-04 -9.71665437385e-03  4.24490620972e-03  5.19397443938e-03 -1.90693486768e-03 -3.02850386121e-03  3.54096757507e-03 -9.03095841815e-03 -1.21652583111e-03 -1.53477787399e-03  2.23222874397e-03  2.14079294172e-04 -9.88954571694e-05 -6.95040099964e-04 -4.14799171194e-03 -2.85325623108e-03 -1.61642690014e-03  7.37288498059e-03  7.78798511063e-06  1.90698301160e-04  5.67028272743e-04  1.92317661427e-03 -4.02654021481e-03  1.74728913826e-03  2.43822136098e-03  2.69446841370e-03  1.34266346274e-05 -1.99184369430e-03  7.04429100857e-03  4.68461686170e-03 -3.48759893223e-03 -5.59239229197e-03  1.22070406390e-03  5.27953875887e-03  2.01727095857e-03 -1.15599537554e-03 -1.76006558038e-03 -1.43188892111e-04 -1.86416528564e-03 -1.97055163158e-03  4.42476922015e-04  6.31715055922e-03  2.59319715497e-03  5.54361029507e-03  1.75966512043e-03 -4.02651265946e-03  8.87046027436e-04 -2.70402589298e-03 -5.50707945844e-03 -1.23326176113e-03  3.69631841398e-03  1.03904365368e-03 -5.10374596349e-03  6.93486035487e-03 -1.78460503715e-03 -6.47587920391e-04  4.69425403312e-03  4.49106050139e-03 -4.96186153159e-03 -3.60354334490e-03  2.38276397190e-03 -9.79963337743e-04 -1.88666854137e-03 -1.49481571994e-03 -1.00936098837e-03 -3.79172109785e-03  1.09292158360e-03 -4.10980717329e-03  7.94810097557e-03  2.61788538310e-03 -7.90865489762e-04  2.75620310348e-04  7.93122653452e-04 -3.12042713239e-03 -8.70302169901e-04 -2.96821368319e-03  2.53263124472e-03  5.83011889326e-03 -6.24815423549e-03  3.63657031676e-03  9.85382010929e-05 -3.42542911681e-03  3.17255239816e-03  1.08498630551e-03 -5.07233753660e-03 -4.04072588079e-03 -1.23026305160e-03 -1.47737050035e-04 -2.02706754322e-03  4.87462361527e-05 -8.68249187039e-03  2.63126942093e-03  4.92509924175e-03  2.30635322253e-03 -4.08677141731e-04  9.18764755406e-03 -4.23121079197e-03 -2.73954519535e-03  1.85159039382e-03  8.95442308066e-04 -2.31924639583e-03 -8.25161890541e-03 -5.16874492192e-03  2.29895750247e-03  3.64950900378e-04  2.79036124236e-03  1.44073905603e-04  2.79512231834e-03  2.90720098959e-03  8.07382780676e-03 -2.60825693987e-03  8.23888284948e-04  4.88405481999e-03  1.43742528321e-04 -5.15235294183e-03  2.82527300206e-03  5.54109827996e-04  1.43062002337e-03 -2.28096646909e-03 -6.26433861919e-04  7.62656255401e-04  2.54481620565e-03  3.88704181284e-05 -6.11520264461e-03  4.14964478123e-03  8.70028397173e-03  4.83607592891e-04  1.07340460149e-03 -2.53363074578e-03 -2.04150820011e-03 -3.96982518309e-03 -3.51650822337e-03 -1.43293820869e-03 -2.31225990808e-03  4.07276507208e-03  4.72400526396e-03  3.91714803436e-03 -2.63181414311e-03  1.10285512394e-02  2.05712298344e-03  8.22976844337e-05 -9.35302360572e-04 -2.06630461822e-03  3.34764769007e-03 -1.13589176040e-03  3.58073984052e-04 -2.18509745752e-03 -6.05731453514e-04  4.53369374744e-03  1.01908149903e-03  1.99522373719e-03  1.73292382648e-03  4.21640005073e-03 -6.56461563941e-04 -8.16491292572e-03  2.73446084974e-03  1.83002429045e-03  3.65870328245e-03  5.64817152425e-04  4.81746073571e-03  3.81063574163e-04  1.21819825574e-03  5.60287120818e-04  1.78206608514e-03 -4.32355849454e-04  1.21157086610e-03 -1.16020945842e-03 -4.00466310049e-03 -4.22419087557e-04  3.81861840653e-04  1.79483655632e-03  2.39059423909e-03 -3.94785767987e-03  1.86547333770e-03 -8.30855360954e-04 -1.28262773240e-02  2.36777726400e-03 -3.87395376507e-03  2.94345461021e-03 -3.70007713949e-03 -4.53780972440e-03 -3.50104260037e-03 -2.82128352648e-03  8.96407255681e-04  2.18961678116e-03 -2.30594701286e-03 -2.09592785618e-04  1.14679280157e-03 -3.13083152696e-04  1.10834330555e-03 -3.06374861867e-03  1.80102570727e-05  5.59834545849e-03 -5.52385067620e-03 -1.23775257282e-03  1.63625788112e-03 -4.20635922073e-03 -6.92573039925e-03 -1.76404832118e-05  3.78770708257e-03  5.32695769405e-03  2.14432050527e-03 -7.37240475967e-05  3.47153571755e-05 -1.04130549434e-03  9.83524281661e-05 -2.13015257757e-04  3.73139026401e-04  7.69305677330e-04 -8.41041737219e-04 -3.51981366028e-03 -8.66033498703e-04 -3.58015199221e-03  4.07397818252e-03  5.61513755191e-03  4.22817899706e-03  3.19373089712e-03
 2.23065691247e-03  1.63610792688e-03  1.53151761286e-03  4.97978047521e-03 -3.83343712938e-03 -4.97992051459e-03  9.83764597799e-02 -8.56661109797e-03 -1.85239732497e-02  2.60644178040e-02  7.08837070526e-04  6.34245211555e-04 -6.24588070344e-03  4.05155599526e-04  1.40473539524e-03  8.37064324962e-04  2.85051270488e-03 -2.41673726234e-03  7.93938106978e-03 -3.49902252602e-03  3.18285035939e-03  6.41013092822e-03  4.78662439244e-04  4.65247294890e-04 -1.54638306225e-03  3.72758213501e-03  8.59549047350e-04  4.52719605051e-03 -2.87604962902e-03 -2.72792286404e-04 -2.64460973792e-03 -4.14755125842e-05  2.99791011818e-04  1.31786578186e-03 -3.20826124039e-03  2.11918667267e-03  1.08190159838e-03  2.69067366062e-05  2.09708902425e-03 -6.22012402142e-04  2.89680407040e-04  8.21058272161e-04 -1.37308753351e-03 -2.45868710402e-03 -2.60559268662e-03 -3.21016864057e-03 -3.38928778336e-03 -8.03072720637e-03 -2.31215166305e-04 -3.48561313847e-03  5.68390795440e-03  2.88017279418e-03  8.87410119134e-04  3.42799691825e-03  2.47710352147e-03 -1.35911292368e-03 -1.07002214353e-03  8.67803749502e-04 -3.62105627464e-03 -1.22437054129e-03 -1.52218020250e-03  3.31055157213e-03 -9.45934837370e-04 -2.01048176723e-03 -3.80470504505e-03  1.25749702531e-03 -5.63222385177e-03 -4.90766085145e-04  1.18139174335e-04 -7.97926219725e-04 -1.30282674371e-03 -1.69888062894e-03  1.54207066368e-03  3.02346349237e-03 -2.59510286228e-04  1.75087645436e-03  1.02275816759e-03 -4.28432198002e-03  3.02801910967e-04 -5.99142910214e-03 -6.34643207097e-03 -1.25899008923e-03 -2.56456413925e-03 -5.93115742422e-04 -1.24344148687e-03  1.17876320046e-03 -1.88568891948e-03 -7.45614919163e-03  1.15410140944e-03  8.30507513059e-04  4.48014746628e-03  5.98312282954e-04 -6.68884440548e-03 -2.73804121951e-03  2.21947851160e-03 -3.33977366360e-03 -4.03819141287e-03  6.69186103895e-04  1.41719343266e-03 -1.42493129005e-03  3.80108143662e-03 -3.17900829952e-03 -6.24615586687e-04  1.05305065513e-03 -2.22958646341e-03 -1.00355822621e-03  4.24972587072e-04 -2.91782400296e-03  1.15915450123e-03  4.77785711166e-04  2.99795907521e-03 -1.42882402622e-04 -1.17787340088e-03 -6.71901117143e-03 -3.10170656452e-03 -4.13754165603e-03  2.81981352301e-03  5.23357162259e-04 -2.09849342488e-03  1.99286687499e-03  3.22807940660e-03  2.23170091840e-03 -8.69264017212e-05  9.87202249188e-04 -6.83419739726e-04  4.16248415864e-03  1.97158979714e-03 -6.41131329369e-04  4.94659558887e-03  6.94187024970e-03 -1.96119617438e-03  9.36567896137e-03  1.66037548362e-03 -2.19943276053e-03 -3.43688490289e-03 -1.56579491105e-03  1.96313295568e-03  1.35718954986e-03  1.95184131479e-03 -1.08163349699e-03  1.74097545849e-03  3.28930165122e-04  5.26920970454e-04  2.64415377164e-03 -2.95137351543e-03  3.80009690289e-04 -8.09133976680e-04 -3.93474557693e-03 -3.93099154555e-03 -4.94406870413e-03 -9.52997671777e-04  2.58222291251e-03  2.43531373762e-03 -2.12013619146e-03 -2.20280888999e-03  2.57527071932e-03 -2.36753919262e-03  7.27813584749e-04 -1.64896316955e-03  2.41008244268e-03  1.78546458306e-03  3.58820974328e-03 -3.05940528121e-03 -5.55057163645e-04 -4.08592354244e-03  1.22184635481e-03  1.90836231247e-04  2.33472581017e-03  3.56043393986e-04 -1.19703728507e-04 -4.76331579996e-04 -2.97182434938e-03 -6.34882638698e-03 -4.76344069891e-03  1.99254753829e-03 -2.16013263032e-03 -2.28083713389e-03  6.27803877370e-04 -7.00041359120e-03 -1.86283774758e-03 -2.32732705690e-03 -2.34592486861e-03  9.34886130261e-04 -1.89134281729e-03  6.71076970942e-04 -4.85021017613e-04 -3.85713757298e-03 -9.33735879695e-05  4.26738123299e-03  2.12583589969e-03  2.05880943185e-03 -1.19968429179e-03 -1.72519969130e-03  2.91035042195e-03  7.32471053756e-04  6.24063629071e-04  2.66594104851e-04 -4.22900601710e-03  5.91809150221e-03 -4.80662339954e-04  1.57234028723e-04  3.66208940915e-03 -6.04979925108e-04  1.60379623554e-03 -1.27907694508e-03 -2.39954319260e-03  1.87666708938e-04  3.61558030031e-03 -4.25825520575e-03  1.20005667162e-03  2.07310217821e-03  1.66763024170e-03  1.33221399096e-03  2.63422561770e-03 -3.50048344677e-04 -2.62465937639e-03  3.64937214778e-04 -6.70026571799e-03  2.94820127847e-03  2.99934524651e-04 -2.06462156587e-03  4.74821046094e-03 -3.77888516992e-03 -5.36636880945e-04  2.70397035386e-03  1.69681353322e-03  5.01758692830e-03 -1.58823594183e-03  6.01301595723e-04  1.56726781957e-03 -4.83056417228e-03 -5.22460965487e-03  5.30437642803e-04 -7.72496955726e-05 -4.11531370990e-03 -1.85080390736e-03 -1.71994199283e-03 -3.93788251428e-03 -5.48472154401e-04 -6.55884493913e-04  8.65622949598e-05 -3.46107280756e-03  1.43811017954e-03 -8.27652287894e-04  2.62613725762e-03 -6.05613289602e-04  2.16277558067e-03  3.91665938010e-03 -1.79302990258e-04  8.01837897610e-03 -2.71599801182e-03 -3.09531606408e-03 -5.92867046365e-04  1.61022200705e-03  3.28304458944e-03  1.11895285533e-03 -3.30312579894e-03  1.48930148845e-03  1.38602393332e-04 -7.79556137643e-04 -4.93309822402e-03 -2.88081066255e-03 -4.58836892340e-03 -3.83709276865e-04  3.47809334650e-03 -2.15614970671e-03  5.42586465685e-03  5.23533122511e-03  3.13589842235e-03  2.55227357132e-03 -1.59068014672e-03 -2.21845631551e-03  4.09508996652e-03 -1.05640689564e-03 -1.92619896457e-03  8.86364898794e-04 -2.93618774317e-03  3.24791035730e-03  2.57471220873e-03 -2.24714356066e-03  6.20005019584e-04  1.18316668611e-04  7.74113645729e-04  1.07719154890e-03 -1.50005799451e-03  9.58213860708e-05  1.76643490107e-03 -2.62677783589e-03 -1.32677337383e-03 -3.67717463630e-03 -2.94909355326e-04 -1.33395166025e-03  5.94090418043e-04 -3.08661319066e-03  1.09566071539e-03  2.62432767574e-03  3.81161275334e-03  1.41103496795e-03 -5.38315346464e-03 -2.51480526328e-03  3.39725695749e-03 -2.09446854404e-03 -2.44530039790e-03 -3.84233371730e-03  2.30347821214e-03  5.45889617288e-04  5.00454534662e-04  2.40935076460e-03 -6.68154748190e-04  3.65845320518e-03  8.56073087090e-04 -1.98562762863e-03 -1.81939903070e-03 -2.35079203788e-03  3.40849745147e-03  1.00558982221e-03  4.54120932436e-04  3.73773688349e-03 -3.67003576004e-03  3.04752886124e-03  1.51715690573e-04 -2.06626725848e-04  3.70927584152e-03 -7.39185793200e-03 -1.01400402909e-02  1.13728753156e-04  4.39544781847e-03 -4.86693307785e-03 -7.71506864136e-04 -7.62038839453e-04  3.36600171520e-03  9.25697165660e-04  2.74098765832e-04 -6.92871342338e-03  2.01418966010e-03  1.62593591126e-03  2.77705055777e-03  1.26021412039e-03  9.88836256554e-04 -1.86213216500e-03 -1.76759493587e-03 -2.87111452990e-04 -3.69404887061e-03 -5.04622306556e-03 -2.68591748039e-03  4.59936121885e-03  3.46588746300e-03 -4.29980591701e-03 -5.79766916281e-03 -2.57929037098e-03 -7.12002663728e-03  2.94897598624e-03  1.24764797242e-03  2.14921451994e-03  1.88755059732e-03 -2.73631958929e-03 -2.09792333972e-03  1.95526109191e-03  6.64080486544e-03 -3.15921493060e-03  4.57430368399e-03 -3.29498201957e-03  1.52652877175e-03 -5.10615601243e-03 -1.48762691779e-03 -6.60820152388e-04 -6.71176941525e-03 -5.87350859204e-03 -3.48810311334e-03  1.48222950259e-03 -2.51261073939e-03  8.87871393039e-03 -4.32610202468e-03  1.40276021969e-03 -2.85592643061e-04 -1.36116189883e-03  3.87008195182e-03  7.30773807405e-05  3.79245286907e-03  7.20396874231e-04 -5.44571993739e-04 -2.65042803234e-03  9.87557344016e-04 -7.48013717818e-04  4.44954675645e-03 -2.78954016007e-03  4.14223071033e-03 -2.18633017679e-03 -9.04449672076e-04 -6.46068732934e-03 -7.88527664645e-03  2.71540238594e-03  4.76491594466e-03 -1.64358430036e-03 -5.23272791370e-03  8.32402989281e-04  8.78731400625e-04  3.01009380634e-03 -3.23174984980e-03  7.87309776335e-04 -2.76034833868e-03  1.35004688373e-03  2.86895605953e-03 -5.02733100154e-03 -1.82105386957e-03  6.35865669990e-04 -3.74658966380e-03 -3.48100316044e-04  8.08132550739e-04  8.08292306817e-05  4.80125067904e-04  7.29247125043e-04  2.47444457375e-03  3.56086344729e-04  4.03693626497e-03  3.18256450468e-03 -9.38974968602e-04 -3.61693696800e-03 -1.74178954557e-03  3.42175153667e-03 -1.05293433440e-03  1.29430559721e-03  3.01418924170e-03 -3.60166507508e-04  1.36246622150e-03  5.78104547723e-04  5.85647873863e-04 -1.95227040397e-04  1.36644077615e-03 -2.82661858837e-03 -1.06559296210e-03  1.02814545379e-03  1.01706630635e-02 -4.58107533929e-03 -1.96878166327e-03  5.88276714914e-04  2.04005173050e-03 -1.73620401717e-03 -7.36354924269e-04  8.45611748695e-04 -8.14507655332e-04 -3.53086411404e-03  2.87878241276e-03  1.93741984063e-03  6.48270825612e-04 -1.33752667328e-03  5.15973555628e-03 -2.52715748818e-03  1.70106701553e-03 -4.85153021631e-03  7.23141450963e-04  4.78664275110e-04  1.01986820635e-04  5.80837735921e-04 -1.84294197259e-03  2.17277875101e-03  5.10485694816e-04 -3.66160392553e-03  1.35315782213e-03  2.42569076157e-03  3.54179510350e-04  1.51277153454e-03 -6.41243072554e-03 -3.25184166150e-03  4.28312885572e-03 -6.07852798959e-04  3.61397447366e-05 -1.75492679893e-03 -1.36391145087e-03  2.01024025510e-04  4.55108700041e-03 -6.12919197066e-04  7.18025567612e-03  4.95955078244e-03  1.20747576820e-04  1.65790827264e-03 -3.92039403862e-03  7.67081687121e-04  2.24709206318e-03  2.14139779756e-03 -2.83699362392e-04  3.37976654137e-03 -4.27614009709e-03  1.04260084595e-03  3.12897078244e-04  2.37750816436e-03 -4.74573380598e-04  2.77326515367e-03 -3.70121998489e-03  2.40504918552e-03 -8.62032802320e-03 -1.16715249022e-03 -1.01011159565e-03  2.92276392317e-04  3.61171048538e-03  1.74189491487e-03  4.20309472151e-03  1.57268567991e-03 -2.77015569016e-04  7.31728749620e-04 -1.10330368724e-03  2.48703670470e-03 -1.87582683700e-03  5.94684706601e-04 -1.94503504431e-03  1.81009366316e-03  3.87601613162e-03 -3.29673154005e-03 -2.10531428437e-03 -3.69478555739e-03 -4.94289741256e-03 -4.16553007639e-04
 7.54262983919e-04 -2.20786286218e-03  9.24318607084e-05  1.37948681723e-03  3.95380370849e-03  5.59312906128e-03 -8.56661109797e-03  7.94751269007e-02 -1.07979095603e-02  4.76829817444e-03 -8.68432861431e-03  1.68170648351e-03 -2.57950275288e-03 -7.24404889765e-04  8.63448462848e-04  1.84718560117e-03 -1.13381508417e-03  1.29550527730e-03 -5.08937407842e-03  4.30848785970e-03  4.70206143120e-04 -2.81175828922e-03  5.59575755370e-04 -3.70819069004e-03  4.71954353934e-04  3.81035981598e-03 -1.17857159250e-03  1.22125558718e-03 -1.32918678803e-03 -1.42045098215e-03 -2.14929888141e-03  1.06613048146e-05 -7.69545557231e-04 -1.91711970380e-03 -3.52528971886e-04  1.94984092959e-03  4.00220886436e-03 -1.54049016364e-03 -5.54533788033e-04  1.10105648068e-03 -3.55942535240e-03  1.08392262661e-03 -1.56936410732e-03 -1.92755152228e-04  1.34096335491e-03 -2.13880963203e-03 -6.64466399290e-04  4.08643365671e-03 -4.09236190481e-03 -1.23868525991e-03  4.46916332273e-06  1.88605400948e-03 -1.30250343271e-03  3.32117715982e-03 -2.27002846552e-03  1.87828561563e-03  2.44408929021e-03  1.15087888007e-03 -1.34361194533e-03 -7.88850481342e-04  2.55878319763e-04  3.50244115568e-03  1.73056194557e-03 -2.90647686316e-03 -1.40386334957e-03  2.51258380039e-03 -1.82832291145e-03 -3.10825809565e-04 -7.88835146949e-05  2.99000059429e-03 -1.11567295100e-03 -1.80693201947e-03  1.85572285442e-03 -1.97754009859e-03 -1.38076484426e-03 -8.13569967940e-04  1.43655919848e-03 -4.30975327640e-03 -8.70729294378e-05 -1.84743556210e-03 -1.22779493317e-03  3.04670787751e-04 -2.30699745033e-05  6.25351156104e-03  6.29402522983e-04 -8.82755569655e-04  3.35699372216e-03  3.08258348195e-03 -1.85970046356e-03  4.20651202884e-03  2.69125417202e-04  1.41719643271e-03  6.27155994139e-03  8.03084784529e-04 -4.62127526982e-04  3.69251597754e-04 -1.30692285613e-03  2.90460110301e-03  1.70608468905e-03  9.75122131642e-05 -5.82302774130e-04 -1.86092398429e-03  1.14510507228e-03  3.66673467875e-03  1.62580577480e-03  1.57184684013e-03  3.11056538131e-03 -5.20324381927e-04  7.10009844213e-04  2.83428135295e-03 -4.07410930057e-03  2.99237970849e-04  6.47649622533e-04  9.42850997048e-04  1.82434999251e-03  1.55444337390e-03 -6.57910401291e-04  2.10177498914e-04  1.36450528267e-03 -2.48539780923e-03  5.89670781653e-04  1.69562328624e-03  3.40907475730e-03  1.70212319650e-03  3.91532797400e-04 -1.40277127179e-03 -8.55550550894e-04  2.68569653772e-04 -2.62168582060e-04  2.20063248240e-03  1.40803508585e-04 -2.73570475537e-03  2.45463588454e-03 -9.68719233518e-04 -1.17882395971e-03  1.79780417676e-03 -8.04217744204e-04  3.26100538162e-03  1.07630953818e-03 -2.94049020025e-03  8.22499218067e-04 -8.21692870344e-04 -5.90694640992e-04  2.34373523569e-03  5.99976997869e-04 -2.08659793658e-05  2.02594591685e-04 -3.04374119047e-04  2.21014816330e-03  1.42819586005e-03 -4.62542757308e-04 -2.09009133054e-03 -1.56003037180e-03 -9.54464491927e-04  2.69766644866e-03 -1.73708645966e-03  4.93404807072e-03  3.87380900002e-04  1.16338014070e-03 -6.52036391761e-04 -9.08955749656e-04  1.49673767195e-03  3.07056320681e-03 -1.48205031968e-04 -2.27886318130e-03 -1.95085753428e-03  4.23145828777e-04  5.17158467818e-04 -1.09868832565e-03  1.02580140202e-03  5.04632399955e-03 -1.84845748028e-04  2.61880406976e-04 -1.51228626237e-04  2.88636022233e-03 -2.50076026129e-03  5.90783486884e-03  4.41100415395e-03 -4.00809431052e-03 -3.22317401714e-03 -2.06242050329e-03 -1.94999923229e-03 -1.39861328986e-03  1.38191355087e-03 -9.70522284586e-04  1.41597666749e-03  3.60977666407e-04 -2.04493985670e-03  2.87700383178e-03 -1.95828154477e-04 -2.80980393964e-04 -2.13425579434e-03  5.20429205605e-05  2.37023847751e-03  7.83517738153e-04 -1.98251740412e-03 -4.62323268535e-03  6.20680792788e-04  3.58151681554e-03  1.84242336768e-03  5.57365639576e-04 -2.47637162022e-04 -6.35173095418e-03 -2.49224421040e-03  2.71935098721e-06  3.80821913622e-03 -2.25559298845e-04  1.70232552945e-03  3.99386119353e-03 -2.11207051080e-03  2.00140982975e-03  1.63315161343e-03 -2.08304370985e-03  1.98507769691e-03 -3.27733206378e-03  1.83848421499e-03  1.30009156373e-03  3.42187694176e-03  9.99494014108e-04 -1.07678889226e-03 -1.10517175397e-03 -9.39405356410e-04  1.70288487436e-03 -2.40236079866e-03 -2.31911198431e-03  1.06802101575e-03 -5.91926676695e-04 -1.27874366670e-03  3.76735203906e-04 -2.33617917490e-03  1.32199228401e-04  3.49206326839e-03 -2.93100292603e-03 -6.05628235356e-04 -3.56684059598e-03 -2.69278187811e-03  2.63685410337e-03  4.35790185533e-03 -1.64019068683e-03 -1.19360932207e-03 -2.39303883861e-04  1.33521770082e-03  1.04455331811e-03  1.71493748509e-03  1.83727881519e-04  7.94787497474e-04  1.78236747149e-03  1.13704391464e-03  2.89288164651e-03 -1.68178608869e-03 -6.71267346100e-05  1.62424679249e-03 -5.50245028796e-04  9.81936114120e-04 -1.16520682768e-03 -4.72269396796e-03 -2.17097933967e-03 -8.26984452326e-04  1.36100323380e-03  3.36701160974e-04  2.30194955546e-03 -8.68785142990e-04 -1.88610134933e-03 -8.71123901435e-04 -2.30145061611e-03 -1.22869933334e-03 -3.03821282753e-03 -1.27911222553e-03  2.34832668318e-03  2.90655709827e-03  2.39261975844e-03  3.10837670657e-03 -6.14856459519e-04 -8.96367597982e-04 -1.48315915276e-03  2.82747599123e-04  3.62434434453e-03  3.26178065415e-03 -8.24820197291e-04  1.84575171764e-03  1.91134928557e-03 -1.47717371717e-03 -1.84748252408e-03 -1.56401779557e-04 -1.51132230572e-05 -2.08633399848e-03  2.36265609679e-03  1.48688573150e-03 -3.16861900900e-03 -1.93378045434e-03  2.52307199068e-03  3.09941756210e-03  7.07693810988e-04  1.70160737471e-03  1.57630832152e-03 -2.64432533920e-03  5.36877290961e-03 -2.94140387712e-05  1.13298991072e-03  2.04397468025e-03  1.15309062119e-03 -2.29747573994e-03 -4.22016526127e-04  2.02150251873e-03 -1.26658255082e-03 -2.57373684065e-03  3.19623357438e-03  4.11556548397e-03 -4.48700745224e-03  2.42381197180e-03  5.89004626331e-04 -2.10559622204e-03  2.48997490832e-03  2.98159208377e-03  4.08999345552e-04 -1.27037401883e-03 -7.97026281300e-04 -4.31539427375e-04  1.49964833534e-03 -3.94958962331e-03 -3.49463067875e-03 -3.50673675206e-04  8.43109216021e-04 -2.02435816605e-04  2.05577331026e-03 -5.53894554424e-04 -2.15869180231e-03  1.45243237609e-03  2.27416387370e-03  2.37214734570e-03 -2.95093977207e-03  3.52023429856e-03 -1.58681657774e-03 -2.04811262299e-03 -6.78243061497e-04  9.88716024078e-04  2.37784361921e-03 -1.50316184259e-04 -1.96633505950e-03  3.18709449554e-03  1.91916843320e-03  2.77454454434e-03  2.60566485118e-04  1.59239213946e-03  2.90327818184e-04  1.81010391705e-03  7.38292043046e-04  5.64332450154e-03  4.26829707972e-03  1.81709228077e-03 -1.52259691557e-03  3.96838858919e-03  1.27999490325e-03 -4.45838145670e-03 -1.30159009202e-03  5.16553600287e-04  2.67011031326e-03 -1.43277833050e-03  3.52736995322e-04  4.24308258509e-04 -3.92844641394e-05 -4.37352531377e-04 -1.29489949622e-03 -1.98808400624e-03 -2.13732495260e-03  2.31812599946e-03  4.90588614111e-04  1.79908664238e-03  6.90837021653e-04  1.10596727188e-03  7.84065849251e-05  1.05969017782e-03  1.61272815796e-03 -4.16555746914e-03  3.89612822584e-04  2.93723465672e-03 -1.04522985587e-02 -1.44733388381e-03  2.01849882673e-03 -8.21557000925e-04  2.54771753901e-03 -5.60128990948e-03 -1.56844710213e-03  1.16703774262e-04 -3.44803532203e-03  4.21790880343e-03 -1.48400140608e-03 -2.34151813037e-03  8.34895318108e-04  9.28685399748e-04  3.94062069757e-03 -4.47775787722e-04 -1.77328080749e-04  3.19788038398e-03 -5.57351487778e-03 -2.43882014214e-03 -5.33324342407e-03 -7.62890636255e-04  1.61799518833e-03  7.16537007528e-05 -7.23807348722e-05  2.48269128274e-03 -2.75090966731e-03  1.56394898400e-03 -6.36424743644e-04  7.96462117531e-04  1.28527377011e-03  3.07642073415e-03  1.85664740783e-05  3.63867258033e-03  1.95614359899e-03  3.65650835003e-03  1.72168802108e-03 -2.66972610560e-04  1.75689461712e-03  1.52236526822e-03  2.80148715285e-03  2.84392009343e-03  1.16860416170e-03  5.86151400785e-05  8.43571979509e-04  2.20093496690e-04  3.16925216209e-03 -1.54564599349e-03 -2.71908093598e-03 -2.71126996522e-03 -1.03419054912e-03  2.51136401754e-03 -4.70479161437e-03 -6.57804291992e-04  8.96430395984e-04  5.33864859773e-04  7.05877664017e-05 -8.03674188539e-05 -2.46855192094e-04 -5.34700340691e-04  3.50757084287e-03 -1.40333723736e-04 -1.90197374382e-03 -5.87946852379e-04 -4.50786963751e-03 -4.03699079179e-03  3.79874123209e-03  1.14317694204e-03  2.55962347120e-03 -6.33466270606e-04  9.09407832379e-04 -3.40415377182e-03  5.97118590211e-04  8.03664193224e-05  2.16845313695e-03  2.71103464638e-04  2.12130569794e-03  3.01579637133e-04  2.65323099960e-03 -1.82966879065e-03  1.48130544313e-03 -1.22553100580e-03 -2.90806729108e-03 -7.83167742263e-04  1.94400875107e-03 -3.40437090490e-03  1.08860903957e-03 -3.99545672826e-03 -1.14060528908e-03  2.10256880569e-03 -6.20724907763e-04 -1.94528279645e-03 -1.51311704480e-03  7.73198518799e-04 -5.54930070007e-03  9.18980891401e-04 -6.08910470438e-03 -3.68690852994e-03 -1.65017260623e-03  3.77595045135e-03 -2.84488768336e-04  2.17679311328e-03  6.42157982515e-04 -6.95345283723e-04  2.72773843775e-05 -3.05588791463e-03  1.93899071838e-03  1.43566143168e-03  5.85791528752e-04 -5.40324688884e-03  4.76434156123e-03 -2.05449689125e-03 -1.09199862890e-03  2.60226299675e-03  6.14053051350e-03  2.86153920713e-03 -2.82639713038e-03  5.84891117290e-04  2.24546035012e-03  2.38775392220e-03  6.29079454299e-06 -1.23672650190e-03 -4.23060252910e-03  2.52457017788e-03 -2.54160712988e-03  1.13545727581e-03  1.89556071568e-03 -6.22009186108e-04 -2.55110876818e-04 -1.01603263933e-03  2.41012137935e-04 -1.08422309028e-04 -3.25661580537e-03  6.47293231919e-04 -2.05918557915e-03  2.82152817553e-03
 4.06148617936e-04  2.87984839339e-03 -7.05955944874e-03 -1.16022437933e-02 -3.87538837777e-03  5.23215092126e-03 -1.85239732497e-02 -1.07979095603e-02  1.40379192665e-01  3.46482627899e-03 -9.11037241189e-03 -2.54680720417e-03 -3.26217050110e-03 -2.12080635958e-03 -3.49567956410e-04  6.63592338077e-05 -6.02269022716e-04  4.51401893078e-03  4.94697833499e-03 -7.43531066726e-04 -7.11837960183e-04 -4.57583826367e-03  7.19639412489e-03  2.81754276937e-04 -2.04268461609e-03  2.13978239902e-03 -1.52005122032e-03 -2.87136180632e-03  1.53276370378e-03  1.45694530927e-03  3.50297916988e-03  2.49631232544e-03 -1.06348068555e-03 -6.69013156439e-04  1.90811617744e-03 -7.99731531077e-03 -1.97376428344e-03  5.42756636345e-03 -6.55569071769e-04 -1.01701972455e-03  2.25572793384e-03 -2.92790155336e-03 -1.15161260040e-03  5.92016499630e-03 -3.59483613934e-03 -6.58916147023e-03 -8.57566928490e-03 -1.32716210846e-03  1.26714242602e-02 -1.27419822290e-03  3.48599321022e-03 -3.39704133673e-03  1.67054434402e-03  6.52033857465e-04  7.94696085222e-04 -4.65182100393e-03  7.72941604803e-03 -6.45930545028e-04  3.16859858073e-03  7.43890754827e-03 -1.39322582288e-03 -2.15869964474e-03 -3.98336870435e-03 -1.53693320077e-03  4.39471095638e-03  3.50940251294e-03  4.18912602323e-03  6.04166324089e-03 -2.45487101614e-03 -2.28851476118e-03 -9.11185138469e-04  5.73692514204e-03 -1.40784640712e-03 -5.60849899297e-06 -2.12132603330e-03 -1.63025048511e-03 -1.42561952740e-03  1.65069425322e-03  3.34936695019e-03  5.05303777339e-03  4.08268911155e-03 -1.72328473394e-03 -2.11436556123e-03  2.37804140730e-03 -2.90773203556e-03 -4.67877263793e-04  1.21525445041e-03 -3.83541386822e-03 -2.64379958894e-04 -7.83475374463e-04  2.64642595622e-03  2.34755192570e-03 -3.79958954675e-03 -4.90112149547e-03 -4.96877644748e-03  2.59687202489e-03  1.14451427667e-03 -3.97754656317e-03 -4.90114189625e-03  3.49924002757e-04 -3.62528011099e-04  6.20794701012e-03  1.10901704566e-03 -2.23044003106e-03  6.60144149575e-04 -6.60721533399e-04 -5.20830895145e-04  4.76919400187e-03 -3.51044416668e-03  2.28241489405e-04 -7.91898214686e-04 -5.33703482997e-03 -1.25272475602e-05  1.89190823209e-03  4.52751429719e-03 -2.76533960416e-04 -3.26567660733e-03 -1.89453908336e-03  6.38661138182e-04 -2.91832393732e-03 -4.90399407713e-03  1.43421330978e-03  5.43746360099e-03  8.77798344297e-04 -7.41805047512e-05 -6.08617258628e-03 -4.02443481490e-03  2.85663277712e-03 -7.98289934781e-03 -1.01640058362e-02  4.48739918348e-03  2.26644063996e-03 -7.43646814242e-03 -7.59482097232e-04 -1.86822510546e-03 -2.90979045589e-03 -3.97456462764e-03 -3.14560711349e-03 -7.72433157267e-03  8.65239972226e-03  7.11004172340e-04  1.66382445056e-03  4.71732812219e-03  4.22667663652e-04 -5.77337504671e-03  1.82372441341e-05  5.58693330435e-04  2.68376197031e-03 -4.18138887778e-03  4.43389935640e-03 -7.45168914819e-03  3.82010066177e-03 -6.62251800377e-03  4.38737502002e-04  2.46781414243e-03 -3.18670422098e-03  4.04148994913e-03  7.57193540531e-04  3.58724289535e-03  3.82370501771e-03 -9.21939847039e-04  1.11897716881e-03  3.14652621716e-03  2.94199112309e-03 -1.55127816829e-03 -1.17487928785e-03 -4.04734065239e-03 -5.64400609618e-03  7.42973451232e-04  2.97584714023e-05  8.43235251337e-04 -4.98405282006e-04  5.13101697177e-03 -9.79792950960e-04 -1.32782043250e-03  4.97728966918e-03 -4.93450559664e-03 -4.33532467187e-05 -2.22756526580e-03  6.03029803892e-04 -2.86503708084e-03  1.31145709253e-04 -8.41570880424e-03  8.87412156018e-03  1.68038017387e-03 -5.68865774427e-04  8.88667224282e-03  3.84685913420e-03 -3.66153901053e-03 -1.69252180510e-03 -4.21576076934e-03  6.14085254483e-03  3.94928727324e-03 -4.37538138473e-03 -9.43082056297e-04  4.32120373502e-04  1.54126515188e-03 -4.91970439489e-03  1.89807500634e-03 -1.14690027740e-03  1.08593880165e-03 -4.08437060372e-03  6.23638682559e-03 -2.23595733195e-03  3.89187207781e-03 -1.51227811941e-03 -1.27634196399e-03  3.81718448873e-03 -3.10658216501e-03  4.27566349053e-03 -5.34851510553e-04 -3.37601694421e-03  3.49212279882e-03 -5.29403600780e-04 -2.53929842110e-03  6.08149010594e-03 -1.69701237765e-05 -1.01395330680e-02 -4.80816740376e-04  4.93126081367e-03  1.29070544708e-03 -4.45575672362e-03  5.95248025442e-04 -1.55869086321e-03 -6.54494424937e-03  4.36585092488e-03  2.95788122303e-03 -2.33793418891e-03 -2.69607899531e-03  1.29836795906e-03  3.47910132425e-03 -1.80321295410e-04  4.13704818029e-03 -5.91118295434e-03  1.13294965857e-03  9.74853886121e-03 -1.41528758628e-03 -4.31746642930e-03  5.48813844438e-03  1.22523080998e-03 -7.42090484997e-05  9.41695965224e-04  6.20452760344e-03 -3.54476572617e-03  1.98778644172e-04  2.71054273860e-03 -3.93868726031e-03 -3.56802402688e-03 -3.04013699076e-03 -1.11700142106e-03  1.00781139773e-03 -1.49100597441e-03  4.14521268328e-03  2.27041639383e-03 -5.89239294213e-03 -1.83074333450e-04  1.93747023476e-03  2.84116492631e-03  1.48807076493e-04  3.15244649808e-03  5.54361698951e-04  1.24603753485e-03  9.68146106416e-03  2.39131458248e-03  3.93996863600e-03  2.13103526181e-03 -2.75875853394e-03 -1.94108802886e-03 -5.49893954239e-03 -6.10682625588e-03 -8.97888321213e-03 -7.70422692219e-03 -7.38138110790e-03  9.57534928904e-03 -2.27683242417e-03  7.00062537216e-04 -3.41019836233e-03 -1.86755491829e-03 -1.84552617848e-03  1.33129928492e-03 -2.24672395466e-03 -7.24122691892e-04 -9.69893134155e-04 -5.04405616407e-04  6.17911781339e-03  3.61114870719e-03 -1.25783067652e-03 -2.00797365250e-03  4.37585474465e-03  4.02707082756e-03 -1.03250561576e-02  6.22320227780e-04 -5.63909608932e-03  9.26915482186e-04  1.07226112707e-03  6.84532301139e-03  2.59260736295e-03 -8.12627735222e-03  5.48802325757e-03 -2.12333261225e-03 -2.47438901740e-03  1.99786338521e-03  2.76647318740e-05 -2.36987228198e-04 -3.05084096768e-03  1.82862567929e-03 -1.92464500988e-03 -2.11969778950e-03  3.10171672874e-03  3.41479526654e-03  9.08484529705e-03 -2.37303425039e-03 -2.19953204237e-03  1.20482276559e-03 -2.70856963645e-04 -3.77023177363e-04 -9.02288800192e-03  6.66049190625e-03 -3.69617897690e-03  1.30814826100e-02  3.90178756818e-03  8.98720977568e-03 -3.70486999788e-03  7.36965172351e-03  4.67714859198e-03 -1.80673440156e-03 -7.24325024126e-03  3.03558436250e-03 -1.53790931864e-04 -3.89041359633e-03  3.55462643122e-04  2.71689503956e-03  8.61844999341e-04  5.87213958997e-03  3.18707665568e-04 -3.85961471007e-03 -1.01866922684e-02 -4.89535558104e-03  1.34755807688e-03 -3.41430033722e-03 -5.84558111174e-04  4.98613768326e-03 -1.84672220567e-03 -6.45760049003e-03 -1.73985062887e-03 -6.04332667098e-04 -1.29709248744e-03 -6.73474238509e-04  9.84245434047e-04 -5.54542713112e-03 -2.02156166750e-03 -8.82834601536e-03  1.02188444585e-03 -5.69467107373e-03 -1.98973066624e-03  2.61761240199e-03 -3.10300989672e-03 -1.83487488820e-03 -2.16308556936e-04  4.98762879972e-03  3.10722467072e-04  3.75660878998e-03  3.17121681799e-03 -1.41321759926e-03  7.74303371932e-03 -1.91321091157e-03  2.82473883551e-03  2.47118573786e-03 -1.99711582987e-03  6.94643357631e-04  1.16140793522e-02 -6.52163603155e-04  2.94854567186e-03 -6.48041764261e-04 -1.13444411120e-03  1.50514858164e-03  2.11716079584e-03  4.09200952992e-03 -3.32887062870e-03 -3.90591897855e-03 -4.91241250717e-03  1.47378378692e-03 -4.85815009032e-03 -2.06996519772e-03 -6.00444965723e-03  2.74853999837e-03  3.82887581474e-03  5.43618619136e-04 -3.17302371119e-03  1.90718291410e-03 -3.88533919205e-03  3.63509084302e-03  2.16430033664e-03  8.05078575542e-03  6.47768871429e-03 -7.87163579371e-03 -8.19196185149e-04  2.57610155025e-03 -2.19774593346e-03  8.65430279775e-05 -4.06114964889e-03 -3.37175626742e-03  6.49754406088e-03  3.45274072820e-03  1.03042603623e-02  1.69470316048e-03 -3.88562868027e-03 -2.86601945553e-04 -2.34725223186e-03 -8.09397775070e-03  9.19796845118e-04 -3.02326577067e-03  2.55230453726e-03  2.73618925618e-03  1.03434538654e-03 -7.70924656966e-03 -2.69822996684e-03  8.98663198103e-03  8.98162610197e-03  6.19600026013e-03  7.95225362546e-03 -7.73534781074e-03  3.29846631581e-03  1.32976436487e-03 -3.54436037314e-03 -7.47076067338e-03  1.58718675933e-03  1.45912597288e-03  4.10995867658e-03  1.46269296164e-03 -2.42470109293e-03  1.04465861174e-03 -8.77120669476e-03  6.79355452080e-03  2.91414958773e-03 -2.80993037617e-04  3.27885904198e-03  1.18110957769e-03 -3.66356499144e-03 -3.75418565391e-04 -2.41179763498e-03  1.41270145330e-04 -1.25227463777e-03 -2.18189094776e-03 -6.84325231948e-04  2.37285692091e-03 -2.08295335911e-03  5.21592378532e-04  6.21955807357e-04  3.68439175931e-03  4.74420108019e-04 -6.29174481509e-03  1.17723647051e-03 -3.55693058738e-03 -1.44599272330e-03 -1.35013272177e-03 -3.77964810337e-04  2.47876989598e-03  2.37673077260e-03  4.32469702830e-03  3.04227399291e-03 -5.52890755012e-03 -1.60295018597e-03  3.93554637034e-03  3.96361669578e-03 -3.11733852201e-03 -1.22885273574e-03 -5.95796451791e-04  4.96405059600e-03 -3.07560086503e-03  5.28620980774e-03  5.28241871094e-03  2.99330031304e-03 -7.44505681663e-03 -2.50913270546e-03  9.61524362705e-04  1.90687282742e-03 -2.86956699849e-03  2.71640943699e-04 -3.83700328118e-03 -3.13739651594e-03  2.76417431075e-03  5.00644394492e-03 -2.61390877934e-03 -3.37005268604e-03 -2.84017468074e-03 -7.14824860771e-04  4.68889362847e-05 -3.59521260051e-04 -1.70870776869e-04  5.10558314307e-04 -2.15616853042e-03  6.10098567416e-03  2.28381612450e-03 -3.39130628352e-03 -4.43479116734e-03 -3.32771343792e-03 -5.20491363678e-03  6.18542891000e-03  1.56208453997e-03  1.89295992564e-03 -3.45992183694e-03 -3.42240887011e-04 -7.45885811169e-03 -2.01737570605e-03  7.79984745269e-04  1.98196069955e-03 -2.41528090568e-03  8.23193911188e-03  5.51434260596e-03  1.63025955805e-04  1.61303040658e-03
-1.08328217526e-03 -1.13042826949e-03 -9.84438946697e-04  2.04447307801e-03 -2.51185709417e-04 -3.06040974990e-03  2.60644178040e-02  4.76829817444e-03  3.46482627899e-03  1.14756689385e-01  1.46096411396e-03  2.82006951874e-03 -2.95977369064e-02  2.50835775889e-03  8.71101002894e-03  2.01551383654e-03 -5.11981589061e-04  5.74321310322e-03  1.11184859463e-03 -8.52323656739e-04 -7.02437898489e-04  3.97773111073e-03 -1.14462884407e-03 -6.07960398025e-04 -2.54018492350e-03 -1.43821160760e-03 -5.90219669671e-04  7.10708883659e-03 -6.58315964206e-03 -2.81169340793e-03 -2.40531904637e-03  1.00045401002e-03  2.11995315678e-03  2.37354415439e-03 -4.80021035405e-03  4.83040325851e-03  1.69859233322e-03 -3.16550004969e-05  1.42974873452e-03  2.35656602473e-03 -4.64657521302e-03 -4.66576675646e-03 -1.04108020780e-03 -5.89632103072e-03  1.19181148649e-03 -3.18842602449e-03 -5.50407506007e-03 -2.28576318260e-03 -2.10320657812e-03 -5.45092476919e-03  6.93170032009e-03  1.83461895460e-03  1.09872654784e-03  4.60486722396e-03  5.51245458180e-04  1.77441297048e-03  2.63429837615e-03  2.55722972561e-03 -5.65889948928e-03 -2.45426982106e-03 -6.53890135565e-03  4.07428796771e-03  5.15081560380e-04  1.30462013774e-03 -3.49435337550e-04 -2.30931797733e-04 -3.07169953375e-03 -1.03826855649e-03 -6.29955026101e-04 -8.50212361661e-04 -5.67413282861e-04 -3.36407930203e-03  2.15238875336e-03  1.12411587497e-03 -2.07253839697e-03  3.19613048117e-03 -7.08374270026e-03 -8.28920950279e-03 -2.93996508613e-03  2.83290945589e-03 -4.70234883457e-03 -3.98322066139e-04 -2.99785457880e-03  4.14274955290e-04  1.23433357185e-03 -4.49449078293e-04  1.23025710117e-03 -5.33654517431e-03 -2.02885717505e-03  7.16315155295e-03 -6.26963640043e-04 -6.43271608558e-04 -5.47341703703e-03 -8.29176487194e-03  3.47579083437e-03 -2.45198298087e-03  2.88906115005e-03  2.00349006206e-03 -2.59521575514e-03 -7.79403039611e-04  1.08414760663e-03 -6.41214534842e-03  1.04616878338e-03 -4.96890706250e-04  2.83225258491e-04  3.21194990972e-03  4.14169884415e-04 -2.94884425712e-03  1.63144755894e-03  2.04100958784e-06  1.33388067583e-03  8.01656930381e-04 -1.26547924512e-03 -1.67230980055e-03  3.37257259592e-03  6.36644579776e-03 -3.42804144787e-03  4.46947293156e-04  4.31494255926e-03 -2.77577873585e-03  2.30369278713e-04  2.42467363115e-03  4.72324472813e-03  3.37969413786e-03 -3.12946876947e-03  3.76271562840e-03  5.05758594347e-03  5.22300419251e-03 -3.02542692934e-04  5.09869928584e-04  1.97845476548e-03  6.81570477420e-03 -8.14606776627e-04 -3.27821064805e-03  2.84617796685e-03 -1.00043769749e-03 -7.66894517333e-04 -2.75212395373e-03  1.76485824162e-03  2.17660139415e-03  1.86023262768e-03  2.33816045293e-03 -6.83093741264e-05 -3.66699384847e-03 -4.38437218646e-03  1.03848751028e-03  2.49163328931e-03 -1.60182856253e-03 -1.80474674692e-03 -3.86881443452e-03  1.27570216343e-03  2.13475004346e-03  1.21773638809e-03  3.25380707329e-03 -2.68745734680e-03  3.31572915357e-03 -1.60460785653e-04 -6.54834847328e-03 -1.88597303138e-03  2.63509584002e-03 -2.84778667881e-04  1.11694151754e-03  5.16692549346e-03  3.38268617398e-03 -2.97605966660e-03 -2.44409701219e-03  1.03201013877e-03 -4.61861657368e-04  2.13008621146e-03 -2.85459469178e-03 -1.22061886854e-03  4.84692572536e-04  8.28040196544e-04 -3.74344721981e-03 -4.25979882567e-04  2.87529665727e-03 -3.76447850776e-03  1.56455786260e-03  5.06996090555e-04  2.33557552381e-03 -9.97954883169e-05 -2.43544207112e-03  2.33127878421e-03 -4.01035965735e-04 -5.59312783404e-05  2.06880096272e-03 -9.13849849320e-04 -1.01802024951e-03  4.28244801748e-03  9.76050064899e-04  4.86331921585e-03  4.38627673208e-03 -1.51355174465e-03 -1.14809230116e-03  3.40497782860e-03  8.31728658474e-04 -1.18071840006e-03  4.17935278362e-03  3.55567758544e-04  2.00937887402e-03  2.21856440358e-03  2.57015593692e-03 -1.03679172355e-03  8.46167716820e-04 -4.02939457357e-03  1.43035144847e-03 -9.35077676221e-04  7.65324774972e-03 -1.73674851161e-03  1.60212750850e-03  3.16485466766e-03 -3.98871980787e-03  3.65391129573e-03  1.34899130221e-02 -1.12407763156e-03 -9.62846370538e-04 -6.85043051600e-07  2.17603087413e-04 -4.68074937181e-04  1.63336437407e-03 -3.00664876323e-03  5.03887765545e-04 -4.93814789019e-03 -4.46986986367e-03 -2.38475843396e-03  7.26245411407e-03  7.65911905097e-03 -2.78905491845e-03  4.33476076353e-04 -1.32328317992e-03 -4.82096227137e-03 -8.37231142815e-04  1.13494057704e-03  6.33837633399e-03 -2.34845621730e-05 -3.62016294640e-04  1.30362773444e-03  4.30035790580e-04  1.10741554635e-03 -8.95883646253e-04 -1.25136667247e-03 -2.33727743142e-03 -4.95917142152e-03 -5.33929062374e-03 -2.50550012689e-03  3.08238166370e-03 -8.57401387778e-04  4.77066564464e-04 -1.93380574430e-03  1.19901804440e-02 -4.50385038229e-03 -3.40181505141e-03  1.97660435092e-03  3.37852411349e-03 -1.46591394039e-03  5.16385604011e-03  3.93743429087e-03  3.84468940267e-03 -3.33261278556e-03 -1.73467196169e-03 -2.04850726553e-03 -2.10583355066e-03 -4.27403188764e-04  2.88781204301e-03  2.84753839520e-03  2.62202193540e-03  3.80716095931e-03  7.69121000948e-03  2.93665910089e-03  1.91589078136e-03  1.71791730104e-03 -2.35767533621e-04 -1.00636198603e-03  9.30592433974e-04 -2.20137839208e-03  2.76635744717e-03 -2.41491987271e-03  9.80384779896e-03  1.36067956307e-03  2.39708163932e-03 -4.13455049834e-03  1.55009695266e-05 -1.84145116286e-03 -2.48119356657e-05 -2.76953187604e-03 -3.43851220942e-03  2.52531132740e-03 -1.43522274205e-03 -2.55068016546e-03 -8.87992384398e-04 -1.15843156889e-04  3.02354347521e-04 -2.05005603743e-03 -1.87734634499e-03  1.67493426452e-03  1.93613246420e-03  6.66509806949e-03 -1.30701596801e-03 -2.31829173623e-03  3.26933693707e-04  1.95227926293e-03 -2.20950787170e-04 -2.37648513480e-04  2.28568744609e-03  7.10765572098e-03 -3.78594590974e-03  4.60687541424e-03 -2.63451187965e-04  4.40982215218e-04 -1.74423606238e-03  1.43652330278e-03 -3.43994098256e-03 -6.76678565436e-03 -3.10019000422e-03  6.66013055379e-03  7.45719710286e-04 -1.45041199552e-03  3.66552470275e-03 -2.86661419414e-03  4.79961840485e-03 -2.06780727170e-03 -4.62076201171e-04  9.27260523911e-04 -3.17414316795e-03 -3.47712176601e-03 -3.16903949494e-03  4.69685238134e-03 -2.71945547434e-03  8.78388575205e-04 -4.29030775896e-04  1.58571692620e-03 -5.25374977101e-04  2.09095773848e-04 -1.17754944018e-03 -2.60587945960e-03  1.49128017426e-03  2.06687696523e-04  1.83209815073e-05 -1.84360170321e-04  2.39308868990e-03 -5.57946733833e-03  3.37334922077e-03 -3.11823229087e-03 -2.76652482924e-03 -2.55536292384e-03  3.78349883793e-03  4.39318885995e-03  4.79893561913e-03 -1.55096946951e-03 -1.35712263196e-03 -2.30988513091e-03 -2.58008042184e-03  4.49436232643e-04  4.93395528509e-03  1.10535158446e-02 -3.91093594119e-03 -2.35899143411e-04  1.00996860846e-03  9.17672462921e-03  1.25349514189e-03 -4.04184261907e-03  1.25180807648e-03 -1.36927911925e-03 -2.20344775397e-03 -4.05119363949e-03  3.46313531016e-03 -9.96910959324e-03 -6.14377092347e-03 -1.93902742223e-03  7.29504276303e-04 -4.44995283206e-03  1.47385594582e-02 -9.73070528792e-04 -4.09348755207e-03 -1.56559880742e-03  8.13340401440e-03  4.65479697662e-03  3.78833019630e-03 -5.46998341677e-03 -2.35904820076e-04 -4.23544208717e-03  4.31747149780e-03  2.20939727328e-04  3.21564005881e-03  2.45085789231e-03 -5.79500644075e-04  1.36157103966e-03 -4.13417264506e-03 -2.67575968507e-03  6.56253676254e-03 -4.27232151546e-04  3.67979104859e-03  1.71101123268e-03  2.25609329631e-03 -1.10941926718e-02  2.20924611578e-03 -7.47665207605e-04  5.77199386141e-03 -3.83822408945e-03  2.66424515492e-03 -4.45374679339e-03  2.39539407525e-03  1.98366143502e-03 -3.62473103781e-03 -6.35806069493e-03  2.63689053318e-03 -3.68015569678e-03 -2.23678018817e-03  2.64905329700e-03 -1.02095493246e-03  5.66040634168e-03 -5.41914150336e-04  3.23953621330e-03  2.81780212211e-03  5.29276773451e-03  9.14725975969e-04  6.74297783044e-04 -5.25064460364e-04 -1.41957874594e-03  4.00171551971e-03  2.14334567997e-03  2.68279476488e-03  4.28019577109e-03 -1.55519523265e-03  1.24201983543e-03 -5.90419376754e-03  7.72887581520e-04 -7.62278897580e-04  3.08005153054e-03 -2.64779298040e-03 -7.47285862383e-03  6.95342741917e-04  6.01008866815e-03 -9.87816607605e-04 -2.45800791434e-04  2.31688619081e-03  3.83208706287e-04 -1.77201619982e-04 -1.54929070560e-03  4.35419554454e-03 -2.14736001310e-03 -3.63986397451e-03  6.87093392840e-03 -7.04941151940e-04  3.28861955627e-03  1.40326144746e-03 -1.66519122880e-03  5.62941850085e-04  1.19940073087e-03 -2.59456143541e-03  8.10315737994e-03 -3.57527775400e-03  4.23695440708e-03  9.67050573649e-04 -2.16090152839e-03 -3.81821242816e-03 -1.26022561676e-03 -3.20946906084e-03 -6.15718101116e-04  9.21716968448e-04  7.18364692820e-04 -2.45080090895e-03 -4.03343501507e-03 -3.66130795003e-03  5.19901868358e-03  7.50263457849e-04  3.56750381614e-03 -4.67620599473e-03 -1.73264019855e-03  7.59073045330e-04  9.42071961113e-04  3.36473251115e-03  4.05765562473e-03  6.64182038207e-04  6.63200629267e-04  2.29182681155e-03 -2.37483336141e-03  6.73867277012e-04 -1.31085334540e-03 -1.60159050646e-03 -3.47880471224e-03  6.06367286735e-03 -1.64730465786e-03  8.72028258940e-03  5.86026996404e-03 -3.56430827485e-03 -2.69536038126e-04 -5.45599066762e-04  1.48995528266e-03  3.21447347558e-03 -4.08871021164e-03 -2.33231597659e-03  6.22055133835e-04  2.17900707631e-03  3.43955215045e-03  1.42184217500e-03  3.37917723931e-03  2.42942712045e-03 -2.34852358253e-03 -1.50401583922e-03  2.21473349158e-04 -2.00453331928e-03  1.87652988853e-03  4.50476210443e-03 -8.58399882813e-04  4.53240833163e-03  4.68321166337e-03 -9.39187989481e-03 -3.26141628096e-03 -9.71483921502e-04 -8.51217675802e-03  2.31898572517e-03
-1.23491583141e-02 -7.40035364427e-03  2.23999930363e-03 -2.63724247543e-03  9.50852582548e-03  4.75072812443e-03  7.08837070526e-04 -8.68432861431e-03 -9.11037241189e-03  1.46096411396e-03  1.47285094610e-01 -1.61558223799e-03  9.75459672758e-03 -1.50272151089e-02 -1.64182077069e-03 -2.88362198231e-03  1.45831780549e-02  8.85043993294e-04  5.95136616287e-03 -1.46440212073e-03  3.62375740179e-03  1.49452711765e-03 -5.10509372237e-03  4.74433403206e-03 -3.78708779510e-04 -1.04851121476e-03  2.84077213963e-04 -6.50171904226e-03  6.30108232991e-03 -2.74928379540e-03  1.85786019659e-03  3.48421526083e-03 -3.14740101943e-03  3.05038514059e-03  1.12485120413e-02  4.46417898943e-03  5.79436493929e-03  7.62957952879e-03 -1.03703100288e-02  1.87010011430e-03  7.57797503432e-03 -3.53987951138e-03  8.45091679001e-03 -3.76787790705e-03  5.92945336591e-03  7.61239585345e-03  3.68932163592e-03 -4.62550665670e-03 -3.88408814112e-03  2.12463284705e-03 -4.63025297114e-03  1.33745363906e-03  8.88899764941e-04  3.24145939463e-03  3.26568484115e-03  1.30075148052e-03 -4.02903544407e-03 -2.32632623884e-03 -2.38519103473e-03 -2.43216413309e-03 -1.06867568462e-03  9.64058047187e-03  2.57790414931e-04  2.99073664862e-04  9.28927340259e-04 -1.40380112310e-03  2.05019169057e-03 -3.04272720880e-03 -5.64359786157e-05  4.27695246941e-03  3.85670124957e-03 -9.62911250002e-04 -6.74968700954e-04 -4.38426230872e-03  1.74139694316e-03  3.71984126669e-03 -1.58499353415e-04  3.21769828170e-06 -4.30721241020e-03 -1.52153563673e-04 -1.64472848234e-03  2.85642441067e-03 -1.18819789178e-04 -2.60043406885e-03 -2.06940347043e-03 -2.30104926436e-04 -1.72572292201e-03 -2.47551198429e-03  1.41119867085e-03 -1.85915014916e-03 -3.21997809433e-03 -2.10450194569e-03  6.11239181874e-04 -3.58376645400e-03  4.37034131411e-04 -4.35275229435e-03 -1.73339640004e-03 -6.23898757590e-03  3.65605302938e-03 -2.97250054200e-03 -3.21234097226e-03 -4.04992792841e-03 -1.01812144966e-04 -1.88479378645e-03 -8.15530690768e-04 -2.47995411702e-04 -7.18022620834e-04  2.07998948513e-03  4.48939569040e-03 -1.99249887154e-03 -1.32730770412e-03  7.12725210194e-03  1.03142663394e-04  2.19215189753e-03  8.00196699197e-04  9.37062847670e-03 -7.49068923787e-04  6.28723167012e-03 -1.92198230629e-03  1.19396697404e-03  2.85148291343e-03 -8.52243770245e-03 -6.38052099977e-04 -6.73173676271e-04  6.42339341193e-03  3.21211664444e-03 -9.60961771990e-05 -4.53509995331e-03 -5.72162316245e-04 -3.02853618583e-03 -2.63191400900e-03 -4.85609453944e-03  2.78721430522e-03  4.54473766227e-03  8.80296852845e-05 -6.16966932811e-03  3.18686437916e-03  9.05226416031e-03  7.91424739112e-03 -1.51864235522e-03 -1.34476757316e-03  4.61466493347e-03  5.24878484278e-03 -3.59595465254e-03 -3.79499711499e-03  1.09580848669e-03 -4.68662057346e-03 -1.17425131670e-03  5.54532243580e-03 -2.31173401849e-03  8.50064578083e-03  5.64816727200e-04  4.11807386834e-03 -4.26193805807e-03  8.01155160515e-04  8.85807879969e-04 -4.57540125299e-04  1.68624578761e-03  3.91734860028e-03 -2.15271040975e-03 -2.66843280999e-03 -1.22814471909e-03  5.38294164220e-03  5.19684634783e-03  7.37424870419e-04 -4.82401036894e-03  1.44713486526e-03  5.86543721591e-03  2.15085615256e-03 -1.05687327462e-02 -6.72973953704e-04  2.18990934290e-03 -3.99198991056e-03  1.53376617117e-03 -7.55740723740e-03  2.52862770715e-03  1.50714258674e-04  4.75734438127e-03  2.22520350285e-03 -5.55948634772e-04 -3.20757567124e-03  3.36567376262e-03  4.79888885950e-03 -3.75639663376e-03  1.35246456982e-03 -3.78033013477e-04  2.07495556386e-03  2.34670725120e-04 -2.38019810522e-03 -1.04974093105e-05 -1.06176903398e-03  2.76437508969e-03  2.72110018696e-03 -4.33088529835e-03  1.95331656371e-03 -5.80741031543e-04  8.17620796739e-03 -4.46288653138e-03 -6.60259679511e-03  2.88430395456e-03  7.25972135251e-03 -1.68215680065e-03  9.94209140375e-03  5.44629492538e-03  1.66335100531e-03  9.81698028018e-04  1.79127823478e-03 -4.55193596213e-03 -3.64873857286e-03 -1.97298651196e-03 -4.22621137513e-03 -5.69734165551e-03 -6.19032008249e-03  1.08849985230e-03  5.91972722029e-03 -1.43465770602e-04 -1.71435073424e-03 -2.15351040066e-03  3.33009016120e-03 -3.29010810471e-03 -1.18346279104e-03  7.51242380185e-03 -6.05218647370e-03  4.59124594252e-03  8.45742200181e-03  1.18760181307e-03  4.86258852879e-03  3.26229664406e-04  2.96129573053e-03  2.78551463478e-03 -4.37820020689e-03  2.43413998346e-03  8.96757431334e-04 -2.34917043128e-03 -5.82652633613e-03 -4.50778089315e-03  2.72360441945e-04 -2.21829699714e-03  6.97690050799e-03  1.80156024503e-03 -3.21392199966e-03  2.91595943344e-03  5.16099095361e-03  7.12105123454e-03  3.01640031547e-03 -2.92889881237e-04  2.48736639277e-03 -1.08514677189e-03  1.15824514896e-03 -1.14241393556e-03  4.36343200078e-04 -2.99922603912e-03  6.79676935269e-03 -4.09997867266e-03  1.42397615569e-03  2.00836832143e-03  7.36109234935e-03  1.22772092482e-03 -6.76282017450e-04 -6.52675784466e-03  3.05321881033e-03  2.81171567033e-03  5.98288336140e-03  6.04322553432e-03  5.84586062164e-05 -1.13210610855e-03  7.47844608843e-04 -2.49353534421e-03  3.69694652129e-03  2.86438862734e-03 -3.30803763303e-03  5.60615385919e-03  8.10103228684e-03 -7.18018797033e-03  2.64422853970e-04 -6.32614866425e-03 -4.54890895058e-03  1.47805718267e-03 -4.28594862113e-03 -1.09707885764e-02 -2.52223807697e-03 -1.76611345401e-03 -3.69570204953e-03  6.71586395821e-04 -3.47380321480e-03  2.16737351116e-03  1.87291699220e-03 -1.38685316408e-03  2.53760779946e-03 -9.38670442177e-04  5.02471095023e-03 -6.32815596885e-05  2.03526538480e-05 -4.37374927434e-03  2.06209359300e-03  2.51098056177e-04  4.51854917206e-04  6.88824555260e-03 -1.76914739805e-03 -7.77311635576e-03 -1.66936520008e-03 -8.05944715931e-04 -8.11851544605e-04  5.54589477049e-03  8.68266479239e-04 -4.43444388750e-04  2.14385308372e-03  1.63196867623e-03  5.38374928106e-04  4.07923772904e-03  1.82913502079e-03 -1.87767013999e-03 -4.03825738083e-03  5.96500893339e-04  2.40473486125e-03 -1.76335378757e-03  2.36171356150e-03 -8.89060431310e-04  7.48379149186e-03 -8.01812581619e-03  2.34637867453e-03 -4.79119819811e-03 -5.38947047324e-03 -3.46250807520e-04  2.35162738308e-03 -3.19252509697e-03  2.36124530875e-04 -1.05061949756e-03  3.43310504248e-03  3.25775022352e-03  2.98755585979e-03 -2.96421334302e-03  4.37084790137e-03  3.18817207232e-03  3.54994063872e-03 -3.70700922468e-03  1.23942968168e-04 -2.37523701127e-03  3.73978591557e-03 -6.28614436851e-06 -1.05365278901e-03 -6.57826906158e-03  1.20242768621e-03 -3.55413741824e-03 -4.35447323442e-04 -1.03532297318e-03 -1.45961268971e-03 -2.94366247776e-03 -1.48418675805e-03 -2.66746270643e-03 -3.74656184878e-03  2.44358389674e-03 -5.61117405207e-03  2.55338495703e-03  7.16324331191e-03 -6.81055220298e-03 -4.81424988933e-03  5.66560710882e-04  9.58089939957e-04 -3.03682309049e-03 -6.88125916635e-03 -8.37653343343e-04  1.39890608503e-03  4.83890224434e-03 -1.22785720755e-03 -6.61314815279e-05  6.25781054696e-03  3.40927058252e-03  4.75043479195e-04 -4.46088306988e-03 -4.29159564864e-03  9.26688087004e-04  1.61008995812e-03  1.44179971743e-03  2.31003806954e-03 -1.92782350264e-03  7.50178003273e-03  4.76322205290e-03  9.79872062953e-04  1.82138766291e-03  4.95422866313e-03  7.68254573166e-03  7.42435187160e-04 -1.72159183887e-03  6.71282659521e-03 -1.51691908504e-03  2.87191253340e-03  3.76661674680e-03  4.41988422649e-03 -5.14411780565e-03  4.71033466584e-03 -5.32514111019e-03 -1.74910269153e-03 -1.55040028095e-02  7.73431557077e-03 -5.70246928630e-03 -5.89848795542e-03  7.59148264875e-03 -1.23914513435e-03 -1.51877162982e-02  4.15867161271e-03 -3.93686267122e-03  1.09850598726e-03  1.19736029542e-03 -1.63610119931e-03 -2.17932224303e-03 -3.93193195951e-04 -2.31910742833e-03  5.21683504851e-03 -1.34033573433e-03 -1.70394763117e-03  6.48399234975e-03  2.97579272370e-03 -4.44053565701e-04  2.54908266600e-03  4.39398370434e-03 -9.69554654211e-04 -1.75190780865e-03 -1.12448281800e-02 -4.00598044804e-03 -1.68209161643e-03  1.05087693676e-03 -1.55431183899e-03  4.78840396287e-04 -1.95451412864e-03  7.62449085572e-03 -2.40164627362e-03 -9.29129196531e-04 -7.62776323321e-04  4.90957673669e-03  3.83235252977e-03  1.05736576201e-03 -6.38285519709e-03  6.78026468848e-03  2.27024424439e-05 -4.19599266354e-03  1.05475053768e-04  1.67538934124e-03 -1.57018200900e-03  7.20622716185e-04  2.96276260680e-03  2.16977371039e-03 -2.06505721743e-03  1.02012908222e-03 -5.00321322315e-03  1.86196333300e-03 -1.07298941099e-03  4.07058020209e-03 -1.36540207421e-03 -3.30198556648e-03 -6.63823353073e-03 -1.65104528584e-03 -2.68169292704e-03 -4.31929146615e-03  2.55313253003e-03  7.21825710519e-03 -3.01810379463e-03 -6.58593428088e-03  1.53346537553e-03 -1.51205087436e-03  3.76401560899e-03  3.61409705356e-04 -7.07138195038e-03 -2.92087597280e-03  5.68101006349e-03 -4.44098671664e-03 -1.76812620395e-03 -4.67547746096e-03 -3.03376772868e-03 -9.35771600745e-05  3.84755080301e-03  2.73066773469e-03  4.65724779432e-03  4.59882504447e-03 -1.20488577004e-03 -6.30236730626e-03  3.43981075314e-03 -2.51248411363e-03 -6.57237808319e-05  4.23677615943e-03 -3.46391633939e-03 -2.06002063139e-03 -8.15552867734e-03  2.66279909853e-03  5.52103934615e-03  3.14281177102e-04 -9.41501243558e-03  3.58513805258e-03 -2.40084198667e-03  3.70623121387e-03 -2.17028449573e-03  4.07481202947e-04  1.05183157843e-03  1.88815525354e-04  1.15054636380e-03 -3.81573007268e-03 -5.15968270453e-03 -2.98188695657e-04  3.05056349501e-04 -4.82262719697e-04 -4.75730331876e-04  5.12922305241e-03  7.74017711448e-03 -1.79712133604e-03 -5.48009098487e-04  2.05906155392e-03 -1.36502885323e-03 -1.05912670200e-03 -1.05780149662e-03 -2.47843650552e-03 -4.83176132884e-03  5.15463206187e-04
 1.45910886913e-03 -3.22776770075e-03 -3.83981647444e-04  6.32215679572e-04 -7.81302945322e-04  6.06773894232e-04  6.34245211555e-04  1.68170648351e-03 -2.54680720417e-03  2.82006951874e-03 -1.61558223799e-03  7.31005181619e-02  2.36596196510e-03  5.45441614428e-03 -9.06702304239e-03 -9.18003747705e-05 -2.62537880222e-03  3.67791872498e-03 -2.14720815567e-03  1.70069550631e-03 -7.52162768861e-04 -2.92024119966e-04  3.43490430386e-04  2.22192597182e-03  1.36553311752e-03  8.21598382457e-04  3.85835572190e-03 -1.77991531060e-05 -1.91938346692e-03  1.01542961677e-03 -6.03423183533e-04 -6.26694134226e-04 -6.39239232899e-04  1.63334392975e-03  3.55540751848e-03 -1.12167062239e-03 -6.40761369244e-03 -2.40304241342e-03  5.92761063416e-03  7.80911586219e-04  2.78109076725e-03  1.29301156014e-03  5.63949070038e-03  2.30241283939e-03 -3.41629093544e-03 -2.06986685800e-04  1.13282635031e-03 -4.36962133257e-04  1.88395252449e-03 -4.03817160595e-04 -5.20976624667e-04 -1.38564306494e-04 -1.40126431159e-03 -1.26056100416e-03  5.63342512430e-04 -8.92428406789e-04  5.72237563707e-04  3.74534814396e-04  6.22017637907e-04  8.19328943684e-04  1.98876365830e-03  1.83090744149e-03 -6.72703375721e-04  7.88836051213e-04  2.55247912723e-03 -2.63392910067e-03 -2.12303908904e-03 -4.29360865035e-03  4.20458426406e-04  6.01331379315e-04  2.39436161048e-03  3.93918775052e-04  1.10840906316e-03  4.11315176574e-05  2.35261358143e-03  2.63156025700e-03 -3.84419265680e-03  1.01569334571e-04 -2.89192587453e-03 -2.92242410631e-04 -1.57483323633e-03  8.01316066833e-04  2.34906059146e-03  7.79691172147e-04  5.56784478097e-04 -4.95593712395e-04 -1.18098332694e-03  5.77229052612e-03  3.43323240152e-04  5.10317437938e-03 -1.02875237404e-03 -9.51802387078e-04  1.19987388495e-03 -8.55522855738e-05 -5.43567625221e-04 -3.06462391561e-04 -1.88073248176e-03  9.59691682140e-04 -1.08478653896e-03  1.01048137722e-03 -1.55331878528e-03 -1.42723367921e-04  1.90887128196e-03  2.55078839471e-03  3.77501427263e-03  4.99775501943e-03 -2.47070624295e-03 -3.58170226445e-03 -2.27021003464e-03  6.76815767000e-04  2.72503435972e-03  1.01937036420e-03 -1.02183581689e-04  5.53065294577e-04 -1.02036749951e-03  6.09932959848e-04 -1.82856428776e-03  8.05670116491e-04  2.77863783347e-03  8.13442710952e-04 -1.91296911384e-04  2.81215119688e-03  5.59391431085e-04  2.58570892493e-03 -2.64357920073e-03  7.19710643904e-04 -6.77057401470e-04  2.48256343971e-03 -9.81877339000e-04 -1.06171037145e-03 -7.16586631174e-04 -1.44313486164e-03 -3.33678679852e-03 -7.32786684616e-04  1.94286634229e-03 -9.34143053349e-04  1.60070692968e-03 -3.69420770662e-03 -1.67684784410e-03 -9.99974842970e-04 -1.04832448713e-04  6.94420180261e-04  2.82056275143e-03 -3.04767003378e-03 -5.66545635892e-04  1.94681924681e-03 -8.72745595762e-04 -1.08292038721e-03 -3.50457961308e-04  2.96890108896e-03 -1.31964686553e-03 -1.69448510046e-03  5.52044777536e-04  2.03396592676e-04 -1.87489456417e-03  1.86513649105e-04 -2.77132954555e-03 -2.49032989428e-03 -1.10078560945e-03 -1.26911599385e-03 -4.14112700986e-04  1.05817153826e-03 -8.98903407050e-04  6.76259257598e-04 -2.29599867151e-03  1.19646346842e-03 -1.78472146804e-03  5.86630236649e-03  2.43801794865e-03 -3.69991181623e-03  1.59197004457e-03 -2.54120162763e-03  7.05612867902e-03 -9.44037753746e-04 -9.54723411953e-04  1.95984715730e-03  3.77267076454e-03 -1.18358025281e-03  1.20779948030e-03 -7.45318053566e-05  3.47138571768e-03 -6.71615697143e-04 -2.13714402560e-03  3.19789797392e-03  1.34962624008e-04  6.20022960008e-05  8.85111032371e-04  2.67180102117e-03  1.39762266097e-03  8.09297430960e-04  4.75948671148e-03 -3.47760012406e-04 -2.50671050679e-03 -9.88076225185e-04 -6.56254369418e-05 -1.03520235062e-03 -1.47332513236e-04 -5.02235167747e-03  1.34758462967e-03  3.14610968376e-03 -7.05595502757e-04  1.68506054367e-03 -1.90094869450e-03  5.57818353359e-06 -2.84462897999e-03 -2.01700504094e-03 -1.02451446989e-03 -5.26505560251e-04  6.95874414793e-04 -9.47945468274e-04  3.26485926192e-03  1.57238071088e-03 -9.66592505897e-04 -2.81387316931e-03  9.96189487386e-04  2.69715669720e-05  3.71849312124e-04 -1.41724691069e-03  1.93266418561e-03  3.52163104282e-04  1.18534593057e-03  5.89483753829e-04 -1.33833514070e-03  1.44020332369e-03 -1.01077185568e-03  3.48043420907e-03 -1.04193014146e-03 -4.62433336963e-03 -2.91229900889e-03  1.34148970887e-03 -1.51697463500e-04  3.39544185004e-04  5.54580430901e-04  2.22808770687e-03  1.96866182669e-04  1.28322560608e-03 -7.43913123009e-05 -1.69412495648e-03 -1.38701795861e-03 -6.55903896516e-04 -1.28145077548e-05 -2.66657193182e-03  2.29945227165e-03  5.95056911619e-03  4.08934962222e-03  1.10674982123e-03  1.04236623715e-03 -7.22502842638e-04  3.88936807248e-03  1.36621618463e-03  3.26661934860e-05  3.72579013409e-04  2.61631560946e-03  1.23684177912e-03 -4.09557844132e-03 -2.26080243844e-03  2.17348605626e-03  6.92224056149e-04  2.29402379331e-03  1.21188174737e-03 -3.83803358124e-04  1.09271525025e-04 -2.53368219131e-03 -6.86001740491e-03 -6.94038906634e-04 -9.62409541198e-04  3.14357823484e-03  1.97121329767e-03 -9.34308931247e-04  2.28368782872e-03  2.29280516053e-03  2.63237415451e-03 -1.42608786372e-04  1.12944788476e-03 -1.75186518271e-03 -3.18930996072e-03 -1.76277928338e-03  2.93335342376e-03 -1.67449332910e-03 -1.02590741503e-03 -3.33308253759e-03  2.37950363611e-03 -1.44015218700e-03  1.86903620231e-04 -3.01109841448e-03 -1.97155760256e-04  1.06613920623e-03  3.45620285927e-03 -1.41676272627e-03  1.61027412994e-03 -1.14526483974e-03 -3.20593204981e-03  1.38410112724e-03  2.46527380886e-04 -1.07817390323e-03 -1.32094906112e-03 -2.23003061536e-03  1.39823409010e-03  1.65361004358e-04  1.51635676196e-03  1.72208271503e-03 -3.61396593290e-04  5.46526608347e-03  2.08345091261e-03  9.19912750606e-04  6.49442288833e-04  1.70707811928e-03  7.77370147418e-04 -3.94064488361e-04  1.07155374888e-03  5.41333362118e-03  6.40846943404e-04 -3.46920562046e-04  2.92885093081e-03  5.97241756583e-05  2.03434554500e-03  2.01272292166e-05  4.39796192825e-04  8.79328431532e-04  7.44710523042e-04 -3.29875149251e-03 -8.63844392359e-04  1.95582702627e-03 -1.87985168651e-03 -1.43987126532e-03  1.77456442882e-03 -4.74116031085e-03 -4.59305257264e-04  1.00139667236e-03 -6.22603593673e-04  1.80957206015e-03  2.71123333389e-03 -3.93968783482e-03 -5.35924506797e-03  1.19457083479e-03  1.73233254953e-03 -1.07620660685e-03  5.50990880898e-04  2.98747381104e-03  7.43212564458e-05  3.17735709705e-04  2.07271422595e-03  1.25581710923e-03 -1.25241029223e-03  3.17284950602e-03 -5.15941886847e-04  7.11237537265e-04  2.10133607457e-03  3.96773346076e-03  3.11867507378e-03  1.49699396698e-03  1.33241492515e-03 -7.30467665883e-04 -2.85136914267e-03  2.92364997924e-03  1.24537464724e-03 -1.08863974055e-03 -1.40256896471e-03  1.58295199971e-03  7.78392869326e-04  2.07632911340e-03 -2.11741900777e-04 -1.81851919318e-04  1.38609813817e-03 -1.59266750006e-03 -1.30225951580e-03  1.61974320872e-03  1.06939626408e-03  2.98945747306e-04  2.17954286802e-03 -5.65998188408e-03  8.07854903573e-04 -1.67314580351e-03 -3.71620683449e-03 -2.41108783761e-04  1.67033825935e-03 -2.12742574363e-03  2.94801947483e-03 -7.85006572046e-04 -2.28135532542e-03 -5.17180736292e-04  8.17546384979e-04 -3.71529263584e-04  2.91897218488e-03  1.78952331476e-03  1.24685363883e-03  3.21204140024e-04 -4.55819184738e-03 -1.04868912747e-03  2.88933498257e-03 -2.95810983758e-04  7.92894939214e-04  1.06297761837e-03  2.38423999562e-03  2.77026852258e-03 -1.28237605901e-03 -3.10126389413e-03 -2.66021336092e-03  1.72444993185e-03  1.57621859070e-03  9.08052387275e-04  3.33332636642e-03  1.28235191617e-03 -5.28188535847e-04  4.71002263307e-04 -1.39993362532e-03  2.74795575946e-03  1.92115384335e-03  1.67325390319e-03  1.61363491266e-03  2.10163187005e-03 -4.93570556508e-04 -4.41843910616e-03 -1.80360190261e-03 -5.13490684434e-03  1.60472941737e-03  6.10930870671e-04 -1.12019227278e-03  3.95484138034e-03  2.51056140128e-03  8.55167843463e-04 -1.33731116037e-03 -2.24393011822e-03  7.46634254788e-04  3.86291917579e-04  7.94842079050e-04 -2.41679523139e-04 -3.05867895493e-03  8.03786827577e-04 -9.72534509503e-04  1.79630763547e-03 -1.79938489463e-03  3.46992104063e-03 -1.90947781830e-04 -3.36932969122e-04 -7.78509354794e-04 -2.50586858949e-03 -2.43333118298e-03  3.56516603493e-03 -6.83561157454e-04  1.38520844775e-03 -6.93721406696e-04 -1.73972934612e-03  4.61987666333e-05 -9.64863404986e-04  1.35717625324e-03  3.12522184210e-03 -1.64911522715e-03  5.03513952380e-04  1.58487350048e-03  6.42863905519e-04  1.63459786480e-03 -2.34735396257e-03 -4.11945954930e-04 -1.78904508209e-03 -7.86522491148e-04 -1.73061415933e-03  3.63673046049e-03 -1.01417180419e-03 -1.68671282141e-03 -2.06651422560e-03 -3.90704264079e-04  4.57605264213e-04 -1.06603601807e-03 -1.10382214724e-03  2.25229281106e-03 -1.42018193154e-03  1.43766564622e-03 -1.25008438678e-03  1.10917249626e-03  1.70382941207e-03  3.69713801202e-03  5.09450408761e-04 -2.72332140558e-03 -1.64360653164e-03  8.51390541393e-05  2.05354164759e-03  3.55402609917e-03 -9.04154905720e-04  7.53695990356e-04 -1.16929440485e-03 -4.50574261294e-04  2.64695132578e-03  9.20086032926e-04 -5.91575817860e-04 -9.42155267345e-04 -2.30877180428e-03  1.37767034453e-03  5.68514830853e-04  2.07534942016e-03 -1.89390960765e-03  1.89149831659e-03 -4.05117460929e-03  1.08597550113e-03 -1.45409070859e-03  4.06366285046e-03  2.29987155861e-04 -3.68777379308e-05 -1.42036875270e-04  1.71689068418e-03 -8.67680529138e-04 -1.81278434201e-03  2.59313887659e-04  1.48729201801e-03 -9.97058753890e-04  1.70954245605e-03  3.28557464152e-03  1.91067871285e-03  7.70496987494e-04 -4.26014524945e-03  2.70988891311e-03 -5.49145570295e-03
 1.96588887390e-03  2.10802063220e-04  7.08998817602e-04  9.24554693089e-04 -6.20185197767e-04  4.45659346028e-03 -6.24588070344e-03 -2.57950275288e-03 -3.26217050110e-03 -2.95977369064e-02  9.75459672758e-03  2.36596196510e-03  8.24131380855e-02 -9.72394936285e-03 -1.16112653234e-02 -7.40958138011e-03  4.84088541274e-03 -1.57709251285e-03 -2.14553031058e-04  8.96682941811e-04 -5.56143249571e-04  1.14505440057e-03  5.75020533501e-05 -4.76444669052e-03  2.46705798828e-03  7.16873585703e-03  1.29600398630e-03 -2.09819439563e-03  2.33702082081e-03  5.46878830375e-04  1.05067548244e-03 -1.94305600458e-04 -4.79887187409e-03  4.19905410056e-04  3.94573268330e-03 -5.47119625646e-04 -7.11050442803e-03  7.23950302455e-04  2.56024201363e-04  1.31603554232e-03  1.15796579115e-03  6.37652984136e-03  3.35524606247e-03 -1.90913384615e-04 -1.62566702516e-03  1.97334679512e-03  4.63993625423e-03  1.71477353023e-03 -3.70584826190e-04  3.10734307084e-03 -5.25896249921e-03  1.79464162277e-03 -4.18671755388e-04 -2.16918063716e-03  2.18560811875e-03 -3.38771543207e-03  8.16940400771e-04 -2.62294138845e-03  3.45079820157e-03  1.26768818659e-03  3.27569940456e-03 -1.68108147563e-04 -2.55353539440e-03 -1.34284322453e-03 -1.28875136338e-03  1.80682749476e-04  1.50581747709e-03  1.65273653105e-03  1.77224039441e-04  2.47735094139e-04 -2.29276956461e-03  4.87050014970e-03 -4.55360358706e-04  5.48613221971e-05 -2.59029151353e-03 -8.96547604736e-04  2.80750846681e-03  3.06515882416e-03 -1.58498123079e-03 -3.03248856168e-03  2.37070112584e-03  1.81505773748e-03  7.05522710841e-04  8.56461286197e-04 -3.77732518136e-05  8.51199049836e-04  2.67478071315e-04  2.71268071291e-04  4.47450971417e-03 -5.22797371828e-04  4.41200027895e-04  1.03554213375e-03  4.66900641664e-03  1.95770578057e-03 -4.71655160167e-03  1.97337262921e-03 -3.42996745456e-03  7.43669739661e-04 -1.22883619034e-03  8.87312931217e-04  1.23268104456e-03  1.83456240411e-03 -8.74619656616e-04  1.79192263080e-04  9.63722814558e-04 -6.18093208299e-04 -8.23151568063e-04  1.35072147580e-03 -1.15412193410e-04  3.24204618369e-03 -2.39018157540e-03 -1.38210714298e-03 -1.06272557217e-03 -7.36663993035e-04 -2.89346329014e-03 -2.19911404726e-05 -8.29045927266e-04  2.10792398044e-03  1.37866146984e-03 -6.39138434131e-04 -2.77272096696e-04  4.20597863354e-04 -4.30413096811e-03 -3.90768183459e-03  3.73945786969e-03 -2.62431037963e-03 -2.72795931119e-03  2.65658482024e-03 -7.66599548853e-04 -5.91287544118e-04 -2.09745010163e-04 -6.56275036641e-03 -3.82496154960e-03  4.70857219130e-04  1.30994685624e-04 -1.84256177579e-03  1.74915626162e-03  2.80120489507e-03  6.49718589900e-04 -1.80408314175e-03  1.06081045335e-03  4.21362440258e-04  9.49097200611e-04  1.61611471097e-03 -6.14907294930e-04 -1.31403252572e-03 -6.01199227611e-03  8.14626153577e-04  1.85240379765e-03  1.22629873814e-03  2.06278512328e-03 -1.67343669538e-03  9.28412679418e-04 -7.14370498632e-04  1.27451102416e-03 -9.46158042008e-04 -2.83009598679e-03  1.93053647389e-03  3.89250587777e-03 -5.43952066527e-04  2.86009523827e-04  1.64835894389e-03 -3.13514528313e-03 -4.19484728994e-03  5.51649790094e-04  8.54527365568e-04 -7.28802150956e-04 -1.07900477513e-04  1.94473216347e-03 -3.66090972431e-03  2.50579420496e-03  8.98082994360e-04  1.06993955021e-03  2.31000773160e-03  4.05391852938e-03 -5.74960044692e-04  1.27341227841e-03  1.40978211337e-04  7.93006645908e-04  4.71977837550e-04  1.37334951893e-03  7.22778354688e-04 -1.10183728488e-03  2.44404293068e-03  2.07053215645e-04 -1.28939277625e-03  1.91733056501e-03  2.27234395518e-03 -1.74129933489e-03  1.09392443951e-03  2.28843452676e-03 -5.45128667648e-04  2.89142985173e-04  1.99731249050e-03 -2.89643731725e-04 -6.84195524738e-04  1.38152411262e-03  6.42606680951e-04  6.08206963419e-04 -1.11851075927e-03 -3.68635219479e-03  5.35738189535e-05  1.01008543409e-03  1.60722430330e-03 -4.47894173048e-04  2.28671989683e-03 -1.02889190078e-03 -3.69448492642e-03  1.78697147969e-03 -1.83166777379e-03 -1.44681048667e-03 -4.67086831353e-04 -2.00668379666e-03 -2.92497053817e-03  2.21502614295e-03  2.01976766291e-03 -9.74912762568e-04 -2.69142304347e-03 -8.51278769571e-05  9.25560097132e-04  9.24654421001e-04  1.54876586479e-03 -5.00094134952e-04  5.18644013598e-04  2.96096351198e-03 -1.57821882005e-03 -3.68246893065e-03  2.11757633590e-03  4.70166218054e-04  1.24284074140e-03  1.02616208439e-03 -2.02749483821e-03  1.16104344832e-03 -2.67334813496e-03 -4.10147798236e-04 -1.53900507468e-03 -3.88593289436e-04  1.67837535282e-03 -1.85715752230e-03 -9.90513116958e-04  2.70040505190e-03  2.44886183142e-05  3.09801414426e-03  3.22410920435e-03  9.02990337070e-04 -2.68292871851e-03  1.50369807788e-03 -1.45642564915e-03  1.00135667768e-04 -3.46228110008e-03  3.40075807758e-03 -4.46377798098e-04  1.38755500466e-03 -5.94877946028e-04  1.38308471435e-03 -3.01257601064e-03 -2.39411078784e-03 -2.71290918322e-03 -7.13988986648e-04 -4.24873695332e-03  3.68219561103e-04  1.99304897729e-03  1.67343987240e-03 -7.66561603575e-04 -2.35915228098e-03 -1.77892397728e-03 -4.33783400843e-03 -2.96717360036e-03  1.65472676529e-04 -1.81819737513e-03 -4.04357857491e-04 -1.55357251275e-04 -1.98522472853e-03  7.78933003874e-04 -6.93657359775e-04 -1.86493947431e-03  8.18156650039e-04 -6.38941095634e-03 -4.12545570398e-03 -3.74625963058e-03 -1.44278896600e-03  3.66771970711e-04 -2.07373907246e-03 -4.30390110644e-04 -9.01806980484e-04 -1.42928529706e-03  5.08465081835e-04  1.31368410832e-03  1.23491959541e-03 -9.63352279156e-04  6.69838227306e-04 -1.34605484272e-03  7.62226722906e-03 -1.71846092099e-04  5.99032183944e-04 -2.54744833165e-03 -6.19914360728e-03  2.00038769225e-03 -4.81123839062e-04 -1.15084972218e-03 -9.72688190702e-04 -2.84268164235e-03  1.74406944869e-03  2.44867140032e-03 -3.43422507680e-03  5.72584440683e-03 -4.34235686073e-03 -7.92693617980e-04 -2.70435567179e-04  1.04281353389e-03 -9.83149454347e-05  3.56023807193e-05  3.21695815165e-03  2.37053741428e-03 -1.09413691088e-03  3.14692784173e-04  2.70236791713e-03 -8.72755263016e-04  5.50253973516e-05 -4.71048242559e-03  4.05177376506e-04  5.42201502851e-03 -3.39600624614e-04 -3.44557492217e-03  3.24639085920e-03  4.59143346097e-04 -1.79232993532e-03  1.28527457634e-03 -9.48065202334e-04 -8.83261181464e-04  2.12725238737e-03 -1.10170130218e-03 -1.31622753425e-03  1.17526229065e-04  3.99010678486e-05 -8.24267848221e-04  7.23395274630e-03 -1.55534737678e-04  5.10532513186e-03 -2.69798771032e-03  2.33066839071e-04 -4.57234853905e-03  2.08106575802e-03  5.87665358739e-04  2.19596602086e-03 -1.25980831961e-03 -1.72227283305e-03  2.28865266734e-03  5.16114124325e-04  1.83834411266e-03  2.41277025337e-03  1.58993676594e-03 -1.53519948994e-03 -2.13045683317e-03 -5.22503034971e-03  1.06429973662e-03 -3.01248907671e-03 -3.03171743466e-03 -5.32861232840e-03 -1.13615200631e-03  5.79733719098e-03 -1.95398788223e-03 -3.84350355682e-04 -6.54639265594e-04  1.19599784964e-03  9.65905868231e-04  2.61878634929e-03  3.78840719115e-03  2.25478487892e-03 -4.63422399854e-03  5.75940633851e-03 -5.92571251763e-03 -3.72330484559e-03  1.42047347129e-03 -2.23095848567e-03 -4.36781646625e-03 -2.44178298971e-03  9.99509403903e-04  2.09898234071e-03 -2.17077853554e-03  2.23108831056e-03 -2.50865884902e-03  1.83043150798e-03  1.26890559781e-03  1.12612553964e-04 -6.10872131741e-04  6.56163210687e-04  6.56335239007e-03  4.69954828818e-04 -3.92212843789e-03 -2.67719169984e-03 -2.28042727180e-03 -1.37642049458e-03  7.35541619193e-04  3.36473842402e-03 -7.71784886281e-04  1.03827394031e-03  1.12970185540e-03  2.94647225387e-03 -1.66819667100e-03  4.36620230622e-03 -2.34562701123e-03  6.44596691067e-04  6.92018294058e-04 -2.76821363983e-04 -5.34793632715e-04 -1.50572041881e-04  3.55922021986e-03  5.76696018151e-04  1.47560336273e-03  1.40582440323e-03 -1.17177340155e-03 -3.22964408798e-03 -3.41020605770e-03 -5.56269599625e-03  1.26307795922e-03 -5.00322951329e-04 -7.82786242033e-04  4.02496022119e-03 -4.85831012138e-06 -2.07679755260e-03 -6.53731541924e-04 -1.58988873424e-04  5.63474586526e-04 -3.66757248029e-03  2.11449146749e-03 -4.39906284032e-04  8.08412950362e-05 -7.22524351235e-04  3.53883278888e-03  6.05643762228e-03 -1.51336656811e-03 -1.76791482439e-03  5.41340276537e-04  3.20744436036e-04  8.09382041058e-05 -1.32443208804e-04 -3.87541964612e-04 -2.01367591259e-03 -2.30234495014e-03  2.93416265217e-03  3.48206563036e-04 -5.34649333826e-03  9.59925903838e-04 -4.02716918906e-03  3.23139756973e-03  2.93483459129e-03 -2.35110005772e-03  1.73381077371e-03  5.58497743798e-03 -6.68014570900e-03  8.30998777451e-04 -1.42963110983e-03 -1.62825899126e-03  3.48803795487e-03  9.54809057322e-04  1.93113566345e-04  1.87251445818e-03  5.05333959748e-04 -5.03230356611e-05 -1.36407152604e-03 -1.16832243512e-03  2.66342823769e-03  1.45986928721e-03  1.89313266728e-03 -3.46324308628e-03 -1.48559832648e-04  1.68105672604e-03 -5.21007935348e-04 -2.68555898307e-03 -1.16333785992e-03 -1.59201916855e-03 -3.24882485977e-03 -1.73254524902e-03  2.33858567306e-03  1.03601304452e-03  4.03580609207e-03 -8.57287809874e-04  4.11052520140e-04  1.95994820270e-03  2.19141992493e-03 -4.03804541218e-04  1.36379045612e-03 -2.59159523908e-03 -1.21802248348e-03  7.38908814018e-05 -1.53373025493e-03 -8.18846503965e-05  1.17143542080e-03 -1.97635331756e-03  1.03852166968e-03  1.88130665309e-03  1.80882350025e-03 -6.67729151633e-04 -1.57550245059e-03 -2.96319271411e-03 -2.96310098157e-03 -1.05032147119e-04  3.07386823002e-03 -1.07939816937e-04 -9.05660296599e-04  1.26298689724e-03 -6.88849630475e-04 -5.38515864975e-03 -1.77993685309e-03  2.94407139264e-04  3.78159109710e-03  9.26446031519e-04  2.52050593493e-03 -2.17817109307e-03  3.86800621553e-03 -1.98257372948e-03
-4.85532661410e-03 -9.70975525438e-04 -2.71574061093e-03 -2.04032351828e-03  9.76772249108e-04 -3.67143846510e-03  4.05155599526e-04 -7.24404889765e-04 -2.12080635958e-03  2.50835775889e-03 -1.50272151089e-02  5.45441614428e-03 -9.72394936285e-03  1.50771236054e-01 -1.63664570150e-02  4.57160640266e-03 -8.33379103401e-03  6.98914953628e-03 -1.67478345765e-03  8.96350228665e-05 -3.26749797799e-03 -1.10853327194e-03  3.03183472899e-03  2.13906683040e-03 -8.86223469751e-04 -3.65601279871e-03  5.52041776451e-03  2.56481276374e-03 -6.32282837630e-03  2.17350031254e-04  2.14143360579e-03  7.50054786438e-04  7.03846387640e-04  6.75285881510e-03  1.96730359428e-04  3.52875970052e-03 -1.49251970872e-03 -5.75483760385e-03  6.09903640147e-03  2.36058381783e-03 -3.95291531456e-03  1.67836720663e-03 -1.64390709163e-03  1.44603187512e-03 -7.74662362937e-04  5.57946409342e-03  4.20792059336e-03  2.41795997114e-03 -1.32394180200e-03 -4.26081857901e-03  5.58061502592e-03 -3.95710492691e-03  3.88699148152e-03 -2.25301561170e-03  2.63408185010e-03 -1.02616508370e-03 -5.12258221417e-03  3.89710030196e-03  2.12236656049e-03  4.17921967551e-03 -4.43336533174e-03 -4.59626179417e-03  7.11331451711e-04 -2.81927443715e-03  6.09476028283e-03 -7.73134306035e-04 -2.45263582803e-04  5.52721656806e-04  9.34388653580e-04 -1.00853827083e-02  2.18210827283e-03  1.29539069861e-04  6.64393146738e-03 -2.85839390249e-03  5.47926742459e-03  5.38748286233e-04  1.74510365174e-03 -1.20608571545e-03  8.13534704592e-03 -2.39634037925e-03  1.78976176948e-03  7.61935959823e-04 -1.78165219919e-03  7.77802999231e-03 -1.54854595049e-03 -5.08330287501e-04 -2.88156571099e-03  5.21273228082e-03 -1.23845255632e-03  3.56120782975e-03  1.49292673587e-03 -3.90360539407e-03  1.30379113706e-03  7.23262417140e-03 -1.85336075836e-04 -4.08265608151e-03 -1.74958780309e-03  4.11476662594e-03 -1.49227438521e-03 -1.59339957609e-03  2.75273363711e-03 -3.42150668399e-03 -2.68266024471e-04 -4.50238138505e-03  4.28286280584e-03 -1.28558861260e-04  2.04478627504e-03 -4.89145411052e-03 -2.19401287374e-03 -9.94337101019e-04  2.24052183487e-03 -3.23651576271e-03 -5.40071041295e-03 -9.34844468209e-03  4.55595473842e-03  1.23950359107e-03 -3.91035538306e-03 -2.02156013013e-03  7.68886196079e-03  2.97759816112e-03 -1.85519769764e-03 -5.24668374010e-03  4.76325269209e-03  6.54049581437e-03 -6.94606215945e-03 -7.70941262417e-03 -2.25526004983e-03  2.97525305054e-03 -6.01270680939e-03 -4.48603296055e-03 -5.92207791790e-03  1.81092829369e-03  8.37317950982e-04  5.66371464377e-03  1.49597622861e-03  4.80682513969e-03  3.14841430027e-03 -8.62173362166e-03 -6.77116352293e-03 -1.81015570684e-03  1.59640047937e-03 -6.05888164355e-03 -4.75417829670e-03 -3.36771253545e-04  1.89885128401e-03 -2.08025940939e-03  1.34904389853e-02  2.01396527670e-03  7.66241958889e-03  2.09514641364e-03  8.22062300282e-04 -2.25548930941e-03 -2.02023654791e-03  1.54489455810e-03 -6.64855160501e-03 -1.48409811896e-03 -8.99374131762e-03 -2.71978323374e-03 -4.92701129153e-03 -2.52213424127e-04  3.60572097790e-03  7.75558438808e-04 -4.95583309898e-03 -1.85210739694e-03  3.31373020862e-03  3.20268085263e-04 -7.84661710192e-04 -1.94530225362e-04  4.20538451195e-03  2.39079796703e-03 -1.97393092562e-03  2.96750429826e-03  3.69047170463e-03 -8.23423941836e-03  2.19803388654e-04 -1.48635758669e-03  5.17605067973e-03 -3.08773699858e-03  8.85293225492e-03  3.77489111784e-03  2.68857240603e-04 -8.28141337139e-04  4.26312091750e-03  6.59758133743e-04 -2.39378508366e-03  2.31572080410e-03 -2.95731726086e-03 -1.90339432342e-03 -1.27966853111e-03 -4.88540416473e-03 -9.08063862515e-04 -2.15619986118e-03 -8.65555581671e-03 -3.20903490804e-03 -2.40439518492e-03  3.07922216874e-03 -7.43026510387e-03  5.75627239743e-03  1.19034657422e-03 -1.10562351234e-03 -2.19975698936e-03  2.41413747217e-03 -5.48239096595e-03  3.67843798142e-04 -1.43266829685e-04  1.61440790712e-04  1.24763866205e-03  4.77032175172e-03  4.34158585166e-03 -5.32005614741e-03  2.25993119644e-03  5.51139951190e-04  8.76326001452e-04 -5.12768724785e-04 -8.25988305557e-03 -3.71267462232e-03  5.78720440129e-04 -1.21493384670e-03  1.45546791873e-03 -1.09810562374e-03  1.65555993402e-04 -6.22358704019e-04  1.42680916252e-03  4.60285576995e-03  7.83556352002e-03 -3.94996196347e-03  1.97079537888e-03 -9.72177737504e-03 -7.42219634198e-03  5.87370458761e-04 -2.43862357424e-04 -7.79346610488e-04 -3.84781781968e-03  3.85918090851e-03  1.15681893924e-02 -2.84338465914e-03  3.96314804989e-04  4.20808663749e-03 -2.49275352846e-03  1.65037811056e-03  7.68148596424e-04  1.79542875187e-03 -1.88837675262e-03  1.07826785053e-04 -2.82303482252e-03 -1.11642855992e-03 -1.41236867216e-03  1.39857071835e-03  3.94777225510e-03  3.30971637734e-03  7.82629467921e-04  3.27006636243e-03 -6.10526224613e-03 -4.35484671168e-03  1.65317727051e-03  5.18902362224e-03  6.92920056055e-03 -3.11595481925e-03  6.43986535632e-03  1.37520858056e-02  6.54484906536e-04 -2.91824076088e-03 -3.40970703888e-03 -3.19088713590e-03 -3.53993081524e-03 -3.49084705180e-03 -3.65235891733e-03 -3.94038808873e-03 -4.02065899118e-03 -1.11386959816e-03  6.60184636030e-03 -9.77523882729e-03  2.23545070013e-04 -2.08267650660e-03 -1.29539707258e-03  3.99039195873e-03  7.62354800594e-03 -1.62954459967e-03  5.35895173948e-03  6.12554733796e-03  3.76821008997e-04  1.05465987303e-03  4.33032043369e-04 -8.85334916863e-04  3.90394900350e-03 -3.15750279181e-03 -1.80914049332e-03  1.26545399938e-03 -1.18352097797e-03  4.14871177380e-03 -1.81525407721e-04 -7.00176999846e-03  1.41652035963e-03  3.52457840236e-03 -4.71225667312e-03  1.70948076989e-03 -3.07014779051e-03 -6.34616033764e-03 -5.26222131218e-04 -6.25830194012e-03  7.58563142384e-04  1.22971589033e-03 -2.09054911355e-03 -3.34400964100e-03  9.55793056818e-04  3.07549104532e-03 -1.36665429105e-03  1.31561239969e-03  7.02611454083e-05  2.58798717590e-03  2.71719086859e-03  4.21019751859e-03  2.20559272780e-03 -3.99085570654e-03 -4.46806444106e-03 -3.61638539928e-03  5.64475233511e-03 -7.29315947119e-03 -9.23123130151e-04  7.37487044298e-03 -5.41981402319e-04  6.01232942367e-03  4.96394740036e-04  2.13176363145e-03 -2.14100182185e-03  5.25403059477e-03  1.31834846603e-03 -1.80162148337e-03 -5.82706495337e-03 -1.38686960251e-03  1.63681162578e-04 -3.02780009114e-03 -5.44845605338e-04 -3.39901336140e-04 -6.85194122254e-04  2.99463926201e-03 -1.06838416237e-02 -1.81672890280e-03 -5.52893117502e-03  4.83398834768e-04 -3.63464956806e-03  1.10083476185e-03 -3.66213078415e-03 -5.80269263340e-03 -5.15265589817e-03  1.41808417843e-03  2.32309712174e-03 -4.52673700068e-03  1.68576378165e-03 -2.51873687138e-04  6.48265055034e-03  7.50494175472e-03  1.73707874093e-03  3.82849725191e-03 -6.93619129930e-05  9.78355270946e-03  6.58230503061e-03 -3.46482376166e-03 -5.31498193959e-03  1.08544428682e-03 -9.99014272902e-03  3.90626284921e-03  8.58565442241e-04  3.23892453398e-03  1.95578221017e-03 -3.34953446156e-03 -2.01506501515e-03 -5.30998576593e-03 -7.83638835453e-04  1.54246814440e-03 -2.02229183108e-03  3.20647789249e-03  3.69350094253e-03  3.30300497357e-03  1.51060346319e-03 -3.56227704590e-03  1.97670432162e-03  2.21006891590e-03  4.36017745746e-04  1.14699282602e-03 -5.04264725624e-04  5.07652907072e-04  2.99296811400e-04 -2.87140060286e-04  6.97810586262e-04 -2.76654336940e-03 -8.02875781968e-04 -5.39842134986e-03  6.03917486383e-04  4.85855859852e-03 -9.40862177519e-03  1.45786644594e-03  7.63848270300e-03 -5.73890132641e-03  4.71388133341e-04 -7.71394030719e-03 -3.01446983045e-03 -8.35396280479e-03 -1.87801575159e-03  2.11425791960e-03 -4.98690249307e-03  1.06920250447e-02  4.19800551929e-04  2.44140089517e-03  6.57446281504e-03 -3.45698096932e-04 -8.04464272080e-03  2.45956446179e-03  6.68163302613e-03  3.86082590985e-03 -2.60967585983e-03  3.18708799798e-03  1.85918918909e-03 -2.96749668510e-03 -7.98035235671e-03 -2.71252212685e-03  1.33561856053e-03  7.47216563111e-03  7.67672016710e-03  8.78157136079e-03  7.46084830602e-04 -9.74905723976e-03 -2.95899676235e-03  5.63782052482e-03  4.08011617563e-03  1.46960698024e-02 -6.02752889803e-03 -5.31330925841e-03  3.33044547579e-03 -3.16068038985e-03 -6.40109459059e-03 -9.06162661477e-04  1.94055239026e-03 -4.83615602626e-03 -1.96891859334e-03  1.26018195327e-03 -4.97070354353e-03  4.73688896204e-04  4.08804992924e-03 -5.86967774222e-03 -1.08739872977e-02 -4.20143464462e-03  5.18608795242e-03  6.28037656591e-03  5.84939763778e-03 -3.40863417844e-03  5.32685186781e-03  3.82114016581e-04 -1.00797839634e-03 -1.92162147682e-03  1.32297765816e-02 -8.82095811842e-04  4.61402230375e-03  6.12739231814e-03 -6.68882511986e-03 -1.27495750958e-03 -1.30827145200e-03  5.09047169360e-03 -2.74793156939e-03 -2.94263500446e-03 -4.41233505027e-03  7.92424330365e-03  3.41732839980e-03  4.28450847298e-03 -9.19209444817e-04 -1.20331364209e-03 -1.10891808218e-02 -2.13380499435e-03 -2.21457010219e-03  2.14346834350e-03  1.06533199011e-03  6.93984719091e-03  1.58306383704e-03  5.58589995235e-03  2.91051738631e-04  2.04735811594e-03 -3.51049236800e-03  4.20964082148e-03  5.39186617957e-04  5.88432526789e-04 -1.67942830756e-04 -3.64328723005e-03  5.77727512639e-03  7.57293380222e-03  2.35398871610e-03  4.27393626455e-05  1.00535419424e-03  1.22451798571e-03  2.71480215772e-03  6.15925824103e-03 -2.78667020266e-03  4.38833789051e-03 -8.69858260309e-03  1.05363415610e-03  6.64648580985e-03  3.74008783429e-03  4.50483357415e-03 -2.24973826352e-03 -1.88638918933e-03 -7.73914737134e-03  7.13736418674e-03 -2.56320493873e-03 -5.56052543007e-03  1.12770097101e-02  7.57638643890e-03  6.04522610142e-03 -2.29417338068e-03  4.11812921302e-03  6.54508090276e-03 -3.07488718586e-03 -7.50029939328e-05  6.43299298493e-04
 4.55965618281e-03 -3.09622294350e-03 -6.03360952536e-03 -2.09996208362e-03  4.19135781588e-03  2.57890268012e-03  1.40473539524e-03  8.63448462848e-04 -3.49567956410e-04  8.71101002894e-03 -1.64182077069e-03 -9.06702304239e-03 -1.16112653234e-02 -1.63664570150e-02  1.32764832695e-01 -8.12654244671e-03  1.50911954483e-02  1.71477259117e-03  4.23015900233e-03  4.04470778227e-04 -8.58420376841e-04  2.95941283298e-03  5.31948757958e-04  1.44428304330e-03 -2.38313734206e-03 -6.18984869461e-03 -2.75585803409e-03 -5.82108019608e-03  1.53957533828e-03 -4.03183007633e-03 -4.58793120759e-03  3.31389583463e-03  5.86984340954e-04 -4.27362656325e-03 -2.20138950419e-03 -1.29576909188e-03  1.00960119651e-02  2.58260173894e-03 -9.38463021032e-03 -1.24000677330e-02  9.15273769710e-03 -5.69052497044e-03  2.18997161946e-03  4.24692818650e-03  3.48158789260e-03  1.09458772670e-03 -1.18870777089e-03 -5.63384129389e-03  3.46385116716e-03  4.22029401888e-04  3.73205866962e-03  1.79999972990e-04  1.73019924513e-03  5.58943508182e-04  6.64686277749e-03 -1.72287999258e-03  7.11234711051e-03 -1.72207241463e-03 -4.27214047486e-04  4.87267117432e-03 -5.01457890519e-03  4.25572661084e-04  4.86803255444e-03  1.43230719442e-03 -4.28671194955e-03  3.67593104871e-03  8.21677341556e-04  3.45123365237e-03 -1.79545313776e-03  3.68707694652e-03  1.94419330213e-03 -3.58220844491e-03 -7.34290845851e-04 -8.50007762631e-03 -5.90526251675e-03 -3.35595613212e-03 -4.62150182960e-04 -2.37458006479e-03 -2.44423584660e-03  3.48604885653e-03  9.75285938720e-03  2.95210813212e-03 -4.63160546207e-03  3.68487279938e-03  5.56538601369e-04 -1.36713246276e-03  3.25349518732e-03 -1.09770298498e-03 -1.76751990934e-03  5.10248994206e-03 -3.40378697966e-03 -2.88639237895e-03 -1.39441968669e-02  5.23114229067e-03 -3.60707785346e-03  3.38137275079e-03 -4.00664880571e-03  2.94869245525e-03 -1.33503378644e-03  9.44684564713e-04 -1.15508060366e-03  4.17719393819e-03 -1.95683639640e-03  1.47919958790e-04 -3.66373673330e-03  1.33783062051e-03  6.02745903021e-04  5.76093428279e-03 -9.69532961282e-04  1.60321807866e-03  1.95008862184e-03  1.63445461869e-03  2.86588441918e-03  8.83354876391e-03  1.26996639771e-03  2.40025598403e-03  1.96562334421e-03  3.92948131659e-03 -6.89327949653e-03 -1.82973817030e-03  5.21850892850e-03  3.04148517393e-03  3.30414863249e-03  3.34897604291e-03 -5.66232028416e-03  2.60794671770e-03  2.56979000686e-03 -2.13047297743e-03  1.20646597904e-03 -7.91957861986e-05 -6.84562034418e-04  1.88806310206e-03  2.26601236089e-03 -5.70901825647e-03 -3.33795694309e-03 -1.39386442665e-03  5.48014468075e-03  4.79549731585e-03  2.11840369630e-03 -1.33975088780e-03  1.14034880469e-02  7.74694572324e-04 -5.19103587548e-03 -4.63017188117e-03 -8.13694485694e-06 -3.56716042772e-03  5.39854429539e-03  3.07330411339e-03 -5.43814628929e-03 -1.96808108688e-03  4.65955654755e-03 -1.38445616459e-03 -3.69911916102e-03  5.66227744175e-03  6.78873979967e-03 -1.60047006498e-03  5.40976960599e-03  2.74320686254e-03  1.91279593832e-03 -2.44109705955e-03 -2.70326768707e-03 -7.39635292559e-03 -5.68979012800e-04  1.82134326581e-04  3.71107097476e-03  1.52788318900e-03 -5.84368160333e-04  5.31790263189e-03  2.12041047637e-03 -7.85665025410e-04 -4.42713980652e-03 -2.64014497533e-03 -3.09002456442e-03 -2.43292447348e-03  3.31803956319e-03 -1.98656349580e-03 -7.47354989472e-03  1.74476544614e-03 -4.97515975848e-03  1.93621230246e-03 -1.66576581387e-03  8.47727781361e-04  3.26962136945e-03  5.79533014281e-03 -4.98436498793e-04 -6.24759864560e-03  8.53921116859e-03  7.25908188660e-03  7.10401159151e-03  2.03685799523e-03  2.16697251691e-03 -1.55860628288e-03  4.16720050169e-03 -7.23780766068e-03 -6.73967360831e-03 -1.36929851133e-03 -1.02291349605e-02  4.91905051262e-03 -2.71225986779e-03 -1.52462409259e-03  3.84331827200e-03  2.07320270413e-03  8.15395798003e-03  1.63502397639e-03  4.20627519481e-03 -2.99567666471e-04  2.91318512017e-03  4.65960514387e-03  3.99547476254e-04 -2.02048861819e-03 -2.32964209436e-03 -2.06134002271e-03  1.79924761843e-03  3.96248628712e-03  1.01716054081e-03  3.62577834210e-03  1.25995919860e-03 -5.00649687760e-03 -2.15046664582e-03 -1.57345708618e-03 -7.22133419056e-03  1.18428624943e-03 -8.65388045421e-04 -5.90702551010e-03 -2.58021952129e-03 -4.81852134075e-03 -1.03608669279e-03  9.60626013735e-04  4.03636345735e-03 -2.91042949601e-03 -4.67211221592e-03  2.58550329115e-03  4.75261662565e-03 -1.66686978331e-03  2.03260031834e-03 -1.56670374831e-03  5.76796364619e-04 -1.75803512877e-03  3.58748963684e-03 -8.88722856428e-04 -4.26503066538e-04  3.09467028701e-04  1.88820043331e-03 -1.21452312143e-03 -8.81200821792e-03  2.00284811017e-04 -1.35764601673e-03  1.90508790633e-03 -5.88044083062e-03 -1.22288845967e-04 -4.81261611940e-03  9.11081786530e-04 -4.41483434573e-03 -1.30928030351e-03 -3.56273593484e-03  5.19587575467e-03  1.00013001039e-02 -3.25997371426e-03 -3.17099452868e-04 -9.54728814359e-04  5.38519154433e-03  3.50286468223e-03  6.89989531845e-03 -3.32144057653e-03  7.47823009730e-03 -3.22615495092e-03  3.84706925790e-03 -1.13691068643e-03 -6.20588889269e-03 -5.81668660150e-03 -3.78652565485e-03 -7.81029951709e-04 -8.72377646129e-03  5.79764122818e-04 -4.59468204514e-03 -2.21145907830e-03 -1.82766923851e-03  2.49901823760e-03  3.11245586458e-04 -5.57819934129e-03 -1.94616763593e-03 -2.66447607054e-04 -2.61381642135e-03 -1.02495874602e-03  7.24008260789e-05 -5.66388244358e-03 -2.46271459060e-04 -3.75738571509e-03  2.05072241101e-03  1.55923980569e-03 -3.59515510723e-03  1.26394463055e-02 -2.64914174702e-03  6.31073589247e-03  3.50545816583e-03 -2.03844872414e-03  5.38474823836e-03  7.19267892598e-03 -3.82413461655e-03 -4.03711938581e-03 -4.36277376311e-03  2.67619429728e-03 -6.15722576203e-03 -4.70047557425e-03  2.03816980356e-04  3.52064283318e-03 -1.59619038576e-03 -6.10128503741e-03  4.90802048209e-03 -6.23989993262e-03 -2.75698242507e-03  2.00481426315e-03  4.69791291663e-03 -6.15247100504e-04 -4.75845283241e-04  1.15664073379e-03  8.24005475833e-03 -4.73705598611e-03 -3.35870447443e-03 -1.50348805876e-03 -2.25572702077e-03 -7.85717892097e-03  3.48612642728e-03  3.19089317049e-03  2.34063969506e-03  2.63397254407e-03  5.41958547777e-03 -3.74273454187e-04 -4.01865995173e-03 -5.06433194911e-03  2.22484011468e-03 -2.18222338698e-03  2.74885418577e-03 -2.73065605864e-03  4.40661122364e-03  1.30756945450e-03 -1.21965778211e-02  5.88980951073e-04 -3.09379129291e-03  7.63984690683e-03  1.76415572130e-03  4.23957476697e-03 -3.02979239921e-03  4.74107276641e-03  4.35589676763e-04  3.46281507074e-03  7.42371912096e-04 -1.99369099172e-03 -3.88859686505e-03 -3.04381260964e-03  1.04991592059e-03 -2.06122906654e-03  5.18965874146e-03  2.88886707967e-03  4.64513513086e-03 -6.71360980687e-03  3.34661264644e-04 -4.37502213345e-04  8.78500999771e-03 -7.20901797475e-04 -4.13792923712e-03 -7.92098737899e-05  2.37737777258e-03 -1.48024212124e-03 -1.23326280650e-03  4.47694190432e-04  3.77304551323e-03  3.03592255809e-03  1.04402789668e-03  1.00046996484e-03  1.28780664369e-03  4.40789231506e-03 -1.61282126435e-03 -1.39466948071e-03  2.58314486676e-03  6.17586710932e-03  1.46245261292e-03 -2.70472899309e-03 -1.14659832675e-03  5.56512206397e-03  3.51544764712e-03 -2.18132666002e-05 -4.87254802525e-04 -4.63616541883e-03 -2.73484055640e-04 -7.90363829365e-04 -5.64175315048e-04  6.98223707527e-04 -1.53401596338e-03 -4.44154586695e-03 -5.28208853495e-03 -2.30136730862e-03 -2.54186726825e-04  2.63088197509e-03 -1.02318051916e-02  6.87623901034e-03  1.28800863001e-03 -3.45827814019e-03  9.33301057031e-05  4.18221618952e-03  4.29340658073e-04 -5.24039811510e-03 -4.50068582115e-03 -2.98189856090e-03 -3.58470652286e-03 -2.09442755064e-03  1.09536050411e-02 -4.62990267012e-03 -1.53752273776e-03 -1.68633432192e-03 -7.76818606687e-03  1.98671130579e-03  5.46549988559e-03  3.62199522380e-03  3.45272902023e-03  4.54124235652e-03  2.37423467383e-04 -4.31345113091e-03  5.52019252941e-04  5.22871310139e-04 -5.43771417348e-03 -1.00662207619e-03 -1.20724222141e-03 -1.65238149336e-03  1.31368048086e-03 -5.83768110913e-03  9.45242781704e-04  1.05936796456e-02 -4.66446855143e-03  2.40951985281e-04 -4.75859719678e-04  1.06968475224e-04 -3.05542657903e-03  5.17276028632e-03  2.45783433581e-03  1.06212533603e-04  5.40315191038e-03  3.48100144909e-03 -3.86313147785e-03  2.49402644827e-03 -1.24864129405e-03 -4.09799440291e-03 -1.43881231072e-03 -8.27934113783e-04 -2.58219779211e-03  7.30012419138e-04 -1.64545769393e-03 -1.72753073157e-03 -5.12193912044e-03 -1.03110909692e-02 -4.27724117644e-03  1.70547622846e-03  4.15903303850e-03 -2.93287005240e-03  4.35800415227e-03 -1.63018576394e-03 -2.40315799472e-03  4.56687833544e-03  1.67693221727e-03  1.03202331605e-03  7.74470125761e-04 -2.91165054315e-03 -5.37533428998e-04 -7.81987464279e-03 -2.18293145345e-03  3.27123496223e-03  2.13945915963e-03 -6.53443466687e-03  3.26744072120e-03 -2.81409529528e-03 -3.49309725118e-03 -7.33261004103e-03 -4.97250987541e-03 -3.26647569765e-03 -1.42189722368e-03 -2.96861751648e-04  3.02762210509e-04 -3.12203645628e-04  9.42248746623e-04 -1.97494640760e-03  1.64243793778e-03  5.80612264929e-03 -1.93357862629e-03 -3.88431967395e-03  8.10601055309e-03 -1.35414953645e-03  2.73493171490e-03 -2.56369882577e-03 -3.39762844969e-04  1.48230406232e-03  1.01786183162e-02  9.92755453718e-04  5.26061490184e-03  5.43986736598e-04 -1.77437980209e-03 -2.92069054934e-03 -1.78150347780e-03 -5.34693123987e-03 -4.41068875183e-05 -1.39183099977e-04 -9.82390649692e-04  6.26386708274e-04  1.33310488615e-03 -4.04909318643e-03  2.23656954574e-03 -2.63892219564e-03 -3.34735190587e-05 -3.68631960236e-03  8.60547651838e-04  4.01532514641e-03  4.88327840386e-04  5.51539975455e-03
-3.89886019661e-03 -1.65261543599e-03  5.86748747961e-05  6.21359135320e-04  4.54639261734e-04 -1.30492869592e-03  8.37064324962e-04  1.84718560117e-03  6.63592338077e-05  2.01551383654e-03 -2.88362198231e-03 -9.18003747705e-05 -7.40958138011e-03  4.57160640266e-03 -8.12654244671e-03  4.70333292650e-02 -1.53254074609e-02 -8.61068292808e-03 -4.48272650370e-04  1.86973802096e-04  2.33228355590e-04 -1.52941905538e-03 -7.95157537711e-04 -1.38305275759e-03  9.47895891017e-04  2.15110330714e-03 -6.28912782061e-05  1.42563348707e-03  5.89873350276e-05 -5.19129011028e-04 -1.07088409801e-03 -8.52789944767e-04  1.28488270363e-03 -8.70990895113e-04 -1.56111369508e-03  2.33817425483e-03 -2.32818131117e-03  6.21273941757e-04  1.19951562384e-03  1.04557878814e-03 -1.91005539083e-03 -9.76996370163e-04 -1.72433021086e-04  1.24677405633e-03 -7.77421801934e-04 -9.19087323624e-04 -1.08404479733e-03  1.60017804544e-03  2.38821787838e-04 -1.50751227671e-03 -3.19836085311e-04 -1.21786987716e-03  1.40236711975e-03  1.57710206946e-03 -2.26226467016e-06  1.02314309640e-03 -1.50536965588e-04  1.17362381299e-03 -2.21157871066e-05  3.22153397417e-04 -1.11254765623e-04 -5.60109149899e-04  4.36760127833e-04 -5.15875910763e-04 -1.66677342949e-04  1.63784394938e-03  8.06738866910e-04  3.35372680847e-03 -1.32320695635e-03 -1.55163698357e-03  2.27649935572e-03 -7.07632641571e-04  1.01138854135e-03  1.85689587392e-03  1.70576327365e-03  2.49620654227e-03 -4.92581417551e-04  1.08814580746e-03  1.91157448308e-04 -6.21967063276e-04 -1.67756921670e-03 -5.59786329310e-04 -1.23560285835e-03  9.21325799111e-04 -9.58636679925e-04 -1.06972029581e-03 -7.25576052760e-04 -1.36680491918e-04 -4.99502783342e-05  4.96493722249e-04 -9.35855309457e-04 -2.27430492537e-04  3.33168386960e-03 -2.30198007799e-03 -5.04769984490e-04 -7.28385100780e-04  3.68188344607e-03 -1.89127063995e-03  8.24252866892e-05 -2.29649876813e-03 -2.12614729064e-03  7.08435468271e-04 -4.57720634405e-04 -3.32905049895e-03  9.51309433178e-06 -2.31934047042e-03 -5.18738663670e-04 -1.23754112346e-03  1.62347664556e-03 -1.61047546670e-03 -2.61576680699e-04  6.62645588341e-04 -2.06474372435e-04  2.72022319390e-04 -1.28651346659e-04  9.69159822917e-04  8.53738031643e-04 -8.90631896324e-04  2.71082724867e-03  4.10109296977e-04 -1.43667754761e-04 -2.72409490149e-03  1.53151211474e-04  1.22097415003e-03 -4.23728485907e-04  2.06706070318e-03 -4.38478213892e-04 -1.82446041495e-03 -3.79800293924e-03 -1.72951449372e-03 -3.26163797243e-03  2.46262693791e-04  1.32109426304e-04 -2.36507181467e-05 -1.45798161819e-04  1.89576238199e-03  1.14391877790e-03  4.94527564487e-04 -1.08415198627e-03  1.55182288791e-03 -2.22187874259e-03 -2.05182104218e-04  1.91613537398e-03 -5.47487730539e-04 -7.63864782986e-04  8.02473452186e-04 -3.13636032567e-03 -1.49546028503e-03  2.54833263225e-03 -5.02766424934e-04 -6.74229255648e-04  1.52362481708e-03 -2.56159838002e-03 -6.60336511370e-04 -9.18064599952e-04 -3.09459293952e-04 -1.97540216297e-03 -5.27223245570e-04  1.12156697608e-03  1.93620817078e-03 -6.71090869357e-04  2.07187163804e-03  1.21148744551e-03  1.40405361847e-03 -8.65586391722e-04 -5.40475011015e-04 -8.00066173348e-04 -1.51196236864e-03 -7.18243559567e-04  1.58831008304e-03 -8.27118894347e-04 -6.44066876284e-04 -1.80710778656e-03 -4.03006509804e-03 -4.49253656244e-04 -4.28009930413e-04  3.29991756331e-05 -1.51263319706e-03 -5.23051138911e-04 -7.47268665346e-06 -1.60659964490e-03 -1.15928051943e-03 -8.65752040234e-04 -3.92967583857e-04  1.87888563630e-03  1.87795900680e-03 -3.55083434357e-04  4.27656858873e-04 -2.09404234075e-03  7.90649099134e-04 -1.91693412831e-03  2.42498350446e-03 -1.36454874393e-03 -1.04143930916e-03  6.63672424982e-04  3.83635641335e-04  1.55042701108e-03 -1.37502328890e-03  1.37410190747e-05  1.31166915350e-03  4.33957816029e-04  5.09387143233e-04  1.10710859326e-03 -2.03038556326e-03  2.09060118697e-04 -7.14259034730e-04 -2.03044014709e-03  1.15122146731e-03 -2.56105345132e-03  3.65581450791e-03  1.94760846978e-03  2.12915987628e-03 -5.47204234300e-05 -1.91576535649e-03 -9.25156720269e-04  3.71074920924e-04  2.35897340149e-03  1.95334290705e-03 -6.79295509868e-04 -9.28099970113e-04  8.60076115551e-04 -5.49794507206e-04  9.80413671858e-04  6.20996473725e-04  1.75475779147e-03 -4.20530745443e-05  1.75478191906e-03 -7.06208889651e-04 -6.03629286384e-04 -3.07334303417e-03  1.54717053447e-03  2.41135438614e-03 -2.71786281101e-03  7.52117497298e-04 -4.82840090646e-05 -1.57874925257e-03  9.53416774727e-05 -2.62935066956e-03  1.15730753421e-03  8.56808887370e-04  5.54883595625e-04  6.21609263907e-04 -3.51655628150e-04 -3.63280146355e-04  6.27641632897e-04 -3.92889666405e-04 -1.07201749873e-03 -9.87287239957e-04  3.89281341565e-04 -9.12343239793e-04  1.21246240788e-03 -8.67706825286e-04 -2.87868821340e-04  2.01726825821e-03  2.76775193635e-04  1.98315309976e-04 -3.56124910631e-03  2.51364357385e-03 -1.15292979723e-03  5.09660544401e-05 -1.13184308353e-03 -2.42386744961e-04 -2.61454554027e-03 -2.06742729491e-03 -2.79486884133e-03 -3.37948352965e-04 -7.36868088262e-04 -1.79026354987e-03 -1.58543507639e-03 -7.80300577636e-04  1.09110370742e-03  1.35628934363e-03  1.44774177010e-03 -2.97851303548e-04  1.38652332981e-03  1.02486856195e-03  1.07894691614e-03 -1.34339624638e-03  2.15485141608e-03  2.92199283462e-03  2.14051272963e-04 -1.19868537508e-03 -1.80245362933e-03  8.93163411313e-04  7.37987571641e-04  3.37441428593e-03 -1.09239013337e-03 -7.60494630068e-04 -5.19035030946e-04  1.26716628486e-03  2.88099770889e-03 -2.71789662668e-03 -1.71887477910e-03 -1.05614834797e-03 -4.86687602947e-04  1.63907193737e-03 -3.68461261714e-04 -1.41964443016e-03  9.11187416384e-04 -6.60617146952e-04  8.96149702458e-04 -6.58046831636e-05  3.47955483785e-04 -9.86910925031e-04  9.85190711303e-04  2.94610504748e-04 -2.86120328927e-04  1.35176628090e-03 -2.86686414822e-04  1.47402103656e-03  2.08252783757e-03  3.07986438578e-04 -2.95943897596e-03 -7.55025381837e-04  1.59240767653e-03 -2.54308117190e-04  4.72008780767e-05  9.09326839839e-04 -1.13425660218e-03  9.67708376345e-04  4.64473537189e-04 -4.73305683078e-04  9.62599478144e-04 -1.83642510249e-03 -3.22397675571e-04  8.89827036854e-04  1.15466034334e-04  1.30632713234e-03  1.58317314949e-03  1.76642106954e-03 -2.11311085380e-03  5.08638159938e-04 -9.20333007531e-04  2.83189484571e-04 -9.18722930449e-04 -1.05863909074e-03  1.55220010597e-03  6.81806275306e-04 -5.68362056526e-04 -4.17036912937e-04 -1.02717878390e-03  1.76244537426e-03  2.85940095403e-04 -2.52490988497e-04  4.15817185866e-04  6.38152708213e-04 -1.19113446474e-04 -9.71600402253e-04  9.91602047947e-05  5.81223313476e-04 -3.18880829213e-04  6.44538997774e-04 -1.85676325296e-04 -9.47922367601e-04 -1.42379870680e-04  1.09583889152e-03  2.08208802690e-03  2.33787136396e-03 -9.78861024455e-04 -1.32334633947e-03 -1.84571092886e-03 -2.37016820231e-03 -8.81839705743e-04  6.38033069145e-04 -1.47574064759e-03 -2.19360719032e-03 -1.25616321046e-03 -2.34514960349e-03 -7.57460072239e-04  1.06145725772e-03 -1.85671786388e-03 -7.58550627895e-04  1.91825500629e-03  2.06493241463e-03 -2.10129576489e-04  5.35931314563e-04 -7.55667489747e-04 -1.15767448595e-03 -3.82771730738e-04 -4.82243482683e-04  1.67439964429e-03  2.88327660141e-03  9.58355063591e-04  1.13773126947e-03  8.92396778340e-04 -2.74116435873e-03 -2.05840024227e-04  1.40318803664e-03  2.57689528852e-03 -1.02355866584e-03  2.07312003526e-03 -8.52859545827e-04 -8.85820692531e-04 -1.47009277729e-03  1.72880029534e-03 -3.60678429609e-04  6.63420479001e-04 -4.07443663401e-04  8.33671665784e-04  2.70008709374e-03  1.14488261770e-04  4.19319187443e-03  6.95240727400e-04 -1.91884777354e-03  1.25656673225e-03 -2.25519209161e-04 -5.36830595831e-03 -8.55095808232e-05  1.68988109427e-03 -4.02742397115e-04  2.60890519327e-03 -2.14580522966e-03 -1.52639677824e-03 -5.39801584388e-04 -7.03161424340e-05 -1.38959960138e-04 -7.92718060560e-04  1.31337311999e-03  6.01951574541e-04  2.09309294832e-03 -9.54679665944e-04  2.28436199117e-03  2.47404362557e-04  1.07824525129e-03 -1.41674339614e-04  3.55860078684e-04  2.96951430377e-05 -7.53885490881e-04 -3.99260086585e-05 -2.92689209274e-03 -1.96715063374e-03  8.16956658696e-04  8.74694445700e-04 -2.17124230326e-03 -8.78468172720e-04 -1.04464958624e-04  1.10764984098e-03 -2.81363786276e-03 -9.23043317894e-04 -1.17706892471e-03  6.44923102715e-04  2.09873705805e-03  1.10633896264e-03 -1.73377408900e-03  6.85367893370e-04 -1.23231943634e-03 -3.56994359110e-03  9.14278028769e-04  2.95589175213e-04  2.25180144376e-03  9.16318012566e-04 -6.59796604988e-04  9.74881059911e-04  5.50924427528e-04  9.83153577277e-04 -3.74844083587e-03  3.45649629276e-04  1.49296185636e-03 -9.83692192411e-04 -8.63949991601e-04 -3.28025495058e-04 -6.55004607297e-04  7.32807642758e-04  1.81546338016e-03 -1.32218361585e-03 -3.18701831648e-04 -7.45317710950e-04  1.43989791289e-03  1.33568203539e-03 -3.69085911787e-04  2.26746711761e-04 -2.94598874871e-04 -6.34208142033e-04  2.04893376762e-03 -2.27447492974e-03 -2.28729297255e-04  3.11891366055e-04 -4.48005536803e-04  6.72269422866e-05  7.08024909214e-05 -1.28303988263e-03 -2.90484390199e-03  7.44049152523e-04  1.61733714982e-04  3.58133324599e-04  6.70054907158e-05 -3.13458491094e-05 -4.93925125537e-04 -9.21236466473e-04 -1.85042881196e-03 -1.37512474785e-03 -3.04196368497e-04  1.41121218743e-04  4.26058142588e-04 -3.24963492357e-03  2.09898318499e-03  8.90093192464e-04 -1.41456651922e-04 -4.42096180437e-04 -9.43308085547e-04  1.72925848189e-03 -1.07644524769e-04 -2.07022194171e-03  1.95742588813e-03 -1.33678680050e-05 -1.66326487728e-03 -2.35306410465e-03  1.65114354202e-03  9.36622824165e-04  4.51357493143e-04 -4.27201366525e-04  1.93350243774e-03
 9.21104660686e-04  6.46224068858e-04  9.08215172954e-04 -7.15972178183e-03  3.45875992323e-03  2.18221136287e-03  2.85051270488e-03 -1.13381508417e-03 -6.02269022716e-04 -5.11981589061e-04  1.45831780549e-02 -2.62537880222e-03  4.84088541274e-03 -8.33379103401e-03  1.50911954483e-02 -1.53254074609e-02  1.19045683372e-01 -2.41784591997e-02  1.00716791009e-02 -9.24670060151e-03  7.35063747765e-03  9.16575811596e-03 -1.12565849046e-03 -4.28302764223e-03 -1.68773721459e-03 -7.97731462324e-04 -2.19229225890e-03 -2.80009829452e-03  4.08370450240e-04 -5.42076119757e-04  2.49778504549e-04  3.56967106951e-03  1.45669490975e-03 -4.28796174971e-03 -1.29091580907e-03  1.02776089927e-03  4.34711465412e-03  2.17208461846e-03 -4.26338559768e-03 -2.67885439534e-04  6.30835968479e-03  6.10956543507e-05  9.42521869571e-04 -5.22140431323e-03 -7.43443516683e-04 -4.13709107163e-04 -3.23977405313e-06 -8.38313849432e-03 -5.41967745487e-03  2.08516261137e-03 -1.14900160085e-03  5.16713172919e-03 -3.57580690737e-03  6.19838880883e-03  5.37562839126e-04 -1.77452140021e-04  8.14471137438e-04 -6.34400623286e-03 -1.03641271058e-04  2.95613477066e-03 -3.74208934039e-03  4.74812058530e-03 -8.92563096920e-04  5.34347946795e-04 -5.30698681299e-03 -1.78213147258e-03 -2.66410055971e-03 -5.62938011486e-03  4.14454038444e-03 -2.70620840962e-03 -4.11954340274e-03 -7.30560412645e-04 -3.05655064062e-03 -5.51083926827e-03 -3.78558164965e-03 -7.18301556219e-04  7.62410275672e-04 -4.20072028494e-03 -4.62102963618e-03  9.87805404341e-04  6.85306042875e-03 -8.74663927329e-04  4.21600783151e-04  5.80457284580e-04  7.14275694632e-03  2.76971605361e-04  2.64960200897e-04 -3.45955973039e-03 -5.95914151611e-04 -1.44924159616e-03 -3.69806531428e-03 -4.47377876592e-03 -5.79101876198e-03  1.51383989380e-03 -3.57060546387e-03  1.93728727494e-03 -4.66164503674e-03  3.95837064122e-03  4.01038447502e-04  3.62624264592e-03  8.29984113598e-03 -2.70704679873e-03  4.83433283262e-04  1.65261033159e-03 -1.57708067183e-03  3.47948592587e-03 -1.03831887361e-03  6.71450120367e-03 -3.57645745416e-03  4.39705827793e-03 -7.36159171620e-04 -3.11467654364e-03  4.71285435896e-04 -4.76538217603e-03  1.76444703081e-03  3.65573327212e-03 -2.58710908714e-03  1.01632948341e-03 -6.28421495330e-03  5.42752292334e-04  1.00816496561e-03  1.78495086918e-03 -3.18079734631e-03 -1.47012369420e-04  2.31863825489e-03  6.51563905406e-03 -4.95188862099e-04 -2.92025904982e-03  2.29365173884e-03 -5.70906940197e-04  1.28487563851e-03  2.73985095052e-03 -4.44227938076e-05  6.91153112952e-03  6.57810966742e-03  7.27406387706e-04  5.01812676560e-04 -1.99917165536e-03 -4.55147217566e-04 -3.89010214550e-03  4.27403903811e-03  8.85045420465e-04 -2.94931764986e-03  5.79136922269e-04 -7.64291433406e-04 -1.90905685715e-03 -7.44448357422e-03 -1.76363765734e-03  3.87085381876e-03 -3.58470046439e-03 -1.29215070021e-04  6.51025810238e-03 -1.66194707867e-03 -1.53675884873e-03 -2.79050796070e-03 -3.29686662009e-04  1.83887037892e-03  1.63973605476e-03  3.70790431157e-04 -3.49705994893e-03  1.60902985012e-03 -1.84392737803e-04 -2.04474889019e-03  7.47759165671e-04 -3.38266335535e-04  2.93766420227e-03  1.44803142068e-03  5.67991295167e-04  2.28780969617e-04  6.06486281131e-04  3.05336718171e-03  1.73402346425e-03 -1.36873824130e-04  5.20931632200e-03 -2.14603715115e-03 -1.91606172593e-03  1.24442281453e-03 -1.43287197594e-03 -4.81597288483e-03 -2.38157060934e-03  6.58099816885e-03  2.21193644850e-03  3.78515126370e-03 -6.07781936263e-04 -1.16417345232e-03 -2.37796057275e-03  2.21850873697e-03 -6.77366643629e-03  2.07088527891e-03 -1.85337917388e-03 -1.35025072951e-03 -5.21682430375e-03  6.14120021636e-03 -5.11778544697e-04  8.27549364035e-04  2.30155387578e-03  4.23021687840e-03  5.56361771211e-04 -9.14102988366e-04 -5.00045895650e-05  1.02049867237e-03 -6.24376092912e-04  3.65316991145e-03  1.86289840932e-03  2.02868551526e-03 -2.17726228335e-03  4.23245912321e-03 -1.60414155467e-03  2.16441695754e-03 -2.25679242658e-03 -1.54662866994e-03 -1.34525754304e-03  3.50920882230e-03 -1.73941812566e-03 -1.44033791307e-04 -2.63672581794e-04 -4.91339413059e-03 -5.25565563904e-03  6.10664334205e-03 -1.03949679722e-03 -4.59426224702e-03  2.41546669532e-03 -1.55250724608e-03  6.31295017394e-04 -5.95583677407e-04 -1.06090313407e-03 -1.50271944254e-03 -2.56489635010e-03  5.64840922361e-04  5.49203515880e-03  1.82701046194e-03 -1.55937897267e-03  9.68379668712e-05 -2.71958419441e-03 -1.30998956322e-05  1.87054656382e-03 -2.83342679535e-03  2.40572011247e-03  5.29527484087e-04  4.21423699865e-04 -8.49582404470e-04  1.71032378732e-03  6.09499637906e-04 -2.67541981434e-03 -3.16229139653e-03 -1.96333510236e-03 -2.82294058853e-04 -2.83968756746e-03 -8.33298962440e-03  1.40336930046e-03 -1.37470350926e-03 -1.48165564988e-03  2.01978348240e-03 -2.45810131652e-03  2.85153060224e-03 -1.29627398582e-03  2.36381082980e-03 -8.48186774109e-04 -2.22220614680e-03 -1.52275607507e-03  1.82579244397e-03  1.01468293490e-03  4.43673463194e-03  6.61357814757e-03  1.97726194721e-03 -3.41262256256e-05  1.34174157566e-03  3.99498170385e-03 -5.69564447717e-03 -5.17764438287e-03 -8.04004041749e-03 -1.14066510500e-03 -1.27217974484e-03 -1.37209806410e-03 -1.73998075561e-03 -3.79921665617e-03 -1.07187479613e-03  2.78923943506e-03 -8.90230478835e-03 -9.75126861241e-03 -3.03192398128e-03  9.13717488768e-04 -6.92953387337e-03 -1.37451856201e-03 -5.47371065857e-03 -3.94537502879e-03  5.16558820686e-03  4.79550082437e-03  1.18754474459e-03 -3.02000472407e-03 -6.46205550702e-03  2.93143789022e-03 -7.99287225557e-04 -8.23434286747e-05  1.23018490622e-03 -2.89277220948e-03  2.93044624913e-03  9.98174682720e-04 -4.77400427947e-03 -1.88353551828e-03 -6.08579231022e-04  6.12738186284e-04 -1.10171725408e-04  5.66972248009e-03 -1.40986101286e-03 -5.02001629086e-03  2.36544141311e-03 -1.06278679327e-03  2.69796142583e-03 -3.11755261669e-03 -5.26632506002e-03 -1.17709353318e-03  1.10202475990e-03 -8.37758859406e-04 -2.19380545576e-03  5.42974069305e-04  9.50731654211e-04  2.95060001843e-03 -2.07031070561e-04 -1.59204742859e-03 -1.43878675267e-03 -1.38863819320e-03  1.26457351650e-04 -6.11648894013e-05 -1.21707799143e-03  9.41301148869e-04  6.52617069098e-03 -1.10019409404e-03 -2.34868070030e-03 -3.45397999693e-03  3.19785445067e-03  2.74084406225e-04  1.93089557874e-03 -6.74884847118e-05  1.79568108386e-03  3.93883631926e-04 -4.40491463166e-03 -2.54100346463e-03  9.15177264566e-04  1.05521320982e-03  4.39372702697e-04 -6.24508660671e-04 -1.50176123205e-03  4.54939377039e-03 -3.25367021804e-04  3.62829257958e-04  1.23079035631e-03  3.27713550589e-04 -3.50820277663e-03 -4.89227478774e-04 -1.20814540242e-03 -9.37071816340e-04 -2.70041309496e-03  7.09816170344e-03  4.43660812192e-03 -9.50734395603e-03 -4.84744560212e-03 -7.24531823252e-03  5.20241289997e-03  1.44383940877e-03  6.48442598557e-03  1.47372165214e-03 -7.62938441072e-03  7.02392845733e-03  1.76422482685e-03  3.91734446777e-03 -3.58262022424e-03  8.82935036155e-04  5.50387714243e-03 -3.21952745565e-03  1.13486913590e-02 -3.28055200006e-03  2.55774865937e-03 -3.05073967425e-03  3.25573369742e-03  3.13068119530e-03 -1.60088143452e-03  4.26737455708e-03  1.39645734476e-03  2.87462159819e-03  2.67060969768e-03  2.69916813296e-03  3.44595647257e-05 -3.68576112844e-04 -1.47629795830e-03  5.89054015575e-03  2.07063550797e-03  2.84279833985e-04 -7.57090460001e-03  6.51343721639e-03  5.33107551366e-04  6.77357732453e-04 -1.84435669556e-03 -8.21602050169e-03  2.59066577693e-04  2.37655622103e-03 -7.92572955360e-04  3.35103192193e-03  6.45013537145e-04 -7.05401145349e-03  2.36193112054e-03 -8.87661562970e-03 -3.24794809876e-03  2.28144739162e-03 -3.13745562495e-03  1.18490900684e-03  7.85507168758e-03 -8.59332823039e-04 -5.53820606030e-03 -5.04063110718e-03 -5.43262355713e-04  6.15004890337e-03  2.15186199871e-04 -7.15434303200e-04  9.96022811676e-03  5.82551809127e-03 -1.35693581962e-03 -9.92003373118e-03 -4.91717311392e-03 -2.06234505807e-03 -4.84969664523e-03  1.87718134379e-04  4.14981477777e-03 -1.09022403261e-04 -2.54203117535e-03 -5.84009068049e-03  1.63754291246e-03  5.08765710594e-03  2.83072010984e-03  6.94239596370e-03 -1.82243713716e-03 -2.12913686072e-03 -1.66342333818e-03  6.34379896926e-03  3.31944058915e-03 -3.01709399817e-04 -2.91830071651e-03  3.11640568500e-03  3.62540727742e-03 -2.95088770731e-03 -2.23324105533e-03 -9.31977729202e-03 -4.83438095374e-03  1.37599006086e-03  1.40122196437e-03  5.89950732596e-04  2.75722375593e-03 -7.31396579670e-04 -2.26679164027e-03 -7.71455273692e-03 -5.07484342822e-03 -2.18080594125e-03 -1.27693573663e-03 -1.50046736369e-03  3.07411482467e-04  8.92784237275e-03  4.21349848352e-03 -4.18308414047e-03  2.65629534788e-03 -1.29109808047e-03  4.46505125293e-03  3.66996964451e-04 -6.88572879867e-04 -3.00780913743e-03 -9.12294577049e-04  1.69377915066e-03  2.10750392030e-03  2.17426354503e-03  1.62907905677e-04  6.37823156491e-04 -7.08999247666e-04  7.47550600793e-04 -1.34012693608e-03 -7.50526493895e-03  5.77801148306e-03  1.27832513828e-03  1.12224424232e-03 -2.29763759798e-03  2.14027531358e-03  2.62598038680e-03  1.98951846408e-04 -2.47560507055e-03  2.10929876533e-04 -3.23850078214e-03  3.52309498332e-03 -5.36846252221e-03  3.38755846338e-03  1.76647042597e-03 -2.61954605492e-03 -5.05759292659e-04  2.73328330649e-03  4.11448737400e-04  9.08402732047e-04 -7.40578496539e-04  3.86116984840e-04 -5.26523961699e-03 -3.25078478047e-03 -2.71314338445e-03  2.22327106317e-03 -2.83728082667e-03  3.07730460598e-03 -2.84456041424e-03 -3.07028200456e-03  7.48013406249e-04  1.98319215619e-03  5.55925695873e-04  4.05760439594e-03 -8.96299136441e-04  1.93566572874e-04 -2.98089992903e-03  3.37185027924e-03  2.13739301883e-04
 1.33096781926e-04 -2.29660795969e-03  1.66600131181e-03  1.11746454374e-03 -4.45157915032e-03  1.44265048252e-03 -2.41673726234e-03  1.29550527730e-03  4.51401893078e-03  5.74321310322e-03  8.85043993294e-04  3.67791872498e-03 -1.57709251285e-03  6.98914953628e-03  1.71477259117e-03 -8.61068292808e-03 -2.41784591997e-02  1.25491909833e-01  6.17916639267e-03  1.56431654594e-02 -1.04769106657e-02 -6.74208938263e-03  7.52084023582e-03  8.79849063720e-03 -2.41927058567e-03 -5.10215509521e-03  7.35414630587e-04 -1.27207404998e-03  2.20310528486e-03  4.27864119522e-03  1.73734837220e-03 -1.10621147020e-04  5.83663579811e-04  3.12720813340e-03  6.57587617304e-03 -5.43019289368e-03  3.41369348823e-03 -3.54739120034e-03  1.74841565334e-03 -5.06144419175e-03  2.37406530671e-03 -2.96507879705e-03 -2.10917100102e-04 -1.02265499537e-03 -1.77345678078e-03  2.81578005815e-03  2.77216150085e-03  3.17820173812e-03  3.97608427224e-03  2.03223277791e-03 -3.24295298439e-03 -3.66318382941e-03  6.85897282479e-04 -3.20937277620e-03  5.09836754976e-04 -1.98668703125e-03 -4.15498550365e-03 -2.48578862976e-03  4.77161287631e-03  4.24666026204e-03  2.32410445126e-03 -4.14039071285e-03  1.61170269178e-03 -4.08806882310e-05  4.47070823882e-03  9.91983752246e-04 -5.21361710333e-04  8.69965583447e-04  1.95973517135e-03  3.71455302724e-03  9.17456779283e-04 -1.47447116523e-03 -1.87206270905e-04  9.43357346763e-05 -1.68021345074e-03 -1.84188938694e-03  2.54113707734e-03  5.46501042025e-03 -1.63264035854e-03  4.75583857982e-03 -2.83649443482e-03 -1.19452753409e-03  1.09464822496e-03  1.03947378527e-04 -1.20880020314e-03  2.49874884871e-03 -4.20140291174e-03  1.48904663986e-03  6.78251256660e-05 -3.95979900225e-03  1.36712489225e-03 -1.07632322366e-04 -5.02554187657e-03 -1.52152248729e-03 -9.75580046794e-04 -1.12601072117e-03  5.76112464569e-03  3.78415190349e-03  1.89889143709e-03 -6.00640053647e-03 -6.03532729168e-03  1.97867403770e-03 -2.04399902244e-03  6.46571285721e-03 -2.00838255405e-03 -3.30668889311e-03  2.56540876427e-03 -6.36927775769e-03  4.57381039903e-03  3.53401872379e-03 -3.93424518913e-03  6.36344697630e-03 -3.35690459031e-04  1.24275698429e-03 -3.05633801953e-03 -2.29582621400e-03 -4.06677080514e-05  3.41280860149e-04  9.87302745141e-04  2.76075252997e-03  1.06978121732e-03 -7.21307382285e-03  1.27648221894e-03 -1.07553840420e-03 -2.89965608939e-03 -3.27450702645e-03 -7.93275339674e-05  4.13956341224e-03  1.36354032656e-03  3.42453282438e-03 -3.73899251157e-03 -9.18380216002e-03  7.71711071588e-04 -3.55059771813e-04 -2.43242889392e-03 -2.90044496011e-03 -3.40596870262e-03 -2.46514615134e-03 -4.89879399141e-03  3.65921014110e-03  1.52720969694e-03 -2.50729901899e-03 -2.45116542103e-03 -1.82166592704e-05  2.16124694282e-03 -3.12375091457e-03  1.08911890949e-02  2.16893119839e-03 -1.01000469244e-02  3.19803520982e-03 -8.65675960299e-03 -5.59106969283e-03  8.26752643125e-03  9.52378804728e-04  3.85606513480e-03 -2.48499345271e-03  1.88179695837e-03  1.95886998691e-03  2.15450277855e-03  1.69990462443e-03 -1.75061390423e-03  1.37766883591e-03  4.07198459322e-03 -2.80934218686e-03 -3.77945206594e-04 -1.13818853157e-03 -1.33327495588e-03 -4.40580839341e-04  2.35649186927e-03  2.09655103120e-03 -7.32025234574e-04 -8.15180661788e-04  7.42622205534e-03 -2.41713506136e-03  3.85894247012e-03  1.00301112618e-03 -4.91015966982e-03  1.69548684249e-03  3.69449973065e-03 -1.69956429003e-05 -7.57855172111e-04  3.88176306867e-03 -5.02057644917e-03 -6.62647631489e-04 -1.77674444450e-03 -1.34878322532e-03 -8.25689314800e-04  6.28511471412e-03  1.37153288962e-03  6.22083368877e-04 -6.87617882318e-04 -1.55250550873e-03 -3.29303136494e-03  7.41330802089e-04  5.91422454416e-04  2.07306650999e-03 -3.30466821026e-03  4.49183314412e-03  8.77832152449e-05 -4.78921952102e-03  2.11873285199e-03 -7.54580024493e-05 -4.01962445973e-03  2.42577868267e-03 -3.74301283829e-03  3.97673604432e-03  1.76299343579e-03  7.31135396913e-03  1.40978743244e-03 -6.25855906030e-03  1.58877454640e-04 -1.57876766517e-04  1.94844575729e-03  2.39028063829e-03  4.48577790993e-03  1.00660784583e-03  2.97662113124e-03  4.25257730257e-03 -6.90006987851e-03  4.48281613227e-03  2.97477702325e-03 -3.97309224731e-03  5.49018899268e-03 -2.44723727811e-03  1.76821364630e-03  1.65503548707e-03  6.08181299675e-03  7.42122759429e-03  6.52416511067e-03 -9.08125082728e-04 -4.51680331740e-03 -4.83756635593e-04  1.41909217536e-03  5.14462168815e-03 -6.05045075262e-03 -6.64071248460e-04  1.55001127383e-04 -2.35742415823e-03 -1.04580416601e-03 -1.75043633040e-03 -2.71519040858e-05 -5.08582445341e-03  1.08812768696e-03 -3.42119949346e-03 -8.69028467419e-05 -1.46899442540e-03  1.36235201228e-03  2.53609184724e-03  7.33786477289e-03  1.18938445927e-03 -2.29755299057e-03  2.57939982880e-03 -1.78325865953e-04 -6.21205222618e-04 -3.29057307094e-03  8.63429904812e-04  7.72340801396e-03  2.17333979024e-03  1.66270128492e-03  6.71105166012e-04 -1.44626279205e-03  2.41134177516e-05  7.38905301841e-04 -2.56862939443e-03  2.34631169673e-03 -2.05060738071e-03  1.44994453454e-03  3.94651323833e-03  3.11766883495e-03  3.24656053060e-03 -1.71175872029e-03 -1.05469599337e-03 -1.03757505079e-03  7.76796010681e-04  2.44749145361e-03  4.45427891536e-04  1.40080280081e-03  3.02736503355e-03  8.09393951327e-03  1.13880292635e-03  4.78743542647e-03  6.85981128188e-04  5.99598318006e-03  4.97873540788e-04 -1.81247114392e-03  1.01508752310e-03 -2.17836908900e-04  5.00280069389e-04  1.26812892428e-03  2.90274225785e-03 -3.69818651221e-03  5.57342737208e-03  4.61200556983e-03  4.96743109573e-03  3.73348515457e-04  1.72416088794e-04  2.58646346032e-03  1.20562384858e-03 -1.66144381219e-03  3.90610024831e-03 -2.47624899916e-03 -1.54396712559e-04 -8.60157898159e-03  1.94431700136e-03 -9.70427336982e-04 -5.35309357839e-03  2.85955810778e-03  1.76254564266e-03 -6.26818405877e-03 -2.91097498598e-03  2.28856487440e-03 -2.44451477135e-03 -5.28308121431e-04  3.70969400760e-03  3.03287259735e-03 -8.22047514140e-04 -6.10587108950e-03  1.10391700581e-04 -1.36285378066e-03  5.82130004175e-03 -3.89883928147e-03 -6.11147279249e-04  4.53333953431e-03 -7.91121784362e-04  2.41752669168e-04  1.90974490636e-04 -4.74560778611e-03  3.43047538543e-03 -2.00122793277e-03  1.13918887357e-03 -1.06317805083e-03  2.94197189270e-03 -1.24159453923e-03  1.94419591299e-03  1.02203321031e-03  1.75322294792e-03 -6.97946394110e-03 -3.02817605159e-04 -4.97041926135e-03  2.54187240971e-03  3.32045630272e-03 -3.71786394220e-03 -2.14165589631e-03 -5.83327054100e-03  1.61970386130e-03  1.47529131948e-03  2.42728775285e-03  5.15317350150e-03 -3.00804691411e-04 -5.46873988117e-03 -1.80345562289e-03  1.11166801577e-03  1.69754207792e-03 -2.91439734174e-03 -4.24385839902e-03  1.37900371038e-03 -3.68341112273e-03  4.65345468460e-03  3.08915295540e-03  4.27191158095e-03 -7.75570744554e-03  3.64395143453e-03  7.66445573472e-03 -6.30531382971e-03  5.27414786677e-05 -1.80372757266e-03  1.24518301367e-03  2.52991343155e-03 -2.98553417394e-03  3.11211153036e-04 -6.74319006005e-03  1.12370119861e-03 -2.88231567978e-03  4.50397750481e-04 -1.93370106679e-04 -3.22233856863e-03  4.83459617329e-04  1.77633144955e-03 -1.75937937576e-03 -3.13977146623e-03  5.52083811066e-04 -5.14781995634e-03 -1.45453869046e-03  4.48993695497e-03  1.39919568096e-03 -1.82012813544e-03 -1.88671612368e-03 -1.12722341076e-03 -6.69643101249e-04 -2.67918986048e-03 -4.06877543133e-03 -1.33696395998e-03  2.00470739192e-04  6.60640169619e-03 -7.39136760916e-03 -6.42493388734e-03 -2.20286579972e-03 -2.91297485558e-03 -5.74577992254e-03  6.12152268777e-03 -7.03416633939e-03  2.87110392803e-03 -1.57769858299e-04 -2.69457687236e-03 -5.30547388649e-03  7.39656897464e-04  4.48823343097e-05  2.13803761849e-03  5.03669814306e-04  3.85979354528e-03 -1.09332176361e-03  3.76858450715e-03  1.93417943484e-03  7.22113702019e-03 -1.90928745179e-03 -3.06471888070e-03 -1.59956212768e-04  2.60058934924e-03  4.79211029921e-03 -2.95941156985e-03  4.15887782599e-04 -5.27225486264e-03 -7.77077543800e-04  2.21410395353e-03  8.24682802847e-03  2.73186892621e-03 -1.95710002005e-03  6.94307004730e-04 -2.51246373949e-04  1.39557914762e-03 -4.10272776933e-03 -2.93870226975e-03 -1.15031092560e-04 -3.30396701954e-03 -3.71567546447e-03  3.18755756408e-04 -6.29988889994e-04  3.73254895405e-03  1.40341736478e-03  3.08622488381e-03  1.84259527418e-04  5.86375238259e-03  2.73728508591e-04  3.24647064393e-03 -3.18005859150e-03  1.99093218661e-03  3.34776971270e-03 -1.00044899600e-03  4.53393319497e-04 -2.00894720069e-03  2.62620251660e-03  1.61847617588e-03  2.22847458705e-04 -2.24632591897e-03  4.73882880424e-03 -1.98708409256e-03 -1.61174247853e-03  9.19380081127e-03 -7.59481927023e-04  8.80597963158e-04 -1.66581629651e-03 -7.11718222541e-04  5.02856867523e-03  8.21991971136e-04  4.64152598594e-04 -7.60563557471e-04 -3.08700082860e-03  9.55027748121e-04 -3.81413318394e-03  1.80727915128e-03 -4.98376892527e-04 -5.47203519374e-03 -5.94612103684e-04 -2.34960528750e-03 -8.84964257731e-05  2.28184120221e-03 -1.83095673710e-03  1.16220068712e-03 -3.65685776677e-03 -1.72223559941e-03  8.80934011778e-04 -1.52128922105e-03  2.59776656811e-03  4.34874437975e-03 -3.61297597905e-03  2.82931789948e-03 -4.13934268382e-03  2.58326708323e-03 -1.24540090893e-03  3.47793904237e-03 -8.45679052109e-04 -4.53689253524e-04 -1.33879367068e-03 -1.71854705305e-03 -3.01181919852e-03 -3.12546658849e-03 -4.65510791021e-03 -2.06537292091e-03  1.68972335496e-03  4.67974093356e-03 -7.37859678923e-03  3.74622799834e-03  2.42423103448e-03  4.83341473563e-03  4.32895312154e-03  3.08018283113e-03 -3.48822012057e-05 -3.46444481063e-03  3.97447424286e-03  7.33496051822e-04  8.19686887735e-04 -2.19728562134e-04
 2.80678469941e-04  4.98206000304e-03 -1.25209155826e-03 -5.34216948829e-03  3.87446107436e-03 -4.72399710383e-03  7.93938106978e-03 -5.08937407842e-03  4.94697833499e-03  1.11184859463e-03  5.95136616287e-03 -2.14720815567e-03 -2.14553031058e-04 -1.67478345765e-03  4.23015900233e-03 -4.48272650370e-04  1.00716791009e-02  6.17916639267e-03  1.44941491850e-01 -3.47818950595e-03  1.25691067157e-02 -1.17499881813e-03 -2.31937216640e-03 -5.37289030562e-03 -8.95996555512e-04  4.24227590250e-03 -6.35239983426e-04 -6.29260717573e-03  5.54514626820e-03  2.19909136380e-04 -3.67875823343e-03  3.14802704203e-03  2.30828914712e-03  3.04742457387e-03  6.63785288940e-04 -8.61586974149e-04  2.41386952667e-04 -5.46354627695e-04  4.30909818802e-03 -5.37440104350e-04  2.80785022214e-03  6.59156650833e-03  2.77202500643e-03 -3.76164093729e-03 -3.92484805344e-03 -6.63595702139e-03 -1.18153010026e-04 -2.18552575460e-03 -2.82344844152e-03 -2.91821541218e-03  8.91490445370e-03  2.36499598791e-03  1.72545571759e-03  4.52621768547e-03  4.89536099309e-03 -4.39487520330e-03  2.65354587382e-03 -4.15788199894e-03  1.45924348868e-03 -5.24253565549e-05  5.50062326099e-03 -1.80761757085e-03 -4.75135903815e-03  7.64139960759e-03 -8.42559677305e-03 -4.35565750089e-03  2.11398040460e-03  8.12750200316e-04  6.90022949448e-03 -4.03507413053e-03  3.03974498452e-03  1.35197709204e-04 -2.04097276238e-03  7.67106378041e-03 -3.74321520212e-03 -6.79932870428e-03  1.67867382072e-03  4.73467050504e-03 -1.67715554802e-03 -9.52201816151e-04 -3.88300579174e-03 -2.63659306706e-03  5.16220867272e-03 -6.43322328436e-03  4.35074070092e-04  1.11663740367e-03 -1.99210058984e-03  2.84120936322e-03  4.79451031757e-03 -3.75090855894e-03 -2.32284946101e-03 -1.21136346187e-03 -4.45557778365e-03 -4.75371933373e-03 -6.49313225172e-03  5.71009113916e-04 -1.85224667401e-03  4.60847283796e-03  4.12304251780e-03 -6.37508480955e-03  5.20891708939e-03  3.43473346504e-03  3.52993369008e-03  2.90241224709e-03 -7.73497254730e-03  3.88204524954e-03  1.73271635002e-03 -1.73042660119e-04  2.35302452061e-03 -3.58257106384e-03  2.47486218513e-03  3.73589427795e-03 -1.55475407516e-03 -2.15930468299e-03 -1.94526121076e-03 -2.09564373279e-03  1.39037840313e-03 -2.82939385828e-03 -9.40716597787e-03  1.09627191112e-03 -2.91317708068e-03 -3.21769844803e-03 -3.00951998653e-03 -4.94159021066e-03  2.48588495411e-03 -7.10423720839e-04  2.52714180276e-03 -3.48223111005e-03  2.32704431837e-03  1.42702435846e-03 -3.41157938097e-03  8.06903736939e-03  3.16115988027e-03  1.88895975040e-03 -6.08286654068e-03  1.15383197215e-03  6.18455702860e-03  2.72699893287e-03  2.60202398356e-03  4.66196660130e-03  1.74451561009e-04  2.77877975223e-03  1.21540637207e-03  4.51460126274e-03 -1.78273216624e-03 -3.39691436304e-03 -4.76712966803e-03  2.47381019516e-03 -4.50207775454e-03  8.01005363330e-03 -5.20338229596e-03 -1.54367330019e-03  1.17342454316e-04 -2.39208742616e-04 -1.42162026992e-03  5.19216815598e-04  4.69145054250e-03  5.25469914760e-03  2.05619956543e-03 -7.96818033710e-04  3.96661058984e-04 -2.92088297933e-03 -1.72152808900e-03  1.21380429334e-03  2.55428974804e-03  2.85790446457e-03  4.61975547872e-03  1.91008004927e-03  5.01895531393e-04  6.22636631828e-03 -7.02797564634e-03  1.26569002555e-04  6.79669939859e-05 -9.37477485109e-03  3.97547654603e-03  8.36798463436e-03 -3.22537927217e-03 -3.40908296001e-03 -4.30659834277e-03 -9.75187355147e-04 -3.52228671818e-04  1.71073134270e-03 -5.47961219765e-03  5.28825285285e-03  1.34054007258e-03 -2.91888083670e-03  6.21757858063e-03  2.72799286509e-03  9.48843347127e-04 -1.06423331297e-02 -3.60984088673e-03 -2.79823824105e-03  1.68182307747e-03  5.00074545180e-03  3.89589612139e-03 -1.14021789287e-03  1.22964313319e-02 -4.89808127940e-03 -1.25429923050e-03 -6.95340063528e-04  4.81192514750e-03  2.29936984567e-03  1.99784444604e-03 -2.04694780264e-04 -1.02044374101e-03  1.97099219449e-04 -1.91134789714e-03 -3.63284971945e-03  4.60567633638e-03 -7.38354312380e-03 -3.84108232249e-03 -5.11027619352e-03 -4.69842658630e-03 -1.50591981694e-03  5.63664445392e-03  1.27271638687e-04  1.38882900644e-03 -2.69946689256e-03 -2.86837320096e-03 -1.91463866091e-03  7.83516804892e-04  1.63431810153e-03 -2.21613944426e-03  6.61054165431e-03  3.65493770423e-03 -2.50413040351e-03  3.58138249227e-03 -1.72810498793e-03  2.46079555463e-03 -1.93156654787e-04 -5.01334769044e-03 -5.40588711946e-03  4.68496613123e-04  5.86292813256e-03 -1.02865429453e-02 -3.41792512268e-03 -5.07744535152e-04 -5.04864380110e-03  5.89814788770e-03  1.10354937561e-03 -5.72575722777e-03  3.56844877531e-03  1.12985009602e-03 -6.14796867272e-04 -4.72255933140e-03 -1.83239855806e-04  1.32961649086e-03 -1.11271966027e-03 -5.05205225430e-03 -1.62980134114e-03 -5.06232933665e-04 -8.75596241708e-04 -4.46360854510e-03 -4.45193385955e-03  1.56907306448e-03 -1.97402334472e-03  2.47707794897e-03  1.93974958778e-03 -5.08860333064e-04  2.25077637206e-03  3.11335032654e-03  6.35449569689e-04  1.06136112077e-02  7.26078333139e-03  4.82099762013e-03  8.86865328548e-04  3.09964871861e-04 -2.15274394714e-03 -3.53548719552e-03  3.75332985986e-04 -7.13037844337e-03 -4.67959881777e-03  3.05935352864e-03 -9.45138765813e-05  7.89227134473e-03  4.16455839399e-03  1.99770557706e-03 -8.41623192371e-03  9.24790793473e-03  3.88969154971e-03  5.00244528201e-03  7.45208092550e-04 -2.59338008615e-03 -6.73273061936e-04 -4.53230135619e-03 -4.00276556716e-04  2.52361448086e-03 -4.26226019314e-03  3.70549723636e-03 -6.32263125209e-03 -5.10480814683e-03 -5.63890155621e-03 -3.87734267425e-03 -6.79855883653e-03 -2.61139459525e-03 -2.12679716019e-03 -4.43730057597e-04 -5.69772883623e-04 -1.13811590562e-02 -3.33476149067e-03 -2.18022135458e-03  1.48282805834e-03 -5.99474243071e-03 -2.03754305442e-03 -4.75046732363e-03  2.87556896224e-03 -2.34110390732e-03 -2.13367785860e-03  4.77312521724e-03  1.89532451388e-03 -2.09619982145e-03  1.58302018495e-03 -4.46768428325e-03 -2.46970645614e-03  1.21411864155e-03 -1.61794369495e-03 -6.39180669590e-03  7.68143273254e-03 -7.84315325864e-05 -2.76596573957e-03 -1.77423143727e-03  3.78371646291e-03  4.90811878426e-04 -1.01366518603e-02 -5.28996196800e-03  1.40380332852e-03  4.79100787383e-03 -3.40901974600e-03 -2.82360440921e-03 -1.17566747060e-03  5.37556595453e-03 -1.30967145785e-03  5.35864205266e-03 -2.65985346574e-03  7.98973997050e-05  1.53048937260e-03  6.16932596710e-04 -4.51640701235e-03 -1.76287000956e-03  2.51299277644e-04  1.43966223370e-03 -2.36350712038e-04  1.43280658751e-03 -4.79311256998e-03  1.27438607729e-03 -1.00652498289e-03  2.95414708301e-05 -3.86788208921e-03  1.33832005708e-03 -3.87954084715e-03 -2.61292167765e-03 -4.12066112829e-03  1.33820828515e-03  7.12364992293e-04  4.91134144718e-05 -1.47439537583e-03 -8.74912945862e-03 -1.75075198606e-03 -5.33157392938e-03 -2.21852327806e-03 -4.77563858885e-03  3.59997920984e-03 -6.93378929380e-04  2.32813233597e-03  4.31370269631e-04  3.77642936024e-03 -7.23086309924e-04  7.26286775050e-03  1.03949835244e-02 -5.12509063876e-03  1.63932853578e-03 -4.52343949375e-03 -6.51890513086e-03  9.02894092319e-04 -1.17048841267e-03 -2.64938301112e-03  3.98624584260e-03 -3.17212301355e-03  7.22296658131e-03  2.57653707456e-04  3.40496249883e-03 -1.09903989920e-02  5.57676337231e-03  3.64615348690e-03  4.21008411817e-03  3.42023393748e-05  5.20827552105e-04  7.43105348553e-03  8.79337744300e-04  1.61032672075e-03  2.58053706065e-03 -3.56165228084e-03  2.01166985274e-03 -1.81797257431e-03  9.14068837163e-04 -3.14860423701e-03 -2.87780754875e-03  2.94486117669e-03  1.38078236731e-03 -2.90969285520e-03 -1.83873565834e-03 -1.46574931552e-03 -4.00841857372e-04  2.49920644902e-03  1.29280203075e-02 -8.76175371834e-04 -2.41403971068e-03  1.14219183633e-03  2.74513688318e-03 -2.91243537255e-03  9.58946304485e-04  8.98414202090e-03  9.65673927819e-03  4.59263345729e-03  6.91687889064e-03  5.08057278676e-03 -4.31915280161e-04 -4.51334732037e-03  2.86770804541e-03  3.68064800391e-03 -5.37088919733e-03 -1.74839473673e-05  8.07255574287e-03  1.66112492643e-03 -2.76925900829e-03 -1.19232082247e-03  2.40837452075e-03  8.94511513392e-05  6.13430524020e-03 -7.67075900915e-03 -4.37152291062e-04  1.51899580557e-03  2.26631161176e-03 -3.20597217659e-03 -2.74960289516e-03  3.99065828439e-03  2.40720231212e-03 -8.82854611953e-04 -1.93713349066e-03 -3.60988745637e-03  3.12507216116e-03 -3.72732478774e-03 -4.04797488458e-03  2.80374325091e-03 -2.67501679004e-04 -5.50030117572e-03  3.16181627200e-03 -7.52329019567e-03 -1.61750152389e-03 -3.75807476229e-03  8.18816949069e-04 -9.69389097333e-04  2.70046525174e-03 -9.37225702220e-03 -5.50447840095e-03  9.22978457104e-03  2.58688869750e-03 -4.18359628691e-03  5.08268039090e-03  2.25258042694e-03  5.47375801355e-03 -4.83868841554e-03 -4.04415473730e-03  7.21179156168e-05 -1.15163742763e-03  3.17372434105e-04  2.57670899421e-03 -2.51712576428e-04  7.48831696458e-04 -3.93748200036e-04  1.51187920852e-03 -7.98053700002e-03 -1.04703410266e-03 -5.81785686312e-03  6.05607480793e-03  2.54888610751e-03 -2.05828504091e-03 -4.77629333753e-03 -1.83188826076e-03 -3.22141868573e-04  6.74348588790e-06 -1.85002393470e-03 -5.66223625576e-03  1.51376876472e-03  4.14791740984e-03  2.93911467980e-03 -4.03901504340e-03  2.05044635734e-03  1.48386237436e-03 -6.59731804296e-03 -3.18908258496e-03 -2.00525038333e-03 -1.76839177801e-03 -7.58877306938e-04  6.75644485960e-03 -3.33329034815e-03  1.89469358201e-03  1.79839355207e-03  6.23158829487e-03 -2.64100880660e-04  2.08137685834e-04 -2.36345835683e-03 -4.24845249763e-04 -7.16927417113e-05  5.82310183983e-03  6.04207292500e-03 -3.19214084072e-03 -7.47996363282e-03 -2.12415632024e-03  6.21407495866e-03  1.00072328496e-02  5.37466722335e-04
 2.78467361134e-03 -1.66043799915e-03 -3.78328108247e-03 -5.09901866395e-04  2.44884617429e-04 -1.35823376639e-03 -3.49902252602e-03  4.30848785970e-03 -7.43531066726e-04 -8.52323656739e-04 -1.46440212073e-03  1.70069550631e-03  8.96682941811e-04  8.96350228665e-05  4.04470778227e-04  1.86973802096e-04 -9.24670060151e-03  1.56431654594e-02 -3.47818950595e-03  8.91289145794e-02 -4.64555868876e-04 -1.65067245673e-02  2.14558422994e-03  2.60096732203e-04 -1.65048405623e-03 -4.64376460182e-03 -8.98967238467e-05 -2.63341762506e-03  2.42429461858e-03  1.68297475883e-03 -2.63369984196e-03  9.61117081456e-06  5.77329749934e-04  1.23108684013e-03 -1.62370321103e-03  3.16641099363e-06  6.80382373125e-03 -1.16295017212e-03  1.26719472943e-03 -3.12938930748e-03 -3.73554932800e-03 -1.63281946032e-03 -1.38180297409e-03  3.90316784438e-03 -1.74558101179e-03 -1.45009761468e-03 -1.89732302404e-03  1.06408666870e-03  3.31166397558e-03  1.50051104117e-03 -3.33677613337e-03 -3.51290221422e-03  6.81736007697e-04 -3.94247314683e-03  2.30544822926e-03 -3.83014308246e-04  2.25763122061e-03  9.57062767538e-05 -1.51225201479e-04 -2.69812818634e-04  1.91281680047e-03 -3.69542332387e-03 -6.99781141703e-04 -8.84302350592e-05  3.51868837266e-04  3.81517455983e-04  3.80461863748e-03  4.62909415043e-03 -3.61587396834e-05 -1.06498736569e-03  1.00586931029e-03 -5.44522783897e-04  2.25442141031e-03 -9.75671645133e-04 -4.79592242686e-04 -8.89729813506e-04  3.43770384538e-03  3.93836746310e-03  2.55957659824e-03  1.88959938642e-03  2.09491199131e-03 -6.99246477027e-04 -1.68967125549e-03 -3.58372204416e-03  3.45449074727e-03 -3.69055322292e-04  5.02499196007e-04 -4.19626084932e-03  1.84393736174e-03 -5.37926780247e-03  2.19724109371e-03  6.12942137172e-04 -3.88637052835e-03  1.30317259406e-03 -3.02628853491e-03  7.39902869767e-04  2.97955093556e-05 -2.03792875844e-03 -1.92494130502e-03 -1.95695101178e-03 -2.86615076196e-03  1.05952177290e-02 -2.59966490060e-03  1.07695488067e-03  7.64246003483e-04 -8.11087400692e-04 -2.06170768012e-04 -1.30587907418e-03 -1.76221279138e-05  1.99046856359e-03 -5.02122102884e-04 -1.67762115557e-04 -1.58098668249e-03 -2.11474323037e-03  5.24383837263e-04  1.25582455836e-04 -6.39333061498e-03 -2.29060541865e-03  2.46255965681e-03  1.92499671351e-03 -2.06870243336e-03 -1.15586608188e-03  5.36413823933e-03  1.62270965035e-03 -3.39260784367e-03  4.92879463931e-03 -8.68594150806e-04 -4.81568987152e-04  2.39595218635e-03  3.78431568801e-03 -4.10783362305e-03 -8.13572849510e-03 -5.05317956741e-03  3.37553441296e-05  1.48903044030e-04 -1.56295063359e-03  2.65253493311e-04 -3.80841204876e-03 -6.73363319275e-03  5.31065295629e-03  2.80194749592e-03 -2.26685754593e-03  3.47759725118e-03  3.74374336361e-03  2.87870900537e-03 -2.38005641119e-03  1.12150023384e-02  4.29204172158e-03 -3.63776244607e-03  2.03209478831e-03  1.57884771238e-03 -4.19051404389e-03 -1.77982118536e-04 -1.64808225206e-03 -2.59571109598e-04  1.56028660734e-03 -1.69461974958e-03 -1.38434226424e-03 -3.74255816796e-03  1.05244265134e-03 -1.45724708912e-03  1.86459136520e-03 -5.18822844925e-05  2.85985772786e-04 -1.66486424051e-03  3.83152193146e-05 -8.09844879848e-04 -3.51717001657e-03 -3.03481565476e-03  3.69953475474e-03  5.00548804546e-04  2.44010793588e-04  2.28682613671e-03 -3.15832783690e-03  1.86953288377e-03  2.61827968343e-03 -5.89236216640e-04 -7.88779230150e-04  1.17841671491e-03  1.03604760312e-03 -3.17192145658e-03  2.21555346757e-03 -3.58448708699e-03  1.99591932995e-03  9.84627199865e-04  1.84289178547e-05  1.56839993904e-03  4.42543990246e-03 -1.95007652018e-03  2.01204629689e-03 -2.52599983733e-04  2.01933028884e-03 -3.71291394005e-03  5.65266950064e-04  2.70864635972e-03  1.18866051078e-04 -1.44952652683e-03  2.37541898363e-03  1.84049684616e-03 -1.30660042352e-03  1.59609080919e-03 -3.77930003760e-04 -1.59310020786e-04  2.94160929971e-04  4.39710071590e-03 -1.37420875809e-03  3.18742102784e-03  2.34051965974e-03  2.90815279653e-04 -3.47728327224e-03 -8.91903746272e-04  3.11999039876e-03  1.31202221228e-03  3.51029271972e-03 -2.81481389191e-03  1.97598015750e-03  1.34812835155e-03  3.77529923768e-03  2.77853549363e-04 -1.15650147403e-03  1.32178701597e-03 -2.03815385989e-03  2.48360556741e-03 -6.58776989541e-03  5.51883815993e-03 -3.57273586309e-03  5.28132779776e-03 -1.08752903702e-03 -1.87382650849e-03 -2.08511836368e-03  1.09471836136e-03 -2.62588035592e-03 -5.25357068672e-04  7.10213294048e-04 -7.40138898928e-03 -1.62112418470e-03  3.04370863058e-03  4.20540904727e-03  1.65512747791e-03  1.23218670499e-03 -2.14840799390e-03  9.53724840081e-04  2.32290203026e-03  3.48174727216e-03  3.04846163025e-03  3.74132795926e-04  3.00792114008e-04  3.46378845770e-03 -1.98240703003e-03  8.20507900482e-04  4.73341728938e-04  2.51582388013e-03 -4.79541407219e-04  2.77659422969e-03 -5.15224058481e-03  1.03989685121e-03 -4.51020000458e-03  2.27832154193e-04  2.13964973837e-04 -1.20987467124e-03  7.94030241158e-04  7.95639265654e-04 -1.77227930414e-03 -4.48072731549e-03 -1.40641274657e-03 -2.64305686772e-03 -1.05273219438e-03  7.14789785949e-05  2.34424786041e-03  1.37608282384e-03 -6.09224752985e-03 -1.20251001299e-03 -4.21855408619e-03  4.61914300390e-03  2.31746109911e-03 -6.36446694587e-04 -2.23748896646e-03  2.05679430427e-03  1.48881655581e-03  7.54277513032e-03  5.66118900632e-04 -8.60156372216e-04  4.91742727110e-03 -2.93733250150e-04  4.43175472072e-04  1.14755392907e-03  1.82482086412e-03 -2.42456704752e-03  5.98703030762e-04  1.09042278228e-03 -3.88640607609e-03 -4.82818310405e-05 -8.32020664593e-04  8.21007565052e-04  1.94192543806e-03  7.69759851075e-04  2.56930243002e-03  1.48082444684e-03  1.38315096485e-03 -3.66020823141e-03 -3.29238861498e-03  1.33269388992e-03  1.30513132219e-03  1.16576216368e-03 -2.15225106429e-03  2.29067192586e-03  3.81866179967e-04  3.67333553529e-03 -3.58798869742e-03  3.58465002479e-03  1.20708100175e-03 -1.61184295090e-03  2.18202360607e-03  1.87612363643e-03  1.12867167221e-03 -1.46138013286e-03 -2.09487113696e-03  1.05009034049e-03 -2.24917581221e-04  2.78124020128e-03  1.58055310029e-03  4.29591142820e-03  7.70771273384e-04 -4.90994796583e-05  1.98746968837e-03 -1.21881943897e-03 -2.02429009222e-03  1.65196930083e-03  1.50728032399e-03  1.64778634119e-03  2.68792550401e-03 -2.80787676861e-03 -1.30123202125e-03  2.98431107188e-04 -1.76562687409e-03  2.82812390684e-03 -5.02494586041e-03 -1.08551254749e-03 -2.14148270219e-03  1.40281678829e-03  1.00806734914e-02 -4.28575358332e-03 -2.23788558416e-03  3.15989193489e-03 -1.78775224731e-03 -1.41333456001e-03 -2.98081306539e-03  1.07023250722e-05  2.98101747753e-03  6.24920505414e-04  1.01481483260e-03  4.74341540591e-04  7.54615534418e-05 -1.41982080157e-03  2.42503075470e-03  1.53337924301e-03 -2.10813912638e-03 -2.50120069018e-04  3.90267323859e-03 -1.02849002736e-03 -2.13594295559e-03  2.14287658943e-04  1.33502566359e-03  9.20663251514e-04  9.13646462833e-04 -1.77379596576e-03  1.41731780748e-03  3.92660855038e-03 -1.59375511649e-03  2.62669412789e-03 -5.74141278995e-04 -2.61806166608e-03 -1.68019378556e-03  7.97678532624e-04  2.77057302984e-04  2.76892694868e-03  5.21431506287e-03  1.83719839940e-03 -3.53226892095e-03  1.25849953394e-03 -2.71665880804e-03  4.46445855735e-03 -4.93739949938e-03 -6.52491925810e-03  3.01544729435e-03  5.10799312545e-03 -3.22223608788e-03 -2.86349392125e-03  1.74732667442e-03  2.00478894400e-03  1.44824344517e-03 -4.01756930316e-03 -1.33734978779e-03  1.46763171422e-03 -4.16401980593e-04 -1.08137379128e-03 -2.66893292127e-03 -3.25995706294e-03 -3.12055413658e-03  1.75429998584e-03 -2.04442495477e-03  3.16614419327e-03  2.84805662025e-03  3.27844820246e-03  4.69932119928e-03 -4.24012734099e-05  3.58559945084e-03  1.62591154111e-03  2.85015205775e-04  1.39718622948e-03  1.10193077517e-03 -1.39191253864e-04  2.57504785089e-03  7.42812310065e-04  4.10136057693e-04  6.69574991372e-04 -9.31677197538e-04 -2.80968332532e-04  1.69758264049e-03 -5.49504814157e-03  1.81444795867e-03  4.75386100321e-03 -1.50154461478e-03  1.25344295726e-05  2.44742937694e-03 -2.82625496094e-03 -1.31867807282e-03 -5.37240175244e-04 -2.61116855616e-03 -3.63914422361e-04  4.05535188405e-04  8.76453189623e-04 -1.86297402035e-03 -1.25058447947e-03 -1.07423248530e-03 -1.32091247081e-03 -4.14629707657e-03  1.87420890395e-03  1.04845607623e-03 -1.65980942488e-03 -4.77816120337e-04  7.13762476038e-03  3.50931446156e-04 -4.46648528703e-03 -2.63830855923e-03  4.67620606510e-04 -6.60777672671e-04 -7.05759367327e-05 -2.98262447826e-03  6.26979700532e-03  1.08918828557e-04 -3.07769092395e-03 -3.12215412288e-03 -2.92484105026e-03  4.50317792126e-03 -2.22347764837e-03  9.34653689610e-04  7.98197245322e-03 -5.10891624037e-04  2.00465636689e-03 -2.43617629202e-04  8.72438570375e-05 -3.83585149316e-03 -1.82730577433e-03  6.02194010680e-04  1.54688198702e-03 -2.53590430451e-06 -1.69509171657e-03  2.71501092228e-04 -1.36103823359e-03 -3.62054541790e-04  1.75040697404e-04 -2.13371255109e-03 -8.95044316310e-04 -4.65552671684e-04  1.07024450630e-03  4.85660287286e-04 -1.89101716871e-03  1.96409707307e-03  1.29452615698e-03 -7.11672246217e-04 -4.97701229690e-03  6.95782840885e-03  4.63795027925e-04 -5.49019337412e-03  1.55780692221e-03 -2.69005902938e-04  5.97123280881e-04  1.63699166488e-04  1.78778646364e-03  1.09884037502e-03  1.83437834937e-03 -4.09616342057e-03 -6.02217616954e-05  2.19067171690e-05  1.67403295428e-03 -2.30511123230e-03 -2.21344113223e-03 -1.09222911645e-03  2.86299992657e-03 -3.17438840612e-03  2.80286319931e-03 -2.04914651281e-03 -2.03763772364e-03  1.54746722445e-03  2.00095380060e-03  9.81713812519e-04 -8.03331855103e-04  3.21567925444e-04  2.32933357548e-03  1.26523040774e-04  1.99787380507e-03
-1.88657641997e-03  2.05989195866e-03  3.42158074715e-03  2.36660879413e-03  2.94508926893e-03 -3.55432292474e-04  3.18285035939e-03  4.70206143120e-04 -7.11837960183e-04 -7.02437898489e-04  3.62375740179e-03 -7.52162768861e-04 -5.56143249571e-04 -3.26749797799e-03 -8.58420376841e-04  2.33228355590e-04  7.35063747765e-03 -1.04769106657e-02  1.25691067157e-02 -4.64555868876e-04  1.01968406320e-01 -6.31930985739e-03 -2.57219733949e-03 -4.61860211270e-03 -5.67454092549e-04  1.28360365823e-03  2.85294401111e-03  3.18921905069e-04  2.20897318406e-04 -2.36922961037e-03  1.56519859955e-03  7.35383309397e-04 -1.24522098904e-03 -1.05165163006e-03 -6.39007869424e-03  2.28322393453e-04 -7.19541306236e-04  1.02133615583e-03  4.88023211181e-03 -2.43158435958e-04 -1.82747504870e-03 -1.87907982554e-03 -4.12133148287e-03  1.86680718922e-03  5.70161957447e-04 -4.16103931909e-03 -2.70099882541e-03 -6.01131396910e-03  1.35058632977e-03 -1.30126601771e-03  1.53113597225e-03  6.83407606891e-04 -2.03954953897e-03  4.49046675183e-03 -8.12719967435e-04  1.42144053761e-03  4.54451171921e-04 -2.49638270551e-03 -6.93355936060e-04 -3.28859981348e-03  1.95737051580e-03 -1.41803327239e-03 -4.75099904518e-05  2.70925757548e-03  1.84501983455e-03 -3.18195477826e-03  7.14570144188e-03 -2.51926321401e-03  3.06696744061e-03  1.65891188258e-03 -3.33561584771e-04  1.90861235497e-03  1.89003188763e-03 -2.47467936290e-03 -1.80501068811e-03 -2.15727596381e-03  1.31835588908e-03  4.26520313335e-03  2.12545016978e-03  6.16390650111e-04 -5.07275145475e-03 -2.51008265503e-03 -2.04399832758e-03 -5.34419196412e-03  4.84726456122e-03 -1.99339915117e-03  3.61069667544e-03  7.77403130809e-04  2.41409976225e-03 -3.26360669596e-03 -7.66995657847e-03  3.19981109399e-03 -9.86653399255e-04  2.42949704769e-04  5.00391156532e-03  1.20351005005e-03 -9.81516226030e-03 -1.92133152997e-03 -4.47488524794e-03  5.24719607649e-03  3.06369053517e-03 -9.71429331478e-03  1.75408389937e-03 -1.76170968416e-03 -3.00874829818e-04  4.25403142098e-03  7.91363015654e-04  1.56781321353e-03 -2.64128488336e-03  2.30387023211e-03 -1.86854799270e-03 -2.73246900791e-03  9.01179734341e-04 -2.48218024833e-04  3.03493355775e-03  4.21297687959e-03 -2.36436165967e-03 -5.65467466521e-04 -2.13677228247e-03 -1.79590449448e-03  3.92434577778e-03 -2.75194634005e-03  9.04483191666e-04  7.02545936476e-04 -1.40774782916e-03  2.60177121710e-03  1.28042955830e-03 -1.01393019835e-03  4.59368789526e-03  5.19162448618e-03 -1.26065089070e-03  2.06592896515e-03 -3.25432757253e-03  1.76964613648e-03  4.63776009277e-03  4.55410493373e-04 -4.25267699819e-04 -2.66021178105e-03 -1.68342527013e-03 -6.24723904220e-04  1.34097219781e-04 -2.68955280783e-03  2.18532948066e-03 -3.33995402481e-04  2.70856392663e-03 -8.18990438033e-05 -2.11879202794e-03 -1.84265240507e-03 -2.25481984157e-03  6.62853564904e-03 -1.52387920545e-03 -4.97496311086e-03 -1.72592998436e-04  3.83814878496e-03  5.40663556844e-04 -1.09793579424e-03 -1.59191454603e-03  1.69076499360e-03  2.98720785604e-03 -8.06791936161e-04 -2.24803655937e-03 -3.52139146816e-03 -3.04595297298e-03  4.70198617005e-04  1.39172290796e-03 -4.94467354331e-03  1.84259551168e-03  3.45470649381e-04 -3.87761102547e-03 -1.02053532143e-03  3.11963241575e-03 -4.28491475293e-03  1.61004635200e-03 -1.30388521701e-03  2.04799848713e-03  1.99178774051e-03  8.79615947307e-04 -1.76713924691e-03  5.85066307586e-04  6.84778191118e-04  8.04091843049e-04 -1.80937482030e-03  2.09116590311e-03  3.00551321187e-03  2.07955019676e-03 -2.01510954000e-03  7.19312960356e-03  5.42726671322e-03  1.09351736996e-03  1.38839284711e-03  1.56296343604e-03  1.05599428676e-03 -3.35945178327e-03  3.36764723730e-03  2.57074381449e-03  1.03931136820e-03  8.98772370849e-03  1.58821791298e-03 -3.78079707392e-04 -2.33461454665e-03  3.71294315262e-04  1.80790677267e-03  1.01213351408e-02 -7.05102082031e-04 -4.57143028079e-03 -1.23812703865e-03 -2.57248218173e-03 -8.80202422198e-04  5.98560731664e-03  2.89374033553e-04 -7.85834902045e-04 -1.19331749918e-04 -3.16639742362e-03  9.09977153903e-04 -1.18722677950e-03  6.52090422566e-03 -1.91755083155e-04  1.75191587829e-03  4.78944413718e-03 -1.85204283152e-03 -2.68381439621e-03  3.10324547860e-03 -5.54601660576e-03 -3.19038209062e-03  3.44247364912e-03 -7.72117084846e-05 -4.94672567755e-04  1.54476513997e-03  2.00155334885e-03  2.49369332173e-03 -4.30353200114e-03 -4.61676150172e-03  3.42085086753e-03  3.10716329434e-03  1.48457943866e-03  2.59527469190e-03 -3.24133772892e-04 -2.32181931717e-03  2.20323648767e-03 -5.04399826602e-04 -8.54287686095e-04  6.61527706578e-03  1.87119759264e-03  2.34755900855e-03 -8.58370528740e-03 -1.60325237791e-03 -8.99778393080e-04 -2.30683533956e-03  1.12150680265e-03 -3.01526012426e-03 -1.62169452783e-03 -5.44948035793e-03 -1.11140735050e-02 -2.53273169783e-03  6.45851815266e-03  2.31389336428e-03  1.24669605033e-03  1.27837327665e-03 -1.84804672484e-03 -3.78778442022e-04  8.32080363842e-03  4.34721055568e-03  2.29762188544e-03  5.00879680210e-03 -2.01122607369e-04  9.54510825232e-04 -3.60081570140e-03 -3.27466738067e-03 -9.81504014252e-04 -9.85690899357e-05 -2.33057814188e-03  3.14328000790e-03 -6.84218813340e-04 -5.19278028098e-04  2.64806739589e-03 -3.41748837297e-04  2.45732758380e-03 -9.71279731910e-03 -2.78806994071e-03  3.02957585817e-03 -8.00039308156e-04  4.75015279159e-03  3.94064893761e-03  2.22241103456e-04 -3.65238630434e-03  9.18276912591e-04  2.73478763693e-03  2.93150509097e-03 -1.33269183252e-03 -2.60219307876e-03  1.54975709246e-03 -2.83715534742e-03 -1.15328706966e-03 -1.95897961456e-04  4.94086784394e-04 -5.96365068337e-03  1.27394918112e-03 -4.58366297082e-03 -1.82134363803e-04  1.69468804041e-03  4.23157245358e-04  3.94106892314e-04  2.48263205874e-04  2.87233720543e-03 -9.31626793218e-04 -4.06049771686e-03 -1.73971360357e-03  4.56273487263e-03  5.97895759185e-04  6.79701810755e-03  1.32151050923e-03  3.70566897494e-05  3.20860872659e-03 -6.76333969197e-04  7.20532435720e-03  1.09481358927e-03 -1.26684915095e-03  7.49370510084e-04  2.21832215040e-03 -5.32979718197e-03  1.68588122647e-03  5.54374407070e-04 -2.96997853327e-03 -1.12847449772e-03 -2.55119965912e-03 -9.79708108944e-04  1.71939206584e-03 -1.33156500142e-03 -2.71292531796e-03 -1.34120390328e-03  4.96576519487e-03  2.82668478049e-03 -1.45648698143e-03 -2.41513332150e-03  5.63321275875e-04  1.33315518331e-03  3.23807629458e-03  1.78820094090e-03  1.96027225577e-03 -1.39541601722e-03 -1.40290543640e-03  1.37139690904e-03  2.36483027229e-03 -1.33420115843e-03 -1.68397150661e-04 -4.28382303484e-03 -1.49231643148e-03 -1.38966475846e-03 -8.19172611754e-05 -5.57498193325e-04  3.17162696677e-04  6.15719129839e-03  4.09931840527e-03 -6.45849721887e-04  5.71937309273e-03 -2.50616413829e-03 -3.73757387717e-03 -3.85574841605e-03 -8.10289231323e-04  2.30647140162e-03 -3.09033593357e-04  2.34775823575e-03  2.06478041259e-04  5.96991516492e-04  2.14613643754e-03  3.14810547917e-04  4.33667738410e-03  1.60852448872e-04  1.60538427714e-03 -3.69590562946e-03  1.47606987656e-03 -2.94388465326e-03 -2.28452394400e-03 -8.73896377391e-04  7.06382959790e-04  3.49135832487e-03  1.05758391266e-03  7.35325804296e-04  4.27072207946e-03 -1.79785136700e-03  3.94677745189e-03 -1.06648105646e-03 -7.47515400912e-04 -6.34693308816e-03 -2.14211567984e-03 -2.27996359748e-03  3.36598970109e-03 -3.71870624532e-03 -1.72077109035e-03  2.19871285301e-03  6.81018375349e-03 -1.82753272761e-03 -2.56199256062e-03  1.07112439702e-03  4.46294092462e-03 -4.44939756556e-03 -4.10201174347e-03  3.77937493051e-03 -6.05676198061e-03 -1.15706795644e-02  2.33295469083e-03  1.95161902920e-03  1.01181896953e-04 -7.09703329935e-04  6.67310432362e-03  5.59718631284e-05  3.56364950141e-04  3.36384472286e-03 -1.55916999509e-03  2.74316628945e-03 -6.92936827869e-04  1.69713071797e-04  4.85382411725e-03 -9.99720235295e-05 -1.72539579032e-03  1.57512833615e-03  3.34475745324e-05 -1.74100478933e-03 -5.28004723090e-04 -8.41960612186e-04  1.26037488130e-03 -5.47899499853e-03  3.99657088706e-03  1.05933103354e-03  1.47808278492e-03  2.65214820669e-03 -3.43262567836e-03 -2.67583566302e-03 -9.33558611784e-05 -2.04170569783e-03  5.06410024210e-03  2.70772440877e-03  8.12916906588e-03 -5.43408049709e-03 -1.39641715506e-03 -2.03270611409e-03  1.11150731814e-03 -4.61037792482e-04  1.19621713743e-03 -3.98757365481e-03  3.72903047243e-03  1.63173132550e-03 -6.09854760042e-04 -4.54521593129e-03 -5.33240302064e-03  2.55508606334e-03  9.22491794971e-03 -3.18962849016e-03  1.79612923602e-03 -1.81869282041e-03 -1.42665207534e-03  6.07739771405e-04  7.30847069152e-04  9.23672203187e-05  3.83520400604e-03  1.37210648098e-03 -1.01548059477e-03 -1.60251400338e-03  3.46927119021e-03  9.37355839208e-04  9.70475198399e-04  1.85374210840e-03 -1.11134615201e-03 -4.17568803317e-03  1.06783356230e-03  1.00498349749e-03  2.50451641190e-03 -1.23826762704e-03  3.25939835316e-04  1.44599668354e-03 -1.81476904677e-03  3.18020839466e-03  2.03086797540e-03  8.95259438144e-03 -1.30050572815e-03 -7.72348921481e-04 -2.12016287247e-03 -1.28419190931e-03  2.88680494048e-03 -1.05654005794e-03  1.17407313731e-03 -1.72254701053e-03 -1.65029127826e-03 -2.74543139086e-03  6.65117396449e-04  5.67560608408e-04 -2.03895645598e-04  1.38325471390e-03 -1.02461769925e-03 -2.13905279809e-03  1.79837883793e-03  3.61520960968e-03  3.41263088133e-04  6.10228982316e-04  8.09010523156e-03  4.55129270744e-03  4.50053664162e-03 -9.95696592882e-04 -8.83128981183e-04 -2.10853643533e-03  1.96219630852e-03 -2.11804173888e-03 -1.55243709801e-03  5.46755040663e-04  1.35581729961e-03 -1.87200709358e-03  1.96999800007e-04 -7.59925304884e-04 -2.61613136194e-04  4.04221420774e-03 -1.12117696160e-03  7.35621601554e-03
 3.15411069361e-03  1.44272387616e-03 -1.25551654650e-03 -1.50974678759e-03 -1.34482551695e-03  2.61612181826e-04  6.41013092822e-03 -2.81175828922e-03 -4.57583826367e-03  3.97773111073e-03  1.49452711765e-03 -2.92024119966e-04  1.14505440057e-03 -1.10853327194e-03  2.95941283298e-03 -1.52941905538e-03  9.16575811596e-03 -6.74208938263e-03 -1.17499881813e-03 -1.65067245673e-02 -6.31930985739e-03  1.02113117576e-01 -8.28910802382e-03 -2.17571983070e-04  4.42725263379e-03  1.31202613761e-03  2.50010203135e-03 -2.29945259825e-03 -8.42033340250e-04  8.14583740998e-04  8.59698288499e-04 -2.14031772706e-03  2.13587820977e-03 -2.99441945025e-03  3.96957303250e-03  6.22277544817e-04 -2.19477122836e-03  1.12399815405e-03 -2.71687547272e-03  2.90285109501e-05  2.14465207789e-04  2.51087393100e-03  4.51165066734e-03 -2.54900485247e-03  3.40222436159e-03  2.22941095253e-03  3.29494832643e-03 -8.23653729512e-04 -2.82782618403e-03  2.12839549737e-03 -3.14471783793e-03  1.58309073654e-03  9.64895453709e-04  2.27929191727e-03 -1.91914359426e-03  3.07406353160e-03  4.94407016712e-03  1.56845681949e-03 -2.81119155424e-03 -2.08670047032e-03 -3.90673359401e-03  4.75037405215e-03 -4.71906931762e-04 -1.50427133514e-03 -4.12935258117e-03 -1.21079397524e-03  3.17411641755e-03  6.19550740320e-04  3.92536185019e-03  1.70492917628e-03 -1.16561067465e-03 -3.27107817936e-03  5.48628089627e-04 -1.36119005229e-03  3.16678360441e-04 -1.70618818607e-04 -2.80785962757e-03 -2.10731375109e-03 -9.43121352912e-04 -1.90022712852e-03  2.13145412295e-03 -4.09879771231e-06 -1.49137460417e-04 -1.28304840587e-03  1.44711754680e-03 -2.22641420614e-03  2.35950783464e-04  4.12917886154e-03  3.89194770763e-04 -1.90141883595e-03  7.48201113704e-03 -2.38956997491e-03  1.25861658062e-03 -2.26193217212e-03  3.31809087563e-03  1.24397951856e-03  2.66795478290e-03  4.78567051648e-03  2.32943212472e-03 -3.08885652117e-03  1.51451248580e-03 -6.91770803484e-04  2.31871899628e-03  3.45069452101e-04 -2.45506847627e-03 -4.08771380422e-04  2.19688139322e-03 -3.58217018169e-03 -7.79612531257e-04  2.03696055095e-03 -9.54897853201e-04  2.71858040606e-04  1.81878137415e-03 -1.44565508359e-03 -1.07753103877e-03 -4.57663462912e-03  3.44262745324e-03 -8.22125863129e-04 -2.86918967901e-03 -9.73892202704e-04 -1.37332140208e-03  2.04571121472e-03 -1.10845005693e-03  2.83628340757e-03  2.08731072351e-03 -2.30018307959e-03 -4.66450757396e-03 -2.21917912633e-03 -3.50409386177e-04  9.35921502491e-04 -2.42988013121e-03  7.94438354023e-03  1.51537672868e-03  1.19166513438e-03  2.12537007365e-03 -6.27699352070e-04 -1.66303657238e-03  4.41919119866e-03  4.17233485749e-03 -2.11783375072e-03 -1.20179208822e-03  1.03184990022e-03 -3.33715529348e-03 -2.51435889668e-03 -3.41283048744e-03  8.70835777102e-04 -5.94091065270e-04  9.92841873652e-05  5.67145807506e-04 -1.74866569828e-03 -1.97133535948e-04 -1.48695472027e-03 -3.29588887391e-03  2.19056719194e-04 -7.32224933827e-04 -1.10316184413e-03 -1.21711901685e-03 -1.53496385927e-03  2.75706183293e-03  2.60252797246e-03  4.81441884124e-04 -3.29778415999e-03 -2.21575574261e-03 -2.52034262440e-04  2.22626741461e-03  5.94486404413e-03 -9.27690802679e-04  6.50907992683e-03 -5.87014350266e-04  2.57651203014e-03 -1.94472700417e-03  8.64786607781e-04 -4.04366842845e-03  7.78832054010e-03  1.09872396144e-03 -3.66475457605e-03  3.14825917058e-03  2.19019978939e-03 -1.95340541615e-03 -1.49564647543e-03  5.91028225130e-03  4.65837622610e-03  5.85717509184e-03 -9.80908142570e-03  1.52986689605e-03 -2.50333047327e-03 -1.20426538038e-03  1.26278017670e-03 -2.96303990050e-03  1.06915382085e-03 -3.35555748349e-04  1.77577352340e-03  1.22542020037e-03 -2.72174924801e-03 -5.13505225490e-03 -3.73298380020e-04 -2.92877307425e-03  2.08946404067e-03 -4.66031953728e-03 -2.72873213965e-04 -3.24803426409e-04 -1.25938003142e-03 -9.16190574379e-04  4.05461568138e-03 -1.12125079627e-03  2.15955629044e-03  2.41110416424e-04 -8.18936298792e-04  3.05231554963e-04 -1.08181428499e-04  1.73787982674e-03 -1.45300504865e-03  3.27088386378e-03 -2.73302016721e-03  4.41800113482e-03 -4.89388886447e-03 -1.21682740375e-03 -3.65907504684e-03 -3.50096244796e-03  3.02909459933e-03  2.40490955240e-03  1.12919196934e-04  7.62997554398e-04  4.99852822575e-03 -1.42485820303e-03 -1.43541288891e-03 -8.41475551693e-04  3.37300979210e-03  6.86304559768e-03 -5.78232420050e-04 -3.11675991226e-03 -1.12988059256e-03  1.00961762810e-03  1.56711136752e-03  3.56398379226e-03 -2.29245360030e-03 -2.06995046253e-03  1.46317694447e-03 -8.68042714772e-04  4.98846870133e-04  4.28524927514e-03  3.39689089563e-04  5.93683214048e-04 -4.17832644491e-03 -3.86097223234e-03 -4.07701258797e-03  5.86801156161e-04 -6.96397526424e-04  1.45594830021e-03  1.36526014094e-03 -4.63897659456e-03 -6.02868958642e-03  3.43993368038e-04 -8.42087224636e-04  7.48961582780e-03  1.85046075515e-03  3.53453025327e-04 -1.11339334299e-03 -3.33928272235e-03 -4.96854085855e-03  5.96543480899e-04  2.21389907986e-03 -7.57052577463e-05  5.29655957524e-03  1.11633560045e-03  5.79142512667e-03  8.59253194516e-04 -9.24373748888e-04 -3.63951945368e-03 -5.07813958753e-04 -2.23279584724e-03  2.76177152062e-03  4.33196727942e-03 -3.58668071833e-03 -5.43948515125e-03 -3.16868689982e-03  4.20923975189e-04 -1.97400882660e-03  4.93050050877e-04 -5.31462355096e-03 -9.93940208360e-04 -6.62066180845e-04 -6.16272813178e-03 -1.81972870080e-03 -3.81170359473e-03 -1.66884822325e-03  6.14903567024e-03  3.35977354935e-03 -4.76801554532e-04 -4.40727210250e-03  2.27541299851e-03  4.05431723735e-03  2.62275983073e-03 -3.26170912595e-03  3.33159558675e-03  1.11670710252e-04  5.23681462088e-04  1.35113349607e-03 -5.14081263055e-03  2.98696056057e-03  3.38561954903e-04  3.15095566319e-03 -3.65615977040e-03 -5.69742603373e-03  7.00925301321e-04 -7.97949327097e-05  3.92998433824e-04 -1.61690871705e-03  2.38588176633e-03  2.48682947251e-03  2.88702170852e-03 -1.75077697820e-03 -4.35256345231e-03 -5.04614724537e-04 -7.57739881401e-04 -1.06443582562e-03 -3.24320293428e-03  1.37406463674e-03 -7.46271802728e-04 -3.01327105715e-03 -4.90754396724e-03 -1.13385471632e-03  2.95993340028e-03 -4.33371557894e-03 -3.70424010197e-03  7.38822336180e-06  4.41482180962e-03 -2.31364064512e-03 -2.77455880571e-03 -3.25345146440e-03 -1.12925526927e-03  3.26913808454e-03 -3.47185252638e-03  3.87173399280e-03  8.53627798828e-04 -1.89340027171e-03 -4.34330486801e-03  1.53642464918e-03  7.64756283711e-03  1.58756267006e-03 -4.16333746559e-03  4.49803805380e-03  2.23510070816e-03  5.17747467759e-05  1.92283383065e-04  3.19075963601e-04 -1.97102272795e-05 -1.34589317631e-03 -4.91371012505e-03  9.51914730970e-04 -3.75112520784e-03 -2.02876965797e-03 -1.63148203144e-03  4.16788663663e-03  1.05873743301e-03 -7.41550623185e-03  2.73971832008e-03  1.31127425964e-03 -1.12305240198e-03  3.29439904514e-03 -4.63494397077e-04 -4.04799813150e-03 -4.22009231993e-03 -1.97170832854e-03 -2.46814901380e-03  5.81429650813e-03 -4.38228640493e-03 -1.98331799420e-03 -1.66688285505e-03  2.13570127108e-03 -6.33087887210e-03  4.49415275279e-03 -1.07111587952e-03 -1.24322786057e-03  7.80406709011e-04 -8.22188029589e-04 -3.99360289783e-03 -3.70668943153e-03 -4.21199632180e-03  3.50585686982e-04  7.70263029849e-03  2.49950162862e-03  1.67255899083e-03  6.83465057952e-03 -2.35875300757e-03 -5.63865569189e-03  5.25476274013e-03  8.08987298664e-04 -6.92672734239e-04  2.02757697944e-03  4.94788073562e-04  1.50832170495e-03 -1.88646989233e-03 -4.86231287519e-03 -2.34865486244e-04  1.84507948626e-03  2.25706886186e-03  2.95844129690e-03  5.16470712266e-03  5.01955370994e-03  8.03496948250e-04 -8.17925853315e-04 -9.97361891790e-04 -6.55351084513e-03 -7.41821568378e-03  2.15774462542e-03  3.35202812847e-03 -4.59819181040e-03 -2.31432689534e-03 -5.08854853952e-03 -4.89124353340e-04  1.93648919548e-04 -5.44187643400e-03 -1.12493831297e-03 -6.73938937907e-03 -2.23106811506e-06  8.38800906320e-04 -7.58193215939e-04 -3.00320744449e-03  4.91373840404e-03 -4.64781053901e-03 -4.62517920487e-04 -3.27106368056e-03 -2.90625939095e-03 -5.28083575423e-03  2.34136819267e-03  2.17736348037e-03  1.82509266178e-03  3.22493075745e-04  5.78541061723e-04 -5.07969157605e-04  1.31491323828e-03  8.20186706434e-04 -7.17478964254e-04  5.50647099673e-04  1.84689611735e-03 -1.55759660259e-03 -8.84847592391e-04 -1.72101032552e-03 -3.95281694659e-04 -2.89323835734e-03  3.62720427485e-04  6.26968917164e-04  1.14087633969e-03  3.43776171834e-03  2.13845742980e-03  7.06055850196e-03 -3.24250501748e-03  5.22663544109e-03 -6.50189799204e-03  1.35350882381e-03 -1.28299053825e-03  4.05219336911e-03 -5.21037259362e-04  1.99092354809e-03  3.22117014263e-03 -4.37688331260e-03  2.51938099208e-03 -3.46304069142e-03 -1.39220113302e-04 -5.22165690588e-04 -3.12818518508e-03 -4.97203524040e-03 -5.92055128360e-05 -2.07534235369e-03  2.60523522527e-03 -2.78897158077e-03 -2.70022550174e-03  1.20922588139e-03 -2.47814856841e-03  3.83545056892e-03 -3.09706655542e-03  3.35484912632e-03 -1.24582974630e-03 -5.47523196876e-04  3.34872149266e-03  5.99062964593e-04  2.87753235610e-03 -2.64604164821e-03  1.87193769785e-03  2.00759904833e-03  3.03415365956e-03 -2.54197451800e-04  1.87114764466e-03  2.69418357516e-03 -1.56454367353e-03 -3.11833604227e-03  8.71196864163e-04  8.48930050126e-04  2.91599992095e-03 -5.97915050206e-04 -3.43657858497e-03 -2.15513515391e-03 -1.05753159859e-03  2.00856206728e-03 -4.64045914870e-03 -1.92096259830e-03  3.78467637479e-03  1.73665231775e-03 -1.82558101928e-03  4.06615726934e-03 -3.91764179026e-04 -7.20011743905e-04  6.90285474590e-04 -7.83112426823e-04 -1.66022941640e-03 -3.16495757262e-03 -2.60455405395e-03  3.48112349836e-03 -1.18338151117e-03  1.38904980884e-03 -3.53786236892e-04
-3.85775445492e-04 -3.81343898585e-03 -4.57608799713e-04  5.87889706544e-04  3.95034802162e-03 -2.35406090914e-03  4.78662439244e-04  5.59575755370e-04  7.19639412489e-03 -1.14462884407e-03 -5.10509372237e-03  3.43490430386e-04  5.75020533501e-05  3.03183472899e-03  5.31948757958e-04 -7.95157537711e-04 -1.12565849046e-03  7.52084023582e-03 -2.31937216640e-03  2.14558422994e-03 -2.57219733949e-03 -8.28910802382e-03  1.38046887648e-01  9.28897876827e-03  4.49080018932e-03  1.59702878984e-02  3.47501387369e-03 -9.32164918188e-04 -2.40569511103e-03 -1.35334706120e-03  2.18058656275e-03  2.81198229086e-03  5.87151487121e-04 -2.20277694469e-03  1.99181119133e-03  9.89863776658e-03 -1.00278401889e-02  3.17272013291e-03  2.69714735178e-03 -8.19534271981e-03 -5.06186003220e-03  2.04648558368e-04 -4.35948049286e-03  1.34734168438e-03 -5.25045631935e-03 -1.10515510394e-03 -3.00245323707e-03 -2.88979900263e-03 -4.95627498703e-04  4.12658365382e-04 -4.76033003424e-04 -3.94921346520e-03 -3.29001170449e-03  4.16669310847e-03 -5.71346563003e-04 -5.57433777796e-03 -1.09868181274e-03 -8.40151039463e-04  7.17799230176e-03  5.37000514854e-03 -7.00617589178e-04 -4.61374854021e-04  7.19175527280e-04  1.68574886135e-03 -9.52252801940e-04 -5.84361518711e-04 -1.73597854453e-03 -2.64742192111e-03  7.20320340835e-04 -2.30071765770e-04 -3.15318190135e-03  3.55552674756e-03  1.15946703264e-03 -1.26947404107e-03 -3.95828369749e-03 -7.42066482369e-03 -3.35767173568e-03  2.97864427619e-05  1.58553476570e-03  5.97239363896e-03  2.38573665929e-03 -9.29936110001e-04  1.82828593839e-03 -3.32335412436e-03 -3.11934902694e-04  3.35001832905e-05  1.01769433304e-03 -7.58067175536e-03  6.76353894892e-04  8.08171153364e-03  3.07193106115e-03  4.33365854399e-03  9.49107937082e-03 -6.84016991218e-03 -3.47600801951e-03 -6.44555367550e-04  5.14566847706e-03 -4.49275749125e-03 -1.13580026020e-03  3.90175703728e-03  5.06439245331e-04 -7.76803596244e-03 -2.77832056111e-03 -2.17958041512e-03  5.88920885658e-03  1.97892643434e-03  1.16426154054e-03 -9.01181649360e-03 -1.08149655606e-03  3.87069188748e-03  5.60198590839e-03  1.04037952225e-03 -3.05756963766e-03  2.47542223133e-03 -4.85958091015e-03 -1.93234875008e-04 -7.38363549941e-03  6.65342482953e-04  4.21171319613e-03 -3.59405355258e-03  3.33893217917e-03  6.57237038001e-03  3.01226139912e-03  6.79803285938e-04  8.01694190773e-04  2.61097771296e-03  3.13020127637e-03  4.88230488398e-03 -4.34016054777e-03  3.81663989878e-03 -4.91549485207e-03  6.27947340078e-04  2.04297827574e-03 -1.41243811524e-03  2.73470501858e-03  4.18752831077e-03 -7.31305443213e-03 -3.81906501077e-03 -3.35076923439e-03 -1.85057742608e-03 -2.63882448417e-04  1.19459106425e-04 -2.12184004634e-03  3.47477023616e-04  9.14344619391e-03  2.68309530060e-03  5.21986095263e-03 -2.96483170511e-03  1.24690484527e-03 -4.78489658038e-04 -1.89928090754e-03 -2.06042796630e-03  1.11254231907e-03  3.10395069650e-04 -1.10127761923e-03 -6.04253628801e-03  3.74566702429e-03  2.20496731861e-03 -5.15577322369e-03  8.01916006561e-04  2.85264816461e-03  6.40127198327e-03  6.56359436159e-04 -1.05060923603e-02 -2.19935201691e-03 -4.94186370177e-03 -6.12767645721e-04  4.82329886345e-03  5.12977435116e-03  7.27132554532e-03 -2.62741049752e-03  2.92372554020e-03 -1.25088218461e-03 -9.00696202041e-04  2.92825845794e-03 -1.89112029659e-04 -5.94514138606e-03  1.11909660705e-03 -1.27539071566e-02  1.27517547042e-04 -7.51242444057e-03 -2.57981018927e-03 -2.07889174357e-04  1.75764275206e-03  5.63815320388e-05 -3.41450611012e-04  4.96590134351e-03  1.17345593915e-03  1.56145860950e-03  2.85783288432e-03 -5.65120475721e-03  4.56947485981e-03  2.88208305551e-03 -6.07884463427e-04 -5.11043272885e-04 -3.92441101963e-03  3.27610632890e-03 -7.78515203000e-03 -6.36798492367e-04 -1.05866351584e-03 -3.60892523937e-03 -2.02731250593e-03  2.66695659407e-03 -1.68122753462e-03  2.71157880857e-03 -2.98448064224e-05  2.52583412769e-03  4.53495402708e-03  2.41103952407e-03  1.94122721261e-04 -4.12428569071e-04  1.30596576145e-03  1.70322632557e-03 -3.99392647689e-03 -3.65681106539e-03  7.13785977625e-04  2.14575943725e-03 -9.84875192538e-03  4.13091321604e-03 -3.04560185867e-03 -4.98751429643e-03 -2.51520933867e-03  5.66653127192e-03  3.64694042255e-03 -9.93227280174e-04  4.90130599346e-04 -8.34922156614e-03  1.09130594901e-03 -1.79001794130e-03  3.47501761935e-03  9.22906990637e-04 -2.96214354962e-03  1.15856536796e-03  1.71958760255e-04  3.16440949713e-03  8.62320973509e-04  3.37450884918e-03  9.96745630382e-04 -5.99579314422e-05 -5.58350171708e-04  1.08671211764e-03 -5.27002551474e-03  6.83086129992e-04 -5.34770551737e-03  5.45576831113e-03  2.19000659691e-03 -7.05567154435e-04 -1.36946188387e-03  6.48401561135e-03  4.15194219639e-03 -3.40164394991e-03 -6.71695234876e-04 -8.53111747444e-03 -6.20042473651e-04 -7.82511614440e-03 -1.96704984825e-03 -1.59241352618e-03  4.01116326332e-03 -2.88196944278e-03  1.41055985872e-03  1.92921556817e-03 -3.17762664569e-03 -2.98040491259e-03 -2.71484265931e-03 -4.90787362572e-03 -5.39954458422e-03 -2.34342471746e-03  1.52837564956e-03  4.12305326346e-03 -4.29586814646e-04 -2.01403015606e-03 -1.14004580269e-02 -4.97930733572e-03  4.10788515570e-03  1.87216449131e-04  3.64078530101e-03  1.66444117157e-03  2.84979410831e-03  4.54233133350e-03 -6.25388673607e-03  4.80055616744e-03  2.34281548968e-03  4.07517005824e-03 -6.35968915541e-05 -3.83836420029e-04 -6.22022011569e-03  3.74758076721e-04  4.37399476146e-04 -5.57866879626e-03 -3.99070104281e-03 -6.01416946201e-04 -2.36344341157e-03  2.54168579630e-03 -4.73537323739e-03 -2.20078356032e-04  2.09548702333e-03 -4.06111423856e-03  4.97367360523e-03 -6.30965122486e-03 -2.87755609349e-03 -4.56392633928e-03  4.25847445648e-03 -4.04864964459e-03  2.67921280668e-03  2.12377960067e-03 -2.26482737026e-03 -1.23757172262e-04  5.05804747339e-03 -3.72262793923e-03  6.86874593890e-03  6.00697851260e-03 -4.67143930654e-03 -9.48180692736e-04  1.37495385229e-03  2.52376712951e-03  3.26615828972e-03  2.62935987634e-04  3.63798718741e-03 -3.74452291508e-03  9.33435627355e-03 -1.19011090660e-03  1.06270718084e-02 -9.84078168460e-04 -9.69815713162e-04  9.26633782207e-04  1.88385692607e-04 -1.50640446040e-03  2.75754851046e-03 -2.03902721161e-03 -2.92276133139e-03 -3.55922367515e-03  2.14551597148e-03  1.05654558637e-03 -7.01075324332e-04 -3.32815956105e-03  1.63073322030e-03 -2.97020763770e-03  6.86306025346e-03 -8.93558484863e-03  1.07532581957e-02  9.01248040544e-03 -1.27947315741e-03 -2.61501953953e-03 -1.33606979382e-02  5.67772124414e-03  1.36732410195e-03 -3.53718765443e-04  3.08563776595e-03  1.82694051442e-03  5.13251170745e-04  9.11955459010e-04 -3.67430105965e-03  1.69015688214e-03 -1.31835924000e-03 -6.13735981432e-03  6.00514307714e-03 -2.09053146469e-03 -5.13908728356e-03  2.03937059715e-03 -3.08046320866e-03  5.48881362007e-03  4.63868036563e-03  2.49345087223e-03  3.03154477776e-04  3.40730646188e-03 -3.46237458360e-03  2.99508881688e-03  3.78150925244e-05  1.32557227586e-03 -1.48212169546e-03 -5.42553047700e-03  4.28823284007e-03 -8.76817670421e-04  2.84371581729e-03 -2.99799676155e-03 -5.21154161074e-04  4.67173595500e-03 -1.61317474689e-03 -9.09855470960e-04  2.21554355519e-03  4.26648590538e-03 -5.04868698770e-03  5.99070884849e-04 -2.64340511917e-03 -3.24213676820e-03  5.50828076308e-04  3.24848459697e-03  4.46392202076e-03 -1.44641153083e-03  3.46474886590e-03 -3.79567565950e-03  2.95716334210e-03 -1.52880546445e-03 -4.77768304001e-04 -1.16511819348e-03 -4.27274308058e-04  2.48468755628e-03 -1.28471875903e-03 -3.14829465863e-03 -7.82741617229e-04  7.82249384457e-05  4.81858876934e-05 -3.96486682588e-03 -5.15038920498e-03 -7.87864657600e-03  4.55829726724e-04 -3.02049789261e-03  4.93426470898e-04  2.56914800374e-03 -2.11704099869e-03 -4.56222090052e-03  3.84891011778e-03 -1.49491461587e-03  2.46929415989e-03  1.44952500869e-03 -3.57193411022e-03 -5.03966919173e-03 -3.50960821442e-03  3.27402638202e-03 -6.53456263631e-03  6.55491111084e-03 -3.51585100184e-03 -3.98183770274e-04 -2.12144282415e-03  1.40511392779e-03 -5.68625809318e-03 -3.84568101999e-03  4.84918642254e-03 -1.81675236672e-04 -3.94186295245e-03 -1.73275983600e-03  1.87213988615e-04 -1.58033717050e-03  1.29736576160e-04 -8.18720151027e-04 -1.48175828774e-03 -2.96196201956e-04 -1.90062311621e-03 -4.28535664763e-03 -3.35256693255e-04 -3.76824258695e-03 -3.95680471517e-03 -2.59307452731e-03  3.78806440524e-03  6.08284993516e-03 -2.84249463328e-03 -3.64926697614e-03  1.89996292445e-03 -9.15141744234e-04 -2.93316698342e-03  5.37341262497e-04  3.79624989526e-03 -6.63646187749e-03  1.62565789897e-03 -8.08826091579e-04  8.42007034835e-04 -4.33575495948e-03  3.92379250746e-03 -5.92421908951e-04  4.14009304239e-03 -8.27316738709e-04 -4.51663883380e-03  4.69264011838e-03  3.05141690585e-03 -1.94941937232e-03  6.45200433098e-04  3.60610627818e-03 -6.09098070236e-03  1.39329027905e-03  3.33713268400e-04 -5.90560917626e-03  8.12492176878e-03 -1.78512720551e-03 -1.09628861083e-03 -9.45381555504e-04  5.86107620705e-04  2.58079914214e-03  8.22332774172e-04  9.01718999280e-04 -2.90447247019e-03  3.72846080324e-03 -6.65774660584e-04  5.87045878136e-03 -2.06514228633e-03 -1.64867484309e-03 -2.47214009277e-03  1.13728134735e-03 -9.78598112384e-04 -4.42665130451e-03 -3.65850125419e-03  2.94806263244e-04 -1.33318169308e-03  9.87676024868e-03 -4.51973155465e-04  3.73510774281e-03  6.60326792138e-03 -4.19395645813e-03 -5.80110041671e-03 -1.79002066877e-03  9.89167679937e-04 -1.86563652325e-03 -2.35972616349e-04 -5.60027934763e-03 -2.75880903100e-03 -9.62310346653e-04 -7.96948879347e-04  5.91910454326e-04 -1.61452256972e-03  1.22621705601e-04  3.77240073715e-04 -1.90456238551e-03 -5.78574316586e-04
 3.37485996878e-03  3.38501197100e-03 -7.17137696900e-03 -2.27889839262e-03 -1.81823908702e-03 -3.84169702906e-03  4.65247294890e-04 -3.70819069004e-03  2.81754276937e-04 -6.07960398025e-04  4.74433403206e-03  2.22192597182e-03 -4.76444669052e-03  2.13906683040e-03  1.44428304330e-03 -1.38305275759e-03 -4.28302764223e-03  8.79849063720e-03 -5.37289030562e-03  2.60096732203e-04 -4.61860211270e-03 -2.17571983070e-04  9.28897876827e-03  1.34154606301e-01  1.95034455813e-03 -1.74861862287e-02  1.72835111802e-02 -1.80396674339e-03 -5.33716045931e-03 -2.00472419148e-03  4.97430180944e-04 -1.18916841338e-03  3.85327682738e-03  2.69132266737e-03 -3.46745986156e-03 -8.34228863386e-05 -2.78938034130e-03  5.71950885535e-03 -2.32702742490e-03  7.55773674189e-04 -2.77929259206e-03  4.36871413967e-03  3.88818918492e-03  3.27351290708e-03  8.04129404561e-04  3.88384862225e-03  6.82516922589e-03  5.71621655811e-03 -2.62813675544e-03  4.72212923763e-03 -2.09306645430e-03 -4.01724424533e-04 -1.51515662075e-03  3.86264869845e-04  1.02402751588e-03  7.25800380629e-04  3.55006664665e-03  2.62399393309e-04 -1.08628519400e-03 -2.00980992988e-04 -3.00988077300e-04 -3.69645389848e-03  6.37787309058e-03 -1.95743052768e-03  8.85270790236e-03  8.91962216050e-04 -4.59418582683e-04 -5.02747762862e-03 -3.05615916718e-03  2.36571614892e-03  2.72641756513e-03 -2.46534591866e-03 -3.04102594946e-04 -4.40607350010e-03  1.03991746188e-03  1.22828411764e-03 -1.81128930652e-03  1.20594662932e-03 -5.71662843779e-03  8.00502654490e-03  2.31026319471e-03 -8.24225919866e-04 -2.04886213777e-03  3.18075195353e-04 -2.38529112490e-03 -2.14807986300e-03  9.82491828462e-05 -2.18835550088e-03  2.61191711615e-04  1.08184383641e-03  1.05762208695e-03 -5.58771535636e-03  1.75336420308e-03 -3.62407975908e-03  6.31091875221e-03 -1.96127096147e-03  4.03370720001e-03 -3.52775250800e-03 -1.61591808998e-03  1.15598071432e-03  1.74294126630e-03  8.61179871881e-03 -1.70853987711e-03  1.01402444440e-03 -6.24709449866e-05  3.41076557510e-04  6.16000231520e-03 -1.89983517850e-03  8.43048752679e-03  3.13343421114e-03 -2.88885644362e-03  1.45229686325e-04 -2.28923321664e-03  3.02112356499e-03  1.36090424131e-04 -7.82551420462e-04  3.04332848386e-03  4.01259425952e-03  5.48725795995e-03  4.28723833558e-03  5.41698210564e-03 -6.06283784633e-03  2.19242691165e-03  7.25052958708e-03 -4.77568124781e-03 -5.83614270063e-03 -1.83032740686e-03  4.77998609671e-03 -7.16637508261e-04 -1.56651167413e-03  1.90622913127e-03 -1.90344076765e-03  1.02479001772e-03 -2.70119691724e-04 -4.80381972062e-03  1.80656089210e-03 -5.53218549739e-03  2.66718731305e-03  1.06183110737e-03 -3.53280381441e-03 -2.92071931797e-04 -1.71555210097e-03 -2.38818737754e-03 -6.62488680097e-03  2.82049530032e-03 -6.88015369720e-04  2.53939955833e-03  1.82725994867e-04 -8.36555311320e-04  6.98277329158e-04  1.47855676688e-03 -1.88097235353e-03 -2.81739655109e-03 -1.06445336172e-03 -2.97817655599e-03  6.18797054955e-03 -6.48339390527e-03  3.80851140549e-03 -2.77189236836e-03 -1.06907949191e-03  1.35740418538e-04  1.40265824576e-03  2.67205163562e-04  1.20827552186e-03  4.31579944821e-04  4.22307603209e-04 -4.18803262695e-04  1.74160967956e-03 -8.89028942128e-04  1.71579457663e-03 -3.33697999380e-03  4.99412340664e-03  3.72024489519e-03 -6.71327513280e-05 -2.48977255438e-03  3.26150231624e-03 -5.37410739826e-03  1.28905582974e-03 -2.16960566574e-03 -2.76820325737e-03  7.73772976833e-03 -1.78021355500e-03 -3.18390895952e-03 -3.90254104828e-03 -9.55106964381e-04 -1.96905647592e-03 -1.39904349546e-03  2.39832844309e-03 -2.72860412740e-03  1.70618301225e-04 -1.77013802347e-03  3.97872462194e-03 -3.74630320175e-03 -2.06061835663e-03  6.04816433597e-04 -1.98755445639e-03 -9.88896196205e-03  3.64965686387e-03  3.93756637833e-04  1.53158969440e-03 -8.34874572541e-03  3.74219618348e-03  2.66464489918e-03  6.64714541375e-03  3.73589388732e-03  1.54178197008e-03  7.25417881341e-03  7.16309351346e-03 -2.73439618639e-03  6.21695261745e-03 -4.18379984799e-03  8.48179995379e-04 -4.59448529806e-03  4.88693221277e-03  4.00482926689e-03  3.94422641680e-03  4.74696311289e-03 -6.11326892126e-03  2.15187141236e-04 -5.56592209806e-03 -5.10953880131e-03  9.47319125301e-04 -8.14136689476e-04 -2.40871663915e-03  1.09925592869e-03  1.63059570832e-03 -2.40001765008e-03 -3.45185403861e-04 -1.34568768788e-05  4.17315511685e-03 -2.46637035725e-03 -5.82109295238e-03 -1.47115509703e-03  5.06023370090e-03  5.27025665769e-03  5.87217123690e-04  1.84642755527e-03  3.07495256431e-04 -3.64312951663e-03 -5.89849115550e-05  2.80131254226e-03 -4.62642017343e-03  5.31224282620e-04 -4.93517024316e-03  9.52814188292e-04 -2.07212359806e-03 -2.62476745022e-03 -1.56832749968e-03  6.33057902151e-03  2.14551889184e-03  5.28040712672e-04  1.43969864090e-03 -3.60560161921e-03  4.46642596473e-03 -3.95364018681e-03  1.93409199488e-03  9.17426366877e-03 -6.23951031832e-03  2.44615951273e-03 -8.48471584472e-05 -2.94112666829e-03  3.93437444478e-04 -7.76274146313e-04  1.07252474043e-03 -4.59845962669e-04 -3.81472597268e-05  2.09908319344e-03  2.70341260934e-03  1.64852793716e-03 -2.41235889853e-03  1.72012015810e-03 -3.51938875848e-03 -7.42818422187e-04  3.84588211518e-03  9.64824371304e-05 -7.28218949144e-04  1.69170770257e-03 -9.83644899641e-04 -2.97568618745e-03  3.35980072470e-03 -4.84175668113e-03 -2.09882241334e-03  4.03007725138e-03  1.65679103006e-04  3.23948018887e-03  1.19971934629e-03  3.96027655369e-03  4.36469493585e-03 -1.10412312852e-03 -2.93871392587e-03  3.67555602777e-03  1.65642250612e-03 -1.07970910193e-03  8.46332888399e-04 -1.44531741608e-04 -1.61777883083e-03 -2.50404564147e-03  5.03207368520e-04  1.28457671047e-03  2.37467453139e-03  4.07682428253e-03 -3.77594054422e-03 -3.97795623775e-03 -6.28134468822e-04  6.94831438206e-04  1.59342038224e-03 -4.78525770329e-03 -1.46536084055e-04  3.68083937726e-03  6.17476662656e-03  2.18266023218e-03  3.12407548309e-04 -1.25095239806e-03  1.79112186228e-03 -2.13132200288e-03 -3.19518828468e-03 -8.75873920034e-03  4.58373717572e-03  2.97141889497e-03 -2.19186863548e-03 -4.33858695375e-03 -8.66189217869e-03  3.71020356181e-03 -5.65206413835e-03 -5.92559820743e-03 -1.24731320586e-03  1.66448940247e-03  1.58786748151e-03  5.25782788732e-03  1.88603907128e-04 -1.51965251032e-03 -6.73616963983e-04  4.89740952072e-03 -1.86398523736e-03 -1.13184048855e-03 -2.64667377932e-03  6.64295970444e-03 -4.81500593216e-06  6.52819041444e-04  3.89146019554e-03  4.32970845136e-03 -2.51200580876e-04 -1.23757834332e-03 -3.11268689032e-03 -5.06799384480e-04  2.52392114710e-03 -4.26185171181e-04 -7.41245720871e-04 -7.68316885989e-03  3.31843682589e-03  3.00497905030e-03  2.77807661144e-03  6.69066287951e-04  5.11854208204e-04  7.22350371687e-03  2.44502620455e-03  2.69265693950e-03  9.61121230936e-04  1.47449225808e-03  1.32918912491e-03  8.40786978078e-03 -1.66742239726e-03  4.33618369261e-03 -4.97145166333e-03 -1.05382355759e-03 -5.50659902536e-03  7.31734372332e-03  1.62338244000e-03  7.38162280970e-04  2.12742188140e-03 -1.26499222820e-02  1.47897922592e-02 -4.20323292827e-03 -3.63588852150e-04 -1.34202052064e-03  2.93772330468e-03  3.02783066088e-03  8.23470623837e-04  2.56668792977e-03  7.18431025445e-04  2.26215110159e-03 -1.71368476696e-04 -4.43935352988e-03 -3.86803022377e-03  8.03372324516e-05 -3.33825303106e-03 -1.13752519653e-03 -8.40120594213e-04  8.86263580595e-04 -8.22787639348e-03  2.85164314000e-03  5.33804274680e-03 -1.59384183508e-03  2.38152005293e-03  2.27479003759e-03 -2.94478724244e-03  1.59355126990e-03 -5.97568163649e-03  1.01101118030e-03  4.08261885709e-03 -1.54206706119e-03 -9.14013190801e-04  1.94954822469e-03 -6.28409476728e-04 -2.89963747329e-03  1.11685306989e-03 -6.69488654527e-03  5.13575685585e-03  2.72192952115e-03  4.76299457125e-03 -2.07191475317e-03  2.88581777541e-03 -1.36216962359e-03  4.67279603980e-03  8.72702058185e-04 -5.95592036115e-03  4.29671394100e-03  1.09457665603e-03 -6.18860648780e-04  4.94592418232e-03  3.27125188856e-03  1.13438465522e-03 -1.32131323199e-04 -1.39032399192e-03  3.02162918864e-03  1.71344404748e-03 -5.16309046744e-03 -3.49999797497e-03  1.25455655737e-03 -3.86576141014e-03  1.04324015808e-03  8.76172965074e-04  2.66632677873e-03 -1.70305846285e-03  1.86736304622e-03  1.74986272127e-03  7.31392132424e-03  4.69765915633e-03  2.98254153643e-03  9.66062197302e-04  3.23519867401e-03  6.65883003610e-03 -2.16917931432e-04 -8.78150687717e-04 -1.15527074856e-03 -1.78663285810e-03  1.34242153072e-03  3.30740417976e-03 -1.14100318731e-03  8.93479341057e-03 -4.60330928035e-03 -3.16698044523e-04 -7.34773991887e-03  1.61513860898e-03 -4.05695621411e-05  2.27525644597e-04  5.27219117218e-03 -3.47889456226e-05  1.55216767788e-03  7.44762228860e-04 -1.55586399184e-03 -2.52713374308e-03 -2.09713408630e-03  1.98585742818e-03 -2.99389201397e-03 -3.30271798193e-03  1.68033398677e-03  7.22747474825e-04  1.88649390885e-03  1.21523244378e-03  1.55539915360e-03 -6.17753904621e-03  1.15046308196e-03  3.26634928748e-04 -2.80313453089e-03  1.41087841178e-03 -2.67957185698e-03  2.03611328900e-03 -5.40418045318e-03  7.40466151257e-03  5.74034611911e-03  4.88576139739e-03  9.22172133298e-04 -8.55953335088e-03 -2.91344626062e-04  8.03080631963e-04  2.73971824489e-03 -2.91073255226e-03 -1.68779340977e-04 -1.87573757607e-03  2.96634054637e-03 -2.24665191187e-04 -3.91952911109e-03 -2.77550359966e-03 -2.14035033087e-03 -1.53366479688e-03 -3.15279161080e-05 -2.56542463672e-03 -3.08668071738e-03  3.05728984759e-03 -6.22345466415e-04  6.86081685041e-04  1.82558852234e-03  2.35906087334e-03  1.08845213638e-03 -1.97250446230e-03 -2.03277400167e-03  1.82105614071e-03 -9.16553048751e-03 -3.38724427637e-03  2.14924605267e-03 -1.07196921702e-02
 6.13086760101e-06 -1.13928539014e-03 -4.67142651381e-03 -5.71127423963e-04  4.45647406848e-03 -5.21204390452e-04 -1.54638306225e-03  4.71954353934e-04 -2.04268461609e-03 -2.54018492350e-03 -3.78708779510e-04  1.36553311752e-03  2.46705798828e-03 -8.86223469751e-04 -2.38313734206e-03  9.47895891017e-04 -1.68773721459e-03 -2.41927058567e-03 -8.95996555512e-04 -1.65048405623e-03 -5.67454092549e-04  4.42725263379e-03  4.49080018932e-03  1.95034455813e-03  6.96707516705e-02  3.21246408501e-03  1.54526281938e-02  1.35217365568e-02 -6.21670192816e-03  3.29968122434e-04 -2.62599123070e-03 -1.59838738733e-03  9.88156552468e-05  5.91259331123e-04 -3.11888313930e-03 -2.98317435518e-03  3.14176570995e-03 -1.48886067839e-03  1.87983100143e-03 -7.05648909959e-04  1.64922787402e-03  5.22714821017e-04  4.48446969885e-03 -1.53535160697e-04  2.64099111881e-04  4.56418356852e-03  1.64244292586e-03  1.16963144859e-03 -2.06938783289e-03 -1.89815585664e-04 -1.03719388498e-03 -1.42261576263e-03 -3.18903970965e-03  2.81121709986e-03 -3.08180781383e-03  1.18386240277e-03 -2.10141159854e-03 -2.41533707718e-03 -1.78105946135e-04 -4.55893031892e-04  2.81662787921e-03  7.86856755352e-05 -2.77008849508e-03 -1.39112185723e-03 -1.49845606048e-03 -2.15136448212e-03 -1.05798868255e-03 -2.77863982258e-03 -1.43104795528e-05 -8.83375632150e-04 -1.97519025085e-03 -8.84052128667e-04 -1.57053004458e-03 -9.36884532528e-04 -9.03858754545e-04 -3.51588965761e-03 -6.87526357599e-04 -1.65416138283e-03 -2.78647285820e-03  4.39533787873e-04  1.00294560118e-03  1.80597137479e-03 -1.60813931073e-03 -2.37822199668e-03 -1.80571744433e-03  8.41374611645e-04  9.61486612694e-04  6.90405806223e-04 -7.61730678556e-05  8.06121552560e-04  2.13254311375e-03  1.33996112151e-03  2.41143194457e-03  1.21196417832e-03  2.29357504735e-03 -1.06363209889e-03 -6.67401655403e-05 -2.48162661306e-03  7.62287994805e-04 -6.42086541202e-04 -4.67203409118e-03 -7.29166957607e-04  2.43902795392e-04 -3.63901588627e-04 -2.44052225086e-03  1.78636466549e-03 -9.94880222469e-04  1.31932911843e-03  5.55739968131e-04  2.64319735952e-03 -7.64635210523e-04  2.90428344060e-03  1.31252584033e-03  2.41566089173e-03 -6.84097261862e-04 -1.17833323324e-03 -7.41893033995e-04  9.50423309995e-05  3.18020501675e-03 -7.46385079498e-04  4.54219751582e-04  1.62448763995e-03  1.39842770788e-04  1.26992555737e-03  1.19492745070e-03  9.29602358858e-04 -2.27397906372e-03  4.52757090647e-04  7.65323509738e-04  9.91612901439e-04  1.84844476669e-04 -7.50348767293e-04  1.05397762220e-03  2.20792838286e-03  3.85556134167e-04  1.79561772030e-03 -4.28889543463e-03  1.13176207520e-03  2.85243076634e-03 -1.76424622244e-03 -8.62026779634e-04  5.17978812269e-04  6.09977814045e-04 -3.19686721370e-03  1.82320782970e-03  7.88017515415e-04  1.77340311689e-03 -4.85699731867e-04  1.15219758417e-03 -1.30466360841e-03 -5.28089191131e-03 -1.79980974573e-03 -6.51489220131e-04  9.72127726838e-04  1.63330143385e-04 -5.07153481774e-04 -1.52773330918e-03  1.75405035422e-04 -2.31534734235e-03 -3.67048070698e-05  2.98942091873e-03  3.05857992697e-03 -1.83683188740e-03 -2.94769235322e-03  3.04958621615e-04  8.19989253644e-04 -3.96307831822e-03  3.81506261787e-03  2.72649133992e-03 -1.74456694578e-03  8.74443380040e-05  9.62042089769e-05 -5.99772504171e-03  5.03079425516e-04 -8.33942034252e-04  9.37747560100e-05 -3.37035093726e-04  6.77577794449e-05  7.99092288359e-04  1.30856909983e-03  5.48556791255e-04 -6.34156566170e-04  2.09377707756e-03 -3.56587426586e-03  2.40752956119e-03 -1.31907632049e-03 -7.80835253195e-04  1.69305067913e-03  2.12968601798e-03  7.13808237824e-05  3.24129857334e-03  3.02247697775e-03 -1.33624078511e-03 -1.79764013670e-03 -1.83078349605e-03  9.20593956302e-04 -2.27913966547e-03  1.74230641360e-03  8.00973844414e-04 -1.41783480818e-03 -2.10874795863e-03 -1.38777706321e-03  8.01996104301e-05 -3.16704838013e-03  2.95918280997e-03 -6.01050903861e-04 -1.35703887918e-04 -7.84291799601e-04 -2.38032963480e-04  3.13565452588e-03  4.59592649355e-04  6.71521799233e-05 -3.66440491674e-03 -8.83117459550e-04  1.69819136713e-05 -4.80842506167e-05 -1.88508814504e-03 -4.71042301280e-03  2.52033613194e-03 -3.01229657063e-03 -3.75534130614e-03  3.37270565036e-03 -1.44537839643e-03  2.43630875714e-03  2.55998867392e-03 -3.16223226622e-04  1.08189258583e-03 -4.43658186878e-04  3.16487617624e-04 -4.61104501445e-04 -1.87831849365e-03  8.55627774045e-04 -3.74701510554e-04  1.33315758002e-03  2.02161309697e-03  1.91232006642e-03 -2.25693631955e-03  2.10598533868e-03 -3.01090267196e-03 -5.24821199549e-04  3.40270816064e-04 -1.70976905664e-03  3.90898305695e-05 -3.27312157896e-03  2.07099259134e-03 -1.21593569881e-03  5.71171256904e-04 -5.94518008546e-04  9.24908680557e-05  1.60867346254e-03 -1.51619579684e-03 -4.22179255201e-03 -4.06115497400e-03  3.14378753298e-03  1.12189155936e-04 -2.30586877657e-03 -2.37102270568e-03  2.24406661649e-04 -2.84933334084e-04 -3.89608389770e-04  2.35497945125e-03 -9.82292770055e-05  3.04807435556e-03 -2.29527073074e-03 -8.29153858282e-04  2.15343133134e-03  2.63754691013e-03  4.82245443053e-03 -3.46064620924e-04 -3.30457873190e-03  8.19213719143e-04 -3.14958234678e-03 -1.47098027964e-03  3.08471841011e-03 -3.01814260930e-04 -1.41819733952e-03 -3.68789503508e-03 -1.11167688356e-03 -3.23620133987e-03  1.19909171280e-03 -1.58030028850e-03  8.45415984366e-04 -4.46427011648e-04 -7.12078216491e-04 -1.47032199908e-03 -2.95836601707e-03  1.09430836363e-03  6.73462046964e-04  1.52817274439e-03 -3.00412781604e-04 -6.13777479100e-03 -3.47084291993e-03 -7.60138636202e-04 -1.05363821544e-03 -6.47662189660e-04 -2.31386338421e-03 -7.48302242150e-04 -7.15102338523e-04 -1.90399961729e-03  1.67403398069e-03 -2.20592004863e-04  1.80404212373e-03 -2.71189471639e-05 -3.09009420531e-03 -9.55317869478e-04  1.23018358454e-03 -2.47718449355e-03 -7.56705438103e-04  1.56171251032e-03 -4.27185285925e-04  3.21550806000e-03  1.64347274899e-03  1.81074190464e-03  6.16928721482e-04  1.77878971256e-03  5.77512412015e-04 -1.82536881075e-03 -2.56865266094e-03  8.11780865558e-04 -1.56791576239e-04 -1.12232826329e-03 -2.11708538092e-04 -3.13798586859e-04 -1.74274716311e-03  1.34602123227e-03 -8.32213846145e-04 -8.81576247529e-04  2.03057493648e-03  1.56938755788e-03  2.28665423064e-03  2.18492142846e-03  2.60159176038e-03 -1.63656738618e-03  4.97737093058e-03 -2.96280840312e-03 -6.07049670128e-04 -2.05659560653e-03  1.08671880320e-03 -2.45934781087e-03  3.51602902213e-05 -2.14805076511e-03  1.66346458383e-04  3.84499131473e-03 -5.69695722790e-03  2.82182209704e-03 -5.87387641642e-04  1.26245297865e-04 -2.37093452102e-04 -1.25236130797e-03  1.63522860857e-03  4.51225389054e-03 -4.03286302439e-03 -8.33896984799e-04  6.59199920055e-04 -4.22568473679e-03  2.54524095282e-03  1.07795818366e-03  2.71625161344e-03  1.50294709886e-04 -1.22289819466e-03  1.64946924531e-03 -1.96822147837e-03  8.02464519343e-04  5.73555228323e-04 -2.80654816356e-03 -2.96686586013e-03 -1.01704035767e-03 -1.89425470007e-03 -3.34945467849e-03  1.96345198933e-04 -5.84133140297e-03  1.35298095892e-03  3.73887192483e-04  1.42768411991e-03 -6.37480147618e-04  1.12683868403e-03  1.20156923712e-03 -1.08281979197e-03  2.29339005463e-03 -5.19020553889e-04  2.25484418181e-03  5.86486798358e-04  1.16239114332e-03 -7.10782405350e-04 -1.32518772119e-03 -3.93999636754e-03  6.53895994938e-04  1.11111213731e-03  6.62375454683e-06  3.98154787896e-04  1.66730316893e-03  1.59517467982e-03 -3.62783285431e-04 -4.78194299600e-03  1.61945268412e-03 -5.79132877618e-04  1.75623419071e-04 -1.07025589039e-03 -3.24654441179e-04  7.05742675365e-04  1.20756501956e-03  8.11780723178e-04 -4.55259178861e-03 -3.53859713869e-03 -2.21009499974e-03  2.66319906208e-03  1.71739425996e-03 -1.26916030273e-03 -2.80225446097e-03 -1.75610340736e-03  4.82988349930e-04  1.37357685544e-04 -2.38397703410e-03 -3.89477870515e-04 -5.28599440222e-03 -1.22330623125e-03  8.72530966957e-04 -1.33537524242e-03 -9.17603181224e-04  2.37186394474e-03  1.85174003035e-03 -4.81680754848e-03 -2.33832034341e-03 -8.14501550322e-04 -2.36477723403e-03  7.96398647782e-04  1.60874720889e-03  2.13094467222e-03 -4.17314913099e-04 -4.24678721413e-03 -7.08558278501e-04  2.52616907269e-04 -1.70240495451e-04  2.24247018415e-04  8.98559183196e-04  1.95145930465e-03 -8.81578209858e-04 -1.17339690236e-03  1.72386809756e-03 -3.52266405113e-03 -3.49176127361e-03 -2.01900281435e-04 -1.78399681597e-03  4.72762222475e-03  2.33012637695e-03 -2.94779496331e-03  2.43619629826e-05 -9.53174834919e-04 -7.40421561655e-04  2.62510595785e-03  2.34618585041e-05 -1.41903387223e-03  2.60570096359e-03 -5.68712253274e-06  9.63390648587e-04 -8.33836921193e-04 -2.90178718123e-03 -2.03742741332e-03  1.25339342709e-03  4.19609830133e-04 -3.00634152565e-04 -4.15429414005e-03  1.92835508619e-03 -3.01974041966e-04  1.08289756442e-03 -8.14646198203e-04  4.15650291294e-04  3.19671236399e-03  4.81076954464e-04 -7.59017032962e-04  6.10272497452e-04  2.63347840594e-03  2.43835175045e-03 -1.99722578630e-03 -3.17879031955e-04  5.52537470699e-04  5.38563173070e-04  1.46430976008e-03 -1.63176105747e-04  2.83493242313e-03 -1.62933496650e-03 -1.98900442921e-03 -3.81922622074e-03 -6.18576142547e-04  1.35682960226e-03  7.97814850299e-04 -2.32071014458e-03 -1.05409504958e-03  1.39298306273e-05  1.28626317057e-03  2.31698374792e-03 -3.29032730715e-03 -3.25911803397e-04 -1.40382955802e-03  4.47973975128e-04  2.47059164632e-04  2.80891542146e-04  6.06921715996e-04 -7.72542187265e-04 -8.25309925120e-04 -7.80404063853e-05 -1.05929622546e-03  1.33583429292e-04 -5.61913444845e-04 -3.80039518837e-03  7.17170066851e-04  1.26656922909e-03  2.48514349334e-03 -1.17309184938e-03  2.38041324856e-03  9.18718354426e-05  5.97955601827e-05
-2.97126797542e-03  3.22396718494e-03  3.53447952124e-03  2.83432692419e-04  1.69200080049e-04  5.66427943914e-03  3.72758213501e-03  3.81035981598e-03  2.13978239902e-03 -1.43821160760e-03 -1.04851121476e-03  8.21598382457e-04  7.16873585703e-03 -3.65601279871e-03 -6.18984869461e-03  2.15110330714e-03 -7.97731462324e-04 -5.10215509521e-03  4.24227590250e-03 -4.64376460182e-03  1.28360365823e-03  1.31202613761e-03  1.59702878984e-02 -1.74861862287e-02  3.21246408501e-03  1.51233007642e-01  3.78627509332e-03 -4.77330077673e-03  7.71079937948e-04 -1.20475454369e-03  1.65850520125e-03  5.96562179310e-04  8.63040260790e-04  3.10819541404e-03 -8.00439200298e-04  7.79549383984e-03 -7.95595913159e-03  5.90147712363e-03 -3.00712335780e-03 -3.79171254778e-03 -3.75107359696e-03 -2.35920225182e-03  1.44001878272e-03 -2.24572855466e-03  4.65978497668e-03  1.47380186522e-03 -4.09835865426e-03  3.85490887671e-03 -2.94354757193e-03 -2.93705746658e-03 -4.97725288257e-03 -3.25941949257e-03 -1.26838551237e-03  8.13318848477e-03  1.08365943127e-03  5.74166930555e-04  3.06273507536e-04  1.85204994390e-03  5.60490549959e-05  8.41324861842e-04  6.22216772942e-03  3.77429472564e-04 -1.16435128487e-03  5.38033239997e-03 -7.87129298597e-03 -4.13881105377e-03 -3.39375378565e-05 -1.65435293196e-03  2.27540588372e-03  3.00561625375e-03 -1.93319072504e-03  3.58111641759e-04  2.87670804723e-03 -2.63715191173e-03 -1.07520682314e-03 -2.34462742730e-03  4.91675637121e-06  9.97098755439e-04  6.14390374385e-03 -3.20648848180e-03 -1.83944269466e-03 -2.37377572239e-03  3.85354556840e-03  2.30107981952e-03 -1.23092146124e-04 -1.22013346727e-03  3.36192250518e-03 -1.21315152289e-03  1.57952564722e-03  4.93680504519e-04  1.16967311098e-03  4.17710417018e-03  3.64777448065e-03 -6.46854803371e-03 -4.72778715379e-04 -7.23050403411e-04 -8.40858678446e-03  2.38102009274e-03  4.74746463558e-03  3.17257883285e-03 -4.98672493652e-03 -1.75228559956e-03 -6.27802366198e-04 -5.41555602744e-03  8.60354699525e-03  2.66701856474e-03 -1.47480023752e-03  1.94319546404e-03 -4.12069202813e-03 -1.77917529391e-03  3.34341016925e-03  8.24199636907e-04 -5.01501109606e-03 -3.42290604862e-03 -7.72225541906e-03 -4.94502997745e-03 -4.83166442756e-03 -1.72537005600e-03 -1.13161440359e-03 -2.07696661135e-03 -2.46797701937e-03 -1.45971979657e-03 -2.32770983444e-03 -4.97215091222e-03 -2.32275665437e-03  1.90510730868e-03  3.74546249700e-03  4.09993835800e-03 -1.97009246128e-03  9.43571093877e-04 -1.93729457992e-03  1.09214692584e-02  1.57941796616e-04 -2.73336123966e-03  6.15822020453e-03  2.32596026722e-03  7.34537290056e-05 -2.35818181079e-03  7.35308021295e-04  3.78930687915e-03  3.31714750201e-03  1.54298045806e-03 -3.13489838658e-03  4.60061373011e-03 -3.57475484995e-03 -1.40064471820e-03 -8.36856018280e-03 -3.93462978828e-03  9.79063699500e-04 -6.94455762770e-03 -2.02885806695e-03 -3.44751991274e-03 -4.05473664572e-03 -1.83373615793e-03  5.82094928258e-03 -7.77904922119e-03  1.64669771557e-02  4.21579582181e-03  4.01047450679e-03  3.14409442369e-03  6.34896255050e-04  6.02474536697e-03  1.89627633440e-04 -5.36402041777e-03  9.55256986800e-04 -4.96656261697e-03  1.88834891117e-03  3.16304241251e-03  7.84052100737e-03 -2.33308105397e-03 -5.13290093279e-04 -2.27398880838e-03 -2.08546856337e-03 -1.05387143004e-03  1.96294247414e-03  5.11142909442e-03 -2.32590686109e-03 -1.96714127652e-03 -9.04821191795e-04  3.09095098387e-03 -1.52176144225e-02 -2.83173744641e-03  2.70884161938e-04  4.19383949477e-03  1.21630102492e-03 -4.82138924531e-03 -4.65035443588e-03  2.61696381331e-03  5.44108682756e-03 -3.59434790091e-03 -1.60662376636e-03  2.13462843225e-03 -4.64786213575e-03  1.06870612729e-03 -2.98604387473e-03  3.68627028347e-03 -3.06159497273e-03 -7.48416570219e-03  8.62164895480e-03  6.75926330281e-03 -7.87050339129e-03 -9.88203927153e-04 -1.57316381572e-03  2.42943908806e-03  2.09962191881e-03 -3.52683196445e-03  4.19784984318e-03  5.09975670696e-03 -3.53491499448e-04 -6.77661401123e-03 -2.74795826055e-03  3.60333121176e-03  1.19891931349e-03 -2.84651634544e-03 -1.97742889317e-03 -3.27190520018e-03  1.27116478560e-03  2.19361535836e-03 -7.14071610601e-04  2.47790041460e-03  3.26418813104e-03 -3.90731564123e-03  1.43025440490e-03 -1.37089922786e-03 -1.94425033807e-03 -7.23334716479e-03 -1.33052358334e-03 -7.64549415753e-06 -4.78691060541e-04  2.59148867926e-03 -2.70553737957e-03 -2.29855999108e-03  3.36824308784e-03 -1.55048559172e-03  1.57038214480e-03  1.77753877557e-03  7.16554566676e-04 -3.72172499862e-03  6.93518286590e-03  2.31380796894e-03  3.57523462046e-04 -5.83119290725e-04  7.35726495894e-03 -1.55301778064e-03 -4.85565231108e-03 -1.07970207035e-02 -4.48606859883e-04 -4.75766293347e-03 -2.76957597925e-03 -5.30767307648e-03 -9.25235590384e-04  6.66532439088e-04 -7.78426278055e-03 -7.42737740273e-03  6.16124626427e-03 -2.60325437739e-03 -8.45506583832e-03  3.86513542481e-03  2.93615277572e-03  3.80437151118e-03  5.81798279526e-03  7.46875401816e-04  5.28561870732e-03  3.69514780570e-03 -1.63383908626e-03  8.27112743663e-04 -1.28662777693e-03 -5.13605488197e-03 -4.27744359000e-03 -9.55249927632e-04 -9.93474687525e-04 -6.66058974178e-03 -3.15313411455e-03 -6.07250413956e-03  1.27497450405e-03  4.36019574537e-03  8.85192586727e-04  4.15133190370e-03  1.12940043726e-02 -3.87966099216e-03  1.80685231679e-02  2.19008682958e-03  1.10949706538e-02  1.05358425830e-03  6.56196592672e-03  3.11658980066e-03 -4.07298156824e-03 -8.04978998086e-04 -2.68648343573e-03  4.15549903351e-03  1.53118282015e-03  8.19090833973e-05  5.31510561062e-03 -2.91318162410e-03  2.47647033107e-03  1.14358180127e-02  2.19535240501e-03 -4.74746226849e-03 -7.69295012614e-03  5.56811682779e-03 -5.44066606516e-03  3.56272101581e-03 -3.24550777405e-04 -2.09200685870e-03  3.00564267586e-03  5.92343209085e-03 -2.58325130288e-03 -1.14983763038e-03  2.53820846203e-04  6.32118402697e-03  4.87448376174e-03  2.79480580306e-03  6.24277588565e-03  3.09136846099e-03 -3.60781814046e-03  7.04882682140e-04  5.62204567834e-03 -1.01380298067e-02  3.54887063851e-03 -4.70000717192e-03 -5.50678073615e-03 -5.48866325673e-03 -1.40285424004e-03  2.73123167763e-03  1.97898465313e-03  5.05196429864e-04  1.38717363792e-03 -5.77197539568e-04  2.42782051137e-03  5.77003322747e-04  1.77209613410e-03  4.31116561500e-03 -6.14527318265e-03 -2.95165120511e-03 -2.56638975484e-03  2.23286151422e-03 -3.38364066115e-03  5.61003472887e-03  1.77107359533e-03  4.43823201644e-03 -7.53820234507e-03  8.00541025494e-04 -8.37449659001e-05 -1.05864226327e-02  1.56507769650e-03  2.18393837376e-03 -3.71866472808e-03  2.54292890023e-03  5.90828466119e-03 -4.19603137619e-03 -2.03129523134e-03  3.66663906107e-03  5.34215166589e-04 -7.40051607319e-03 -9.52643356824e-03  4.15097106547e-03 -8.26392325591e-03 -1.75889309124e-03  2.29639783175e-03 -4.20799659559e-03 -3.71117489705e-03 -3.73581290271e-03 -2.92761377137e-03 -3.93459987532e-03  2.60363985220e-03  3.44144648394e-03  3.01179782354e-03  6.24872524716e-03  3.92084064833e-03 -2.95833892078e-03  9.89331301917e-03 -1.38036197745e-02  7.70204305016e-03  7.85553006420e-03 -1.28444218584e-03 -1.13090217785e-02 -3.66802591511e-03 -1.08274526103e-02  1.13583398677e-02 -1.61997243674e-03  5.13635319163e-03 -7.78270174353e-03  2.94324635076e-03  5.70378387957e-03 -9.34131031567e-05 -9.04832336909e-04  7.14755095755e-03  1.82336206939e-03  6.34526088557e-04  1.33030935961e-02 -9.00885488111e-04 -2.45768531599e-04 -3.02581729767e-03  2.37417294992e-03 -7.02642437526e-04  8.51562438993e-03  8.48776788021e-03  5.62366094795e-03  1.35932166895e-05  3.54791606183e-03  4.93264428095e-04  4.04941874891e-03 -4.11479397634e-03 -2.65309026825e-03  1.23895428432e-03  2.27657175538e-03 -1.17455204823e-02  4.00031482385e-04  6.76674162166e-03 -4.30454451674e-03  4.65523889714e-03  5.45920326116e-03 -7.92672717381e-04 -3.16605918193e-03 -1.00500405606e-03  2.92181465274e-03 -2.49813702864e-03 -1.59834694827e-05  7.54447936618e-03  3.33757040123e-03  4.36809705182e-04  5.72582613588e-03 -1.56206679992e-03 -2.65500657123e-03 -2.16236068831e-03  1.73451832643e-03 -7.29257217027e-03 -3.25015996678e-03 -1.56995198764e-04  5.33867527054e-03  6.73130443524e-03  5.55905537409e-04  1.14313000858e-02 -5.50584639500e-03 -3.89058303170e-03  1.66511747536e-03  2.87425636758e-03 -5.74502328636e-03 -4.75318217112e-03 -2.27928006070e-04  3.64533923426e-05  1.23184535158e-04 -2.68172336353e-03 -6.57476628371e-04  3.74744431377e-03 -1.32282751430e-03 -6.23240179187e-03  3.51182886361e-03 -2.65678771183e-03 -6.00477305798e-03  1.49004454790e-03  4.66247713957e-03  8.78903430596e-04 -9.53868720497e-04  1.97289180469e-03 -4.46685463545e-03  5.92883108811e-04  6.63635629498e-03 -4.30077364865e-03 -2.08732168438e-04  1.61763378933e-03  6.16018118266e-03  4.23961677056e-03 -1.26287083466e-03 -2.91957136606e-03  4.45306111973e-03 -1.22336097442e-03 -7.49022304852e-03  5.82001060054e-03 -4.82126727094e-03 -1.78151067028e-03  9.19198257001e-03 -6.83743819159e-04 -2.95294086985e-03  7.07836719599e-03  3.45797858275e-03  4.89893757952e-03 -1.30042685935e-02  5.95305656949e-03  3.76977181195e-03  3.45935126270e-03 -8.23618968105e-03 -5.11346145280e-04  5.43374479680e-03 -3.33227655725e-03 -4.74274395066e-03 -8.20586991038e-04  1.69234618187e-03 -1.62818671142e-04 -6.69708998807e-03  1.02145059968e-03 -4.12414134797e-03 -1.59353823493e-03 -4.52770555435e-03  1.57138112448e-03 -3.04826786836e-03 -3.57004432066e-03 -3.72157762664e-04  3.01181734128e-03 -2.57039762482e-03  4.49127721690e-04 -7.01831823998e-03  7.65976829351e-05  1.77484353554e-03 -2.81979168881e-04  2.87257297886e-03  2.71402692420e-03 -5.34928561516e-03  1.78696938415e-03  6.69066406194e-03 -1.86654923278e-03  2.26928461641e-03
-1.68412834217e-03 -1.43064056086e-04 -2.16908519899e-03  1.07990227424e-03 -2.48393719113e-04 -4.50527039072e-04  8.59549047350e-04 -1.17857159250e-03 -1.52005122032e-03 -5.90219669671e-04  2.84077213963e-04  3.85835572190e-03  1.29600398630e-03  5.52041776451e-03 -2.75585803409e-03 -6.28912782061e-05 -2.19229225890e-03  7.35414630587e-04 -6.35239983426e-04 -8.98967238467e-05  2.85294401111e-03  2.50010203135e-03  3.47501387369e-03  1.72835111802e-02  1.54526281938e-02  3.78627509332e-03  9.89939841330e-02 -4.68591294540e-03 -1.97774228715e-02  6.80665676353e-05  3.67670918180e-04 -1.22277263167e-03 -2.99065840735e-03  4.37898463417e-03 -1.51958450233e-03 -2.04603825052e-03 -1.90543072523e-03  1.90415880641e-04  1.74596024242e-03 -3.09099072566e-03 -8.82518415713e-04 -8.49049872744e-04 -1.15411094531e-03  1.46303320619e-03  1.07763358566e-03  2.06056860741e-03  5.58255902487e-03  3.01118028778e-03 -4.88837734709e-03 -7.91699624921e-04 -5.23113146195e-04  7.83671030123e-04 -3.09586452796e-03  1.17856709000e-03 -1.00764122128e-03  2.18730816809e-03 -5.03677348726e-04 -1.10055884646e-04 -2.69245903683e-03 -2.67142315295e-03  6.47121649418e-04 -3.70310444023e-03 -3.37296246030e-03  2.44109170472e-03  4.42790646452e-03 -1.37086924923e-03 -1.02416810501e-03 -2.83666491915e-03  4.41101321637e-04 -4.58475832615e-04  3.14838368322e-04 -1.38950587665e-03 -7.64826273957e-04 -2.53093902209e-03 -6.74438471777e-04 -4.37259177718e-03 -2.29950215567e-03 -2.54961266055e-04 -2.90980575732e-03  3.96728518991e-03 -4.97600934725e-03  2.59588725970e-03 -1.03446832241e-03 -1.47883064437e-03 -1.62278073085e-03  1.10260788764e-03  5.54105657797e-03 -7.10946423364e-04 -1.74249731395e-03 -1.56287595181e-03  2.36091492956e-04  4.99097953831e-04  3.78074538094e-03 -7.51102804575e-04  5.31509232972e-03  1.72412368490e-04 -1.49909479497e-03  1.17893820858e-03 -2.74700264873e-03  9.85836260633e-04  1.41529149997e-03  1.71412180065e-03 -6.57513792566e-04 -7.90690322670e-04 -2.60043374252e-04  6.20776925143e-04 -2.33225817888e-03  6.92597990000e-04 -3.05737000856e-03  1.61303753112e-03  2.65941400344e-03  2.31124132243e-03 -4.35014336463e-03 -1.22861151078e-03 -1.27831615665e-03  1.91563487953e-03 -3.96928382577e-03  2.12197290660e-03  4.41375324834e-03 -7.70254291091e-04  3.00995037877e-03  2.43606734250e-03 -2.83867301321e-03  6.24953800916e-04 -1.28494936961e-04 -4.05042028194e-03 -2.58050882097e-03  6.18398515621e-03  3.98176619644e-03  2.93026607368e-03  4.62928116271e-03 -1.54476713072e-03  5.62519358666e-03  4.36408178718e-03  4.25558836885e-03  5.27111049814e-03 -5.73118115504e-03 -1.32337127544e-03  2.30376871510e-03 -1.99049524293e-03  6.57872791920e-04 -4.86456472859e-03 -5.87754855200e-04 -3.45452134815e-03  2.54964395724e-04 -6.45799746908e-04  4.35420254341e-04  7.43491891291e-04  4.82895016941e-03  3.44598002372e-03 -7.09576635583e-04 -1.60810853033e-03 -1.08690286676e-03  4.04350648699e-03 -4.23852363698e-04  1.02953762924e-03  1.22423076568e-03 -8.60865666227e-04  5.41210315260e-04 -4.21746992034e-04  1.71726602733e-03 -4.67250755734e-04 -6.98154351405e-03 -6.16842493802e-03  1.96666973143e-03  3.33936848455e-03 -1.13320287450e-03  6.07601978808e-03  1.79264188640e-03 -4.38484326548e-03  6.87887154820e-04 -1.05657243517e-03 -6.46871104467e-03 -4.94736868571e-04  6.09408569435e-04  1.60978659991e-03 -1.43348220296e-03 -8.73875375089e-04 -7.30825663084e-04  9.36955017682e-04  2.73083059619e-03 -4.27304000432e-03  1.81393127929e-03 -2.80382319771e-03  1.77884188429e-03 -3.59010130099e-03 -2.13595978433e-04  8.56919315646e-04  6.79953274109e-03 -5.05636914285e-03  2.88796340958e-03  2.05124838928e-03 -2.47938953407e-04 -1.84248150680e-03 -1.54600033471e-03 -6.84307807345e-04 -6.67761349725e-03  1.67479534171e-04 -1.08273451492e-03  4.98949689946e-04 -1.38719034655e-03 -9.60215077474e-05 -5.59606104076e-03  6.07293820649e-04 -1.66220450892e-03 -1.77553236582e-03 -1.95934366932e-03  1.53462022760e-03  4.33145901380e-04  1.80322811757e-04  4.73294435774e-04  3.75903742249e-03 -3.17311407968e-03 -2.72776496977e-03 -2.24448955555e-04 -4.17061383329e-03  1.28862954925e-03 -3.84614895444e-03  1.28168302162e-03 -2.73356183973e-03 -3.83411651889e-03  2.90908083926e-03  4.29224109664e-04  1.61885401818e-03  1.02674519241e-03 -2.84759427052e-03 -7.18245413330e-04 -4.62096981617e-03 -2.57488560160e-03  1.07967835833e-03  1.87231529280e-04 -1.34547907816e-04 -3.45367281575e-03  2.13902824771e-03  4.67849569941e-03  1.48781864489e-03 -2.67790207981e-03  6.31265496728e-03 -5.77329210705e-03 -1.77479009250e-03  8.15743792451e-04 -4.87252070931e-03  2.32979558678e-03 -2.77930851799e-03  2.32842794374e-03 -2.05794666352e-03  8.48541512963e-04  1.83081377267e-03  2.41796351885e-03  2.14076121474e-03  5.45846756676e-04 -7.80987459706e-03  9.67182497712e-04  8.99023860419e-04  2.05649044663e-03  8.54991174099e-04 -1.45083852972e-03 -5.10323332852e-04 -6.91972510987e-04 -2.40331685906e-03  2.58417562897e-03  1.11750237183e-03  1.25281845772e-03  1.12095757759e-03  3.51394671764e-03  1.19830081779e-02  2.79516568068e-03  4.19976323057e-03  4.16332357985e-03  1.28367068011e-03  6.94586559126e-03 -6.16204542031e-04  4.81378738015e-03 -2.03169034553e-03  1.08180772256e-03 -5.85868314552e-05 -1.27423476869e-03 -2.80734583422e-03 -5.55518896984e-03 -1.12908822686e-03  2.07598395263e-04  1.65118991095e-03  1.12265959964e-03 -1.52623715350e-04 -5.61221852470e-04 -1.81810119907e-03  3.47034181005e-03  1.44067188372e-03 -8.68747476048e-05  1.18441626275e-03  1.18975620945e-03  1.16706446772e-03 -2.90406857479e-03  5.42032708843e-03 -1.12469969944e-03  5.94846724311e-04 -5.21538382230e-03 -2.45433055325e-03  1.81191508612e-03  1.59984049605e-03 -1.36909801684e-03  5.55828661069e-04  2.22513839335e-04 -3.80640797226e-04  5.97677686741e-04  3.56340299989e-03 -4.19644897816e-03  1.15791142647e-03 -2.59094215099e-04  5.73231401342e-03  1.58936980000e-03 -3.91862513451e-04 -2.18625691240e-03 -4.31066825333e-04 -3.78779336569e-03 -5.38051971427e-04 -4.43646650976e-03  1.57912599305e-04  7.36548917756e-04 -6.03922876531e-03  1.81597825791e-03 -3.81317541330e-03 -4.18908827799e-03  3.27612188782e-03 -4.97923536159e-03  1.63184947976e-03 -7.77452820152e-04  7.79118611309e-05  2.63385416400e-03 -3.71007067597e-03 -3.30144016770e-04  1.64693112539e-03 -6.75607538592e-03  9.35254660583e-04 -2.15993388489e-03 -2.41519573652e-03  3.93011903890e-03  5.92237167830e-04 -7.90728309845e-04 -1.04117859677e-03 -2.03305053912e-03 -2.85215795927e-05 -1.72591160704e-03  4.52306691518e-03 -3.15568655814e-03  1.99761718847e-03  2.85303361905e-03  1.79204040616e-03  2.01678809697e-03  2.14402527781e-03  1.30943105709e-03  3.15875716133e-03  1.65166402923e-03  1.59217423893e-03  1.36282195624e-03  2.17722162783e-03 -1.27790803340e-03  1.37117159967e-03 -4.92631198152e-04  9.43437708066e-04  5.09417063935e-03  1.32915350233e-03 -1.37553450226e-03 -2.80152010995e-03 -2.35054261745e-03 -5.43721348491e-03 -8.07468865141e-04 -1.80472683371e-03 -4.06688967979e-03  2.73525711926e-03 -1.01161229578e-02  4.44106478925e-03 -5.04880950667e-03 -2.05120545915e-03 -7.58070326256e-03  2.23250398126e-03 -1.23366597710e-03  3.34059671955e-03 -1.81397997931e-03 -1.44263731908e-03 -3.46531476577e-03  2.29721356343e-03  2.34931686761e-03  9.76592019577e-04 -7.92040745950e-04 -3.03902409735e-03  1.33249069024e-03  7.13848739356e-03 -9.46150055265e-04 -7.72677402333e-03  1.41615970370e-03  3.13715573412e-03  1.06088871637e-03 -3.50710657395e-03  3.33055594110e-03 -4.75286787857e-03 -3.12104469584e-03 -2.09204457919e-03  6.25069321146e-04  1.28021291046e-03  8.86832260703e-04  1.55258151253e-03 -2.34491158623e-03 -3.20564957694e-03 -7.76211961645e-04 -1.83551231976e-03 -1.32637916099e-03  1.79124427584e-03 -2.67369450401e-03  3.07568189041e-04 -9.02081917531e-04  5.30940466037e-03  5.71255555973e-03 -2.23623556929e-05  1.91679999296e-03  9.99373384868e-04  1.08354991728e-03 -4.37667711159e-03  2.70124332970e-03  1.29146123753e-03  1.20119946938e-03 -3.91817105013e-03 -1.54463610818e-03  1.63907292732e-03 -1.94735145279e-04  2.60658740622e-03 -1.14322948487e-03 -4.35116808645e-03 -1.06904498848e-03 -5.77479629208e-03  5.03063227416e-03  4.93374447173e-04  5.34609594521e-03 -5.41062487147e-03  2.26295313395e-03  7.04234241256e-03  3.33596152356e-03 -6.51694177488e-04 -6.13091165310e-04  3.00162229394e-03  2.02673244286e-03 -1.50417591801e-03  2.61079776610e-03  7.41846810522e-03  3.04398025835e-03  3.35072942657e-04 -9.90962965882e-04  2.85354045077e-03 -3.87010064292e-04 -2.34736600315e-03  9.12684110417e-04 -1.35896065476e-03 -1.09183580545e-03  3.55079450682e-03 -6.02772455967e-03  5.51367222788e-03  8.08298407677e-04  3.72277951656e-04  5.31526272037e-03 -1.18463890337e-03 -8.79124569932e-04 -1.59058433722e-03 -1.00639899623e-03 -8.76437723687e-04 -6.33388816994e-05 -2.96446615583e-03 -6.06016669590e-04  1.09964189235e-03 -1.88045013884e-03 -1.52941954956e-06  2.75596010226e-03  8.54561438713e-05  5.88555544486e-03  3.44731720302e-03 -4.11207087385e-03 -2.58578657740e-03 -7.83302261762e-04  2.48915578176e-04 -1.29052683304e-03  7.98565941345e-03  1.44805580576e-03 -2.13719094820e-03  8.17245390676e-04 -2.04033137383e-03 -3.06531101005e-03 -2.38709922047e-03 -1.37112944028e-03 -2.74432736363e-03  2.63347123009e-03 -7.17698729833e-04  3.63038766334e-04 -5.73682523561e-03 -7.43747448245e-05 -2.40648114700e-03  2.25797192154e-03  5.09449981575e-03  1.78711037396e-03 -7.99950544360e-04  3.46803548780e-03  2.77787419243e-04 -5.63598294063e-03  1.32767635751e-03  2.97390508830e-03 -1.79945634527e-03 -1.79293843715e-04 -8.24704438800e-04 -9.78780428585e-04  1.36093159749e-03 -3.10717033046e-03 -2.73247239607e-03 -4.93227493307e-04 -3.27759265617e-03
 2.92307161981e-03 -4.88479367179e-04  1.87187915277e-03  4.59847627872e-03  1.13769163514e-03  1.80113385348e-03  4.52719605051e-03  1.22125558718e-03 -2.87136180632e-03  7.10708883659e-03 -6.50171904226e-03 -1.77991531060e-05 -2.09819439563e-03  2.56481276374e-03 -5.82108019608e-03  1.42563348707e-03 -2.80009829452e-03 -1.27207404998e-03 -6.29260717573e-03 -2.63341762506e-03  3.18921905069e-04 -2.29945259825e-03 -9.32164918188e-04 -1.80396674339e-03  1.35217365568e-02 -4.77330077673e-03 -4.68591294540e-03  1.20621392004e-01 -3.01183922739e-02  5.21101832374e-04 -8.31835431440e-03 -6.55648257788e-03  3.71126762493e-03 -2.91228446678e-03 -1.41987456592e-02  3.77179441601e-03  8.47510989823e-03 -5.75983613584e-03  8.14478475720e-03  2.44693214710e-03 -4.09842239338e-03  2.69939800209e-03  3.19035405652e-03 -6.58083972985e-04  3.48782084522e-03  3.53074849589e-03 -3.44033651879e-03  1.66640653962e-04 -6.31110555470e-03  5.47814924867e-04 -1.86767469969e-03 -1.51312670563e-03 -3.14835580540e-03 -4.55158416047e-04  6.61890419836e-04 -1.38992133058e-05 -3.15370655342e-03 -1.36223416683e-03  1.56866624030e-03 -1.36748519577e-03  5.41402432610e-03  7.19372935236e-04 -1.46781693166e-03 -2.34936496127e-04  1.60817305601e-03  1.39823398267e-03 -2.00473039930e-03  1.31854673992e-04 -1.77599753673e-03  3.77659920522e-03  4.67785273126e-04  3.20511073191e-03  1.36408561422e-04  4.44564934996e-04  1.30792845576e-03 -4.75303370919e-04  1.71723347334e-03  2.63818371875e-03 -3.56218839712e-03  6.19789164694e-03  4.81311844591e-04 -1.34333265062e-03 -4.30920786031e-03 -3.00153992073e-03 -5.38113816600e-03 -3.15871557687e-04  3.39024500613e-03  1.66176220574e-03 -2.18066351048e-03 -5.72913781393e-04  3.17360761082e-03 -5.35254950868e-03  2.03030397827e-03  5.98589086137e-03  6.25375095125e-03 -7.63540815602e-04  7.26038527003e-03 -5.24158044649e-03 -7.13966064959e-04 -6.86260648780e-04 -1.74171820781e-03 -7.84731022097e-03 -1.13517442101e-03 -4.95138971349e-03  5.29386584555e-03  2.07590988108e-03  1.64430125110e-03 -6.66642908217e-04 -4.08418021035e-03  7.55862080290e-03 -5.14039918112e-03  4.00726928165e-03  4.86481390987e-03  7.18130855656e-03  3.84004379251e-03 -6.77671636108e-04 -2.39778629686e-03  1.61035674727e-03 -1.92899804269e-04 -4.20451064604e-04 -6.29011834777e-03  5.74531709106e-03  3.75321707442e-03  6.14226273497e-03  1.93244479965e-03 -7.66680955272e-04 -4.43346248961e-03 -4.18410517345e-03 -1.76601653321e-03 -6.14235858359e-04  1.09293035321e-03  2.25550483390e-04 -2.04779853327e-04 -3.59134574443e-03  3.57476487725e-03  3.12824659540e-03 -5.71821875135e-03 -2.96942946836e-03 -2.13143510509e-03 -2.61189973959e-03  2.98069451701e-04  4.60853939910e-03 -2.62882019411e-03  5.03619751179e-04  4.57140023064e-03 -9.57689003986e-04 -1.65204224691e-03  2.09341965933e-03  3.17401793577e-03 -7.77234319148e-03  1.09809962795e-03 -2.82020700722e-03 -8.74839242820e-04  2.30771065661e-03 -3.54846719274e-03 -2.88219771027e-03  1.01845410394e-03 -3.60736891212e-03 -2.02034735653e-03  5.36588323000e-04  3.43355351934e-03  6.56523531494e-04 -1.52285847371e-03 -1.16274032908e-03  1.98070897336e-03  1.78296520949e-03  2.22014037349e-03 -1.25309405817e-03 -2.14158433517e-03  4.37487012699e-03  2.20374932661e-04 -1.58644395400e-04  1.75029209670e-03 -2.76186085874e-04  6.50221673090e-03 -7.83791872222e-04 -1.95894908418e-03 -1.76004503342e-05 -5.45976031215e-03  1.94494706659e-04  1.20285734852e-03  5.54995535798e-04  1.07939414064e-04 -2.22538443794e-03 -5.30130318053e-05 -7.01352146150e-04  5.77689305491e-03 -2.04945306073e-03 -4.03365962265e-03  2.43807878847e-03  3.59144209110e-03 -4.84443736626e-03  5.77575351369e-04  5.13665414900e-03  1.43761917650e-04  4.00694003347e-04  1.81622208199e-03  1.41086183852e-03  8.43821486320e-04  4.44467991092e-03 -1.16435972518e-03  7.41858674119e-05 -3.58016649377e-03 -4.38029236983e-03 -2.60497252070e-03  1.55803447276e-03 -3.32598398480e-04 -7.96552629680e-04  5.70066269423e-03 -1.11046147548e-04  5.36082494290e-03  2.38634812592e-03  1.93145195451e-03  1.38111292287e-03  5.73331078848e-04  5.98438308168e-04 -7.18841311168e-04 -1.09092783439e-02  2.90234694008e-03  1.63662284980e-03  2.51322440257e-03  3.98413398879e-03 -1.91396714016e-03 -3.72788559375e-03 -1.15295164543e-03  3.68306156509e-03  1.30410960786e-03  4.07472216525e-04  2.02757585225e-03 -3.44514038014e-03 -1.34164771706e-03  1.99357774899e-03 -1.46721841757e-03  2.48472547007e-03  1.41378768490e-03 -7.57674385234e-05  1.12326071896e-03  3.55201979959e-03 -2.95468597167e-03 -2.96876429617e-03  1.91504714796e-03 -9.76587998785e-04 -4.56786973562e-03 -7.26604878806e-03  6.28883145141e-03  4.80925168563e-03  2.11660078223e-03  2.48088758382e-03 -1.45800052179e-03  1.73039402930e-03  2.83341619231e-03  1.00162305385e-03  1.43309399095e-03  1.46116633686e-03  1.16487303162e-03 -2.12955969006e-03 -8.68926736616e-04  3.18343869408e-03 -1.70979171327e-03  3.25994228737e-03  2.92301357588e-04 -1.33281252157e-03 -6.18090754763e-05 -5.19130781395e-03 -1.09931726747e-03 -5.76333691592e-04 -1.19057562103e-03  3.10402491716e-03  2.71466966886e-03 -4.91290859880e-03  6.30835763516e-03 -2.50729427948e-03 -5.61670548797e-03  6.45025377482e-03 -2.08285870732e-03  9.15716539850e-04  4.47927807103e-03 -3.74450252198e-04 -3.89630825381e-03  6.42065350619e-03 -5.15339634754e-03  1.67663460838e-03  4.92111741611e-03 -1.39751467560e-03  8.86268867029e-04  1.36516533966e-04  1.53075818391e-03 -3.50487790269e-05  1.90033722842e-03 -3.79665681057e-03 -3.18299984461e-03  1.60943602829e-03  3.61153010921e-04 -4.00206132965e-03  3.17320201255e-03 -5.18452135768e-04  2.21874007976e-03 -9.83615773909e-05  2.68258874818e-03  1.05154374687e-02  6.58474349364e-03 -2.71697828490e-03  3.00328044937e-03  9.81295713086e-03  3.43905522261e-03 -1.95218501040e-03  1.17551582011e-03  2.37368377321e-03  9.26904661141e-04 -2.23037839008e-04  1.14147032433e-03  7.30191813939e-04  2.42044007633e-03  2.02531367495e-03  3.53920942164e-03  4.96014932263e-03  1.71194958451e-03 -6.51245714272e-03  7.42662090349e-04  3.65088307460e-03 -4.97965505955e-03  1.15279179719e-02  5.51540418227e-03  7.35557888523e-04  2.56987864754e-03  4.62463383608e-03  1.80275868476e-03 -4.97498913346e-04 -1.22713985383e-03  5.18443149201e-04  6.40413328885e-04  2.21415313873e-03 -3.27011560681e-03 -3.58693035823e-04 -2.36507996513e-03  2.23542217307e-03 -2.50058684756e-03  3.46882069067e-03 -1.28552901872e-03  1.55924511454e-03 -8.50692557419e-04  7.29393896652e-03  6.47099449891e-03 -6.20195389989e-03  3.71891339785e-03 -8.97280370655e-04  2.66032092406e-03  3.81804004760e-04  4.99326810722e-04  9.92323068865e-05  2.41322645390e-03  2.73250320368e-03  1.80131454470e-03 -4.13349103939e-03 -3.56733871502e-03  5.40346176182e-03  2.65055436505e-03 -2.12900240964e-04  3.32494563247e-03  2.24809199961e-03 -4.59513422893e-04  8.51221672370e-04  1.95330312311e-03 -1.05683395981e-04 -5.55909901847e-03 -1.52302812277e-03 -3.17981923820e-03 -5.33557738607e-03 -5.86319360058e-03 -1.29580713457e-03 -6.36471195980e-03  9.25606701673e-03  5.69089130156e-03 -9.47852403542e-04  3.61375751406e-03  2.55775823184e-03 -4.34086695064e-03 -6.36294814230e-03  4.22094213225e-03  1.69663957070e-03  3.44930149334e-03 -5.16450207697e-04  2.33785064280e-04  1.22900207112e-03  3.74657978799e-04 -3.73785407502e-03 -9.49282854402e-04 -3.88337830072e-03  2.10770835762e-03  3.11327851924e-03  2.65715515374e-03  1.59583160078e-03 -3.87304025878e-03 -5.27170405066e-04  1.69436264885e-03 -3.08245849793e-03 -1.61192040021e-03  9.78236716816e-04 -1.72199064883e-03 -7.74061409470e-04  2.52467247424e-04 -3.72894966828e-03  2.28978919035e-04  1.08865088563e-03 -3.77655764170e-03  3.42009116137e-03  9.05144711935e-04 -4.44968684264e-03 -8.81545215429e-04 -2.61644171652e-03  4.47178556144e-03 -4.23297157410e-03 -2.42864337660e-03 -2.06594914590e-03 -3.79590842362e-03  5.60982153643e-04 -9.06286231295e-04  5.41942932873e-04  4.57733186361e-03 -3.34854799663e-04  5.37244166152e-03  5.44143472785e-03 -3.01177705659e-04 -4.16220220760e-03 -5.12858145252e-05 -3.49316622005e-04 -4.14241246623e-05  1.37349332067e-03  1.50298554048e-03 -4.87681291707e-03 -8.20381277871e-03 -5.18240677666e-03  2.55665807447e-03  5.81732345998e-03  8.01341255012e-05 -1.54972693930e-03 -1.77096296650e-03 -4.80790550177e-03  7.18411051750e-03 -7.14628235085e-03 -7.24149596623e-03  1.86328624408e-03 -6.80683429787e-04  4.53845496449e-03  3.77666159005e-03 -4.79192970091e-03  2.43029246054e-03 -2.10713963032e-03 -5.83041533927e-03  2.55771597334e-03  4.54889466550e-03 -7.37300795822e-04 -2.11310520698e-03 -9.59047520959e-05 -7.94471816955e-03  1.64496982743e-03 -7.11620215155e-03 -2.41419486675e-03  3.76498399219e-03 -4.38845302478e-04  3.91343085920e-03 -1.89595420032e-04  9.18169171806e-04  3.48077985775e-03  6.89145376970e-03 -2.11761524271e-03  2.95948796260e-03  4.96494298849e-03 -1.03529738886e-03 -2.16975317059e-03  6.80250160469e-03  5.18995293471e-03  8.69264754539e-03 -5.27613742109e-03  4.60854904911e-03  2.16886599112e-03 -2.17085111200e-03  1.24256084986e-03  1.69879900741e-03 -2.62135156328e-03 -6.62606667765e-03  4.81773966638e-03 -4.16056441855e-03  5.77316738941e-03  3.93019190589e-03 -8.52189946872e-04  1.76207838562e-03 -1.02800609992e-03  1.86401060743e-04  6.64624272532e-04  2.30768696511e-03 -1.15025246288e-03 -5.23744479403e-03 -6.89765073947e-04  1.53590797365e-03 -4.50340351231e-03  3.68524516328e-03  1.60989756146e-03  3.87640415639e-03 -2.87559624925e-03  8.20401017569e-04 -5.09459455705e-03  1.76042919848e-03  3.76047108981e-03 -3.73924976317e-03  9.22664759346e-04  2.45275398494e-03  3.40099137488e-03 -2.19170666989e-03  8.09049922377e-04 -7.62667482532e-04 -2.48206938126e-03
-3.49103563067e-03 -1.28889362362e-03  3.39863069000e-03 -3.41893279315e-03 -5.25727640231e-03 -5.04731978348e-04 -2.87604962902e-03 -1.32918678803e-03  1.53276370378e-03 -6.58315964206e-03  6.30108232991e-03 -1.91938346692e-03  2.33702082081e-03 -6.32282837630e-03  1.53957533828e-03  5.89873350276e-05  4.08370450240e-04  2.20310528486e-03  5.54514626820e-03  2.42429461858e-03  2.20897318406e-04 -8.42033340250e-04 -2.40569511103e-03 -5.33716045931e-03 -6.21670192816e-03  7.71079937948e-04 -1.97774228715e-02 -3.01183922739e-02  9.16767531348e-02  8.11766378981e-03  1.41471752604e-03  9.09319549838e-03 -3.36843313245e-03  1.90540027398e-03  4.44470503998e-03 -4.95089930741e-03 -1.78433275825e-03  4.11933030741e-04 -1.46255731059e-03  1.22712532593e-03  1.04145293438e-02  1.09071069350e-03  5.63054383841e-03 -2.33129612093e-03 -1.90001558188e-03 -1.10999882345e-03 -1.83846097394e-03  1.59572048303e-03  3.11337468832e-03 -1.82066812326e-03 -2.77928004787e-03 -1.04390251775e-03  7.40459710559e-04 -1.22751200968e-03  1.42847713786e-04 -1.13481578179e-03  8.92383253449e-04 -5.90198608175e-04  1.32640393993e-03  2.81493423342e-03  2.84833096747e-04 -3.75808205702e-04  1.48948548078e-03 -5.62869879643e-03 -1.06865667614e-03  2.28375450404e-03  1.38278160512e-03  4.22364606205e-04  5.80565610452e-04 -3.21988018576e-04  1.52773627627e-04  1.47589872311e-03  3.97418166488e-03  3.46156034834e-03  4.11363361097e-03  5.33746807655e-03  4.58153725722e-04 -4.26981666793e-03 -3.73245020401e-03 -3.86574210167e-05  1.23067116378e-03 -6.65785221922e-04  1.90780470364e-03  2.48246808315e-03 -2.84053969347e-04 -9.45744115987e-04 -5.72900262080e-03 -4.10112481173e-03 -3.16653680821e-04 -9.24938030919e-04  3.28781776819e-03  4.06642405723e-03  4.79956498592e-03 -2.74990410034e-03 -4.48742918157e-03  1.26735887160e-03 -1.64041934346e-03  2.81899975157e-03  2.49116526994e-03 -5.64959836248e-03 -3.03497814864e-03  4.12028816735e-03  4.79469181652e-04  3.48451915318e-03 -3.81598140018e-03 -2.22880889263e-03 -1.69695709183e-03  3.35462371974e-03  2.52818108522e-03 -3.92732063383e-03  1.29799854225e-04 -3.43678159997e-03 -5.53402268236e-04 -5.65494376366e-04 -2.84116113403e-03  1.42645341934e-03  2.17492051703e-03 -8.31839508966e-04 -3.59628929098e-03  2.51364192970e-03 -3.51881398386e-03 -8.20236539047e-03  3.82597182916e-03 -3.74288082877e-04 -3.17232109605e-03 -1.64652127974e-03  2.82620501306e-03 -1.61826899348e-03 -2.30314429686e-04  6.12896610485e-04 -6.62693952857e-04  5.30319954548e-03  1.44172527169e-03 -1.61533166992e-03 -4.55115116061e-03 -5.90252002755e-04  6.56585463829e-03  8.84403020540e-04  7.05123630833e-04 -1.12016182848e-04 -7.74974346884e-04 -3.43388542784e-04  1.74052588058e-03  3.74342557983e-03  2.58926867754e-03  1.29317095846e-03  2.29232640046e-03 -2.30811967218e-03 -4.41740492801e-03  3.04753048742e-03 -1.65803390258e-03  7.81139131196e-05  5.47576616578e-03 -6.67392237619e-03  4.10864306153e-03  1.34991235973e-03  1.87378385038e-03  9.12435417883e-04 -2.65186161927e-04  7.72186303121e-05  5.25825588003e-04  2.67986676848e-03  2.90576641706e-03  6.10061387345e-03 -2.18324814593e-03  1.36849230281e-03 -1.82900347436e-03 -8.35773053524e-04  1.87836662929e-03 -1.56591333944e-03 -9.16856351777e-04 -4.20111033032e-03  6.79672969685e-03 -4.45558130354e-04  2.27045658541e-03 -2.32221223885e-03 -2.03331209468e-03  8.39365521808e-04  2.83641030586e-03 -8.45018290872e-04  3.53017915035e-03  1.21719088696e-03 -5.19709624234e-04  3.39593730825e-03 -2.03676154735e-03  1.76230496044e-03 -4.58914948619e-03 -2.85856235522e-03  1.15389063763e-03 -4.28438732049e-03 -7.49040798539e-04 -2.44097787093e-03  5.51105632364e-04  5.17742876512e-05  3.57874227079e-03 -2.77395939003e-04  3.30077841575e-03 -4.24443840283e-03 -2.01824692818e-03 -3.52274658056e-03 -4.10708884574e-04 -3.46733931029e-04 -8.44828603466e-04  6.59476578738e-04  1.93906170623e-03 -6.97866563526e-04 -1.30979729856e-03 -2.99303262440e-03 -6.56418499100e-04  6.94816510935e-04 -2.09190483383e-03 -2.49077467322e-03  1.75783013768e-03  2.17208728370e-03  1.11735239591e-03 -1.10135034958e-03 -2.08821493157e-04  7.41766063244e-03 -6.48862316409e-03  2.43202310571e-03  5.49723947249e-03 -9.63084429173e-05 -4.34063489113e-03 -9.03278176440e-04  4.35317648857e-03 -7.82640612012e-04  5.68009687579e-04  6.03753951897e-03  1.55720769919e-03  2.59603765438e-03  2.59861576032e-03 -1.77718950090e-03  6.76802244547e-04 -2.33637738434e-03 -2.21254198743e-03 -3.57151394321e-03  1.53155032585e-03 -2.66764961133e-03  8.54373278340e-03  2.14891864728e-03 -3.40945992106e-03  1.89623365945e-03  8.94525392702e-04  1.45997042237e-03 -3.39040073157e-03 -3.08739888894e-03 -1.03691922609e-04 -7.88635792817e-04  7.29118776726e-04 -4.77791990934e-03 -2.38419162432e-04  6.98948075184e-03  2.18986098039e-03 -1.89078320671e-03  5.00462938742e-05  6.58997255507e-04  2.35169072069e-03  2.87303566253e-03  1.20574081186e-03  2.07434655839e-03  5.47636596612e-04  2.32532247954e-03  9.99172178864e-04 -1.17426263809e-03  3.60464766997e-05 -9.03830818579e-03 -2.83707134179e-04 -1.46190321462e-03 -6.54649158766e-04  3.22367531588e-03 -4.94399152070e-03  1.02882476352e-03 -9.04814149061e-04 -1.19150075821e-05 -2.29144924214e-03 -2.59677309674e-03  1.36408637145e-03 -1.51722691788e-03  6.99642465974e-03 -2.41473793822e-03  3.68397096142e-03  9.00964417017e-04 -1.30670420169e-03  1.74490517260e-03 -5.18851526480e-03  1.41097457471e-03 -2.90596943567e-03 -2.96377812810e-03  1.23080119012e-04  1.12497328067e-03  4.03227054746e-03  4.99779112882e-03 -6.66217322520e-04  1.77577092088e-03  1.55536754879e-04 -1.74477656899e-03  3.38861702259e-03  2.98069599309e-03  7.44563520027e-04 -3.61407445521e-03 -1.25356185027e-03 -1.32877974711e-03 -1.27306949013e-03 -6.31095431909e-03 -2.76907074138e-03 -7.89884377677e-04 -1.40868199638e-03  6.22168947258e-04 -4.03508689744e-03 -4.73029698913e-04 -2.91642057226e-03 -3.73520017342e-03  2.92253590470e-03  3.92847337288e-03 -5.93571541070e-04 -1.56881260190e-03 -6.79484027036e-04  5.74774045630e-04 -1.53169413936e-03 -7.52317987882e-04 -5.07399753737e-04 -1.94698501380e-03 -6.31196287277e-04  3.33588111634e-04  1.77247376605e-03 -2.53032555341e-03 -6.18382892071e-04  1.14084923822e-03 -1.83190500522e-03  6.50822713305e-05 -1.38193236375e-03 -2.38735199348e-03  6.72949077847e-03  1.29321788905e-03 -9.59884423089e-04 -6.43188244927e-04 -7.42442067602e-04 -1.88838493888e-03  2.73466576936e-03  4.74666033870e-04  2.25046395452e-03 -5.26832645424e-03 -5.35853988413e-03 -1.27982649790e-03  4.87657796166e-03  2.09308397978e-03  1.15449382810e-03 -2.29408234418e-03 -2.30520824576e-03  1.13018953432e-04 -3.23222421943e-03 -3.69529563945e-03 -2.42147582526e-04  2.51416535381e-03  1.09076541108e-03 -3.26964246263e-03 -1.54657837055e-03  1.95852534648e-03 -9.50174185900e-04 -2.15231441244e-03 -7.94296925900e-03 -1.20948012742e-03 -1.94100580674e-03  2.15077668381e-03  3.81806436228e-03  3.03846221879e-03  3.77004694238e-03  6.45572358520e-03  7.18598943034e-03 -8.07912867313e-05  1.05220621349e-02 -9.76987035697e-03  9.56483557011e-04 -7.74633509837e-05  2.15707992786e-03 -2.96942233611e-03  1.78026600653e-03  2.96119644360e-03 -1.05230988248e-03 -3.68565961198e-03  1.59715970826e-03 -6.68486941107e-04 -1.49658836627e-03  2.92454511963e-04  1.02276785988e-03  5.88157057069e-04  2.24257976725e-03 -3.66781051052e-03  2.49670467254e-04 -3.34458263236e-03 -1.55264889244e-03 -1.14067386410e-03  1.62937029967e-03 -4.17103202597e-03  5.87202481593e-04  2.96350575150e-03  3.45229179138e-03 -4.92914498515e-03  9.34536703882e-04  2.73603526129e-03  3.07943858574e-04  9.45155420881e-05 -1.98211262370e-03 -2.85680976424e-03 -8.55010401555e-04  1.00336293513e-03  3.13898628500e-03 -1.42165037461e-03  4.88750695171e-03  7.50639084131e-04 -4.26929161135e-03  3.06483018912e-03 -2.42098696945e-04  8.04090634521e-04  2.60851232298e-03 -7.02949757546e-04 -1.67159179555e-03  2.21192774833e-03 -4.91810547866e-04 -7.71543070745e-04 -3.36342820591e-03 -4.56167186692e-03  3.19215250419e-03  1.69834996065e-03  3.12359082378e-04 -1.45292053252e-03  2.71384881684e-05 -1.09724192529e-03 -1.00228115312e-03  9.33531387460e-04  6.15399717067e-03  3.18187954615e-03 -4.71408940933e-03 -2.22274151475e-03 -9.17347571921e-04 -6.52571566112e-04 -1.11660452191e-03  5.18454818535e-03 -3.09661644282e-03  2.75309553172e-03  5.10820808417e-03  4.13346475898e-04 -2.24663992973e-04 -2.15832897514e-03 -5.14214627036e-03 -1.45669281611e-04 -5.28080969769e-03  2.32825016397e-03 -2.51252887067e-03  2.81321705119e-03 -3.42259158441e-03  2.25867764586e-03 -1.99754993418e-03  2.15156832772e-03  6.26844825620e-03 -5.28358838819e-03  3.43990760980e-03 -5.16795908334e-04 -5.82209817169e-03  2.30985264558e-03 -5.75193396139e-04 -1.10725093608e-03 -2.31217303926e-03 -2.42384112237e-03  1.34456513526e-03 -5.50849154314e-04 -4.24854122315e-03 -6.07788824073e-04  7.96289524565e-04  2.77641033567e-03 -5.64261827527e-03 -3.78752569309e-03 -7.28808982632e-03  4.28667861964e-03 -2.25906208378e-03 -2.66661733640e-03  9.38324136852e-04 -3.39293786499e-03  9.45075159287e-04 -3.70864668439e-04  3.67634485660e-03 -8.80177589613e-04  4.52578824006e-03  1.14007610878e-03  3.00560421716e-03  3.75211073467e-03  1.54934064127e-03 -1.03835741671e-03 -5.36111323389e-04 -9.82216594813e-04  3.20410025414e-03  2.14949668569e-03  1.56356312429e-03  2.57558324188e-03 -1.94159475100e-03 -4.11509497453e-04  7.67293944626e-04  8.27322857262e-04 -6.53551968269e-03 -1.05620130408e-03  4.23421970619e-03 -1.80836283717e-04 -2.46992746633e-03 -1.56760626768e-03  2.12589609706e-03  1.06656498457e-03 -3.53146671271e-04 -5.23160975367e-03  2.12051585682e-03  1.26493369054e-03 -6.69635801961e-04  1.88705123692e-03
-6.45121365264e-04  4.67349499222e-03  1.46422608773e-03  1.27287209680e-03 -4.14988555100e-04 -8.71879444447e-04 -2.72792286404e-04 -1.42045098215e-03  1.45694530927e-03 -2.81169340793e-03 -2.74928379540e-03  1.01542961677e-03  5.46878830375e-04  2.17350031254e-04 -4.03183007633e-03 -5.19129011028e-04 -5.42076119757e-04  4.27864119522e-03  2.19909136380e-04  1.68297475883e-03 -2.36922961037e-03  8.14583740998e-04 -1.35334706120e-03 -2.00472419148e-03  3.29968122434e-04 -1.20475454369e-03  6.80665676353e-05  5.21101832374e-04  8.11766378981e-03  8.05605536182e-02  6.98876358778e-03 -1.38522757416e-02  1.16768334843e-02 -3.10472737396e-03  3.45750452303e-03  1.34221723315e-03 -1.62172803444e-03 -3.15674308042e-03  3.47644055797e-03 -1.02735695089e-03  2.17089140515e-04 -1.16920033422e-03  2.93855803786e-03  2.16518439141e-03 -1.97560218918e-03 -2.29884522197e-03 -1.81108349374e-03 -8.35795531301e-04 -1.74681418162e-04 -1.18160087001e-03 -2.60766210641e-03 -9.31308671289e-04 -1.52311038113e-03 -3.78457799433e-03  4.95156734037e-04  7.40579748061e-04 -1.14003935149e-03 -6.77834382575e-04 -1.18200331833e-03 -1.34863506798e-03  3.37899540365e-03  1.81126119614e-03 -5.32626744836e-04 -5.26096082232e-03 -9.00490483020e-04  1.37841073324e-03  2.12922228725e-03  1.57711323393e-03 -1.84892156946e-03  9.54381301015e-05  1.74012961606e-03 -2.92226470179e-04 -7.26287342349e-04 -1.98390139166e-04 -1.99012010305e-03  7.01292675834e-04  3.09584900558e-03  6.75306013215e-03  3.46606203896e-03  2.34535504800e-03  1.46250421241e-03 -1.23835189588e-03 -1.28383859940e-03 -8.24934021822e-04 -1.19869551485e-03 -2.23861923795e-04 -1.79378752329e-03 -2.56620269889e-03 -1.29736864368e-03 -3.68798328269e-03  6.98749820446e-03 -1.08658239589e-03  4.92869508412e-03  2.21437813128e-03 -6.19716438772e-03 -8.16474090419e-04  4.56153773775e-03  8.33524856929e-04  2.35432982747e-03 -3.63589811780e-03  1.23066616836e-04 -1.60114937442e-03  5.33689744013e-04  2.12013944718e-03 -1.63652759392e-03 -2.59760309488e-03 -2.93182838714e-04  3.12620540382e-03  1.38309287138e-03 -7.31690212562e-04 -2.60860560077e-03  1.44836679278e-03 -7.91282015122e-04 -1.85188956425e-03 -1.30634241835e-03  1.08371176008e-03  1.64664735773e-03 -9.98114595004e-04  1.98161175467e-03 -2.16572555995e-03 -2.52605378857e-03 -2.67728908714e-03  3.07228972267e-03 -4.72604420938e-04 -3.49089685882e-04 -1.64619126309e-03 -1.57324815605e-03 -3.64440743954e-03 -1.02556155671e-03 -8.47903749870e-04 -7.85346170419e-04  1.04227423262e-04 -5.52353178827e-03 -3.35698395515e-03 -2.61800867051e-03  3.85289338251e-03  1.13846796593e-03  1.93344070115e-03 -3.74471584707e-03  7.82316876649e-03 -2.71204104102e-03  1.83098813637e-03 -1.44927891368e-03  1.17049835551e-03  4.57075450740e-03  5.35293922110e-05  2.02441250498e-03  1.12169729885e-03 -1.17963832391e-03 -1.53907273147e-03 -4.40253826242e-03  3.20558898523e-03 -2.67553637391e-03 -2.45745248328e-03  2.54025724633e-03  8.87920214775e-04  1.67883803709e-03  1.94656356586e-03 -1.00890609985e-03 -6.79494220001e-04 -1.74488033173e-03 -2.05751343510e-05  2.03413384480e-03  1.15211018935e-04  3.15164608820e-03  3.16095472151e-03 -5.06068615093e-05  2.70034761500e-03  3.58817120148e-03  1.80480030314e-05 -3.19489486714e-03 -2.59009014185e-03  1.92389059805e-03 -1.54603210701e-03  3.03534329911e-03  1.67919411988e-03 -5.53032975091e-03 -3.97852314173e-04 -3.27934112616e-03 -3.00163180378e-03  4.50727524340e-03  2.89120533365e-05 -3.62566306963e-03  1.48743196414e-03 -8.92551896261e-04  1.25652253242e-03  1.64562527937e-03 -3.41915625069e-03  2.46641109032e-03 -2.32790251323e-03 -3.97390963864e-04  3.10927064190e-03  3.06597576711e-04  4.28732390974e-03  4.73982910532e-03 -1.17620581935e-03  1.95231054468e-03 -1.83406052159e-03 -5.82280006136e-04 -3.18974904035e-03  3.03821680562e-04 -1.44360234885e-04 -2.08626095255e-04 -6.08815280073e-04  1.25506361921e-03 -2.70349313540e-03 -9.46349899353e-05 -1.56746209631e-04 -1.09824027199e-03  7.44760167488e-04 -2.08424932517e-03 -1.90697979640e-03  4.02033100967e-03 -7.32212011232e-05  2.19333531578e-03  2.65263127810e-03  1.59187423801e-03  1.74041301151e-03 -7.33772482412e-04  8.89217620358e-04  4.49651971236e-03 -1.26679668278e-03 -1.10163221838e-03 -1.29067290328e-03  3.13575370154e-04  2.15566844607e-03 -2.83940463186e-03  1.09186297050e-03 -6.99564887436e-04  4.74109265001e-04  1.92682107501e-03 -1.91677148980e-03 -1.41471015210e-03  5.31597673532e-03 -3.82809370775e-03 -5.82575387152e-03  3.26770297283e-04  7.29625119700e-04  8.13915351594e-04 -2.44385783425e-03 -1.95559208247e-03 -2.51656895441e-03 -6.62469689733e-04 -6.95559918439e-03  6.36047037248e-04 -3.63876179228e-03 -2.61976725873e-04  2.13083218382e-04 -2.52304466528e-03  1.33847607283e-03 -1.42017800070e-03  1.26023163771e-03  4.72822213473e-03  1.99367800686e-03 -3.92339355978e-04 -1.56311178062e-03  2.50203140318e-03  5.59744186214e-04 -3.47923236103e-05  2.08992864201e-03 -1.40623092474e-03 -8.74488003089e-04  1.56273628556e-03 -2.00581014888e-03 -2.14881203568e-03 -3.47577445043e-04 -2.69272105335e-03 -3.72721801537e-03  1.64358145191e-03  1.43903835489e-04  1.88567276082e-03  4.26665012265e-03 -9.90753616005e-04  6.32956783336e-04 -2.52516576790e-03  1.52574047244e-03 -1.07911869291e-03 -2.98100848670e-03  1.88433589982e-03  5.75670557757e-03  1.19321870402e-03  6.90542496825e-04  5.23320996356e-03 -5.04432951522e-05  9.65629373422e-04 -2.29367362445e-03 -8.01892835753e-04  9.66746219278e-04 -2.72196977611e-03  8.75698674768e-04  2.47950658210e-03 -1.89433070020e-03  5.80795150774e-03 -5.20920112191e-03 -6.38557834894e-04  7.53835479882e-03  1.11989577674e-03 -1.26075735481e-03 -9.69573985652e-04 -3.91002671922e-04 -9.03618805930e-05 -4.76719061401e-04  1.15664121614e-04 -1.45640524917e-03  3.10818891283e-04 -3.47795636590e-03  1.00027077130e-03  2.06131009759e-03 -2.48350686599e-03 -1.87353939289e-03  4.12088580544e-04 -2.64199302459e-03 -1.75361447537e-03  3.78956955626e-03  4.35948509396e-03  1.20212649421e-03 -3.29993216147e-04  7.51704677547e-04  1.79018329684e-03 -6.27746368029e-04 -2.64563789000e-03  1.93142477217e-03  7.12349494927e-03 -2.51729668150e-04  9.30410573463e-04 -1.23944803831e-03  3.99677818742e-03 -1.18928636834e-03 -2.62632537615e-03  1.48424619027e-03  1.95162150722e-03  6.42677206873e-04 -7.73586034979e-04 -9.73685306408e-04 -1.16847007500e-03 -5.50291130762e-04  3.75697670396e-03  8.12341224551e-04 -2.74326523887e-03  3.51468757144e-03  8.35030504607e-03  4.39326767501e-04 -1.02185824631e-03  5.50329313935e-04 -1.09138588692e-03 -1.58334506507e-03  4.57924323180e-03 -3.37506108866e-04 -1.72663896830e-03  1.94129437412e-03 -4.87633155085e-03  2.64272316211e-03  6.77144774582e-04  1.51030398672e-04 -1.43857873359e-03  8.45820390552e-04  7.77634719018e-04 -2.11456218026e-03  4.49619312715e-03  2.21679602107e-04 -2.65345456842e-03  2.80396608555e-05  1.38451602281e-03 -2.95657223650e-03 -4.27798477487e-03  4.80854398055e-03  2.28043903572e-03 -5.78073951935e-04  1.76517235218e-03 -2.77406655739e-03  8.71658917914e-03 -8.73371068549e-04  5.00123229529e-03  2.13505450806e-03  2.70652594852e-03 -4.54844895643e-04  4.70669726630e-04 -5.69953121332e-04  2.57765457346e-04  2.42554543407e-03 -1.72577703343e-03  1.40278597583e-03  7.76768212172e-04 -8.39740604799e-04 -1.48693840690e-05 -2.09328562119e-03  1.13634686104e-04 -1.50040431552e-03  1.93884624360e-04  1.54643454379e-03  3.22954835438e-03 -1.78517601533e-03 -2.71628485357e-03 -2.71428194341e-03  1.71818104885e-03  9.13751016354e-04  2.09609569914e-03 -2.27895074099e-03 -8.94714545556e-04  6.81135725174e-03 -3.85212400428e-03 -4.44498109220e-04  8.26514955189e-04  3.50181026547e-03  1.58676950179e-03 -6.29812537798e-04  1.07574732664e-03  6.51184907782e-03  1.16648145369e-03  3.54436537562e-03  2.40331845616e-03 -2.02223826214e-03 -1.99369915855e-03 -1.19056876913e-03 -2.86694581207e-03  2.82011922958e-04  1.31166561686e-04 -6.47341327224e-04 -2.43711371448e-03 -4.31768849960e-03 -2.94055145401e-04  4.44782758951e-03 -1.59393729995e-03 -4.04452249884e-03  2.22227239129e-03 -6.30752147020e-03  7.33871137698e-04  2.37682570846e-03 -2.97831796534e-03 -3.67908980006e-04 -2.40172485686e-03 -2.54181018277e-03  1.25603124628e-03 -2.17868745631e-03 -1.75006995578e-03 -4.41394288377e-03 -1.08266183402e-03 -1.25394942196e-04  1.15450550712e-03 -1.67731952329e-03 -4.53081275867e-03  1.55569940250e-03 -1.61561871801e-03  1.86095236137e-04 -2.68563659267e-03 -1.53607882801e-04 -1.81742588073e-03 -1.80297571754e-04 -5.40945196491e-05 -1.75078719189e-03  1.16511957433e-03  2.43057623990e-04 -5.52061708432e-04 -1.47715780894e-03  3.55019143651e-03 -1.33961193750e-03 -2.47268135851e-03  8.76997805433e-04 -1.00691451383e-03  7.48226974179e-04 -2.51155549342e-03 -2.65683951570e-03  2.26046626403e-03  1.81308390159e-03 -3.95594970042e-04  2.87536438432e-05  1.70852810240e-03 -1.02863983994e-03  1.96004908746e-03 -7.58229733303e-04  1.62424559541e-03 -3.70137590874e-03 -3.49793239881e-03 -1.11136519220e-03  1.84826333720e-03  9.96835407367e-04  5.23782800358e-04 -2.14581108435e-03  5.89336778909e-04  8.01118234985e-04  2.21950092588e-03 -1.00851966312e-04 -4.17336224242e-04 -8.77782777519e-05  9.33743514128e-04 -3.21907205178e-03  2.84745768068e-03  1.96540217881e-03 -2.88453489358e-03 -2.18166359027e-03  3.25285196670e-03  2.65123266266e-03 -1.05365839611e-03  9.54871856289e-04  9.50788402508e-04 -4.77628902877e-04  1.36352923134e-03 -1.72767607506e-05 -6.32138934088e-03 -3.33062290479e-03  2.99504119327e-03 -2.31107078666e-04 -4.58234102706e-04  2.40056884516e-03 -1.51773709352e-04  1.19797769997e-03  3.85462937042e-03 -4.97461928607e-03  1.10116055100e-03  2.46025556280e-03 -6.48638661477e-04 -6.70402869868e-04
-2.33650722034e-03  5.21597708917e-04  3.74304564538e-04 -1.96540089606e-03 -2.00486823921e-03 -8.70562165664e-04 -2.64460973792e-03 -2.14929888141e-03  3.50297916988e-03 -2.40531904637e-03  1.85786019659e-03 -6.03423183533e-04  1.05067548244e-03  2.14143360579e-03 -4.58793120759e-03 -1.07088409801e-03  2.49778504549e-04  1.73734837220e-03 -3.67875823343e-03 -2.63369984196e-03  1.56519859955e-03  8.59698288499e-04  2.18058656275e-03  4.97430180944e-04 -2.62599123070e-03  1.65850520125e-03  3.67670918180e-04 -8.31835431440e-03  1.41471752604e-03  6.98876358778e-03  9.01689622163e-02 -8.13616790114e-04 -1.13861570838e-03  9.87847557012e-03  2.25605643020e-03 -1.08583984050e-03 -1.69488985897e-03  1.65586939138e-04 -2.47299946217e-03  5.10563483099e-04 -7.00892290724e-03  4.34477026583e-03 -3.97374345386e-03  1.89938846248e-03  1.70186263488e-03  1.04609761321e-04  8.73431777000e-04 -1.94697711626e-03  1.59653063174e-03 -9.75637038922e-04 -4.52433158100e-05 -1.72177216945e-03  8.07743287863e-04  3.19212986748e-04 -4.96876368628e-03  1.63271595092e-03 -1.98758400385e-03 -3.50744696410e-03  5.88144337179e-04  2.94805386478e-03 -5.81702191025e-04 -4.02364034522e-03  9.99686463418e-04 -3.61139077962e-03  1.11554406505e-03 -2.45867596486e-03  1.79332434282e-03 -3.44858257639e-03 -2.22159874472e-03 -1.18216779763e-03 -5.62951415584e-04  3.48864382839e-03 -1.01001047638e-03 -2.50084894634e-03 -3.53266958301e-03  2.25925978232e-03  1.48717115088e-03  1.30402555573e-03  3.98336307219e-03 -1.31870143413e-03 -1.42731995254e-03 -9.50787735363e-04  3.52788496494e-03  4.61605406640e-04  1.47895483092e-03 -7.17609094545e-04  1.52957781868e-04  6.82177306614e-04  1.18295064312e-03  1.74572884115e-03 -1.55274932584e-03  4.11883220144e-05 -1.34334527652e-03 -3.68137567714e-03 -1.59975642131e-03  1.14645665247e-03  2.55341883431e-03 -1.56535890656e-03  4.22193715821e-04  1.54396470642e-03  3.67941197137e-03  5.94863059405e-04 -3.83676517838e-04 -1.61839834402e-03  1.58651173907e-03 -3.91957648525e-03  1.10028215851e-03  6.22708976981e-04  3.84255162482e-04  2.80014911316e-03 -2.58224518722e-03  2.05753873907e-03  1.63463364579e-03 -4.30462314609e-03  1.25772455209e-03  5.52900487055e-03  4.60917263135e-03  7.90043203754e-04  4.69301661314e-03 -4.41187179882e-04  4.93561001323e-04 -3.37126985115e-03  2.27042603276e-03 -2.82031756581e-04 -4.62074902455e-04  1.78678619140e-03 -2.33602887440e-04  3.26049935994e-03 -4.44067130617e-04  6.63643236588e-04  3.42148504154e-04 -2.01904919126e-03 -6.20796846354e-03  1.25954437831e-04  2.02280796748e-03  5.24654263847e-03 -5.80503824154e-03 -4.80710952889e-03 -6.96062289973e-03  3.25210413593e-03 -2.49446329474e-03 -3.40907055667e-04 -2.97019082391e-03 -1.38502014653e-03  1.47033923175e-03 -5.33830743807e-04  2.67703678962e-03 -1.17710773065e-03 -1.22632246465e-03  5.56719217500e-04  1.86572944803e-03  3.21866351470e-03  5.92538476869e-04 -1.58042307312e-03 -5.75794756161e-04 -4.38597454591e-04  2.29298465297e-03  1.53886696274e-03  1.52155631428e-03  3.51721626040e-03  1.36988221876e-03 -9.65274371031e-04 -3.18313159633e-03 -2.60859749023e-03  2.35324211585e-03 -9.02264133223e-04  3.48292177915e-04 -3.13615214558e-04  3.40716970060e-03  4.14065341300e-05 -1.94095508989e-03 -3.03351340006e-03  1.36843743431e-03  1.91727587093e-03 -7.32674452342e-04  3.19504670858e-03 -1.82378154129e-03  3.03445745295e-03  2.21345284937e-03  1.60573594757e-05  1.14081599402e-03  4.61242645778e-04 -1.02133740310e-04  5.72049319901e-04 -4.17262796853e-05  1.86418344414e-03  8.14386991046e-04 -1.64649746022e-05  9.79250379000e-04 -2.91356180612e-03 -4.00731235571e-03  1.79311153492e-03  2.41446852853e-03  1.25347301789e-03 -1.37920267226e-03  1.60593252149e-03  3.62106580789e-03 -1.16963412440e-03  2.92759970054e-03 -1.27168172369e-03 -1.53227972056e-03  1.69054265636e-04  1.05579967491e-03  2.72669045471e-03 -1.20718927485e-03 -8.67908684350e-04  3.71802005738e-04 -6.63243854800e-04 -1.22016631348e-03 -3.64058427211e-04 -2.22223407205e-03 -1.71922825402e-03  2.71086843761e-03  3.14644240727e-03  1.37290148926e-03  3.43455605902e-03  3.19672093188e-04  3.43482090401e-03 -7.84790213684e-04 -3.26496018311e-04 -3.06572733418e-04 -7.75374328334e-04  3.86396285919e-04 -1.14797326124e-03 -1.42928958876e-03  1.80232255390e-03  1.94424719621e-03  7.71645798029e-05 -1.89830234224e-04 -2.83140037115e-04 -1.07771132753e-03 -1.68284282405e-04 -8.97067144492e-05  3.02182857125e-03  3.63516549041e-03 -4.13391904518e-03  1.88210417772e-03 -5.05951657342e-03  3.57062061679e-04  5.57253803080e-04 -1.76651191693e-03  1.10737624124e-03 -1.31533545812e-03 -2.79355877700e-03  1.20128065341e-03  9.91342164111e-04  1.09648434566e-03  6.14095323643e-04  2.95438519581e-03 -3.44677185561e-03  9.33827516684e-04 -3.26205629310e-04  2.48337697261e-03 -2.72747909347e-03 -2.45783206738e-03  3.41204600385e-03  5.66747918588e-03  4.99818303972e-03 -2.69678739923e-03  3.28975879517e-04 -1.52204918512e-03  4.78944244120e-04  2.42075835664e-04 -1.14593144633e-03 -1.82459408611e-03 -4.24763361063e-04  1.41737999002e-03  2.16954256968e-03  3.55310657295e-05  8.70222549763e-04 -9.17797778256e-04 -1.33986959242e-03  3.27977766383e-03 -2.41652477266e-04  6.20396199340e-04 -6.78781826384e-04 -1.64083222614e-04  3.77002305262e-03  2.84425414502e-03 -3.17313496510e-04  1.11078585640e-03  2.10244686614e-03  8.90809940739e-04  1.02595803826e-04  1.97158803461e-03  4.70260341748e-03 -3.52926762475e-03 -8.27863251885e-04 -3.01915147068e-03  4.24786763801e-04  2.91793144315e-03 -1.25932810518e-03  2.72941686404e-03 -3.42052425511e-03 -1.41912108645e-03  3.75747724769e-03 -7.72441228293e-04 -7.55131914121e-04 -2.02955994685e-03  1.69818294498e-04  9.45682124957e-04  6.70801364184e-04  2.14656762360e-03 -9.46031146560e-05 -1.55747091758e-04 -1.81703394473e-03  1.27993128078e-03  3.85460574399e-03 -3.13950991142e-03 -3.22312732521e-04 -2.69564208179e-03 -1.53683343181e-03 -2.64551894420e-03 -9.08890828456e-04 -1.74188950256e-03  2.01741931161e-04  4.06956016090e-03 -4.53978149040e-03  1.00374195357e-03 -2.65891827396e-03  1.33484613132e-03  5.23230177893e-04 -1.99913033498e-03 -1.35739563595e-03  1.47802858857e-03  2.89382208706e-03 -1.85523028766e-03 -1.76811502544e-03  2.06357675350e-03 -2.21014812341e-03 -8.46917068317e-04  3.70788510187e-03 -5.26912568752e-03  2.55784851627e-03 -1.92307593735e-03  3.30368932667e-04  2.52149521391e-03  2.08879564203e-03 -1.08546082688e-03 -3.08318829988e-03 -1.32365656638e-03  5.48152687404e-05 -2.72692498772e-04  8.93404550625e-03 -2.23783773835e-03 -1.62568394780e-03  3.17711041918e-03  2.14756864960e-03 -5.43014345682e-05 -1.50976155359e-04 -7.30193583576e-04  2.61222246755e-03 -4.31579852554e-03  1.24657441308e-03 -9.33961638731e-04 -2.60875677025e-03 -6.90535900935e-03 -2.56980325376e-03 -6.92807567961e-04  2.23110626183e-03  9.80398584863e-04  9.29497971480e-04  3.54009427940e-03 -2.41612635923e-03 -9.00812165394e-04  3.18423715274e-03 -2.70522175273e-03 -1.41709721262e-03 -5.11675989245e-05  1.85392502530e-03  6.69018190947e-03 -8.67376417408e-04  7.35426403776e-04 -5.15474872051e-04  1.35846152301e-03  1.28509259697e-03  2.24585268861e-03  3.35186661729e-03 -3.50862541345e-03 -3.30920343338e-03 -3.37478105675e-03 -3.55359452475e-03  2.19205562293e-03 -1.81892254659e-03  1.04486705298e-03 -1.95356123784e-03 -5.89797562703e-04 -5.64359180304e-04 -1.19976205396e-03 -8.07746582780e-04  3.66683046645e-03 -1.04674358091e-03 -1.31531370889e-03  2.52720666835e-03 -2.63291073718e-03 -9.87072835455e-04  1.21409970205e-03  7.12613507069e-04 -5.69891942135e-03 -4.78279494931e-03  1.21125411773e-03  1.84211677161e-03 -2.28885755527e-03 -5.94538835177e-04  2.31389904107e-03 -3.32905491825e-05 -2.26357630026e-03  2.46278660784e-03  8.85096094500e-04  6.31940918875e-03 -6.36321985781e-04 -1.83512336758e-03  4.55805619523e-03  2.50121098774e-03 -2.84902821882e-03  1.22734001887e-03 -9.72179736303e-04 -2.44557924261e-04  1.98394424068e-03  2.03940938630e-03 -2.05187702349e-03  3.05872176154e-04 -9.71375913908e-04  1.12888978314e-03  2.64981563889e-03 -2.43559072140e-03  1.30118932448e-03  3.03290561210e-03  2.73617893876e-03  8.90875736643e-04 -1.62149368313e-03 -3.98805812002e-04  3.66983228952e-03 -5.22687182775e-03 -5.93330546227e-04  2.89675797573e-03 -1.60515953497e-03  3.20822117782e-03 -3.76860831344e-04  1.46892878825e-03  1.68515508285e-03  3.17365897834e-04 -4.74288999092e-03  1.44504583299e-04 -4.98624380681e-03  1.05937238535e-03 -5.83707241248e-03  1.92050425405e-03  3.18728313839e-03 -6.28395010339e-04  1.59704703365e-03 -1.66669056957e-04 -2.08258359838e-04  1.28297344734e-03  5.49461867445e-03 -3.57823784158e-03  1.93529719529e-03  5.35342791336e-03 -1.78882159135e-03 -4.04461627440e-03 -3.74848798831e-03  6.09848811913e-03  2.68765565663e-03  1.27387305264e-03  2.59490854632e-04  2.03322828299e-03 -9.77226009790e-05  1.50930694793e-04 -2.62962981571e-03  1.25499202879e-03  2.10444923970e-03  6.83049750583e-03 -1.01010479693e-03 -1.22534780203e-03 -1.87866017967e-03  3.97616336141e-03 -4.43234133531e-04  2.65100964557e-03  6.09643000024e-04  8.63918193120e-04  3.03323589853e-03 -3.36764611713e-04 -1.24281935452e-03 -5.26586465995e-05  2.52715702727e-04  2.12314746267e-03  9.49987418134e-04 -1.83270682269e-03  3.92959174972e-04 -3.41714237918e-03 -2.40022638514e-03  2.50689008767e-04  2.85988726933e-03  5.72261269270e-04 -1.49091625848e-03  3.10600391683e-03  4.78808055501e-04  3.76985868731e-04  3.24613304230e-03  6.54718230044e-04 -2.43547327538e-04  2.03508900026e-03  1.82738647508e-03  2.89131219374e-03  3.28905186378e-03 -1.83759269970e-03 -1.59102982884e-04 -4.44926345789e-03  8.30909287063e-04  1.83960897713e-03  7.57664691311e-04 -2.23353759507e-03
-3.77268245948e-03 -4.17979530914e-03  8.92491254993e-04 -1.17312890085e-03  3.06878909844e-04  1.90048329639e-04 -4.14755125842e-05  1.06613048146e-05  2.49631232544e-03  1.00045401002e-03  3.48421526083e-03 -6.26694134226e-04 -1.94305600458e-04  7.50054786438e-04  3.31389583463e-03 -8.52789944767e-04  3.56967106951e-03 -1.10621147020e-04  3.14802704203e-03  9.61117081456e-06  7.35383309397e-04 -2.14031772706e-03  2.81198229086e-03 -1.18916841338e-03 -1.59838738733e-03  5.96562179310e-04 -1.22277263167e-03 -6.55648257788e-03  9.09319549838e-03 -1.38522757416e-02 -8.13616790114e-04  5.69107312253e-02 -1.58906870037e-03  4.42751309204e-03  1.23929312116e-03 -4.87938318168e-03  2.64015170714e-04  4.02715380266e-04 -2.23645253873e-03 -1.14488818971e-03 -1.17005709800e-03 -2.17047853671e-03 -7.57190647017e-04 -2.19950699265e-03  2.56363600575e-03 -8.06516490233e-04  4.14799882547e-04  1.59357822049e-03  1.74722348063e-04 -1.15331327011e-03  2.38934676440e-03  1.79639512437e-03  2.05576279346e-03  1.54688094907e-03  2.92219347208e-03 -2.79445945566e-03  2.23039361081e-03  1.17810875473e-03  4.42347469361e-04  1.13194102267e-03 -2.25078148482e-03 -8.96332163415e-04 -5.16745625664e-04  4.34188817276e-03  3.33541749344e-03 -1.22543060688e-03  1.35792334818e-04 -1.80063460070e-03  3.12352498130e-05  2.95554642935e-03 -2.63939552190e-04  1.32771776471e-03  3.06103621527e-03  7.22462848397e-04  8.90503128596e-04 -1.92567944278e-04 -2.44878056626e-04 -1.81471523938e-03 -1.84260835701e-03 -2.71721216029e-03 -1.56047724322e-04  2.51641461924e-04  1.63304260424e-03  1.32467578202e-03 -6.33254500366e-05 -5.47924768629e-04 -1.00149415344e-03 -3.12493797913e-04 -4.75803564035e-04  3.29589538883e-03 -2.00401790567e-03  2.07226562761e-03 -1.95974049912e-03 -3.49322656496e-03  4.72341313817e-03  2.00602504608e-03 -1.85263583692e-03 -2.91423835828e-03  2.54875836053e-04  9.18592761337e-04 -1.21355554944e-04  6.63214850847e-04 -1.52517379140e-04  7.67240360902e-04 -7.26051084911e-04  1.97394988102e-03 -3.84739205126e-04 -2.80555421398e-03 -1.16023776654e-03 -1.25978180478e-03  2.96033292643e-03 -1.72465198659e-03  1.71729345113e-04  3.92474445924e-04 -2.38536345680e-03 -1.31532510168e-03 -2.13262903448e-03 -9.51209867263e-04 -7.38545056080e-04  4.04374259706e-04 -1.21625079101e-03  2.37988850584e-04  1.50443844852e-03  2.73419420455e-03 -1.51416578401e-03  2.16437024783e-04  1.98065261718e-03 -3.39599987014e-04  1.11309750649e-03  3.18694076193e-03  1.60539424017e-03 -8.60051057353e-04 -3.44173225847e-04 -5.56782349437e-04 -2.96173841330e-03 -2.15636075016e-03 -2.21954140406e-04  8.22472372955e-04 -2.95344810083e-04 -3.31224765984e-05  6.81494727906e-04  1.38626914769e-03 -3.66470040768e-04 -9.55387824929e-04  2.58116248855e-03  2.66305996713e-04  3.67323326695e-03 -1.31900216693e-05 -3.49284136243e-04  7.79119344914e-04  1.51041807068e-03 -7.13355508075e-04  5.57879556781e-04  2.51094500362e-04 -1.70408987172e-03  1.39857073472e-04  1.01848933828e-04 -4.00722705271e-05  4.36436110347e-04  4.35769508928e-05  1.06904575356e-03  6.31873184164e-04 -4.51215112039e-04  2.68129968730e-03 -1.25085892521e-03 -3.10898075277e-03  4.14501092224e-04 -4.20415267349e-04  7.40243507593e-06 -1.08259586151e-03  1.48724502808e-03 -1.14300968567e-03  3.29235574155e-04  3.07890986590e-03  8.16291803395e-04  1.23322247170e-03 -8.18210426865e-04 -1.10333556372e-03  2.30769349868e-03  1.20211222959e-03 -2.73526775498e-03 -1.11879411887e-03  1.55053315576e-03 -1.98742229343e-03  4.69538840572e-04 -7.58842493382e-04 -1.02077629336e-03  3.26551430569e-03 -2.08422194040e-03 -3.12600476356e-04 -2.07258130632e-04 -3.57090785155e-04 -5.00634612348e-04 -2.06563177380e-03 -2.31642936823e-03  1.10593872506e-03  1.40736485475e-03  7.74502512464e-04 -1.40395437750e-03  3.92877119125e-04  2.08366582957e-04  2.09487747801e-04 -7.50204273647e-04 -4.61364732966e-04 -1.54240615742e-05 -1.04796126298e-03  1.38504092057e-03  5.35245176280e-04  7.24456930250e-04 -5.32816626087e-04 -1.14953614126e-03 -1.33433369387e-03 -3.69814469959e-03 -1.90777882351e-03  2.62051688417e-04 -1.93323922353e-03  8.37987511305e-04 -6.41560765504e-04 -1.28529016533e-03 -1.00454982182e-03  7.87344327053e-04  8.74572927574e-04 -2.93340672901e-03  1.13859190865e-03  5.68438801586e-04  1.04822516201e-03  7.52753797159e-04 -1.55815964812e-03 -1.52824831660e-03  1.99105703050e-03 -7.96722012001e-04 -1.00539259014e-03  1.58007926238e-03 -3.57781995120e-03  5.25254544766e-04  2.33368237243e-03  6.27541272374e-04 -2.95022735786e-04  2.37099760806e-04  2.07051421143e-03 -1.76261669382e-03  2.19002708793e-03  1.60637086770e-04  1.78740826814e-03 -9.50843775162e-04  1.70185518129e-04 -5.66624007249e-04 -2.01473907096e-03  1.55514998871e-04  9.71287744131e-04 -7.98532719762e-04 -1.90711093231e-03 -3.62922640117e-03 -3.98392409574e-03  1.00027407388e-03  2.32612521746e-04 -1.74135225800e-03  5.90675858896e-04 -2.08553024443e-03 -2.55598300764e-03 -4.63396749425e-04  6.97317435274e-04 -3.02430120631e-03  1.17709709375e-04  1.97711158619e-03  1.76839837214e-04 -1.55607476601e-04 -2.57163526075e-03 -8.30586974903e-04 -2.32365198668e-04 -2.00737829555e-03 -5.85827205093e-04 -9.96551225297e-04 -4.27870732777e-04  1.12680769627e-03 -8.07649679692e-04  4.53296672242e-04  1.29098479159e-03  1.16120339503e-03 -5.53377610191e-03  1.28378202328e-03  1.19797768919e-03  3.47382588240e-04 -2.85366548337e-04 -1.84772491146e-03  5.79983274333e-04  2.42520130233e-03  1.86446524776e-03  3.95210743136e-04 -1.94235471812e-03 -4.03464402876e-05  1.03320951709e-03 -3.49482937592e-03  2.73913552757e-03 -5.64392298442e-04 -4.50786158828e-03 -1.71695002793e-03  3.25255717636e-03 -7.93250918709e-04 -3.02151163153e-03 -1.40797101557e-03 -2.33161209946e-03 -3.87694778833e-03  1.25039958059e-03  2.17102497343e-03  3.82973187549e-04  8.53178341267e-04  1.98391857031e-04  2.23550774387e-03  3.89374099108e-03  1.33774774431e-03  1.86175027301e-03 -1.64382767443e-03 -1.68592311547e-03 -2.62620474658e-06  2.07429986704e-03  9.02154500368e-04  1.28679741891e-04 -1.82594423351e-04  5.84630336690e-04  4.73042118586e-04 -6.20721012419e-04 -3.04576897480e-03  1.79996984451e-03 -2.66718913353e-03 -1.07720298593e-03 -2.72694689115e-04  4.88398718051e-04  1.04652698143e-03 -8.80274090164e-04 -1.71177929871e-03  3.83447107931e-04  2.62843576909e-03 -2.15599928228e-03 -2.16459627706e-04  2.53325212006e-03 -1.86836334170e-03 -8.01033044007e-05  1.24460765813e-03 -2.10298463185e-04 -1.03621015992e-03 -1.72182549720e-03 -1.04619358007e-03  1.07524271377e-03  1.29911659174e-03  1.05019418557e-03 -1.36953240927e-03  1.22930413086e-04  1.50032431590e-03 -5.05327060415e-04 -1.38740545809e-04  2.16578220231e-04 -1.59653700622e-03  1.92351546421e-03  1.46287545324e-03 -8.69163711771e-04 -1.32961642431e-03 -4.22011163475e-04 -1.49728509063e-03 -3.06403347895e-04  2.01657150203e-03  1.21131117545e-03 -2.86240647265e-03  3.21490866954e-03  3.47984831834e-03 -9.20259804647e-04  8.31900648032e-04  1.22184155970e-03  6.98426175238e-04  1.77257770562e-03 -1.40096180598e-03 -7.05454411790e-04 -3.36323947922e-03 -3.67745455606e-04 -3.34749890387e-03 -5.51083996228e-04 -9.87490206990e-04  3.02261818155e-03 -8.59066739270e-04 -5.13463448995e-04  1.10598366045e-03 -5.62062113379e-04 -8.44812907750e-04  8.20937830286e-04  5.16131253683e-04 -5.04713674513e-04  1.27896349935e-03 -3.26119565164e-04 -5.71509783968e-04 -1.14685591461e-04 -5.47966051240e-04 -1.61327471069e-03 -2.11079002821e-04 -1.71326920522e-03 -1.09813236535e-03 -3.81558410954e-05 -3.59548265525e-03  3.06223870445e-03 -1.33894627127e-03 -2.32399739161e-03 -8.58499404266e-04 -1.50039128585e-03 -1.29691147695e-03 -2.35158363855e-03  4.54173077053e-04  1.35368851403e-03 -5.00931900501e-04 -2.90909648481e-03  1.52937064911e-03 -1.12437178271e-03 -2.52904592181e-03  8.21820007054e-04 -8.47188772576e-04 -1.11925631521e-03  3.46123416775e-03  1.00316690044e-03 -2.75215427895e-03  3.28920149907e-04  1.32784302604e-03  9.83090011813e-04  8.62846738309e-04 -1.57251429639e-03  1.40246635612e-03  1.51952179591e-03 -6.12244704275e-04 -2.13319336383e-04 -3.90998196093e-04  3.90810997713e-03 -1.10755300371e-03 -7.81680757583e-04  1.10449984790e-03 -5.16179410324e-04 -1.73349679449e-03  1.33129816109e-03  9.60560214801e-04  1.86603690460e-03 -5.86149165068e-05  1.88475745706e-03 -8.81680778659e-04  7.21848535025e-04 -2.07897505395e-04 -1.00146220934e-03 -4.47256101413e-04  2.94174620079e-04 -1.64287735915e-03 -1.26464561954e-04  1.33591533119e-03 -3.67158664328e-04  2.59389233193e-04  1.53490939773e-03 -1.72869892139e-03 -1.25105421730e-03 -3.60180299900e-03 -1.36564525308e-04 -1.50701065943e-03  4.91360730001e-04  1.67025067546e-03  5.63399773701e-04 -1.00744809861e-03 -3.71336545027e-04 -1.53882533645e-04  4.69322258386e-04  1.14454172346e-03  1.40684727396e-03  6.83190253914e-04 -2.61830680468e-03 -2.61027623503e-03 -3.59088942846e-04 -2.20889396034e-03  9.20647536462e-04 -9.48422446574e-04  2.43676627825e-03 -2.03096968876e-04  1.98275794473e-03 -2.01996435061e-03 -4.08153277556e-05  2.28659931878e-04  9.26023920040e-05  1.98579115903e-04 -5.00673921957e-05 -1.36195630825e-03 -3.96462725095e-04 -3.01206290298e-04  3.70538356898e-03  1.83683943056e-04  1.24571712193e-03  1.02128267975e-03 -1.36949784327e-03  4.31586240077e-04  5.76493809518e-05  4.08921586429e-03  1.28422761793e-03  1.63765970090e-04 -1.85710160488e-04  1.60918059709e-03 -2.55553543700e-04 -2.53462806978e-03 -7.46917945470e-04  2.66672760405e-03  2.74151024663e-03 -8.70269882617e-04  1.95303136065e-03  5.06403797329e-04 -8.31229387395e-04  1.00926693202e-03  8.72798041211e-04  1.90000065851e-04 -8.18001531301e-04 -1.15847016094e-03 -4.54189204573e-04  2.30562167792e-04 -2.53497780653e-05
 1.44752885427e-03  2.84236524345e-03  4.48322531183e-03  1.54598874853e-03  1.32820084078e-03  1.07296426106e-04  2.99791011818e-04 -7.69545557231e-04 -1.06348068555e-03  2.11995315678e-03 -3.14740101943e-03 -6.39239232899e-04 -4.79887187409e-03  7.03846387640e-04  5.86984340954e-04  1.28488270363e-03  1.45669490975e-03  5.83663579811e-04  2.30828914712e-03  5.77329749934e-04 -1.24522098904e-03  2.13587820977e-03  5.87151487121e-04  3.85327682738e-03  9.88156552468e-05  8.63040260790e-04 -2.99065840735e-03  3.71126762493e-03 -3.36843313245e-03  1.16768334843e-02 -1.13861570838e-03 -1.58906870037e-03  8.94996608244e-02 -1.34835773120e-02 -7.30965162020e-03  2.76448706356e-02 -4.08989044785e-03  5.05679690752e-03 -3.70006257114e-03 -8.57361297767e-04 -2.56376409506e-03  3.95469159323e-03  3.73015414117e-03 -2.74064190484e-04 -2.49844025887e-03 -1.48261643032e-03 -6.14802357091e-03 -1.84479940954e-03  3.09557031310e-03 -3.01289075965e-03 -3.50228692761e-04 -2.82847061469e-03  2.47494698528e-04 -1.78427343018e-03  1.11614697445e-03 -1.49984096221e-03  1.48207755031e-04  1.29776820813e-03 -1.58657794504e-03  2.50492723380e-04  1.22961059647e-03  3.80913375709e-03  1.84683404816e-03 -3.42079712845e-03  1.02052284177e-04  4.85915846420e-03 -4.49008476650e-04  4.88207844760e-03 -9.53596193406e-04 -1.52249483766e-03  3.43202270913e-03 -6.13397379046e-04  2.56041981316e-04 -4.90345294352e-04 -9.46980605709e-04  8.37759818454e-04  4.39510238632e-03  3.07280365192e-03 -3.50287973690e-03  5.25536449845e-03 -4.72976096810e-04  1.43142816885e-03 -3.50681760738e-04 -2.79352402822e-03 -5.45900761453e-03  7.60851209568e-04  4.85750739154e-03 -3.77537490016e-03 -7.09813538484e-04  4.72974581036e-03 -9.56949225873e-04 -1.61854754476e-03  2.97495415799e-03  1.70840945359e-03 -3.56217235505e-03  7.51767367581e-04  6.11722303275e-03  2.77486856011e-04 -1.70132061737e-03 -1.86806729907e-03  2.89880123706e-03 -2.87575743005e-03  6.86259835578e-04  1.10726619853e-03  1.87640094803e-03  1.75558601604e-03 -9.75659153312e-04  1.06528744106e-03  9.72040700493e-04 -3.13693588647e-03  9.09421131490e-04  1.02971935300e-03 -2.49083793009e-03 -2.43277455919e-04 -3.75049677006e-03 -4.56407756956e-03  7.58017853183e-04 -9.98378910889e-04  3.69141332550e-03 -3.14231101204e-03 -2.44522719853e-03 -2.78411870972e-03  7.12981130799e-04 -8.29433525307e-04 -1.43421561587e-03  2.29419728331e-03  1.84272293781e-03 -2.16833994937e-03 -7.73733549445e-04  7.48979178078e-04  1.06057575559e-03  5.01819285937e-03 -4.65123614168e-03 -4.66627641565e-03 -5.32629980512e-04  1.81983285688e-03  2.81753173806e-03  9.15333274183e-04 -9.67374123442e-04  1.20605000982e-03  1.52013865889e-03 -7.03570048110e-04  3.34040037374e-03  4.99790543666e-03  3.05840975545e-03  2.88913482506e-04  2.35422600443e-03 -2.44413283257e-03 -1.29977203787e-03  1.26931108435e-03 -5.00559448606e-03  2.64118387227e-03 -5.30890332709e-04 -2.63437248780e-03 -1.01244081659e-03  3.02190977049e-03  6.92579157753e-04  5.82276841934e-04 -2.97727770056e-03  1.18702778353e-03  2.17982269461e-03 -8.29983723271e-04 -2.00868936302e-03 -2.59809151194e-03  7.63180629199e-04  2.51548970029e-03 -1.18345970505e-03  5.65099349176e-03  4.51463974916e-03 -1.61919758089e-03 -2.02177497407e-03 -6.98474219432e-04  2.23218038726e-03 -6.68882701341e-03  1.34734380067e-03  2.48665791022e-03  8.78451821531e-04 -2.57162796612e-03 -6.61600268849e-04 -1.52216657727e-03 -1.70291763383e-03 -2.53787355303e-03 -1.35181870191e-03 -3.02266294962e-03 -5.90663104006e-05 -2.50524180383e-03 -1.26136632345e-03 -2.56280094602e-03  3.54709119086e-03 -1.94171523455e-04  5.24639286203e-05  3.28585205065e-03 -1.91216293335e-03 -6.40916802922e-04  5.56528897194e-03  6.60713719417e-04  9.61298932695e-05  1.70550236722e-03  5.01267654722e-04 -1.34678651373e-03  2.41069917497e-03  8.03152131171e-04 -2.57975689193e-03  3.26973193396e-03 -7.39946033206e-04  2.18925548481e-03  2.21417605596e-03  9.01866122662e-03 -2.77159191292e-04 -5.89435824635e-03 -1.23812531740e-03  1.74342695449e-03  5.06129158583e-04  2.11194659932e-03  2.98096065781e-04 -1.84816015342e-03  3.84957959902e-03  4.72087221078e-03  3.57023099887e-03  2.57831510026e-04  6.20619628191e-04 -1.23583874176e-03  1.59427733937e-03  4.33749021109e-04 -1.42045830159e-03 -5.47536925522e-04 -3.08114858655e-03  2.29073881459e-03  1.09714094648e-03 -1.75189888119e-03 -1.95971445549e-03 -1.23319786207e-03  1.98513396530e-04  1.06125204020e-03 -2.72698929861e-04 -1.83517070563e-03 -1.90271709539e-03 -5.15118088797e-03  4.16765471278e-03 -2.69595551884e-03 -1.79953383630e-03  1.06059770680e-03 -1.06410588129e-06 -3.94001200027e-03  5.03882701664e-03 -5.81899380655e-04 -4.93783729699e-04  4.70891092920e-04 -3.63940792557e-03  2.67553997723e-03  2.01524454760e-03  1.17344466380e-03  4.20810501074e-03 -1.24646960159e-03 -5.67963541794e-03 -3.00434318453e-03 -2.09625972651e-03  2.91514412735e-03 -6.97522736104e-03 -7.24202148947e-03  1.91383881686e-03  3.05916129965e-03 -1.01057060235e-04  1.27497322830e-03 -5.52206378816e-04 -2.31080254595e-03 -6.96740674418e-04 -1.28112852672e-03 -1.79689738580e-03  5.87076197463e-05  4.37523354113e-04 -4.22759685917e-03 -1.30857734641e-03  3.32412016946e-03  1.49680960666e-03  4.51821782206e-04 -1.08673560272e-03  8.03299083600e-04 -1.25436241491e-03 -4.47334638041e-04  1.57418624411e-03  1.05337077187e-03  1.47174743083e-03  2.05817955731e-04  2.07832964029e-03 -7.35831035864e-05 -2.03125839253e-03 -2.12378857073e-03 -2.14837773483e-03 -1.54603709706e-03  1.44369619375e-03 -5.31557346791e-03 -1.10933791571e-03 -6.83903172389e-03 -7.51983769483e-04  2.40097454392e-03  5.29230552130e-04  3.31077022776e-03 -1.46711666182e-03 -5.82199754274e-03  2.65942672667e-03 -1.94743701573e-03 -6.32444582735e-03  4.71114427613e-03  1.90776598228e-03 -4.26500660532e-03  1.82270649304e-03  2.88866068453e-03 -3.77262561124e-04  5.45887029238e-03 -4.99446357504e-03  6.91585682621e-04 -1.05255982175e-03 -1.32569179052e-03  2.88485867036e-03  4.70473488951e-04  1.43596848177e-03  8.64902897634e-04  9.26229735857e-04  9.79895090054e-04 -3.58871468175e-03 -1.52796634658e-04  9.02317706660e-04 -8.92410326039e-05  9.76427306917e-04  1.26128582224e-03  4.43735475150e-03 -5.60859704625e-04 -2.66984922469e-03  2.68510713444e-03  5.61697712747e-04 -1.19395911016e-03  4.82153496417e-03 -1.47385425825e-03  2.87792922524e-04  2.50747330988e-04  2.30756327831e-03 -7.46951117535e-04  1.33859708185e-03  2.87047485368e-03  1.19885430813e-03  3.57905173772e-03  3.19166768634e-03  3.19466270994e-03 -2.32707100225e-03 -5.14361956190e-03  1.46708731081e-04  2.08947886879e-03  5.42254235305e-04  5.32903231207e-05 -6.09675614292e-03  3.60965487703e-04 -1.42917017426e-04  7.58627056815e-04 -1.30249041169e-03  7.79923013704e-04  2.98691806494e-03 -9.16383491487e-04  7.60119932559e-03 -3.80867453887e-03  1.09639384422e-03 -4.54723979810e-03 -1.07352114409e-03  1.74888259015e-04 -2.44523510101e-03  5.31528869825e-03  1.68186234545e-03  2.64576567252e-03  5.21154943989e-03 -3.30238961514e-03  4.55102093653e-03  3.04244084620e-03  2.42983731322e-03 -1.10252413671e-03  9.06362006934e-04  1.18083970090e-03 -7.22131038163e-03 -3.64080813601e-03 -1.38207636030e-03  1.91926593269e-03  3.67169402991e-04 -1.96916494788e-03  2.97948031150e-03  1.55239391736e-03 -1.83289984835e-03  2.15852220693e-04  2.71713436165e-04 -3.06205514937e-03 -1.65599066553e-03  4.99762128362e-03  2.63059795487e-04  2.12508708172e-03 -2.38087861705e-03 -3.20541419180e-03  2.34128592386e-04 -1.71454509812e-04  7.68911005327e-04 -3.78315782178e-04  7.45417313577e-05 -1.34532675514e-03 -9.14246375196e-04 -2.38940662427e-03  1.90675905882e-03  9.03238573227e-04 -2.99212588022e-03 -2.86100512431e-03 -2.18495099844e-03  2.83093292654e-03  3.85175592204e-03  2.74218241861e-03  1.22357131753e-03 -4.75970236714e-03 -1.47215166481e-03 -7.83073157169e-04 -5.50507752948e-03 -8.48007029998e-05  2.84458018961e-03 -1.45437531405e-03 -3.22971789124e-03 -8.93459115219e-04  2.67642562403e-03  2.58475819597e-03  1.12188189800e-03 -5.89367599758e-03 -1.35731957573e-03 -5.18389019740e-03  2.31504892741e-03  3.93827218082e-03  4.29329143547e-06  6.50783699255e-04  5.37623513765e-03  3.25802640040e-03 -7.64962501523e-04 -5.45666386304e-03 -2.55824873814e-03 -4.61352665570e-03 -2.55269217939e-03  2.82181459388e-03  1.64840731364e-03 -1.82464884723e-03 -5.16445121860e-03 -1.44351979266e-03  7.88833198507e-04 -2.95690113783e-03 -6.45988456822e-04 -1.60243156453e-03 -2.12436712376e-04 -1.82892419516e-03 -5.27497502119e-03  2.07970516918e-03 -5.17168335547e-04 -2.99883359788e-03 -7.53701604888e-04 -6.68071036170e-04  4.20590092808e-04  2.31009783076e-03  6.68499211102e-04 -3.30871802454e-05 -1.56289418561e-03 -9.43333663920e-04 -3.86671071444e-04 -4.65423424506e-03 -2.23575439239e-03  2.74989451799e-04  1.06733334203e-03  1.89143102226e-03  3.49932671179e-03 -4.37475374635e-03  4.60915377181e-03 -3.02163561265e-03 -1.73473335177e-03 -3.91607520530e-03 -3.17278184311e-03  2.35975887517e-03  1.77649871900e-03  2.26529602839e-03  8.32578805355e-04  2.69395811012e-03 -1.38204733019e-03 -1.99082924436e-03  5.79093772037e-04  5.03999676653e-04  1.19874369600e-04 -3.26748256210e-03 -1.98979902603e-03 -2.68274437915e-03  2.01873925180e-03  3.30121390252e-03 -1.12585246652e-03  1.36728540820e-03  2.34305721140e-03  2.93671686468e-04 -2.13035750560e-03 -7.26559773459e-04 -1.50395440685e-03 -3.34895702046e-03 -2.20978477788e-03 -4.76731947486e-04 -1.13463393809e-03 -3.86735079250e-03  5.69811783327e-03 -1.18026778848e-03 -1.27183994362e-03  4.69479372897e-03  3.69166792861e-03  2.82382332363e-03  1.30771297538e-03 -2.35520506056e-03  1.98075325801e-04  3.49827978998e-03  3.01953002984e-04  5.56607747734e-04
 1.19015739794e-03  5.52529869272e-03 -1.32798538786e-03 -2.75547122285e-03 -2.51384914263e-03 -2.26643850173e-04  1.31786578186e-03 -1.91711970380e-03 -6.69013156439e-04  2.37354415439e-03  3.05038514059e-03  1.63334392975e-03  4.19905410056e-04  6.75285881510e-03 -4.27362656325e-03 -8.70990895113e-04 -4.28796174971e-03  3.12720813340e-03  3.04742457387e-03  1.23108684013e-03 -1.05165163006e-03 -2.99441945025e-03 -2.20277694469e-03  2.69132266737e-03  5.91259331123e-04  3.10819541404e-03  4.37898463417e-03 -2.91228446678e-03  1.90540027398e-03 -3.10472737396e-03  9.87847557012e-03  4.42751309204e-03 -1.34835773120e-02  8.75732969454e-02 -5.79447930170e-03 -6.03597139752e-03 -9.67036876689e-03 -2.67557323351e-03  4.21190785904e-03  3.18618715537e-03 -4.42988663604e-03  3.86188408183e-03  1.04405779990e-03 -8.80703692779e-04 -8.10801710426e-04 -2.62161336785e-03  2.94330009687e-04 -2.15623421191e-03 -2.64237510043e-03  3.46609365259e-04  5.46749853802e-04  5.67849833059e-05 -2.42534580619e-04 -1.63817689810e-03 -4.75813850795e-04  1.70290658128e-03 -4.69431425598e-03 -1.33557682022e-03  4.44195795043e-04  8.01748936067e-04 -1.38544859212e-03 -8.34114366685e-04 -2.77439994042e-03 -1.97059373133e-03  2.60811819876e-03 -2.50281055909e-03 -2.33293623564e-03 -3.69720151529e-03 -6.60180549257e-04 -6.56716551658e-04 -8.29532657933e-04  4.82068250821e-03  2.01436376159e-03 -9.24055481553e-04 -5.44779601243e-04  1.63055764729e-04  1.30496016565e-03 -2.37280343689e-03  5.11521523773e-04 -4.03108860043e-03 -1.38696276039e-03  1.45411134223e-03 -8.55795160620e-04  1.08094368311e-03  3.65876072002e-03  3.24127698123e-03 -1.82161708246e-03 -2.87757316296e-03 -2.38597099504e-04 -3.05191015389e-04  2.68297748470e-03  4.51485255520e-04 -3.51215724571e-03 -1.23189097082e-03 -1.43198251983e-03  1.78060709559e-03 -6.11245051528e-04  1.27378879820e-03 -5.37062253155e-04  1.30890507374e-03 -1.56365920630e-04  6.25695129198e-03 -6.75161507145e-04  2.79853915479e-03 -6.78694853893e-04  6.21496638610e-04 -1.70461981532e-03 -4.09606043686e-03  1.71965160658e-03 -2.25189077275e-03  1.55278989761e-03  2.66137582067e-03 -1.08927620506e-03 -2.61337261649e-03  2.34096872173e-03  6.61573047255e-03  5.45831215884e-03  2.51934784842e-03  1.59684972143e-03  1.96038440746e-04  4.87450282566e-04 -9.70307743778e-04  1.05426546837e-03 -5.70421695750e-05  2.23227311081e-03 -6.40337776880e-03 -6.15928932342e-03 -1.45635846184e-03 -2.31905243825e-03 -2.07289648426e-03  1.72997350778e-03 -1.59821187480e-03  4.38087466673e-03  3.07235867697e-03  1.38328383227e-03  2.02665489738e-03  2.44726226295e-03 -1.64949470107e-03 -7.42498780356e-04 -3.27848781508e-03 -1.51426112233e-03 -9.95978999926e-04  3.28318211810e-05 -1.59887539207e-03 -1.97227489963e-03 -6.53820004185e-04 -2.64041508218e-03  2.09640028779e-05  1.82946581188e-04 -1.07058050490e-03  2.83669998546e-03 -4.69725043512e-03  1.81154652426e-03  1.90722782782e-03  2.53256758911e-03  1.03665802383e-03  1.30159560054e-03  3.27746521333e-03  3.26208318394e-03 -1.59908834115e-03 -1.39761994613e-03 -1.83846391804e-03  2.80273702297e-04  3.08199031823e-04  5.83154548217e-04  8.18435966305e-04 -7.96158135135e-04  1.15064126476e-03  2.23521385800e-03 -4.56405589004e-03 -9.09673144843e-04 -2.27844806803e-03  6.70334426462e-04  1.96072223478e-03 -2.00856082294e-03  6.94334891180e-03 -4.07948860635e-03  7.48402014970e-04  1.23363983360e-03  1.73113935958e-04  4.53426687929e-03 -5.53669296400e-04  4.15014643697e-03 -3.31367827142e-03  1.70937800924e-03  6.59446271523e-04  7.20285609377e-04  2.50696179742e-03 -2.14799476752e-03  4.73418107919e-04 -2.28080788168e-03  1.01863074964e-04 -6.30604323389e-04  2.76408782375e-04 -1.43951041246e-03  8.22171598709e-05  8.30072848669e-04 -3.29114327696e-03  3.67931048401e-03  6.45009725364e-04  9.16792457583e-05  3.05182934154e-04  1.32665310892e-03 -2.02574719223e-04  1.23567082501e-04  2.73237077871e-04  7.66895863556e-04 -1.62899889706e-03  1.92739112764e-03  3.08059730669e-03 -5.32334398921e-04 -2.60275539275e-03  8.77907027402e-05  1.38134840193e-03 -3.79712017348e-03  6.73970325221e-04 -5.37654833870e-04 -5.56903245048e-03 -1.90622769993e-03 -2.63749951859e-04  7.21177806730e-04  3.15857032931e-03 -2.33217959162e-03 -3.16350222442e-03  2.72087791841e-03  2.25539602798e-03  5.25003837797e-03 -4.73353412580e-04 -3.15002765403e-03 -1.35282032278e-04  5.67154841182e-03 -1.17509658744e-03 -9.60621648814e-04  2.10606354119e-04 -8.30571749713e-05  5.55998664822e-04 -2.03765986079e-03  2.40322232157e-03 -4.87311250283e-03  2.28345379473e-04 -3.39546995832e-04  2.84982795123e-03 -9.54315325931e-04  3.17364021492e-03  1.33482953784e-03  3.77164264734e-03  1.73313323384e-03  3.35249370868e-03  4.51729065813e-04 -1.48111790835e-03 -6.91079093451e-04 -4.68062628540e-03  9.28305847611e-04  1.61052912541e-03 -5.02656295478e-04  1.78499716345e-03  1.15384588867e-03  2.60105848762e-03 -4.70011144990e-04  3.50637039650e-04 -1.16696779848e-03  1.21679815184e-03  2.48011767932e-03 -1.98303822851e-04 -1.39753783674e-03 -3.09630004817e-03 -7.69893239881e-04  8.89309013755e-04 -2.21899351190e-03 -4.21765085741e-04 -2.77422360212e-03 -4.51596410421e-03  1.26364310587e-03  1.11407279652e-03  7.50305502573e-04 -6.35416629492e-04 -1.63654465339e-03 -2.33635402679e-04 -1.37090949897e-03  2.01616882976e-04  4.13615582685e-03  7.24874158162e-04  4.27475718525e-03  1.46785492244e-03 -8.65439379805e-04  2.16590976630e-03 -2.76949942557e-03 -2.31208277537e-03 -3.14708396049e-03  2.36018677486e-03  4.63141875638e-04  1.71568345846e-03  2.22878503059e-03  1.62651951068e-03  6.08670022230e-06  1.87120808814e-03 -4.70540675631e-03 -2.21437314495e-03  2.33751672489e-03 -1.03482184347e-03  7.36987288526e-04 -8.02277625558e-04  1.24388305838e-03 -1.71406271745e-03 -5.53365017344e-04  2.78019083810e-03 -7.07895511184e-04 -3.39267109070e-03  4.51104835389e-03 -2.29014754638e-03  3.40368249706e-04 -5.62459747061e-04 -2.55172128545e-03  1.23212225368e-05 -2.00504746112e-03 -2.26910299409e-04 -1.22345790632e-03 -1.53913081371e-03  1.63172447598e-03 -2.10936119332e-03  1.12976389341e-03  4.00270000320e-03 -4.02018129274e-03  3.87097585316e-04  2.80967502062e-03  4.12438911315e-03 -1.52562642040e-04 -9.92093527105e-04 -1.34555649454e-03 -3.54401269362e-03 -1.96426965379e-04 -1.15402481456e-03 -1.98935711655e-03 -2.84676963056e-03  7.65412327597e-04 -1.95144048918e-03  5.56104571783e-03  1.03580013774e-03  1.07873999357e-03 -9.29877793258e-04 -1.57456453563e-04 -1.81337392504e-04 -3.07954411819e-04 -2.44832064038e-03 -3.05797776805e-04 -3.19819963400e-03  9.39848762621e-04 -4.34288939726e-05  6.66811964827e-04 -2.85032720983e-03  3.82618821971e-03  9.77256455184e-04 -6.75992365164e-03  2.68409517831e-03 -1.68076292224e-03  4.74712080380e-03 -1.08291997861e-03 -3.12570757432e-03 -2.87885480801e-03 -8.48804791554e-04  1.23467923960e-03 -1.75795565907e-03  4.18952039190e-03 -4.71963025566e-03 -1.63222942546e-03 -2.00040731691e-03 -3.36857267753e-04 -4.10340657567e-03 -8.08931619168e-04  1.55767860451e-03  2.16301305596e-03  1.11419326946e-03 -1.21964689029e-03 -2.43823325808e-03  4.83926032439e-04  1.37960254759e-03  6.53195543522e-03  3.11470333627e-03 -3.49442008138e-03 -7.05055658107e-04 -4.91516156285e-03  1.82521121712e-03  3.11689096028e-03 -3.17151367725e-03  3.24291990079e-03  7.31513873584e-04 -2.15808541488e-03  1.30525544738e-03  6.58434169707e-04 -3.10419875121e-03 -1.74435649236e-03 -3.22118075570e-03  1.21461332794e-03  2.77988518945e-03  2.04558868472e-03 -1.79783455623e-03 -7.31816665970e-05  7.64190993978e-05 -3.48362470009e-03 -8.87337066637e-04  8.03700628387e-06  1.21620334070e-03  5.56142123273e-04  3.82175950301e-03 -1.31991831097e-03  3.98533799087e-04  4.53775946978e-04 -9.54171119007e-04  3.88236180267e-04  1.34073906166e-03  4.19898209326e-05 -1.00760596354e-03  2.28001106442e-03  1.52342567832e-03 -1.63525045543e-03 -6.01280919238e-04 -1.70564642881e-03  1.61310382623e-03  2.68296559266e-03 -1.00170855698e-03  7.17072700789e-04  2.88121613209e-04 -2.09795240499e-03 -9.73920469054e-04 -1.19357745159e-03 -6.82776415235e-04 -1.60175260987e-03 -5.13333730708e-04  4.39183491643e-04  1.70521948052e-03 -3.11273571033e-03 -1.59082012773e-03  5.56707998696e-03 -4.55898062891e-03  5.39530028654e-04  6.63397867731e-03 -4.08295568537e-03  1.40549682566e-03  4.53205036033e-03  3.68698649060e-03  4.30312324183e-03  6.82629783687e-04 -3.70436705969e-04  5.94466396054e-03  3.26510619171e-03 -2.96727387834e-03 -3.56365608415e-03 -2.32745921727e-03 -9.86650061766e-04  2.80790380628e-03 -2.56336616087e-03  1.57311741010e-03 -1.04087221189e-03  3.61250592092e-03 -7.75524045616e-05 -3.07449859851e-03  2.96549331141e-03 -2.78665003097e-03  8.96357900836e-04 -2.64641617796e-03 -2.68191826617e-03  1.08034312976e-04  2.87630276840e-03  4.96898509552e-03  6.87139129790e-03 -4.89849038290e-03  1.82207004112e-03  2.45965256636e-04 -4.57813173724e-03  1.64657692677e-03  4.06160988927e-03  8.44181303031e-03 -3.00772370485e-04 -4.27186617861e-03 -1.79898100031e-03  2.25256225373e-04 -1.12338456947e-03  4.22518179178e-03 -6.40680565409e-04  4.13711720572e-04  2.99226010271e-03 -7.69592685577e-04  1.76459552943e-03  4.05093518992e-04 -1.43322549242e-03  1.28854187239e-03 -1.87562684921e-03 -9.42533768855e-04  1.87768059893e-03 -1.04543345362e-03 -4.58326788856e-03 -4.37220331374e-03 -8.55810471199e-04 -1.06048346939e-03  5.33330332223e-03  2.20997500736e-03  1.56816434808e-04  6.14332727358e-05  1.13925658847e-03  1.45915310123e-03 -2.22337177648e-03  2.69968436728e-03  2.02273546244e-03  4.13669727366e-03 -3.85290183594e-03 -2.04703851070e-03  9.60225967188e-04 -5.97475619739e-03 -6.29285859989e-04 -4.87610590719e-03  2.94503353138e-03 -9.73820605543e-04
-1.98351749680e-03  1.85208822948e-03 -3.35043968962e-03  4.67160884150e-03  5.49114156833e-03  1.91101611820e-03 -3.20826124039e-03 -3.52528971886e-04  1.90811617744e-03 -4.80021035405e-03  1.12485120413e-02  3.55540751848e-03  3.94573268330e-03  1.96730359428e-04 -2.20138950419e-03 -1.56111369508e-03 -1.29091580907e-03  6.57587617304e-03  6.63785288940e-04 -1.62370321103e-03 -6.39007869424e-03  3.96957303250e-03  1.99181119133e-03 -3.46745986156e-03 -3.11888313930e-03 -8.00439200298e-04 -1.51958450233e-03 -1.41987456592e-02  4.44470503998e-03  3.45750452303e-03  2.25605643020e-03  1.23929312116e-03 -7.30965162020e-03 -5.79447930170e-03  1.51248244696e-01 -3.26748570526e-03 -8.88423254405e-03  2.83688353208e-03 -1.82018402665e-03  2.30152720581e-03  5.51989021408e-03 -6.22660550628e-03  4.66220512984e-03  1.80799885068e-03  3.52671078108e-03 -6.79777413956e-04  3.31742526920e-03  8.13782282211e-03  6.11461542918e-03  1.71227149409e-04 -2.97538483486e-03 -6.45442570522e-03  4.20446826211e-03  2.64372322225e-03 -2.34158047859e-03  2.29396471510e-03  8.16343702436e-04 -2.22198216586e-03 -4.63348205413e-03 -8.57507819836e-03  2.68316125946e-03 -3.87544886777e-05 -6.86233384313e-03  6.57574300895e-03 -5.88872798662e-03 -5.48678387897e-03  2.57895007772e-03  7.30039021747e-04 -2.25107254175e-03 -2.85376346844e-03  3.03273344925e-03 -1.58036033050e-03 -1.60102026289e-03  1.84132610892e-04  1.39182826534e-03  3.16078190630e-03  2.14617455539e-03 -1.74596785631e-03 -1.59950349425e-04 -5.51892071272e-03  1.23876094789e-02  4.97647495705e-03 -2.05542711588e-03 -4.26833434165e-03 -2.58065114697e-03  7.92082144617e-04 -3.81099860117e-03  8.66365482538e-03 -2.79167645955e-03 -6.48766557165e-03 -7.05499095288e-03  1.56496597822e-03 -2.78663136013e-03 -2.69327330533e-03 -8.36638063694e-03 -1.35179660189e-03  1.54779007691e-03  9.95748687404e-03  9.42238517773e-03 -9.82380254967e-03 -1.05211164775e-02 -2.39822924747e-03  1.90949877974e-03 -2.83600072997e-03 -7.85273830403e-04 -3.81523782892e-03  7.74907040916e-04  2.65052781910e-03 -1.56615345168e-03 -8.87746029161e-03  1.83946371490e-03  4.57558446917e-03 -2.33978261803e-03  1.54054073712e-04 -5.13750626436e-03 -3.94765964555e-03  8.68235098255e-03 -1.76635136931e-03  6.73612781077e-04  1.83319110964e-03 -6.42229702952e-03 -3.83406718663e-03  5.83980440472e-03 -4.21843748029e-03  5.69402639245e-03 -1.13656740883e-02  2.68616746377e-03  3.06580024169e-03  7.67251510606e-03 -2.79992878660e-04 -8.94032676300e-04  3.04343011798e-03  2.41473057732e-03  5.06444556681e-03  7.57867040505e-03 -4.88378485304e-03 -1.11192259878e-03  3.18535925736e-03  3.50459623888e-03  5.36899411927e-03 -2.36665808029e-03  2.69021963847e-03 -3.07984365966e-03 -3.24589624563e-03 -9.88029889647e-04 -2.50643262018e-04 -1.88223240442e-04 -1.60929469248e-03 -5.37748399963e-03  3.31273419846e-03  2.78932246832e-03 -4.84221443814e-06  1.46500518563e-03 -3.08622462602e-04 -1.85912437208e-03 -3.76910328508e-03  2.81630654346e-03  2.71408316637e-04  2.05329535877e-03 -1.59092456711e-03 -2.30292822432e-03  2.13833990471e-03  5.45567325056e-03  1.57658356626e-03  5.44657564799e-04  7.86236483103e-04  7.05506105009e-04 -4.67961079037e-03  2.96094737998e-04  8.39598402364e-04  5.21787551945e-03 -5.82401895081e-03  5.12512308640e-03 -1.37633383196e-03  1.00569121961e-03  2.44097525525e-03 -2.05007585772e-04  1.12570320663e-03  5.65131576206e-03  1.49613629358e-03  8.08818217566e-03  4.32780349473e-03 -7.63988277351e-03  8.81083185817e-03 -2.44445477309e-03  1.50020266568e-03 -5.62524288923e-03 -9.48480221174e-03  9.98866720090e-04  3.65490192699e-03 -3.27745166249e-03 -2.94965459170e-03  1.71870558631e-03  1.07916204283e-03  5.93102644810e-03  1.56309657885e-03  4.57463026100e-03 -4.10656940801e-03 -8.16155476865e-04  6.26275967812e-03 -7.74071129328e-05 -1.33037583406e-03  3.04764240882e-04  9.66048440271e-04 -1.29551294698e-03  5.44922343874e-03 -2.00942164144e-03 -8.39298623373e-03  6.06595215811e-03 -2.99086547319e-03  2.33322098536e-03 -3.01580110520e-03 -5.20274838715e-04 -3.69662661644e-03 -1.18298696199e-02  3.95947920460e-03  1.66505895146e-03  5.82865252145e-03 -6.89675458615e-03  1.54221344691e-03 -4.60797706031e-03 -6.63596223100e-03  3.92236659273e-03  5.23185614049e-03 -1.37590138781e-03  1.90511458020e-03  1.36468180880e-03  1.21333586023e-03  4.07370420504e-04 -1.36323826611e-03 -1.24927948128e-03  3.96517702211e-03  2.35858032072e-03  1.76753626999e-03 -1.15554540094e-02  2.62832165400e-03 -2.32780853272e-04  6.24421990881e-03 -2.45000849272e-03 -2.80830327162e-03 -2.74664425567e-03 -6.87291001480e-03  7.79382068313e-03  2.85699556764e-03  3.13327601053e-04 -3.72987757913e-03  8.94722176524e-04  3.56906508502e-04  3.12344070554e-03  1.07099332398e-03 -1.32719430737e-03  9.23962392137e-04  3.69150741033e-03  3.00873313086e-03 -2.39451790924e-03 -8.55298134847e-03 -4.85690276850e-03  2.78822296019e-03 -5.86597977953e-04  4.95207211141e-04 -5.56730681466e-03 -1.39756090476e-03  4.76185375489e-03 -9.17544962496e-03  1.38089596572e-03 -4.90311267608e-03  2.93650008043e-03 -5.90210143894e-03 -8.18237369647e-03 -7.28094275001e-03 -1.38737655351e-02  6.07754819268e-03  5.17448973039e-03 -4.88970841634e-03  1.10634717697e-03 -6.98427470128e-04  1.57887343975e-03  9.21419184678e-03  6.48667891831e-03 -7.15272748429e-03  3.48211925247e-03  2.02853806448e-03 -2.29077160090e-03 -1.86764742499e-03 -4.00375103430e-03  3.49417374206e-04  2.90380936462e-03  7.85235396939e-03 -2.96297791713e-03  3.63342747339e-03 -3.26421557514e-03  2.15265846964e-04  3.64763866803e-03  8.09211450279e-04  3.64667487989e-04 -6.72770253931e-03  7.69708873111e-04  5.92109985916e-03 -5.89873537022e-03  1.77773704941e-03 -6.11010222030e-03  4.09809950316e-03 -1.23003491230e-02 -1.77459665245e-03 -3.07082356478e-03 -1.11925517535e-03  3.28217643176e-03 -4.56173388039e-03 -1.51000344242e-04 -5.57986083108e-03  7.22899330138e-04  9.68944912338e-04 -6.87704359552e-03 -4.49692819460e-03  2.88796906113e-03  2.93030862700e-04 -2.10850664466e-04  2.48538898059e-03  5.45482077777e-04  1.36111403173e-03  6.41259497036e-03 -8.12795548894e-03 -9.24976642461e-03 -3.14752626258e-05 -6.48076248479e-03 -3.21135012636e-03 -7.42183474250e-03 -1.29224891299e-03  3.74853004570e-03  2.77853377581e-03  4.90452980421e-03  2.75415505817e-04  1.16113773333e-03  2.85496650082e-03 -2.19730591368e-03  8.34235447760e-04  2.81781399083e-03  9.41687845546e-04  2.05395190724e-03  2.82603529735e-03  4.54235821332e-03  5.95613754041e-04 -2.22667615220e-03  3.02482779963e-03 -2.12672251430e-03 -3.29000308243e-03  4.01709567953e-03 -2.13654567486e-04 -4.38791931471e-03 -3.55185028267e-03  5.60076283322e-03  2.32605631215e-04  8.03865001736e-04  9.62177824159e-04  3.33445269118e-03 -5.57249031692e-03  4.53109361891e-03  2.61579753478e-03 -1.15126417443e-02 -4.80570465093e-03 -5.40188190748e-03  1.33736002573e-03  2.81423567453e-03  3.83542277508e-03 -3.46054819486e-04 -2.87223996287e-03 -2.75633648006e-03  2.20217829742e-04  2.49432937724e-03 -4.62780018112e-03  2.91966201964e-03 -8.94588562294e-03 -2.19887678513e-03 -2.48856446886e-04 -9.88280667552e-04 -3.40441556707e-03 -4.75702742285e-03  1.68106761302e-03  2.96173582885e-03 -2.81994708896e-05  1.44819033607e-04 -1.96444886614e-03  1.52470066381e-03  1.13950596989e-02  1.80514075806e-03  1.75446831720e-03 -4.26361604517e-04 -1.12249640834e-03  2.74184626847e-04 -1.23184254031e-03 -5.38112172354e-03 -2.58936933602e-03  2.48488933358e-03 -1.18971491198e-03 -4.22050153221e-03  3.32027244858e-03  7.17347694690e-05 -4.37511230694e-03  9.84757088217e-03  9.98108994389e-04  4.42922575945e-03  1.22947819629e-02 -4.21269367638e-03 -4.06586884776e-03  1.79408864238e-03 -5.35449654283e-04  7.21953504102e-03  1.70808612144e-03 -4.51894533705e-03 -8.89826976330e-03  3.07619609795e-03  4.50782087550e-03 -1.02090074082e-02  3.88505079306e-03  3.40966045822e-03 -2.12895020477e-04 -4.71233104819e-05 -2.65991758229e-03 -1.53125015308e-03 -9.35659086054e-04 -4.61579303648e-03  2.79044120878e-03 -1.78542968581e-03  5.52839588446e-03  1.58453931811e-03  2.57116467721e-03  7.29104491997e-03  7.89599406230e-03 -4.83569413980e-03  8.17802481009e-05  1.23671084208e-03  8.24675374821e-04 -3.88523082803e-03 -1.73514523637e-03 -5.78732828292e-03 -4.98617917433e-03  9.98343356942e-03  1.29102072069e-03  1.30074009450e-03 -3.41971292011e-03  3.20437270156e-03 -5.68972005388e-03 -8.25083898404e-03  1.17233864812e-03 -5.15472291584e-03  1.60328932174e-03  1.07387158473e-02  1.83254481714e-03  3.10653582354e-04 -9.58645611111e-03  6.60561712404e-03 -2.86622920425e-03  1.44233586107e-03 -3.14113471670e-03  4.20712400738e-03 -2.88135856822e-03 -6.37384484082e-03  4.43237610270e-04 -4.06279699868e-03  2.92141424874e-03  2.73162809827e-03 -4.25573045578e-03 -2.03174201368e-03 -9.24695993361e-05 -6.84126172792e-03 -1.94645011210e-03 -2.33186383753e-03  2.86575471025e-03 -2.80091440239e-04  3.95194392988e-03  2.24650667119e-03  4.49451550966e-03 -4.36018376487e-03  1.83515822976e-03  3.76122447564e-04 -4.92307322837e-03  6.47934166373e-03 -2.92867488965e-03 -3.35096827544e-03  5.03188038555e-03  3.33754521429e-03  1.30427695404e-03  9.54261142857e-04  3.76692357003e-03  2.06050286284e-03  4.13618793797e-03 -5.60422549371e-04 -1.29398197844e-03 -3.33220050481e-03  4.83126104866e-03  3.59891958009e-04 -4.41550533730e-03 -1.83498985734e-03  1.74165561571e-03  4.71314950773e-03  2.48736864341e-03 -2.92873158021e-03  9.90371387283e-04  2.57714714441e-03 -2.42218383600e-03  2.40507279746e-03 -4.65063053899e-03 -8.75623319018e-03 -4.80228885205e-03  9.43618970034e-04  3.63115417730e-03  1.29684326603e-03  8.24628558048e-03  9.16846800152e-04 -1.17295082449e-02  4.49994026580e-03 -2.85532406412e-03
 2.74624119225e-03  3.96252290295e-04  3.96804908878e-03  3.74495926768e-03 -1.27805518557e-03 -1.43775516573e-03  2.11918667267e-03  1.94984092959e-03 -7.99731531077e-03  4.83040325851e-03  4.46417898943e-03 -1.12167062239e-03 -5.47119625646e-04  3.52875970052e-03 -1.29576909188e-03  2.33817425483e-03  1.02776089927e-03 -5.43019289368e-03 -8.61586974149e-04  3.16641099363e-06  2.28322393453e-04  6.22277544817e-04  9.89863776658e-03 -8.34228863386e-05 -2.98317435518e-03  7.79549383984e-03 -2.04603825052e-03  3.77179441601e-03 -4.95089930741e-03  1.34221723315e-03 -1.08583984050e-03 -4.87938318168e-03  2.76448706356e-02 -6.03597139752e-03 -3.26748570526e-03  1.27775691550e-01 -5.05187441306e-03  1.14530028675e-02 -1.19233046329e-02 -3.46926903439e-03 -4.69015910468e-03 -1.48302117529e-03  7.70311204217e-04 -3.79877723462e-03  7.44393198642e-04  2.75706303430e-03 -6.61029131721e-03 -1.44491599507e-03 -3.43301667982e-03 -1.78371754013e-03  8.19693512567e-04 -1.89597141794e-03  1.31303873786e-03  4.13134731373e-03 -2.86750965540e-03  1.93648883037e-03 -3.05727557992e-03  3.14412079949e-03 -1.42683549485e-03 -1.47812067391e-03 -1.19069959005e-03  6.19628515712e-03  3.78012545317e-03 -5.20357207424e-03 -1.96609040248e-03  7.80101672702e-04 -4.97102155012e-03  1.19669706724e-03 -4.18625730290e-04 -1.04280943220e-03  4.11376130609e-03 -3.83876456455e-03 -1.94592629778e-03  3.66786080021e-04 -1.02700921718e-03  3.95403069795e-03  8.94593462752e-03 -7.25300894694e-04 -1.55069503947e-03 -1.39368606871e-03 -2.27561433803e-03  4.84665915414e-03  3.42946943306e-04 -4.01651537556e-03 -5.51751387000e-03  5.62340261274e-04  3.91300557585e-03 -8.20447015094e-03 -6.66008578212e-04  3.17020281341e-03 -7.75853386892e-03 -1.20181584900e-03 -4.14884602486e-03 -1.25962505816e-03 -6.65512491280e-03 -4.24035378108e-04  3.07131411631e-03  4.07791097327e-03 -2.80212274692e-03 -1.07595378101e-03  9.97968907830e-04  5.71891280614e-04 -7.95190523039e-05  1.49176363526e-03  4.33529519922e-04  8.22892896586e-04  2.71874492988e-03  2.25565532727e-03  7.74559820131e-03 -9.92228340166e-03  2.47783377062e-03  5.50437959778e-03 -5.27772652050e-03 -5.44145286742e-03 -2.15478777630e-03  1.24997022416e-03 -4.74997373511e-03 -6.63788207229e-04  5.12197110389e-03 -1.79990391675e-03 -1.40312155235e-03  2.15256393051e-03 -2.63627766496e-03 -2.15691588278e-03  3.39789457430e-03  6.95183290349e-04  8.50640075462e-04 -1.15676842365e-03 -5.76328356949e-03 -4.34992960150e-03  9.51015744474e-04  3.16701546070e-03 -4.18729235556e-03 -3.34439887297e-03  3.98808345077e-03  6.49623829856e-03 -1.12338572162e-03 -4.23701633713e-03  4.47754682184e-03 -6.97700061237e-04  7.22607175395e-04  4.84760616852e-03  1.34952929561e-04  4.29131547625e-04  3.28827243598e-03 -5.79242006028e-05  1.63409501057e-04 -5.00493152595e-03  4.39571069726e-05  2.17850913320e-03  7.54593807996e-03  2.78593631047e-03 -1.13369152919e-03  2.36405358390e-04  4.76444517071e-03  4.24319607443e-04  2.39904798337e-03  3.13704894066e-03 -4.36451315400e-04  1.31573295255e-03 -3.61261427990e-03  2.74888510564e-03  7.28631787634e-03  4.66575296006e-04  2.07060829181e-04 -4.08844413789e-03  1.38959296407e-03 -5.03592361811e-03 -9.01483568529e-04 -8.66485648952e-04  1.83510390677e-04 -9.78759843416e-04 -2.48500451059e-03 -1.00157401977e-02  6.31979780410e-03 -1.18853695106e-03  1.13470412654e-03  3.85906541932e-04 -2.95349816329e-03  7.65557025761e-04 -5.93313958422e-03 -3.43456716481e-03 -1.24284845806e-03 -7.58558489897e-03  1.71043629571e-03  2.73589484996e-03 -7.15793750282e-05 -3.02836393653e-03 -4.50868697492e-03  1.06075197884e-04 -2.02931939879e-03  3.11775334018e-03  8.54188061884e-05  2.63041177735e-03  7.93211796055e-03  1.81475630247e-03 -2.71816531804e-03  2.54303449995e-03  2.30322400614e-03  1.15959274365e-03  2.86321301387e-03 -2.21802509071e-04 -2.84481623965e-05  6.08084063155e-03 -8.87814789856e-04  5.73228609079e-03  2.40450236169e-03  1.14177574935e-02 -2.15479773782e-03 -1.89798959101e-03 -3.01873836820e-03  8.62775616209e-04 -1.32584903560e-03  7.55397732151e-04  2.74970838074e-04  6.42011479078e-04  2.78610601617e-03  5.19691940211e-03  6.02408729881e-03 -2.49507581885e-03 -4.66959606158e-03  2.25652133953e-03 -2.54544787631e-04  3.91264262779e-03  5.17977666655e-04 -1.48842595269e-03 -2.10706662683e-03 -2.36974620800e-03 -7.11138692910e-04 -2.31875361495e-03 -4.12112629824e-03  2.06574167339e-03  4.43531371801e-04  2.65595555523e-03  3.15403869258e-03  2.31917433520e-04  2.85855612884e-04  3.77550315403e-03  5.12038068232e-04  2.16319854337e-03  1.50481048409e-03  3.59785843606e-03 -3.29098088120e-03  5.22122247468e-03  2.99309692928e-04  1.81602493159e-03 -5.82557055084e-04 -2.48394799991e-03 -1.36927815403e-03  7.64466468651e-03 -4.40976008746e-04 -6.67399790269e-03  9.16472960726e-05 -9.92299943351e-03 -3.14631652587e-03 -2.39075516523e-03 -9.94064118637e-05  5.16331955604e-03 -6.40444742830e-03 -4.49554517550e-03  1.45597061702e-03  3.87286706296e-03 -9.71371815007e-04  2.03153813064e-03  9.85446527305e-05 -7.03476345824e-03 -3.55177761412e-03  1.73954483668e-03 -1.56974891101e-03  5.63156077645e-03 -3.58209394081e-03 -1.79796821562e-03  3.48408965490e-03  1.26681093783e-03  3.06060376761e-03  1.36710665653e-03  1.24481740100e-04  7.08027671682e-03 -3.36213412940e-03 -2.62923051607e-03 -1.14141786516e-03 -8.79017865347e-04 -4.79251649878e-03  1.42607168543e-03  3.36357258325e-03 -3.87211194505e-03 -3.55596921513e-03 -3.33867926909e-03 -1.34036689431e-03  5.88386619304e-04  1.29073280114e-03 -4.57087073308e-03  1.02226087020e-03 -1.13059669152e-02 -1.89499472382e-03  2.75103265756e-04  1.55332936440e-03  3.84859998586e-03 -1.34722960887e-03 -5.58484610829e-03  4.55346371538e-03 -3.99531513312e-03 -4.67568052418e-04  7.41247672358e-03 -7.72178509864e-04 -4.79865980357e-04 -6.02750344641e-04  3.02385103654e-03  1.24553322555e-03  1.03045836525e-02 -4.50098984391e-03  8.36062116731e-04 -2.90450594643e-03  3.66884699494e-04  1.51659324442e-03  4.74773517268e-04  9.18770435704e-03 -3.89036199551e-03 -4.63494582213e-04  2.03467215706e-03 -3.85009006212e-03  1.27645123135e-03  8.85023826326e-04 -4.27807918374e-03  9.68947063672e-03  7.83582367970e-04  3.90161402743e-03  1.41321305297e-04 -3.29483457136e-03  6.76442887713e-03 -1.29427141903e-03 -4.31091421731e-03 -1.33104124422e-04  1.97844983827e-03 -4.00138782376e-03 -9.06255962215e-05  1.05956101180e-02  2.03659476165e-03  4.31880007783e-03  4.46618830385e-03 -4.30730989733e-04 -1.31507261479e-03  1.51088464149e-03 -1.03795792096e-03 -5.24093818537e-03 -1.61096953415e-03  5.05575997204e-04  1.99922128188e-03  1.36871964052e-03 -3.68965913782e-03 -3.37518535552e-03  2.80500904135e-03  4.57630580812e-03  4.16236516445e-03  9.77419099466e-04 -1.79455403797e-03  2.68478753644e-03 -8.62526594000e-04  1.87824263684e-03 -8.79022434407e-03 -7.96681785414e-03 -8.20847049342e-03 -5.06781977973e-03  2.62083772359e-03  2.05295702196e-03 -4.47999335796e-04 -3.30377563970e-03  3.60610673564e-04 -3.80094758426e-03 -1.62932446379e-03  6.80611008461e-03  9.67772418176e-03  4.45705437167e-03 -3.27428038734e-03  7.86173803193e-03  8.31876654417e-03 -1.03583117471e-04 -4.71629507014e-03  1.49415632578e-03  3.28818330063e-03 -2.26913187525e-03 -1.08655658617e-03  1.18807415627e-03  1.53414494996e-04 -5.92770611843e-03 -3.04644494269e-03  2.07571275660e-03 -5.92449010929e-03 -9.69091910465e-04  2.67279196178e-03 -6.36355404353e-03  1.97785060400e-03  1.86442631184e-03 -6.23380639180e-03 -6.43493733797e-03  4.02746761221e-03  1.45011376784e-03  8.45460595745e-03  4.55203637577e-04 -2.97505278664e-03  2.03830117846e-03 -1.68596353353e-03 -3.18415418587e-03 -2.29121951854e-03  9.84410895818e-05 -4.85091285241e-04 -5.14061695623e-03  5.70823843934e-04  1.24409411736e-03  5.22479360241e-03  7.07002448448e-04  4.54864482464e-05  8.65701350588e-04  1.14518157142e-03  1.71979329077e-03 -2.12384059739e-03  4.38685090858e-03 -9.56769135981e-04 -7.20787006000e-03  2.37670040462e-03 -4.08206284787e-03  2.92279458595e-03  4.23794542120e-04 -6.82439087378e-03 -3.61181010802e-03 -3.55271142281e-03  1.86456964261e-03  9.04918199528e-04 -1.41038836587e-03 -1.51713843442e-03  1.59789677011e-03  2.94721423716e-03  4.18437904162e-03 -6.11752108458e-03 -3.79858999158e-03 -9.28540324337e-04 -3.43372158025e-03 -3.87311242460e-03  4.32018772640e-05 -1.38610820334e-03 -6.44278859078e-03 -2.49570252076e-03  3.56627916885e-03 -4.68230407206e-03  8.08269105810e-03 -4.64989038578e-03  5.93864761960e-04  9.18218645552e-04 -1.00142705110e-02  7.10121182223e-04 -2.00211785678e-03 -3.00278464657e-03 -1.18868331259e-03 -2.45254234785e-03  4.00516973844e-05  1.97151859057e-03  1.01118226364e-03 -3.95649844282e-04 -3.10312173040e-03  5.98716942941e-04  6.73987846142e-04 -8.11308920999e-03 -1.69996328888e-03  6.49441661086e-03  1.88647342593e-03  2.85633009125e-03  1.17094412569e-02 -3.19350706076e-03  4.06897172514e-03 -1.53785384365e-03  1.97175253988e-03 -6.51592433756e-03 -4.01529687356e-03 -8.69143560168e-04  3.29575159357e-03  4.12320348232e-03  3.54391414831e-04 -1.01756339910e-03 -4.98763685290e-04 -3.60296907691e-03 -4.28280325228e-03 -3.57325538215e-03  2.31294480304e-03 -8.24717797221e-03 -7.27996175612e-03 -2.92147336945e-03  5.44714423147e-03  1.67439070009e-03 -4.45511507485e-03 -1.44824469780e-03  3.75613716427e-03  2.08307667848e-03  6.05927079598e-04 -2.76741483661e-04  4.54139994498e-03  2.50310653701e-03 -4.43459795412e-03  1.88900964900e-03 -3.80340199415e-03 -3.67197192309e-03  5.76418991308e-03 -4.12137963615e-03 -2.16219025351e-03  4.60231728583e-03  8.87764540404e-04  2.22668964343e-03 -1.06217487614e-03  2.99535256805e-04 -2.69964469030e-03  1.84541252688e-03 -1.68180096624e-03 -6.97034920019e-04
-6.92464611604e-05 -7.64883330106e-03 -9.93269308175e-03 -1.23569107615e-03  3.84839212487e-03 -5.84824861524e-03  1.08190159838e-03  4.00220886436e-03 -1.97376428344e-03  1.69859233322e-03  5.79436493929e-03 -6.40761369244e-03 -7.11050442803e-03 -1.49251970872e-03  1.00960119651e-02 -2.32818131117e-03  4.34711465412e-03  3.41369348823e-03  2.41386952667e-04  6.80382373125e-03 -7.19541306236e-04 -2.19477122836e-03 -1.00278401889e-02 -2.78938034130e-03  3.14176570995e-03 -7.95595913159e-03 -1.90543072523e-03  8.47510989823e-03 -1.78433275825e-03 -1.62172803444e-03 -1.69488985897e-03  2.64015170714e-04 -4.08989044785e-03 -9.67036876689e-03 -8.88423254405e-03 -5.05187441306e-03  1.46378099050e-01 -5.52806302187e-03 -1.61461118457e-02 -1.06043031133e-03  5.28040831646e-03 -7.31684652424e-03 -9.62764283147e-04  9.26030813204e-04  2.18656600020e-03  2.72157556073e-03 -6.27235553177e-04  6.10026907436e-03  4.14480037688e-05 -2.60604014194e-03 -1.17793566647e-03 -1.66998601230e-03 -8.41720999299e-04  4.37400913024e-03  5.20339607549e-03 -3.42585524922e-04 -4.24654915641e-04 -1.63886736021e-03 -1.89314143480e-04 -9.97368709728e-04 -3.67247345972e-03 -6.30546668116e-03  1.31184804671e-03 -2.50106747179e-03  5.04554255198e-03  3.77591014685e-03  4.08084848859e-04  3.27764588289e-03 -5.57595264205e-04 -1.80304377665e-04  1.26875940956e-03 -3.34098988399e-03 -6.46364452945e-03 -6.06257648340e-03 -4.72491273874e-03  4.51826383611e-04 -3.03393071768e-03 -2.12312691072e-03 -2.15623678805e-03  7.98218387638e-03 -3.61566925777e-03 -4.65047874164e-05 -3.52937951936e-03  3.37185232502e-03 -7.81258757335e-04 -2.64717980299e-03 -5.04123370262e-04  4.52922513852e-03  2.52893177542e-03 -5.04378205012e-03  5.61975680383e-03 -5.12301189593e-03  1.31012303120e-03  2.20453680585e-03  6.20608462936e-03  2.71088388888e-03  4.30468984251e-03 -5.63475202936e-03 -8.53373405517e-04  7.50192262828e-03  3.79053201758e-03  5.66073557856e-03 -3.56479301299e-03 -6.52341728976e-04 -1.98031706216e-03 -2.49193437937e-03  4.49277534107e-03  3.50143833986e-03  2.10586602949e-03  6.14894472058e-03 -3.30895407828e-03 -7.81789856884e-04  3.55068861588e-05 -5.95147202020e-03  1.57720716229e-03 -4.15873909926e-03 -8.69149840720e-04 -4.86287027530e-03 -9.08417241273e-03  4.98769252646e-03 -2.40704634666e-03  3.55402948087e-03  8.96620659825e-04  5.76763770588e-03 -4.95660676563e-03  1.15926252117e-02 -1.81770159742e-03 -2.35587879205e-03  2.53240779395e-04  1.82842247616e-03 -7.06323362733e-04  8.78058042132e-04 -6.38530844908e-03  2.26765062469e-03 -5.58985821305e-04 -4.64024430094e-03 -2.10857181231e-03  3.70601145588e-03  1.18041796690e-03 -4.42403992729e-03 -9.75976693509e-04  1.02246355169e-03 -2.77553270605e-03 -1.71742186550e-03 -3.53477534245e-03 -4.02582552574e-03  3.64576557047e-05  7.55801511987e-03 -2.92679966207e-03 -1.51854552017e-03  6.78445439119e-03  4.51807486299e-03 -7.56074181206e-05 -1.62969746941e-03 -9.05394074974e-04 -1.95888188597e-03 -5.60818304998e-03 -1.12074177536e-03 -9.64744972251e-04  4.31289458695e-03  5.38169878271e-03 -4.10479639097e-03  2.54510776224e-03  1.15108539701e-03  5.50469652898e-04  2.08911054652e-03 -8.80408075294e-04 -6.59742252289e-03 -8.73120505307e-03  4.71995164563e-03  6.12544860793e-04  3.52538818165e-03 -3.50810782934e-03  8.23702399198e-04  4.76625606608e-03 -5.20918331976e-03  4.61949561913e-03 -2.20836577371e-03  1.60319300293e-03  2.92784365074e-03 -2.53769473288e-03 -7.34894367218e-04  1.91411060647e-03 -8.46745547018e-03  2.44005543135e-03  1.39419800293e-03  3.13620456038e-03  1.07779767165e-03  3.31045136128e-04  3.01817642225e-03 -5.16706985147e-03 -4.26675752777e-03  4.23099019540e-03  1.69314320725e-03  7.54775041494e-04 -2.66988660974e-03 -9.19616799558e-03 -3.65762833613e-03  6.68336007940e-04 -8.55263657529e-04 -3.16179733193e-03  1.36248950238e-05  5.29911987579e-03  4.95948409666e-03 -1.35767279590e-03  1.26484699997e-03 -2.01532461626e-03 -9.35627862567e-04 -8.55505740322e-03 -2.08427256079e-05 -4.13902841735e-03 -1.14815869788e-03  3.53520463499e-04  3.11113635781e-03  1.88854120830e-03 -4.17549228051e-03 -9.05682083309e-04 -6.46536326035e-03 -4.90579600538e-03 -4.66636377354e-03 -8.00634016710e-03 -1.05539967309e-03  2.27352091019e-03 -1.11164263991e-02  5.63459011339e-03 -6.39513313770e-03  6.80618544761e-03 -4.54848384009e-03  1.52433298806e-03  9.25708678062e-04 -5.72839395902e-03  6.00525062829e-05  1.74902116870e-03 -2.64426347130e-03 -2.68471600912e-03  3.79017694205e-03  7.18137427211e-04 -2.46674460051e-04  5.21971257185e-03  1.19676289871e-03  1.28278844287e-03  5.76222399863e-03 -3.89044055394e-04 -2.71209890769e-03 -9.95985596257e-04  2.41221654147e-03 -5.84682755376e-04 -3.77049952108e-04 -4.94946177835e-03 -3.85535836046e-03  3.00564881573e-03  3.15222293994e-03  1.15859809200e-03 -2.35036109432e-03  2.09672847065e-03  4.18557848578e-05  6.36058999247e-03 -2.43499336938e-03  1.30625078460e-03  3.81675912603e-03 -2.86193878310e-03 -2.73541908759e-03 -9.51257609905e-04  2.73539244352e-03  2.37609815600e-03  6.35707046088e-04 -5.90644766012e-03 -3.72276140401e-03 -1.47425091136e-03  1.07346947559e-03 -7.23894832343e-03 -4.27567088072e-03  1.37491238729e-03 -2.79599393752e-03 -2.23988130309e-03 -3.96381122543e-03  4.28554061071e-04 -8.33078764597e-04  2.21902165157e-03 -1.46127617701e-03  2.55490149331e-03  2.27173993269e-03  2.14991066899e-03 -2.80697055159e-03 -5.63071174879e-03 -7.41813629012e-03  6.03073677058e-03  6.47598418740e-03 -2.94368333531e-04  2.64519140846e-03 -5.09117562697e-03  3.93063100062e-03  1.79333014665e-03  3.59429456841e-03  5.31753856925e-03 -1.90381063110e-03  6.54688061603e-03  4.08728100394e-03  5.36953740291e-04  1.15350376745e-02 -1.81636066456e-05  2.91326779025e-03  4.50782783890e-03 -4.34847139230e-03 -3.21324350166e-03 -3.13319426513e-03  2.56325736043e-03 -3.30646488527e-03  5.64532882719e-03 -5.22334083671e-03  2.64200392606e-03  2.36239467537e-03  6.66761255724e-03 -1.97818065706e-03  6.38718875591e-05  5.48942431921e-03  4.88181465054e-03 -5.77539900098e-03 -6.49465166508e-03 -3.31807824986e-03  1.65192854679e-03 -1.80656773294e-03  1.18614871036e-03  3.79307457000e-04 -9.25037038575e-04 -1.41556698796e-03  4.65988289684e-03  2.05756016271e-03  7.07275543987e-04  6.40728013635e-03  1.29251716969e-04 -3.92990947319e-03  6.50923301644e-03  7.23542123111e-03  8.71779764871e-04 -1.86241064436e-03 -7.81298005392e-03 -3.62193314192e-03 -5.18481505109e-04 -1.16343588461e-03 -3.40308105839e-03  3.10664864103e-03 -2.48142717373e-03 -6.36052533234e-03 -4.61042231580e-03  3.30166542914e-03 -9.54952966035e-04 -2.22836686635e-03  1.49474479660e-03 -1.56202158521e-03  4.67517102910e-04 -8.61722685065e-03  4.84732273599e-04 -3.41868293614e-03  2.70477017186e-03 -6.24118734940e-03 -1.95535499794e-03  2.01245750885e-03  3.80473616916e-03  3.55317276027e-03 -9.80903845761e-03 -6.93125841198e-04  2.13874619724e-03 -3.67154700609e-03  2.80015919234e-03  7.63239068278e-04  5.83034419887e-04  7.10374238722e-04 -1.60665193729e-03 -3.37176863608e-03  1.29476409298e-03  6.15644406743e-03 -4.22884462765e-04  3.22857277261e-05  2.08322710552e-03  3.01665909710e-03  1.12755841958e-04  4.97754831048e-04 -1.03685216177e-03  3.60945072488e-03  2.58368922116e-03 -2.78523401696e-04 -4.64610057831e-03 -7.34042473556e-03 -6.49219810427e-03 -4.77247554747e-03 -2.59834472367e-04  9.16070719461e-04 -7.68721062924e-05  2.23018439128e-03 -4.24116272227e-04  1.62322076618e-04  1.95701845693e-04  2.89752080514e-03 -6.46204240086e-03  1.69302863862e-03  5.08603997638e-03  1.71818187834e-03 -1.49925055850e-03  3.02549345870e-03 -3.09940082901e-03 -6.86148625081e-03  4.19548979175e-03  4.96493741743e-03  6.06352047465e-03  7.38970359104e-04  5.57227041849e-03 -4.47358610749e-03 -6.45138514261e-03  1.01280880545e-03 -9.16967653765e-03  5.95980680227e-03  2.55133569433e-03  1.93216294697e-03  1.43180372658e-02 -2.50186421478e-03  1.14254979738e-03  1.24078115343e-03 -2.52846253253e-03  1.76020105017e-03 -1.04167938096e-02 -1.16980320354e-03 -2.67783273432e-03  1.08687841798e-03  1.72339872268e-03  1.77805440786e-03 -2.05103948107e-04  1.51114867297e-03 -7.39420777410e-03  3.28280750283e-03  1.88677836687e-03 -2.74471893156e-03 -1.43882274548e-03  4.47835741920e-03 -3.29606381375e-04 -3.91289615396e-03  3.30706088812e-03  9.06183685166e-04 -2.17600524661e-03 -2.22830891879e-03 -2.79544408368e-03 -2.95027631245e-03 -1.92251918757e-03  9.66031258512e-04 -3.04574884370e-03 -3.62634043593e-03  7.39887200745e-03 -2.43275777150e-03 -2.17247198967e-03 -8.71667879859e-03 -1.27454514497e-03 -5.26931111366e-03 -1.30239199704e-03  2.02181423172e-03 -2.41493623305e-03 -2.15484106177e-03  3.12670484009e-04 -1.45140421037e-03 -7.73146317925e-03  3.19171405126e-03 -1.66439032637e-03  8.16956903688e-03 -2.39943217475e-03 -3.30119714581e-03  1.32220500162e-03  5.26401885302e-03  6.75053902803e-04 -3.04596507545e-04  2.18068056652e-04  2.10354913928e-03 -2.43298579748e-03  5.31081934653e-04  5.35589055860e-03 -1.34192133797e-03  2.20551314644e-03  2.71761521354e-03  2.63321339135e-03  2.57492389571e-03  1.56331520073e-03 -5.76547032216e-03 -3.10448737941e-03 -1.24051423349e-03  2.85958557690e-03  3.75665905574e-03 -8.29075142247e-04  2.91436784671e-03  5.18311852067e-03 -1.00299705548e-03 -4.03123367050e-03  1.92095938824e-03  1.05687546260e-02  5.38104357417e-03  3.22632920247e-03 -3.29144636053e-05 -2.58993036004e-03 -4.82013060958e-03 -3.14866727335e-03  1.09066842901e-03  1.66588210171e-03 -1.78356220717e-04  6.27452677805e-03  2.86098732612e-03  2.80038237430e-03 -3.14342162486e-03  3.08231706123e-03  6.42818237682e-03  1.40641478969e-03  8.90144754833e-04 -4.65845530625e-03  1.29330410431e-02 -1.02402138042e-02  7.05718503810e-03
-3.56732270371e-03 -1.02021482002e-03 -1.85004454734e-03 -1.29597792267e-03 -1.40216462211e-03  4.42703626047e-03  2.69067366062e-05 -1.54049016364e-03  5.42756636345e-03 -3.16550004969e-05  7.62957952879e-03 -2.40304241342e-03  7.23950302455e-04 -5.75483760385e-03  2.58260173894e-03  6.21273941757e-04  2.17208461846e-03 -3.54739120034e-03 -5.46354627695e-04 -1.16295017212e-03  1.02133615583e-03  1.12399815405e-03  3.17272013291e-03  5.71950885535e-03 -1.48886067839e-03  5.90147712363e-03  1.90415880641e-04 -5.75983613584e-03  4.11933030741e-04 -3.15674308042e-03  1.65586939138e-04  4.02715380266e-04  5.05679690752e-03 -2.67557323351e-03  2.83688353208e-03  1.14530028675e-02 -5.52806302187e-03  1.14495769523e-01 -2.50911926464e-02 -7.10099784724e-03 -2.31503423710e-03 -4.30050981536e-03 -3.15543584946e-04  7.51030038104e-05  9.11671587255e-05 -2.60914587882e-03 -3.22661006582e-03 -7.98114728781e-04  5.45635894847e-03 -2.39788767649e-04  4.68091678563e-04 -2.30258199738e-03 -8.56042741532e-04  4.87055698928e-03 -5.56828639941e-04  1.43116071082e-03  2.19822853104e-03  2.02540558938e-04 -3.92217801304e-03 -1.88488584563e-03 -4.32135659778e-03 -1.72392010347e-03 -9.18922513739e-04 -7.98858436585e-04 -4.91402731058e-03  7.74335586828e-04 -4.00850288924e-03 -2.04346055896e-03 -4.43732578782e-03  1.14412742174e-03  5.60184501933e-03 -2.82886584063e-03  4.10655920055e-04  2.21157828621e-03  2.63777576353e-03  6.48495993299e-03  1.18936842576e-03 -7.16241455255e-04 -1.42595926568e-03  1.26426318755e-03  7.24026070051e-03  2.51373328609e-03  7.53978920956e-04  9.81164615701e-04  2.54771655807e-03 -1.49166134971e-03  4.17003630833e-04 -6.42112539300e-03 -1.64798022714e-03 -4.02355468037e-03 -2.67463339409e-03 -2.38339713226e-03 -6.94506552809e-04 -5.97020214498e-03 -1.31694643510e-03  7.97000350675e-04 -1.49792255088e-04 -5.84962591022e-03  2.03873934320e-03  3.81895507665e-04  5.18683488672e-03  3.50954501983e-03  3.09333086127e-03 -4.35338257157e-03  5.94501833710e-03  2.30380749301e-03 -1.53737142773e-03 -3.41962349168e-04  2.70256133973e-04 -7.20415001749e-04  2.82301980812e-03  4.85263798931e-03 -1.60066803024e-03  8.97557251599e-04 -4.52271389720e-03 -4.44735495212e-03 -2.61885363901e-03  1.22526907595e-03  4.94514155615e-03 -5.16092669778e-03 -3.67491226874e-03 -2.04470692344e-04 -2.76883652213e-03  1.22506213157e-03  2.24294925304e-03 -4.91409462518e-03 -3.05649340468e-04 -1.36445679654e-03  2.21669823992e-03 -2.13078479561e-03  1.73728876735e-03  4.84559805344e-03 -5.89401943018e-03 -3.09570171760e-03 -2.49234748712e-03 -4.10344063924e-03  7.03022281349e-03  6.26496671315e-03  8.20980548571e-03 -8.30870436252e-04 -3.84570476342e-04  1.44128776934e-03 -4.88194893787e-04  7.52668383773e-04  3.01032683375e-03 -6.99190787087e-04 -2.43727399448e-03 -2.91310949477e-03 -6.71011043484e-04  3.44559220671e-03  7.70785596874e-04 -1.17365148074e-02  2.35401138068e-03  2.43277976767e-03 -1.17728485738e-04  7.52148128472e-04 -2.17230755068e-03 -5.41730623377e-03  4.57802690716e-03  3.07601599982e-03 -6.05826023767e-04  2.47626487666e-03 -8.80260771360e-04  2.52632271460e-03 -2.84045789468e-03 -2.42596473216e-03 -1.82797592152e-03 -7.92785086915e-03 -6.93793968818e-03 -5.66331030050e-03  2.21536700921e-03  5.16709035283e-03  2.11088223594e-03  7.91320735762e-04 -1.90447645634e-04 -3.88768411306e-03 -8.54388218445e-04 -2.55406353065e-03  4.85862033447e-03  3.73636574634e-03 -3.95150345747e-03  9.77150042731e-04  5.21368101921e-04  5.11720450251e-03  1.69567006095e-03 -1.52178002417e-03 -1.54294253360e-03 -4.22107968772e-04  1.00066056280e-03  7.68055224194e-05 -3.64276572544e-03  3.66524727335e-04 -2.26438242504e-03 -3.38200858696e-04  1.21803895857e-03  1.63315064656e-03  3.49567778913e-03 -1.87117423941e-04  2.76336427392e-03  5.08716175441e-03 -5.16432903245e-03 -4.99702250514e-03 -5.21954885873e-03 -2.61374288827e-03 -4.37413232251e-03 -1.29188928524e-03 -1.93686068837e-03  8.98797654165e-03 -4.56889439126e-03 -1.03084089193e-03  2.55707738261e-04  1.28468606424e-03 -1.68830637561e-03 -2.18511574628e-04 -8.88263975526e-03  1.88864874360e-03  3.80878175948e-03  5.36676579514e-03 -3.75529279837e-03  4.63716211391e-03 -1.35082876885e-03 -1.36592957693e-04 -1.82379646463e-03 -1.80123299105e-03  1.46482869769e-03 -2.52583068072e-03  1.64041792219e-03 -1.40229109464e-03 -6.23724702029e-03  6.66927864199e-03  1.69381869243e-03 -3.66062236575e-03  4.04406805374e-03 -3.46461790690e-03 -5.83191011834e-03 -7.11135588053e-04  2.64367065921e-03  3.98796190431e-03  3.98143571378e-03  1.76210180077e-03 -1.36623996755e-03  5.29633523702e-03 -1.32613838341e-03  4.69349073295e-03 -1.60867311834e-03 -4.05718483186e-03 -2.70513315992e-04 -4.87243590900e-03 -6.57619721215e-03 -2.80861792378e-03 -6.53058299203e-04 -2.05558500709e-03  3.33880237244e-04  6.08809534653e-03 -7.14960094874e-03  1.40204057289e-03  7.11525213909e-03  2.36987287907e-03 -2.03710278708e-04 -1.12604512036e-03 -1.93336367345e-03 -8.55056733863e-04  2.29085704309e-04  3.29721161215e-03 -2.16484784067e-03 -2.43183240721e-03 -4.90767124915e-03 -4.47810626387e-03 -3.40193104110e-03 -2.71886431503e-03  5.37467738081e-03 -2.70680319466e-03 -6.87973318117e-03  3.44189046675e-03 -2.16109517020e-03 -1.63311484452e-03 -3.35883243725e-03  6.89811606288e-03 -1.74012591992e-03 -5.78310384705e-03 -3.69945221606e-03 -4.42706462392e-03 -4.66472360051e-03  7.54660265769e-04  3.72464447845e-03  1.73965479171e-03  2.76454897291e-03  3.22508467725e-04  2.21709192713e-03 -3.34089337786e-03 -2.85077461245e-03 -2.01791573166e-03  1.27385948115e-03 -4.93465602527e-03  9.95846398562e-04 -5.35943493465e-03 -4.16765320131e-04  4.93825279988e-03 -5.28709098425e-03 -6.04713963988e-03  4.25702377116e-03 -2.47488128548e-03  5.09669906513e-04 -3.89756926308e-03  1.91266922809e-03 -2.90880564536e-03  1.60667130338e-03 -2.25070860045e-03  8.08650709743e-03  2.90211018756e-03  1.22168196320e-03  6.02625314887e-04 -5.86593757435e-03  2.81868113105e-03 -7.28528549057e-04  1.32524093083e-03 -5.80857320583e-03  2.56160411023e-03  3.16960883804e-03 -2.13375703308e-04  1.13738406433e-04  7.32521487314e-04 -6.36706292485e-03 -8.20337091812e-03 -3.77246307804e-03 -2.60029647558e-03 -3.47600266525e-03 -4.12785768614e-04  1.76642504595e-04 -1.51039348453e-03  1.04466057329e-04  1.31491149342e-03  1.41003774518e-03 -1.11528511702e-03  2.77889517834e-04  9.52695636696e-04 -6.28357919147e-04 -1.69593267186e-03  8.43059939028e-03 -4.53888403578e-03 -3.04599710346e-04 -4.09478681061e-03 -3.36145085372e-03  1.98786164358e-03 -2.94419436026e-03  1.21430550676e-03 -3.23586944630e-03 -1.51617872847e-03 -2.25239049184e-03 -1.76760103321e-03  7.53980523289e-03  5.81339099176e-04  1.49871018424e-03  1.60353580544e-03  5.28299776473e-03 -3.85941662300e-03 -4.01655829674e-03 -2.60939065786e-03 -2.31423520114e-03 -5.99306052743e-03  2.06004914366e-03  1.41930165935e-03 -2.94636237471e-03 -9.74572610549e-04  7.43484466185e-04 -1.61422954501e-03  1.34436999703e-03  1.12157723595e-03 -2.58599182254e-03 -3.74173924056e-04 -1.23776364492e-03  3.10383378024e-03  2.69897954481e-03 -4.78765671866e-04  5.04196287036e-04 -8.40838403700e-04  1.26294333594e-03  4.13016894686e-03 -1.54647916736e-03  8.10546742317e-04  6.10362337246e-03 -8.25751529995e-04  1.43810673139e-03  3.36950070733e-03  1.31234440826e-03  9.71797590042e-04 -1.60468633001e-03  3.11583823172e-03  4.52613020016e-04 -8.16634064637e-04  5.09676168294e-03 -1.98833853761e-03  6.56970068250e-04  1.62044659965e-03 -2.68401827163e-03 -9.98977517215e-04 -1.20775227822e-03  3.64474671287e-03  1.95217135774e-04  6.01624779667e-04  2.04343399216e-03  1.11722999877e-03 -3.95849830510e-03 -4.44815722207e-04  2.19033396482e-03  8.29759941983e-04  2.69607724857e-04  2.26191956985e-03  1.26977436228e-03  4.77493124280e-03 -2.89527494857e-03 -5.13844331855e-04 -5.71288570798e-04  1.50941204380e-03 -5.84663585087e-03 -4.61558540792e-03  1.30627787747e-03  9.15157639497e-04  3.60303721481e-04 -4.25336731097e-03 -4.40113515491e-03 -3.08775081642e-03 -1.78024303994e-03 -2.25391490671e-03 -7.37507378719e-03  4.19899163752e-03 -5.47504224827e-03 -4.64621933976e-04  1.51266922690e-03  1.19160780039e-03 -1.67348277982e-03 -2.41253567889e-03 -5.01535851503e-03  6.92809649037e-03  4.42957178099e-03  4.22119055801e-03 -6.72324428157e-04 -2.55956937691e-03 -2.36089468588e-03 -3.13354348048e-03 -1.65426097142e-03  2.75289950061e-03 -8.24437720076e-04 -1.59168277130e-03  8.63532242771e-04  8.92772031294e-04  3.55087343411e-03 -9.07530287807e-04 -1.12623743953e-03 -1.15611252586e-03 -2.42787451509e-04 -3.83711630269e-03 -4.47938981592e-04 -5.10498323466e-03 -3.53734567303e-03 -8.78752847945e-06 -4.34663754128e-03 -3.07030135550e-03  1.73862733093e-04  9.10955754574e-04  1.06127013902e-03 -8.27367781392e-04 -2.23077623052e-03 -2.19276361999e-03 -2.00648603349e-04  2.03828187236e-03  7.54629359622e-03 -9.29312854385e-04 -9.45149320986e-04  7.66881037581e-04 -3.70020200417e-03  1.08626575239e-03  1.64013570407e-03  4.61093966677e-04 -4.11506796043e-03  2.63821621104e-03 -9.63802738420e-04  7.54920977972e-03 -3.58301120384e-03  4.45876752229e-03  7.53322903334e-04  1.45205759440e-06  3.72924674922e-03  3.99899401281e-04  1.09005901037e-03  8.41622772747e-04 -2.02969378139e-03  7.56075977304e-04 -1.46441464388e-03 -4.58158414027e-04 -3.05323556398e-04 -3.65950975614e-03  4.56942587394e-03 -1.83893639897e-04  3.28338764487e-03 -4.75900347133e-03 -2.83120961456e-03  1.84266569232e-03 -2.00387744553e-03 -1.45720107363e-03  9.91177754442e-04  2.34813510725e-03 -6.85144760309e-03 -1.98189245996e-03  2.71337560421e-03  1.65709580092e-03 -4.31445541713e-03  3.65377705433e-03 -1.42840166305e-03  4.56535674973e-04 -1.63970043484e-03  3.24407208499e-03
-3.18250529116e-04  7.55295833368e-04 -4.09156303176e-03 -1.13412451908e-03  3.02188606974e-03  2.90031537855e-03  2.09708902425e-03 -5.54533788033e-04 -6.55569071769e-04  1.42974873452e-03 -1.03703100288e-02  5.92761063416e-03  2.56024201363e-04  6.09903640147e-03 -9.38463021032e-03  1.19951562384e-03 -4.26338559768e-03  1.74841565334e-03  4.30909818802e-03  1.26719472943e-03  4.88023211181e-03 -2.71687547272e-03  2.69714735178e-03 -2.32702742490e-03  1.87983100143e-03 -3.00712335780e-03  1.74596024242e-03  8.14478475720e-03 -1.46255731059e-03  3.47644055797e-03 -2.47299946217e-03 -2.23645253873e-03 -3.70006257114e-03  4.21190785904e-03 -1.82018402665e-03 -1.19233046329e-02 -1.61461118457e-02 -2.50911926464e-02  1.18561947714e-01  1.07263992550e-02  2.30596002272e-03  4.39348298529e-03 -5.57438750416e-04 -2.69482075761e-03  8.48527863342e-04 -1.37413019018e-03  7.77012155317e-04 -5.39451560612e-03 -4.77088506179e-03 -1.86735318746e-03  4.77695061543e-03  3.48595773064e-03  1.44332339711e-03 -8.12122048486e-05  1.17072604626e-03 -3.03923449856e-03  4.83392631892e-03  1.48011748890e-03  4.42549807364e-03  2.19313775103e-03 -2.66145935732e-03  8.40420047658e-04 -4.74858154450e-03  3.74837487825e-03  3.18329127732e-03 -1.80137249347e-03  5.82059063043e-03 -2.23001185462e-03 -1.00931503000e-03  2.46377285020e-03 -2.42413349886e-03  2.91567775037e-03  2.35891873837e-03 -1.83641136023e-03 -2.96725317294e-03 -6.96448319640e-03 -1.93892561237e-03  2.75200443908e-03  1.28400214282e-03  3.89098004431e-03 -7.88907541829e-03 -3.53437299975e-03 -2.73905549598e-03 -6.60493126487e-03 -2.73196339235e-03  1.11312802694e-03  3.95287227960e-03 -3.84656797823e-03 -3.04546389328e-03  1.37216429172e-03  8.33605101552e-03  2.13245732149e-03  2.35848539510e-03  4.66486402840e-03 -3.45804234321e-03 -7.66182545218e-04 -1.14597088196e-03 -4.09806376332e-04 -3.04803139584e-03 -2.31748923339e-03  1.82322525628e-03 -8.43152535245e-03 -2.47429861684e-03  1.59634398350e-03  6.22810233208e-04  4.37347571257e-03 -3.93029962524e-03 -2.95837981655e-03 -7.01368145657e-03 -7.77301670424e-04  2.68314549365e-03 -3.55948297227e-03  4.53080971638e-04  5.24443209745e-03  2.43784620695e-03  2.55916176903e-03  2.20605571980e-03 -8.57105504489e-04 -1.94804199087e-03  4.00765781177e-03  2.24765755526e-03 -5.39973438472e-03 -2.75542876383e-03 -2.06293559097e-04 -1.76659105824e-03 -5.65288376711e-03 -1.80993616441e-03 -1.01218167419e-03  1.45580778718e-03  4.33411264467e-03 -5.72828468294e-04  1.28688983011e-03  7.84780930355e-03  5.73949584330e-04 -2.83987246932e-03  3.05917901896e-03 -2.62750647544e-03 -1.00570490661e-02 -4.27405518503e-03  9.96035491645e-04  1.88145736230e-03  3.14469697610e-03  7.77192455368e-04 -2.57012672362e-03 -2.91377738850e-03  3.70464485420e-03 -4.88862928557e-03 -5.28239570920e-04  1.89904614293e-03  3.42461861819e-03 -9.11244540187e-03  4.22959311651e-03 -3.20500719060e-03  1.54877760512e-04  4.97312379012e-04  2.64214268780e-03  1.78731151642e-03 -1.79216065780e-03 -3.07536343678e-03  1.72554159047e-03  9.77073038265e-04 -1.62149180184e-03 -4.47475671696e-03  1.05514102280e-03  3.57847919604e-04  4.09186675205e-03 -3.89738743293e-03  2.43709695552e-03  2.38827158239e-03  1.89358479124e-03  2.35908176846e-03 -1.86039754770e-03  2.21801540881e-03 -3.69810038996e-03  3.20433213357e-03  2.67612642012e-03  6.42450828663e-05 -2.17665958359e-03  4.83054146775e-04  5.35990336546e-04 -2.66681191411e-03  2.09120143642e-04 -3.51780635594e-03  2.08411866131e-03 -1.01683140414e-03  1.72101720644e-03 -1.52386123847e-03 -3.79161582876e-03  1.41538520681e-03  6.80404421946e-03 -7.06611019230e-04  3.34004711154e-03  9.69225630425e-04 -7.33721020560e-04 -1.07713833641e-03 -1.70664047487e-03  1.67759718244e-03 -1.30280509304e-04 -1.56942542267e-04  2.36158207287e-03  4.50595859893e-03  3.88222310976e-04  2.95343563978e-03 -4.53051083405e-03  4.58143858300e-03 -2.38359089769e-03 -1.53064883442e-03 -6.86944362074e-03  3.26567701379e-03 -2.32670617527e-03  3.85945818117e-03 -9.20544230029e-04  1.64415921689e-03 -7.80029165827e-03  2.73076638357e-03  1.28136083381e-03 -2.38128865381e-03 -3.68766671594e-03  2.00045855778e-03 -4.11289059132e-04  6.23565200822e-03 -7.54179815589e-04 -2.94119848174e-03  1.32377067082e-03 -3.21069778740e-03  1.98242984683e-03 -7.60665281913e-03  2.81091430465e-03  4.71461901641e-03 -2.67681040086e-03  3.09845795167e-03 -9.99914567019e-04 -7.74285406215e-03  9.62307381715e-03  2.17399982247e-03 -9.36011705782e-04  4.27048197664e-03  4.05461468496e-03 -7.40928869128e-04 -2.66021500049e-03 -1.41636343304e-03 -4.54837825188e-03  2.12965529424e-03 -2.36145870592e-03  3.50536810748e-03  6.68617353053e-04  3.33338672735e-06  3.16291744303e-03 -4.26593348834e-03  1.35620162145e-03  1.20947310842e-04  2.74622989765e-03 -5.58035190012e-03  4.41434389692e-03 -2.43645363603e-03 -2.30861683581e-03 -4.63250144874e-03  7.50181128840e-03 -1.28619088475e-03  2.41614573419e-03 -4.32639132229e-04 -1.83267392404e-04 -1.40897409741e-03  1.66764075257e-03 -8.44168499067e-04 -3.79942655980e-03  7.85162575032e-04  1.41785692394e-04  5.40120391797e-03  1.46180407670e-03  2.56198761308e-03  1.59971506348e-04  4.18340998543e-03  6.21891331767e-04  6.32923698489e-04  1.62587354188e-03  4.89827317676e-03 -1.39195184190e-03  5.30982357415e-04  1.01612258530e-02  1.14362430478e-03 -4.74964764422e-04 -1.50054414678e-03  1.35698315128e-03  6.65386003244e-04  4.09850706734e-03 -3.40282316754e-03 -1.90648215417e-03 -1.43667822456e-03 -1.70918788941e-03  2.55749600865e-03 -3.81033625330e-03  2.96083199184e-03  3.94598214082e-03 -4.45972138794e-03  3.98899516407e-03  3.80307952268e-04 -7.43055473963e-03 -1.01750716675e-03 -5.14019538717e-03 -9.47843301373e-04 -1.09234241756e-03 -3.86340343774e-04  2.07325976929e-03 -1.32444621116e-03  8.49787852318e-04 -7.06820341062e-04  4.36551535155e-03 -4.50668401146e-03  8.96628420771e-04 -7.16401329038e-04 -1.98322205127e-03  3.46003582102e-03  8.58369217198e-04  5.68275989704e-03 -1.07826084527e-03 -2.63977092259e-03  2.63158159210e-03 -4.51820048622e-04  4.86150542548e-03  6.12810957304e-05 -1.18084374962e-03 -1.32208131133e-03  3.69306518517e-03 -2.06303783778e-03  5.96217616961e-03  2.35789250040e-03 -5.94999187841e-04  2.93754004482e-03  1.89754514518e-03 -2.31607350027e-04  4.01672411327e-03 -3.74709416123e-03 -3.59269498437e-03 -1.03199596419e-04  2.57233084760e-03 -3.06946413147e-03  8.43233780917e-05 -6.02873091930e-03  8.84670916303e-04  2.34122749670e-03  2.45193639214e-03  1.98329609557e-03  1.19378971799e-03  2.07168073987e-03 -3.12703028368e-03  6.49197830271e-03  2.28157845950e-03  9.16816374821e-04  2.00109762871e-03 -9.74966066784e-04 -2.58517976350e-03  4.88177026780e-03 -3.30020106237e-03 -1.06521027496e-02  3.09737688845e-03 -9.41659078501e-04  1.83169785935e-03  3.59218939563e-03  3.30329765747e-03  2.34889441799e-03 -1.52844660959e-03  1.45667118835e-04 -1.81065322602e-03 -7.96235210445e-03  5.12107274681e-03 -1.56219540898e-03 -7.59519598516e-04 -1.74658473239e-03  5.43980561454e-03 -2.78419522674e-03 -4.82910927290e-03  6.04890521291e-04 -2.58489139010e-03  3.88388116991e-04 -3.76496203607e-04 -3.11904339430e-03  5.64671433506e-05  1.55465169276e-03 -5.06195741620e-03  2.75598642845e-03 -1.58402751400e-03  2.51645377662e-03  1.52531572584e-03  2.79391089699e-03  3.71707899168e-03  1.25698832960e-03  3.43990324973e-03 -1.13805519797e-03 -2.33886135780e-03  8.12127616443e-04  1.30146725597e-03  1.32937077760e-04 -1.66199097024e-03  3.68871159945e-03  2.68111801554e-03 -1.22469776995e-03 -3.72842334698e-03  1.25224390627e-03  3.77436745500e-03 -3.27200587433e-03  2.68334079752e-03  5.43844158834e-03  5.23032821458e-04  2.50801678548e-03  1.33287959198e-03 -8.31397322035e-03 -2.91834112558e-03  1.29211038212e-03 -4.28956333382e-03  3.50914357939e-03 -4.57610316812e-03  4.23865762811e-03 -1.69766538497e-03 -1.88640090509e-03  4.68353077389e-04  2.51568354656e-04  1.05449879511e-03 -2.55224464516e-03 -2.83958713818e-03  9.32588000459e-03 -2.55141557724e-03  6.54145429368e-03  4.43078676085e-03  5.42298521667e-03  1.66912831488e-03  5.42973543840e-04 -7.09142189787e-03  8.30650028919e-04  2.49989529634e-03  1.96634178123e-03 -2.97751462232e-03  1.92641449491e-03 -2.59161151983e-03 -1.27499329801e-03  4.15973004755e-03  1.39323616641e-03 -9.30016222436e-04  1.05318536187e-03  6.81843543338e-04  2.98387340719e-03 -8.03386526620e-04  2.27518606218e-03 -3.92455030443e-03  7.96772386935e-05 -9.27612549904e-04 -1.46265944639e-03  7.30524286428e-04 -6.10024761559e-04 -2.58744996919e-03  3.67232820727e-03  3.27647607293e-03 -7.89693554588e-04  4.05126152785e-03  1.74582457634e-03 -4.71717951930e-03  9.75416932583e-04 -4.43516421076e-03  3.69215941957e-03 -1.17790052638e-03 -1.78552758711e-03  1.69064285146e-03 -1.64709962578e-04  9.03329363401e-05  1.20607272829e-03 -2.99049348079e-03 -4.82004509991e-03 -7.85747128876e-04 -1.72970491262e-04 -5.06427967237e-03  4.67336561015e-04  1.52721114340e-03 -6.94932392880e-04  1.70145359792e-03 -1.45127267597e-03 -5.54352697179e-03 -2.25462518186e-04 -6.62184685510e-03  4.21284736365e-03 -3.60344577795e-03 -2.97784264588e-03 -4.67592115675e-04 -3.66269768338e-03  6.45468123148e-03 -5.58514112628e-03  2.52537597405e-03 -1.28786668510e-04  4.16135942502e-04  9.55104817662e-04 -2.84411646661e-03 -5.35072121336e-03 -9.52746300608e-05 -6.61258113199e-03 -1.59428677195e-03  2.84773478605e-03  1.87312771897e-03  1.09834247310e-03 -9.31902086110e-04  3.14081521175e-03  1.06050085072e-03  1.70214728436e-04 -1.14427138435e-03  2.23018861889e-03  1.28609910717e-03 -3.43357452140e-03 -3.11353668522e-03  4.61901386662e-03  7.73799336624e-04  7.08120454982e-03 -5.41852809162e-03  5.68302459059e-03 -2.04221779401e-03
 1.47805645231e-03 -4.90934524351e-03 -5.49976117633e-03 -4.43159774572e-03 -3.22881076364e-06  2.24053606799e-03 -6.22012402142e-04  1.10105648068e-03 -1.01701972455e-03  2.35656602473e-03  1.87010011430e-03  7.80911586219e-04  1.31603554232e-03  2.36058381783e-03 -1.24000677330e-02  1.04557878814e-03 -2.67885439534e-04 -5.06144419175e-03 -5.37440104350e-04 -3.12938930748e-03 -2.43158435958e-04  2.90285109501e-05 -8.19534271981e-03  7.55773674189e-04 -7.05648909959e-04 -3.79171254778e-03 -3.09099072566e-03  2.44693214710e-03  1.22712532593e-03 -1.02735695089e-03  5.10563483099e-04 -1.14488818971e-03 -8.57361297767e-04  3.18618715537e-03  2.30152720581e-03 -3.46926903439e-03 -1.06043031133e-03 -7.10099784724e-03  1.07263992550e-02  1.11013989258e-01 -1.46183090451e-03  9.71700321738e-03 -1.04429242020e-02 -5.57531799955e-03 -5.63390045597e-03 -5.38315332907e-03 -1.06888776821e-03 -1.09665190812e-02 -1.89278337913e-03  4.70146507924e-03  1.42771481513e-03  2.52985810207e-03 -3.19092380146e-03  3.97147116564e-04 -4.41716849437e-03  2.99332616653e-03  2.98844781370e-03 -4.45774085230e-04 -2.57846500222e-03 -1.27008665364e-03 -1.69587497222e-03  2.53544318942e-03 -1.34216457849e-03 -7.06347027636e-04  2.45739369939e-03  1.15718949350e-03  3.03167263476e-03  4.07218675590e-03 -1.30520960008e-03  6.58597689446e-04 -4.04052846051e-03 -2.25235379200e-03 -4.77661062472e-03 -1.28118272766e-03 -3.80633001020e-03  7.51407169601e-04 -2.83002308625e-04  7.95914947874e-04 -2.96983238761e-03  4.82915200734e-03 -1.13584571431e-04  1.43430010893e-03 -3.24943492511e-03  3.22559225238e-03 -6.58958424310e-03  4.86480896427e-03 -5.32863218522e-03 -5.93978110977e-03 -1.80408558066e-03 -3.26414156514e-03 -3.13470742454e-03 -6.69798703838e-04 -2.49965973354e-03  2.84042701644e-03 -1.37767687149e-03 -1.36823812549e-04 -2.98952587187e-04  7.31631882867e-03 -1.81452151660e-03 -9.03708602890e-03  1.05046208590e-03 -3.61762704797e-03  5.15132366031e-04  1.02661323459e-03  1.86605122259e-03 -1.95974924759e-04  1.58238474557e-03 -5.50641108331e-03 -1.19894653555e-03 -3.08264301010e-03  7.51836584637e-04  3.75316323039e-03 -8.23772276536e-04 -4.64872912563e-04  1.31368317609e-03  4.41089767900e-03  2.51363992641e-03  1.03499769676e-03 -2.65981124776e-03  2.50840785397e-04 -1.61977455839e-03 -3.12045265408e-03 -5.32859210316e-05 -2.18329161994e-03 -2.49326562434e-03 -5.43187792039e-03 -1.08600281668e-03  1.60475742746e-03 -2.45848855900e-03 -3.17695087652e-03 -1.39280646460e-03 -1.56602209761e-03  1.40662657030e-03  5.79519362577e-04 -1.17623583148e-03 -3.09213165311e-03 -1.25577971237e-03  3.10412673712e-03  1.74855777506e-03 -1.45206880793e-03 -3.35515614772e-03  2.00533825178e-03  1.86411969379e-03 -9.03434729889e-04 -1.63768479762e-05 -1.09160256616e-03 -1.17035584248e-03  1.36547679570e-03 -3.02690000161e-03  6.09658861407e-03 -6.99837649180e-03  5.55052984230e-03  1.08351953183e-04 -2.34596753940e-03 -6.86729474186e-03  1.31586892259e-03 -7.85245983753e-03  1.47015487690e-03  2.35848142096e-03 -9.57970974351e-04 -2.25048645224e-03  4.31776495604e-03  2.18844827906e-03  4.62277820723e-03 -1.38415572156e-03  3.82232567338e-03  1.87517077671e-03  5.00359318122e-04 -2.23797377069e-03 -5.69806124665e-04  1.85781562610e-03  1.58860524822e-03  8.29126007989e-04 -4.45759710057e-04  4.02627800977e-03  1.32916075596e-03  5.66488622692e-03  3.87116559183e-04  1.08877306577e-03 -5.10628000690e-04  6.10732251310e-03 -3.49397958674e-05 -4.45684480555e-03  2.13330974966e-04  6.25301226842e-05 -1.26991956822e-03 -2.95550568134e-03 -1.24225441926e-03  4.34956275584e-03 -1.68767261189e-04  4.55042609387e-03  2.14133969174e-03 -3.05112505043e-03  1.81001299877e-04  1.93180217389e-03 -1.86829648492e-03  3.66177536225e-04  1.99208543446e-03 -2.67612410631e-03 -4.93251878588e-04  2.90120935793e-03 -2.33347888652e-04  1.81229791712e-03 -3.21255918872e-03  1.09965606322e-03  2.83183775829e-03  1.28965692352e-03  9.78870859715e-04 -1.79173254280e-03 -2.01245034465e-04 -2.15226517314e-03 -1.14498836343e-04 -1.97127297129e-03  4.23880559116e-03 -5.69799683682e-03  1.64749453873e-03 -5.58877770968e-04  3.14664924868e-03 -2.75981956121e-03  9.33274230349e-04  4.14720693042e-03  8.67478415634e-04 -1.44635831253e-05  6.51087265794e-03  6.65620863626e-04  8.53829033934e-04  1.85555680335e-03  1.11981623098e-03 -3.07575392003e-04 -2.06752843313e-04  5.00738914466e-03 -4.75570347837e-05 -1.73484471797e-03  2.00684347303e-03  1.42014805427e-03  4.80870914236e-03  2.05799408129e-03  8.98999946337e-04  4.22175633567e-03  2.16995726138e-03 -2.19354795656e-04  4.92441651494e-03 -3.50307257243e-03 -6.16739652209e-04  7.69165902806e-04 -2.07457896669e-03  1.94800063494e-03  9.79898984306e-04 -3.07682374878e-03 -1.58928588438e-03  4.01283161739e-03 -2.59988131765e-03  6.47304256451e-03  1.45474287083e-03 -4.74780006133e-03  1.64236215903e-03  6.25937398284e-03 -2.78979711635e-03  1.92272038932e-03  1.22341553206e-03  8.78381870706e-04  3.52153316666e-04 -2.41333948763e-04  2.23864419187e-03 -3.33284071071e-03  3.59347393841e-03 -3.34684295658e-03  2.77063521069e-03 -4.35548330344e-04  3.53924194375e-03  4.47678969240e-03  9.56890467228e-03 -2.88347371343e-03  7.37754764654e-04 -2.73658520615e-04 -1.07095402416e-03  8.33344198252e-03  1.83631210269e-03 -2.54138478749e-03  3.89799258446e-03 -2.63055563232e-03  1.61103101371e-03 -5.48272722394e-03 -1.11352942357e-04 -7.13977794404e-03 -2.27043558720e-03  1.14485648298e-03  2.01695898944e-03 -2.81115447991e-03 -4.22320380823e-05  3.52766639657e-03 -4.83663694450e-03  5.33393094232e-04 -6.54012365202e-04 -2.81247699732e-03  1.79252952752e-03 -9.30323949810e-04  1.21962588044e-03  4.37135037187e-03  3.39872855593e-03  1.67949663921e-03 -1.03313659019e-03  5.25991133144e-03 -3.89279171830e-05 -2.32112349471e-03 -4.28652094987e-03  3.81734511424e-03  4.06905919158e-03 -5.22198484603e-03  2.43633117241e-03 -4.87859994203e-03 -1.54261138559e-03  9.25301589976e-04  2.93988520891e-04  3.64329653040e-03 -2.61226264884e-03  1.56661351481e-03  8.74714744587e-04  1.52473200481e-03  9.45967420076e-04  5.55214634583e-04 -1.57171008461e-03 -1.58476875182e-03  4.91804172984e-03  1.59554708903e-03  3.21782608364e-03  5.43700427236e-03 -4.42656301589e-03 -2.36453927547e-04  3.23060590689e-03  4.54167741746e-03 -6.38609717950e-03  5.02251681139e-03 -4.56592468703e-04  3.40627039261e-04  1.29611101655e-03  1.45348637798e-03 -5.21667308398e-04  2.73818482099e-03  2.47707903671e-03  2.43209247096e-03  1.91133329076e-04  5.52147535686e-03 -1.43805136233e-04 -7.05213523474e-04 -4.30566139079e-03  4.06190475127e-03 -1.63570875635e-04 -1.79281689837e-03  1.24956868579e-03 -1.96309017576e-03 -3.09418666968e-03 -2.94499769640e-03  3.60547375366e-03  7.66941339267e-03 -2.21672699708e-03  9.32552136915e-04  1.45742682078e-04  8.67039900362e-03  4.27019389854e-03  4.57076915079e-03  6.16199877857e-04 -2.13495824419e-03  2.50393695641e-03 -3.83030210184e-03  3.55506416539e-03  5.51959638503e-03  3.32876465492e-04  4.93421461931e-03 -1.62020060978e-03 -7.33206814558e-04  1.33888241407e-03 -9.22884275552e-05 -6.79096793141e-04 -2.68277703891e-03  1.92898191031e-03 -6.52707494695e-03 -1.58079237190e-04 -2.48985615580e-03 -5.78049686268e-03 -7.87518737337e-04  4.91164192350e-04 -1.12034431582e-03 -2.10194661017e-03  1.87244157676e-03  2.18405019145e-03 -2.79166589956e-03 -3.84969697525e-03 -7.84326593651e-04 -2.61460048118e-03  1.87351660521e-03 -5.63663092837e-03  5.44579724984e-04 -4.37549478515e-03  4.79712742625e-04  1.31971679354e-03 -1.84394435845e-04 -1.74706553292e-03  1.48448698698e-03 -3.86339104297e-03  2.59053321306e-03 -5.83680033662e-04 -3.68422031638e-03  1.13445690074e-03  2.94935286405e-03  8.50462289507e-04  6.88876542942e-05 -4.02367521870e-03  1.02742447376e-03  9.12954476243e-05  1.37287553145e-03 -2.43321296101e-03 -3.73231772838e-03 -2.69782927205e-04  3.83213226660e-03 -3.28417938937e-03  2.34938414917e-03 -1.61594823329e-04 -4.74502082597e-03  1.77278247493e-04  3.78594948139e-03  7.33449521947e-04  1.67370180255e-03  1.01197415820e-03 -1.41912701248e-04  2.03956808064e-03  3.22796737975e-03  5.41807894839e-03  1.72304834458e-04 -4.96340983704e-03  3.37550984430e-03  2.29944729129e-03 -2.28588415931e-03  2.02654181702e-03  4.17610389201e-03  7.99121746596e-03  3.47532803972e-03  8.59198810656e-04 -2.06609981282e-03 -5.54424453769e-04  3.67827677586e-04 -4.45471810317e-04 -1.18501618522e-03  1.01480612907e-03 -4.79489372103e-04 -3.19366194523e-03 -4.57692258747e-03  2.28932884905e-03 -7.46725074456e-04  7.65731463382e-03 -9.08601586765e-05  3.15797162571e-03  2.12629981425e-03  8.86762337288e-04  3.97768884478e-03  1.09227273505e-04 -2.84732865050e-04 -5.64234894354e-03  2.35002757190e-03  9.65621693389e-04  3.33614765889e-03 -7.18925168005e-04  1.27667135199e-03  3.99186882612e-04  1.61400172468e-03  1.45242037461e-04 -4.07029014999e-03  3.58125989873e-04  4.02214673360e-05 -4.12566516809e-05 -4.42752093554e-03 -1.20215250261e-03 -3.15612538751e-03 -1.76984252164e-03 -3.22751437841e-04 -1.15634104081e-03  1.32933732305e-03 -1.07837690564e-03  2.92115312935e-04  9.45028760685e-04 -5.42713579520e-04  1.00868000675e-03  7.39271885779e-03 -5.51141373986e-04  7.81190243126e-04  1.78713103801e-03 -7.25482378731e-04  3.01433885760e-03 -2.28991432637e-03 -2.81716394740e-03  2.85245196768e-03 -1.66912720754e-03 -8.66398361322e-03  2.00828500937e-04  1.27054940623e-02 -1.09684864196e-03 -1.42782420131e-03 -2.97982765157e-05  3.01201142748e-03 -1.89492946834e-03  1.64158777235e-03 -2.90125328459e-03 -4.57965504299e-05  3.54161968365e-03 -3.18512377562e-03 -3.39140646429e-03 -3.06717371666e-03 -2.73836776960e-04  4.64331620341e-03  8.17716810835e-04  3.86732021505e-03 -6.10303500498e-04
 4.47781995458e-04  4.71875412590e-03  3.39477193682e-03 -5.42873698950e-03 -5.89822852858e-03  2.01216969823e-03  2.89680407040e-04 -3.55942535240e-03  2.25572793384e-03 -4.64657521302e-03  7.57797503432e-03  2.78109076725e-03  1.15796579115e-03 -3.95291531456e-03  9.15273769710e-03 -1.91005539083e-03  6.30835968479e-03  2.37406530671e-03  2.80785022214e-03 -3.73554932800e-03 -1.82747504870e-03  2.14465207789e-04 -5.06186003220e-03 -2.77929259206e-03  1.64922787402e-03 -3.75107359696e-03 -8.82518415713e-04 -4.09842239338e-03  1.04145293438e-02  2.17089140515e-04 -7.00892290724e-03 -1.17005709800e-03 -2.56376409506e-03 -4.42988663604e-03  5.51989021408e-03 -4.69015910468e-03  5.28040831646e-03 -2.31503423710e-03  2.30596002272e-03 -1.46183090451e-03  1.50724415806e-01 -1.23530167416e-02  2.06175727215e-02  4.89869492022e-03 -6.05200266453e-03  4.03526349985e-03 -2.67333083046e-03 -2.30478526728e-03 -3.17362551338e-03 -3.29012953799e-03  6.21205847710e-03  7.13221582472e-03  1.12620084897e-03 -1.87068334211e-03 -8.60665883784e-04  1.03480810571e-03  8.44212733820e-03 -6.98048891340e-04 -7.57150530701e-04  3.05253579938e-03 -3.36191499832e-03  3.84551844991e-03  2.93129536056e-03 -2.61186113006e-03 -8.15015928029e-06  5.58737187833e-03 -4.24709261967e-03  3.15008908985e-03 -2.06543769962e-03 -2.25715475239e-03 -2.77731256029e-05  3.84501200741e-03 -7.19120156057e-03  6.25771434761e-03  2.98789556301e-03 -2.22245810681e-03 -5.69809165783e-03  4.31462973024e-04  2.25873639079e-04  3.69002553298e-03  3.23720446191e-03 -2.03082002229e-03 -3.61896496731e-03 -3.61009682516e-03 -1.34595459326e-03  8.44865023194e-04  8.11532893032e-04  5.55340180506e-03 -7.42102587299e-04 -7.46965835353e-03 -1.56569449492e-03  4.38394766058e-04  3.91323417667e-03  3.78921374475e-03 -1.09860036258e-02  5.82591476737e-04  8.91943149392e-03  1.88638105305e-03 -5.09533936322e-04 -1.85738301564e-03 -8.17137569771e-03  2.86906259199e-03 -2.38920170493e-03  1.64447269562e-05 -2.57682238016e-03 -2.73471364695e-03 -2.59009072442e-03  1.26479084251e-04 -5.22424331777e-03 -6.64684383446e-03  3.47518794292e-03  1.06343866053e-03  2.97403106595e-03  1.42451127544e-03  1.57247484886e-03  1.01549518397e-02 -5.23710957208e-03  2.91331637845e-03  1.87399298838e-03  5.21646492559e-03 -4.08434936554e-03  3.96112239976e-03 -2.03715471725e-03  1.78263618724e-03 -2.63325777581e-03  2.80626174023e-03  3.90505492273e-03 -1.48491598677e-03 -1.69667693081e-03 -1.03641094760e-03 -1.01190478335e-02 -2.18525455447e-03  7.26747984546e-03  5.18886257631e-03  4.20439846558e-04  4.64628111837e-04  5.01272785320e-03  4.72539491796e-03  3.60067208532e-03  8.53176503255e-04  2.86763047789e-03  5.78052835742e-03  6.19490512054e-03 -3.99671821285e-03 -1.57344794377e-03 -8.45149186328e-04  2.63517445382e-03  1.04340886719e-03 -2.33980012382e-03  4.44679581746e-03 -1.50870449578e-03  6.79702333476e-03 -2.89144127419e-03 -4.31867413795e-03  5.67006641932e-03 -1.20624661266e-03  3.22782350966e-03 -4.79306815348e-04  1.12452966952e-03 -4.67992053421e-03 -9.78989354272e-04 -9.72232016163e-03 -5.41111456899e-03 -4.13082495444e-03 -1.00182861342e-03  2.34793734666e-04 -8.46474554988e-03 -6.59340381937e-03  2.91386897330e-03  2.16849936470e-03  6.92103340416e-04 -5.51762784851e-03 -5.51407804765e-04  3.44276814980e-03 -1.11111768361e-03 -2.08824538932e-03  1.37445386226e-03  3.27916870678e-03  1.75360441225e-03  8.09231410714e-04  1.00813897825e-03 -1.22540807717e-04 -4.29393940627e-03  7.95579792733e-03 -2.01932187868e-03 -6.18244305180e-03  2.65462838531e-03 -2.44443392183e-03  4.18613819719e-03 -3.17257475005e-03  1.71271275957e-03 -5.14306290650e-03 -1.02618540925e-03 -2.73920695145e-03 -3.97131806886e-03 -1.08624993644e-03 -1.41132654530e-03 -8.71059045258e-03 -4.65879872451e-03  9.87871701959e-04  5.77145216151e-03 -1.28152755452e-03  2.29830548855e-03 -1.50124909724e-03 -6.27009005582e-03  2.73289315761e-03 -3.62220022815e-03 -6.13869222658e-03  6.14949002695e-03 -9.69921933899e-04  2.99697783682e-03  3.19558181801e-04  8.33355843765e-03 -4.51021329133e-03  1.01732893766e-03 -7.29587226274e-04 -4.89396690197e-04  5.10124863567e-03 -3.11023364601e-03 -5.04853389901e-03  2.37489506577e-03 -5.91997860215e-03 -1.01287521803e-03 -3.18440182975e-03  2.16074699124e-03  7.45224332137e-04  1.78350246091e-03  6.74792852576e-03  3.48352368479e-03  6.85048503901e-04  1.19950382657e-03  3.05378045824e-03 -4.78113595546e-03 -1.72294477732e-03  3.87051745304e-03  1.04460532848e-03  4.66464448672e-04 -2.26312389903e-03  2.26734144512e-03  2.94201563064e-03 -8.78125814235e-04 -2.64058819348e-03  6.56997777908e-03  4.21419070304e-03  1.17975378567e-03 -1.08418945824e-03  8.87947549424e-04 -3.02398735312e-05  1.22619171714e-03  6.89976406250e-04  3.63809805944e-03  3.93871173627e-03  5.07839542380e-03  3.23807976244e-03  1.39931800957e-03 -6.28576568951e-03 -4.67436051032e-03 -7.73106949916e-04  9.13273887099e-03  3.43022969269e-03  1.61257004682e-03  3.74829780132e-03  4.98745838861e-03 -3.25809126573e-03 -1.86533680977e-03 -4.32089332097e-03  2.07425364758e-04  1.46698994956e-03  1.59276705336e-03  2.23622884231e-03  5.86275623129e-04  6.88646253429e-03 -4.37593853031e-03  2.95256150939e-03 -1.07809959042e-03  3.34373784158e-03 -6.09279354571e-03 -3.17512436611e-03 -2.59416344295e-03 -1.73943513481e-03 -3.05416543057e-03 -1.34409860028e-03 -7.49899843572e-03  1.20814494635e-03 -1.77843050232e-04 -1.60261404954e-03 -5.03687814857e-03 -2.35797658630e-03  2.58405056529e-03  4.20334177515e-03  2.60889922108e-03  4.75828980290e-03 -2.37422142838e-04 -3.83102040743e-04 -1.57753471805e-03  4.51893210740e-04  5.52506179384e-04  3.67066618799e-03 -1.39101132394e-03  3.09723541546e-03 -4.42003726785e-03  9.41581715083e-03 -6.42731725144e-03 -6.66074580380e-04  1.61633885872e-03 -1.41170772083e-03  2.13200595686e-03 -5.89290541158e-03  2.50173368508e-03 -1.07221225866e-02  1.10141567127e-03 -8.63898316796e-05 -4.44838220698e-03  4.30788430798e-03 -1.39167034494e-03  5.11670861472e-03 -5.49578462127e-04  5.59849039559e-03  3.59910797231e-03  2.92839488579e-03  4.34410916929e-03  1.57228095311e-03 -1.44359950856e-03  4.07661996567e-03 -3.19147005967e-03 -9.74017770298e-04  2.59966063463e-03  4.36467146610e-03 -1.22131367060e-03  4.60562291758e-03  3.05648476149e-03 -6.58723703186e-03  5.02004935240e-03 -7.05948499324e-03  4.16791811968e-03  3.32603927273e-03 -5.65342260530e-03 -4.46589038316e-03  1.16125149810e-03 -2.60130028073e-03  3.23505152824e-03 -5.03819485898e-04  4.92182030056e-04 -2.87628995586e-04  7.10904440069e-03  4.85689930628e-03  1.58707690233e-04  3.22924205878e-03 -5.38386890539e-03 -8.11777735130e-04 -5.14694755486e-03 -5.79774457389e-03 -3.14677902598e-03 -1.47014581965e-03  7.42955832001e-03  5.04670460619e-03  5.35905639582e-03  4.77733489654e-03  2.89261644419e-03 -3.03550804189e-03 -3.28928347188e-03  2.87182820787e-03  8.49617072588e-03 -5.49639898787e-03 -8.97113739934e-04  9.93661769576e-05 -2.63598568085e-03 -2.17674059299e-03 -9.08320544841e-04 -4.21713273422e-04  4.59606218365e-03 -5.14544756376e-03  6.61775434616e-03  2.85872027465e-03  4.77848454566e-03 -4.52825569318e-03 -3.87861374387e-03 -1.20698183600e-03  3.34523684031e-04  3.83005300629e-03 -3.61250721572e-03 -8.57944270923e-03  3.38711184330e-04 -1.51546977673e-03 -6.62984074463e-03  1.39426194588e-03 -7.11934241340e-04 -4.61547161339e-03 -2.96458641845e-03 -2.65840774827e-03 -2.29008420837e-03 -1.17196765738e-03 -4.74762277365e-04 -3.83792474186e-04 -2.08205108647e-05  5.07416725615e-03  6.89754768684e-04 -1.27418560264e-03  6.24922673157e-03  1.65335717333e-03  6.35080890130e-04 -1.00799515404e-03  1.60007157672e-03  5.85253032933e-04  1.94648400100e-03 -4.73054196784e-03  2.37232316123e-03 -2.12980404174e-03 -8.52514547720e-03 -5.02371844390e-03 -2.50017181380e-03  7.43878389885e-03  7.98560588876e-05  1.83949078350e-04  7.51435394512e-03 -7.40591462081e-04 -2.56438812497e-03  3.01838852340e-03  2.23850526467e-04 -1.63739815668e-03 -8.48566820512e-04 -2.18033714325e-03  3.94967404987e-03 -1.79360398239e-03 -9.34862395058e-03 -2.68261866623e-03  2.62170722899e-03  2.77363864427e-03  6.60369147246e-04  9.02100356239e-04  6.28877107945e-03  2.26227240368e-04 -5.78452799372e-03  2.29566308822e-03 -1.19198851832e-03 -2.33600972749e-03 -8.12410838494e-04 -5.78500472696e-03 -2.40158507705e-03 -5.67845655961e-03 -3.11409895777e-04  1.13874593876e-04 -5.52588822421e-04 -7.22299757435e-03 -7.78470606606e-04 -3.52672692089e-04 -6.20517105209e-03  6.09468765998e-03 -5.03894907641e-03 -1.94793960268e-03 -6.18755129902e-04  2.19395754906e-03  1.67817675595e-03 -1.27556591728e-03  3.62693502538e-03  3.40708113013e-03 -2.93155238284e-03 -4.33825221036e-03  5.25756021445e-03 -6.23906946238e-05  1.41808437064e-03  6.20292854791e-04  1.20647259097e-03  3.93860296248e-03  8.63168482498e-03 -3.76528239765e-03 -4.91334295286e-03 -2.54408872013e-03 -4.49152429936e-05  4.33979970169e-03  1.60855943296e-04 -1.40114483554e-02 -5.34849774764e-03 -6.92440173666e-05 -4.75121910812e-04 -3.51408111313e-03  1.53922739577e-03  6.38953063184e-03 -5.96515070863e-03  4.84671116000e-03 -4.75791785736e-03 -5.44817621433e-03 -7.54186400467e-03  3.92697922722e-03 -6.83037938324e-04 -4.53374436563e-03  7.75387572847e-05  5.98666957430e-04 -4.55780936772e-04  4.77587433208e-03  5.55098590084e-03  1.99837376084e-03 -5.82123206623e-03  2.56300219970e-04 -1.10729441148e-02 -4.77949432183e-03 -2.08201906884e-03 -1.86455411463e-03 -5.02576469873e-03 -2.46153556214e-04 -4.97713018428e-04  2.41406903615e-03  5.17426470821e-03  6.23465152737e-03 -6.70393377456e-04 -5.59183527858e-03  6.61740645988e-03  7.06133109452e-04  6.37757662582e-04  5.41606571030e-03 -1.07439078734e-03 -1.43003303112e-03
[truncated: 4,581,889 more chars]
