# Supplementary material for: Proximal Distance Algorithms: Theory and Practice
Source: J Mach Learn Res. Author manuscript; Available in PMC 2019 Oct 24. (PMC6812563)
Supplement: code [file NIHMS1053815-supplement-code.zip › proxdist-master/keys_zhou_lange_2019/misc/spm/X_64_4.txt]

 9.55638278916e-02 -3.69124263824e-03  4.71526240766e-03 -1.07340138892e-02  2.02879980986e-03  6.44294735917e-04  1.81882833871e-03  4.02585599341e-04  3.38295877578e-03  6.39783223182e-05  2.17720958906e-04 -1.58774698764e-03 -2.30027066863e-03 -4.49269821318e-04 -1.53866667175e-03  1.12719725617e-03 -2.89201405423e-04 -2.17796327249e-03 -3.37463673147e-03  5.21854041774e-04  2.00596600234e-03  2.64740528787e-03 -1.40890925904e-04  7.06263884223e-04  7.12428121915e-04  9.81999566376e-04  2.31929205446e-03  3.61401106759e-04  2.02284845970e-03 -1.60571095511e-03 -2.13971508653e-03  3.11110632555e-04  2.85496064923e-03  1.02081316571e-03  5.26166917813e-04  7.32962121042e-04 -5.10720866474e-03 -3.37460602217e-04  6.25863377275e-03  2.16234043243e-04 -2.40600224237e-03 -6.13182790153e-04  2.69748376466e-03  1.09591102006e-03  4.61101162600e-03  9.50103689331e-04  1.33304471714e-03  3.57616865439e-03  5.17188220185e-04 -2.46129220682e-03 -3.14235796007e-03 -1.72747301300e-04 -4.51998869938e-04 -3.86683670817e-03 -5.61664944846e-05 -2.06700302080e-03  1.17976579769e-03 -1.52234404957e-03 -1.14698973401e-03  3.29712359215e-03  2.92115791453e-03 -2.98848874949e-03 -2.19206737973e-03 -3.59401584692e-04
-3.69124263824e-03  6.70873034533e-02 -1.05460246833e-02 -2.16454597932e-02  7.26659478641e-03 -1.05087397371e-03  6.76238939694e-04  1.69962932358e-03 -4.91192473176e-03  3.68989043087e-04 -4.66819240743e-03  1.43616458835e-03 -7.25984376921e-04 -3.64670126702e-04 -3.33133225465e-03 -4.94291874728e-04 -2.45045751598e-03 -9.28444730529e-04  3.39998757573e-04  1.77598456905e-03  2.10116087709e-03  1.79655587815e-03 -2.06311109602e-03 -1.02305919807e-03 -2.34832358635e-03  3.57925334466e-04 -1.69452729402e-03  1.42826062429e-04 -1.44418935417e-03 -5.26314240297e-04  1.12263911082e-05  5.26147902266e-04 -1.96290829817e-03 -1.19806859089e-03  3.48858755599e-03  1.05118851981e-03 -1.87173468401e-03  3.68965477674e-03 -2.70053117269e-03 -9.18370170932e-04  1.24260931515e-04  1.93561740487e-03 -4.37518020780e-04 -1.10121985617e-04  5.96862381232e-04 -3.01173482782e-04 -1.05812070909e-03  1.51368521663e-03  3.44564916260e-03  2.53236477407e-03  1.26830369874e-03  4.14436489338e-03 -3.98043849879e-03  1.28106595854e-03  4.04503316557e-04 -2.76136606886e-03  3.31502843243e-03 -1.01180856434e-04  8.12007575891e-04  2.85586272230e-03  2.07637965241e-03 -5.86901003590e-05  1.55032670931e-03 -3.77431750677e-06
 4.71526240766e-03 -1.05460246833e-02  6.96005667784e-02  3.71717098229e-03  1.44935238747e-02 -7.72379764153e-03  7.88708956967e-04  8.14244617608e-04  6.62608170736e-03  2.01169898771e-03  2.53921197088e-03 -4.60331173467e-03 -1.76882504784e-03  3.38068016706e-03  3.98032955819e-03  1.66315037598e-03  6.95793761401e-04  1.09896126505e-03 -3.43937969334e-04 -2.53126999863e-03  2.19043000402e-03 -2.20700241241e-03  1.76055239229e-03  4.05686103825e-03  2.77177533458e-03 -5.60480170065e-04  3.60671802793e-05  1.36378661447e-03 -1.16710947368e-03 -4.59518893356e-06  2.08256655612e-03 -1.22173327083e-03  9.35949209425e-04 -7.38634260910e-04  4.71501702932e-03  2.93009613291e-03 -6.39863027751e-04 -1.16116881912e-03 -1.21613017470e-04 -1.69874917570e-04  4.04858744394e-03 -1.31634355216e-03  2.12129974815e-03 -2.03378519946e-03  2.36581258167e-04  6.48973027734e-04  2.56444056439e-03 -1.66237377029e-03 -5.17476578865e-04 -1.46302794145e-03  2.70431151955e-03 -2.48593598186e-03  8.72321981607e-04 -4.68980085806e-04 -5.23304342211e-04  1.74766410254e-03 -2.34965392010e-03  3.06061194376e-04 -2.57528877657e-04 -6.21509865064e-04  9.76302031639e-04 -4.74200594160e-03 -3.65982890666e-03  2.11128880058e-03
-1.07340138892e-02 -2.16454597932e-02  3.71717098229e-03  5.93386673278e-02 -2.61700506601e-03 -8.96684924027e-04 -8.82890759661e-05 -1.29629635980e-03  3.12535690823e-03 -9.54797591630e-04  1.40786619673e-03  5.95450785134e-04  9.02855000471e-04 -3.87474118547e-04  3.42943810016e-03 -2.57139116091e-03 -7.85479691246e-04 -8.23897790580e-04 -3.17646220887e-05 -2.05127703635e-04 -2.07645173644e-03  2.17080643834e-04  3.50652572930e-03  2.35515456544e-03  3.10247581888e-04  1.41190639467e-03 -3.33458756379e-04  4.86874892389e-04  5.26276512487e-04  9.24350894013e-04  2.04455540914e-03 -1.78145746292e-04  7.68906442004e-04  3.32014356411e-04 -3.89522462579e-05  5.84743625810e-04  3.39115539349e-03 -2.70228024589e-03  3.24034122447e-03  9.27307373014e-04  1.00260086749e-03  5.05417222360e-04 -1.41087837599e-03 -2.16696860866e-03 -1.73974882694e-03  5.01696224159e-04  1.94886544444e-04 -1.26354734616e-03 -3.14552800997e-03 -1.83989710465e-03 -3.69242227874e-04 -2.29238127975e-03  3.77385140010e-03 -2.70487541079e-03 -4.94308558384e-04  1.65880087012e-04 -3.03728112301e-03 -9.79328391707e-04 -1.29176431416e-03 -4.38039950512e-03 -1.84424213737e-03 -8.14588339167e-04  2.70719806243e-04  1.57569553316e-03
 2.02879980986e-03  7.26659478641e-03  1.44935238747e-02 -2.61700506601e-03  8.42185640304e-02 -1.41473041258e-02  7.48931014285e-03  1.10494349912e-03  1.88864163541e-04  9.34953231124e-04 -4.74524381032e-03 -1.35666829956e-04 -1.74408643068e-03  5.70142081780e-03  4.80440128784e-03  5.89874882654e-04 -2.01794629462e-04  1.67847309518e-03  2.42780607592e-03 -4.10925368589e-04  1.70861009841e-03 -5.93210523761e-04 -1.44258611338e-03  1.75805143433e-03 -1.42592489194e-03 -1.69388841876e-03  1.07600852840e-03  1.31522837500e-03 -5.16964902874e-03 -6.15141551962e-04 -1.91377278940e-03 -9.82341622170e-04  1.29145059843e-03  1.22225880262e-05 -8.01762891106e-04  2.69984351516e-03  3.38382011341e-03 -4.57790109870e-03  2.00858923043e-03  1.42721649628e-03  2.50131469069e-03  2.29255879298e-03  2.23920483686e-03 -3.49003490169e-03 -9.55190893193e-04  4.12087604504e-03  1.48274882832e-03 -3.39243374157e-04  1.26829974708e-03 -1.10369226430e-03 -1.97381253228e-03 -5.09175686723e-04  2.25577886687e-04 -8.36356888845e-04 -1.48156059038e-04 -1.84878178330e-03 -2.32283021384e-04 -3.07005349613e-04  6.43347512261e-04  3.20645355609e-03  5.41459922747e-03 -3.67650720040e-03 -5.22840137698e-03  1.10904831843e-03
 6.44294735917e-04 -1.05087397371e-03 -7.72379764153e-03 -8.96684924027e-04 -1.41473041258e-02  5.11584283100e-02  1.17010081594e-02 -8.99317051931e-03 -2.15627668187e-04  1.81658789602e-03  8.53358376681e-05 -1.87434739484e-04  1.22553737672e-04 -8.80522177382e-04  1.51158863877e-03 -2.58801457084e-03  8.33094094467e-04 -2.72449886431e-03 -1.05886479350e-03  1.47974752687e-03  2.17368512124e-03 -1.04091701022e-03  2.15459294982e-03 -9.32009469102e-04 -1.12534223835e-03  1.76621860483e-03  4.13742833771e-04 -2.18607877006e-03 -8.17960349835e-04  1.53627864327e-03  4.58397578194e-04  6.67651039838e-04 -7.05789007478e-04  1.92323838725e-03 -3.92323931702e-04 -2.34710730554e-03 -1.95360540124e-04  4.13038827770e-04  2.84283373139e-04 -1.45902071156e-03 -1.51153473757e-03 -1.65610574373e-03  9.25765528949e-04  1.14823824973e-03  1.18068784191e-03 -1.26819394493e-03  1.07320745677e-04  2.40388071540e-03 -2.43133465151e-04  2.95612923440e-03 -2.60685245439e-03 -2.62704520409e-04  2.70314062076e-03 -8.68823096974e-05  1.16052248679e-03  4.17158597588e-04 -5.92081742753e-05 -2.53155183775e-03 -9.39687233864e-04  3.76522913439e-04 -2.29580338065e-04  2.05679500591e-04  3.69348112162e-04 -1.75061422572e-03
 1.81882833871e-03  6.76238939694e-04  7.88708956967e-04 -8.82890759661e-05  7.48931014285e-03  1.17010081594e-02  9.34925748915e-02  1.46939978451e-02  1.76277992668e-03  1.24567048915e-03 -3.07991524282e-03 -1.20134479139e-03 -2.19342230376e-03  3.68721352960e-03  5.94336200053e-03  1.76945922997e-03  5.15232944781e-04  1.05140078828e-03  7.21026560236e-04  1.63391305929e-03  3.37065175554e-04 -1.61021718046e-03 -4.21820922788e-04  8.20953853615e-04 -1.87847155407e-03  2.21080107214e-03  1.11702407087e-03 -1.48029057626e-03 -5.17575070923e-03 -1.46671005462e-03 -2.62894582838e-03  1.14728557529e-03  2.44184029110e-03  2.20741928210e-04 -3.62482808158e-03 -1.60953712275e-04 -2.62811927891e-03  1.92138977413e-03  2.08928453628e-03 -3.04663932266e-03  2.13110256631e-03 -6.37176490280e-03  2.14123816370e-03  2.35014945856e-04  2.90742569043e-03  3.79363538831e-03 -1.41586341456e-03  4.41638619674e-04  2.61053757328e-03  7.73154891163e-03 -1.21441972877e-04 -5.81382241500e-04  4.74396763158e-03  1.53312553073e-03  5.85301859987e-04  3.14211858312e-03 -2.48478628854e-03 -8.08000729068e-03 -1.66020398012e-03  2.00072009344e-03 -1.83767374391e-03  1.24719767583e-03 -1.50159478065e-03  5.25400154822e-04
 4.02585599341e-04  1.69962932358e-03  8.14244617608e-04 -1.29629635980e-03  1.10494349912e-03 -8.99317051931e-03  1.46939978451e-02  6.14913812821e-02 -1.00969212260e-03 -1.16835575039e-03  8.82731588602e-04 -1.48342131251e-03  6.92659254617e-04  9.51169638843e-04 -1.63274172075e-03  1.29172974715e-03  8.33734374308e-04  4.62026642524e-04  3.20445192236e-04 -3.59620242819e-03 -3.46482946169e-03 -1.37042730115e-03 -2.06320586402e-03  2.13748733569e-03 -6.26962653345e-04  4.68785576037e-04 -1.86690772693e-04 -9.97308855711e-04 -1.79405452005e-03 -7.12279216938e-04  1.08150743794e-03 -4.23070429207e-04 -2.16735257834e-05 -1.06269015445e-03 -2.56644891438e-03  3.60880719353e-03 -3.40471443664e-03  1.90728829483e-03  1.45594789003e-03 -1.41330151669e-05  7.56924688182e-04 -5.00520785354e-04 -4.52614781805e-04 -3.52923903645e-03  1.12353040592e-03  3.04164124180e-03 -8.29749922963e-04 -9.82909978514e-04  1.74879131151e-03  1.03950358955e-03  1.34527383390e-03  5.28261241499e-04  2.26634329154e-05  7.80533174795e-04 -1.24245422901e-03  1.53185749519e-03 -6.80063356513e-04 -2.60224262607e-04  9.95028876976e-04 -1.14530855186e-04  7.59681660306e-04 -4.78531003421e-04  8.33321919015e-04  2.78200365775e-03
 3.38295877578e-03 -4.91192473176e-03  6.62608170736e-03  3.12535690823e-03  1.88864163541e-04 -2.15627668187e-04  1.76277992668e-03 -1.00969212260e-03  9.62563139540e-02 -8.38778420201e-03  1.54454610698e-03 -3.09461718010e-03 -2.19929821177e-03  7.83994392047e-04  2.69955922581e-03 -4.38818930812e-04 -2.53192227683e-03  2.13517159187e-03  1.36627231049e-03  9.89890561200e-04  4.81437904554e-03  8.38297605526e-06  2.02906016329e-03 -3.55747312726e-03 -9.49218717527e-04  9.63020081681e-04 -1.63722870678e-03 -1.92162821860e-03  1.12889827622e-03 -5.91174100205e-03 -1.83186882592e-04 -2.71145815735e-03 -2.92655480104e-03 -3.55423664481e-03 -4.80383907279e-03  1.28414960563e-03  1.28471945983e-03 -4.05739137766e-03 -1.78699695533e-03 -3.35446244692e-03 -6.44074789973e-04 -3.37521453886e-03  4.35333889864e-03 -1.01780380280e-03  3.11531397753e-03 -1.20608059769e-03  1.10871642456e-03  2.53595439208e-04 -3.82161835315e-03 -3.23081182355e-03 -1.88337355450e-03 -3.85097217883e-03  2.29695625665e-03  6.11991184364e-04  1.89396693211e-03  3.23716078141e-03  6.33094077137e-03 -1.54820246023e-03  4.08258499648e-03  3.38621462743e-04  1.43836770476e-03 -1.07811781215e-03  4.95969239683e-03 -1.68594534251e-03
 6.39783223182e-05  3.68989043087e-04  2.01169898771e-03 -9.54797591630e-04  9.34953231124e-04  1.81658789602e-03  1.24567048915e-03 -1.16835575039e-03 -8.38778420201e-03  7.99173561347e-02  4.69587849698e-03 -6.46207083576e-05 -9.71578539286e-04  1.24642728331e-03  1.44698987126e-03 -1.04164053057e-04 -1.13123463401e-04 -4.85332225168e-04  1.43901420890e-04  2.64188731251e-03  2.08203770162e-03 -1.41525811267e-04 -1.25052958657e-03 -1.35859865743e-03 -2.24643014075e-03 -9.29799680703e-04  1.81747364703e-04 -1.95398971723e-03 -3.77891955999e-03  3.09210078339e-03  2.80033392411e-03 -6.30596421471e-05  1.84472851746e-04  3.26253007405e-04 -1.10897062572e-03  8.71089089927e-04 -3.08467167747e-04  1.60240899944e-03  7.73955549617e-04 -1.33015838421e-04  8.16056224668e-04  7.30706433894e-04  9.87381326854e-05  2.00765451421e-03 -4.23365689681e-04  1.43657912467e-04 -3.00060142738e-03 -1.53597150535e-03  5.26597295006e-04  4.12761401769e-03 -2.73615099244e-03  7.12296934775e-05  5.53560583858e-04  1.93554937625e-03  3.21972287206e-04 -1.89419441721e-03  1.38035142908e-03  1.93147248421e-03  1.26919060441e-03  1.74232494428e-03  1.07955003548e-03 -3.12607550022e-03 -3.03078783271e-04 -7.51428169817e-04
 2.17720958906e-04 -4.66819240743e-03  2.53921197088e-03  1.40786619673e-03 -4.74524381032e-03  8.53358376681e-05 -3.07991524282e-03  8.82731588602e-04  1.54454610698e-03  4.69587849698e-03  8.19140172039e-02 -3.13288796369e-03  2.10428747599e-03 -1.10143208438e-04  2.42672075718e-04 -3.07345330887e-03 -1.91077998773e-04 -1.25606478629e-03 -5.54129287116e-04 -1.84238589533e-03  2.01515346074e-03  1.49985784249e-03 -5.10822787880e-04 -2.64533643637e-03 -1.59560555199e-03  4.43325717854e-05 -7.17855295758e-04 -4.49961687888e-04  7.04637359847e-04  2.53839259590e-03 -7.73239136096e-04 -6.92035955114e-04 -2.71350442449e-03 -1.66047451670e-03 -1.01631132119e-03  9.49261722146e-04 -3.18534570921e-03  2.89779975893e-04 -2.64327329785e-03 -3.12671952064e-03  3.59918870179e-03 -7.04070592833e-04  1.02231487307e-03 -3.59089473480e-04  3.64236811802e-05  8.43022754597e-04  2.16127190196e-03  9.66360266380e-04 -1.15593575114e-03 -3.23639290341e-03  4.33675203175e-03 -9.54927950814e-04 -7.94138907152e-05 -2.98629336900e-03  2.67863245049e-04  7.33371926380e-04  9.45470604329e-05  1.01184582478e-03  1.22983076625e-03  2.22771977956e-03  7.03143365151e-04  1.14696792608e-03 -6.05538721870e-04  3.89340871199e-04
-1.58774698764e-03  1.43616458835e-03 -4.60331173467e-03  5.95450785134e-04 -1.35666829956e-04 -1.87434739484e-04 -1.20134479139e-03 -1.48342131251e-03 -3.09461718010e-03 -6.46207083576e-05 -3.13288796369e-03  7.38863070926e-02  1.21063339426e-02  1.65356039587e-03 -3.07364796694e-03  1.15354402228e-03  5.32222568187e-04  9.05314339510e-05 -5.17493189436e-04  1.74533773164e-03 -1.16757971396e-03  2.88292439186e-04 -1.22397744089e-03  1.19821935198e-03  7.32844842449e-04 -3.66278230871e-04 -1.90312060664e-03 -4.55020591294e-04  2.43996458518e-03  8.97347214654e-04 -1.76705494058e-03 -1.70552473182e-03  1.12475670327e-03  6.94460196072e-04  4.90562115338e-03  1.41023614785e-03  9.97236506957e-04  8.31885355908e-04 -1.98172186169e-03 -1.42536382076e-04 -2.35078855851e-03 -1.62247856170e-03 -2.02121931396e-03  9.72086203079e-04  2.87554883852e-03 -5.41338894170e-04 -7.60611263249e-04  1.19690961598e-03  8.84128573804e-04  2.99480946222e-03  3.61249582912e-04  1.66758838757e-03 -1.46852789844e-03  1.03282373364e-03 -2.92233571083e-04  3.31912377700e-04 -1.76049330170e-03  8.62047870653e-04  2.06207922847e-04 -1.10340031841e-03 -3.06964142319e-05  9.54813758436e-04 -5.12632414466e-05  1.10446637465e-03
-2.30027066863e-03 -7.25984376921e-04 -1.76882504784e-03  9.02855000471e-04 -1.74408643068e-03  1.22553737672e-04 -2.19342230376e-03  6.92659254617e-04 -2.19929821177e-03 -9.71578539286e-04  2.10428747599e-03  1.21063339426e-02  8.17726538786e-02 -1.23759609455e-04 -2.87161834933e-03  1.01372998083e-03  1.08343807036e-03 -2.38798564268e-04  5.06754550178e-04  1.99407313183e-03  1.00046404029e-03 -1.09704088838e-03 -1.83592565529e-03  2.28323289662e-03  1.72336363054e-03 -1.22002013318e-03 -1.24910331232e-03  1.42254684956e-03  4.10767304591e-03 -1.81054468997e-03 -5.10684057834e-03 -2.89309970066e-03  3.50617197955e-03 -1.28882822185e-03  5.26567460840e-03 -4.76794379279e-06 -2.23017592056e-03  3.07788923358e-03 -1.24196376323e-03  1.47814388860e-03 -2.35199547343e-03 -2.42999178164e-03  1.03743225403e-03 -1.33805194801e-03  1.81637370501e-03  2.33194493358e-05 -2.32123016644e-03 -5.12907523423e-04 -1.12599214869e-03  6.94691282552e-03 -1.82340769108e-03  9.38202331796e-04  2.72344322045e-03  1.26153483134e-03 -2.75654689402e-03 -2.86191805555e-03  1.21275162342e-03 -1.34554387279e-03  1.19347460286e-03  2.17332504365e-03 -5.02573865518e-04  2.68937840409e-03  2.85082903541e-03  3.60940829878e-04
-4.49269821318e-04 -3.64670126702e-04  3.38068016706e-03 -3.87474118547e-04  5.70142081780e-03 -8.80522177382e-04  3.68721352960e-03  9.51169638843e-04  7.83994392047e-04  1.24642728331e-03 -1.10143208438e-04  1.65356039587e-03 -1.23759609455e-04  7.65736916802e-02  1.93176740504e-02 -5.97056415755e-04  7.87118089995e-03 -4.75824811964e-03  7.58419003127e-05  1.18321201584e-03  1.28025917336e-03 -4.82819908737e-03 -9.42260530224e-04  1.07180091362e-03  8.43697127588e-04  7.61908556463e-04 -3.13335314630e-03 -1.93539660136e-03 -5.39736836038e-04 -1.89568528425e-03 -2.03137536377e-03 -2.71254838365e-03  4.28428492128e-03  6.14960992690e-04 -1.61371965619e-03 -1.15382326701e-03  7.71860858661e-04 -2.76660907871e-03 -3.32027794372e-05 -1.80066569372e-03  3.34622192103e-04  4.00932593235e-04  2.00260722186e-03  1.29358463552e-03  2.24137614088e-03  2.06603126744e-03  2.38490053652e-03 -2.63279643857e-03  1.54343438667e-03  3.22696078122e-03  1.38322858472e-03  1.06854379110e-05 -2.07219192381e-03  7.09685269355e-05  1.26818526617e-03  1.40378766366e-03 -6.31348550772e-04 -4.03737396506e-03  5.08056116738e-04  3.49395737534e-04  9.73602922450e-04 -1.06902116348e-03 -1.22246578290e-03 -2.49296684243e-03
-1.53866667175e-03 -3.33133225465e-03  3.98032955819e-03  3.42943810016e-03  4.80440128784e-03  1.51158863877e-03  5.94336200053e-03 -1.63274172075e-03  2.69955922581e-03  1.44698987126e-03  2.42672075718e-04 -3.07364796694e-03 -2.87161834933e-03  1.93176740504e-02  9.62409704070e-02 -1.20008128065e-03 -2.48414077212e-05 -2.59739902957e-03  1.34265110888e-03  5.74777510800e-03  4.65357266355e-03 -3.73758960806e-03 -2.96845790971e-04  2.58434570692e-03 -2.18343557392e-03 -5.99129675895e-04 -7.35027474150e-04 -5.06547437090e-04 -3.75544555124e-03  1.00096818086e-03  3.97156631552e-04 -1.94984057363e-03  3.89314751384e-03 -1.96934105397e-04 -5.43241087112e-03 -2.82977250388e-04  3.68232311475e-03 -4.50147423428e-03 -4.26690635039e-03 -4.23884728370e-04  5.58895686537e-04 -2.82006525457e-03  6.25692129346e-03  3.71448572780e-03  3.85449667958e-03 -1.01234876755e-03  2.48467483584e-03 -4.96438487074e-04 -2.43355737168e-03 -1.86173415375e-03 -3.91905924101e-03 -5.95060863480e-04  1.30996205278e-03 -4.03799032235e-03  1.11339012275e-03 -1.06206822786e-03  2.40118946114e-04 -2.02022464199e-03  2.93678873452e-05 -2.22090583106e-03  1.57418833207e-04  1.99258673363e-03  1.15327528967e-03 -4.21898504138e-03
 1.12719725617e-03 -4.94291874728e-04  1.66315037598e-03 -2.57139116091e-03  5.89874882654e-04 -2.58801457084e-03  1.76945922997e-03  1.29172974715e-03 -4.38818930812e-04 -1.04164053057e-04 -3.07345330887e-03  1.15354402228e-03  1.01372998083e-03 -5.97056415755e-04 -1.20008128065e-03  8.22949463734e-02  1.23857098497e-02  1.65019042306e-02  1.22573686135e-02  1.10191965764e-03 -3.29579471020e-03  4.90209516913e-04 -3.57657871517e-03  4.81413075266e-03 -1.03715289961e-03 -3.30294316078e-04  8.06055418570e-05  4.50342939674e-04 -2.21214284561e-03 -2.39034878791e-03 -5.44372708289e-03 -1.39715412344e-03 -5.94969723352e-04  6.80031847916e-04 -6.47544732451e-03  1.05700772589e-03  4.38950714803e-05  9.28440835599e-04 -1.94814165888e-03  3.59995149336e-03  1.18335947710e-03  2.02964619503e-03 -4.09591073539e-04  4.32759201090e-05  9.53780020860e-04 -2.69002065750e-03  2.07561815660e-04 -1.36941749543e-03  1.49736615246e-04  5.54334249350e-03  8.98447962412e-04 -8.74941383461e-04  6.99650715315e-04  3.37466678822e-03 -5.05289543792e-04 -3.08783259124e-03 -2.14834849378e-03 -8.64807404334e-04 -2.51976292943e-03 -3.73954977144e-03 -3.98564263828e-03  2.01096156387e-03  9.23873900631e-04  7.01025178464e-04
-2.89201405423e-04 -2.45045751598e-03  6.95793761401e-04 -7.85479691246e-04 -2.01794629462e-04  8.33094094467e-04  5.15232944781e-04  8.33734374308e-04 -2.53192227683e-03 -1.13123463401e-04 -1.91077998773e-04  5.32222568187e-04  1.08343807036e-03  7.87118089995e-03 -2.48414077212e-05  1.23857098497e-02  6.93215713089e-02  3.35788360557e-03 -8.78300060084e-03 -1.58349745461e-03 -2.57068561783e-03 -2.99985931730e-03 -9.00786615838e-04  3.11659489309e-04  1.04337187709e-03 -1.00304118890e-03  8.51982815153e-04  1.46300668987e-03 -2.67431944593e-03 -1.37720402296e-03 -2.53620396654e-03  1.30403974083e-05  2.79454977536e-05  2.01424910660e-03 -1.57073293941e-03  2.08900602457e-04 -1.25536679532e-03  2.24483927167e-03  8.41476096172e-04  1.60442308837e-03 -9.52809191909e-04 -2.49539645128e-05 -2.49952112905e-03  9.60628341827e-04 -6.66368242868e-04 -1.24996134452e-03  1.94037163356e-03  2.17408541253e-03  2.31452252224e-03  4.73209862355e-03 -3.30805168033e-04 -3.79115744529e-04 -4.51679712702e-05  7.07065323957e-04  5.98041333856e-04  1.13970182643e-03  2.70207245548e-04 -1.01331816298e-03  3.21505029087e-04 -2.92534678406e-04 -8.05073300424e-04 -9.35834468889e-05 -4.95971457078e-03 -3.24464440379e-04
-2.17796327249e-03 -9.28444730529e-04  1.09896126505e-03 -8.23897790580e-04  1.67847309518e-03 -2.72449886431e-03  1.05140078828e-03  4.62026642524e-04  2.13517159187e-03 -4.85332225168e-04 -1.25606478629e-03  9.05314339510e-05 -2.38798564268e-04 -4.75824811964e-03 -2.59739902957e-03  1.65019042306e-02  3.35788360557e-03  7.62890327701e-02  1.24932290330e-04  5.59287273165e-03 -1.89275476920e-03 -4.92011594856e-03 -1.50205303356e-03  7.60384290065e-04 -4.47624262809e-04 -5.12288934136e-06  1.07611408667e-03  2.71785269808e-03 -2.05087166875e-03 -3.77015521068e-03 -2.76102987274e-03  7.45595198532e-04 -1.95508680751e-03  1.06114497062e-03 -1.74954937864e-03  1.56976863320e-03  1.44884670697e-03 -7.77712174973e-04 -1.32897463403e-03  2.89681515662e-03  5.14934657918e-03  5.89971262959e-03 -1.24681121712e-03 -2.10007632736e-03  3.16945141661e-03  1.87294512443e-03  1.21950202076e-04 -3.56394208293e-04  1.14139647788e-04 -4.88131819829e-04 -2.37834052868e-04  8.38282134136e-04 -1.12113822222e-03 -2.55585683025e-03 -1.95271049105e-04  1.40654171114e-03 -3.00150298622e-03  1.01348179685e-03 -7.42340390110e-04 -1.37031248876e-03 -1.54180001752e-03  2.61490826920e-03  8.21861563539e-04 -3.13671830151e-03
-3.37463673147e-03  3.39998757573e-04 -3.43937969334e-04 -3.17646220887e-05  2.42780607592e-03 -1.05886479350e-03  7.21026560236e-04  3.20445192236e-04  1.36627231049e-03  1.43901420890e-04 -5.54129287116e-04 -5.17493189436e-04  5.06754550178e-04  7.58419003127e-05  1.34265110888e-03  1.22573686135e-02 -8.78300060084e-03  1.24932290330e-04  7.50584456685e-02 -8.31112497788e-03  2.34444638721e-03  2.66150862029e-03 -2.28178398880e-03 -7.20700011532e-04  1.68964507113e-03 -2.16135745239e-04 -1.00318519371e-03 -1.03565266899e-03 -1.23147589564e-03  1.75227634358e-03 -3.61326362537e-03 -1.29157048498e-05  4.71438315188e-03 -6.27503527315e-05 -3.75949918474e-03  1.71003341248e-04  2.93373752529e-03 -1.48473775738e-03 -1.82416517786e-03 -1.63994100993e-04 -1.89685525076e-03 -1.60842483761e-04  3.55939958385e-04 -4.40526463615e-05  1.71185179820e-04 -1.09212533289e-03 -3.14752507770e-03 -4.94660245637e-03 -2.49387493076e-03 -6.68380931911e-04 -4.11500844103e-04 -5.92410089952e-04  1.19144150741e-03  5.05682852708e-03 -1.40528635977e-03 -1.34171298998e-03 -2.78717245537e-03 -2.68519297018e-03 -1.90486222972e-04 -1.65171925807e-03  5.12462203552e-04  1.12684021416e-04  2.34616860785e-03  3.44489228743e-04
 5.21854041774e-04  1.77598456905e-03 -2.53126999863e-03 -2.05127703635e-04 -4.10925368589e-04  1.47974752687e-03  1.63391305929e-03 -3.59620242819e-03  9.89890561200e-04  2.64188731251e-03 -1.84238589533e-03  1.74533773164e-03  1.99407313183e-03  1.18321201584e-03  5.74777510800e-03  1.10191965764e-03 -1.58349745461e-03  5.59287273165e-03 -8.31112497788e-03  9.54293714814e-02  1.36041962644e-02 -6.32099862406e-05 -2.38389013371e-03  4.03601488571e-03 -4.33462227834e-03 -6.31988655913e-04 -4.35519515210e-03 -1.36266097517e-03 -1.19081046924e-03  3.00156740019e-05  1.38567784855e-03 -8.34269291802e-04 -1.32985637338e-04 -2.99129111218e-03  6.96610010030e-04  2.09870104768e-03  1.79068437897e-03 -1.89178404198e-03  6.52008458164e-04 -2.90870676990e-03  2.05335403732e-03  2.25762573273e-03  2.87560654031e-03 -3.46035228147e-03  5.30618886773e-04  2.35520436785e-03  1.38257919431e-04  3.18011208122e-03  1.32676407214e-03  2.34733718405e-03 -1.98657363529e-03  7.22741029160e-04  3.44653034593e-03 -2.38779570008e-04  7.22678150781e-04 -2.31367264505e-04  2.30014387732e-03 -2.54654109511e-03 -4.49377791238e-04 -2.23667001819e-03 -1.72768883034e-03  7.11182380007e-04  7.63432192804e-04  2.76846113362e-03
 2.00596600234e-03  2.10116087709e-03  2.19043000402e-03 -2.07645173644e-03  1.70861009841e-03  2.17368512124e-03  3.37065175554e-04 -3.46482946169e-03  4.81437904554e-03  2.08203770162e-03  2.01515346074e-03 -1.16757971396e-03  1.00046404029e-03  1.28025917336e-03  4.65357266355e-03 -3.29579471020e-03 -2.57068561783e-03 -1.89275476920e-03  2.34444638721e-03  1.36041962644e-02  8.27980277375e-02  4.88806079456e-03  9.30652462164e-03 -1.60744419992e-03 -1.53987602048e-03 -1.06385261685e-03 -3.26542988300e-03 -7.28151051798e-04  5.73584237705e-04 -2.11711025877e-03  9.34545313943e-04 -2.57538916159e-03 -8.87512654335e-04 -2.04034360988e-03  1.32481048309e-03  3.15817245104e-03  1.99859553926e-03 -4.94375905386e-03  2.96890859225e-03 -5.83641248174e-04 -2.37690398847e-03  5.20344783218e-03 -1.56479691176e-03 -2.08527358503e-03  2.98217849656e-03  1.48963415569e-03 -2.41893815684e-03  4.55393567255e-04 -6.74021429372e-04  3.65416943999e-04  9.57153166050e-04 -1.04079360532e-03  2.07994204387e-03  1.40722559450e-03 -1.06054558993e-04 -1.78321542515e-03  3.15411122174e-03 -3.38180568227e-03  2.85416031138e-03  2.53217968590e-03  2.53049325608e-04 -1.27092023240e-03 -1.32933256161e-03  2.16870041177e-03
 2.64740528787e-03  1.79655587815e-03 -2.20700241241e-03  2.17080643834e-04 -5.93210523761e-04 -1.04091701022e-03 -1.61021718046e-03 -1.37042730115e-03  8.38297605526e-06 -1.41525811267e-04  1.49985784249e-03  2.88292439186e-04 -1.09704088838e-03 -4.82819908737e-03 -3.73758960806e-03  4.90209516913e-04 -2.99985931730e-03 -4.92011594856e-03  2.66150862029e-03 -6.32099862406e-05  4.88806079456e-03  9.53471804471e-02 -8.18916782086e-03  4.81783773121e-03 -5.49696607266e-03  3.96413577157e-04 -1.26660683753e-03  1.93913444063e-03  6.03030504268e-03 -1.69407768253e-03  1.52756823851e-03 -1.40512801617e-03 -2.39608199959e-04 -1.25512793688e-03  2.88401169795e-03  7.91806426199e-04  1.55079925761e-03 -2.20403061251e-03  5.23653828038e-04 -1.30640698143e-03 -1.50257380116e-04  1.99219103119e-03  1.73269137989e-03 -1.79029932444e-03  7.79699138273e-04 -3.14934117099e-03 -4.67988672259e-03 -2.05415241494e-03  2.61871611586e-03 -5.36722122892e-03  2.43011683623e-03  1.81418999711e-03 -4.94325162026e-03  4.55222337039e-03 -1.40560450450e-03  5.63268948752e-03 -1.32266463487e-04 -1.10405185960e-04  2.09401384728e-03 -1.29143341297e-03 -3.55407035373e-03  4.42554364513e-04  8.56795558213e-04 -1.21814325601e-03
-1.40890925904e-04 -2.06311109602e-03  1.76055239229e-03  3.50652572930e-03 -1.44258611338e-03  2.15459294982e-03 -4.21820922788e-04 -2.06320586402e-03  2.02906016329e-03 -1.25052958657e-03 -5.10822787880e-04 -1.22397744089e-03 -1.83592565529e-03 -9.42260530224e-04 -2.96845790971e-04 -3.57657871517e-03 -9.00786615838e-04 -1.50205303356e-03 -2.28178398880e-03 -2.38389013371e-03  9.30652462164e-03 -8.18916782086e-03  9.53976480775e-02  5.32489599708e-04 -1.63330006590e-03  8.35934118765e-04  1.81967640536e-04 -1.53608539706e-03 -3.94921605040e-03 -4.54952621462e-04  1.53390498833e-03  1.14909433151e-03 -8.44817502732e-05  2.65167319776e-03 -4.51807803847e-03 -1.14240162717e-03  1.54932921954e-04  4.67944888070e-03  2.65921796411e-03  1.99889614015e-03  1.68177210749e-03  5.77128091345e-03  1.93746164207e-03 -5.51644340218e-05 -2.92631033942e-03  2.69528615583e-03 -4.24074166055e-04  2.11223542883e-03 -1.72685890042e-03  4.21650914638e-03  6.00233197254e-04 -4.72410622014e-04 -2.62358868879e-03 -7.03635594656e-04  1.56377416630e-03 -8.54101140818e-04 -5.52425860548e-03 -4.84346315478e-03 -4.27541504371e-03  7.00856388271e-03 -1.53374048563e-03  2.97454163990e-04  1.50196785839e-03  3.55033276538e-03
 7.06263884223e-04 -1.02305919807e-03  4.05686103825e-03  2.35515456544e-03  1.75805143433e-03 -9.32009469102e-04  8.20953853615e-04  2.13748733569e-03 -3.55747312726e-03 -1.35859865743e-03 -2.64533643637e-03  1.19821935198e-03  2.28323289662e-03  1.07180091362e-03  2.58434570692e-03  4.81413075266e-03  3.11659489309e-04  7.60384290065e-04 -7.20700011532e-04  4.03601488571e-03 -1.60744419992e-03  4.81783773121e-03  5.32489599708e-04  1.00415745451e-01 -5.18820467126e-03  4.36655171827e-03 -2.25488998392e-03 -4.91172090168e-04  3.95246623938e-04 -3.43199324331e-03 -2.53262213602e-03  5.86203754757e-04  2.09631524507e-03  2.59671952563e-03 -2.21517798115e-03  7.85866220559e-04 -1.33691638546e-03 -8.83824889614e-04 -4.57771269860e-03 -1.68996091108e-03  4.04699131495e-03 -9.58057409847e-04  4.04262439927e-03  7.57016159451e-04  7.53655865863e-04 -6.76943648318e-04 -1.35274063443e-03 -2.07604962374e-03 -1.06731334784e-03  2.12988248080e-03  1.86452438267e-03  8.54609972036e-04  4.80017822418e-04 -3.89622182537e-03 -2.42725334529e-03  1.68269915907e-03 -2.50213472380e-03 -5.03501502941e-04 -5.77534414251e-05  2.34441193720e-03 -9.21324341704e-04  2.32288986882e-03  9.09773417911e-04 -8.78923984579e-04
 7.12428121915e-04 -2.34832358635e-03  2.77177533458e-03  3.10247581888e-04 -1.42592489194e-03 -1.12534223835e-03 -1.87847155407e-03 -6.26962653345e-04 -9.49218717527e-04 -2.24643014075e-03 -1.59560555199e-03  7.32844842449e-04  1.72336363054e-03  8.43697127588e-04 -2.18343557392e-03 -1.03715289961e-03  1.04337187709e-03 -4.47624262809e-04  1.68964507113e-03 -4.33462227834e-03 -1.53987602048e-03 -5.49696607266e-03 -1.63330006590e-03 -5.18820467126e-03  6.62490804380e-02 -6.07594043310e-03 -5.27423324779e-03 -1.57844872400e-03  1.02184195742e-03  3.38367290117e-03 -2.40118333829e-04 -1.68073736480e-03  1.24282334131e-04  4.71103264200e-04  1.96227342338e-03  8.94742107903e-04  1.32489760980e-03 -1.42773703712e-03  3.19756540284e-03  2.51649543217e-03 -5.21903125509e-03  4.67152004453e-04 -1.64146854603e-03 -3.56883058464e-03 -1.37489283453e-03 -5.26321436064e-04 -1.00140785863e-03 -2.56001760638e-03 -1.20060755004e-04  1.03211450221e-03  3.16568010654e-03  7.65236327783e-04 -5.78163151315e-04 -5.18348517106e-04  6.32482789889e-04 -1.92829219290e-03 -9.29105400209e-04  4.70427752973e-04  5.68405579772e-04  1.48662046811e-03  1.71982949067e-03 -1.54932824601e-03 -2.80672048885e-03 -7.07000068196e-04
 9.81999566376e-04  3.57925334466e-04 -5.60480170065e-04  1.41190639467e-03 -1.69388841876e-03  1.76621860483e-03  2.21080107214e-03  4.68785576037e-04  9.63020081681e-04 -9.29799680703e-04  4.43325717854e-05 -3.66278230871e-04 -1.22002013318e-03  7.61908556463e-04 -5.99129675895e-04 -3.30294316078e-04 -1.00304118890e-03 -5.12288934136e-06 -2.16135745239e-04 -6.31988655913e-04 -1.06385261685e-03  3.96413577157e-04  8.35934118765e-04  4.36655171827e-03 -6.07594043310e-03  8.38979644754e-02 -6.66134792010e-03 -1.04184397546e-02 -2.10349502756e-03 -5.33453838884e-03 -8.26180754204e-04  2.61519291847e-03  2.94409234810e-03  4.97178663658e-04  1.66187390525e-03 -2.43235593954e-03 -2.67171928914e-03  1.89440679371e-03  1.42737467866e-03  1.44721705773e-04 -1.11581793882e-03  5.37337696864e-04  8.38723254000e-04 -4.71621323733e-04  1.38564908612e-03  2.43100234161e-03  2.59189034560e-03  1.09932498793e-03 -2.13968256706e-03  5.28422016805e-04  1.89685921859e-03  1.64216786928e-03 -3.07016188468e-03 -1.65154777687e-03  1.13897388654e-03  3.44622639058e-03 -1.13128415237e-03 -9.90014531069e-05 -1.56460879952e-03 -3.28155887199e-03 -1.66128805335e-04 -1.70687974359e-03  1.42940965841e-03 -1.32105515178e-04
 2.31929205446e-03 -1.69452729402e-03  3.60671802793e-05 -3.33458756379e-04  1.07600852840e-03  4.13742833771e-04  1.11702407087e-03 -1.86690772693e-04 -1.63722870678e-03  1.81747364703e-04 -7.17855295758e-04 -1.90312060664e-03 -1.24910331232e-03 -3.13335314630e-03 -7.35027474150e-04  8.06055418570e-05  8.51982815153e-04  1.07611408667e-03 -1.00318519371e-03 -4.35519515210e-03 -3.26542988300e-03 -1.26660683753e-03  1.81967640536e-04 -2.25488998392e-03 -5.27423324779e-03 -6.66134792010e-03  8.97038613309e-02  2.17164704562e-02 -4.88145393435e-03  2.38319510613e-03  2.15901548915e-03  2.36030061705e-03  6.85901317010e-04  3.30641303995e-03 -4.88874676100e-03 -2.10468808710e-03  4.30007104276e-04  4.87832312541e-04 -2.76182633636e-03  1.35436589824e-03 -9.62293998548e-04  2.78730062297e-03  3.60216602998e-04  1.50281278677e-03  1.80947801104e-03  3.76247473972e-04  5.02265722863e-04  1.77778091631e-03  6.12161165744e-04  3.58410235844e-03  2.53239069541e-03  1.16876805011e-03  7.42633648540e-04  5.48548000371e-03 -2.03535055545e-04  2.61397034199e-03 -1.49819816609e-04  3.43286111604e-04  6.77913480066e-04 -4.09744921943e-03 -1.58925654142e-03  4.82093132732e-04  1.04669482106e-04  1.79105366307e-04
 3.61401106759e-04  1.42826062429e-04  1.36378661447e-03  4.86874892389e-04  1.31522837500e-03 -2.18607877006e-03 -1.48029057626e-03 -9.97308855711e-04 -1.92162821860e-03 -1.95398971723e-03 -4.49961687888e-04 -4.55020591294e-04  1.42254684956e-03 -1.93539660136e-03 -5.06547437090e-04  4.50342939674e-04  1.46300668987e-03  2.71785269808e-03 -1.03565266899e-03 -1.36266097517e-03 -7.28151051798e-04  1.93913444063e-03 -1.53608539706e-03 -4.91172090168e-04 -1.57844872400e-03 -1.04184397546e-02  2.17164704562e-02  6.02327484512e-02 -2.40158379762e-04  2.09565748938e-03  1.56704786744e-03  8.88760691546e-04 -3.77194556284e-04  9.89457135623e-04 -2.49782670198e-03  5.36498268524e-04  1.77129877928e-03 -2.37708384252e-03 -2.29830488901e-03  7.24494032440e-04 -4.09905405263e-04  7.42149405335e-04 -2.60431704251e-03 -1.58138337952e-03 -1.58973182124e-03  5.56585356511e-04  2.70292877761e-03  9.62764328588e-05  1.93177424166e-04  8.77781676311e-04  1.05347964327e-03 -3.58703313822e-05 -8.31268637936e-04  2.73842647557e-04 -6.40221953856e-04  2.09712506863e-03  3.01771768521e-04  9.21906439100e-04 -1.83311334660e-04 -7.72386970222e-04 -1.28205831342e-03  5.49670506165e-05  3.18985258925e-04  1.37019059358e-03
 2.02284845970e-03 -1.44418935417e-03 -1.16710947368e-03  5.26276512487e-04 -5.16964902874e-03 -8.17960349835e-04 -5.17575070923e-03 -1.79405452005e-03  1.12889827622e-03 -3.77891955999e-03  7.04637359847e-04  2.43996458518e-03  4.10767304591e-03 -5.39736836038e-04 -3.75544555124e-03 -2.21214284561e-03 -2.67431944593e-03 -2.05087166875e-03 -1.23147589564e-03 -1.19081046924e-03  5.73584237705e-04  6.03030504268e-03 -3.94921605040e-03  3.95246623938e-04  1.02184195742e-03 -2.10349502756e-03 -4.88145393435e-03 -2.40158379762e-04  8.72091871596e-02 -2.64055380799e-03 -4.94268969928e-03 -1.27025020514e-02 -8.37491190273e-05 -1.36628457711e-03 -1.22913696263e-03  1.67105219155e-03 -1.81138157022e-03 -3.48598164440e-03  3.30785587600e-03 -6.34352201720e-04  1.48653468620e-03  1.79117376988e-03  1.98867369682e-03 -5.95083415087e-04  2.76019242937e-04 -2.28934284747e-03  1.08128442478e-04 -4.82030685584e-03  1.84712956880e-03 -3.54234292166e-03  1.11999006069e-03  1.98952896132e-03  2.02000990064e-03  1.53576134894e-03 -4.26466038455e-03  2.03805008708e-03 -1.38028983435e-03  6.91617406060e-05 -8.13357308395e-05 -6.82074217066e-04 -3.77195297057e-03  3.06688503066e-05  1.28732920830e-03 -1.56453464142e-03
-1.60571095511e-03 -5.26314240297e-04 -4.59518893356e-06  9.24350894013e-04 -6.15141551962e-04  1.53627864327e-03 -1.46671005462e-03 -7.12279216938e-04 -5.91174100205e-03  3.09210078339e-03  2.53839259590e-03  8.97347214654e-04 -1.81054468997e-03 -1.89568528425e-03  1.00096818086e-03 -2.39034878791e-03 -1.37720402296e-03 -3.77015521068e-03  1.75227634358e-03  3.00156740019e-05 -2.11711025877e-03 -1.69407768253e-03 -4.54952621462e-04 -3.43199324331e-03  3.38367290117e-03 -5.33453838884e-03  2.38319510613e-03  2.09565748938e-03 -2.64055380799e-03  1.03876474639e-01  7.30835178342e-03  1.28176627355e-03  1.98090250830e-03  2.39689838463e-03  5.13460347664e-04 -5.87906580762e-03 -1.20791064653e-03  3.69758526382e-03 -8.48614503347e-04 -1.21951531093e-04  2.10479665790e-03 -2.93065678798e-03 -1.32200902576e-03 -7.21137536318e-04 -1.85643700799e-03  1.25007647167e-03  2.66104022239e-03 -7.28671356674e-04  2.68472795878e-03  3.16992943250e-03 -3.29220133216e-04  2.13615841045e-03 -2.27205662012e-03  1.45987658870e-03 -1.04827676195e-03 -9.21933608616e-04  2.54257033641e-03  1.30825418789e-03  9.93445683257e-04 -1.12646983187e-03  4.45065434592e-04  1.20217063740e-03 -5.55037806056e-03  1.41834868042e-04
-2.13971508653e-03  1.12263911082e-05  2.08256655612e-03  2.04455540914e-03 -1.91377278940e-03  4.58397578194e-04 -2.62894582838e-03  1.08150743794e-03 -1.83186882592e-04  2.80033392411e-03 -7.73239136096e-04 -1.76705494058e-03 -5.10684057834e-03 -2.03137536377e-03  3.97156631552e-04 -5.44372708289e-03 -2.53620396654e-03 -2.76102987274e-03 -3.61326362537e-03  1.38567784855e-03  9.34545313943e-04  1.52756823851e-03  1.53390498833e-03 -2.53262213602e-03 -2.40118333829e-04 -8.26180754204e-04  2.15901548915e-03  1.56704786744e-03 -4.94268969928e-03  7.30835178342e-03  8.35089058892e-02 -4.97901690802e-03 -6.44131013319e-03  4.05678697639e-03  3.18073025516e-04  6.25524248368e-04  1.59121599499e-03 -4.25662765519e-04 -7.36982576409e-04 -1.35197348068e-04 -1.55587237966e-03 -3.24109526683e-03  2.15270485532e-03 -4.40690835191e-03 -1.49940286737e-03  4.82186145888e-04 -1.09120212271e-03 -2.21371630740e-03  2.84533557079e-04 -3.27228158019e-04  7.58099946610e-04  1.26739411312e-03 -1.44600409365e-03 -1.26675278365e-03  1.04030190407e-03  2.00864002958e-03 -1.66987277161e-04  5.70827838584e-04  6.67740650920e-04  1.66779945384e-03 -7.31781732381e-04 -1.13830963839e-03 -7.00156313905e-04  1.69702651925e-03
 3.11110632555e-04  5.26147902266e-04 -1.22173327083e-03 -1.78145746292e-04 -9.82341622170e-04  6.67651039838e-04  1.14728557529e-03 -4.23070429207e-04 -2.71145815735e-03 -6.30596421471e-05 -6.92035955114e-04 -1.70552473182e-03 -2.89309970066e-03 -2.71254838365e-03 -1.94984057363e-03 -1.39715412344e-03  1.30403974083e-05  7.45595198532e-04 -1.29157048498e-05 -8.34269291802e-04 -2.57538916159e-03 -1.40512801617e-03  1.14909433151e-03  5.86203754757e-04 -1.68073736480e-03  2.61519291847e-03  2.36030061705e-03  8.88760691546e-04 -1.27025020514e-02  1.28176627355e-03 -4.97901690802e-03  5.79813289350e-02 -1.56814533807e-03  5.94980650283e-03 -5.69385517589e-04 -2.78812790796e-03  1.25752975827e-03  1.80045694745e-03 -2.70362609494e-03  5.36135738509e-04 -4.80124728442e-05  1.16921881963e-03 -3.65637497217e-04  2.12242554189e-03 -2.14435277268e-03 -1.13406309057e-04  3.58643132102e-04  7.42056252088e-04 -1.73517402988e-03  2.33755179346e-04 -1.07145964387e-03 -1.35989144130e-03  3.42140986200e-03  1.28162834291e-03  5.85428999292e-05 -1.44719791347e-04 -1.04594332601e-03 -8.87210401187e-04  1.67468448161e-04 -4.13958345200e-04  9.81010502167e-04 -7.62577277970e-06 -1.30757385840e-03 -9.90259348610e-04
 2.85496064923e-03 -1.96290829817e-03  9.35949209425e-04  7.68906442004e-04  1.29145059843e-03 -7.05789007478e-04  2.44184029110e-03 -2.16735257834e-05 -2.92655480104e-03  1.84472851746e-04 -2.71350442449e-03  1.12475670327e-03  3.50617197955e-03  4.28428492128e-03  3.89314751384e-03 -5.94969723352e-04  2.79454977536e-05 -1.95508680751e-03  4.71438315188e-03 -1.32985637338e-04 -8.87512654335e-04 -2.39608199959e-04 -8.44817502732e-05  2.09631524507e-03  1.24282334131e-04  2.94409234810e-03  6.85901317010e-04 -3.77194556284e-04 -8.37491190273e-05  1.98090250830e-03 -6.44131013319e-03 -1.56814533807e-03  1.00028753794e-01 -3.70131462581e-03 -1.10007929183e-03 -4.32035523617e-04 -1.00390167010e-03  1.14163390995e-03  4.80671636391e-03 -9.58623421867e-04  5.94217151932e-04 -6.04320140632e-04 -4.81774057264e-04  1.34539328050e-03  1.05786228016e-03 -3.26809185083e-03  2.87996210812e-03 -8.86144966612e-04 -4.97748838220e-04 -2.54865233439e-03  1.50178484594e-03 -1.62507986889e-03  1.10931717413e-03 -2.09289320748e-03 -1.79082389989e-04 -6.99566162615e-04 -5.44365330936e-04 -1.37065562453e-03 -6.43465228936e-04  3.89654218257e-03  5.93240792904e-04 -3.56510083863e-04  2.52057076634e-03  8.49891215781e-04
 1.02081316571e-03 -1.19806859089e-03 -7.38634260910e-04  3.32014356411e-04  1.22225880262e-05  1.92323838725e-03  2.20741928210e-04 -1.06269015445e-03 -3.55423664481e-03  3.26253007405e-04 -1.66047451670e-03  6.94460196072e-04 -1.28882822185e-03  6.14960992690e-04 -1.96934105397e-04  6.80031847916e-04  2.01424910660e-03  1.06114497062e-03 -6.27503527315e-05 -2.99129111218e-03 -2.04034360988e-03 -1.25512793688e-03  2.65167319776e-03  2.59671952563e-03  4.71103264200e-04  4.97178663658e-04  3.30641303995e-03  9.89457135623e-04 -1.36628457711e-03  2.39689838463e-03  4.05678697639e-03  5.94980650283e-03 -3.70131462581e-03  6.82294519943e-02 -3.83925317211e-04 -8.93717041994e-03  4.51798028015e-04  1.72436511597e-03 -4.51815915156e-04 -6.21336615062e-04  9.68252999610e-04 -1.71381393673e-03  1.78043890423e-03 -1.36485389013e-03 -7.26958391518e-04 -6.80023749182e-04 -2.49790161772e-03 -2.84513194787e-03 -1.31456796874e-03  4.92013129418e-04  5.50534222689e-04 -1.42476307922e-03  4.18830694053e-03 -9.11502450103e-04 -2.36970367463e-04 -9.55092188617e-05 -2.07151151318e-03 -1.21663594662e-03 -4.73602759785e-04  1.23159502554e-03  1.30919916629e-05 -7.54793442692e-04  2.69686208215e-04 -5.26868186715e-04
 5.26166917813e-04  3.48858755599e-03  4.71501702932e-03 -3.89522462579e-05 -8.01762891106e-04 -3.92323931702e-04 -3.62482808158e-03 -2.56644891438e-03 -4.80383907279e-03 -1.10897062572e-03 -1.01631132119e-03  4.90562115338e-03  5.26567460840e-03 -1.61371965619e-03 -5.43241087112e-03 -6.47544732451e-03 -1.57073293941e-03 -1.74954937864e-03 -3.75949918474e-03  6.96610010030e-04  1.32481048309e-03  2.88401169795e-03 -4.51807803847e-03 -2.21517798115e-03  1.96227342338e-03  1.66187390525e-03 -4.88874676100e-03 -2.49782670198e-03 -1.22913696263e-03  5.13460347664e-04  3.18073025516e-04 -5.69385517589e-04 -1.10007929183e-03 -3.83925317211e-04  1.02334777914e-01  1.76120235984e-02 -6.63751328959e-03  6.90676280000e-03 -1.60118946464e-03  7.80429757668e-04 -1.89917123901e-03  2.70215352243e-03 -3.33474002919e-03  2.61323488068e-03  6.84431980631e-03 -4.92667877088e-04  1.53639492221e-03  3.07266806012e-03  2.25116645629e-03 -9.54506435031e-04  2.34468194978e-03  1.04451727175e-03 -2.72785769875e-03 -1.16989825873e-03 -1.71702606940e-03  1.65913003992e-04  3.28154882586e-03  1.91717837201e-03  2.70458737832e-03 -1.45016866793e-03  2.78269517514e-03 -3.39710787136e-03 -7.21434592936e-04 -1.92184822574e-03
 7.32962121042e-04  1.05118851981e-03  2.93009613291e-03  5.84743625810e-04  2.69984351516e-03 -2.34710730554e-03 -1.60953712275e-04  3.60880719353e-03  1.28414960563e-03  8.71089089927e-04  9.49261722146e-04  1.41023614785e-03 -4.76794379279e-06 -1.15382326701e-03 -2.82977250388e-04  1.05700772589e-03  2.08900602457e-04  1.56976863320e-03  1.71003341248e-04  2.09870104768e-03  3.15817245104e-03  7.91806426199e-04 -1.14240162717e-03  7.85866220559e-04  8.94742107903e-04 -2.43235593954e-03 -2.10468808710e-03  5.36498268524e-04  1.67105219155e-03 -5.87906580762e-03  6.25524248368e-04 -2.78812790796e-03 -4.32035523617e-04 -8.93717041994e-03  1.76120235984e-02  6.44029686307e-02 -1.42012612162e-05 -8.33763483717e-03 -1.92899858657e-03  6.89593543080e-04 -2.06894922936e-03  1.64709013210e-03 -1.51172411743e-03  2.53577485751e-03  1.28211240967e-03 -3.54400460404e-04  2.78071798028e-03 -6.22741114390e-04 -1.91677224000e-04 -1.87596696678e-03  3.15263138616e-03  1.62870300713e-03 -1.80476373023e-03 -1.12207766659e-03 -1.22013329530e-03  1.20548948839e-04  2.36043114045e-03  3.05087875227e-03  1.39424112496e-03  1.74326944616e-03  1.63996830002e-03 -4.59682147025e-03  4.64524447657e-05 -1.22302690915e-03
-5.10720866474e-03 -1.87173468401e-03 -6.39863027751e-04  3.39115539349e-03  3.38382011341e-03 -1.95360540124e-04 -2.62811927891e-03 -3.40471443664e-03  1.28471945983e-03 -3.08467167747e-04 -3.18534570921e-03  9.97236506957e-04 -2.23017592056e-03  7.71860858661e-04  3.68232311475e-03  4.38950714803e-05 -1.25536679532e-03  1.44884670697e-03  2.93373752529e-03  1.79068437897e-03  1.99859553926e-03  1.55079925761e-03  1.54932921954e-04 -1.33691638546e-03  1.32489760980e-03 -2.67171928914e-03  4.30007104276e-04  1.77129877928e-03 -1.81138157022e-03 -1.20791064653e-03  1.59121599499e-03  1.25752975827e-03 -1.00390167010e-03  4.51798028015e-04 -6.63751328959e-03 -1.42012612162e-05  8.76258698677e-02 -2.31701917479e-02 -3.76031742971e-04  4.68030671885e-03  1.80088623550e-03  2.30174345183e-03  2.09941852528e-03  2.39785900070e-03  3.43049138494e-03 -2.16893201080e-03 -5.21651327047e-03 -3.36466572458e-03 -2.80122544880e-03 -1.05390315089e-03  2.39088174833e-03  1.94200650000e-03 -6.92884661408e-03 -4.26108478469e-04 -1.45532771334e-03 -3.61841412401e-03  1.28286975705e-03 -1.61834657606e-03 -2.43502170486e-03  1.71060782292e-03 -1.61652981607e-03  1.65389016325e-03  1.15478990059e-03 -1.93179681784e-03
-3.37460602217e-04  3.68965477674e-03 -1.16116881912e-03 -2.70228024589e-03 -4.57790109870e-03  4.13038827770e-04  1.92138977413e-03  1.90728829483e-03 -4.05739137766e-03  1.60240899944e-03  2.89779975893e-04  8.31885355908e-04  3.07788923358e-03 -2.76660907871e-03 -4.50147423428e-03  9.28440835599e-04  2.24483927167e-03 -7.77712174973e-04 -1.48473775738e-03 -1.89178404198e-03 -4.94375905386e-03 -2.20403061251e-03  4.67944888070e-03 -8.83824889614e-04 -1.42773703712e-03  1.89440679371e-03  4.87832312541e-04 -2.37708384252e-03 -3.48598164440e-03  3.69758526382e-03 -4.25662765519e-04  1.80045694745e-03  1.14163390995e-03  1.72436511597e-03  6.90676280000e-03 -8.33763483717e-03 -2.31701917479e-02  8.50161596265e-02 -1.40240941636e-02  2.66411161974e-03 -3.16071949066e-03 -4.83390129877e-03 -3.67122619448e-03  7.30233579866e-04 -1.41870080893e-04 -5.95414765219e-04  9.89978883624e-04  3.53355767676e-03  3.02205547867e-03  2.25612433712e-03 -2.20428492246e-03  9.92489597532e-04  2.99395259370e-03 -5.92538789394e-04  4.00080771835e-04  4.57645514246e-03 -4.50884989916e-04  4.28771519172e-03  2.70617121561e-03 -1.23218998488e-03  4.37067811954e-03 -3.44643463021e-03 -6.71190427934e-04  2.59667441010e-03
 6.25863377275e-03 -2.70053117269e-03 -1.21613017470e-04  3.24034122447e-03  2.00858923043e-03  2.84283373139e-04  2.08928453628e-03  1.45594789003e-03 -1.78699695533e-03  7.73955549617e-04 -2.64327329785e-03 -1.98172186169e-03 -1.24196376323e-03 -3.32027794372e-05 -4.26690635039e-03 -1.94814165888e-03  8.41476096172e-04 -1.32897463403e-03 -1.82416517786e-03  6.52008458164e-04  2.96890859225e-03  5.23653828038e-04  2.65921796411e-03 -4.57771269860e-03  3.19756540284e-03  1.42737467866e-03 -2.76182633636e-03 -2.29830488901e-03  3.30785587600e-03 -8.48614503347e-04 -7.36982576409e-04 -2.70362609494e-03  4.80671636391e-03 -4.51815915156e-04 -1.60118946464e-03 -1.92899858657e-03 -3.76031742971e-04 -1.40240941636e-02  9.77634313035e-02  4.26086647492e-03  2.35838537714e-03  3.64463432128e-04 -3.03597409278e-03  3.63609847938e-03  1.48251105807e-03 -1.23923880580e-03  2.02558663109e-03 -5.73312671336e-04 -1.88658423684e-03  5.99560622742e-04 -2.06758034149e-04 -2.05873385998e-03  2.09387833856e-03  8.90402332247e-04  1.04545471110e-03  1.58925382598e-03  4.56308517271e-03 -1.27656579275e-03  2.86700278287e-05  1.69684061925e-03 -7.13930707182e-04 -2.05676151624e-03  1.21051957733e-05 -8.41321410331e-04
 2.16234043243e-04 -9.18370170932e-04 -1.69874917570e-04  9.27307373014e-04  1.42721649628e-03 -1.45902071156e-03 -3.04663932266e-03 -1.41330151669e-05 -3.35446244692e-03 -1.33015838421e-04 -3.12671952064e-03 -1.42536382076e-04  1.47814388860e-03 -1.80066569372e-03 -4.23884728370e-04  3.59995149336e-03  1.60442308837e-03  2.89681515662e-03 -1.63994100993e-04 -2.90870676990e-03 -5.83641248174e-04 -1.30640698143e-03  1.99889614015e-03 -1.68996091108e-03  2.51649543217e-03  1.44721705773e-04  1.35436589824e-03  7.24494032440e-04 -6.34352201720e-04 -1.21951531093e-04 -1.35197348068e-04  5.36135738509e-04 -9.58623421867e-04 -6.21336615062e-04  7.80429757668e-04  6.89593543080e-04  4.68030671885e-03  2.66411161974e-03  4.26086647492e-03  7.01374291177e-02 -1.21270874338e-02  7.62796937981e-03  5.94907186426e-03 -2.61837121869e-03  2.32315277747e-04  1.41895568088e-03  1.15551665322e-03  9.69978757035e-04  2.74063513442e-03  3.33047356265e-03  5.02000436235e-03  2.37872576544e-03 -4.33213898913e-03 -1.95204225300e-03 -4.33327712415e-05  6.13142166958e-04  1.71828762688e-04  1.10011337530e-03  4.57265028901e-04  2.43195758898e-03  3.72436747443e-04 -9.59568885213e-05 -8.29480321032e-04  1.54007684916e-04
-2.40600224237e-03  1.24260931515e-04  4.04858744394e-03  1.00260086749e-03  2.50131469069e-03 -1.51153473757e-03  2.13110256631e-03  7.56924688182e-04 -6.44074789973e-04  8.16056224668e-04  3.59918870179e-03 -2.35078855851e-03 -2.35199547343e-03  3.34622192103e-04  5.58895686537e-04  1.18335947710e-03 -9.52809191909e-04  5.14934657918e-03 -1.89685525076e-03  2.05335403732e-03 -2.37690398847e-03 -1.50257380116e-04  1.68177210749e-03  4.04699131495e-03 -5.21903125509e-03 -1.11581793882e-03 -9.62293998548e-04 -4.09905405263e-04  1.48653468620e-03  2.10479665790e-03 -1.55587237966e-03 -4.80124728442e-05  5.94217151932e-04  9.68252999610e-04 -1.89917123901e-03 -2.06894922936e-03  1.80088623550e-03 -3.16071949066e-03  2.35838537714e-03 -1.21270874338e-02  8.92610825228e-02  6.81606765873e-03  3.90233377882e-03  4.82694964931e-03  3.05430617814e-03 -3.41919898371e-04  4.35694663749e-04  8.21926923105e-04 -2.37084770464e-03 -4.04836511366e-03 -9.26367598810e-04 -3.36663536275e-04  5.77771239728e-04  2.62652387801e-03  5.96807859578e-04  5.94094562246e-03 -7.41119122554e-04  2.37904462409e-03 -5.50803448992e-04 -2.50159452700e-03 -3.12786736593e-03  3.55891667958e-03 -1.04296925192e-03 -1.23272955316e-04
-6.13182790153e-04  1.93561740487e-03 -1.31634355216e-03  5.05417222360e-04  2.29255879298e-03 -1.65610574373e-03 -6.37176490280e-03 -5.00520785354e-04 -3.37521453886e-03  7.30706433894e-04 -7.04070592833e-04 -1.62247856170e-03 -2.42999178164e-03  4.00932593235e-04 -2.82006525457e-03  2.02964619503e-03 -2.49539645128e-05  5.89971262959e-03 -1.60842483761e-04  2.25762573273e-03  5.20344783218e-03  1.99219103119e-03  5.77128091345e-03 -9.58057409847e-04  4.67152004453e-04  5.37337696864e-04  2.78730062297e-03  7.42149405335e-04  1.79117376988e-03 -2.93065678798e-03 -3.24109526683e-03  1.16921881963e-03 -6.04320140632e-04 -1.71381393673e-03  2.70215352243e-03  1.64709013210e-03  2.30174345183e-03 -4.83390129877e-03  3.64463432128e-04  7.62796937981e-03  6.81606765873e-03  9.89742677243e-02 -4.32470526293e-03  9.12283650096e-04  6.39493459459e-03  4.58486700124e-04  1.54322659448e-03 -7.15822232072e-05  3.93891458219e-03  1.43972747049e-03  2.85629310768e-03 -4.16596835008e-04 -5.51440943005e-03  3.49448731494e-04  1.64658269662e-03  1.37123281963e-03 -1.24766192885e-03  3.04159617766e-03 -6.68409604443e-04  3.78709547851e-03 -3.20315687858e-03  5.38044244240e-03 -3.71560645078e-03 -5.24499158436e-03
 2.69748376466e-03 -4.37518020780e-04  2.12129974815e-03 -1.41087837599e-03  2.23920483686e-03  9.25765528949e-04  2.14123816370e-03 -4.52614781805e-04  4.35333889864e-03  9.87381326854e-05  1.02231487307e-03 -2.02121931396e-03  1.03743225403e-03  2.00260722186e-03  6.25692129346e-03 -4.09591073539e-04 -2.49952112905e-03 -1.24681121712e-03  3.55939958385e-04  2.87560654031e-03 -1.56479691176e-03  1.73269137989e-03  1.93746164207e-03  4.04262439927e-03 -1.64146854603e-03  8.38723254000e-04  3.60216602998e-04 -2.60431704251e-03  1.98867369682e-03 -1.32200902576e-03  2.15270485532e-03 -3.65637497217e-04 -4.81774057264e-04  1.78043890423e-03 -3.33474002919e-03 -1.51172411743e-03  2.09941852528e-03 -3.67122619448e-03 -3.03597409278e-03  5.94907186426e-03  3.90233377882e-03 -4.32470526293e-03  8.87522897523e-02 -5.49403094646e-03  2.58123122736e-03 -5.64609505362e-03  3.25563563173e-03  2.07253646209e-03 -1.13857688051e-03  7.30866247943e-04  2.36438487121e-03 -1.56227553616e-04 -8.42326005672e-04 -1.39717553014e-03 -2.41578045926e-03 -2.10340509949e-03 -9.57659786283e-04 -3.59064981491e-03  1.58102366581e-03  3.73077228390e-03  2.39576965127e-05  1.44679196528e-03  1.66556495286e-03  1.58040843585e-03
 1.09591102006e-03 -1.10121985617e-04 -2.03378519946e-03 -2.16696860866e-03 -3.49003490169e-03  1.14823824973e-03  2.35014945856e-04 -3.52923903645e-03 -1.01780380280e-03  2.00765451421e-03 -3.59089473480e-04  9.72086203079e-04 -1.33805194801e-03  1.29358463552e-03  3.71448572780e-03  4.32759201090e-05  9.60628341827e-04 -2.10007632736e-03 -4.40526463615e-05 -3.46035228147e-03 -2.08527358503e-03 -1.79029932444e-03 -5.51644340218e-05  7.57016159451e-04 -3.56883058464e-03 -4.71621323733e-04  1.50281278677e-03 -1.58138337952e-03 -5.95083415087e-04 -7.21137536318e-04 -4.40690835191e-03  2.12242554189e-03  1.34539328050e-03 -1.36485389013e-03  2.61323488068e-03  2.53577485751e-03  2.39785900070e-03  7.30233579866e-04  3.63609847938e-03 -2.61837121869e-03  4.82694964931e-03  9.12283650096e-04 -5.49403094646e-03  7.48995686436e-02  1.07027817048e-02 -1.29015259340e-02  2.53443452916e-04 -2.40587539256e-04  1.12402652257e-03 -2.30040798610e-04  8.18525653355e-04  7.31785805945e-04  2.46711228374e-03 -2.96537336726e-03 -1.00468124319e-04  2.52966828418e-03  1.50754981124e-04  2.33959843206e-03  1.65718231808e-04 -3.99845535017e-03 -1.39095334656e-03  3.08689782123e-03  5.28824616504e-04  9.17624723231e-04
 4.61101162600e-03  5.96862381232e-04  2.36581258167e-04 -1.73974882694e-03 -9.55190893193e-04  1.18068784191e-03  2.90742569043e-03  1.12353040592e-03  3.11531397753e-03 -4.23365689681e-04  3.64236811802e-05  2.87554883852e-03  1.81637370501e-03  2.24137614088e-03  3.85449667958e-03  9.53780020860e-04 -6.66368242868e-04  3.16945141661e-03  1.71185179820e-04  5.30618886773e-04  2.98217849656e-03  7.79699138273e-04 -2.92631033942e-03  7.53655865863e-04 -1.37489283453e-03  1.38564908612e-03  1.80947801104e-03 -1.58973182124e-03  2.76019242937e-04 -1.85643700799e-03 -1.49940286737e-03 -2.14435277268e-03  1.05786228016e-03 -7.26958391518e-04  6.84431980631e-03  1.28211240967e-03  3.43049138494e-03 -1.41870080893e-04  1.48251105807e-03  2.32315277747e-04  3.05430617814e-03  6.39493459459e-03  2.58123122736e-03  1.07027817048e-02  8.36321677674e-02  4.80117690085e-03 -1.26386924982e-02  3.09964289976e-03  3.19557495302e-03 -2.45311724783e-05  1.46381750970e-03  2.81636013099e-03 -1.96608823023e-03 -9.05537782777e-04 -4.32018939628e-04  2.10819967031e-03  2.92218614852e-03 -2.31567912060e-03  2.46071257191e-03  3.70105675949e-04 -1.99218534094e-04  2.87694550304e-03 -1.40040330052e-03 -1.38514017129e-03
 9.50103689331e-04 -3.01173482782e-04  6.48973027734e-04  5.01696224159e-04  4.12087604504e-03 -1.26819394493e-03  3.79363538831e-03  3.04164124180e-03 -1.20608059769e-03  1.43657912467e-04  8.43022754597e-04 -5.41338894170e-04  2.33194493358e-05  2.06603126744e-03 -1.01234876755e-03 -2.69002065750e-03 -1.24996134452e-03  1.87294512443e-03 -1.09212533289e-03  2.35520436785e-03  1.48963415569e-03 -3.14934117099e-03  2.69528615583e-03 -6.76943648318e-04 -5.26321436064e-04  2.43100234161e-03  3.76247473972e-04  5.56585356511e-04 -2.28934284747e-03  1.25007647167e-03  4.82186145888e-04 -1.13406309057e-04 -3.26809185083e-03 -6.80023749182e-04 -4.92667877088e-04 -3.54400460404e-04 -2.16893201080e-03 -5.95414765219e-04 -1.23923880580e-03  1.41895568088e-03 -3.41919898371e-04  4.58486700124e-04 -5.64609505362e-03 -1.29015259340e-02  4.80117690085e-03  6.55291327455e-02 -5.52948826705e-03  5.78593121461e-03  5.53099894421e-04 -1.70702967360e-03 -4.02191288668e-03  1.65733677506e-03 -3.17786655520e-03 -3.33668132689e-04  1.06289923128e-03  3.26912105191e-03 -6.54032546127e-04 -9.32567653989e-04 -1.29025559658e-03 -4.29227860373e-04 -4.87735525767e-04 -2.13892151442e-03 -4.70085871548e-03 -8.54046536467e-04
 1.33304471714e-03 -1.05812070909e-03  2.56444056439e-03  1.94886544444e-04  1.48274882832e-03  1.07320745677e-04 -1.41586341456e-03 -8.29749922963e-04  1.10871642456e-03 -3.00060142738e-03  2.16127190196e-03 -7.60611263249e-04 -2.32123016644e-03  2.38490053652e-03  2.48467483584e-03  2.07561815660e-04  1.94037163356e-03  1.21950202076e-04 -3.14752507770e-03  1.38257919431e-04 -2.41893815684e-03 -4.67988672259e-03 -4.24074166055e-04 -1.35274063443e-03 -1.00140785863e-03  2.59189034560e-03  5.02265722863e-04  2.70292877761e-03  1.08128442478e-04  2.66104022239e-03 -1.09120212271e-03  3.58643132102e-04  2.87996210812e-03 -2.49790161772e-03  1.53639492221e-03  2.78071798028e-03 -5.21651327047e-03  9.89978883624e-04  2.02558663109e-03  1.15551665322e-03  4.35694663749e-04  1.54322659448e-03  3.25563563173e-03  2.53443452916e-04 -1.26386924982e-02 -5.52948826705e-03  9.33893082664e-02  5.51053477789e-03  2.78154653100e-03 -6.47011099904e-03 -3.00218749862e-05 -1.83150436052e-03  4.63659425070e-03 -6.40161057552e-04  1.16066609737e-03  2.76303989604e-03  1.53069111743e-03 -1.09026034334e-03  2.91647174047e-03  5.40273449508e-03 -6.45661666472e-04  9.21817555076e-04  2.69008440342e-03  8.33903272051e-04
 3.57616865439e-03  1.51368521663e-03 -1.66237377029e-03 -1.26354734616e-03 -3.39243374157e-04  2.40388071540e-03  4.41638619674e-04 -9.82909978514e-04  2.53595439208e-04 -1.53597150535e-03  9.66360266380e-04  1.19690961598e-03 -5.12907523423e-04 -2.63279643857e-03 -4.96438487074e-04 -1.36941749543e-03  2.17408541253e-03 -3.56394208293e-04 -4.94660245637e-03  3.18011208122e-03  4.55393567255e-04 -2.05415241494e-03  2.11223542883e-03 -2.07604962374e-03 -2.56001760638e-03  1.09932498793e-03  1.77778091631e-03  9.62764328588e-05 -4.82030685584e-03 -7.28671356674e-04 -2.21371630740e-03  7.42056252088e-04 -8.86144966612e-04 -2.84513194787e-03  3.07266806012e-03 -6.22741114390e-04 -3.36466572458e-03  3.53355767676e-03 -5.73312671336e-04  9.69978757035e-04  8.21926923105e-04 -7.15822232072e-05  2.07253646209e-03 -2.40587539256e-04  3.09964289976e-03  5.78593121461e-03  5.51053477789e-03  7.82705451671e-02  1.00051038105e-02  2.28097097260e-04 -1.13948683972e-02  1.95526445771e-03 -2.19437812049e-03  2.51221130353e-03 -2.05647739312e-04  2.85501238684e-03 -6.32415558141e-06 -2.74335334034e-04  2.30013048783e-04  1.30769166303e-03 -6.28990624486e-05 -8.95785029960e-04 -5.88131347875e-04  2.30184318691e-04
 5.17188220185e-04  3.44564916260e-03 -5.17476578865e-04 -3.14552800997e-03  1.26829974708e-03 -2.43133465151e-04  2.61053757328e-03  1.74879131151e-03 -3.82161835315e-03  5.26597295006e-04 -1.15593575114e-03  8.84128573804e-04 -1.12599214869e-03  1.54343438667e-03 -2.43355737168e-03  1.49736615246e-04  2.31452252224e-03  1.14139647788e-04 -2.49387493076e-03  1.32676407214e-03 -6.74021429372e-04  2.61871611586e-03 -1.72685890042e-03 -1.06731334784e-03 -1.20060755004e-04 -2.13968256706e-03  6.12161165744e-04  1.93177424166e-04  1.84712956880e-03  2.68472795878e-03  2.84533557079e-04 -1.73517402988e-03 -4.97748838220e-04 -1.31456796874e-03  2.25116645629e-03 -1.91677224000e-04 -2.80122544880e-03  3.02205547867e-03 -1.88658423684e-03  2.74063513442e-03 -2.37084770464e-03  3.93891458219e-03 -1.13857688051e-03  1.12402652257e-03  3.19557495302e-03  5.53099894421e-04  2.78154653100e-03  1.00051038105e-02  6.44684703216e-02  5.19913996774e-04  2.35790634521e-03  4.15676289951e-03 -3.10151393097e-05  2.69661540800e-03 -9.86135932549e-04  2.85284061767e-04 -1.36898316017e-03  4.41794479386e-03 -3.93980520649e-04  1.18301095261e-03 -4.27093970270e-05 -2.10154521846e-03 -2.66799355685e-03 -2.38216971743e-04
-2.46129220682e-03  2.53236477407e-03 -1.46302794145e-03 -1.83989710465e-03 -1.10369226430e-03  2.95612923440e-03  7.73154891163e-03  1.03950358955e-03 -3.23081182355e-03  4.12761401769e-03 -3.23639290341e-03  2.99480946222e-03  6.94691282552e-03  3.22696078122e-03 -1.86173415375e-03  5.54334249350e-03  4.73209862355e-03 -4.88131819829e-04 -6.68380931911e-04  2.34733718405e-03  3.65416943999e-04 -5.36722122892e-03  4.21650914638e-03  2.12988248080e-03  1.03211450221e-03  5.28422016805e-04  3.58410235844e-03  8.77781676311e-04 -3.54234292166e-03  3.16992943250e-03 -3.27228158019e-04  2.33755179346e-04 -2.54865233439e-03  4.92013129418e-04 -9.54506435031e-04 -1.87596696678e-03 -1.05390315089e-03  2.25612433712e-03  5.99560622742e-04  3.33047356265e-03 -4.04836511366e-03  1.43972747049e-03  7.30866247943e-04 -2.30040798610e-04 -2.45311724783e-05 -1.70702967360e-03 -6.47011099904e-03  2.28097097260e-04  5.19913996774e-04  1.03653777896e-01  4.73098625156e-03  1.64128476712e-03 -2.90595007064e-03 -2.49508009291e-03  3.21817053998e-03 -2.90611822501e-03  1.24660776817e-03 -8.54437482805e-04 -7.06798469895e-04  3.02362766225e-03  3.41786378154e-04  3.05528224061e-03 -2.09108863578e-03 -2.02724175294e-03
-3.14235796007e-03  1.26830369874e-03  2.70431151955e-03 -3.69242227874e-04 -1.97381253228e-03 -2.60685245439e-03 -1.21441972877e-04  1.34527383390e-03 -1.88337355450e-03 -2.73615099244e-03  4.33675203175e-03  3.61249582912e-04 -1.82340769108e-03  1.38322858472e-03 -3.91905924101e-03  8.98447962412e-04 -3.30805168033e-04 -2.37834052868e-04 -4.11500844103e-04 -1.98657363529e-03  9.57153166050e-04  2.43011683623e-03  6.00233197254e-04  1.86452438267e-03  3.16568010654e-03  1.89685921859e-03  2.53239069541e-03  1.05347964327e-03  1.11999006069e-03 -3.29220133216e-04  7.58099946610e-04 -1.07145964387e-03  1.50178484594e-03  5.50534222689e-04  2.34468194978e-03  3.15263138616e-03  2.39088174833e-03 -2.20428492246e-03 -2.06758034149e-04  5.02000436235e-03 -9.26367598810e-04  2.85629310768e-03  2.36438487121e-03  8.18525653355e-04  1.46381750970e-03 -4.02191288668e-03 -3.00218749862e-05 -1.13948683972e-02  2.35790634521e-03  4.73098625156e-03  9.49288134984e-02  2.80902638251e-04 -2.45807427537e-03 -8.99679394397e-03  1.58147158774e-04 -4.65942755536e-03  6.55683401409e-04 -5.33734701736e-04  3.86343927590e-04  3.21938821852e-03  1.32993835490e-03 -1.09795535695e-03  1.71727477802e-03  2.74722072050e-03
-1.72747301300e-04  4.14436489338e-03 -2.48593598186e-03 -2.29238127975e-03 -5.09175686723e-04 -2.62704520409e-04 -5.81382241500e-04  5.28261241499e-04 -3.85097217883e-03  7.12296934775e-05 -9.54927950814e-04  1.66758838757e-03  9.38202331796e-04  1.06854379110e-05 -5.95060863480e-04 -8.74941383461e-04 -3.79115744529e-04  8.38282134136e-04 -5.92410089952e-04  7.22741029160e-04 -1.04079360532e-03  1.81418999711e-03 -4.72410622014e-04  8.54609972036e-04  7.65236327783e-04  1.64216786928e-03  1.16876805011e-03 -3.58703313822e-05  1.98952896132e-03  2.13615841045e-03  1.26739411312e-03 -1.35989144130e-03 -1.62507986889e-03 -1.42476307922e-03  1.04451727175e-03  1.62870300713e-03  1.94200650000e-03  9.92489597532e-04 -2.05873385998e-03  2.37872576544e-03 -3.36663536275e-04 -4.16596835008e-04 -1.56227553616e-04  7.31785805945e-04  2.81636013099e-03  1.65733677506e-03 -1.83150436052e-03  1.95526445771e-03  4.15676289951e-03  1.64128476712e-03  2.80902638251e-04  5.78270863051e-02 -1.81824216223e-02 -2.47532981070e-03 -6.77946578260e-03  3.01670792125e-03 -5.35864291792e-03 -2.46313739657e-05  5.25426534755e-04 -5.75354261632e-04  1.62635852901e-03  8.79695684099e-04  5.30723085757e-04 -6.24921493710e-04
-4.51998869938e-04 -3.98043849879e-03  8.72321981607e-04  3.77385140010e-03  2.25577886687e-04  2.70314062076e-03  4.74396763158e-03  2.26634329154e-05  2.29695625665e-03  5.53560583858e-04 -7.94138907152e-05 -1.46852789844e-03  2.72344322045e-03 -2.07219192381e-03  1.30996205278e-03  6.99650715315e-04 -4.51679712702e-05 -1.12113822222e-03  1.19144150741e-03  3.44653034593e-03  2.07994204387e-03 -4.94325162026e-03 -2.62358868879e-03  4.80017822418e-04 -5.78163151315e-04 -3.07016188468e-03  7.42633648540e-04 -8.31268637936e-04  2.02000990064e-03 -2.27205662012e-03 -1.44600409365e-03  3.42140986200e-03  1.10931717413e-03  4.18830694053e-03 -2.72785769875e-03 -1.80476373023e-03 -6.92884661408e-03  2.99395259370e-03  2.09387833856e-03 -4.33213898913e-03  5.77771239728e-04 -5.51440943005e-03 -8.42326005672e-04  2.46711228374e-03 -1.96608823023e-03 -3.17786655520e-03  4.63659425070e-03 -2.19437812049e-03 -3.10151393097e-05 -2.90595007064e-03 -2.45807427537e-03 -1.81824216223e-02  9.35301189033e-02  8.28299737993e-03 -5.43643042648e-03 -5.28520693792e-03  1.36144898288e-03  6.10242814113e-04  1.16645066518e-03  5.76296232965e-03 -1.65400703780e-04 -1.82793033593e-03  5.28635315501e-04  1.67475251458e-03
-3.86683670817e-03  1.28106595854e-03 -4.68980085806e-04 -2.70487541079e-03 -8.36356888845e-04 -8.68823096974e-05  1.53312553073e-03  7.80533174795e-04  6.11991184364e-04  1.93554937625e-03 -2.98629336900e-03  1.03282373364e-03  1.26153483134e-03  7.09685269355e-05 -4.03799032235e-03  3.37466678822e-03  7.07065323957e-04 -2.55585683025e-03  5.05682852708e-03 -2.38779570008e-04  1.40722559450e-03  4.55222337039e-03 -7.03635594656e-04 -3.89622182537e-03 -5.18348517106e-04 -1.65154777687e-03  5.48548000371e-03  2.73842647557e-04  1.53576134894e-03  1.45987658870e-03 -1.26675278365e-03  1.28162834291e-03 -2.09289320748e-03 -9.11502450103e-04 -1.16989825873e-03 -1.12207766659e-03 -4.26108478469e-04 -5.92538789394e-04  8.90402332247e-04 -1.95204225300e-03  2.62652387801e-03  3.49448731494e-04 -1.39717553014e-03 -2.96537336726e-03 -9.05537782777e-04 -3.33668132689e-04 -6.40161057552e-04  2.51221130353e-03  2.69661540800e-03 -2.49508009291e-03 -8.99679394397e-03 -2.47532981070e-03  8.28299737993e-03  8.21324290393e-02 -1.10149840576e-02 -1.83045054830e-03  2.97577845086e-03  1.45651672282e-03  1.92219660378e-03  4.20701839913e-03  5.20527080724e-04 -2.01448987384e-04  1.32161903209e-03 -2.04307050985e-04
-5.61664944846e-05  4.04503316557e-04 -5.23304342211e-04 -4.94308558384e-04 -1.48156059038e-04  1.16052248679e-03  5.85301859987e-04 -1.24245422901e-03  1.89396693211e-03  3.21972287206e-04  2.67863245049e-04 -2.92233571083e-04 -2.75654689402e-03  1.26818526617e-03  1.11339012275e-03 -5.05289543792e-04  5.98041333856e-04 -1.95271049105e-04 -1.40528635977e-03  7.22678150781e-04 -1.06054558993e-04 -1.40560450450e-03  1.56377416630e-03 -2.42725334529e-03  6.32482789889e-04  1.13897388654e-03 -2.03535055545e-04 -6.40221953856e-04 -4.26466038455e-03 -1.04827676195e-03  1.04030190407e-03  5.85428999292e-05 -1.79082389989e-04 -2.36970367463e-04 -1.71702606940e-03 -1.22013329530e-03 -1.45532771334e-03  4.00080771835e-04  1.04545471110e-03 -4.33327712415e-05  5.96807859578e-04  1.64658269662e-03 -2.41578045926e-03 -1.00468124319e-04 -4.32018939628e-04  1.06289923128e-03  1.16066609737e-03 -2.05647739312e-04 -9.86135932549e-04  3.21817053998e-03  1.58147158774e-04 -6.77946578260e-03 -5.43643042648e-03 -1.10149840576e-02  5.12439499935e-02  5.69458945006e-03  1.07337623114e-02 -1.00428038495e-03  1.54857670298e-03 -2.04200136449e-03 -8.29482691199e-04  7.89697145612e-05 -6.96349612442e-04 -8.72708301678e-04
-2.06700302080e-03 -2.76136606886e-03  1.74766410254e-03  1.65880087012e-04 -1.84878178330e-03  4.17158597588e-04  3.14211858312e-03  1.53185749519e-03  3.23716078141e-03 -1.89419441721e-03  7.33371926380e-04  3.31912377700e-04 -2.86191805555e-03  1.40378766366e-03 -1.06206822786e-03 -3.08783259124e-03  1.13970182643e-03  1.40654171114e-03 -1.34171298998e-03 -2.31367264505e-04 -1.78321542515e-03  5.63268948752e-03 -8.54101140818e-04  1.68269915907e-03 -1.92829219290e-03  3.44622639058e-03  2.61397034199e-03  2.09712506863e-03  2.03805008708e-03 -9.21933608616e-04  2.00864002958e-03 -1.44719791347e-04 -6.99566162615e-04 -9.55092188617e-05  1.65913003992e-04  1.20548948839e-04 -3.61841412401e-03  4.57645514246e-03  1.58925382598e-03  6.13142166958e-04  5.94094562246e-03  1.37123281963e-03 -2.10340509949e-03  2.52966828418e-03  2.10819967031e-03  3.26912105191e-03  2.76303989604e-03  2.85501238684e-03  2.85284061767e-04 -2.90611822501e-03 -4.65942755536e-03  3.01670792125e-03 -5.28520693792e-03 -1.83045054830e-03  5.69458945006e-03  9.77180663767e-02 -4.89597488003e-03  5.05869434349e-03  7.12659792606e-03 -4.88825932245e-03  2.04560515545e-03  1.33000384145e-04 -1.54975740921e-03 -2.81448372824e-03
 1.17976579769e-03  3.31502843243e-03 -2.34965392010e-03 -3.03728112301e-03 -2.32283021384e-04 -5.92081742753e-05 -2.48478628854e-03 -6.80063356513e-04  6.33094077137e-03  1.38035142908e-03  9.45470604329e-05 -1.76049330170e-03  1.21275162342e-03 -6.31348550772e-04  2.40118946114e-04 -2.14834849378e-03  2.70207245548e-04 -3.00150298622e-03 -2.78717245537e-03  2.30014387732e-03  3.15411122174e-03 -1.32266463487e-04 -5.52425860548e-03 -2.50213472380e-03 -9.29105400209e-04 -1.13128415237e-03 -1.49819816609e-04  3.01771768521e-04 -1.38028983435e-03  2.54257033641e-03 -1.66987277161e-04 -1.04594332601e-03 -5.44365330936e-04 -2.07151151318e-03  3.28154882586e-03  2.36043114045e-03  1.28286975705e-03 -4.50884989916e-04  4.56308517271e-03  1.71828762688e-04 -7.41119122554e-04 -1.24766192885e-03 -9.57659786283e-04  1.50754981124e-04  2.92218614852e-03 -6.54032546127e-04  1.53069111743e-03 -6.32415558141e-06 -1.36898316017e-03  1.24660776817e-03  6.55683401409e-04 -5.35864291792e-03  1.36144898288e-03  2.97577845086e-03  1.07337623114e-02 -4.89597488003e-03  8.42465977867e-02  4.18473525292e-03  2.14265488922e-02 -2.26346655545e-03  8.16182478464e-04  2.68766065991e-03  5.93055110125e-04 -2.48315429952e-03
-1.52234404957e-03 -1.01180856434e-04  3.06061194376e-04 -9.79328391707e-04 -3.07005349613e-04 -2.53155183775e-03 -8.08000729068e-03 -2.60224262607e-04 -1.54820246023e-03  1.93147248421e-03  1.01184582478e-03  8.62047870653e-04 -1.34554387279e-03 -4.03737396506e-03 -2.02022464199e-03 -8.64807404334e-04 -1.01331816298e-03  1.01348179685e-03 -2.68519297018e-03 -2.54654109511e-03 -3.38180568227e-03 -1.10405185960e-04 -4.84346315478e-03 -5.03501502941e-04  4.70427752973e-04 -9.90014531069e-05  3.43286111604e-04  9.21906439100e-04  6.91617406060e-05  1.30825418789e-03  5.70827838584e-04 -8.87210401187e-04 -1.37065562453e-03 -1.21663594662e-03  1.91717837201e-03  3.05087875227e-03 -1.61834657606e-03  4.28771519172e-03 -1.27656579275e-03  1.10011337530e-03  2.37904462409e-03  3.04159617766e-03 -3.59064981491e-03  2.33959843206e-03 -2.31567912060e-03 -9.32567653989e-04 -1.09026034334e-03 -2.74335334034e-04  4.41794479386e-03 -8.54437482805e-04 -5.33734701736e-04 -2.46313739657e-05  6.10242814113e-04  1.45651672282e-03 -1.00428038495e-03  5.05869434349e-03  4.18473525292e-03  7.72586690485e-02  3.51815031087e-03 -8.54504239311e-03  4.92470296402e-03 -1.30948373382e-03 -1.34680576171e-03 -4.69549682656e-03
-1.14698973401e-03  8.12007575891e-04 -2.57528877657e-04 -1.29176431416e-03  6.43347512261e-04 -9.39687233864e-04 -1.66020398012e-03  9.95028876976e-04  4.08258499648e-03  1.26919060441e-03  1.22983076625e-03  2.06207922847e-04  1.19347460286e-03  5.08056116738e-04  2.93678873452e-05 -2.51976292943e-03  3.21505029087e-04 -7.42340390110e-04 -1.90486222972e-04 -4.49377791238e-04  2.85416031138e-03  2.09401384728e-03 -4.27541504371e-03 -5.77534414251e-05  5.68405579772e-04 -1.56460879952e-03  6.77913480066e-04 -1.83311334660e-04 -8.13357308395e-05  9.93445683257e-04  6.67740650920e-04  1.67468448161e-04 -6.43465228936e-04 -4.73602759785e-04  2.70458737832e-03  1.39424112496e-03 -2.43502170486e-03  2.70617121561e-03  2.86700278287e-05  4.57265028901e-04 -5.50803448992e-04 -6.68409604443e-04  1.58102366581e-03  1.65718231808e-04  2.46071257191e-03 -1.29025559658e-03  2.91647174047e-03  2.30013048783e-04 -3.93980520649e-04 -7.06798469895e-04  3.86343927590e-04  5.25426534755e-04  1.16645066518e-03  1.92219660378e-03  1.54857670298e-03  7.12659792606e-03  2.14265488922e-02  3.51815031087e-03  5.91245317429e-02  9.63537899721e-03  6.94787261595e-03  5.16638398533e-03 -3.58321637578e-04 -1.21171502374e-03
 3.29712359215e-03  2.85586272230e-03 -6.21509865064e-04 -4.38039950512e-03  3.20645355609e-03  3.76522913439e-04  2.00072009344e-03 -1.14530855186e-04  3.38621462743e-04  1.74232494428e-03  2.22771977956e-03 -1.10340031841e-03  2.17332504365e-03  3.49395737534e-04 -2.22090583106e-03 -3.73954977144e-03 -2.92534678406e-04 -1.37031248876e-03 -1.65171925807e-03 -2.23667001819e-03  2.53217968590e-03 -1.29143341297e-03  7.00856388271e-03  2.34441193720e-03  1.48662046811e-03 -3.28155887199e-03 -4.09744921943e-03 -7.72386970222e-04 -6.82074217066e-04 -1.12646983187e-03  1.66779945384e-03 -4.13958345200e-04  3.89654218257e-03  1.23159502554e-03 -1.45016866793e-03  1.74326944616e-03  1.71060782292e-03 -1.23218998488e-03  1.69684061925e-03  2.43195758898e-03 -2.50159452700e-03  3.78709547851e-03  3.73077228390e-03 -3.99845535017e-03  3.70105675949e-04 -4.29227860373e-04  5.40273449508e-03  1.30769166303e-03  1.18301095261e-03  3.02362766225e-03  3.21938821852e-03 -5.75354261632e-04  5.76296232965e-03  4.20701839913e-03 -2.04200136449e-03 -4.88825932245e-03 -2.26346655545e-03 -8.54504239311e-03  9.63537899721e-03  9.68608882502e-02  7.00820051664e-03  5.18005061171e-04  3.56651660684e-03 -1.50968375808e-03
 2.92115791453e-03  2.07637965241e-03  9.76302031639e-04 -1.84424213737e-03  5.41459922747e-03 -2.29580338065e-04 -1.83767374391e-03  7.59681660306e-04  1.43836770476e-03  1.07955003548e-03  7.03143365151e-04 -3.06964142319e-05 -5.02573865518e-04  9.73602922450e-04  1.57418833207e-04 -3.98564263828e-03 -8.05073300424e-04 -1.54180001752e-03  5.12462203552e-04 -1.72768883034e-03  2.53049325608e-04 -3.55407035373e-03 -1.53374048563e-03 -9.21324341704e-04  1.71982949067e-03 -1.66128805335e-04 -1.58925654142e-03 -1.28205831342e-03 -3.77195297057e-03  4.45065434592e-04 -7.31781732381e-04  9.81010502167e-04  5.93240792904e-04  1.30919916629e-05  2.78269517514e-03  1.63996830002e-03 -1.61652981607e-03  4.37067811954e-03 -7.13930707182e-04  3.72436747443e-04 -3.12786736593e-03 -3.20315687858e-03  2.39576965127e-05 -1.39095334656e-03 -1.99218534094e-04 -4.87735525767e-04 -6.45661666472e-04 -6.28990624486e-05 -4.27093970270e-05  3.41786378154e-04  1.32993835490e-03  1.62635852901e-03 -1.65400703780e-04  5.20527080724e-04 -8.29482691199e-04  2.04560515545e-03  8.16182478464e-04  4.92470296402e-03  6.94787261595e-03  7.00820051664e-03  7.33064549545e-02 -2.01970824577e-02 -4.07626178852e-03  1.40670147269e-04
-2.98848874949e-03 -5.86901003590e-05 -4.74200594160e-03 -8.14588339167e-04 -3.67650720040e-03  2.05679500591e-04  1.24719767583e-03 -4.78531003421e-04 -1.07811781215e-03 -3.12607550022e-03  1.14696792608e-03  9.54813758436e-04  2.68937840409e-03 -1.06902116348e-03  1.99258673363e-03  2.01096156387e-03 -9.35834468889e-05  2.61490826920e-03  1.12684021416e-04  7.11182380007e-04 -1.27092023240e-03  4.42554364513e-04  2.97454163990e-04  2.32288986882e-03 -1.54932824601e-03 -1.70687974359e-03  4.82093132732e-04  5.49670506165e-05  3.06688503066e-05  1.20217063740e-03 -1.13830963839e-03 -7.62577277970e-06 -3.56510083863e-04 -7.54793442692e-04 -3.39710787136e-03 -4.59682147025e-03  1.65389016325e-03 -3.44643463021e-03 -2.05676151624e-03 -9.59568885213e-05  3.55891667958e-03  5.38044244240e-03  1.44679196528e-03  3.08689782123e-03  2.87694550304e-03 -2.13892151442e-03  9.21817555076e-04 -8.95785029960e-04 -2.10154521846e-03  3.05528224061e-03 -1.09795535695e-03  8.79695684099e-04 -1.82793033593e-03 -2.01448987384e-04  7.89697145612e-05  1.33000384145e-04  2.68766065991e-03 -1.30948373382e-03  5.16638398533e-03  5.18005061171e-04 -2.01970824577e-02  8.10824957268e-02  5.75728364183e-03 -1.01533767627e-02
-2.19206737973e-03  1.55032670931e-03 -3.65982890666e-03  2.70719806243e-04 -5.22840137698e-03  3.69348112162e-04 -1.50159478065e-03  8.33321919015e-04  4.95969239683e-03 -3.03078783271e-04 -6.05538721870e-04 -5.12632414466e-05  2.85082903541e-03 -1.22246578290e-03  1.15327528967e-03  9.23873900631e-04 -4.95971457078e-03  8.21861563539e-04  2.34616860785e-03  7.63432192804e-04 -1.32933256161e-03  8.56795558213e-04  1.50196785839e-03  9.09773417911e-04 -2.80672048885e-03  1.42940965841e-03  1.04669482106e-04  3.18985258925e-04  1.28732920830e-03 -5.55037806056e-03 -7.00156313905e-04 -1.30757385840e-03  2.52057076634e-03  2.69686208215e-04 -7.21434592936e-04  4.64524447657e-05  1.15478990059e-03 -6.71190427934e-04  1.21051957733e-05 -8.29480321032e-04 -1.04296925192e-03 -3.71560645078e-03  1.66556495286e-03  5.28824616504e-04 -1.40040330052e-03 -4.70085871548e-03  2.69008440342e-03 -5.88131347875e-04 -2.66799355685e-03 -2.09108863578e-03  1.71727477802e-03  5.30723085757e-04  5.28635315501e-04  1.32161903209e-03 -6.96349612442e-04 -1.54975740921e-03  5.93055110125e-04 -1.34680576171e-03 -3.58321637578e-04  3.56651660684e-03 -4.07626178852e-03  5.75728364183e-03  8.31032161773e-02 -1.41830524194e-04
-3.59401584692e-04 -3.77431750677e-06  2.11128880058e-03  1.57569553316e-03  1.10904831843e-03 -1.75061422572e-03  5.25400154822e-04  2.78200365775e-03 -1.68594534251e-03 -7.51428169817e-04  3.89340871199e-04  1.10446637465e-03  3.60940829878e-04 -2.49296684243e-03 -4.21898504138e-03  7.01025178464e-04 -3.24464440379e-04 -3.13671830151e-03  3.44489228743e-04  2.76846113362e-03  2.16870041177e-03 -1.21814325601e-03  3.55033276538e-03 -8.78923984579e-04 -7.07000068196e-04 -1.32105515178e-04  1.79105366307e-04  1.37019059358e-03 -1.56453464142e-03  1.41834868042e-04  1.69702651925e-03 -9.90259348610e-04  8.49891215781e-04 -5.26868186715e-04 -1.92184822574e-03 -1.22302690915e-03 -1.93179681784e-03  2.59667441010e-03 -8.41321410331e-04  1.54007684916e-04 -1.23272955316e-04 -5.24499158436e-03  1.58040843585e-03  9.17624723231e-04 -1.38514017129e-03 -8.54046536467e-04  8.33903272051e-04  2.30184318691e-04 -2.38216971743e-04 -2.02724175294e-03  2.74722072050e-03 -6.24921493710e-04  1.67475251458e-03 -2.04307050985e-04 -8.72708301678e-04 -2.81448372824e-03 -2.48315429952e-03 -4.69549682656e-03 -1.21171502374e-03 -1.50968375808e-03  1.40670147269e-04 -1.01533767627e-02 -1.41830524194e-04  7.05826456343e-02
