# Supplementary material for: Proximal Distance Algorithms: Theory and Practice
Source: J Mach Learn Res. Author manuscript; Available in PMC 2019 Oct 24. (PMC6812563)
Supplement: code [file NIHMS1053815-supplement-code.zip › proxdist-master/keys_zhou_lange_2019/misc/spm/X_64_5.txt]

 9.17481235505e-02  6.79842001099e-03  5.55554733101e-03  1.93757798921e-03  1.00335509401e-03  2.70422034259e-04  2.90158839977e-04 -7.37606998500e-04 -3.30550984443e-04 -5.57046145548e-05 -1.94340213353e-03 -5.10494793638e-04 -1.73142395551e-03 -5.85365041639e-04  1.93356757778e-04  1.02459855654e-03  1.88031517683e-03 -2.43058202953e-04 -4.02400470569e-03 -1.29466079626e-03 -3.04738099574e-03  3.58508368406e-03  1.20409642145e-03 -1.15180172799e-03 -8.22822412655e-04  1.90913741259e-03 -5.45860169878e-04  3.89846771704e-03 -3.62660150641e-03  6.95686369576e-04  7.36962212203e-04  3.00729562188e-03  2.89225889229e-03  5.25168512900e-04 -7.64250109251e-04  1.77334952178e-03 -3.86200213730e-05 -1.67197694467e-03  6.34244215920e-04 -9.11119412180e-04  1.06144139008e-03  2.79784424983e-03 -4.52987687893e-04 -1.03242726328e-03  4.03214454292e-05 -6.42307338761e-04  2.43160191078e-03 -8.17123854269e-04  2.89294073059e-04  2.46302326203e-03  2.50908991373e-03  3.73883123923e-04  2.03675970483e-03 -1.59946399095e-03 -1.46880678559e-03 -4.24332181625e-03  5.00392805302e-03 -8.55540238629e-04  3.51709444886e-05  2.80519066994e-04 -3.50967764915e-03 -5.45399371175e-03 -1.54783224211e-03  5.87657537579e-03
 6.79842001099e-03  9.48963822788e-02 -5.97027708435e-03  4.79772368646e-03 -3.49563450869e-03 -1.18860863799e-03  6.10216453288e-04  1.10745793731e-03  1.91424888328e-03 -2.92407881043e-04  7.79517844856e-04 -1.57732318488e-03  4.74427056326e-03  5.79677747782e-03  3.05403045699e-03  9.21443168431e-04  3.22568834337e-03 -1.69425705151e-03 -4.03704835692e-03 -1.73463840306e-03 -1.31212382253e-03 -1.00552442747e-03 -4.72848372637e-04 -7.28864588967e-04 -5.54472400550e-03  3.60492528459e-04 -2.60440567431e-04 -1.81881493848e-03  1.68138802145e-03 -2.08198890570e-03  3.94214223937e-03 -5.38420866268e-04 -5.88520491066e-04 -1.78030288012e-03  1.53551490239e-03 -3.31687793687e-04 -4.99033536568e-04 -1.37754315806e-03  2.82925695736e-03 -1.98181732578e-04  2.98399825109e-03 -5.48840330840e-03 -1.87590193128e-03  2.30218408056e-03 -1.08911464110e-03 -1.21061970823e-03 -2.75783779996e-03  4.04457360367e-04  2.36037389833e-03 -9.35013457716e-04 -3.47990841931e-03  5.43015157151e-04  1.20971043605e-03  1.43117780288e-03  5.79089838287e-03  1.65226185611e-03 -2.57444482370e-04 -1.81441621804e-04 -1.73093954456e-03  4.53372912333e-03  4.59471541076e-03 -1.44987467763e-03  3.29943493390e-03 -1.02223850183e-04
 5.55554733101e-03 -5.97027708435e-03  9.01239341151e-02  2.52705004384e-03  1.43315547844e-03  7.51558413327e-03 -1.97003473200e-03 -5.02317852084e-04 -1.60016651131e-03 -4.66306316094e-04 -2.73254776798e-04 -2.00332354373e-03 -1.37308493591e-03  8.78062494571e-04 -2.60134446034e-03  1.50980960173e-03 -1.15889432420e-03 -1.12801090277e-03  7.47373002650e-04 -2.80862656738e-03  2.44322783520e-03  6.87672205748e-03  2.00883732066e-03 -6.51307560349e-04  1.25267713511e-03  5.76666434627e-04 -1.01893407037e-03 -1.60302575284e-03 -5.10304191948e-03  2.90060430300e-03 -4.22119755835e-05 -6.59060454010e-04  4.57779365285e-04  3.15736493803e-04  4.19469562748e-04  3.19287761010e-03 -8.30158223152e-05  1.73407338835e-03  3.34664025603e-03  1.52723149224e-03 -2.44632159632e-04  2.82079838166e-03 -1.85303690118e-03 -2.69389665205e-04  2.76820093777e-03 -4.46091646200e-03 -2.35084267839e-03  6.92519112183e-04  7.88892854030e-04 -5.42488169926e-05 -1.34470891851e-03 -1.64648263970e-03 -3.46189345898e-03  3.01614984505e-03  1.73243921409e-03  3.15947186681e-03 -1.18156931057e-03 -1.43196708371e-03  4.77478059426e-04  1.73718602360e-03  2.14860696633e-03 -2.75172953115e-03 -1.21780480186e-04  2.24819311000e-03
 1.93757798921e-03  4.79772368646e-03  2.52705004384e-03  8.62135123285e-02  5.78027363472e-03  7.37124376291e-03  2.53494192353e-03 -7.52948376109e-04 -3.71226688152e-03 -1.53207118384e-03 -4.78754175607e-04  2.15094436280e-03 -1.70513172772e-03  3.48733847537e-03  1.76628911441e-03  8.53281669245e-04  6.33576762690e-04  1.09836731689e-03 -1.64041831295e-03 -2.85773967915e-05  5.60967437651e-03  9.29368408425e-04 -5.87976725045e-03  6.72332742969e-04 -4.69063709484e-03  2.75051791119e-04  8.86835031952e-04 -2.61890795484e-03 -2.35104676687e-03  3.84443853113e-03  1.48038821591e-03 -1.24050328630e-03 -1.18038445650e-03 -8.59677362042e-04  2.16059141389e-03 -1.10433032088e-04 -9.90427949797e-04  5.99766922775e-04 -4.86303740133e-03  8.04250460780e-04  2.14301984343e-03 -1.67140638648e-03 -8.71841768135e-04 -3.21786027100e-03  9.39023939226e-04 -1.63751400234e-03  3.18955183928e-03 -1.07844559608e-03 -2.90533420774e-03  8.36794545677e-03 -9.25218992109e-05  2.01953659836e-03 -1.14351206594e-03 -3.04502324273e-03 -2.76425486432e-03 -2.22172510739e-03 -5.26380613938e-04 -2.72536850413e-03 -1.46448554023e-03  3.99194170247e-03  1.23734058837e-03  8.95337129638e-04  6.55985303840e-04 -3.18681364968e-04
 1.00335509401e-03 -3.49563450869e-03  1.43315547844e-03  5.78027363472e-03  8.18126258044e-02 -2.23009319136e-03 -8.66618238378e-03 -9.44984435034e-03 -1.71731916185e-03 -3.17124592735e-04  5.48529107829e-04  2.03459017323e-03 -1.13765481503e-03  2.09321661278e-03  1.05721859545e-03 -1.64285164175e-04 -1.94335623222e-03 -1.12219928547e-03 -2.35760876847e-03 -1.59140983684e-03 -2.99892136882e-03  6.60011786276e-04 -4.45917240140e-04  1.03611568207e-03  1.22293234597e-04  1.30909578677e-03  4.92204326557e-04  2.20721827274e-03  1.01923314023e-03  1.87551947730e-03 -1.27335380056e-05  1.45094034979e-03 -5.93453540833e-04 -4.80211775804e-04 -5.78795217405e-04 -2.20128994291e-03  2.59082090936e-03  2.92839553140e-04 -7.96031539177e-04  3.15788773850e-03  2.97710696073e-03 -1.07989131032e-03 -5.42667494724e-04  2.04103763991e-03  2.80077847747e-03 -3.94526307031e-04  5.15243172120e-04  2.35713593437e-03 -4.67133651456e-03  1.00016360650e-03  1.94842194834e-03  2.40324311857e-03 -1.64317543041e-03 -3.84421723950e-03  3.65331641567e-05  2.18506812920e-03 -9.97198706676e-04  3.26553133234e-03 -1.18775834229e-04  8.39534069277e-04 -1.50241456385e-03  3.50056272461e-03 -3.40350862051e-03 -3.17123076862e-04
 2.70422034259e-04 -1.18860863799e-03  7.51558413327e-03  7.37124376291e-03 -2.23009319136e-03  9.19696827141e-02  1.24522888684e-02 -7.48319275146e-03  7.83752410848e-03 -1.86390812758e-03 -1.37425588137e-04  2.59945765019e-03  3.02420633412e-03  7.44146096258e-04 -7.32393637858e-04  4.69997325614e-04 -3.82044713888e-04  1.51248909276e-03  1.64783677683e-03 -2.41266712840e-03  3.78012718489e-03 -1.44780103809e-03  1.99327175825e-03  1.61982945152e-03 -3.61678300274e-04 -2.33510280294e-04 -1.03352387051e-03  5.71828694852e-05  2.31663261485e-03  3.67440640782e-04  1.50300612829e-04 -2.92941439935e-03 -3.00694514956e-04 -4.04031679187e-04 -5.38402493571e-04 -2.12505039160e-03  1.69281179347e-04 -3.60405742422e-03 -3.59468907078e-03  7.06445417722e-04  2.00717859419e-03  2.05997462126e-03 -2.29445696314e-03 -3.36313718947e-03  2.03211750886e-03 -1.29583683128e-03 -2.15027586632e-03 -2.49244801424e-04  8.23352769273e-04  1.09052840355e-03  2.80756051375e-03  1.59133249774e-03 -1.25891579369e-03  5.50909664027e-04 -2.45336448985e-03 -1.47695672265e-03  1.05498611316e-03 -8.83877514805e-04  3.92186783531e-04  1.40781725800e-03  4.08296620551e-03  6.27874629103e-04 -2.63388896460e-03 -2.23118193745e-03
 2.90158839977e-04  6.10216453288e-04 -1.97003473200e-03  2.53494192353e-03 -8.66618238378e-03  1.24522888684e-02  9.10921605422e-02  5.41019246890e-03  1.43361705571e-03  3.68923443386e-03 -3.77532161675e-03  1.72028530646e-04  2.33173684200e-03 -1.49698963917e-03 -2.27481409621e-03  4.00575137311e-04 -3.30333575609e-03 -5.73022325642e-03  1.85263926763e-04 -2.54164207479e-03  1.50356395518e-03  1.32761283732e-03 -1.48402342624e-03 -2.52923794407e-04 -8.71013256234e-04  1.66156190519e-04 -2.98102773944e-03  5.49928331168e-04  2.62422191111e-03 -2.74593456923e-03  4.69486631918e-04 -2.60869714960e-03 -2.67448088836e-03 -4.37820928293e-03  1.43498202646e-03  1.79022516647e-03 -2.20410816108e-03  2.09759529620e-03 -2.42965655600e-03 -2.96935747539e-03  1.02808754351e-03 -9.93669645502e-04  6.69563686568e-04 -1.80805636547e-03 -3.89812095841e-03 -1.27088449818e-03 -1.00709581349e-03  7.94984636583e-04  1.38964327452e-03 -2.04390065061e-03 -1.50171703777e-03 -6.78357432203e-04 -2.92804308001e-03 -3.07377966211e-03 -2.23755090924e-03  2.20226616890e-03 -4.50072117391e-04 -1.74742211968e-03 -4.85064326989e-03 -6.04108991051e-04  2.33631964162e-03  5.06858105327e-04 -1.96155182334e-06  1.05941966677e-03
-7.37606998500e-04  1.10745793731e-03 -5.02317852084e-04 -7.52948376109e-04 -9.44984435034e-03 -7.48319275146e-03  5.41019246890e-03  6.64411020653e-02  6.37942065283e-03  9.47957631585e-03 -4.86328350433e-03 -5.08672333842e-04  2.02844307878e-03 -2.59204093953e-03 -9.57691490644e-04  6.99501717095e-04 -1.62923650914e-03 -7.83594961601e-04 -5.47174415755e-04 -2.98508844388e-03 -1.24137557781e-03 -2.22819726247e-03 -1.95308815913e-04  3.72247680699e-03 -1.44003367197e-03 -1.13766293508e-03 -1.20706922848e-03 -1.54413802735e-03 -1.43953063590e-03 -1.29047560666e-03 -1.41486553743e-03  1.40706096692e-03  3.55337491289e-04  1.04877779180e-03  3.05600744829e-03  1.40386717870e-03 -7.88480694018e-04  2.57146615303e-03  1.78034274852e-03 -2.08929113989e-03 -2.58108761545e-03  2.44636394935e-03  7.61760069836e-04 -1.12179628407e-03 -2.53770378462e-03  2.39979293154e-03  8.10924659188e-04  5.13699851890e-05  1.05831102160e-03 -6.45752437933e-04 -4.05433776518e-03 -1.10899550576e-03  7.77522783562e-04  1.48698454690e-03 -1.82623601252e-03 -2.49803065377e-03 -1.20648317821e-03 -8.76939368435e-04  6.56487289611e-04 -2.61972671213e-04 -4.42382345983e-04 -5.89923773359e-04  2.35060673071e-04  1.17341902331e-03
-3.30550984443e-04  1.91424888328e-03 -1.60016651131e-03 -3.71226688152e-03 -1.71731916185e-03  7.83752410848e-03  1.43361705571e-03  6.37942065283e-03  7.42256337289e-02  7.72198198240e-03 -4.51747377907e-03  1.12493000299e-03 -1.12063076877e-03 -2.53825434546e-03  2.33700265101e-03 -1.66556432605e-03 -1.44944140864e-03  6.90166394298e-04 -4.77915520174e-05 -1.29384933513e-03 -2.38196750661e-03 -1.62712527020e-03  2.11909269669e-04  1.51708095730e-03 -2.13749872287e-03  7.48741672831e-04  4.71397048761e-04  1.64096338068e-03  2.71477808563e-03 -3.97308353034e-03  1.27881769672e-04 -8.47428829737e-04 -3.99191029587e-04  2.30750904426e-03 -2.41351665546e-03  2.15365699608e-03 -3.39308176699e-04 -3.50584031240e-03  3.69315098963e-03  2.39735053966e-03 -1.45911330252e-03  3.12218162347e-03  2.39808361676e-03 -3.19676617790e-03 -6.07881855922e-04  4.80594471877e-04 -2.29258878271e-04 -2.25288805281e-03  1.32187163627e-04 -2.01843438904e-03  4.05447076061e-03 -3.60017608286e-04  7.18721228124e-04 -1.11317648205e-03 -3.14511187239e-03  1.23622507343e-04 -2.47619534216e-03  2.21822572734e-03  4.02832274896e-03  3.11533446419e-03 -1.10944009198e-03  1.49035831218e-03 -3.63727277840e-03  1.65151468293e-03
-5.57046145548e-05 -2.92407881043e-04 -4.66306316094e-04 -1.53207118384e-03 -3.17124592735e-04 -1.86390812758e-03  3.68923443386e-03  9.47957631585e-03  7.72198198240e-03  8.62839243541e-02 -8.44826812396e-03 -7.43537505209e-03 -3.23376045810e-03 -2.19270308636e-03 -2.52514302715e-03  1.52397253721e-03  8.25266249688e-04 -9.47290598103e-05 -2.10200890879e-03 -2.07333754362e-04 -7.90574555195e-04  4.90368491499e-04  4.13592071424e-03 -4.57363612903e-04  1.61443589101e-03 -1.57848174043e-03  1.93685369306e-03  3.80211795941e-04  8.32956928749e-04 -1.33777483014e-03  1.90948635335e-04  2.46516868661e-03 -5.24499831936e-04  9.79381576497e-04 -7.36561373482e-04 -1.64927603272e-03 -7.69830819495e-04  6.89860325901e-04  1.20995509988e-04  7.26324112569e-03 -4.25340009008e-03  1.39344523353e-03  9.96168952645e-04  4.30315141194e-04 -1.09278939904e-03  4.63130780845e-04  4.09142014979e-04 -1.40803795331e-05  1.66438717515e-03 -1.64775127266e-03 -1.34027852819e-03 -1.31327017397e-03  5.60436270112e-04  3.89728491693e-04 -4.94706172745e-03 -1.28623364910e-03  8.71758700536e-04  1.83414025437e-03 -5.03075796789e-04 -1.21727223412e-03  5.00008705109e-05  2.57379132748e-03 -2.55022080504e-03  3.07814938988e-03
-1.94340213353e-03  7.79517844856e-04 -2.73254776798e-04 -4.78754175607e-04  5.48529107829e-04 -1.37425588137e-04 -3.77532161675e-03 -4.86328350433e-03 -4.51747377907e-03 -8.44826812396e-03  6.16159504173e-02 -1.62505715404e-02 -1.58701157693e-03  3.67138669054e-03 -3.23958601448e-03  2.12860754251e-03  1.38104835089e-03 -1.70011306350e-03 -2.16098858106e-03 -1.24700338709e-03 -1.81620914797e-03 -1.96624352784e-03  1.36703518785e-03 -2.95751870276e-03  1.10105015620e-04 -1.39031011612e-04 -8.62304127970e-04  1.74652604448e-03  7.77019179077e-04  2.28802470630e-03  1.18617222247e-03  2.78094442266e-03  1.15242143984e-03 -2.07115424731e-03 -1.04392244791e-04  3.65315601841e-03  1.14166819707e-03 -3.85305740777e-03  1.87940417429e-03 -2.85092126431e-03  1.77656725412e-03 -4.92299433355e-04 -2.20720672534e-03 -1.66814446721e-03  8.15581763754e-04  1.61071277537e-03  5.87922978547e-04 -1.79992882702e-03  6.49434166060e-04  3.26551128198e-04  1.76255993036e-03  1.56779731931e-03 -2.48724493852e-03  2.88454626516e-03  5.07479540464e-03  1.71479846158e-03 -2.46264459980e-03 -3.34068715596e-04 -1.49447817488e-03  1.72857646792e-03  1.86722582290e-03 -6.59096940332e-04  2.52356756793e-03  1.14285111541e-03
-5.10494793638e-04 -1.57732318488e-03 -2.00332354373e-03  2.15094436280e-03  2.03459017323e-03  2.59945765019e-03  1.72028530646e-04 -5.08672333842e-04  1.12493000299e-03 -7.43537505209e-03 -1.62505715404e-02  9.00533396288e-02  1.69510419962e-03  4.50939580961e-03  3.81131799929e-03 -1.75252534276e-03 -2.54412124234e-03 -3.52854870665e-03  1.41876193589e-03 -1.31823251765e-03  2.12781899452e-03  9.04408556959e-04 -1.73423458108e-03  2.17354276185e-03 -3.34891536843e-03  2.15891129923e-03 -2.09068923314e-03 -6.07329130870e-04 -6.68984014275e-04 -2.74239971795e-03 -1.06527498852e-03 -2.80669653597e-03 -7.89681344049e-04  2.00735271572e-03  5.36333397955e-03 -1.47496360541e-03 -1.68107022466e-04  3.30310955667e-03 -1.10038978192e-03  8.64805956214e-04 -7.61125362748e-04  7.15639797818e-04 -7.78569903054e-04 -2.23853522276e-03 -1.69487863751e-03 -3.06749621253e-03 -1.98616279924e-03  1.09811975862e-03 -6.90295920615e-04 -1.51230725065e-03 -1.11712661159e-03 -1.21905265365e-04  7.20509630975e-04  2.84591737173e-04 -6.50599822674e-03  1.51050403085e-03 -4.90944380912e-03 -3.68262551385e-03  9.01851044364e-04  8.89733346734e-04 -3.33022397099e-03 -5.10317949820e-03 -2.62498475549e-03 -5.46437212848e-03
-1.73142395551e-03  4.74427056326e-03 -1.37308493591e-03 -1.70513172772e-03 -1.13765481503e-03  3.02420633412e-03  2.33173684200e-03  2.02844307878e-03 -1.12063076877e-03 -3.23376045810e-03 -1.58701157693e-03  1.69510419962e-03  9.93694748302e-02  4.96652116652e-03  3.13267275001e-04 -3.24239564815e-03  1.57385730998e-03 -2.24031373013e-03  9.95220970508e-04  2.64728009780e-03  5.17291399180e-03 -6.34935338806e-03  1.03512556290e-03 -1.53206941970e-03  3.45077635077e-03 -4.45868225599e-04  1.02584344416e-03 -1.08975054803e-03 -1.29333750043e-03 -2.91971817017e-03 -2.96814706507e-05 -7.34050301556e-04  3.39036717975e-04 -4.44003491838e-03 -3.61024028588e-03 -2.28692876243e-03  4.03435030779e-05 -1.84432256887e-03 -1.72883190520e-03  1.31386814980e-03  2.81218276555e-03  2.15241837956e-03  8.24624954467e-04  1.13675840802e-04 -2.00654809862e-04  1.37542281458e-04  8.06397521545e-03  1.01833933603e-03  2.42383347848e-03 -2.75283898646e-03 -2.35448041235e-03 -3.52178868567e-03  9.76145381125e-04  2.32075905920e-03  2.76166314992e-04 -5.62527993976e-03  3.65130882204e-03 -3.19264251149e-04  2.64023440647e-03  1.79590010617e-03 -4.31339002882e-03 -3.05545003414e-03  1.94974528439e-03 -6.03035896447e-04
-5.85365041639e-04  5.79677747782e-03  8.78062494571e-04  3.48733847537e-03  2.09321661278e-03  7.44146096258e-04 -1.49698963917e-03 -2.59204093953e-03 -2.53825434546e-03 -2.19270308636e-03  3.67138669054e-03  4.50939580961e-03  4.96652116652e-03  8.21413315361e-02  1.54991049614e-02  6.50789893604e-03 -4.96248510069e-05  5.41654063170e-03 -5.47111598513e-04  1.42886925608e-03  2.69408523094e-03 -4.25727247380e-03 -7.87331830602e-05 -2.24316546653e-03 -3.66199664963e-03  3.04741397659e-03 -1.11255579565e-03 -7.64416119845e-04 -2.45028107807e-03  7.40516666444e-04  2.25730390284e-03 -3.88054085689e-03 -7.20387517005e-04 -8.91686189868e-04  3.34158564005e-03  6.25056182110e-04 -4.48042258462e-04 -2.63119056867e-03 -4.71509999234e-04 -6.40607957896e-04  2.50317266930e-04 -7.25348896013e-04 -3.07658623331e-04 -1.86009634416e-03 -5.16750917375e-04  1.12946049546e-03  3.48910173719e-03  1.17006236838e-03 -1.16148823826e-03  3.48830317056e-04  6.68532503508e-04 -8.83055863332e-04 -1.90136960399e-03  4.84527776915e-03  5.01431453652e-04  4.12482566223e-03 -3.24805400995e-03 -6.87804403414e-04  4.27304930880e-04 -1.12838146981e-03 -1.26646122440e-03 -7.55316299930e-04  9.48375426217e-04 -1.89244301736e-03
 1.93356757778e-04  3.05403045699e-03 -2.60134446034e-03  1.76628911441e-03  1.05721859545e-03 -7.32393637858e-04 -2.27481409621e-03 -9.57691490644e-04  2.33700265101e-03 -2.52514302715e-03 -3.23958601448e-03  3.81131799929e-03  3.13267275001e-04  1.54991049614e-02  7.37868521433e-02 -1.36439320552e-02  5.86386330822e-03  2.56735847432e-03 -2.40744268205e-03 -1.68903443600e-03  4.16543712666e-03 -2.19917543009e-04  2.18472161598e-03  2.30049752751e-03 -3.43313055728e-03  3.72477250449e-03 -1.97658880477e-03 -2.26337887376e-03  2.89119274221e-03 -2.87493781644e-03  1.03488204742e-03 -1.39782621401e-03 -1.36743658009e-03 -1.38825794799e-03 -1.81913628088e-04 -3.00754532187e-03  5.06224763585e-04 -1.26940121137e-03  2.72366284862e-03  2.45174474924e-03 -3.25938517974e-04 -9.11372004440e-04  4.44753694574e-04  2.61890148202e-03 -2.03266285330e-03  3.96333824253e-03  6.35507096476e-04 -1.51034642570e-04 -2.08849616589e-03  2.15531244140e-03  2.86708069439e-03  2.15760103186e-03 -3.24569442819e-03  1.72480572560e-03  5.70561501770e-03  2.25992683499e-04  2.22897839150e-03  1.39328075622e-03  8.96645383953e-04  1.10060553127e-03 -3.77756959542e-05 -3.41619302108e-06  1.65621994066e-03 -1.71275982849e-03
 1.02459855654e-03  9.21443168431e-04  1.50980960173e-03  8.53281669245e-04 -1.64285164175e-04  4.69997325614e-04  4.00575137311e-04  6.99501717095e-04 -1.66556432605e-03  1.52397253721e-03  2.12860754251e-03 -1.75252534276e-03 -3.24239564815e-03  6.50789893604e-03 -1.36439320552e-02  9.11590409514e-02 -1.17079457413e-02  1.09248845446e-02 -3.44393980361e-03 -5.87573200535e-04 -1.84071668364e-03 -1.60088183148e-03 -5.63302072953e-04 -6.20236317581e-04  3.53323229216e-03 -1.15689944844e-03  2.37275132117e-03  2.41988801770e-03 -5.32118929959e-03  1.61606849840e-03  8.11396310131e-04  8.76353229816e-04 -7.05597783478e-04 -1.87196147681e-03 -2.34501619538e-03 -6.82144085373e-04  4.11493243576e-04 -1.39640839926e-03 -1.79462266423e-03 -2.72799858692e-03  3.00802798132e-03  2.38443374678e-03 -3.09067279635e-03 -2.22613509748e-03  7.64173703455e-04 -3.23205141844e-03  2.42479872659e-03  3.64083143330e-03  2.83974542381e-03 -3.92587896505e-03 -3.45264876408e-03  1.22942415271e-03 -3.36358031975e-03  1.60882349380e-03 -1.09282407091e-03  4.48034443827e-04 -2.09346042624e-03 -7.28096628017e-04 -6.18294668526e-04 -1.62321976944e-03 -4.38299917169e-03 -7.06362033113e-05 -1.10207619415e-03  5.24886506450e-04
 1.88031517683e-03  3.22568834337e-03 -1.15889432420e-03  6.33576762690e-04 -1.94335623222e-03 -3.82044713888e-04 -3.30333575609e-03 -1.62923650914e-03 -1.44944140864e-03  8.25266249688e-04  1.38104835089e-03 -2.54412124234e-03  1.57385730998e-03 -4.96248510069e-05  5.86386330822e-03 -1.17079457413e-02  6.14890546661e-02  1.47320757106e-02 -2.00916435474e-02  2.54204170008e-03  7.84401709068e-04  1.55384918698e-03  3.91467174681e-04  1.23556108195e-03 -3.40234856422e-03  2.01052326323e-04  1.25540527612e-04  8.51512618293e-05  4.89697340683e-04 -6.20064823787e-04 -5.10904425931e-04 -1.37444205459e-03 -7.36663640208e-04 -7.70055532692e-05  3.71164078633e-03  1.45012853593e-03  1.14957832523e-04  9.38648805565e-04  2.45507068692e-03  1.78130032697e-03 -3.63687164871e-04 -1.04592741579e-03 -2.94170330693e-04 -2.28701220630e-04  1.29545659368e-03  1.79134972734e-03  1.10855818082e-03 -1.33621560567e-03 -2.06017663621e-03  2.46467058077e-03 -1.95239210251e-03  1.82635954152e-03  6.87789678063e-04  8.45936058157e-04  1.83117448539e-03  1.60617542963e-03 -1.85318583232e-03 -1.44330435126e-03  5.20605982485e-03  5.13287267764e-03  4.97825483421e-03 -2.14236963697e-03  2.45936142129e-03  3.02198596798e-04
-2.43058202953e-04 -1.69425705151e-03 -1.12801090277e-03  1.09836731689e-03 -1.12219928547e-03  1.51248909276e-03 -5.73022325642e-03 -7.83594961601e-04  6.90166394298e-04 -9.47290598103e-05 -1.70011306350e-03 -3.52854870665e-03 -2.24031373013e-03  5.41654063170e-03  2.56735847432e-03  1.09248845446e-02  1.47320757106e-02  8.74417926105e-02  8.39305529425e-03  1.36551773203e-02  4.46791730470e-04  2.00908668356e-03 -1.66254121455e-03 -5.25946856714e-04 -1.27384407929e-03  3.66075657069e-05  4.58979946706e-03  1.07651013258e-03 -5.64921814586e-03  8.93219557396e-04 -8.82455834969e-04  2.03443751132e-03 -7.31066065323e-04  9.41130508700e-07  2.26065895353e-03  8.50514605704e-04  8.15571755951e-04  8.96579935209e-04  3.79953979309e-03  1.49663442511e-03  3.13369817156e-03 -2.31671949232e-03  7.65675863146e-04 -2.49659713399e-03  1.77461726527e-03  6.90853095430e-04 -8.45400095244e-04  1.19222215068e-03 -3.21011694660e-03  2.23294795846e-03  2.90619451076e-04 -1.08354056038e-03 -5.37975118081e-04  1.08786648984e-03 -1.91546585025e-04  3.56598958187e-03 -5.01110831551e-04  1.58408347255e-03  2.23010969753e-03  1.27746128275e-04 -1.47760437129e-03 -1.09175684416e-03  6.25118968058e-04  1.52446816339e-03
-4.02400470569e-03 -4.03704835692e-03  7.47373002650e-04 -1.64041831295e-03 -2.35760876847e-03  1.64783677683e-03  1.85263926763e-04 -5.47174415755e-04 -4.77915520174e-05 -2.10200890879e-03 -2.16098858106e-03  1.41876193589e-03  9.95220970508e-04 -5.47111598513e-04 -2.40744268205e-03 -3.44393980361e-03 -2.00916435474e-02  8.39305529425e-03  8.81560637467e-02  1.13412910201e-02  3.99772219889e-03 -2.62607727860e-04  2.91336254357e-03 -5.85879798841e-04 -4.58490941763e-04  1.09337811024e-03  1.10719234529e-03 -2.37474688045e-04  8.33875545195e-04 -8.04124591685e-04 -1.82363913760e-03  3.32821917124e-03  1.98849134350e-03  1.81132389955e-03  2.38530699499e-04  1.06004556125e-03 -7.03674777788e-04 -2.40467864451e-03 -1.66926077792e-03 -3.97993222975e-04  3.48103589205e-03 -3.79181667404e-03  1.57189436086e-03 -1.46252381594e-03  7.61260965828e-04 -1.31928982211e-03 -1.58630962965e-03 -2.85758302556e-04 -8.86862151371e-04  9.15313570831e-04  9.52277654011e-04 -2.35445827055e-03  6.22718419226e-04  2.17367986580e-03 -1.99423079277e-03  2.13823272424e-03  9.05036299052e-04  3.04020953420e-03 -2.59654744628e-03 -1.19928972597e-03 -1.88513773538e-03  1.32834842402e-03 -1.28992686770e-03 -3.70126101678e-03
-1.29466079626e-03 -1.73463840306e-03 -2.80862656738e-03 -2.85773967915e-05 -1.59140983684e-03 -2.41266712840e-03 -2.54164207479e-03 -2.98508844388e-03 -1.29384933513e-03 -2.07333754362e-04 -1.24700338709e-03 -1.31823251765e-03  2.64728009780e-03  1.42886925608e-03 -1.68903443600e-03 -5.87573200535e-04  2.54204170008e-03  1.36551773203e-02  1.13412910201e-02  8.49703826687e-02  5.39190372440e-03  4.27528785605e-03 -1.87692241151e-03  1.32992566121e-03 -5.24276755790e-04 -3.73784599155e-03  4.12977041645e-03  5.71837268111e-04 -3.71408661079e-03  1.23281015305e-03 -5.59087360193e-04  2.51282749427e-03  5.29471560255e-04 -2.94553428600e-04  2.69885938836e-03 -3.03027538596e-04 -3.25140376675e-04 -4.64894316821e-04  4.49092175927e-03  4.95720262214e-03  2.41889029873e-03 -5.76295009684e-04  3.53459944171e-04 -4.72758586434e-03  1.11139013440e-03  5.12285893394e-04 -4.12333065393e-03 -2.21654791336e-03 -1.49231603558e-03  4.77165317788e-03  1.91696757282e-04 -1.02780999587e-03  4.54231362559e-03  1.23873693178e-03  3.50814057252e-04  2.16414172933e-03 -1.84716331127e-05  6.58850212377e-04 -9.37434177502e-04 -2.12179839585e-03 -1.85197372107e-03 -1.12702357147e-03 -3.17527426543e-03  2.91610100547e-04
-3.04738099574e-03 -1.31212382253e-03  2.44322783520e-03  5.60967437651e-03 -2.99892136882e-03  3.78012718489e-03  1.50356395518e-03 -1.24137557781e-03 -2.38196750661e-03 -7.90574555195e-04 -1.81620914797e-03  2.12781899452e-03  5.17291399180e-03  2.69408523094e-03  4.16543712666e-03 -1.84071668364e-03  7.84401709068e-04  4.46791730470e-04  3.99772219889e-03  5.39190372440e-03  1.08009515522e-01 -6.31621220068e-03  5.40494284425e-03  1.13121808599e-03  5.07014983515e-03 -1.63374089437e-03  1.90485999918e-03 -5.56271079104e-03 -3.35832025393e-03  7.42264355305e-04  2.78918411251e-03  4.98943956308e-03  4.23191401561e-04 -2.49072634129e-03  7.70645904982e-04  2.01295856644e-03 -1.58681032675e-03  2.04531274537e-03 -5.31275597653e-03 -1.22891244679e-03  1.35849077331e-03  1.21788078660e-03  2.18100776852e-03  2.24438618488e-03 -1.69244406337e-04  1.85800328446e-03  1.93392876266e-03 -1.85177337169e-03  3.68979947030e-04  1.58674020637e-03  2.72597185474e-03 -6.64747583616e-03  1.41631268242e-03  5.30763962272e-03  9.19642628900e-04  8.71880240275e-04 -8.07583807608e-04  1.02199970925e-04  2.99913382240e-03  3.36703378314e-04 -1.26600825290e-03 -2.31091541484e-03  3.56471736412e-04  4.39963757415e-03
 3.58508368406e-03 -1.00552442747e-03  6.87672205748e-03  9.29368408425e-04  6.60011786276e-04 -1.44780103809e-03  1.32761283732e-03 -2.22819726247e-03 -1.62712527020e-03  4.90368491499e-04 -1.96624352784e-03  9.04408556959e-04 -6.34935338806e-03 -4.25727247380e-03 -2.19917543009e-04 -1.60088183148e-03  1.55384918698e-03  2.00908668356e-03 -2.62607727860e-04  4.27528785605e-03 -6.31621220068e-03  9.23174616187e-02  5.96293882851e-03  5.34270650812e-03 -6.00273969967e-03 -2.05840125890e-03  3.54880780825e-04 -1.24866754041e-03 -4.44138396529e-03  4.27643080732e-03  2.12966669742e-03  9.57243811565e-04 -1.15045137830e-03  1.83435774200e-03  4.48427976647e-03  3.57788501406e-04 -2.12598914238e-05  2.17451936729e-03  3.17278587089e-03  3.53094587709e-03  7.43381200035e-04 -2.30381610105e-04 -1.41598419585e-03  1.41691941520e-03 -4.66465991548e-04  4.92475783566e-03 -3.14691090623e-03  6.49025014565e-04 -2.51796072756e-03  3.29747680704e-03 -1.29474976666e-03  2.68305660170e-03  5.45914378801e-04 -3.66633992249e-04 -7.14286989070e-04  5.69966973237e-04 -8.22448196557e-05  7.89252988000e-04  1.72321634585e-03  3.43295403725e-03  4.00512220051e-03 -1.36150499684e-03  2.76545742169e-03  2.12283320156e-03
 1.20409642145e-03 -4.72848372637e-04  2.00883732066e-03 -5.87976725045e-03 -4.45917240140e-04  1.99327175825e-03 -1.48402342624e-03 -1.95308815913e-04  2.11909269669e-04  4.13592071424e-03  1.36703518785e-03 -1.73423458108e-03  1.03512556290e-03 -7.87331830602e-05  2.18472161598e-03 -5.63302072953e-04  3.91467174681e-04 -1.66254121455e-03  2.91336254357e-03 -1.87692241151e-03  5.40494284425e-03  5.96293882851e-03  8.53050222554e-02  5.48327509901e-04  7.66124968382e-03  3.28974070048e-04 -3.15733554571e-03 -1.39779472720e-03 -2.07059607150e-03  1.26405090801e-04 -3.53938999220e-04  3.09032624115e-05 -6.39461488490e-04 -1.51136609726e-03  2.85256347969e-03  1.54189369745e-03  3.27780634600e-04  9.35275597045e-04  2.25836245748e-04  5.76901870227e-04 -1.58001470503e-03  2.36937425882e-03 -9.86918363545e-04  2.61314676824e-03  2.92115642230e-03  2.37607038456e-03  1.55874557896e-03 -2.91459450496e-03  2.53583075479e-03 -5.37525451834e-03  7.80766449052e-04 -5.94879979273e-04 -3.03784582368e-03  3.50073191099e-03  3.88027948262e-04  1.34882058808e-03 -1.29769086634e-03 -1.26901201041e-03 -1.73886936071e-03 -9.77843949718e-04 -3.89485126609e-03 -1.24166979369e-03 -1.66710505522e-03 -5.70704528875e-04
-1.15180172799e-03 -7.28864588967e-04 -6.51307560349e-04  6.72332742969e-04  1.03611568207e-03  1.61982945152e-03 -2.52923794407e-04  3.72247680699e-03  1.51708095730e-03 -4.57363612903e-04 -2.95751870276e-03  2.17354276185e-03 -1.53206941970e-03 -2.24316546653e-03  2.30049752751e-03 -6.20236317581e-04  1.23556108195e-03 -5.25946856714e-04 -5.85879798841e-04  1.32992566121e-03  1.13121808599e-03  5.34270650812e-03  5.48327509901e-04  6.76869311572e-02  9.04968885915e-03 -3.94380785776e-03 -6.32404207979e-03 -3.31771455796e-03  3.18129904404e-03 -3.86233187480e-04 -1.81096571449e-03  2.12252525972e-03 -2.50777859182e-03 -1.84822233307e-04 -4.40424207751e-04  2.92372307451e-04 -1.20271713556e-03  2.32528265329e-03  3.69731887564e-04 -9.22500937148e-04 -3.72996603330e-03  1.63355700640e-03  1.39699051853e-03 -9.96545280962e-04 -1.87692025849e-03  2.93770175586e-03 -4.60284963588e-04 -7.82276296663e-04 -1.43889918938e-03  2.06986264712e-03  1.62867444748e-03 -8.65474849655e-04 -4.13585510823e-04  1.42184995285e-03 -2.01477391736e-04 -2.05422234246e-03 -1.89011869754e-03 -1.52636823012e-03 -6.19903147757e-05  8.30171382309e-04  4.11537989526e-04  6.94287437394e-04  1.49720397379e-04 -2.50963652616e-03
-8.22822412655e-04 -5.54472400550e-03  1.25267713511e-03 -4.69063709484e-03  1.22293234597e-04 -3.61678300274e-04 -8.71013256234e-04 -1.44003367197e-03 -2.13749872287e-03  1.61443589101e-03  1.10105015620e-04 -3.34891536843e-03  3.45077635077e-03 -3.66199664963e-03 -3.43313055728e-03  3.53323229216e-03 -3.40234856422e-03 -1.27384407929e-03 -4.58490941763e-04 -5.24276755790e-04  5.07014983515e-03 -6.00273969967e-03  7.66124968382e-03  9.04968885915e-03  1.04163944917e-01 -3.84880624476e-03 -6.79083801912e-03 -6.01397937342e-03 -3.74549245492e-03  1.33064147302e-03  2.20837571858e-03  2.04902010090e-03  1.16100624957e-03  1.66457846647e-03 -1.71379767723e-03  2.40923399672e-03 -2.77260569964e-03  3.95400383084e-03 -7.04343316439e-04  3.15497400059e-03 -1.25260649534e-03  2.05127386552e-03  7.03161766678e-04 -2.95604386492e-03  5.39979148944e-04  3.42759341470e-04 -1.81456558170e-03 -1.54649959773e-03  1.52581174710e-03 -9.69399889997e-04  1.27894548860e-03 -3.45975908516e-03  1.55273253505e-03  4.82596782790e-03  8.32917402984e-04  2.25997528651e-03 -8.71674032037e-04 -2.19264239566e-03 -2.97456672472e-03 -4.71987017724e-03 -3.96085502246e-03 -2.77932875124e-04 -3.39245036166e-03 -9.01425087315e-04
 1.90913741259e-03  3.60492528459e-04  5.76666434627e-04  2.75051791119e-04  1.30909578677e-03 -2.33510280294e-04  1.66156190519e-04 -1.13766293508e-03  7.48741672831e-04 -1.57848174043e-03 -1.39031011612e-04  2.15891129923e-03 -4.45868225599e-04  3.04741397659e-03  3.72477250449e-03 -1.15689944844e-03  2.01052326323e-04  3.66075657069e-05  1.09337811024e-03 -3.73784599155e-03 -1.63374089437e-03 -2.05840125890e-03  3.28974070048e-04 -3.94380785776e-03 -3.84880624476e-03  6.65721095986e-02 -1.34717518991e-02 -9.90546555542e-03  2.60576457837e-03 -2.70674759500e-03  2.38389430806e-03 -3.98791953624e-03 -1.07680534581e-03 -1.68796965443e-04  4.64273723948e-03  2.32458147541e-03 -8.43896560797e-04  1.64490373570e-03 -2.59819977887e-04 -7.76593025793e-04  3.53739141356e-04 -1.76907582904e-03  1.72077720070e-03  3.88398851895e-03  1.81267921187e-03 -7.20018243276e-04  6.90134430607e-04 -2.78802587858e-05  2.96801124278e-03 -6.68544433700e-04 -1.97135738985e-04 -1.01073688392e-03 -3.78582887513e-04 -6.87285466830e-04 -4.33161548066e-03 -2.41896319629e-04 -1.55195715246e-03 -4.83897043135e-04  1.91676304903e-03  2.85474776218e-03  3.35631336592e-03 -5.53158972226e-05  7.18444686062e-04  3.62896995364e-06
-5.45860169878e-04 -2.60440567431e-04 -1.01893407037e-03  8.86835031952e-04  4.92204326557e-04 -1.03352387051e-03 -2.98102773944e-03 -1.20706922848e-03  4.71397048761e-04  1.93685369306e-03 -8.62304127970e-04 -2.09068923314e-03  1.02584344416e-03 -1.11255579565e-03 -1.97658880477e-03  2.37275132117e-03  1.25540527612e-04  4.58979946706e-03  1.10719234529e-03  4.12977041645e-03  1.90485999918e-03  3.54880780825e-04 -3.15733554571e-03 -6.32404207979e-03 -6.79083801912e-03 -1.34717518991e-02  6.56721978259e-02  5.46072068960e-03 -5.49123261943e-03  3.53029168157e-04  1.08275464591e-03 -2.01651300958e-03  1.22209618869e-03 -3.05544647569e-04 -3.24261696297e-03 -1.36679329420e-03  9.51927253008e-05 -5.40334301908e-04 -2.04157656302e-04 -2.05507706719e-03 -1.19271831911e-03  9.93108395560e-05 -2.06600761596e-03 -4.14027115709e-03 -2.10509630466e-04 -1.38464614839e-03 -2.11212858432e-04  2.93181408093e-03 -2.12065633599e-03 -4.19392284741e-04 -5.94636785082e-04  1.62824490122e-03 -1.52680298096e-03 -1.05716443953e-03  1.35406993855e-03  3.60770773206e-04  3.73470557631e-03  3.33686512079e-03  1.74434597882e-03 -1.71219990028e-03 -8.51511370479e-04 -6.13169448360e-04  1.07235031582e-03  6.42054030901e-04
 3.89846771704e-03 -1.81881493848e-03 -1.60302575284e-03 -2.61890795484e-03  2.20721827274e-03  5.71828694852e-05  5.49928331168e-04 -1.54413802735e-03  1.64096338068e-03  3.80211795941e-04  1.74652604448e-03 -6.07329130870e-04 -1.08975054803e-03 -7.64416119845e-04 -2.26337887376e-03  2.41988801770e-03  8.51512618293e-05  1.07651013258e-03 -2.37474688045e-04  5.71837268111e-04 -5.56271079104e-03 -1.24866754041e-03 -1.39779472720e-03 -3.31771455796e-03 -6.01397937342e-03 -9.90546555542e-03  5.46072068960e-03  7.65713400176e-02 -2.06033795458e-03 -2.66770261384e-03 -3.81900117122e-03  1.36756469705e-03  1.51268614690e-03  2.97525718506e-04 -2.76952456730e-04 -4.79610443098e-03  1.38605939137e-03 -1.28707071341e-03  5.03714430050e-04  1.77676777754e-03  2.61165104263e-03 -8.33216645806e-04  5.26982765547e-04 -4.21495586842e-04  1.28341473266e-03 -3.70068918840e-04  1.24788034930e-03 -1.30646343236e-04  1.09785914494e-03 -7.57769065245e-05  5.55152175646e-04  3.65357931550e-03  1.71231453738e-03 -4.37887947576e-03 -6.50767799927e-04  2.02309877350e-03  9.05872181668e-04  1.24632022107e-03  2.74188826992e-04  9.02241205891e-04  8.25865755596e-04 -2.43269779292e-03  2.30026509903e-04  2.18988463461e-03
-3.62660150641e-03  1.68138802145e-03 -5.10304191948e-03 -2.35104676687e-03  1.01923314023e-03  2.31663261485e-03  2.62422191111e-03 -1.43953063590e-03  2.71477808563e-03  8.32956928749e-04  7.77019179077e-04 -6.68984014275e-04 -1.29333750043e-03 -2.45028107807e-03  2.89119274221e-03 -5.32118929959e-03  4.89697340683e-04 -5.64921814586e-03  8.33875545195e-04 -3.71408661079e-03 -3.35832025393e-03 -4.44138396529e-03 -2.07059607150e-03  3.18129904404e-03 -3.74549245492e-03  2.60576457837e-03 -5.49123261943e-03 -2.06033795458e-03  9.31219411891e-02 -1.01484769851e-02 -1.13542474694e-02  1.59758237253e-03  1.48941677597e-04  7.32588511478e-04 -2.94269681105e-03  1.01910133863e-03 -2.55115993059e-05  3.44003329061e-03 -5.87326172180e-03 -1.60728805698e-03  8.23305461835e-04 -2.07117845996e-03  2.24571425088e-03  1.01092772206e-04 -1.25930985745e-03  1.40320809070e-03 -1.88146230055e-03 -6.69769379897e-04  1.38193149157e-03 -4.47562917744e-03  3.58089447671e-03  1.07254570583e-03 -3.32950831530e-03  4.08208546974e-03  8.16248932466e-04 -4.38602022957e-03  3.54482281123e-03 -2.67196670578e-03 -3.03659292907e-03  2.30707751317e-03  2.76036544295e-04  3.20836165966e-03  1.90290769634e-03 -3.05284001102e-04
 6.95686369576e-04 -2.08198890570e-03  2.90060430300e-03  3.84443853113e-03  1.87551947730e-03  3.67440640782e-04 -2.74593456923e-03 -1.29047560666e-03 -3.97308353034e-03 -1.33777483014e-03  2.28802470630e-03 -2.74239971795e-03 -2.91971817017e-03  7.40516666444e-04 -2.87493781644e-03  1.61606849840e-03 -6.20064823787e-04  8.93219557396e-04 -8.04124591685e-04  1.23281015305e-03  7.42264355305e-04  4.27643080732e-03  1.26405090801e-04 -3.86233187480e-04  1.33064147302e-03 -2.70674759500e-03  3.53029168157e-04 -2.66770261384e-03 -1.01484769851e-02  7.43719776345e-02 -7.58521522557e-03 -2.04116450642e-04  5.93532828299e-03  2.69071697730e-03  2.23385621792e-03 -6.66506601466e-04  1.16620635167e-03 -1.57422922798e-03  4.32298294199e-03 -1.23363608697e-03 -3.70974442565e-04  2.68004673680e-03 -1.72338960735e-03 -1.19016831587e-03  2.99051452941e-04 -4.44034316044e-04 -6.30521019010e-05  1.31028979015e-03 -2.89401832962e-04  1.56160656915e-03 -2.27612129441e-03  8.16194806635e-04 -5.47285080396e-04 -1.66342652428e-03  1.09139955618e-03 -1.35957963265e-03  5.67585760014e-04 -4.94113843872e-04 -1.43396615507e-03 -9.73409542494e-04  4.50767152186e-04  1.69778432058e-03 -9.69378965673e-04  4.89154159531e-03
 7.36962212203e-04  3.94214223937e-03 -4.22119755835e-05  1.48038821591e-03 -1.27335380056e-05  1.50300612829e-04  4.69486631918e-04 -1.41486553743e-03  1.27881769672e-04  1.90948635335e-04  1.18617222247e-03 -1.06527498852e-03 -2.96814706507e-05  2.25730390284e-03  1.03488204742e-03  8.11396310131e-04 -5.10904425931e-04 -8.82455834969e-04 -1.82363913760e-03 -5.59087360193e-04  2.78918411251e-03  2.12966669742e-03 -3.53938999220e-04 -1.81096571449e-03  2.20837571858e-03  2.38389430806e-03  1.08275464591e-03 -3.81900117122e-03 -1.13542474694e-02 -7.58521522557e-03  7.11988219160e-02  4.64556972815e-03 -3.28351714275e-03 -1.90034529467e-03  3.95443276937e-03  1.39790992156e-03 -7.99473958202e-04  1.54486984572e-03 -2.21198419440e-04 -8.06128179895e-04  3.94063689386e-05 -1.92424278999e-03  5.45965390720e-04  1.07635959948e-03  2.61188168243e-03  1.24316694832e-04  1.02861615860e-03 -1.72740124388e-03  1.55161021259e-03 -1.80490611037e-03  1.92012000072e-03 -2.47013280987e-03 -7.33776236479e-04 -1.40411258210e-03  8.31320608936e-04  2.12732162713e-03 -1.02152477068e-03  8.22702428219e-04  4.11607747964e-03 -2.23414667034e-04 -1.90043004887e-04 -8.49174063945e-04  1.14488579660e-03 -3.36331525487e-04
 3.00729562188e-03 -5.38420866268e-04 -6.59060454010e-04 -1.24050328630e-03  1.45094034979e-03 -2.92941439935e-03 -2.60869714960e-03  1.40706096692e-03 -8.47428829737e-04  2.46516868661e-03  2.78094442266e-03 -2.80669653597e-03 -7.34050301556e-04 -3.88054085689e-03 -1.39782621401e-03  8.76353229816e-04 -1.37444205459e-03  2.03443751132e-03  3.32821917124e-03  2.51282749427e-03  4.98943956308e-03  9.57243811565e-04  3.09032624115e-05  2.12252525972e-03  2.04902010090e-03 -3.98791953624e-03 -2.01651300958e-03  1.36756469705e-03  1.59758237253e-03 -2.04116450642e-04  4.64556972815e-03  9.29401751786e-02  4.32870561914e-03  2.39191163546e-03 -2.06990121308e-03  1.61028453090e-03  1.80327249154e-03  1.05908377789e-03  2.82109108722e-03 -4.07486088017e-03 -4.24818299365e-03  8.86979621709e-04 -2.30675461729e-03  2.40812063122e-04 -1.77669565712e-03  1.80727723646e-03  2.94778222899e-04 -4.55255701057e-03 -1.83872793128e-03  4.39045733843e-03 -2.85016292061e-03  8.58471630417e-04 -2.08127324808e-03  4.73548094626e-03  3.49013960408e-03 -1.65040857982e-03  1.66406584231e-03  1.50793516903e-03  9.08683963672e-04  1.03964173437e-03 -3.31370754333e-03 -4.46036051706e-04  9.66871611369e-04 -1.48480243504e-03
 2.89225889229e-03 -5.88520491066e-04  4.57779365285e-04 -1.18038445650e-03 -5.93453540833e-04 -3.00694514956e-04 -2.67448088836e-03  3.55337491289e-04 -3.99191029587e-04 -5.24499831936e-04  1.15242143984e-03 -7.89681344049e-04  3.39036717975e-04 -7.20387517005e-04 -1.36743658009e-03 -7.05597783478e-04 -7.36663640208e-04 -7.31066065323e-04  1.98849134350e-03  5.29471560255e-04  4.23191401561e-04 -1.15045137830e-03 -6.39461488490e-04 -2.50777859182e-03  1.16100624957e-03 -1.07680534581e-03  1.22209618869e-03  1.51268614690e-03  1.48941677597e-04  5.93532828299e-03 -3.28351714275e-03  4.32870561914e-03  5.99128984941e-02  2.35530376565e-02 -4.59929814522e-03  2.96736596285e-03  7.10850058870e-04 -7.56027454774e-04 -3.49719872995e-04 -2.15863818837e-03  2.20150609058e-03 -2.84476989002e-03  2.01577543770e-04 -6.87409499558e-05  1.86292536343e-03 -2.22309816601e-03  3.79474483306e-04 -2.21042405423e-03  1.24135474273e-03  9.06042062084e-04  1.10201718560e-03 -1.42910480177e-03  4.06786566620e-03  4.44080398988e-03  9.28330296246e-04 -4.20277509307e-03  4.20219992865e-03 -5.50708530968e-05 -8.47858700416e-04  1.37417095961e-04  4.46648032219e-04  1.85460193969e-03 -1.34923337635e-03 -6.72192474981e-04
 5.25168512900e-04 -1.78030288012e-03  3.15736493803e-04 -8.59677362042e-04 -4.80211775804e-04 -4.04031679187e-04 -4.37820928293e-03  1.04877779180e-03  2.30750904426e-03  9.79381576497e-04 -2.07115424731e-03  2.00735271572e-03 -4.44003491838e-03 -8.91686189868e-04 -1.38825794799e-03 -1.87196147681e-03 -7.70055532692e-05  9.41130508700e-07  1.81132389955e-03 -2.94553428600e-04 -2.49072634129e-03  1.83435774200e-03 -1.51136609726e-03 -1.84822233307e-04  1.66457846647e-03 -1.68796965443e-04 -3.05544647569e-04  2.97525718506e-04  7.32588511478e-04  2.69071697730e-03 -1.90034529467e-03  2.39191163546e-03  2.35530376565e-02  8.25518779044e-02  8.27327831494e-03 -4.31212095490e-03  2.63226070232e-03 -2.39206428016e-03 -1.84479850515e-04 -1.55907457237e-03  8.77059349221e-04 -1.89929620522e-04 -2.98284146369e-03  1.87870485895e-03 -1.38456370684e-03 -1.34938171781e-03 -1.81099037154e-03 -3.05659099794e-03  9.62119168845e-04  7.23681991473e-05 -1.90973103563e-03 -2.39617701926e-03  6.87142936531e-03  5.40460879645e-03 -2.62536308073e-03 -2.90927836999e-03  2.81755394163e-03 -4.95308268961e-04 -7.19123888962e-04  2.42851750897e-03  2.44771356628e-03 -9.34409274286e-04 -1.79154101032e-03 -5.20747406015e-03
-7.64250109251e-04  1.53551490239e-03  4.19469562748e-04  2.16059141389e-03 -5.78795217405e-04 -5.38402493571e-04  1.43498202646e-03  3.05600744829e-03 -2.41351665546e-03 -7.36561373482e-04 -1.04392244791e-04  5.36333397955e-03 -3.61024028588e-03  3.34158564005e-03 -1.81913628088e-04 -2.34501619538e-03  3.71164078633e-03  2.26065895353e-03  2.38530699499e-04  2.69885938836e-03  7.70645904982e-04  4.48427976647e-03  2.85256347969e-03 -4.40424207751e-04 -1.71379767723e-03  4.64273723948e-03 -3.24261696297e-03 -2.76952456730e-04 -2.94269681105e-03  2.23385621792e-03  3.95443276937e-03 -2.06990121308e-03 -4.59929814522e-03  8.27327831494e-03  9.71565374513e-02  5.55983879169e-03  5.55506272139e-03  5.99920724110e-03  1.88217362617e-03  2.45204719597e-03  1.73785377995e-03  1.98098768850e-03 -2.76804298284e-03  5.07993220362e-03 -9.95495076672e-04  2.37840418734e-03 -2.65174454784e-03 -3.50683584551e-03  2.98708165960e-03 -1.22113194638e-03  2.52993155932e-04 -1.98723539535e-03 -2.75023403567e-04  3.33324438107e-03  4.65556073617e-03  7.76629762495e-04 -2.78112225009e-03 -3.14290481753e-04  9.61170617493e-04  3.02718166635e-03  3.66405047359e-03 -2.58855672465e-03  8.82591539410e-04  1.56696166959e-03
 1.77334952178e-03 -3.31687793687e-04  3.19287761010e-03 -1.10433032088e-04 -2.20128994291e-03 -2.12505039160e-03  1.79022516647e-03  1.40386717870e-03  2.15365699608e-03 -1.64927603272e-03  3.65315601841e-03 -1.47496360541e-03 -2.28692876243e-03  6.25056182110e-04 -3.00754532187e-03 -6.82144085373e-04  1.45012853593e-03  8.50514605704e-04  1.06004556125e-03 -3.03027538596e-04  2.01295856644e-03  3.57788501406e-04  1.54189369745e-03  2.92372307451e-04  2.40923399672e-03  2.32458147541e-03 -1.36679329420e-03 -4.79610443098e-03  1.01910133863e-03 -6.66506601466e-04  1.39790992156e-03  1.61028453090e-03  2.96736596285e-03 -4.31212095490e-03  5.55983879169e-03  7.59889559270e-02 -7.09958243805e-03  1.56514795836e-03 -5.26590290482e-04 -2.84458165182e-03 -2.12535505421e-03  1.30418547667e-04 -5.88803543820e-04  5.13952047479e-04 -4.25996376772e-04 -5.16380880341e-04 -7.81038597281e-04 -4.07166629003e-04 -1.00236023012e-04  7.72932343479e-04  2.60710682067e-03 -6.05032419653e-04 -5.10118977928e-04  5.72506471832e-04  1.21523175626e-03 -1.32947079314e-03 -8.36959710276e-04 -1.24916047524e-03  2.03655040161e-03  2.21681050908e-03  3.21469956147e-03  1.40662676321e-03 -2.14049614125e-04 -1.22301010202e-03
-3.86200213730e-05 -4.99033536568e-04 -8.30158223152e-05 -9.90427949797e-04  2.59082090936e-03  1.69281179347e-04 -2.20410816108e-03 -7.88480694018e-04 -3.39308176699e-04 -7.69830819495e-04  1.14166819707e-03 -1.68107022466e-04  4.03435030779e-05 -4.48042258462e-04  5.06224763585e-04  4.11493243576e-04  1.14957832523e-04  8.15571755951e-04 -7.03674777788e-04 -3.25140376675e-04 -1.58681032675e-03 -2.12598914238e-05  3.27780634600e-04 -1.20271713556e-03 -2.77260569964e-03 -8.43896560797e-04  9.51927253008e-05  1.38605939137e-03 -2.55115993059e-05  1.16620635167e-03 -7.99473958202e-04  1.80327249154e-03  7.10850058870e-04  2.63226070232e-03  5.55506272139e-03 -7.09958243805e-03  4.40054248642e-02 -9.28231835626e-03  5.32772971073e-03  1.51747745703e-03  3.07011802315e-04  7.13118105776e-04 -8.96267992499e-04  1.43417878221e-03 -2.15991072967e-03  2.62743354174e-03 -1.11777315642e-03  2.62652409707e-04 -1.40204274812e-05  3.61084850307e-04 -2.02507724643e-03 -7.31369975106e-04  2.02350092899e-04  6.02007055574e-04  2.56716446711e-03  1.01328161693e-03 -4.76896052935e-04  1.70538550550e-03  1.02520355534e-03  1.63846448462e-04 -5.17050761355e-04  6.77355656436e-04 -1.22460589260e-03 -6.12969989545e-04
-1.67197694467e-03 -1.37754315806e-03  1.73407338835e-03  5.99766922775e-04  2.92839553140e-04 -3.60405742422e-03  2.09759529620e-03  2.57146615303e-03 -3.50584031240e-03  6.89860325901e-04 -3.85305740777e-03  3.30310955667e-03 -1.84432256887e-03 -2.63119056867e-03 -1.26940121137e-03 -1.39640839926e-03  9.38648805565e-04  8.96579935209e-04 -2.40467864451e-03 -4.64894316821e-04  2.04531274537e-03  2.17451936729e-03  9.35275597045e-04  2.32528265329e-03  3.95400383084e-03  1.64490373570e-03 -5.40334301908e-04 -1.28707071341e-03  3.44003329061e-03 -1.57422922798e-03  1.54486984572e-03  1.05908377789e-03 -7.56027454774e-04 -2.39206428016e-03  5.99920724110e-03  1.56514795836e-03 -9.28231835626e-03  8.63563402901e-02 -4.62810956698e-03  4.55433981768e-03 -5.68899837213e-03  6.46573106889e-04  1.02372390121e-03 -1.50784232820e-03 -2.10854015633e-03 -2.78345966955e-03 -7.06212839780e-03 -9.05740759060e-04 -9.27435444461e-04  2.27972708998e-05  5.54479171757e-03  1.51691950017e-03  2.21131143860e-05  3.19460087614e-03 -3.84593587420e-03  3.05541018837e-04 -1.02018321706e-03 -2.52454414136e-03 -2.20691825489e-03 -2.87314063439e-04  1.33299636154e-03  1.77356480753e-03  1.59567458740e-03 -2.08485066566e-03
 6.34244215920e-04  2.82925695736e-03  3.34664025603e-03 -4.86303740133e-03 -7.96031539177e-04 -3.59468907078e-03 -2.42965655600e-03  1.78034274852e-03  3.69315098963e-03  1.20995509988e-04  1.87940417429e-03 -1.10038978192e-03 -1.72883190520e-03 -4.71509999234e-04  2.72366284862e-03 -1.79462266423e-03  2.45507068692e-03  3.79953979309e-03 -1.66926077792e-03  4.49092175927e-03 -5.31275597653e-03  3.17278587089e-03  2.25836245748e-04  3.69731887564e-04 -7.04343316439e-04 -2.59819977887e-04 -2.04157656302e-04  5.03714430050e-04 -5.87326172180e-03  4.32298294199e-03 -2.21198419440e-04  2.82109108722e-03 -3.49719872995e-04 -1.84479850515e-04  1.88217362617e-03 -5.26590290482e-04  5.32772971073e-03 -4.62810956698e-03  8.88354108380e-02  9.58405313795e-03 -6.62018601444e-03 -2.00642793903e-03 -1.60976192083e-04 -5.70444832271e-04 -3.58292802718e-03 -5.65930140604e-04 -5.39524306138e-03  1.50683734216e-03 -3.27910187342e-05 -3.54368956536e-04  1.25237297648e-03  1.94264041159e-03 -3.19492902754e-03 -9.01221742376e-04  6.71065256243e-04  3.32212702821e-03 -1.35005247080e-03  1.35758589594e-03 -1.72050845925e-03 -1.55619105696e-03  2.50251371423e-03 -8.31923435936e-05  4.74185259139e-03  2.36832459768e-04
-9.11119412180e-04 -1.98181732578e-04  1.52723149224e-03  8.04250460780e-04  3.15788773850e-03  7.06445417722e-04 -2.96935747539e-03 -2.08929113989e-03  2.39735053966e-03  7.26324112569e-03 -2.85092126431e-03  8.64805956214e-04  1.31386814980e-03 -6.40607957896e-04  2.45174474924e-03 -2.72799858692e-03  1.78130032697e-03  1.49663442511e-03 -3.97993222975e-04  4.95720262214e-03 -1.22891244679e-03  3.53094587709e-03  5.76901870227e-04 -9.22500937148e-04  3.15497400059e-03 -7.76593025793e-04 -2.05507706719e-03  1.77676777754e-03 -1.60728805698e-03 -1.23363608697e-03 -8.06128179895e-04 -4.07486088017e-03 -2.15863818837e-03 -1.55907457237e-03  2.45204719597e-03 -2.84458165182e-03  1.51747745703e-03  4.55433981768e-03  9.58405313795e-03  1.03941913810e-01  1.37953227231e-02  8.90522700384e-03 -2.39508905564e-03 -3.84476306340e-04  1.76608070115e-03 -2.31634915796e-04 -3.28769696935e-04 -3.11745304813e-03  5.32289584063e-04  1.46208920147e-03 -3.13263391561e-03 -2.53645946237e-03  2.48679716027e-03  2.96346277095e-03  2.50694839460e-03  1.37686045475e-03 -2.35649326266e-03 -8.38824692854e-04 -3.23732003241e-03 -3.20746748904e-03  1.57429616645e-03  2.45808957846e-03 -2.16182946670e-03 -3.72333758660e-03
 1.06144139008e-03  2.98399825109e-03 -2.44632159632e-04  2.14301984343e-03  2.97710696073e-03  2.00717859419e-03  1.02808754351e-03 -2.58108761545e-03 -1.45911330252e-03 -4.25340009008e-03  1.77656725412e-03 -7.61125362748e-04  2.81218276555e-03  2.50317266930e-04 -3.25938517974e-04  3.00802798132e-03 -3.63687164871e-04  3.13369817156e-03  3.48103589205e-03  2.41889029873e-03  1.35849077331e-03  7.43381200035e-04 -1.58001470503e-03 -3.72996603330e-03 -1.25260649534e-03  3.53739141356e-04 -1.19271831911e-03  2.61165104263e-03  8.23305461835e-04 -3.70974442565e-04  3.94063689386e-05 -4.24818299365e-03  2.20150609058e-03  8.77059349221e-04  1.73785377995e-03 -2.12535505421e-03  3.07011802315e-04 -5.68899837213e-03 -6.62018601444e-03  1.37953227231e-02  8.78166371817e-02 -1.60396835585e-02  5.76613553275e-03  2.67087668463e-03  7.09602450587e-04  2.24651249194e-03 -6.44711034966e-04 -2.02746320616e-04  6.01431624534e-04 -2.60949165236e-03 -4.51656038494e-03 -2.49005549071e-03  1.01051961985e-03  3.49513291380e-03  1.60389588795e-03  3.40640376499e-04 -2.46298988824e-03 -1.53051097141e-03 -4.72995438963e-03 -1.82492576910e-04 -3.47835921198e-03 -1.46369898234e-03 -4.37070575235e-03  9.25947421888e-04
 2.79784424983e-03 -5.48840330840e-03  2.82079838166e-03 -1.67140638648e-03 -1.07989131032e-03  2.05997462126e-03 -9.93669645502e-04  2.44636394935e-03  3.12218162347e-03  1.39344523353e-03 -4.92299433355e-04  7.15639797818e-04  2.15241837956e-03 -7.25348896013e-04 -9.11372004440e-04  2.38443374678e-03 -1.04592741579e-03 -2.31671949232e-03 -3.79181667404e-03 -5.76295009684e-04  1.21788078660e-03 -2.30381610105e-04  2.36937425882e-03  1.63355700640e-03  2.05127386552e-03 -1.76907582904e-03  9.93108395560e-05 -8.33216645806e-04 -2.07117845996e-03  2.68004673680e-03 -1.92424278999e-03  8.86979621709e-04 -2.84476989002e-03 -1.89929620522e-04  1.98098768850e-03  1.30418547667e-04  7.13118105776e-04  6.46573106889e-04 -2.00642793903e-03  8.90522700384e-03 -1.60396835585e-02  8.62888537112e-02 -9.50097565943e-03  6.24536365339e-03  1.92271118515e-03 -1.26555355697e-03  5.04068191045e-03 -1.60882821887e-03  1.44320352665e-03  2.30626750671e-03  2.04332659005e-03 -3.37589453210e-03  1.77384962392e-03 -1.33564407131e-04  1.99798229740e-03  7.13709113490e-04 -3.26333722346e-03  1.46230442221e-04  1.01906017576e-03  1.28810001826e-03 -4.80042447188e-04 -8.34722877103e-04 -2.56882644140e-03 -2.60668391950e-04
-4.52987687893e-04 -1.87590193128e-03 -1.85303690118e-03 -8.71841768135e-04 -5.42667494724e-04 -2.29445696314e-03  6.69563686568e-04  7.61760069836e-04  2.39808361676e-03  9.96168952645e-04 -2.20720672534e-03 -7.78569903054e-04  8.24624954467e-04 -3.07658623331e-04  4.44753694574e-04 -3.09067279635e-03 -2.94170330693e-04  7.65675863146e-04  1.57189436086e-03  3.53459944171e-04  2.18100776852e-03 -1.41598419585e-03 -9.86918363545e-04  1.39699051853e-03  7.03161766678e-04  1.72077720070e-03 -2.06600761596e-03  5.26982765547e-04  2.24571425088e-03 -1.72338960735e-03  5.45965390720e-04 -2.30675461729e-03  2.01577543770e-04 -2.98284146369e-03 -2.76804298284e-03 -5.88803543820e-04 -8.96267992499e-04  1.02372390121e-03 -1.60976192083e-04 -2.39508905564e-03  5.76613553275e-03 -9.50097565943e-03  6.52035501382e-02 -7.04961548805e-03  3.38535765567e-03 -2.21767894960e-03 -1.05059947749e-03  2.93893596549e-03 -1.60240757760e-03 -3.76099942784e-03  1.91283464076e-03 -5.33109882653e-04 -1.35790939462e-03 -1.22493454110e-03  2.47520824095e-03 -6.12417858443e-04  3.60470129699e-04 -3.48666031379e-03 -7.14566636322e-04  1.47327236941e-04  2.86678472286e-03  2.44323587662e-04  8.00980843779e-04  1.84733872639e-03
-1.03242726328e-03  2.30218408056e-03 -2.69389665205e-04 -3.21786027100e-03  2.04103763991e-03 -3.36313718947e-03 -1.80805636547e-03 -1.12179628407e-03 -3.19676617790e-03  4.30315141194e-04 -1.66814446721e-03 -2.23853522276e-03  1.13675840802e-04 -1.86009634416e-03  2.61890148202e-03 -2.22613509748e-03 -2.28701220630e-04 -2.49659713399e-03 -1.46252381594e-03 -4.72758586434e-03  2.24438618488e-03  1.41691941520e-03  2.61314676824e-03 -9.96545280962e-04 -2.95604386492e-03  3.88398851895e-03 -4.14027115709e-03 -4.21495586842e-04  1.01092772206e-04 -1.19016831587e-03  1.07635959948e-03  2.40812063122e-04 -6.87409499558e-05  1.87870485895e-03  5.07993220362e-03  5.13952047479e-04  1.43417878221e-03 -1.50784232820e-03 -5.70444832271e-04 -3.84476306340e-04  2.67087668463e-03  6.24536365339e-03 -7.04961548805e-03  9.53819387278e-02 -1.80337274096e-03  5.70387630405e-03  3.93132631284e-04 -2.30438347779e-03  3.88145979100e-03 -3.05359002506e-03 -2.10903419659e-03 -1.07562083962e-03 -1.60773726879e-03  3.11876436073e-03  8.24718810979e-04 -2.45687688079e-03  1.42515528453e-03  4.37564316173e-03  3.98870728793e-03  7.03001892758e-04  6.70982646984e-03 -2.00223292461e-03  2.79388563741e-03  2.22127511429e-03
 4.03214454292e-05 -1.08911464110e-03  2.76820093777e-03  9.39023939226e-04  2.80077847747e-03  2.03211750886e-03 -3.89812095841e-03 -2.53770378462e-03 -6.07881855922e-04 -1.09278939904e-03  8.15581763754e-04 -1.69487863751e-03 -2.00654809862e-04 -5.16750917375e-04 -2.03266285330e-03  7.64173703455e-04  1.29545659368e-03  1.77461726527e-03  7.61260965828e-04  1.11139013440e-03 -1.69244406337e-04 -4.66465991548e-04  2.92115642230e-03 -1.87692025849e-03  5.39979148944e-04  1.81267921187e-03 -2.10509630466e-04  1.28341473266e-03 -1.25930985745e-03  2.99051452941e-04  2.61188168243e-03 -1.77669565712e-03  1.86292536343e-03 -1.38456370684e-03 -9.95495076672e-04 -4.25996376772e-04 -2.15991072967e-03 -2.10854015633e-03 -3.58292802718e-03  1.76608070115e-03  7.09602450587e-04  1.92271118515e-03  3.38535765567e-03 -1.80337274096e-03  8.06994712438e-02 -5.59959234134e-03  9.30017759881e-03  6.80089600312e-04  1.06647811449e-03  1.45800579163e-03  1.49722029903e-03  5.40372143038e-03 -1.98876873514e-03 -2.26968197052e-03  1.49093943966e-03  3.84011958660e-03  7.91541707226e-04  1.88446158887e-04  1.53488235940e-04 -1.42807350489e-03  2.55518994304e-03 -2.91458224157e-04  5.34765138380e-05 -1.22397360952e-03
-6.42307338761e-04 -1.21061970823e-03 -4.46091646200e-03 -1.63751400234e-03 -3.94526307031e-04 -1.29583683128e-03 -1.27088449818e-03  2.39979293154e-03  4.80594471877e-04  4.63130780845e-04  1.61071277537e-03 -3.06749621253e-03  1.37542281458e-04  1.12946049546e-03  3.96333824253e-03 -3.23205141844e-03  1.79134972734e-03  6.90853095430e-04 -1.31928982211e-03  5.12285893394e-04  1.85800328446e-03  4.92475783566e-03  2.37607038456e-03  2.93770175586e-03  3.42759341470e-04 -7.20018243276e-04 -1.38464614839e-03 -3.70068918840e-04  1.40320809070e-03 -4.44034316044e-04  1.24316694832e-04  1.80727723646e-03 -2.22309816601e-03 -1.34938171781e-03  2.37840418734e-03 -5.16380880341e-04  2.62743354174e-03 -2.78345966955e-03 -5.65930140604e-04 -2.31634915796e-04  2.24651249194e-03 -1.26555355697e-03 -2.21767894960e-03  5.70387630405e-03 -5.59959234134e-03  7.90900609263e-02  3.84171727446e-03 -6.85519953393e-03 -6.48842013896e-04  8.74293518038e-04 -6.30355887137e-03 -3.33463899413e-03  2.41139214355e-05  3.71165029090e-03 -1.75747517150e-03 -6.31823329420e-04  2.03397967441e-03  1.80588269894e-03 -1.11278816766e-03 -2.77183194847e-03  4.54020187725e-05  5.56233962469e-04  3.90521095114e-04  3.37689301322e-04
 2.43160191078e-03 -2.75783779996e-03 -2.35084267839e-03  3.18955183928e-03  5.15243172120e-04 -2.15027586632e-03 -1.00709581349e-03  8.10924659188e-04 -2.29258878271e-04  4.09142014979e-04  5.87922978547e-04 -1.98616279924e-03  8.06397521545e-03  3.48910173719e-03  6.35507096476e-04  2.42479872659e-03  1.10855818082e-03 -8.45400095244e-04 -1.58630962965e-03 -4.12333065393e-03  1.93392876266e-03 -3.14691090623e-03  1.55874557896e-03 -4.60284963588e-04 -1.81456558170e-03  6.90134430607e-04 -2.11212858432e-04  1.24788034930e-03 -1.88146230055e-03 -6.30521019010e-05  1.02861615860e-03  2.94778222899e-04  3.79474483306e-04 -1.81099037154e-03 -2.65174454784e-03 -7.81038597281e-04 -1.11777315642e-03 -7.06212839780e-03 -5.39524306138e-03 -3.28769696935e-04 -6.44711034966e-04  5.04068191045e-03 -1.05059947749e-03  3.93132631284e-04  9.30017759881e-03  3.84171727446e-03  1.03008720324e-01 -1.66948182056e-03  2.93462786287e-03  9.64385086660e-04 -1.68064045322e-03 -1.62092884696e-03 -3.04283195530e-03  1.38715863066e-03 -2.99672931711e-03 -1.35006640490e-03  1.49297574604e-03  1.16598655538e-03 -1.15404157736e-04  1.08266506001e-03  1.41268504776e-03 -4.79154403283e-03 -1.52638071455e-03  3.40183830445e-03
-8.17123854269e-04  4.04457360367e-04  6.92519112183e-04 -1.07844559608e-03  2.35713593437e-03 -2.49244801424e-04  7.94984636583e-04  5.13699851890e-05 -2.25288805281e-03 -1.40803795331e-05 -1.79992882702e-03  1.09811975862e-03  1.01833933603e-03  1.17006236838e-03 -1.51034642570e-04  3.64083143330e-03 -1.33621560567e-03  1.19222215068e-03 -2.85758302556e-04 -2.21654791336e-03 -1.85177337169e-03  6.49025014565e-04 -2.91459450496e-03 -7.82276296663e-04 -1.54649959773e-03 -2.78802587858e-05  2.93181408093e-03 -1.30646343236e-04 -6.69769379897e-04  1.31028979015e-03 -1.72740124388e-03 -4.55255701057e-03 -2.21042405423e-03 -3.05659099794e-03 -3.50683584551e-03 -4.07166629003e-04  2.62652409707e-04 -9.05740759060e-04  1.50683734216e-03 -3.11745304813e-03 -2.02746320616e-04 -1.60882821887e-03  2.93893596549e-03 -2.30438347779e-03  6.80089600312e-04 -6.85519953393e-03 -1.66948182056e-03  6.42053610537e-02 -7.55109136240e-03 -8.71616770833e-03  9.49759893343e-04  3.64133054859e-03 -2.04238220298e-03 -2.98573268203e-03  4.18742720106e-04  2.63473680994e-03 -7.81898385622e-04 -4.63256638490e-05  3.16281789704e-03 -8.20396763509e-04 -2.05227986432e-03  2.09116885763e-03 -3.72616799634e-04  2.29843535323e-03
 2.89294073059e-04  2.36037389833e-03  7.88892854030e-04 -2.90533420774e-03 -4.67133651456e-03  8.23352769273e-04  1.38964327452e-03  1.05831102160e-03  1.32187163627e-04  1.66438717515e-03  6.49434166060e-04 -6.90295920615e-04  2.42383347848e-03 -1.16148823826e-03 -2.08849616589e-03  2.83974542381e-03 -2.06017663621e-03 -3.21011694660e-03 -8.86862151371e-04 -1.49231603558e-03  3.68979947030e-04 -2.51796072756e-03  2.53583075479e-03 -1.43889918938e-03  1.52581174710e-03  2.96801124278e-03 -2.12065633599e-03  1.09785914494e-03  1.38193149157e-03 -2.89401832962e-04  1.55161021259e-03 -1.83872793128e-03  1.24135474273e-03  9.62119168845e-04  2.98708165960e-03 -1.00236023012e-04 -1.40204274812e-05 -9.27435444461e-04 -3.27910187342e-05  5.32289584063e-04  6.01431624534e-04  1.44320352665e-03 -1.60240757760e-03  3.88145979100e-03  1.06647811449e-03 -6.48842013896e-04  2.93462786287e-03 -7.55109136240e-03  6.22328047935e-02 -1.52083259050e-02  2.77059668727e-03 -9.30549552665e-03  1.53697476758e-05 -1.91668990688e-03 -2.21798701312e-03 -1.18113780019e-03 -1.20390126504e-04  7.72606240185e-04 -2.71651108763e-03 -2.93548823382e-04  1.04149507818e-03 -2.61919172803e-03  5.85486146909e-04  3.10569072543e-03
 2.46302326203e-03 -9.35013457716e-04 -5.42488169926e-05  8.36794545677e-03  1.00016360650e-03  1.09052840355e-03 -2.04390065061e-03 -6.45752437933e-04 -2.01843438904e-03 -1.64775127266e-03  3.26551128198e-04 -1.51230725065e-03 -2.75283898646e-03  3.48830317056e-04  2.15531244140e-03 -3.92587896505e-03  2.46467058077e-03  2.23294795846e-03  9.15313570831e-04  4.77165317788e-03  1.58674020637e-03  3.29747680704e-03 -5.37525451834e-03  2.06986264712e-03 -9.69399889997e-04 -6.68544433700e-04 -4.19392284741e-04 -7.57769065245e-05 -4.47562917744e-03  1.56160656915e-03 -1.80490611037e-03  4.39045733843e-03  9.06042062084e-04  7.23681991473e-05 -1.22113194638e-03  7.72932343479e-04  3.61084850307e-04  2.27972708998e-05 -3.54368956536e-04  1.46208920147e-03 -2.60949165236e-03  2.30626750671e-03 -3.76099942784e-03 -3.05359002506e-03  1.45800579163e-03  8.74293518038e-04  9.64385086660e-04 -8.71616770833e-03 -1.52083259050e-02  7.28393538577e-02  6.23478836419e-03  3.11286153521e-03  5.25602384417e-03 -4.75855099221e-04  2.57975816630e-03 -1.50703215728e-03  1.67233004106e-03 -1.26915814935e-03  1.83029560778e-03  1.75372843913e-03 -9.87147721662e-04 -9.93023038034e-05 -3.00206242724e-03 -1.23945046532e-03
 2.50908991373e-03 -3.47990841931e-03 -1.34470891851e-03 -9.25218992109e-05  1.94842194834e-03  2.80756051375e-03 -1.50171703777e-03 -4.05433776518e-03  4.05447076061e-03 -1.34027852819e-03  1.76255993036e-03 -1.11712661159e-03 -2.35448041235e-03  6.68532503508e-04  2.86708069439e-03 -3.45264876408e-03 -1.95239210251e-03  2.90619451076e-04  9.52277654011e-04  1.91696757282e-04  2.72597185474e-03 -1.29474976666e-03  7.80766449052e-04  1.62867444748e-03  1.27894548860e-03 -1.97135738985e-04 -5.94636785082e-04  5.55152175646e-04  3.58089447671e-03 -2.27612129441e-03  1.92012000072e-03 -2.85016292061e-03  1.10201718560e-03 -1.90973103563e-03  2.52993155932e-04  2.60710682067e-03 -2.02507724643e-03  5.54479171757e-03  1.25237297648e-03 -3.13263391561e-03 -4.51656038494e-03  2.04332659005e-03  1.91283464076e-03 -2.10903419659e-03  1.49722029903e-03 -6.30355887137e-03 -1.68064045322e-03  9.49759893343e-04  2.77059668727e-03  6.23478836419e-03  1.06826863464e-01  2.37067359237e-03 -5.88077785202e-03  3.44893689416e-03  4.08469002199e-03 -4.28120661765e-03  3.49914348158e-03  1.88940797127e-03  1.06758080990e-03 -7.01619282199e-04 -1.19460111358e-03  2.92239995861e-03  6.39995054160e-05  4.00584268163e-03
 3.73883123923e-04  5.43015157151e-04 -1.64648263970e-03  2.01953659836e-03  2.40324311857e-03  1.59133249774e-03 -6.78357432203e-04 -1.10899550576e-03 -3.60017608286e-04 -1.31327017397e-03  1.56779731931e-03 -1.21905265365e-04 -3.52178868567e-03 -8.83055863332e-04  2.15760103186e-03  1.22942415271e-03  1.82635954152e-03 -1.08354056038e-03 -2.35445827055e-03 -1.02780999587e-03 -6.64747583616e-03  2.68305660170e-03 -5.94879979273e-04 -8.65474849655e-04 -3.45975908516e-03 -1.01073688392e-03  1.62824490122e-03  3.65357931550e-03  1.07254570583e-03  8.16194806635e-04 -2.47013280987e-03  8.58471630417e-04 -1.42910480177e-03 -2.39617701926e-03 -1.98723539535e-03 -6.05032419653e-04 -7.31369975106e-04  1.51691950017e-03  1.94264041159e-03 -2.53645946237e-03 -2.49005549071e-03 -3.37589453210e-03 -5.33109882653e-04 -1.07562083962e-03  5.40372143038e-03 -3.33463899413e-03 -1.62092884696e-03  3.64133054859e-03 -9.30549552665e-03  3.11286153521e-03  2.37067359237e-03  8.13033914275e-02 -1.50436448715e-02 -7.27820086878e-03  7.89302930445e-03 -1.28130890907e-03  4.66105127087e-03  2.38616074264e-03  3.93092888415e-03  9.25707933221e-04 -1.03662634014e-03  1.63816655530e-03 -7.83411294917e-04 -5.90418544370e-03
 2.03675970483e-03  1.20971043605e-03 -3.46189345898e-03 -1.14351206594e-03 -1.64317543041e-03 -1.25891579369e-03 -2.92804308001e-03  7.77522783562e-04  7.18721228124e-04  5.60436270112e-04 -2.48724493852e-03  7.20509630975e-04  9.76145381125e-04 -1.90136960399e-03 -3.24569442819e-03 -3.36358031975e-03  6.87789678063e-04 -5.37975118081e-04  6.22718419226e-04  4.54231362559e-03  1.41631268242e-03  5.45914378801e-04 -3.03784582368e-03 -4.13585510823e-04  1.55273253505e-03 -3.78582887513e-04 -1.52680298096e-03  1.71231453738e-03 -3.32950831530e-03 -5.47285080396e-04 -7.33776236479e-04 -2.08127324808e-03  4.06786566620e-03  6.87142936531e-03 -2.75023403567e-04 -5.10118977928e-04  2.02350092899e-04  2.21131143860e-05 -3.19492902754e-03  2.48679716027e-03  1.01051961985e-03  1.77384962392e-03 -1.35790939462e-03 -1.60773726879e-03 -1.98876873514e-03  2.41139214355e-05 -3.04283195530e-03 -2.04238220298e-03  1.53697476758e-05  5.25602384417e-03 -5.88077785202e-03 -1.50436448715e-02  8.16457091182e-02  1.11830732798e-03 -1.81959666629e-03 -2.34449799211e-03  2.31867076394e-04 -1.94434238391e-03 -3.28923576441e-03  1.49187087865e-03 -1.46383414897e-03 -2.20141150284e-03 -1.13002821417e-03  6.27322406194e-03
-1.59946399095e-03  1.43117780288e-03  3.01614984505e-03 -3.04502324273e-03 -3.84421723950e-03  5.50909664027e-04 -3.07377966211e-03  1.48698454690e-03 -1.11317648205e-03  3.89728491693e-04  2.88454626516e-03  2.84591737173e-04  2.32075905920e-03  4.84527776915e-03  1.72480572560e-03  1.60882349380e-03  8.45936058157e-04  1.08786648984e-03  2.17367986580e-03  1.23873693178e-03  5.30763962272e-03 -3.66633992249e-04  3.50073191099e-03  1.42184995285e-03  4.82596782790e-03 -6.87285466830e-04 -1.05716443953e-03 -4.37887947576e-03  4.08208546974e-03 -1.66342652428e-03 -1.40411258210e-03  4.73548094626e-03  4.44080398988e-03  5.40460879645e-03  3.33324438107e-03  5.72506471832e-04  6.02007055574e-04  3.19460087614e-03 -9.01221742376e-04  2.96346277095e-03  3.49513291380e-03 -1.33564407131e-04 -1.22493454110e-03  3.11876436073e-03 -2.26968197052e-03  3.71165029090e-03  1.38715863066e-03 -2.98573268203e-03 -1.91668990688e-03 -4.75855099221e-04  3.44893689416e-03 -7.27820086878e-03  1.11830732798e-03  9.27405912767e-02  5.12809121815e-03 -7.55471576974e-03 -2.80664588995e-03 -6.62693043367e-04  2.01369127927e-03 -2.04613401114e-03 -1.22165882053e-03  2.16766545438e-03  3.23991272297e-03 -3.72856556473e-03
-1.46880678559e-03  5.79089838287e-03  1.73243921409e-03 -2.76425486432e-03  3.65331641567e-05 -2.45336448985e-03 -2.23755090924e-03 -1.82623601252e-03 -3.14511187239e-03 -4.94706172745e-03  5.07479540464e-03 -6.50599822674e-03  2.76166314992e-04  5.01431453652e-04  5.70561501770e-03 -1.09282407091e-03  1.83117448539e-03 -1.91546585025e-04 -1.99423079277e-03  3.50814057252e-04  9.19642628900e-04 -7.14286989070e-04  3.88027948262e-04 -2.01477391736e-04  8.32917402984e-04 -4.33161548066e-03  1.35406993855e-03 -6.50767799927e-04  8.16248932466e-04  1.09139955618e-03  8.31320608936e-04  3.49013960408e-03  9.28330296246e-04 -2.62536308073e-03  4.65556073617e-03  1.21523175626e-03  2.56716446711e-03 -3.84593587420e-03  6.71065256243e-04  2.50694839460e-03  1.60389588795e-03  1.99798229740e-03  2.47520824095e-03  8.24718810979e-04  1.49093943966e-03 -1.75747517150e-03 -2.99672931711e-03  4.18742720106e-04 -2.21798701312e-03  2.57975816630e-03  4.08469002199e-03  7.89302930445e-03 -1.81959666629e-03  5.12809121815e-03  1.04093018526e-01  1.00571475773e-03  1.37948349603e-03  2.97145200406e-03 -1.78052235573e-04  1.05130928676e-03 -3.42217369031e-03  1.31308408665e-03 -1.62939758520e-03  6.87556372414e-03
-4.24332181625e-03  1.65226185611e-03  3.15947186681e-03 -2.22172510739e-03  2.18506812920e-03 -1.47695672265e-03  2.20226616890e-03 -2.49803065377e-03  1.23622507343e-04 -1.28623364910e-03  1.71479846158e-03  1.51050403085e-03 -5.62527993976e-03  4.12482566223e-03  2.25992683499e-04  4.48034443827e-04  1.60617542963e-03  3.56598958187e-03  2.13823272424e-03  2.16414172933e-03  8.71880240275e-04  5.69966973237e-04  1.34882058808e-03 -2.05422234246e-03  2.25997528651e-03 -2.41896319629e-04  3.60770773206e-04  2.02309877350e-03 -4.38602022957e-03 -1.35957963265e-03  2.12732162713e-03 -1.65040857982e-03 -4.20277509307e-03 -2.90927836999e-03  7.76629762495e-04 -1.32947079314e-03  1.01328161693e-03  3.05541018837e-04  3.32212702821e-03  1.37686045475e-03  3.40640376499e-04  7.13709113490e-04 -6.12417858443e-04 -2.45687688079e-03  3.84011958660e-03 -6.31823329420e-04 -1.35006640490e-03  2.63473680994e-03 -1.18113780019e-03 -1.50703215728e-03 -4.28120661765e-03 -1.28130890907e-03 -2.34449799211e-03 -7.55471576974e-03  1.00571475773e-03  7.43559185807e-02 -2.26326839516e-02  7.56516688261e-03 -4.42383671292e-03  1.09998126751e-03  2.10903482319e-03  1.19189742553e-03 -1.75342216964e-03  2.12244440701e-03
 5.00392805302e-03 -2.57444482370e-04 -1.18156931057e-03 -5.26380613938e-04 -9.97198706676e-04  1.05498611316e-03 -4.50072117391e-04 -1.20648317821e-03 -2.47619534216e-03  8.71758700536e-04 -2.46264459980e-03 -4.90944380912e-03  3.65130882204e-03 -3.24805400995e-03  2.22897839150e-03 -2.09346042624e-03 -1.85318583232e-03 -5.01110831551e-04  9.05036299052e-04 -1.84716331127e-05 -8.07583807608e-04 -8.22448196557e-05 -1.29769086634e-03 -1.89011869754e-03 -8.71674032037e-04 -1.55195715246e-03  3.73470557631e-03  9.05872181668e-04  3.54482281123e-03  5.67585760014e-04 -1.02152477068e-03  1.66406584231e-03  4.20219992865e-03  2.81755394163e-03 -2.78112225009e-03 -8.36959710276e-04 -4.76896052935e-04 -1.02018321706e-03 -1.35005247080e-03 -2.35649326266e-03 -2.46298988824e-03 -3.26333722346e-03  3.60470129699e-04  1.42515528453e-03  7.91541707226e-04  2.03397967441e-03  1.49297574604e-03 -7.81898385622e-04 -1.20390126504e-04  1.67233004106e-03  3.49914348158e-03  4.66105127087e-03  2.31867076394e-04 -2.80664588995e-03  1.37948349603e-03 -2.26326839516e-02  8.03996442277e-02  1.23749910065e-02 -9.08166960724e-04 -3.69551036274e-03 -3.53831436894e-03 -6.43864518079e-04  3.59541920613e-04  1.44648841314e-03
-8.55540238629e-04 -1.81441621804e-04 -1.43196708371e-03 -2.72536850413e-03  3.26553133234e-03 -8.83877514805e-04 -1.74742211968e-03 -8.76939368435e-04  2.21822572734e-03  1.83414025437e-03 -3.34068715596e-04 -3.68262551385e-03 -3.19264251149e-04 -6.87804403414e-04  1.39328075622e-03 -7.28096628017e-04 -1.44330435126e-03  1.58408347255e-03  3.04020953420e-03  6.58850212377e-04  1.02199970925e-04  7.89252988000e-04 -1.26901201041e-03 -1.52636823012e-03 -2.19264239566e-03 -4.83897043135e-04  3.33686512079e-03  1.24632022107e-03 -2.67196670578e-03 -4.94113843872e-04  8.22702428219e-04  1.50793516903e-03 -5.50708530968e-05 -4.95308268961e-04 -3.14290481753e-04 -1.24916047524e-03  1.70538550550e-03 -2.52454414136e-03  1.35758589594e-03 -8.38824692854e-04 -1.53051097141e-03  1.46230442221e-04 -3.48666031379e-03  4.37564316173e-03  1.88446158887e-04  1.80588269894e-03  1.16598655538e-03 -4.63256638490e-05  7.72606240185e-04 -1.26915814935e-03  1.88940797127e-03  2.38616074264e-03 -1.94434238391e-03 -6.62693043367e-04  2.97145200406e-03  7.56516688261e-03  1.23749910065e-02  6.52646225465e-02  1.95596828437e-02 -3.24153936525e-03 -4.05770267217e-04  3.72375342046e-04 -8.02436341064e-04  2.25355192408e-03
 3.51709444886e-05 -1.73093954456e-03  4.77478059426e-04 -1.46448554023e-03 -1.18775834229e-04  3.92186783531e-04 -4.85064326989e-03  6.56487289611e-04  4.02832274896e-03 -5.03075796789e-04 -1.49447817488e-03  9.01851044364e-04  2.64023440647e-03  4.27304930880e-04  8.96645383953e-04 -6.18294668526e-04  5.20605982485e-03  2.23010969753e-03 -2.59654744628e-03 -9.37434177502e-04  2.99913382240e-03  1.72321634585e-03 -1.73886936071e-03 -6.19903147757e-05 -2.97456672472e-03  1.91676304903e-03  1.74434597882e-03  2.74188826992e-04 -3.03659292907e-03 -1.43396615507e-03  4.11607747964e-03  9.08683963672e-04 -8.47858700416e-04 -7.19123888962e-04  9.61170617493e-04  2.03655040161e-03  1.02520355534e-03 -2.20691825489e-03 -1.72050845925e-03 -3.23732003241e-03 -4.72995438963e-03  1.01906017576e-03 -7.14566636322e-04  3.98870728793e-03  1.53488235940e-04 -1.11278816766e-03 -1.15404157736e-04  3.16281789704e-03 -2.71651108763e-03  1.83029560778e-03  1.06758080990e-03  3.93092888415e-03 -3.28923576441e-03  2.01369127927e-03 -1.78052235573e-04 -4.42383671292e-03 -9.08166960724e-04  1.95596828437e-02  9.46664549531e-02  5.45194979524e-03  2.11898808482e-03 -5.42651678174e-04 -1.18684852535e-05 -2.75413470882e-03
 2.80519066994e-04  4.53372912333e-03  1.73718602360e-03  3.99194170247e-03  8.39534069277e-04  1.40781725800e-03 -6.04108991051e-04 -2.61972671213e-04  3.11533446419e-03 -1.21727223412e-03  1.72857646792e-03  8.89733346734e-04  1.79590010617e-03 -1.12838146981e-03  1.10060553127e-03 -1.62321976944e-03  5.13287267764e-03  1.27746128275e-04 -1.19928972597e-03 -2.12179839585e-03  3.36703378314e-04  3.43295403725e-03 -9.77843949718e-04  8.30171382309e-04 -4.71987017724e-03  2.85474776218e-03 -1.71219990028e-03  9.02241205891e-04  2.30707751317e-03 -9.73409542494e-04 -2.23414667034e-04  1.03964173437e-03  1.37417095961e-04  2.42851750897e-03  3.02718166635e-03  2.21681050908e-03  1.63846448462e-04 -2.87314063439e-04 -1.55619105696e-03 -3.20746748904e-03 -1.82492576910e-04  1.28810001826e-03  1.47327236941e-04  7.03001892758e-04 -1.42807350489e-03 -2.77183194847e-03  1.08266506001e-03 -8.20396763509e-04 -2.93548823382e-04  1.75372843913e-03 -7.01619282199e-04  9.25707933221e-04  1.49187087865e-03 -2.04613401114e-03  1.05130928676e-03  1.09998126751e-03 -3.69551036274e-03 -3.24153936525e-03  5.45194979524e-03  5.91675505360e-02  9.48484203233e-03 -1.17631808429e-02 -4.43035175412e-03  3.50761420575e-04
-3.50967764915e-03  4.59471541076e-03  2.14860696633e-03  1.23734058837e-03 -1.50241456385e-03  4.08296620551e-03  2.33631964162e-03 -4.42382345983e-04 -1.10944009198e-03  5.00008705109e-05  1.86722582290e-03 -3.33022397099e-03 -4.31339002882e-03 -1.26646122440e-03 -3.77756959542e-05 -4.38299917169e-03  4.97825483421e-03 -1.47760437129e-03 -1.88513773538e-03 -1.85197372107e-03 -1.26600825290e-03  4.00512220051e-03 -3.89485126609e-03  4.11537989526e-04 -3.96085502246e-03  3.35631336592e-03 -8.51511370479e-04  8.25865755596e-04  2.76036544295e-04  4.50767152186e-04 -1.90043004887e-04 -3.31370754333e-03  4.46648032219e-04  2.44771356628e-03  3.66405047359e-03  3.21469956147e-03 -5.17050761355e-04  1.33299636154e-03  2.50251371423e-03  1.57429616645e-03 -3.47835921198e-03 -4.80042447188e-04  2.86678472286e-03  6.70982646984e-03  2.55518994304e-03  4.54020187725e-05  1.41268504776e-03 -2.05227986432e-03  1.04149507818e-03 -9.87147721662e-04 -1.19460111358e-03 -1.03662634014e-03 -1.46383414897e-03 -1.22165882053e-03 -3.42217369031e-03  2.10903482319e-03 -3.53831436894e-03 -4.05770267217e-04  2.11898808482e-03  9.48484203233e-03  9.44678628198e-02  2.49167980038e-03  2.31611188374e-03 -4.84616529611e-03
-5.45399371175e-03 -1.44987467763e-03 -2.75172953115e-03  8.95337129638e-04  3.50056272461e-03  6.27874629103e-04  5.06858105327e-04 -5.89923773359e-04  1.49035831218e-03  2.57379132748e-03 -6.59096940332e-04 -5.10317949820e-03 -3.05545003414e-03 -7.55316299930e-04 -3.41619302108e-06 -7.06362033113e-05 -2.14236963697e-03 -1.09175684416e-03  1.32834842402e-03 -1.12702357147e-03 -2.31091541484e-03 -1.36150499684e-03 -1.24166979369e-03  6.94287437394e-04 -2.77932875124e-04 -5.53158972226e-05 -6.13169448360e-04 -2.43269779292e-03  3.20836165966e-03  1.69778432058e-03 -8.49174063945e-04 -4.46036051706e-04  1.85460193969e-03 -9.34409274286e-04 -2.58855672465e-03  1.40662676321e-03  6.77355656436e-04  1.77356480753e-03 -8.31923435936e-05  2.45808957846e-03 -1.46369898234e-03 -8.34722877103e-04  2.44323587662e-04 -2.00223292461e-03 -2.91458224157e-04  5.56233962469e-04 -4.79154403283e-03  2.09116885763e-03 -2.61919172803e-03 -9.93023038034e-05  2.92239995861e-03  1.63816655530e-03 -2.20141150284e-03  2.16766545438e-03  1.31308408665e-03  1.19189742553e-03 -6.43864518079e-04  3.72375342046e-04 -5.42651678174e-04 -1.17631808429e-02  2.49167980038e-03  8.34840569969e-02 -1.89188818030e-03 -1.73755182923e-03
-1.54783224211e-03  3.29943493390e-03 -1.21780480186e-04  6.55985303840e-04 -3.40350862051e-03 -2.63388896460e-03 -1.96155182334e-06  2.35060673071e-04 -3.63727277840e-03 -2.55022080504e-03  2.52356756793e-03 -2.62498475549e-03  1.94974528439e-03  9.48375426217e-04  1.65621994066e-03 -1.10207619415e-03  2.45936142129e-03  6.25118968058e-04 -1.28992686770e-03 -3.17527426543e-03  3.56471736412e-04  2.76545742169e-03 -1.66710505522e-03  1.49720397379e-04 -3.39245036166e-03  7.18444686062e-04  1.07235031582e-03  2.30026509903e-04  1.90290769634e-03 -9.69378965673e-04  1.14488579660e-03  9.66871611369e-04 -1.34923337635e-03 -1.79154101032e-03  8.82591539410e-04 -2.14049614125e-04 -1.22460589260e-03  1.59567458740e-03  4.74185259139e-03 -2.16182946670e-03 -4.37070575235e-03 -2.56882644140e-03  8.00980843779e-04  2.79388563741e-03  5.34765138380e-05  3.90521095114e-04 -1.52638071455e-03 -3.72616799634e-04  5.85486146909e-04 -3.00206242724e-03  6.39995054160e-05 -7.83411294917e-04 -1.13002821417e-03  3.23991272297e-03 -1.62939758520e-03 -1.75342216964e-03  3.59541920613e-04 -8.02436341064e-04 -1.18684852535e-05 -4.43035175412e-03  2.31611188374e-03 -1.89188818030e-03  8.26811236794e-02  4.99483655466e-04
 5.87657537579e-03 -1.02223850183e-04  2.24819311000e-03 -3.18681364968e-04 -3.17123076862e-04 -2.23118193745e-03  1.05941966677e-03  1.17341902331e-03  1.65151468293e-03  3.07814938988e-03  1.14285111541e-03 -5.46437212848e-03 -6.03035896447e-04 -1.89244301736e-03 -1.71275982849e-03  5.24886506450e-04  3.02198596798e-04  1.52446816339e-03 -3.70126101678e-03  2.91610100547e-04  4.39963757415e-03  2.12283320156e-03 -5.70704528875e-04 -2.50963652616e-03 -9.01425087315e-04  3.62896995364e-06  6.42054030901e-04  2.18988463461e-03 -3.05284001102e-04  4.89154159531e-03 -3.36331525487e-04 -1.48480243504e-03 -6.72192474981e-04 -5.20747406015e-03  1.56696166959e-03 -1.22301010202e-03 -6.12969989545e-04 -2.08485066566e-03  2.36832459768e-04 -3.72333758660e-03  9.25947421888e-04 -2.60668391950e-04  1.84733872639e-03  2.22127511429e-03 -1.22397360952e-03  3.37689301322e-04  3.40183830445e-03  2.29843535323e-03  3.10569072543e-03 -1.23945046532e-03  4.00584268163e-03 -5.90418544370e-03  6.27322406194e-03 -3.72856556473e-03  6.87556372414e-03  2.12244440701e-03  1.44648841314e-03  2.25355192408e-03 -2.75413470882e-03  3.50761420575e-04 -4.84616529611e-03 -1.73755182923e-03  4.99483655466e-04  1.00519581002e-01
