# Supplementary material for: Proximal Distance Algorithms: Theory and Practice
Source: J Mach Learn Res. Author manuscript; Available in PMC 2019 Oct 24. (PMC6812563)
Supplement: code [file NIHMS1053815-supplement-code.zip › proxdist-master/keys_zhou_lange_2019/misc/spm/X_512_3.txt]

 1.51637985107e-01 -7.95519849902e-04  3.87158577173e-03 -2.24837871608e-02  4.29051218036e-04 -1.02951142820e-02  4.16084557907e-03 -1.99639447709e-03  2.23723532407e-03 -9.44229967421e-04  2.51574560476e-03  4.92145192572e-03  2.56048907800e-03 -5.85622431307e-03  7.84259976835e-03  4.24918109636e-03  8.61989294484e-03 -4.83481807310e-03 -7.09140019012e-03  7.54471460758e-03 -9.12590452141e-04 -2.07446052879e-03  1.14707274879e-03  4.83308003532e-04  1.49634164097e-03  1.19846721106e-03  4.21590832956e-03 -1.81567500784e-03  2.17549029482e-03 -1.58166683758e-03  1.03552751511e-03  2.17895423116e-03  6.40093283616e-03 -7.35887784371e-03  8.57434872011e-04 -6.97501090679e-04  2.26302323914e-04 -1.04154370311e-03  6.18585014479e-04 -5.91919158523e-03  5.67542077976e-03  3.74373972561e-03  1.39503970899e-03 -3.77532606965e-03  3.41130349751e-03  1.76337155510e-03  2.19112683458e-03  1.20535050544e-03 -3.95723982923e-04 -7.09888340286e-03 -4.50591449124e-03  2.74873316679e-03 -5.61848052610e-03 -2.64253105120e-03  6.09400112242e-03  1.35426168731e-03 -2.76526770307e-03  3.65332367261e-03  2.26464434334e-03 -9.35883240567e-04 -4.86045449414e-04 -1.10075601180e-03 -8.20739642381e-04 -5.80505021669e-03  1.75118296432e-03 -1.15388652136e-03  2.42593327179e-03  2.71722520995e-03 -4.85535996014e-04 -2.26778529560e-03 -3.54195658055e-03  2.68886213338e-03  9.34501327484e-03  5.16019748381e-03 -1.06221517336e-04 -8.02088443398e-04  4.02415878339e-03 -8.40149884206e-04 -2.74726185358e-04 -5.15114165250e-03  9.01986763775e-03  2.95829936345e-03 -7.69565370181e-03 -2.17592099437e-03  2.20501369911e-03 -1.45682561383e-02  5.14018100311e-03 -4.51789293714e-03  4.55525153974e-03 -1.13821258641e-03 -2.61218744161e-03  3.56495652644e-03  8.85149392576e-04 -3.12198499733e-03 -3.63763116286e-03 -2.57380732924e-03  2.73093402927e-03 -5.80755089833e-03  4.15675847153e-03  2.48323128980e-03 -3.71368141209e-03 -5.59840527993e-04 -4.16066483915e-04  9.61036659300e-04  4.42097574198e-03 -4.31509064598e-03  1.79168289039e-03 -2.46392767737e-03 -3.70466243438e-03 -2.67411202009e-03 -4.78923518425e-03 -7.21138685296e-03 -1.28999863479e-03  2.76894784350e-04  5.26576948577e-03  1.96321386064e-03 -1.11634618026e-03  2.18660307928e-03  2.96420686371e-03  7.88257667744e-03 -3.61652749650e-03 -7.04153658901e-03  2.35565607649e-03  8.00466267880e-03  7.68368132058e-04  4.53701707992e-05 -9.39717725816e-04  9.48320686845e-04  1.71017253049e-03  4.65543498856e-03  2.45665317196e-05  3.57273051926e-03  5.71520569798e-03  5.00272224073e-03  5.20627350861e-03  3.72376624936e-03  1.33514192603e-03 -1.27324100069e-03  8.19615607745e-04  4.19571321728e-03 -1.42872714700e-02  4.23918750112e-03  6.77818340060e-03  9.17776284133e-03 -1.09296579789e-02 -4.80451206267e-03  5.77817087334e-04  3.17877079388e-03 -2.04583637639e-03 -2.63657332783e-03 -2.54058573541e-04  6.33532356244e-03 -5.58795671857e-03  3.19832418157e-04  3.52985357869e-03  6.19927427710e-03  1.96749347510e-03  3.19469599402e-03  1.80789808456e-04 -2.68535592804e-03 -2.09899826197e-03 -2.26730531752e-03  3.32396168381e-03 -3.66866130722e-03 -1.89957967802e-03  3.66907740271e-03 -6.81744856716e-04 -4.60429856108e-03 -3.92289135470e-03 -5.02389245646e-03  4.54705815750e-03  5.42519621510e-03 -7.10825529475e-03 -1.54532572224e-03  2.30904262291e-03  1.52460207124e-03 -7.56770657051e-04  1.30839822256e-03 -1.00535087286e-02 -3.76646554292e-03 -8.04054299411e-03 -2.77814905911e-03  5.67788358903e-03  1.10440343670e-03 -5.64975306970e-03 -1.01863490739e-02 -2.17899966763e-03  2.44146635862e-03 -3.25010265515e-03 -3.28672044808e-03  1.50453567012e-03 -9.29297580628e-04 -1.81864261728e-05 -3.51996099869e-04  5.25168145381e-03  2.00769167773e-03  2.62317738597e-03  1.02273318056e-02 -5.70466398227e-03  2.66328118756e-03 -4.58256287315e-03 -6.37068192056e-03  8.96627450302e-04 -1.87949399177e-03  2.57955324936e-03  3.81699532533e-03 -1.69460740875e-03  2.46081042564e-03 -5.86593397387e-04  1.11094077065e-03 -6.09522491600e-03  5.12288534826e-03 -2.47613593476e-03  1.57542711244e-03  1.50366613325e-03  1.52734483272e-04  8.99062744885e-04 -7.52337246107e-03  7.50025670792e-03  3.07658913141e-03  3.24167893304e-03  2.70320162075e-03 -1.04377447295e-03 -1.37243405992e-03 -6.81593906362e-03 -9.21555662842e-04  1.56346682751e-03 -5.97277758513e-03 -2.85870910865e-03  1.86788061834e-03 -5.18318569345e-03 -2.67519101874e-03 -1.71606883451e-03 -2.87219737902e-03  7.84916605127e-03  5.07559678011e-03 -5.96147499259e-03 -1.43868286627e-03 -1.22934005072e-03  4.04392093444e-03  4.38792501651e-03 -6.22243268463e-03 -8.53533638627e-05  4.77010921616e-03  2.03409722240e-03 -1.22096629039e-04  5.26622963342e-04  1.22497178869e-03  1.63579930780e-03  3.24648880167e-03 -9.63197870040e-04 -1.26191742969e-03 -8.57528865854e-04  1.42282238950e-03 -9.76398661486e-03  2.88890956544e-03 -4.70342289478e-04  1.75963712427e-03 -7.22151480866e-03  4.05265701296e-03 -6.30100301784e-04  2.65273558445e-03  5.27594329523e-03  5.70206658280e-03  4.14647858210e-03 -2.64157173105e-03 -2.88472889792e-03 -1.32787902930e-03 -1.00581985666e-02  9.18255075295e-04  3.00397076711e-03  5.96346808657e-03 -2.75189416837e-03  8.29630194741e-04  6.32125322331e-03  1.59085656878e-03  3.87278278736e-03  5.99978576254e-03  2.34283009975e-03  3.03087393343e-03 -1.27698585340e-04  2.64123392802e-03  9.70709550066e-03  4.14356688397e-03  1.88971744874e-03 -3.59626889727e-03 -4.02363888849e-03 -8.31525883854e-03 -4.14279837639e-04  2.23698930605e-03 -1.67187218636e-03  7.64559311368e-04 -5.29799324353e-03  3.32352796563e-03 -8.45180100198e-03  2.08720967593e-03  1.98698028169e-03  2.27672103765e-03 -4.81169982009e-03 -5.12296391346e-03  1.94895041515e-03  6.14920988108e-03 -6.20636831109e-03  3.88015202597e-03 -3.00858191531e-03  9.38660981438e-03 -5.28357512815e-03  2.55578587905e-03 -5.28046177578e-03 -6.62285466898e-04 -3.68303016039e-03  8.69005846439e-04 -5.87199093194e-03  5.57059260247e-03 -2.05201015566e-03  7.57120948042e-04 -5.04030153235e-03  4.31485579114e-03 -4.59514466342e-04  1.14010715951e-03 -4.02316758929e-03 -2.30145490539e-03  2.52636069179e-03  8.32357653893e-04 -6.37903425095e-03  2.73376341912e-03  8.78551651670e-03 -5.39919156194e-04  8.95986471162e-03  2.09495463473e-03  7.81955686511e-04  2.00127862882e-03 -4.27219622098e-03 -2.71260264915e-03  7.54944791746e-04  2.14269069368e-03 -1.83586236452e-03  5.30397564458e-04 -2.47363588313e-04  3.19622287729e-03 -2.66676064355e-03 -2.59407808020e-03 -5.45129772443e-03 -2.66132076859e-03 -1.95060092359e-03  1.09788756328e-04 -2.04335759173e-03  1.46506404135e-03 -6.97741875346e-04  1.68405363891e-03  3.76130320290e-03  2.61687962247e-03 -1.39146985402e-03 -5.92897004590e-04 -1.08973291901e-03  1.22129454140e-03 -1.08084179303e-03 -8.30609056661e-04 -4.26156191261e-03 -1.15836915706e-03  4.96851285132e-04 -9.25205039149e-04  2.46584968517e-03  1.27160278089e-03 -9.46243967782e-04  9.63528485370e-03 -7.27891507231e-04  4.07602068413e-03 -1.57545974071e-03 -2.71413803485e-03 -2.20211977904e-03  1.56309643776e-03  1.91204862314e-03 -1.94036862357e-03 -6.99439100427e-03 -2.70110547217e-03  3.89292176167e-03  2.31231620963e-03 -5.70977302403e-03  9.89174325283e-04  4.89932933659e-03 -9.89421378388e-04  2.29718097153e-03  1.06275123101e-02  2.59367678798e-03 -6.00309382339e-03 -1.08448635870e-03  1.25869258369e-03 -5.08463762545e-03  4.03804523803e-03  7.56717208382e-04 -1.75856663621e-03 -2.03844085903e-03  4.41837055107e-05 -1.88621459648e-03  9.07010494138e-03 -2.08783234428e-03  2.90998959078e-03  7.63954050989e-03 -6.80676927292e-04 -2.72431761566e-03 -2.64837968697e-03 -2.22946606328e-03 -3.05478255030e-03 -4.23559148408e-04  3.11265831270e-03  1.51869769283e-03 -4.28294532884e-03 -2.61463097137e-03 -4.76003936343e-03 -1.77792396833e-03  5.16284523673e-03  3.17315813641e-03  1.20929049293e-03  6.46080168726e-03  2.55400767686e-03 -5.51970546915e-03 -5.52537265382e-03  9.52738369755e-04 -1.57277842666e-03  2.17078038777e-03 -1.55084385478e-03 -2.80013389292e-03  2.17077229362e-03 -1.46515702647e-02 -2.02807539391e-03  2.45568528419e-03 -3.30080952213e-03 -1.10717781221e-03 -3.43261974388e-03  3.57902604285e-03  2.68128778556e-03 -5.33042958871e-03  4.85489053446e-03 -5.17579341157e-03 -2.98076391271e-03 -1.28074295593e-03  1.72934385882e-03 -7.13395930614e-03  1.93790246622e-03 -7.43133448293e-03  5.29506754480e-03  2.05922291642e-03 -2.92300786829e-05 -1.96068500658e-03 -1.76535769918e-03  2.92810305580e-04 -4.62218189971e-03 -5.73416724064e-04 -3.39172485980e-03 -7.29540780145e-04 -1.22273617193e-03 -1.14548852767e-03 -6.62583813182e-06  5.88361509030e-03 -2.65280851480e-03  1.48337682794e-03 -1.19750689167e-02  1.37957884182e-03 -7.12939794961e-03  7.65609198909e-03  1.14202826265e-03  1.43663282141e-04  2.87586728680e-03  1.19905228251e-03 -3.02843678265e-03 -5.17029115898e-03  3.01890330057e-03 -8.92554278012e-04 -9.79796758204e-04  3.00580579547e-03 -4.32218926039e-03  3.00893807853e-03  8.84910808114e-03 -9.71813178603e-04  4.81005775108e-03 -1.21770756195e-02 -1.09076008889e-02  8.85647452263e-04  1.55749816086e-03 -5.34514324141e-03  6.23014886115e-03  2.64283150290e-03 -2.04814269476e-03  1.37238601927e-03 -5.44342545523e-03  4.03994729570e-04  1.02637582051e-03  3.04091333004e-03  2.73135894998e-04  4.00223303814e-03 -1.84854111133e-03 -1.11302540409e-03 -1.06486289847e-03 -1.29326544808e-03  5.02269844554e-04  1.08432562512e-03 -2.72680733461e-03 -1.20692922479e-03 -1.17713217693e-03  1.64286015142e-03  5.33989306989e-03  3.32752599962e-03  5.60484858062e-04  5.02330006146e-03 -5.50075281436e-03 -5.86804665280e-03 -7.25070601407e-04  5.02404390118e-03 -9.54000382322e-04  3.99240219927e-03 -7.38482348254e-04
-7.95519849902e-04  1.55123057816e-01 -1.95315809928e-03  5.06318472159e-03  1.36779566793e-03 -6.14869134649e-03 -9.44303422465e-06  7.90478562027e-03  5.97658718958e-03 -1.14614229035e-03  1.18028272275e-03  5.02583146633e-03  2.32313149138e-03 -4.55013318263e-03  5.70768336555e-03  3.79726023765e-03  1.87586277132e-03 -4.45151639886e-03 -3.32348353541e-03 -5.62493184335e-03 -1.22037980976e-05 -2.49298767878e-03 -1.76209149837e-03  4.63790390599e-03  3.14815910246e-03  1.91786531840e-03  1.26803892060e-03  4.44477587782e-03  4.96841857970e-03 -3.43380495444e-03 -2.98579850134e-03  2.30501642120e-03  1.91171903518e-03 -4.71570825430e-03  1.44058345587e-03  4.44817754851e-03 -5.46447976192e-03  5.42043380801e-03 -9.46685364138e-04 -1.23550510915e-03  4.57516917248e-03 -5.89498803646e-03  2.90962128120e-04 -7.03890470980e-04  8.15564778683e-03 -5.85219978952e-03 -5.59277019372e-03  7.66041606716e-04  5.37724402364e-03  2.26113895847e-03  2.75185306540e-04 -3.78085090203e-04  4.83597749892e-03  6.57556217823e-03 -1.79014187070e-03  3.79871922179e-03 -1.38425699132e-03 -8.75802226226e-04 -3.65196312607e-03 -8.86639683537e-04  1.18424438665e-03  7.14245687824e-04 -2.57643353062e-03 -6.33372705319e-03 -9.45976116852e-04 -9.38909045622e-04  5.96887883655e-03 -2.16788077155e-03 -3.21935558542e-03  1.69619236944e-03 -5.36627292931e-05  9.23457999227e-04 -1.23591485503e-03 -5.02602233793e-03 -1.63613272014e-04 -2.40461697401e-03  1.12117534109e-03 -3.94966481764e-03 -1.25188203493e-03 -1.95321545077e-03  1.68375588166e-04 -5.22475373799e-03  5.85894832209e-03 -6.47917120135e-03 -6.61890503198e-04 -1.16979475680e-03  7.61864234300e-04 -9.30699796952e-06 -1.18941886989e-03  4.77928803491e-03  8.65806451175e-03  4.16619622441e-03  3.90487605501e-03  3.64705988610e-03  6.96400125341e-03  1.18747517886e-03  7.66341324533e-03  6.55731297943e-03  1.30441430930e-03 -2.39279161007e-03  1.68096031126e-03 -7.04015051946e-03  8.13725615312e-03 -1.79519980963e-04  1.74868985103e-03 -5.85212924457e-03  8.86729052258e-03 -2.53882714462e-04 -2.29393239641e-03 -1.42274744268e-03  5.44930730954e-04  4.16415236700e-04  8.98627883005e-03 -1.13600557055e-02  3.39657730644e-03 -6.62263475808e-03 -2.54840235701e-03 -4.78361295608e-03  9.28271106606e-04 -1.44287761140e-03  9.23861963570e-04  2.22579920446e-03  6.17365717923e-04 -4.40808999359e-04 -4.03897980621e-04  1.33729055743e-03 -2.09457623461e-03 -1.94680467108e-03  2.42436982155e-03  1.85453540845e-03  3.01743780932e-03  8.76134536721e-04  2.13054570047e-03  6.57454171653e-03  3.36659870941e-03 -1.18847909064e-03  3.76782555312e-04  1.46912163110e-03 -1.33111753961e-02  1.23566623425e-03 -2.46563259498e-04 -2.07315828247e-03 -6.21261387454e-04 -6.31537765059e-03 -8.32199443352e-03  5.74091104392e-03  7.33530628779e-03  4.42946174548e-03 -2.27316025558e-03 -1.35007964205e-03 -7.69525390647e-03 -9.62938582626e-04  1.36417012692e-03 -6.19641893467e-03  1.14438113452e-03 -5.01600592843e-03  3.45626682753e-03 -1.14524750139e-03 -6.12415168935e-03 -4.93450155494e-03 -1.12313068624e-03  4.07030946638e-03 -1.98608182033e-03 -7.93824328473e-04 -4.60376616625e-03 -4.21441347316e-03 -3.76200367614e-03 -5.41874347394e-03  1.23872611716e-03 -5.13225051252e-03  9.78930960900e-04  2.91405449076e-05 -5.93825811089e-03  4.29808983178e-03 -7.90156055033e-04  5.00788298368e-03 -6.90188517428e-03 -5.33021407251e-04  8.49725905372e-04 -2.40778670138e-04  2.93613384857e-03  5.51109696615e-03 -2.54539777918e-03  7.38299614361e-04 -3.53720704459e-03  5.25907565079e-03 -1.93874918400e-03 -3.12216972455e-03  7.19040557357e-04  2.30908732940e-03 -8.47908276791e-03 -6.27786946828e-04  3.31014540796e-03  2.66353169461e-07  3.28885791074e-03 -2.12117361216e-03  1.56814535578e-03 -4.84484192234e-03 -2.39448524604e-03  3.14718920179e-03 -3.96753840269e-03  3.50155451397e-03  1.74248493913e-03 -2.21072585400e-03  2.34736937646e-03 -4.37787744429e-03  4.48727824773e-03 -5.94594883137e-05 -6.16068321553e-03  3.38810117578e-03 -2.73435551915e-05 -6.25128684748e-03  5.57066487522e-03  9.09506046810e-04  1.60987873199e-03  7.74481271616e-03  1.41338963527e-02  7.75097341810e-04 -6.76838298109e-03  3.54941209703e-03  3.93387406683e-04 -9.19317321912e-03  5.13285132547e-05 -2.63041500665e-03 -3.60431665677e-03  2.50524687673e-03 -4.47675412119e-03  7.25804276018e-03  5.08897492996e-03 -1.52549893958e-03 -1.32043731950e-03 -1.05484423244e-02 -2.98314340667e-03 -6.63262936652e-03  4.48877468385e-03 -1.08355288226e-02  5.62837175137e-03 -1.38752944484e-03  5.73561480795e-03 -1.33104520586e-03  1.85629322884e-03 -5.44490284600e-03  1.42640002316e-03 -4.24162649768e-03 -4.71471422604e-03  2.18793710513e-03 -1.41384078203e-03  1.92065064647e-03  6.99334512832e-03 -5.40521614639e-03  1.81898139933e-03  1.12039404449e-03 -4.36777474437e-04 -5.12673798111e-03  3.72543147597e-03  1.03361054117e-03  3.60363010578e-03 -1.90226646726e-03  6.43264682997e-03  1.03139119317e-02 -5.82910353725e-03 -4.07706244443e-03  8.78534819054e-03  3.00819249599e-03  2.00217471770e-03 -2.81297311101e-03 -2.41647066425e-03 -1.14993322153e-03  4.00540407568e-03  5.58411295731e-04  3.67715604318e-03 -2.28043300402e-03 -2.72542042287e-03 -2.81128014890e-03  4.73556697891e-03  2.67920479365e-03 -3.30964493493e-03 -1.14590287658e-03 -6.41265117984e-03  8.93135839061e-03  4.38073057432e-03  3.34606359705e-03 -1.15529372378e-03  4.28462777016e-03 -2.31433033292e-04  2.22048868717e-05 -3.87759340103e-03 -7.52159716017e-03 -3.08901459106e-03 -1.22197547096e-04  3.47335009561e-03 -2.02286383472e-03 -3.46336151859e-03 -1.94376628220e-03  1.37609540606e-03  2.41215289970e-03 -6.64511959960e-03 -1.65676468704e-03 -5.93741308948e-03 -3.52089854629e-03 -3.85056134902e-04  6.91951329394e-03  9.13164797894e-03 -2.81731872825e-04 -3.18944428263e-03 -2.90214407182e-03  4.06248080626e-04 -1.55315915783e-03 -1.23509314562e-03 -1.73649658946e-03  1.21734241046e-03  1.21333387515e-03 -2.33517765323e-03  4.56377004575e-03  1.24579627029e-03 -5.46894883793e-04 -1.66159934332e-03  6.44267723469e-03 -7.43875946762e-03  5.12053736027e-03 -7.25757903256e-04  1.61271969142e-03  1.05917392548e-03  1.30195993849e-03 -6.45986777343e-04 -2.20483619934e-03  9.12503536133e-06 -1.21762056883e-03  2.05204797155e-03  2.67883929451e-03 -8.40766651433e-03  2.70668744571e-03 -4.02014646718e-03  1.10682601291e-02  2.56377252163e-03 -2.25097375012e-03  6.76162512321e-03  3.39371006321e-03  4.89423020124e-03 -6.82263501213e-03  1.50370641007e-04  1.08668953618e-02  6.71827927379e-03 -4.70712287809e-03  3.94304710740e-04 -8.32981713816e-03 -2.61061269595e-03 -8.00997672412e-04  1.00105128702e-03  1.17574043931e-03  5.18734079233e-03 -5.07838016390e-03  1.31923676810e-02  4.31459436566e-03  5.64281493528e-03 -4.16750612758e-03 -9.06753906135e-03  7.12972253390e-03  2.27284054876e-03  2.24989658207e-03 -6.48274393180e-04 -4.46213081124e-03 -4.87092040640e-03  3.16162051360e-04  3.80612735331e-03 -5.45058755832e-04 -6.37360693754e-03  5.48460196612e-03  4.65920747567e-03  1.08320917557e-03 -6.64154473993e-03 -1.90989747373e-03  3.48731170105e-04  1.27882365571e-03 -3.95967547694e-04  7.96691026801e-03 -4.39416224783e-04 -1.79253132261e-04  7.79282855534e-04  1.55290810991e-03  1.78058293697e-03 -6.67766975183e-03 -7.51436091884e-03 -5.15743879615e-03 -1.03573605023e-03 -3.61790025697e-03 -8.09859677844e-03 -4.11079142425e-03  3.71703555495e-03  2.36129035493e-03 -2.74057663537e-03 -3.73529233185e-03 -7.85786174216e-03  8.23095931511e-03  3.74829079264e-03 -7.73794282109e-03 -4.98724861845e-03  8.46256680322e-03  9.96739034547e-03  2.44712340802e-03  8.45907513606e-03 -7.31273162219e-03  4.30224299402e-03 -5.33265891022e-03  3.40912175298e-03  9.03210530035e-04  5.39897602711e-03 -8.26626425242e-04 -1.66779364689e-03 -4.25087941354e-03 -4.92897300156e-03  1.97650961363e-03 -1.25791918047e-03  9.68724241469e-04 -3.59317007440e-03  3.34288169025e-04  3.10453615349e-03  1.45597531422e-03 -5.89462799623e-06  6.70381792042e-04  1.78262460142e-03  6.31863973606e-03 -7.35416281569e-03  7.39693438357e-04  5.53676446354e-03  3.42378131776e-03  7.62756708980e-04 -2.03653435800e-03 -2.68888359237e-03  5.12332577453e-03 -6.16274924380e-06  4.05836393848e-03  3.00023296256e-03  7.11832739918e-03  3.99332864722e-03 -3.95178844819e-03  2.97288685120e-03  3.88395179584e-04 -9.75233335565e-04 -3.46635252777e-03 -3.59468825240e-03 -1.10298882004e-03  2.49278398867e-03 -2.44505876032e-04 -3.13788174706e-03 -2.20070347693e-04 -1.86097818693e-03 -1.04097328405e-03 -4.60883521915e-03 -1.84252436041e-03 -3.31889950150e-03  2.96917961891e-03  3.64960080196e-03  8.26846777507e-04  2.30941822086e-03 -4.78004515829e-04 -3.69438010450e-03  5.04491966240e-04  6.48202534103e-03 -1.08709530234e-02  4.61956927471e-03  1.48725430427e-03  3.51525119673e-03 -4.87301255662e-03  9.38746622166e-03  9.79320251525e-04  9.74304632978e-03  7.95151720413e-03 -8.63514370148e-03 -6.57487936183e-03 -9.93021563512e-03  2.31119079021e-03 -2.41508086929e-03  1.45642248845e-03 -5.00091503496e-03  2.37984471017e-03 -2.15393500487e-04  1.81907406970e-03 -4.80902005248e-03 -1.06804787923e-03  3.30772444645e-07 -6.96024281207e-04  4.55805850312e-03  1.95675079445e-03  8.01326682385e-03  4.85670575257e-03  3.04081248293e-03 -1.24453308726e-04  1.69136622540e-03 -1.16238317156e-03  3.69548927218e-03  4.47927830971e-04  4.43373430213e-03 -1.94284191559e-03  6.44414279858e-04  6.02738789417e-03  3.39793043796e-03 -3.72284671546e-03 -6.48978473770e-04  6.92867624662e-04 -2.11411322907e-03 -4.58733611723e-03  4.87056858929e-03 -2.23650488827e-03 -8.02540500163e-03  3.86865419262e-03  3.94583486145e-03 -1.78128932941e-03  7.40533744761e-03 -6.94156203484e-04  2.62480650834e-03  3.65031922025e-03
 3.87158577173e-03 -1.95315809928e-03  1.20468555418e-01 -1.51303279483e-03 -1.26337854406e-02 -1.08518479115e-05 -4.23465867669e-03  2.93334212979e-03 -2.47093957391e-04  2.32675119409e-03  9.42846933342e-04 -1.86054086229e-03  2.43539497478e-03  5.41430303837e-03 -3.92423828402e-03 -3.37827787543e-03 -3.92516679654e-03  3.76674110842e-03 -2.26174516564e-03  1.90587795785e-03 -2.63129437894e-04 -2.01584821030e-03 -2.35171726903e-03  5.23910352016e-03  2.07669480132e-03  3.05643351687e-04  1.48469400457e-03 -3.08512698763e-03 -4.09515153735e-03 -3.73901452737e-03  4.60857449827e-03 -1.40508784805e-03  2.76375798335e-03 -1.80326484475e-03 -3.14346407475e-03 -7.07294721812e-04 -3.16427541580e-03 -6.22307334649e-03 -1.67880796328e-04 -6.16056859348e-03 -2.30699910131e-04  2.76517073555e-03  5.35758461608e-04 -3.05040230283e-03  1.24992952819e-03  3.31472254641e-03  5.28202670216e-03 -1.09519855598e-03 -3.73080220665e-03 -1.96104945833e-03 -3.85056618007e-03  3.22348848227e-03  4.54533733793e-04 -2.62519482839e-03 -3.48047642977e-03 -1.25080822408e-03 -7.37268153559e-04  1.10171703694e-03 -1.94956323474e-03 -5.24449948682e-03 -1.55759538320e-04 -1.24627848740e-03 -1.38587696307e-03  4.71003174701e-03 -1.71994533068e-03  8.70475805663e-03  3.30718582641e-03 -6.29180884329e-03 -2.99572014043e-03 -2.07437201968e-03  3.84146329382e-04  1.95088291276e-03 -4.72445292053e-04  4.30108591991e-03 -2.79187506799e-03 -8.74775105995e-04  2.51704881858e-04  9.86515326885e-04 -8.59361467495e-04  1.73257594902e-03 -2.14155178419e-06  4.12749293507e-03 -7.95242664616e-04  1.38478085266e-03  2.27705660544e-03 -1.09710486185e-03  9.41253168019e-04  2.44442426932e-03  2.62896530961e-03 -4.37366419010e-03 -6.11791026770e-03  4.52266066257e-03  4.01665749583e-03  1.48503082522e-03  5.72692158838e-04 -4.03665566534e-03  1.53672865903e-03  4.75241718905e-03 -4.05946193941e-03 -5.13509450702e-03  2.44019345872e-03 -2.49221215224e-03  2.42227719486e-03  1.32249337731e-04 -3.94922375992e-03  3.22837905681e-03  9.66466972580e-04  3.20871744980e-03  2.27697225956e-03 -1.76330454873e-03  4.01587227061e-03 -2.26855721724e-03  5.27175824271e-03  7.64043537755e-03 -1.81727001167e-03 -3.21185221215e-03 -4.45539469982e-03  3.06802599306e-03 -2.32290121133e-03  3.94852897343e-03 -5.04182935851e-04  5.78337289690e-04 -4.36765828730e-04  2.93324256387e-03  1.88540651681e-03  4.47829743949e-03  2.38361841521e-03 -4.27859146830e-03 -6.22472970211e-03 -1.59074324589e-03 -1.11214781644e-03 -5.23140915869e-04  4.22313591146e-03  1.97215918056e-03  6.63499016941e-03  1.15913813776e-04 -7.88771340063e-03 -4.07222489650e-03 -4.43515545763e-03 -2.29599118000e-03 -2.34350698055e-04  1.63578406888e-03 -3.54253579217e-03 -3.74243495096e-03 -6.01479260190e-03 -3.46266492081e-03  4.11649613409e-04 -8.40381093544e-03 -5.20180498237e-03  3.68459762810e-03 -2.88271265053e-03  7.95909251547e-04 -5.95570900859e-04  1.76835184225e-04 -1.14325751593e-03  3.36156043881e-03 -2.19025211271e-03  3.04783370651e-03 -7.06017065213e-04  8.29580463283e-03  8.07278109231e-04  3.11518943236e-03 -3.71801193422e-03 -3.09129496396e-03  4.45195035096e-04 -1.98437924431e-03  1.84133370031e-05  3.45946933367e-03  1.33535553760e-03  5.52230803924e-03 -3.55833477901e-04  3.01547682051e-03  5.20592873058e-03 -5.30956995876e-03 -5.71317420181e-03 -3.46276906646e-04  1.46659396206e-03  1.18506301764e-03 -2.04519708135e-03  6.82264532807e-04 -6.13634765186e-04 -3.92359177613e-03  4.90014389066e-03  2.86064256627e-04 -2.50620808254e-05 -6.07476042296e-05 -1.89716901142e-03  3.39237909287e-04 -6.82491822789e-03 -3.25782191082e-03 -2.79531046423e-04 -9.86597833843e-04 -3.80287447336e-03 -1.41690236054e-03 -7.77254309686e-03  3.95697791780e-03  3.14623657227e-04  4.66082134856e-03 -3.48591507129e-03 -4.63135531783e-06 -4.11283702162e-03  3.92544077735e-03 -5.49879973512e-03  4.51358539370e-04 -2.12777951442e-03 -1.77564497895e-03 -4.83932754665e-03 -2.67709102359e-04  1.68086924834e-03  1.92643297989e-03 -1.16096500463e-03 -3.29283162170e-04  1.27074220956e-03 -5.43070749298e-03  6.95269605729e-04 -4.24030300041e-03  3.41341664873e-03 -4.66997139933e-03 -5.47350238185e-04 -1.13623392753e-03  2.31086432936e-05  2.47884639782e-03  1.48623144758e-03 -2.87670243334e-03  1.47739278500e-05 -9.94814524168e-04 -4.35350597888e-03 -4.44799327775e-03 -4.72959403821e-03  1.79504788908e-04  6.91958895789e-03 -2.09283927883e-03  2.76639024570e-04  1.18088334801e-03 -7.12976226784e-03  1.01827486999e-03  1.89053724766e-04  6.20250454820e-03  3.31405754683e-03 -7.41269811427e-03 -1.60587927355e-03 -4.64843716091e-03  1.70191745266e-03  9.09972335580e-04 -1.42252138707e-03 -9.70118629272e-04 -3.38471648743e-03 -2.39773017807e-03 -1.35086313025e-03  5.64282095972e-03  6.05033670750e-04  2.78369065585e-03 -1.39571634800e-03 -2.50044410262e-03 -3.28817106229e-03 -1.42102112589e-03 -3.28970704309e-04 -2.17420281603e-03 -6.02583024646e-04  5.90641236178e-03 -2.78281868220e-03 -3.68989690079e-03 -2.50441448678e-03 -6.95102056657e-04  4.44723963273e-05 -1.12654647835e-04  4.38005109408e-05 -4.73399164548e-03 -4.13665905420e-03  5.46604224677e-04 -1.41632220471e-03  4.40074827052e-03 -2.68544856710e-03  2.39288345727e-03  2.62588525860e-03  1.21050601339e-03  6.16369772144e-04 -1.62257749031e-03  1.12743296619e-03 -4.17689711632e-03 -4.17174179742e-04  1.12664614892e-03  2.46577014504e-03  1.50160008775e-03 -2.22240268187e-03  3.54362189587e-03 -1.12591155110e-03 -2.68140414576e-03 -2.38143514109e-03 -1.97716310638e-04 -4.65171551780e-03  2.23012962312e-03  2.36402207275e-03 -3.80569879193e-03  8.64281394933e-05  4.69084790116e-03  7.02300861343e-03 -6.90371902017e-03  5.08248014770e-03  3.11904011229e-03  9.63778353093e-04  1.00588885542e-03 -4.94893479857e-03  6.76961503860e-04 -4.42141974221e-03  1.39493622988e-03  2.05675739630e-03 -7.89481618623e-03 -7.89518513446e-03  1.53810859535e-03  4.35775751623e-04 -4.89483041866e-03  2.55207196320e-03 -7.10819626278e-03  2.26179970450e-03  1.05564482169e-03 -1.80503766324e-04  4.77283391654e-03  2.48659242645e-04 -1.90597324570e-03 -6.85957299780e-04  5.40348961024e-03  5.32844560889e-03  4.23051369353e-03 -6.64194779404e-04  6.69721218071e-04 -2.23643110994e-03 -4.36423167940e-03 -1.91529822335e-04 -3.12106420706e-04  6.02567471464e-03  1.38583024118e-03 -4.47157837992e-03  1.63337581790e-03  2.90039835119e-03  5.05099863992e-03 -6.89988893189e-03  6.78086669612e-04  9.00214455054e-03 -3.56494370221e-03  1.75970259077e-03  3.30722250603e-03  3.69145010426e-03  1.20132649605e-03  9.49193063881e-05 -4.41158100928e-04 -1.19747157871e-04 -4.74247532273e-03  2.15720607324e-03 -1.69366080292e-04 -2.26283675076e-03  7.87988327740e-03  3.97633642134e-03 -3.37655182949e-03  6.61586792743e-03 -2.43504557597e-03  2.92127823122e-03  6.40188819166e-03  1.95802708123e-03 -3.61223724784e-03  5.41081302660e-04  1.39883786296e-03 -2.70308248038e-03  8.84131034298e-04 -2.70283983677e-03 -2.47541445028e-03  2.21055939796e-03  1.23418480695e-03 -5.06310112426e-03 -7.78360964526e-03  1.18887258708e-04  2.90341879609e-03  1.06154996990e-03 -1.43857379660e-03 -2.09019688086e-04 -2.09144686243e-03  1.62226527000e-03  1.18086636101e-03  3.58209421736e-03  4.39535811119e-03  3.25308125789e-03 -2.63469979583e-03  5.68001825958e-03 -3.59085397099e-04 -6.15682295706e-04  5.28267144200e-03  1.70292028963e-03  3.65657340581e-03  4.61142441323e-04  7.56688359973e-04 -2.10275487138e-03 -1.74242172605e-03 -2.64085614836e-03  2.95098763976e-03  4.88568950994e-03  5.41674032237e-03  2.99518084274e-03 -5.06106841507e-03 -3.92143231161e-03 -1.21425267341e-03 -4.95906888169e-03  3.17695728537e-03 -1.90359704624e-03  4.56544922393e-04 -8.43044728242e-04  5.97977256330e-04 -1.62162511371e-03 -1.14047798582e-03 -6.29740704655e-04 -1.06864091860e-03  2.06027240704e-03 -1.19300817238e-03  4.42231874321e-03 -8.18490800106e-04 -7.12553258535e-03 -1.22214952384e-03 -3.65721063469e-03 -4.89131823859e-04  4.57272513742e-03 -9.00915677772e-04  4.46483984761e-04 -2.18806117226e-03 -3.45422559965e-03 -3.46848184487e-05 -4.65899573016e-03  2.16332806433e-03  8.57994875641e-04 -2.23553449999e-03 -1.35229467409e-03  3.65998499671e-03 -7.22509729482e-03  1.57254584622e-03 -1.41216108187e-03 -5.85876202540e-03 -5.18537957144e-03  4.17319620819e-03 -2.87613288962e-03 -4.59183335276e-04  1.13955632445e-02  7.67686728329e-04 -8.13447336920e-03  3.85640876673e-03  3.48217394412e-03 -7.71122744726e-04 -1.12208456575e-03  8.62339391107e-04 -4.08853289049e-03  1.89991317145e-04 -5.06251853348e-04  2.38420236520e-03  6.13938708282e-04 -1.50428381667e-03  2.41318665684e-03  8.22626241594e-04  3.26166207581e-03 -1.96963617652e-03  1.58511142705e-03 -4.47850632217e-03  4.19774552513e-03 -2.31212439215e-03  2.99932197219e-03 -5.94613152656e-03 -6.11481643213e-03  3.67684357476e-03  4.60848693679e-03  8.20113248110e-04  4.19226236377e-03 -1.51540608561e-04  4.67329648872e-03  1.46109228268e-03 -8.85860134815e-03 -1.76461402115e-03  3.98535092064e-03 -9.45085693020e-03  4.67959363758e-04  2.69438645080e-03 -3.85625895920e-03  4.98245268390e-04  3.40950343646e-04  2.01766566385e-03 -3.79944664721e-03  8.75067484003e-04 -5.92119365141e-03  6.69412667187e-03  9.10200410758e-04  1.36975552935e-03 -4.65361549419e-03  3.02833313850e-03  5.29245525188e-03  2.83953439229e-04  1.41341055782e-03 -2.01686476404e-04 -1.21668004272e-03 -2.60570379948e-03  1.53628932369e-03 -3.38724902295e-04 -3.64306923761e-03 -9.93302416748e-03 -4.51275176817e-03 -1.17330834178e-03 -2.51225007954e-03  1.74547528281e-03  4.42709090157e-03  1.08342146702e-03  4.87255719438e-03 -4.77030227084e-03 -4.59276531423e-03 -4.18862940550e-03  3.22196887734e-03  1.60194173963e-03 -3.85737096081e-03 -1.05937027032e-03
-2.24837871608e-02  5.06318472159e-03 -1.51303279483e-03  7.56278465156e-02 -1.00962579451e-02  3.76323069331e-03 -5.22147529993e-03  2.76486212184e-03 -7.20611502961e-04  3.25417707833e-04  1.38126644252e-04  1.20949350049e-03  4.64587461542e-04 -1.46629341681e-03 -8.24750191798e-04 -3.38073309219e-03 -3.00330541941e-03 -2.18120911861e-03  1.23870791079e-03 -8.83345179997e-04 -1.04888368365e-03  5.09911349963e-04  2.13033908774e-03 -7.75805110500e-04 -1.71169670624e-03 -3.96602087370e-04  8.15936115385e-04  2.88670573795e-03  3.30347236080e-03  9.11299894360e-04 -1.45620168931e-03  1.69477839066e-03 -1.96678404129e-03  4.85583334462e-04 -5.01564744550e-04  3.92933811766e-03  1.90965269943e-04  1.30258743515e-03  5.03460500959e-04 -3.63109350822e-03  1.42856119108e-03 -4.06539613129e-03  3.38978084886e-04  1.80269753110e-03  2.08852719976e-03 -6.74693597369e-04 -3.88714663766e-03  1.47165350681e-04 -2.19571079542e-04  1.85437337822e-04 -1.15866339682e-03 -3.98061620160e-04 -2.62769820422e-03 -1.05634336281e-03 -6.71794317225e-04  1.48622184057e-04  3.00935129879e-03 -2.50586888026e-03 -4.75279309548e-04 -2.16204037928e-03 -1.55189770190e-03  3.22843356389e-04 -2.21479189683e-04  5.63861037915e-03  8.70478528956e-05 -5.93250746114e-03 -1.71516300179e-03 -3.45472291208e-05  1.95530892060e-04  2.38605521837e-03  2.36115194412e-04  1.30500269467e-03  9.80115786998e-04 -1.54621315826e-03  5.74793498683e-04 -2.85733556387e-03 -5.63356932620e-03  1.05513041098e-03  1.30773622776e-03  9.96251940501e-05 -2.28769167481e-03 -2.71578257988e-03  3.83541899427e-03  4.44377939049e-03 -2.94103696982e-03 -1.87131382189e-03 -3.90811656196e-04 -1.12869693393e-04 -1.28549557296e-04 -2.42356543802e-03 -2.22759030281e-04  2.52520200582e-04  1.31991903605e-03 -1.22722805184e-03  5.00070397762e-05  2.52574934521e-03  1.76518044180e-03  6.72512806927e-03 -1.27016830940e-03  1.38772446713e-03  4.19128223079e-03 -6.63628497937e-04 -1.46075529422e-04  5.81277398967e-05 -1.66060090639e-03 -1.32681951972e-03  1.26853616806e-03  8.79953649314e-04  8.09666700943e-04  1.18268929952e-03  2.91262840665e-03 -3.73596049927e-04 -2.62813845278e-03  2.74007111055e-03  6.82133409755e-03 -1.22868168939e-04  3.23263761299e-04 -8.08827850909e-04 -6.99526726110e-05 -8.15771616072e-04 -1.22739178185e-03 -7.96211272520e-04 -1.35334165484e-03  2.45126727346e-03 -1.48611910242e-05 -9.83075170217e-05 -2.58206862976e-04  5.54862491904e-04  2.20143521488e-03 -1.47527096838e-03 -4.67278924902e-04  1.24739530932e-04 -1.19122679500e-03 -1.02832991501e-03  4.48779501072e-04 -4.96859415947e-03 -1.28126364679e-03  3.66311768918e-03 -4.08896654002e-03  1.77110971617e-03 -7.05799463472e-04 -1.47979176698e-03 -3.90992857649e-04 -2.00062382016e-03  3.82784914012e-03  4.46089747714e-04 -2.23427267306e-03  2.99298583985e-04 -1.11049229572e-03  8.31590337202e-04  1.10766408564e-03  1.15433953286e-03  2.22680727275e-03 -9.71359395700e-04 -3.13623408878e-03 -7.19754943804e-03  3.69112989091e-04 -1.18497773389e-03 -2.90470079594e-03 -8.36072345954e-04  3.17278953773e-04 -6.57778406910e-04 -3.34044168913e-04  1.96598552149e-03  3.50144948562e-04 -1.81951427792e-03  2.04346125612e-03  8.66924108407e-04  2.50760801669e-03 -3.66215118354e-03  1.58316067308e-03 -1.85450992769e-03 -1.85483778250e-03 -1.15067966839e-03 -6.24404034620e-03  2.66721624315e-03 -4.73396772998e-04 -3.26820791041e-04  3.54251539991e-03  1.49690925985e-03  4.73772465828e-03  7.56824888094e-04 -2.01901008649e-03 -1.97637371596e-03  1.37218425105e-03  1.64005441380e-04 -3.74646324696e-04 -4.67706862445e-04  2.14702455320e-04  1.96283593410e-03 -2.43676340080e-03 -4.17654838114e-04  6.39270554643e-04 -3.89717382347e-03 -1.09377777941e-03 -2.73005057372e-04 -1.30788448722e-03 -2.33081884479e-03 -8.69479428181e-04  3.79167285620e-03  8.95691832760e-04  2.53558372733e-03 -1.41161354016e-03  1.14023687637e-03 -2.76607737033e-03 -4.94308616202e-03  2.64446252381e-03 -3.10977494375e-03  5.80565055868e-05 -2.03746583282e-04  1.15248289750e-03 -3.75513322483e-03  3.25057396975e-05  8.63731571779e-05 -9.14019747391e-04  7.78096912928e-04 -1.84429630022e-04 -1.59592424588e-03 -1.51585967053e-03 -3.24181213965e-03  1.51566034112e-03  1.97916049053e-03 -4.26742348953e-04 -9.16768656779e-04  4.33602075187e-03  3.05094096050e-03  9.87459062243e-04  5.86307535255e-05  2.99304509603e-03  6.12362062680e-04  1.62977328457e-03  6.54184638207e-04  1.11136933477e-03  1.21954099093e-03  1.07404907508e-03 -1.18054450958e-03  1.16381483670e-03 -4.69735423392e-04 -1.00964536685e-03 -4.40372272557e-03  3.25568597742e-04 -2.20833248375e-03  1.33776715974e-03 -1.20699743678e-03 -2.14114421732e-03  8.59938204992e-04  1.30353742637e-03  4.24274402236e-03 -7.35128235135e-04 -1.71861964725e-03  5.93198032403e-04 -1.80479975979e-04  2.90053335686e-03  1.47941129079e-03  4.06408771749e-03  2.97738906868e-03  3.33790327410e-03  2.05886892506e-04  1.88468309584e-03 -2.06712813447e-03  1.35367454079e-03 -4.28789763434e-04 -2.33160785804e-03 -4.36153496398e-03 -4.42138030328e-03  2.97030470564e-04 -7.09900020882e-04  1.45289292000e-03 -2.47479853713e-04  2.01922407191e-03 -1.84963789426e-04 -3.67746694735e-04  1.96946693076e-03 -2.88151220721e-03 -1.37113999085e-06  2.03582654552e-03 -1.80829565651e-03 -9.56806670071e-04 -2.60583934182e-03 -2.81045775284e-03  1.02429578663e-03  4.05350639857e-04 -1.75108930741e-03 -1.82634957202e-03  9.54426670311e-04  1.32814690106e-03 -1.30615654562e-03  1.01515450962e-03 -8.14340740874e-04  7.43207638432e-04  2.66861971869e-03  4.15176880251e-03 -2.14817232368e-03  2.83179141741e-03 -5.53654806403e-04 -2.94817338085e-03 -8.57402618162e-04  1.57217087845e-03  1.29702947105e-03  2.46327240588e-03 -7.04702257044e-04 -6.60193908774e-04 -4.93706304819e-03 -2.04350368626e-03  5.12527401808e-04 -3.22906678977e-03  1.57630449678e-04 -9.55147732905e-04  4.35056632918e-03  1.40730475712e-03  8.07919782240e-04  1.46587875684e-03  2.79385018230e-03  8.20691542926e-04  7.32400084636e-04  2.45562015800e-03  3.30653412869e-03 -2.88817629941e-03  3.65598916329e-03  8.51408453373e-04 -9.15842371365e-04  7.36588237247e-04 -2.41873859441e-03  4.91994277619e-04 -6.07126777820e-05 -2.32254292239e-03 -2.75186976383e-03  1.04821721678e-03 -2.24311505616e-03  5.52894842195e-04  2.68942275507e-03 -3.12207626893e-03  1.68451053023e-03  3.35944339291e-03 -8.18059385162e-04 -1.22059413274e-03  3.46160644535e-03  1.18783903829e-03 -4.70877827622e-03 -1.21654388799e-03  5.08220438531e-03  4.01089315192e-04  3.91958915765e-04  1.96633783255e-03  2.56556237829e-03  9.17001311344e-04  1.54778913925e-03  6.13712196754e-04  7.44914522190e-04  2.03803084387e-03 -8.17434886457e-04  2.50321536837e-03 -1.69981858765e-03 -2.55336155238e-04  7.24540432565e-04 -1.97959938942e-04 -3.92520553919e-03  3.82816233431e-03 -2.52882277292e-03 -3.30426887444e-03  1.37122228003e-04  6.08386525649e-03 -9.78561153757e-04  1.10759078108e-03 -6.77575958992e-04 -2.65524353950e-03 -1.48307676730e-03  2.06126685758e-03  1.13985932845e-04 -6.51969267982e-04 -2.32025196093e-03  5.34141935823e-05 -1.99369540491e-03  2.67346339786e-04  3.97648291951e-03  2.21460929657e-03 -2.37807086666e-03 -4.54890779704e-04  1.99347432569e-03 -4.97081123870e-04 -4.55747041580e-03  4.02607012603e-03  2.08746436265e-03  1.37747609555e-03  1.96104007306e-03 -7.68469538414e-06 -6.96778999540e-04 -1.62933544688e-03  2.21839792781e-03 -6.74952516534e-04 -1.29769801230e-03 -1.63311092262e-03 -2.92164619475e-03  2.64355796239e-03  2.97248817168e-04 -1.00391686306e-03  9.14663947979e-04  2.74559041088e-04  1.03087338526e-03  1.45781604499e-03  2.44193676221e-03 -7.84220277787e-04 -7.06500479480e-04  5.01817238343e-04  7.41193864699e-04 -8.21277034099e-04 -1.55909574307e-03  7.03071206007e-05 -8.81103630855e-05  3.53650735529e-03 -2.21935645747e-04 -3.05480390327e-03  2.21497898764e-03 -1.67749613618e-03  3.03661914650e-03 -1.16628290004e-03  1.03491721253e-03  2.38643931105e-03 -3.05488497715e-03 -7.08459412966e-04  1.43295162530e-03  5.56010350449e-04  2.66915956750e-03  1.00863515195e-03 -2.48971020362e-04 -3.04846351851e-03 -8.92915480509e-04  5.69691540647e-04  7.84824454340e-04  2.21648818286e-03 -1.06787922000e-03 -2.01363925124e-03  9.77450567111e-04 -2.49620059538e-03  9.84382702198e-04  2.78373919792e-03  4.53762742283e-05 -1.54484301446e-03  2.91895487159e-03  4.43658673115e-04 -3.23363831149e-04 -2.13544968104e-03 -3.01316960741e-03 -1.24766917330e-03 -2.58228724431e-03  9.33147813788e-04 -9.49303265314e-05  3.86346054431e-04  2.53384604208e-03  1.06233243901e-03 -2.96894485407e-03  1.16477878353e-03  1.52898606705e-03 -2.37108886550e-05 -9.51258442616e-05 -2.85858780745e-03 -3.34726802193e-04  3.98594676279e-03 -1.26295379987e-03  3.39474007780e-03 -6.25073034004e-04  5.13223262396e-04  1.98796269127e-04  1.00014415897e-03 -8.88597034957e-04 -1.69129847295e-03 -2.73700050038e-04  1.94546725424e-04 -1.74688866437e-03 -1.94453806623e-03 -2.07149814091e-03 -1.33665752465e-03 -2.00212211919e-03 -7.43205921368e-03  4.55795478324e-04  8.57732858295e-04  3.51944358964e-03 -1.68114532969e-03 -1.00457128778e-03  1.18045461197e-03  2.82164663238e-03  1.46863492344e-04 -2.25279584269e-03  6.65994252330e-04 -8.67291153478e-05  8.72863089353e-05  4.81266653666e-04  5.56849389462e-05  1.72902640495e-06  1.47755146719e-03  6.52103625487e-04  3.18643646242e-03  4.51020468920e-03 -2.75612623301e-03  9.19694947741e-04 -1.61746454479e-03 -4.87162851295e-04  1.61811194773e-03 -1.76688678875e-03  6.05417115696e-04 -1.42322395012e-03  1.40781790074e-03 -3.69248310588e-03 -7.61654144240e-04 -1.14789567817e-03  6.68593093013e-04 -3.93241990379e-04  3.74190276643e-04  2.50446767809e-03 -4.37651905918e-04  1.46090873581e-03 -1.00211178802e-03
 4.29051218036e-04  1.36779566793e-03 -1.26337854406e-02 -1.00962579451e-02  1.38097203725e-01 -1.05353520126e-02  1.16682242278e-02 -2.45184608608e-03 -6.99131524232e-04  4.37158167454e-04 -3.37683890031e-03 -3.96409522140e-04 -4.29765915521e-03 -8.85349857034e-04  3.18396906057e-03 -2.84615285804e-03  6.36196335139e-03 -2.28296408400e-03 -1.16436199884e-03 -1.05519663623e-02  4.77781183037e-03  4.33935182011e-03 -2.34661101125e-03 -3.04448322777e-04  3.03233480232e-03 -1.11535812201e-04  3.57071607715e-03 -3.36617979280e-03  8.53869393706e-04  1.87022587298e-04 -4.89956159023e-03 -2.62646058884e-05  5.27505709869e-04 -1.65770123444e-03 -3.18563434416e-03  1.19045347024e-03  1.25134051618e-03 -7.51261715563e-03  2.23777204176e-03 -3.36510871827e-03  5.83879613276e-04  3.09454253800e-03 -1.50412919626e-04 -8.29922646202e-03  8.13188010073e-03 -2.36808921894e-04 -3.53365888931e-03  6.76099055101e-04  8.04578286492e-05 -1.67150414838e-03 -2.84729791699e-03  2.86191828645e-03 -1.09639041249e-03 -3.57401334031e-03  4.26670600108e-04  4.58464881222e-05  3.22400441207e-03  5.15243996272e-03  1.86527243071e-03 -3.93760125490e-03 -6.57336948861e-03  7.24071880196e-04  3.52609508556e-03  7.72278834789e-04 -1.22630935573e-03 -1.93963642176e-03 -1.63752427065e-04 -3.74297503063e-03  4.55280684803e-03 -2.61302421674e-03 -2.51116983976e-03  1.00306550981e-03  9.83472089842e-04 -4.99759588612e-03 -7.28734531476e-03  3.64500765463e-03  5.86758205941e-03  1.76045843432e-03  4.12759261744e-04  3.04903288439e-03 -3.08765217977e-03  3.84443809751e-03 -3.49686367039e-04  1.38210899306e-03 -5.51917771587e-04  3.49609633641e-03 -5.74735972628e-04 -4.93205165315e-03 -1.59879784202e-03  2.94142796931e-03 -1.00090120666e-03 -6.30901070657e-03 -3.02589890603e-03 -2.57544969529e-03 -6.45042565094e-03  6.25329438881e-03 -3.59977981488e-03 -4.17326991502e-04  6.90670611873e-03  3.23825151688e-03  5.01861679762e-03 -3.73703029357e-03 -1.72107480867e-03  3.69467816515e-03  2.54367692148e-03 -3.02881652616e-03  1.47684732099e-03 -4.10916739275e-03 -2.44930659696e-03  2.53364078678e-03 -7.40638070001e-03  2.94547364594e-03 -1.34015481105e-03 -6.50259300419e-03 -2.62906094819e-03 -2.72423096732e-03  1.19462281457e-03 -2.80486976913e-03 -2.82956659246e-03 -4.43927226656e-03  7.88383123830e-03 -4.51560995265e-03  5.87590942059e-03 -1.20037489032e-03  2.20993858340e-03 -8.11019396887e-04  2.87311329011e-03  1.55188378375e-06 -4.66075950836e-04  5.61542455446e-05  3.31930633810e-03 -6.92154317916e-04 -3.77075576031e-03 -3.80202608335e-03  1.75212123527e-03  2.83238781279e-03  3.47635685578e-03 -1.03337158980e-03  5.73837980082e-05  5.16614960157e-03 -4.80202851442e-03  3.95759644773e-05  3.73788071127e-03  4.66011545968e-03 -8.89495955590e-04  8.53615174795e-04 -3.11123815959e-03 -1.05490102558e-03  2.59810825006e-03  1.65695993743e-03  3.29520167097e-04  3.04104894291e-03 -5.96993879358e-04  5.71262042350e-04 -1.76063122517e-03 -1.00833053736e-03 -2.69264479803e-03 -3.20657210110e-04  5.91346425511e-03  5.90358969452e-04  1.76966302611e-03 -5.77871068835e-03 -5.02243156761e-05  5.20464398220e-03 -5.53431176357e-03 -1.67874572996e-03 -1.15252809545e-03  5.16392772345e-04 -2.11942894977e-03  2.38201032339e-03 -6.38988751850e-03 -1.52133762116e-03 -3.18028332160e-03  5.26705488184e-03  4.58724959223e-03  2.91153456795e-03 -9.81314857689e-04 -2.01786033280e-05 -2.77479878868e-03 -3.75503017220e-03 -1.32707474861e-03  3.88076669286e-03 -2.07456240127e-05  1.20898826705e-03 -4.86275475009e-03  9.26216195105e-04 -5.77682515078e-04 -1.15580701592e-03  1.04366163220e-04 -2.49548217370e-03  4.25086247302e-03  1.12946103043e-03  3.01500916740e-03 -2.90944927830e-03  5.28794232103e-03 -2.02048417585e-03 -3.61862757070e-03 -9.14869818574e-04  7.16078338841e-03 -5.47426534552e-04  5.13713762806e-03  8.66082292383e-04  2.45440078573e-03 -4.49368841789e-03  4.58199276962e-03  3.00205012528e-03 -9.49110424768e-04  1.62096817788e-03 -1.81570320344e-03 -2.88929402796e-03 -4.59859546359e-04  1.18020408231e-03 -2.56896984638e-03  8.57146469716e-03 -1.08737419283e-03  4.17224739507e-04 -6.35531553159e-03  1.65720050281e-03  2.22557047853e-04 -3.31423075229e-03 -1.86148399682e-03  5.72521789163e-05 -9.95010263850e-03  4.01252843993e-04  2.18142680309e-03 -1.71100785411e-03 -2.60848576382e-03  7.74156689787e-04  2.28104301335e-03  2.92421759711e-03 -2.88285200831e-03 -5.46397931090e-03 -7.06721555209e-03 -7.26523951365e-04  9.95249473344e-04 -1.47233994211e-03 -8.98863740108e-04 -3.72197660975e-03 -7.53932172678e-03  5.23726862841e-03 -8.54170522194e-03  6.95432598867e-03 -7.63153058433e-04  9.93706274358e-03  5.75622819068e-03 -4.17796678823e-03 -5.56782913983e-03 -4.93108731689e-03 -1.54205932500e-03  1.56049985705e-03 -1.98942362921e-03  1.63205456522e-03 -1.32256295242e-03  4.15876100193e-03 -9.25985671817e-03  5.13606439211e-03 -2.36354403397e-03 -3.30127563270e-03 -4.54446142949e-03 -4.91329960973e-03  2.88747030779e-03  6.50398356073e-03  2.40605011512e-03  4.97613723391e-03  3.90068121549e-03  8.60493061542e-03  7.63463250949e-04 -4.34441195651e-03  8.82966220435e-03  9.79969326381e-04  2.68741912889e-03 -8.90291863550e-03 -7.75168489688e-03  2.99509832069e-03 -3.87112632068e-03  7.16285628964e-03 -4.19690534520e-04  4.42750547241e-03  6.09898106939e-03  1.92933512968e-03 -4.52578709176e-03  3.93948222678e-03 -2.03576669676e-03  3.04120389510e-04  9.27110239468e-03 -3.20122904877e-03  6.40786853284e-03 -2.59870927395e-03  1.57251781789e-03 -2.14485005428e-03  4.56576998788e-03  8.94136602080e-04  6.09058013135e-03  5.66671075750e-03 -9.62926551590e-03  1.28632563313e-03  1.85144531049e-03  2.91119171800e-03 -5.44391822306e-03 -3.77336547059e-03 -1.93185265338e-03  6.78311702914e-03  8.02732893161e-03  1.72897620189e-03  7.59490414350e-03  1.43292213845e-03  1.12893933619e-03 -7.44817804304e-03  6.03324497126e-03 -7.00470833750e-03  1.53949830479e-03  1.62373435566e-03 -2.37578125227e-03  2.00924302165e-03  6.76437942938e-04  1.67579021219e-03 -6.38467711315e-04 -5.03290940085e-03 -4.45604199829e-03 -1.42773252335e-03  3.64619519786e-06 -5.36731253588e-03 -1.60023385109e-04  4.50582822457e-03  3.30028427447e-03  1.97110839016e-03  7.64414225745e-04  2.05085580335e-03  4.12985720717e-04 -6.28818568075e-03 -1.01741727088e-03 -2.11726723414e-03 -3.60111893940e-03  1.70833321327e-03  2.28762252592e-03 -5.86753604476e-03  7.13178117225e-03 -6.32606897201e-04 -8.78490051990e-04 -2.03901414917e-03 -3.64877977108e-03  3.53149136491e-04  6.25286629556e-04 -2.89741608298e-03  1.44218987897e-03  1.19125037739e-03  2.53840959294e-05 -4.69346106059e-03  7.74204392868e-03  6.66756212989e-04 -7.10536594918e-04 -3.51128152243e-03 -4.52385126907e-04  4.37859745328e-03 -1.96830543596e-03 -4.05920373932e-04  1.53542687566e-03 -3.05500310580e-03  1.71748023462e-03  1.40964132619e-02 -1.31881804797e-03  6.45755642118e-03  3.34544255759e-03 -4.11855710955e-03  3.00952733757e-04  8.05078339223e-04 -2.96263460842e-03 -2.60794840988e-03  3.96164810040e-05  7.62374481257e-03  2.40324859425e-03 -6.64787487506e-03  6.12849780510e-03  1.39111979813e-03 -1.33148432314e-03  4.49864361477e-04  1.11306391531e-04 -1.39998775541e-04  4.80974802121e-04  2.49497959158e-03  6.64891768493e-03 -6.60761816764e-03 -5.87109523443e-03 -1.88760520241e-03 -4.65289510463e-03  4.31818121473e-03  1.43875635219e-03  3.67364668547e-03 -2.03039951937e-03  3.36107402799e-03  6.97472444248e-04  2.67907151162e-03  9.02487690595e-03 -5.71867880994e-03  3.73807084730e-04  3.99790170641e-04  2.77274488791e-03 -4.12496249271e-03  3.18604777666e-04  3.38486329458e-03  2.39314583730e-03 -2.32128684982e-03 -6.87997729617e-03 -2.07066645638e-03 -6.37165043789e-04  2.92636824287e-03  6.02754393859e-03  5.09249768068e-03  1.63242805059e-03  1.25007331068e-03 -1.13043029777e-03 -4.09190427857e-03 -5.89614307090e-03 -6.82867428653e-03  5.55689363193e-03 -3.89599699984e-03  7.20578349699e-04 -1.92898063813e-03 -3.14770894116e-03  1.61561481097e-03  1.96995209095e-04 -4.40232674414e-03  6.62401278741e-03 -3.46346535568e-03  5.76334985323e-04  7.12885562014e-03  8.19074442435e-04 -8.51051619069e-04 -2.11950552639e-03 -8.00071313213e-04  6.61797552639e-03 -1.68200448565e-04  1.41971553390e-03  1.10897919251e-03  1.23664441413e-03  3.17078406290e-03 -4.11006503908e-03 -1.26443737583e-03 -3.19827804156e-03 -1.76005491923e-03  1.58267422971e-03 -3.86770071663e-03 -1.50234032597e-03  4.10117218759e-03 -1.00590816708e-02 -7.64689410024e-04 -5.79600408737e-03 -4.18200532413e-03 -2.64491493030e-03 -5.49595986341e-03  1.73815659907e-03 -3.75136688153e-04 -6.07281381963e-03  3.84235075298e-04  2.60763254978e-04 -5.95592379822e-03 -2.36193843302e-03 -2.00378720112e-03  1.29288210143e-03  4.94055820186e-03  3.37396354140e-03  9.05699241350e-04 -5.32912145641e-03 -6.64504564326e-03  5.64334607274e-03  7.65040849620e-04  1.31855208749e-02 -8.71803374203e-03  3.50401139948e-03 -3.40599634614e-03  5.66540365656e-03  9.90505302854e-06 -7.23240119607e-03  2.11505628961e-03  2.55238670876e-03 -8.42632294644e-04 -3.34579828056e-03  3.29000360621e-03 -3.04073707722e-03 -1.29772685264e-03  2.21272935163e-03 -3.88339627250e-03  1.07996185333e-02 -5.86536213891e-03  7.60818623348e-04 -5.59215659685e-03  2.17990403930e-03 -1.61781213076e-03  2.42252004315e-03  1.86795306383e-03  3.21749004038e-03  2.73046775968e-04 -3.50317327983e-03 -7.62212950449e-03  1.66638342341e-03 -1.73619240879e-03  2.59071412273e-03  1.39827749082e-03 -2.83338354477e-03 -5.70066243409e-03  4.09449858753e-04 -5.98305949444e-03  8.29013884527e-03 -5.12229905516e-03 -9.02200544206e-04  5.57140510216e-03  2.60940027460e-03  1.79651579272e-04 -3.25914342897e-03 -5.76576295650e-04 -3.60119595237e-03  2.51280129226e-04
-1.02951142820e-02 -6.14869134649e-03 -1.08518479115e-05  3.76323069331e-03 -1.05353520126e-02  1.45059669749e-01  9.18625671648e-03 -2.53872823659e-03 -1.17749582908e-02 -3.93735090332e-03  3.08494750467e-03 -2.49627083275e-03  1.09160093664e-02  1.10853605764e-03 -8.60539312124e-03  6.63373585035e-05 -9.89471011456e-04  5.82715580476e-03  3.25392196519e-04  3.59022950264e-03 -5.51748593951e-04  2.64611258491e-03  5.64796486022e-03  5.90408569964e-03  6.65585984000e-03 -2.68332946872e-04  7.64445175754e-04  1.68563036716e-04  8.49646421621e-05  2.36580358693e-03 -1.12011094336e-03  6.32812503679e-04 -6.92212305489e-04 -8.81419346710e-03  9.84356616862e-04  1.09500889714e-03  6.69705450772e-03 -4.52296860838e-03  6.50878253394e-03 -5.80617531591e-03  3.65045754026e-03  4.93091134704e-03 -3.66738486081e-03  6.34439440679e-03 -7.54424620580e-03  3.63377836448e-03 -6.81454080586e-03  4.53650590617e-03 -2.28078461352e-03 -2.37761949786e-03  7.82939490226e-03  2.89148424647e-03 -2.42044342366e-03  2.64372614077e-03  1.82820008759e-03 -1.51467114812e-03 -2.05537295546e-03  2.69463052730e-03  2.82945666568e-03 -5.23682596646e-03 -2.23493571234e-03  5.53836104330e-03  3.94858445582e-03  1.91001878463e-03 -2.41289408427e-04  3.90407404450e-03 -9.73259431151e-03  6.55825299248e-03  1.05031195715e-02  1.40430290610e-03 -1.67788669580e-03 -7.14825992989e-04  6.18753289017e-03  2.33246630508e-03  4.28038561856e-03 -2.84996724913e-03  1.79429144916e-03  1.57153743113e-03 -1.71857222401e-03 -7.94895845283e-04 -3.09606110378e-03 -1.49605878101e-03 -6.99394833815e-03 -2.55946258892e-03  2.05222944892e-03  4.92729123172e-03 -5.97187324189e-05 -1.08819150754e-03 -6.61098675081e-04 -8.57303801035e-05 -3.61643170193e-03 -6.89847169335e-04  2.12969979551e-04 -1.31561643508e-03  6.87802137867e-04 -8.83070371951e-04  1.72467861497e-03  6.27394020730e-03 -5.57308966645e-04 -1.40458728992e-03  6.85106154896e-03  5.07064012020e-03 -1.24306504521e-02  9.60603819522e-03  1.11523650622e-02 -8.20179261550e-03 -3.60587092755e-03 -6.57032500714e-03  2.22560469039e-03  5.04267914226e-03  2.93128597667e-03 -3.70335615864e-03 -7.41982684836e-03  5.08623376422e-03  5.19133979254e-03  7.63853057857e-03  5.46406805507e-03 -2.07398882831e-03  2.41514000952e-03 -5.06893801109e-03  4.29194777361e-03  4.36339174293e-03 -4.87072101350e-03  6.33604200643e-03  1.82092801542e-03  1.67834490853e-03  1.79641984605e-03 -1.42798257012e-03 -6.61909729797e-03  2.48505049687e-03 -5.17236362946e-03 -5.25816356642e-03  2.79495489335e-03 -3.18040188529e-03 -1.44422278340e-03 -7.52359904067e-03 -7.28774628326e-03  9.43432847903e-04  3.32205832217e-03  3.48759530816e-03 -3.36501748171e-03 -6.46923625698e-03 -5.73245602326e-03 -2.89246656877e-03  1.66005023378e-03 -2.52437616438e-03 -6.23922664888e-03 -2.31610569437e-03  1.61414753782e-03  1.16569749320e-03 -2.44697338696e-03  2.31508521225e-03 -2.78592993280e-03 -8.78774434079e-04  4.22035652649e-03  9.61806115530e-03 -2.26857865474e-03  6.13277691026e-03 -6.31735475916e-03  1.11131459430e-02 -2.73503016222e-03 -7.34127310636e-03  1.78927696030e-03 -1.70292572165e-03 -2.74628212045e-03 -4.89717975050e-03  1.34541931692e-03 -2.97086314151e-03  5.23698327106e-03 -4.60323516776e-03  4.00606915552e-03  1.43470274986e-03 -1.83208325396e-04 -5.92880270406e-04  7.17408863869e-04  1.96198930545e-03 -1.85414525325e-03 -1.39698379896e-03  1.12746943937e-02  1.87145775677e-03 -4.14306160209e-03  6.39235811485e-03  3.72075165413e-03 -1.01826519951e-03  1.61772418332e-03 -4.77060740611e-03  2.71077970957e-03  3.62872991253e-03 -2.37932471643e-03  2.46902001404e-03  3.46208035607e-04  1.83895960151e-03  1.91105383870e-03 -4.66147942387e-04  1.91106469768e-03  1.07106431787e-03  1.07698969475e-02  2.47538146293e-03 -5.97571048911e-03  2.59138294277e-03 -3.08803560809e-03  7.88530144946e-04  6.20456293167e-04  5.28544486028e-04  1.00520671207e-03  8.42066447546e-04  3.16727456136e-03 -6.38222818539e-04  5.70404766572e-03  1.30946457138e-03 -2.28301510568e-03 -7.16391751372e-03 -3.54889685840e-04 -1.33984057715e-03  1.37730312315e-03  1.93994576208e-03 -8.51113215275e-04  4.86098127842e-03  7.37471649434e-03 -2.01283633284e-03 -4.52534708889e-03 -2.90751881422e-03 -3.31903491834e-03  1.03755163790e-03  2.69188415136e-03 -6.75425347939e-04 -2.70825702703e-03  2.21533494689e-04  1.08828092120e-03 -5.16482223675e-03 -6.34863846995e-04  3.01911946829e-03 -3.51816234523e-04 -4.69142746447e-04 -8.62548699537e-04 -8.09893985167e-03  2.22383477883e-03 -9.95661116312e-04 -8.41068186196e-03 -3.60944030063e-03 -3.34843565898e-03 -2.45444540322e-03  1.24532404635e-03  4.92262385596e-03 -9.99825273031e-04 -2.33956807895e-03  2.40554136568e-03  4.47328737252e-03 -2.41337259827e-04  2.02661819477e-04  1.88208819994e-03  6.10093611788e-03 -3.83085471236e-03  9.13644203519e-04 -1.26862212571e-03 -3.62915126104e-03 -2.90008611675e-03  3.84052210953e-04  5.92796351475e-03 -6.88338317171e-04 -9.59792511943e-04 -6.31895818640e-03 -6.91264840738e-03 -3.55730612436e-03  5.14614005445e-03 -6.58474924347e-03  5.55944586278e-03  2.36880416375e-03  1.19341082133e-03  2.07287031546e-03  4.78229928888e-03  2.41080483562e-03  2.17447397143e-03  8.99756682679e-04  5.86551756863e-04 -1.98105554217e-03  2.25372945701e-04  7.00040788496e-04 -2.71000699218e-03  2.86231939743e-03  3.13232489953e-03 -1.98251360927e-03 -1.41418056920e-03 -4.55060621900e-03 -5.96591254156e-03 -3.57259201335e-03 -2.77384266164e-03  5.87247149338e-03  4.17745462004e-03  3.25818336172e-05  1.04399380984e-03 -2.49925907002e-03  2.17213800762e-03 -2.37490487152e-03 -2.24008921547e-03 -5.61969357862e-03  4.18179011968e-04 -5.33714164676e-03  4.69035900451e-03  1.81640547520e-03 -4.53955655464e-03 -4.65860599320e-03 -9.27893248630e-04  8.72932973306e-03 -3.68146663366e-03 -9.76289698435e-03 -5.53397720599e-05  2.24284502540e-03  4.11291320185e-03  5.91564819508e-03  4.02720500846e-05  2.10831120069e-03  8.05467691391e-03 -5.20910380980e-03 -4.81369299249e-03  7.53496738308e-03 -6.41093322135e-04 -6.21332781628e-03  3.94298791940e-03 -2.52474543523e-03 -6.84547201557e-03 -8.35754657260e-04  2.71130649892e-03  1.94040096890e-03  7.39852604891e-04 -3.39029730064e-03  1.74083142886e-03  9.62826709721e-03 -2.45094223914e-04  1.12301301296e-03  9.56314670994e-03  4.77023251201e-03  2.02281109969e-03  1.56953935248e-03  2.92690825192e-03  1.69046842300e-03  4.81677795100e-03  8.40178831450e-03 -1.76912528638e-03  7.81996440582e-04 -3.13914250550e-03  7.15574931122e-03 -1.42433143817e-04  4.18288201633e-03  3.02849319035e-03  4.63366467801e-03 -2.04094581362e-03 -3.07082409819e-03 -4.52762824413e-03 -5.73286619118e-03  2.64215468765e-03 -1.11273152168e-03 -5.67356567604e-04  2.65232484920e-03  9.69959722624e-03 -6.90182292055e-03 -7.66089708670e-03 -8.28140082832e-03 -4.83634605326e-03  1.20430861312e-03  2.81683836567e-04  7.66929769415e-03 -2.83741096411e-03  5.81952538501e-03 -3.70939262753e-03  7.78522728307e-03 -2.85343120759e-03  2.28814511573e-04 -1.48100798784e-03  3.01600243724e-03 -2.26866425689e-03  9.45751246180e-03 -3.69238335789e-03 -2.85590217536e-03 -4.84073734129e-04  8.66468876665e-04  8.70644528831e-04 -1.58254403527e-03 -2.99503730934e-04  5.38439127745e-03 -9.83802965149e-05 -1.84331938587e-03 -3.13984666617e-03  2.03953480311e-03  4.10594497212e-03 -3.58363078723e-03  1.62865481757e-03 -8.45909414054e-04 -5.16597889290e-03 -1.05519509194e-02  5.15801989377e-03  4.94400326130e-03 -8.47256310271e-03 -8.49790997245e-04 -2.60440833024e-03 -4.43281715839e-03 -1.74131065478e-03 -4.28643357843e-04  2.06290003354e-03  5.22029951945e-04  2.27889673083e-03 -1.12442857704e-03  5.06094358406e-03 -1.01753118330e-03  1.70509235920e-03 -1.81695073508e-04 -1.06487102420e-02 -9.13357879143e-03 -7.20907444417e-04  9.39510351050e-04 -3.36447818177e-03  4.03508086598e-03  1.72542321669e-05 -5.81160064233e-03 -2.61904112613e-03 -3.45416998465e-03  1.59692106669e-03 -3.02558190398e-04 -4.34081984838e-03 -1.94740246012e-03  2.31309290169e-03  2.73006842291e-03  5.91309436611e-03  2.38961806642e-03  2.08454199882e-03  2.73250119575e-03 -7.98665264969e-04  2.85903158034e-03 -2.86327150838e-03  6.56778380909e-03 -1.77769242686e-03  4.70837503194e-03  4.01425875918e-03  3.11873697291e-03 -3.90660037314e-03 -3.63198740644e-03  9.93724677847e-04  1.65870898889e-03 -1.88874200529e-03  2.31933761232e-03 -8.02492078129e-04  7.54527391025e-04 -6.04194399696e-03  5.92206465459e-03 -5.06824094574e-03 -6.03944901808e-03  3.39375632139e-03  2.79414661065e-03  9.76949840846e-04  2.68418768478e-03 -6.54950051788e-03 -1.85828199740e-03 -3.30207832984e-03 -4.53957388830e-04  1.12612410970e-03  6.03881577789e-03  5.32299929590e-03 -2.24604094556e-03 -5.96440199124e-03  2.09950832839e-04  7.60063931575e-04 -6.06774223728e-04  2.47677691036e-03  3.03440918685e-03 -4.53520948698e-03  4.04851954771e-03  3.68062690235e-04 -4.96645889155e-03 -6.56106582713e-04  5.15794300813e-03 -6.22565159437e-03  4.16084491896e-04  6.32521957730e-03 -2.17696338363e-03 -1.76670848635e-03  3.17078365799e-04  4.47258746366e-03  9.13669183949e-04  3.09659925028e-03 -1.29361486940e-02  1.79581713540e-03 -4.98792407325e-03  3.11538296306e-03 -2.51195355614e-03  4.66867397463e-03  5.21206773927e-03  3.23385587839e-04 -2.06603487068e-03  3.63538880249e-03 -2.56745176881e-04  2.88066485248e-03 -4.91769372793e-04  2.40848030269e-04  1.51514544271e-03  4.37376692663e-03 -8.88397321721e-04 -1.40126439664e-03  5.44545540325e-04  3.12027058388e-04  3.35970447578e-03 -8.79287905317e-04  3.86925612247e-03 -5.56662216898e-03  1.99403387303e-03  7.15419110858e-04  2.34502129826e-03 -7.95279060001e-04 -4.25090505259e-03 -6.10008237121e-03  2.44408108874e-03 -1.24907529259e-03  2.91441652676e-03
 4.16084557907e-03 -9.44303422465e-06 -4.23465867669e-03 -5.22147529993e-03  1.16682242278e-02  9.18625671648e-03  9.91310507455e-02 -2.22502708231e-02 -1.46553668920e-02 -2.42095669682e-02  1.76854532196e-04 -9.22500758850e-03  1.07996270506e-03  2.31234009648e-03  1.96231966935e-03  9.51229495335e-04  1.75738941279e-03 -2.25437674706e-03  6.21820910248e-04  5.50524230764e-03  1.65733047299e-03 -3.02328704061e-04  2.13476136490e-03  6.75766774473e-03  6.55962642663e-04 -8.05576144069e-04  3.04767749950e-03  2.30697646988e-03  9.17969820495e-04  2.64753939505e-03  1.18430862189e-03  8.32493419211e-04  2.19645479668e-05 -3.06026819667e-03 -1.56359879449e-03 -3.38052921164e-03  1.68884317703e-03 -1.75127166958e-03  8.70043601562e-04 -1.76838946410e-03 -1.23480845784e-03  3.04305570569e-03  1.42794627312e-03  4.69036643363e-03  3.06079768129e-03 -3.39757458388e-03 -2.03534143058e-04 -1.49164346056e-03 -5.79873866789e-04 -3.65339889890e-03 -2.96085619387e-04 -3.41799796231e-03 -3.56539331239e-03  2.29846656710e-03 -2.89323090932e-04 -2.50759387752e-03  3.64255120152e-03 -4.89168829482e-04  2.70794906090e-03 -9.09237139297e-04 -4.11849238236e-03 -9.70881205318e-04  8.28457773777e-04 -2.41105625515e-03 -5.35766050554e-03  4.60728577991e-03 -1.05870603728e-03  2.22722426830e-03  6.79583448341e-03 -4.39893474221e-03 -1.83536419747e-03  3.05845292917e-03  2.94625864187e-03 -8.83323897214e-04 -6.92090621684e-03  1.65862528811e-03  8.91408727701e-03 -1.56582570049e-03  5.36003754252e-03  2.99885192992e-03 -6.23352866500e-03 -2.17074521336e-03  2.77270382953e-03  2.36467283005e-04 -1.18142637926e-03 -2.63532269436e-03  7.76518228391e-04 -5.47285629741e-03 -9.18819639666e-04  4.08100366907e-03  2.54763770002e-03  4.43347749624e-04  1.30150918127e-03 -2.59281885417e-03 -2.89581281976e-04 -1.86990196046e-03  5.07811394505e-04  2.01884811924e-03  4.72390260178e-03  2.13664529584e-03 -6.32183498538e-03  3.48234906850e-03  2.15459965650e-03  1.54307534296e-03  6.21229723654e-04  2.76891809284e-03 -3.02439407182e-03 -5.77094926537e-03 -1.38273263727e-03 -6.79145345448e-04 -6.41619299342e-04  4.17736035102e-03 -2.09327561842e-03 -4.42555807285e-03  3.76831890741e-03  1.12872309696e-03  5.87385511772e-03 -3.03956680206e-03  7.07752680383e-04  7.37769332811e-05 -3.94448441725e-03 -1.54137670532e-03 -2.23445439500e-03 -1.92460672108e-03 -4.14720222565e-03  1.75580952406e-03 -1.06519905155e-03  1.09047998489e-03 -2.80445593303e-03  1.39688071865e-03 -1.98462702230e-03 -2.43679790627e-03  3.64596545712e-03 -1.83119596273e-03 -6.25559516094e-05 -8.65662754228e-04 -6.61033256062e-04  3.82585087989e-03 -7.58856347405e-03  5.42169694959e-03 -6.53799840347e-03 -1.15559573870e-03  2.09896347786e-03 -4.15800713744e-04  2.94806351775e-03  9.46844892881e-04 -1.56182996857e-03  5.08165193176e-03 -1.11605100895e-03  4.39231874641e-04 -3.40929077154e-03 -3.62197361499e-03  4.93466711536e-03 -1.29865457247e-03  1.79328976331e-03  5.67053693536e-03 -2.13700804851e-03  7.23162400716e-04  3.34297405338e-03 -3.78619797739e-03  1.47200068381e-03 -4.32066022802e-03  2.88045411568e-04 -1.71702837418e-04 -2.18392393860e-03  7.80013220663e-03  6.84065849119e-04  4.73752218487e-04  5.33464418262e-03 -5.95711772039e-03 -8.44019353498e-03  2.31425880323e-03  3.63686456895e-03  1.31835424172e-03  5.27796111172e-04 -1.72502361650e-03  2.07315184456e-03 -1.13357085669e-03  4.15891092076e-03 -1.83114717458e-03  1.11802875323e-03  4.69005533675e-03 -3.66666976196e-03 -4.41847646959e-03  1.70829390353e-03 -4.09477119889e-03 -2.20043791563e-03 -3.65106382248e-04  3.42660835465e-03  1.28934948686e-03  6.30227612809e-04  3.72265207610e-03 -3.27446126056e-03 -6.33457578744e-05  6.21397078019e-03 -3.95565940715e-04 -4.43680391327e-04  2.80451525738e-03 -2.36665706208e-03 -3.91636269120e-03 -3.63785954377e-03 -2.37963966101e-03 -2.94884554510e-04  1.76836315796e-04  1.28320995055e-03  2.74161827791e-03 -5.11476416495e-03  1.26537008814e-03  4.73968003920e-03  2.06348769655e-03 -5.39220962211e-03  1.35750679872e-03 -1.71588531823e-03 -3.06200714982e-03  2.27812561472e-03  9.26026177627e-04 -3.72027412946e-04  2.53101589404e-03  2.43652228756e-03 -4.10419527495e-03  2.95181256775e-03  2.24032270496e-03 -2.01722230441e-03 -6.75640214789e-04 -1.18631747387e-03  6.75660705666e-04 -6.54621437402e-04  2.53812188000e-03 -2.66598063420e-03  4.38811656374e-05 -8.76283945794e-04  3.24495825729e-03  1.63857244180e-03 -2.65529919140e-03 -2.51578372631e-03  1.11757742966e-03  1.69253582334e-03 -4.25491406828e-04 -5.27889065524e-03  1.49395318857e-03 -6.17526442479e-03  1.84121901900e-03 -2.34118539975e-03 -1.00335804525e-03 -3.41261636107e-03  1.47884520039e-03 -3.92283411815e-03 -2.58805101188e-03  6.57165580607e-03 -4.81056321032e-03 -4.96023857339e-04 -1.07677785365e-04  1.82249006403e-03 -6.25414842499e-03  5.16704134456e-03  2.74794091974e-03  2.95347150735e-04 -1.20407117803e-03 -2.58236233010e-03 -4.81690908099e-04  5.84547488474e-03  2.61118526591e-03 -8.93114333154e-04  4.54520787270e-03  2.47048437410e-03 -1.76271900078e-03  1.83669150893e-03  5.03914622370e-03 -2.81090577387e-03  2.85974223111e-03  2.56605728838e-04 -4.11699216736e-03 -3.39759948176e-03  4.01010036718e-03 -4.27187248154e-03 -4.15963707200e-03 -2.98415890844e-03 -2.45302153465e-03  4.28150700659e-04  4.12818770670e-03  2.20498865829e-03 -4.62850142116e-04  3.05191274822e-03 -6.38975701098e-05 -2.06208630101e-03 -5.62533186600e-03  8.33490080137e-06 -9.46405578889e-04 -2.03233210613e-03  3.08510911429e-04 -4.56137014606e-03  3.10234948669e-03  4.83615195464e-03 -1.75509461946e-03 -4.62207993785e-03  1.80038493045e-03 -3.13550667031e-03  2.26042562866e-03 -4.79834614349e-03 -4.72012857604e-03  9.31625927813e-04  1.95179778104e-03 -3.76792927503e-03 -1.39135387640e-03  1.95988594084e-03  1.69895654123e-03 -1.46365790198e-03 -8.38025096854e-04 -5.95536525869e-03  2.48229403474e-03  8.17042155180e-05 -3.23040682558e-03 -1.01768960134e-03 -1.14541675740e-03 -7.35168335093e-03  1.40698798561e-03 -3.45342618253e-03 -4.58764300631e-03 -1.22084051179e-03 -3.68935502235e-03 -5.25710941625e-03 -1.72540677542e-03  4.99246758237e-04  1.31937395736e-03 -2.52206975012e-03 -4.99553512074e-04  6.67663210527e-03  5.96778092437e-05  6.75161525042e-04 -8.17605745943e-04  1.97323792188e-03  1.01204085867e-03 -5.24864895396e-03 -2.08963718571e-03  3.93756426493e-04 -1.48703703142e-04  8.74236529460e-04 -1.15565321090e-03 -9.53996959259e-04  1.32210258935e-03 -2.51572127694e-03  7.63818418794e-03 -2.14353141609e-04 -1.10779586072e-03  4.93644717640e-03 -2.72316258111e-03 -2.85422745089e-04  1.13142757765e-03 -4.24034113548e-03 -3.72727516042e-04  3.35559433461e-03 -3.78611431635e-03 -5.86395371118e-03 -1.41743746809e-03 -2.01055328566e-03 -2.09824937709e-03 -5.94708746914e-03 -2.96954864749e-03 -8.78513886011e-04 -6.18277341681e-04  1.13997575354e-03 -1.60303622316e-03  2.21697795471e-03  1.74025564411e-03 -2.82780739109e-03  3.00217385524e-03  4.01555014078e-03  9.79713723740e-04 -1.84672035149e-03  3.72480426892e-03  1.70631741148e-03 -1.98995080990e-03  9.56158801465e-04 -8.00617651952e-04 -1.23805229628e-04  5.16958237687e-03 -9.96367891539e-04 -6.68430116035e-04  2.60434394743e-03  5.88980593464e-03  2.22424270673e-03  5.74800434176e-05  5.35729786172e-03  5.15450900775e-03 -6.54007503149e-04 -8.74057951685e-04  6.96116244335e-04 -4.81697194433e-03 -4.57053115020e-03  1.15228919265e-03  6.81071129599e-03  2.71678732254e-03  1.60395265017e-03 -1.13176746732e-03 -3.17521360040e-03  1.08531999733e-03 -2.48155208520e-03  3.44793542201e-03  7.59392162612e-03 -7.09912432840e-04  1.45984286589e-03 -9.58159359473e-04 -6.52016645894e-04  1.13047966949e-03  1.60935920424e-03  4.15792624674e-03 -4.48748434413e-03  4.29528339474e-04 -2.02212527293e-03  1.57736155440e-03 -2.39996152480e-05  1.91785205743e-03  4.27406100297e-04  3.07111356170e-04 -6.57575725213e-03  1.44231401121e-03 -4.60823113578e-03 -1.53889685362e-03 -2.16770173292e-04 -3.26721527037e-03  1.28369430101e-03  1.20599830185e-03  9.69220449715e-03  2.64034292995e-03  3.07969073314e-03 -1.68443236177e-03  1.12639757479e-03  3.40599255227e-04  1.32641121760e-03 -2.81899407451e-03 -1.78171590273e-03 -2.59140097636e-03 -2.08253852977e-03  2.56147270473e-04  1.49687815604e-03  4.03739692612e-03 -6.70115830721e-04 -2.27722240667e-03  1.92214575155e-03 -2.82358964715e-03  5.99080686541e-03 -2.46842416307e-03  1.81749921894e-03  6.38276491265e-04 -4.01342323915e-03 -2.22709918356e-03 -3.78122835482e-03 -2.75036628532e-03 -1.24835100632e-03  8.67532613625e-04  3.44484950323e-04  3.00988269694e-03  3.51191261110e-04  1.25027850419e-03 -3.11836861048e-03  2.65736455810e-03 -1.92711602917e-04  2.90078470265e-03 -2.92197554680e-04  7.47077450909e-04 -3.21945584011e-03  9.39889953602e-04 -3.37655913881e-03  3.38340484829e-03  1.50173591398e-03  6.14248315691e-04  2.42029664791e-03 -4.27523309385e-03  2.47984739620e-03  3.24437394019e-03 -1.83368631468e-03  5.98163838215e-04 -9.69608490645e-05  3.72973068285e-04  3.10438770452e-04 -2.50453479462e-04 -3.12771495391e-04  5.45074089908e-03  9.37835658426e-04  5.63805021692e-04 -7.28884961772e-04  4.24146786003e-04  4.31417238371e-03 -1.57287728473e-03 -9.02597598791e-04  2.35828485649e-03 -6.44348161671e-04  1.26915893655e-03 -1.93699210225e-03  1.18460271764e-03  2.07881833302e-03 -5.94725159677e-04  2.63408313722e-03 -1.79409594101e-03  3.25102987609e-03  3.71036183443e-04 -6.15006873982e-04 -9.90901370623e-04  3.12554928359e-04  1.85471570516e-03 -4.12996574265e-04  3.33508885166e-03  1.73449267761e-03  1.68725078728e-03 -2.13600649414e-03  1.62422426106e-03  1.11958617612e-04  2.28785178314e-03  3.75575046195e-03 -2.78795442099e-03 -1.89264038658e-03 -3.30265709467e-06
-1.99639447709e-03  7.90478562027e-03  2.93334212979e-03  2.76486212184e-03 -2.45184608608e-03 -2.53872823659e-03 -2.22502708231e-02  1.40482607348e-01  2.99699429064e-04 -6.42966775425e-03  2.96108496893e-03  6.69626646803e-03  2.44460730750e-03  1.74156614266e-03  2.20214419149e-03  8.33189732205e-04  1.05122151250e-04 -3.99674693157e-03 -7.86484011821e-04  6.75648446772e-04  1.38955450687e-03 -2.88822566955e-03 -2.02376146526e-03 -1.40786102885e-02 -6.73930782279e-03 -8.09736362535e-04 -2.45287781341e-03 -1.80924044016e-03 -9.70248937828e-04 -2.43829980553e-03  3.79108606026e-03 -7.86523219328e-04  3.09002371016e-03  3.52636598273e-03 -4.31718235714e-03  4.72352442043e-03 -4.87488149071e-03 -3.31296957390e-03  2.66806159372e-04  2.80273427425e-04  4.41437711902e-03 -3.14348780512e-03 -3.80096343454e-03 -1.88672801394e-03  1.64830439580e-03  1.62708996229e-03  3.85732798567e-04 -1.79427346237e-03  6.34533370747e-03  7.19647509286e-05 -4.15319413269e-03  3.30692783483e-03  6.09501953718e-03  2.70311181461e-03  4.74097870746e-03  7.49502508610e-03 -1.13953468938e-02  4.80693268018e-03  2.88719332430e-04 -1.40983329417e-04  4.54502146341e-03  2.76640351545e-03 -6.34179966333e-04  3.92631040859e-03  4.96382777500e-03  1.89956282602e-03 -1.60351307286e-03 -6.44197613857e-03  3.79943192204e-03  3.68494698254e-03 -2.63325231522e-03 -6.57365416258e-04  6.76125777778e-03 -2.59442427784e-03  3.54186608601e-03 -1.28668527658e-03 -3.98470856618e-03 -1.98311534565e-03 -9.09986102030e-03  7.76260984876e-04  1.11690184951e-03 -7.86831620836e-04 -9.72815639954e-04  3.23199547518e-03  2.39548753766e-03  6.43725406179e-04 -1.13377492202e-03 -4.72032257572e-03  8.75003231854e-04 -2.04485751576e-03 -2.19431192999e-03  4.33817260919e-03  7.82715394564e-03  5.09597132223e-04  4.68891843393e-03 -2.75653793572e-03  1.29059209108e-03  3.22562228350e-03 -1.51850228040e-03 -7.25035099376e-04  3.97227612742e-03  1.10076745215e-03 -5.41474545876e-03  7.59519766843e-03 -8.15022782493e-04 -7.19609112560e-03  5.09042192227e-03 -1.62538794451e-03 -2.41057708884e-03 -1.96586561979e-03 -3.76448087980e-03  7.15091242408e-04 -2.40349567628e-03 -1.44367734013e-03 -1.64095722870e-03  1.68029919249e-03 -8.78216326712e-03  3.10039075331e-03  2.22345307715e-04 -2.49338980550e-03  2.98630438967e-03  6.22382969682e-03  7.94509473341e-06 -5.42961634285e-04  3.34702430371e-03 -1.93441961864e-03  2.88945437450e-03  4.08590822580e-03  1.81066201462e-03  3.67636577775e-03 -3.51607798532e-03  3.36857049074e-03 -1.22563749503e-02 -5.51381722536e-03 -8.45805570538e-03 -2.59325236767e-03  2.24116032883e-03 -4.08553631364e-04  1.10863840107e-03  1.16632596355e-03  6.13978731047e-03 -1.17963615891e-03 -4.09066143359e-03 -5.70149727454e-04  1.46727173708e-03 -1.22906287901e-03  1.35356217142e-03 -1.35352257802e-03 -3.22480189886e-03  2.40279429060e-03  6.15970308896e-03  8.32505948834e-03 -7.18825929501e-03  1.61148234059e-03  4.25330179710e-04  3.42296770307e-03  4.15774490063e-03  5.15494354813e-03  2.19244211704e-03 -3.17002566251e-03 -1.64880312727e-03 -1.06846401447e-03  1.39787282415e-03  3.00096037151e-04  6.48369274839e-03 -4.27854984260e-03 -4.24268246170e-03  3.69028334073e-03 -5.55602586713e-03  5.22265672812e-03  5.62215433591e-03 -6.28404992037e-03 -8.42867315536e-03 -2.92257786220e-03 -1.16613737994e-02  1.43062828723e-02  3.50455059279e-03  2.38974885147e-03  5.65830150740e-03  7.93271572666e-04  6.75592121004e-04  1.61855725042e-03 -1.03161368608e-03  3.28668697565e-03 -1.20310494111e-03  5.63171751109e-03  1.30522022428e-03 -3.60985803395e-03 -3.14707081062e-03 -8.13330069839e-04 -3.04394769705e-03 -5.48009559917e-04  3.15828575780e-03  7.96311391451e-04 -9.29619849196e-04 -1.24460223214e-06  3.11500859273e-03  3.27704839959e-04  1.44705473988e-03  7.01860430671e-03  2.04653184198e-03 -1.94978422107e-03 -1.19382124331e-03  1.70463168463e-03  2.90243989400e-04  7.57809451831e-05  5.15230487844e-03  9.57871948679e-03 -5.22923074338e-03 -2.49917344288e-03  3.34316134834e-03 -2.85739359439e-04 -8.33627674919e-04  1.06459045382e-02 -3.46197670973e-03  4.51906958576e-05  2.20620889531e-03 -2.60475664924e-03 -2.28306615769e-03  1.75668217335e-03 -3.00497423994e-03  2.41808412506e-03 -2.64657203641e-04 -3.14915053469e-03  4.31683254525e-03 -3.63039286492e-03 -1.27843656139e-03 -2.68975662674e-03  1.35262049369e-03  2.93940537452e-03 -4.86535407138e-03  1.24933669571e-03  3.97507420241e-04  2.88785459260e-03  2.76432991210e-03  3.89992360580e-04 -3.47292829843e-03 -1.37317005746e-03  4.13625058254e-04  5.18859762496e-03  5.97426302800e-03  7.04623736724e-05  1.04917303593e-03  3.96455187366e-03 -1.94729421376e-03 -3.88736066294e-03  4.61929538646e-03  4.05904673568e-03 -1.57668979810e-02  7.90052901035e-03 -2.92849523575e-03  5.94312032526e-03 -4.89555639389e-04  1.40609612852e-03  2.19120484818e-03  7.41798550329e-04  4.45642064646e-03  5.98473502719e-03  1.03455884705e-04  6.80297492931e-03 -3.14031069288e-03 -2.81374543429e-03  1.98781443142e-03  1.05519405520e-03  8.52899291006e-03  5.68160647037e-03 -2.04828970208e-03 -3.07327067201e-03  6.62741929858e-03  7.05034373051e-03  5.52628333547e-03  1.51806434434e-03 -1.40472806226e-04  1.28580872567e-03  6.87909316865e-03  9.94295988838e-04  2.70566568316e-03  9.89738899948e-04  7.13936341272e-03 -1.89882176382e-03 -7.21696361520e-03  9.18743564211e-04  2.79157404952e-03  4.98465068476e-04  4.82356311221e-03 -5.46722781064e-04 -2.50155369478e-04 -3.07277726950e-03  5.39436325627e-03 -1.79840303773e-04  5.11895208810e-03 -6.71469066681e-03 -5.25577339726e-03  4.53060139964e-03  6.79569008808e-03 -1.08649088774e-02  2.07770883972e-03  5.56421457265e-03  1.83634726773e-03 -1.80360568381e-04  2.00704538890e-03  5.59548881403e-03 -1.13466731136e-03 -1.49466569532e-03  2.12243915138e-03 -8.88771851068e-03  7.01669082376e-04  2.41746592067e-03  2.59783921889e-03 -1.57837574942e-03 -6.83601990558e-03  9.10231853410e-04  2.91795632548e-03  3.99487058421e-04  9.20765467392e-03  5.21399145059e-03 -6.20412895073e-03 -2.54629281110e-03  6.34915217884e-03  4.01168340246e-05 -2.89020035995e-03 -2.29131737908e-03 -4.36806656703e-03 -2.10314139162e-04  5.89272804037e-04 -4.42880897284e-04 -6.72993305731e-03 -4.25159374591e-03 -3.20741677963e-03  9.67198772291e-04 -7.38135840248e-03  6.66511471625e-04  5.68395252417e-03  6.76680632544e-03  2.64808339470e-03 -5.83990041862e-04  3.88812674188e-03  4.03299577074e-03 -4.75225492252e-03 -4.81809578969e-05  4.76141091620e-03  2.73004391007e-03 -4.30116360532e-03  5.99947300301e-04 -4.12289497549e-03 -3.05965049156e-03  3.90659169957e-03  3.62522469675e-04  7.02405263485e-04  3.36108823783e-03 -5.35161018461e-03 -3.65073863239e-03  1.05814423105e-02 -1.61254648566e-05 -1.60898533054e-03  2.04779108874e-04 -3.84856173177e-03  6.81536936663e-04 -3.41007645154e-03  5.58907767998e-03 -2.24234176140e-03 -6.30175986400e-03 -4.25189656810e-03  6.25089810016e-04  7.64400072144e-03  2.88952854165e-03 -6.18093487520e-04 -9.70636736274e-04  1.92574051096e-03 -5.25296175982e-04  1.74582517073e-03 -3.91435174561e-03 -4.87732815136e-03  5.91092578324e-04 -1.23989023149e-03 -5.20246929030e-03  1.49156660645e-04  5.10643497066e-03  3.94343356035e-04 -1.03278798827e-02  6.07343740347e-03 -3.26963632890e-03 -2.74575107473e-03 -1.93435126833e-04 -1.28374430386e-03 -2.12649301621e-03  5.71394672543e-03  2.52815941739e-03 -4.61632502485e-04 -2.25177904970e-03  2.10142237718e-03  8.12973103936e-04  2.14301297451e-03 -1.07845047110e-04  2.11651423636e-03  2.27775519552e-04  3.12935997934e-03  3.45938601552e-03 -7.63250106153e-03  7.53342929988e-04  2.39224809197e-03 -1.99449350780e-03  3.99833939756e-03 -7.03692614325e-03  1.37733657471e-03  2.59024872994e-04  6.91908645668e-03 -1.31386038997e-03  2.84433970793e-04 -5.70396190763e-03 -7.92918045308e-04  4.94969895003e-03  2.55545420092e-03 -5.83351334225e-04  1.53188209013e-02 -6.45719067267e-04  3.37453861458e-03 -9.95567736754e-04 -4.67815927028e-03 -1.23427720633e-03  1.23748754431e-03  3.94207964915e-03  7.31122191076e-04  2.96640159473e-03 -6.58653080857e-03 -4.59533670467e-03 -7.80246111879e-04 -6.32422416261e-04  4.81629482468e-04  3.99007784988e-03  2.71550634622e-03  2.80479122958e-03  4.21271515001e-03 -4.17464787595e-03 -5.41914706257e-03  1.09565178813e-03  1.91930682630e-03 -6.70840391460e-05 -4.15777697503e-03 -1.08471669619e-03 -5.12364562687e-03  4.97000144273e-03  4.36382169170e-03  2.53807302029e-03 -1.42950070147e-04 -2.21263809766e-03  7.44758832610e-03 -8.90894777845e-03 -2.06658473379e-03  1.98360423819e-05 -5.18814464887e-03  6.43708153612e-04 -6.10539378888e-04 -8.03049715136e-04  4.80096625746e-03 -2.18064628174e-03 -2.30627499463e-03 -3.87052062998e-03  6.76675477981e-03 -6.39544402949e-03 -1.62428453355e-03 -4.21251026523e-03  2.98834612007e-03 -4.63326978612e-03 -4.04084541607e-03 -6.62676179797e-04  1.64784046233e-03  5.05155557119e-03  4.83435935033e-03 -1.42374384484e-03  4.32506116250e-03 -1.01380424771e-03  4.98558775948e-03  5.79822596891e-03 -5.11084491826e-03  5.15414496432e-03 -4.12395081927e-03 -3.77774445774e-03 -8.96228826648e-04  9.00820979582e-04 -2.95296488204e-03 -1.56596640830e-03 -2.55773529018e-03 -2.00033981721e-03  8.11937540284e-04 -4.63010821269e-03 -3.51045533087e-04  1.29706423931e-03 -6.38386572354e-03 -3.65171483836e-03 -7.17156403491e-03 -2.97294911956e-03  5.80271316835e-04 -2.00070685986e-03 -6.22062803413e-03  3.08856543589e-03  3.05371005798e-03 -1.21723115835e-03 -4.53408593002e-03  1.12386472904e-03  1.80259659253e-03  4.53580075238e-04 -5.97496097793e-03  2.19932930593e-03 -3.73629072644e-03  2.41988474436e-03 -4.84834971761e-04 -2.12444725801e-03  3.39551025315e-03  2.19667692716e-03 -3.13404496209e-03  8.19395535076e-04
 2.23723532407e-03  5.97658718958e-03 -2.47093957391e-04 -7.20611502961e-04 -6.99131524232e-04 -1.17749582908e-02 -1.46553668920e-02  2.99699429064e-04  1.20758714958e-01 -6.12252450461e-03  4.02141660947e-03  1.42456449748e-03 -3.06191899701e-03 -6.17050853335e-03 -1.07674279026e-03 -1.01364658326e-03 -2.33343608702e-03  2.48095870954e-04  5.07553165253e-03 -7.31905715180e-03 -1.35652447626e-03 -1.95614419424e-03  2.82129791178e-03 -2.34184632877e-03 -9.05072243810e-04  2.71992926933e-03  1.06507626150e-03 -3.43186177789e-03 -2.40367537405e-03  1.18538253803e-03 -1.32131473735e-03 -7.34037323073e-04 -7.00085539812e-04  2.79638464518e-03  1.92344383058e-03  4.32187415488e-03  9.12498542136e-05  3.90052597882e-04 -2.40778801159e-03  1.50960071786e-03  1.52286227723e-04 -1.78942165723e-04  5.02820249768e-03 -1.55118594607e-03  2.76502487078e-03  8.36139143554e-04  6.31283693434e-03 -2.90619009887e-03 -6.37668364515e-03 -4.91982666355e-03 -3.97358700895e-03  8.29856311755e-03  1.58659895956e-03 -3.24966677327e-03 -2.43553519328e-03 -1.97932535851e-03  2.58427727226e-03 -3.54447280380e-03 -2.40282570290e-03  4.99718218856e-03  3.24154928743e-03 -1.94895846431e-03  3.85821777035e-03  3.22298860770e-03 -1.07871207962e-03  2.77703832896e-03  1.18511949630e-03 -2.91115195484e-03 -3.37196115760e-03  2.01186548919e-03 -1.79241269550e-03  1.14516891881e-03  1.50744685887e-03 -1.27375883921e-03  5.95537675089e-04 -2.82730817270e-03  2.02135678442e-06  9.25319882235e-03  2.87868440358e-03 -5.82359490218e-04  1.94246681557e-04  3.80141433634e-03  1.33036455317e-03  6.97648808687e-03  5.67579196624e-03 -2.50475385706e-03  4.09521077353e-03  1.67557096860e-04 -6.19355204047e-04  3.46482456629e-03  5.81401835723e-04  1.29861602758e-03 -5.84672197487e-04 -1.95697097608e-03  2.83474408417e-03  5.41589936625e-03 -2.09198375417e-03  3.91254002958e-04  3.15157153699e-03  3.39107936171e-04  3.42810353656e-04 -3.89962600103e-03  8.01241151822e-03 -3.54064961950e-03  6.74009275344e-04 -1.04433022955e-03  2.02763164427e-03  1.32640380096e-03  1.22369290693e-03  3.62551937634e-03  4.12691339644e-03  2.02677284818e-03  7.62922538408e-04  1.05085567203e-03 -7.73554703289e-03  3.69208429000e-03 -5.44151144278e-03  1.53296952600e-03 -1.09736187376e-03  8.92397260690e-04  4.03368897312e-03 -3.40410732511e-03  2.95482668140e-03 -7.38654632074e-03  2.21379486369e-03 -5.38351783303e-03 -3.64196878425e-03  3.13611072274e-03  7.20640976620e-03  2.33548611086e-03  8.84732452866e-04  2.72798176002e-03 -5.46793789372e-03  8.88127015241e-04  2.20569352360e-03  4.93765867383e-03  1.08527949948e-03 -2.45921762008e-03  5.98617067971e-03 -1.71542750693e-03  4.07790672123e-03  5.19259414821e-03  2.69381560077e-03 -3.72504416972e-04 -7.42625300409e-03  1.82018947318e-03  5.57415039601e-03 -1.80841535647e-03 -5.55712103529e-04  5.94537828831e-04  2.30585842540e-03  4.95850984336e-03 -3.95672995975e-03 -2.11294346521e-03 -1.68313400384e-03 -6.53906635767e-03 -2.15656629275e-04 -4.51349832646e-04  5.62127448234e-03  1.88960637883e-03 -6.19902481808e-04  2.57245162020e-04 -2.52935519152e-03 -8.45246688241e-04  4.38423890676e-03 -3.63732139322e-03  8.78125775259e-04  2.28793458862e-03 -3.85970616061e-03  1.37029899010e-04 -4.47239723912e-03  1.84173135176e-03 -8.27483475155e-04  1.26776882054e-03  2.42507102826e-03 -1.38325167352e-03 -3.27798770479e-03 -2.37690338004e-04 -5.28718870398e-03 -1.17395874884e-03 -1.39931619090e-04 -1.81451551421e-03  1.69892054717e-03  2.82016458235e-03 -2.65086017009e-04  6.86165592792e-03 -5.67220911000e-04 -4.60137513654e-04 -3.32485740822e-03 -2.23884203477e-03 -1.83266000567e-03 -1.62531921358e-03  1.35972387322e-03 -6.74972071511e-03  1.68803581148e-03  3.61652476934e-04  4.77948259735e-04 -2.01880896461e-03  5.52306236972e-03 -6.12720463290e-03  3.78161874761e-03  2.58638832272e-03 -2.75201427129e-03  2.35876668120e-03 -5.70281098190e-03  1.68269616266e-03  1.15577074221e-03  2.17126498260e-03 -9.36283515901e-04  1.16538276218e-03  2.92693857771e-03  1.31197917162e-03  3.06140388339e-03  6.80472750797e-03 -2.67111501758e-03  5.46839734720e-03 -1.86592890242e-03  5.26143194153e-04 -1.06966888595e-03  6.23573173334e-04  5.99503502480e-03 -3.04584758007e-03  3.27654761613e-03 -2.74750229416e-03 -6.64023899469e-04 -4.31923216390e-03 -7.72210471311e-03  6.63555682913e-03  2.28214263143e-03 -4.28668885493e-04  1.45681612433e-03  4.64314056262e-03 -5.96511275570e-04  9.59434566916e-04 -1.38074632206e-05  5.25120631131e-04  2.61730838360e-03 -3.75172803328e-04  7.07639405502e-03 -1.77331750383e-03  1.12491441832e-02 -6.89598291678e-04  3.25978662705e-03 -3.17287740051e-03  3.33236434887e-03  3.34912848638e-03  5.40114490179e-04 -7.34006336548e-04 -7.43094057126e-03 -5.95982945967e-04  5.24998788078e-03 -4.77949848947e-03 -9.23784487490e-04  3.66155849585e-03  4.03173935693e-03  3.01667346156e-03  6.31055931836e-03  8.83227431400e-04  2.95640952287e-03 -5.47869683908e-04 -1.60493945579e-03  5.31687430871e-03  5.91091940248e-03 -2.56068811567e-04 -9.87814834072e-03  2.66609100222e-03  4.60026860301e-03 -3.84777200419e-03  5.49979063125e-03 -1.46056033173e-02 -2.34904878744e-03  3.08328079133e-03  2.33306865093e-03 -2.04232269610e-03 -3.43468582157e-04  8.42333550214e-04 -6.78344781506e-04 -1.20420254051e-03 -2.87401239505e-03  3.83439956282e-03  4.79628364000e-03  2.82854029352e-03  4.19561082383e-05  3.16054145901e-03  2.17717551940e-03  2.75162032944e-03  5.23320622378e-04 -1.50792283612e-03 -2.30525938720e-03  2.04019519038e-03 -2.61283757754e-03  1.86843232825e-03 -3.26585629952e-03 -2.87030627007e-03 -5.18527266339e-03 -3.14459058465e-03  3.57245733282e-03  5.98682445690e-04 -1.87362084848e-03  1.05229943878e-03 -1.92254630968e-03 -1.44075483250e-03  5.97816375332e-03 -1.55861202354e-03 -1.54273738383e-03  5.88792413630e-03  2.48939660418e-03  1.08645920210e-03  1.23634541395e-03 -5.05737747360e-03  1.59928178957e-03  1.67240293089e-03  9.67594025772e-04  7.33933791100e-03 -5.26458767417e-03 -9.00556707989e-04 -7.89312617432e-03  4.10857145016e-03 -4.60149670150e-03  4.42070950147e-03  2.70724020331e-03 -3.50513471512e-03  4.91617337095e-03 -1.41979828785e-03 -2.07969036135e-03 -1.41292307207e-03 -1.45856546452e-03 -6.28296071490e-03 -1.84984787972e-03  2.13354296577e-03 -3.42611549802e-03 -7.50226946341e-03  2.08173812829e-03  4.37278421569e-03 -3.78174179760e-04 -5.05179394887e-06 -5.00856727748e-03 -3.62361811688e-03  7.92906888863e-03 -1.55824625314e-03 -3.47920093162e-03 -2.41344481134e-03  7.16890178991e-03 -1.89589189280e-03  1.29310817870e-03  3.98134768174e-03  6.89396411834e-04  1.05559773618e-03 -4.68550052445e-03  8.04265218986e-03 -2.57169290335e-03  4.12563029083e-04  9.47359819694e-03  2.69283956727e-03 -1.46548247229e-03 -2.25153772332e-03  1.44313352195e-03 -1.50166936872e-03  4.15396704735e-03  6.01373001865e-03 -3.12500193700e-04 -1.20144641974e-03  9.56474921107e-04 -5.71006018249e-03  7.13861055695e-04 -2.55219362910e-03  1.51248353051e-03  2.48968631855e-03 -2.93085868913e-03 -2.73813292370e-03 -1.95348361640e-03 -4.97718124932e-03  9.82599738054e-03 -1.52436226962e-03  3.28715809712e-03  1.92565009881e-03 -1.69694046771e-03  1.03386042006e-03 -3.15098074040e-03  4.40106777291e-05 -4.14742587512e-03  6.39819478135e-03  2.91327942456e-03 -7.66219509853e-03 -4.98526440980e-03  2.07583858985e-03  1.85422231545e-03 -3.11908834499e-03  1.90540716986e-03  6.23764763507e-04 -1.96346159412e-03  4.74281486501e-04  5.99983577126e-05  1.06283323568e-03  9.74010815322e-04 -1.15021023417e-03 -3.19273746744e-03  1.36387712340e-03 -6.57629326068e-03 -4.61518703286e-03 -7.41115119633e-03  2.97913907990e-03  1.06509605919e-03 -1.10257621228e-03  2.89841335096e-03  4.10629104553e-03 -1.42516544112e-03 -3.13515496747e-03  4.30767999267e-03 -8.33760803195e-04 -1.34816374203e-03  1.05217729462e-03  1.17094648701e-04 -2.11952507322e-04 -5.91739336172e-03 -1.82873846240e-04 -6.30458046784e-04  1.28284209539e-03 -1.66200619305e-03  5.71986571795e-04  2.34709651981e-03  5.52920539418e-03 -4.50449538363e-03 -1.45278137456e-04  4.42626771793e-03  1.11474942624e-03 -1.31927014415e-03  6.29910268520e-03  1.27873891587e-04 -1.43032390916e-03 -2.43274678301e-03 -5.68631932125e-04  2.41573214850e-03 -3.42275180824e-03 -2.10142690526e-03  4.76100835533e-03 -7.55819079631e-04 -1.03989102382e-03 -3.67096348682e-03  4.21627598444e-04 -5.63255510735e-04  3.23765344253e-03  1.15902826483e-03 -1.87266542247e-03  1.04106595576e-03 -7.35176211247e-04 -2.72816890088e-03  7.39851703007e-03 -4.62941779608e-04 -2.94518295556e-03  1.19645545152e-02  5.06951576034e-04  1.46667095055e-03 -5.44618682465e-04  4.74249503504e-04 -2.13029574030e-03 -9.89803005009e-04 -2.52392549262e-05  3.52684428704e-03  6.20924623343e-03  2.41535853106e-03  1.00282325441e-03  4.03551327500e-03  2.36003105323e-03  5.55514830048e-04 -1.89865657835e-04 -3.16594120725e-03  5.57471505293e-03  3.82227703631e-05 -1.05077004064e-04 -1.19756631594e-04 -6.71270679326e-04 -3.35365817833e-03 -7.18519685243e-03  4.07548042379e-03 -1.75271964399e-04 -2.65833241128e-03  2.96260225261e-04  1.66008815700e-03 -3.89174555173e-03  1.19339263237e-03 -4.86959479968e-03  1.54492692810e-03  1.82067579572e-03  1.63094326321e-03  2.34400837312e-04  1.05578763350e-03 -1.36581200128e-03  2.85631839610e-03 -1.87992610292e-03 -7.35828761022e-04 -1.57117522063e-03  2.71663170563e-04  9.47221744582e-04 -2.71335280090e-03 -2.06624279385e-03 -1.44147440400e-03 -1.60511038105e-03 -6.40934352599e-04 -1.20894303214e-03 -2.65617548323e-04 -5.31224917889e-05  1.80945831896e-04 -2.01547597004e-03  1.08047043983e-02 -3.95273222986e-04  2.49147975360e-04  1.39823492399e-03 -6.95966321029e-04  4.48374550657e-04  1.19413860654e-03 -1.85964086854e-03
-9.44229967421e-04 -1.14614229035e-03  2.32675119409e-03  3.25417707833e-04  4.37158167454e-04 -3.93735090332e-03 -2.42095669682e-02 -6.42966775425e-03 -6.12252450461e-03  8.92660929871e-02  6.78322829408e-03 -1.97753968691e-03 -5.74834295961e-03 -6.56914544600e-04  2.67773202917e-03 -2.97793113231e-03  1.04598322581e-03  4.56693521846e-03 -2.06290596517e-03  2.33535699644e-03 -1.47778692014e-03  1.95357288462e-03  1.87561129761e-03 -1.61060936166e-03 -4.03555299986e-04 -3.85312525072e-04 -4.58722425590e-04 -7.79548095702e-04 -7.94371633432e-04 -6.85450728181e-03 -1.29665141757e-03 -4.20337260309e-03 -1.21792122751e-03  1.48198409252e-03 -3.78527024258e-04 -8.12093349356e-04  5.77521966877e-04  3.92750760839e-04  9.70764899014e-05  2.28541513466e-03 -4.40633847643e-04  8.66055064370e-04  8.62791984111e-04 -4.36205638037e-04 -4.21810312312e-03  3.86213248395e-03 -1.53846855745e-03  2.44755866350e-03  2.30454749786e-03  1.70028509457e-03 -1.20146466188e-03  6.78353076206e-04 -2.18110427972e-04 -5.03289964036e-03  1.51857552838e-03  1.90636277402e-04  2.40896250232e-03 -1.08500794484e-03 -1.86816802668e-03  1.17140545623e-03  4.30392323129e-03 -1.65534527935e-04  3.78731637455e-03 -3.50080774002e-04 -5.10342561494e-03  6.48110233887e-04  1.25675808421e-03 -2.88456880614e-03 -2.71751707923e-03 -4.30210567193e-04  7.76476404033e-04 -2.37472237373e-03  2.49677331553e-03  2.19576898109e-03  4.32080030298e-03 -1.19514600549e-03 -4.76758568823e-03 -5.13364196589e-04 -3.52456241544e-03  6.35055917977e-04  2.99998363458e-03  2.03347680926e-03  6.15435172713e-04 -1.09166589133e-03  2.98896766036e-04  1.46862705591e-04 -1.92937299851e-03  4.23709198794e-03 -1.11956791116e-03 -1.84532216523e-03  1.55862296059e-03 -4.43412438314e-03 -2.63594390314e-03  1.95660941226e-03 -3.44718069917e-04 -1.43348890253e-03  2.27478012891e-03 -5.00792894924e-03 -3.16245053086e-03 -1.25581470197e-03  4.63384716774e-03 -4.99729876875e-03  5.93394606077e-04 -6.01663939245e-03 -1.38816631719e-03 -3.42893503050e-03  5.43073607079e-03  2.73571645113e-03  2.08096732218e-03  7.57687549504e-04 -5.32239161735e-04 -1.31920519638e-03  1.58445684155e-03 -1.83443682444e-03 -9.99116595375e-04 -9.85607441719e-04 -5.15084884290e-03  1.94212068338e-03  1.52915866283e-03  1.03500335619e-03 -1.85412202415e-03  2.73376713772e-03  7.12971909347e-05 -2.69226584904e-03  1.64109664198e-03  8.72233284422e-04  5.61198966006e-03 -2.36516465410e-03 -1.28015022378e-03 -2.71661433247e-03  1.98993619566e-04  1.93904525084e-04  2.07192392529e-03  2.08400129704e-03  4.10139584939e-05  6.13454123305e-04 -5.56900661316e-04 -1.90246562808e-03  1.99176901227e-03 -2.79448673883e-03  6.35027766969e-03  3.45378630733e-03  6.01514983807e-04 -1.25426912111e-03 -3.30758222053e-03 -1.88469815341e-03 -2.19803745863e-03 -5.28628253164e-03  2.08984583434e-03  1.14033436794e-05  2.27281186128e-03  6.12517490717e-04 -4.38290842172e-04  2.73571683933e-04 -5.06222222969e-03 -1.58543058159e-03 -1.82899435976e-03 -1.34284733502e-03 -1.36844582025e-03  3.73987589176e-03 -2.66352831103e-03  4.88652904354e-03 -7.25207188517e-04  2.87353858119e-03 -8.10044595083e-04 -2.04081125333e-03 -9.31049276702e-04 -4.69261792623e-04  3.02888728098e-04  2.08443918506e-03  8.53966255670e-03  1.74073820764e-03 -3.98491340268e-03 -9.95955517553e-04  1.48034025547e-03 -1.65054919271e-03 -1.04130282135e-03  4.82450098925e-04 -2.02848748899e-03 -2.70486612009e-04 -7.27390956823e-04 -1.17245307714e-04  1.92581858259e-03  1.21660283463e-03  2.00963424706e-03 -3.77568216089e-03 -1.75187590890e-03  7.01409584435e-04 -1.64863476051e-03 -1.77375350785e-03  5.06956092593e-03 -3.68409390239e-03  1.60186180786e-03  3.09928261949e-03 -7.33683378318e-03  3.25697186488e-04 -1.49466114072e-03 -3.15286958461e-03  2.32987109670e-03  4.89922379861e-03  6.16065379533e-04  1.21486110583e-03  1.29812577654e-03 -3.30150259642e-03 -2.51875673740e-04 -3.08095755051e-04  1.88315723732e-04 -4.45077700703e-03 -3.46857727471e-03 -4.58039921077e-03 -2.85826923552e-04 -5.39298085960e-03  1.67091150631e-03 -3.74732852794e-03  4.06134991142e-04 -3.30365702887e-03  2.03319118377e-03 -4.81063007987e-03 -8.92345771343e-04  3.80609665777e-03 -4.64255105505e-04 -2.84666207743e-03  1.25318844914e-03 -7.47765243895e-04 -5.63102536003e-04 -6.36115780840e-04 -9.84257791301e-04 -7.44747575244e-04 -9.84253447778e-04  2.49392740198e-03  3.84983668314e-03  4.08462484395e-04 -1.63573967497e-03 -2.03965841252e-03 -1.87733286691e-04  2.18572259101e-03  7.48261633150e-04  2.52911526023e-03  2.11743004802e-03 -3.73152505839e-03 -1.12893324117e-03 -2.39487297800e-03  2.06021970494e-03  2.15768992435e-03  2.05194427890e-03 -7.47274839086e-04  7.04237918328e-04  9.92682334273e-05  3.29354159139e-03  3.21451705870e-03 -1.75597719734e-03  2.73321159920e-03 -1.56505444603e-03  2.67825928215e-03 -4.62060894108e-03 -4.09278342655e-03 -2.68430895223e-03  8.34944733884e-04  3.39966120670e-03 -2.44823402963e-03 -5.67430306232e-03 -9.34144460610e-04  3.39088780057e-04 -3.37592553708e-03 -3.71299110824e-03 -1.42078697925e-03 -2.13519389530e-03 -1.96424042680e-03 -2.59967050959e-03  1.30904619462e-04 -1.75511573840e-03  2.06601829581e-04  4.35303723456e-03 -3.62062693199e-03  7.06723742712e-04  1.60278660072e-03  3.49343616747e-03  3.96286326386e-03 -4.23595334038e-03 -3.75950592523e-03 -2.50398947114e-03  2.47581240131e-03 -1.88389040268e-03  1.18401955281e-03  1.88361442631e-03  2.00525563535e-03 -1.08387362163e-03  1.81297089868e-03  1.50973843620e-03 -2.76315431731e-03  6.37409634810e-03  2.98305743192e-04  8.98835311230e-04  1.64286517029e-03 -5.65844717238e-04 -1.08363570732e-03  1.93562701528e-04  2.68095931158e-03  3.02299789545e-03  3.83004769247e-05 -5.20400870323e-04 -3.89093198217e-05 -1.39806500266e-03 -1.21030301034e-03 -2.95780002991e-03  2.74041437270e-03 -1.50179973271e-04  1.37803477782e-03  1.05081955845e-04 -9.40421240563e-04 -6.12603259246e-05  1.59072743807e-03 -2.51895468941e-03 -4.27906169537e-03  5.75063650045e-04 -5.35119842095e-03 -1.13798922711e-03  2.06459724881e-03 -4.25599587551e-03  3.81198819812e-03  5.84582305247e-03 -4.89744684366e-05  2.31303913237e-03  3.56336785320e-03  4.09635211196e-03 -3.08562537548e-04 -4.62849790946e-03  3.16595344913e-03 -3.84108707476e-03 -1.41717350874e-03 -4.57163378042e-05 -2.65043703884e-04  1.04680613073e-03  1.03835623854e-03 -3.75684583191e-04  7.49626494375e-04  1.22181863687e-03  1.01715972954e-03  9.41064839047e-04 -2.11715270886e-03  3.31040162136e-03 -1.31801390277e-03  2.41402882410e-04  9.29028132324e-05 -8.31884122117e-03  4.90719842502e-04  8.23015336366e-04  5.06352562404e-04  6.12302969635e-03 -4.04724208826e-03 -1.64177614363e-03 -8.41761598832e-04 -1.21098145412e-03  2.65804678074e-04  5.76198250985e-04  2.92472595995e-03  3.06876422736e-03  3.16179228689e-04 -1.37968365798e-03 -6.56827356468e-03 -3.62094892692e-04 -1.45534222130e-03  1.84048616001e-03 -1.23056422080e-03  1.66313176765e-03 -1.41397359550e-03 -1.10240194238e-03 -2.63746718096e-04  3.53928021595e-04 -1.43175923486e-03  1.55017790389e-03  2.83781726565e-03 -2.15111027396e-04  9.74292636911e-04 -4.75463241847e-04 -2.94211169804e-03 -7.09387973469e-04 -1.30335767225e-03 -7.39457479194e-05 -1.04713122142e-03  1.65872713805e-03  6.37920556415e-04 -6.33789871354e-04  8.99475062224e-04 -1.48212332274e-04 -1.88887107432e-03 -3.42978056927e-03 -1.89142974043e-04  2.44992486792e-03 -2.39022744168e-03 -6.25866865132e-03 -2.56099818195e-03 -3.29739638977e-03  4.18452463081e-03  1.06105350870e-03  2.35904673502e-03  2.92182001629e-03 -5.35290236280e-03 -3.51953560398e-03  1.51912457242e-03 -2.04074388482e-04  2.04576315795e-03 -2.70932898555e-04  3.39424131843e-03 -1.39695528994e-03 -7.35441865291e-04  1.07546347473e-04  1.17034592989e-03 -2.06644155896e-03 -1.04933122039e-03  3.86545300164e-04 -2.53208869803e-04  7.11996638250e-04  2.11054990352e-03  2.68617581573e-03 -3.82367276977e-04  3.01237653626e-03 -1.23161499336e-04  1.44130881967e-03  1.48221178814e-03 -4.49828375124e-04 -5.54530163431e-03 -2.05735263301e-03 -5.54917135577e-03 -4.51585201198e-03  5.50582275174e-03 -7.13724742940e-04 -3.84439910353e-03 -1.53235442715e-03 -5.27371124835e-05  4.89386565286e-03  5.09855343383e-03 -1.13766607113e-03  5.63410130772e-03 -9.81436227315e-04 -1.29429442000e-03 -7.01430629047e-04 -1.25337777421e-03 -3.10852274291e-04 -1.59419967894e-03 -3.42741929518e-03  1.22485469807e-06 -1.35587426632e-03  4.06343495711e-04  1.97065926942e-03 -2.80417686396e-03  6.33422280595e-04 -4.02686337222e-04  1.12768302384e-03  1.52261804033e-03 -2.97047116970e-03 -3.76131677409e-04  2.67965843616e-03  1.33969094035e-04  9.28929076501e-04  1.29534160666e-03  1.02367757041e-03 -5.76883432443e-04 -3.41727529154e-03 -7.43060627045e-04 -4.84252076929e-04 -7.47377030919e-04 -6.23792650025e-04 -3.41400557935e-04 -2.93372009430e-03 -3.27701655988e-04 -3.20259343272e-03  1.52478278269e-03 -1.38334771145e-03  1.57383327232e-03 -1.75790213347e-04  3.78757817588e-03 -4.28779002260e-03  5.12328141306e-03  9.63572073253e-04 -9.15736096045e-04  9.16985635550e-04 -5.73582355559e-04 -1.26757119138e-03  7.42932771480e-04 -7.71378330772e-04  9.42399291656e-04 -1.47809461356e-03 -3.95882224943e-04 -2.94064150818e-03 -1.89626376383e-03 -1.38255758819e-04  4.83542039385e-04  8.30964949835e-04  3.46724249530e-03 -9.87702060360e-04  1.74097588300e-03 -9.96376442181e-05 -4.27251772295e-03 -2.23034767886e-03 -2.78687582665e-03 -3.29226612408e-03 -1.13989545706e-03 -1.84543547732e-03 -4.43649968322e-03  1.88189169965e-03 -4.39090071261e-03 -2.58431556178e-04  1.67742181970e-03 -1.01564818250e-03 -2.94541082106e-03  7.76486444936e-04 -8.92000375993e-04 -2.92605429106e-03  6.29421593001e-04  3.68695330089e-03  1.19238086658e-04
 2.51574560476e-03  1.18028272275e-03  9.42846933342e-04  1.38126644252e-04 -3.37683890031e-03  3.08494750467e-03  1.76854532196e-04  2.96108496893e-03  4.02141660947e-03  6.78322829408e-03  1.07209258741e-01  2.51224197764e-03  3.08867757291e-03 -1.74283265343e-02  1.50025815452e-04  2.93692060446e-03  1.82856651980e-03  6.23770455367e-04  6.08595095261e-03  3.65079275659e-04 -1.89810591436e-04  8.17230213861e-05  1.64138021832e-03 -1.91069227483e-03 -3.76834053106e-03 -2.56854393682e-04 -4.78304611549e-03  1.11140374101e-03 -1.92436607707e-03  9.70620879780e-04  2.07439193816e-03 -4.59399965947e-03 -1.75576256324e-03  1.32860691951e-03  1.68934370067e-03  4.10628891723e-06  3.84573983755e-03  5.02613903393e-03 -4.14559563367e-03  5.20986258102e-03 -3.89677283826e-03 -2.51211080532e-03 -4.31099295590e-03 -1.42185053884e-03 -3.05087576621e-03  7.28584744664e-03  2.59777420961e-03  2.75677365448e-04  2.70540074356e-03  3.29494950105e-03  7.05631157897e-04 -1.71015550103e-03  5.21484585056e-03  6.59524385674e-04  6.23520388206e-03 -4.26566650560e-04 -1.37680203080e-03  8.56933820292e-04  2.31021330520e-03 -3.65528436453e-04 -3.79944626477e-03 -5.64273981181e-03  3.49177668761e-03 -4.96121457767e-03  3.10567565494e-03  1.93665976188e-03 -6.94566197011e-04 -3.57382156645e-03  8.11849679749e-04  4.58355743188e-03 -3.18909887148e-03  1.44356187388e-03  2.60892624567e-03 -2.39970361856e-03  1.36856139961e-03 -1.12528625171e-03  3.28238966066e-03 -2.25692363135e-04 -4.42132023059e-03  9.70095865345e-04  5.05709665684e-03  5.51848734571e-03  1.13066201283e-03 -1.07318156776e-03 -5.50368813593e-04 -2.48894366635e-03  2.36625693621e-03  2.62822700630e-03  1.38518331372e-03 -1.81128188141e-03  5.91654546734e-03  9.27920029081e-04  7.69296524924e-04 -8.11641919644e-05  1.33697437555e-03  3.03123790199e-03 -2.51119371372e-03 -5.71792786816e-04 -3.89347645479e-03 -1.04289216421e-03 -5.23259970979e-04  1.09971428315e-03  4.34681777256e-03  5.22464507097e-03  1.84050917084e-03 -7.93893079740e-03  4.97090884341e-04  2.82301126172e-03  6.06897827842e-04 -3.18712101698e-03 -4.16637569617e-03  1.76418224916e-03  3.54815353122e-03 -2.51782472112e-03 -1.51695310042e-03  3.61581510227e-03  3.69104368351e-03 -1.37032662876e-03  2.24578046037e-03  2.13537388694e-03 -3.72104818988e-03  2.11508144375e-03  2.30037869176e-04  2.94670978016e-03  5.34825885705e-04  3.07513960245e-04  3.43924678151e-03 -9.78857845872e-04 -2.06081801037e-03  4.14918175369e-03  3.53691821807e-03 -2.70347460272e-04  1.98657746961e-03 -2.43160353779e-03  5.12065535988e-03 -7.49148812040e-04 -1.80433864961e-03  2.28984193143e-03  3.42518004916e-04  1.78581248350e-03 -1.96814490611e-04  9.17802326869e-04  3.65239017703e-03 -5.12647220745e-03 -2.46204738269e-03 -1.80243480635e-03  7.63596371615e-04 -2.91438905812e-03 -1.19468184647e-03 -2.33016150609e-04  4.20246953762e-03  3.58530909047e-04 -5.14155535976e-04 -1.01129647468e-04  2.89998838790e-03  2.45789742674e-03  3.37876368104e-03 -4.75404749126e-03  4.82874275244e-05  6.62665025484e-05 -2.39492183023e-03  3.82516122330e-03 -3.70746692255e-03 -9.37151937533e-03 -1.96868823993e-04 -1.39787353761e-03 -1.36679121014e-03 -6.08941137443e-04 -9.85060405642e-04 -9.34046017195e-04 -2.88784820099e-04 -5.46388313290e-04 -1.22073316599e-03 -6.15441792333e-03 -4.64158797102e-03 -2.68329463844e-03 -4.35287157403e-03  1.09969663103e-02 -2.62589774048e-03 -4.67699502645e-03 -9.63113734023e-04  3.84647413886e-03  4.27558798885e-03  7.59055039354e-04 -4.33066472329e-03  1.66574003733e-03 -5.02409329307e-03 -2.31340310815e-03  3.03593948073e-03 -1.33579326397e-03  8.68541419156e-04  4.33901249047e-04 -4.99701886395e-03 -2.51880218210e-03  2.82303649580e-05  7.07690943513e-04 -2.62902493968e-03 -2.91802714281e-03  4.75387668525e-03 -2.03448786043e-03 -6.73169968903e-04  3.70569935887e-05  4.78365840170e-03 -5.45741535524e-03 -2.20389440522e-03  1.78685850976e-03 -3.20447520719e-03  1.62800558780e-03 -3.40922030604e-04 -2.30435900228e-03 -1.47307527890e-03 -7.84312853137e-04 -2.47183357722e-03 -2.97810493512e-03  1.44324622323e-03 -4.17167116741e-04 -5.05536259016e-04  1.54323340356e-03  1.34364141214e-03 -6.28238983138e-03  1.80021206143e-03 -3.30912580609e-03  5.33833269078e-04  9.89915526204e-04 -3.81582443661e-03  4.61913604482e-04  1.43536935126e-03 -2.07059546080e-03  1.37916277210e-03 -1.97757166828e-03  4.01843649822e-03 -2.50337698651e-03  9.74348223544e-04  4.96011721605e-04 -1.61618423812e-03  1.67315436457e-03 -1.46117204070e-03 -7.87367555647e-04 -7.33711786292e-04 -1.40212798907e-03  1.63996210012e-03 -1.12305871735e-03  1.57781348767e-03  4.87240589510e-04 -3.29859591409e-03 -1.16562844093e-03 -1.32589801400e-05  9.99638807370e-04  2.77119624872e-03 -6.67575911473e-03  5.08488769463e-03 -2.41969090791e-04  2.07972596728e-04  1.38387425699e-03 -2.33969722257e-03 -2.08088892404e-03 -3.69278098965e-03  4.67813764923e-03  2.02768430225e-03 -1.90833440843e-03 -1.92699802701e-03 -1.86265258413e-03  2.57786290873e-04 -1.44921703424e-03 -2.56409821400e-04 -1.87084092780e-03  2.13842087456e-03 -5.15027788752e-03  1.27072910868e-03 -1.29545222313e-03  1.48506297612e-03  2.96009162838e-03 -2.51516283325e-04 -7.16664799661e-04  3.45745994397e-03  9.05696226142e-04 -5.63200266417e-04  8.30259600020e-04 -2.53844082087e-03  4.03381098957e-04 -1.00126873150e-03 -2.60710704929e-05  6.02865188573e-03  2.73078533709e-03  3.23208043820e-03  1.89729605010e-03  5.96269700074e-04 -7.49477966901e-03 -1.37094734461e-03  2.06054308264e-03  1.93136418515e-04 -8.03574212483e-04  2.61200076169e-04  1.00598780627e-03 -4.36908071503e-03 -3.22219306624e-03  1.81425202163e-03  3.59968907371e-03  1.67015090827e-03 -3.81148512060e-04  5.33679848535e-04  3.03373866053e-03 -1.47966044261e-03 -3.90152142292e-03 -6.24566205571e-03  6.06477489308e-03 -1.07649525392e-03  4.86041475105e-03  1.24704084297e-03 -3.59265160653e-03  3.90155461742e-03  2.09615224963e-03 -4.30704610900e-03  2.09658993006e-03  2.81841492029e-03 -2.92162639641e-03 -5.07439347899e-03 -3.58978229341e-04 -4.53423046855e-03 -2.51217884441e-03 -8.93375734729e-03 -3.39973001163e-03 -2.06009912908e-03  6.57718251225e-03 -2.79554885733e-03 -3.94128322780e-03 -2.00392905268e-04 -6.95794030137e-03 -5.65070252198e-03  3.79290409006e-03  1.06132292269e-03 -2.60370223861e-03  7.05842075814e-04 -4.73158011693e-04 -1.90778285735e-03  2.85898668861e-03 -1.74944369831e-04  5.62692464285e-04  6.02881571709e-03  8.14573467619e-04 -1.57797961600e-03 -2.37338933176e-04  3.62159875343e-03  3.60512437342e-04 -2.39058804312e-03  8.04778882089e-04 -1.23216910907e-03 -4.17241316935e-03 -1.23860796396e-03 -1.45632692620e-04  2.29818762927e-03 -2.29005941130e-03 -3.51096730706e-04  5.77386768682e-04  3.59219295778e-03  3.64319610383e-03  5.94156426056e-03 -3.80375515327e-03  1.33963111465e-03 -2.93759920849e-04  2.13341455823e-03 -2.77246321593e-03 -1.23627801126e-03  6.45597056094e-03 -4.81158296838e-03 -1.29146192567e-03  4.58095714044e-03  1.20513777286e-03 -5.70774782793e-03  3.67863488290e-05  2.40152272011e-03  1.36323156388e-03  5.42849983157e-03  2.45599058332e-03  5.12760271683e-03  2.55457601812e-03 -7.87955200025e-04  1.53487615021e-03  8.45234550917e-04 -7.55186401387e-04  5.00819913620e-03 -3.75189638255e-03  1.89365179599e-03  1.20435577361e-03  5.79378866016e-04  9.07895208422e-04  4.61093589522e-03 -2.12281894118e-03 -1.37345346498e-05 -2.09434843593e-03  6.93439222105e-03  1.39897299846e-03 -1.13646400476e-03  2.35971602533e-03 -1.14795683508e-03  7.45002252661e-04 -1.12546486052e-03  9.25852531192e-04  2.82445283771e-03  5.91033339772e-05  1.27597338201e-03 -1.31429296121e-03 -2.17352423960e-04 -1.04351326623e-03  1.45502857546e-03 -2.98626771344e-03  4.20026998148e-03  2.45064089459e-03  2.40787811518e-03 -2.79128425142e-03 -2.46696526659e-03  4.42968299767e-03 -1.11216212809e-03 -3.35963873622e-04  7.58368351209e-03 -1.19684841350e-03 -1.14698867785e-03 -2.18004932052e-03  3.05646028814e-03 -2.71283676241e-03  1.37089417101e-03  1.56497850720e-03  3.49895412829e-03 -2.96016886488e-03  1.57678853437e-04  4.17362632237e-03  2.69951234646e-04 -6.84860190891e-05 -5.40000780530e-03  2.04633993766e-03  5.75003493984e-04  1.18268220305e-03 -6.06751359987e-04  9.08575564632e-03 -3.77514467387e-03  6.72980223769e-03 -2.69010255769e-03 -3.67429980682e-04 -3.47236772256e-03 -4.39403450718e-03  8.13670353166e-04 -8.93329977233e-06  9.22013857335e-04  2.98002415909e-03  1.77246697053e-03  3.01235588783e-03  3.87929291876e-03 -5.50498522965e-03  4.61835397052e-03  2.39973213715e-03  3.26273809148e-03 -1.04430792055e-03  5.49796568755e-03 -1.46955045925e-05 -4.79657339780e-03  4.41210481776e-03  1.00190445589e-03 -6.48184509034e-03  1.81023083660e-03  4.08816574605e-04 -4.50132514519e-03 -1.01622388093e-03  1.13850625803e-03 -6.37949937140e-03 -3.30251528220e-03 -6.48868252127e-03 -1.54841723359e-03 -3.27659635089e-03 -2.07252280301e-03 -2.35038189015e-03  3.40190076908e-03  9.37579131566e-04 -3.73946113996e-03  4.36177921313e-03 -2.47676273020e-05 -4.67204915152e-03  3.72241532975e-03  2.13179487499e-03  2.83339276383e-03 -1.79577718446e-03  2.83822224232e-03 -1.33209449072e-03 -4.01319049029e-03  7.21498933085e-03  6.20739847952e-04 -1.43662026907e-03 -2.33594583291e-04  1.64138403684e-03  3.05986649120e-04 -1.66914414181e-03 -6.22032428095e-04 -1.58225191702e-03 -3.39476670790e-03  1.96120242379e-03 -1.26367472841e-04  9.55817235805e-04 -1.90140316423e-03  2.58255910083e-03 -4.73871431280e-03 -2.58790208857e-03 -9.90311152711e-04 -3.27556166785e-03  7.41540793786e-05  6.59208780243e-04 -5.48928618343e-03 -1.03108418827e-03 -2.06134282633e-04 -1.35063491564e-03 -1.94412311759e-03 -1.25667687321e-03  2.28661915001e-03 -3.16679661308e-03
 4.92145192572e-03  5.02583146633e-03 -1.86054086229e-03  1.20949350049e-03 -3.96409522140e-04 -2.49627083275e-03 -9.22500758850e-03  6.69626646803e-03  1.42456449748e-03 -1.97753968691e-03  2.51224197764e-03  1.24911973017e-01  4.59083948311e-03 -8.64363281293e-03 -1.06642282894e-03 -2.82360308062e-04 -2.98291781907e-03  1.15537377345e-03  3.22826339800e-03 -2.71213049479e-03 -1.63519566221e-04  2.84083108661e-03  3.00498680844e-03 -9.42062437726e-03 -8.95345416553e-04  9.44893309034e-04 -1.77408445532e-03  4.12861108569e-04 -4.90749218885e-03  2.67089609104e-03  1.18916408545e-03 -7.09246522030e-04  1.28568485329e-03  1.19960918712e-03  4.13314247952e-03  3.90253271768e-03 -2.92046766612e-03  2.92136964372e-03 -1.95973135699e-03 -3.01982280182e-03  2.52438394388e-03 -2.50984234585e-04 -3.72764944312e-03  4.29648258919e-03 -2.21104182345e-04  5.34504518666e-03  2.60914071410e-03  1.07023017913e-03  1.24616751375e-03  3.08392180821e-03  1.39374993846e-03 -3.83311200583e-03  4.30302978196e-03  1.90932200868e-03 -1.19766380288e-03 -3.49031034143e-04  2.93296522253e-03  4.89196968982e-04 -1.15275274339e-03  6.23113737329e-03  4.42435472522e-04 -3.91234621290e-03  4.16078709861e-03 -1.78965364530e-03  5.73673403620e-03 -1.13037391222e-03 -1.77549075065e-03  4.71416981335e-05  5.84608148397e-03  9.25072301524e-04  3.63611434838e-03 -6.67100557534e-04 -1.97373429633e-04  2.55421454102e-03 -1.24342975872e-03 -2.88047703988e-03  5.59848265516e-04 -5.20238482495e-03  1.07268987943e-02 -9.04843923050e-04  9.50694278850e-04  1.69185633859e-03  3.29915681802e-04 -4.43210854888e-03  5.48386400745e-04 -2.77139508493e-03 -1.71588909730e-03 -2.72930316617e-03 -1.84059280052e-03  5.10116568034e-03 -7.66219430581e-04 -9.61900665777e-04 -3.12987093075e-03  3.31413699114e-03 -4.96660721931e-03 -1.96927285612e-03  3.43569877200e-03  1.91614360928e-04 -3.22682791466e-03 -2.20483892598e-03  3.34911422490e-03 -2.38118680970e-03  2.66566776466e-03  4.55618204452e-05 -4.94189501766e-04  2.10132517909e-03 -3.23492659008e-03 -6.24166206629e-03 -3.15776263134e-03  4.26643405693e-03 -2.04609546564e-03 -1.66045522224e-04 -8.12077602764e-03  4.12108815380e-03  2.53688398953e-03  3.79985736775e-03  4.32000003213e-03 -2.47017321336e-04 -1.22895621503e-03  2.27218486307e-03  2.44717033394e-03 -2.23901294761e-03  3.62067881532e-03 -2.22376868218e-03 -8.78360349150e-04 -5.32750091116e-03  7.47175010461e-04  5.16179664117e-03  2.60973028331e-03  5.15129531570e-03 -2.78582300323e-03 -1.90052333555e-03  9.27693826377e-04  1.97532215546e-03 -3.14564960465e-04 -2.14457904546e-03  2.09916864184e-03 -6.23592114701e-04  4.92178477846e-03  3.40689914405e-03 -8.63469648190e-04 -2.08908743873e-04 -4.20699210867e-04  3.19696372834e-03  9.52298105278e-04  5.01407709704e-03  2.86820296741e-03  7.99450487988e-03 -1.50623865857e-03 -1.09828733962e-03 -3.70480930088e-03 -2.13875247455e-03 -1.54354752076e-03  1.35155203030e-03 -1.97772976523e-03 -4.28888471348e-03  2.34992997799e-03 -2.51524222180e-03 -4.38265303217e-03 -1.08318589589e-03 -4.97967083902e-04  3.11069386674e-03  8.81958083579e-03  3.49947495165e-03  3.56475647118e-04 -4.89323185141e-03  4.60754953197e-03  1.20076887381e-03 -3.70336409460e-03 -8.22020625776e-04  2.65494232222e-03 -1.78854773995e-03 -5.02177117459e-03 -3.46924303148e-03 -1.87243619333e-03  6.81933240023e-03  2.41405165726e-03  5.10708308678e-03 -1.45348704387e-04 -2.52349388846e-03 -3.22074292567e-03  2.47137543601e-03  2.14150507959e-03  3.66507406926e-03  1.17687827858e-03  3.39322113683e-03 -1.56981691363e-03 -2.07517577019e-03  3.63990663661e-03  3.27499500378e-04 -5.50581912229e-03 -1.84515414122e-04  1.66746823535e-03  1.36104671630e-03  3.15995312435e-03  1.69432606955e-04  3.84341309839e-03  4.74148187113e-03 -4.11444377546e-04 -2.01212584721e-04  1.09353226626e-03 -3.49373325223e-03 -3.79054996379e-03  3.46414601796e-03  1.26335460070e-03 -3.64201438406e-03  3.86375727727e-04 -4.62946419434e-04  2.39887688699e-03 -1.16303521484e-03  1.12172090982e-03 -1.67781918137e-03  2.01227430053e-04  4.13322179850e-03 -3.68249237788e-03  4.65614948274e-03  3.40570575193e-03 -4.53344928807e-04  2.52775766227e-04 -6.39705592965e-03  2.09449057624e-03 -1.27546864747e-03 -4.73622588977e-03  1.96548037304e-03  8.09272293639e-03 -3.02152090868e-03 -8.27558761649e-03  2.29603020968e-03 -8.45681272649e-04 -6.30222070198e-03 -2.38141674048e-04  5.50175571269e-03 -4.65442211067e-03 -4.50471009888e-03  5.33204221650e-03 -3.25599817891e-03 -6.19910386036e-05 -1.39492320844e-03  6.40998375642e-03  2.04345338145e-03  5.76608635142e-03  2.40003691337e-03  2.95372512726e-03  3.63583436368e-03 -3.36561091119e-03 -3.36928382575e-04 -4.21912104598e-03 -3.84677163433e-03 -1.26764149852e-03 -5.63044926799e-03  2.67006545708e-03  4.23345294709e-04  2.17250580858e-03 -3.85990847290e-04  1.37766720271e-03  2.06194751836e-03  4.14573465955e-03  1.25257308920e-03  5.23720897725e-03 -1.76448793712e-03  4.65717513997e-04  2.75234794981e-03  3.66782152048e-04 -5.08763191403e-03 -2.22244870251e-03  3.84825706441e-03  2.18209681809e-03  3.01387534094e-03  1.42641652011e-03 -7.97316331863e-05  3.75440192691e-03  3.89594241786e-03  2.67337785587e-03 -1.21501733831e-03  2.48913814084e-03 -3.49528944865e-03  2.07167813740e-03  2.35059116162e-03 -4.85751946467e-03 -4.72043641788e-04  5.27084533560e-03 -2.21486907469e-03  1.15575141214e-03  2.11980492084e-03 -3.65721985283e-03  2.40845462115e-03 -2.99328897423e-03 -7.29915786680e-03 -3.15697317497e-03  1.84691652435e-03  1.61024469246e-03  2.20378675672e-03 -1.68488251979e-04  2.54606325936e-03 -1.59593727414e-03 -3.51589840804e-03  9.06884740444e-04  5.29196916339e-03  1.23285911328e-03  4.02262799492e-03  5.02344733012e-03 -1.76932395681e-05  5.76535669572e-04 -6.60182629731e-04 -3.54836592389e-03  6.16252865234e-03  8.96484255316e-04  4.73737621663e-03  2.69549681101e-03 -8.32668013745e-03 -2.92951883048e-03  1.67574126724e-03 -6.35034861077e-03  4.47208478798e-03  5.42589712622e-03  5.36432803728e-03  2.23272078530e-03  1.38437766077e-04  6.89989285133e-03  9.63038040520e-04  2.40094571769e-03 -2.35340559424e-04  1.79309535294e-04  1.94560916768e-03  3.69296061216e-04 -1.07085408208e-03 -7.16883725998e-03 -4.22745851663e-03 -5.64629346677e-03 -3.07200202655e-03  4.92062399805e-03  6.52277766825e-03  1.89061335862e-03  4.93769389525e-04 -3.48649021456e-03 -5.76016596790e-04 -1.08223446355e-03 -4.68908712136e-03 -2.74962041928e-03  6.37621052381e-03 -2.64737786146e-03 -4.40443155414e-03 -1.31023349461e-03  2.83250021707e-03  1.65435290986e-03 -1.17912926663e-03  2.54956840977e-03 -1.12178489940e-03 -2.50347492002e-03 -1.58295948564e-03 -1.63536821288e-03 -2.87003873518e-03  2.95037031547e-03  6.37214916069e-03  3.49960583194e-04  1.03850516255e-03  5.52897167310e-04  4.15493403807e-03  1.93084799497e-03  4.83100707253e-03  1.39177012566e-03  7.75896893472e-03 -1.96218370020e-03  5.26617755171e-03 -1.44602643078e-03 -4.22073017487e-03 -2.64691291365e-03 -8.45902657900e-04 -1.84066049851e-03 -1.38970578262e-03  7.23990071305e-04 -2.15567412298e-03 -8.76519366431e-04  6.63750727593e-04 -4.17227376338e-03  4.74743778213e-03 -8.60829830708e-04  1.43674253613e-03 -9.40605365120e-03  2.16624288918e-03  3.25967854415e-03 -1.05791611931e-03  3.11894369287e-03 -6.67691135826e-04 -4.57981290075e-03  2.34210318160e-03 -3.33105336795e-04  4.80978086011e-03  1.22310644906e-03 -3.81092437913e-03  2.17883494073e-03  3.95270109036e-03  3.17734691588e-03 -6.27627754280e-03 -1.70170493837e-03 -3.21294953408e-03 -3.05830030981e-03 -5.14169026674e-04  3.01427309273e-03  2.06014305032e-03  3.91715274603e-03 -4.79725983776e-03 -1.04258491560e-02 -2.97579085703e-03 -3.74305499238e-03  3.72750424884e-06  1.57975921389e-04 -1.71112383448e-03 -2.76518171503e-03 -2.88665432811e-03  3.42005673365e-03 -3.41218695839e-03 -4.33937981220e-03 -2.76422294364e-03  5.42300612838e-03 -1.03246986809e-03  2.38889294511e-03 -3.02698898018e-04  1.29702443644e-03  4.27284595666e-03  5.65772649936e-04 -2.72892779531e-04 -7.20729386731e-03  1.37811060095e-03  3.82716935119e-03 -3.92995460770e-03  2.02988131924e-03  3.21043343803e-03 -5.55692346847e-03  2.87654169189e-03 -8.51453241771e-03  4.93824860445e-03  1.68778485819e-03 -9.96471590432e-03  1.39269236845e-03 -3.33949471171e-03  3.09518326634e-03  1.46408676162e-03  3.08603763796e-03 -4.23946820664e-04  1.61739241316e-03  3.96712508517e-03 -1.46170735345e-03 -2.98170359575e-03  4.05720414591e-03  4.81783741855e-03 -3.37219062182e-04 -3.37179880038e-03  4.88324450360e-03 -2.09689635708e-03  2.00987543488e-03 -2.00450145017e-04 -6.97840088196e-04 -1.71353378155e-03  5.75720719442e-04 -1.73625419987e-03  1.19756789015e-03 -3.60861214820e-03  9.11145217911e-04 -8.99152305406e-03  2.25869335798e-03 -2.73278541322e-03 -1.52208228559e-03  1.21623648978e-03 -2.47118421835e-03  2.91159310267e-03  5.38369641582e-03 -4.11559005184e-03 -6.50040538647e-03 -6.32819561448e-03  3.71290953882e-03 -3.19243192529e-03 -3.26465184951e-03 -1.48874016563e-03  1.26687734768e-03  3.68450083814e-04  3.67833566771e-03  6.97342230309e-04 -2.52234002913e-03 -9.74883265693e-03 -1.25229726264e-03 -8.50295487690e-05  3.05382731438e-04  5.06291549687e-04 -3.25880243599e-03  8.95115261850e-04  3.59052213088e-03 -3.91887070398e-03 -1.48313075764e-03  3.78013423351e-03  2.71694402064e-03  2.48647530040e-03 -7.65017050672e-04 -2.50600431978e-03 -4.28550475936e-05  1.56784552002e-04 -1.75013404521e-03  1.21383767439e-03  4.09688555290e-03  2.93947976976e-03  1.27422156438e-03 -1.65632566903e-03 -2.51146855428e-03 -2.84271703519e-04 -2.39108701413e-03  1.95522595179e-03 -1.07836993286e-03 -1.60463322066e-03  5.82771869519e-03 -5.36242153750e-04  4.58744385502e-03  8.33135230311e-04
 2.56048907800e-03  2.32313149138e-03  2.43539497478e-03  4.64587461542e-04 -4.29765915521e-03  1.09160093664e-02  1.07996270506e-03  2.44460730750e-03 -3.06191899701e-03 -5.74834295961e-03  3.08867757291e-03  4.59083948311e-03  1.17455607618e-01 -2.65437118483e-02 -1.96991412680e-02  6.07172770219e-03 -4.38858393781e-03  4.09987589800e-03  4.67443532021e-03  6.79936369696e-04 -2.39071857325e-03 -2.39221466971e-03  6.02342221627e-04  8.21487100950e-04 -2.94950593280e-03 -1.36923872805e-03 -5.53675859676e-03 -1.12337388983e-03 -2.96709727046e-03 -3.80788839171e-03 -1.08472784818e-03 -4.85105421477e-03  1.54176306127e-03 -6.82606858291e-03  1.21792829180e-03 -3.50336998902e-03  4.57503795700e-03  1.80712516855e-03 -2.46252094546e-03 -8.63414177144e-03  2.59649167478e-03 -1.22769001547e-04 -1.27824239428e-03 -2.59188557391e-03  1.62102482461e-03  5.72025597858e-04 -9.33440762527e-03  1.48272133345e-03 -3.81714979209e-04 -1.81680488931e-03 -1.88889964868e-03 -4.98726768649e-03 -5.74616686294e-03 -5.66329327548e-03 -1.19772385885e-03  3.97534704613e-03 -1.09355406741e-03  6.22918059080e-04  4.18469646428e-03 -5.35122086548e-03 -3.83054588604e-03  2.28045226734e-03 -5.76412906455e-03 -4.61055253139e-03 -1.65912686557e-03  5.70236287704e-03  4.59057988714e-03 -2.75908798396e-04  2.29956237189e-03 -4.91953453709e-03 -2.35375717402e-03  2.44253958535e-03 -1.74272697933e-03 -1.86156956472e-03 -6.44637003481e-04 -2.80199553976e-03  4.61184172448e-03  8.56503109433e-03  6.40146934029e-04  3.59531863443e-04  5.47953870962e-03  5.71642705722e-03  3.28399378995e-05 -2.75716848118e-03  4.62399687776e-03  1.22137836490e-04  2.38563104877e-04  4.14745381850e-03 -9.60229999664e-04  2.85171244721e-03  3.73650062005e-04  1.35460829982e-03  6.88700640662e-03 -7.16215911570e-03  4.98946401723e-03  5.30811667682e-03  5.86445913341e-03  8.86929731160e-03 -2.70996583826e-04  3.08567558222e-03  1.14551006981e-03  9.76902682971e-05  2.26787965190e-04 -1.34545705108e-04 -4.80687978173e-03  2.51237119629e-03 -6.02920493151e-03  3.57339846351e-04 -5.32597731397e-04  2.47664571199e-03 -4.75585953794e-04  2.25663852398e-03  2.42279219269e-03  7.29883453565e-04  2.97091854623e-03  5.76641920615e-03  8.35901016520e-04 -2.24405860348e-03  6.66699069528e-03 -1.63274551304e-03  1.76922000315e-03  3.09400173754e-03 -4.30465180441e-04  2.10876576485e-03 -1.75490620547e-03  4.49804502969e-03  3.85842193751e-03 -1.33829563816e-03  1.12579702381e-03  1.17347413631e-03 -5.50675048333e-03 -2.06693816815e-03  8.37623116114e-03  9.34664186806e-04  1.77633603178e-03 -3.76323584666e-03 -2.72526355132e-03  2.78859406704e-03  2.34452150541e-03  4.75409720985e-03 -3.83622232744e-03 -6.55642839769e-03 -4.88217264368e-03  9.82718090014e-04 -6.12631751239e-03 -9.85360203961e-04  2.79240719716e-03 -1.28405740290e-03 -3.64071244785e-04 -4.23896506124e-04 -1.18585952016e-03 -9.51252878801e-04  8.36679725241e-04  5.29726518037e-03  7.33138310379e-04  2.13665353181e-03  2.12981592302e-03 -2.44088115961e-03  6.39252637963e-03 -3.61032691949e-04 -5.06074365571e-04 -3.05793985511e-03 -2.61643584064e-03 -4.28431464728e-03 -4.52849598826e-04  2.39916083977e-03  1.21656269203e-03  3.05447902955e-03  8.80659862924e-04  5.45049107115e-03 -6.97010239095e-03 -2.55657202041e-03 -4.76473191699e-04  1.26993354881e-03  1.11209715054e-03 -1.06079402755e-03 -8.47786362907e-04  1.75219839083e-03 -1.46992486020e-03  3.29914909671e-04 -2.32908522239e-03 -1.81522603303e-03  7.56750771022e-03 -4.91329768425e-03  2.19855202747e-03 -3.32352450260e-03  1.42304102623e-03 -3.56580132450e-04  3.20765815686e-03 -2.95685601812e-03 -2.95652900437e-03  1.80677608629e-03 -5.44939747423e-03  4.39631998782e-03  4.61496273363e-03 -9.74673379488e-04 -5.12710465768e-03  3.80317322344e-04  1.00455385644e-03 -1.22222493979e-03 -5.18687135378e-03 -1.20221349350e-03  8.92442710871e-03 -2.97384907693e-03 -1.34012429051e-03 -2.14066674071e-04  3.52664478907e-03  1.43912406095e-03 -8.43936618976e-04  1.36977727899e-03  2.74402699334e-03  8.34296719843e-04 -1.61690685314e-03 -2.38855263825e-03 -2.40199382794e-04 -9.47706558940e-04 -2.57319044111e-03 -5.13072919801e-03  8.20228029961e-03 -5.14911258234e-04 -8.16178874858e-04  3.32203406803e-03 -3.11526452900e-04  1.79699338389e-03  5.64410666454e-03  1.11820882244e-03  2.44937628959e-03 -3.84369666403e-03  4.61798857363e-03 -1.10187217457e-03  4.76123329244e-03 -4.97300974779e-05  2.38224368634e-03 -8.24811925308e-04 -9.11795358166e-03 -4.09073655580e-03  2.48031724315e-03  1.79342508223e-03 -1.39855858989e-03 -5.63570829063e-03  1.83673583441e-03 -1.71028149067e-03  3.47079892162e-03  1.99344762288e-03 -5.10264167191e-03 -1.36816806898e-03  1.26768100466e-03  7.45631618446e-03  4.13361337816e-03 -2.61544842702e-03  4.11048499193e-03 -2.80482817042e-03  2.29603147613e-03 -2.51556665362e-03  3.69599370316e-03 -9.41421629401e-04 -5.67842678721e-04 -9.82058003663e-04  9.71859979355e-04  3.62317472020e-04 -1.11704943758e-03  5.66863594840e-04 -3.55056607017e-03  1.33295923711e-03 -1.12362519921e-03 -2.56706457277e-03 -1.59784406320e-04  1.79778741190e-03 -2.31042061610e-03  1.68426744327e-03 -1.86861591472e-03  5.74156705205e-03  2.44648392671e-03  2.40245506758e-03 -2.30595772812e-03 -1.47200413734e-03 -4.18926851601e-03 -2.61103164942e-03 -6.92449783030e-03  2.71038341436e-03  5.48806482920e-05  1.07264543129e-03  3.69485657728e-03  2.44404484822e-03 -1.81648314051e-03 -1.77325339508e-03 -3.87018863320e-03 -1.10922725541e-03 -6.99902804590e-04 -2.93144502976e-04 -5.53716146611e-03  5.71309689229e-03  5.71959734352e-04  7.92265473317e-04 -3.75538681770e-03  7.56952208116e-04  6.29969936495e-04 -6.69721354935e-03  1.83736687520e-03  4.76655009374e-03  5.47344896124e-03  2.96870648981e-03  3.37276492715e-03  2.45825866221e-03  7.16746700864e-04 -3.48039172687e-03 -2.15438055765e-03 -3.55887240892e-03  3.17975732246e-03  5.32337172731e-03  2.57265244170e-03  6.94548114880e-04  4.83760800162e-03  1.38976221569e-04  3.27597306151e-03  7.28125994422e-03  3.26049247262e-03  1.95779172624e-03  1.09923524923e-02 -1.28910476914e-03 -1.27864687444e-02 -7.24332935954e-03 -4.16559854393e-03 -1.76060308933e-03 -8.62153032797e-04  4.67077083177e-04  5.84040596458e-03  1.37930567397e-02  4.79741380587e-03 -9.71587696903e-04  2.10678014003e-03 -2.57500851880e-03 -1.57150199527e-03 -5.04487961915e-04  1.83978573195e-03  6.49238399347e-04 -2.18680049037e-03  2.55147937052e-03  3.75746276800e-03  1.39146822788e-03 -1.03907741102e-02 -4.34487998224e-03 -1.46523017253e-03  8.11897543146e-03  1.95893993422e-03  1.52856568575e-03 -9.80004980045e-03 -1.28218305102e-03  3.63634914899e-04 -1.26805076318e-03  3.53083472485e-03 -2.63762076182e-04  9.71156283828e-04  5.96738018724e-05  4.36774687368e-03 -3.61132489769e-03  1.78896210397e-03  5.61731153575e-03  8.33818251325e-03 -6.15281861090e-05  1.21824138297e-03  1.17842829565e-03  1.22870834521e-03 -6.55183131663e-04  2.24229393735e-03  5.31776513872e-03 -2.97583333733e-03  2.02067671441e-03 -2.37977488688e-03  6.06863311601e-03 -5.12923966347e-03  4.90519325595e-03  2.96576657641e-04 -8.68278164537e-04  3.39921801959e-03 -8.49329255283e-04 -4.35394944384e-03 -2.11629557724e-03 -9.21206464757e-03  1.27753259621e-03  5.61808080021e-03 -2.18152723979e-03 -4.08832587751e-04 -3.96215153349e-03  4.86765567618e-03  4.86693806384e-03 -5.38701829272e-03  2.55613489483e-03 -1.90586916398e-03 -3.60215355533e-03  8.75308310520e-03 -8.10834257478e-04 -8.10174226333e-03  6.64964158719e-04 -1.16192150625e-03 -3.93389855661e-03 -2.56736692242e-03  2.55416557015e-03  2.98171992075e-03 -7.54135964351e-04 -6.62067011562e-04 -5.42413408559e-03  4.88424247686e-03 -3.54086254506e-03 -1.57088880215e-03  2.72932001307e-04  1.78095699481e-03 -4.69689779083e-04 -1.41858220431e-03  3.15456683164e-03 -2.41078164594e-03 -6.67646560169e-04 -2.85291169458e-03 -5.66971119332e-03  9.69081829389e-03 -2.07876066855e-03  7.08529107139e-03  3.25006349546e-03 -6.46287521547e-03  2.16898332717e-03  2.76614958367e-03 -3.49321318511e-03 -8.35526218273e-04 -5.35846402687e-03  2.00816409812e-03 -9.59106676481e-03  5.98832664591e-04 -5.88583340884e-03 -1.16373761207e-02  7.72351352458e-03  2.00356908650e-04  5.13325592506e-03  4.29872723820e-03  5.37799578379e-03 -4.00092503636e-03  2.02377469691e-03 -1.24992643881e-03  3.50915827097e-03 -2.51636006722e-03 -1.45395431354e-03 -3.19569925567e-04  6.97649435046e-03 -1.37707498465e-03  3.92303999871e-03 -2.71792229658e-03 -1.99869184435e-04  8.99298329751e-03  2.10283218387e-03  2.28531219642e-03  2.04455132538e-03  8.00919614941e-04 -5.96348894000e-03 -2.92515305289e-04 -2.83016460364e-04  3.41474179500e-03 -1.42726043521e-04 -1.31765923722e-03 -2.38652746346e-04  1.32115135261e-03 -2.00759215097e-03 -3.26651208120e-04  7.97169946150e-04 -3.09502427486e-03 -8.23834999350e-04  4.82333654070e-04 -3.92469453917e-03 -3.93039319736e-04  1.50692247034e-03 -3.91996983868e-03 -4.94920129640e-03 -4.33831055686e-03  2.74282893498e-03  3.65870137595e-05 -5.56780780825e-03 -4.51262527908e-03 -1.91827348623e-03  9.03610564392e-03 -1.89071085494e-03 -2.30273299499e-03 -1.59563700673e-03 -1.89174632581e-04  1.30015523204e-03  1.29364257021e-03 -4.91290280381e-03  2.75894006735e-03  6.07793853777e-03 -1.07046633534e-03 -3.44227570091e-03 -1.39646889385e-03  4.18768603990e-03  4.27539717365e-03  1.71436969754e-03  9.22694703992e-03  1.48907481597e-03 -3.82234044151e-03  4.73283442364e-03 -3.49331622013e-03 -3.20314672355e-03  3.98486713351e-03  1.32806150668e-03 -4.67767179267e-04  4.32852552787e-03  2.46452713097e-03 -3.85425817524e-03 -5.12945546258e-03  2.68367024580e-03  3.72970934598e-03  1.25385529566e-03 -2.60281702952e-03 -5.73269477425e-03 -3.86822377648e-04 -4.17644489051e-04
-5.85622431307e-03 -4.55013318263e-03  5.41430303837e-03 -1.46629341681e-03 -8.85349857034e-04  1.10853605764e-03  2.31234009648e-03  1.74156614266e-03 -6.17050853335e-03 -6.56914544600e-04 -1.74283265343e-02 -8.64363281293e-03 -2.65437118483e-02  1.19187831785e-01  5.40087537768e-03 -4.26139664697e-03  3.41403171521e-03 -1.47435649363e-03 -4.78437523777e-03  2.95590048315e-03  1.20151680416e-03  9.33827313777e-04 -2.12028176916e-03 -1.99527365456e-03  1.43199219712e-03  1.96821131061e-03  9.26003957341e-03 -6.03842029972e-04  2.42438209586e-03 -6.44213541988e-04 -9.08986920625e-04  2.19417255560e-03 -8.21423515302e-04  3.75289389084e-03 -6.05627851473e-03  4.47115968556e-03 -9.31678484491e-03 -3.62105586785e-03  3.16951202099e-03  5.53846882995e-03 -8.92947044330e-04 -5.52211359808e-04 -7.10817875691e-04  3.55969788253e-06 -5.65663554038e-04  6.63638679266e-03  6.61306050337e-03 -2.97509825521e-04  1.98523729085e-03 -4.67621938413e-04  5.10147704506e-04  4.57004397822e-03  3.48463090258e-03  3.31884151680e-03  1.33191483995e-03  2.91561432955e-04 -3.91866705913e-03  4.99428246281e-04 -1.94889362699e-04 -3.28609769379e-03  2.50471646831e-03  1.00304637001e-03  1.95973608208e-03  4.38753401460e-03 -2.06842566688e-03 -8.19596857244e-04 -6.60512879543e-04  3.22331712451e-03  6.76083252260e-03  2.40509866644e-03 -2.61930225315e-03  8.81448231391e-04 -2.32487372496e-03  2.74505157619e-03 -3.71758022127e-03  2.30422769802e-04  2.69881416536e-03 -4.58482891273e-03  9.69940005387e-04  7.34969966896e-05 -7.84899928338e-03  1.07860160816e-03  1.65860962055e-03  1.55068575240e-03  4.05640290157e-04 -5.68244663831e-03 -4.06248196087e-04 -6.97552198422e-03  3.14941685009e-03 -7.16730805286e-03 -2.58870676672e-03 -3.85145811240e-03 -3.31872566177e-03 -2.21002738680e-03 -8.84910988277e-04 -1.41984765483e-03 -7.79679977424e-03 -3.21743779727e-04 -3.87451904635e-03 -4.54579074415e-03 -1.83135259412e-03  2.97241317658e-03 -5.01189935055e-03 -3.31105127549e-05  5.36296794212e-03  2.17222180072e-03 -7.49303869574e-04 -3.66823689670e-03  1.07825172710e-03  1.23471962292e-03  1.86990234266e-03 -3.01492531866e-03 -1.93079252446e-03  2.24697965492e-03  6.03304296695e-04  1.14366502029e-03 -3.00996444530e-03  1.60258779057e-03 -4.19252424085e-03 -1.39903302412e-03 -6.44612738323e-03 -7.49591316037e-04  8.24586267853e-04 -3.96315912509e-03 -3.63616281427e-03  6.61548327207e-05 -1.78187084792e-03 -3.07894610983e-03 -5.91390357751e-03 -3.09175339388e-03  2.04733729121e-03  4.42910379597e-03 -5.49257547917e-03  5.03353581272e-04  3.51673769067e-03  3.56018847874e-03 -1.02262533453e-03 -2.58422032567e-03 -2.56182656469e-03 -2.85175174561e-03  2.89895058243e-03 -3.80536979009e-03  2.41454994025e-05  2.90457546737e-03  1.86148178800e-03 -5.78547248471e-04 -4.45768611521e-03 -6.04238408352e-03 -1.67311846878e-03  1.00547924146e-03  2.13911035000e-03 -2.48826323576e-03 -1.18716014727e-03 -2.10151824781e-03  4.40364453093e-03 -9.19312739005e-04 -2.33337079535e-03  1.61849753233e-03  3.74015422604e-04  6.99259032060e-03  7.16741473304e-05 -4.45932495766e-03 -2.27377309559e-04  2.04134796172e-03 -4.98173566662e-03 -9.45398999220e-05 -5.33941761025e-03 -5.33772775136e-03  2.04491364274e-04 -4.63172787104e-03  8.28775325168e-03 -1.10448743661e-03  2.04012756746e-03  1.89277314346e-04 -5.97884119956e-04 -2.99233627218e-03  6.08844419398e-03  3.03072650323e-04 -5.36685478182e-04 -8.25283514246e-05  2.44604494363e-03 -2.17406706859e-04 -4.56207599941e-03 -2.92296962573e-04 -6.78957556385e-03  9.92498257283e-05 -8.20410020864e-04  3.01298283205e-04  6.91913626801e-04  3.23021798764e-03 -2.00250388718e-04 -2.36415294968e-03  3.15247501681e-03 -2.39737686957e-03 -4.12393775956e-03 -2.59759482279e-04 -6.61222566738e-04  2.40178221092e-04 -4.22059174905e-03 -5.26030282190e-04  1.07838728376e-03  3.28176998792e-03 -4.82515541802e-03  1.78298186907e-03 -1.45168112475e-03  5.93276212332e-05  5.73001938524e-04  8.21870954040e-04  9.95631484559e-04 -4.84101166965e-03 -3.92483182524e-03  6.07143399425e-04 -3.41973468760e-03  2.74547832889e-03 -1.02230188113e-03  2.17319775340e-03  1.48814712738e-03 -1.85805481545e-03 -1.48687129067e-03  1.02327924157e-02  1.06842670806e-03 -9.08998370993e-05 -5.69842382307e-03 -3.81930811846e-03 -7.14962630112e-03  3.26761383388e-03  2.85421996476e-04  3.58624645269e-03 -3.82160540048e-03 -5.15468116532e-04 -8.98137021147e-04  2.75929042221e-04 -4.21116278166e-04  1.96312670367e-03  2.75250909548e-03  7.86758049514e-03  1.37659506750e-03 -1.88479853204e-03 -1.61677182484e-03  4.02641161552e-03 -1.84414123377e-04  2.39627415393e-03 -3.20993883673e-05 -4.59579767906e-03  1.99048289831e-03  2.43422653860e-03 -2.39657333709e-05 -1.11615077612e-03 -8.74750544556e-03  8.72596611997e-03 -3.48142291003e-03  1.60590550178e-03 -9.00914817269e-04 -1.20711242983e-03 -2.23635392035e-03  2.69855944023e-03 -1.02600079887e-03 -3.28016670887e-03 -2.31770995436e-03 -4.11315018095e-03  4.58609626314e-03  4.87447708915e-03  4.68380782680e-03  5.43319985907e-03  6.29781140630e-03  1.68797937450e-03  5.95229529854e-04  8.32465796578e-04  1.39134010855e-03  5.36438149791e-04 -2.61740373713e-03  1.44568628951e-03  4.28184609614e-04 -2.69010036697e-03  3.32786185077e-05  9.55031871291e-04  2.30175873498e-03 -4.30979925551e-04  5.59278742461e-04 -7.85627244657e-03 -4.22556382175e-03 -8.19419636726e-04 -6.42282918870e-03  3.15906572637e-03 -4.77836873691e-03 -1.54055869203e-03  2.76355948276e-03  2.11304615417e-03  2.91001746245e-03  9.98184520465e-04  1.69547468600e-03 -4.82020706952e-03  8.33411560640e-04 -2.48010675604e-03  2.64314472763e-03  2.21146763981e-03  2.96647652813e-03 -1.50651091229e-03  1.48654048171e-03 -3.02709863818e-03  3.25986565792e-03 -2.57635190905e-03  2.94267024218e-04 -5.64276498991e-03  6.33096408751e-04  5.36920564536e-03  5.21621358974e-03 -7.89011320435e-03 -1.26734926746e-03 -9.57670805324e-04 -3.57534682018e-03 -3.54857016577e-03 -1.67277912754e-03 -1.53041393397e-03  8.54329547804e-04 -4.50101664169e-03  2.73903557055e-03 -1.49685555975e-03 -5.25123383751e-03  6.41938881617e-04  7.67078327745e-03  6.38458477435e-03  2.08439479895e-03  5.66063238175e-04  2.01006137373e-03  3.04909402067e-03 -9.90568980854e-04  1.17065819387e-03 -3.68472272681e-04 -2.61686161821e-03 -5.35644312029e-03  6.37474306601e-03 -4.58560518217e-03 -5.20068365333e-03  9.18998132508e-04  2.42170183484e-03 -1.06545119227e-03 -2.41666796881e-04 -2.78998300178e-03 -5.73478668628e-05  4.44125568573e-03  1.36096800458e-03  2.42053468714e-03 -6.11718660313e-03 -7.25531005051e-04 -2.98515044976e-03  3.80758890337e-03  9.92892676379e-04  4.68247346851e-03  1.74591438339e-03 -5.98788619165e-03 -2.31119058009e-03 -2.43412967055e-03 -2.52107798704e-05 -4.17619333028e-03 -8.68819960811e-04  3.92024268487e-04  1.07739409255e-03 -3.24972668511e-03 -5.79148597057e-03 -7.41249311900e-04 -3.59815249942e-03  7.48148362787e-04 -2.75270333718e-03 -1.20881521969e-03  5.46786327258e-03  2.45235060430e-03 -3.40960066109e-03  1.27453753910e-03 -3.52218845078e-03  3.63832196387e-03  5.15225767826e-03 -7.56310397783e-03  1.96679084541e-03  2.29016521771e-03 -1.24057249166e-03 -6.85298748568e-05  1.91309428034e-04  2.74718753614e-03  3.85156346955e-03 -3.22010050106e-03  1.56245577925e-03 -4.24843778808e-04  9.44697823491e-03  3.28964400157e-03 -7.17117213102e-03  1.23894664279e-03 -1.35842777376e-03  4.72023444674e-05  9.86273602993e-04 -5.10579620701e-03  1.51533679319e-03  2.98127863073e-03 -5.82350106571e-03 -8.97496453272e-04  4.59079976591e-03  4.84680103944e-03 -2.86713683053e-03 -3.78544891778e-03 -3.21406966503e-03 -9.10445445849e-03  5.39283351643e-03 -1.37785964727e-03 -6.81527242379e-04  2.95452921758e-04  1.07386294615e-03 -6.95375331110e-03 -5.28776944031e-03  6.49354672964e-04  9.59184848038e-04  2.79097361904e-03 -1.65506648765e-03  3.65160977869e-03  6.27195713403e-03 -6.08041304509e-03  2.38844568489e-03 -6.73767451452e-04  2.51662813295e-04  6.46193914781e-03 -1.59630678364e-04 -3.69158506347e-03  2.24813131333e-03 -2.76434062518e-03  4.98868696120e-04 -5.99064791208e-03  1.23252094916e-03 -2.57554071745e-03 -2.98527041802e-03  3.77236362941e-03 -5.09680651688e-03  3.01898959851e-03 -2.53346299747e-03 -2.29047252097e-03 -3.22125144045e-03  1.67611566602e-03 -3.79783552770e-03  2.56339978332e-03 -2.69275298431e-03  2.76326074203e-03  1.41842121466e-03  9.70896536736e-05 -7.54713232526e-03  2.85266227951e-03 -7.53284226596e-03  2.29791971656e-03 -6.63778951255e-04 -6.47258806058e-04 -3.83719608015e-03  1.67466723782e-04 -2.81689485841e-03  1.64607089819e-03  4.15279825367e-03 -5.12688312902e-03  1.76010054927e-03  3.40480208623e-03 -8.31702660835e-03  1.74781237205e-03  5.60577192306e-03  1.90319585934e-04  1.15567960680e-03  4.89588589111e-04  1.18134941468e-03 -4.38830333840e-03 -1.69048552186e-03  2.31222087440e-03  1.99108431726e-03  1.25988796762e-03  6.30503174129e-04  5.05333725542e-03  1.52496184549e-03 -3.44306663745e-03  4.89514534148e-05  4.50959201218e-03  2.11300654456e-03  3.08579972036e-03  3.66010892774e-03 -7.29791646035e-03  1.14062814703e-03  5.54147737391e-04  4.29509461327e-03 -8.64859872212e-04 -1.53872065025e-03  3.02316902854e-03 -1.26615135063e-04 -6.15798992878e-04 -2.78340312865e-03 -4.18726174448e-04  2.07440380189e-03  1.21509250766e-03  4.72939174202e-03 -2.21611045723e-03 -2.48386291978e-03 -1.44364615792e-02 -1.49442614212e-03  4.31360554502e-03 -5.41151493332e-03  6.78808160818e-04  1.46229399256e-04 -2.25094063563e-04  4.95234207257e-04  4.73149232626e-03 -9.06820876491e-04 -4.61199911357e-03  5.31849069701e-03  3.33444064262e-03 -2.48412615362e-03 -1.25811972524e-03  1.26147196812e-03  1.96221648754e-03  1.53587027494e-03 -2.77695534268e-03  1.74336237126e-05
 7.84259976835e-03  5.70768336555e-03 -3.92423828402e-03 -8.24750191798e-04  3.18396906057e-03 -8.60539312124e-03  1.96231966935e-03  2.20214419149e-03 -1.07674279026e-03  2.67773202917e-03  1.50025815452e-04 -1.06642282894e-03 -1.96991412680e-02  5.40087537768e-03  1.30369343064e-01  5.18937040326e-04  2.24046059824e-02 -1.42995243895e-02 -2.32810562340e-03 -3.75246749515e-03  2.28691664657e-03  1.86624446319e-03 -3.79699727523e-03 -7.03552740789e-03  5.53561913530e-04 -1.46831550290e-03  8.78832667091e-04 -2.73832849934e-03 -2.99375569785e-03  1.06412650393e-02  7.81096992878e-03  1.94181900989e-03 -6.30207950339e-04  5.06746664974e-05  2.43865816667e-03 -1.76239152817e-03 -3.29873529842e-03  1.79181819050e-03  1.99269658196e-03  3.42068668764e-03 -1.64224236968e-03  2.47712373105e-03  2.59190963755e-03 -6.94509061549e-03  2.65189542095e-03  4.53694295901e-03  1.21469573891e-03 -2.22019230918e-04  6.03336949134e-03  2.14829617138e-03 -4.37228293444e-04  6.30386515774e-03  2.68911158591e-03 -1.44146524433e-03 -7.55125324124e-04  3.53002365932e-03  2.54110743870e-03 -5.56463826384e-03 -1.65379415768e-03  7.84401554270e-03  3.24741241040e-03 -6.43594797616e-03  5.15521993453e-03  2.96830843376e-03  2.45131979054e-03 -2.00422137373e-03  3.92470118340e-03  1.08201391385e-03  3.95834955823e-03  8.87514564448e-04  6.03259918067e-03 -3.62751113594e-03  5.30578521679e-03 -3.22644235775e-03  2.02415173864e-03  1.94789436129e-03  2.41307301281e-03 -3.02969913815e-03  7.50732021762e-03 -1.16036343411e-03  7.18456752106e-04 -5.04070396572e-03  1.06494454174e-02 -5.93952935300e-04 -2.53541920204e-03 -1.85768943966e-03  1.53197553436e-04 -3.14735946661e-03 -1.89060571329e-03  4.87573133892e-03 -8.11642461714e-04  9.50593012692e-04  2.98645305145e-03  3.25832747151e-04 -4.37118045873e-03 -1.51939274026e-03  1.76677576928e-03 -6.38403307637e-03  5.31361714196e-04  8.47347244371e-04 -7.45930144955e-03 -3.37886637887e-03  3.24269240534e-03 -7.78141822027e-03  2.25104413683e-03  2.52251674501e-03  4.96650837881e-03  1.63743233104e-03  1.74868126845e-04  3.40381675197e-04 -8.24158196947e-03 -1.54638447823e-03 -4.52468564872e-03 -1.43522612832e-03 -2.73245610493e-03  1.00108539268e-03 -3.75576686519e-03  2.86622763869e-03  1.51292789772e-03 -6.54982900578e-04 -3.30285101764e-03  6.62374509423e-04  1.25724158161e-03 -2.60237338596e-03 -2.24082984562e-03 -2.30644994258e-03  1.75779787046e-04  3.07568906280e-04  2.76789407846e-03 -5.11542842007e-05 -2.04670380538e-04  4.32606296706e-03  8.11096539755e-03  4.36797827924e-03 -1.54839269239e-03  4.60985932687e-03  2.48661705363e-03 -1.86888012258e-03  4.64124413204e-04  1.65162428617e-03 -1.01091117029e-03 -3.01924116613e-03  1.03977714806e-03 -2.71202164345e-03  2.83366426347e-03  2.44989515985e-03 -1.07811047838e-03 -1.70688212012e-03  1.13174342359e-03 -3.16270993905e-03 -4.32742271416e-03  2.40979786121e-03 -1.63738057715e-04 -5.15180081317e-03  1.51424376918e-03 -2.12603607214e-03 -8.35268398472e-04 -3.08000219332e-03 -2.71255225313e-03 -4.09263449366e-03  3.41845743306e-03  5.59008292863e-03 -1.17675395630e-03  1.68288079899e-03  4.25880626725e-04 -4.33950262674e-03  5.23040591153e-03  9.62554220555e-04 -3.34265075521e-03 -3.64627934333e-03  6.53342575209e-03  2.99969213003e-03 -3.40306519938e-03 -3.18599385493e-04 -3.17956590826e-03 -1.48329153868e-03  2.79535791855e-03 -6.75722326689e-04  7.41940392941e-03 -3.39995747529e-03  5.39540549056e-04  1.18100154204e-03 -3.90677569186e-03 -5.15833167347e-03  6.12352403709e-04  5.90445371630e-03  6.05352030466e-03 -8.22411059406e-04 -2.31425774157e-03  9.72692742782e-03  2.24985278202e-03  5.55337556900e-04 -2.16705517041e-03 -8.10596455696e-03  4.87475998339e-03 -9.63692120742e-04  6.31717458366e-03 -1.84701898619e-03  7.56113753090e-03  3.45612725907e-03  1.50725022397e-04 -8.53826026296e-03 -6.82458156525e-03  4.84114784317e-03  4.04666607633e-03 -5.64747600546e-04  6.59684585311e-04 -3.04438151359e-05  8.28768799699e-04 -5.59649191320e-03 -3.16523081678e-03  5.42971916115e-04 -3.32854556688e-03  3.24649398295e-03 -1.96689417261e-03  1.40949076036e-03  1.83841868187e-03  4.87049244559e-03 -1.07782808576e-02  2.27302119726e-03  5.50062967246e-04 -4.54138882615e-03 -7.79643698432e-05  2.06741306974e-03  2.12496109894e-03  1.60584246873e-03  2.63322765901e-03  5.38538450472e-03 -1.65373498531e-03 -1.40706821573e-03 -2.13764489808e-03 -2.29944501902e-06 -2.30661251971e-03  4.14693814191e-05  5.51741982260e-03  3.68914328974e-03  3.82613803835e-04 -6.25592667597e-03  4.34920872178e-03  3.85347108741e-03  6.76906704777e-04  3.34899588715e-03  9.49432981885e-04 -4.62477260903e-03 -7.44608562645e-03  4.03914008276e-03 -2.46901904971e-03 -7.38605796293e-03  9.69934818525e-04  5.17570697410e-03 -5.58061433570e-03  3.85723521747e-03 -1.83934209673e-04 -3.47036106644e-03 -1.87608957725e-03 -3.15233710415e-03  8.69400129672e-05 -3.70866699837e-04 -9.81306205270e-04  4.47137186043e-04  8.74384424999e-03  7.51243822732e-04 -3.07817348225e-03 -4.77506451706e-03 -6.82487801243e-03  6.10491323322e-03  7.19084477018e-04 -4.23037061530e-03 -8.03628179130e-04 -4.36416161906e-03  3.69347984488e-03 -3.94192113205e-03 -2.79457503088e-03  1.25159960735e-03  6.42806562443e-03 -2.85305341288e-03  2.73788787681e-03 -2.29971709110e-03 -8.42552633099e-04  1.83291881590e-03 -1.34287995076e-03  1.81764489862e-03 -4.74154819891e-03  2.06069340145e-04  6.78448725217e-03  1.88148361893e-03 -2.70893662909e-03 -5.47046701686e-04  2.88853902521e-03  1.32433819361e-03  1.91515234435e-03  1.55383469660e-03 -1.77957706830e-03  1.26343873465e-03  3.80302781061e-03  2.60307084819e-03  4.51589029678e-03  1.77557069224e-04 -4.74196276492e-03 -2.00646011750e-03 -1.13379843077e-03  3.17016035561e-03  1.48362432717e-03 -6.65191310257e-03  1.76769231995e-03 -6.80127388349e-03 -3.36490843466e-03  6.29813360289e-03 -9.08154894018e-03 -2.94913056830e-03  1.59265266892e-03 -6.48335668091e-04  1.26136152081e-03 -3.93575603176e-05 -1.94132770202e-03 -2.93213132447e-03 -8.22416167000e-03 -3.12649908351e-03 -2.39727715858e-03 -2.84601164999e-03  4.51930934289e-03 -5.74003034535e-05  5.34830935603e-03  1.78655680637e-03 -2.47198814324e-03 -9.83113177097e-04  8.57814355703e-03  1.13061035656e-04 -3.28774918780e-03  3.65043004443e-03  4.22768902653e-03  2.33862061000e-03  6.39066467859e-03 -1.92560730769e-03 -2.99223035520e-03  3.67549162515e-03  1.33175100628e-03  1.35257520881e-03 -7.12424666944e-03  3.70380153820e-05 -8.66616180966e-04 -4.89811490999e-03 -1.78178818745e-04 -4.67078267359e-04  1.72386231763e-03  2.12305773317e-04  1.75901158102e-03  1.99139583644e-03 -1.99457896401e-04  2.04856992258e-03 -3.94468067690e-03 -1.62274380252e-03 -6.29788232637e-03  1.19778479989e-03 -4.09451286463e-03 -1.87985774279e-03 -1.08929200478e-02  1.49308133693e-03 -4.16194102993e-03 -1.06344301735e-02  4.01996027725e-03  4.19332577472e-03  4.13675458426e-03 -3.31019400634e-04 -1.93509196219e-04 -5.91565525745e-03  2.10804870196e-03  3.73581555029e-04  8.99934170008e-04  7.51209681074e-04  1.95465755793e-03 -1.63259994047e-03 -5.72268398791e-03  3.46682477388e-03 -4.18938723593e-03  1.34550248409e-03  5.29583135906e-03 -2.79138040075e-04  1.92585565245e-03  2.00129799503e-03  2.19070405498e-03  7.09755011963e-03  5.61570702822e-03  8.16837584109e-03 -2.59274076900e-03  8.70230023110e-04  1.03764501339e-03 -5.19527882711e-03  1.92010435049e-03 -9.19989168588e-04 -4.12544474059e-03  4.58491010512e-03  4.36633842585e-03  3.31048938761e-03 -5.10758017541e-03  6.35275774500e-03 -2.58996973227e-03 -5.08512350969e-03  6.46749037282e-03  5.98438752831e-03  4.29778215195e-03  5.23513965649e-04 -7.20294591346e-03  6.71881775479e-04 -2.74088716689e-03  5.81668556759e-03  5.15294312386e-04  4.91149182000e-03  4.80613394637e-03 -5.46140017654e-03  4.33737399533e-03  1.54121971548e-03 -5.66512466016e-04  4.57637437729e-03 -3.22185265191e-03 -7.07828009379e-04 -4.00800114067e-04  3.55765847852e-03  3.10866399648e-04 -5.88807843838e-04 -4.94078088340e-04  4.88084632931e-03 -3.19620932268e-03  1.48706982732e-03 -3.45501740553e-04  1.67502461223e-03  9.64729025027e-04  3.84138389806e-03  6.34666036221e-03 -3.73839646791e-03 -4.88804084323e-03 -1.86928519912e-03  5.16178519869e-03  5.17041770349e-03  3.81133209838e-03 -5.70235822536e-03 -1.41410429434e-03  3.99015110124e-04 -1.76672951629e-03 -4.63107559424e-03  1.59472584522e-03 -5.04483660753e-03  1.27855221397e-03 -3.76588500939e-03  5.48888548661e-03  1.58834248718e-03  1.71668912980e-04 -7.34469690952e-03 -5.53223626188e-03 -1.37274995111e-03  3.72135001313e-03  3.21809460312e-03 -5.48482418893e-04 -1.85965892767e-03 -2.42953341500e-04  2.81849524072e-03  8.51104523448e-04  3.11196829463e-05 -7.57371754674e-03 -6.18944024746e-03 -8.98853661245e-03  8.51526150001e-03 -1.47374691755e-03 -1.27780691662e-03 -1.58515505834e-03 -4.10632642125e-03 -6.26527113193e-03  4.31099669992e-03 -3.27554378761e-03  1.60540768940e-03  3.98853956282e-03 -4.69843755018e-03  3.41275348471e-03 -1.00256439923e-03  3.00660087004e-03  5.24766395907e-03 -5.17587628373e-03 -4.80289663870e-03  3.20299139439e-03  3.24677323437e-03 -1.01298139927e-03  4.22930145722e-03  7.69649947654e-04  1.43010010618e-03 -4.41908247328e-03 -7.28124519937e-03  7.08783517393e-04  7.98276433643e-04 -8.83614747914e-04 -3.86167249231e-03 -1.05630377186e-03 -1.14958151632e-03 -6.50690218624e-03  2.59952473987e-03 -7.70584406509e-04 -4.67312600645e-03 -3.36994905086e-03  4.63702027315e-05 -1.34215764272e-03  1.41246678209e-03 -1.59472520125e-03  1.06217619777e-02 -2.72962936216e-03  5.21340579823e-03  1.91902544696e-03 -4.58345009757e-03  1.54206414739e-04  9.36804506713e-04 -2.00735538855e-03  7.28776356959e-04 -2.80849609804e-03 -1.63390866751e-03
 4.24918109636e-03  3.79726023765e-03 -3.37827787543e-03 -3.38073309219e-03 -2.84615285804e-03  6.63373585035e-05  9.51229495335e-04  8.33189732205e-04 -1.01364658326e-03 -2.97793113231e-03  2.93692060446e-03 -2.82360308062e-04  6.07172770219e-03 -4.26139664697e-03  5.18937040326e-04  1.10419235608e-01  5.48780359854e-03 -8.70579989286e-03  9.85930691251e-03  7.21285648819e-03  9.81104107317e-05 -7.11406175845e-03 -4.51731927029e-03 -7.97283521535e-03 -7.16475018150e-03 -1.95916016193e-03 -5.27489410303e-03 -2.70706043041e-03 -3.17222277278e-03  3.82882051607e-03 -1.10114250368e-03  1.69410207062e-04  3.42188951159e-03 -6.18555493648e-03  5.91061509850e-03 -9.12457752662e-04  4.40798120378e-03 -5.04207697746e-03  1.54732489051e-03 -5.34018744956e-03  4.60285808188e-03 -1.97986903599e-03 -4.90128130715e-03  1.43019023324e-03 -2.26294141971e-03 -1.84776013171e-03 -5.70061712005e-03  4.95009277844e-03  7.67574424537e-04  4.02237449700e-03  3.82999411915e-03 -1.83532490484e-03  4.77337868814e-03 -6.17628061014e-04  8.71620820397e-03 -3.32286642342e-03  2.98017108094e-03  3.84103391636e-03  3.19685802600e-03  1.00106425025e-04  1.30520357243e-03  1.38783968310e-03 -3.27631738141e-03  1.21444085818e-03  3.54935360380e-03  3.16679484832e-03  7.54315724143e-04  6.74011547144e-06  4.86213637100e-04  1.36782585700e-03  4.01564544843e-03 -4.65359708102e-03 -6.22715939773e-03  2.21742537133e-03  5.59501719991e-03 -2.35823727886e-03  8.80025832278e-03  3.65936098203e-04 -1.05674167478e-03 -1.95241271677e-03  2.57722449275e-03  1.95542921082e-03 -4.36008962509e-03 -4.31507887412e-03  3.59706742802e-03  1.98596672840e-04  3.33786851219e-03  1.72830804749e-03  7.09005737243e-04  3.80028729047e-03  2.70641192967e-03  4.02817557708e-03  3.87465885508e-03 -3.60736234161e-04  3.60768760337e-03 -5.09215159227e-04 -4.63802848008e-03  2.72089028663e-03  1.44217737896e-03 -1.36693622836e-03 -2.23944898291e-05  1.64239597044e-03  1.99205012408e-04  1.60011988496e-03  2.76385113871e-03 -6.75529230164e-03  1.32595422108e-03 -7.17696172428e-03  1.10844450625e-03 -5.66323316824e-03 -3.37698494099e-03  9.93519269506e-05  4.47054497082e-04 -1.78449792574e-03  7.42246168624e-04  9.08297823525e-03  3.55729645246e-03  3.35824377179e-05  2.34327928778e-04  2.81293604023e-03  3.05184012913e-04  1.49076430721e-03 -1.38224151181e-03  2.04177866955e-03  4.26616296388e-04  2.92524452457e-03 -3.62088682240e-03  9.26081607630e-04 -5.70144817673e-05  2.98340075821e-03 -8.50092307697e-04  7.51037357489e-04  1.92206985127e-03 -2.66432348302e-03  6.68345423459e-03 -5.26016423994e-03 -2.89993060653e-03  2.00041605001e-03  1.97897119516e-03  1.81971325525e-03  2.78687016871e-03  2.03286172591e-03  5.08595443404e-04 -7.18675155487e-04 -1.97111923507e-04  2.32924723415e-03  1.78503755168e-03  1.76323131542e-03  6.69609817098e-05  6.36667385576e-04 -5.24930531553e-04 -3.16791289631e-03 -4.93234720576e-04  1.57174710815e-03  5.11970545255e-03  3.46741924516e-04  3.53129826890e-03 -9.04232804130e-04 -2.02475215935e-04  2.04740571324e-03 -2.50733241471e-03 -6.42101223513e-04 -2.85471928263e-04  2.17799004220e-03  3.33533693902e-03  4.40225942704e-03 -4.98176515653e-03 -2.80409876893e-03 -4.87706163745e-03  1.91886626767e-03  4.64051352314e-03 -1.95579743093e-03  3.88321729519e-03  2.48999397894e-03  8.30197517259e-03 -4.55201319314e-03 -2.77749045197e-03  2.84350274564e-03  3.13884390895e-03  1.80066440111e-03  2.15181881988e-03  1.59958809553e-03  8.21833432455e-04 -7.86035337216e-03  1.14392517628e-03  7.12234298399e-04  5.18529134349e-03  4.26302134093e-03  2.13648694132e-03  7.96272407672e-03  1.57393190043e-03  1.14099966064e-03 -2.52821563262e-03 -3.20233213234e-03  6.45553799514e-04 -7.22041295359e-04  2.26470609046e-03 -1.48977039117e-03  8.61186111474e-04  1.43019417876e-03  1.66969535242e-04  3.63589148259e-03  5.50839762215e-03  1.14417352689e-03 -7.08261910279e-04  6.28518747709e-04  2.14391313292e-03  8.13402338585e-04  9.36553122102e-04  2.09631973804e-03  5.48776610521e-03  5.64239024699e-03  1.16496805848e-03 -3.19892211745e-03  4.30502554725e-04 -4.66365558950e-03 -3.88392939859e-03  4.57456766306e-03 -3.86945113468e-04 -1.32981749462e-04  4.74039397797e-04 -1.06257913901e-03  1.35766182127e-03 -1.33720650219e-03 -4.86183467242e-03 -3.01145149000e-04 -7.27771444064e-04  2.44314402001e-03  1.41613771790e-03  1.42988553389e-04 -2.06673538849e-04  7.67892953921e-04  1.84385715106e-03 -3.43889437784e-04 -6.44834353990e-04  1.09916351580e-03  1.20680880281e-03  3.11280261927e-03 -1.17508419265e-03 -6.30528109736e-03 -3.25022448459e-03  1.08689270286e-03 -3.39610311885e-03 -2.30232421886e-03 -4.09816898139e-03  1.93968138359e-03 -2.49954304059e-03  1.32658349161e-03  3.86126740229e-03 -3.77451595432e-04  1.46330589043e-03 -2.26132068996e-03 -2.08860976388e-03  1.69051256143e-04 -3.98851520061e-04 -1.99970878426e-03 -2.99607032469e-03  5.84462818778e-04  2.80360324555e-03 -1.73701025616e-04  3.14742237669e-05 -1.90811591114e-03  2.38819440800e-03  2.88834479891e-03 -1.68007298182e-03  3.80226615950e-03 -2.32540363855e-04  1.52206564133e-03  1.67098282275e-03 -1.13659089493e-03 -3.67916065474e-03  3.90163992281e-03  4.84152692263e-03 -2.94007113996e-03  9.38919525345e-04  4.33339950944e-03 -3.59979073368e-03 -5.27671090856e-03  2.53275749358e-03 -5.01024052752e-03 -4.36733500195e-03 -2.52468443403e-03 -2.86332148881e-03 -5.85545259641e-03  1.57811051574e-03  5.46946235588e-03  4.59021827935e-04 -3.13397066283e-03 -2.33178318949e-03  4.49397084323e-03  7.25271155611e-03 -2.98587737369e-03 -3.07772977378e-03  8.14945242070e-04  8.65381990975e-04  4.38827846156e-03 -5.45542745434e-04 -9.63930114905e-04 -1.83069378150e-03  2.90734131307e-04  2.07293534352e-03  3.13021175482e-03 -2.37441836499e-03  9.18123317862e-04 -3.62820185345e-03 -2.61429213552e-03  1.13433044507e-03  1.54257324163e-03  2.59090355448e-03 -3.44361607143e-03 -2.08678872268e-03  1.13973521012e-03 -2.49711684360e-03 -2.13063758711e-03  1.34467109080e-03  1.74319057943e-03  2.00008718364e-03 -5.51883819229e-03  1.16916078663e-04 -3.47028395439e-04  1.00287125096e-03 -1.22901628934e-03  3.95705522163e-03 -5.70886023897e-03 -2.20277794499e-03 -4.14245607938e-06  4.93695927022e-03 -2.36849171905e-03  1.23093475523e-03  1.19648396293e-03 -3.25388949920e-03 -3.80311459884e-03 -3.68665094457e-03  1.11141116957e-03 -2.68093112544e-03 -3.58339320005e-03  3.71452221196e-03 -2.93963661466e-03  1.17273509379e-03  2.75975339853e-03 -6.52515986085e-03  2.29169888151e-03  2.26102027721e-03  2.26341822417e-03 -4.90468254959e-03 -1.34780194115e-03 -4.18596279284e-03 -1.31973246591e-03 -3.58997990785e-03  2.42962338221e-03  3.04034076550e-03 -7.51689215423e-04 -1.66599586452e-03 -3.67814260488e-03 -9.36711163420e-04  3.08919668527e-03 -3.39892676691e-03  5.18745815050e-03  6.13035404684e-04  9.54454869661e-03 -6.71959371585e-03 -4.14365573097e-03  6.59301102138e-05  1.98553170477e-04 -2.57086847778e-04  1.02947358926e-03  2.58257648156e-04 -3.06873779842e-03  2.25516169803e-04 -9.16360904909e-04 -1.46610191117e-03 -1.12066108972e-03  2.46484680510e-03  8.26333492351e-04 -2.16972009850e-03 -4.68884465497e-04  2.27882303577e-03 -8.16808259216e-04  6.51683605191e-04  2.54982572121e-04 -2.20465147072e-03  1.47631044455e-03 -4.22958595736e-03  4.09256729776e-03  3.23239700166e-03 -3.11693958387e-05 -2.58733152067e-03 -3.15306892532e-03  1.18955348989e-03  2.95372917633e-03 -2.72599221983e-03  3.76474372682e-03  7.70152521645e-03 -4.44009681372e-03  5.26421698226e-04 -3.46651445378e-04 -2.69679328959e-04  4.88550376691e-03  1.69880370356e-03  3.22058302410e-03  4.44634503940e-03 -3.10407769542e-03  8.38717073125e-03 -1.84617777515e-03  1.96326776959e-03 -4.26628665213e-03  7.23740498366e-03  5.96794808587e-03 -3.21199090408e-03 -4.21194116685e-03 -2.84985340532e-03  1.08089797248e-05  8.78787447681e-04 -3.26238405640e-03  1.36455917146e-03  4.45800022664e-03  1.99031606519e-03 -1.81469603966e-03 -7.41434528315e-05  1.48794007979e-03 -1.71634323900e-03  1.84951441867e-03 -6.52214989755e-03 -7.54858290529e-04 -2.82308914808e-03 -5.93200988309e-04  1.26239513510e-03 -2.43037764030e-03 -7.35644222305e-04 -8.61300374240e-04  7.70157781238e-03  1.61707722238e-03 -2.97035523985e-03  2.11873434375e-04 -2.93450380868e-03 -7.38633957196e-03 -2.54947770346e-03 -5.09876528011e-04 -2.28429026111e-03 -7.69966054523e-04  4.54689029835e-03  2.38214090216e-03  1.69141863895e-03 -3.39216383968e-04  2.43481075160e-03 -2.61370743567e-03  3.24380352710e-03  1.17766797516e-03 -2.39735317021e-03  4.14043283837e-03 -4.48745424736e-03 -9.86343593586e-04  5.04019447145e-03 -5.65531797049e-04 -1.43433922110e-03 -9.82530191128e-04 -9.03965354100e-04  2.52922928227e-03 -3.40930396012e-03 -2.46899401507e-03  1.93306228875e-04  1.04126862115e-03  3.45969975993e-03 -4.26889882897e-03  5.92977709347e-04 -4.33652196513e-03  2.24771816209e-03 -1.75577839994e-03  1.46287655321e-03 -6.49149811095e-04 -1.74851787496e-03 -5.68210149491e-03  3.07246657313e-03  7.27942159493e-04 -3.72231816625e-03  6.89474020225e-04  4.22477044731e-03 -1.58299063818e-03 -6.94181815985e-03 -1.43668750470e-03 -5.36397774391e-03  2.59836640816e-03 -8.30777578060e-04 -1.58604859759e-03 -2.99436346551e-03  1.52191419064e-03 -7.83216087286e-04  3.30431878369e-03  9.05014734422e-04  2.18185763838e-03 -1.38792244842e-03  2.43654608971e-03 -4.16088780585e-03  1.25619150336e-03 -1.08287435413e-03 -1.82881319999e-03  1.28337815270e-05 -1.05611764385e-03  5.90912741639e-03  3.68130793660e-03 -1.82326039951e-05 -5.70482934186e-04  2.18139225915e-03 -1.85687531842e-03  6.99429620660e-04 -1.50156772817e-03 -3.87718667351e-04 -4.97698202201e-03 -6.08283981124e-03 -1.12124637385e-04 -3.80716639122e-03 -1.37020916062e-03
 8.61989294484e-03  1.87586277132e-03 -3.92516679654e-03 -3.00330541941e-03  6.36196335139e-03 -9.89471011456e-04  1.75738941279e-03  1.05122151250e-04 -2.33343608702e-03  1.04598322581e-03  1.82856651980e-03 -2.98291781907e-03 -4.38858393781e-03  3.41403171521e-03  2.24046059824e-02  5.48780359854e-03  1.14637482161e-01  2.91968830858e-04 -7.02583523034e-03  6.35688343206e-04  1.21938914685e-03 -1.81480528745e-03 -1.96157810688e-03 -2.76518211825e-03  1.08709337739e-03 -1.72046104013e-03 -2.55695339989e-03  2.64627331918e-04  1.36155868804e-03  4.85356348351e-03  1.12361907459e-03  8.67914974604e-04 -1.98959254978e-03  1.32331711611e-03  1.49491538472e-03 -6.59004176257e-04 -1.49533829984e-03  1.02246630780e-03  2.33452386453e-03 -1.85457350649e-03  3.39806744358e-03  1.58011160811e-03 -1.09222622635e-03 -2.45269448189e-03  9.54591599852e-04 -5.46008925910e-05 -5.46560390816e-04 -2.60291483089e-04  3.95352006191e-03  8.54027202938e-04 -1.34361794906e-03 -1.13464201924e-03  2.37560151838e-03 -6.22414262883e-04  5.98646193916e-03 -2.95747231430e-03  2.86188040185e-03  1.53274689686e-03  2.19884299036e-03  4.18857067297e-05 -1.24762209089e-03 -4.13159585936e-03  4.87295399756e-03 -1.94277161252e-03  2.23672609392e-03  6.12642756583e-03  7.80578983870e-03 -3.17698465364e-03  4.39589461584e-04  1.49978057944e-03  2.11655281172e-03 -4.61547306192e-03  1.81347628322e-03 -6.82781280432e-03 -2.61628267769e-04 -1.68250301443e-03 -4.05846051295e-03 -1.08783349350e-03  1.62658337290e-03 -7.34778208262e-04  1.74744643826e-03  1.09006773490e-03 -3.65300575880e-03 -1.15619495453e-03  1.19857668472e-03  1.41511104241e-03 -1.93254642190e-03 -2.73478523863e-03 -3.97592088326e-04  1.00208821464e-03  1.16152688596e-03 -4.23377107201e-04 -2.06829315188e-03  1.05217463010e-03  1.21507928069e-04  9.17509487540e-04 -2.13511948576e-03  5.14009953684e-03 -8.45680506890e-04  5.45351808006e-04 -2.09906763423e-03 -1.43946787684e-03 -1.71588405942e-03 -8.79144646727e-03  3.70958793382e-03 -1.36584122022e-03  5.57488894949e-03  9.87313320501e-04 -1.60805011300e-03 -1.07687525541e-03 -3.74552878288e-03  4.47256434532e-03  3.45245191583e-04 -9.02875681926e-03  1.25148243448e-03 -1.36674644438e-04  4.35577447872e-03  1.52718380540e-03 -9.51999342179e-04 -5.99818652270e-04 -5.00687070269e-04 -4.10034265548e-03  1.55207543421e-04 -5.07535973736e-03 -1.04944417337e-02  2.64311299550e-04 -2.52955397333e-04  1.84856853395e-03  1.96480235673e-03  1.19088196341e-03  1.04759476914e-03 -2.08928592216e-04  1.22142807250e-03  2.22055953866e-04 -3.03079417895e-03  3.94377744706e-03  1.66245260474e-05  4.49691388832e-03 -5.71976482629e-04  1.89197324356e-03 -7.36361937527e-03 -1.25032855996e-03 -3.06914995901e-03 -4.86565859920e-03 -1.27701039536e-03 -4.50910469818e-04  2.98399283222e-03  3.40217179131e-04  1.03627883724e-03  4.73577035931e-04 -2.96886610735e-03 -1.01108802122e-03 -1.93121880689e-03  2.07628932852e-03  3.67955699119e-03  3.70032026823e-03  2.59370469732e-03  3.01599433597e-03 -9.64170034399e-04 -4.04066042585e-03  2.56042919005e-03  2.49309629683e-03  2.00905175109e-03 -1.05332484193e-03 -3.36385930524e-03  6.49082755573e-05 -2.15934173568e-03 -7.79223380890e-03  2.08008623754e-03 -5.93432749066e-03  1.27052617292e-03  1.41166144530e-03 -7.43534349771e-03 -1.69972360789e-03 -2.79637210871e-03  3.44442224006e-03  2.01774281679e-03  2.88420290684e-03  3.61979292250e-03 -2.93972472980e-03  4.00135259954e-03  6.53150290208e-04 -6.70245411207e-03 -2.93177565838e-03 -6.20564813519e-04  2.01984791215e-03  1.97423414677e-03  7.71507001377e-04  2.29011304595e-03  1.02614289486e-02  1.20326510169e-03 -1.53326286890e-04  4.24645862227e-03  4.21488108631e-04  1.02127893961e-02 -4.53219110626e-03 -3.85328218485e-03  1.86609413085e-03  3.59988004581e-03 -6.43212688717e-03  6.65955747804e-03 -2.68691634782e-04 -2.16318670134e-03  1.79571600763e-03 -2.53101136330e-03  1.47716763710e-03  1.88581613540e-03  6.60757859267e-04  1.14680432721e-03  4.25311052362e-04 -2.30422114672e-03 -2.55872674251e-03  9.40895215307e-04  2.39625452370e-03 -3.50597527216e-03 -1.64047962827e-05  2.15638420976e-03  8.31345203270e-03 -3.32209243213e-03  5.55445991156e-03  3.07957366841e-03 -9.04602820781e-03  1.71359054693e-03  1.91891779742e-04 -3.75570599868e-03 -5.34297983972e-04 -3.45199743658e-03  4.78594278144e-03  1.00916677509e-03 -9.74718817745e-04 -6.56882107687e-03 -4.66887739939e-03 -5.35882119353e-03  1.56652185284e-03 -1.57702127175e-03  3.73072502136e-03 -4.26713189838e-04 -2.39248434085e-03  3.28266521770e-03  8.17765767445e-04  8.74489592922e-04  3.01694855909e-04 -2.39692140542e-03 -2.88742568689e-03 -1.19386359279e-03 -1.09570036654e-03 -2.34507256487e-03 -3.97886402228e-03 -4.73503245354e-03  5.26755620462e-03 -1.74201524792e-03  5.77980235316e-03 -2.84973349731e-03 -3.43353343327e-03  4.35246995770e-04 -1.03938999876e-02 -3.86740993442e-04 -1.34884598408e-03  2.90744417516e-03 -3.08496465971e-03  2.69058717419e-03  3.21726554458e-03 -1.38737702009e-04 -4.41155166582e-03 -4.53642458752e-03 -2.37270630167e-03 -3.88389675413e-03  1.82973740283e-04 -2.47725579641e-03 -3.16998040368e-03 -2.00496939608e-03 -3.90366343231e-03  1.84348875964e-04  5.75118067824e-04  1.87156572657e-03  3.06146072767e-03 -4.54155513994e-04 -1.51844877859e-03  4.43248346662e-03 -1.62618366336e-03 -6.96106377293e-04  2.90290584125e-03 -2.50368801110e-03  6.61878430316e-03  8.16978387797e-05  1.28644070233e-03 -2.88875128008e-05 -8.94009287286e-04  1.53147461135e-03  5.64318579501e-04 -2.51569122610e-03 -2.99239006900e-03 -2.87768585876e-03  2.92708302542e-03  4.38810362242e-03  9.72627892863e-04 -2.64623924003e-05 -2.27828516690e-03 -2.78996270603e-04  8.09831271972e-04  4.17293328142e-06  3.40598162799e-04  2.79427754631e-03 -2.61090262137e-03  4.79522115018e-03 -2.21580048115e-03 -3.37075210330e-04  1.22462552102e-03  9.08933615791e-04 -6.65369380222e-03 -5.34180082226e-04  2.51672358092e-03  1.64323474518e-03  5.84394608858e-04  2.59079859422e-04 -3.08799643902e-03 -1.17584075180e-02  1.14829928498e-03  1.80893518117e-03 -4.25723808741e-03 -4.52232724651e-03 -2.67195858985e-03  2.67938531660e-03  1.63278980747e-03  2.44891473807e-04  3.17062051016e-03 -1.50278543732e-03  1.50174933026e-03 -6.21437901038e-04  5.46469948087e-04 -2.26649516167e-03  1.01830069325e-03  1.37949383640e-03 -2.19782474604e-03 -6.89522637846e-04  4.20312087371e-03 -4.14885547733e-03  4.12786981234e-03 -6.36962606254e-03  3.56644595082e-03  6.00878314400e-03  1.18151931572e-03 -4.29177858913e-03 -1.88604863710e-04  2.02560958814e-03 -1.37373904043e-03  4.56163791347e-03 -3.66568432304e-04  3.59433958257e-03  5.62201528590e-04 -4.56468258074e-03 -4.67534227573e-03 -4.15028437689e-03 -1.43579542908e-03 -3.44226089551e-03  2.34312829107e-03 -7.51977013252e-04 -6.18223030308e-04  2.05703154945e-03 -7.01511188525e-03  2.54684026000e-03 -1.85928704973e-03 -6.08006135278e-05  4.51307862357e-03 -3.12193988153e-03 -5.93562483676e-03  9.46503861999e-04  4.68736222561e-03 -5.09429375906e-04 -2.38182271677e-03 -6.71681080346e-04 -7.89174620182e-03 -3.87435696212e-03 -4.06793452037e-03 -6.21724368880e-03  6.23025478233e-03  3.92694841831e-04 -1.85174423528e-03 -2.15315635853e-03 -2.41344509944e-03  6.99543000216e-03  3.87776598597e-03  5.43115903974e-04  6.72598354790e-03 -9.47836108879e-04 -1.17612596227e-03  1.24458611913e-03 -4.96241370909e-03 -1.20422397919e-03  1.97470692454e-03 -6.10252989820e-03  2.57508226460e-03  3.13708748531e-03 -1.41093913772e-03 -4.77145534711e-04  3.10400297486e-03  3.32014448264e-03 -1.28259053226e-03  1.19760765883e-03  1.76521408115e-03  1.90366749838e-03 -1.74979932923e-03 -3.06399346772e-03 -2.49466753174e-03 -1.01690822727e-03 -1.44311803792e-03  6.79032607017e-03  8.27149830113e-03  6.24808750605e-03 -1.25099938988e-03  8.50672657787e-04  1.28027458198e-04 -3.27400562827e-03  1.86393807516e-04 -5.19386371452e-03 -2.55484874782e-03 -1.25654041337e-03 -1.47597285779e-04  4.70241362842e-05 -1.66255676336e-03  2.40903676663e-03  1.88138477049e-03 -1.54418769478e-03  1.07582576420e-03 -3.16822453979e-03  1.07665285341e-03  2.37366947259e-03 -9.98726891281e-04  1.12203096484e-03 -6.37417724676e-04  1.76694677824e-03  1.14640087280e-03  9.12796804974e-04  4.18271756372e-03 -4.36708189716e-04 -3.52532966441e-03 -1.99750576591e-03 -1.28843028299e-04 -2.81302125488e-03 -4.06190932863e-03 -9.78056053244e-04  1.43683466725e-03  2.72261387428e-03 -2.05035552170e-03  7.12469893546e-03 -3.10236677125e-03 -8.50718526721e-04 -2.25248165650e-03 -4.40701658323e-04 -2.15930105738e-04 -7.25537137356e-04  1.79076620516e-03  1.14474520330e-03  9.43720298325e-04  1.16321691415e-03  2.04348932991e-03  1.10053487729e-03 -5.61430090581e-03 -4.69859572962e-03 -3.07071307666e-03 -3.65592744534e-03  4.52089990283e-03  1.97373203149e-03  1.45820535528e-03  5.43576101937e-03 -3.69244849804e-03 -4.32804837121e-03 -3.82700782577e-04  3.01542611188e-03  8.13675244126e-04  3.30647224455e-03 -3.94919205791e-03  7.43165096254e-03 -1.44395664257e-03 -5.99672330437e-04  4.07525022529e-03 -6.42215482812e-03 -2.03509820881e-03 -2.29983751689e-04 -3.05861416637e-03 -3.03291595893e-03  4.59509399353e-03 -6.12449156129e-03  1.97207537353e-04  1.92731396989e-03 -1.22743082002e-04  1.53141782670e-03 -3.67773008756e-03 -9.36030593065e-04  1.00327618953e-03 -2.46699371562e-03  4.79337872435e-03 -2.63572870372e-03  1.16278891881e-04  1.52361241163e-04 -3.37861390145e-03  1.90746686959e-04 -2.77657235799e-03 -5.31092528882e-03 -1.72205415433e-03  1.29490673595e-03  2.01692330155e-03 -7.95543987171e-04  8.36559317818e-04 -4.64951103546e-04 -4.42470591298e-04 -1.00469142213e-03 -2.61784161808e-03  1.17193791489e-03  1.59122683961e-03 -7.97574335516e-03 -1.29642096106e-03
-4.83481807310e-03 -4.45151639886e-03  3.76674110842e-03 -2.18120911861e-03 -2.28296408400e-03  5.82715580476e-03 -2.25437674706e-03 -3.99674693157e-03  2.48095870954e-04  4.56693521846e-03  6.23770455367e-04  1.15537377345e-03  4.09987589800e-03 -1.47435649363e-03 -1.42995243895e-02 -8.70579989286e-03  2.91968830858e-04  1.31873432649e-01 -2.45356172575e-03  7.89382131023e-03 -1.78719992621e-03  2.00035220445e-03 -1.08932654321e-03 -6.55525602965e-03  1.62092803933e-03  3.41510657367e-03  9.11054170402e-04  1.36579581623e-03  2.26859714756e-03 -3.45225927910e-03 -6.01962395158e-04 -2.16757970826e-03 -5.24603383541e-03  2.17884921074e-03 -2.58475713750e-03  5.91828106257e-03 -1.97042581570e-03 -5.56987628482e-04 -7.56187047868e-04 -3.16176281589e-03 -3.13054818869e-03 -2.11279257461e-03 -7.65976320223e-04  9.01198910929e-04 -3.60182468545e-03  2.69300436455e-03  1.82950845535e-04 -1.61166925453e-03 -1.77408019454e-04  3.39358026870e-04 -4.80750091461e-03 -2.62935823328e-03  2.94915428201e-03 -7.05280738594e-03 -1.66397179568e-03  1.01580423577e-03 -6.78766520407e-03  6.11548539545e-03 -2.94365663990e-03 -2.19185906153e-03  2.91674009115e-03 -1.72929798311e-04  1.66618376718e-03  1.86447749784e-03 -1.91840138441e-03  2.75920937908e-03 -2.55661909963e-03 -1.64553220397e-03 -6.54754193625e-03 -1.61210155808e-03 -1.38531343122e-03 -2.95092676081e-03 -5.86035927626e-04 -1.68489483447e-03  2.16090980529e-03  3.92956823560e-05 -6.78043751586e-03  2.88594474457e-04 -6.75940965412e-04  2.89506492538e-03 -1.45060062152e-03  4.21895296834e-03 -3.47135861728e-03  1.55506756034e-03  5.81054243532e-03  4.94752238692e-04 -4.09569056117e-04  4.24937771513e-03 -1.17544533727e-03  7.69319845746e-03 -2.06758735476e-03 -1.51479263039e-03  1.27051842750e-03 -1.17477905757e-03  1.75250917790e-03  3.97196392292e-03  1.15309981052e-03  8.24179882875e-04 -4.11656999392e-03 -4.22861340743e-03  2.53778131619e-03  1.59905995227e-03  3.75175990492e-03  7.39752829717e-03 -5.06849882919e-03  3.18968727642e-04 -5.35388281217e-03 -7.12644494371e-04  6.09681578464e-04  1.11860829483e-03  4.31842594905e-03  1.22256835590e-03  1.31898167634e-03 -2.58628462937e-03 -2.49589775490e-03 -4.58346636432e-03  1.70787895832e-03 -2.46008876494e-03  3.09530760252e-03  3.23825079458e-04  2.25371213764e-03 -3.48238542277e-04 -3.63628013212e-03 -4.15949278024e-03 -2.87042358564e-03 -1.27776842712e-03  7.12020225477e-03 -2.28607884689e-03 -7.71718944125e-04 -2.62077348626e-04  2.54550706801e-03  2.43007259018e-03 -8.71224700584e-03 -4.92653631239e-04  8.02006376044e-04  2.15791644702e-03 -5.46116914122e-03  5.94213310651e-04 -1.26266389603e-03 -1.69616290389e-03  4.26255217204e-05 -6.74574782206e-04 -9.77420967494e-04  7.65012924066e-04 -2.64039417372e-03 -6.82803132252e-03 -3.03419683879e-03 -4.72568945072e-03  5.67783729103e-03 -1.07793687504e-03  9.22950740676e-04  5.45888436618e-05 -1.28719932565e-03 -1.82395086070e-03  5.06021681781e-03 -3.62444971793e-03  8.14336354981e-04 -5.50698897141e-03  8.09333891597e-03  9.20583441327e-04 -3.07800597040e-04  1.23156460036e-03  3.70593706429e-03 -4.71128242610e-04  5.88965766927e-03  3.77851458830e-03  1.72313481206e-03  4.25311342095e-03 -7.15693783407e-04  4.41206001339e-03  8.11216752629e-04 -2.50059646621e-03  2.68764615346e-03  5.44490941068e-04 -1.06809986379e-03 -1.42891582147e-03  3.67474125572e-03  2.62524194626e-03 -1.82976454798e-03 -3.77298109425e-03  1.40900513532e-03  7.44217625005e-04  2.78723491844e-03  2.23672528786e-03  1.00120833797e-02 -7.22543898029e-03 -4.10138635056e-04  2.64483553269e-03  1.95411777491e-04 -6.84627466693e-04  1.10325861812e-03  9.38405786043e-04 -2.01083083776e-03 -5.88858991703e-03 -1.92017727470e-05  2.41757648086e-03 -1.02732573988e-02  6.76285122732e-03 -1.52787108406e-03 -7.34005768294e-05  2.74972578241e-03  3.13401070101e-03 -8.96798782666e-06 -1.85891190892e-03  5.93454335197e-03 -3.12544174456e-03  2.71769842451e-03 -6.22962734817e-03 -2.86233621841e-03  4.44392269220e-03  2.12861567509e-04 -2.61923386060e-03  2.41846730547e-03 -2.84724678003e-04 -4.24642341576e-04 -1.47116435941e-03 -2.62931811942e-03  1.33269285567e-03  6.51992624836e-03  7.43075575404e-03  3.03255747589e-03 -9.37723415044e-04 -3.75782847733e-03 -4.45161689047e-04 -2.59922011425e-03  1.87617369393e-03  4.49493654460e-03  5.91745250467e-03 -4.18716019761e-04  4.36024709210e-03  5.61237242849e-03 -2.64220758934e-03 -1.76832981555e-03 -2.61909940944e-03 -4.86443950227e-03 -6.42768291471e-04  2.02357299718e-03 -2.55128143267e-04  1.39529170518e-03 -5.83375507102e-03 -7.73006692551e-04  2.86140668443e-03  4.15271003853e-04 -1.10800511412e-03  8.54416912386e-04 -3.03543229525e-04 -2.24364122124e-03 -2.16058229107e-03  1.91730223312e-03 -4.50526895121e-03  5.15973285637e-03  2.35167973737e-03 -2.50814085768e-03 -1.92296882239e-03  4.25559952233e-03 -2.92669573911e-03  3.79577219179e-04  3.34831258171e-03  2.77863409066e-03 -1.60595336076e-04  3.15906508375e-03 -5.40941557729e-03 -3.97152852835e-03  3.95858036453e-04  6.72792262668e-04 -5.99764636331e-03 -3.94193003932e-03 -1.76985111155e-04  4.48965584113e-03  4.87709315684e-04 -3.19303848028e-03  6.65124502705e-04  2.08586144667e-03 -2.82037649168e-03 -8.31992585121e-03  1.35147741314e-03 -2.27805007519e-03 -2.43285929855e-03  1.38858553938e-03  4.17824006373e-04 -2.15980298648e-03  1.98108106291e-03 -1.02215567899e-03  5.19821497114e-03 -1.39106915599e-03 -2.99122403077e-03 -1.91775384239e-03  7.03722620379e-04 -2.00115205337e-03 -1.15905744757e-03 -1.91689133225e-03 -3.38077958158e-03 -4.33416451656e-03  1.57802249141e-04  2.36472685751e-03  6.85702364510e-04  1.88501872013e-04 -7.80588473612e-03  5.54233894465e-03  4.74148281643e-03 -2.61617213696e-03 -8.24123083915e-03 -2.60918664813e-03  1.10783416009e-03 -1.42231937499e-03  5.81802345206e-03  4.38217094756e-04 -3.45731340134e-03  2.76298912656e-03  2.84675032103e-03 -3.15967713137e-03 -3.11181077788e-03  3.54811129402e-03 -6.39385159594e-03  3.59178697541e-03 -5.22374250279e-04 -2.98489968784e-03 -1.97140120467e-04  2.47898584912e-03 -3.81032927814e-03 -1.66971402040e-03  8.03253070630e-03  9.35778923170e-04 -9.02431595937e-05 -2.08301044222e-03  8.28371971067e-04 -4.07274332817e-03 -2.48652545947e-03  1.21695108789e-03 -2.91139583575e-03 -6.58484318378e-03 -4.21240093523e-03  3.19361239637e-03 -1.92006562576e-03  2.12869731657e-03  2.75032944519e-03 -9.39250519529e-03  2.43215555506e-03  4.14956148447e-04  1.02700037458e-03 -1.76091131936e-03  7.29035740413e-03  6.24971197417e-03  2.93964911250e-04 -6.63143723897e-03  6.23839413991e-04 -2.53918925308e-03  2.92747012340e-03  5.16962121784e-04 -2.38824700117e-03 -7.36613054390e-04 -5.08079246848e-03 -2.09031154327e-03 -1.33329077332e-03  2.86455805464e-03  6.79862418345e-03  4.91093157948e-03  4.27334778317e-03  3.82956682114e-03  3.65687183545e-04  1.37439409837e-03 -4.51054732277e-03 -8.92239362944e-04  1.62130608871e-03 -7.34167716803e-04  4.10715304350e-03 -9.34765732947e-04  4.88503965562e-04 -4.60717332355e-03 -4.46803677565e-03  6.71129017604e-03  2.45756610124e-03 -7.08326143234e-04 -7.94536094131e-03 -4.67107591278e-03  2.53994029630e-03  8.32173757141e-04  3.83619324300e-04 -2.27441240761e-04  3.21199734357e-03 -2.48563827423e-03 -9.77364652343e-04  6.22648421682e-04  3.28067006772e-04 -2.53756098092e-03  5.78754209572e-03  6.47004386366e-03  2.01086831416e-03  1.27118737619e-03 -1.87154786017e-03  5.65670896330e-04 -1.85403518071e-03 -8.77730727190e-04  1.55440501388e-03 -1.66790094139e-03 -4.16560769452e-03  2.23055706967e-03  1.04929190158e-03 -2.52471454878e-03 -3.52737002598e-03 -3.92288008545e-04  1.70368726698e-03 -2.66223030002e-03  1.96685899203e-03 -2.09257897084e-03 -2.52137147255e-03  7.26048034852e-04 -6.98847047762e-04 -1.36355832739e-03 -1.02647297117e-03 -3.35346876773e-03  2.04191313122e-04 -1.26680599703e-03 -6.51052331111e-05 -9.23892536299e-03 -1.02412570496e-04 -3.65659217581e-03  1.67895769716e-03 -8.59105344816e-04 -5.08042263845e-03  6.02139899051e-04 -5.43967407613e-04 -5.46607896353e-04 -3.98324739530e-03  2.15975010258e-03  5.03858914998e-04  2.62896343841e-04  5.74519600219e-03  6.90503433662e-03  1.55593074315e-03 -5.93143977784e-03  2.53504127101e-04 -2.53792700486e-04 -1.10391316426e-03 -2.42177430146e-03  4.51514447324e-03  1.85229683291e-04  5.14062306571e-05  4.46695397206e-03  1.90957937559e-03 -4.82627301122e-03  1.48280818799e-03 -2.28157386138e-03  2.95560375032e-03  7.50943801298e-04 -4.42863576015e-03  1.96089144381e-03  1.33773602708e-03 -8.70753812792e-04  1.28619338007e-03  1.93245241433e-03  7.06057348455e-04 -9.39349237557e-03  2.04150409296e-03  4.21618500452e-03 -3.48234734624e-03 -2.08329856829e-03 -3.16521594693e-03  1.28387967002e-04  8.11689005236e-04  2.06169168129e-03 -6.88409795134e-03  5.08583260551e-03 -2.10510091934e-03  1.90540818604e-03 -4.86599567326e-03 -4.51343298785e-03 -1.13549934008e-03  3.73464571429e-03  1.05456785029e-03 -2.77046915627e-03  8.64572466750e-04  2.31612863160e-03 -4.78015662674e-03 -8.99508855087e-04  6.98519854123e-04 -2.25880199051e-03  4.28923495665e-03 -1.49835955378e-03 -4.37492508448e-03 -2.44319374985e-03 -1.32533689017e-03 -2.60830696666e-03  2.39298610143e-03  5.87435780881e-03  7.34534145341e-03 -1.44828003947e-04 -1.07865001005e-03  5.71919098523e-03 -4.45775377460e-03 -3.03542816747e-03 -4.27652279083e-03 -6.75152226397e-04  1.93238469900e-03  9.78118590641e-03  7.67282455500e-04  1.31861140920e-03  1.45483404776e-05  6.88984028840e-03  3.61914766626e-04  4.72174792143e-03  2.14934660225e-04  8.97672292409e-05 -1.37427156687e-03  4.11343377678e-03  1.38107332356e-03 -1.16739478661e-03  5.58327208949e-04  4.21852431838e-03 -1.14980052460e-04  1.13731148597e-04  5.57224417489e-04
-7.09140019012e-03 -3.32348353541e-03 -2.26174516564e-03  1.23870791079e-03 -1.16436199884e-03  3.25392196519e-04  6.21820910248e-04 -7.86484011821e-04  5.07553165253e-03 -2.06290596517e-03  6.08595095261e-03  3.22826339800e-03  4.67443532021e-03 -4.78437523777e-03 -2.32810562340e-03  9.85930691251e-03 -7.02583523034e-03 -2.45356172575e-03  1.29123914090e-01 -7.54992430641e-03 -2.01283167423e-03  2.76019354958e-04 -5.51942959448e-04  1.58177818152e-03  1.48711312610e-03  6.65357401845e-04 -1.63662237104e-03  1.00042198334e-03  5.51716385136e-04 -2.02404260407e-03  1.46339441138e-04  6.21578418492e-04  1.33465618689e-03 -2.51003031249e-04 -2.73991089391e-03 -2.38668419220e-04 -1.06472290740e-03 -3.03157028436e-03 -7.94752474310e-04 -2.83251265211e-03 -1.43020473285e-03 -1.73176533775e-03 -7.27775839285e-04 -2.06121254996e-03  1.77311864068e-03  8.73665989729e-03  2.89798487189e-03  1.32917129666e-03 -2.60135352359e-03  3.92365766437e-03  1.22211875289e-03  3.05471135356e-04  5.71880737381e-03 -2.20710189417e-03  8.91773212406e-03 -3.49045313349e-03  1.53829679448e-03 -5.32943685463e-04 -3.76972510171e-03 -2.43976748766e-03 -1.98474020536e-03  2.55134681171e-03  7.69385574320e-04  5.72689821519e-03  1.03689497228e-03  4.87767372216e-04  1.90233695238e-03  5.90194282864e-03  1.92540451687e-03  1.06995645666e-03 -2.88903682648e-03  6.52723410102e-03  1.05628189697e-03  1.62846296288e-03  1.85192758511e-03  2.90965936502e-03  1.30034104450e-03 -2.74053074423e-03  3.46997501295e-03  8.21607683893e-04  2.06173301579e-03  2.61758628554e-03  2.63856038940e-03  2.18598703870e-03 -2.93621216441e-04  5.40843925362e-03  1.75785627026e-03  3.42095846604e-03  1.31687506177e-03 -1.32236640235e-03  4.43742574748e-03  1.57820433581e-03  2.16558971349e-03 -1.02928673131e-03  4.83795559655e-05  2.13519278909e-03  1.95274824402e-03 -3.12039982530e-03  5.23090589036e-03 -1.12514852613e-03  8.23581959902e-05  3.61886329743e-03  3.80665551667e-03 -1.45922157719e-03  1.19111928945e-03 -1.16979709818e-03  3.97921613346e-03 -2.99225022195e-03 -1.67262385171e-04  2.78055979325e-03 -8.76168765669e-04  7.02674169806e-04 -4.02304555407e-03 -1.15516432971e-03 -6.60480329752e-03  4.51213938356e-03 -1.08853078405e-03 -1.42052853982e-03  1.57198857448e-03 -7.57305968649e-04  8.48548627822e-03 -8.53131663898e-04 -1.42585320436e-03 -3.45345669273e-03 -1.68249953262e-03  1.96187389993e-03 -5.32453133478e-04  5.25265401929e-03 -2.65282402720e-03  3.40358796322e-03 -6.53710934970e-04 -5.52245618984e-03  7.30251520284e-03 -8.75434041992e-04  7.64001140786e-03 -3.35839444816e-03  1.65500527461e-03  1.32472165267e-03 -1.76160781229e-03  1.34560226363e-03  3.47268000932e-03  3.93545166754e-03  3.58860433570e-03  3.09967329577e-03  1.34755976095e-03 -4.11546588036e-04 -1.09481970107e-03 -3.29959028041e-04  2.32686560655e-03 -2.70518900470e-03 -2.67187763478e-03 -5.53360809623e-03  6.28430961591e-03  1.65345119713e-03 -3.43031567437e-04  5.44106891935e-03  1.59015153233e-03  5.05845292322e-03  2.75856304049e-03 -3.16577378617e-04  1.80637492939e-04  1.75856960801e-03 -1.18042798263e-03 -1.17480842870e-03  6.87538549874e-03  1.14528506536e-03 -2.98207260511e-03 -4.25288034236e-03  1.95151378575e-03 -4.91974799090e-03 -1.30783325615e-04  3.57266937381e-03 -5.59877181168e-03  3.64039334897e-03 -4.92120615699e-03  5.59696108300e-03  2.80511992818e-03  2.87390503181e-03  4.29967609450e-04  5.52324155837e-04 -7.19092065099e-04 -2.00283766949e-04  3.97657033148e-03  6.43011242392e-04 -2.60538271340e-03 -4.61507672767e-03  6.98073837432e-03  2.30650035954e-03  1.13000287548e-03  5.73875285615e-03  1.93142408640e-03  1.59232673717e-03  1.96838997097e-03  8.42486036185e-04  4.06580384910e-03 -3.24866026889e-03  1.47869741218e-03  5.10906726426e-04 -1.52437459994e-03  2.79846315412e-03 -1.12585920207e-03 -2.83183107586e-03  9.89012474983e-03 -8.57436110912e-04 -6.67746107867e-03 -1.06702742168e-04 -2.07311783398e-03 -1.27948378537e-03 -4.73850055045e-03  2.86410250616e-03 -2.66936826569e-03  3.47348309971e-03 -1.85072661261e-03  1.67107090633e-03  6.54409662527e-04 -2.06899246621e-03  3.60471757583e-04  9.90291091290e-05  4.77936148550e-04 -4.27655978012e-03  1.25309832187e-04 -2.57346302640e-03 -4.80509901919e-03  1.17976764831e-03 -6.10508713732e-03  5.34391167566e-04  1.13950413545e-03 -1.66962597960e-04  2.23238080408e-03  1.11082695591e-03 -1.19268798937e-03 -2.67609356223e-04  1.25003150700e-03  9.49018130664e-04  1.86332480288e-03 -5.49049803398e-04  2.71371247012e-03 -8.14032804211e-04 -4.52066441524e-03  5.57974935824e-03 -1.21475185011e-03 -3.42185292573e-03  3.62077697313e-04  4.01508229080e-05  1.20609128006e-04 -3.09388091122e-03 -3.39292449569e-03  1.77108379805e-03  1.41235767493e-03  2.48632786751e-04 -1.08709844276e-03  3.18705767269e-03  1.38492846026e-03 -5.77244178461e-04  2.85536999331e-04 -1.81738091159e-04  1.36453440687e-03  7.65683250664e-03 -3.73533744827e-04  2.85944386678e-03 -2.09972721956e-03 -3.30966722187e-03 -2.43104989957e-03  5.07005827797e-03 -3.52619757030e-03  3.52335357120e-03  4.49532253968e-03  2.05399308405e-03  4.84664849502e-03  3.55263580898e-03 -6.20742397050e-04  3.19690259511e-03 -5.73224014915e-03  1.96678936381e-04 -1.78573185406e-03 -1.47087474334e-03 -2.04254569121e-03 -1.96784931834e-03  6.12493831033e-03  3.41931625032e-03  1.79205866240e-03 -3.90984403791e-04  4.37895698386e-03  3.66950722875e-04  1.49554983203e-03 -1.25776239926e-03 -4.01146664392e-03  1.77916055258e-03 -6.02371264249e-03  6.94650417769e-03  5.62207380865e-03 -1.82325938893e-04 -2.94046746676e-03 -6.55944506722e-04 -4.00045075188e-03 -4.42139123949e-03  2.52128021862e-03  3.67140701891e-03 -6.62737995433e-05  1.87461817260e-03 -5.91106869851e-03  2.01520602839e-03  7.08970681809e-03  2.47133897848e-03 -5.50617414289e-03  2.15558496012e-03 -1.93885907465e-03  5.02751010918e-03  2.39921285563e-03  3.30163299074e-04  7.59077652940e-04  2.15018017274e-03  1.75050009336e-03  8.30736405709e-03 -1.05812745743e-03  4.96129372281e-04 -3.30462754117e-03  3.31956246252e-03 -5.61432253849e-03  3.95349470134e-03  2.11861738752e-03 -4.05463940955e-03 -3.50937651024e-03  3.69289139380e-04  1.79106380575e-03  3.05983648460e-04 -2.95364970237e-03 -6.82391331053e-03 -3.74586006085e-03 -9.72965163216e-04  7.92556451043e-03 -5.88141616323e-03  4.56227927354e-03  6.50678554337e-03  8.47464915590e-04 -1.20038191510e-03  2.21414761244e-03 -5.29275032127e-03  5.39372063653e-03  2.12059746484e-03 -1.20235311684e-02 -1.01825585868e-03  1.46355763489e-03  1.64484098248e-03 -3.99984756612e-03  2.12299666679e-03 -5.49811816493e-03  4.04861296113e-03  4.15898460402e-04  3.12377976017e-03  2.98398188935e-03  8.91037952523e-04 -1.77176526975e-03 -4.57156242307e-03  6.61120228707e-04 -2.18735238406e-03  3.26915371143e-03 -7.81816960577e-04  5.97072758155e-03  2.11388681463e-03  1.35564559175e-03  7.10908798155e-04 -4.24278714236e-03  2.82094002690e-03  1.07541497422e-03  5.80651858856e-03 -1.62950499744e-03 -3.81726137066e-04 -1.27696906755e-04 -7.68343600200e-04  4.91577167805e-03 -9.07753865271e-03  3.75212379269e-03 -4.38958809465e-03 -2.58738409039e-03  2.48230293691e-03  1.13343186911e-04  2.82871693665e-03 -2.30688945804e-03 -4.73221341655e-03  2.81823715523e-03 -7.64916955527e-04  1.18943202096e-03 -2.35335734269e-03  1.17724496689e-04  7.17772213410e-03  1.82011577976e-03  2.46089166980e-03  1.44289728816e-03 -4.07891067036e-04  5.28882123354e-04  5.42025018470e-03  3.22154669025e-03 -9.32850077203e-03  4.27730352791e-03 -1.60030912877e-03  1.85199765085e-03 -1.98757973684e-05  2.24864883567e-04 -1.52514030992e-03 -2.42123044574e-03  1.68019429339e-04 -3.58892225130e-03 -7.09550605195e-04  1.85727761935e-05 -3.51078327880e-03 -5.97518190277e-04  6.11920451509e-03  7.33143532184e-04  5.53622450945e-03 -4.19534699322e-03  8.38079027794e-04 -2.11435833100e-03 -7.10580180724e-04  1.40970680084e-03  1.76142656142e-03 -4.00290963079e-03 -5.79299660722e-03 -2.20711208422e-03  7.95931883070e-04 -2.84094522859e-03  3.97221706344e-03 -4.43910962587e-03  3.35384698300e-03 -6.37845611533e-03  7.30044258947e-03  9.91376340160e-05  8.25417120520e-03 -3.81172154948e-03 -1.46703129319e-03 -5.05133443659e-03 -4.99856002949e-03 -4.71651703087e-03  4.94785633923e-03 -2.68735617039e-03  4.59961430973e-03  1.88225168083e-04  1.25514566549e-03 -5.36001792799e-03 -4.47897338704e-04  8.54097501065e-03  1.30180258235e-03  4.49764954897e-03 -2.76352005092e-03 -2.12277304730e-03 -3.25933197458e-03 -2.71147746313e-03 -1.98044749938e-04 -1.87786398806e-03 -1.62287329665e-03  5.47056727702e-03  3.13259227446e-04 -9.49935641748e-04 -1.26476406406e-03 -1.25090013817e-03 -4.92456737449e-03  3.47283763957e-05 -2.84876174023e-03 -2.67510816256e-03  3.02422941347e-03 -2.43972929444e-03  2.81089901812e-03  5.72921962359e-03  4.03555431739e-03 -2.32308300610e-03  5.63885000534e-03  3.79977026627e-03 -5.67576006809e-03  1.03588198237e-02  1.76294730914e-04 -5.74849251292e-03 -1.72336165362e-03  2.84790736417e-03  1.57819278180e-03 -4.27306664564e-03 -6.13899100104e-03  1.28216758432e-02  5.95448031474e-03  5.56650625442e-03  6.60184001138e-04  7.03877963440e-03  1.20854390885e-03 -7.47622672376e-03  1.02344093214e-03 -4.32395857324e-03 -1.65021160583e-03  1.74685077270e-03  2.61049569571e-04  2.73671631705e-03  1.36105180036e-03  1.55920025681e-03  1.48907630664e-03 -1.28223985746e-03  3.55276098900e-03 -6.21155105007e-04  5.27391181683e-04 -3.71594299375e-03  5.57954444814e-04  4.11794306784e-03 -2.21189014878e-05  7.36120935487e-04  3.75867114579e-03 -5.69117044735e-03  6.46215365690e-05  2.72618182560e-03 -2.38348469030e-03 -1.03681146154e-03  1.91190344406e-04  2.10123330294e-04 -1.15468307324e-03  1.13540686505e-03  8.41639197324e-04
 7.54471460758e-03 -5.62493184335e-03  1.90587795785e-03 -8.83345179997e-04 -1.05519663623e-02  3.59022950264e-03  5.50524230764e-03  6.75648446772e-04 -7.31905715180e-03  2.33535699644e-03  3.65079275659e-04 -2.71213049479e-03  6.79936369696e-04  2.95590048315e-03 -3.75246749515e-03  7.21285648819e-03  6.35688343206e-04  7.89382131023e-03 -7.54992430641e-03  1.50429286898e-01 -5.56755517221e-04 -6.88217165714e-03 -6.87107826036e-04  3.00231807168e-03  8.60366579105e-04  3.21485033006e-05  7.37816807529e-04  6.95641974840e-04 -3.09216174360e-03  1.60200892431e-03  2.13649108768e-03 -3.21768659709e-03 -8.68476206083e-04  3.58807201957e-03 -4.92760986082e-03  1.16388443300e-03  6.43174727138e-03 -1.12586265413e-04  3.79380855779e-03  7.12578602565e-04 -3.99327832116e-03  1.54146429725e-03  1.57813082024e-03  8.42946613987e-03 -6.97827588466e-03 -2.88961740161e-03  1.33020616039e-03 -6.77172326014e-04 -9.92530540170e-03  4.23552969389e-03 -3.12321656292e-03 -9.07300192615e-04 -3.24540190087e-03 -2.33752956696e-03  1.78645445774e-04 -3.29772428055e-04 -5.27655238398e-03 -2.25617215740e-03 -1.07086633766e-03  2.40165834097e-03  3.39462409122e-03 -6.31727646685e-03  8.83684505635e-04 -9.38099198648e-03  2.93630328802e-03 -4.70721521750e-03  7.42009459503e-03 -4.65958083776e-03 -2.95388644029e-03  2.18932110394e-03 -8.20285339574e-04  5.99053278263e-04 -5.04601603411e-03  2.69692490591e-03  4.40943809728e-03 -1.31839103667e-02  2.62280745395e-03  4.43968832758e-03 -4.75456743622e-03 -7.65268007409e-04  5.51816922876e-03 -6.74223857393e-05  3.80516492611e-05 -9.83367353088e-04  4.26110014664e-03 -5.00659652657e-03 -2.47698354129e-04 -1.99037132283e-03  4.65988497706e-04  1.70332206565e-03 -6.85556644227e-03  2.44950608994e-03 -6.72331175195e-04  9.05962128982e-04  5.58730499581e-03 -5.35283650642e-03  1.42265689164e-03 -9.78178273715e-04 -2.29032633584e-03  1.27294415545e-03  6.67560145311e-03 -9.94847630156e-04 -1.18615367823e-03  3.99350840161e-03  7.92690674295e-04 -5.05330011134e-04  3.58348398150e-04 -2.93954812686e-03 -3.93629772515e-03 -3.04358604501e-03 -5.57796932664e-04 -7.26300538777e-03  2.27013769924e-03  4.26720709335e-03  6.78985980616e-04  8.53163975236e-03 -1.01340342162e-04  5.22675731892e-03  2.64577026728e-03  4.79424786116e-03  1.70742727663e-03 -1.78069057763e-03  4.74979778820e-04  4.18747454625e-03 -4.61634713457e-04  8.63624934378e-03  2.97446474238e-03 -6.48491170545e-03 -4.74974356636e-03  3.36549480359e-03  3.76230906525e-03  4.72114960181e-03 -7.04902351810e-03 -4.77598385838e-04  3.38266825553e-03 -2.39067802539e-03 -6.28576387619e-03 -1.35685922984e-03 -4.92943960933e-03  2.79979851421e-03 -3.81425395485e-03  2.61795385872e-03  6.34809612059e-03  1.05237559305e-04 -6.25763611341e-04 -1.01684884781e-03 -1.70820938187e-03  4.34924440708e-03  3.04892924775e-03 -2.35111848200e-03 -3.32266936697e-03  3.22894672409e-03 -6.23015569730e-04  1.98550744729e-03 -3.13934473965e-03 -8.95174663372e-04  3.49163108711e-03 -3.17265604735e-03 -6.33406468454e-04 -6.16112047707e-03  1.09397582243e-03 -8.79746536146e-03 -1.74789863883e-03 -7.42426209724e-04  1.25072301281e-03  5.93085922909e-03 -1.51915586693e-04  1.29273616145e-03  2.06267508945e-03  1.39941340882e-03  1.77737213736e-03 -1.61132967661e-03 -7.86218984691e-04 -7.57393248452e-03 -1.14211314080e-03  1.07756002855e-04  4.33266871449e-03 -2.31210010439e-03  6.79431686420e-03  1.99749224606e-03  1.98365887088e-03 -2.50846486387e-03 -3.61158899476e-03 -2.62659141394e-03  5.33081227905e-06  1.33487614836e-03  3.66181064105e-04 -4.93199207259e-04  1.44998974122e-03  2.60282660679e-04 -3.32293974438e-03  4.91972316530e-03 -3.19943467142e-03 -2.73163876798e-03  2.69451132593e-03  3.29688740843e-03  3.83378421880e-03  4.85519015798e-03 -2.60534958617e-03 -4.47454291026e-04 -2.12773345678e-03  9.61630899480e-04  5.71396761693e-03 -3.63171814678e-03  6.00281641745e-03  1.09479618415e-02 -4.10242107265e-03  1.01122100969e-02  2.11111662392e-03  2.67815174626e-03 -2.86079206758e-03 -5.68542208348e-03  1.64956059830e-03 -6.72095275226e-03  3.65093024655e-03 -7.79103622365e-04 -6.56590934828e-03 -2.55629745595e-03  4.54801331522e-03  4.17718140802e-03  1.62309897154e-03  1.02335667173e-02 -4.69321745520e-03 -1.96440010428e-03 -1.68126312922e-03  5.38121974076e-03  2.04915002295e-03 -7.24979597830e-04 -3.61920165178e-03 -4.98634827223e-03  3.80140706585e-03 -4.60751155232e-03 -2.51383429078e-03  1.33209721839e-03 -2.28276174330e-03  7.12779047547e-03 -6.87230243821e-03  3.63440137597e-03 -3.82083424350e-03  2.92622758698e-04 -7.37192220309e-03 -4.34740035031e-03  2.10674117260e-03  3.55823718364e-03 -5.87500060780e-05  8.45433691165e-04 -5.86784336962e-04 -6.22065510678e-03  1.59505990314e-03  6.99395020641e-05  3.02726171796e-04 -1.40064688572e-03 -4.56328703629e-03  1.34910431093e-04 -1.14337708222e-03 -3.70089417906e-03 -1.77132332417e-03  8.59469093592e-05 -2.56520248760e-03  3.89050427241e-03  5.41609716930e-03  8.23752643473e-04 -6.05040069915e-03  4.56520531452e-03  1.07972524641e-02  1.15629856698e-03 -3.76052841127e-03  3.63630192320e-03  1.89494831984e-03 -4.03511403148e-03  4.99980901563e-05  4.31811529851e-03  4.84541353110e-03 -1.09502696867e-02 -3.83955179572e-03  5.34856062115e-03 -2.55474763370e-03 -1.02157606408e-03  6.72033970583e-03 -2.77138738770e-03 -3.31088203454e-03 -7.07195533061e-04  5.23764053794e-04  3.23339726802e-03  3.26172643775e-03 -5.33479758178e-03  7.66192214889e-04  3.28087500618e-03 -2.54644973831e-03  5.18927436337e-04  4.75205038975e-03 -4.00762599561e-03  4.06531979371e-03  3.84337540587e-04 -2.81363550216e-03  3.28962157713e-03 -3.71133347994e-03  1.86055736174e-03  7.10431443916e-04 -6.05679383151e-04 -2.59437535317e-03 -7.88167443112e-04 -2.44016007215e-03  1.74952441784e-03  6.47606543380e-03 -9.16119743281e-04  1.18394696550e-03  7.50244511988e-04  1.08533793304e-02 -1.03321578640e-03 -2.28435781641e-03 -4.47095165523e-04  2.42710202660e-03 -6.90267867422e-03  5.78787016682e-04 -2.83097234593e-03 -3.40441096417e-03 -8.21071742403e-03  2.91453192308e-03  1.47314050981e-03  1.17480767869e-03  9.66432403744e-03 -4.54020531149e-03  1.62770970371e-03 -6.25674694640e-04  7.44096039912e-04 -3.28712549665e-03  6.90658855189e-03 -1.07157400217e-03 -4.69781105697e-03 -4.68457898152e-03  7.43946961776e-03  2.58945397581e-03  3.16506769018e-03  4.86759005055e-03  2.68433441557e-03 -5.19507787959e-03  2.39554255307e-03 -4.60829483989e-03  1.57290946078e-03  7.80670984941e-03  8.63856621106e-03 -5.76157114888e-03 -5.71887209431e-04 -4.14306399062e-03 -6.84988598761e-03  7.13762979558e-03  2.37802129981e-03 -9.16421625163e-03 -9.28879238385e-03  3.10222784484e-03 -6.71449806307e-03 -3.96958689116e-03 -1.17883783744e-03 -4.76795396615e-03  3.45203749392e-03 -8.31501297773e-04  1.11809761780e-02 -6.30869530917e-03  6.39876875650e-04 -2.57401951703e-03 -6.64727269224e-03  2.07830982357e-03 -1.16857395903e-03  3.15807478204e-03 -6.74678055478e-03  9.34724926883e-03  4.31245532137e-03 -2.07394349219e-03  6.63370044887e-03  2.78142159724e-03  7.97182348684e-03 -1.36213486882e-03 -3.75084524038e-03 -3.67483338581e-03 -9.01927419806e-03  6.48811157287e-04 -1.82562352248e-03 -3.32575741487e-03 -2.50645888957e-03 -6.30245214276e-04  7.07741151488e-03  6.93728820756e-03  9.61559748386e-03  4.03053867499e-03 -7.82558037843e-03  3.42441139720e-03 -8.68540812558e-03 -9.19058485718e-04 -1.16445105636e-03 -3.45910273761e-03 -1.17201302530e-03 -6.14078108533e-03  1.88736564857e-03  1.40027792274e-03  6.67805712570e-03 -2.21010197621e-04  9.35693625622e-03  8.71937956079e-03  1.13315566557e-03  1.76246931442e-03  8.48317789674e-04  6.18801074646e-03  4.76018135199e-03  4.03637379184e-03  3.47470526168e-03  2.89683648334e-03  3.05341562054e-03  6.81666073897e-04  8.48235918919e-04 -8.34519737437e-04  3.91784967830e-03  5.26368249663e-03  3.13612851960e-03  1.07904851176e-04  9.45258848561e-03 -3.31279487015e-03 -2.22885086198e-03  3.94834018639e-05 -2.09258630228e-03  3.15768992677e-04  6.08861448384e-03  6.12452942457e-04 -1.22988097469e-03 -2.34071799568e-03  3.13710082067e-04  3.50080627613e-04 -2.80037086665e-03 -4.91765716093e-04 -3.62480165351e-05  4.58997549274e-03  4.08731375778e-03 -5.27132595351e-03  5.96599804239e-03  1.43379969852e-03 -1.25562585227e-02  5.94817393806e-03  5.48616845309e-03 -2.42883252407e-03 -2.15750423154e-04 -1.65061634450e-03 -1.93636292870e-03 -7.86078091075e-03 -5.49493735967e-04  1.84881447975e-03  1.74226446389e-05 -1.37381667182e-03  1.06478495228e-03  4.12859383596e-04  1.36346707468e-03 -3.45855172114e-03 -7.90858813954e-04  3.89266928695e-03 -6.86154431641e-04  5.99584109812e-03 -6.41230610737e-03  3.93925729906e-03 -4.45257316849e-03 -2.08447838376e-03 -4.32585972121e-03  1.11177007289e-03 -5.06838383951e-04 -3.48733671458e-03 -1.79877107214e-03 -2.19989317074e-03 -1.23888944962e-02 -1.14052562393e-02  4.11868355809e-03 -7.87167483491e-03 -5.86115856921e-03  3.38145534760e-03 -4.80174070272e-03  5.34233802261e-03  9.08420346135e-03  6.76939123350e-04 -1.42406155556e-03 -3.65008890218e-03 -5.68743192511e-03 -3.16888228617e-03 -7.59601912875e-03 -6.72634963394e-03  1.63676251614e-04  6.28920153030e-03  2.03762708063e-03 -4.57246831896e-03 -2.81262272491e-03  5.87130961696e-03 -3.65221201736e-03 -1.32144979744e-03 -1.42010821430e-03 -2.13445249139e-03  1.65654168414e-03 -2.31058646535e-03  4.86284968783e-03 -1.13185545803e-03  1.27885919763e-03  4.96512162406e-03 -4.14697340483e-03 -7.57969576485e-03 -1.70183895836e-03  2.29416981162e-03  4.89315457203e-03 -1.07146145393e-02  8.02892649862e-03 -3.25038373287e-03 -4.67186172931e-03  2.19332982726e-04 -1.35985626660e-03 -3.70445450567e-05 -8.82942155831e-04  3.25975156853e-03 -1.46180546308e-04
-9.12590452141e-04 -1.22037980976e-05 -2.63129437894e-04 -1.04888368365e-03  4.77781183037e-03 -5.51748593951e-04  1.65733047299e-03  1.38955450687e-03 -1.35652447626e-03 -1.47778692014e-03 -1.89810591436e-04 -1.63519566221e-04 -2.39071857325e-03  1.20151680416e-03  2.28691664657e-03  9.81104107317e-05  1.21938914685e-03 -1.78719992621e-03 -2.01283167423e-03 -5.56755517221e-04  6.33187370393e-02  9.05778567250e-03 -7.91355296983e-04  3.31048133372e-03  2.10645825801e-03 -3.03143879304e-03  2.57907032986e-03 -9.70737760357e-04 -5.52013695798e-05 -2.53675972711e-03  8.97898670967e-05 -1.34044587555e-03 -2.77564916316e-03  2.13641987544e-03 -6.64458287516e-04  8.37977209984e-04  2.06857030953e-03 -2.44484764175e-03  9.84371788032e-04  1.10381796703e-03 -1.35996655476e-03 -4.02269006725e-04 -4.06960412742e-03 -2.88169457206e-03 -4.34493832767e-04  3.33512559389e-03  1.34957049786e-03 -2.26023035272e-03 -4.83297310327e-04 -3.41856358488e-04  1.51550767923e-03  4.72342524784e-03  2.00169880111e-03  1.32821607314e-03 -5.57559551964e-03  4.60812641585e-04 -2.42691857995e-04  2.04642073127e-03  2.44624099361e-03 -9.30043140961e-04  1.12234328055e-03  5.11158829131e-03 -1.86996851050e-03  4.18513941146e-03  1.73712833182e-03  3.15739388864e-03  3.37073806995e-03 -4.30872667965e-03  1.16804471137e-03  3.17563642348e-04 -1.13727019503e-03  5.96069803937e-04 -1.14154450527e-03 -3.12705437818e-03 -2.93621461229e-03 -1.63471312464e-03  3.12821596344e-03 -8.65170743821e-04  1.67932085867e-03 -4.82210436049e-05 -1.52467708964e-03 -1.48263506186e-03  3.79604666953e-04 -4.13245276808e-03 -3.32258341269e-03 -3.30038283064e-04  1.86872324722e-03 -1.96174255837e-03  8.85322661095e-04 -1.26732065752e-03 -2.01300342900e-04  3.21757656952e-04 -7.02013874248e-04  1.75781473592e-04 -3.87573684395e-04  2.32454222062e-04 -1.37660854292e-03 -1.45069453542e-04  9.13815460018e-04  7.90781089733e-04  1.97500002453e-03 -1.02598507351e-03  1.19412682953e-03  1.37807680236e-04  3.35285730120e-04  4.74692445037e-04 -1.05725646416e-03  4.94354419686e-04 -1.14137880375e-03  3.49518596689e-04 -1.01533223572e-03 -1.76671697065e-03 -9.00995056998e-04 -1.62860171730e-03 -1.60808081368e-03  2.54098406848e-04 -3.99882295546e-04  4.54687114145e-06  5.30683597134e-04 -1.34157098419e-03 -2.00064412609e-03  3.64948317612e-03 -2.89634300987e-04  2.90697471166e-03  4.10891771719e-03  1.56270091836e-03  9.10428317835e-04  5.27137230532e-04 -2.04978998802e-03 -9.49454973329e-04 -1.01650238287e-03 -5.07648968346e-06  1.04129347597e-03 -3.69000845754e-03  9.50435130906e-04 -4.97996474181e-04  3.06500394180e-05  1.78047629591e-03 -1.03023032474e-03 -4.61806485882e-04 -1.52993771395e-03 -3.76429520687e-04  1.08655437966e-04 -1.16340445174e-04  8.92400351994e-04  2.33585799213e-03  1.82445253495e-03  4.62221154098e-03 -2.68546498340e-04  1.13292440962e-03 -3.93301958760e-03 -1.27896871684e-04  1.83385374695e-03 -2.08758207741e-03  1.02262346645e-03 -1.03955332355e-03 -5.42815210077e-04 -7.07412506755e-05  2.36403013556e-03 -9.78791881777e-04 -1.48651536628e-03 -4.62912122683e-05  1.31591913051e-03 -8.71595702383e-04 -2.33185852934e-03  2.18157153334e-03 -1.51839794536e-03 -2.45667141044e-03  2.56981339704e-04 -1.50693652559e-03  2.46715914495e-04 -8.44829749485e-04 -2.77834176101e-03  6.09223347552e-04 -7.03282199150e-04  1.73624775464e-03  1.19081566652e-04 -1.10737225209e-05 -7.63642531943e-04 -7.65667834439e-04  6.71116835662e-04  6.40065105085e-04 -1.23575123155e-03 -1.99961260786e-03 -3.42706903128e-03 -1.02629331406e-04 -1.80373966971e-03 -2.85212554774e-04 -8.11424975610e-05 -1.58039483058e-03  8.54829695371e-04 -2.33491202754e-04 -2.22988876584e-03 -1.31735262932e-03  3.50155451751e-03 -1.43373185342e-03  1.11777374619e-03 -5.42563104410e-04  8.10084671970e-04 -2.33141679898e-03  3.63888734951e-03 -2.08375282923e-03 -5.24821540996e-04 -1.74655336651e-03  2.69841204891e-03 -2.31089139956e-03  3.69121585198e-03  1.62887112198e-03 -1.65122984469e-03 -5.51207351282e-04 -2.70301001026e-04 -2.34596402827e-04 -4.21713471500e-04 -4.49397335452e-04  2.33886787924e-04 -5.21759803325e-04 -3.77890527531e-04 -1.34022078324e-03 -9.94916882195e-05  1.62868671417e-04  7.80057374809e-04 -2.72373337361e-03 -1.17095229578e-03 -1.10453384087e-03 -2.19333692577e-03  1.24757741780e-03  2.32704069021e-03 -7.71717233474e-04  7.47162730033e-04 -3.70504170393e-04 -7.26235410556e-04 -2.79768275273e-03  6.65753949268e-04  1.47278058891e-03 -3.60587078466e-04  2.33215844078e-03 -3.70626021860e-04  1.68423463011e-03  2.75358396251e-03  3.23647581152e-04 -6.38708619458e-04  7.25060772961e-04 -1.98374685420e-03 -1.44781183636e-03 -1.40655372697e-03  1.09015645577e-03 -8.15561778061e-04 -6.27917352029e-03  2.43360742303e-03 -8.09358013654e-04  1.57658894801e-03  2.02200795737e-03 -1.74935318583e-03  2.01158088193e-03 -1.99260804247e-03  2.17873483601e-03 -1.35090887235e-03 -1.20029611984e-03 -2.30104573007e-03 -3.19542437148e-03 -1.97680612799e-03  2.33543940456e-03  1.40701614721e-03  1.00543347956e-03  2.48271508307e-03  3.10313705291e-03  6.89904893635e-04 -1.65106347969e-04 -1.20168012237e-03 -1.48048261636e-03 -6.87778941905e-04  1.26988817008e-03 -1.83761245593e-03  2.90594104118e-03  3.30273456491e-04 -9.41970162594e-04  2.47320914138e-03 -3.61180934079e-03 -1.90371097516e-04  1.19043227150e-03 -4.64782634615e-03  3.29136824177e-04  6.16082436863e-04 -6.06236929761e-04  1.13105313599e-03 -3.82940908039e-04  7.55915708214e-04 -6.32476307396e-04  2.27817409494e-03 -1.91985751303e-03  1.58629277059e-03  6.22739685848e-04  7.25160639651e-04 -1.59354191274e-03  3.24959473315e-03 -6.38663130547e-05 -2.13192766335e-03  5.56133262399e-03 -6.28418242457e-04 -1.01387231441e-03 -3.80265349901e-04  2.02279678310e-03  2.03203682306e-03 -3.06771469496e-03 -9.77518352226e-05 -1.27340916424e-03 -6.89350334944e-04 -1.21508821182e-03  7.27103396351e-04  1.07714093734e-03  1.25617907274e-03  3.32308881945e-03  3.43317160709e-04  1.35592200270e-03  2.37247512317e-03  7.19872533598e-04 -2.22282323357e-03 -1.28554695345e-03  8.39586550477e-04 -7.60513754587e-04 -5.34926704500e-03 -1.49910281517e-03  9.77378985684e-04  2.52020330731e-03 -2.17747511709e-04 -2.30576259347e-04 -8.84729429780e-04 -1.63337835008e-03 -2.45520385757e-03  1.54816210223e-04 -2.73596391348e-03  8.15628322736e-04 -3.03817718911e-03  1.87349385011e-03  1.82389790777e-03 -1.09470354541e-03 -1.11880728918e-03  4.09266194416e-04 -1.44938329410e-03 -1.29504166552e-03  1.70410821975e-03  8.67477126529e-04  7.42730241410e-04  6.13706396854e-05  4.37395647755e-04  2.36591741639e-03  1.36224698442e-03  8.16623876084e-04 -1.01836519993e-03  2.48462144410e-03 -6.05550662810e-04 -1.01254557178e-03  1.22422521392e-03  1.52401912799e-03 -1.01778858753e-03 -2.87680046982e-03 -2.69962733342e-03 -1.35745784161e-03 -7.46835022498e-04  1.57753123594e-03 -2.14815562312e-03  2.03625178449e-03  8.61985632968e-05 -2.57508943974e-04 -2.39597346728e-03 -2.40470884664e-03 -6.74501518077e-04 -4.76600610492e-04  8.43305027763e-04  2.94810406866e-04 -1.68213967145e-04 -3.35459377955e-05 -3.46780755451e-03 -1.76092717900e-04  5.44323339051e-04  2.34637126457e-03  4.20687534750e-04  4.82940604244e-04  9.03383396472e-04 -2.83880142776e-03 -3.40477079462e-03 -3.12083347162e-04 -3.24238873200e-03 -3.55420194699e-04 -1.26887593017e-03 -7.55895846855e-04 -4.07193020296e-04 -2.09296630593e-03  9.87166447194e-05  1.58639030948e-05  1.08770818285e-03 -6.94491431222e-04  3.84969193656e-03 -1.41427333074e-03 -4.69601348874e-04 -9.68890502369e-04  1.17807773174e-03 -2.94562844180e-03  2.63349767765e-04 -7.24404296161e-04 -1.89040061986e-03  1.16251782494e-04 -2.58129493577e-03 -1.08657514420e-03 -7.01835890132e-04  5.10103152739e-03 -3.93217944327e-03 -9.08895178724e-04  9.24989191328e-04  3.08310807718e-03 -1.76751974731e-03 -1.70017854633e-03 -4.89539242097e-04 -5.88887238010e-04  3.11510462791e-03 -1.86091457167e-03  1.39696678070e-03 -8.13745148998e-04 -9.80995357770e-04  2.54606972132e-04  9.77349947140e-05  2.68824798764e-03 -1.87716155002e-04  2.78439632189e-05 -1.31317680583e-03 -5.63263136456e-04 -1.25503916679e-03 -1.08470348432e-03 -7.73740444957e-04  2.98917561318e-03 -1.01244367973e-03  3.04736721409e-03  1.75337774302e-03 -4.33037453247e-03 -2.25487788851e-03 -1.73809060916e-03 -5.43260024695e-04  1.49535460936e-03 -1.74378994449e-03  1.50086255122e-04 -1.48503163056e-03  9.11441629498e-04  1.32980355184e-03 -1.71741743846e-04  1.24464638137e-03 -1.08641290014e-03  6.08038274981e-04  1.37370229047e-03  3.14019161691e-03 -2.43248206432e-05  5.60264857965e-04  6.27268204198e-05  2.44325933035e-03 -1.11018147148e-03 -1.08117565530e-03  5.81351807726e-03  5.34218754920e-04 -2.27489520993e-03  1.83331048874e-03 -4.67815360743e-04  1.62199687172e-03 -2.10614108519e-03  1.48897794929e-03 -1.51428454170e-03  3.21788603647e-03 -7.07198751682e-04  1.89842126965e-04  4.25243086413e-03 -4.42699976709e-03 -2.35864975738e-04  7.41123283775e-05  1.21043186718e-03  2.35001335363e-03  2.56147319612e-04 -1.58887114352e-03  1.23606377440e-03 -9.65933504813e-05  6.24255691619e-04  6.25177447453e-04  1.39321183935e-03  2.34314480142e-03 -2.70762439135e-03  2.78049888726e-03  4.41723937766e-04 -4.21448038664e-04  7.74061210815e-04  4.37993078985e-04  8.79675694526e-04  6.87354773795e-04  3.03228750625e-03 -3.15744006945e-04  1.61178612153e-03 -2.84227157086e-03 -2.05226453069e-03 -2.69917480416e-04 -4.58645361267e-03  3.99507900705e-04  3.31702242850e-03 -8.64395006823e-04 -6.01935698826e-04  1.19496221544e-03 -5.25137841730e-03 -3.54461327048e-03  1.55132712117e-03 -1.05738983025e-04  1.77234652798e-03  2.05626046658e-04 -2.44494030558e-03  1.58143086597e-03  1.94661697872e-03  8.79914119568e-04  5.94945783776e-05
-2.07446052879e-03 -2.49298767878e-03 -2.01584821030e-03  5.09911349963e-04  4.33935182011e-03  2.64611258491e-03 -3.02328704061e-04 -2.88822566955e-03 -1.95614419424e-03  1.95357288462e-03  8.17230213861e-05  2.84083108661e-03 -2.39221466971e-03  9.33827313777e-04  1.86624446319e-03 -7.11406175845e-03 -1.81480528745e-03  2.00035220445e-03  2.76019354958e-04 -6.88217165714e-03  9.05778567250e-03  9.07445577338e-02  1.41461769389e-02  3.07863515963e-03  1.16130745772e-03  7.09800054969e-04  2.10850321180e-03  1.40980499133e-03 -1.29175809864e-03 -4.84487462916e-03 -7.70064055836e-04 -2.11767354649e-03 -1.33957837678e-04 -1.91069543874e-05 -5.09985029961e-04  1.14451202058e-03 -5.73732137350e-04 -5.12577524885e-03  1.08990220607e-03 -5.21187388607e-04 -5.49937651796e-03  8.13913400928e-04  1.01434375399e-03  2.04079978305e-03  3.84686402781e-03 -3.25699682440e-04 -2.19573502980e-03 -4.26088834354e-04  5.18176470163e-03  1.61521767464e-03  4.99078814095e-03 -6.29408196110e-04 -4.62932203902e-03  3.29332898669e-03 -4.64324132612e-03  7.58712088593e-04 -2.47735596303e-03 -3.16719718781e-03  2.85750061877e-03  2.56046832747e-03 -1.33026146720e-03  2.99673347577e-03  6.02282500126e-03  3.40356781553e-03 -1.68662832276e-03 -1.11186422493e-03  3.82208249581e-04 -3.91085417066e-03  2.85128116373e-03  4.11485415299e-03  9.99442416837e-04 -3.43846307221e-03  1.78093536831e-03 -2.50765143191e-03  1.71409451304e-03  1.00601926726e-03  8.17722327543e-04 -1.90263681856e-03  8.22947462654e-03 -6.80933578381e-04  1.50389681010e-03 -1.05036029851e-04 -4.58388618456e-03 -4.75122728531e-03 -3.22981584739e-03  3.38934486819e-03 -1.64219382999e-04 -4.27581660515e-05 -1.37757604148e-03 -9.43048130853e-04 -3.56237133746e-03  1.77776795618e-03 -9.95775368288e-04 -4.31156512470e-03  5.02635261184e-04  3.30170980039e-03  2.18999521378e-03 -1.39933805930e-03  2.47077865746e-03  9.58271715727e-04  3.86216804625e-03 -2.47734870017e-03 -1.72623143441e-03 -9.00728470591e-05  4.10572909850e-03 -1.44982966328e-03  3.72050823462e-03  3.60846396957e-04 -9.83226208396e-04 -4.03763698054e-03 -5.16342063450e-03 -5.86108475885e-03  1.66442484558e-04  4.15784088872e-04  1.77621585790e-03 -2.09846990620e-04 -1.34205571371e-03  4.19037660721e-04  5.20517642782e-04 -1.16998850042e-03 -3.30647874522e-03  3.11009216230e-03 -2.62831017001e-03 -1.94723084655e-03  2.41000199741e-05 -7.56008814121e-04 -7.45253578621e-04  4.51248996078e-04  2.08715161928e-03 -8.44866310383e-04 -3.22737197226e-05  6.92515274847e-04 -9.01697318237e-04  3.79450199420e-04  2.43771959358e-03  1.43532888013e-03  3.38365204281e-03 -5.80356435139e-04 -3.83526880597e-03  1.26726275683e-03 -4.29833252791e-03 -5.10009908713e-03  1.04902685490e-03  2.10162350641e-03 -5.96287186721e-04 -2.01786066453e-03  5.60834979706e-04 -1.33876950651e-03  2.35537617907e-03 -1.38848231100e-03  6.38760709506e-03 -5.85116278598e-05 -4.61645075055e-03  1.20971272763e-03  1.82205612440e-03 -2.26619585784e-04 -1.62688934529e-03 -2.46082493549e-03 -1.36040911385e-03 -1.06091797729e-03  9.18353315775e-05 -5.38693323369e-04 -2.36536092716e-03 -2.30718544659e-03  2.30819916443e-03  8.20941895164e-04 -2.20850649736e-04  9.48291750157e-05  1.05832318814e-03  1.03242611806e-03 -2.19321118199e-03 -3.16039757948e-03 -5.20633997880e-03 -3.70665011930e-04 -5.21361669340e-03  2.21547712759e-03 -3.54791811704e-04 -4.06651658801e-03 -5.21962331232e-04  4.71301144590e-03  4.19087956430e-03 -3.77934494828e-03 -3.74708510981e-03  4.94089932579e-03  1.09625474838e-03 -3.79914960163e-03 -3.32045670080e-03 -1.57183602954e-03  5.13440502305e-04 -4.46195339896e-03  2.91725586551e-03 -1.95610620766e-03 -2.26434586156e-04  1.84734234128e-03 -4.05366086476e-03  2.66854362896e-04 -2.93662372628e-04 -1.13440102239e-03  3.77241012076e-03 -3.15226340326e-03  2.23587368934e-03  5.93505784409e-04  2.02912671995e-03 -4.16837842698e-03  3.65255314508e-03  3.20169550350e-03  1.49971316502e-03 -3.13039477214e-03  2.49395479875e-03  1.76856450668e-03  3.27483963949e-03  1.90281017449e-03  2.13038406465e-03 -1.68309409766e-03  8.35926854594e-04 -1.72246914098e-04  1.24002512005e-04 -2.12998859860e-03  1.43503271612e-03  9.29956545076e-04 -7.07550044822e-04  8.10648460665e-05 -4.91500983318e-03 -1.88132468835e-03  3.79345906576e-03  1.94582842771e-03  2.14772119676e-03 -1.20100717745e-03  1.51327160382e-03  1.30594093807e-03 -3.04845104926e-03 -1.43623410917e-03 -2.39681166347e-04 -8.93149764632e-04  1.00914826494e-03  3.60407615448e-03 -2.73265678186e-03 -2.50424361600e-03  1.40683540645e-03  5.16945805334e-03  5.99767811148e-03 -1.69298728504e-04  2.16447359104e-03  2.55303821004e-03 -1.65707271616e-03 -1.27525426339e-03 -5.43816590655e-03 -5.42896730350e-03 -3.59386136904e-04  1.62169629343e-03  2.26166008120e-03  2.75880651182e-04 -7.05179903063e-04  2.30261163761e-03 -1.41077561481e-03  2.97459630309e-05 -1.29239165873e-03 -1.65654692635e-03  2.66026894871e-03  1.57297989190e-03 -6.27173151131e-03 -2.94231081667e-03  7.98313647785e-04  1.01610912471e-03  3.03361680437e-03 -8.85980793139e-04 -1.17580400308e-03 -1.61410993844e-03 -3.49606111459e-04 -6.76092294008e-03  1.49469113750e-03 -2.16919942166e-04 -5.17964536256e-04  3.41200593435e-03 -1.58527795367e-04 -5.66392002434e-03  1.92108101842e-03 -5.32666332129e-03 -1.73245982108e-03  3.03791843066e-03  8.27813716669e-04 -7.70684517240e-04  5.08628595302e-05  1.16975059134e-03 -4.74236668800e-03  2.87971686021e-03 -4.14265633577e-04 -3.53299689054e-03 -2.21603092169e-03 -3.70664122254e-04 -7.38544980273e-04 -4.35041884213e-04 -1.42870979941e-03  1.07723458181e-03  1.00725527146e-03  1.17848336697e-03  3.80904353193e-03 -3.33633053939e-03  5.49119059919e-03  4.06105746785e-03  1.40079284439e-03 -3.99307168242e-03 -1.78914507875e-04 -2.37324619311e-03  4.71796831922e-03 -7.57804407937e-03 -1.62399640563e-03 -2.38862606067e-03 -3.33291435154e-03 -1.06320109850e-03  1.10949443382e-03 -2.23413608008e-03 -5.07817832740e-04 -1.40544962437e-03  1.05788044063e-03  4.80986876806e-03  5.29279836887e-04  1.96407641634e-03  1.35070494123e-03  9.52443328497e-04 -1.24044383603e-03 -2.08090780630e-03  2.19525282754e-03  2.67791230700e-03 -2.18898097373e-03 -3.83959823290e-03  4.64575116213e-03  5.44437150500e-03 -3.13304714343e-03  1.13005558489e-04  3.38378658558e-04 -4.73625546017e-03 -9.84440337297e-04 -1.11707682181e-03  8.13442298020e-04  2.38380628912e-03 -5.64499558439e-03  6.09925021418e-03  3.19839619198e-04 -4.29196812168e-03  3.49535592240e-03 -3.44802896666e-03  2.73931499676e-03  1.44619165086e-03 -4.43199827687e-05  2.94106474875e-03 -9.43080380825e-05 -2.14538948546e-03  2.51034642013e-03 -1.65187317772e-03  5.71111167767e-04 -1.85743537461e-03  2.62014556322e-03  1.92784337159e-03 -1.91647787126e-03 -4.49741045989e-03 -3.19783270156e-03 -4.38338651190e-03  6.18743813921e-04 -3.84671445987e-04  2.50999000845e-03  6.43411482509e-03  1.60658777479e-04  1.16362394006e-04 -1.48135471611e-03 -8.05950186019e-04 -3.18094529423e-04 -3.05812220241e-04 -3.21549810950e-04  3.73199368347e-03 -3.22401190582e-03 -3.77626759209e-03 -2.10503956297e-03 -4.37780977397e-04 -7.06114047902e-04 -1.77119828615e-03  2.12775313761e-03 -2.60170180617e-03  5.49700891608e-03 -9.22479537414e-04 -2.25717007179e-03  4.85750746809e-03  1.29409787606e-03  2.06240488122e-03  2.05217622404e-03 -4.52202021300e-03 -3.68189754230e-03  3.62885027016e-03 -3.55942199834e-05 -1.24165861738e-03  1.48818879465e-04 -4.00638060173e-03 -1.62949870050e-04 -4.26868530928e-04 -2.77680629387e-04 -1.75915589305e-03  2.80225772520e-03 -3.82226872340e-03 -1.70142931064e-03 -1.10698161517e-04  2.41170496264e-03 -2.92143508286e-03 -1.77750843446e-03 -3.95092920041e-03 -2.54465783913e-03  8.56364467005e-04 -5.79942750604e-04 -3.21870081989e-03 -3.69816959868e-03 -4.51559470840e-03  3.89114917070e-05  1.43124889193e-05  1.25051523189e-03 -3.73672482560e-03  4.44246034696e-04 -3.66608368844e-03  2.08641508390e-03  1.14779022382e-03 -2.47367433410e-03  6.20614849335e-04  4.25550343368e-04  1.91560197613e-03  9.41127121194e-04  7.64832464859e-04  1.48721969039e-03 -4.36007330974e-03  6.54854940430e-04  1.66583795040e-03 -2.87740429667e-03 -2.89258059267e-03  1.38874995444e-03 -4.88404230398e-03 -1.69679668937e-03 -2.26344547819e-03 -1.38121367353e-03  4.85909606015e-03  1.09061605681e-04  3.95331425771e-04  1.66381165300e-03  9.90877607080e-04 -2.38840026462e-03  7.84004761486e-04  1.39845643627e-03 -9.96326179011e-04  1.78043372362e-03 -2.10300268515e-03  4.65807381946e-03 -4.95634787858e-03  2.89283522627e-03  3.61390179471e-04  2.90764518087e-03  2.27565696349e-04  4.74645965780e-04  7.15787070480e-04  1.44549826667e-03 -2.39623901387e-03  5.90545825093e-04 -3.63649198207e-03  1.34103505343e-03  4.64092710604e-03  1.31575066797e-04 -5.45614072967e-03 -6.09218277503e-03 -2.83497654412e-03 -1.11833411495e-03  3.65773692687e-03  4.31041089450e-03 -1.77362301899e-03  2.09760425840e-03  2.96883517026e-03  8.02374774328e-04 -5.43107485176e-03  4.81728909759e-03 -1.51128831159e-03 -1.05005575154e-03  2.12408299784e-03 -5.40530513935e-03  3.47271446387e-03  2.12048357192e-03  3.08587454627e-03  1.19107892249e-03 -1.31809441606e-03  2.42331622397e-04  4.03964725175e-03  5.70747439911e-03  4.32953151219e-03 -2.61328948113e-03  4.34502292275e-04  2.40021156206e-03  7.37940663383e-03  2.06733982922e-03  4.15307623271e-04 -4.99412984615e-03  2.15280626319e-03  2.24384577107e-03 -1.94712969050e-03  7.82881106957e-04 -7.04425385752e-04 -4.75808578672e-03 -1.07871206490e-03 -9.91523876629e-04 -1.71897567550e-03 -5.35771754001e-03  7.33513719854e-03  1.07159584569e-03 -1.00565173351e-03 -3.58018190560e-04  1.72382815004e-03  2.73728736525e-03 -1.71944974771e-05 -1.55209569965e-03  4.40171971079e-04
 1.14707274879e-03 -1.76209149837e-03 -2.35171726903e-03  2.13033908774e-03 -2.34661101125e-03  5.64796486022e-03  2.13476136490e-03 -2.02376146526e-03  2.82129791178e-03  1.87561129761e-03  1.64138021832e-03  3.00498680844e-03  6.02342221627e-04 -2.12028176916e-03 -3.79699727523e-03 -4.51731927029e-03 -1.96157810688e-03 -1.08932654321e-03 -5.51942959448e-04 -6.87107826036e-04 -7.91355296983e-04  1.41461769389e-02  1.12819988283e-01  1.03452120233e-02  6.22251876081e-03  5.32806373881e-03  4.38898967607e-04  1.55633977887e-03 -2.34893430288e-03  9.84086470066e-04 -2.58766480281e-03  2.63643069730e-03  1.94002869125e-03 -5.90908550352e-04  6.50285477947e-03 -1.52482602974e-04  4.06659852132e-03 -3.45767595530e-03 -7.54512569319e-04 -3.47982013179e-03 -5.51717286889e-03  1.20330975647e-04  2.50220008859e-03  2.55316238006e-03 -2.63290170798e-03 -1.81553484165e-03 -3.80937304923e-03 -4.51215973244e-03  6.09935700880e-04 -6.22971513796e-04 -4.40873583509e-03 -7.08661392974e-03 -1.56437657122e-03  1.31730303999e-03 -4.14591421204e-03  2.97076895473e-03 -1.26856165644e-03 -4.84424616301e-03  7.94673686560e-04  5.59576381689e-03 -3.30814963797e-03 -4.79563862170e-03  1.01381456492e-02  2.41268527470e-03 -5.13993878108e-04  1.66626936264e-03  5.46758764657e-03  3.06102315342e-03  3.35311658665e-03  2.76308265467e-04  1.82427864595e-03 -3.51172232630e-03  2.64159890849e-03  2.23169419226e-03  1.35198172772e-03 -9.09280367279e-03  7.05602750137e-04  3.54317300984e-03  2.95714543143e-03  1.40897789922e-03 -2.71367071354e-03  5.63422686484e-04 -5.75557710663e-04 -6.19488125840e-04  2.13804013723e-04 -3.35930234154e-04 -3.57913962703e-03  3.30962936710e-03  6.08221664701e-04 -6.18754538213e-03 -1.70306050937e-03  5.37292139404e-03 -1.37717217992e-03  8.85977205843e-04 -2.22629137420e-03  3.51218908776e-03  2.23734276101e-03 -1.81391160044e-03 -4.32344467433e-04 -2.21944442405e-04 -1.89267906963e-03  2.93032165724e-03 -1.62758654246e-03  5.84411522262e-03  1.73277215391e-03  3.47502228109e-03 -2.09504031353e-03  5.86197048965e-03 -3.52552007671e-04 -1.81796897074e-03  1.11954632303e-03 -4.81249509323e-03  1.00975182991e-03 -8.43449324361e-04  7.92279732367e-03 -2.24456838318e-03 -7.53574840888e-03 -8.51919678573e-05  1.21981834611e-03 -3.14329703436e-03 -3.80073545597e-04 -1.97783792829e-03 -4.09371624157e-03 -4.58688081923e-03 -6.09992675852e-03  5.50586502607e-04 -4.98456058674e-03 -5.57243126738e-04  4.59657522241e-03  3.27322479511e-04  7.99240076673e-04 -3.48670193728e-03 -5.62903589139e-03  3.77438866696e-03 -8.58674087064e-03  8.37899698810e-03 -6.36888489419e-04 -2.81743616572e-03 -2.24618017018e-03  2.86926415537e-04 -1.45283788310e-03  7.80148977063e-05  2.59675887275e-03  3.02664791198e-03 -2.36952321877e-04  2.04355479794e-03  6.08973211893e-03  1.89830035414e-03 -1.84948271102e-03  1.68216956689e-03  4.85020511724e-03 -2.11564151085e-03 -1.87484284679e-03 -5.56721631674e-03  5.66834976807e-03 -8.68966779997e-04 -6.03381898793e-04  4.86857989302e-04  6.56259463014e-03  1.34707778205e-03  1.50506204303e-03  1.15057168309e-03 -2.58715891097e-03  2.52201596975e-03  1.13564824562e-03  1.00529842476e-03  3.02750508115e-03  2.27270509445e-03 -3.59147457802e-03 -5.35963212642e-04  2.72485513921e-04 -4.02999426127e-03  9.05928887961e-04  1.24646358829e-03  3.78524973729e-03 -2.88495275630e-03 -8.90084285457e-04 -5.63586241800e-05 -5.80020690303e-03  2.15692356417e-03  4.66002183484e-03 -5.44284209100e-03 -7.63162170601e-03  2.36774605900e-03  2.21234345378e-03 -6.48977871551e-03  1.66273412061e-03 -1.69078035752e-04  3.34136461707e-03  2.14373023721e-03 -2.67201806933e-03 -3.10818647887e-03  6.27485812385e-03  4.01147177518e-03  2.86320773257e-04 -2.17385161921e-04  4.99137668844e-04  3.51561196947e-03 -3.42889101430e-03 -3.87812615812e-03 -1.49315459474e-03  4.53047655212e-03 -7.86659075075e-04  1.86316590290e-03  5.69435021196e-03 -3.14640385145e-04  1.45872317050e-03 -4.41459460239e-03  4.55461106698e-03  3.90606799871e-03  3.48277674606e-03 -4.21516196995e-03  6.94403144151e-03  3.05261439950e-03 -2.44692350306e-04  2.09004095700e-03  1.31036557849e-03 -2.11384468408e-03  1.36025266755e-03  3.48853322024e-03 -1.09101480130e-03  2.45965695495e-03  3.58522199222e-04  6.45857668254e-04  8.58052190702e-03 -5.73841094722e-03 -2.83191611647e-03  6.94863509632e-04  4.08579792299e-03 -7.41594788704e-03 -5.58598606676e-03  2.18153990438e-03  7.05050997174e-04  9.67291675827e-04  1.84161473469e-03  2.14088523996e-04 -2.38099402944e-03  9.50028558008e-05  1.37651672442e-03  4.72136875793e-03  3.10380746036e-03 -1.26284260874e-03  3.60127409819e-03  2.19834742110e-03  9.04455232127e-04  6.09047230671e-04  1.24981390331e-04 -4.39066755161e-03  2.31877116258e-03 -5.46282411818e-03  8.20813319953e-03 -1.52692193356e-03  2.63492080082e-03 -3.00023096727e-04 -2.61298173318e-04  5.83581356845e-03  3.20883449896e-03 -5.79316283604e-04  5.87601801270e-05  4.25838189440e-03 -3.30852811516e-03 -4.69695892996e-03 -4.96387077296e-03  3.14980456281e-03  4.97863206734e-03 -1.03077129782e-03  3.01665371706e-03  2.25506946630e-03  1.32238452319e-04 -3.61024798849e-03  2.95141628318e-04  3.29130204819e-03  9.22951087161e-05  2.21671528878e-03  1.66595962967e-03 -5.85789242717e-03  3.63498565670e-03 -4.01630448798e-03 -1.55796765343e-03  3.84119924786e-03  4.79748622949e-04  8.97888170664e-04 -2.30247588454e-03  1.27560408899e-02 -1.36137034314e-02  5.97845812724e-03 -2.13489153908e-03 -3.92862416686e-03  2.24613681240e-03 -6.17081366051e-04 -5.43839501565e-03 -6.66926909777e-04 -7.92353380642e-03  1.11634013429e-03 -4.68582837424e-03 -4.12653242902e-03  1.06626710167e-03 -1.01291356342e-03  5.77790989383e-03  4.37786678432e-03 -1.47875670601e-04 -4.49012823922e-03 -9.77563775947e-05  3.10892000620e-03  1.66905651813e-03 -8.75765911557e-03 -2.11460910238e-03  2.15049237549e-03 -1.74397861471e-03  1.76270295607e-04  3.64957409763e-03 -8.73004013034e-04 -6.05614640361e-03  5.64215329916e-03  1.34064869587e-03  1.25078070376e-03  1.80127102274e-03  5.40734216548e-03 -2.27704791286e-03  7.87789227729e-05 -9.42187885344e-04  7.01159249912e-04 -3.92137472233e-03  2.11404400777e-03  8.58071015152e-04 -2.87312703563e-03  2.64359103940e-03  5.58657061179e-04  3.44737994447e-03  1.75896633860e-03  2.89146581883e-03 -2.28397552485e-03  4.43297847099e-03 -5.65946810153e-04 -1.53800670852e-03  2.99493648817e-03 -4.57001887162e-03  2.25017770430e-03 -2.05668113986e-03 -1.18919943286e-03  6.88178440557e-03  4.78319664617e-03  3.62885476453e-03  2.41344864938e-03 -2.81686460663e-03  3.47531925515e-03 -2.21610493753e-03 -1.01741980427e-03  1.75993613805e-03 -8.57030392478e-04  2.53485128951e-03  5.51964397095e-03  1.05417236685e-02 -3.24686952553e-03  7.17103969748e-03 -2.75700776961e-03  1.08506430598e-03 -1.82769676327e-03 -1.17798658873e-03 -1.06505915619e-04  3.61177198117e-03 -1.53121354262e-03  2.15473261187e-03  7.21605785821e-03 -3.60176565906e-03  3.42116915517e-03  1.21042175500e-03 -3.74489723886e-03  4.57031168357e-03  1.16494585923e-03 -1.89543079696e-03 -1.50084689611e-03  7.20182401234e-04 -1.64483536981e-03 -3.87247852298e-03 -1.76666950263e-03  4.29329273512e-04  1.96143838563e-03  2.37947652618e-03 -4.36916057478e-03  1.53233097524e-03  1.27226361903e-03  1.12227680491e-04 -6.88193474362e-04  1.81896997546e-04 -3.65132086389e-03 -3.04273785577e-03 -3.22478879799e-03 -6.25749811084e-03  6.90946931985e-05  6.12128256726e-03  1.37454879876e-03 -2.26066760509e-03 -3.61185294675e-03  7.28414815443e-03  5.23717803067e-03  1.43069455738e-03  3.73217719711e-03 -3.94424604547e-03 -6.25096239693e-04  1.61427917018e-03 -2.65760157353e-03  3.21824098635e-03 -5.76110528683e-03 -2.74564249463e-03 -1.00901817959e-03 -6.42095572275e-03 -5.78624902656e-03 -2.29505225269e-03  2.69880053301e-04  3.42940006439e-03  8.82997743384e-04 -9.41212001249e-04 -1.56254752823e-03 -3.15684536271e-03 -2.33987289394e-03 -9.72550329890e-04 -6.69536548976e-04  1.38588033210e-04  8.56063232953e-04  2.36633001273e-03 -1.69052020718e-03  3.12329089901e-03 -1.53933010620e-03 -4.78317703800e-03  9.34527544974e-04  1.63671561033e-03  2.53752000909e-03  2.86746943612e-04  2.95139432337e-03 -4.02418404548e-03 -1.97553677931e-03 -2.02669137196e-03 -7.90647671731e-03  3.00482179794e-03 -1.57010886688e-03  2.18491923062e-04 -3.08351747836e-03  2.89397360897e-03 -9.44194200803e-04  5.07850782772e-03  1.44157226538e-03  7.26053508324e-03  2.15664470397e-04  3.09777747437e-03  1.70623284629e-03  5.29472836013e-03 -5.88920551472e-03  6.59986986236e-03 -7.55067528931e-04 -1.04055247320e-03  3.44765816385e-03 -1.95412314940e-03  4.03311128348e-04  1.78799026356e-03 -1.28041446119e-04  6.66436888706e-04  3.41992429071e-03 -3.56752918742e-03 -2.01463054747e-03  7.79847064739e-03 -3.44936053486e-03 -5.60180956857e-03  2.77694316957e-03 -7.24818891922e-05  5.87526744145e-04 -4.73112293557e-03 -3.97987434496e-03  1.43475069808e-04  9.45712740887e-04  8.81896070607e-03 -2.93808762737e-03  4.70839346028e-03  3.17092684488e-03  3.26527050029e-03  2.43814162602e-03  1.35746468461e-03  1.83575179939e-03  2.31751839283e-03 -6.00084323705e-03  2.51155188374e-03 -2.58134121572e-03  3.22079397086e-03 -1.55613491271e-03 -6.88849547658e-05 -1.27934317005e-03 -5.70920807002e-03  5.77830945604e-04  5.00156675717e-03  3.76014231020e-03  5.56870588673e-03  5.42887050649e-03  5.53524891511e-03 -7.19775473790e-03  5.70429286799e-03  4.22970568433e-04  2.57286006409e-03  5.01452746110e-03 -1.37461962730e-03 -3.87568401335e-03  1.40835063550e-03  1.87289329563e-03  1.46363622772e-03  2.19783533423e-03 -4.30664693779e-05 -2.64890394761e-03 -2.49328509082e-03 -4.21509992780e-04  6.25000451244e-03 -1.31987314084e-03 -9.19479913253e-04 -9.42328508326e-04
 4.83308003532e-04  4.63790390599e-03  5.23910352016e-03 -7.75805110500e-04 -3.04448322777e-04  5.90408569964e-03  6.75766774473e-03 -1.40786102885e-02 -2.34184632877e-03 -1.61060936166e-03 -1.91069227483e-03 -9.42062437726e-03  8.21487100950e-04 -1.99527365456e-03 -7.03552740789e-03 -7.97283521535e-03 -2.76518211825e-03 -6.55525602965e-03  1.58177818152e-03  3.00231807168e-03  3.31048133372e-03  3.07863515963e-03  1.03452120233e-02  1.43998795655e-01  3.57192023310e-02  6.65549438819e-03  5.13491428551e-03  1.73019454970e-03  5.30134021606e-04 -3.32979697006e-03  4.59786459500e-03  1.44242217986e-03  7.56169330856e-03 -9.07570719993e-03  1.31090966867e-03  1.58427089739e-05  5.71725320384e-04  6.47963190752e-03 -6.35873351404e-03 -5.00985281437e-04 -1.15935066813e-02  7.40634867310e-04 -4.71461979463e-03  2.92978405011e-03  1.31151375897e-03 -2.35099337795e-03  2.32970041337e-03 -4.55632833049e-03 -5.39114520355e-04  2.90200133564e-03 -5.09822833083e-03 -6.53976511816e-03 -4.43812436415e-03  2.58489601551e-03 -4.08386412153e-04 -7.00405677725e-04  3.10482283611e-04 -3.31611741899e-03  2.99412283149e-03  6.28478580923e-03  1.79888538592e-03  3.51290042757e-03  1.17901337529e-03 -4.82983244076e-03  8.64595225770e-04  9.11294798756e-03  8.53100544840e-03  4.78326517596e-04  1.03282180687e-02 -4.00973051151e-03 -5.26435957613e-03  6.81143002288e-03  3.48317519201e-03 -2.97654955140e-03 -3.40364572799e-03 -2.57174847114e-03  1.05506295757e-02  6.29509941669e-03  6.45626124631e-03 -4.26952325091e-04  4.16517256798e-03  1.48380901877e-03 -3.85847232860e-03  3.44414323197e-03 -2.24449171901e-03 -3.79588205882e-03 -1.59277680785e-03 -5.86168052299e-03 -1.16604243336e-03 -1.97236088260e-03  3.33592278503e-06  1.92225378946e-03 -7.12061171247e-04 -1.69754084551e-03 -2.21703498064e-03  7.95004662302e-04 -3.00953847913e-03 -3.24318164368e-04 -3.06161609745e-03 -4.57138377018e-03  2.50394712133e-03  1.40385595468e-03  1.41452270423e-03  1.74566512851e-03 -8.27114473470e-03  4.66284978186e-03 -3.17207596399e-03  3.48963629795e-03  5.40654223714e-03  2.74730260652e-03  4.23785541655e-03 -5.68168238520e-03  6.09853272649e-03  1.09047462898e-02 -1.42162507323e-04 -8.00923094569e-04 -4.74660157886e-03 -3.06194276833e-03 -2.00846534984e-03 -2.22592188761e-03  3.05667019976e-03  2.33860126993e-03 -8.89355203591e-04 -5.49542558116e-04 -1.72976324057e-03 -2.11593167371e-04 -2.64963355383e-03 -3.14156392091e-03 -5.32950019521e-03 -5.07889596792e-03  1.58464860305e-03 -4.10737971505e-03  1.66216724564e-03  4.97318872923e-03  3.28429035018e-03  1.12210431996e-02  1.07524014945e-03 -7.18473659857e-03 -4.02455147179e-03 -1.16709965328e-04 -5.59147184481e-03 -9.76394915527e-04  6.46130668065e-03  1.36972289120e-03 -5.52894697139e-03 -1.84896720852e-03 -4.33829767683e-03 -5.36438942777e-03  3.92215699278e-03  8.33344455665e-04 -4.90412677297e-04 -6.05993220102e-03  5.48175406741e-03  2.55511824802e-03 -5.69199167042e-03  4.21553635453e-05 -2.91325554001e-04 -2.15693531610e-04 -7.08053642471e-03 -3.86101054709e-03  2.15355268175e-03 -4.80937119971e-03 -9.02676096144e-04  5.59387320155e-04 -1.91281167840e-03 -3.16728141538e-03 -2.58180356433e-03 -3.19603404521e-03 -3.16227993652e-03 -1.80800930633e-03 -8.17151690895e-03 -1.07792231949e-03 -2.90981459573e-04 -2.72786467884e-03 -6.18415716943e-04 -3.43296167923e-03  6.80643520648e-04 -4.29071108499e-03 -1.16483109592e-03  9.64518985008e-04 -2.62426624951e-03 -9.31294104991e-04 -2.09222849417e-03  1.69843675943e-03  1.67063268010e-03  5.70812112707e-03 -3.55318827939e-03 -1.99399390764e-03 -2.53044893374e-03 -1.76670059729e-04  4.97015393354e-03  1.52927218613e-04 -1.96769342449e-03  3.07579498810e-03  9.54889338936e-04  4.45459733259e-04  1.25281609289e-04  3.38847350923e-03 -6.68818355454e-03  1.33740072868e-03 -2.89692598395e-03  1.86052369420e-03  6.28583414602e-05 -1.61226621217e-03  2.23508522008e-03  5.84706655639e-04 -6.37919828427e-03 -5.48513263956e-03  4.47772091178e-03 -2.80264079079e-03 -4.83974107896e-03 -2.09863317807e-03 -2.69269783908e-03 -9.36064223163e-03  3.09616917007e-03 -4.13822499166e-03  5.04075655466e-03  3.04203257158e-03 -8.51982598153e-04 -4.57138283300e-04  2.10106821406e-03 -1.60649431053e-03  5.21879688427e-03  3.50133932903e-03  1.00662302698e-03  8.25729719479e-04 -1.98692582587e-03  1.83011575185e-03 -2.77363265135e-03  1.25059934718e-03 -3.89947510438e-03  5.90069355126e-03 -1.41422775617e-03  5.90855742771e-04 -9.49758982343e-03  1.20726104846e-03  6.02091371940e-03  1.42433828769e-03  4.61103413167e-04  9.82679281343e-03  3.78571484428e-03  1.79923938909e-03  3.34850569599e-03  4.17726835825e-03  2.10557235681e-03 -8.97481528856e-04 -7.38836056737e-03 -4.02098755316e-03  1.19979422899e-02 -3.30596813594e-03  5.14831987085e-03 -2.31797146824e-03 -1.65578789129e-03 -2.90349368804e-04  6.00363092539e-04 -4.64511615555e-03 -6.98626484247e-04 -8.61985159415e-05 -1.21609817609e-03  6.10111343068e-03 -1.13054471815e-03 -5.97913532466e-03 -9.47795712431e-03 -4.72905378158e-04 -1.24794908642e-03 -5.77783030481e-03  3.59073660080e-03 -8.91842696723e-05 -2.47750269422e-03  3.35580754247e-03 -3.19774109170e-04  2.07766314711e-03 -1.70929970249e-03  5.98040245525e-03 -2.25062400804e-03 -8.62143252626e-03  3.79585546999e-04 -2.06151226249e-03  4.48042974458e-03 -9.87932970098e-04  9.62962581715e-04 -2.21957139210e-03 -8.32239824741e-03  3.26770878479e-03 -6.67339943826e-03  5.87094793856e-03 -4.86584744900e-03 -1.45097736763e-03 -1.63867932893e-03 -7.69222655843e-04 -7.02349135220e-03  1.82860542890e-03 -2.56217140167e-03 -2.02019146633e-03 -4.76245043182e-03  3.15620855839e-03 -1.57871005517e-03  3.46206572367e-04 -2.76736860531e-03 -1.14015062105e-03  5.33842552928e-03  4.85083367099e-04 -6.02792247697e-03  7.99544157534e-03 -5.82304226457e-03 -1.59249321648e-03 -8.44589196703e-03  9.31346413684e-03  4.54927035258e-03  2.79499809265e-03  3.97635221469e-03  1.93101417054e-03  1.69762108627e-03 -3.40512686544e-03 -7.58892181216e-04 -2.72695054175e-03 -1.92062207522e-03  3.83628711538e-03 -2.84549316055e-03  3.22153875071e-03 -3.84390776500e-04  1.32036142218e-05 -2.54698363840e-03  7.70813294342e-03 -1.40494615626e-03 -1.75937467365e-03  3.70151283803e-03 -3.03629204949e-04  1.00103150903e-03 -4.80073866954e-03 -4.51059853706e-04 -2.19621703844e-03 -7.32243535341e-03  1.22538980825e-03  5.67961410850e-03 -2.65272924762e-03 -3.80955689793e-03 -4.31617199595e-03  4.35882619526e-03 -1.19097844087e-04 -5.02663767333e-03  5.18033523678e-03  2.50084398166e-03 -4.79354267142e-03  5.63507626185e-03 -1.36402303168e-03  2.10868977458e-03  7.30193305560e-04  2.86872099779e-06 -1.15152899870e-03  5.94988812227e-03  3.54971677045e-03 -1.29999871253e-03 -2.73135910553e-03  5.82927670873e-03  2.27745452106e-03 -4.81483817590e-03  2.25093266739e-03 -5.02371786357e-03  6.84721276808e-03 -2.91199689505e-03  5.85303429908e-03 -5.11631604031e-04  4.57321974466e-03 -2.69044993887e-03  2.94274099911e-03  5.18000950776e-03 -3.92455776342e-04  3.15617560302e-03 -4.31380226456e-04  2.36782182857e-03 -1.77583640214e-03  1.06383094042e-02  4.42526840908e-04 -3.35408520539e-03  2.62457061499e-03 -4.20189320139e-03  4.63766166996e-04 -3.14060843060e-03  9.43143154789e-04 -2.84372631138e-03 -2.52376929195e-03  3.34384081950e-04 -1.18592604208e-03 -1.87272540507e-04 -7.82817589079e-03 -2.23426137218e-03  2.63900895954e-03 -4.42174770196e-04  3.54340735107e-03  6.37053131721e-03 -4.22626661420e-04 -5.93668141791e-03  8.94521857730e-03 -6.89090848423e-03  2.13647573015e-03 -1.28122251053e-03  5.94798935429e-04 -2.78290405512e-03 -5.05558224354e-03 -3.45784615685e-03 -1.19723223845e-03  5.39467217975e-03  3.84063541530e-03 -7.55324688842e-04  2.27729944905e-03  3.45239621509e-03 -6.41707469587e-04  3.83796059271e-03  2.31191992935e-03 -3.58928595123e-03 -2.28797109773e-03 -6.14085203465e-03 -2.85927161909e-03 -1.96088006470e-03 -5.21401251708e-03 -4.02334582050e-03  1.88839512944e-03 -2.22028381218e-04 -2.37650100002e-03  2.03969845987e-03  6.56926166214e-04  1.42858545737e-03 -2.96299363945e-03  6.77706499922e-03 -3.73756767079e-04  1.90704977896e-04 -3.38556307892e-03 -8.50067963157e-03  9.51084620038e-03 -1.30516515297e-02  1.03615859586e-03  1.18830505920e-03  8.19602452813e-04  2.60079504375e-03  6.75200110664e-03 -2.39017325811e-03 -1.59730310691e-03  7.31063703420e-03 -8.81789918984e-03 -3.02183738627e-03 -1.65279397434e-03  5.69482005830e-03  8.40989399286e-04 -8.79750593881e-03  2.03321982985e-03 -1.21414403420e-03 -6.38946445714e-03  9.94620398163e-04 -4.09831943070e-03 -4.99197144078e-03  3.93045745275e-03 -3.19155561981e-03 -2.79358149131e-03  1.09070923154e-03  8.01989442186e-04 -2.07541692196e-03 -2.65050155766e-03 -4.35459144752e-05  5.78378241982e-03  3.42719344501e-03  1.91182845770e-03 -6.98409221792e-04  1.42656281417e-02  5.23033802736e-04 -2.80639013635e-03 -1.85537271801e-03 -2.04130064719e-03 -7.38245584755e-03 -5.63653957299e-03  5.87878256653e-03  4.33373797002e-03 -9.11679030431e-03  4.99094770766e-03 -2.35856623855e-03 -1.40723218900e-03  6.14925643227e-03 -2.88005978140e-03  2.81110653104e-03  3.06328587826e-03  6.76209128109e-03 -3.85345990478e-03  1.14216457514e-02  2.14376522715e-03  6.18315722990e-03 -9.78079860358e-04 -4.07765529639e-03  2.43831528706e-03  4.85318844620e-03  4.66908327399e-03  4.62774852915e-03  2.08039845358e-04  7.78518334597e-03 -1.19687203276e-03 -9.99548512097e-04  4.04616014606e-03 -2.37650963676e-04 -1.06856879468e-03 -1.35814239172e-03 -2.64279531122e-03  1.31617607635e-03  1.11551302240e-03  4.03163777320e-04 -1.38308279991e-03  8.67400352532e-04 -3.13851540657e-04  5.54905799182e-04 -4.96223096069e-03 -5.83404182979e-03  3.92892402839e-03 -2.54343073616e-03  2.42773188861e-03
 1.49634164097e-03  3.14815910246e-03  2.07669480132e-03 -1.71169670624e-03  3.03233480232e-03  6.65585984000e-03  6.55962642663e-04 -6.73930782279e-03 -9.05072243810e-04 -4.03555299986e-04 -3.76834053106e-03 -8.95345416553e-04 -2.94950593280e-03  1.43199219712e-03  5.53561913530e-04 -7.16475018150e-03  1.08709337739e-03  1.62092803933e-03  1.48711312610e-03  8.60366579105e-04  2.10645825801e-03  1.16130745772e-03  6.22251876081e-03  3.57192023310e-02  8.78639214460e-02  2.00343990761e-02  1.01076785751e-02  1.88498847146e-03  1.25882702126e-03 -6.42934301270e-03  2.52420050006e-03  2.67220928656e-03  4.74434480563e-03 -4.79068813522e-03  4.36205434970e-04 -1.65174849382e-03 -1.00309666350e-03 -9.88120230462e-04 -4.92129763323e-03 -1.43593809046e-03 -7.18957620416e-03  2.56527906092e-04 -5.96827322694e-04 -1.24852262028e-03 -2.01036359404e-03  3.30148050405e-05  2.66753529141e-03 -2.31618956911e-03 -4.54453904753e-04  3.79193070103e-03 -3.45095701994e-03 -4.96562801773e-04 -3.01623249671e-03  5.11608926029e-03 -6.07747449397e-03 -2.66873655517e-03  1.93124971638e-03  5.52644053153e-04  4.65973939294e-04  2.12853924793e-03  3.41468522557e-03 -7.31298440847e-04  2.55566881539e-03 -1.93824079169e-03 -5.26693791798e-03  3.54631841198e-03  4.99425272179e-03 -5.03266208464e-04  4.70550804614e-03 -2.35987453037e-03 -6.72883960298e-04  8.03014697143e-04  2.70063875302e-03  1.34732549495e-03 -2.49437096249e-03  1.21478157805e-03  6.07462495429e-03  2.58410181377e-04  5.91283019774e-03 -2.15813067977e-04  4.37487527818e-04  3.52497713427e-03 -2.06834223904e-03  1.90239093857e-03 -1.06867367777e-03 -3.02190292458e-03 -3.07137593177e-03 -1.50642742338e-03 -2.35614754861e-03 -1.07417726030e-03 -1.57095947881e-03 -1.82872497950e-03 -3.13391689201e-03 -7.01339480856e-04 -4.97247778186e-03 -1.44618995607e-03 -4.09492508707e-03 -3.71303884233e-03 -1.37907272256e-03 -1.75488136438e-03  2.28861710170e-05  3.28749749459e-04  2.06210431195e-03  3.51540794269e-03 -2.49308671146e-03  5.92221077295e-04 -7.82984347242e-04  8.16408471701e-04  1.09987933708e-03  8.97017847521e-04 -4.79251305811e-04 -3.28302454109e-03 -9.49050277577e-04  1.27839101281e-03  2.61779396736e-04  2.93136436839e-03 -2.41082004065e-03 -1.91629662165e-05  1.04794046316e-03 -1.66742181380e-03 -2.35496144036e-03  2.19653338157e-03  1.57662271875e-03 -4.58569894274e-03  2.41484074090e-03 -2.26924972963e-03 -1.47033166192e-03  1.02178229604e-03 -6.03839128279e-04  8.14156687817e-04 -8.15950089088e-05 -1.72847078930e-03  1.58452432199e-03  7.05467921178e-03  1.89191944801e-03  7.78510314242e-03 -9.71274274209e-04 -5.26933867729e-03  3.67351814192e-03  7.74748427645e-04 -2.73066769268e-03 -4.23934900029e-04  4.11723688198e-03 -1.00700071537e-03 -4.00168847799e-03 -1.53241777087e-03 -4.79111573996e-03  1.68999159390e-03  1.18640580000e-03  1.06955848045e-04  6.90970619168e-04  1.73197749662e-03  1.46407249069e-03  1.01892961445e-03 -3.52819222868e-03  1.67070817898e-03 -3.94489428066e-04 -2.55002019204e-03 -3.95104933273e-03 -1.46964834969e-03 -7.51698679505e-04 -1.69711325347e-03  6.44013792356e-05  2.12690437208e-03 -1.82805009061e-03 -6.71897742730e-03 -4.58948556583e-03 -1.08586922179e-03 -1.47426530037e-03 -9.38104744494e-04 -4.18344259867e-03  1.34820297112e-03 -1.86136734739e-03 -1.23387373681e-03 -2.02223933086e-03 -1.20685884970e-03  3.45198229217e-03 -1.91941256216e-03  1.98258103594e-03  9.29967434778e-04 -2.80351348934e-03  8.03491823175e-05 -7.97798747827e-04  6.60004378131e-04  2.47886833498e-03  1.30169249986e-03 -3.83257002007e-03  4.71806608609e-04 -2.01051671825e-03 -2.22047956837e-03  4.43664695219e-03 -6.82045746212e-04  3.60741843904e-03 -2.10202613388e-03  6.86056840320e-03 -2.15600910185e-03  2.54081123738e-03  2.20121897200e-03 -2.02363057638e-03 -1.65892353051e-03 -2.44973085357e-03  4.98035433248e-04 -2.59783817167e-03  3.54773903850e-04  2.12049992854e-03  1.02183073612e-03 -4.32585823844e-03 -3.67255951582e-03  1.46191129767e-03  2.19125051586e-03  9.19189659185e-05 -3.14637979269e-03  3.40442525822e-03 -1.74303409493e-03  2.55507939156e-03 -1.18616219012e-03  1.26411968806e-05 -5.35811880844e-04  1.97175211142e-03 -3.96405213851e-04 -1.26434690272e-05 -1.23585803725e-03  1.44966312743e-03  3.31781127601e-03 -1.25394142841e-03  2.43480307833e-03  1.74615340205e-03 -6.82246361971e-04 -3.52101500009e-04 -1.85079918411e-03 -2.30204572294e-03  2.19892788299e-03 -2.32870607743e-03  1.02771494507e-04 -1.31910857523e-03 -3.36015690548e-03  2.06928364112e-03 -8.79918389080e-04  4.92320146264e-03  7.74793899407e-03  3.23995845187e-03 -7.49451422429e-04  1.95058218536e-03  3.82614037475e-03  2.58125150298e-03  8.39246968005e-04 -7.06077272956e-03 -2.66650452074e-03  7.42828649785e-03 -1.08269447858e-03  3.29958339358e-03  1.01496504672e-03 -1.58406145445e-03  1.26876787274e-03 -4.25014036487e-04 -1.72046681904e-03 -3.86348138771e-04  3.96060841205e-03 -2.16118447292e-03  3.13492632995e-03  1.52800009052e-03 -5.00230510731e-03 -2.53222112722e-03  1.83265060484e-03 -6.71611550414e-03 -5.54934709668e-03  2.19069423973e-03 -2.44301465978e-03 -1.08839546997e-03  3.38635300736e-03 -2.66004783630e-03  5.62144982657e-04  2.25657469105e-04  1.66943779616e-03  2.68358997916e-03 -2.59095711756e-03  3.54945327382e-03 -1.27072175552e-03  3.08252521662e-03  2.04154377149e-03  4.84158487106e-03  7.22716566394e-04 -2.59282973256e-03  2.08773195860e-03 -3.67604061416e-03  1.77586991250e-04  8.86709774049e-05 -1.30999882066e-03 -1.98512698774e-03 -8.25559190024e-04 -1.77345848290e-03 -5.11332678368e-03 -2.61568888997e-03 -3.03321514596e-03  3.75549206468e-04 -2.21805330173e-03  1.03356894637e-03 -2.99031465033e-03 -4.80305583695e-04  9.20686464479e-04  4.04144809377e-03  1.39529464125e-03  1.01307174034e-03  1.38164136037e-03  9.06117096164e-04 -1.96289402989e-03 -3.79618482569e-03  1.78137913306e-03  2.73138847944e-04  2.98277924749e-03  2.87021165811e-03 -1.86211100285e-03  1.38510369512e-03 -2.52065509961e-03 -8.37650593891e-04 -3.29634734208e-03 -2.03829435865e-03  2.26783794342e-03 -2.72214921786e-03 -1.14241378254e-03 -8.71888544823e-04 -6.68025312904e-04  6.08163288047e-03  2.06810556185e-03 -1.42412827903e-03 -6.35818982577e-04  1.31879643951e-04 -1.11283489925e-03 -1.23818986757e-03 -1.38228612715e-03 -6.98717644314e-04  2.79906437385e-04 -3.87249613029e-03  1.32460762104e-03  3.63394032866e-03  1.25689563091e-03 -2.13757638935e-03 -1.03623523077e-03  2.04832987204e-03 -5.55606405230e-04  5.78933089748e-05 -2.25039015700e-03  5.03597822870e-03 -3.38910571201e-03  1.42750351914e-03  1.22335914336e-03  1.01570834308e-03  2.00619835760e-03  3.66802904410e-03 -3.68795450504e-03 -2.87377149232e-04  2.70801321005e-03 -8.04123655499e-04  6.42744033499e-04  3.48498590797e-03 -8.00682690029e-04 -1.44336985419e-03 -3.10104701156e-03 -1.87240180124e-04  4.57657717175e-03  9.92670112037e-04  5.61112646573e-03 -2.03772802848e-03  7.72546731731e-04 -3.47620236468e-03  1.53689306559e-03  1.96430820509e-03  9.41401693661e-04  1.61252643521e-03  1.27010173947e-03  8.71371550550e-04 -2.08429876248e-04  3.53465405970e-03 -3.49148035901e-04  5.50710621079e-04 -4.41758033081e-03 -4.29302285296e-03 -7.65896077123e-04 -3.08416219614e-03  3.86297056651e-03 -2.25645421198e-03 -2.47803849377e-03  3.17203168660e-03 -2.98572347713e-03  2.29052593751e-03 -4.34860640458e-03 -4.87517052399e-03  2.44370303684e-03 -4.10158312676e-03  5.21793719238e-04  2.24219732423e-03 -1.29197255545e-03 -2.06764334192e-03  8.31127299583e-04 -1.29950042540e-04  2.09229236619e-03 -1.56122087652e-03  1.12764631123e-03 -1.57222921967e-04 -3.18445858244e-04 -2.12011310005e-03 -2.27008659975e-03  1.71949603210e-04  3.24336805491e-03 -2.65347336797e-03  1.44844441924e-03 -4.68402306737e-03 -4.08236611134e-03 -1.95524870379e-03  5.53274450792e-04  1.20493970804e-03 -2.87130284669e-03 -2.93275487410e-03 -2.76710601308e-04  4.10876211549e-03 -6.50648930577e-04  8.11827147655e-04  2.05570681300e-03 -4.59671607726e-03  8.75286932121e-04  2.48241769075e-03  2.73673073999e-03 -2.64000959849e-03  1.54559064532e-04  8.33940725393e-03  2.21066566826e-03 -8.42452078510e-04 -1.57198504332e-03 -5.27145355013e-03  7.79061661890e-03 -6.20472740989e-03  1.76080828629e-03  3.29292999553e-03  3.93231928294e-03  4.42297752165e-03  6.49688328849e-04  1.38127971182e-03  1.31209179697e-03  5.49085367649e-04 -2.42543246359e-03 -2.94855112896e-03  1.40139581896e-03  1.11215677619e-03  2.19242614394e-03 -1.52870663856e-03  4.25133458483e-03  2.89532268627e-03 -5.03270619900e-03  2.59311640974e-04 -1.42066221088e-03 -2.24310510643e-03  4.09882947324e-03 -4.52574333087e-03 -2.90799104015e-03  1.92770714975e-04  8.49085441079e-05 -6.49381964033e-05 -3.19935270076e-03 -1.53305805352e-03  3.76269019278e-03 -7.14336592719e-04 -8.62119154130e-04  2.58487939096e-03  5.78762568995e-03  7.99679919932e-05  2.70603610911e-04 -3.29063287332e-03 -1.47144868308e-03 -6.68820803969e-03  3.98412177090e-04 -2.94894709839e-04  5.85888240037e-03 -7.96584481759e-03  1.85920467641e-03 -4.62924579723e-04 -9.83193739397e-04  5.22083879090e-04  2.89261059482e-04  1.31711730352e-04 -4.62452731310e-04  4.01983153599e-03 -3.61383914402e-03  6.97172886902e-03  1.75382988059e-04  4.46352222440e-03 -4.42602152416e-04 -2.42685460669e-03 -4.80075810581e-04  5.34862433296e-03 -1.79783124485e-03  3.33161648287e-04 -2.80212371953e-03  1.13942806931e-03  2.50012819999e-03 -3.32524506798e-04  3.09704296662e-03 -2.31891056938e-04 -3.64954439374e-03 -2.70887048980e-03  1.74514993938e-04  9.44055279179e-04 -9.10392473215e-04  5.84552021847e-03 -5.86804651298e-03 -6.02443492969e-05  2.55584628992e-03 -4.28578185316e-04 -4.11973239200e-03 -3.24264532791e-03  4.84466255452e-03 -1.75183396446e-03  2.37040535350e-03
 1.19846721106e-03  1.91786531840e-03  3.05643351687e-04 -3.96602087370e-04 -1.11535812201e-04 -2.68332946872e-04 -8.05576144069e-04 -8.09736362535e-04  2.71992926933e-03 -3.85312525072e-04 -2.56854393682e-04  9.44893309034e-04 -1.36923872805e-03  1.96821131061e-03 -1.46831550290e-03 -1.95916016193e-03 -1.72046104013e-03  3.41510657367e-03  6.65357401845e-04  3.21485033006e-05 -3.03143879304e-03  7.09800054969e-04  5.32806373881e-03  6.65549438819e-03  2.00343990761e-02  9.15837427861e-02 -8.04845164832e-03 -3.98474545005e-03 -6.24385448220e-03 -4.05072082870e-03  1.89554308232e-03 -1.58607144755e-03  2.41882381145e-03 -1.48543875039e-03 -1.31064545662e-03 -3.01297406223e-03  5.39736517335e-04 -1.85537161800e-03 -1.02524497329e-03 -8.33237714462e-04 -1.55837590436e-03 -2.09083883284e-03  1.49167243281e-03  3.12305767697e-03  1.34751799464e-03  1.03185405531e-03  5.44400672871e-04  1.62721160410e-04  3.72239022313e-03  2.18569213077e-03 -5.63913517504e-03 -1.12049825304e-03 -1.27465369316e-03  3.51713598743e-04 -2.48838288979e-03  4.18463862103e-04 -3.47962070506e-03  4.24338088864e-03  3.93933913851e-03  1.17143358228e-03 -9.20700742888e-04  2.65178722662e-03  3.25283554942e-03  3.12068643856e-03 -3.58187797688e-03  6.90260772513e-04  2.60874149188e-03  2.20087914109e-03 -2.40490788743e-04 -1.13744431334e-03  7.12281406813e-04 -3.96152496982e-03  2.75031845084e-03  4.31624453443e-03  2.56249370183e-03  1.64700445798e-03  6.29476102619e-04  8.12645015263e-04  9.48685498668e-04  9.75531298772e-04 -5.20402465025e-03 -8.80783085568e-04  1.52417509754e-03  1.76353796429e-03  5.75530565779e-03 -2.10770202473e-03 -2.05055781535e-03  2.58360810491e-04 -2.94560508412e-04 -2.10674021267e-03 -4.72747755501e-04 -1.72828088791e-03 -2.45524817501e-03 -9.07666388935e-04 -9.52991967307e-03 -4.40046467562e-03 -4.80933071806e-03 -3.27034008787e-03 -2.99014879758e-04 -1.77366824548e-03 -3.70194029219e-03 -1.89602594324e-03  5.11539035072e-03 -5.22604936636e-03  1.24795014007e-03  1.37339726380e-03 -5.29150027707e-04  7.92906001987e-04  1.82510003007e-04 -6.35196079767e-04 -3.22816579581e-03  2.41420093457e-03 -1.79939386097e-03 -4.21904144901e-03  4.96714555699e-03  2.25036848507e-03  2.83007826503e-03 -3.51686315509e-04  6.77951781583e-04 -1.28028885702e-03 -5.55098177447e-03  2.26378314685e-03  8.99959551412e-05 -4.24183276670e-03 -6.36277449897e-04 -2.06293265182e-03 -7.23785019253e-04  5.99204297215e-04  1.78273384470e-03 -1.34898515575e-03  5.51382195836e-04 -3.71393769785e-04 -3.57844747885e-03  5.34172365303e-03 -3.35991539162e-03  7.31596849331e-03 -1.92354657123e-03 -7.36510233958e-03  1.57742835089e-04  6.48728215736e-04 -1.24845731340e-03 -1.28577318414e-03  5.57576579650e-04  3.37175067180e-03 -4.13445540639e-03 -4.22324735211e-03 -5.00198278893e-03  1.68877565647e-03  2.07673174896e-04  1.72936095384e-04  5.81655980849e-03  9.88241424572e-04  1.79854926442e-04 -1.81507307611e-03  5.40072127351e-04  1.42713882302e-03  5.95257348307e-04 -2.33984106025e-03 -4.63170396801e-03 -4.84468694474e-04 -1.11302901671e-03  3.19559494229e-03 -2.93935150159e-04 -3.64713859400e-04  1.94875910171e-03 -2.71214672606e-03  1.49413886642e-03  9.41543178797e-04  9.43397657012e-04  1.50349282011e-03 -1.20868083178e-03  4.34375964494e-03  1.14379433670e-04 -1.47563413350e-03 -2.85077396731e-03 -1.75039635809e-03  1.81585080090e-03  1.47740982293e-03  8.26122528733e-04  3.54827791216e-04 -1.37129113669e-03  3.02548349034e-03 -1.00142807429e-03  2.23216452083e-03  1.89353124207e-03  1.10445046018e-03 -3.47712394233e-03 -1.12749608353e-04 -1.03025583855e-03 -2.82224894308e-03  2.21903463153e-03 -1.74519849125e-03  3.09795011912e-03 -3.73577006000e-03  4.71498932385e-03 -8.49693742740e-04  2.88644423748e-03  2.53582213022e-03  2.82038201484e-04 -1.96219102139e-04 -1.33256711677e-03 -3.33099935024e-03 -3.66489554465e-03  5.26616351999e-04 -1.24024380820e-04 -2.53541018346e-03  1.23409840616e-04  2.58377903047e-04  2.49119441990e-03  3.71924839200e-03  4.40860765533e-03 -4.05238971108e-04  3.83722882056e-03  6.25478832437e-04  2.61275899196e-03  4.82386111691e-03 -3.89274284966e-03 -1.02134913457e-03  2.18697780587e-03  1.00963933156e-03 -1.61603997458e-03 -2.68280166923e-03 -1.88153166596e-03  6.88610946293e-04  1.57162019160e-03 -2.11656396305e-03 -4.01471008695e-03  1.45867323020e-03  2.22729424384e-03 -1.75322969531e-03 -3.62768629681e-03 -1.20066740189e-03 -3.04730109006e-03 -1.10443272704e-03  6.51146285367e-03  1.71117197915e-03 -2.52280946435e-03 -1.47719815575e-03 -1.12228332562e-03  5.70412843497e-03  2.37304568850e-03 -1.87819501308e-03  3.26726974707e-03  4.92712162837e-03  4.17191330626e-03 -1.20993444044e-04 -1.82700528865e-03  8.03872416308e-04 -7.78305434389e-04 -4.97876733846e-04  1.40612021516e-03  2.24106799573e-03  8.80298432157e-04  3.25363010490e-04  3.18493031050e-03  1.86868437726e-03  1.65797732250e-03 -2.59397270585e-03 -1.30138242919e-03  9.11497975591e-04 -2.29814886046e-03 -3.09074496344e-03  2.31442418584e-03  5.81931000669e-03 -1.49962538651e-03 -2.19584367558e-03  1.00764634259e-03  1.81855236542e-03 -5.14325477672e-04  1.69078853429e-03  2.58798174020e-03 -7.72656159879e-04 -1.71717061720e-03  4.31486658006e-05  7.72187283315e-04  1.46887577880e-04 -6.29345507927e-04 -2.81543090517e-03  2.75426989383e-03  6.58942676708e-04  7.17530288275e-04  1.96408689258e-04  3.09068871100e-04  6.73380777938e-04 -9.68677725697e-04  2.71403694012e-03 -1.20447931187e-03  1.34125156608e-03 -2.15827819823e-03  2.08148231488e-04 -4.63664397198e-03 -1.47121123836e-03 -6.33361756868e-03  1.43936509536e-03  2.88477830524e-03  9.65341808216e-04  4.54711695968e-05 -1.37859179219e-03 -1.97643457548e-04  2.79912714284e-04  3.11147868464e-03  1.65283106048e-03  7.82571749349e-04 -1.72553389761e-03 -1.10836772760e-03 -2.65134246637e-03  6.45102754407e-05 -1.75415537245e-03 -1.77359814250e-03 -4.90944584868e-04 -1.27921057870e-03 -3.19734404141e-03 -3.26458464060e-03 -7.32589409392e-04 -4.58262668090e-03 -4.10946287719e-03 -4.94834828916e-04  5.54862531640e-04 -4.84784814489e-03  4.51197523650e-04  1.18921840731e-03  3.05858354310e-04 -1.51561143659e-03 -1.44183136403e-03  4.13456984400e-04 -5.90330050870e-04 -2.47954610996e-03 -1.24946585373e-03  8.04687953303e-04  5.63227281924e-05 -2.24962999212e-03 -2.18217995933e-04 -4.74051264915e-04  4.47341906413e-03 -3.11466623578e-04 -5.26588737144e-04 -2.54830637744e-03 -1.77351164430e-03  2.23558095851e-03 -2.70106844275e-04  1.79165484655e-03 -8.57787652249e-04 -3.36719773504e-04  1.09431435352e-03 -3.62462369358e-03  7.55650351057e-05 -5.74505378782e-03 -2.02340233616e-03  1.19928054505e-04  2.05594642827e-03 -7.21544447694e-04 -1.72345807630e-03  1.89856734954e-03  6.03972797958e-04  3.23479571730e-03  4.34142421059e-03  2.89236802450e-03 -5.16811622279e-04  5.49102291439e-04  4.85481407673e-03  3.40279033980e-03  9.80990885537e-03 -4.60766102421e-03  7.26852783822e-04 -1.80291676819e-03  6.63493607446e-03 -5.75377191248e-04  3.18817510885e-04 -5.33808247822e-04 -7.17987224380e-04  1.03408107250e-03 -2.55283444482e-03  1.03908868579e-03 -3.41657884346e-03 -4.26307104165e-04  6.46154981330e-04  1.09397551526e-03  1.31644984158e-03  5.79210598701e-03 -1.45882523665e-03 -2.59826972616e-03  6.76575937534e-04  3.38028777359e-05  1.75359953939e-03 -1.66656945033e-03 -8.74085269591e-04 -4.52666353310e-03  2.39947893289e-03 -3.59943291852e-03  3.05518417432e-03 -4.24685559650e-04  1.41359685645e-04 -7.78581878346e-04 -2.69795944285e-03  4.54666062036e-03  2.99081842031e-03 -2.02765001986e-03  1.56501141292e-03 -9.75289511468e-04 -1.64765510061e-03 -2.67178848388e-05 -2.35642621711e-03  2.96511524240e-04 -1.23456625466e-03 -1.34191334080e-03 -1.06946366335e-03 -3.73860833345e-03 -4.48063618403e-03  2.07590552054e-04  2.40942704202e-03  2.10248137390e-03 -3.86265182807e-03 -6.48175627510e-04 -1.90462936312e-03  1.66959647742e-03 -4.29955615596e-03  1.02326386841e-03  1.25062811710e-03 -3.84223289869e-03  6.43421654938e-04  2.41243665539e-03  6.20682843567e-03 -4.41336733604e-03  1.21362885409e-03  7.43744068274e-04 -3.18146379333e-03  2.56710355460e-03 -1.77995943007e-03 -5.03071743461e-03  5.57934384975e-03 -4.81584961811e-03  1.72833350292e-04  3.11486832387e-04  1.41726909855e-04  4.32037364898e-03 -3.44160645665e-03  3.75190136011e-03  1.26966296566e-03  4.68713625447e-03 -2.70604137125e-03  1.34743384805e-03  5.41725779888e-04  4.08596451980e-03  3.17573190525e-04 -9.01283458514e-04  3.76240700381e-03  1.59109564549e-03  5.45814828486e-03 -9.71821449534e-04  2.19534845093e-03 -2.09473367832e-03  2.96052019040e-03 -2.18487472805e-03 -4.09755958115e-04  1.90613746624e-03 -1.65791607061e-03 -5.88322697204e-04  1.29416217736e-03 -8.78186878904e-04  3.48299767695e-03 -4.15205619417e-03 -6.89787990440e-04  1.00651078229e-03  1.12670619443e-03 -2.45298583949e-04 -4.77620195573e-04 -1.34203839789e-03 -8.22631453201e-06  1.97829832489e-03  1.73653573058e-03 -3.31947360270e-03  1.69166058623e-03 -1.56219685437e-03 -3.88383563897e-03 -1.56656986532e-03 -2.35183226228e-03  4.82336097517e-03  6.28336568532e-04  1.33953390392e-03  3.49435551191e-03  7.06860582572e-04 -9.95689994612e-04  4.41275887426e-03 -1.30435441462e-03  4.02597478244e-03 -3.11904186445e-04 -4.31552428826e-03 -6.96707722643e-04  4.71668599673e-03 -5.80042149019e-03 -2.52964749332e-03 -3.92393205007e-03 -3.12195345396e-03 -3.06704953482e-04 -9.64485316951e-04  2.80614473581e-04 -6.90461630493e-04  1.61884939682e-05 -2.99491537054e-03  1.97873190165e-03 -5.06940361657e-03  1.50075656773e-03  4.91904104257e-03  3.56774562898e-04 -1.32903811727e-03 -1.19193800817e-03  9.99796980921e-05  5.89026602148e-04  7.24972612943e-04 -1.61530341524e-04  9.26100497392e-05 -1.47790050433e-03
 4.21590832956e-03  1.26803892060e-03  1.48469400457e-03  8.15936115385e-04  3.57071607715e-03  7.64445175754e-04  3.04767749950e-03 -2.45287781341e-03  1.06507626150e-03 -4.58722425590e-04 -4.78304611549e-03 -1.77408445532e-03 -5.53675859676e-03  9.26003957341e-03  8.78832667091e-04 -5.27489410303e-03 -2.55695339989e-03  9.11054170402e-04 -1.63662237104e-03  7.37816807529e-04  2.57907032986e-03  2.10850321180e-03  4.38898967607e-04  5.13491428551e-03  1.01076785751e-02 -8.04845164832e-03  9.31626033168e-02 -1.55767372091e-02  2.47584248187e-02 -2.42668838038e-02 -8.89079341569e-03  4.86685659315e-03  7.71742273986e-04  2.66817046816e-03 -2.39164439990e-03  2.70282224989e-03 -3.28375020419e-03  2.91900389022e-05 -6.96519798172e-04  8.82896808278e-04 -6.36872283950e-04  2.87690932321e-03 -1.03684888916e-03 -1.77469482062e-03 -2.16936670341e-03  3.98474532782e-03  1.86061351253e-03  1.70626847161e-03  4.14936580525e-04 -1.13279897101e-03 -3.11724223919e-03 -2.38821947619e-03 -1.78407783066e-03 -3.84055040064e-03  2.61553179720e-03 -3.12069023357e-03  7.06243156457e-03 -1.36049568589e-03 -3.97715879831e-03 -2.79098305774e-03  8.72818200810e-04 -3.58528416899e-03 -1.80480817863e-03 -5.28724355277e-04 -1.77693096274e-03 -1.78953608749e-03  2.48484658315e-03 -6.00840075786e-04 -1.01337282406e-03 -3.86107488430e-04  1.96841140101e-03 -2.29754522799e-03  8.43260734248e-04 -2.66326760808e-03 -3.04340296069e-03  5.44534223364e-04  7.58650700007e-04 -3.03287212038e-03 -1.29169384274e-03  2.82562714825e-05  3.18457036758e-03 -1.76662522800e-04  2.15429917872e-03  3.47302539864e-03 -4.03975597539e-03 -7.42221430690e-04 -1.10959170913e-04 -9.00450127056e-03 -7.12384573249e-04  3.31504965572e-04  4.25606244064e-04 -3.84788514596e-03  1.15582154412e-03 -5.70728064863e-04  6.73250895601e-03  1.35401177662e-03 -3.85598740579e-03 -1.07063997893e-03  4.97194678219e-03  1.96181738032e-03  8.36081831165e-03 -3.93227019368e-03 -3.39225682015e-03  1.44524336473e-03  3.27136041859e-04  1.30083369812e-03 -2.82149610165e-03 -7.83899430141e-05  4.00232644668e-03 -4.61384197611e-05  7.89912718761e-04  4.56212973681e-03 -1.00843804638e-03  2.49755992296e-03  6.74049578995e-03  1.50464437124e-03 -1.67650580657e-03  2.39382020364e-04  2.62078277328e-04 -4.47024171116e-03  3.42014193601e-03 -5.57975030052e-04 -1.66740742957e-03  3.58502908659e-03  2.60879017009e-04  9.92987097597e-04  3.61879896088e-05 -1.36084464336e-03  2.52359898858e-03 -1.18749712399e-04  1.78582740606e-03 -3.22719772574e-03 -2.35254468702e-03 -1.29135619165e-03  4.27264893792e-03  8.75870705095e-04 -3.55740879881e-03  3.88390423648e-03  2.75763531503e-03  3.59616900828e-03 -8.03007599418e-03 -8.71850692920e-04  2.35813833380e-03  2.56124628779e-03  4.46198546506e-04  6.13736112724e-04 -1.16494840350e-04 -6.48470467053e-03  1.40833023190e-04  6.01598525332e-04 -6.58811264316e-04  2.50325589229e-03 -1.64374353347e-03  1.75675578015e-03  1.51072410164e-03 -3.01355704024e-03 -1.63355567152e-04 -3.16760876426e-03  1.12830133839e-03 -1.31044156138e-03  2.75751810495e-03 -4.18227001504e-03  1.03746745713e-03  3.14399630408e-03  2.86545767317e-03  4.18582701442e-03 -3.33404693246e-03 -1.62915985779e-03 -2.56789469129e-03 -1.64706905410e-03  5.78514416508e-03 -9.18956611162e-04 -2.43113801215e-03 -2.08055733937e-03 -3.72896213898e-03  3.36023411646e-03  3.16993697997e-04  6.42012019157e-03  1.73809158181e-03 -1.65297454235e-03  7.45436452492e-04 -1.72150067724e-03 -4.94016883799e-03  1.09214787793e-03 -4.98172001536e-03 -1.82789157683e-03 -2.91134495605e-03  8.31014293964e-04  2.35076598414e-03 -1.95802477018e-03 -2.65005483794e-03 -4.21682675218e-04 -6.41865612612e-03 -1.59611745458e-03 -4.66432210708e-03 -6.34872020061e-04  1.12776011464e-03 -7.30837293082e-03 -1.46716340555e-03 -1.85074009862e-03  2.30058765260e-04  2.41851535198e-03 -1.59318103286e-03 -1.85550581553e-04 -1.32595692630e-03  3.81134220562e-03 -1.57186586558e-03 -1.49811469981e-03 -1.04774577986e-03 -1.68624700307e-03 -2.41451366305e-04  8.75595972539e-04  1.81958832146e-03  1.25587227182e-03  3.00918129884e-04 -1.23261141013e-04 -1.16307617637e-03 -1.41031874603e-03  1.45689532864e-03  1.82219160386e-03  3.85700836618e-03 -2.84596727736e-03 -5.23617192091e-04 -4.50761908277e-03  3.54392474410e-03  3.12767517190e-04 -2.19127110203e-03  2.64612302077e-03  7.01196514741e-04  1.07717861028e-03  2.15506276658e-03  2.99070845276e-03 -3.34231463933e-04 -5.26386351910e-04 -3.05279203133e-03 -2.24130798919e-03  4.41929607114e-03 -2.37364426728e-03 -1.60616072097e-03 -7.43500069271e-03 -2.99831855295e-04 -1.03740587306e-03  1.14044920605e-03  8.82659414050e-04  3.62071803563e-03 -2.80822260263e-04  1.20083792679e-04 -7.84975387052e-04  3.42594509556e-03 -2.48050747532e-03  1.14402207576e-03 -8.45418391605e-04 -5.34201364253e-04 -2.06129056948e-03  3.98957359958e-03  3.33302170440e-03  5.78227805454e-04  3.49282250396e-03 -3.58551736445e-04  1.27699793203e-04  5.74966381010e-03 -5.72150844545e-04 -5.04312426317e-03 -1.03251815163e-03 -2.80736096846e-04  1.12755003274e-03 -1.57667838840e-03 -3.85254965931e-04 -1.34161350000e-03 -5.40752357444e-03 -8.14827108287e-04  1.44459145062e-03  1.06399615588e-03  2.04585044339e-03  2.18315100193e-03  4.20901538272e-04  7.87395132002e-04  3.30332091801e-03 -1.91540805414e-05  4.48305625973e-03  1.73652880320e-03  2.37694195175e-03  7.82239773427e-04  4.73997202776e-03  2.07147292651e-03 -1.71120922099e-03 -1.79409381858e-05 -4.55239129328e-03 -1.27029277587e-03 -2.24986008280e-03 -9.80506401311e-04  2.93133058137e-03  3.59078915471e-03 -1.62732280750e-03 -1.20591811413e-03 -1.66629064203e-04  8.99787199106e-04 -3.46555230091e-03 -2.45181610343e-03 -1.52860125678e-03 -9.79118620612e-04  2.30138629061e-03 -1.18030632245e-04 -1.57709690501e-03 -4.17284318485e-03  4.49911830040e-03  1.96855779603e-03 -1.68863555225e-03  3.71987638333e-03 -7.59341901146e-04 -1.64217272954e-03  4.68706490250e-03  1.62536921264e-03  2.18304876971e-03  2.01462204671e-03 -1.51356152266e-03  1.32096922156e-03 -3.26599834097e-03  8.57973312271e-04  1.00377536585e-03  3.49946342315e-03  8.97918128175e-04 -1.59505149981e-03 -1.09704124542e-03 -6.65711327514e-05 -3.33700072854e-03 -2.22854355332e-03 -2.71658113038e-03 -3.57583520161e-03 -9.75396817976e-04 -3.65648474884e-05 -1.46707956367e-03 -1.24842460976e-03 -2.83293792794e-05  2.32203187698e-03  1.32851015884e-03  9.93883633696e-04  2.55797026955e-03 -4.85325011212e-03  2.80919597317e-03  1.16247111324e-03 -2.74597581813e-03  1.43515475336e-03 -1.97406611655e-03  1.54587863950e-03 -1.82076776363e-03  7.03745212937e-03 -1.66533841264e-03 -8.69883891068e-04 -4.88273646699e-04  5.07939892975e-04  2.86822359855e-03  3.19587311145e-03 -2.00743423765e-04 -4.82059771471e-06 -5.84978226942e-04 -2.20155148665e-03 -1.79242866656e-03  2.09582201203e-04  3.49531136967e-03  2.53067290719e-04  3.57473681012e-03  1.50399961616e-04 -4.74154179354e-03  4.00318802446e-03  2.17478707635e-03 -6.11181066200e-03  4.57502939987e-03  2.09334630055e-03 -1.39237452721e-05  2.53666642315e-03  5.34889085946e-03  2.54677080689e-03 -1.96658434516e-04  4.06504932807e-04 -7.84676877711e-03 -2.92241383763e-04  7.14288050187e-04 -5.79395209226e-03  7.71922263052e-03 -3.60483872642e-03 -1.58394351973e-03 -9.33723218491e-04 -8.09769277467e-04  3.27911148586e-03  4.53384720102e-03  9.50372037062e-03  5.35305047889e-04  1.73691272998e-04  2.26493013101e-03 -4.95454823064e-03 -5.01629596915e-05  1.64298064731e-03  2.25969952806e-05 -6.96755157228e-03 -4.49206502512e-04  1.29009699724e-04 -8.44792312394e-04  1.71109618050e-03  1.13805865771e-03  6.26173878808e-04  6.78202707664e-05 -2.33217135509e-03  1.47999197419e-03 -3.11335963041e-03  8.88255167620e-04 -4.37354922758e-03 -1.46296077006e-03 -4.26607940971e-03 -3.07253485570e-04  1.00971463128e-03  5.55852919977e-04 -2.80835909893e-03  2.24103938737e-03  3.57326139285e-03  2.51112871880e-04 -1.17667454704e-03 -1.12968857693e-03 -1.86107333539e-03 -2.45813227030e-03 -1.37426257368e-03  3.62134951629e-03 -2.54251584777e-04 -6.37445260831e-04 -6.77531027100e-04 -7.96339586164e-04 -2.04729010998e-03  2.10242876310e-04 -1.97790682108e-03  7.61859053285e-04 -1.33158922947e-03  1.52643791887e-03 -2.01997008563e-04  2.71803038767e-03 -2.71577465814e-03  6.00647970882e-04 -2.04757870175e-03  3.38694929917e-04 -3.71933251076e-03  1.77087591243e-03  1.21151546472e-03 -1.38321036142e-03  9.73872469670e-04 -1.24144296168e-03 -7.04671731657e-03  3.27378531031e-03 -4.18402635149e-03 -8.63755182383e-03 -8.35047084367e-03 -3.34121168512e-03 -4.47975901890e-03  5.80285077575e-03 -3.98138649432e-03 -6.67357431362e-04  2.24629788787e-03  1.86434288552e-03 -9.98565929437e-04 -1.71839427238e-03  7.45116072694e-04  2.67986458549e-04  1.84811099643e-03  4.42304972956e-03 -3.22654900260e-03  4.09581265537e-03  3.29343162376e-03  3.67377987698e-03 -2.15943013127e-04  2.03760869325e-03 -2.88273671689e-03 -4.26271116304e-04  7.11534502580e-03  6.08751633790e-05  8.28893700130e-04  2.89416823894e-03  2.34089560693e-03 -1.35959881727e-03 -3.43285885941e-03 -4.07109134521e-03  1.76813295646e-03 -3.35645889091e-04  2.37755103922e-03  8.88697937652e-04  2.39492273148e-03 -2.13414922489e-03  9.98467054527e-04 -2.87745747932e-03 -3.48723197349e-03 -2.59497470668e-04 -3.51853777210e-03  8.13439814633e-04 -2.91437430735e-03 -2.07371834362e-03 -6.70560199178e-03  1.46606568690e-03  4.17947486476e-03  8.25202296802e-04  1.11249313785e-03  1.97887053219e-03 -7.86130691588e-03 -2.23803846727e-03 -4.91741056256e-04  3.42690083247e-03 -1.76652290038e-03  1.47614591313e-03  4.13213725982e-03  2.34020914522e-03 -1.61328034914e-03 -5.04511690159e-03  1.90999997548e-04  6.21146333579e-03 -2.78093499670e-03  1.26506087187e-03
-1.81567500784e-03  4.44477587782e-03 -3.08512698763e-03  2.88670573795e-03 -3.36617979280e-03  1.68563036716e-04  2.30697646988e-03 -1.80924044016e-03 -3.43186177789e-03 -7.79548095702e-04  1.11140374101e-03  4.12861108569e-04 -1.12337388983e-03 -6.03842029972e-04 -2.73832849934e-03 -2.70706043041e-03  2.64627331918e-04  1.36579581623e-03  1.00042198334e-03  6.95641974840e-04 -9.70737760357e-04  1.40980499133e-03  1.55633977887e-03  1.73019454970e-03  1.88498847146e-03 -3.98474545005e-03 -1.55767372091e-02  8.79170990452e-02  1.19916421055e-02  1.73498911754e-02 -2.44980936108e-03  7.26710103997e-03 -2.48011597597e-04 -9.94616845259e-04 -1.43257371468e-03 -4.50637319025e-03  2.27977837601e-04  5.08805739281e-03 -1.44608058263e-03 -6.63990226330e-05  2.85249916867e-04 -2.31389506539e-03 -1.20968488385e-03  7.94940968146e-03 -1.84412449703e-03 -2.50885597887e-03 -2.50571400131e-03  1.75749283151e-03 -1.57595652222e-03  3.29773204103e-03  7.92210529817e-03  1.77887444193e-04  2.29401871297e-03 -1.79940207245e-03  1.23181977717e-03  4.09919582462e-03 -4.43794318090e-03 -4.15562038883e-03  6.04226417460e-04  2.19439314710e-03 -1.71742294197e-03  1.32455855755e-03  1.29223612090e-03  2.95939330542e-03  2.18840891261e-03 -4.13765652691e-03  4.24360414818e-04 -1.45593647441e-03  1.95971816866e-03  2.35813432682e-03  1.09523227323e-03  6.67361657623e-04 -5.91229586652e-03  2.42605303777e-04  1.98053242261e-03 -3.95668927452e-03  2.36801832812e-04  9.95859192827e-05 -4.16242308989e-03 -4.14031022208e-04  1.56211321942e-05 -3.13787020842e-03 -1.11706898895e-04 -4.47922132112e-03 -3.54563145082e-03 -5.12706069395e-04 -2.02429736443e-03  3.92136523250e-03 -1.22191899353e-03 -5.58503713805e-04  3.95773082243e-03 -2.89574125134e-03  7.79618587601e-04  4.64860952342e-04  2.48371213804e-04  3.26165374889e-03 -1.27757438914e-03  6.51922847864e-05  2.70776906195e-03 -1.04561022821e-03 -5.91860737643e-03  3.74985796990e-03  1.68110833644e-04 -1.06259406708e-03  2.67753298950e-05 -3.96617213784e-03  4.38307064164e-03  1.29063147107e-04 -5.92210996519e-03 -4.16685828967e-03 -1.99091490124e-03 -3.70225302778e-03  5.18598383618e-05 -2.22170771607e-05  4.52324873636e-03  3.28870724359e-04  3.91289848993e-03 -1.43899000563e-04  1.20155367048e-04  3.38125399666e-03 -6.13689681903e-04  4.42547776560e-04 -1.47769095071e-03 -4.65039998105e-04  4.81486983921e-04 -8.08090525407e-04 -1.09237903463e-03  1.32610568172e-03 -4.88026194124e-03 -1.69955280934e-03 -4.68701520369e-03 -1.19765133041e-03 -2.57270715661e-04 -3.03067772242e-03  2.01973800877e-03 -3.83420466317e-03 -2.69048222488e-03  3.10576187342e-04  2.78359277649e-04 -7.82095169313e-04  1.31962221804e-03 -4.55068945084e-04 -3.14634995448e-03 -2.78203997090e-04 -1.98127614212e-03 -3.25220947850e-03 -2.76747691193e-03 -5.00969852942e-04  3.34295657282e-03  1.28583069248e-04  1.92028389659e-03 -1.53179095401e-03 -1.58438590295e-03  1.11091572213e-03  9.87003538106e-04 -1.12078245899e-03  9.35435997689e-04  6.12729667149e-04  4.51716683000e-03  4.31863666391e-03 -3.03824691327e-03  7.19800428815e-03 -1.54304138337e-03 -2.84534590279e-03 -1.23497833587e-03  8.61237984136e-04  2.53490203095e-03  7.94151836966e-04  6.13049504123e-03 -4.63289141066e-03 -7.61583223010e-03  4.87948105531e-04 -3.92770483124e-05  7.22897088490e-04 -1.59845928806e-03 -6.69380015191e-04  1.23721092225e-03 -2.72772184302e-03  4.08691526144e-04  3.12374934513e-04 -3.09753594900e-03  2.19555101030e-03  3.96142460290e-03  2.54162483033e-03  2.93386121565e-03  2.31170610594e-04  5.19235199594e-03 -1.46694446776e-03  3.73995015594e-04 -1.01042581431e-04  3.82250371591e-04  2.51449851273e-03 -1.68160585868e-03  8.77801104126e-04  5.02806068155e-03 -2.42824708551e-03 -7.90548698191e-05  6.60778995908e-04 -6.75446502725e-04  7.72574892937e-04  2.87965660703e-05  2.66607056136e-03  3.47084678515e-03 -3.01978618733e-03 -3.08619394387e-03 -3.62158623501e-03 -1.46061652681e-04 -4.56728913728e-03  2.55393667820e-03 -8.36381351861e-04 -1.52988512639e-03 -3.48358750984e-03 -1.96423745769e-03 -2.10534489689e-05  5.17719270666e-04 -9.15501215632e-04  2.14303869354e-03  4.23137891110e-03  1.93995389247e-03 -5.89955521705e-03  4.45820231546e-04  6.52251201163e-04  2.68540989654e-03  1.69330413157e-03 -3.11382675153e-03 -1.13663475858e-03 -1.62783127685e-03 -4.10369721352e-03 -2.56062334961e-03  1.11898945571e-03  1.52240810156e-05 -4.13458920824e-03 -6.83267361977e-04 -6.01538296467e-03  1.18660262527e-03 -4.46811127069e-03  8.16810932485e-04  4.61358670009e-03  1.53077081657e-03  5.67504757341e-03 -9.12033443379e-04  4.33036684347e-04  1.67198627779e-03  1.51866538731e-03 -4.92393753301e-03 -7.54226317912e-04 -3.17089037087e-03  7.43321510808e-03 -1.60954202442e-03  4.09521286496e-03 -1.60901196233e-04  7.38867567602e-05 -1.54001720177e-03  1.51423414211e-03 -5.56487054519e-04 -2.10078807741e-03  2.57205069497e-04  9.39305346809e-04 -1.15547587764e-03  8.71280493116e-04 -2.21784643690e-03 -2.41816541763e-03  4.71151646049e-03  1.11659099498e-03  3.73709259703e-03 -1.42907723642e-03  1.00665847089e-04 -1.63917019529e-03 -2.17755723734e-04  3.90534787395e-03 -2.42583208006e-03  2.35098815351e-04 -8.71778768760e-04  1.28587719972e-03  3.68706800964e-04 -2.07433386661e-03  1.77323780962e-03 -1.36114070004e-03 -9.85309253592e-04 -2.26881036020e-03 -3.08668796291e-03  7.58720799042e-04  2.43781053771e-03 -1.07552626914e-06 -1.81107836877e-03 -9.40205277233e-04  2.26976460975e-04 -2.48681770281e-03  6.60271180792e-03 -2.05176148478e-03  2.08135901922e-03  2.24503171742e-03 -2.19869250609e-04 -2.06718527207e-04  1.58745700880e-03 -2.45074987535e-03 -1.38497216785e-03  3.18186357659e-03 -7.36269584976e-04 -1.31299939529e-03 -3.85148067746e-03  1.72658612497e-03 -4.27412765629e-03 -2.42441717383e-03 -4.88176712832e-05  1.41200229700e-03 -7.13985435784e-04 -2.00320389286e-04 -2.09434401707e-03  9.47674183037e-04  1.10539478302e-03 -3.74049211021e-04 -8.09317929600e-05 -1.48563456809e-03  3.82991026133e-04 -1.38295190502e-04  2.72286019674e-03 -1.59102161228e-03 -1.96095746313e-03 -4.06872519139e-04  1.64322814446e-03  5.73445424977e-04  2.39533268948e-03 -2.18722388135e-03 -1.45538553452e-03 -6.07078907357e-04  2.85127138940e-03  1.36345907090e-03  3.39977159673e-03 -1.13881943893e-03  9.79607487397e-05  9.58175027500e-04 -4.57908022252e-03  1.34546407506e-03  2.01875697974e-03  6.73350464538e-04 -2.66650157089e-03 -2.87557458607e-03  3.07363870560e-03 -1.93596599211e-03 -8.13554668292e-04  2.83956904238e-03  4.90841486317e-03  1.39910288239e-03 -2.82234506865e-03  7.49943883072e-04 -4.08693143951e-04  4.87504954666e-04  2.26862727013e-03 -6.18476062436e-03 -1.62558143959e-03 -1.77021696643e-03 -8.06887970452e-04  1.20982920206e-03  2.57960687245e-03 -1.78835075425e-03 -1.64522459755e-03  2.25174064620e-03  1.39229997329e-03  7.89680709172e-04  2.58774607861e-03  1.18281360673e-03 -5.74082368726e-04  3.24383846907e-03 -1.39035966411e-03 -3.81065696910e-03  3.63699835694e-03  2.86726985814e-03  1.11619152141e-03 -1.84433002886e-03 -5.64181949333e-04 -1.17639025573e-03  5.61648364530e-03  3.25675696126e-03  2.59593537826e-03  7.39489521266e-03 -8.01766423279e-04 -6.66528172441e-04 -1.18272314953e-03 -3.76762368056e-03 -5.56374649562e-03  5.03521007023e-04 -3.10283593727e-03 -3.67272439229e-03 -2.76809139743e-03 -4.84891325274e-03 -3.71689850582e-04 -5.49313989870e-03 -6.21929646701e-04  6.82115722550e-05  1.41190380783e-03 -3.96383701598e-04 -5.74414436223e-03  2.19617863164e-03 -1.60315988690e-03 -2.05320355729e-03 -7.60194005494e-05 -5.56554153716e-04 -1.78527109819e-03  1.40563219903e-03 -2.59633765185e-05  4.08087895344e-05  1.10402905546e-02  6.92603805934e-04 -4.01575214859e-04 -2.67319685712e-03 -2.95413527186e-03  1.76579863138e-03  2.70384295371e-03  1.19698137578e-03 -2.70241814044e-03  1.80023628237e-05 -6.47945116229e-03 -2.48902172937e-03  2.70872677660e-03  2.86366904149e-03 -1.91747556652e-03 -4.12482999903e-03 -3.49757310151e-04  7.42730150689e-04 -2.59776809656e-03 -3.20453531606e-03  2.71150855390e-03  2.30565307540e-03 -3.08572285089e-03  4.29319158830e-04 -9.91274788923e-05 -1.19294724045e-03  3.32123188256e-03 -2.71191608781e-03  4.26114015229e-03 -4.78401131219e-03 -3.01428519881e-03  2.19403835238e-03  4.37663802931e-04 -2.14482877543e-03  5.47360796916e-04 -1.43117695786e-03 -1.09651748143e-04 -1.24000795842e-03  1.74817141778e-03 -2.21427126814e-03  4.39710414797e-04  2.28034724160e-04  6.79128200495e-04 -1.41054751486e-03  3.15215515475e-03  3.30170545740e-03  2.31713097339e-03  4.46522167027e-03  1.58294627187e-03 -3.34147144941e-03  4.68861172320e-04  1.47966778783e-03 -2.73212478257e-03 -6.43212717552e-04  2.08628712227e-03  3.74580440657e-03  7.06721621043e-04  5.53604797901e-03  3.03377422703e-03 -1.56266448410e-03 -1.38882593869e-04 -2.58070742419e-03 -2.08047458233e-03  9.19907812645e-04  1.94071655862e-03  1.95360190930e-03 -3.50468415550e-03 -1.46501321350e-03 -4.86962165166e-03  1.04063894100e-03 -2.29808057797e-04 -1.82168850947e-03 -4.87321474603e-03  1.37904800662e-03  2.20460859837e-03  3.02699179044e-03 -3.88664792688e-03 -1.46972573628e-03 -1.30701110213e-03  1.52160890651e-03 -2.74474209019e-03  8.87312347281e-04 -2.97464519657e-03  1.21117427421e-03 -1.67181202950e-03  3.63312980083e-03  3.88014346761e-04  3.22518979054e-03 -8.27289119746e-04  6.73536332037e-04  3.73211151783e-04  1.79491771624e-03 -4.17894427757e-04  1.77399627553e-03 -2.09766368449e-03  1.28197546343e-04  9.71154776796e-04 -1.19707122437e-03  1.49243415317e-03 -6.41337402906e-03  1.69772677733e-03  1.77194080420e-03 -1.49391231663e-03 -2.76661575913e-03 -1.98016388102e-03  2.36489532661e-03  9.88566637958e-03 -2.09247895415e-03 -8.35127658359e-05 -4.88529651556e-04
 2.17549029482e-03  4.96841857970e-03 -4.09515153735e-03  3.30347236080e-03  8.53869393706e-04  8.49646421621e-05  9.17969820495e-04 -9.70248937828e-04 -2.40367537405e-03 -7.94371633432e-04 -1.92436607707e-03 -4.90749218885e-03 -2.96709727046e-03  2.42438209586e-03 -2.99375569785e-03 -3.17222277278e-03  1.36155868804e-03  2.26859714756e-03  5.51716385136e-04 -3.09216174360e-03 -5.52013695798e-05 -1.29175809864e-03 -2.34893430288e-03  5.30134021606e-04  1.25882702126e-03 -6.24385448220e-03  2.47584248187e-02  1.19916421055e-02  8.87626566812e-02 -9.27365681782e-03 -1.66840787423e-02  2.70536647424e-02 -9.61513941049e-04  8.58381541620e-04 -1.15056395590e-03 -2.81180072286e-03 -2.13555983209e-03  3.25828470090e-03 -8.16036026223e-04 -2.87500124412e-04  8.43939710350e-05 -3.26307867271e-05 -4.04580716127e-06  3.02388336666e-03 -2.26883952961e-03 -2.59798365430e-03 -3.66692489070e-04  2.35966553000e-03  8.07280762252e-05  1.23684185241e-03 -1.43660280894e-03 -3.38486871261e-03  2.88191314680e-04 -1.78649922891e-03  1.33570806149e-03 -1.82040675520e-03  2.59298000198e-03 -1.98561054130e-04 -2.42532355961e-03 -3.78969473573e-03 -2.32748044304e-03 -3.58393247436e-03 -1.96765368366e-03  3.33681306540e-03 -5.20663732874e-04 -5.71282345277e-03  1.07402492963e-03  3.71915139345e-03 -3.81427204990e-03 -8.63007961805e-04 -9.54874360661e-04  2.40071786383e-03 -3.78417438050e-03 -1.66508423907e-04 -1.19429980502e-03  8.12818411991e-04  3.12005274935e-03 -2.07544190604e-03 -7.55914111021e-03 -1.29859010173e-03  7.80154643066e-04  2.76913901685e-03  1.97999777631e-03  3.61426107851e-03 -2.63605953267e-03 -2.34728971385e-03  1.52390112641e-03 -3.34266078431e-03 -8.91016416859e-04  1.52513524463e-03  7.15368929000e-04 -2.06957924784e-03  2.55602671963e-03 -2.44691739550e-03  1.08933166707e-03  3.36393100319e-03 -7.05633620868e-04  1.42724494041e-03  1.39603980556e-03 -9.49184111893e-04  2.27710100082e-03 -1.18438084730e-03  3.08341995308e-04 -4.03306013319e-05  5.94342356363e-04  9.08446289783e-04  9.60475671936e-04  3.97915714141e-03  3.55483015549e-04 -2.13407234307e-03  1.17159635253e-03  3.62211768640e-03  1.83416855112e-03 -1.53112399925e-03  5.83773567027e-03 -9.52478172269e-04  3.65977628790e-03 -2.88309706103e-04 -1.21733403515e-03  4.09927967233e-04  1.84830736628e-03  7.52207461997e-04 -1.74072960546e-03  6.54230850893e-03  2.49073993400e-03 -3.66155156488e-04  1.73117518774e-04  8.51955355049e-04 -7.80660039803e-04 -1.06824964705e-03  2.16165390955e-03 -1.19785740216e-03  6.02178759849e-04 -8.17659101208e-04  4.84304651911e-03 -5.99388914785e-04 -3.62978457509e-03  6.71134281020e-04  1.79422029104e-03  3.25517785802e-03 -9.05033673907e-03  2.43954439059e-04  4.80957918047e-03  4.82726803199e-03 -1.62722108183e-03 -2.77318093763e-03  3.67451921837e-03 -3.38808540119e-03  3.29242077415e-03 -2.06355350514e-04 -1.67762639608e-04  2.10023222098e-04 -4.24919583494e-05  2.91935994480e-03 -3.09190234172e-03 -6.59266610764e-04 -7.68227642811e-04 -2.83471233328e-04  1.16990377207e-03  2.13365509635e-03  1.16425489565e-03 -1.14654758123e-03 -1.34304759095e-04 -2.47254421429e-03  2.82478171118e-03  5.87263658728e-03 -2.31681922236e-03 -3.97474875537e-03  4.65017328287e-03 -4.73854276950e-03 -3.59506498321e-03  2.24773057312e-04 -1.79709072711e-04  5.81784276282e-04 -1.91818066553e-03  1.39743851531e-03 -1.87420280548e-03  2.82558820672e-03  6.52115916081e-04 -3.01360335772e-04 -1.27382569084e-03  1.70536310027e-03 -5.39617609464e-04  3.75269372885e-03  2.88520806675e-03  6.26014284289e-04  7.85576135946e-04 -1.68318995202e-04  1.01391850731e-03 -1.55980225841e-04  1.88417139520e-03  9.17762914130e-04  5.01958495816e-04  2.93779209649e-03  1.64486577982e-03 -1.72524220126e-03  7.39937975651e-06 -5.73369333268e-03 -2.05803309314e-03  6.43615786979e-04  1.46642298514e-03  3.10980370781e-03 -5.67613850683e-05 -4.91565704027e-03 -6.78790940522e-03  1.76360396303e-03 -2.74385705197e-03  3.94679891325e-04  1.88422610340e-03 -4.82194789405e-03 -3.08131145043e-03 -7.01065140645e-03  6.60728049684e-04 -4.56646193687e-04 -1.22440688383e-04 -1.32911763787e-03  2.28579626480e-03  5.08501550479e-03  7.03522137845e-04 -3.08071638331e-03  2.18447579690e-03 -2.23021532556e-03  6.01131083103e-04  1.25305269419e-03  1.80783170953e-03  5.99472496613e-04 -1.03200537906e-03  3.59619740489e-04 -7.91522340646e-04  1.21546013198e-03 -1.55014020418e-03 -1.08784868500e-03 -3.07129101091e-05 -6.39797395185e-03  1.38402509943e-04 -5.38487662027e-03  6.91357112282e-04 -3.51649183646e-03  4.71623497197e-04 -7.21300223977e-03  3.48866285714e-03 -2.68859733340e-03  1.59484764797e-03 -9.46437125790e-04 -4.98504072363e-03 -2.49612756888e-04 -1.71430946739e-03  4.73185077599e-03  2.45744429362e-03 -2.46836951590e-03  2.02616610864e-03 -1.91462297640e-03 -2.82864313347e-03  1.21472866490e-03  1.61467301212e-03 -1.36405892861e-03  1.62341524540e-03  1.33342842487e-03  2.24583355797e-03 -1.09005480952e-04  1.60954953772e-03  1.62259054718e-03  3.91145565860e-03 -8.63814413881e-04 -2.75479967187e-04 -2.13576098759e-03  1.37436065709e-03 -1.16041161998e-04  1.66851184530e-03  4.07665743392e-03 -1.51663360650e-03  1.11480144454e-04  3.46799024777e-05  1.05265289833e-03  3.97173997462e-04  3.14168578377e-03 -8.39793205627e-04  1.59321416790e-03 -1.23511272663e-03  1.55725521429e-03 -2.16338934177e-03  2.80571357967e-03 -3.24845726299e-03  1.31299486918e-03  2.86427917962e-03  1.22202046679e-03  6.98855131070e-04 -1.02806461563e-03  4.11203266545e-03 -1.57560591176e-03  4.73586870289e-03  5.30273404971e-04 -7.13507174933e-05 -1.28441722759e-03  3.71695135683e-04  1.47391073412e-03 -1.00758081691e-03 -7.11661423986e-04 -2.38820950981e-03 -2.38992617615e-03 -5.78624280231e-03  6.17790814495e-04 -5.73561039009e-04 -1.30642489582e-03 -3.11257310041e-03 -7.71236940216e-04 -5.31727650737e-05  2.50415346817e-03 -3.04237279539e-03  1.80304228961e-03  8.08198357274e-04  2.23671846407e-03  3.92708811922e-04  1.57680275542e-03  3.25832642019e-03 -9.56087273142e-04  1.43286361858e-03 -1.87572963424e-03 -1.29162381583e-03  2.68602928308e-04 -4.35827299856e-04  3.49703017377e-03  5.57690081259e-05 -3.48227269666e-03 -1.51940603955e-03 -2.22937973520e-03  6.59515926630e-04  3.91171151292e-03  2.20498537023e-03  5.07231444215e-04 -4.27844240913e-03  1.60048064966e-03 -3.22669136941e-03 -3.53350935363e-04  1.23941045817e-03 -3.43974353313e-04  4.98080075948e-03 -5.17425559867e-03 -3.49376361882e-04  1.09618815698e-03 -1.01262575335e-03  8.33146448056e-04  4.48336989145e-03 -4.16182879611e-03  3.15374525381e-04 -7.19802961559e-04  3.53640369715e-03 -1.56764688613e-04  3.95860181534e-03 -1.64424073500e-03  1.04505226613e-03  6.65477962983e-03  5.46777020467e-03 -1.54566033477e-03  6.32725371038e-04  3.05834156383e-04 -2.55221930007e-03 -1.48592534752e-03 -6.82363878335e-05 -7.08612330243e-04  5.55715554904e-04  1.69646157905e-03  1.27078095146e-03 -9.12356902389e-04  3.91056220175e-04 -6.98673552941e-04 -2.28467745457e-03  2.87701326144e-03  3.98946887947e-03  3.09877717820e-04 -1.83860033971e-05  2.27495689246e-03  2.82327676078e-03 -5.49131199931e-04  2.02843669563e-03 -3.12163538525e-04 -2.66097980088e-03  1.56790370865e-04 -6.31098901200e-03  8.81631876720e-03 -3.31143089569e-03 -4.44934531197e-03 -8.05758815151e-04 -1.04597310652e-03  1.81556640598e-03  2.11017571793e-03  5.97213897030e-03  8.40720604747e-04  1.52889061697e-03  4.18803304213e-03 -6.06884176836e-03 -2.23529158264e-03 -6.11383115229e-04  2.76422661775e-03 -8.10530410693e-03 -2.42398071746e-03 -8.17527297566e-04 -1.36940774463e-03  1.15833329691e-03  8.61234634186e-04  9.09449931043e-04 -1.20697862117e-03  3.42558737733e-03 -1.80623772790e-03 -3.06103530967e-03 -4.69096220211e-03 -1.90293524612e-03  3.28627098745e-03 -1.20986968624e-03  1.22276289680e-03  1.60996655983e-05  5.74264325792e-04 -7.22905056264e-04 -7.58187970946e-04  6.48221851261e-04  1.24071553109e-03 -9.05328506398e-04 -2.25607492597e-03 -2.31369776597e-03 -8.89296032458e-04 -1.10608103029e-03 -2.61349936164e-04 -1.04728079627e-03 -2.84478087996e-03 -1.17382108433e-03 -1.87286201348e-03 -1.60139519139e-04  5.20664214994e-04  2.01953649632e-03 -2.88942732854e-03  2.15686786088e-03 -1.25927265891e-03 -6.68338795458e-04  8.10483532989e-03 -3.53003348123e-03  1.47057755984e-03 -1.56240598783e-03 -1.32837621934e-03 -2.61050769626e-03  3.82844683073e-04 -5.03954545718e-05 -1.66909712704e-03  9.09203342673e-04 -1.08511246599e-03 -4.72599615073e-03  4.00746287528e-04 -3.66769490026e-03  1.47933521444e-03 -5.26416308368e-03  3.37884142347e-03 -5.64494562918e-03  2.04665715402e-03  1.36495370995e-03  2.11547244489e-03 -2.31557233166e-03  4.31267363444e-03  8.24232088081e-04  3.95314429386e-03  1.61501927960e-03  6.18797544316e-03  2.96467778287e-03  1.55785392867e-03 -1.25126058098e-03 -3.54444970878e-05  5.60674270454e-03  2.38883856817e-03 -1.63482653436e-03  3.85081561865e-03 -1.37507006365e-03 -6.76956720580e-04 -2.89347478674e-04  9.80703635247e-04 -4.28782393647e-03 -2.02017750012e-04 -3.39673432179e-04  1.24291656109e-04 -1.34110647679e-03 -4.04035630615e-03 -3.10801355284e-03 -6.20074872019e-03  1.00090081084e-03  9.42239562355e-04 -1.16938181175e-03 -3.15933480315e-03 -2.17095792510e-03 -1.37026782125e-03 -3.56413956776e-03  2.88441875597e-03 -4.99420373597e-03  9.21096789098e-04 -5.95023785514e-03  3.03499889007e-03 -3.08054227908e-03  1.10410250194e-03  1.02013921098e-03  4.59784631139e-05 -1.67381046807e-03  5.41787945747e-03  1.53975118060e-03  8.02367613977e-04  1.54046470593e-03 -3.39921087971e-03  1.04799199583e-03  5.89127181884e-04  2.62326303617e-03 -2.73312335369e-03 -4.08032786089e-03 -3.77798268020e-03  7.79828064837e-03  1.74101179076e-03 -4.05037465814e-03  1.23109838359e-03
-1.58166683758e-03 -3.43380495444e-03 -3.73901452737e-03  9.11299894360e-04  1.87022587298e-04  2.36580358693e-03  2.64753939505e-03 -2.43829980553e-03  1.18538253803e-03 -6.85450728181e-03  9.70620879780e-04  2.67089609104e-03 -3.80788839171e-03 -6.44213541988e-04  1.06412650393e-02  3.82882051607e-03  4.85356348351e-03 -3.45225927910e-03 -2.02404260407e-03  1.60200892431e-03 -2.53675972711e-03 -4.84487462916e-03  9.84086470066e-04 -3.32979697006e-03 -6.42934301270e-03 -4.05072082870e-03 -2.42668838038e-02  1.73498911754e-02 -9.27365681782e-03  1.25913293296e-01  2.10919610369e-02  1.52507529660e-02 -7.57325814258e-03  8.45220575643e-04 -8.83407488192e-04 -2.54203815843e-04  7.64826711664e-05  4.45740425868e-03 -3.28453475695e-03 -3.36717225821e-04 -1.22196127979e-03  7.19748073775e-04 -1.96084542502e-03 -3.01445099340e-03  2.53462135630e-03 -1.59611377324e-03 -4.11669693829e-03  3.18186323175e-03 -4.18094682650e-03  7.22417465716e-04  6.04863622207e-03  1.52544897555e-03  6.47949887581e-03  1.85630755003e-03  2.25291664270e-03  1.14197575642e-03 -8.86860373896e-04  3.01107868153e-04 -1.19935391029e-03  5.82738390737e-04 -1.30328161613e-03 -4.53432525855e-03  1.92944001245e-03 -3.02090258151e-03  5.20355619897e-03  8.19290607988e-03 -3.51822934958e-03  4.42989918248e-03 -2.92551074923e-03  2.73001290729e-03 -2.56887818061e-03  1.90844303562e-04 -3.66727622910e-03 -4.00462531721e-03 -1.04396519976e-03 -3.57630352954e-03  2.14426095009e-04  1.92854932471e-03  1.99805341921e-04 -1.99294338254e-03 -1.40698859133e-03  4.90969507465e-04 -7.46782070351e-04 -1.31853852115e-03  5.65170544546e-05  9.49730532967e-04 -2.31421614837e-03  5.27750291915e-03 -2.16831556352e-03  2.40700131781e-03  1.32319441292e-04 -2.73644038517e-03 -1.01772755136e-03  3.54454728377e-03 -1.31006135783e-03 -2.81745359211e-04 -4.54737195157e-03  2.98822862437e-04 -5.30084641428e-03 -2.40872254222e-03 -9.07544690734e-03  4.08964812040e-03  3.83130730920e-03 -3.23588776073e-03  4.86721665978e-03 -2.02555883229e-03 -2.13693152914e-03  1.56269975621e-03 -2.18463086036e-03 -3.02474549448e-05 -1.94271495609e-03 -4.54132028639e-03 -3.32624822114e-03  3.98395642635e-03 -7.37210746842e-03 -5.34614517820e-03  1.01909459589e-02  2.19656264977e-03 -5.83107851972e-03  1.84030736782e-03  3.23141811164e-03 -3.34657515269e-03 -1.97682049831e-03  1.56070530285e-03  1.40076205389e-03 -2.75525833167e-04 -4.32223614802e-03  5.45058404509e-03 -3.81104995491e-03  1.05792141428e-04 -2.07714424555e-03  2.93480257477e-03  3.87626227000e-03  1.26577617355e-03 -1.92002136099e-03  2.05190995585e-04  2.06458537169e-03  1.08882209222e-03 -5.97973884133e-03  3.67462717891e-03  2.29540065842e-03 -3.02241663722e-03 -5.62944940359e-03 -6.70614725699e-03 -2.46272633174e-03 -2.31664694358e-03 -1.89929487280e-03  5.70964007206e-03  1.72044471554e-03  8.91070244438e-04  2.16412554783e-03 -2.40685910438e-03  4.53318228913e-03 -1.00525914943e-03  1.43635900843e-03  3.14070703261e-04  2.70111842030e-04  2.94469738844e-03  8.89866035856e-04  8.97229907927e-04 -6.72287649133e-04  6.02049080547e-03 -1.05292039168e-03 -4.57134762369e-03 -1.30512626918e-03 -2.07151644967e-05  3.19682758415e-03  2.65211722382e-03 -5.08371277212e-04  1.96811043524e-03 -3.97202462381e-03 -1.19489848350e-03 -1.78724994429e-03  3.50735453252e-03  3.52360713779e-03 -1.90890190320e-03  2.46671999229e-03 -2.65418510568e-03  3.35130329091e-03  2.33685172150e-03 -2.42963167825e-03 -2.18465062293e-03  1.08340193999e-03 -1.21206976180e-04  3.09294534415e-03  2.80651359916e-03  2.23535703640e-04 -4.43323727650e-03 -1.17764212681e-03  3.70552186136e-03 -1.37599994455e-03 -8.35392781438e-04  4.26219034259e-03 -6.04049154378e-03  1.14159312082e-02 -7.28812127367e-03  9.28825555177e-04 -1.52583997961e-04  3.37073196969e-03  2.08608122482e-03 -2.46298629405e-04 -1.89912168199e-03 -1.01462600782e-02  5.27701451977e-03  7.38811938539e-04 -3.51721488145e-04 -4.78667047878e-03  3.03786867657e-03  6.57709472493e-03  1.80963192786e-03  1.14983961384e-03  3.31673810111e-03 -1.44770570996e-03  2.49616080135e-03 -2.04449217256e-04  2.73838202692e-03  3.41646375751e-03  5.06822778091e-03 -2.55211298521e-03  8.27874043355e-04 -1.71059202873e-03 -7.73370038258e-04 -1.46882657049e-03  7.95447589388e-03 -1.65858283237e-03 -3.11859529359e-03  1.50733614935e-03  2.42867193646e-03 -2.12844481006e-05 -2.98720651525e-03 -3.96187964044e-03 -1.32910676262e-03  5.54000681489e-05 -1.71406342695e-03  1.35970665849e-03  2.90343193129e-03  3.76160413682e-03 -1.74532555389e-04 -6.10662923086e-04  1.02678956189e-02 -5.31506854077e-03  2.55333845908e-03  3.23926644568e-03 -1.39934367286e-03 -7.84450983634e-03  4.75721186462e-04 -2.78700024129e-03  1.91119090724e-04 -4.61416571543e-03  4.12410606708e-03 -1.99031641748e-03 -1.06613950262e-03 -1.39344378582e-03  2.31653371862e-03 -2.76610066122e-03 -2.83699910995e-04 -2.39897010979e-03 -5.60105198288e-03 -3.27688230080e-03  1.86807918714e-03  2.47644582870e-03 -4.65207459049e-04 -2.01584529570e-03  5.18597412319e-03  7.98600669499e-03  2.19875777752e-03  1.67957317233e-03  4.25403635578e-03 -9.98300466803e-04  4.50443698845e-03  3.16515964641e-03 -1.18007014000e-03 -3.32162568295e-03  1.09683967551e-03  1.97719041609e-03 -1.80870904114e-03  4.94807046616e-03  3.26945560263e-04 -5.70743699298e-03 -6.94160059217e-03 -1.58726656374e-03 -4.50247973364e-03 -2.66454692433e-03  2.41283241818e-03 -4.44714451529e-03  2.22344196313e-03  3.49458391237e-03 -3.35525717957e-04  7.24521416902e-03 -3.43459604736e-04  3.77104363834e-03 -1.07887436295e-03  3.72241809485e-03  8.34380795938e-04 -5.14211613508e-05  2.27912483171e-04 -3.16685530188e-03  3.23799675648e-03 -4.11277274849e-03 -1.08934704846e-03  2.78439943018e-03  4.04673976445e-04 -1.12220509789e-03  1.88287104832e-03  4.74906804621e-03 -6.83869316972e-04 -8.87673439354e-04  1.84629557463e-03  2.06034066694e-03 -2.72481021854e-03  6.74101034604e-04  1.70972837521e-03 -1.33189603805e-03 -2.70390129247e-03 -2.70008032222e-03  4.82631839842e-03 -1.07861528239e-02  1.04528618556e-03  9.21121610227e-03 -2.81150757439e-03 -3.34679399828e-04  1.76677896385e-03  4.88633298286e-03 -4.39373013691e-03  1.15578754430e-03  5.18876211701e-03  2.13416829123e-03 -4.05181860448e-03  4.58495370478e-03  2.37214788832e-03 -1.30989692928e-03 -3.15416536262e-03  4.06243512233e-04 -4.14106627602e-04  3.22136081534e-03 -2.15610064487e-03 -4.54550916733e-03 -4.49019170662e-03  4.13385541008e-04 -1.92209403865e-03  1.87053714950e-04  2.55380221233e-03 -2.13547016737e-03 -2.39626910413e-03  4.24244791306e-03  7.04370278062e-03 -4.71806462554e-03  3.54120895630e-04  1.66840345645e-03 -2.49335577567e-03  6.15504894707e-04 -4.02105651903e-03 -5.56708027567e-03  1.66608329597e-04 -7.38855852727e-03  5.44896258395e-04 -1.47273897602e-03 -2.69170129486e-03 -1.31553697345e-03 -4.10947022568e-03  3.08890723280e-04 -2.03593870893e-03  5.42042229260e-03  1.13899622624e-03 -5.85567917038e-03 -1.00744966596e-02  1.26891500560e-02 -2.30283328143e-03 -7.83978285319e-03 -1.07961049785e-03 -4.11471331429e-04 -9.44451506474e-03  3.22201624873e-03  3.59533282636e-03 -3.89230637408e-03  4.07089420759e-03  1.34616340642e-03 -1.10707869349e-03  4.63027262257e-03 -2.46866215110e-03  3.85571181865e-03 -2.40931531988e-03 -1.71653116673e-03 -5.40196057673e-05 -6.48174349348e-03 -2.71363122402e-03  2.11870192515e-03 -6.32926770314e-03  1.43285619259e-04  4.09794878961e-03  5.79688106694e-03  4.09820780908e-03  1.27543989486e-03 -2.59823955425e-03  7.04633644138e-03  3.10948849742e-03 -2.44312599389e-03  3.62201914912e-04  3.70186448003e-03 -2.00868060268e-03  7.53549244475e-04  1.55184572836e-03 -2.19821042173e-03 -1.50289797519e-03  2.24554538989e-03  2.75784763176e-03 -4.67732649944e-03  2.99707882486e-03  7.25436297295e-03  9.26764047408e-04 -4.00143390945e-03 -1.62770351268e-03  4.72434411742e-04 -1.01540745131e-04 -3.51492852417e-03 -4.21412243579e-04 -3.59954185492e-03 -1.11943026958e-03  4.92378459034e-03 -9.98582874140e-04 -2.02114616944e-05 -3.75685412809e-03  6.84855391030e-05  5.23117148642e-03  3.51881089572e-03  3.95135991428e-03  1.83704825052e-03  7.09288808127e-03  6.82421069585e-03 -2.10975584238e-03  2.23852910153e-04 -5.15278920116e-03  3.50599122732e-06  1.43335441826e-04  1.86612760043e-03 -1.23416291638e-03 -3.34136274566e-03 -5.64865840371e-04 -2.37707836330e-03 -7.34454515148e-03  2.28601262476e-04 -2.91857993857e-03  3.22215336580e-03 -7.15501790924e-04 -1.69949392871e-03 -4.25848390301e-03  9.38035640639e-04  7.74107981827e-03  9.48797912276e-03  1.88584244190e-03 -3.90409976393e-03  8.89458107885e-05  3.12921312794e-03 -2.17108296696e-03  1.45627513450e-03 -3.77010699815e-03  2.40713921076e-03 -5.25258567615e-03  1.51358770365e-03 -3.73074894794e-03 -1.51026275529e-03  1.36964160635e-04 -1.32378864994e-04  1.43186295692e-03 -2.76640200623e-03  1.98914507229e-03  7.23845616492e-04 -3.39918850404e-03  3.74469767200e-03 -1.89354168009e-03  2.30027817863e-03  1.31427628690e-03 -5.55247825213e-03 -8.07522414981e-05 -2.31998150066e-03 -3.55602762400e-04 -1.39519708170e-03  7.92165168344e-03  1.83089231378e-03  1.03378779377e-03 -2.97841744531e-03 -1.43089214122e-04 -3.12642045717e-03 -2.54480657465e-03 -6.56937731417e-03 -4.52207526985e-03  2.29466162159e-03 -8.01941770748e-04  1.45702258506e-03 -4.62369021230e-04  2.84419479844e-03  2.28342201704e-03  7.68484856979e-03 -8.70933258423e-03 -9.95322649538e-05 -2.84717150450e-03  8.33552576341e-04  3.20701991323e-03  1.42654687604e-02  7.64454640199e-03 -2.10771205171e-03 -1.12909839533e-03  1.92450603873e-03 -5.88908784167e-03 -2.41433305190e-04  5.03738946003e-04  1.48090129219e-03  4.36381358174e-03  2.95942869003e-03 -6.63390133792e-03  3.91940153016e-03 -2.32178988231e-03
 1.03552751511e-03 -2.98579850134e-03  4.60857449827e-03 -1.45620168931e-03 -4.89956159023e-03 -1.12011094336e-03  1.18430862189e-03  3.79108606026e-03 -1.32131473735e-03 -1.29665141757e-03  2.07439193816e-03  1.18916408545e-03 -1.08472784818e-03 -9.08986920625e-04  7.81096992878e-03 -1.10114250368e-03  1.12361907459e-03 -6.01962395158e-04  1.46339441138e-04  2.13649108768e-03  8.97898670967e-05 -7.70064055836e-04 -2.58766480281e-03  4.59786459500e-03  2.52420050006e-03  1.89554308232e-03 -8.89079341569e-03 -2.44980936108e-03 -1.66840787423e-02  2.10919610369e-02  1.20223408978e-01 -1.89655568925e-02  3.02796397792e-02 -3.73054439762e-03 -2.25017930224e-03  4.24168562784e-03 -4.21380275157e-03  3.49995158538e-03 -2.14993651873e-03 -7.93948908061e-04  1.08669618883e-04  1.76395984764e-04 -5.28972454392e-03 -2.06661616568e-03  2.31252636867e-04  1.38711947197e-03 -1.30824411689e-03 -7.87061255102e-05  3.76031960667e-04  3.99343968157e-03 -1.20382261406e-03 -2.82869970479e-03 -4.44132288077e-03  3.15101689816e-03  3.13219674691e-03  1.66565368791e-03 -1.22454258673e-03  4.70416435188e-04  3.69918195009e-03  4.89392333859e-03  1.75733527751e-03  2.27390511447e-03  5.96713467650e-03 -1.24467722710e-03 -1.33854699834e-04  2.59878386535e-03  4.75968185660e-03 -3.36895410674e-03  1.07838436189e-03  1.73267355379e-03  7.61621987959e-04 -1.93163760329e-03  5.75088631926e-03 -1.06422831380e-03  2.30256473405e-03  1.43460950700e-03 -4.85044459069e-03 -6.10051139228e-05  8.75749561933e-03 -4.15863751252e-06 -2.58100551359e-06 -4.44941529304e-03  1.67139294242e-03 -1.34923792741e-03 -3.74947874098e-03 -2.16763018775e-03 -1.77599404754e-03 -2.88850304088e-04 -6.73271801742e-05  7.86248586592e-04  6.54488186110e-03 -9.46474648782e-04 -2.63622605648e-03  5.47626830234e-03 -1.20073611412e-03 -1.41273822661e-02 -4.75769109027e-04 -4.99895234424e-03  1.12998772118e-03  1.26834054009e-03 -4.24511231000e-03  2.27147112452e-03 -2.17255971068e-03 -5.81232043850e-03  1.32082074935e-03 -2.76548495592e-04 -4.02003312846e-03  2.48695449886e-03  1.95566017378e-03  5.23604148025e-03 -8.94774655730e-04  5.20866363732e-04 -3.12849598400e-03 -9.75840017336e-04 -7.84516474845e-03 -4.62888008568e-03 -6.73333269674e-03  1.57030644493e-03 -1.40594089093e-04 -4.71958648121e-03 -9.95829722438e-03 -1.12126228789e-03  5.22405519276e-03 -2.75939531465e-03 -1.57139162375e-03 -1.25053285860e-03 -1.28430870761e-03  7.09940980683e-03  4.85423547159e-03  2.94696183824e-03  9.98692441089e-04 -3.84123891299e-03  9.26276940356e-03  1.42877710572e-03 -3.25275420138e-03  1.60514272987e-03  3.85418141824e-03  2.34540924559e-03 -2.29223957136e-03 -4.84810350802e-05  1.76948143460e-03  1.01055141177e-03 -5.12969740035e-03 -8.65961023421e-03 -4.45585039819e-03  1.12640568221e-03 -4.28022185180e-03 -3.94398734028e-03  1.14283017532e-03  4.34446623649e-03  1.21220026846e-03  1.27432900195e-03  4.07553316621e-04 -2.96461173626e-03  5.99435319795e-03 -1.72173415311e-03 -1.48805743939e-03  3.06784079368e-03 -3.28115372791e-03 -5.59135255189e-03 -2.79111756831e-03  2.80164743480e-03  2.26488440743e-04  5.01288113579e-03 -2.72577007437e-03 -7.29626080235e-03  2.64149541129e-03  7.53519806048e-03 -1.07404012840e-02  6.94251576279e-03 -4.02921438205e-03 -8.32588755414e-03 -4.34082042024e-03  4.71511963915e-03 -3.82717325955e-04  2.08663775807e-03 -3.05419405369e-03 -4.30015584853e-03  7.25585201623e-03  5.78962481973e-03  1.76571916555e-03 -5.39111524891e-03 -3.30017975226e-03  2.80962403781e-03  3.42412338143e-03  2.09507668099e-03 -3.57799457275e-03  4.92251978390e-04 -1.24420563345e-03 -1.49719304455e-03 -1.58362825921e-03  1.93988947064e-03  9.60654302554e-04 -3.74105027602e-03  1.39681737279e-02 -3.81712539927e-03 -3.32866929326e-03  1.49171589695e-03  2.53512217416e-03  6.50980610636e-03  3.59034443717e-03 -2.76985244218e-03 -4.96083530400e-03  1.39922712401e-03 -1.17467475504e-03  1.08563570396e-03  2.94998756410e-03 -1.46192593967e-04 -4.52360011858e-03  7.07269936072e-03  1.01390822602e-03  1.04139496519e-02 -2.57512100014e-04  6.64354988518e-04  1.65489256964e-03  2.04722542581e-03 -2.71037978789e-03 -2.40900499609e-03  3.13306497662e-06  3.08992044896e-03 -2.57328148460e-03  4.90428785202e-03 -4.35115845215e-04  1.13156187427e-03  1.18013191545e-03 -5.87492723903e-04  2.07430084817e-03 -2.09052523461e-03  3.96589843213e-03 -2.17785986581e-03 -3.79859853368e-03 -4.28565821885e-03 -2.27703035989e-03  2.82413914566e-03  6.76397972527e-04  5.55677310618e-04 -3.46880515980e-03  1.86599621389e-03 -1.81484526944e-03  8.00123332995e-03 -7.75561554056e-03  1.77369128810e-03 -3.18757574233e-03  1.00302792893e-04  2.86372175800e-03 -2.00426207158e-03 -9.68876415312e-04  4.42826273902e-05  3.00957755941e-04  2.76876191696e-03  5.92416591356e-04  2.42578503255e-03  3.28796214046e-03 -5.17111464328e-03  5.42973053932e-03 -4.73163418437e-03 -4.44306770523e-03 -1.51770915221e-03 -1.11664366080e-02  1.76616435707e-03  1.59529619771e-03 -4.73780967475e-03 -6.43224517503e-03 -1.30608266382e-03  3.86105360419e-03 -1.08095489613e-03 -2.89292430111e-03  5.44100397136e-03 -4.58297705593e-03  3.24152547115e-03  1.00781755421e-03 -3.78403915451e-04 -1.34538633254e-03 -3.06673806959e-03 -1.08497728929e-03 -8.24923619561e-03  4.75694293719e-03 -7.54714753451e-03  8.93924079104e-04 -2.77285958256e-03 -3.33403854847e-03  1.14683441623e-03  9.49257782352e-03 -2.96401764297e-03  5.32584120058e-03 -7.14169810935e-03 -1.29492192221e-03 -1.02617715842e-02 -4.09440511974e-03  1.61279393468e-03 -1.10952248029e-03  4.61775242622e-03 -2.42134093533e-03  7.03119512998e-05 -2.76743092184e-03  3.03058600554e-03 -1.80389038362e-03  3.46065294513e-03 -5.11542655419e-03 -2.03738440478e-03 -2.64045361926e-04  9.02059390185e-03 -4.20362329217e-03 -2.91870906108e-03  9.29787994573e-03 -3.11231441000e-03 -4.08719330375e-03  1.06526344054e-03 -6.41995261048e-04 -2.33962815031e-04 -6.46476094432e-03 -1.14848127991e-03  2.46997522522e-03 -8.21266524351e-03 -3.04820871930e-03  2.74417587436e-03 -1.92946005454e-03  6.13276340625e-03 -1.40885498582e-04 -5.20852853777e-04 -1.74356969187e-03  6.30872932392e-04 -3.16674818116e-04  5.81173223591e-03  3.34637388612e-03  3.20597782474e-03 -1.86996192324e-03 -9.18371105981e-03  5.54235658591e-04 -1.49152417509e-03  7.32353175085e-03 -5.62566711689e-03  1.76087843108e-03  1.73468493715e-03  2.32235563503e-03  6.37167335523e-04 -2.28828070283e-03 -2.91236694771e-04  4.60462454269e-03 -3.80011772498e-03 -5.18412677881e-04 -4.08558534601e-03 -5.17131894916e-03 -7.99802526166e-04 -7.59999086837e-04  1.84230395685e-03 -1.07536788588e-03 -8.41349188043e-04  2.79337845689e-06  8.06560700118e-04 -5.66853983283e-03 -1.70704467098e-03 -5.05214595369e-03  1.48786634273e-03  1.45174875841e-03  5.14757148112e-03 -1.98696766638e-03  4.36254325793e-03 -7.43773246468e-03 -1.61113116291e-03 -5.08564522573e-03 -7.16160940172e-03 -1.26357282641e-03  4.54401879386e-03 -4.42847079482e-03 -1.10848662181e-02  8.20157155759e-03 -4.31648706922e-03  3.31529936408e-03  4.79626762767e-03 -3.96201278731e-03 -4.72104005844e-03  1.55689281217e-03  1.94129626369e-03  8.37190442735e-04  8.97217940432e-03 -1.42443958346e-03  5.33947630568e-04 -1.62592877189e-03 -2.53589395207e-03  2.15115798183e-03 -3.03363644323e-03 -7.63033328574e-04 -2.69090115709e-03 -3.71866312109e-03 -6.15619671458e-03 -4.26452479098e-03 -6.39173405862e-04 -3.52288465489e-03 -4.60449846489e-04  7.20408586478e-04  3.64057236076e-03 -8.38665776435e-03  5.66792225248e-03  2.76406101575e-04 -4.53881605904e-03  3.45693347337e-03  4.97462763014e-03 -7.20443237189e-04 -6.79151268370e-03 -5.05507492502e-03  6.49494791094e-03 -4.72189353379e-03  5.47540562830e-03  2.43864931265e-03  3.08676912327e-03 -2.90199129472e-03  1.83013469148e-06  6.01573487279e-03  3.97037595598e-03 -2.86686727024e-03  9.68197890066e-04 -3.89162817825e-03  1.76107509631e-03  7.56143623621e-03 -1.19694217354e-03  9.90103170772e-04  1.30537944622e-03  2.67994997883e-03  2.72106692572e-03  8.72953903248e-04 -1.71872086298e-03 -6.17412645548e-03  7.23118725024e-04  3.97195283535e-03  2.08228234927e-04  1.10610574448e-03  8.23726306904e-04 -5.14599679717e-03  3.87625055912e-03 -6.27288206744e-03  1.32687600679e-03  7.11068631786e-03  2.84359029776e-03 -1.03586892236e-03  5.20144419012e-03 -1.28624359744e-03 -1.78570385297e-04 -4.21935831828e-03 -3.99144223833e-03  1.77455569557e-04 -1.35035090856e-05  2.58265668736e-03  3.99061710781e-03 -2.02054031990e-03 -4.18768564126e-03  2.27330118147e-03 -1.11604937830e-02  7.30064190922e-03 -6.43187028630e-03  2.76546322174e-03  3.05185340836e-03 -2.13705086257e-03 -1.36890846048e-03  3.60576541685e-03 -2.92694152922e-03 -2.26490286103e-03  1.50382173253e-03 -3.82864690705e-03 -3.70292865333e-03 -8.35574110545e-03  4.49310126466e-03  4.58830952627e-03  6.83517303026e-04 -6.34565143747e-03  3.38457663929e-03  5.02861471814e-03 -1.16478571831e-03  3.50284690108e-03  1.33118436569e-03  6.30428708723e-06  1.77419648102e-03  1.12026616313e-03  7.06490620906e-03 -4.56351304538e-04 -4.19204186133e-04  2.93222882547e-03  4.58906201715e-03  1.43694610500e-04  3.97300617665e-03 -4.79962001761e-03 -6.26295270272e-04 -2.28316073457e-03  1.98423307802e-03 -5.15220098401e-03 -3.40285428890e-04  5.39562755993e-03 -1.35808699675e-03  3.18849260890e-03 -7.72698290204e-03  3.64533823368e-03 -1.69979068240e-03  4.12797158090e-03 -3.61949862288e-03 -6.11777283840e-03  1.18203959775e-03  2.74580622923e-03 -4.40214782961e-03  1.38495278737e-03  1.97902382315e-03  3.31542781050e-03  2.59708386102e-03 -2.38491902260e-03  2.78229367969e-03 -3.94287103140e-03 -1.06986613558e-04  1.76270159420e-03  1.36141381483e-03 -3.58288184790e-03 -4.40562630042e-03  3.58239503312e-06 -4.46778201640e-04
 2.17895423116e-03  2.30501642120e-03 -1.40508784805e-03  1.69477839066e-03 -2.62646058884e-05  6.32812503679e-04  8.32493419211e-04 -7.86523219328e-04 -7.34037323073e-04 -4.20337260309e-03 -4.59399965947e-03 -7.09246522030e-04 -4.85105421477e-03  2.19417255560e-03  1.94181900989e-03  1.69410207062e-04  8.67914974604e-04 -2.16757970826e-03  6.21578418492e-04 -3.21768659709e-03 -1.34044587555e-03 -2.11767354649e-03  2.63643069730e-03  1.44242217986e-03  2.67220928656e-03 -1.58607144755e-03  4.86685659315e-03  7.26710103997e-03  2.70536647424e-02  1.52507529660e-02 -1.89655568925e-02  7.24993336661e-02  3.49407327033e-03 -4.26942640784e-03  6.03578320812e-03 -1.23044436141e-03  1.25075685871e-03  1.74662435202e-03  1.05466556830e-03  5.41309878630e-03 -2.48991133690e-03  1.56336239951e-03 -1.05381447537e-03  9.61437347731e-04 -1.86754042315e-03 -4.23722210910e-03 -4.84121093616e-04  1.22635168186e-03 -1.87032186114e-03 -1.21323608677e-03  1.29757627243e-04 -8.73777127476e-04  1.76230017400e-03 -9.67975873949e-04  1.32353282503e-03 -9.43359776708e-04  3.10873513661e-03  1.26932199679e-03 -2.88531598876e-03 -3.50852485405e-03 -1.25012825228e-03 -3.98954049975e-03 -2.87264410806e-03 -9.09846333088e-04  3.99976854014e-03 -2.11829994159e-03 -1.07693429730e-03  3.90239109358e-03 -1.38287832194e-03  3.98081406264e-04 -1.09851256312e-03  7.55605978467e-04 -2.69461568748e-03  1.32177814464e-04 -3.14471892855e-03  1.62190714969e-03  1.88681953395e-03 -9.79979777631e-05 -3.38194631657e-03 -9.58522540272e-04  7.36368764228e-04  3.85853220405e-03  4.01901016323e-05  1.99808517722e-03 -1.72611430526e-03 -1.85075431393e-03  1.00313559054e-04 -3.04794558592e-04 -8.39666574275e-04  7.13892815262e-04  3.80295602742e-04  7.26775377794e-04  2.85309936551e-03 -2.48492173789e-03  1.57761114171e-03  2.95191205470e-03 -1.85117973061e-03  1.60406828817e-03 -1.15937734729e-03 -2.18477228874e-03 -2.40110443746e-03  2.60884338561e-03  1.52518852728e-03  3.20664111033e-03 -2.38057999750e-03  4.66392483369e-03  9.77036379434e-04  5.60949376964e-03 -7.19100819378e-04 -5.37113062311e-04  1.24480121306e-03 -6.33055169135e-04 -2.09034431995e-03  4.52264899660e-03  1.77311262152e-03  2.94529581290e-03  4.33588030227e-03  2.39468852741e-03 -1.24249508131e-03  1.43268060059e-03  2.45401362424e-03 -6.75946313061e-04 -2.20083916612e-03  6.81224216721e-03  2.03486877334e-03  7.12415919669e-04 -1.56427511644e-03 -1.86393014741e-04 -2.63255910086e-03  9.68027201136e-05 -4.00443712178e-04  4.25771758276e-04  3.26538006530e-04  2.41089722519e-04  3.46999712225e-03  1.01826878035e-03 -1.24166379666e-03  9.59619579306e-05  3.86456923171e-04  4.23075870163e-03 -7.87586417896e-03  2.25074551443e-04  4.14656261749e-03  4.33478311317e-03 -2.30939040405e-04 -2.30249194239e-03  9.52846626885e-04  6.86881531061e-04  7.95150685022e-04  1.61411614076e-05  4.33816032991e-04 -5.83146145965e-04 -5.46559966117e-04  5.36188752170e-04 -9.94612258172e-04 -1.04557927574e-03  9.02674234787e-05  1.59729187844e-04  1.98005689091e-03  3.56002133939e-03  1.51840415468e-03 -8.67824527436e-04 -1.53532079645e-03 -2.98292625778e-03  4.51069680525e-03  9.31832510067e-04 -1.56894884149e-03 -3.15721997185e-03  3.16586522635e-03 -4.95658372754e-03 -1.51422486814e-03  1.62387130472e-04  4.78621071068e-04 -3.60514114426e-04 -5.59245558057e-04 -7.01564334253e-04 -2.81846361176e-04 -5.49336204307e-04  5.27897928859e-04  7.58894891414e-04  6.75127891649e-04  2.70184249087e-03 -2.39880079388e-03  8.55665458993e-04  1.30083163847e-03  3.79008955227e-03  3.02558204910e-03 -2.18954279030e-03  3.09605550464e-04  1.79953042486e-03  2.53073931202e-03  5.62257560595e-04 -1.73018289732e-04  5.04368818508e-04  4.51362662605e-03 -2.84750360792e-03  2.46997776475e-03  9.28501677397e-04  1.44394273034e-04  1.52129861518e-03  1.42742012965e-03 -6.93019681375e-04 -4.31054075357e-03 -6.94023469768e-04 -2.63212263305e-03 -3.44411654073e-04 -5.70317459932e-03 -6.05583398810e-04  4.00892998104e-03 -2.91692039084e-03 -4.33748746465e-03 -4.68303157223e-03 -3.14697458007e-04  1.04234487477e-03 -3.20811529117e-04 -9.40114008942e-04  8.64704768751e-04  3.90206189820e-03 -2.34943266881e-04 -2.74430932556e-03  1.03915873299e-03 -3.31090250067e-05  2.31254228061e-03  3.05833758365e-03  2.62742868108e-04  6.32202658591e-04  7.27549337628e-04  3.27714902028e-04 -2.07992257483e-03  1.16375583657e-03 -2.34041042380e-03  2.92399320589e-03  2.32859837457e-04 -1.64331319420e-03 -1.28889960499e-03  1.67362370571e-04  4.46093155081e-04 -3.89391498991e-03  1.71762205824e-03  1.86065702234e-04  7.53887057043e-06  1.31345872537e-03  1.61426752183e-03 -8.00963881349e-04 -6.42235657312e-03  1.63364096354e-04 -3.55714114898e-03  3.20663083890e-03 -8.93087240015e-05  1.83206718257e-03  1.13971133941e-03 -1.23856955379e-03 -3.32398402739e-03  1.77443849849e-03  6.64017479280e-04  1.26738224907e-04  2.38447977374e-03 -1.36017961822e-03  3.17939250641e-03 -1.94206706326e-03  9.85034522316e-04  2.69982368363e-04  3.77821213649e-03  2.87726677224e-03  2.58743993462e-05  2.20191055566e-04  4.76865893404e-03 -1.35828896345e-03  6.36198564939e-04  8.57179237831e-03  5.75618984207e-04 -9.96748630193e-04 -1.75066571194e-03  2.89591433154e-03  2.00831458246e-03  3.75121564609e-03 -8.12638504850e-04  2.77598820632e-03 -3.73399412267e-03 -1.26821901227e-03 -2.09161117928e-03  3.06509348559e-04 -3.86665387374e-03  2.42107458563e-03 -5.97338501023e-04  5.27974840691e-03  3.26891613634e-03  8.19137152901e-04  5.57377197198e-03 -9.68268764478e-04  5.54179607860e-03 -2.14738236388e-03  2.26617798384e-03 -1.07248020910e-03  3.53218741634e-04 -7.64542312237e-04 -4.49591659787e-04  4.92337805454e-04 -2.38502721978e-03 -1.64404190641e-03 -1.15161959170e-04 -1.56451519174e-03 -1.76418179192e-03  4.30275518418e-03 -4.42325954224e-03 -7.44472065073e-04  4.19276874533e-05  3.37394833564e-03 -1.35870624528e-03 -8.65847725480e-04  1.12629204959e-03  9.22742824132e-04 -2.43358540737e-03  1.33754512661e-04  3.40373063657e-04  1.78427082657e-03  2.69325733135e-03  8.26830131133e-04  3.11822472122e-03  1.14856669129e-03  1.02755887107e-03  1.72777554662e-03  2.88242816427e-03 -6.29259058683e-03 -5.48472811916e-03 -6.25921616250e-04  3.02440652561e-03 -1.18135285830e-03  3.11661452587e-03  8.77817481440e-04 -4.32388430582e-03  1.81603246679e-03 -9.10563705202e-04 -1.12135389434e-03  1.90408953576e-03 -7.63633550325e-06  7.72798568602e-04  4.37541752062e-04 -1.29194411887e-03 -2.63101269662e-04  1.66052430908e-03  1.23075792892e-03  1.56471878402e-03 -3.93403028869e-03  2.22897485689e-03  2.72397133795e-03  5.37731921098e-04  9.80466057373e-04  3.29464466255e-03 -4.25205011071e-03  1.84724293774e-03  5.71842545789e-03  9.92044614963e-04 -2.48898669986e-03 -1.70230801368e-03 -1.43709779150e-03 -1.20333012428e-04  9.29823506210e-04  2.16458831873e-04 -1.68902712498e-03  1.36788448561e-03  1.07212953526e-03  1.35865951777e-03  1.40230276101e-03 -1.12626929051e-03  3.85371920612e-04  1.40370778824e-03  1.76205662607e-03  2.42756991081e-03 -3.08422056149e-03  1.97592218738e-03  1.15780641201e-04  2.03528407706e-04  9.38231169013e-04 -8.93815649434e-04 -1.51278913358e-03  7.46505226575e-04  1.36686570969e-03 -3.22370902909e-05  1.96424338307e-03 -8.70703826967e-04 -2.62839028727e-03 -1.61093466259e-03 -2.73991252697e-04  1.07276297077e-03  1.48537545466e-03  5.08239062055e-03 -4.27093538397e-03  6.72581314826e-04  2.99169473173e-03  1.54473620105e-03 -3.79773137163e-04  2.51951063224e-03  1.84104654435e-03 -1.76891960511e-03  6.36105063785e-04 -1.88270034621e-03 -1.32454204425e-03  1.29857141027e-03  2.78793094532e-03  4.27837557275e-03 -1.24348538408e-03  1.36310533452e-03 -2.18289554202e-04 -1.64299474235e-03 -5.91146761927e-03  1.11820046409e-03  3.51429807299e-03  2.50533104825e-03  4.95497606592e-05 -2.55762338076e-03 -2.27502298411e-03  3.89985339938e-03 -2.07452601547e-03 -3.04477242089e-03  1.61316738784e-03 -2.26733941660e-03 -2.78812561477e-03 -2.29515716333e-04 -2.77308521807e-03  4.12713026118e-04 -5.13864248165e-04 -8.54555908402e-04  1.47202312047e-03  1.04573972950e-03 -1.02318427970e-03 -1.05474921637e-03  2.35436857805e-03  4.71751361486e-03 -3.75790428085e-04  1.32446168942e-03 -9.34452075235e-04 -1.47047838561e-03  3.17452215601e-03  2.20575763312e-04  2.64431920737e-03 -1.58462098902e-03 -1.45286919091e-03 -1.34696200440e-03 -3.38549239735e-03 -4.00828380175e-03 -8.86855358070e-05  3.39178495610e-03 -1.17964608123e-03 -5.48228934542e-04  6.20882965358e-04 -1.07843107042e-03  2.82559914256e-03 -1.42899142671e-03  1.97903322064e-03 -5.16233807214e-03  4.09807474169e-04  1.07181675863e-03  1.32226724407e-03 -1.42704540451e-03  3.38962931215e-03  1.35801899374e-03 -1.20660220327e-03  4.01343121013e-03  1.27345850884e-03  5.08820848855e-03 -8.40071247342e-04  5.84373920931e-04 -1.87490106356e-04  2.99301229897e-03 -1.64548432427e-03 -1.04814856910e-03 -1.22884037954e-03 -2.54252071295e-03 -1.47881250389e-03  9.86417356202e-05  1.35847773842e-03 -6.97019819153e-03 -1.31197179179e-03 -7.17091761018e-04  4.52193648760e-04 -2.39050135205e-03 -1.07919148951e-03 -3.16156419145e-03 -3.36456730411e-03  6.62183832156e-04  2.25749455013e-03 -2.55002031443e-03 -1.94131099322e-03 -1.59412779271e-04 -2.80021910322e-03 -4.28446062142e-03  2.33156911141e-03 -4.41632525330e-03  1.35362012568e-03 -4.84963731085e-03  3.44941925384e-03  6.91634991626e-04 -2.43337502210e-03  1.52874330182e-03  1.10744081401e-03 -1.69184460249e-04  5.47345009375e-04  6.57886667475e-03  4.01748866589e-03  7.32342996154e-04 -2.87590630677e-03  3.54159043229e-03 -2.33542011195e-03  4.55893483422e-04 -1.85005148901e-03 -1.21223046354e-03 -2.54352462009e-03  4.24020851609e-03  7.46877561497e-04 -1.15639921469e-03 -2.19310784594e-04
 6.40093283616e-03  1.91171903518e-03  2.76375798335e-03 -1.96678404129e-03  5.27505709869e-04 -6.92212305489e-04  2.19645479668e-05  3.09002371016e-03 -7.00085539812e-04 -1.21792122751e-03 -1.75576256324e-03  1.28568485329e-03  1.54176306127e-03 -8.21423515302e-04 -6.30207950339e-04  3.42188951159e-03 -1.98959254978e-03 -5.24603383541e-03  1.33465618689e-03 -8.68476206083e-04 -2.77564916316e-03 -1.33957837678e-04  1.94002869125e-03  7.56169330856e-03  4.74434480563e-03  2.41882381145e-03  7.71742273986e-04 -2.48011597597e-04 -9.61513941049e-04 -7.57325814258e-03  3.02796397792e-02  3.49407327033e-03  8.88675600282e-02 -1.68873981960e-02  6.21760633616e-03 -1.65848626904e-03  9.89179210486e-04  7.53610918224e-04  3.09728442732e-04  4.21852501774e-03 -3.24539819865e-03 -2.76818693779e-03 -8.54020477481e-03 -5.32910286834e-04 -6.19520617989e-04 -2.27564425688e-03 -4.62518668727e-03 -7.91945336761e-04  6.93930099941e-04  6.02985603708e-04 -1.37415072319e-03  1.27805169500e-05 -3.50108021234e-03  2.50956135871e-03  5.79981859512e-03  5.14418554922e-04 -1.92769244769e-03  2.94411006771e-03  2.30167154596e-03  4.44408641352e-03  3.08915051880e-03 -2.84027665703e-04 -1.52601981510e-03 -3.60604227781e-03  3.35006883501e-03 -1.22158088657e-03  5.76860893074e-03 -8.08081389475e-04 -1.30514359857e-03  5.77064636061e-04  6.66541676890e-04  1.81416359721e-03  3.77797256624e-03 -3.90056850192e-05 -1.34286204536e-03  1.91055132592e-03  3.15209436552e-03  1.29596911747e-03  4.44085903264e-03 -6.79420283504e-04 -1.30410297667e-04 -2.96210685955e-04 -1.63826707908e-04  1.69408490925e-03 -1.37081288437e-03  6.56135853685e-04  2.47037397298e-05 -2.92049634493e-03  7.47147339144e-04 -9.09928960871e-04  3.07083826153e-03  2.90656679498e-03  1.89569319241e-04  2.39290375683e-03  3.05730336908e-03 -8.84250822644e-03 -3.48430615788e-03 -2.89454158652e-03 -7.17374464369e-04 -1.83326038776e-04 -3.15293446715e-03  4.40885684473e-03 -1.79590275850e-03  1.43639222749e-03 -1.96431575283e-03  4.83207278579e-04 -5.23630680872e-04  6.26062357091e-03  1.27890207663e-03 -6.97906551754e-04 -2.39638138019e-03 -1.18084374051e-03 -1.90712433196e-03  2.66283549486e-03 -3.18124612187e-03  5.40581580697e-05 -5.82198528646e-03  7.60355912177e-04  4.15712247072e-03 -2.13277681657e-03 -7.10633773570e-03  2.90196023580e-03  4.15204636396e-03  1.73731299534e-03  1.47559176319e-03 -1.31907890975e-03 -2.92641530184e-03  1.12099350866e-03  2.23561838567e-03  8.47129414105e-04 -1.35543070189e-03 -2.47070736498e-03  5.52502149938e-03  7.70903667490e-04 -1.31756011782e-03  1.98772662935e-03  1.23968035692e-03  4.31756135565e-04  2.78439817380e-03  1.33644115516e-04 -6.15119372163e-03  2.28507683943e-03 -1.91681538620e-04 -2.68853160411e-03 -3.08363509797e-03  1.49480542575e-03 -7.44250074732e-03 -1.73763910565e-03  1.33257421047e-04  7.28084569839e-04 -2.73874836614e-03 -5.06387924039e-04  1.79856747710e-03 -7.04216997212e-04 -2.40119981169e-03 -2.23914702917e-03 -1.16547988238e-03  1.88949832365e-03  1.85429803251e-03 -8.84326599682e-05 -3.14811798234e-04 -1.48493696703e-04  2.07886698902e-03  7.01118871353e-03 -4.66316350975e-03 -5.09283898406e-03 -2.43109526521e-03  3.73904982609e-03 -7.19834900690e-03  4.69569803953e-03  8.42363386095e-04 -6.26943383699e-03 -2.04283835634e-03  2.78675052445e-03  2.24037295657e-03  1.19846110993e-03 -3.35753972661e-03 -2.97648333783e-03 -7.06145100065e-04  2.87729152935e-03  1.57723675724e-03  8.30484770498e-04 -1.10271919545e-03 -2.38341619428e-03 -1.80018437756e-03  2.52380348790e-03 -1.47219995466e-03  9.81126955331e-05 -2.07364127129e-03 -4.32341575228e-03  1.39675717914e-03  2.89064484316e-03 -2.60931539343e-03  1.10927531397e-03  6.61305979934e-03 -6.42390810720e-04  1.15974385104e-03  6.94372714911e-04  2.62349315485e-04  2.48040803230e-03  2.30285255391e-03 -3.05421716626e-03  1.78257291632e-03 -2.38470018703e-03  1.71238568222e-03  1.25704298340e-03  2.20144488656e-03 -3.44953494257e-03 -2.76569914216e-03  3.09269718456e-03 -1.90405575070e-04  3.44990864001e-03 -8.95732206673e-04 -1.59669480345e-03  1.43606659821e-03  1.49239279865e-04 -9.02882330482e-04  1.40642460751e-03  1.07205361361e-03 -1.19137825219e-03 -2.62384723567e-04  1.58512339305e-03  1.77229050363e-03 -8.90561694545e-04  2.53133799301e-03  1.78213083446e-03  1.50589421096e-03 -2.43852684216e-03  2.13305535025e-03  1.63284946643e-03 -3.18368546674e-03 -1.02398763920e-03 -7.17967381636e-05  2.15449577274e-03  1.46891602202e-03  4.18288099357e-04 -3.36668227512e-03 -4.96648639388e-03 -4.37440057863e-04 -2.93884310406e-03 -1.15694687436e-04  1.14334912471e-03 -1.55458724754e-03 -6.30936712603e-04  2.64813270790e-03 -5.22571321384e-04 -2.15847924819e-04  4.26407318680e-03  1.52309431634e-04  1.07557226551e-03  1.96353669134e-03  2.24665785025e-03  8.76493675129e-04 -3.20469169699e-03  3.54153518232e-03 -6.37361603006e-03 -4.53946868215e-04 -1.65920664963e-04 -3.68390787672e-03  1.65834375369e-03  1.63321271667e-03 -3.37733302216e-03 -2.91605728192e-03 -1.60308299830e-05  3.66556975443e-03 -1.30222446957e-03 -2.46759482678e-03 -1.62968097923e-03 -3.18852665394e-03  3.43950423789e-03 -1.69876891689e-03  3.71569174804e-03  1.97594465982e-03  6.38807100797e-04 -2.61487419128e-03 -7.78517043723e-03 -2.64771880405e-03 -2.48304795640e-03  8.80133991217e-03  3.33710464883e-03  1.10552653820e-03  1.24577170465e-03  2.85325019572e-03 -4.64701443851e-03  5.26042437373e-03 -9.32944708845e-04  1.01195533432e-03 -7.09955032751e-03 -3.25770230993e-03  6.98278972264e-04  3.60227277212e-03 -1.65823918695e-03 -1.88683540100e-03 -1.67267236947e-03 -1.37222170475e-04  2.29488025231e-03 -1.15990238008e-03  3.37055422640e-03 -2.64159586841e-03 -1.88993461805e-03 -3.61577550488e-03  4.58201820231e-03 -4.31128630361e-03  1.32650514796e-03  3.29674285050e-03 -2.60220996897e-03 -2.33153127910e-03  2.47944228430e-03  1.93379878739e-03  9.17876718375e-04 -2.03379475454e-03  3.41746513473e-04  2.01317523927e-04 -4.45407861320e-04 -2.28641912830e-03  1.70030625633e-03  4.87576997771e-03  6.76425308117e-03 -6.64695232875e-04  5.85183801650e-04 -6.96656357785e-04 -2.50312513601e-03  2.24384215954e-03  1.43707179161e-03 -2.79788034013e-03 -3.31788547651e-04 -5.81837723589e-04 -5.96546168381e-03 -1.82164775501e-05 -1.68834314944e-03  4.17550218613e-03 -8.38345216184e-04 -3.12978849524e-04  5.35943853700e-03  2.07943006992e-03 -2.36145579762e-03  3.72333305115e-03  2.12084871001e-04  3.79419228208e-04 -2.79477997642e-03  7.92628542676e-04 -1.09393770292e-03  2.09198911017e-03  8.23170139961e-04 -2.38882324645e-03  1.15359901436e-03  3.81830931727e-04  4.40349967711e-03 -1.85579758863e-03 -6.21526241717e-03 -4.32752188123e-04  3.14927514618e-03 -1.26996165341e-03 -1.68105428002e-03  8.62455300482e-04  4.21470434443e-03 -2.20817821189e-04  5.62977371526e-03 -2.79439789447e-03 -1.81832416481e-03 -1.18516141020e-03 -2.88317577082e-03 -9.93086628932e-04  4.32368664980e-03 -2.67222425803e-03 -4.17299192624e-03  3.28003246550e-04 -3.97025231581e-04  6.86477976051e-03 -2.92057411232e-03  5.67281282851e-04  7.35136503762e-04  4.59042382721e-03  3.22005231115e-03  3.69295275278e-03  9.58765982793e-04 -2.79290513833e-03  1.48521164490e-04  1.00342389159e-03  6.06339816355e-04  2.77953703470e-03 -1.14024379073e-03 -6.62017046341e-04  1.72896643510e-03  5.79220631492e-04 -3.37971339128e-03 -4.29451340079e-03  1.37480095388e-03 -4.26806038149e-03 -2.25445810637e-04 -1.03356092844e-03  2.72382740562e-03 -3.93030042587e-03  7.03871295460e-03 -1.83999191782e-03 -1.49674552654e-03 -1.42055684877e-03  2.78629421820e-04 -1.54744548949e-03 -1.77043287477e-03 -3.58673437008e-03  4.43111722431e-03 -4.10814466933e-03  3.04617062689e-03 -1.05987631099e-03 -2.17623685106e-03 -1.01212053640e-03 -3.23988957277e-03 -4.04193941493e-04 -1.69733084462e-03 -3.45322340910e-03  3.29208364530e-04  4.23280652428e-04 -1.86668909680e-03  4.76699918376e-03 -2.69719451966e-03 -1.20817733203e-03  8.63077111668e-04  2.62717096881e-04 -6.07458790550e-04 -7.31919050269e-05  2.64365556950e-03 -4.81424999017e-03 -3.95124055217e-04  2.12226110309e-03 -3.93681472505e-03  5.28859914730e-04 -6.48298480971e-03 -4.25508456426e-03  1.70448071162e-03  4.08590707730e-04  4.86443036117e-03  3.31599987889e-03  5.25869171563e-03 -8.46107656742e-04  4.21399176410e-03  6.50674437318e-04 -1.13686601684e-03 -2.40028004265e-03 -2.12913643030e-03  3.91080630099e-04  5.08382184362e-04  4.67314194250e-03  3.17979236401e-03  2.06329709056e-03 -1.60080254687e-03  1.45221054847e-04 -7.83388829430e-03 -1.87993552240e-03 -4.16027383071e-03  9.14768884662e-04 -8.55198386631e-04  3.92979354201e-03  1.12914638502e-03  8.09557385963e-04 -2.57369958643e-03 -7.97956341269e-04  7.67990294467e-04 -1.02010788777e-03  1.73132251673e-03 -4.22476716668e-03  4.92134003581e-03  1.27761162429e-03  2.52587107699e-03 -4.04394989176e-03  3.72153910929e-03  3.75371829764e-03 -3.26688657096e-03 -3.24192815736e-03 -1.18933287032e-03  1.66062516648e-03 -4.22703947270e-04 -3.06911940824e-03  4.00906900051e-03 -1.11816058634e-03 -1.28365773767e-03 -2.98256742292e-03  2.25141891923e-03 -5.97981903247e-04  2.75708722249e-03 -5.88834470318e-03  1.88067240029e-03  2.24032731349e-04 -2.21917309706e-04 -1.47264019565e-03  1.70523600248e-03  1.30092625694e-03  1.24534117015e-03  2.81982427875e-03 -3.11041801872e-03 -3.77147444565e-04  4.48506185626e-04 -1.22454889152e-04 -3.40002984840e-04 -2.49825511717e-03  1.74550121118e-03 -1.41412011433e-04 -2.56282785652e-03 -5.79472067828e-04  5.57044553175e-04  5.51681056328e-03 -2.08945575328e-03  9.81332613512e-04  4.51338822364e-04 -5.04229247349e-03  8.73971180509e-04  1.11521766424e-03  2.09037686268e-04 -3.14451546040e-03 -2.75471421379e-03  1.23888103516e-03  2.38064269925e-04
-7.35887784371e-03 -4.71570825430e-03 -1.80326484475e-03  4.85583334462e-04 -1.65770123444e-03 -8.81419346710e-03 -3.06026819667e-03  3.52636598273e-03  2.79638464518e-03  1.48198409252e-03  1.32860691951e-03  1.19960918712e-03 -6.82606858291e-03  3.75289389084e-03  5.06746664974e-05 -6.18555493648e-03  1.32331711611e-03  2.17884921074e-03 -2.51003031249e-04  3.58807201957e-03  2.13641987544e-03 -1.91069543874e-05 -5.90908550352e-04 -9.07570719993e-03 -4.79068813522e-03 -1.48543875039e-03  2.66817046816e-03 -9.94616845259e-04  8.58381541620e-04  8.45220575643e-04 -3.73054439762e-03 -4.26942640784e-03 -1.68873981960e-02  1.05212566180e-01 -1.94364573506e-02  6.50011546102e-03 -1.12759480429e-02  1.23665804906e-04  1.65949759892e-03  1.33713250030e-03  2.28582452178e-03  1.52251929379e-03  1.61131564078e-03 -2.03908768699e-03  4.93999428287e-03  2.16489089230e-03  6.44323933097e-03 -2.23590027048e-03  2.11196443464e-03  3.68434034081e-04 -1.52159024041e-03  5.03092354402e-04 -1.61102425227e-03  3.68495902695e-03 -6.43396506484e-03 -6.14542178994e-03  1.41168684294e-03  2.92085711920e-03 -1.69703876684e-03 -3.36553619615e-03 -1.36125047274e-03 -6.43903454235e-03  1.71832039321e-03  1.08320609490e-03 -1.49326935056e-03 -3.13330081497e-03 -4.76515157074e-03  3.86370426512e-05  4.38726787802e-04 -2.14064518211e-04  3.49939184981e-03 -6.49269234772e-03 -1.06730570627e-03 -2.52670611147e-03  3.26660061999e-03 -3.53401439540e-04 -1.45717386774e-03 -1.34287615354e-03 -1.14039786416e-02  2.87974054387e-04  3.36448612888e-03  2.97905085516e-04  3.70531204537e-03 -7.41600937899e-04 -1.88038830894e-03  6.64153620194e-04  2.50100209148e-03  2.34344217698e-04  9.26338774957e-04 -9.07181751891e-04 -1.59837299556e-03 -4.04553008622e-04  3.69309248517e-04 -9.94196753960e-04 -2.60843931853e-03  9.97009877654e-04  2.56481324359e-03  2.20428744093e-03  3.70914382205e-03  2.64419076615e-03  5.30502489804e-03 -1.97067848863e-03 -3.21702329649e-03 -2.73678815645e-03  1.98014279198e-03 -1.52001425528e-03  2.35673853013e-03  3.29344202913e-03 -5.47783917780e-04 -1.60345792063e-03 -2.30107362105e-03  3.13210782562e-03  1.14299486776e-03 -6.72970691781e-03  1.03330363524e-03  1.92546461677e-04 -1.32520026767e-03 -7.13938448676e-04  9.99467487199e-05 -3.70022011154e-03  8.85136146097e-03 -1.45035285582e-03 -1.79299728841e-03 -4.61382993303e-03 -1.04117486310e-04 -5.97221761514e-04  2.57773222671e-03 -1.44355398511e-03 -1.55858387856e-03 -6.53301493515e-05  4.76180187467e-03  4.39474428817e-03 -1.81439126419e-03  3.79077992912e-03 -2.09813794771e-03 -2.82627110958e-03  2.25909033106e-03  2.12899524799e-03 -3.44476643043e-03 -3.32645423614e-03  4.59276174818e-03  1.58152572378e-04 -1.68164623322e-03  3.19163594225e-03 -3.12100843071e-03  7.59312672549e-04  4.77469348230e-03 -6.02764285212e-04  4.63091223548e-03 -7.49347398921e-04  7.03566130450e-03 -5.76058141622e-04 -2.13461723423e-03  3.97974862232e-04  3.01281941855e-03 -1.96360393637e-03  1.81628874252e-03 -7.44408366630e-03 -2.74440381205e-03 -4.03004282318e-03  1.64875433071e-03 -2.08545824566e-03 -2.30359450640e-03 -1.60341680936e-03 -8.16933848040e-04  1.06316885855e-02  1.57785265468e-03  1.14407862112e-03  1.12865946886e-03 -2.37674180919e-04 -7.77580872489e-04  8.91062003156e-04 -6.98775965470e-04 -2.40664732340e-03 -4.06962419902e-03  1.90935200538e-03 -2.56795569470e-03  2.30047662225e-03 -3.05109909962e-03 -1.40254441464e-03 -7.02136947030e-04 -1.93355370609e-03  1.11918396899e-03  5.41860434304e-03  2.82543488705e-03  2.30126937649e-03  9.11503069100e-04  2.91597682749e-03 -6.24132882738e-04  3.65781734140e-03 -4.86392646263e-03 -2.51760147291e-03 -1.44057959688e-03 -3.43462482226e-03 -3.01902837266e-03 -1.53391508192e-04 -6.78558972700e-03 -4.53604424471e-03  3.99813026119e-03 -2.77358322169e-03 -8.28993330896e-04  1.15103222701e-04  1.19878494625e-03 -2.74789043766e-03 -3.76069471940e-03  2.00362888547e-03 -9.93861896698e-04  3.34924144431e-03  2.63380338708e-03 -7.76959671369e-03  1.94788216768e-03 -3.44799728126e-04 -2.75692207920e-03  1.63321662074e-03 -1.70022576483e-03  8.05159093643e-04 -2.05057264503e-03 -6.37625019840e-03  3.87689286755e-03  8.72393043137e-03  5.00370523219e-04 -2.11393878248e-03 -5.75805102004e-04  2.11919522513e-03 -3.93779118366e-03 -2.32606901108e-03  1.91637847995e-03 -1.13429589199e-03 -2.97101468501e-03 -6.45156466328e-04  1.25529986534e-03  1.18502881141e-03 -3.36211331898e-03  9.55893132442e-04 -4.01993988590e-03  4.60231769036e-03  6.95676232897e-04  4.20740130147e-03  3.13115791686e-03  1.59799460414e-03 -1.99783799895e-03  1.82965406240e-03 -3.10968060363e-04  1.28025553588e-03 -3.81432863317e-03 -1.63303057205e-03  4.35354185093e-04 -1.61835855448e-03  3.75091170348e-03  3.17705841587e-03 -3.75502377358e-03  3.44775218764e-03  2.34112534160e-03  7.15242052141e-04  1.23987835589e-03  3.59033335220e-03  4.28111643933e-03 -2.44112445584e-03 -1.30388129533e-03 -2.52998314526e-03 -3.94588767509e-03  2.81277092755e-03  1.27881682780e-03 -2.77106727839e-03  1.79607323742e-04  4.39537962735e-04 -2.59760879374e-04  2.42265454318e-03  7.05588554310e-03 -1.16212510987e-02 -2.08665883456e-04 -2.27890182139e-03 -1.20749853753e-03 -3.63132232136e-04  2.60371155379e-03  2.75996510201e-03  4.84816448881e-03  2.37034858113e-04 -3.36338163736e-03  2.79457108932e-05  2.89963016004e-03 -1.54202449761e-03 -4.94668505942e-03  3.98648248068e-03 -1.43544890822e-03  3.13982637916e-04 -2.47994842260e-03 -2.71805932699e-03  5.14557370371e-05 -3.54909815840e-03 -5.13649927571e-03 -5.32726170916e-04  1.22746385782e-03  5.40035968170e-04  3.34188737642e-03  2.15344288723e-03 -1.01139184784e-03 -5.42432534807e-03  2.01759835164e-03  2.59185716223e-03  9.05101252657e-04 -5.75997169324e-03  1.58162808341e-03 -3.49530631508e-03  7.34324068735e-04  6.21675080064e-03  3.39987248584e-03 -2.69784289754e-03 -1.27241599465e-04 -2.09274741445e-03 -1.42327009760e-03  2.83301513784e-03 -2.09756226578e-03  1.56154532739e-03  2.38242523270e-03 -5.22675271120e-03 -4.38000714604e-03 -3.03958865566e-03 -2.28724044635e-03 -3.48340735042e-04  4.62474061027e-03  2.00091560557e-03 -5.45883062504e-03  3.48813719828e-03  7.28481076630e-03 -1.27655337368e-03 -6.54281959815e-03 -2.45981972629e-03 -7.36779635022e-04 -2.31697843220e-03 -4.52496106525e-03  2.82461369418e-03  1.44811889775e-03 -6.19556753422e-03 -1.42274270086e-03  1.82739439877e-03 -2.68667297839e-03 -1.20007227538e-04  2.99489466845e-03 -1.86882429573e-03 -6.95600470243e-04 -4.24705463544e-03 -2.66190671901e-03  3.00412026032e-03 -8.49686781003e-04  1.34383499688e-03  6.54345665885e-03 -1.14438555201e-03 -3.02484917959e-03  6.55346007663e-03  1.51768689922e-03 -3.21735402080e-03  5.09174585128e-03  3.55947078011e-03  1.05220810565e-03  2.49309781949e-03  1.26908581911e-03 -2.71369962419e-03 -1.00157727682e-03  8.47589524454e-04 -1.89487493791e-03 -4.29611991523e-04  1.45975253817e-03 -6.80995004863e-03  2.28593385871e-03 -1.16503889247e-03  1.21696941605e-03 -9.20587753314e-04 -1.66401585447e-03  2.06575856698e-03 -3.86380612019e-03  4.05112908468e-03  8.57227047097e-04 -6.04560985655e-04 -2.85365741589e-03 -1.85135930287e-03  6.81760062994e-04 -2.18065033614e-03  1.56442774205e-03  2.60298872683e-05  9.80624012518e-04 -3.52277919985e-03 -1.83280154535e-03  5.60511007195e-04 -1.22253129588e-04  2.82207063569e-03  2.19490297607e-03 -5.65414013409e-03  4.50556228065e-03 -2.59475466939e-03 -5.58254908372e-03 -5.36797618691e-04  3.67964976587e-03 -5.19653930044e-03 -4.29298983319e-04 -5.57127962119e-05  3.02935095659e-03 -9.09103952901e-04  7.98043790189e-04 -3.63891823171e-03 -6.36920225049e-03 -1.52898107469e-03  3.60610313642e-04 -4.09878386808e-03  2.28979270331e-03  2.96902401029e-03  5.89534669760e-03  7.43090219884e-03 -1.07989529779e-03 -1.90441903912e-03  2.12667134323e-03 -8.84870875192e-04  1.48924433638e-03 -3.18615887410e-04 -1.52436898364e-03  1.37413348526e-03  2.24016435753e-03  9.97919699427e-04  2.45368871679e-03  7.08674638675e-04 -1.54386024490e-03  2.95194869093e-03  3.70460057941e-03  3.78445137322e-03 -3.53327712469e-03  6.94038383215e-03  1.03909555574e-03  8.32867940401e-03  4.77925760089e-03 -7.70681656353e-04 -2.72073401998e-03 -3.93827514895e-03 -3.61817148647e-03 -1.66878706860e-03 -1.28672202997e-04 -4.21904801212e-03  1.77150014611e-03 -3.64088590059e-04  6.09560730369e-04  1.06408931797e-03 -2.11976124819e-03 -4.19040789080e-03  2.58423743576e-04 -4.90581162770e-03 -1.84180362978e-03  3.15443005529e-03 -2.52444089307e-03  5.97976875880e-03  1.69078915931e-03  1.51083741219e-03 -2.75669825155e-03 -3.30890370100e-04 -4.49841017235e-03  1.47930787497e-03 -1.62803115597e-03 -1.31266157448e-03  1.60024660686e-03  4.18002351767e-03 -8.77872262986e-04  3.17940297423e-03 -3.60705851766e-04  7.29797568226e-04 -3.45711893603e-03  1.02153763145e-03  3.89965866786e-05 -2.37614536443e-03 -4.92539744056e-03  2.06405687878e-03  1.16210996434e-02  3.19213654754e-03 -2.22354454166e-03  3.22275400798e-03  3.67797927016e-03  1.35124370433e-03 -3.42500604770e-03 -2.89018782172e-03  3.42583668778e-03 -3.78768550644e-03  8.05052565508e-04  3.27913227834e-04  3.91609266778e-03 -3.62931769697e-03  2.23791013310e-03  1.86581782793e-03 -4.82510529600e-04 -1.31450590682e-03  3.73518589687e-03 -5.07772300746e-03 -2.11208986506e-03 -6.19166121131e-04  2.04112363256e-03 -7.73488534204e-04 -1.00039604166e-03 -3.45190495177e-03  7.34246727599e-03 -1.23510759418e-03  2.91241130032e-03  5.46578030384e-04 -2.28965662699e-04 -1.42133135953e-03  2.79434422233e-03 -4.74398740943e-03 -1.07366810453e-03 -5.06014183887e-03 -4.31592236259e-04 -4.81477563635e-04  9.25546736961e-04  5.52564830217e-04  1.44266034730e-03  6.13556736475e-04 -4.17416518805e-03 -3.38137880496e-03
 8.57434872011e-04  1.44058345587e-03 -3.14346407475e-03 -5.01564744550e-04 -3.18563434416e-03  9.84356616862e-04 -1.56359879449e-03 -4.31718235714e-03  1.92344383058e-03 -3.78527024258e-04  1.68934370067e-03  4.13314247952e-03  1.21792829180e-03 -6.05627851473e-03  2.43865816667e-03  5.91061509850e-03  1.49491538472e-03 -2.58475713750e-03 -2.73991089391e-03 -4.92760986082e-03 -6.64458287516e-04 -5.09985029961e-04  6.50285477947e-03  1.31090966867e-03  4.36205434970e-04 -1.31064545662e-03 -2.39164439990e-03 -1.43257371468e-03 -1.15056395590e-03 -8.83407488192e-04 -2.25017930224e-03  6.03578320812e-03  6.21760633616e-03 -1.94364573506e-02  1.14100522231e-01  8.94957502811e-03  3.48049329053e-02  9.06017374113e-03  8.49217841499e-04  1.66890412957e-03  2.78730054035e-04 -2.58260892254e-04  1.59239138247e-03  1.29903894240e-03 -1.07250094622e-03 -4.96754333236e-03 -3.79931523723e-03  2.36752083637e-03 -5.02941076027e-03  9.58907081630e-04  4.27297816794e-03  3.45420126027e-03  5.24758257884e-03 -5.45073597850e-03  1.37689023714e-03  3.00251177702e-03 -4.25316541366e-04  2.17296336711e-03  3.27399858395e-03  3.76776380368e-03  2.98229188161e-03  1.28232063190e-04  7.76210994771e-05 -3.52171393869e-03  4.93069780210e-03  1.98365268692e-03 -4.18871807569e-04  4.25398462725e-05  2.06997652808e-03  1.82998937492e-04 -1.60207354906e-03  3.20308892140e-03 -4.33566474116e-04  2.16912810584e-03 -1.15146928985e-03  1.07518464769e-03  3.64768951934e-04 -4.30836724390e-03  4.08276157283e-03  1.41473339865e-04  4.48246311358e-04  2.16671358360e-03 -3.31866146684e-03  1.91594476634e-03  1.54810971310e-03  1.66826416115e-03 -1.98399408311e-03  1.40256336573e-03  1.28302996293e-03 -1.96296270077e-03  6.89989407139e-03 -1.34149043257e-03  2.81680835934e-04  2.44211212431e-03  1.77059021823e-03  4.32159783457e-03 -8.85078491816e-04 -7.89782277430e-04 -9.56146371125e-05  1.99951027374e-04  2.32770682557e-03 -9.11857904995e-04  2.19957893913e-03  5.66688015358e-03 -3.67304246246e-03 -3.63103295913e-04 -2.61439083695e-03 -4.53475036888e-03  1.78857006114e-03 -2.16015115081e-03  2.56212023258e-03 -1.40610512804e-04 -4.66915161804e-05  2.17252635140e-04  1.28603419585e-03 -1.73354115314e-03  8.44941634584e-03  2.19907627111e-03 -1.42902812042e-03 -1.89587423992e-03 -4.46216807640e-03  9.10362834168e-03  3.60412876900e-03  7.57419484868e-03  4.17362784430e-03 -2.07953888103e-03  3.50435581832e-03  2.04232698714e-03 -1.48546150717e-03 -3.08748878048e-03 -6.24343033721e-03 -3.39468904141e-04 -4.35378861361e-03  2.01725488437e-03 -4.06935926355e-03  4.26460611778e-03 -2.36596687980e-03 -5.78529463858e-04  5.12236640816e-03  3.78190765200e-03 -4.96908821922e-03 -1.27051534521e-03  1.16553611557e-03  4.39510688372e-04  1.60378839196e-03  3.05847310475e-03 -1.68605947085e-03  5.87592730029e-03 -2.04653328328e-03  1.82903702020e-03 -5.10312462635e-03  5.13861402750e-03 -6.48510142521e-03 -4.08310230016e-03 -9.79052775968e-04 -3.43276935130e-03 -8.36667045153e-04  1.24358276775e-03 -1.82353134218e-04  8.02477805625e-03 -1.40568197135e-03  6.37030307259e-03  2.81183383410e-04  1.25136426260e-03  3.79098446118e-03 -5.07145213577e-03 -7.36191723144e-06 -3.23814402506e-03 -1.02583708990e-03 -1.03502562745e-03  7.17243266067e-03 -1.90340635797e-03  4.49231468440e-03 -1.55257194299e-04  6.50252037707e-03 -5.99432018854e-03  2.03773314703e-03 -4.52402844609e-03 -5.30491635789e-04  3.51517099568e-03  3.93717346450e-03  2.58592330853e-03 -3.64698544988e-03 -5.86696545626e-03  1.59531630705e-03  6.54181195162e-04  5.52392056320e-03 -1.06917387605e-03  2.65098087356e-04  2.77556488744e-03  2.24549315291e-03  3.97949321746e-03  1.50494188909e-03  5.19304843353e-03  4.59482862882e-04  8.48208375804e-04 -1.81036437387e-03  1.28256250721e-03 -2.64669847127e-03  6.35360555401e-03 -2.67889687912e-04 -2.17283625743e-03  6.64165303984e-04 -6.00684041866e-04  3.39312952502e-03  1.86261524455e-03 -3.20729024623e-03 -1.10521852430e-03  4.32406372380e-03  6.17545808525e-03 -6.09708135110e-03  5.78642020827e-04  2.01401430545e-03 -2.93224558062e-03  3.09039996826e-04  8.56249547010e-04  1.85406608109e-03  4.56202966278e-03  4.87668296995e-03 -1.14032801853e-03 -3.20391834526e-03 -2.89894042775e-03  1.76709909200e-03  3.71119815688e-03  1.66594762547e-03 -1.08833336675e-03 -5.67992675399e-05  2.80155361278e-04  2.79830148489e-03  1.91704002530e-04 -5.02209641991e-03  3.04625906634e-03  3.73896358590e-03  7.58511904418e-03  1.57560773191e-03  4.54900367980e-03  2.45762213974e-03 -5.51168007519e-03  3.47902079128e-04 -6.61035016061e-03  5.81436650213e-03 -2.69039699812e-03 -5.63495138135e-05 -6.80011595287e-04  1.91353146558e-03  2.93717159622e-03 -2.81881287693e-03 -1.83886409023e-03  1.74223082148e-03 -4.48613651917e-03  3.63108415945e-03 -7.68823082357e-03 -3.00575314970e-03  2.66539609609e-03 -2.90960928939e-03  1.45693263321e-03  2.81429438585e-05 -2.64486424047e-03 -2.13426418777e-03 -1.71393390618e-03  3.24340263491e-03 -2.12121346673e-03 -3.51787682866e-03 -8.27336849828e-03 -2.08711281480e-03 -5.21014529967e-03 -1.39975354480e-03 -5.39583241378e-03 -3.43129230172e-03  2.96048523140e-03 -2.32641512479e-03  1.27364357684e-03  1.74133550678e-03 -2.34981310228e-03 -4.61525453578e-03  5.09192533574e-03 -7.03510517846e-03  7.71921012635e-04 -3.23798731215e-03  1.52754794541e-04 -1.23882211334e-03  1.34141893776e-03 -1.66509055497e-03 -6.50659417953e-04 -1.68771913795e-03  3.41891334843e-03  1.56620027612e-03  3.28125979193e-03  1.32812050538e-03  2.16253533174e-03  2.72932134256e-03  4.97276413035e-03 -2.54327360045e-03  3.30679488998e-03 -4.04366132470e-03 -5.24772144246e-03  1.68522163213e-03  1.13133902751e-03  1.02525375418e-03  1.07224958970e-03 -1.89651038207e-03 -9.07519346601e-04 -1.30768645256e-03  4.21889287197e-03  1.90619858267e-03 -5.53938980107e-03  1.99200905740e-03  6.14567314269e-04  3.49855970079e-04 -1.27020734858e-03  1.08624534854e-03 -1.46360425208e-03 -4.54927839337e-03 -1.65001847110e-03 -2.31740343743e-03 -5.91301828472e-03  1.62263955764e-03  2.54119474693e-05 -2.96712632578e-03 -1.05873873045e-03 -1.08589866084e-03 -4.08219558641e-04  8.07737061516e-03 -4.23530625672e-03 -4.74891620688e-03 -1.19970288354e-03  2.68653421701e-03 -1.20106588944e-03  1.72493670353e-04  4.42361566145e-04  4.32843561654e-03 -1.47715460369e-03  3.66898320273e-03  2.11910830840e-03  8.74498715233e-04  1.48760745259e-03  2.74227566482e-03  8.86227720384e-04 -3.17050660251e-03 -1.74149207960e-03  4.53471362989e-03  9.43534270004e-03  3.86125681732e-03 -2.69890216175e-03  6.38806310011e-04  7.25881195024e-03 -6.02208979729e-03  4.31295940479e-04  3.02935300861e-04 -3.27344117711e-03 -3.69412097549e-03 -2.95472458489e-03 -2.70378513952e-03  5.69000887495e-04  4.93301666911e-03 -2.43528240331e-03 -1.00165373296e-03 -5.08107230867e-04  1.91719124425e-03 -2.09065719084e-04 -1.07901130889e-04 -2.11907589985e-03 -3.60022339914e-04  7.84282339138e-03 -5.01971429346e-03 -1.05154631123e-03  3.54077222491e-03  2.17332256868e-03 -9.26334452413e-04 -2.58651546154e-03 -2.67103978758e-03 -2.32724391695e-03 -6.80530300236e-03 -1.36700925513e-03 -1.84024306104e-03  4.04349119961e-03 -1.49180711375e-03  4.04067908624e-04 -3.34251481730e-03 -4.96093183704e-03 -6.35848157676e-04  6.48148160145e-03 -5.07662029194e-04  4.04012805911e-03  4.54984350302e-03 -1.90902052087e-03 -5.16839025127e-03  5.69981471723e-03 -2.39952620338e-03  5.36930805479e-04  8.82768963775e-03 -1.45106208272e-03 -7.83365891117e-04  5.11784802913e-03  4.64907523417e-03 -1.09938349317e-03 -2.40616011541e-03 -6.21548899463e-03 -1.49666220818e-04  4.74875257018e-03  5.24976335231e-03 -9.20286196833e-04 -3.36516548551e-03  1.80039487503e-03  1.22778419296e-03 -1.36911014658e-03 -6.65120252906e-03 -7.07361005140e-03 -5.73892375226e-03 -1.94353145130e-03  5.70884078998e-03 -3.09401089779e-05  1.12690551053e-03  6.70069081699e-03 -4.07392285502e-03  3.95722861432e-03 -2.78532774534e-03  1.15089383303e-04 -5.52504202091e-03 -2.06346297588e-03  2.64900476740e-03 -2.98278688084e-03 -1.82814567235e-03 -4.08678851640e-03  1.14313727665e-02  2.94531268816e-03  4.48173941839e-04 -3.41814165360e-03 -2.80289329939e-03  4.48880641505e-03 -6.01348296244e-03  3.98038011340e-03  4.03541319630e-03 -7.66752133969e-04 -3.73028596591e-03  1.51184867632e-03 -6.34436861300e-05 -7.81316320163e-04  2.41535431599e-03 -4.21496006734e-04 -5.69294535892e-03  2.48374572181e-03  4.54546624357e-03 -9.45952902145e-04  5.05626969631e-03  2.91369600616e-03  1.48672826521e-03 -3.05679078569e-03  1.36920915503e-03 -1.26902039640e-03  4.73015022404e-03  8.66637285595e-04 -1.48010417007e-03 -7.07552806440e-04  8.85713248522e-04  3.08119665322e-03 -1.32597251329e-03 -2.75540296134e-03 -4.93283125511e-03 -7.93020264640e-03 -3.20510409637e-03  2.94779710002e-03 -5.34734744831e-04 -9.45201263983e-03 -3.37117101572e-03 -2.20115903450e-03  1.60043782160e-03 -4.15604130207e-03  6.17955036490e-04 -1.98476125995e-03 -1.24261776973e-04 -1.82482852717e-03 -2.88368155864e-03 -3.76623826170e-03  2.46336993958e-03  1.36766947162e-03 -1.93879773540e-04 -1.53010448366e-04  3.99972172076e-03 -1.40319634686e-04  4.38681178058e-03 -7.59618769337e-04 -7.76627959969e-04 -4.66938518124e-03 -2.86695040223e-04 -4.47372612601e-03 -4.75213934897e-03  9.89345567547e-04 -1.78527058816e-03  3.55724802165e-03  2.34229821693e-03  3.41142621650e-03  4.68368171699e-03  3.77220508100e-03 -7.32186370403e-03  1.59682244536e-03 -8.74466646336e-04  1.19774514092e-03  2.64857743165e-03  2.74447888666e-03  2.93236132824e-03 -5.10663817833e-03  1.20397473611e-03 -4.64766627815e-03 -5.35622598854e-03  3.79234452289e-03  3.38011954153e-03  4.19512817106e-03 -1.94886745694e-03 -3.40557326198e-03  7.60026545061e-03  1.03769360778e-03
-6.97501090679e-04  4.44817754851e-03 -7.07294721812e-04  3.92933811766e-03  1.19045347024e-03  1.09500889714e-03 -3.38052921164e-03  4.72352442043e-03  4.32187415488e-03 -8.12093349356e-04  4.10628891723e-06  3.90253271768e-03 -3.50336998902e-03  4.47115968556e-03 -1.76239152817e-03 -9.12457752662e-04 -6.59004176257e-04  5.91828106257e-03 -2.38668419220e-04  1.16388443300e-03  8.37977209984e-04  1.14451202058e-03 -1.52482602974e-04  1.58427089739e-05 -1.65174849382e-03 -3.01297406223e-03  2.70282224989e-03 -4.50637319025e-03 -2.81180072286e-03 -2.54203815843e-04  4.24168562784e-03 -1.23044436141e-03 -1.65848626904e-03  6.50011546102e-03  8.94957502811e-03  1.38952008745e-01 -1.65531153096e-02 -5.03493492611e-03  3.37105512541e-03 -5.25487978896e-03  1.03894463772e-03  3.65726838905e-03  1.28300613240e-03  6.16281384884e-03 -4.35612618425e-03  9.34969152958e-03  4.34346025716e-03 -6.97287873083e-03 -1.96880916286e-03 -1.73813299977e-03 -1.93849553392e-03  7.64701356455e-03  4.31918424880e-03 -8.26971833255e-04 -1.22821298970e-04  3.12364266438e-03 -3.18052352476e-03  7.24757853816e-03 -3.42136905615e-03 -4.69578579860e-03  8.44828776503e-03  4.11924459781e-03 -7.66129415553e-03  1.24086737758e-03  1.02183432069e-03  5.66921018191e-03 -5.00056329025e-03  4.10485190930e-03  7.71956261907e-03 -1.93408324574e-03 -1.26971862665e-03 -3.14051642418e-03  1.03153166952e-02 -8.75216066984e-04  5.37873585827e-03 -1.64761944721e-03  5.67629632854e-04  2.34325572843e-03  1.84366157710e-03 -3.71294591202e-04  2.12397557697e-03 -2.56898220856e-03 -3.00393150505e-03  4.72968137957e-03 -1.84529874505e-03  5.00579454074e-03 -2.01388253189e-03 -6.92900713645e-03  4.42733803684e-03 -5.18375369755e-03  7.86916680827e-04  1.97602481951e-03 -4.00621636167e-03  1.30835744201e-04  2.94353092229e-03  8.48879954988e-04 -3.35451312322e-03  2.31698442304e-03 -1.41453471189e-03 -1.53591049553e-03  6.56557437086e-03  4.91812668587e-04 -6.98930119583e-03  2.47800714451e-03  7.42206617814e-03 -1.02058796547e-02 -2.29002771790e-03  1.93788837293e-03 -6.86397053157e-03  6.56777551139e-04 -2.35676052864e-03 -1.75753892701e-04 -1.97481884180e-03  5.07671653625e-03 -1.65828875506e-04 -1.84113917679e-03  2.50387041803e-03  5.27358484694e-04 -1.33664832152e-03 -9.08747585378e-03  5.42709290672e-03  3.34695201077e-03  1.05283927691e-05 -2.72886188786e-03  6.35326861265e-04 -8.46997055343e-04  7.68387599299e-03  1.49078908230e-04 -7.06353286602e-03 -4.51511056338e-03  2.19196011507e-03  2.53228278544e-03  5.13486189899e-04  4.56263366142e-03  1.74188770299e-03  3.82201736325e-03 -2.83658282544e-03  2.84409747445e-03 -2.67604634107e-03  1.14042993804e-03 -2.38904721023e-03 -2.34124636846e-03 -2.51455778056e-03  6.40225929798e-04 -4.63150005460e-03 -2.81557714640e-03 -4.34521580566e-03  8.88349616434e-03  3.03786126573e-03  3.33115691107e-03  6.39405521641e-04  9.04583457947e-04 -1.94403195666e-03  9.30252223277e-04 -3.65266959523e-03  1.26371564153e-03  9.48318866153e-04 -3.88982769883e-03 -1.70288162732e-03  1.09442310862e-03  5.69621616955e-03 -6.37018777991e-04 -2.77270847163e-03  1.17956928660e-03  6.40151912241e-03  4.25659782132e-03  4.26488486929e-03  6.07968969083e-03 -1.98310764944e-03  5.71234038154e-03 -3.43222396142e-05 -1.57795231433e-05 -1.75211940979e-03 -2.02843529730e-03  5.11004278322e-03  1.08925404999e-03 -6.48445603905e-03 -5.09970183088e-04 -6.21912788559e-03  7.18079067446e-04  1.01797169640e-03 -2.74084578554e-03 -1.99648935542e-03  6.07678969734e-03 -1.64332103232e-04 -1.04386645001e-03  2.97844153900e-03  1.44890587108e-03  1.91266166719e-03  6.19648284604e-03 -6.95601418667e-03  3.64132080320e-03 -1.40049217746e-03  3.69850575798e-03  2.52705271535e-03 -1.78369125389e-03 -6.54911911446e-03  2.26897182820e-03  7.17128241438e-04 -2.78785713775e-03  1.24525812303e-03 -4.69162398237e-05 -1.32577787584e-03 -1.91786951208e-03  4.36902141440e-03  2.36631932976e-03  6.76256410703e-06  1.06808770846e-02  3.35900417508e-03 -2.61014162684e-03 -4.86861239534e-03 -1.20855243266e-02  2.27287305538e-03  3.61176647074e-03  1.73933545271e-03  2.43671032222e-03 -2.86518426908e-03 -3.04061328915e-04  4.09255798026e-03  4.63262464225e-03 -2.67787880124e-03  4.60383830567e-03  2.08866541920e-03  4.38365154413e-04 -3.42118952247e-03  5.13259628001e-04  1.82366209248e-03  3.24350423739e-03  2.57685000776e-03 -5.40410318200e-03 -1.21152412438e-04  6.98779729923e-04  1.17546899768e-03  5.45086212603e-03  7.05840097571e-03 -5.87469717843e-03 -1.24810956576e-03 -3.78465052592e-03 -3.85531166991e-03 -4.44623642072e-03  7.97355523560e-04 -2.63864055708e-03 -3.23878051140e-03  1.49719756376e-03  3.66490606424e-03  1.23345601931e-03 -9.54767842368e-04 -1.98644607166e-03  2.27733788922e-03 -1.02613108242e-03  1.28048693695e-03  1.47498965284e-04 -5.68621763461e-04  6.56212253341e-04 -4.52444486437e-04 -2.38618436534e-03  5.03379420208e-04 -5.60148851979e-03 -7.75378429004e-04  2.04614289540e-03 -1.35909099255e-03 -6.94406770462e-03 -6.38446427551e-03 -6.39586053549e-03 -5.65653026774e-03  9.86552871243e-03  1.23014365915e-03 -6.70934425271e-03 -3.98478798959e-05 -1.18168892860e-04 -3.53865073369e-03 -1.47756825815e-03  2.79506129968e-03 -1.86160662135e-04  3.05068473986e-03 -5.34904803149e-03 -4.34764874783e-03 -3.78891101211e-04 -3.80571992806e-03 -1.81882323970e-03  4.98150594645e-03 -4.21965608899e-04 -1.03092959864e-02 -1.15820147946e-03 -1.88708840153e-03  6.73820806128e-03 -1.51202436232e-03  8.08457177485e-04 -4.78393503650e-03 -1.01372118309e-04  2.99924410428e-03 -4.04720354345e-03  1.45265436527e-03 -1.78557368409e-03  2.71982703131e-03  2.78592803659e-03 -9.49915746309e-04 -4.76442051658e-03  5.51589401750e-03  3.14389940839e-03 -1.42027976326e-03  3.54495612125e-03 -3.44418899432e-03  1.04407397950e-03  3.74949557722e-03  3.17661866627e-04  4.76227144922e-03 -6.05984247809e-04  6.95181238606e-03 -4.06888514023e-03 -4.98123378956e-03  2.27945828356e-03  6.30941933188e-03 -6.46198849524e-03  2.63805703207e-03  6.97554674951e-05 -2.56584531490e-03  4.72429828980e-03 -2.38159063843e-03  4.10222625185e-04  5.09302956446e-03  5.35239307729e-03  6.77246664645e-03 -1.54489083916e-03 -2.29339294292e-03  1.74464062499e-03 -6.15581944879e-03  5.38499496594e-04 -1.60375029961e-03  4.04876048463e-03 -8.27631684422e-03  2.39533119935e-03  2.17450982130e-03 -3.91118818692e-03  9.91655202766e-04 -5.08014866364e-04  3.11356175812e-03  3.68989449034e-03  6.73942646225e-03 -7.47864948566e-03 -9.04201627155e-07  7.89490734209e-03 -3.76025928949e-05 -3.24694234696e-03 -2.78775808338e-03  1.00207692676e-02 -1.99952245035e-03  9.20151445928e-03 -3.46165453141e-03 -1.33599093897e-02  3.44949315000e-03 -5.09431885811e-03 -6.65220991036e-03  7.76600558157e-05  2.85117697368e-03  4.25602601143e-03  6.07582339777e-03  3.37028684688e-03 -6.07909367210e-03  9.26899590855e-03 -7.48837060500e-03 -6.63550634682e-03 -7.34331257061e-03  4.99416077116e-03 -2.27797835789e-03 -6.13200677867e-03 -9.42386072822e-04  1.76355820966e-03  2.23027055109e-03  6.70166216903e-03 -6.78941756336e-03 -1.01295190765e-02  3.42677480747e-03 -3.51497827538e-03 -4.96380776300e-03 -9.34564789523e-03  2.73888402882e-03  8.94321513772e-04 -2.34323667779e-03 -8.55101419592e-04  4.16060194569e-03 -1.14602025565e-03  8.37853864810e-03  1.30885049604e-03 -3.96210129681e-03  1.55019435795e-03  5.25541184047e-03 -8.91871923916e-04  3.90041791327e-03 -3.94107483201e-03 -2.38859967858e-04 -7.12115487218e-03  7.05894470857e-04 -2.63825659249e-04  4.28944339246e-04  1.19761519717e-03  7.67977441485e-04 -1.26947832378e-03  2.68739626198e-03  2.42340864049e-03  4.90076350871e-03  3.56011200459e-03 -7.82604145287e-04 -3.95320889190e-04  2.19733934393e-03 -5.75033580315e-03  5.39739727329e-03  6.35440519781e-05  2.19538772308e-03 -2.13746770310e-03 -2.65022715090e-03  6.53179072972e-03 -4.86440784382e-04  7.36219578260e-03 -2.38785223240e-03  5.93787009879e-03 -9.44217772120e-05 -1.33997567771e-04  4.55887750108e-03 -2.84378077432e-03  3.78347306401e-04 -3.49389009668e-03  2.79277443101e-03 -2.24173684857e-03  7.41442563179e-03  1.15223342993e-02 -2.42492328772e-03 -8.49732143199e-04 -6.19765039255e-03 -1.33065374994e-04 -2.54961969105e-03  1.29536414678e-03  7.04911848545e-04  3.06426236162e-03 -3.49495198668e-03  1.27253229783e-03 -2.96763767956e-05  5.68642189548e-04  2.60887782628e-03  8.79365082911e-04  6.69341129732e-05 -4.70216160323e-03 -2.10211339023e-03 -4.81220984514e-03 -3.34157147413e-03 -6.37653666668e-03 -4.37428682667e-03 -3.01690104367e-03  4.29889802183e-04 -4.41875188038e-03  2.90009992384e-03  1.31557435655e-03 -5.52180662000e-03 -1.64978888175e-03  6.51147900365e-03 -6.77045875488e-03 -1.55866992583e-03 -7.24876682451e-04 -4.55580224445e-04 -2.36705969431e-03  1.63758617292e-03 -4.11083028190e-05  1.11720857944e-03 -2.08963246545e-03 -2.63966725604e-03  1.34973630578e-03  7.77185423470e-04  3.26939764443e-03  8.41964416440e-03 -1.48291113540e-03  1.16058741743e-04 -1.26927625718e-04  1.09378716928e-03  6.68082114774e-03  3.18716004193e-03 -3.75141172938e-04 -3.19756919215e-03  1.95674109999e-04 -1.01628174752e-03  5.27026092726e-03 -1.17447331344e-03 -3.78451056400e-03  6.53902556140e-03  3.46614709758e-03  2.45491076445e-04 -4.12134225751e-03  2.28924377545e-03  8.07506290544e-05  1.49451052118e-03 -4.50546259811e-04  2.90375414005e-03  1.76338063941e-03  4.95723396160e-03 -5.16016972127e-03 -2.25844277235e-03 -5.91744505427e-04 -8.21542309745e-04 -2.62907637670e-03 -1.45951199580e-03 -1.36802451154e-03  1.63321725984e-03  2.82723895971e-04  7.40442097221e-04 -5.13713749712e-03  3.22510813809e-03  9.23846661118e-03  5.98675538297e-03  3.51545198945e-03 -7.21545009831e-03 -1.15391958787e-03  3.48912506617e-03  2.02983368615e-03
 2.26302323914e-04 -5.46447976192e-03 -3.16427541580e-03  1.90965269943e-04  1.25134051618e-03  6.69705450772e-03  1.68884317703e-03 -4.87488149071e-03  9.12498542136e-05  5.77521966877e-04  3.84573983755e-03 -2.92046766612e-03  4.57503795700e-03 -9.31678484491e-03 -3.29873529842e-03  4.40798120378e-03 -1.49533829984e-03 -1.97042581570e-03 -1.06472290740e-03  6.43174727138e-03  2.06857030953e-03 -5.73732137350e-04  4.06659852132e-03  5.71725320384e-04 -1.00309666350e-03  5.39736517335e-04 -3.28375020419e-03  2.27977837601e-04 -2.13555983209e-03  7.64826711664e-05 -4.21380275157e-03  1.25075685871e-03  9.89179210486e-04 -1.12759480429e-02  3.48049329053e-02 -1.65531153096e-02  1.05905062740e-01 -2.35641132789e-03  4.39285767937e-05  2.67323343092e-03 -4.41161061673e-04 -2.43186490155e-03 -1.57150391765e-03 -3.39739017124e-04 -8.01769700748e-04 -3.01298158504e-03 -4.25109462321e-04  4.99095946975e-03 -5.51531854543e-03  2.85189647913e-03  2.52686529791e-03 -4.18275940012e-03  4.13075958393e-03 -7.13923479003e-03  4.67406742805e-03 -1.03375976945e-03  5.91567688773e-03 -1.02381511715e-03  7.97184195762e-04  2.36130519459e-03 -7.18902350074e-04  3.45642271197e-03  2.34968982556e-04 -9.88602885404e-04  8.64735399740e-04 -2.56326524236e-03  1.72133319907e-03 -3.86797598690e-04  1.89467747741e-03  1.80071990656e-03 -8.62883932288e-04  6.19463001376e-05 -1.37218046614e-03 -2.07273839262e-04  5.49177097517e-04 -7.66448767394e-04  1.34230182509e-04 -3.86737104800e-03  2.37591758455e-03 -1.11599968272e-03  2.43921482287e-03  5.15224450551e-03 -4.03066047268e-03  2.51706264896e-03  8.36250279747e-03  5.25277931921e-04  6.87364604823e-05 -3.48136011584e-04 -4.52376389507e-04  4.63327619814e-03  6.30450734171e-03  4.75155980725e-04  2.33768647083e-03  1.85122730723e-03 -8.46603300141e-04  2.97260821808e-03  4.05777612461e-03 -2.76617895910e-03 -2.73156906188e-03 -1.27810254438e-03 -1.02341470194e-03 -8.18788864078e-04  5.48734570470e-03  4.81935797418e-03  2.59044109495e-03 -3.61202749477e-03  9.72407451648e-04 -3.91605212928e-03  3.28734239072e-03  4.60390182733e-03  2.48795333453e-03 -7.38936722756e-04 -1.33824809141e-03  3.09868806545e-03  7.39364144975e-04  6.26063729433e-03  2.76866861570e-03 -3.27829252374e-05  2.77949594441e-03  4.84216464161e-03 -7.22966191701e-03  3.75579279438e-04  2.60258700560e-03  6.44030588183e-03  1.99508631239e-03 -2.22909073908e-04  2.61792474417e-03 -1.72813781325e-03 -8.44224783026e-04 -7.88974812347e-04 -7.07662850704e-03 -1.34207494985e-03 -8.17940708462e-03 -1.90898890858e-03 -3.41540235859e-03  2.35351986538e-03  7.03736891087e-04 -4.80660126871e-04 -1.91979522382e-03  1.06833573625e-03  3.40690292986e-04  4.51213915780e-03  3.26370587025e-03 -3.49396120907e-03  3.28634377675e-03  4.17926844986e-03 -2.12618900388e-03  5.67455963598e-03  8.06668714726e-04  8.16038430505e-04 -5.94549452319e-03  4.14927735754e-03 -6.48914003407e-03 -1.46066183982e-03 -4.61440696550e-03 -3.32137672079e-03 -3.02603109492e-04  1.86457084960e-03  1.44113141624e-03  3.98005415092e-03 -1.72017399326e-03  3.95448616770e-03  2.75886521791e-04  5.22136568797e-05  8.05732680674e-04 -5.44543673649e-04 -2.42315695322e-04 -2.03118029688e-03 -1.26523189595e-03  1.25070713586e-03  4.58025336338e-03 -7.71801228375e-04  3.27906159569e-03 -3.44868945889e-03 -1.23050156371e-03 -5.49129984683e-03  1.74065912354e-03 -1.34290468438e-03  2.09694983776e-03 -2.87130130720e-04  2.10585845755e-03  4.34510485135e-03 -2.29218863257e-04 -6.02118803773e-03 -6.01335683907e-05 -3.86916972082e-03  1.61200243284e-03 -7.63778582064e-04  1.37934706795e-03  2.73040143312e-03 -1.28075995213e-03  3.60213675053e-03 -1.59247459815e-03  1.85017961885e-03 -1.62847478018e-03  4.49564396817e-04  1.50309802143e-03  5.45344833039e-04 -2.49992417714e-03  5.08547464069e-03 -3.57858475212e-03 -1.59954931464e-03  3.09802029817e-03 -1.83015779104e-03  2.52685675577e-03 -2.22372819780e-03  2.32844426107e-03 -2.87616569412e-03 -1.29447567253e-03  2.14110860753e-03 -4.31060640155e-03  2.19626177384e-03  1.10984586791e-04 -3.30717551501e-04  1.32191895223e-03  2.34060528191e-03  7.92074446584e-04  5.92662075435e-03  3.89775448505e-03 -3.46243931618e-03 -3.37308201659e-04 -2.68038657523e-03  2.42771400159e-03  1.34449806795e-03 -9.32537563828e-04  2.64569650292e-03 -2.41978992088e-03  1.61094765080e-03  2.01411373597e-03  5.12801560714e-03 -3.91081392244e-03  6.26988022500e-04  6.81680710369e-04  5.17250823269e-03 -5.90147625907e-03  6.66347434062e-03  3.88434334010e-04  1.04389357273e-03  8.58044966088e-04 -6.62671411870e-03 -2.09924543801e-03 -1.16141774457e-03  2.11249641754e-04 -1.43487102481e-03 -1.50217770566e-03  2.55655272465e-03 -9.32934510376e-04 -5.29261519933e-04  2.88325119030e-03 -1.23803294885e-05 -6.11668343817e-04 -4.73667439490e-03 -2.49519826607e-03  3.61650866479e-03 -1.13046051207e-03  3.02256253074e-03  1.88655209311e-03  1.19329555582e-03 -2.95208820133e-03 -3.40879499630e-03  3.52049671505e-03  3.13262340702e-03 -3.49306005794e-04 -6.36792878794e-04 -1.19631356186e-04 -8.54054101343e-03 -1.24626229796e-03 -3.47451122483e-03  1.33630884021e-04 -2.10259765717e-03 -9.68650761805e-04  5.71432390829e-04  1.91579228412e-03 -5.33471761314e-03 -4.11547282970e-03  7.58159353110e-03 -1.98944997640e-03  1.75081230110e-03 -9.88061424312e-04 -2.41270850717e-03 -5.94680868353e-03  3.03360154982e-03  4.95374819048e-03 -3.19250687625e-04  3.14049914578e-03 -1.37681472978e-03  3.04280834268e-03  4.86889580285e-03  1.63349213727e-03  2.01261944471e-03 -2.04128216260e-03  6.78089239655e-03 -6.45643509425e-03  4.87224864279e-03 -6.36425244215e-03 -5.05669581448e-03 -1.64735259829e-04  5.20753733737e-03  1.47030520546e-03  5.20736505477e-04 -2.19109815311e-03 -4.86913716501e-03  1.34253300773e-03  3.54888744739e-03  4.56941500250e-03 -5.94045541664e-03  8.37912183164e-04 -4.47069575343e-04  1.09342793936e-03 -2.00462510141e-04  1.42512196448e-03 -1.04381716478e-03 -4.15689254227e-03 -1.02387463113e-03 -1.07036377022e-02 -4.30631426037e-03 -2.98920135253e-03 -3.73375847062e-03 -2.65758611746e-04 -1.06994029374e-03  1.13669366198e-04 -3.18221283475e-03  3.98599220768e-04 -2.89657824886e-03 -2.91931533368e-03 -3.78500767056e-03  9.26421093239e-03  4.87503742231e-03  2.31825889769e-04  1.95668468765e-04  3.85912629730e-03  4.01155249621e-03  6.73050700980e-03 -7.81387619249e-04 -2.55218849848e-05  5.09643450913e-04  1.98370524866e-03 -1.83637356664e-03 -4.44739953039e-03  2.81796549222e-03  7.28209148034e-03  1.44551320394e-03 -1.30025263040e-04  3.01792406820e-03 -2.43942936238e-03 -7.59903104250e-04 -3.38256600726e-03  1.01805230468e-03  2.89235999203e-03  3.05272224789e-03 -2.41922372202e-03 -6.13079048454e-03 -1.51911823779e-03  1.33626270787e-03 -1.02693453894e-03 -4.27465438782e-03 -1.10723532093e-03  8.94038975113e-04  2.98810814736e-03 -5.47360678247e-03  8.70401374891e-04  3.33098744790e-03  4.78982340149e-03  3.21310008922e-03 -5.49170274669e-03  1.23907417585e-03  5.73913522494e-03  4.38847085111e-04 -3.43088170734e-03  1.72976717580e-03 -1.40209015539e-03  3.09661239753e-03 -2.91067170013e-04 -3.34107841305e-03  1.20208611896e-04  9.02802482784e-03 -6.91180272333e-05  5.93450606503e-05  7.85163182563e-04 -3.42852251035e-03 -5.23387661081e-05  3.90142588745e-03 -4.97361923005e-03  9.66635121133e-04  4.46319268856e-03 -3.75418407940e-04 -3.92275419195e-03 -2.47103438898e-03 -2.79610237080e-03  1.12250527517e-03  3.00277694772e-03 -6.18402061625e-04 -1.34952586575e-03  1.39229377061e-03  5.57532048459e-03 -1.01135687798e-03 -8.79574933041e-04 -2.57724795754e-03  1.37931163413e-03  1.23634899432e-03  9.80764297946e-04 -1.09872893696e-03  6.19599865615e-03  5.68488864819e-04  2.10804745728e-03 -8.42251768019e-04 -8.11552660733e-03 -5.33580713806e-03 -3.73283164719e-03  7.75197526186e-04  7.22064126358e-03 -1.16095167575e-03  5.36491199484e-03  3.86428476470e-03  5.20898631939e-04  4.40194563514e-03  2.27552178222e-03  1.84203930876e-03 -6.71358672447e-03  9.07553109359e-04 -2.26718842205e-04  3.88226601827e-03 -1.68441257037e-05 -4.02530159337e-04  1.85027616793e-03 -8.27183670051e-04  1.96290857055e-03 -3.67972012671e-03 -3.11111801150e-03  5.41406773994e-03 -3.19298518960e-03  1.02647763192e-03  2.54158473082e-03 -4.00233790801e-03 -1.42466222103e-03  1.85756174326e-03  3.13830436892e-04  4.71502072549e-04 -1.16992929797e-03 -8.86620294160e-05 -3.60713425753e-03  1.47951741380e-03  1.34995246254e-03 -6.22232664679e-04  3.12978053609e-03  2.31923803657e-03 -1.45051800480e-03  4.33200419336e-03  1.78021954878e-03 -2.65096058512e-04  5.88113846059e-03 -4.52936553097e-04 -1.34049068769e-03 -2.86038756808e-04 -7.66918822586e-04  5.05898045786e-03  2.06877237852e-03 -1.72816892469e-03 -2.26942577216e-03 -3.46156468959e-03 -1.64914019881e-03  5.49446977305e-03 -1.50540619945e-03 -9.67988469200e-04 -2.57652556410e-03 -4.63653606193e-03 -2.84713443476e-03 -1.23192860349e-03 -1.88651621843e-03  1.47275190180e-03  1.54729664994e-03 -2.26139563695e-03  4.54941499546e-04 -1.16084551279e-03  8.11399028640e-04  1.17859351675e-03 -5.33039058905e-03  2.43756263326e-03  5.47321619381e-03 -2.60839722915e-03 -2.40547085631e-04 -1.25014564689e-04 -1.57738398193e-03 -5.99674268945e-04 -2.46232966811e-03 -1.82820327633e-03 -2.73357384090e-03  3.24061467999e-03  1.52134818164e-03  5.62713763908e-03  3.35807350811e-03  6.97244347935e-03  3.00260063890e-03  1.53844744013e-03 -2.13640829497e-03  2.45089768294e-03 -1.65114861904e-03 -2.26398059051e-03  2.61555700453e-03  1.35419985997e-03 -5.33001723356e-04 -1.64405933975e-03  8.00105475847e-04 -2.71572105463e-03 -4.26356868488e-03  3.26893642889e-04  1.83235557155e-03  1.85624667687e-03 -6.59359409266e-04 -1.47360330156e-03  2.22925871561e-03 -9.26257867096e-04
-1.04154370311e-03  5.42043380801e-03 -6.22307334649e-03  1.30258743515e-03 -7.51261715563e-03 -4.52296860838e-03 -1.75127166958e-03 -3.31296957390e-03  3.90052597882e-04  3.92750760839e-04  5.02613903393e-03  2.92136964372e-03  1.80712516855e-03 -3.62105586785e-03  1.79181819050e-03 -5.04207697746e-03  1.02246630780e-03 -5.56987628482e-04 -3.03157028436e-03 -1.12586265413e-04 -2.44484764175e-03 -5.12577524885e-03 -3.45767595530e-03  6.47963190752e-03 -9.88120230462e-04 -1.85537161800e-03  2.91900389022e-05  5.08805739281e-03  3.25828470090e-03  4.45740425868e-03  3.49995158538e-03  1.74662435202e-03  7.53610918224e-04  1.23665804906e-04  9.06017374113e-03 -5.03493492611e-03 -2.35641132789e-03  9.53053737322e-02 -1.96022527104e-02  1.00763899455e-02  3.27966429449e-03 -5.95794674911e-03  1.38936493290e-03 -1.03059391481e-03  1.44599309681e-04 -1.18892914101e-03 -1.65494557275e-03 -5.39214272469e-04 -1.71253667448e-04  2.31886856968e-03  1.03898713012e-05 -9.09496034506e-04  2.34463546799e-03 -2.98279119659e-03  2.04948719382e-03  2.91361099174e-03 -6.05925686243e-04 -2.96198993383e-03  4.23874775237e-04  3.09294131722e-03 -8.96513634093e-04 -9.56593022847e-03  1.23332693075e-03 -5.14252898181e-03 -3.03868584124e-04  9.38178667551e-04  6.22679965414e-03 -3.78902502364e-03 -4.22930015415e-03  1.72061711333e-03 -1.30707252331e-03  4.45115870011e-03 -8.94798110794e-03 -4.81786159713e-04 -3.62216158028e-04 -2.88444432176e-03 -2.38702917675e-03 -2.35912554995e-03 -1.89050458135e-03 -1.29091279600e-03  3.25937488286e-03 -7.97084384045e-05  3.78876410470e-03  2.25947362894e-03  1.33014897638e-03  1.63629732425e-03 -1.36131169690e-03 -5.24345849543e-04 -2.19833767515e-03 -8.47829632856e-04  8.77599866726e-03 -3.98750352510e-03 -4.46931279676e-04  1.72572047383e-03  7.05350231265e-03 -1.62416295285e-03  3.06057162219e-05  2.81700222479e-03 -1.96217232151e-04 -1.21129347818e-03  2.52507816548e-03 -5.32973886369e-03  1.17247431564e-03 -5.59161796199e-03 -2.36339795821e-03  2.72552892415e-03 -2.44129220555e-03 -2.13834612835e-03  3.18496038568e-03 -1.38396829858e-03 -7.98772658238e-05  5.76620290235e-03  3.31427825312e-03 -2.29995114672e-03 -3.21829917567e-03 -2.95731743717e-03 -1.88086011413e-03  4.39577466930e-03 -1.55981262375e-03  3.12741819406e-03  7.72900478460e-04 -9.42045597139e-04 -2.61333332468e-03  5.15887441537e-03 -1.20493566603e-03 -8.07032241958e-04  1.63651546171e-03  2.65161090313e-03  5.45305280339e-03 -2.25623956098e-03  1.53474229616e-03  1.26870254549e-03 -3.48043877773e-03  2.09682451790e-03 -2.85610210634e-03 -1.14627595468e-03 -1.76860828616e-03 -9.20584623428e-04 -1.52670443413e-03  4.37418531007e-03 -5.26485419234e-03 -2.16058051569e-03  9.20999463596e-04 -6.84078082213e-03 -1.06417031426e-03 -1.79737579575e-03 -1.88943361307e-03 -7.62576680624e-03 -4.64694362694e-03  2.17397497533e-03  4.73416226441e-04 -2.15332479754e-03 -2.30888044932e-03  8.83950980311e-04 -2.53442618753e-03 -3.54983561619e-03  5.37432876869e-05  2.76772931074e-03 -3.57665941635e-03 -7.77545979617e-03 -2.80121147714e-03 -2.88923471875e-03  1.83760092044e-03 -1.07496490469e-03 -5.71895389142e-04 -1.54466288442e-03 -2.70401393386e-04 -1.63810894775e-03  8.10816100144e-05 -2.56068607088e-03  5.54658900226e-04 -3.06435376687e-03  1.51872663714e-03 -2.26897352288e-03  3.33752184088e-03 -7.62212041294e-04 -7.92367554447e-04 -1.87836212885e-03  1.20786288532e-03  2.88733910355e-03 -2.44250706279e-03 -7.82751698739e-04  4.76486989340e-03 -1.45445963244e-03 -2.22868331397e-03  1.33482365013e-03 -1.08814760668e-04 -1.67589571608e-03  1.08516920191e-03 -3.71702180498e-04  3.82225248042e-04  3.05383007429e-03 -5.13207715042e-03  2.84120967832e-03  1.17182274456e-03  1.63804653262e-05 -1.35158575139e-03  1.63140889947e-03 -9.70529159974e-04  7.25150947994e-03 -2.43622484138e-03 -2.74768162788e-03 -3.62130209080e-03  5.04776167312e-04 -7.31453768526e-04 -6.00317185596e-03 -3.84916581144e-04 -5.03531385368e-03 -1.60925354801e-03 -9.32552760391e-04 -5.14634974956e-03  2.70624616158e-03 -3.02274587837e-03 -1.18584986495e-04 -1.43694513795e-03  3.25126071254e-03 -8.18250319093e-04 -1.67304205874e-04 -5.36105307186e-05 -2.10684536502e-03  6.85667456134e-04 -3.64246142477e-03  2.95183186462e-03  2.09434161121e-03  1.86865523369e-03 -3.67417430701e-03  3.59958663811e-03 -7.36957958501e-03  6.84079137106e-04  5.07714233470e-04  8.82428104987e-04 -8.19274678146e-04  2.80884519855e-03 -1.31303023871e-03 -7.24961340707e-04 -3.18267456519e-03  2.96590160681e-03 -1.76848211624e-03  3.70018484296e-03 -1.44925395262e-03  6.08664303350e-03  8.86355899589e-04  1.19494362975e-03 -5.48312141020e-03  2.78206486142e-04  2.59070630169e-04  4.44476487334e-03 -1.20399427143e-03  2.05018717679e-03 -2.53492930942e-03 -1.77122701652e-03 -2.18342419317e-03  2.07171854774e-03 -9.53085304613e-04  3.33795180717e-03  1.06575577100e-03  6.89765930221e-05  3.49269327876e-03  5.87889969546e-04  1.59836676422e-03 -6.61892647137e-05 -3.78885011600e-04 -3.41091864420e-03 -3.97307319326e-04 -5.79851966543e-04  8.54904751156e-04 -3.19243825692e-04  6.33645143216e-04  3.21291475891e-05  2.86334304406e-03  2.89359779079e-03  1.11265418101e-03 -5.33370551521e-03  6.97879273629e-04  1.40972370103e-03  2.96865924538e-03  8.43757945187e-04  5.82038934649e-04 -6.61215019860e-04  3.42955156196e-03  9.44509720606e-04  9.18654121870e-04  3.99526533819e-03  1.63473026802e-03 -1.22837845620e-03 -3.24359422299e-03 -5.86858390973e-03 -2.00817267467e-04 -3.51703768176e-03 -2.24444875868e-03 -1.63054156977e-04 -2.98250307715e-04  1.37461702135e-03 -2.88999272115e-03  2.91167654792e-03  4.75377604366e-03 -4.09904600619e-03  4.41888534897e-03 -4.59213355998e-03 -2.06854785490e-03 -2.21132590094e-03 -1.95626859141e-04 -8.63084591713e-04 -2.12620301202e-04 -4.28892945522e-03  2.43359426491e-03 -3.83054058001e-03  4.01912016334e-03 -1.12106226476e-03 -6.96364943203e-04 -1.49463013226e-03  3.68696561510e-04 -1.05610565555e-03 -2.51568399243e-03  2.51809400719e-03 -2.07699131570e-03 -2.13811268545e-03  1.68832381174e-03  1.70681784355e-03  2.71594403406e-03  4.61558866420e-03  1.66631892214e-03  2.28004022510e-03  3.63257102934e-03  1.92905215840e-03  1.54173412944e-03 -2.71250180400e-03 -8.10267277296e-04  2.33806867070e-04 -3.22582609619e-03  5.76324023810e-04  5.32278814067e-03 -3.15423560630e-03  5.51646845041e-03  3.39050943453e-03  1.97393912386e-03 -2.28655086394e-03  1.18050748355e-03 -1.15636851414e-03  1.78268330447e-03  9.33739987451e-04  1.07291127473e-03  7.06056177499e-04 -9.16135937965e-04 -2.21944870243e-03  5.85493402163e-03  1.03257872796e-03 -2.59356675779e-03  1.05432838886e-03 -2.26906320317e-03 -8.24500764835e-04 -4.89528327921e-04 -1.15973779883e-03  9.55816401931e-04  2.13809763717e-03  2.07308183298e-03  1.80127588978e-03  1.96876234266e-04  3.72406167567e-03  1.94411295479e-04  8.25917130998e-04 -7.31266270572e-03  7.44154022170e-04  9.36886632174e-04  3.59895355991e-03 -1.38918449533e-03  2.01847125906e-03  1.92652225222e-03  2.06148670633e-04 -2.43815062989e-03 -5.37809620637e-04  5.64039005165e-03 -1.66244156280e-03  4.54278052003e-03  1.92524915333e-03  2.89023979267e-03 -3.38459709730e-03  7.13716348501e-05 -3.24122054719e-03  1.77761811773e-03  3.94762872832e-03 -3.31717864598e-04  1.85339363258e-03  2.15814483434e-04 -1.55568420622e-03 -7.54392776374e-04 -8.47514466193e-04  1.40545193994e-03  1.54978688368e-04  5.42861878327e-03  2.42336188257e-03 -5.43083148717e-04 -2.05823004838e-03  1.20738556270e-03 -3.91010803040e-03 -1.73292516257e-04 -4.43554644695e-03 -4.05285526288e-04 -8.18665129361e-05  8.03182881044e-04 -3.98121421123e-04 -1.57351207160e-03  6.41273982316e-03 -8.99957974209e-04  2.98732886291e-03  8.98954399056e-04  2.38576819545e-03  4.22946224666e-03  4.71800230188e-03  1.78620126690e-03 -1.35537377789e-03 -2.92779259440e-03 -4.23159345912e-04 -7.91396940455e-04 -4.40542381683e-03 -4.11067021314e-03  2.09535652002e-03  1.57980529709e-03 -9.54647508645e-03 -1.38967237581e-04  1.42864806949e-03 -3.07894392670e-04 -6.64006700309e-04  3.30411953707e-04 -1.70032140264e-03  4.07581569046e-03  1.11469269593e-03  1.54448438514e-03  4.56303512192e-03 -6.63854796097e-03  1.50717944853e-03 -9.33515478146e-04  1.92627157414e-03  5.08014507249e-04  1.07614707403e-04  1.00560478867e-03 -8.01269632559e-04  2.67825450651e-03 -7.79785681369e-04 -3.84076323527e-04 -1.11816798885e-03  1.74077078442e-04  2.48000343845e-03  2.35614903520e-04  4.59318969374e-04  3.06244426992e-04  2.79898462817e-03 -5.38183247307e-03 -5.05946048777e-03  1.59058370346e-03 -2.46132860875e-03  2.34697269670e-03 -9.64715685354e-04  7.41526488988e-04 -3.32765187228e-03  4.83010202413e-03 -8.52662730256e-04 -1.97364813289e-03 -5.05797618300e-04 -3.29206501064e-03 -3.44046377972e-03  2.50716877155e-03 -3.60775823404e-03  4.08728851682e-03 -3.41745362451e-05 -3.02221775271e-03  7.27296159202e-04  2.35956545541e-03  1.51326327151e-03 -4.04082460879e-03 -2.11781791050e-03  1.22071681536e-03 -5.76428976117e-03  3.19118522569e-03  5.30996125427e-04 -1.84075671038e-03 -2.87971536676e-03  5.16523560179e-03  2.86692587677e-03 -6.88771833806e-03  4.13609106118e-03 -4.14383912378e-03  3.40200444188e-03  5.88755266626e-03  1.38480538209e-03  2.03878517226e-04  1.09239211953e-03 -5.35810395975e-04  3.20898882233e-04  6.78938449480e-04  1.49521041467e-03  7.19763371719e-04  2.71792575515e-03  1.48458219065e-04 -2.78866440924e-03 -1.48893926292e-03  5.47339681341e-04  3.12931860604e-03  1.03026783183e-03  2.91818807812e-03  9.81422425076e-04 -3.17837092689e-03 -2.19280192912e-03 -1.75630603032e-03 -2.49966064395e-04  8.97071840597e-04 -5.37721980480e-04 -1.24940607261e-03  2.18181708331e-03 -6.58587129157e-05 -1.56793325470e-03 -4.12120779173e-04
 6.18585014479e-04 -9.46685364138e-04 -1.67880796328e-04  5.03460500959e-04  2.23777204176e-03  6.50878253394e-03  8.70043601562e-04  2.66806159372e-04 -2.40778801159e-03  9.70764899014e-05 -4.14559563367e-03 -1.95973135699e-03 -2.46252094546e-03  3.16951202099e-03  1.99269658196e-03  1.54732489051e-03  2.33452386453e-03 -7.56187047868e-04 -7.94752474310e-04  3.79380855779e-03  9.84371788032e-04  1.08990220607e-03 -7.54512569319e-04 -6.35873351404e-03 -4.92129763323e-03 -1.02524497329e-03 -6.96519798172e-04 -1.44608058263e-03 -8.16036026223e-04 -3.28453475695e-03 -2.14993651873e-03  1.05466556830e-03  3.09728442732e-04  1.65949759892e-03  8.49217841499e-04  3.37105512541e-03  4.39285767937e-05 -1.96022527104e-02  8.67079700739e-02  1.35502178764e-02  1.53350370905e-02  2.65517038705e-02  1.52344972478e-03 -7.69113399387e-04  2.81845999887e-04  8.58742409488e-04  1.53489771125e-03 -2.77555447125e-03  1.70561684671e-03 -2.34579269286e-03  5.28016209219e-03  9.80210918768e-04 -3.35172796297e-03 -7.30279699468e-04  1.81751536491e-03 -2.06539597300e-03 -1.71958098703e-03  2.45747012391e-03  1.10509795165e-03 -7.21287943896e-04 -7.92957369803e-04  3.60653320359e-03 -1.25827762862e-03  1.13478682072e-03  3.43286518135e-03 -1.18046281843e-03  2.69316697836e-03  1.66575224668e-03 -1.65455810966e-03 -3.76841521477e-04  2.91567828448e-05 -1.54755805622e-03  3.08669698513e-03 -3.27095925121e-03  1.57010165946e-04 -6.12053159320e-04  4.58918294460e-04  9.72514849160e-05 -2.00822163698e-03  1.37042107070e-03 -2.71610710628e-03 -2.81668072518e-03  1.02569390642e-04 -4.80369483748e-03 -8.27921485638e-04 -3.12462945932e-03  2.03720077494e-03  7.35134720388e-04  3.44732692842e-03 -1.25566376268e-03  2.90800226935e-03  8.82613359947e-04 -4.51514464077e-04 -8.35759005557e-04 -2.37568851774e-04  1.80461962481e-03 -2.00330177667e-04 -6.07728885196e-04  1.03840188205e-03  2.77980755710e-03 -5.89315302664e-03  3.10034915722e-03 -6.27608375586e-04 -1.00893356242e-03  4.56617842419e-03 -3.55658557569e-03  1.11492233649e-03 -4.51587497268e-03 -2.01253900771e-03  5.27979094086e-04  1.26312053382e-04 -2.82285659149e-03 -1.95822483676e-03 -1.94787918312e-03  1.25425435046e-03  9.54526957516e-04 -4.94709469685e-03 -6.37971178524e-04 -3.19167559206e-03 -5.95439544901e-03  2.67266906304e-03 -9.97433805644e-04  2.60630840266e-03 -2.02196070719e-03 -1.96843010778e-03  1.79158129660e-04 -1.76151137002e-03  9.94026019075e-04  3.09968339996e-03  5.37545236577e-03 -1.37180399817e-04 -1.52004035920e-03 -3.61248038870e-03 -5.68415145988e-03 -3.95028658712e-03  1.81795836559e-03  2.72268016799e-04  4.28915534354e-03 -1.71157312150e-03  1.08722740690e-04  2.61976425238e-03 -4.08795364397e-04 -1.17486468279e-03  3.95071320868e-03  2.75336414813e-03  3.10007456566e-03 -4.57922348396e-03  3.86764638137e-03  8.88206624187e-04 -1.34335294629e-03 -3.84649125172e-03  4.48678113138e-03 -7.87037962727e-05 -2.06629522359e-04  1.46393721040e-03  6.33098092373e-03 -1.72641908090e-03 -1.18110480259e-03 -1.54048933948e-03  1.27941475992e-03  1.69687552577e-05 -2.35762032156e-03 -4.12540782290e-04 -1.53988513823e-03 -6.08763896465e-03 -3.73857707391e-04  8.35583117519e-04 -7.14112864929e-05  3.07836229570e-03  2.02131099922e-04  3.99227470552e-03  1.61564838203e-03 -7.05682263867e-03  3.26479320443e-03  2.08144960024e-03  6.46121657853e-03  5.27114467382e-04 -1.35964241997e-03  1.96826871912e-03  1.09110015011e-03  1.87685824293e-03  6.80809715207e-05 -1.39981151017e-03 -5.25573657864e-03  1.10630126918e-03 -7.06027681066e-04  1.03918848179e-03 -4.86281697120e-04 -2.70470691458e-04  8.26292192100e-04 -2.62512552855e-03  8.57617443774e-04 -4.58074080899e-03 -1.07251414933e-03 -2.63878599533e-03  8.74087951108e-04 -5.18394692166e-03 -1.18771534507e-03 -1.45863560875e-03 -2.90184221529e-03 -1.60019665283e-03  3.90662637180e-03  7.31189672123e-03 -3.21309853146e-03  1.66940935529e-03  9.95080294290e-04  1.54804299619e-03  4.59520300510e-04 -7.19981594001e-04 -5.18328922351e-04 -3.58479613374e-03 -1.16581036251e-03  5.19291161152e-06 -3.23265596232e-03  1.70625793246e-03 -8.24639266445e-03 -4.38058282479e-03 -3.36702199977e-03  4.30090401312e-04  3.68795009567e-03 -2.40889790377e-03  5.21137948285e-04 -5.12721702545e-03 -1.19748991663e-03  4.18248487170e-03 -1.51627678671e-03 -3.64567083689e-03 -1.37853316232e-03 -1.30148031847e-03 -2.53167584131e-03 -5.19480700923e-04  4.50584991016e-04 -1.00991181520e-03  9.57259807770e-04 -2.11250026356e-03  3.03366415321e-03 -4.44690314168e-03  2.79833394819e-03 -7.13091020221e-03  4.08325038527e-03 -4.53998801083e-03  2.60890074650e-03  6.09474665522e-04  2.79782774606e-03 -3.30417305980e-03 -2.25023448199e-04  3.72495947430e-03  3.73165715064e-03 -7.75053834606e-06 -5.14644282173e-04 -3.20661189800e-03 -3.65679291962e-03  2.36665768697e-03 -9.41884544108e-04  2.58349569503e-03  1.27607349955e-04 -4.60382107792e-04 -4.13760778085e-03 -5.41232635681e-03 -5.94377842932e-03  1.41838119653e-03  8.36879940837e-04 -2.37546751015e-04  2.97193072693e-04 -4.17752775240e-03 -6.09969261496e-04  1.33088867924e-03 -7.95178864229e-04 -1.15136293217e-03  2.63857102711e-03 -1.26591738417e-03 -2.49165363076e-03  2.58928439400e-04  1.44743424136e-03  6.25816296081e-04  2.58014057589e-03  3.82538139472e-04 -9.96102844411e-04 -2.95776191230e-03 -2.75343048536e-03 -1.62874933371e-03 -6.71451217194e-04 -1.94609240565e-03 -2.09518920432e-03  1.13275691378e-03 -1.70399028794e-03  2.39629000008e-03  2.81799557120e-04  2.63680346596e-03  1.26387017339e-03 -7.27500987608e-04  1.70903014727e-03 -1.67354760848e-03 -1.11586477735e-04 -2.89278237537e-03  2.52027295613e-03 -1.64234582374e-04 -8.70480407493e-03 -1.03234335971e-03 -1.26789137838e-03 -8.88778660786e-05  8.92717814892e-04 -2.73566767275e-03  2.81743511196e-03 -2.75246505607e-03 -5.39101857175e-03  1.53877070369e-04 -7.01975634490e-04 -2.61520988294e-03  4.48840901140e-03 -1.30338682767e-03 -3.31556921217e-03 -9.56372316855e-04 -2.10637745779e-03  3.42691609856e-03 -1.87563000847e-03  6.08667567837e-03 -7.96031696989e-04 -2.65559840036e-03 -1.53898143224e-03 -3.50819615748e-03  8.05340926966e-04 -3.49990343158e-03 -4.17464849218e-03  1.35097461418e-03  9.87590428888e-04 -4.16209322023e-03 -1.51154491129e-03 -1.03099015945e-03  6.07730617360e-04  7.01465011830e-04 -2.64647319860e-04  8.65454230328e-04 -6.22280793165e-03 -1.88683853384e-03 -4.22055865035e-04 -2.09423505257e-03  4.00511559801e-03 -3.45927643245e-04 -8.31988043784e-04 -3.48914714815e-04  6.74700697071e-03 -1.80842831273e-03 -2.05648025121e-03 -2.52174326404e-04 -2.41696859182e-03  2.24346946229e-03  5.59975233988e-04 -1.46940109171e-03  1.89675860951e-03 -2.21261872981e-03 -1.40163958043e-03  6.87739781144e-04  1.92087748989e-03  2.52013650100e-03 -1.03717051644e-03 -9.01265413862e-04  5.75383637995e-04 -2.35989854536e-03 -4.10975918668e-03 -1.44841175174e-03  1.81466098240e-03  1.49288991873e-03 -2.41041754378e-03  2.31103257955e-05  2.59255696313e-03 -6.53132991877e-03  8.83013354404e-04  2.27472242979e-03  1.89209118459e-03  1.61868000826e-03  5.74632043767e-06  8.29553181717e-04 -9.91739994444e-04  1.19120268111e-03 -4.77186979280e-03  4.16000461327e-03  3.53081241989e-03 -1.07597969268e-03  7.67422048091e-04 -5.13691806178e-04  2.35766588855e-03  4.39553103669e-04 -9.70711817464e-04 -3.13035970703e-03  3.16252290552e-03 -1.25876493760e-03 -2.93134557823e-03  1.12863349263e-03 -3.28156190090e-05 -3.40357711076e-03 -9.73724806410e-04  1.88997968668e-03  4.51313674598e-03  1.07232427066e-03 -1.53740760757e-03 -3.85321369091e-03  2.82224917252e-04  6.66592217161e-04 -3.78868116524e-04 -1.74490609071e-03 -9.92492499462e-06 -6.40184578610e-03 -3.12770713309e-03 -8.44205857675e-04  2.89626869597e-03 -4.78974630556e-03 -2.60568994749e-03 -3.99464126298e-03 -2.16864541165e-04 -3.66543511824e-03  6.35676292117e-03  1.05639519309e-03  2.13610352715e-03  8.42631597558e-03  1.51746743807e-03 -1.75248453363e-03 -1.26170718968e-03  4.04664284141e-03 -2.34638913220e-04 -3.52590957733e-03 -2.07324224998e-04 -2.34076323803e-03  4.12378434664e-03 -2.06712883864e-03 -1.91220862916e-03 -2.07240038584e-03  9.04651958412e-04  5.15979620348e-03 -1.08223637079e-03 -5.09947419018e-03 -1.40047368185e-03  3.34630186147e-03  1.33697800362e-03  1.90455058295e-03 -3.03886510888e-03  1.57151852609e-03  1.65396685467e-03 -3.46287367098e-03  6.06576212003e-04  1.52254288344e-03  3.18989044160e-04 -1.24759493612e-03 -8.72361763022e-04  1.42526953673e-03 -3.73258048303e-04  1.04473735200e-03  2.57928694637e-03  2.92294644224e-03 -4.15398431030e-04  4.93136377131e-04 -4.28021624102e-03  2.60620017883e-03  8.24175367488e-04  1.43615857651e-03 -4.75829023395e-03  1.03269785714e-03 -4.99953150991e-03  3.72212703789e-04 -3.66475522004e-03  5.00633195949e-03 -3.14399602340e-03  3.24061154218e-03 -1.90071195033e-03  2.14724936592e-03  4.44171307406e-03 -1.34768237746e-03  3.42613488294e-04  1.39051875550e-03  5.69706473965e-03 -1.93441106216e-03 -1.52923691865e-03  1.80253049892e-03  1.99389584188e-03 -5.22421465078e-03 -1.63873114993e-04  2.68756307473e-03 -4.55795036247e-03 -2.31769357247e-03  6.89042501313e-03 -3.00325745677e-03  1.39585227822e-03  6.45024844080e-04 -2.18824995753e-03 -3.50046207310e-03 -1.83429160909e-03 -6.97506982426e-04  5.03037278433e-04  6.13450490079e-05 -2.34346039945e-03 -2.78766177967e-03 -1.18042073470e-03 -1.43018724855e-03 -1.70896661207e-03  2.78443685744e-03  1.61886363514e-03  1.55807887189e-03  1.82111780361e-03 -4.30511925537e-03 -3.37448243842e-03 -6.21788002868e-04  2.25227446093e-03  4.75808286352e-04 -1.48106494677e-03 -1.25432287727e-03  1.59605619748e-03  4.21859561418e-04  4.82594774307e-04  3.32479226994e-03 -2.45913789635e-03  1.23622588339e-03 -1.86266059949e-03
-5.91919158523e-03 -1.23550510915e-03 -6.16056859348e-03 -3.63109350822e-03 -3.36510871827e-03 -5.80617531591e-03 -1.76838946410e-03  2.80273427425e-04  1.50960071786e-03  2.28541513466e-03  5.20986258102e-03 -3.01982280182e-03 -8.63414177144e-03  5.53846882995e-03  3.42068668764e-03 -5.34018744956e-03 -1.85457350649e-03 -3.16176281589e-03 -2.83251265211e-03  7.12578602565e-04  1.10381796703e-03 -5.21187388607e-04 -3.47982013179e-03 -5.00985281437e-04 -1.43593809046e-03 -8.33237714462e-04  8.82896808278e-04 -6.63990226330e-05 -2.87500124412e-04 -3.36717225821e-04 -7.93948908061e-04  5.41309878630e-03  4.21852501774e-03  1.33713250030e-03  1.66890412957e-03 -5.25487978896e-03  2.67323343092e-03  1.00763899455e-02  1.35502178764e-02  1.27345507021e-01 -1.72757192602e-02  5.52151999200e-04 -1.91858580263e-03 -7.45665844482e-03 -3.90907685666e-03 -2.54488123349e-03  5.03699783397e-03  2.36059635043e-03 -2.98219642943e-03 -6.78070959323e-04 -9.71184813569e-04 -4.45906194111e-03  3.14029826959e-03 -1.87345757096e-03  9.16127992183e-04  3.42692184231e-04 -4.14693180745e-03 -4.73702421392e-03 -2.98139170592e-03  7.92347113856e-03  3.23035687718e-03  5.01419999582e-04 -5.47997668765e-03 -1.56880972410e-03  3.78859940853e-03 -1.78826747915e-03  5.45847646308e-03 -1.44509628666e-03 -2.44780333245e-03  3.41798443961e-03 -6.90329554298e-05  6.71957003526e-04 -6.56600978301e-03 -4.26529240865e-03 -3.79665936341e-03 -6.29610550933e-04 -5.23011049414e-03 -6.41584300652e-03  3.00585866823e-03 -5.55833371092e-04  4.22024001129e-03  4.84864129838e-03  1.17344239395e-04 -4.97064060001e-03  5.49223679594e-03  3.59040876329e-03 -3.59135636555e-03  1.41620080100e-04  1.26325291254e-03 -1.31138751377e-03  1.26187561796e-02  3.56336511523e-03 -5.52320712192e-04  7.85450850827e-04  1.98396947085e-03 -2.60504193765e-03 -9.51453732458e-04 -2.35839542589e-03 -2.11955303286e-03  2.96100498077e-03 -7.95109878420e-03  7.37658775184e-03  1.87803355000e-03 -3.76095538676e-03 -5.49330103825e-03  6.43264545380e-03 -3.52983212154e-04  7.18294967441e-03 -2.25110636808e-03  2.06984415277e-03  3.06675627924e-04 -9.57937175237e-04 -2.59594630297e-03 -3.70813229431e-04 -5.16701528602e-03  1.46995150802e-05 -6.28942989143e-03  1.26970730790e-03 -4.89204733932e-03 -2.01329555060e-03  5.79471215925e-03 -2.02978331245e-03  1.35655747125e-03  5.54911983673e-04 -3.55821699309e-03 -7.74221913687e-04 -1.92008107011e-03 -1.12966933255e-03  3.56197998462e-03 -3.51434560994e-03  1.73133540666e-04  1.15033468065e-03 -5.17862077941e-03 -5.58784083572e-03 -5.43761172604e-03 -1.50116086358e-03 -7.39500861782e-03  2.22062616905e-03 -1.37424300608e-03 -5.48109133187e-04 -4.63175916606e-03  2.56980692284e-03  9.61376885615e-03  2.49872401568e-03 -1.07820673694e-03  1.44806600696e-03 -4.63418009043e-04 -5.63741945676e-03  2.94728080188e-03 -3.59988429672e-03  4.56882763465e-03 -9.70841922528e-04 -3.00232578736e-03  1.66592109160e-03  1.75778409348e-03 -3.99868344204e-03 -2.29750968485e-04  1.68795586878e-03 -1.08103288559e-03 -3.51080226915e-03 -6.70700949508e-04  6.70341838944e-06  2.12218454702e-03 -2.65494395400e-04 -6.22140049796e-03  1.00493150872e-03  3.60812793419e-03  7.94130895840e-04 -4.12332363821e-03  5.33539373406e-04 -5.57553408023e-04  2.81537662387e-03 -3.98721444276e-03  1.50196004638e-03  4.50046084752e-03  1.80374122172e-03 -7.66695782501e-04 -3.33680643387e-03  9.38310766434e-03  5.21509177405e-03 -1.97653115527e-03  8.11295922305e-04  1.27587087009e-03 -3.09293441106e-03 -1.88073638558e-04  4.98216269823e-03 -3.54616775236e-04 -4.41143713302e-04 -6.75996824168e-04 -1.21607288812e-03 -4.07332341881e-03  6.23575050819e-04 -7.14025010047e-03 -1.35750351296e-03 -6.25656437011e-03  1.85827577817e-03  2.12799535491e-05 -6.18597267009e-03  2.76153026295e-03  1.38894964366e-03 -3.89173294956e-03 -4.14187299684e-03 -9.84452233619e-03  6.17184313594e-03 -1.56036171530e-03 -2.50319480749e-03 -4.28325990571e-03 -2.17840379850e-03  6.04455681902e-04 -2.99237676691e-03 -1.67893282657e-03  6.35883513949e-04 -5.53060661564e-03  2.77504705554e-04 -1.76711600648e-03 -1.78680214052e-03 -3.24888356103e-03 -1.98867608425e-03 -8.22383951987e-05  2.87297944508e-03 -2.92074393539e-04  1.16843813745e-03  1.44855274977e-03  2.03005313284e-03  9.33910401863e-04 -7.90053065690e-04  4.57988108038e-03 -8.05904683797e-03 -5.51450968556e-03  3.08573430771e-03 -3.17126325299e-03  7.17304945660e-03  3.99590350142e-04  2.41718781194e-03 -5.18472685825e-03  7.77813885083e-04 -1.66808045465e-03 -1.84126842581e-03  5.93455732011e-03  6.15916748227e-03  4.59320268376e-03 -4.59474200116e-04  1.64251396408e-03 -1.09020404823e-03  1.81756223182e-03 -2.44041545397e-03  4.88592761604e-04  1.20358103195e-02  9.18620878119e-04 -4.90013152667e-03  1.94978916647e-03 -6.01099031256e-03  3.70895751264e-03  7.90385884691e-04  7.34762084672e-03  7.00343153349e-03  3.40793886639e-03 -5.97739442308e-03 -1.10299540863e-03 -4.70573086745e-03  4.19658481414e-03 -1.74125956577e-03 -3.07202916218e-03 -6.52312945361e-04 -4.65963944601e-03  1.35290603171e-03 -4.23740099942e-04  6.23412661971e-04  4.24322579263e-03  5.03926076745e-03 -1.78930768321e-03 -2.84354535183e-03 -3.18561948117e-03  4.32332389395e-03  7.52809898135e-03  2.66455193909e-03  4.12641922774e-03  6.61015843419e-03  8.84804040129e-04 -4.05281830814e-03 -5.38301732850e-04 -1.72729315022e-03  2.73867891065e-03 -2.57499609871e-03 -7.79693374263e-04  5.04336812175e-04 -3.85476297528e-03  1.82591831967e-03  8.54165664949e-04  1.49215944090e-03  1.16135302057e-04 -5.50924164447e-03  3.79509688830e-03 -7.18806012016e-03 -3.46695807746e-03  6.24705566520e-04 -2.27069353108e-03  3.91621199259e-03 -3.86389846919e-03 -4.97991814216e-03 -3.25561271383e-03  2.00076760014e-03 -3.17952356255e-03  4.82941664078e-03 -6.41222576408e-03 -6.46531562401e-03  7.03946124483e-04  1.11409595180e-03 -2.20824069033e-03  3.75105837314e-03  1.45593917923e-03 -1.28623769967e-03  1.43019438254e-04 -6.29950346141e-03  4.23266188147e-03 -8.37786077060e-03  1.29753457940e-03  7.23795835765e-03 -1.01288361159e-02 -4.25343974598e-05  1.43916015873e-03  5.54682057715e-03  2.94796339226e-03 -5.56689754144e-03  2.97519026082e-03  3.83775229289e-04 -6.15580006062e-03  9.73976546683e-04 -3.00210074894e-03 -6.51711343122e-04 -1.36628247735e-02  2.63921837165e-03 -4.91655082130e-03 -4.60966966659e-03 -1.57229762914e-03 -1.02251801794e-03  6.15718246181e-03  2.03187376161e-03  2.73268942338e-03 -2.07513283844e-03  3.74491998275e-03 -5.57557098553e-03  1.29556949430e-03 -3.34165722984e-03  3.33862617661e-03 -2.59407463674e-03  1.35149756748e-03 -1.27585771222e-03  1.14190722259e-02 -5.45306605855e-03 -4.58572859042e-03  3.89895527817e-03 -2.91513715031e-03 -3.75640790291e-03 -5.40931810793e-03 -1.02812837801e-03 -6.16078917381e-03 -4.76021061256e-03 -5.40798586477e-03 -2.41400551733e-03 -4.41781240938e-03  4.87516387129e-03  1.24992564835e-04 -6.76498716201e-03  4.86459724707e-03  7.62791934152e-04 -1.58563437511e-03  9.43181876594e-04  3.59861340009e-03  2.38197227594e-04 -3.34344874889e-03 -3.50599587273e-04  3.81136783056e-03 -2.95400570077e-03 -2.94936739442e-03 -2.36812837330e-03  4.37570863956e-03  4.74567407860e-03 -2.00762339444e-03  4.68115472998e-03 -1.39573050075e-03  3.90550349960e-03  1.23311004825e-03 -2.93330827828e-03 -3.23933522883e-03 -3.13507716980e-05 -2.26367419840e-03 -6.22573234031e-03  1.21046289949e-03 -1.60644286228e-03  7.32112003798e-03 -1.93267047086e-04 -5.79016155882e-03  5.02202906633e-03 -3.76510029032e-03 -5.80190221781e-05 -4.90316624139e-03  6.47111696505e-03  1.87653197700e-03  1.23140174170e-03  2.98261733454e-03 -1.01606640514e-03  5.17454702446e-04 -4.62981241359e-03  8.63326101369e-04  5.30215226838e-03 -3.93911734610e-03 -2.04160950552e-03 -4.53570724901e-03 -1.15795164701e-03  2.35577720699e-05  1.54466323995e-04  4.02837841335e-03  6.92652403031e-04 -1.64219192400e-03 -3.22823100601e-03  4.45110450190e-03  1.72495099302e-03 -3.46833964179e-03  2.33336364385e-03 -4.11783466295e-03  6.73584382091e-03 -6.52259342611e-03  4.63975425649e-03 -3.28810330014e-03  6.14566114732e-04 -5.98280313772e-03  1.76956805339e-03  8.15576286397e-03 -2.13038057877e-03 -9.38660319559e-04 -2.53447261887e-03  4.11968559475e-03  1.20921167120e-02  6.82033449311e-03 -4.04194449472e-03  2.41109214303e-03  1.67198177952e-04  5.59547974306e-04 -1.21133887839e-03  4.68540092467e-03 -2.96268482533e-03  1.47787642169e-03  2.33802866094e-03 -2.74845791375e-03 -1.24019732942e-03 -1.94379016792e-03  3.82200209204e-03  4.58101212805e-03  8.50087304576e-04  4.23518664772e-03 -1.32787895165e-03  2.33741929078e-03  2.38984881004e-03 -2.93297705937e-03 -4.78369970938e-04 -7.03702240159e-04 -1.04047675390e-03  4.22797735579e-03  2.11228679451e-04  1.99112056056e-03 -7.02510051097e-04  1.49026852987e-03 -2.53135906439e-03  5.73575094565e-04 -5.10429604113e-04 -5.02606887558e-03  5.47984402266e-03 -4.89808395787e-03 -4.60654148007e-04 -1.97975296491e-03  3.83526201701e-03 -4.52629666024e-03  1.60109701037e-03  2.76965340152e-04  3.15019469649e-03 -5.08545717472e-03 -4.17031545959e-03  5.73237471547e-03 -1.67581711073e-04  6.71547000302e-03 -3.88655347369e-03  3.73600560268e-04  1.58494237320e-03 -2.32366277621e-03 -1.03348645476e-03  1.99006725221e-03 -8.13613103681e-04 -1.52426351142e-03 -2.59774787928e-03  1.14130185718e-03  8.46026840371e-04 -4.36665073653e-03  5.48350227763e-03  2.35430791531e-03 -7.70546242741e-04  5.19251953766e-03  6.13583759317e-03  1.10030028062e-03  5.85557673270e-04  2.76903921605e-03 -3.76366858645e-03 -2.05553137107e-03 -2.30075593197e-04 -3.48771706465e-03  4.89566448773e-03  5.46337660250e-03  7.74873125645e-04 -6.02585723126e-03  1.40321107851e-03  1.60371133389e-03 -1.35762164242e-03
 5.67542077976e-03  4.57516917248e-03 -2.30699910131e-04  1.42856119108e-03  5.83879613276e-04  3.65045754026e-03 -1.23480845784e-03  4.41437711902e-03  1.52286227723e-04 -4.40633847643e-04 -3.89677283826e-03  2.52438394388e-03  2.59649167478e-03 -8.92947044330e-04 -1.64224236968e-03  4.60285808188e-03  3.39806744358e-03 -3.13054818869e-03 -1.43020473285e-03 -3.99327832116e-03 -1.35996655476e-03 -5.49937651796e-03 -5.51717286889e-03 -1.15935066813e-02 -7.18957620416e-03 -1.55837590436e-03 -6.36872283950e-04  2.85249916867e-04  8.43939710350e-05 -1.22196127979e-03  1.08669618883e-04 -2.48991133690e-03 -3.24539819865e-03  2.28582452178e-03  2.78730054035e-04  1.03894463772e-03 -4.41161061673e-04  3.27966429449e-03  1.53350370905e-02 -1.72757192602e-02  1.08935539516e-01 -2.72483079950e-03  4.37775260104e-03 -1.85415060916e-03  3.82489105100e-03  6.95032694518e-03  3.93595022278e-05 -1.73018839023e-03  6.33867836561e-03 -3.07770337025e-04  3.17732686142e-03  2.81402817668e-03 -3.24019939563e-03 -1.29352048889e-03  8.00126122452e-03 -1.25244989542e-04  4.49053405985e-03  2.95774908813e-03 -1.81007371654e-03 -2.20377925034e-03  1.58860807426e-03  2.66945098852e-04 -5.32555363634e-04  7.65808496128e-04  6.90330252237e-04 -2.01404496337e-03 -7.26190972628e-03  9.79825046614e-04  1.01829261111e-03  2.53063116021e-03  1.94630937659e-03  6.17125972699e-04 -5.58047043240e-03  3.63376185016e-03  2.38604438486e-03  7.53365398999e-04  7.11018929214e-04  2.41916929836e-03 -1.03053797428e-02 -7.92747323029e-04 -9.17548284488e-04 -4.48751340717e-03 -7.94389394063e-04 -9.15876938679e-04 -1.03342954223e-03 -1.93729969852e-03  2.15291292966e-03 -6.83746971978e-04 -1.38130905641e-03  3.48696802973e-03  1.65791288185e-03 -5.28758753923e-03  3.79845596769e-04 -9.20086609314e-04  3.13318073264e-03  2.53694274824e-03 -6.80745591268e-05  2.32403073368e-03  5.31093481635e-04 -9.24327999482e-04 -1.50666562401e-03 -5.57801658142e-03 -1.86282197106e-03 -7.60499852362e-03  1.67365719727e-03 -1.19217126414e-03  2.47459579244e-03 -1.03515960470e-02 -1.35783605707e-03 -7.37697943500e-04  4.56496715455e-04  8.27114898580e-04  4.32599041303e-03 -5.52743800221e-03  1.18261157262e-03  2.91866353583e-03  3.82906884756e-04  1.74305644205e-03  9.32044417892e-04  1.21552339322e-03  1.59586011515e-03 -2.69443732685e-03 -1.20749391842e-03 -1.16198051388e-03 -2.34636524095e-03 -1.58640976874e-03  2.80459726368e-03  2.86389809136e-03  2.75717780007e-03  3.97179675524e-03 -9.69483893204e-04 -2.10354796325e-03  2.82202942749e-03  2.37851983914e-03 -3.61498564300e-03 -4.06258711092e-03  6.72300158208e-03  1.83958535244e-03 -2.90587866182e-03  1.10823514556e-03 -1.42339715528e-03  2.36711904083e-03 -7.84044694706e-03 -5.70500156576e-03  2.70760218368e-03  7.87729032266e-04 -3.23071709631e-04 -2.29031078120e-03 -1.50252566374e-03 -3.56137125530e-04 -5.73276760788e-03  9.02766019954e-04  3.25114144677e-03  3.86453029640e-04  3.57370485457e-03 -1.67938759795e-03  1.39937852133e-03  1.07847251711e-03  2.06395544745e-04 -3.06142313544e-03  2.79009297551e-03 -1.88156268904e-03  1.18994546607e-03  3.31915153992e-03  1.60237510191e-03  1.88094156661e-04 -1.79082445461e-03  4.88277481360e-04  5.70237634762e-03 -2.09067738178e-03  9.73203309330e-03  1.61048763516e-03  1.17127697070e-03 -8.97158427911e-04  3.15789751218e-03  5.72487132450e-04 -4.85760640365e-03 -2.30196864218e-03 -6.60966750538e-03 -1.73357505033e-04 -1.24942783548e-03  1.47610359264e-04  4.18776208016e-03 -3.31903389183e-03 -6.23099862492e-03 -1.51422161384e-03  5.33641392507e-03  3.58609228918e-04  2.44751032039e-03  5.82518887348e-03 -1.90477452820e-03  4.16549207589e-03 -1.78083503827e-03  6.47553329220e-03  3.75824284220e-03 -1.04609038975e-03 -9.80915291567e-04  6.60991981516e-04 -9.81039432850e-03  1.95208465189e-03 -2.04209453728e-03  9.29475658274e-03  2.61722900419e-03 -1.58033266485e-03 -2.37910470870e-03 -2.05806163921e-03  2.92074703789e-03 -1.75488928617e-03 -1.07293107076e-03 -5.32518721073e-04 -3.25515985797e-03  5.13311358989e-04  2.89694178644e-04  1.69814268779e-03 -7.52103451749e-04  3.01924060271e-04 -1.07754128666e-03  9.42582031038e-04  2.71513482688e-03  5.31332276791e-04  9.22942391375e-04 -1.24482356107e-03 -1.32202277080e-03 -2.63971427210e-03 -6.51317621882e-04  1.19181748634e-03  1.52278792702e-03  8.19691642106e-04  3.31279469038e-03 -7.48936708758e-03  2.98858440544e-03 -3.78253700133e-03 -2.28780639910e-04 -3.65516264022e-03  8.91156737820e-04  1.97226827546e-03  2.83662570932e-03  5.10196192725e-03 -5.78039882269e-03 -5.89193868666e-03 -9.43193420049e-03  2.42746051496e-03 -8.53488205396e-04  3.04792389899e-03 -3.26546695444e-03  2.16692917565e-03  4.65356533370e-03  1.51108261269e-03  2.72812674022e-03 -5.27001483329e-06 -4.23272772205e-03 -1.70677797751e-03  1.97912033202e-03 -1.67528750126e-03  1.69412234876e-03  2.89492447182e-03  3.33318195541e-05  1.86684620041e-03 -3.73221246094e-03 -3.33267800545e-04 -2.27812963143e-03  4.22149287073e-04  3.58781591175e-03  4.36185197567e-04 -1.25430712185e-03 -1.59764225933e-03 -3.55052094289e-04  9.82497862861e-04 -4.80511742977e-03 -2.65793314798e-03 -3.52102545365e-03  1.19289731713e-03 -1.83085451779e-03  2.17042739093e-03  1.61048513320e-03  3.84711278437e-03  1.28657832312e-03 -2.82050236221e-03 -3.55361122422e-03  6.41287847636e-04 -3.20264814998e-03  3.21342638873e-03  3.80243467075e-03  2.27737317807e-03  7.58935337484e-04 -4.27874375951e-03  1.33120287927e-03  3.30237146448e-03  1.45700739057e-03  1.90718763754e-03 -2.47454702837e-03 -1.06820097374e-03 -4.11146793121e-03 -4.23872441352e-04  3.78916825323e-05  2.43941559436e-03 -1.94775705210e-03 -3.29840749315e-03 -2.53073860541e-03 -1.17184697188e-03 -3.43543669852e-04  1.20393320762e-03 -6.84033846471e-03 -1.44216908345e-03 -2.24757609028e-03  5.39858579661e-03  4.59857584107e-04 -9.51285279558e-04 -7.88837878492e-04 -3.45839817362e-03 -2.30521528917e-03 -2.87804040431e-03  1.48162646140e-03 -3.28842028808e-05  1.31623084867e-03 -5.76054980241e-04 -1.88482862090e-04 -4.45140619370e-03  3.81976390451e-03 -7.88534566817e-04 -3.63337522116e-03  2.93661366018e-03 -4.41789108649e-03 -1.92021185072e-03 -1.13308999255e-03  2.13886091854e-03  2.05425588178e-03 -7.98827582805e-04  4.21415800422e-03 -1.24626928689e-03  2.94033245770e-03 -1.16284163762e-03 -3.47371879174e-04  2.71882479026e-03  1.36981388795e-03  1.28395706647e-03 -4.45678954754e-03 -1.32555014584e-03 -1.50054201169e-03  6.08348754372e-03 -7.61171139289e-03  7.13554446962e-03 -4.92034758463e-04  3.92435466658e-03 -4.85755177666e-04  4.58802141175e-03 -3.00570188090e-03 -7.21906227805e-04 -2.02296531862e-03  9.54486068518e-03  7.27508488559e-04 -6.56709687259e-03 -1.78706868909e-03  2.36939179979e-03  2.07146271834e-03  1.66366458462e-03  7.80278420111e-03  2.51597426550e-03 -6.08798496204e-04 -1.19802148635e-03  1.17360536618e-04 -1.43688447676e-03  1.06171730619e-03 -3.51421434788e-03  2.92024778011e-03  1.97359230158e-03 -2.82591585742e-03  8.73263510279e-04  1.94204057405e-03  2.26008460350e-04  1.33295633268e-04  2.37863819669e-03 -1.77111966667e-03 -9.89192631290e-04  1.36623359468e-03  4.57605582730e-03  3.19498607650e-03 -8.26348243662e-04 -3.81958972748e-03 -7.69033119273e-03  1.62728274704e-03 -1.27166240291e-03  1.32024963261e-03  4.45976631892e-03  6.75124245547e-04 -1.39507992944e-03 -2.14262983619e-03  6.60911785979e-04 -1.35558092229e-03  3.13192213372e-03 -9.55438504809e-03  9.49601600970e-04  6.64223919311e-03 -2.90099670083e-03  5.87532725616e-04 -1.89622951308e-03 -8.50797707021e-04 -3.07926776031e-03 -9.33280858064e-04  7.22899903793e-04 -3.00296071340e-03  2.33853782178e-03 -5.43804916276e-03  7.09728793513e-04  1.41010987680e-03  1.13924204591e-04  1.70390658525e-03  1.10332086461e-03  4.69130733139e-03  1.15151496505e-03 -7.31864986356e-03  4.66674747613e-03 -4.12400837071e-03  4.74436177726e-03  1.00987113726e-02  6.29618660156e-04 -1.48013123077e-04 -2.41133370400e-03  6.87648068030e-03  4.77799632834e-04  2.39501322566e-03 -9.01029232583e-03  2.00206791068e-03 -2.42089342871e-03 -8.68499943251e-04  6.17586702366e-03 -5.50695691075e-05  1.38175035255e-03  2.25410583408e-03  1.58485514208e-03  2.03483049272e-03  5.09978181957e-03  4.03640023110e-03 -4.15792783761e-03  1.72451467692e-03 -2.31380949244e-03 -8.73017342418e-04  6.28754583920e-04 -2.86515113219e-03  1.34589629437e-03 -6.05538802780e-04  2.75712299691e-03 -1.19512361109e-03 -1.12696949315e-03  3.17727449975e-03 -3.93944444963e-03 -2.25840197716e-03  2.06123981844e-04 -6.54024414144e-03 -2.70297041063e-03 -2.24614973982e-03 -1.04783155117e-03  5.09579172271e-03  2.36135488277e-03  3.89797718928e-03 -1.68045683522e-03 -4.26621387628e-04  1.76321361324e-03 -5.97984288092e-04 -2.83617638710e-03  5.02188010744e-03 -3.12522606865e-04  6.36987177875e-04  5.66401620853e-03  3.59170987081e-03 -7.52238261223e-04  2.00496573060e-03 -3.06524895922e-03  4.99457603651e-03  4.38598342718e-03 -2.04258174614e-03 -5.81685611803e-03  2.11317371274e-03 -3.80054033168e-04 -2.98041416347e-03 -1.11917935102e-04  6.00154354332e-05 -3.77319620697e-03 -7.97677933425e-03 -3.96166492323e-04 -6.01575471647e-03 -1.82697149750e-03  3.84557007924e-03  3.19861390048e-04 -2.86835488694e-03  7.26056988274e-04  3.66090772110e-03 -2.45278503425e-04 -1.12891470259e-03 -1.91261801239e-03 -1.35469274538e-03  6.26313802447e-04 -1.77524297409e-04  1.78338583192e-03 -2.80365361062e-03  2.30546722328e-03 -9.03384911651e-04  2.07215539506e-03 -1.68603363470e-03 -1.41547768670e-03 -2.68743022714e-03 -2.44849768905e-03  1.84538424717e-03  7.67283541049e-04  1.82881963203e-04 -5.35657016640e-04 -7.73740579269e-04 -1.14140387602e-03  1.39876946875e-03 -1.04910121410e-03 -5.75305726459e-03 -4.13566078187e-04
[truncated: 4,581,889 more chars]
