# Supplementary material for: Proximal Distance Algorithms: Theory and Practice
Source: J Mach Learn Res. Author manuscript; Available in PMC 2019 Oct 24. (PMC6812563)
Supplement: code [file NIHMS1053815-supplement-code.zip › proxdist-master/keys_zhou_lange_2019/misc/spm/W_16_30000_3.txt]

 9.6941584290282  0.0000000000000  0.2865829576802  0.0000000000000  0.0000000000000  0.0000000000000  0.0000000000000 -0.3549126822747  0.0000000000000  0.0000000000000 -0.3865310910857  0.0000000000000  0.0000000000000  0.0000000000000  0.0000000000000  0.0000000000000
 0.0000000000000 10.6049344168639  0.6236702588907  0.0000000000000 -0.1738253545787  0.0000000000000  0.0000000000000  0.0000000000000  0.0000000000000  0.0000000000000  0.0000000000000  0.0000000000000  0.0000000000000  0.0000000000000  0.0000000000000  0.0000000000000
 0.2865829550252  0.6236702587313 12.7865553150336 -0.7086765916450  0.0000000000000  0.6640293698471  0.0000000000000  0.0771154147885  0.0000000000000 -0.3322821671877  0.0000000000000  0.0000000000000  0.0532909028494  0.0000000000000  0.0000000000000  0.0000000000000
 0.0000000000000  0.0000000000000 -0.7086765952363 14.9560619307605 -1.9378250548089 -1.8661187172311  0.9995583954635  0.0000000000000  0.0000000000000  0.0000000000000  0.0000000000000  0.0000000000000  0.0136917713673  0.0000000000000  0.0000000000000  0.0000000000000
 0.0000000000000 -0.1738253545643  0.0000000000000 -1.9378250546633 12.9245721811760  0.3967427901665 -0.9178522029386  0.0000000000000  0.0000000000000  0.0000000000000  0.0000000000000  0.0000000000000  0.0000000000000  0.0000000000000  0.0123945650496  0.0000000000000
 0.0000000000000  0.0000000000000  0.6640293651429 -1.8661186868967  0.3967427900047 12.7584151971319  0.0000000000000 -0.3619135678130 -2.6002307618148  0.0000000000000  0.0000000000000  0.0000000000000  0.0000000000000  0.0000000000000  0.0000000000000  0.0000000000000
 0.0000000000000  0.0000000000000  0.0000000000000  0.9995583948530 -0.9178522039981  0.0000000000000 12.6537197107006 -2.5807636968619  0.8579682384133 -0.6431521594612  0.0000000000000  0.1389240926236  0.0000000000000 -0.0171697811219  0.0000000000000  0.0679592379709
-0.3549126784407  0.0000000000000  0.0771154383570  0.0000000000000  0.0000000000000 -0.3619135669863 -2.5807636961907 18.0685194093737  0.0000000000000  5.9991772813594  0.0000000000000  0.0000000000000  0.0000000000000  0.0000000000000  0.0000000000000  0.0000000000000
 0.0000000000000  0.0000000000000  0.0000000000000  0.0000000000000  0.0000000000000 -2.6002307626030  0.8579682392288  0.0000000000000 19.0960453279681  0.0000000000000 -0.6319472475529  0.0000000000000  0.0000000000000  0.0000000000000  0.0337632983611  0.0000000000000
 0.0000000000000  0.0000000000000 -0.3322821696792  0.0000000000000  0.0000000000000  0.0000000000000 -0.6431521594766  5.9991772936092  0.0000000000000 17.2612129916262  0.1459288465346  0.0000000000000  0.0282545246788  0.0000000000000  0.1329192529728  0.0000000000000
-0.3865310905978  0.0000000000000  0.0000000000000  0.0000000000000  0.0000000000000  0.0000000000000  0.0000000000000  0.0000000000000 -0.6319472471943  0.1459288472303 13.3668493258127 -1.1906944467084  0.7164495629306 -0.5413193882131  0.0000000000000  0.0000000000000
 0.0000000000000  0.0000000000000  0.0000000000000  0.0000000000000  0.0000000000000  0.0000000000000  0.1389240876906  0.0000000000000  0.0000000000000  0.0000000000000 -1.1906944486530 12.8720722538189 -0.1960355050328  0.3439424971194 -0.3138959490720  0.0000000000000
 0.0000000000000  0.0000000000000  0.0532909004159  0.0136917770537  0.0000000000000  0.0000000000000  0.0000000000000  0.0000000000000  0.0000000000000  0.0282545244361  0.7164495672722 -0.1960355047728 11.9306645919671 -0.6337332109338  0.0000000000000  0.4876686527267
 0.0000000000000  0.0000000000000  0.0000000000000  0.0000000000000  0.0000000000000  0.0000000000000 -0.0171697813080  0.0000000000000  0.0000000000000  0.0000000000000 -0.5413193885577  0.3439424971637 -0.6337332109154 12.3957339108353 -0.1374663828734  1.3272291286404
 0.0000000000000  0.0000000000000  0.0000000000000  0.0000000000000  0.0123945649656  0.0000000000000  0.0000000000000  0.0000000000000  0.0337632983374  0.1329192529909  0.0000000000000 -0.3138959490680  0.0000000000000 -0.1374663829123  9.9009199420327 -1.2852536696882
 0.0000000000000  0.0000000000000  0.0000000000000  0.0000000000000  0.0000000000000  0.0000000000000  0.0679592380293  0.0000000000000  0.0000000000000  0.0000000000000  0.0000000000000  0.0000000000000  0.4876686527217  1.3272291286526 -1.2852536696871 20.6160312359139
