# Supplementary material for: Proximal Distance Algorithms: Theory and Practice
Source: J Mach Learn Res. Author manuscript; Available in PMC 2019 Oct 24. (PMC6812563)
Supplement: code [file NIHMS1053815-supplement-code.zip › proxdist-master/keys_zhou_lange_2019/misc/spm/W_16_31000_7.txt]

10.3891424583225  0.0000000000000  0.0000000000000  0.0000000000000  0.0000000000000  0.0000000000000  0.0000000000000  0.0000000000000  0.0000000000000  0.0000000000000  0.0000000000000 -0.5260991493954  0.0000000000000  0.0000000000000  0.0000000000000 -0.2149453042818
 0.0000000000000 10.4056945616827  0.3624579429113 -0.5185228407832 -1.0823804111624  0.0000000000000  0.0000000000000  0.0000000000000 -0.2513874648954  0.0000000000000  0.2089547277561  0.0000000000000 -0.0760267570862  0.0000000000000  0.0000000000000  0.0000000000000
 0.0000000000000  0.3624579427766 10.9610432399088  0.0000000000000 -1.1205756830446  0.0000000000000  0.0000000000000  0.0000000000000  0.0000000000000  0.0000000000000  0.0000000000000  0.0841435077751  0.0000000000000  0.0000000000000  0.0000000000000 -0.1521494649555
 0.0000000000000 -0.5185228408261  0.0000000000000 14.0108458826833 -1.2148001318005 -0.7799946594755  0.8062442192056  0.0000000000000  0.0000000000000  0.0000000000000  0.0000000000000  0.0000000000000  0.0000000000000  0.0000000000000  0.0000000000000  0.0000000000000
 0.0000000000000 -1.0823804110160 -1.1205756823285 -1.2148001320474 12.9476721883560  0.0000000000000  0.8479961689409  0.3035154627974 -0.0678233884167  0.0000000000000  0.0000000000000  0.0000000000000  0.0000000000000  0.0000000000000  0.0000000000000 -0.0404644262746
 0.0000000000000  0.0000000000000  0.0000000000000 -0.7799946593394  0.0000000000000 13.6688761836797 -2.0653097852233  0.0000000000000 -0.2715347653515  0.0000000000000  0.0000000000000  0.0000000000000  0.0000000000000  0.0000000000000  0.0000000000000  0.0000000000000
 0.0000000000000  0.0000000000000  0.0000000000000  0.8062442184956  0.8479961687195 -2.0653097857964 19.3080794764919  1.9595609096981  1.3698979375313  0.0000000000000  0.0000000000000  0.0000000000000  0.0000000000000  0.0000000000000 -0.2004409887394  0.0000000000000
 0.0000000000000  0.0000000000000  0.0000000000000  0.0000000000000  0.3035154637392  0.0000000000000  1.9595609123078 11.8791304258028  0.0342815798342 -0.1968370876593  0.0000000000000 -0.0531472661289  0.0000000000000  0.0000000000000  0.0000000000000 -0.3461390782724
 0.0000000000000 -0.2513874649198  0.0000000000000  0.0000000000000 -0.0678233866242 -0.2715347648173  1.3698979384043  0.0342815701462 16.2104919335877  0.3985653742156  3.2901084588440  2.8550430755877  0.0000000000000  0.0000000000000  0.0000000000000  0.0000000000000
 0.0000000000000  0.0000000000000  0.0000000000000  0.0000000000000  0.0000000000000  0.0000000000000  0.0000000000000 -0.1968370882792  0.3985653886384 13.5474510387801  0.1124931771799  0.9147519523604  0.0000000000000  0.0000000000000  0.0000000000000  0.0000000000000
 0.0000000000000  0.2089547279095  0.0000000000000  0.0000000000000  0.0000000000000  0.0000000000000  0.0000000000000  0.0000000000000  3.2901084577348  0.1124931737977 15.2394815208325  4.7280895679366  0.0000000000000  0.0000000000000 -0.0570723556093  0.0000000000000
-0.5260991490679  0.0000000000000  0.0841435033041  0.0000000000000  0.0000000000000  0.0000000000000  0.0000000000000 -0.0531472659801  2.8550430952993  0.9147519493610  4.7280895691280 15.4520809655773 -0.7121113927101  0.0000000000000  0.2752734943705  0.0000000000000
 0.0000000000000 -0.0760267572011  0.0000000000000  0.0000000000000  0.0000000000000  0.0000000000000  0.0000000000000  0.0000000000000  0.0000000000000  0.0000000000000  0.0000000000000 -0.7121113778815 11.9928263686433 -1.5470388417991 -2.7595232425329 -0.2051928556402
 0.0000000000000  0.0000000000000  0.0000000000000  0.0000000000000  0.0000000000000  0.0000000000000  0.0000000000000  0.0000000000000  0.0000000000000  0.0000000000000  0.0000000000000  0.0000000000000 -1.5470388421196 16.2535044752824  3.8699975416920  2.2517160577691
 0.0000000000000  0.0000000000000  0.0000000000000  0.0000000000000  0.0000000000000  0.0000000000000 -0.2004409882448  0.0000000000000  0.0000000000000  0.0000000000000 -0.0570723613656  0.2752734614266 -2.7595232383883  3.8699975410708 15.1908694400347  1.7470003923834
-0.2149453048817  0.0000000000000 -0.1521494605171  0.0000000000000 -0.0404644255219  0.0000000000000  0.0000000000000 -0.3461390802206  0.0000000000000  0.0000000000000  0.0000000000000  0.0000000000000 -0.2051928533057  2.2517160573581  1.7470003907162 10.6937881315104
