# Supplementary material for: Proximal Distance Algorithms: Theory and Practice
Source: J Mach Learn Res. Author manuscript; Available in PMC 2019 Oct 24. (PMC6812563)
Supplement: code [file NIHMS1053815-supplement-code.zip › proxdist-master/keys_zhou_lange_2019/misc/spm/X_512_7.txt]

 1.47879882872e-01  9.08306675936e-03  9.92768096290e-03 -6.77569237340e-03 -4.74929273828e-03  7.54168108757e-03  6.64299919368e-03 -2.51925374349e-03  3.24583829325e-03  1.53711681926e-03 -1.92160645965e-03 -1.37817557838e-03 -4.20641053142e-03  1.39933158323e-03 -3.79111543471e-03 -5.51101216416e-04 -1.72576637282e-03 -2.01377987851e-03  2.77913464494e-03  4.42877758287e-04  3.10082252404e-04  2.29570458941e-03 -4.36787416722e-03 -2.86508839655e-03  4.75636396601e-04 -2.28228901584e-03  8.08880615566e-03  5.38165668759e-04 -1.10513752285e-03 -3.21727430214e-03  3.28090580659e-03 -6.31474726932e-03  1.01066709376e-02 -4.46700867368e-03  4.91954177720e-03 -1.64735451534e-03 -3.83462411725e-03  2.58127198239e-03  1.06169080096e-03 -8.30304006777e-04  2.94693649039e-04 -3.53541949585e-03 -5.80811808136e-04  2.46780631428e-03 -3.36594927704e-04 -2.60989670149e-04 -1.22596575698e-03  2.95423829851e-03 -6.40128504696e-03 -4.74856117237e-04  7.84621841820e-04  3.95455660941e-03  1.43473943245e-02  5.60762276170e-03 -4.79974825312e-03 -9.65487294254e-04 -2.90519094951e-03  2.83755190681e-03  5.20279411531e-04 -5.92588238645e-03 -3.76032667563e-03  4.03555586094e-03  4.18173581189e-03  3.27715729918e-04  3.06560804540e-03 -2.67785318284e-03  5.76827160992e-05  5.98069104174e-03  2.63503156839e-03 -3.79491724982e-03  6.60372568528e-03 -3.10493499634e-03 -1.01606877818e-03  8.39559906576e-04 -5.57450298581e-04 -9.84619283801e-03 -3.30991024804e-03  7.58326491549e-04  7.25762755824e-04  7.74807900438e-03 -9.90071113113e-04 -1.30091361536e-03 -2.90972145167e-03 -1.84484181233e-03 -4.81804817736e-03  7.69259674539e-03  1.82136672373e-03  9.19169680058e-04  4.64889861011e-03 -9.16413402923e-04  4.02193494171e-03  2.78308738886e-03  1.44718456067e-03 -3.71421387224e-03  2.42036383561e-03  5.48004570905e-03 -1.14520406007e-03  7.22190475967e-03 -3.75908783157e-03 -1.04811759474e-03 -5.46656016048e-03  2.17431719097e-03 -2.57847121134e-04 -2.41065747578e-03  1.10069035488e-03 -3.90462801740e-03 -1.77274892925e-03 -1.20700455043e-03 -2.49529440765e-03  3.69079155731e-04  2.34551648983e-03 -7.08232639931e-04 -6.59762170618e-03 -2.98244372546e-03  1.34735942501e-04  8.89322387488e-03 -2.83382806471e-03  1.30296435118e-03  9.41661816260e-04 -2.91470654230e-03  7.56639264835e-03  1.22137839296e-03 -7.59256479658e-04 -2.87622314544e-03 -6.54536209190e-03 -3.31283499926e-03 -3.27901803313e-03  3.69449282065e-03  7.42471442842e-03  1.48133273934e-03 -1.57778484963e-03  1.01065318517e-02 -1.46561179481e-04 -2.76955158366e-03  1.20029661289e-02 -1.55287152180e-03  5.84839437982e-03 -5.91575853599e-03  1.54986545135e-04 -3.46584494903e-03  2.24760400444e-03 -1.11629728859e-03  3.27444670120e-03  6.61006777135e-03 -3.99908899570e-03  2.21997860161e-03 -2.65884439567e-03 -3.12963756977e-03  1.43202641567e-03  2.00505490017e-03 -2.27396874654e-03  7.18827069157e-03  7.02852220608e-03  4.12863365688e-03  3.44095737528e-03  1.96548488106e-03  9.08075580789e-05 -1.48090115433e-03  3.07512341810e-03  4.56531217546e-03 -2.10558858946e-03  4.41184535389e-03  6.02724434921e-04 -6.56909197313e-03  5.48556924984e-04 -1.38477307235e-03  5.93631823345e-04 -1.09456744505e-03 -1.75226061735e-03 -6.04657771019e-03  3.77781122226e-03 -1.77467548191e-04 -3.76312882632e-04 -1.23892675887e-04 -1.76503785834e-03  1.74898409046e-03 -3.25052769392e-03  5.35143536663e-03  3.05891981249e-04  3.88261225067e-03  2.78642719920e-03  5.51189573771e-03  6.92281502657e-03  1.21658994893e-03 -3.74355646075e-03  3.71112708093e-03  8.77389554374e-05  7.09490539922e-03  3.08317112195e-03  3.99127242789e-03 -5.03372109237e-03 -1.60190327635e-03 -1.25864425508e-03  3.37144391397e-03  1.70265329297e-03 -1.21654504644e-03 -4.35224481669e-03  7.82337569614e-04  6.42462811828e-03 -2.93625188129e-03 -2.68975385101e-03  1.59870839986e-03 -4.80154475596e-03 -2.06713224726e-03  3.63415899130e-03  2.49958550642e-03 -2.10523080394e-03  1.43373770061e-03  6.25590704861e-03 -1.16144113335e-03  3.51403478239e-04  1.03029150472e-03  7.31875500128e-03  3.55654302299e-03  1.90062031169e-03  3.35734407331e-03  5.04817544569e-03  3.31849358658e-03 -4.56067057854e-03  1.27666113241e-03  2.22246777819e-03 -4.00761910789e-04  3.78368342369e-03  9.10961486743e-03  1.20381967801e-03  1.22775316747e-03  1.40258793571e-03  3.60345806927e-03  1.88394442431e-03 -4.65541226129e-03  1.21467582886e-03  4.35176072699e-03 -1.62002000879e-03  2.77962963076e-03  5.85383785956e-03 -3.11630820943e-03  1.48583886392e-03  1.24125812135e-03 -6.34834099753e-04  5.23260936735e-04  3.54979643475e-03  7.35172330877e-04 -2.33267040507e-04 -5.21430553904e-03 -1.85428935226e-03  2.38635711014e-03 -1.04210848461e-02 -5.39383589048e-03 -7.77608794838e-03  4.72422105761e-03  4.84222497325e-03  3.53175675901e-03 -7.27292109414e-03  6.15045682788e-03 -4.07234894287e-03 -1.07213678466e-02  3.20315897690e-03  3.96316187942e-03  1.75919676505e-03  7.96425891890e-03 -4.54272308312e-03  2.91357408141e-03 -3.14962815726e-04  1.37748263281e-03 -4.83748597245e-04 -3.07561011138e-04  5.15194827132e-03 -1.87828174011e-03 -1.32188393197e-04  1.28956118495e-04  1.60451874582e-03  6.61758688073e-03 -7.96163824295e-03  2.53880807211e-03 -8.13310182914e-03  2.77037113893e-03  1.98108566677e-03 -1.97180672456e-03  4.90672113855e-03 -3.72963535841e-03 -1.55012698843e-03  1.85486079115e-03 -2.22847526565e-03 -6.14966987595e-03 -3.20804183968e-03  1.35518455016e-03 -5.10948876887e-03 -1.97761028465e-03 -3.37624381334e-03  5.31278146315e-03  4.24332129999e-03  7.47549062889e-04 -7.52695982854e-03 -3.89092730168e-03 -6.91006432576e-03  2.22754277548e-03  1.26371896295e-03  7.22071636592e-04  5.58418397126e-04  1.03184729751e-03 -2.38546325767e-03  1.21023541355e-03  1.07154324497e-03 -5.95439735671e-03 -4.39006427134e-04  1.40414086430e-03  3.92541450093e-03  3.50876747255e-03 -3.34301688650e-03  2.79461728791e-03  1.55315483105e-03  9.36923324575e-04  1.53988183763e-04  1.09969204106e-03  3.32343922778e-03 -1.34750943129e-03 -1.34636124866e-03 -1.11754488181e-03 -3.93022669566e-03 -9.46072467334e-04  9.84287898315e-04  5.74697856379e-03  3.23694412585e-03 -4.31453358003e-03  5.73311076060e-03  1.28908266004e-03  4.84445195020e-03  1.45139304211e-03 -3.04443223097e-04  7.69890683106e-03 -2.72291202520e-03 -2.16487952146e-03 -3.32015065550e-03 -2.40314766195e-03 -4.73559670018e-03  5.49340777125e-05  6.11389939441e-03 -3.27722850695e-03 -7.85819293143e-03  3.31614322533e-03 -7.12689737269e-03  5.76908773206e-03  9.80143698314e-04  2.81739374858e-03 -2.28897736516e-03 -2.83031428026e-03  5.63124448963e-03  5.21793128232e-03  7.51288337618e-03  9.95345892138e-03  9.56725347005e-03 -6.24312549623e-03 -2.65318621244e-03 -7.64923822925e-03  7.81655676530e-03  4.72064263634e-03 -1.34902082803e-03  3.24502916380e-03  5.27529407821e-04  3.76960434539e-04 -4.29288887447e-04 -2.91732075719e-03 -3.12815216914e-03  4.21691962098e-03 -2.65996112698e-03  5.06494446025e-03 -2.45297884211e-03  5.13378285123e-03  1.51073011026e-03 -1.22265564820e-03  2.61625157536e-03  1.02410607666e-03  9.26572023667e-03  3.17013913056e-03 -3.99616433208e-03 -6.44243120053e-04 -7.26568768916e-04 -1.88516066353e-03  3.22707884684e-03  6.93682746954e-03  4.10100878101e-03 -3.24353406781e-03 -2.24520235969e-03 -3.33600820455e-03  1.05566180498e-02 -7.52703470921e-03  1.72625448565e-04 -3.43852577718e-04  3.88378958744e-03 -4.54650313272e-03 -3.09835761893e-03  2.19197118143e-03  1.69046910862e-03 -9.72793431855e-04  6.94812234941e-03 -1.20501572976e-03  2.89221385392e-03 -9.21678803320e-04  5.39018411635e-03  2.64648213361e-03  7.78549780704e-06  5.43094715804e-03  8.71929544947e-04 -3.14004711116e-03 -7.40571483650e-03  6.96157168147e-03 -4.14122756666e-03  1.00920103396e-02 -4.48382346147e-04 -5.82278678127e-04  1.51511503657e-03  3.79242103147e-03  3.71142990270e-04  1.14291243634e-03 -2.22330181446e-04  6.30185838255e-04  1.21688495631e-03  6.76565482402e-03  8.30810085876e-03 -1.80794315846e-03 -8.65017092500e-03  5.01092869342e-04  2.75379717543e-03 -4.18697875090e-04 -7.44403220625e-03  1.99198174140e-03  5.68110745387e-04  5.44196410791e-03  3.31903843844e-03 -6.18157909416e-04  4.01529045535e-03 -3.41473496956e-03 -4.65585457870e-04 -2.88279658246e-03 -5.87964561734e-03  4.60825807328e-03 -2.27342249975e-03  9.50973200492e-04 -6.01696568435e-03 -1.10293463430e-03 -5.92966756750e-03  2.78385490705e-03 -3.55042343674e-03  1.64812264995e-03 -4.12949900051e-03 -4.17025566601e-03  6.25502126169e-03  2.48315958034e-03  6.34154398040e-03  4.87535771763e-03 -4.02022956545e-03 -3.18895060510e-03 -1.13636150587e-02  4.20319945297e-03 -3.07778164457e-04 -4.48408465452e-03 -5.12773589319e-03  3.69696547449e-04  6.15705756289e-04 -4.42100048896e-04 -2.05041417566e-03  6.49938459046e-04  8.90518992657e-05  1.75501661229e-03  4.99162998727e-03  7.46197390363e-03  1.56068958543e-03 -9.56815661567e-04  5.55732349134e-03 -5.41815676354e-03 -2.89252949407e-04 -3.68255902892e-03  2.28999662018e-04 -1.32510508493e-03 -3.07229921198e-03  2.03527143496e-03  1.79271042963e-04  4.18208198788e-04  5.04650844996e-04 -1.88180681172e-03 -2.47492019790e-04 -7.17765553232e-03 -1.34575098088e-03 -2.20488543407e-03 -7.46360809932e-04  2.38774856162e-03 -1.30175400145e-03  3.34511968884e-03 -3.09092550789e-03  1.51917417605e-03 -1.40260101999e-02  2.32261629167e-03  8.42593653939e-03 -1.00897858631e-03  1.82146674970e-03 -2.48402193412e-03  3.44171483850e-04  1.10325320337e-03 -6.32193081688e-03 -3.29923748883e-03 -5.11663942375e-04  3.89669581345e-03  4.75212340367e-03 -1.05489272953e-03  1.11114256623e-03 -4.14193291919e-04  2.22064178412e-03 -1.57167639115e-04  1.55316656649e-03 -1.50463498477e-04 -1.11266101343e-03 -3.46148897462e-04
 9.08306675936e-03  8.95790987279e-02  1.15572244294e-02 -2.56141536987e-02  5.44002199402e-03  4.84588739860e-03  2.93570882536e-03  2.11617541063e-03  4.13027126200e-03  2.18527548277e-05  2.04600794443e-03 -7.57082165122e-04 -7.95606145828e-06 -2.35009907266e-03  1.08822985697e-03 -2.67960945127e-03  4.82536875654e-04  2.58806555875e-04 -2.12409450418e-03  6.28293296068e-04  2.43573239026e-03  5.10661174908e-04 -9.26342878316e-04 -1.87283743722e-03 -4.45016165324e-03  2.99732050797e-03  1.43969815981e-03  4.29972846780e-03 -4.57015030434e-03 -7.81214222632e-04 -5.16473675043e-05  2.00445398977e-03 -2.82889773035e-03 -5.90596597148e-03  2.34297496499e-03 -3.46285968173e-03 -1.37829246538e-03  5.39892396549e-03 -7.15564473705e-04  3.57765001918e-04 -4.80338546596e-03 -1.44859206579e-03 -2.14622533203e-03 -7.20636138573e-04  5.02110492356e-03  2.50361073014e-03 -3.74391305020e-03  3.89102891434e-03 -3.91606820383e-03 -1.11538213224e-03 -2.63397417096e-04  1.04025846148e-03  9.79738702674e-04  7.10302790217e-04 -7.46415646992e-04 -1.45703993294e-03 -8.23637566836e-04  1.70267476736e-03 -7.67023362710e-04 -2.63012107033e-03 -1.82777510008e-03 -1.41035180989e-03  3.01572222175e-03 -3.05160983082e-03 -4.28534460425e-04  4.03877032278e-03  2.29747058807e-03 -2.79675209788e-03 -3.89367815942e-03 -4.13432094769e-03  2.00827413060e-03 -3.43099383703e-03  1.24529739645e-03 -2.79459780776e-05  1.49618637064e-03  5.99979105179e-04  8.47211550104e-04  8.69637201006e-04  5.55400001905e-04  1.58240777456e-03 -6.92297163579e-04 -1.02476544576e-03  1.78918239057e-03  2.70013826001e-03 -1.51332683492e-03  1.54817853960e-03 -1.10324125753e-03  4.08778601397e-03  3.85772189975e-03  3.96454177934e-05 -1.81110984348e-04 -6.58083200845e-03  4.39612420603e-04 -1.09379528640e-03  8.61758151752e-03 -1.94916253617e-04 -3.02942201529e-04  3.85586357785e-03 -3.70295277677e-03 -4.58879530111e-05 -7.07733731827e-04 -7.67941026954e-05  8.88701346472e-04 -3.44975175932e-03 -1.23078626747e-03 -8.05470949032e-05 -1.08413721350e-03 -9.32070957974e-04  2.06487469206e-03  7.71941174710e-04  4.04788872508e-03  7.68598724147e-04 -2.20295568902e-03  2.64695867221e-04 -9.50182451826e-04  4.85243553795e-03  3.52989219177e-03  1.45380800181e-03  1.02495561567e-03  6.71318065573e-04  4.60538426973e-03  1.74073324508e-04 -2.30253972538e-03  1.67356588474e-03 -1.26728492003e-03  6.18602730248e-04 -2.97428715832e-03 -1.19231463648e-03  9.76176087274e-04 -1.27497072078e-03  6.30692894232e-04  2.99687793061e-03  9.93813995978e-04 -3.46824997260e-03  2.85278587607e-03 -6.38297409375e-03  6.80028417147e-04  9.81216247941e-04 -7.11733353194e-04 -2.01454162409e-03 -5.50269773273e-03 -6.60051683682e-03  1.28100592471e-03  5.79759725193e-04  3.13449891212e-03  4.01603274916e-03 -1.10111399085e-03 -6.33549452835e-03 -5.28678954116e-03  4.25368199655e-03  3.55214032101e-03  2.60451136290e-03  5.45625210851e-03  2.18989240627e-03  2.30760512755e-04 -6.81592842623e-04 -2.75690311986e-04  9.59332932352e-04 -3.09275101217e-03  4.42711486857e-03 -1.17019885835e-03 -2.56606789516e-03 -2.00747614476e-03 -1.98545815118e-03  1.27008936433e-03  4.55014837208e-03  1.58199680792e-03  2.00977975657e-03  1.52260910862e-03  5.32667892202e-03  3.81961034128e-04 -8.07106373186e-04 -5.20349315860e-04 -2.28750686264e-03 -3.38317053563e-05 -1.67131470196e-03  2.37016696278e-05  3.70541762733e-04 -4.43866440968e-03  8.20216848269e-04 -2.19203069388e-03  1.96221287497e-03  1.72713695283e-05 -1.72270539617e-03 -2.65418422643e-03 -5.50647596851e-03 -3.70213835005e-04  9.46086076865e-04  1.00824748709e-03 -2.38054781508e-03 -6.53213822926e-04 -8.89457395287e-04 -1.11816757262e-03 -1.10657373924e-04  2.98357701571e-03  2.09973591516e-04  2.38535890279e-03 -7.24965918674e-04  2.40856212543e-03  1.66022454039e-03  1.32987394011e-03  1.81660597402e-03 -2.16910883425e-03 -2.22348198237e-03  8.74258143478e-03 -5.78022361964e-03 -2.66424821966e-04 -1.22037981761e-03  5.55535234146e-04  3.43482603140e-03  5.44551286622e-03 -7.47802656237e-04 -1.53812313298e-03  4.18393074150e-03 -4.58063838120e-03 -5.79960784975e-04  1.71298151865e-03  2.44699226539e-03 -6.94419675676e-04  1.47390024178e-04 -4.54283447653e-03  2.50724735381e-03 -2.72335430670e-03  3.01034997372e-03  1.58186389602e-03  2.99241614783e-03  4.88597030513e-03  3.26209139752e-03 -1.36688087220e-03 -6.78146193717e-04 -3.81823987178e-04  2.89552922021e-03  4.57629960879e-03  1.92223049264e-03 -1.11832386637e-03 -2.32172657749e-03  1.00373313118e-03  2.33646694593e-03  1.87025681143e-03 -3.39431059154e-03 -2.28455672842e-04 -8.49191663871e-04 -5.54894629069e-04 -2.56088641652e-03  1.74900944744e-03  4.67185910898e-03  3.49055190022e-03 -2.43480985876e-03  1.86563403921e-03 -4.15736579867e-03  1.74419288055e-03  2.60028612435e-03 -2.23135296663e-04 -5.78533132802e-04  1.55422392886e-03 -3.91634868056e-04  2.64116181212e-03 -4.43283756825e-03  1.94044015721e-03  1.10917483238e-03 -6.30895136967e-03  4.57166633877e-03 -4.48267194724e-03 -1.64100778233e-03  2.54837875951e-03 -3.83775947111e-03  4.68270010067e-03  1.78030591686e-03  4.51883490796e-04 -5.79106071293e-04  1.59229375885e-03 -2.52409895775e-04  1.24654803117e-03 -4.02430278678e-03 -8.22973141974e-04  2.04666494598e-03  2.93080933219e-03  6.49074165734e-04  4.73191718723e-03 -4.17043108637e-03  2.47539415094e-03  3.53325232507e-03  2.72431854691e-03 -2.17057962639e-03 -5.73764850833e-04  3.63690860934e-03  2.28635827725e-03 -2.23990150644e-03  1.38793181332e-03  1.89302807351e-03 -2.72944998823e-03  3.23670375738e-03 -6.11057086858e-04 -2.84194488607e-04  5.34138604056e-03 -4.54142372314e-03 -2.84641993160e-03 -3.13694464661e-03 -2.01222168643e-03  1.57973183139e-03  7.25642218878e-04  1.56178010256e-03  1.50672681062e-03 -5.91276025721e-03 -4.65558495394e-03 -2.33813506234e-03 -1.36542638197e-04  3.84606881524e-03  3.96646633346e-03 -1.68186902808e-03 -6.39186212886e-04  2.37974625828e-03  1.36247011731e-03  4.79713418139e-04  2.49853187671e-03 -3.92425369208e-03  1.35812270711e-03  2.94967089765e-03 -2.81881278471e-03 -2.13805243676e-04 -1.51907143714e-03  5.04498188752e-03  9.68538330249e-04  1.51455970438e-03  2.59218718549e-03 -3.96030926650e-03 -1.32945312475e-03  2.16847346336e-03  2.15301519236e-03 -6.54268649444e-04 -3.38137837381e-03  2.30288040914e-04 -1.28682281996e-03 -3.99440579787e-03 -3.88328906556e-03 -8.82470430969e-04  2.85347279697e-03  2.87892906317e-03 -2.10225835557e-03 -1.24366304775e-03 -5.83611986372e-03  3.46959050085e-03  3.18766211463e-03 -1.08696763369e-03 -4.05129337549e-04 -2.82783772893e-04 -3.52130568258e-05  1.54220204269e-03  2.47248030268e-03  3.49104660458e-04 -4.58399549263e-04 -1.54059727121e-03 -4.95181276939e-03 -4.10258147824e-03 -5.59620655672e-04 -7.39725667476e-04 -4.95088468534e-03  1.68422639782e-03 -1.10103356196e-03  1.76609079007e-03 -3.60864745576e-03  6.69020008823e-04  4.40001975814e-03  3.54696838265e-04  3.53762548705e-03  3.77226811071e-03 -7.35685449008e-03  3.59010506026e-03  2.21152867397e-04  8.36312539652e-04  7.05754035059e-04  4.15027255709e-04  2.62138412481e-03  2.77593366342e-04 -2.19377522011e-03  2.03900080192e-04 -2.55408838886e-03 -7.78896270992e-04  5.65765157587e-03 -8.88989725447e-04  1.34860775002e-03 -1.48345104573e-03 -1.51540260909e-03 -2.32444039609e-03  5.20006276203e-03 -1.75634899600e-03 -1.84063096564e-03  2.99605588041e-04  3.18303339626e-03 -6.72614758252e-04  2.92266553560e-03 -3.06347069783e-04  2.71217699260e-04 -1.37192999055e-03  3.87551791596e-04 -9.71357998841e-04  4.30928015563e-03  2.98216671924e-03 -7.98178213478e-04 -1.50054164592e-03  6.85815512530e-04  1.21968811525e-03 -3.30202190384e-04  1.15730675889e-03 -9.62417861168e-04 -5.74705182096e-03 -1.44385904244e-03  4.83629568271e-04 -1.02639779016e-03 -4.84439721748e-03 -3.30392009529e-03  1.95733394631e-03 -4.35690192166e-03  1.84873895363e-03 -4.17654596956e-05  6.10019764360e-03 -2.28791204907e-03 -3.38840264963e-03  3.38555164042e-03 -2.64171588940e-03  4.03837583599e-04  1.41466520491e-03 -1.04154458110e-03 -7.08117437252e-04  1.18502586201e-03  3.21040529988e-03  6.98060488130e-04  9.78053542670e-04 -1.45983143221e-03  2.70784334351e-04  1.56745980743e-03  5.84040079072e-04  2.18056570337e-03 -4.04100987705e-03 -1.85641471658e-03 -3.96678291688e-03  1.61900899701e-03 -4.74082819944e-04  8.49776602170e-04  2.59242337175e-03  1.98751241377e-03  1.01101349657e-03 -9.80749351999e-04  4.27742985596e-03 -1.88695466987e-03 -2.12551716347e-03  1.06520486511e-02 -2.53798856992e-03 -4.93688559723e-03 -2.64588687589e-03  7.61072356193e-04 -2.52594248658e-03  3.24090481262e-03  1.04402741974e-03  2.23933687417e-04 -2.32498099015e-03  2.18679402407e-04 -1.10836464053e-03 -1.55754125025e-03 -4.49091776835e-03  1.91014443639e-03 -2.93911756999e-03  4.33189706898e-03 -1.12323707364e-03  2.46969898525e-03  1.20256699542e-03 -2.06091179081e-03 -4.33227039147e-04  3.39429511942e-04  5.53273552178e-03 -2.28930283929e-03 -3.80959273617e-03 -4.22753368844e-03 -1.71976767079e-03  2.08895776436e-03  2.76639689336e-03 -1.88413940068e-04 -2.71813504323e-04  1.00590243128e-03 -2.70288207528e-04  2.87260216318e-03 -6.01026697572e-04  1.18324735183e-03 -2.02782754757e-03 -1.17163251755e-03  7.47826711478e-04  1.30643870598e-03  1.61433768961e-03 -2.76190829380e-03 -4.48039865893e-03 -2.46840260355e-03 -4.86526219606e-03  2.05508661691e-03  1.38925436213e-03  1.96101573305e-03 -2.76540059444e-03 -7.06058808253e-03  1.60562086239e-04  9.09720462672e-04 -1.45165508900e-03 -9.32226197749e-04  9.16644034720e-04 -1.28858500175e-03  2.96159894946e-03 -3.27957126299e-03 -1.89329206902e-03  4.84483534431e-03  3.91540552723e-03  2.56516588945e-04 -2.02561021785e-03 -3.80262521587e-03 -2.46867948957e-03
 9.92768096290e-03  1.15572244294e-02  1.42357481486e-01 -3.17079582353e-03 -1.56615351625e-03 -8.83468475076e-03 -3.15961864399e-03 -2.15964049908e-03 -4.10313664370e-03 -2.75356690858e-03  1.66527582145e-03  2.87339491115e-03 -4.02247486587e-03  3.00335438093e-03 -1.29912858265e-03 -7.81022475465e-03 -1.86730950618e-04 -3.25764048750e-03 -1.98763157177e-03  2.99495699813e-03 -1.49902043610e-03  4.53445209861e-04 -1.63142301892e-03 -1.74000217783e-03 -1.44141135162e-03  3.52844370716e-04  4.20760501741e-03  4.09516754267e-05  2.41554050304e-04  1.61295936044e-03 -3.18021749713e-03  1.25980617902e-03 -2.67841973239e-03 -9.31072744373e-03  2.08043056074e-04  1.02106028841e-03 -1.82345364597e-03  3.20066595745e-03  2.39311896831e-03 -1.06161413320e-03 -5.77016273598e-03 -1.26181768986e-03 -1.86920604661e-03  2.53349403994e-03 -3.99742370656e-03  1.04173878246e-03 -4.58418587775e-03 -1.60699415334e-03 -1.23174649348e-03 -3.42695183896e-03  1.40840895122e-03 -2.65073356550e-03  1.21719152118e-04  5.38657482894e-03 -7.88347625557e-03 -6.59846558284e-04 -1.13828294544e-03  2.21009183041e-03  5.63004120186e-03 -3.80210185220e-03  1.44180033987e-03 -3.06037297099e-03  1.58205814499e-03 -2.37677161460e-03 -1.77195253672e-03 -1.62481138579e-03 -2.53814550291e-04 -1.98505187901e-03 -2.41237175606e-03 -8.49296135264e-03  6.23601823179e-03 -6.81638494678e-03  9.76871126438e-04 -4.40081495152e-03  1.63330606560e-03 -2.18076111010e-03 -3.23208932647e-03  1.03961022740e-03  2.68207334242e-04  5.49203524658e-03  2.53962895088e-03  9.94984615911e-04 -2.72218022310e-03 -3.48729142884e-03 -1.96523789874e-03  4.52872576903e-03  2.04216955038e-03  7.95539892652e-03  9.36521592230e-03 -7.67848414779e-03  1.42153343421e-03  3.26151753278e-03 -1.40417817617e-03  2.65758940895e-03  5.37841039332e-06 -3.86008649625e-03  1.73113245665e-04  2.74191383140e-03  1.25721680552e-03 -1.09415796712e-03 -5.40013283651e-03 -7.26345711147e-04 -3.48567647485e-04 -4.03664558798e-03 -5.66632386549e-03  5.57595616812e-03 -1.87840928751e-03 -6.47694105478e-03 -2.22394197942e-03  1.80305364014e-03  5.23822716537e-03 -3.77518700236e-03  1.72755143294e-03 -1.40517084249e-03  1.43815182052e-03 -7.20525595844e-04 -9.99665867502e-04  1.43369611875e-03 -3.11122906454e-03  3.20225797074e-03 -3.78087844530e-03  8.12027542844e-04  9.67227645850e-05  4.48369077210e-04 -5.17514541975e-03 -9.55211152315e-04 -9.72687825702e-04  5.31735795024e-04  4.95253408763e-04  1.42828300392e-03 -1.96529854782e-03  4.44615321862e-03  2.38870579754e-03 -5.98783665658e-03  2.49675584524e-03 -2.09313594553e-03  1.61799261188e-03 -3.29540139607e-03  6.16648894205e-03 -9.04854102237e-03  2.41392385651e-04 -5.85385051148e-03 -4.94268577204e-04  2.78692866200e-03  4.24199440050e-03  5.95198219124e-03 -6.21760265908e-04 -1.51849702340e-02 -6.12177920598e-03 -3.56452018848e-03  4.01897879037e-03  2.11417290409e-03  7.55875429272e-03  1.62560119696e-03  1.66343889163e-03  6.04968620103e-03  3.26409734698e-03 -9.19251294178e-04 -7.79463737287e-04  8.68600364017e-04 -8.89552144619e-03  4.26634296752e-03 -5.00292671374e-03  2.72443519588e-03  5.68601407628e-03  4.27699015588e-03  2.75577300439e-04 -5.30297004288e-03  2.56082382816e-03 -1.51684607859e-03 -2.89187041504e-03 -1.84553300657e-03  4.25224516426e-03 -2.99229985839e-03 -2.38589483453e-03 -1.13746726359e-03 -2.14411624060e-03 -6.81131365825e-03  5.78850519538e-03 -4.01168480814e-05 -5.73924110751e-03  6.99589336121e-04 -2.05790471305e-03 -1.21943420821e-03 -5.23012516635e-03 -5.86002465027e-04 -5.66030666311e-04 -1.36213591212e-03 -1.10322054531e-03 -3.50437394693e-03  7.23502010481e-04  4.40812099639e-04 -7.25719405035e-03 -1.50531273655e-03  6.64631161236e-03 -6.17340677542e-03 -2.10844323644e-04 -5.01080449101e-03 -7.75410768658e-04  6.75220558127e-04 -1.15209001131e-03  1.59275458072e-03  9.01015633498e-03 -1.46050703058e-03  6.45017833260e-03  1.21134800597e-03  3.25696121953e-03 -1.22523309690e-03  2.08239422740e-03  4.99017740766e-04  5.51820077774e-03  4.49579297928e-03 -5.58487666732e-03 -3.27759023349e-03  2.74542545196e-03  3.33252846046e-03  2.99703002195e-03  3.95074984067e-03  1.24261143641e-03  2.34812277696e-03 -2.88954580864e-03 -4.38085264265e-03  6.14498291272e-04  1.71466626187e-03 -6.06564287495e-03 -1.45306398579e-03  5.05572538345e-03 -8.66431901302e-04  5.43538990712e-03 -3.55575023259e-03  4.62693371703e-04  1.45839750132e-03  6.67053439745e-04  4.37945161343e-03 -5.47851165455e-03 -4.45668267645e-03 -6.77300097310e-04  2.32990026080e-03 -8.69430010233e-03  5.33264170515e-03 -2.11645089750e-04  1.11028491151e-03 -6.89458619490e-04  3.88903354868e-03 -4.24846849933e-04  4.11259040662e-03  1.55983808764e-03 -4.06868671955e-03  5.96748397467e-04 -3.79563493854e-03  1.01987965189e-03  1.05340815255e-03 -2.50419327619e-04 -2.42970273379e-03  2.24128095188e-03  6.56367709048e-03 -1.02276154963e-03  2.81003787056e-03  9.88198654652e-04  2.72983543391e-03 -8.93149232888e-04  4.34161773302e-03 -1.41237604353e-03  1.61692235706e-03 -2.48794657629e-03  3.49228618076e-03  7.59491082610e-05 -3.45797636474e-03 -3.12916238187e-03 -5.54301966973e-03  2.80771476579e-03  3.01915861131e-04  1.62706361746e-04  1.07090017799e-03 -4.51556831186e-03  2.75363125697e-03 -3.64361391791e-03  6.46436202216e-03  7.03852279967e-03 -2.95511028572e-03  3.43819381238e-03 -2.04587333779e-04  2.56219429261e-03  6.09323996325e-03 -7.14446026092e-03 -6.36357130563e-03  5.78882309743e-03 -2.33115186299e-03  5.01837670575e-03  5.41339637454e-03 -5.53375412580e-03  9.36619250851e-05 -6.87132763637e-03 -3.08304247431e-03 -4.47489119956e-03  1.39849239987e-03 -2.05592010408e-03 -6.85669249518e-04  3.48740798431e-03  7.59897977467e-03  1.97836396063e-03  4.12230490206e-03 -1.09056687362e-03 -1.41808533089e-04 -9.82267600006e-04  2.53433736201e-03 -1.15556247357e-03  2.29747062516e-03 -1.08180611766e-03  9.35550707432e-04  2.24438362861e-03  4.66055806593e-03  3.56436021757e-03 -1.36894383905e-03  1.90987637734e-03 -9.71991618864e-05  4.54602367378e-03  2.19918209057e-04 -3.37520015830e-03  9.91775650265e-04 -4.02666030910e-03  2.97960926408e-03 -1.99085261943e-03  1.78704006167e-03 -5.04472107860e-03 -5.01077021717e-03  5.66423839072e-03 -1.41800218168e-03  3.79587494266e-03 -2.31576300508e-03 -3.59740531956e-03 -1.90383283655e-03  1.71253345882e-03 -4.00993376771e-03  1.17116991010e-03 -2.26468043566e-03  4.44847211539e-03  2.43416985293e-03 -1.29932017459e-02 -6.14142611615e-03  3.11407785367e-03 -1.28871336060e-03  2.76845274955e-03  2.08501067680e-03 -4.53766763434e-04 -4.46242690571e-03 -3.03306369675e-03 -9.86377394473e-04  2.79965456140e-04  9.46840444338e-04 -7.17417601016e-03  1.13852790916e-03 -1.09810494664e-03 -3.67630618467e-03  6.60383933556e-03  1.97509223819e-03  4.16372736343e-03  4.50916159306e-04 -5.59295875272e-03  1.67717017304e-03 -4.52686791089e-03 -1.47162382660e-03 -2.87468434700e-03 -4.73509657352e-03 -2.33408870816e-04 -3.15870475924e-03 -4.21982394177e-03  4.63820188731e-03 -2.18117918790e-03 -3.72256452511e-04  1.87244587055e-03 -5.61364063188e-03  1.49948029781e-03  2.57115621007e-03 -2.51527818346e-03 -2.99111203316e-03 -2.03508308979e-03 -1.92121616671e-03 -7.66103040341e-04  1.66913138683e-03  6.00808179339e-03 -3.77921662803e-03  4.37464114923e-04 -3.91611655272e-03  1.45392294831e-03 -5.35601316627e-03  2.89126569742e-03 -5.94523013813e-04  1.64717411716e-03  2.77309339947e-03 -9.10772531756e-03  1.59530129590e-03 -3.75752537339e-03 -4.63899171196e-03  7.62315637388e-03 -2.96367961825e-03  8.69922917997e-04 -3.82770395786e-03  5.41255754080e-03 -2.41842230162e-03 -6.61555797939e-04  7.13859713427e-03 -9.20186785569e-04 -3.45468664814e-05  3.25039153978e-03 -6.30113593402e-04  1.20992988527e-03 -2.89917103744e-03  5.06775514147e-03  5.58047280971e-04  2.44907289908e-03 -8.22288421485e-03 -1.04207924594e-02  3.34145574569e-03 -6.96159616707e-03  3.04335463873e-03  3.73377153793e-03 -4.70613606104e-03 -5.92453270132e-03  1.70125512047e-03 -3.62132076665e-03  3.76701917372e-03 -1.31565991475e-03 -2.24055237448e-03  5.85419259693e-03 -3.94442642811e-04  1.45865628269e-03 -3.45141068645e-03 -4.12291894765e-03 -4.39778680118e-03  1.61642020878e-03 -4.26699072111e-03 -6.11068143857e-03  5.14313804671e-04  6.66538019736e-03 -2.80665035781e-03 -2.14338009681e-03  2.37088642019e-03  1.86980179572e-03 -2.54536498875e-03 -1.77155204315e-03  1.41349941360e-03  3.01328036702e-03  2.97906028529e-03  1.11933922064e-03  2.81526101572e-03  1.41085334470e-02 -7.57386352082e-03 -2.18081769628e-03 -4.29962262593e-03  1.77208629619e-03 -2.88026694011e-03  6.80222867677e-03 -4.22375160379e-04 -5.29844491132e-04  4.27820751062e-03 -2.80045035884e-03  2.69729425667e-03 -4.83842099486e-04  2.61637898796e-03  8.02417843655e-04 -3.63157815109e-03  2.24044137698e-03 -4.22030893511e-03  1.57962398318e-04 -4.46089236813e-03 -2.51676046549e-03 -1.26021311602e-02 -4.38210254110e-03 -4.55063134223e-03  3.30384001648e-03  2.52006490784e-04 -5.34555518050e-03 -5.49700301682e-04  3.79935555362e-03  3.04534016937e-03 -1.91426477399e-03 -4.08988082829e-03  6.29826041846e-03  3.26289863449e-04  8.76262453786e-04  3.30730478693e-03  1.71662738718e-03 -1.38772734613e-03 -2.66305719980e-03  2.48771530217e-03 -4.74513173569e-04  3.93294436588e-03 -2.07694707223e-03 -1.41140606301e-03 -1.02763819340e-03  3.95696242185e-03  6.44490796918e-03 -5.20092063795e-03 -1.35969436121e-03  1.13312165621e-03  4.46688599951e-03  1.21974886025e-03 -1.40002187644e-03 -1.27387313572e-03  3.24094393009e-03  7.63035202671e-04 -1.67140711742e-03 -1.40730475560e-03 -1.11182475492e-03  4.68146042122e-03  2.88352935563e-03  1.57005887298e-03 -6.57373079243e-04 -3.31257513381e-03 -2.13842909451e-03 -2.20369069817e-03
-6.77569237340e-03 -2.56141536987e-02 -3.17079582353e-03  1.13424839749e-01  2.20351306357e-02 -2.77535922997e-02  1.43345343821e-03  2.68981029791e-03 -2.04175165927e-03  6.94896526524e-03 -5.41603603219e-03  1.93562248805e-03 -2.76427017358e-03  3.29684778101e-03  9.21085780296e-04  2.23811237323e-03 -4.62775877629e-03  1.82004545174e-05  5.96728337214e-04 -2.72021368415e-03 -7.97442763785e-04  3.76828187836e-04  1.82289832520e-03  2.06463706697e-03  2.88526440875e-03  2.78469557352e-05  2.67538884958e-03 -2.38706604871e-03  9.02785130963e-04 -1.98479588679e-03 -3.97959178911e-04 -2.90252797019e-03  1.22666909103e-03  2.62601593863e-03 -2.70588278140e-03  4.50482449514e-04  2.78789697904e-03 -6.69387262472e-04 -6.25736446767e-03 -2.47168664107e-04  1.44785490633e-03  1.14534734766e-03  6.05053556724e-04  4.38567961193e-03 -1.42912003652e-03  7.13127671154e-03  1.57066721453e-03  5.08034728490e-04  3.02827227230e-03 -1.94034593053e-03 -4.09140655313e-03 -5.52067573634e-04 -1.81653449826e-03 -3.77693787487e-03 -1.81354427410e-04  1.69351953601e-03 -9.41074146706e-04 -1.81813485152e-03  5.80764298711e-03  3.53964167669e-04 -9.64361907793e-04  6.13946821285e-03 -4.47439739695e-03  3.38729556898e-03  1.18883322945e-03 -2.05696864540e-03 -1.05263012194e-03 -6.17594933971e-04  1.18990491036e-03 -1.79990914365e-03 -6.84481696014e-05 -2.42007931636e-03  2.28810115668e-04  4.72263560598e-03 -3.84149515672e-03 -3.81485910518e-03  7.40070980594e-03 -1.08423464082e-03  1.25370330097e-03 -6.92984510643e-03 -1.30774736320e-03 -1.59304411716e-04 -2.08656111608e-03 -3.19708626810e-03  5.29983202898e-04  2.20547227965e-03 -6.17010280130e-04 -4.22327047890e-03 -3.85962645925e-03  2.55287149457e-03  1.87701785029e-03  4.62641222340e-03 -3.27521149215e-03  4.40980296288e-03 -5.89978190847e-03 -1.36677539696e-03  1.44036206749e-03 -3.99816691578e-03  5.99533738240e-03 -2.85016648072e-03  1.63103143353e-03  1.96725110070e-03 -2.43772465566e-03  2.28297543277e-03  3.99049160845e-03 -2.75829155655e-03  5.05710176522e-03  2.29054970450e-03 -3.33040075897e-03  4.16799454762e-03 -2.39264869280e-03 -2.99232585120e-03 -5.91870964913e-04  8.69013676147e-04  4.03972104606e-03 -4.37824209486e-03 -2.83478737666e-03  2.41708611950e-03 -3.18108282127e-03 -4.84694875237e-04 -2.25182857932e-03 -1.47091174603e-03  3.69657911591e-03 -4.63570531543e-03 -9.72561952943e-05  2.24321757160e-03 -5.03689799488e-03  3.69855764537e-03  2.14966200645e-03  4.50851126625e-03  1.02200075432e-04 -5.15288478044e-03 -2.67779187310e-03  4.00071282600e-03 -4.03554916952e-03  8.24180795241e-03 -2.74277341719e-03  5.42598882220e-03  6.66554902107e-04  5.41205539486e-03  6.52518335579e-03  6.50861733840e-03  9.38211312488e-04 -2.46381562192e-04  3.01713088563e-06 -2.63343404442e-03  1.66019826546e-03  7.13971788395e-03  2.96765482749e-03 -4.18706875060e-03 -4.08243769721e-03 -7.67949152362e-03 -1.15728850531e-03 -7.17156978502e-03 -5.62258442153e-04  6.91321897260e-03 -1.93034658150e-03  1.33553929490e-03  1.13507383709e-03 -7.40382364779e-04 -4.31119514021e-03  2.77257286203e-03 -4.52034215467e-03  1.80274257097e-03 -2.20320940142e-03 -2.77828550314e-03  4.44647794930e-04 -2.51821113156e-03 -3.59263600956e-04 -5.60244717604e-03 -1.88168587883e-03 -2.57034026689e-03 -1.11058880984e-04  7.82687657436e-04  2.22218154063e-03  6.86938094117e-03 -7.89466596071e-03 -2.91971835076e-03 -4.99090371817e-04  1.83630611943e-03  1.36533115025e-04 -4.22910899080e-03 -2.40526710890e-03 -1.02960463256e-03 -3.80595739884e-03 -1.18054112214e-03  1.54538870309e-03 -3.58920902674e-04  4.51031709802e-03  1.16320488808e-03 -4.56919790091e-04  5.27119765120e-03 -2.31142855428e-03  1.86794210797e-04 -1.81533236716e-03 -4.07105952869e-03  2.83095501940e-03  3.26234948970e-03  2.08622298280e-03  3.03813332499e-03 -5.08945906217e-04  9.75713847383e-04 -2.62907484332e-03 -2.45000687133e-03 -4.63377133341e-03  6.83674990188e-03  2.18455702605e-03 -3.56836385194e-03 -1.30357041209e-03 -4.23720091263e-04  1.06936812022e-03 -3.14551907198e-03  7.71929771845e-04 -3.59210704816e-03  4.15193278413e-03  1.60737413764e-03  7.92853536496e-04 -1.77282094131e-03  1.17384525788e-03  6.90352284566e-04  2.11017460081e-03 -5.01951548334e-03  6.24723562239e-03 -7.72070465873e-04 -1.98632008321e-03 -2.68894959369e-03 -3.55016363203e-03 -1.33486629150e-03 -2.29703136194e-03  2.24997327417e-03  2.02893142019e-03  5.25390293698e-04  1.31410500022e-03 -1.48213502644e-03  2.56191097869e-03 -1.63495385421e-03 -2.07898627666e-03 -5.14333545626e-03  1.58974159922e-05  1.53448722212e-03  3.98901365850e-04  7.84777578721e-04 -2.07748955640e-03 -2.00591484192e-03  2.52049917529e-03 -4.31583983158e-03 -1.26943195919e-03  1.90226076782e-03 -9.24979229942e-04  1.08781534977e-03  1.73595249741e-04 -4.32984896211e-03 -2.80356604015e-04  3.43570636751e-03  1.09200798471e-03  1.57581613447e-03 -1.38519384708e-03  6.45468425306e-03 -6.11911757738e-03 -8.57723279912e-03  4.41363766779e-03 -5.52257340964e-03  5.27917631327e-03 -3.44844713415e-03  1.24845652655e-03  2.29810151044e-03 -8.12350112253e-03  1.71387624205e-03 -1.62935355361e-04 -4.27319455786e-03 -1.66631320870e-03 -3.22457421248e-03  1.62178364116e-03  6.41664834301e-03  9.13037170498e-05 -6.84658636414e-04  2.69760220415e-04 -2.99865071267e-03  6.39734759505e-04 -2.23233860501e-04  1.07216959729e-03 -3.08998782966e-03 -3.01788193328e-04  7.91210895556e-04  2.05532924129e-04 -1.33531752163e-03 -6.06314202008e-04  4.01284441614e-03 -7.00078147655e-04 -5.13885544126e-03  6.68874109938e-03 -2.70001814256e-03  4.99512068312e-04 -3.20116576238e-04 -8.67373309737e-03 -1.23315283340e-03  2.05732840044e-03  7.13964352350e-03  2.90509450116e-03 -4.39428398979e-03  1.49381260721e-03 -5.05286360647e-03  3.30218573394e-03  5.54014188830e-03  1.99939112168e-03  1.35269874677e-03  9.10370248281e-04 -2.97916336039e-03  1.07791118558e-03 -1.34490076567e-03 -1.85355917806e-04  1.45610344964e-03 -2.81401537112e-03  2.87289615126e-04 -7.44782600003e-04  4.18983728159e-03 -2.86029422554e-03 -4.94594548733e-03  1.85395585960e-03 -3.52433143636e-03 -1.24488223462e-03 -1.96702419092e-03  1.84981469185e-03 -1.00724903057e-03 -4.07091136582e-03  5.14833212688e-04 -2.22792638777e-04 -6.55611952487e-03  1.98274990099e-03  5.65847441580e-03  4.60368940274e-03 -7.13001628738e-04  8.73591920646e-04  2.52492334853e-03 -1.91340935151e-03  2.14620988237e-04 -1.07464355536e-03 -6.02011189434e-03 -1.94493346398e-03  4.78810148366e-03 -3.30525833676e-03  1.14242688691e-04 -4.32141759943e-03 -2.22611250207e-04 -3.63742906746e-03 -3.40416920913e-03  4.81245836681e-03  3.48378781775e-03 -8.24364364509e-04  1.28993363735e-03  2.13076208320e-03 -6.76410017085e-04  2.23378153241e-03  1.14883715067e-03 -3.27050058253e-03  7.81589523902e-04  2.78373505364e-03 -2.65548437497e-03  1.97660877274e-03 -5.17243083569e-03  5.41073097997e-06  1.40631692117e-03 -2.80865343145e-03  2.18354382658e-03  1.41656663939e-03 -1.15759882971e-03  3.26957232037e-04 -2.48078944282e-03 -2.51983962300e-04  6.01646255274e-04  3.08811878494e-03  2.53633678210e-04 -3.53198311702e-03  2.16456959705e-03  3.53557971481e-03  2.91423049409e-04  3.50406371352e-04  4.47475441312e-05 -3.61892302297e-03  5.31695083283e-03 -3.66846485267e-03  6.65257905121e-04 -3.76549184513e-03  3.37436864526e-03  3.25662016065e-04 -1.68248013527e-03  5.15644361221e-04 -2.84512345847e-03  1.60253638108e-03  2.37301956916e-03 -2.25116681568e-04  1.19176961002e-03  4.31155127033e-03  2.41046542928e-03  1.09343273206e-02  1.77355647534e-03 -5.66389231496e-03 -4.21982318408e-03  3.39570481243e-04  6.33877129099e-04  4.57375569086e-04 -4.39253844805e-06  1.79391004508e-03  6.16212632742e-06  3.08723045704e-03  1.30088632557e-03 -3.68411696510e-04 -5.36951792165e-03  2.58500769606e-03 -8.00745547216e-04 -2.02923513095e-03 -1.58100435251e-03  1.15935661420e-03 -3.01021951635e-03 -4.24054000123e-03 -3.41642637508e-03  1.97560256409e-03  4.18663302602e-03 -1.66598872411e-03  3.18741763487e-04  8.58493830736e-04 -1.78358611260e-03 -1.58341683117e-03 -2.41236027267e-05  4.76992183839e-03  4.00994239988e-03  3.31244086242e-04  3.11520434820e-03  1.68889809215e-03 -7.18238526424e-04 -1.43435919176e-03  6.72809571818e-04 -2.16687420549e-03  9.95760510236e-04 -3.41549520279e-03  4.66022189550e-03 -2.05785905036e-03  4.08814714206e-04 -8.49010733716e-04 -1.56402741577e-03 -3.42719071522e-04 -1.95979564814e-03 -2.09823323191e-04 -3.99419202834e-03  4.26394662292e-04  1.92859192726e-03 -1.26891138584e-03 -2.05996313103e-03 -3.01571255181e-04  1.23978331583e-05 -4.45292215102e-03  4.47706314553e-03  1.97753740815e-03 -7.43248284176e-04 -1.23065834073e-03  6.64883548075e-03  1.91347653310e-03  1.50874197724e-03  5.98587201439e-04  4.81405593052e-03 -3.62002975535e-03 -3.43048793024e-03 -5.87495054198e-03 -3.87704391315e-04 -2.30087333625e-03  4.18191835827e-03  2.29029892420e-03  4.83173102569e-03 -4.56191171665e-03 -2.76263735459e-03  3.23285730997e-04  1.71275095903e-04  1.39484616033e-03 -9.42827442685e-04  1.19644065138e-03  2.24083343681e-03  1.03863440881e-03  5.84508591611e-04  6.03322940337e-03  1.78685171598e-03  3.50936844680e-03  4.19973162957e-03  1.92441217984e-03  2.78540832044e-03  4.78540388190e-03 -1.76210749626e-04 -1.16471331285e-03 -2.64808188480e-04 -9.95371822879e-04  3.40898330914e-03  4.82004974272e-03 -4.34186801462e-03  2.44153140794e-03  1.10351096911e-03  3.54494707331e-05  5.97219884672e-03  7.48391901644e-03  5.81949633194e-03  5.68866992831e-03  3.16608024761e-03  1.18826761483e-04  1.95222035577e-03 -3.87419213468e-03 -9.53171490799e-04  5.44829326157e-03  6.67804961742e-03 -9.38098929883e-04  8.87764969637e-04  5.23327434205e-03  1.72690347302e-03  3.09862065444e-03  2.01331106910e-03
-4.74929273828e-03  5.44002199402e-03 -1.56615351625e-03  2.20351306357e-02  1.07219143281e-01 -1.09786324287e-02  1.21450812069e-02  1.86103212151e-02  8.18830731641e-03  9.41532276570e-03 -1.37558479983e-03 -1.75020230047e-04  1.64232742582e-03  1.41592269484e-04 -9.65867965835e-04  1.78088249417e-03  8.70052673601e-04 -3.26138742606e-03 -5.40798535116e-03  2.00709098260e-03  8.52852047026e-04  2.56385157794e-03  5.19475109280e-04 -1.26616815765e-04 -5.44055928340e-04  1.55466506992e-03 -3.29219512337e-03 -1.62124735755e-03 -3.77055302289e-03  2.11619726335e-05  5.88158022331e-04 -2.12533510958e-03  3.04340098925e-03 -2.50651978122e-03 -3.86663808048e-03 -4.05717334027e-03  3.06154270879e-03 -1.06088102008e-03 -2.40158570517e-03 -2.18868182281e-04 -3.79634270835e-03 -7.21897642974e-03 -1.62664670680e-03 -5.09707541520e-03  4.97240029044e-03  2.06442933421e-03 -2.03855561155e-03  4.03484514180e-03  2.64932809722e-03 -1.00152133077e-02 -2.81893519152e-03 -6.81072130500e-04  3.85854689105e-03 -1.60650899638e-03 -5.87156855828e-03 -3.37913421675e-03 -1.55244213447e-03  3.00827728285e-03  3.38468583680e-04 -6.91450847770e-05  4.80508084640e-03 -2.61022135737e-03 -3.86313834486e-03  1.76952536130e-03 -1.75648730015e-03  3.11754552884e-03 -1.83742297445e-03 -4.85308435224e-03 -3.09641253545e-03  6.45076286779e-04 -1.96319685296e-03 -2.79914240274e-03  1.99968405367e-03 -1.43877018906e-03  8.65246307931e-04  2.67278880108e-03  7.02360208626e-03 -5.13330595209e-03  1.98034035793e-03 -6.39248613897e-03 -6.76552488830e-04 -2.72269157595e-03 -5.28781152747e-03 -2.10547850238e-03  2.81268439105e-03  3.31294692527e-03 -7.73570531363e-04  3.22534986058e-03  4.52720976581e-03 -1.81920649000e-03  3.34217830033e-03 -6.90013125733e-04 -1.69829809503e-03  2.39247382151e-04  6.41219668287e-04 -1.69896686485e-03  3.17489668768e-03 -1.52656909067e-03 -2.22465332411e-03 -2.46985307714e-03  5.85586091002e-04  3.72082342218e-03 -4.38590337806e-03 -4.76322820103e-03  1.89823662343e-03 -3.04345663968e-03  1.77166133445e-03  1.68818321199e-03 -2.70784831107e-03  2.75616540161e-03 -3.34205534884e-03 -1.79751330094e-03 -7.22089414832e-03  3.39472865258e-03  1.65787292379e-03  3.64397662577e-03  2.09857258248e-04  4.02058536017e-03  3.23225781144e-03 -3.78703184324e-03  2.26363126284e-03 -1.22574371569e-03 -1.86114757709e-03  2.77078357882e-03 -2.76337262612e-03  2.12326710677e-03 -4.36058675599e-03  2.25340235892e-03  1.68345323022e-03  2.70325645661e-03  1.08357774545e-04  4.06513872333e-03 -2.48702727549e-03 -3.54165722536e-03 -3.81961074017e-03 -4.02164925046e-04 -1.71892680474e-03  4.88807061973e-03 -4.16072052676e-03  1.26682610431e-04  7.24671898622e-04  3.08699475434e-04  2.49454201386e-03 -4.16567279923e-04  2.12403258308e-03 -1.82491276248e-03  2.16158861728e-03 -1.37168077977e-03 -3.48030825010e-03  6.99064102435e-04  1.87587937285e-03 -6.16808572399e-04  3.14739008911e-03 -3.02353295855e-03  1.50707517505e-04  5.09583315432e-03  6.86305255287e-04  6.18477952052e-03 -3.74019227822e-03  4.53431031469e-03 -9.87482082170e-03  1.00917042573e-03 -8.53724820819e-03  2.36018783336e-04 -4.61110440573e-03  2.17983313681e-04  2.95817950939e-03  2.57586588967e-03 -2.36000312303e-04 -4.63350260367e-03 -1.23748462490e-04 -2.02290410845e-03  1.11539363466e-03 -2.03352404012e-03 -9.15250028384e-04  6.09840949906e-03 -3.44125236513e-03  5.90421540140e-03  1.15293184445e-03  4.58850717413e-03  2.79204089666e-03  1.08010868198e-03  1.90476294062e-03 -2.10786886056e-04 -5.55278968988e-03 -3.64386876435e-03  2.59606449554e-03  7.69398204034e-04  3.54085918100e-03  2.10655561892e-03 -4.13889669658e-03 -1.23482475215e-03  8.34651859031e-04 -1.74561363184e-03  1.23176197695e-03 -2.43365442101e-03  7.93966647098e-04  1.64490725473e-03  1.18642259295e-03 -3.81276596240e-03  2.20717028515e-03  2.67105252977e-03  8.42230354190e-04 -9.74812967000e-04 -2.51880121272e-03 -3.28023936988e-03  6.87402793337e-04  2.47314895667e-03  1.47500867991e-03  6.81466087832e-03  2.86218739314e-03  2.25375355077e-03  5.42186579324e-03 -2.11697843219e-03  8.70473513500e-04 -2.87259782903e-03  1.29639230608e-02 -1.86431018631e-04 -7.16352157821e-03  1.10891467039e-03  2.34787978042e-03 -1.82343154452e-03 -4.05302489706e-05  3.51997784451e-03  2.51273813661e-03 -1.16214569298e-03 -1.99776550821e-03 -1.96762403638e-03 -5.34756741817e-03  2.70199187021e-03 -5.31393836449e-04  1.06549573729e-03  3.66533997472e-03 -6.11735100995e-04 -2.11118363113e-03 -2.45542417941e-03 -3.19812339116e-03 -1.92308843847e-03 -4.61974764852e-03  3.84219756472e-04  2.76922412343e-04  2.59085853080e-03 -1.36321850968e-03  1.07221677859e-03 -7.95134533003e-04 -1.96271095599e-03  3.28136226475e-03 -3.74489634190e-04  3.39793116428e-04  2.46696687345e-04  8.39734846486e-04 -1.90686625077e-03  5.02773214514e-03  2.51098966043e-03  2.01969158736e-03  1.17018098401e-03  1.12672409884e-03 -2.01108345319e-03 -5.23169392369e-03 -5.91390122248e-03  4.39719040686e-03 -4.14913416670e-03  1.53219453264e-03 -4.60582614264e-03  5.60637752601e-03 -2.31223165138e-03 -2.18712463687e-03  3.57950315894e-03 -2.17669360541e-03  5.24616732304e-03  2.63471901504e-03 -2.77858897220e-03 -1.27864830971e-03  5.10633836558e-04  2.01105313049e-03 -1.60922281594e-03 -3.21192400396e-03  3.88138575782e-03  6.83904727326e-03 -4.01560187236e-04  1.02272577444e-03 -3.20546625008e-03  1.25493089902e-03 -5.80268723409e-04  2.06508138720e-03  1.28305846696e-03 -5.61685374724e-03  5.39327544002e-03  3.37753603097e-05  7.78505669169e-04  7.77071769011e-03  2.64675342210e-03  2.18761474121e-03 -3.10539662451e-05  3.83081734496e-03 -7.75383420123e-03 -2.44212968243e-03  2.32004189185e-04 -6.77488306965e-03 -1.06734727381e-03  2.85030756028e-03 -3.78230071836e-03  5.89967458701e-03 -2.36724915027e-03 -1.14040892595e-03 -1.53519040107e-03  8.31425529312e-04  2.52527805848e-03  5.46614674106e-03 -4.76977021565e-03  2.74513523252e-04  1.87141801050e-03  1.00579038841e-03 -1.83636935025e-03  3.27217614020e-03  1.06090226067e-04 -2.74692149965e-03 -2.28063941570e-03  1.45179362982e-03 -1.85136381101e-03 -3.04073637222e-03  8.07694213464e-04  1.68230929841e-03 -2.08010941392e-03 -2.34744715273e-03 -8.25672409461e-05 -1.27878983999e-03 -4.37722668652e-04  1.99043452264e-04 -7.53199372009e-04  7.52305480729e-04  3.00670272860e-04  2.76648929733e-03 -7.31092986182e-04  1.09780345823e-04 -8.91179211714e-04 -2.92692259982e-04 -5.32465200726e-05  5.56341197138e-03  6.29985795056e-04 -4.33599319849e-03  2.50268624902e-03 -9.63996215846e-04  2.29124290496e-03 -1.98627361092e-03 -3.00399425777e-03  3.30315450023e-03 -2.33102805745e-03  2.35813494412e-03 -3.52917213430e-03  5.97321797575e-03  5.85918491544e-04  2.59310168602e-04  7.61060793191e-04  5.79409609267e-04  1.15567381731e-03  1.80742020838e-03 -2.90077156179e-03  4.80973957739e-04 -4.55610600223e-03  1.37345583294e-03  5.28178774907e-03  4.93915932107e-03  2.40657891386e-03  3.87710914073e-04 -3.43361297929e-03 -6.66041577707e-03  3.74062953081e-03  1.37010959214e-03 -1.20243780047e-03 -7.14244356137e-04  1.06371790473e-03  1.11159643601e-03  3.90376368966e-03  3.03310386625e-03 -1.30978348041e-03 -2.15806051509e-03 -6.07449906499e-04 -6.65812533093e-04 -1.05276082273e-04 -3.00104757519e-04  6.17710251227e-04 -9.93586217413e-05  7.96573244373e-04  1.83719004882e-03 -2.49248164474e-03  5.40456338097e-03  1.18798865109e-04 -2.20977576086e-03 -5.76273535154e-03  2.76889337247e-04 -3.11516154247e-03  3.03435760663e-03  2.91837944096e-03  9.08552068118e-03 -4.63411081577e-04  3.75002652994e-03 -3.13701993593e-03  1.16641739584e-03 -4.14134810922e-03  1.05462906094e-03  3.72783558829e-03  1.69786272227e-03  2.48039865813e-03  3.00868782107e-03 -3.54388305677e-03  3.38936719978e-04 -3.83892119262e-03  1.75832222865e-03 -1.08511609464e-03 -4.60410691669e-03  1.80075573351e-03  2.81384526969e-03  4.76312270885e-04 -5.83826712483e-03  2.85464888438e-03  3.02486603196e-04  5.90350173794e-03  2.35592821153e-03 -4.09960466113e-03 -5.25124041172e-03  2.83768555863e-03  3.50956620545e-03 -1.93962960405e-03  5.86519715142e-03  5.03806519646e-03 -5.69049937146e-04  2.12813933394e-03 -1.52278791985e-03  3.00767846223e-03 -5.19242903626e-03  3.66083550581e-03 -2.29480928276e-03 -2.25345162848e-03 -2.44269362962e-03 -6.32233396650e-03  1.44619701099e-04 -2.16820415343e-03 -1.90368219722e-03  1.50191736907e-04  1.15862387156e-03 -3.22419012214e-03 -3.16430832993e-03  1.35225649431e-03 -6.49123539400e-04 -2.88886548416e-03 -8.39551207825e-05  1.41732738144e-03 -2.91675509710e-03 -7.00285739749e-04  3.12382999861e-03 -1.89256671477e-04 -1.95849908576e-03  3.70337517587e-03 -4.76693471887e-03  5.85758390513e-03 -5.13799993590e-05  3.17879246553e-03 -3.57477367390e-03 -2.17976249364e-03 -2.50461979593e-03  2.69536405782e-04  1.81631145143e-03  3.79452389638e-03  2.78065297816e-03  2.85492312128e-03  1.68392298359e-03  6.57073262496e-03 -1.62397063770e-03  1.33835860099e-03 -1.12957138545e-03  8.09595561854e-03  2.47325694134e-03  1.30997825020e-03  1.90826678851e-04  7.16232036099e-04  3.08943746763e-03 -2.39418549134e-04  1.49711259150e-03 -4.96993914066e-04  3.43956004037e-03  9.22311542963e-04  2.16399930268e-03 -1.11991679043e-03  8.42584001952e-05 -4.01559789753e-03  4.02086315404e-04 -7.71904866813e-04 -3.41573910979e-04  5.28338262094e-03  1.62801357262e-03 -4.03082701297e-03  2.32151090887e-03 -9.12166946297e-04  1.89178921400e-03  2.10622296909e-03  6.57355466318e-04  8.38857671739e-04  3.59522108462e-03 -1.98223055894e-04 -2.43739074487e-03 -2.32186133139e-03 -3.17308958778e-03 -9.06796271414e-04 -7.23205034631e-04 -1.31817401433e-03  2.60743093338e-03  5.48728644317e-03  7.57500746836e-03 -4.23272328928e-04  1.12421874038e-03 -3.52905055436e-03
 7.54168108757e-03  4.84588739860e-03 -8.83468475076e-03 -2.77535922997e-02 -1.09786324287e-02  8.34798297751e-02  1.78477087102e-02  5.49974445391e-04  7.85668745580e-03  5.47536869769e-05  1.96555824594e-03 -1.20197196889e-03 -1.81621210700e-03  1.00524982512e-03 -7.98259102227e-04  1.19450268029e-04  2.80755377047e-03 -2.14618060405e-03 -4.73524765856e-03  4.56163887142e-04  1.41826709722e-03 -1.11898564263e-03  1.36367965664e-04 -3.99581622781e-03 -7.00197534411e-04  9.13205825892e-04 -1.31758853295e-03  1.52819613475e-03 -3.63140209244e-03  9.91401173314e-04  2.75124422387e-03 -9.87273028420e-04  2.94499717765e-03  3.77966376978e-03  9.07219993039e-04  2.12616540608e-03 -1.03146013301e-03 -2.31297148659e-03 -5.22478780494e-04 -1.06165509633e-04 -2.21080218159e-04 -1.26498519428e-03  1.58409403950e-04 -2.67217018723e-03  1.88569712623e-03 -4.28590453080e-03  1.63256563511e-03  1.75107917061e-03  3.29173558061e-03  1.61579907023e-03 -4.53780045421e-05 -7.20930157664e-04  1.59301036205e-03  2.76580678498e-03  1.02061270155e-03  2.01303041751e-03  5.90086062582e-04  2.57925006085e-04 -4.79085728494e-04 -5.17943953486e-04 -1.99399962491e-03 -1.04606994965e-03 -1.82693052405e-03 -1.53770970870e-03  3.96251052502e-03  1.15942751802e-03  2.99792221667e-03 -1.10966946603e-03  5.43254305682e-03  1.28741326739e-03  1.44061306986e-03  2.14542685069e-03  1.49259885990e-03 -1.71086179059e-03  2.76815894405e-03  3.44546270127e-03 -3.89672834653e-03 -2.35424787573e-03  4.25005106046e-03  1.21416726803e-03  3.96267017327e-05 -9.05954526271e-05  5.27474449645e-03  1.42902271428e-03 -1.68978483830e-03 -2.71896684462e-03  1.57826710515e-03  2.79817528135e-03  7.61610504088e-04  1.77396688533e-05 -5.21475244258e-03  3.08569586585e-04  3.79905850382e-03 -3.21505735680e-04  1.57669039480e-03  2.00264589234e-03  1.19199123876e-03  4.76537963180e-03 -3.25065232195e-03  3.69352777944e-05  3.04233534322e-03  7.59821923168e-04  5.85250659196e-03  3.81630898186e-03  1.27786470288e-03  2.28847877669e-03 -3.05766369553e-03  5.53648953072e-04  1.99948061885e-03 -3.45491613735e-03  2.31077253876e-03  7.20161084165e-04  2.27704433376e-03 -2.80334630724e-03 -2.84488778522e-03  1.01166346155e-03  1.32497608829e-03 -4.18352642442e-03 -1.98555362987e-03 -6.97884586778e-04 -1.35590977484e-03 -2.00507229945e-04 -1.13526190265e-04  4.54034008392e-03 -1.46842689563e-03 -3.58214390384e-03  2.75944552948e-03 -1.05185369246e-03 -5.72649301845e-04 -8.96656394409e-04 -7.23209394780e-04  1.72287774487e-03 -3.97965703881e-04  2.51214370386e-04  3.89861746130e-03 -2.59901189656e-03  4.51154449633e-04 -7.15214505237e-04  3.21608921778e-03 -2.90160406846e-03 -2.77286693018e-03 -2.44277936217e-03 -2.57736571583e-04  2.04995975430e-04  5.23594589382e-05  3.87840842410e-04  2.27232206735e-03 -1.59257153654e-03  1.02949557138e-03 -4.19212806497e-04  3.38887965583e-03  4.61186278674e-03  1.83074281137e-03  3.63898106257e-03  1.72411529415e-03 -3.93973602677e-03 -1.34948472983e-03  3.49967345113e-03 -2.21010185015e-03  7.52714542406e-04  3.73556748172e-04 -1.04802077466e-03  2.17308412983e-03 -2.75940367018e-03  6.02235653359e-05  5.76597359444e-04 -1.53058224091e-03  1.74409152110e-04 -2.65334483413e-03  1.55228156573e-03  1.62567249689e-03  8.81826025605e-04  1.24371719191e-04 -4.93092347983e-04 -3.04921145365e-03 -4.55930405641e-03  8.05145198064e-03  6.70430276793e-04  1.61930357585e-03 -8.33575744163e-04  2.86170856168e-03  9.54531352981e-04  2.16007628955e-03 -5.16559533452e-04  3.88604168684e-03  1.43321691939e-04  1.55114873209e-04  3.68439211446e-04 -1.15682759867e-03 -1.20689506158e-03  1.25185973323e-03 -4.61319750444e-04 -3.03691398696e-04 -2.14640689727e-03  2.78256246925e-03 -2.18515086919e-03 -9.22984290690e-04 -2.58450594908e-03 -1.66492515157e-03 -4.26483566240e-03  3.13235464627e-03 -1.81238456353e-03  3.44600409135e-03  7.76365052262e-04 -2.10242460165e-04  2.29119666938e-03 -9.93439389991e-04  3.56565523878e-03  3.80471013743e-03 -3.06418114558e-03 -7.12342998281e-04  1.33172948857e-03  2.93498800181e-03  4.52863130884e-03  2.10350329544e-04  1.59593488418e-03 -6.60922783532e-06  3.71792589738e-05 -3.71097584492e-03  1.01054566618e-03  1.24298263791e-03  1.71252272003e-03 -3.28261391260e-03 -2.07931186517e-03 -1.03888689093e-03  6.13646008734e-04  2.50578591569e-03  1.85431050132e-03  7.23588555206e-04 -3.44901663312e-04 -1.10310703102e-03  1.42954420351e-03  2.17473948883e-03  1.31520258058e-03 -2.16236157909e-03  2.16829880154e-03 -1.77172444221e-03  2.52077702491e-03 -4.12539847536e-04  1.65751301859e-03 -1.98703980703e-03  8.73342913024e-05  5.00009986383e-04  2.73816538523e-03 -2.49828471857e-03 -4.01327490408e-04 -1.60106098975e-03 -2.90431649206e-03  9.16126690249e-04  2.25710144908e-03  7.73843103528e-04  3.04779473422e-03 -1.88920482637e-03 -8.88054000529e-04 -1.42321796137e-03 -4.72007841564e-04  1.45631762933e-03 -9.15025279363e-04  7.47242779988e-04  1.80074430800e-03 -3.44228094701e-03 -1.58179957036e-03 -8.04953243576e-04  1.26061628268e-03 -2.11333736536e-03  2.16483320037e-03  2.13670536412e-03  2.27361827793e-03 -6.63383789405e-05  3.58326118407e-03  1.82999977351e-03  3.35812305770e-04  3.08514023927e-04 -1.62196854673e-03  1.22015705250e-03  8.56536048769e-04 -6.25400138994e-04 -1.03174463580e-03 -4.29204365410e-03  2.27406066565e-04 -1.83919395187e-03  2.28825818098e-03 -1.58265238651e-03 -4.41266104286e-04  1.69989218329e-03  2.72709472499e-03 -3.96688682504e-03 -1.71853355107e-03 -1.84201841481e-03  5.87505382385e-03 -3.99609260632e-04  1.23331850851e-03 -9.08193719167e-04  1.05554453825e-04  2.07851509539e-03  2.48669891401e-03 -4.78152936606e-04 -1.48934858678e-03 -5.15465518328e-04  1.51884134050e-03 -5.49417357541e-03  3.03286437004e-03 -5.22497577017e-03 -4.32192509326e-04 -4.18978851647e-03 -1.01180609121e-04 -1.48652224131e-03  2.14516220237e-03 -1.61107210247e-03  8.16725336899e-04  1.20999742289e-03  1.09858650009e-03  7.98229751642e-04  8.74516415513e-05 -1.40114317858e-03  6.34331011008e-05  1.73348680960e-03 -1.63665855860e-04 -9.82850929305e-04  2.21304454463e-03  1.40494225187e-03  2.34835699310e-03 -4.31548673873e-04 -1.87975832422e-04  4.18017379562e-03  1.92336334768e-03 -6.98958884059e-04  6.73645358463e-03 -2.63644100848e-04 -6.13886992863e-03 -4.69146101026e-03  1.10555480884e-03 -2.86160985275e-03  1.66738447576e-03 -8.36379004988e-04  2.38497905376e-03 -1.68933606097e-04  2.11876226068e-04  1.55425436085e-03  7.97487204101e-04 -3.14228749864e-03 -7.95066025413e-04  1.50236957286e-03 -1.87546397912e-03  3.32578624021e-03 -5.79733208447e-04 -1.97776803377e-03 -1.82381128383e-03  2.46582594953e-03  5.71355230884e-04  7.19386793959e-04 -5.86795835704e-04  2.87386016158e-03  1.14569868472e-04  5.58072850877e-03  2.97365053924e-03 -2.89547036830e-03  3.90635131248e-03 -1.38619848780e-03  2.79707461788e-03 -1.47189555188e-03 -2.67310183552e-04  1.21833535382e-03 -3.72882210904e-03 -3.73631850753e-03  3.21580477222e-03  2.75579810894e-03  3.21838919268e-03 -1.27171468483e-03  1.11425369949e-03  5.12669915940e-04  6.80835514450e-04  3.62420146432e-04 -2.40045885378e-03 -3.90203186267e-03 -2.02266323692e-03 -2.67898564845e-03 -2.37676579357e-04 -1.97226025003e-03 -3.17984701319e-03 -8.53897807351e-04  2.36854204615e-03 -2.33536839927e-05  8.33553585966e-04 -5.23458930015e-03 -3.07416210628e-04  2.85034512218e-03  1.69600074995e-03 -5.54588875139e-04 -6.44700659636e-04  2.55088551721e-03  4.12480673838e-03 -3.31844366674e-03 -1.01077548648e-03 -6.54893626235e-03 -1.35377671678e-03  4.13538907772e-03  3.17784144013e-03 -1.40597986774e-03 -1.08762559731e-03  1.59859670646e-04  1.59352358585e-04 -1.53182067682e-03  7.78060697893e-05 -3.53160296358e-03 -4.80795965717e-03 -2.65994631294e-04  3.80095852454e-03 -2.66029292620e-03  2.26954187634e-03  1.79466040789e-03 -1.27701702724e-03  1.73318563970e-03  9.69793893018e-04 -1.15727241182e-03 -3.39011356294e-04  2.31245671412e-03  1.69529370137e-03  1.30821887168e-03 -3.19078017164e-03 -2.53443194265e-03  9.84984729438e-04  4.08014060149e-03  1.78227481663e-05 -2.90887986846e-03 -2.05837291474e-03  4.73691975200e-04  1.29098387911e-03 -1.37220609460e-03  7.14192919121e-04 -5.83196545527e-04 -2.58774388438e-03  8.54205654436e-04 -3.76189453281e-04 -2.72613114905e-03 -1.30957450463e-03 -7.84111989820e-04  3.84235529158e-03  7.01416166561e-04  2.80386341294e-03  1.12527404008e-03  9.26302871703e-04  2.92687093544e-03 -1.11819250456e-03 -9.32901625480e-05 -1.40341049981e-03 -5.34766366736e-04  4.72264298674e-03  2.96656245298e-03  2.33611334717e-03 -5.11525317399e-04 -3.06928790309e-04 -4.84087554351e-03  3.20746981141e-03 -1.08107030162e-03 -7.79772771805e-04 -1.35544270638e-03 -1.19983689645e-03  2.12960355767e-03 -1.76474725487e-03  3.32373195396e-03  4.87133104167e-03  1.16695289565e-03  1.24078685592e-03  2.56950047175e-03  1.98356108897e-03  2.22269439774e-04 -1.80608983052e-03 -6.75362687555e-04  5.37704350663e-03 -5.65394996377e-04  8.85850788051e-04 -1.23256752803e-03  4.16149648765e-03 -3.08137322157e-03 -4.91109077189e-03  3.02010605618e-03 -1.98622037024e-03 -1.88195864227e-03 -3.46252893483e-03 -1.53114228300e-03 -1.33816192593e-03  3.82530000272e-04  8.22895324282e-06 -1.94493280694e-03 -1.96494044143e-04  1.43775462396e-03 -1.43719668695e-03  2.82133671529e-03 -3.58359958646e-03 -1.96118399532e-03  4.76087509665e-04 -3.80064020817e-03 -9.24088139546e-04  2.89381353225e-04 -1.84235280507e-03 -4.09000877054e-03  9.50579633537e-04 -1.19123184069e-03 -1.21246291891e-03 -2.99627744123e-03  1.38736748206e-05  5.20968354468e-03 -1.13356386003e-03  1.33779331178e-04 -1.50698640835e-03 -1.49220074597e-03  1.16652695238e-03  1.58132880283e-03 -9.85778609286e-04  7.16663025021e-04  2.24923744826e-03
 6.64299919368e-03  2.93570882536e-03 -3.15961864399e-03  1.43345343821e-03  1.21450812069e-02  1.78477087102e-02  1.09206584615e-01 -2.87343816989e-03  3.03525491049e-02 -2.86849207074e-04 -6.05505354824e-04  1.03021551828e-03  1.57926797871e-03 -1.94585269078e-03  5.37873282843e-04 -9.82368661772e-04 -4.08603884727e-03 -7.08025255537e-04 -5.64521224955e-03 -2.84186480089e-03  5.36902976269e-04  3.48522349349e-03 -2.99517738319e-03 -2.91464593397e-03  1.51843374373e-03  4.68312467663e-03 -6.33959748139e-03 -5.58676104292e-04 -4.20040290001e-03  3.98762387068e-03  4.43352786427e-03  1.27629799503e-04  1.18373525224e-03  3.29863302360e-03  4.45195880618e-03  3.38449436796e-03  2.63950238602e-03 -7.20562543605e-04 -8.12227479465e-03  2.62603673460e-03 -8.77444243226e-04 -5.98625941845e-03  1.02104044222e-03 -2.51478215187e-03  1.56008297120e-03 -4.76939228795e-03  1.08777438400e-03  1.89217250424e-03  2.46598074061e-03  1.26230686076e-03 -1.62288032979e-03 -2.29051032219e-03  2.91346170925e-03  3.58286841759e-03 -7.35105633529e-03 -5.98742188930e-04 -3.80398075262e-03 -2.46358242236e-03  1.72406753388e-03  6.83543104869e-04 -2.91485517573e-03  4.08874214696e-04 -3.68137876651e-03  7.87496620930e-04  4.21816578474e-03  6.84698157369e-04  1.29058071756e-03  3.42562183845e-04  9.38905713962e-03  3.10638054815e-03  3.27400645303e-04  9.22930922616e-05 -1.28752538986e-03  1.71635930319e-03  2.00519387039e-03  6.23272919534e-03 -2.16276636194e-03  3.27214499262e-03  4.82946081112e-03 -2.49269456539e-03  3.56632622870e-03 -3.43170102886e-03 -2.25791874794e-03 -4.97086824126e-03 -1.86810413242e-03  3.34095165544e-04  2.83958832877e-03 -4.24509012847e-03  1.87262056497e-03  1.44786429902e-03  3.61017764302e-03 -1.40593548734e-03  3.50357556623e-03 -5.30343669505e-04  3.11047944161e-03  3.00750442890e-03  6.10768245938e-03  1.50908360995e-03 -2.30062946176e-03  1.57185256027e-04  6.31744851526e-04  1.01403556675e-03  2.13220862814e-03  2.50674621875e-03  5.28115714756e-03 -1.28463886102e-04  1.64275779563e-03  1.74061112871e-03 -8.99664747126e-04 -9.07289548179e-04  1.05158770530e-03  3.03507364744e-03  6.64780876823e-04 -8.50988488521e-03 -6.00213414137e-04 -5.32116253213e-04  4.85074567548e-03  4.13807608888e-04  2.41058863021e-03 -3.02408779787e-03 -3.34751219186e-04 -1.76423942426e-03 -8.79604335936e-04 -6.43301168876e-04  1.09347115919e-03 -3.89275347799e-03 -3.28222487585e-03 -1.32540106143e-03 -8.76483502849e-04 -4.01289270608e-03  4.16573376109e-03  4.03297442353e-04  1.79682829010e-03 -6.20014708264e-04  1.00872525426e-02 -3.03531594263e-03  6.07067725129e-03 -2.65299512432e-03  3.81295060445e-03 -6.15948232125e-03  1.95647497863e-03 -8.20941937165e-04  1.53442308735e-03  7.88439285019e-04 -1.05615189765e-03  1.33077195721e-03  1.96932369492e-03 -4.23627728332e-03 -6.51836156356e-04  4.96975958837e-03  1.31787145440e-03 -1.37530358357e-03  6.24198509715e-03 -1.53077052097e-03 -1.63404789824e-03  3.07653799930e-03 -1.76131858208e-03  4.59965345939e-03 -2.88320706851e-03 -4.66271694403e-04 -3.69042241748e-03  6.83944425447e-04 -3.79027523941e-03  7.51720389594e-04 -2.42094878157e-03  1.33642062393e-03 -3.61471561410e-03 -8.73285497005e-04 -1.65608504734e-03 -1.16766786574e-03 -1.12496992448e-03  1.41719325642e-03 -7.09747851004e-04  9.17032939959e-06 -3.38668046363e-03 -3.11052037447e-04 -5.41260657820e-04  2.66230840437e-03 -1.19781092748e-03 -4.05851411937e-03  5.44040574512e-03 -1.82290567098e-03  3.79153394702e-03  1.34610578961e-03  5.33582563142e-04 -3.90403828754e-03  3.14219202554e-03 -2.70133668835e-03 -6.87749595146e-04 -1.39968776753e-03 -1.78433466708e-03  1.11117274053e-03  1.90881687787e-03 -3.52383535992e-04  2.87219548539e-03  1.82448035601e-03 -7.14131410357e-04 -1.48748257997e-03 -1.45842772150e-03 -8.91580233447e-03  1.10241517126e-03  1.29616261646e-03  8.15523897954e-03  6.80119983512e-03  1.57595601012e-03  9.99877654467e-04 -5.60822955706e-05  4.16472647481e-03  4.78537065156e-03  7.35462076560e-04  6.36719095892e-04  1.28303933757e-03  1.43892628579e-03  6.00009433339e-03 -1.92666836233e-03  1.31251802058e-03  1.79094983466e-03 -1.42240738824e-03 -3.79654379265e-03  1.91728073718e-03  4.43310565710e-03 -1.09611306554e-03 -3.29907815165e-03  8.64129895526e-04  1.90561092908e-03 -6.77956754907e-04 -1.06326161748e-04 -2.41203888482e-03 -2.02504554968e-03  9.66902346249e-04  1.37839691576e-03 -1.33833423704e-03  5.97831919923e-03 -2.59923981745e-04 -2.66654592759e-03  2.14689124483e-03 -4.89674307580e-03 -2.91587513500e-03 -1.76487023564e-03  1.85444272203e-03  1.49734883646e-04  1.11891481980e-03 -1.80589837580e-03  2.13461184855e-05  1.02021254050e-04 -3.08811770922e-03  4.71424229141e-03 -6.49011660413e-04 -2.29063609212e-03  1.71044445032e-03 -3.51257074385e-04 -1.34981926456e-03 -1.18704259725e-03  4.88996475169e-03  4.56474127923e-03  4.17732014755e-03  6.02254821369e-03 -2.99543795691e-03  2.29889013994e-04 -4.54225855593e-03 -1.68617854271e-03 -4.78441813724e-03 -2.24048739920e-03  1.50509325189e-03  4.44216022162e-03 -2.22358839983e-03 -2.90320373963e-03  6.21664213393e-03  2.44638184274e-03  2.89902376976e-03  3.83427862080e-03  3.47953094967e-03 -1.13361846001e-03 -5.09487656360e-04  9.89269738996e-04  3.44283349743e-03 -1.24967975023e-03  4.63477741341e-03 -4.56320773023e-04  2.63806928090e-03 -2.13085054328e-03 -3.20309709867e-03 -1.92274532019e-03 -2.11953119613e-03  1.44084615188e-03  3.76977543523e-04 -5.78866594600e-03 -5.41939782840e-04 -8.36171388149e-04  5.38053037799e-03  1.43542937574e-03 -2.73800337588e-04 -4.03645987419e-03 -2.49984509717e-03  1.73773753806e-03  2.54998348552e-04 -2.45777221245e-03 -3.57492028825e-03  3.07531224564e-03  4.27408036883e-03 -4.24826019854e-03 -1.96948587457e-03 -2.22267810588e-03 -1.82119809087e-03 -6.07977931225e-03 -3.06379526903e-03  7.68016451472e-04  3.89941844346e-03  4.15201830213e-04  1.71134568726e-03 -1.98628977432e-03  2.83979853363e-03  4.89835245840e-03  1.64455622660e-03  6.57613592767e-03 -1.91971121688e-03  2.33799597352e-03 -1.73054756657e-03  3.45107531232e-03  1.16758829595e-03  2.28637260424e-03 -8.06160286214e-05  2.48995630426e-03 -1.46302118139e-03 -7.63651956419e-04  9.41345496622e-04 -1.62086342680e-04  2.56874537959e-03  2.25735466410e-03 -1.24818435928e-03 -1.19704236786e-03  6.23379355494e-04 -4.49283284267e-03  3.50953219855e-03 -4.98228870760e-03  6.44412816089e-04  4.21717951246e-04  4.16531691801e-03 -2.11427263561e-03  1.15153244869e-03 -6.99765425173e-03 -5.80405357759e-03  7.97654639681e-04 -2.06333447044e-03  1.61713496186e-03 -5.23697847939e-03 -3.05504265678e-03  6.33984093491e-04 -5.81898599940e-03 -5.66577625834e-03  7.26262323499e-03 -3.60845370289e-03  1.17732161350e-03 -4.91431379768e-03  4.43907381101e-03  4.40258200038e-04 -1.94734836629e-03 -1.34928961737e-03  2.11103073622e-03  1.93551545822e-03  2.54819030811e-03  1.20282068242e-03 -2.48029946353e-03 -1.04224432454e-02 -3.75872191401e-03 -8.84909081514e-03 -2.40845651640e-03 -3.23802947007e-03 -7.82433274942e-04  8.28826124680e-04  1.82921317424e-03 -2.42129962363e-03  8.74536639392e-05  7.63984223679e-04 -8.94066793818e-04 -1.48717639839e-03 -6.56622017956e-03 -3.36176807804e-03 -5.49545888281e-03  4.29116939751e-03 -2.37924439685e-03 -1.98678810248e-03 -1.60115089565e-03 -1.92921250900e-03 -6.64954461741e-03  1.71150527764e-03  5.56188111416e-03  4.51021831179e-04 -5.79167002385e-03 -3.70664618145e-03 -5.34640752244e-03  3.29219316180e-03 -2.04342754724e-03  2.54017720230e-04 -1.90342227969e-03 -4.16674271879e-03  7.38931116018e-03  2.06304606789e-04 -4.97795943120e-03 -6.38601056684e-04  4.88782769223e-03 -3.35117323964e-03  4.87378790631e-03  3.54265454001e-03 -2.47323690861e-03 -5.66819291131e-03  1.57205683378e-03 -1.93668429835e-03  2.34275542409e-03  8.54486828207e-04 -2.92123765274e-03  1.22867673739e-03  9.95455948763e-04 -7.51062398435e-04 -3.64726752464e-03 -3.69278249184e-04  2.23663804638e-03 -1.74803298005e-03 -2.07315755552e-03 -2.73550282574e-04 -5.02883408433e-04  1.78770423205e-03  3.65149501590e-03  3.18862672866e-04 -5.36020736166e-03 -3.49332864929e-04 -4.99352623810e-03  4.41688646520e-03 -1.25553908368e-03 -4.64841730275e-03 -1.20493270539e-03 -3.62181687036e-03  4.08003652289e-03 -2.50864411655e-03 -3.96895545145e-03 -6.31053185454e-03  2.86960101346e-03  2.80357785261e-03 -1.40469669327e-03  1.68887706981e-03  1.83991461895e-03  3.16143095220e-04  5.23192273746e-03 -1.54198765784e-04 -2.18373874204e-03 -8.18215422806e-04 -6.57805522594e-03  1.79361815547e-03  8.16270167491e-04  7.84318041277e-04  8.95559001279e-04  4.64817833275e-03 -7.94362594255e-03  8.34695527143e-03 -2.99310588466e-03  5.83623884622e-03 -2.28528067680e-03  3.61959543224e-03  2.01855829991e-03 -9.02149868790e-04  5.11315626789e-03  3.14400340270e-03 -1.69062656894e-03  1.82187439350e-03 -8.29702734692e-04  3.38763615057e-03  5.13666124730e-03  5.32399260816e-03  2.72152372177e-03  2.12464723527e-03 -2.05774166757e-03  5.66991951112e-03  3.68127208597e-03  5.99022096430e-03  1.44837214834e-03 -5.79686223332e-03  5.39832950691e-04 -2.92498675925e-03 -2.44952749919e-03 -3.41336085993e-03 -6.67769231417e-04 -6.21087242523e-04  3.13525390228e-03  1.75049884182e-03 -1.76259660049e-03  2.78251252645e-04  5.66495178205e-03 -7.00020072525e-04  3.50636290208e-03  6.47327726359e-04 -3.49852807406e-03 -1.43299019056e-03 -1.33504603865e-03 -5.73264435490e-03 -2.28490766503e-03 -6.13577757981e-04 -5.33996913558e-06  1.34678777309e-02 -9.65893926445e-04  4.53753138424e-03 -2.84973987023e-03 -4.44661447209e-03  9.45721986085e-03 -1.79017907680e-03 -3.05325329542e-03 -4.61981969583e-03  3.69973034149e-03  8.42621983394e-03  4.40640918928e-04 -3.31413977544e-04 -2.29429955788e-03 -1.62743813095e-03
-2.51925374349e-03  2.11617541063e-03 -2.15964049908e-03  2.68981029791e-03  1.86103212151e-02  5.49974445391e-04 -2.87343816989e-03  9.11454757248e-02  1.38964337393e-02  3.13909549443e-02  7.25998430054e-03  3.30563908951e-03  7.68447605952e-04 -3.94041585403e-03 -9.30483210734e-05 -2.37790467336e-03 -3.28638846548e-04 -1.66611727437e-04  5.03939737737e-04  2.86385407619e-03 -3.34488507883e-03 -2.18747187231e-03  1.20841314882e-03 -2.74954950082e-03  2.44785594227e-05 -4.70656843894e-03  3.97535045804e-03 -5.08879404769e-03 -1.37350767274e-03 -1.56160080468e-03  4.14865797253e-03 -4.44039149504e-03  7.31497516517e-03  2.89685276045e-03  2.91885454327e-04 -2.43724910473e-03  1.20637313378e-03  3.64871374402e-04  2.42721934232e-03  1.10583323508e-03 -3.87839767679e-03 -2.48344830678e-03 -4.62888042738e-03 -4.11323712837e-03  2.57312238545e-03 -2.41758210159e-03  3.75321503559e-04 -3.45000585021e-04  4.14373735439e-03 -1.15451481170e-03  1.21786365029e-03 -3.30808047297e-03 -1.46902117420e-03 -1.72706632283e-03 -1.97772882433e-03 -1.29913744845e-03  1.10825687289e-03 -1.63179777875e-03 -7.57827202345e-04 -1.30551262059e-03  5.80044565961e-03 -2.79544072766e-03 -1.87638176522e-04  3.76356622948e-03 -2.68135671695e-03  1.32721806937e-03 -5.91802766181e-03 -5.54629476504e-03 -3.73928245556e-03 -2.29599638854e-03 -3.09390514041e-03  5.55642008492e-04  5.15031699052e-04 -3.42539512961e-03 -8.72029076416e-04 -1.15691225756e-03  3.62861745197e-03 -3.67694297650e-03 -1.04403638655e-03 -7.16599628571e-04 -1.46227741488e-03 -3.00499430681e-03  6.00141460824e-03 -2.55779874886e-04 -5.59067825638e-03 -3.21248801083e-04  2.95902974253e-04  1.01392087504e-04  1.91963640143e-03 -9.56992142782e-05  1.93529312062e-03  1.56087484136e-03 -1.20025251384e-03  7.38001521750e-04  6.35524560141e-04 -3.11994198365e-03  1.34652550872e-03 -5.38677610024e-03  1.99305581420e-03  3.61715528413e-03 -2.83627199584e-03  3.53169362039e-03 -2.79179558279e-03 -3.83060705876e-04  2.78714081794e-03  1.35066482526e-03 -1.68520203913e-03 -2.08428856450e-04 -1.47017554321e-03  1.29820074108e-03 -2.00895292752e-03 -2.44454105786e-03 -3.65839902384e-03  5.99304818589e-03  2.98857686422e-03 -8.14026590112e-04 -2.04380692913e-03  1.31874042649e-03  1.05496309650e-03 -5.57230122691e-03 -6.32166427444e-04 -8.31797037236e-04  7.49532130105e-04  1.04273428517e-03  7.15524890524e-05 -2.16562607332e-03  5.36421510793e-03 -9.83312601717e-04  4.50780232688e-03 -1.55810201864e-03  2.10778487581e-03 -4.55991789426e-05 -1.36988256009e-03  2.96205753484e-03 -3.90960469425e-03  3.23471873491e-03 -8.01121413174e-04  3.18209220973e-03 -2.87914785438e-04 -2.07556832070e-03 -1.34593504790e-03 -5.39161203371e-04 -1.40820507204e-03 -5.84335522288e-04  9.07537612960e-04 -1.20489591549e-03  1.86516808530e-03 -3.19868523578e-03 -6.50693681508e-04 -3.58524980727e-04 -5.97309184355e-03  9.53520067938e-04 -1.91483338258e-03  3.10967723933e-03  5.49218130072e-04 -5.65987964370e-03 -2.97832092071e-03  2.57126407544e-03 -6.08996837149e-05  3.32900758730e-04 -5.64011134045e-03 -2.13479227363e-03 -1.88185710581e-03  5.95324829820e-05 -3.69938531492e-03  3.75202640845e-03  4.24318340017e-03  4.95926778671e-03  1.11940497202e-03 -2.84994891195e-03  5.36067238068e-04  4.18416425189e-04  4.34744156814e-04 -3.78297934429e-03  1.38305991505e-03 -2.29164563347e-05 -1.00502080821e-03 -1.47390677844e-03  3.31855025386e-03 -3.09551194238e-03  1.65097662749e-03  2.19206832561e-03  4.39744342892e-03  1.09820867185e-03  2.21563649582e-03 -1.04439004957e-03  2.46174706248e-03  4.79080931742e-03 -1.19402129268e-03  4.68981476430e-03 -2.92336642091e-03 -1.55066533291e-04 -4.08237869307e-04  5.96153192895e-04 -2.19070079779e-03 -6.59202391207e-03 -2.94933334738e-03  1.58217532765e-03 -1.92390074922e-03 -3.51458801919e-03  5.60793289975e-04 -1.68765841074e-03  3.71466191038e-03 -4.40820156452e-03 -3.63126036439e-03 -5.83838553663e-03 -1.63468313387e-03 -6.10058575209e-04  7.81145172101e-04  3.75248043938e-04  2.42492628052e-05 -1.01184422561e-03 -4.83011348579e-03 -4.31447300042e-03  2.30806611328e-03 -5.99048947580e-04  4.12187038383e-03 -2.98674721673e-04 -2.13785805205e-03 -3.41663514010e-04  4.68370732309e-04  7.19526005719e-04 -1.34867481320e-04  2.15973566368e-03  4.59104027040e-03 -1.00507715063e-03 -3.37595525102e-03 -4.81741454018e-03 -1.70661967019e-04  2.99258600637e-03  3.23030491552e-04  1.63718487561e-03  4.02012032953e-03 -5.71767417820e-03  4.63438417200e-04 -5.57677699852e-03 -3.87756547725e-03 -6.23297159978e-03  4.16410453242e-04  3.24655400176e-03 -9.12370463225e-04  1.57126740582e-03  2.16981517343e-03  1.78768444954e-03 -7.70106428079e-04  3.12355003030e-04  2.15179252605e-03  2.68054994138e-03  1.07644495126e-03  1.26047324730e-03  1.30513064825e-03  3.32082775141e-04  1.69853965663e-04  3.64965769069e-03 -2.25435752408e-03 -2.69058308717e-03 -1.32914228897e-03 -5.59646149095e-04  1.79869144755e-04  8.40821252878e-04  6.77548035599e-03 -1.24134100893e-03  4.24281773885e-03  1.17972798237e-03 -4.26448183373e-05  1.35068877920e-03  4.50959043402e-03 -2.19450597756e-04  1.07113553296e-03  4.99272967959e-03 -3.67248450854e-04  4.95722467498e-03  1.50635253041e-03 -1.42191363111e-03  3.87348585486e-03 -1.42968641890e-03  4.85730380015e-03 -3.94238424394e-03  3.68588213062e-03 -1.53036142348e-03  3.05070907163e-03 -6.91481189647e-04  2.11203966260e-03  3.93283991939e-03  4.43886274137e-03  4.84714086025e-03 -5.64396223215e-03  8.40855781148e-04  4.12092171190e-05  4.76319028321e-03  3.11263457049e-03 -3.89365565802e-04  7.14318440758e-04  1.80834152292e-03  4.54119027559e-03 -2.91431032788e-03 -1.79756602225e-03 -2.20645413999e-03 -2.94362747682e-03  2.69066623108e-03  1.04001703558e-03 -2.39223849731e-03  1.01852888123e-03  4.37427240347e-03  2.83074582449e-03  1.24496634263e-03  2.51304348053e-04  8.53822144675e-04  3.53917442996e-03  6.29999522740e-05  1.15205989013e-03 -6.43522324029e-04  1.84073686613e-04 -2.12718464616e-03 -6.11566283302e-04  7.43801561345e-04  3.73091581739e-03 -1.39498007059e-03 -2.64827291620e-03 -5.54339000264e-04  6.94500695076e-04  1.58065858992e-03  2.68444055743e-03  2.64989519086e-03  1.30883846528e-03 -3.16685185905e-04 -5.71885157326e-04  3.25739582956e-03  1.56898980306e-03  2.19655357837e-03 -2.49976432912e-03  2.49703854194e-03 -5.08402038147e-04  8.12475045591e-04 -1.30186670851e-03 -1.12457475222e-03 -4.01102530561e-03  1.12999120695e-03  3.89876739342e-04  4.44178564894e-03 -5.35949638467e-03 -1.27288757471e-03 -2.29250617814e-03  1.56211746409e-03 -3.92480198617e-03  3.91822212339e-03  3.34005290889e-03  3.83818626241e-04  8.62477113658e-04 -3.90317431631e-03 -1.25755486770e-03 -1.06807450446e-03 -1.14025710250e-03  5.06541573042e-03 -4.68481426027e-03  2.17325480486e-03 -1.47119358975e-03 -2.20897398231e-03  2.26803568414e-03 -6.19854346223e-04 -5.67467540709e-03  1.49055752258e-03  2.69144941234e-03  4.30640749424e-03  2.26711385286e-03  3.65504900602e-03 -7.06861931706e-03  7.82423247241e-03 -3.30224153656e-03  4.14565025920e-03  1.69768669121e-03 -9.80683802961e-03  1.90789620203e-03  4.00696586638e-03 -2.16007323937e-03 -1.70658312751e-03  7.39722907348e-03  4.90310995050e-03 -4.63713682112e-03  5.17635182468e-05  1.60548293395e-03 -2.70639451798e-03 -2.62473868210e-03  8.67692812964e-04 -4.84302229226e-03 -2.49603497758e-03  7.80132867964e-04  1.10486343152e-03 -6.36840217107e-03 -7.00835664230e-03 -3.50922530477e-04  3.13440534383e-04  1.15474719233e-03  3.87439463577e-03  8.41131411891e-04  1.79287326193e-04 -1.97008389250e-03 -3.49968985250e-03 -5.35548194861e-04 -4.82273732441e-03 -4.58849738859e-03  1.87049972124e-03  2.45321085269e-03  3.13484754155e-03  8.54816530620e-04 -3.54981979324e-03 -6.95658266727e-04 -2.84231678136e-03  4.72061141259e-03 -2.11295405044e-03 -3.16601873790e-05  1.30804628885e-03  8.64483416434e-04 -3.00789305439e-04 -2.85810911232e-03  1.21348457134e-03 -2.23754606299e-03  4.77205316099e-03  1.31851554825e-03 -4.54395742185e-03 -1.11885286426e-03 -1.23998138071e-03 -1.43597051516e-03  7.95137585226e-04  2.18790636709e-03  5.85363501207e-03  3.29890414025e-03  1.64530641261e-04  2.38235757808e-03  1.88013283180e-03 -6.64946706844e-04  1.27275512101e-03  2.84897710576e-03 -4.57220296424e-03 -7.30552888563e-04 -3.23099913375e-03  3.15969206803e-03 -4.31484354443e-03 -4.32346040565e-03  1.79870098597e-03 -2.58772000315e-03 -6.27168666944e-03 -3.89629654380e-03 -2.58815317416e-04  1.70434508472e-04  7.18189364931e-04  3.06676500027e-04  1.62139400416e-03  1.48957800377e-03 -8.30231569475e-04 -3.96374589787e-03 -1.08352485628e-03 -2.70257251244e-03 -7.15416979517e-03 -5.57704599185e-03 -8.67240814532e-03 -2.07386606657e-03  1.05460387789e-03  2.74145933700e-03  9.78412540623e-04 -4.14876130031e-03 -1.43551196761e-03  5.23908640809e-03  1.38214473907e-03  5.41471875479e-04  3.41947121679e-04 -7.31259112858e-03 -6.86987808058e-04  1.33688229771e-03 -2.74717487834e-03  6.13201339333e-04  1.12568244375e-03  1.50077247640e-03  2.29301041920e-03 -4.46759837409e-04 -3.90433273332e-03 -1.53633940464e-03  7.37620708851e-04 -2.66550368243e-03  6.06565407558e-04 -3.08993816713e-03  2.86448943987e-03  2.97929311148e-04 -3.24736341156e-03  1.48436311763e-03 -6.68149131375e-03 -4.15770831581e-03 -2.14536644290e-04  1.64003353384e-03 -2.21349718712e-03  3.21804421580e-03 -1.36943662510e-03  1.16394758418e-03 -5.48945078328e-04  1.92393809824e-03  5.13221508529e-03  4.04800693377e-03 -6.49386291997e-03  5.88393137892e-04 -1.75830125654e-03  4.03706166113e-03 -1.38674977406e-03 -4.36586871142e-03 -3.50873397582e-04  4.39860060512e-04 -1.36441769092e-03  3.06079278020e-03  3.39239669587e-03  2.73064085048e-03  8.89759721053e-04 -2.83027202010e-04 -9.14466872197e-04
 3.24583829325e-03  4.13027126200e-03 -4.10313664370e-03 -2.04175165927e-03  8.18830731641e-03  7.85668745580e-03  3.03525491049e-02  1.38964337393e-02  9.51658398139e-02 -5.09238951696e-03 -9.65760998814e-04  3.95232667497e-04 -1.98492773630e-04 -1.91893930772e-03  2.08796175023e-03 -1.39157504041e-03  1.01775416334e-03 -2.95631665258e-03 -5.93128431893e-03 -2.81106607763e-03  1.65525265373e-03  1.36267281130e-03 -2.01379142498e-03 -2.58340866580e-03 -8.29908942464e-04 -1.75539068887e-04 -5.41758282443e-04 -3.00085414190e-03 -2.61503026767e-03  3.53647805542e-03  5.82772830482e-03  8.46657160142e-04  3.71676682474e-03  8.00062434951e-03  5.20154821895e-03  3.17794070999e-03  9.19124828713e-04 -1.73050622393e-03 -7.90512268491e-03  7.41965172241e-04 -1.78836107024e-03 -5.62803509546e-03 -6.64069535201e-03 -3.67282838061e-03  9.40962967089e-04 -6.60270070812e-03  1.98534689186e-03  6.18657876274e-03  2.86350591520e-03 -4.22255827437e-03 -1.61740765373e-03 -3.53583999377e-03 -9.91279561797e-04  1.12356346042e-03 -7.39136932721e-03 -3.80100805918e-04 -2.28545275457e-03 -1.62881095233e-03  4.51604695655e-03  1.86591293399e-04  2.30331339755e-04  4.05244673343e-03 -4.01447953309e-03  5.85914263404e-03  4.99614437692e-03 -1.26244798082e-03 -2.85058234286e-03  7.89216537627e-04  3.16073552152e-03  2.51602194651e-03 -6.74557639799e-04 -5.71418002154e-04  2.99809317031e-03  2.33197601585e-03 -1.52469226849e-04  1.15683557768e-04 -1.68854831779e-03  2.60871207665e-03  2.76006773868e-03  9.91447340864e-04  1.90088031563e-03 -4.20292278232e-03 -1.83770787043e-04 -2.25378337433e-03 -2.88377098936e-03  8.88849306029e-04  1.18803820387e-03 -1.15583640970e-03 -3.54813612440e-03  3.55523419569e-03 -1.06746296015e-03  2.42028420340e-03  3.98694387922e-04 -4.99619129901e-03  3.52727808856e-03 -4.50613779575e-03  5.91044579136e-03  5.38036889106e-04 -1.45363392756e-03  3.42528832610e-03 -3.66818497411e-03 -2.35623565273e-04 -2.12392685214e-03  1.11870288021e-03  1.59049627063e-03 -2.65214878819e-03 -9.88030717631e-04  1.47619890577e-03  2.16961869608e-03 -1.90897562388e-03  1.36946864636e-03  2.67317154712e-03 -9.67759689330e-04 -2.09706646545e-03  2.06582827755e-03  5.19239175210e-04 -3.84467172736e-03 -1.53109520623e-03 -2.60788848207e-03 -3.31112966179e-03 -2.49312916202e-03 -7.64604322514e-04  7.08533372795e-04  3.33096370173e-03 -5.60952188655e-03 -1.27845836909e-03 -1.16200520613e-03  2.92280692523e-04  8.64503862919e-04 -1.15497114544e-03  3.47901667264e-03 -3.16908359110e-03  1.16138732190e-03  3.26649976707e-03  6.90271438922e-03  3.18527148250e-04  7.03193453480e-03 -1.68726702704e-03  2.95893588642e-03 -1.79910387882e-03 -5.97456361123e-04  4.91266967973e-07 -5.11903040453e-04 -2.80857965999e-03  2.69975020589e-03  7.82576166873e-04 -1.84396973188e-04 -2.27733035925e-03 -4.48415545896e-04  3.21309727511e-03 -1.56079651112e-03 -1.07686102882e-03  6.98752731377e-04 -1.37949643629e-03  6.71049339246e-04  2.45090552370e-03 -4.48212503851e-04  5.39518617137e-03 -4.91685135043e-03 -3.70293779776e-03 -4.69323693206e-03 -4.20892500510e-04 -3.34367455067e-03  4.29274786873e-03 -2.20975356519e-03  2.74959041077e-03  2.84579222103e-03  2.46766738148e-03 -3.68513508612e-04 -4.54012740318e-03  2.99634954901e-04 -1.99034437453e-03  4.93188743326e-04 -2.46780140373e-03 -6.60181482951e-03 -3.24621767324e-03 -8.35866466432e-07 -1.62280511573e-03 -1.50314694665e-03 -1.59514118577e-04 -1.00422080945e-03  5.78301851436e-04  4.64489719639e-03  2.75650204380e-03 -3.65830807820e-03 -1.24341803143e-03  1.62439553299e-03 -3.10492055665e-03 -3.96647453030e-03  2.50843165664e-03 -3.01293950872e-03 -1.53213214337e-03 -2.50217397599e-03  1.22478564383e-03  9.20441686090e-04  7.16022906701e-04 -1.90311746624e-03  9.54352158989e-04 -2.04397333935e-03 -7.09443275789e-03  2.54229764190e-03  6.96120784854e-04  4.51453203418e-03  1.55399638817e-03  2.63799346048e-03 -2.65243537556e-04 -1.77247819364e-03  1.80018088116e-03  1.84420322240e-03  1.50982724305e-03 -1.07947364500e-04  1.96746616639e-03  2.01519474263e-03  4.07918330236e-03 -1.63025390244e-03  1.37219489882e-03  1.01282888338e-03 -1.41706242240e-03 -2.78652175193e-03  1.83191456428e-03 -1.37062839254e-03 -3.06672819124e-03 -2.67591971523e-03  1.14287917939e-03 -3.57748472226e-03 -3.79013783674e-03  8.38941030596e-04 -6.11081077795e-03  2.09669998429e-03  1.88852820520e-03  4.45999928918e-04 -2.67598704707e-03  3.67545908253e-03  9.54702655471e-04 -1.95646377251e-03 -1.40118083277e-03 -4.66184015840e-03 -4.99516250607e-04  2.19618956201e-03  5.86125141634e-04 -2.30233106073e-03  2.94131885590e-04  5.50367165480e-03  1.14547991355e-03 -5.08507993746e-04 -1.57418936301e-03 -6.78909846395e-04  1.82251567735e-05 -1.13064112901e-03  2.86185847710e-03  8.89119356370e-03  5.01603032313e-03  2.54151169613e-03 -4.53568427938e-03 -3.42988743308e-03 -1.61331450590e-03  3.82053586785e-03 -4.98640054712e-03  1.67021661530e-04 -2.86789700260e-03 -3.27090268093e-03 -5.57622829507e-03 -2.50638895780e-03  1.70263081674e-03  1.39968812187e-03  6.73373959796e-05  1.52911331234e-03  5.66682262647e-03 -1.41717618022e-03  6.22512887504e-03  2.50344125357e-03  1.65813068321e-03 -2.94443018236e-03  1.10224189139e-03 -1.78157928207e-03  3.02769322377e-03  1.50206830422e-03  8.30572349151e-04  1.19807890755e-03  3.14242241369e-04  2.22255681715e-03  1.46112789986e-03  2.72032753602e-03  7.55892111788e-04 -3.32902813753e-03  3.12663715154e-04  1.04160890338e-03 -1.15851350424e-03  2.37399355092e-03  8.77791558429e-03 -2.35539734166e-03 -6.08022016182e-04 -4.04771251351e-03 -2.21739597959e-03  4.74747614093e-04 -2.12154667860e-03 -2.61965562697e-03 -3.21762206364e-03 -9.35165124506e-04  5.75374306653e-03  1.98667853486e-03 -6.98416645914e-04 -2.22719686720e-03  2.25936155206e-03 -2.36800979223e-03 -1.17674902959e-03 -6.74949212205e-06  1.66913260303e-03 -3.80056967846e-04  5.40513111206e-04  1.31062583315e-03  1.17121164420e-03  5.45955681039e-03 -8.93502583019e-04  2.94900991782e-03 -3.55546884562e-03  2.19718031091e-04 -2.31430169328e-03  3.80273844325e-03 -2.35188613155e-03 -1.33517005520e-03  1.36016022064e-03  8.11893007724e-04 -1.52622650646e-03 -1.10182338851e-03  2.70716624252e-03 -1.28678047038e-03  5.57731568203e-03  7.17469565621e-04  3.72630085475e-03 -4.04974269555e-03  1.01097896939e-03 -9.59420425764e-04 -5.81900435648e-04 -9.28898719194e-04 -1.23495213821e-03  2.13212006972e-03  1.94900967761e-03 -4.20107773650e-03  3.18591487074e-03 -6.37037490084e-03 -5.63464643355e-03 -1.05112803166e-03  2.50418561257e-03  1.71891926598e-03  5.92726645524e-03  1.83988039397e-05 -1.91708083544e-03 -4.03345376808e-03 -4.31261843540e-03 -1.71245006647e-04 -4.28068785188e-03 -6.15537727684e-04 -4.94319588411e-03  3.34032877136e-03  7.18981264514e-04 -2.10918962800e-03 -3.27817457657e-03  7.10642868404e-04 -1.52562822176e-03  6.61368119120e-04  2.90181239774e-03  1.95696208062e-03 -3.41038585874e-03 -3.48254984524e-03 -8.49953111827e-03 -1.98785510506e-03 -1.15751092550e-03 -2.05769802614e-03  2.34060002019e-03  4.20357891723e-04 -1.78163086865e-03 -3.07296147552e-03  1.47612565994e-03 -3.86726771031e-03 -3.92615601510e-03 -2.19921840838e-03  9.08275507541e-04 -1.80618482044e-03  5.23266452201e-03 -2.96751327987e-04 -1.02257319726e-03 -8.16764143589e-04 -1.17610620378e-03 -3.44118036192e-03 -7.59114976923e-04  5.58010477841e-03  8.69042858679e-04 -4.12725677285e-03 -6.08542238186e-03 -5.46117450462e-03  1.71930345014e-03 -2.35208695777e-03  8.13077941268e-04  2.49063244259e-03 -1.36736464845e-03  4.91954368044e-03 -1.65508143392e-03 -4.45862683390e-03 -2.93505463895e-03  1.66014255869e-03 -1.57931585419e-03  3.26958818568e-03  2.02501260906e-03 -1.31999018226e-03 -1.66402834224e-03 -3.96264560768e-04  9.15228114254e-04 -3.72116077319e-04 -1.22325671582e-03  1.11928134974e-03 -1.95471144777e-03 -6.05339066653e-04 -2.82080256360e-03 -5.01748340318e-03  3.75302254265e-04 -5.85854985733e-04 -1.35311321663e-03  1.53522287722e-03 -2.80106388129e-03  7.27055183245e-04  4.61012593468e-04 -1.43844335820e-03  1.34023513817e-03 -3.84234806732e-03 -7.00062464847e-04 -1.34944794435e-03 -1.12914529318e-05  1.96051485360e-03 -5.79350733377e-03  9.83411142634e-04 -7.48948255662e-04  1.60846501726e-03 -4.70322885808e-03 -1.38318544287e-04  7.02259022112e-04  8.49660408287e-03  2.26931865289e-03 -1.11467787424e-03  4.02027052725e-03  2.79829526241e-03  2.01745948802e-04 -1.69907350820e-03  1.60582467838e-03 -3.92026738337e-03 -1.99196528146e-04  4.49597139681e-04  7.37245334549e-04 -3.52944418892e-03 -2.53920524139e-03 -1.40601392223e-03  1.81812211683e-03 -7.01297894992e-03  5.15995806848e-03 -8.87600331431e-04  5.58578601642e-04 -1.05009693925e-03  1.12648183714e-03  3.56281038586e-04 -8.27766898277e-03  2.89136679928e-03  1.49366231336e-03  2.98460573470e-03 -8.67973438767e-04 -5.66501477468e-04  1.34716978782e-03 -4.69278588199e-03  6.47345486317e-04  4.66925694653e-03  4.25533294475e-04  7.58816420947e-04  5.31828870377e-03  3.65455543335e-03  5.54828087270e-03 -7.82697037763e-05 -6.43843840655e-03  3.77029974942e-03  1.15069339396e-03 -2.23730535118e-03  5.38010202431e-04 -1.34480616728e-03 -3.89240500998e-03  5.65559932960e-03 -3.44865684772e-04  1.79485124131e-03  5.00008647038e-03 -2.06932169188e-03  2.57716896137e-03  2.99542975770e-03  2.19003733384e-03 -6.56879939526e-04 -2.63144704144e-03  1.88552161997e-03 -2.07096462541e-03  1.21515469147e-03  2.42558681568e-03 -5.39313141689e-04  5.89757063721e-03 -7.49596096620e-04  1.99011060526e-03 -1.46066505481e-03  1.15047108438e-03  1.01101280503e-02 -3.40808228908e-03  1.38495961546e-03 -9.18542425453e-04  1.89301728501e-03  1.96378504738e-04 -4.62148899756e-04 -2.42112288838e-03 -3.55925407219e-03 -1.19807811307e-03
 1.53711681926e-03  2.18527548277e-05 -2.75356690858e-03  6.94896526524e-03  9.41532276570e-03  5.47536869769e-05 -2.86849207074e-04  3.13909549443e-02 -5.09238951696e-03  1.13157184790e-01 -1.76956219866e-02  9.99904639292e-03  1.56394390514e-03  4.71092010441e-03  1.90471595523e-03 -2.53823802501e-04  9.72587533534e-04  5.49935509489e-04  2.82155449685e-03 -3.20181947822e-03 -1.86624602063e-03 -3.85917758796e-03  9.04457250046e-04 -1.55814361724e-04 -1.68116501361e-03 -3.33167833752e-03  7.54110611516e-04 -2.82456440608e-03  5.11342223635e-03 -1.02253182004e-03  2.47901141242e-03 -4.75722321899e-03  5.68121638491e-03  7.50344702398e-04 -8.31650893100e-04  2.29885410279e-03  3.08784518968e-04  1.91702862222e-03  4.05380002422e-03  2.16059922470e-03 -7.58530159343e-04 -1.05441770296e-03  2.78818241985e-03 -6.27688949804e-04  5.78007693226e-03 -2.89334824674e-03  4.07491949504e-03  4.54653892675e-03  3.21049445364e-03  1.89678541901e-05  1.06926649731e-03 -5.94775433279e-03  1.95563944654e-04 -2.19969471388e-03 -3.01670690427e-03 -4.73409980244e-03  1.59343421299e-03  2.93281375890e-03  1.13256674476e-03 -4.36991890419e-03  5.27039525243e-03 -3.99986610226e-03 -3.04147842389e-03  4.87648280406e-03  1.23777150440e-04 -4.12408090516e-03 -2.53442352809e-03 -3.83908953124e-04 -1.01078941199e-03 -1.22599877830e-03 -3.94591654037e-03  2.34592519217e-03  6.39589677834e-04 -3.44628587995e-03 -7.49730186426e-04 -5.06962614785e-03  1.66890771427e-03 -2.13290914229e-03 -6.04009855829e-03  3.79210838933e-04 -1.63872636748e-03 -1.29874896391e-03  1.90690262035e-03  6.52065080630e-05 -3.30971590964e-03  4.75670349554e-03 -8.17787681736e-04 -7.98929268825e-04  8.05990285511e-03 -3.79481659369e-03  2.90887539519e-03  1.59621633960e-03 -4.71305716851e-04  2.62314894026e-04 -6.15112483042e-03 -1.61247456710e-04 -4.67725243454e-03 -5.32734216955e-03 -3.20660781628e-03 -2.58760914633e-03 -9.26098165710e-04  6.20527644587e-03 -3.40732321186e-03 -7.05342475602e-04 -2.65205039303e-03 -2.78992820037e-03  2.88512730702e-03  7.91513330535e-04 -1.49019022919e-03 -1.80605264404e-03 -5.81376632770e-03 -5.54940477330e-04 -1.14978621176e-03  1.63608136669e-03  1.37762798155e-03  1.88033437075e-03  7.28239798970e-03  1.69952865805e-03  3.22847915416e-03 -6.04008271039e-03  2.45374100826e-03  4.16902260564e-04 -1.11397197614e-03  7.24729388866e-04  1.85925009705e-03 -4.60321485947e-03  6.64169935549e-03 -1.42223511778e-03  4.28633495856e-03 -3.25925731078e-03 -5.36005836603e-04 -1.14432235385e-03  1.57141571820e-03  7.67674233105e-03 -2.66961445910e-03  6.71562761035e-03  3.30003446675e-04  9.22308358011e-04  3.63606227313e-03 -3.45510768685e-03  1.48982085291e-03 -9.57920708251e-04 -2.25821212659e-03  1.19326832922e-03 -2.18927493814e-03 -7.03962087634e-03  1.68553632603e-03 -3.73998019126e-03 -2.73199791077e-03 -1.32514560003e-03 -1.09078006245e-03  4.09040294879e-03 -1.35146192809e-03 -2.24427810058e-03  6.55838734214e-04 -3.35218526224e-03 -5.06293856803e-03  2.30700254226e-03  5.53076784937e-03  5.19873042412e-03 -3.36727562673e-05 -6.85442315304e-04  1.42658149930e-03 -5.58366038536e-04  9.37020718554e-04  2.05854303131e-03  4.55718172433e-03  5.06793991993e-03  3.46575538151e-03 -1.86050110507e-03  9.46343684187e-04  2.23750880851e-03 -2.22871841325e-03 -1.91024380808e-03 -3.31594626967e-03  7.40394297466e-04 -1.52907378803e-03 -5.72290897326e-04  4.37183087692e-03 -7.83607923085e-03  3.32271847481e-03  1.68168117150e-03  3.45957994020e-03  2.17424351026e-03  1.72344501288e-03 -1.77955551379e-03  4.02915322657e-03  4.42603869237e-03 -9.00867897102e-05  1.05539496214e-03 -2.12036858127e-03  6.41332859709e-04  1.88670520669e-03 -8.76898051027e-04 -1.79116049247e-03 -7.70091570047e-03 -4.24869428793e-03  1.54183343872e-03 -9.76596938587e-04  3.84856699674e-03 -1.29939984511e-03 -2.36290392256e-03 -9.42162753774e-04 -3.44791354324e-03 -2.26643651964e-03 -6.84000735209e-04  3.33674937148e-03 -2.19457870205e-03  4.83182652782e-03 -4.01518701464e-03 -3.26418954284e-05 -3.93229114164e-03 -2.70524181913e-04 -5.59004183401e-03  3.66015607661e-03  7.32950737409e-05  2.11805284840e-04  9.80855625452e-04 -4.73215600771e-04 -3.81644465769e-03 -9.69012268691e-04  2.65286666188e-03  3.74034110871e-03  4.44171688176e-03 -1.49840227999e-03  3.97452333522e-04 -3.02401244980e-03  3.76010835178e-04 -3.98268171916e-03 -1.56472329994e-04  2.46907213168e-04  4.60015560827e-03  1.58082036667e-03 -6.61820418376e-03  3.72667374847e-03 -2.39521265914e-03  1.11131186291e-03 -7.05460968013e-03 -9.92089593662e-04  7.26016119470e-03  1.35578072075e-03  2.00934101602e-03 -3.11279521323e-05  4.24730391837e-03 -4.14447230691e-03 -3.03149786761e-03 -1.38753373616e-04  6.20135264733e-03  2.13275202674e-03  2.81015292242e-03 -4.70817826373e-03  3.14178460921e-03 -2.20036790885e-03  4.90969099887e-04 -6.84223678141e-03 -9.13976438738e-03 -1.48556176367e-04  1.48294437005e-03 -1.68156984938e-03 -2.91648710772e-03  8.03282868295e-03 -2.57884983226e-03  1.36992564578e-03  1.33643441480e-03 -4.43973683372e-04  2.90106499760e-03  2.13989851583e-05  5.33238535872e-03  7.02642687594e-06 -3.94749257707e-03 -3.40419728803e-03  4.38825017703e-03 -1.68302238659e-03  3.77789908712e-03 -1.54755670180e-03 -6.99073705444e-04  2.46475985759e-03 -1.96503038950e-03  1.93665162307e-03 -8.65728946146e-04  4.03056170539e-03 -9.27364270667e-04  1.13090425564e-03  5.99402401124e-03  4.44913971881e-03  3.99643743532e-03 -9.09235055404e-03  3.21301451244e-03 -1.30707791862e-03 -8.87047511971e-04  7.42593064879e-03  1.55826726949e-04 -1.87065177783e-03 -1.78948562497e-03 -6.98359402569e-04  1.94188348476e-03 -1.32864344905e-03 -6.44179443064e-04  2.10444270440e-03 -4.91639021215e-05 -2.01836939628e-03 -1.92940351972e-03  3.14522875336e-03  4.53274791502e-03  6.04232128543e-04  1.46421352714e-03 -1.33053577338e-03  1.59046260598e-04  1.96733521296e-03  1.95489686973e-03 -1.13250584699e-03  3.12927558531e-05 -1.61153484024e-03 -1.60939718798e-03 -3.56757736780e-03  2.22382856082e-03  3.03675326932e-03 -2.84595524451e-04 -7.75222670184e-04 -4.31376627971e-04  1.05734881376e-03  7.51271945663e-04  2.86110273063e-03  1.11168018520e-03  2.01023598733e-03  6.71875818558e-04 -1.63491668756e-03  2.83859206583e-03  1.31264988623e-03 -3.74727398186e-03 -3.14847889266e-03  1.45595408982e-03 -2.01437285940e-03  2.53343651427e-03 -1.33449887621e-03 -2.51236591849e-03 -3.06501798330e-03  3.07035156372e-03 -6.22638813719e-03  6.22809033391e-03 -3.13059786549e-03  1.46732940142e-03 -2.52013023458e-03 -1.30423632549e-03 -4.71582714686e-03 -4.23030753458e-03  4.50961689701e-03 -3.61672588937e-03  3.79602993394e-03 -2.44280353048e-03  2.62415764884e-03  2.13517362231e-03 -4.51932850341e-03 -1.97459522664e-03 -2.25112491953e-03 -5.77080497833e-06 -2.90498633481e-03 -1.61403756193e-03  1.77649606159e-03 -4.06728691946e-03 -6.30211417064e-03  1.70217368731e-04 -1.52362511364e-03  3.14770775837e-03  6.36197829072e-04  7.70910163915e-03 -1.18278938680e-03  9.09626450332e-03 -6.82674729921e-03  7.08182789445e-03  6.17434188137e-03 -9.76823819524e-03 -1.62817522391e-03 -1.95832358039e-04 -7.41953414291e-03 -3.80240865056e-04  1.08971942776e-02 -1.31965787889e-03 -4.25620283796e-04 -2.10027652685e-03 -4.19950726360e-04 -2.39096872153e-03 -3.19435205779e-03 -2.42964295195e-03  2.43095481201e-03 -9.93673182948e-04  5.81906693296e-05  3.60679203171e-05 -2.17509919909e-03 -2.20984281632e-03 -2.02480402614e-03 -8.99745463993e-04 -4.35132246464e-04  4.56664378865e-03 -6.62625193839e-04  1.08108557434e-03  9.38188304916e-04  8.29109978537e-04  1.53760735241e-03  3.33023014955e-03 -4.07155545282e-03  2.58244167325e-03  3.23814999308e-03  1.58924454287e-03  1.32687350326e-03 -2.30206942439e-03 -1.47274402990e-04  6.42787105419e-04  2.05816671072e-03 -4.01888739784e-03 -1.00794280157e-03  3.72481076982e-03  4.39486735838e-03  8.79376776030e-04  2.84419532787e-03 -1.29073066268e-03 -1.43985014326e-03  3.98628959052e-03 -4.09089362044e-03 -4.25924303528e-03  2.64332375485e-04 -2.20401788986e-05  2.28846122822e-03 -2.23639944508e-03  1.79910567420e-03  4.16505429577e-03 -1.74213338965e-03  4.78911221753e-03 -2.18303724888e-03  2.22684483549e-03  3.20893662466e-04 -6.35280734755e-04  1.76202517288e-03  5.08061700181e-03 -3.18682598609e-03  3.59922655513e-03 -3.64943629399e-03 -8.62871258231e-03 -2.79365294815e-03 -1.55505469747e-03 -4.89824968928e-03 -2.89617070180e-03 -1.23270055583e-03 -4.07143699083e-03  4.44389148265e-03 -2.44796624153e-03 -3.32386175944e-03  2.02335687388e-03  2.71418904920e-03  3.78753099944e-03  5.16549469289e-04  1.51503789984e-03 -7.00145779782e-03 -3.44583383363e-03 -1.07075272432e-03 -6.19415373393e-03 -2.19013948836e-03 -2.74761248773e-03  2.40250474389e-03 -1.26631367659e-03 -3.93139943485e-03 -6.00620070898e-03  1.71938467444e-03 -5.85894050956e-04  3.32915461111e-03 -1.00112801638e-03 -1.14750177150e-03  3.68103799573e-03 -2.92811014993e-03 -3.55262079944e-03 -3.56866387592e-03 -1.31446278587e-03  4.34920209902e-03 -4.85644415254e-04 -2.21970798465e-03  5.43046389518e-04 -2.82801879381e-03  2.13564570384e-04  2.92699053129e-04  8.16676917952e-05 -1.15366670678e-03  1.62152131103e-03  3.55397190981e-03 -4.83250342918e-03 -2.16151176621e-03 -5.91473595986e-03  5.22019127101e-04 -1.02533943888e-03 -3.89768490177e-04 -1.22162194058e-03 -8.67497476722e-04  3.13371462392e-03 -6.70518279254e-04 -8.38998381223e-04 -6.57759334423e-04 -5.98463101171e-04 -3.22725495127e-03 -8.62264534911e-03 -3.51365368970e-03 -2.59542338543e-03  6.80972741527e-04  2.12055225228e-03 -1.29569871514e-03 -2.39777678224e-03  7.40625970234e-05 -9.32135576834e-04  3.00351762745e-03  1.79944172569e-03  9.53661197123e-04  2.52919376313e-03  9.12035432851e-04  1.93992552116e-03
-1.92160645965e-03  2.04600794443e-03  1.66527582145e-03 -5.41603603219e-03 -1.37558479983e-03  1.96555824594e-03 -6.05505354824e-04  7.25998430054e-03 -9.65760998814e-04 -1.76956219866e-02  8.11215019848e-02 -2.35287902903e-03  9.03539620103e-03 -1.04652817620e-02  7.17579876325e-04 -4.02435271944e-03 -1.37711476602e-03  2.02628917979e-03  1.69732301046e-03  7.44651689297e-03 -3.69745744657e-03 -4.01120897178e-03 -1.26643927807e-05  3.06763347770e-03  1.14792591565e-03  8.96536327494e-05  3.23154859139e-03 -8.50606306529e-04 -1.08375133929e-03 -7.02717273742e-04  1.53069051392e-03  2.95552818922e-03 -1.68895395353e-03  2.74563669687e-03 -2.50162055341e-03 -6.21530615900e-03 -1.28981122188e-03  1.02136188703e-03 -2.77086310710e-03  8.27048175069e-05 -2.25655655098e-03 -1.82832219663e-03 -3.17245435471e-03 -3.08012378743e-03 -3.59446174662e-03 -6.99436886852e-03 -1.94661527430e-03 -1.89211112717e-03  2.57415488309e-03  5.67198122262e-05  2.45600312103e-03  3.51324695099e-03  9.96460773448e-04  1.99297032975e-03  3.83424938408e-04  2.29972490136e-03 -2.35940619223e-03  1.06704964051e-03 -1.28956772419e-03  1.66073433648e-03 -7.86853210329e-05 -1.38545448364e-03  5.33158794454e-03 -1.07265180465e-03 -1.53847725191e-03  6.38809432091e-03 -1.22134754117e-03 -2.91946581994e-03  1.92738540493e-03 -2.48713576964e-03  4.69521663461e-03  4.13116546830e-04  2.24094086808e-03  1.00110853497e-03  2.09790469436e-03  2.72405290002e-03 -3.39044892354e-03  2.23961631912e-03  8.65042776957e-04  2.50626327569e-03 -1.28412770300e-04 -6.03655210550e-04  3.21104895357e-03 -8.66284750355e-04  1.51960980937e-03 -3.68470530627e-04 -1.11759685424e-03  3.13136640800e-03 -1.25950437277e-03  1.39816127295e-03 -4.45965839029e-04 -5.05420591501e-04  8.61749993065e-04  9.23909829504e-04  3.19866881666e-03 -2.89162759993e-03  7.76001208893e-04  1.23035279357e-03 -1.13540704024e-03  3.94445015949e-03 -3.40562009661e-03  1.22507913747e-03  1.49020303700e-03  1.10510885315e-03  2.04059215690e-03  5.96950700883e-04  2.46157637236e-04  6.91865972132e-05 -1.07571135760e-03 -2.21619096965e-04 -1.73565852546e-03 -2.62803781399e-04 -2.20845909629e-03  4.32772455339e-03  9.57145162111e-04  4.47512477552e-04 -3.13474215977e-03  4.81406913526e-04 -1.38252330357e-03  3.81941521678e-03  4.40029361825e-04  1.24904868973e-03  1.04917325980e-03 -1.55519301432e-03  2.97294881027e-03  2.42182890606e-03 -3.03617132842e-03  1.34802307225e-03 -8.73982721836e-04  1.66580780299e-03 -1.07737565595e-03  1.65474234895e-03  9.92333338878e-04 -3.14601546930e-03 -1.28173077506e-03 -2.24294163378e-04 -3.44926750634e-03 -1.64339269264e-04 -3.45448926337e-03  1.21836644627e-03 -2.18123155124e-03 -1.67603705213e-03  1.73308828873e-05  2.26314004010e-04  6.10022186846e-05  3.30032807298e-03  3.62830283311e-03  1.46389282767e-04  1.40021908422e-03 -9.18799998308e-04  4.91286855546e-04 -1.94503970204e-03  5.60726522256e-04  3.46236389995e-03  9.30204817968e-04 -3.75865065220e-03  3.62843650022e-03 -1.07357084700e-03 -3.47813347840e-03  4.32383824323e-04 -1.52623390005e-03 -5.98310778744e-04 -3.23175104123e-03  1.05456262425e-03 -1.69531437922e-04  6.04350312420e-04 -8.65135953705e-04  8.06911005253e-04 -7.89431828181e-04 -1.17485502918e-03 -1.19123036616e-03 -4.29991200126e-03 -1.45168449887e-03 -6.90181244512e-04  6.85171688033e-03  1.18776313090e-03 -4.60691403475e-04  2.56720014492e-04  1.40715501423e-03  4.53291471002e-03  9.86799064708e-04 -5.29724847839e-04 -4.91003538445e-04 -1.33922750852e-03  1.56874179992e-03  8.24033423821e-04 -3.69835039857e-03 -4.10132606488e-03 -9.42012218551e-04 -8.66236233904e-04 -1.90677881407e-03  1.86827333193e-03  8.18979173935e-05  5.22931875957e-05 -2.45785735739e-03  5.11234282821e-03  6.19488059138e-04 -1.92150758290e-03 -1.59640288996e-03 -5.41481481297e-03 -4.97749980117e-05  2.05150373720e-04  3.15012600561e-04  1.98826566736e-03 -1.37369529460e-04 -5.44359670740e-03 -1.57187337682e-03  1.29864103123e-03  4.70074546864e-05  1.87606246327e-03 -2.45701398825e-03 -2.60468120165e-03  7.01492411820e-04 -7.02290507576e-05  1.49439903580e-04  2.75018596867e-04 -4.80952526782e-05  1.03923922140e-03 -4.22210074142e-03  5.32333824345e-04 -5.93032440294e-04  1.27283290716e-06 -4.02761787043e-04  2.53617976058e-03  5.14389502140e-03  1.22923878325e-03  1.54159929683e-03 -3.70913162748e-03  2.79230318923e-03  1.32055902981e-03  2.58323949829e-03 -1.51453409346e-03 -7.41109712722e-04  5.48211734304e-04 -2.25951022126e-04  1.50691358836e-03 -2.54406327389e-03  1.85357455920e-03  3.99587950586e-03 -3.46357449629e-03  8.38529538999e-04 -1.03502357976e-03 -1.38657768593e-03 -8.67383582718e-04  1.27452199386e-03  2.15299112515e-03  2.62762979380e-03 -9.02394187769e-04 -4.32204249030e-04  3.26162201177e-04 -3.43074502797e-05 -9.39787964663e-04 -9.61777566480e-04  2.58416001219e-03  5.49335208424e-03  3.62681204045e-03  9.21075705891e-04 -9.36816460814e-04  4.48532807650e-03 -5.27700099550e-03 -4.05846438013e-03  1.39819093984e-04 -1.82030065678e-03 -9.06509824471e-05  9.17714562054e-04 -1.87135921415e-03 -2.71840394739e-03 -3.78640265437e-03  7.27779335402e-04  8.45847524814e-03  2.74305760261e-03  1.22447015856e-03 -1.54439183962e-03 -2.90321710716e-04 -1.50256292144e-04 -1.94396188315e-03 -3.18113091775e-05  1.21295890727e-03 -6.77782057634e-04  2.19727450463e-03  3.72219395856e-04 -1.10609542549e-03  8.14633132440e-04 -4.80345443252e-05  3.09645816677e-03  1.82521918573e-03  1.62972411418e-04 -2.40904087730e-03 -1.59879673794e-03  4.21250177949e-03 -1.64104532416e-03  1.01983035783e-03  1.16447604246e-03 -1.02666816122e-03  3.98945192257e-03  1.21536125919e-03  5.85371136248e-03 -1.52549059536e-04 -4.05010210413e-03 -6.11278616271e-04 -1.05507521749e-03 -4.37949298766e-03 -2.96569056828e-04  3.08207091978e-04 -1.59370747996e-04  7.45723715892e-04 -6.47452508054e-04 -3.16468666970e-03 -1.75515635782e-03  1.37201697422e-03 -3.58436555113e-04 -7.30608188118e-04  3.28811199281e-03 -1.12671979168e-03 -1.87176645512e-03 -2.10353576954e-03  2.69549289851e-03  9.90675102585e-04 -3.01160480343e-03  1.68265749987e-04  2.09124069081e-03 -1.46782909110e-03 -5.14874391164e-04 -2.40584215378e-03 -4.67507736906e-04 -2.36158888324e-03 -2.91764710618e-03 -2.94020486773e-03  6.88489861870e-04  4.96094491540e-03  1.45771569189e-03  2.05792709118e-03  1.86945353166e-04  5.39702223516e-04 -2.89002630758e-05 -1.65627476105e-04 -1.60211000201e-03  6.35689246607e-04  3.48164387994e-03 -2.96571874859e-04  1.43314186755e-03 -5.79324305463e-03 -3.06279298913e-04  4.69442739631e-04  2.41505496685e-04 -3.64203446184e-03  6.58451686821e-04  3.10773113212e-03 -8.34946370968e-04  4.06303131129e-03  2.91127038493e-04  2.87085429286e-03  9.19055403479e-04  1.13357089519e-03  3.08014055848e-03  2.71878239722e-03 -2.21395698823e-04  9.58783402311e-04 -1.32513988340e-03  2.39911244942e-03 -4.02136371910e-03 -1.28256020126e-03 -2.34699505577e-03 -3.78899993543e-03  1.76429204585e-03 -1.50612160816e-03 -4.48755723968e-03  1.42329276057e-03  1.08010255262e-03 -1.68375777375e-03 -1.28359966951e-03  4.04282814488e-03  5.53647138781e-03  3.46907798406e-03  3.38670872587e-03  3.32978230492e-03 -1.63782372010e-03  2.49267060018e-03 -7.28735179077e-04  9.52040132080e-04  5.92855807988e-03 -1.54559412740e-03  3.62030746735e-03  1.46655775989e-03 -1.49772444581e-03  1.91345396257e-03 -1.94180687809e-03  3.74815399922e-04 -4.94892049381e-04 -1.72419126036e-03  7.44093709678e-04  2.67278413416e-03  2.35276610658e-03 -2.34576007631e-03 -2.23834364392e-03  4.40405473869e-04 -1.28602374538e-04  1.66751243689e-03 -2.98852395070e-04 -2.52780512190e-04 -1.65822039647e-03 -1.11829652626e-03 -1.41111485692e-03  2.74178700196e-03 -7.31667417163e-04  3.23003554842e-03  1.31055256930e-03  4.14735611734e-03  2.65106272142e-03  3.82409647831e-03  1.52781160380e-03 -1.61716742385e-03 -1.44245520881e-03  1.30909155607e-03  1.16272696890e-03  3.25382493474e-03  2.46359096054e-03 -2.75515542105e-03  2.37760025737e-03  3.47793382096e-03 -2.35626291950e-04  2.63010075060e-04 -2.33452390666e-04  1.38676604908e-03 -2.15867783553e-03 -1.22326233330e-03  1.83832129672e-03 -4.56894687886e-03  4.28260092895e-03 -5.98013696939e-03 -2.37855682124e-03  1.82625480575e-04 -9.12133593569e-04 -3.01305552869e-03  5.21870217112e-04 -4.36770138612e-03  8.96754312186e-04  4.91250010210e-03 -1.06708583253e-03  1.52390629617e-03  1.16084629578e-03 -3.99282560409e-03 -1.51580618807e-03  3.07463610514e-03 -1.49806493536e-03  1.44627340656e-03  5.26319181612e-03 -1.19354537152e-03 -1.79872431456e-03 -9.17712964399e-04 -2.12242050238e-03 -1.32073068836e-03  2.80774506571e-03 -1.74189835285e-03 -2.78114749142e-03 -7.69915790631e-03  1.51823022933e-03  1.55720135718e-03  6.59057187334e-04  5.35301078788e-04  5.67469600239e-04  4.31001347155e-03  2.31190649374e-03 -5.95800210993e-04 -2.35899184076e-03  1.14795392140e-05 -2.70080534337e-03 -2.62279814091e-03  3.29774141111e-03 -1.38745360999e-03  2.40089200689e-03 -9.82997479338e-05 -3.72783500231e-03  1.41470957501e-03 -1.26597556110e-03  7.18184131913e-05 -1.05664730967e-03 -1.20973559287e-03 -1.22749299587e-05 -1.94272434293e-03 -1.82369907693e-03  4.63075949525e-04 -5.86021369698e-03  8.65565504195e-04  1.81751827504e-03 -5.43847919568e-04 -2.54421932361e-03  5.10798908782e-05 -4.64765800985e-04 -2.73156904223e-04  2.23876442274e-03 -3.16039693076e-04  2.39090422401e-03 -4.69685073558e-04  3.36738267861e-03  5.56422899343e-03  7.10515138570e-03  7.71046075113e-04  1.60054011269e-03 -5.51005646171e-04  5.28800253516e-03 -2.89776648638e-04 -6.25104888432e-03  2.84200762901e-03 -1.65634309532e-03 -1.43494271657e-03  1.39974625841e-03 -2.30165022552e-03 -1.61215940063e-03 -1.73871322381e-03 -2.75438563278e-03  2.00036543117e-03
-1.37817557838e-03 -7.57082165122e-04  2.87339491115e-03  1.93562248805e-03 -1.75020230047e-04 -1.20197196889e-03  1.03021551828e-03  3.30563908951e-03  3.95232667497e-04  9.99904639292e-03 -2.35287902903e-03  9.21293760880e-02 -6.14086801981e-03 -6.14306891745e-03  1.49220997337e-02  1.28163023982e-03  2.69472279625e-04 -3.64937249079e-03 -6.29326579191e-03 -3.55249189299e-03 -1.63399063661e-04 -5.91156668226e-04  2.01937700067e-03 -8.48737359989e-03 -2.85370018002e-03 -1.58709661021e-04 -3.20136161368e-03 -4.12047268711e-04  1.21981807744e-03 -1.36513249725e-03 -1.78904624183e-03 -2.16285537375e-03 -5.42934948099e-04 -1.46681515666e-03 -3.13341920980e-03 -7.79138579490e-04 -1.41879124742e-03  3.57713394308e-03  4.87513915114e-04 -1.06357328602e-03  9.51136442865e-04 -3.63587570976e-04 -5.12998778128e-03 -1.51927967835e-03  3.02985284795e-03 -1.33402736692e-03  3.13847206415e-03  7.12030474612e-03 -4.94683486212e-03  1.15051879830e-03  1.57438465842e-03 -2.08053748642e-03  1.03743255085e-03  6.87272879121e-04  9.80883351997e-05 -1.99267446952e-03  1.42209457373e-03  3.32660645482e-03 -6.50209448964e-04  1.28219218550e-04  3.36786275636e-03 -1.88845574054e-03  1.65834963460e-04 -1.20558879640e-03 -5.59065909516e-03  2.35046924349e-03 -4.03478478235e-03  1.02416847164e-03  5.26476143827e-04 -2.11696226195e-04 -5.92529855831e-03  2.12458872139e-03  1.58029421856e-03  3.02908291742e-03  5.46589325593e-04 -1.56951851389e-03  1.99564181031e-03  2.45007036801e-04 -1.32732234803e-03 -2.76146409631e-03 -2.07149339535e-03 -2.52694375300e-04  4.08618381979e-04  5.42601666060e-04 -2.58276920907e-03 -2.52969298088e-04 -1.25288599202e-03 -2.09400283081e-03 -1.07656018468e-03  1.24450932434e-03 -3.05519574393e-03 -3.59233114152e-03  3.42306142126e-03  3.19531374166e-03 -3.73212279810e-03 -1.91429709634e-03 -2.48881350271e-05  1.05885862799e-03  5.98042623882e-03  5.56691953253e-03  1.95325021813e-03 -5.50342995320e-03  1.19656595825e-03  2.28613865729e-03 -1.61590056171e-03 -2.46195666794e-03  1.22530984514e-03 -1.22257664880e-03 -2.26149339305e-03 -6.35181638708e-05 -1.32529118785e-03  1.50671143626e-03  1.34130443835e-03 -4.63571984297e-03  8.82504123873e-05 -5.85207075761e-05  1.41326843280e-03  2.41642810472e-03  4.76456178299e-03 -1.85508841056e-03  1.37214683507e-03 -3.08329322300e-04 -3.89975733128e-03  5.95140750086e-03  3.99410610686e-04  1.37001281621e-03  4.95027830891e-03  1.14518530383e-03  4.19378570551e-03 -3.16270256644e-03  4.00568979545e-03 -6.12050680399e-04  1.24585833899e-04 -1.03805822890e-03  4.48505942858e-03  1.30777394264e-03 -1.35146600762e-03  1.46448687401e-03  8.75475290587e-04 -3.73229730262e-03 -1.32294045292e-03  2.18206309499e-04  2.08124990092e-03 -5.12361839740e-04  3.11811408109e-03 -1.42465511157e-03  8.61577344885e-04 -2.73659676057e-03 -1.52081825052e-03 -1.44985822471e-03  3.15596560980e-03  3.78774015741e-04 -4.79995512654e-03 -1.34332266086e-03 -1.81250769319e-04 -2.07883207146e-03  2.77951466367e-04  1.98438395104e-03 -5.86854366811e-03  3.32547443856e-03 -3.05643365469e-03  3.07413806407e-04  3.53189375441e-03  1.61120615030e-03  1.91586196349e-03 -3.93524077395e-03 -2.58794072613e-04  3.80229770487e-04 -2.76400612262e-03 -1.70062806868e-03  1.82657686400e-03  9.00684926953e-04  4.83233687677e-04 -1.25768750984e-03 -6.89019755742e-03  1.77089178436e-03 -3.86326837669e-03 -4.69098448700e-03 -9.83744333515e-04 -4.89257175988e-03 -5.78314029244e-05  2.59342576146e-03  6.08588654257e-03  4.10252705372e-04  1.50799045754e-04 -3.36214492194e-04 -7.15713573025e-05 -5.81064310557e-07 -2.32446446545e-03  4.92444774727e-03 -1.33699545331e-03  3.57677124607e-03 -8.32114580173e-05  6.98510837757e-04 -4.81016939818e-04 -2.09436085011e-03  1.73287695613e-03  1.11658543862e-03 -1.21479627687e-03 -4.56363202577e-03  3.85438635557e-03 -5.06150368297e-04  3.88055183907e-04 -6.90227955075e-03 -1.26493559520e-03 -5.08514952614e-03  2.27947738243e-03  8.52440661169e-04  7.26347055161e-04 -6.37992918506e-04 -4.24137978445e-04  8.58236793667e-04  2.45693883116e-03  1.71880101043e-03 -2.73848573868e-03 -1.72639953478e-03 -2.07535120253e-03 -7.93741510995e-04  8.45231370140e-04 -5.88076617384e-04  2.43493108685e-03 -1.04701114994e-03 -3.05854668464e-03  3.97211703349e-03 -1.64357608107e-03  2.35215698703e-04  2.37764229967e-03  3.03863150996e-03 -7.17714865419e-04 -2.11043778999e-03 -6.34680112385e-04  2.00510638777e-03 -2.92123108028e-03 -3.14197047106e-03  4.52289944186e-03  2.07805122292e-03  9.37191986589e-04 -1.03918162158e-04  2.99062593689e-04  6.53975437687e-04 -5.62475296964e-04 -2.59739667998e-03 -3.06310563876e-03 -2.29742358447e-03 -4.89887070039e-03  5.26642945475e-03  2.23815182913e-03 -8.29749772673e-04 -2.45979660473e-03  1.46315068111e-03  4.58877737203e-03  2.11373498571e-04  4.85265618167e-03 -3.46526378336e-03 -2.99817410882e-03 -3.01360238364e-03 -2.23996188524e-03  3.61151979736e-03  1.24173240022e-03 -4.27211216389e-03  1.72983640665e-03  2.77773709831e-03  2.48664569499e-03  1.98649736069e-03 -4.05751382721e-03  4.40716521112e-03 -2.15220765647e-03 -8.26952535538e-04  1.88978326249e-03 -8.98054303487e-04 -4.84259963487e-06 -4.10473187951e-03  1.14118506673e-03  9.46495322968e-03 -1.67306508672e-03  1.33830027044e-04  2.27011738642e-03  2.84537581995e-03  3.87969031895e-03 -2.26956725397e-03  1.30226826433e-03 -2.16172492826e-03  7.13353664324e-04  2.96014939510e-03  3.75246804234e-03  3.55522314795e-03 -8.72034829425e-03 -6.68919962477e-04  2.98943700215e-03 -2.81770237263e-04 -1.53493741976e-03  9.52308731866e-04 -1.21536167610e-03 -2.28424298581e-04 -2.10734499588e-03  1.23753301337e-03 -2.51265281846e-03  1.87656317103e-03  2.74417059909e-03 -3.72295083729e-03 -1.11379122081e-03  1.68069764283e-03  1.00631387038e-03  2.14195432675e-03 -1.93031541405e-03 -1.07022412805e-03 -2.05968918458e-04  6.66095465957e-04  9.83313573259e-04  1.49621359085e-03 -1.12773751206e-03 -2.05221529543e-03  1.17936315965e-03  1.79698490456e-03  6.71692694547e-03 -2.02556076507e-03  8.44566496155e-05 -1.60348053076e-03  2.95032237484e-04  1.54133559907e-03  1.17721399237e-03 -3.07772271688e-03 -2.22061979755e-03  1.63497765645e-03 -3.96466411520e-04  4.81521030543e-03  6.13933083644e-06 -1.29348584310e-04  3.65606819536e-03  1.55577648742e-03 -1.51263573912e-03  7.02577699289e-04 -2.13236251206e-04  2.02264159471e-03  6.83358601103e-04  1.53472856737e-03 -2.73515328148e-03 -6.88021794289e-05  2.83387911793e-03  2.35407587125e-03 -8.61144361594e-04  2.23939934120e-04 -2.11030810872e-03  2.30791193205e-03 -2.06704180975e-04  2.50545809686e-03  1.54643491799e-03 -3.31013665006e-03 -5.36055167159e-03  5.74926171825e-05 -3.38158633260e-03 -2.41576891037e-03 -7.44209756970e-03  1.07643397976e-03  3.20900462011e-04  3.20865807379e-03 -4.57261974347e-04 -1.49248939137e-03  2.49854389217e-03 -4.79661960392e-03 -1.65748994483e-03 -2.56674040486e-04  8.10694909784e-03  4.49674443615e-03  7.49725189095e-04 -1.75010553453e-03 -3.02222297511e-03  1.77035887088e-05 -2.35509691643e-03  4.10112349229e-03 -4.46616612323e-03  5.77311408029e-04  4.29301089690e-04  4.97094570496e-03  5.71470893841e-04 -6.05217031922e-05  1.50314496649e-03 -1.19002845116e-03 -2.76374206554e-03 -2.07182091589e-03 -3.98435070095e-03 -4.89895626177e-04 -3.19028749883e-03  3.46111750018e-03 -2.41320372819e-03 -2.19789199622e-03 -2.14926332705e-03  5.13684138296e-04 -8.42505668062e-04 -2.03820171638e-03 -6.02068227055e-04  1.73985187915e-03 -1.07879318505e-04  5.26196139156e-04  2.66954535892e-03  2.78752558488e-04 -3.34542304911e-03 -1.93799922753e-03  8.52587095297e-04 -1.51303355988e-03 -2.88924985468e-03 -1.75800755764e-03  2.71390789945e-04  2.12637863343e-03 -4.82520327417e-04  3.71427324666e-03  2.72836277194e-03  7.13744412050e-03  3.37510212403e-03 -1.82019124289e-03  1.12519795515e-03 -5.39890048399e-03 -4.64038787682e-03  1.51196549679e-03  2.49187720381e-03  2.11301765169e-03 -1.42745716233e-03 -4.94449332101e-03  4.54422904216e-04  1.72739372508e-03 -3.58399581749e-03  1.45493155425e-03 -2.71557789012e-03 -3.53226630347e-03  7.66370044886e-03  1.74520289102e-04  9.69096876102e-04  3.24974796603e-03  5.95927815438e-04  2.70505561636e-04 -1.48221668271e-03 -1.98790133228e-04 -1.74743721439e-03  6.36032550293e-04 -5.05991359667e-04  3.47790699998e-03 -6.16055091418e-05  7.92305752433e-04 -8.60117199972e-04 -4.50985198305e-04 -2.03677128052e-03  2.19263156022e-03 -1.53032978545e-03 -1.53521357383e-03 -2.18609000259e-03  4.93879286443e-03  3.38922013503e-04  3.93210560677e-04  1.38706672797e-03  1.74158157705e-03 -2.78727729931e-03 -8.32842651537e-04  8.08318910575e-04  7.49066266728e-04 -1.66023700231e-04  5.06459220539e-03 -1.99871216311e-03  3.23929786188e-03  3.59379175460e-03  2.59440305398e-04 -1.05253562726e-04 -1.57285632532e-03  1.99138254416e-04  1.72121897990e-04 -1.27310502433e-03  3.35465081603e-03  1.00942569120e-03  3.76820859513e-03 -4.50129423179e-05  5.95094228729e-03  3.94489687766e-03  3.66171561908e-03 -4.45839510070e-03 -9.18164564346e-04 -3.83205413787e-03 -1.41984460090e-03  2.01099035607e-03  6.10151517683e-04  2.06066057233e-03  3.09614143158e-03 -2.09665332038e-03 -1.64197530317e-04 -4.28026294083e-04  1.17255059728e-03  1.67026177618e-03  2.88637559369e-03 -4.23375700855e-03  1.03153855877e-03  2.96582679682e-03  4.21038487081e-03  1.33513012900e-03  7.18505159028e-04 -1.96508852656e-03 -1.27511297056e-03  7.68994501961e-04 -3.45248479962e-03 -1.67249325144e-03  1.44725037307e-03  2.55543195621e-03  1.93422700597e-03 -1.27095028025e-04 -2.87743170665e-03 -2.80210699824e-03  5.43664846761e-04  1.47514074738e-03  2.29548403314e-03 -2.08913987213e-03  1.37797428494e-03  4.65314325615e-03 -2.17579443577e-03 -2.16232758467e-03  4.30459029365e-03
-4.20641053142e-03 -7.95606145828e-06 -4.02247486587e-03 -2.76427017358e-03  1.64232742582e-03 -1.81621210700e-03  1.57926797871e-03  7.68447605952e-04 -1.98492773630e-04  1.56394390514e-03  9.03539620103e-03 -6.14086801981e-03  1.48621248396e-01 -1.35177674058e-03 -3.53637201867e-02 -8.93794384708e-04  3.25292350455e-03 -5.91222664169e-04  1.73387795893e-03  2.86169231232e-03 -6.13096481728e-03 -8.41748648322e-03  3.93612347048e-03  1.45574863157e-03  1.47709283722e-03  9.07326141139e-04 -3.55580051834e-03  1.89662748557e-03  2.10823404469e-03  5.33418961910e-03 -3.78604110759e-03  1.38004070639e-03 -6.99387062774e-03 -2.25441845227e-03 -3.58276305511e-03 -5.73364093148e-03 -2.34764319607e-03 -4.38417221229e-04  4.08501892627e-03  4.20596909228e-03 -2.01535090470e-03 -1.66017904260e-03  3.55662454289e-03 -1.25793264122e-03 -5.99703645259e-03 -2.36693792439e-03 -3.38870253109e-03 -4.08655434182e-04 -4.04812402242e-05 -2.52655705747e-03 -5.65099013468e-04  2.79030906765e-03 -4.47283965402e-03 -1.44631229543e-03  3.90731674416e-03  2.33293009217e-03  2.60974854877e-03 -8.07620673764e-05  3.26857065205e-03  3.86275825541e-03  1.05194579174e-03  7.26818628396e-04 -1.65934598929e-04  1.46749122450e-03  1.57425230409e-03  6.02926533710e-03  4.22056378639e-03  2.77423375776e-04 -8.79992270988e-04 -3.24529713504e-03  1.84868000247e-03  9.75320188063e-04  8.48998549561e-04 -1.06442587778e-02  3.23908211766e-03  7.65771833700e-03  7.67937046934e-03  2.74181686097e-03  5.68749837831e-03 -1.71216948687e-03 -1.59405328559e-03  2.66625424808e-03 -3.19683570809e-04 -3.85854081494e-03  2.15158686556e-03 -4.11489663848e-04 -4.20365260488e-03  3.25648558914e-03  7.09362099938e-03 -9.98980081063e-04  1.09996187482e-02 -8.82695542200e-04 -6.36761249327e-04  2.29996654318e-03  5.63531633114e-03 -8.89708631071e-05  5.32144310526e-03 -2.72853494033e-03 -4.15759426789e-03 -1.71928309655e-03 -3.81744445946e-03  4.19452012441e-04  1.78401654855e-03 -9.09431244665e-04 -2.85934697698e-03  3.57742746762e-03 -1.42047184422e-03 -1.85702547122e-03  5.80280641866e-04  4.03591484704e-03  3.84231993051e-03  1.20846591139e-03 -1.53533441690e-03  6.40732525067e-03 -8.31368388946e-03  1.39502520119e-03  7.98824649781e-03 -3.06049223860e-04 -2.74976073708e-03 -2.28411173710e-03  5.80787736169e-04  2.25361037286e-03 -3.44803036162e-04 -5.43286623065e-03 -2.20311616470e-03 -5.39710669385e-03 -7.84734125762e-03  3.51413802161e-03  6.76094653257e-03  3.82542162480e-03  2.47285796898e-04  3.65741062957e-03  4.14934129881e-03  9.25123118488e-03  1.88566274752e-03  7.02659544156e-03  7.25907108128e-03 -7.08931613150e-03 -4.34721413858e-04 -6.32160001357e-03  7.75194233697e-04 -5.26672896391e-03  4.72449201226e-04  4.91985028605e-04 -7.86421624884e-04  7.67115995698e-03 -1.56993595107e-03 -4.53639440988e-04 -2.65725424478e-03  3.88184450174e-03  4.07706211533e-03 -7.09678711714e-03  1.01061508347e-03 -7.27992640385e-04 -3.34514779968e-03  6.42182093845e-04  4.52222427324e-03 -2.20804953132e-03 -1.91308557910e-03 -4.69333240012e-03  3.81988960969e-04  3.35201091844e-03 -1.26009885999e-03  4.90828072555e-03 -8.24525067903e-04  6.61346809698e-03  4.87142155436e-03  4.47109413756e-03  1.11249771897e-03  3.26943198671e-03  1.17957715347e-03  2.44188438356e-03 -3.76212256878e-03  5.37590259253e-04  1.77980471222e-03 -1.12860251569e-03  2.25478579714e-04  1.46083968792e-03  3.40454936696e-03  1.54483802875e-03  2.83855168950e-03  8.94554189391e-05 -1.90027519220e-04 -1.90447562867e-03  1.82196001960e-03  6.82966228570e-04 -2.63887975903e-03  2.11600501981e-03  5.06571427360e-03 -3.34197324743e-03 -4.97518941360e-03  9.35464180941e-03 -4.52836393693e-04 -4.56180779792e-03  2.18416409363e-03  8.13202170041e-03 -2.94585845642e-03 -1.18874247450e-03  2.55246240916e-03  6.10582140012e-04  1.19490866240e-03  2.69419111739e-03 -3.52247237798e-03  9.20318388950e-04  2.65305808611e-03 -1.76766740276e-03 -5.83892791487e-04  1.73889923297e-03  9.00780504098e-04 -5.43487650076e-03  6.99991044530e-03 -6.89943990710e-03  3.15335547210e-03  1.38670689511e-03 -2.49872262790e-03 -3.29685822500e-03  6.64323451267e-03  9.60955593611e-04 -1.22799766420e-02  1.10395188416e-02  5.80350993735e-03 -7.66469659489e-03 -3.68956878767e-03 -3.57422990704e-03  5.06828229080e-03  2.48385862135e-03 -3.70431396017e-03 -4.19750756144e-03  5.60606389887e-03 -4.33689846352e-03 -7.23748008083e-03 -1.02144257782e-03 -7.82539911839e-04  1.16780524613e-03 -1.77566628386e-03 -5.94546666831e-03  3.28721071857e-04  2.98227830959e-03 -6.41092781556e-03  7.86008804161e-03  1.44544589991e-04  1.94342374119e-03  2.43144581273e-03 -1.13698420265e-03  1.01716793358e-02 -1.43360059690e-03 -3.62568263217e-03  8.25211499745e-03  9.54540480888e-03 -4.41351050875e-03  4.40397627943e-03  2.67814974040e-03  1.42194347357e-03  1.23400515322e-03  8.42772736477e-03  8.87354788098e-03 -8.57646129632e-04  4.93691092952e-03 -9.41666346430e-04 -9.82914478343e-03 -3.63088469253e-03  2.81975911706e-05 -4.66762997391e-03  2.49348847989e-03  2.58658224622e-03  6.08587640751e-04 -4.61651691681e-03 -1.63805953329e-03  9.08264359268e-03  1.39885486576e-02  2.25675960153e-03 -2.88752173742e-03 -1.60878756290e-03 -6.62125216379e-03  8.71760535343e-04 -1.76733602557e-03  1.38463301640e-03 -2.15261615753e-03 -7.25823742868e-03  2.09061316668e-03 -4.30805933939e-03  2.49232426535e-03  4.75567462051e-03  5.47049998278e-03  6.85794192623e-03  2.25835331565e-03 -5.54172040476e-03 -4.26566067923e-03 -3.38618348279e-03  4.42558622907e-03  7.55709153409e-04  3.64201463860e-03  2.51278024699e-03  3.73748897302e-03  7.72134918240e-03 -3.24275790523e-03  2.31627318543e-03  2.27669368530e-03 -4.14582415813e-03 -1.99023936412e-03 -4.15879545349e-03 -4.86530549196e-03  7.02129491483e-03  4.07510943329e-03 -7.09262427609e-03  8.03690854782e-04 -1.30683875669e-03  4.41431988360e-03 -2.34384367710e-03  1.20829645765e-03 -3.92968546852e-04 -1.36398956869e-03  5.29402250264e-03 -6.98497088679e-04 -6.72501518568e-03  7.02859017474e-04  4.80405592198e-04  7.06800757078e-03 -1.62662639567e-03 -4.48877102939e-04 -1.94040415294e-03  1.95746658743e-04 -1.99453133927e-04 -4.72011650143e-03 -7.21821565924e-04  2.07321974645e-03 -8.57617083603e-03  1.16425326053e-02 -2.06875646359e-03 -2.11722969461e-03 -4.07137110350e-03  1.82292037728e-03  1.62239306760e-03 -7.91530949123e-04  2.01338325813e-03  5.13610221328e-04 -6.06775366879e-03  2.85809164925e-03  1.51831483723e-02 -6.12466293276e-03  4.24136136664e-03  2.28008126221e-03 -2.14317668696e-03 -2.18624677845e-03  2.79006481284e-03 -5.92353683621e-03 -2.88570355870e-03  4.75908952379e-03 -2.52008778311e-03 -2.37132139757e-03  3.52300656941e-03 -1.81862440887e-02  7.13118298818e-03 -4.88374581272e-03  9.52390221421e-03 -2.47983897600e-05  8.97803457392e-03 -2.98947333181e-03  1.99542001681e-03  2.81256378924e-03 -1.98144461875e-03  7.59973893580e-04 -2.90799469740e-03 -9.17939125224e-03  9.84954296089e-05 -1.30928564708e-03 -3.77112730962e-04  3.57620223912e-03 -2.99485272452e-05  4.25228104818e-03  5.42972377399e-05 -9.37412571575e-04 -8.88810671328e-03 -6.33398209812e-03 -6.57105852325e-04  3.96133494341e-04 -3.44236616225e-03 -2.33695987541e-05 -7.95441768434e-03  2.07037666028e-03  1.28929085754e-03 -1.57871482198e-03  7.10012076685e-04  9.67601461306e-05 -4.21918291161e-03 -3.65500471759e-03 -2.62255487890e-03 -4.10593000622e-04 -6.23522708850e-03 -6.51455691484e-04 -3.91728422194e-03  3.84172125778e-03  2.90020426265e-03  3.60934978497e-05 -1.05659922345e-02  3.98442622296e-03  6.26789486519e-03  1.86651701007e-03  8.12540803585e-03 -2.84646535770e-03 -1.89524457693e-03 -3.74359921972e-04 -3.92185940679e-03  1.22276713008e-04  5.13745047963e-03 -2.36993385658e-03 -8.20197921274e-04 -1.28738829864e-03 -2.83312617747e-03  2.71424143664e-03 -3.49891161075e-03 -4.93301852934e-03  6.74948465163e-04 -6.54709573413e-03 -6.38594906876e-04 -5.24968470407e-03  3.75593616350e-03  9.81414648665e-04 -5.25615631495e-03  6.52577528676e-03 -8.81967572714e-03 -6.58975865918e-03  9.40464219298e-03  1.04527043679e-02 -8.73562366534e-03  6.44969927701e-04 -5.01125023577e-04 -3.27395971602e-03  1.95088124576e-03  1.87154024339e-03 -4.83655537140e-03 -1.61410320625e-03  4.99792530079e-03  2.72322017781e-03 -2.28297313099e-03 -2.13313212885e-03  1.68346506575e-03  2.27016949060e-03 -8.14273583126e-04  1.46513944322e-03  8.91571785873e-04 -2.53840958976e-03 -3.52723849257e-03  1.64712402550e-03  2.54055108729e-03  6.87175149044e-03  3.34506596902e-05 -3.16674449147e-03  3.12228699344e-03 -1.11710890839e-03 -8.29221522022e-03 -2.57683136615e-03 -8.52455957479e-04 -1.20438446744e-03  5.72654357959e-03 -4.66736036258e-03  1.11675461975e-04  7.06735217921e-03 -2.58392419327e-03  3.24731656471e-03  1.26839468377e-03  9.01489232978e-04 -8.46016516275e-04 -5.81509074475e-04  7.98089559900e-03 -1.06553444158e-02  6.98237097302e-03  1.74615184036e-04  3.38171266452e-03 -6.69842367741e-03 -4.43743336681e-04 -3.78056910742e-03  9.35359625378e-03 -6.11606196821e-03 -1.42723358877e-03  2.80314086243e-03 -1.68785427659e-03 -1.31587056544e-03  6.24617764924e-04 -2.99966945023e-03 -1.91657809787e-03  6.36522068982e-03 -5.82486168315e-03 -1.17392191315e-03 -6.03376661632e-03 -1.77499490826e-03  6.27392726401e-03 -2.25707686105e-03 -5.85723427220e-03 -3.58008557808e-04 -7.31395381493e-03 -2.12688962431e-03  5.66532772532e-04  6.07631325243e-04  2.73440087413e-03  3.90091525649e-04 -2.42922223496e-03 -4.25835263341e-03 -3.53853989576e-03 -3.30440324843e-03  3.98425923569e-03 -7.02850718372e-03 -1.19010445643e-02  4.33503471073e-03 -2.49315051328e-03  1.15356095101e-03 -7.91114604017e-05  6.64695991520e-03  3.16771011125e-03 -7.70684705574e-05  2.76664732389e-04 -5.21346426614e-03
 1.39933158323e-03 -2.35009907266e-03  3.00335438093e-03  3.29684778101e-03  1.41592269484e-04  1.00524982512e-03 -1.94585269078e-03 -3.94041585403e-03 -1.91893930772e-03  4.71092010441e-03 -1.04652817620e-02 -6.14306891745e-03 -1.35177674058e-03  1.52957298235e-01 -6.95255305467e-03 -4.19491487000e-03  8.95187563865e-04 -5.50828586947e-03 -5.43128529395e-03 -1.20521897209e-03  6.65029033947e-03  4.58836500218e-03  7.19849754573e-03  5.52674073155e-03  3.53398653316e-03 -2.82066486664e-03  6.94945843317e-04 -4.86648099673e-04  1.68386318872e-03  3.45264322515e-03  2.40212139961e-03 -4.31654825392e-03  8.81552141875e-03 -5.89975346466e-04 -6.78397835207e-04  7.61321963057e-05 -6.60639156996e-04 -3.02271787733e-03  5.21777331335e-03 -9.05760634370e-05  8.38487895137e-03 -1.06832425950e-04  7.29621225197e-05  1.26804004838e-03 -9.03492788094e-03  5.86817083522e-03  4.84002134195e-03 -2.16993012806e-03  1.94444598135e-03  4.08877020287e-03 -5.99321304182e-03 -1.36251542823e-03 -4.31189856094e-03 -5.59891837227e-03  3.77039671996e-03 -3.03856150904e-03  2.75828199054e-03 -2.37784209675e-04  2.05526020619e-03 -6.04023263030e-03 -1.55637713969e-03  6.57347214175e-03 -1.02282431312e-02 -9.26957395482e-04  1.28795786166e-03 -2.57353587494e-03  2.48162227293e-04  5.73370923432e-03 -5.89745114398e-04 -3.40553995642e-04  1.52699264481e-03  5.01797549638e-03  1.51336716505e-03 -1.62584057780e-03 -2.73666016742e-03 -5.46572323970e-04 -1.95472073135e-03  7.41278844891e-03  3.14155260155e-04 -3.15459154791e-03 -5.76566404108e-04  3.29038164687e-03 -3.57434756698e-04 -6.98385930736e-03 -5.32918304760e-03  3.71720517786e-03 -1.86354589216e-03 -1.53850144380e-03 -3.28567935264e-03  1.01398662633e-03 -1.31445984842e-02 -2.93628914733e-03  3.80071622941e-03 -9.16864407738e-04  4.05481266625e-04  1.23122224124e-02 -7.01817534150e-03  1.87396829903e-03 -7.07437725345e-03  1.32926145643e-04  3.10362628562e-03 -7.88417872169e-04  5.58119899512e-05 -9.09571133248e-04  4.00026638947e-03  1.80981631143e-03 -3.51653019821e-03  2.18274988728e-03  3.10324076445e-03 -3.77727691568e-03 -1.31463573777e-03  6.25185731791e-03  4.14085733840e-03  2.94914607471e-03 -1.80680912947e-03  5.86074868211e-04  6.13284803762e-04  6.31166400933e-04  2.88256577052e-03  3.01431701371e-03 -7.39330943023e-04  2.39005728792e-03  2.97660191618e-03 -1.75402495398e-03  4.22790818302e-03 -6.16192546942e-04  1.54015416731e-04 -4.81312446538e-03 -7.96884927914e-03  7.50485816368e-03 -3.88143196556e-03 -6.28312419781e-03  1.98231494197e-03  8.65524901344e-03 -1.00409811480e-02  8.10800662254e-03  8.18750345576e-04  2.79726228310e-04 -4.02352879771e-03 -2.02672519382e-03  7.92294831473e-04  1.21729667478e-03  6.41914943724e-03 -4.50722317776e-04 -2.34039307945e-03  9.03366957444e-03 -3.08236130316e-03 -6.73923440357e-03 -2.31635470667e-03  1.77977781656e-03  3.10068100043e-03  4.83674964360e-03  2.41030584828e-04 -8.12177435391e-03  2.00306913549e-03  4.95778509689e-03 -4.85837216449e-04  6.15074283367e-05  7.27421914235e-03  4.66487686247e-03 -4.31174682913e-04 -5.08104595169e-04 -2.12877519523e-03  6.23000138034e-03 -1.04317061977e-02  5.76945305393e-03 -4.60397879133e-03  1.20347155075e-03  3.81412696067e-03 -1.82181157336e-03  2.07985985811e-03 -9.37061263221e-05 -1.02405627039e-03  2.30380363417e-03 -5.51511581318e-03 -2.51593179850e-03 -3.50818381672e-04  4.38379334336e-03 -4.03740498688e-03 -4.65447292981e-03  2.11105859839e-04 -5.10258947698e-04 -1.40235061077e-03 -6.05057311744e-04 -9.76981984358e-04 -3.79836931624e-03  9.73643322378e-04 -8.17436281081e-04  3.22313506033e-03 -9.00943295909e-03  1.16721423395e-03  4.82382831226e-04 -7.42280784954e-03  1.84331629863e-04  7.06334048421e-03  1.59374047019e-03  7.38710441145e-04  5.25464082747e-03  3.17426284865e-04  7.19711392715e-03  4.75635192974e-04  1.19367538730e-03 -7.36165133172e-03 -6.71334920749e-03 -5.13460783521e-03  1.16271815651e-03 -7.80443876207e-04  1.82699357819e-03 -3.97346542702e-04 -1.28076009300e-03 -6.09427119400e-04 -3.34014468411e-03  2.65011612612e-03 -2.38359466416e-03  2.47066539725e-03 -2.56734131847e-03  1.66118716316e-03 -5.73861118127e-05  3.78821788047e-03 -1.80942482848e-04  6.19718221005e-03  9.90169340968e-05  1.65026951516e-04 -2.81800762471e-03 -8.38551029661e-03 -3.08270959363e-03  2.59490370824e-03  4.81231561428e-03  3.20642720580e-03 -3.56165853278e-03 -2.00574785004e-03 -2.59516504507e-03  3.71340304191e-03  3.28518526749e-03 -2.76586319916e-03  3.53730005916e-06  1.75679466659e-03 -3.73291643453e-03 -6.19709119613e-03  7.36945710083e-03 -4.87803353585e-05  1.76081213349e-04 -3.59295774561e-03  7.08467321208e-04  6.31869375129e-04  7.99492842840e-03  1.08840135503e-04  4.73045436196e-03 -1.41725171716e-03  6.09247720941e-03 -5.45957258366e-03  5.87691927907e-03  3.86267513269e-04 -3.45938099145e-03  1.50138635678e-03  1.82767249353e-03 -1.94747518687e-03 -3.07249555223e-03 -5.10154150485e-03  2.84390566922e-04 -3.43199104717e-04 -4.45551860077e-03  1.36394063432e-04 -8.18246013629e-04  3.42074571307e-03  8.96462129735e-04  3.13890470690e-03  5.29426293154e-03 -6.53677684023e-03 -6.10632263204e-03  2.36182236552e-03 -6.65203949209e-04  2.26046300799e-04 -2.59551792814e-03 -9.63373303554e-04  3.63950823707e-03  3.05586271785e-03  3.26289487212e-03  9.80058154828e-03 -4.38326418691e-03  4.41986621289e-03  1.07670970180e-03  1.80980977832e-03 -6.83641552625e-04 -7.00841340088e-03 -7.49424963558e-03  1.58115443133e-03  7.84240166307e-03  2.75234982476e-03 -4.00279310538e-03  4.45904830953e-03 -3.33496268345e-03  3.35326582902e-03  3.14211002238e-03 -6.94448713284e-04 -4.70686824617e-03 -5.42586252212e-04 -3.34761833148e-04 -9.35036769422e-04  3.69711047668e-03 -9.42583581386e-03  7.65608665565e-04 -8.07539123289e-03 -2.40831733040e-04 -3.44708184415e-03  4.45727567845e-03 -2.40271622917e-03 -1.31786845858e-03 -2.18771768856e-04 -4.09819876025e-03  1.37680514952e-03  1.25213712903e-03  1.67114795810e-03 -2.16913919744e-03 -1.19339915063e-02  6.36119514990e-05  2.30575509180e-03 -1.00544280383e-02  3.72253095108e-03 -4.02985673778e-04 -2.84761051168e-03  1.93199958514e-03 -5.48177143590e-04  2.56871607895e-03  6.28591896231e-04 -4.86031862059e-04 -8.00397898703e-04  2.47483144522e-03  2.64321939511e-03 -5.57907852232e-03 -1.83933373948e-03 -2.54708667230e-03  1.75012497979e-03  4.19261420579e-03  4.45313780855e-04  3.11669727943e-03 -5.08103632246e-05 -5.43470661306e-03 -3.32152816794e-03  2.69802191497e-03  3.79783157303e-03  6.22354555940e-04  1.90313106120e-03  5.07741405646e-03  6.74104517997e-03  2.94507978983e-03 -2.73062704246e-03  5.93133944571e-03  2.58740996342e-03 -2.31899878656e-03 -3.45454364152e-03 -2.75570681660e-03  7.65965824331e-03 -3.29873832966e-03  3.86175315568e-03 -4.08644441028e-03 -5.02681532081e-03  2.26027439553e-03  1.29290832317e-04 -2.04802796263e-03  1.26078887496e-03  6.73322692386e-03  4.65757116199e-03 -1.54407280795e-03 -5.87012775061e-03  1.44116246609e-03  4.22237205274e-03  2.20881151121e-03  4.26403543918e-03 -3.01557573150e-03 -2.65423120230e-03 -9.13255859108e-03 -3.25630276637e-03 -1.11813614054e-03 -8.11407751953e-03 -6.89450040008e-03 -4.78147165507e-03 -2.62970612060e-03 -9.37547094475e-04  2.92722529738e-03 -2.62353603189e-03 -1.10706909900e-03 -5.24466224337e-03 -6.93135634747e-04 -9.83493650302e-03  2.98032027410e-03  3.68219978294e-03  1.76469012599e-03 -1.58017419792e-03  3.09533422506e-03  7.46242453821e-03  8.63606283011e-04  1.44435452195e-03 -3.88267472118e-03  3.75391586665e-03 -7.50161629912e-04  1.07142459608e-02 -1.47029938601e-03  2.07769737638e-03  2.08241077280e-03  4.90976902678e-03 -1.89879931050e-03 -1.47148931397e-03 -5.29855244819e-04 -3.29383874802e-03 -1.16070318457e-03 -5.09651137675e-03 -1.17677105756e-02  4.06427016221e-03  1.05836604522e-02  6.89647595325e-03 -7.24607206593e-03 -5.93580193139e-04  2.85522806811e-04 -2.15446365938e-03 -3.85204126497e-03  2.88257459780e-04  9.36717311792e-03 -6.20573168681e-03 -2.46954390821e-03  7.31417392858e-03  6.06394157596e-04  9.52585724115e-04 -8.55052786732e-04 -6.17220458993e-04  1.13513552481e-03 -6.99181721392e-04  2.70020019662e-04 -2.81718783011e-03  3.39479083668e-03  2.87776587370e-03 -4.50292568668e-03 -1.11268941340e-02  4.20227567723e-03  1.93158028569e-03 -4.64934569424e-03 -2.08263447073e-03 -5.16664393992e-03  3.67977172700e-03 -9.28978538299e-03 -7.28161927207e-03  4.62459156252e-03  1.55433323499e-03 -1.89588528824e-03  4.45810879709e-03  1.61798485326e-03  1.56650805208e-03 -5.71978820543e-03 -6.58133529803e-03 -5.04860448356e-03  4.69312530459e-04  8.04028054428e-03  3.39117603933e-03  2.44987038075e-04 -5.10993791757e-04  1.13863106225e-02 -3.60247799410e-04 -1.57026045668e-03 -2.14726079738e-03 -1.30519368428e-03  5.93655935520e-03  4.62574653491e-03 -4.85527403363e-03 -2.33336894920e-03  4.54623372528e-03 -1.06420611435e-03  9.30986432813e-03  3.34734191972e-03 -2.03628513990e-03 -1.94494072966e-03  3.19444558547e-03  4.00782555760e-03 -5.51225353891e-03 -3.30653969006e-04  1.38786001859e-03  2.27739046043e-03  1.74877554207e-03  1.08841039149e-03  1.03984442980e-03  1.15721955745e-03  5.60427798196e-03 -4.68570293429e-04 -1.25882555364e-03 -2.80252671579e-03 -8.20002853499e-04 -6.17620728097e-03  5.58969585957e-04  2.15083274839e-03 -1.37399415471e-03 -6.22594595086e-04  4.64386755636e-03 -6.18024029963e-04  1.14439943738e-03  2.02192702947e-03  2.17270435239e-03 -6.71204774308e-03 -3.72251640904e-03 -5.35596459208e-03  3.22381615467e-04 -2.11851507532e-03  2.51202738879e-04 -5.79903720264e-04  1.07941822792e-03  1.58004449796e-03  1.07644133255e-03 -1.47905441613e-03 -7.60224259078e-03  4.50861741053e-03  6.03503408739e-03 -4.64273575942e-03 -5.21860275833e-03  7.16497312650e-04
-3.79111543471e-03  1.08822985697e-03 -1.29912858265e-03  9.21085780296e-04 -9.65867965835e-04 -7.98259102227e-04  5.37873282843e-04 -9.30483210734e-05  2.08796175023e-03  1.90471595523e-03  7.17579876325e-04  1.49220997337e-02 -3.53637201867e-02 -6.95255305467e-03  1.04813173825e-01 -7.67077791229e-03 -8.77643063686e-03  4.32617386282e-03  2.18263536236e-03  4.15348197135e-03 -4.50930375183e-04  1.10852171710e-03  3.28652574409e-03 -6.82988890660e-03 -2.17891281847e-03 -9.89463465011e-04  7.50391737125e-03 -1.93942485506e-03  2.57416239138e-03 -5.63869441181e-03  6.58606952712e-04 -7.68603342565e-04  5.00761973973e-03  1.14130253750e-03 -2.11422225890e-04  8.42795715001e-04 -1.37921030894e-03  3.63219761587e-04 -2.48917918115e-03 -2.59958703544e-03  5.32424563165e-03 -3.31420019185e-03 -4.25428799565e-03  9.35408622614e-04  1.93922414405e-03  2.68919366872e-03  2.93490709705e-04 -7.96002466180e-04  2.57940800603e-04  1.57063351710e-03  2.22247266260e-03 -3.03111438458e-03 -3.16515061972e-03  3.40452462335e-05 -2.16904822715e-03 -3.78684650512e-03 -5.09283181761e-03  2.12995979267e-03  1.52230617754e-04 -6.40369742314e-04  2.04889979226e-03 -4.94116863102e-03  7.28426058252e-04  1.24461351703e-03 -1.18804951374e-03 -2.56762430393e-03 -6.86678055611e-03 -1.88078316881e-03  2.18190985631e-03  4.34177372527e-03 -1.60823264418e-03 -8.75218134390e-04 -3.63259600588e-03  3.16658450044e-03 -2.94376036399e-03 -3.53784317609e-03 -6.56720556227e-03 -2.76141889337e-03 -5.32730709107e-03  4.68093397406e-04 -1.25296974443e-04 -1.66159013546e-03  1.41229308703e-03  3.62464911099e-03 -9.76260647401e-04 -3.61889125688e-03  1.42549689893e-04 -3.03227135143e-03 -6.29788161741e-03  5.36441228990e-03 -4.66390284509e-03 -1.57242208540e-03  3.56716826862e-03 -3.32815003000e-03 -2.14745949186e-03  5.43034174015e-03  2.16800702269e-03 -2.28936352304e-03  6.34561066599e-05 -3.03631647171e-03 -3.32141182187e-03 -8.76903198156e-04 -2.04753777116e-03  7.43576186663e-04  3.90904519232e-03 -4.40845363222e-04 -2.36424204395e-03  2.07751022527e-03  9.82366277026e-04 -4.12687038310e-03 -3.09682994781e-03  1.02688531059e-03  5.26076562025e-04 -4.04773668467e-03 -3.48362955806e-05 -1.42636595393e-03  3.85365125112e-03 -9.38242740645e-04 -9.75819260961e-04  3.39846723073e-03 -3.16210366882e-03 -2.97713258102e-03  1.63937412323e-04  2.91370377840e-03  8.41310196516e-04  1.01613977400e-03  4.97412212337e-03 -3.01263632649e-03  3.25244033591e-03 -4.68027816079e-03 -7.64270898514e-04 -1.71229013295e-03  3.74022529324e-03 -4.80820180450e-03  3.43301726658e-04 -5.79348060179e-03 -5.77658054867e-03  2.21999439637e-03 -2.01378968924e-03  1.80422066681e-03 -1.98228209648e-03  3.15740968461e-03 -3.31985131224e-03 -1.49168097627e-03  1.07885574309e-03 -5.58394975141e-03  6.17644363933e-04 -3.08971721684e-03  1.57155688713e-03 -1.17754688666e-03 -2.73109328800e-04  3.77992823909e-03  1.53155082906e-03  6.37898429046e-04  2.16934992693e-03 -2.61617764935e-03 -5.75235400706e-03 -1.14245665360e-03  2.13683352428e-03  2.39006670825e-03 -2.14601163806e-03 -3.83558206661e-03  5.63359181949e-03 -1.33781472862e-03 -3.10108599335e-03 -4.00478169981e-03  9.30197092381e-04  2.88628346903e-05 -2.47329628768e-03 -7.16025298484e-03  1.32465838811e-03 -1.68279217578e-03 -5.33243035934e-04 -2.33590439316e-03 -1.12299627980e-03 -2.65852167932e-03  4.72128428295e-04 -2.30949203394e-03 -2.65615105349e-03 -3.61508260460e-03 -1.74935264121e-03 -1.31355960441e-03  4.32091452488e-04  1.67967856287e-03 -2.18195009401e-04  3.47574735868e-05  3.10880208468e-03 -4.36124646697e-03 -2.91507198384e-03 -1.35303397228e-05  3.81946373127e-03 -2.05573285661e-03  8.43592854836e-04  2.65592058154e-03 -8.68557972249e-04 -7.97274616332e-04  2.80319094484e-03 -1.05639780567e-03 -3.23456913063e-03  3.92364892023e-03 -2.00171231410e-03 -1.04624147089e-03 -5.78096803565e-03 -1.31184745276e-03  1.86237969278e-03 -5.01033005852e-03  1.74604431257e-03 -9.12783048795e-03  1.34925303254e-03  4.46360948244e-03 -1.35480021031e-03 -1.66824446661e-04  1.00856043346e-03  9.48257722612e-04 -1.94543391030e-03  1.98999182330e-03 -6.47401210850e-03  2.26175965004e-03  5.13160298557e-03 -4.07101531427e-03 -1.12785437224e-03  4.24937075592e-03  1.17859845445e-03 -2.18060056278e-03  4.97391802315e-04 -2.34165088389e-03 -1.81894348851e-03  2.58920936457e-05 -2.45195115564e-03  1.24357563108e-03  3.54203643616e-03 -1.65286553297e-04  1.83821798142e-05  2.68723748848e-03  3.76655185457e-03  3.83481955124e-04  2.94612210024e-03 -2.48778416310e-03  4.84678728636e-03 -5.59346811632e-03  3.26342159489e-03 -1.77354595009e-03 -3.70188730972e-03  6.45685884754e-04 -7.84041369978e-03 -9.43687965120e-04 -1.65006441479e-03 -3.98748642812e-03 -1.79905416205e-03 -1.35274430874e-03 -7.80559042570e-03 -1.26140059634e-03  3.77428880341e-03 -4.20588473334e-03 -6.07537188675e-03 -1.11832319641e-02  2.06766393037e-03  1.99451673901e-03 -3.70893695315e-04 -3.56724985812e-03  9.43016854581e-04  3.96621790088e-03 -7.26072865593e-04 -9.03998610828e-04  3.06291370658e-04 -1.80461861314e-03 -1.57704749586e-03  4.59363033724e-03 -3.60039972556e-03 -5.94715848802e-03 -2.00853671817e-03 -1.95129589496e-03  4.16565112998e-03  4.94644616678e-03  3.95035039560e-03 -3.51423288801e-03  1.32222332821e-04 -3.61394046417e-03  3.87804800557e-03 -1.83323334548e-03  1.96841189674e-03 -3.44653229042e-03 -3.77472845462e-03  5.21861145547e-03 -1.32076233531e-03 -4.88838255432e-03  2.80215718835e-03  2.31683728635e-03  2.08305245833e-03 -1.49519799339e-03 -1.00406420254e-04 -1.04343835902e-03  6.93085679839e-04  6.68352995600e-04  2.76953581532e-03  2.66116094365e-03  2.18125386700e-03 -2.03812629383e-03  2.82196275267e-03  1.78747263894e-03  2.89166635133e-03  6.36472650454e-04 -7.40506583471e-04  8.10628960685e-04  2.20454504861e-04  6.92013502721e-04 -9.98653676226e-04 -2.68712874480e-03  6.16757253285e-03 -9.15077469209e-04 -1.18795439214e-03 -1.14557238714e-03 -3.38617103651e-03  1.06349881334e-03  5.84816139167e-03 -3.31679598058e-04 -1.94089967526e-03 -6.73238254566e-03 -2.70069306858e-03 -2.65158611151e-03  2.98632219278e-04 -3.26571079647e-03 -2.84260015130e-03  1.56871078628e-03 -1.83124736647e-03 -1.12543547605e-05 -1.09832648780e-03 -4.53659683426e-03  5.61265583261e-05  2.95514134914e-03  1.83184819363e-03 -4.60534441082e-03 -2.16549535839e-03  1.28274286796e-03 -1.63605487938e-03  2.52750117272e-04  7.32995801595e-03 -1.97721001686e-03 -6.85973376652e-03  1.42586925220e-03  3.89574662310e-04  5.39755774552e-03  8.74514218466e-04  1.73913133143e-03  3.26622300273e-04  3.64400875256e-03  4.02171550660e-03 -2.91043779685e-03  1.55717105902e-03  3.27283514041e-03 -2.62053439439e-03  5.37627608964e-03 -8.05661226128e-03 -4.05444097789e-03 -1.25048890796e-03 -7.73355627489e-04 -8.21824879307e-04  2.92645469082e-04 -4.12108162312e-05 -4.70659600711e-03  7.11153692978e-04 -1.14977260934e-03  5.01837228321e-03  4.11460978769e-03  2.42478694798e-03  5.51664803597e-04 -1.53244131164e-03 -3.22422441042e-03 -3.98212996889e-03  2.41187041142e-03  2.16554382296e-03 -1.80147338933e-03  2.66847455143e-03  1.84551102370e-03 -1.04016487466e-03  6.84534488865e-04  4.93346230762e-03 -7.15785112200e-04  7.41720419357e-03  3.68128834649e-03  1.25242754250e-03  1.00659372884e-04 -2.34062870075e-04  1.21859298737e-03  2.88666923679e-04 -2.25133114857e-03  1.54530047959e-03  2.01940767839e-03  8.16967563774e-04 -1.63527185356e-03  3.37027702114e-03 -1.31082206702e-03 -1.37590439312e-03 -4.43297209526e-04  7.94659871709e-03  2.78629717130e-04 -4.19592514166e-03 -2.53401979051e-04 -4.24413580604e-03  6.47395351582e-03 -1.07896876810e-03  2.91609748632e-04 -1.80189055716e-03 -2.09064951352e-03 -1.07407756582e-03  4.29359673072e-03  2.09395790974e-03 -8.00551078916e-04  4.65983442109e-03 -4.31956660438e-03 -3.09693966949e-04  2.29171335918e-03  1.49893130118e-03  3.94192280560e-03 -1.66722149553e-03  3.16212218692e-03 -1.66862953820e-03 -5.29285605876e-03  3.43072389665e-03  9.04754481802e-04  4.45330805472e-03  1.21621711982e-03 -1.00629913639e-02 -3.41253984012e-03  1.22330451769e-03 -4.77982705116e-03 -2.47337934314e-03 -1.57448195971e-03 -3.12754892680e-03 -3.19426435267e-03 -2.51041745789e-03  1.02346315941e-03  1.91590725373e-03  7.18907939715e-04 -1.11086591343e-04  4.89287171677e-03 -3.64844142460e-03  5.55305752138e-03  3.81388437969e-03  6.16719696315e-03  3.99518112906e-03 -1.63059810171e-03 -6.99927731029e-04  2.52803351814e-03 -4.21103020409e-03 -3.06694960177e-03 -4.47752146713e-03  9.30381519486e-04 -1.34234785993e-04  1.48004060655e-03  2.16300153833e-03  1.36943627817e-03 -3.00391989831e-04  3.71247342899e-03 -1.47930955749e-03  8.90590234453e-04 -1.00052592705e-03 -8.68790815639e-04 -1.63078293602e-03  6.20004482239e-04  1.98045684556e-03 -1.46317393726e-04 -6.71724059935e-03 -8.15366420254e-04 -5.96682713530e-03  2.72035164207e-04 -3.55101830212e-03  2.32226467958e-03  9.44947534795e-04  6.31200532486e-03  4.02515259074e-03  9.87904492366e-04 -1.02247254890e-02 -7.71479462137e-05 -2.67988590364e-03 -4.86171243154e-03 -1.67746798599e-03  3.85105896912e-03  7.32955225122e-03  5.24747932348e-03  2.13931771821e-03 -2.32409288778e-04  7.08805267764e-05  2.14988935567e-03 -1.43604374147e-03  2.31103110872e-05 -9.40717058100e-04 -9.41362481767e-04  2.29854895250e-03 -1.78196706954e-03  4.96885478836e-03 -2.87907041392e-03  6.18810271552e-05  1.16657491273e-03  8.47074508123e-04 -6.05146672620e-03  1.81418589945e-03  8.91282981579e-04  4.53850765212e-04  1.32947647976e-03 -4.13939145268e-04  2.09649987353e-04  4.13703030412e-03 -2.21503470072e-03  2.29242499253e-03  1.36620824856e-04  2.20957237295e-03 -4.10520062897e-03 -1.52386984887e-03 -1.91092251060e-03 -2.23105361128e-03  6.68969023591e-03
-5.51101216416e-04 -2.67960945127e-03 -7.81022475465e-03  2.23811237323e-03  1.78088249417e-03  1.19450268029e-04 -9.82368661772e-04 -2.37790467336e-03 -1.39157504041e-03 -2.53823802501e-04 -4.02435271944e-03  1.28163023982e-03 -8.93794384708e-04 -4.19491487000e-03 -7.67077791229e-03  9.70711008457e-02  1.94842303918e-02 -9.95059990782e-03 -1.25844758771e-02 -1.30133739071e-03  1.50302044903e-03 -2.19067386621e-04 -2.83838220819e-03  1.33268518835e-05 -1.86930225243e-03 -1.77196870013e-03 -3.79561169808e-03 -1.77892762476e-03 -1.56658310118e-03  2.10483543647e-03  1.96933765418e-04  5.64979102794e-04 -4.57910203807e-03 -1.36792357707e-04 -3.16328418757e-03  3.76558301019e-03 -1.90577263655e-03 -6.35094021128e-04  1.71940168756e-03  4.72174273552e-04 -3.02336845807e-03  6.24560108715e-04  6.99436732686e-04  9.42858924518e-05  3.69484259743e-03  1.65870988827e-03  4.63690203845e-03  2.44508081740e-03  1.28875451847e-03  1.27219441416e-03 -2.57833965171e-03 -3.71997566692e-03  2.23153080400e-03  3.16098712244e-03 -7.35821605972e-04  1.49846482280e-03  6.99166341725e-04  2.61128002131e-03  4.35992959841e-03 -5.23533107682e-04  1.28682772780e-04  6.58793557640e-03  1.09928947979e-03  3.71525041779e-03  1.67715451475e-03 -2.49964017516e-03  2.94901437390e-03  6.81761697317e-03  9.74811136833e-04  2.52702787917e-03 -1.31202152075e-03 -6.57760908860e-05 -3.16885616305e-03 -4.23401305550e-03  2.55410024348e-03 -5.85967036188e-04  9.41582801870e-03 -3.34015912225e-04  2.67624543344e-03 -3.95996251551e-03 -1.94425195246e-03  5.80914804584e-03  2.24295825171e-03 -2.61910943661e-03  8.33758863218e-04 -4.21971269983e-03 -4.16543422754e-03  7.57533937531e-03  5.09235881292e-03 -4.69220965661e-03 -2.64016393974e-03  4.58631052095e-04 -4.55284022425e-04 -1.01304800841e-03  2.36818765666e-03 -3.30577512981e-03  9.39027669265e-03  2.27010638421e-03  9.52561797295e-03 -1.10940296448e-03  1.11330547656e-02 -5.83675353640e-03 -4.25670830437e-04  6.30180953408e-05 -6.28907177827e-05  2.42709852142e-03 -1.21560738695e-03  6.80095336688e-04 -1.78890384914e-03  2.76214784959e-03  3.62275677331e-04 -3.26879210187e-03 -2.51875195490e-03 -8.03969132779e-03 -2.82851082206e-03  1.08077862915e-03 -4.07229788502e-03  4.98456601042e-03 -3.09129875791e-03 -5.39537323400e-03 -2.79567512421e-03  2.42760734398e-04  7.10895629143e-04  3.56473404057e-03 -1.65996111520e-03  3.24869983994e-03 -7.91853863846e-04  3.00813957025e-03  1.40826263649e-03 -4.06345760781e-03  1.12784419889e-03 -4.14775295082e-03 -3.11069208527e-03  2.56805755310e-03 -2.02934082728e-03  8.49373584288e-04  3.01901767025e-04  3.96905578620e-03 -3.31447446078e-03  6.11157165098e-03 -1.67579078536e-03 -1.10244861551e-04  3.09954557710e-03 -9.88826133369e-05  2.69543782923e-03 -3.82923548769e-03 -1.34326350980e-03 -1.64324694844e-03  3.19987094962e-03  2.48072593620e-03 -2.55308047951e-03 -5.10183590228e-03  3.44341474363e-03  2.04493746445e-03 -1.02112095692e-04  3.19740030235e-03  2.71929387981e-03 -3.11067248651e-03 -3.90661138502e-03  3.02032211392e-03  5.08950266844e-03 -1.12500902953e-03  1.69085943683e-03  2.66274770064e-03 -8.64021904447e-04 -5.02216381714e-03 -3.23041420927e-03 -4.58944156698e-03 -3.54127303716e-03 -3.57360098112e-03 -1.70662802504e-03 -9.41617920513e-04  5.19815803007e-03  1.07331531197e-03 -4.90633553029e-03  5.97271461882e-05  1.69248634721e-03  8.93016791758e-04 -6.92210097072e-04  3.29198287076e-03  4.52548283627e-03  1.90611175182e-03  1.71051496748e-03 -3.92568911209e-03  1.70866820069e-03  5.13271036788e-03 -2.47532105415e-03 -7.72749062418e-04  2.02578351795e-03  3.10425922746e-03 -1.36609894619e-03 -2.80030195219e-03  2.63669425567e-03 -2.50908654243e-03  2.98739563018e-05 -1.63806286594e-03  4.38900841407e-04  2.53481322210e-03  2.87100694656e-03  5.57819816619e-04  2.92951491864e-03  1.30681174745e-03  8.39173480777e-04 -5.05653334416e-03 -1.60137317795e-03  4.21121626913e-03  3.45775083976e-03 -6.29981244771e-03  3.17957951708e-04 -4.51931509969e-03 -7.29853524771e-03 -4.44816820528e-03 -2.63675891923e-03  1.93897879731e-03 -2.65485324228e-03 -1.17659589549e-03  4.64168196486e-03  3.81540248379e-03  2.64304440441e-03 -8.24244424088e-05  5.79414756025e-03  4.27172390215e-03  2.18306881209e-03  6.61290797697e-04  6.54415780572e-04  2.70940991540e-03  1.50824713320e-03  4.81801795995e-03 -4.54317165625e-03  1.41806957818e-03  1.69011283950e-04  2.36936707098e-03  8.17767577532e-04  5.47413131394e-03  2.23775623467e-03 -1.44105965759e-03  2.39574931008e-03 -8.98227203579e-04  2.45550673935e-04 -4.33321063869e-03  1.60524848011e-03  1.16937176799e-03 -2.72990929286e-04 -2.81050882474e-03  1.17108855325e-03  1.86767354143e-03  1.81428593987e-04 -2.65360786692e-03 -2.46721717885e-03  6.26081094022e-04 -1.28884002374e-03 -7.79401798080e-04 -9.15784934442e-04  1.91765008216e-03  1.28272330908e-03  5.11589445825e-03 -6.92673868056e-04 -3.50593851777e-04  2.06566554740e-03  1.70255702820e-03  1.79876420250e-03  1.21680400152e-03 -2.88796277796e-03 -9.63242104488e-04  3.93380757176e-04 -2.84239510854e-03  4.10468044634e-03 -4.03751991461e-03  1.62981116804e-03 -3.69151517947e-03 -4.46364494454e-03 -3.58072723616e-03 -4.11112786041e-05 -1.26477284469e-03  4.14922545601e-04  3.14015512714e-03 -3.83251525234e-04  2.25783469773e-03 -2.17807404898e-03  4.98754962198e-05 -8.28869948749e-04  6.88874321038e-04  2.18005599308e-03 -6.14772286338e-04  5.92997312884e-03  5.20049816201e-03 -3.83210836424e-03  3.57651592316e-03 -1.03815538896e-03 -8.12113168574e-03  1.23115466194e-03  5.91396081654e-04  1.65191612700e-03 -9.26526708934e-04 -2.47153914319e-04 -9.11112900886e-04  3.82024474064e-03  3.70176005128e-03  2.37786758918e-03 -1.95034294448e-03 -3.83969165744e-03 -3.62920932511e-03 -2.51988891046e-04 -2.26090239525e-03  3.67603488888e-04  1.25462229022e-04  7.30898391204e-04  2.94921460295e-03 -2.40336215579e-03  6.50154056358e-04  1.10273126481e-03 -3.14410532494e-04  2.35498862048e-03  9.41843426319e-04  2.98560150871e-03  1.05595826701e-03 -2.37054402612e-03  1.01970502125e-03  3.49501874680e-03 -1.17443036684e-03 -4.55968908312e-03  1.30058089411e-03  2.23396547057e-03 -3.91092609633e-03  2.23144129204e-03  1.59825395067e-03  3.12136190909e-03 -1.44464075031e-03 -2.73706263730e-03  3.50489710618e-04  1.41158560554e-03  2.18239913654e-03  9.85329603999e-05 -6.12889739631e-04 -1.09864543767e-03  2.15874069672e-03  1.27481034275e-03 -3.59409157706e-03 -6.53897915682e-04 -8.29012238200e-04 -2.76710457397e-03 -1.54837565187e-03 -7.83186967975e-04  5.43941812950e-04 -1.53548374633e-03  3.14018056038e-03  1.58786979230e-03 -2.20910323242e-03  1.44204374719e-04 -3.61161944718e-03  3.11284838433e-03 -2.83498969651e-03  2.60627244607e-03 -3.17015707821e-03  2.94564401322e-03  6.85220824569e-04 -1.94033147058e-03 -1.36030967471e-03 -2.49525968804e-03 -8.82155396363e-04 -8.13495491683e-04 -4.85208612957e-04  4.56401400877e-03 -1.02406720108e-03 -1.98498816127e-03 -1.49578680162e-03 -1.10923185393e-03 -3.15069730841e-04  5.93847444571e-04  2.73689800657e-05 -1.08483905992e-03  3.87931421003e-03 -8.69195535047e-04 -5.26705207030e-03 -1.20648282733e-03  1.53819134325e-03 -7.07173615183e-03  7.98764434883e-04  3.81729510549e-03 -5.75658984391e-03  5.68467602908e-05  1.83329764722e-03  2.11150917878e-03  1.93228563040e-03  3.69459103075e-03 -8.87451697771e-04 -6.94173813161e-04 -7.59303490097e-04  5.06205647851e-03  2.97067338624e-03  1.63381241587e-04  2.49965637322e-03  8.55595538181e-04  1.65189911170e-03  2.16664543199e-03 -7.72398660102e-04 -7.28977586150e-04  1.35799579723e-03 -3.38083123373e-03  4.18981564790e-03 -3.72951527608e-04 -5.79647218439e-04  9.70787768597e-04 -1.86983665980e-03 -8.25114286398e-05  5.50555652511e-04 -1.62829234373e-03  3.13167369701e-03 -1.42557832884e-03  2.65874913610e-03  1.82689836903e-03  5.76646412830e-04 -2.04630685570e-03 -1.41178364286e-04 -4.02759459814e-03 -3.26708596472e-03 -3.28414402337e-03  1.16248840702e-03  2.33676967078e-03 -5.42206028844e-03  5.16982504805e-04  1.46870579096e-03  4.67217704481e-03 -6.67630701240e-04 -9.99597522529e-05  1.35258906714e-03  1.13393133358e-04 -1.98467206039e-03  1.68549260419e-03  7.46217807076e-03  8.57024225704e-04  8.00535976576e-04  5.63004576478e-03 -1.28015149794e-03 -4.60052670955e-04 -6.44569887651e-03 -1.41197251869e-03 -2.63306183091e-03  1.01571353195e-04 -5.11156958350e-03  3.78435982495e-04  6.14831693136e-03  1.13183091706e-04  1.34189285328e-03  2.04418569810e-05 -3.24307076916e-03 -3.80644667750e-03  4.43462520375e-04 -2.69505707137e-03  1.10587015442e-03 -6.13535714213e-04  2.23488830772e-03 -5.02023514742e-03  6.91236380926e-03 -8.70624749923e-04 -5.50658152645e-03  8.94190206686e-05  2.96505368782e-03 -4.43177782964e-04 -5.83635100689e-03 -2.38398566661e-03 -6.00701213771e-04 -1.94577739168e-04 -2.40298269540e-03  1.61300969397e-03 -6.13971548606e-03  3.16400391313e-03  2.84304231178e-03  1.02492802754e-03 -2.24296087852e-03 -1.46295864735e-03 -1.66598740237e-03  2.11318657484e-04 -4.48246923055e-03 -1.69992494893e-03  2.80286697649e-03  4.62240232597e-03  2.61762852306e-03  2.21929857105e-03  1.19951220715e-03 -1.19244759764e-04 -3.04061784596e-03 -1.52314865338e-05 -4.01127319425e-04  1.70273432876e-03 -9.97037781674e-04 -3.06746900361e-03  1.67948545215e-03  3.67170383019e-03 -1.06755318985e-03 -3.22638717008e-03  6.83395277547e-03 -7.30326234494e-05 -6.02859641137e-03  7.97624639389e-05 -9.17289225046e-04 -5.76771109617e-03  4.62202807268e-03  1.32327725662e-03  4.85180439620e-04 -4.94281111107e-03  2.18141201942e-03  1.29492252730e-03 -4.45738598055e-04 -1.35613717779e-05 -3.51680842513e-03 -2.46185034729e-03  3.62858380157e-03  7.08533803726e-04 -1.88766301347e-03  5.38032969857e-03  6.00655632610e-03
-1.72576637282e-03  4.82536875654e-04 -1.86730950618e-04 -4.62775877629e-03  8.70052673601e-04  2.80755377047e-03 -4.08603884727e-03 -3.28638846548e-04  1.01775416334e-03  9.72587533534e-04 -1.37711476602e-03  2.69472279625e-04  3.25292350455e-03  8.95187563865e-04 -8.77643063686e-03  1.94842303918e-02  9.64721469861e-02 -2.80226721012e-04 -3.99022485618e-03 -1.74759002218e-03  1.89227417545e-03  1.33993298621e-03 -4.46946920072e-04 -4.18876510693e-03  2.19753372085e-03 -4.47753922909e-03 -1.37808164473e-03 -2.59905226850e-03 -9.67915146207e-04  7.69012156557e-04 -2.02254774364e-03 -7.00969058516e-04 -6.44371483007e-03  2.99245743405e-03 -3.04632735717e-03  7.76003021992e-05 -2.23913560008e-03 -3.79416128316e-03 -8.34187043723e-03  3.70751170941e-03  1.19183948593e-03  2.00421501042e-03  5.52343580524e-04 -1.01068862355e-03  2.98913135105e-03 -2.55821707892e-03 -1.64186405018e-03  2.92340201201e-03 -7.85136612387e-04 -2.83994337115e-03 -3.17930994035e-03 -1.46887451210e-04  2.17768523432e-03  8.32632529639e-04 -3.59222387523e-03  1.79651029544e-03  1.56362083569e-05  5.19710283892e-03 -3.96869593223e-03  3.84060023579e-03 -1.30960161303e-03  1.96992843479e-03 -1.03867303405e-03  1.63834961108e-03  1.77277280296e-03 -3.34654438541e-03  2.45123634037e-03  2.65781944561e-03 -1.36845604758e-03  1.66246359594e-03 -5.20993414640e-03  1.45692792923e-03  7.80606170663e-04 -5.88857800887e-03  1.64216894849e-03  1.67812055684e-03  4.56848559197e-03  5.26189132185e-03  1.82496695236e-04  5.29065682539e-04 -2.93469043135e-03 -4.31479104444e-04  6.19741606377e-03 -1.70890044722e-03  2.55485899762e-04 -2.27950709840e-03 -5.07186075852e-03  4.38859716738e-03  6.44716374517e-03 -6.60269865116e-03  8.28911559039e-04 -2.01650539966e-04  2.74244853050e-03  2.61282187193e-04  9.91897516306e-04 -7.19986854051e-03  7.61965407993e-03  1.75374298155e-03  5.52893964551e-03  2.84734637668e-03  6.15497353452e-03 -2.64070581333e-03  4.78687811574e-04 -7.42575128912e-04 -1.17975110117e-03  2.88098128644e-03  3.88946119346e-04 -2.78112354264e-03 -7.16227591679e-04  1.21122655537e-03  3.22814793563e-03 -1.08558455606e-03 -1.08333365092e-03 -5.56545121910e-03  2.02107163247e-03 -2.53326507855e-03 -3.60724364027e-03  1.20915944966e-03 -1.50159193121e-03 -2.35518788496e-03  2.56887903640e-03 -7.20231182169e-04 -5.12220312589e-03  8.38352539684e-03 -4.47929402167e-03 -5.52939731497e-04  3.25670546658e-03 -9.09660444664e-04  7.56043625136e-04  2.80553446757e-03  9.99050284402e-04  2.25419215358e-03 -1.58539678875e-03 -3.16993421534e-03  9.11624485556e-04 -2.02340115569e-03  1.55997537314e-03  1.33744820287e-03  2.04589205822e-03  3.50523814392e-03 -1.08104643796e-03 -2.07622989190e-03  4.75577267111e-03 -2.45181710172e-03  5.15438186210e-03  6.61806992910e-04 -8.01805604993e-04 -4.55867450644e-03  1.28781258066e-03 -1.12936527112e-03 -3.23100018075e-03  4.43177930278e-04 -6.99447901833e-04  6.19445453025e-04  5.76715681669e-04 -2.39405565330e-03  3.02444785192e-03  5.88330485783e-04 -3.07421043056e-03  9.53716175615e-04  3.47803445118e-03  9.15553923967e-04  3.99572165646e-04 -3.84292828496e-03 -1.35121699248e-05 -1.96337358210e-03  4.06693398617e-03 -3.54743365035e-04  3.04359625285e-04 -1.91547118517e-03 -1.01854348993e-03 -1.13569631967e-03  3.11225170318e-03 -1.53880311737e-03  3.36349818740e-04  2.84364106144e-03  2.41579964726e-03 -9.47454056088e-04  2.71284641677e-04  1.72065376667e-03 -5.12405106217e-04 -1.99895546741e-03 -9.28293288010e-04 -2.49242700159e-03 -2.40678219402e-03 -7.76997454156e-04 -1.35415239774e-03 -1.94258025788e-03  1.23123604488e-03 -4.79774598727e-03  8.63499090180e-04  1.07234935264e-03  2.03876661308e-03  2.60016875047e-03  4.92984361501e-05  1.03372378349e-03  1.35261370747e-04 -7.88167533738e-04  1.21833451653e-03  7.34475418454e-04  2.91700685550e-03  1.47445473643e-03  2.14953309243e-03 -1.33584078393e-03 -8.85823925744e-04  5.19305808532e-03 -2.11892742093e-04  2.86965084964e-03 -3.24116978528e-04 -3.14681585292e-03 -6.94361814984e-04  7.94663548205e-04  5.87450577439e-03 -4.58137191632e-03  3.08889553854e-03 -9.68134481868e-04  4.53677804519e-03  2.10558234266e-03  4.61907828858e-04 -5.79356023202e-03 -3.93465421416e-03  3.29802103933e-03  1.10993919113e-03  3.06876745301e-05  2.85703448483e-03  5.38615260436e-04  3.19709499917e-03  1.06913701947e-03  3.54485649510e-03 -1.93395084621e-03 -2.80663118937e-03  1.61204155846e-03 -5.03811212627e-03  4.33884892569e-03  3.40966070007e-03 -3.21578995860e-03  4.70844499974e-03  1.01893754186e-03 -7.03277842422e-04  9.23587094952e-04 -1.17457968147e-03 -2.06537804820e-03  3.23345054668e-03  2.94166240335e-03 -3.97640783482e-04  1.09612276390e-04 -6.94104361256e-05 -2.79632741391e-03  1.74292301798e-03  3.14879306686e-03  6.47124668952e-03  2.57622802443e-03 -3.86414152750e-03  1.14535305905e-03  1.89808762791e-03  2.05469561987e-03 -5.65975463361e-05  6.07181376628e-04  2.49483336630e-03  4.35027785018e-03 -1.06337588406e-04 -1.19834400552e-03  2.00025947598e-03 -1.59958238188e-04 -2.70605906962e-03  3.59565859753e-03  1.94036110656e-03 -2.57313659650e-03  4.11162464486e-04 -9.59832357747e-04 -1.07285242539e-03 -3.02519054806e-03 -1.67219076659e-03 -4.21443058417e-04  1.15536605349e-03 -3.61638188623e-04 -3.94700380465e-03  3.08842759720e-03 -2.64488139487e-03  2.83405548588e-03 -2.33979717904e-03  2.17527101596e-03  2.74326294314e-03 -4.29292747885e-03  2.28289818929e-03  5.76617447563e-03 -5.64585159079e-03 -6.06495956795e-04 -8.86256472239e-04  2.03130675556e-03  9.06148005254e-04 -1.42639813099e-03 -6.08810833032e-04 -1.01623833111e-04 -1.36008252611e-03  4.89559840781e-03  3.22951782135e-03  1.59936943563e-03  1.61907873099e-03 -2.76354796280e-03  2.51873565835e-03 -5.18501212398e-03 -2.77818321945e-04 -1.15698147422e-03  3.44557177197e-04  8.18510158754e-04 -9.76303286274e-04  5.65853012352e-04 -3.97982751629e-03  3.13642889319e-04  2.94745004889e-03 -2.84292285023e-04  2.41170858439e-04 -1.56402204587e-03  6.50679009795e-04 -5.11898259067e-04  2.01217430188e-03  3.85070290959e-03 -2.56024235578e-03  3.09846603670e-03 -1.51896298823e-04 -2.22230999009e-03  8.86258319383e-05 -3.69079936999e-04  4.32599506320e-03  2.18049929186e-03 -5.92817670680e-04 -2.96229453118e-03  5.54501831353e-04  9.88485848183e-04  5.74890106081e-04  4.24784723319e-03  2.39692230316e-03 -4.30862459983e-03  4.65268863677e-04 -6.31501198503e-04  2.90645912340e-03 -3.97439867575e-03  2.65159516615e-04 -3.67996850406e-03  3.93825231596e-03 -2.06507113671e-03 -2.59915160699e-03  1.31822745655e-04 -4.41024901366e-04  8.46317813707e-03 -7.83963549472e-05 -1.86632844452e-03 -2.03435118342e-04 -2.70459396587e-03  5.25442775456e-03 -1.00863794908e-03 -2.88778585821e-04 -5.56994583770e-03  1.39537282587e-04 -3.26902958585e-03 -6.99662862206e-03  3.74899252108e-03 -2.18560116793e-03  5.53945263329e-03 -4.28123829829e-03 -2.36832493087e-03 -5.87276903211e-04  1.83592030940e-03 -1.74840355363e-03 -1.44173167576e-03  5.41775134569e-04  1.17177567836e-03  5.59981479165e-04 -2.00154378264e-03 -1.05575799693e-03  3.57956605642e-03  2.81050481348e-03  7.63698978143e-04 -1.73524411843e-03 -2.01353483291e-03 -6.97871232588e-03  1.76082152683e-03  2.28528318863e-03 -4.50493199786e-03 -6.05664128937e-03  4.80857118944e-04  9.02406131515e-04 -2.28477578056e-03  1.40939364326e-03  1.11347862765e-03  4.04711942372e-04 -6.74877689826e-04  5.70822842107e-03 -5.55037670298e-04 -7.14037129891e-04  2.37917375233e-03  2.03187557385e-03  3.63774820464e-03  4.38916125202e-04 -2.97391111665e-04 -1.48111538372e-03 -8.83912090513e-04  2.56390243315e-03 -1.34614337048e-03  1.60002147110e-03  2.70591900222e-03 -1.88077300281e-03  2.85783246028e-03 -2.54913735388e-03 -5.75355213365e-03  8.24234126168e-04  2.75656192980e-03 -9.79949011684e-04 -4.75330224281e-04  1.45583290861e-03 -1.61682102696e-03 -5.09296352286e-03 -1.60789470708e-03 -5.90483695913e-03 -4.68553012692e-03  2.40237791904e-03  6.61609893565e-03 -3.21240623988e-03 -1.08485656712e-03  4.03893439284e-04  1.12233378029e-03  8.91989299739e-07 -3.34375386540e-04 -2.41339575443e-03 -3.04276730394e-03 -1.19910197339e-03 -4.12340470030e-03  9.14174704912e-05  4.99728521598e-03  1.41182775867e-03  1.29336251882e-03 -2.17973023601e-03 -1.36718001214e-03  3.08213867158e-03 -2.49717889780e-03 -2.31490556008e-03  9.30149644522e-04 -2.89363717444e-03 -3.09902425894e-03 -5.00514736494e-04  3.07046092604e-03 -4.08471436906e-04 -2.82822653884e-03 -2.30837136888e-03  4.05631010602e-03  4.08167736487e-03 -5.68002532777e-03 -9.50815719915e-04  1.00253385405e-03  3.71005644230e-05  2.81077783663e-03 -3.18795049574e-03  4.57076396906e-03 -7.51690459980e-04 -1.30117049874e-03 -7.89026704389e-04  2.17005845983e-03  1.76989789322e-04 -3.90481575755e-03 -1.04448382897e-03 -6.13201585651e-04  4.41849133078e-03 -5.27507844816e-03  1.70873843774e-03  9.55346138012e-04  3.65227259154e-05 -6.04805701787e-05 -2.46844419271e-03  6.35143412809e-04 -2.00819446728e-03 -9.83180436562e-04 -2.75034371814e-03 -3.40764705938e-03 -3.03945694471e-03  8.71732818879e-04 -1.30303489162e-03  3.35849522751e-03  1.50331583443e-03 -1.53896299849e-03  3.22258038592e-03 -3.81547597011e-04  9.60342015314e-04  2.12292660265e-03  5.41222784847e-04 -1.43101289507e-03 -1.43739216495e-03  1.61847437791e-03  1.41429731604e-04 -2.98112696447e-03 -1.84928798469e-04  6.48412259882e-03 -1.32394109083e-03 -6.92661137379e-03  3.43194522192e-03 -3.28639275243e-03 -4.86321355990e-03 -1.16682881506e-03 -3.58728125591e-03 -2.03738455252e-03 -4.04508680683e-03 -2.46113744113e-03 -2.91349582105e-04  5.90406875923e-04 -7.58683195180e-05 -1.31412814028e-03 -6.78455118262e-04  2.60700400116e-03  2.75179733676e-03 -7.13662447213e-05  2.88903816095e-03  4.36027545346e-04
-2.01377987851e-03  2.58806555875e-04 -3.25764048750e-03  1.82004545174e-05 -3.26138742606e-03 -2.14618060405e-03 -7.08025255537e-04 -1.66611727437e-04 -2.95631665258e-03  5.49935509489e-04  2.02628917979e-03 -3.64937249079e-03 -5.91222664169e-04 -5.50828586947e-03  4.32617386282e-03 -9.95059990782e-03 -2.80226721012e-04  7.66011836363e-02  3.67438499239e-02 -5.34963795135e-03 -3.38828768979e-03 -5.56718906389e-03 -2.80861763472e-03  2.61158383501e-03 -3.58584511118e-03  8.33409356939e-04  3.40636058523e-03 -7.13960076325e-04  5.97048352614e-04 -4.43085678825e-04 -1.46682312373e-03  2.40908333121e-03 -4.90778815932e-03 -2.31260467017e-03  2.24091760867e-03 -5.90095932183e-04 -2.80802639014e-03  3.92414477400e-03  6.65286130160e-04 -2.26766404949e-03  1.51541466443e-03 -3.99795106669e-04  5.57050423074e-04 -2.94048033091e-03 -1.47641002158e-03 -5.60796899505e-03  2.24874599028e-04 -1.13225965849e-03 -1.61901696354e-03 -2.76081421665e-03  4.68653002214e-03  1.01555149149e-03 -2.97249765669e-03 -2.34168007731e-03 -4.29028771655e-03 -2.09000157654e-03 -9.34180398858e-05  8.12572816710e-04  2.12699308403e-03 -1.24653053892e-03  3.85714117855e-03 -3.50802667255e-03 -7.04838277047e-04  1.97330131431e-03 -3.52774937464e-03 -8.28318659295e-04 -4.06075425516e-03  1.11892736635e-03  1.11021445536e-04  3.23673997899e-03 -3.01876543136e-03 -6.37285844567e-03  2.24579676653e-03 -8.87200816020e-05  5.74812670952e-04 -1.01043707907e-03  2.45396420675e-03 -3.10475902337e-03 -5.39434407053e-03  1.41722220436e-03  8.07222271885e-04 -1.56895668770e-03  2.43035924977e-03  1.04205951068e-03  1.00948196188e-03 -1.46335237665e-03 -2.18163407298e-03  1.28152479464e-03 -2.80407122798e-03  2.49754750902e-03 -3.60977280199e-04  2.97847922510e-04 -2.23810935374e-03  7.61888871875e-04 -2.88882084294e-03 -8.08190625358e-04 -4.34303821190e-03 -1.56549527289e-03 -3.33712994159e-03  1.83781342204e-03 -6.33734660416e-03 -3.64699994582e-03 -3.04449657530e-03 -1.25366884280e-03  2.19603344526e-03 -1.59782463439e-03  1.97736216373e-03  1.97385044790e-03 -2.10756668653e-03  3.06907921576e-03 -3.30278456062e-03 -1.46274303758e-03  2.57387688597e-03  1.26706171378e-03  1.17611074267e-03  2.56666917055e-03 -1.54521642836e-03 -1.11920873303e-03 -6.44054883611e-04 -5.86998641197e-04  5.45759724534e-04 -9.53959458905e-04 -3.09550447627e-03  5.97812055044e-04  3.89606794318e-03 -2.09551550408e-03 -2.25372510398e-05 -4.97407373459e-03  8.61913933561e-04  2.82224960555e-03 -2.98188726645e-03  3.68640714387e-03 -1.95220560592e-04 -9.00719422376e-04  2.13332542375e-03 -2.13127539016e-03 -2.87876666247e-03  2.19286626543e-03 -1.61775296747e-03  3.00065202221e-03  9.85999152019e-04  3.35357022407e-03 -9.32615752127e-04 -5.94617034775e-04 -3.07493465781e-03 -1.20916641340e-03  1.52350526502e-04 -2.11380491664e-03 -1.44981067836e-03  1.42848874461e-03  1.99417457494e-03 -2.16896653028e-03  1.89394520150e-03 -2.33127414050e-03  7.78508988836e-04 -2.55912100679e-03  1.23315261785e-03  6.91577877246e-04 -4.90449341555e-04  5.19693998398e-04 -1.19431197267e-03  1.70509780550e-04 -7.91792059507e-04 -6.41944109013e-03  6.22337495353e-05  1.35382191104e-03 -1.90407709385e-04  1.39521085387e-03  1.15777843387e-04  1.54351364707e-03  2.21875393048e-04 -4.94230671099e-04 -3.55614219513e-03 -2.68434237580e-03  5.09066413445e-04  5.26690021492e-03 -3.45703546107e-03  4.30624735983e-03 -3.12257728517e-03 -1.79182830035e-03  3.03860650793e-03 -3.11089131160e-03 -9.56017213889e-04  1.84855253398e-03  2.19395155237e-03 -1.31823050559e-03  1.78981828859e-03  1.71010307891e-03 -2.95273322565e-04  7.33507300642e-04  2.40091650314e-03  3.06909117563e-03 -1.05693825259e-03 -9.77195887281e-04 -2.60954916247e-03  3.93811504114e-04  1.98845800343e-03  9.60285037193e-04  1.22648811614e-03  2.57557686371e-03  2.79065388646e-04 -3.55476494911e-04 -1.09902375640e-03  4.78400643749e-03  4.14438817845e-04 -4.38083005690e-03 -1.93889202391e-03 -2.00647963876e-04 -4.14748032676e-03  4.24706993691e-03 -3.40003934569e-04 -4.36537915494e-04  3.35976249856e-03 -8.06858025238e-04 -3.38843133103e-04  4.38949250543e-04 -2.06156447849e-03 -5.55636760699e-03  1.50997651225e-03  1.29331763942e-03  2.30505652943e-03 -5.24894823371e-03  1.11864696074e-03 -2.61642452468e-03  2.30420383104e-03  2.58673556698e-03 -1.41645332914e-03 -4.94503604156e-04 -2.00374899634e-03  1.44849611465e-04 -1.20573109836e-04 -2.53632117926e-03  2.26603451900e-03 -3.97518594725e-03 -1.05174202324e-03 -2.20702255353e-03  2.54950585664e-03 -2.98278247657e-03  2.62026724016e-03  8.25624226343e-04  2.19050280529e-03 -3.90140434764e-03  4.51215115491e-04  4.46511950047e-03  9.10994586541e-05 -3.90289090391e-03  1.28878982548e-03 -8.26560210885e-04 -1.52021396340e-03 -1.16511283933e-03  3.14919201828e-04  8.76121804785e-04 -1.01966203135e-03 -2.26902975820e-03  1.00881687802e-03 -3.09304706927e-03 -1.01053320675e-03 -2.94706521152e-04 -1.63504826458e-03 -2.51346156276e-03  1.45246792402e-03  1.34373763390e-04  2.16895017095e-03  1.76139705070e-03 -4.67719864700e-04  2.87803084585e-04 -2.69504519128e-03 -2.73323096718e-03  2.40766438073e-03 -2.94165164274e-03  2.54366546522e-04 -2.33545780587e-03 -2.62352027336e-04 -3.75543730630e-03  2.66188578851e-03 -1.15789731692e-03 -1.09440221698e-04 -3.02799987533e-03 -2.01499599949e-03  3.31003687694e-03 -1.27279087722e-03 -3.93677551329e-03 -1.91030478736e-03 -1.09613193483e-03 -1.65666925021e-03 -9.57088133651e-04  1.09760695584e-03 -3.56050566141e-03  6.80694045540e-04  2.07688334320e-03 -3.14486767353e-03  6.47057467733e-04 -2.83907942843e-03 -1.67135140926e-03 -7.25134992417e-03  2.60155571398e-03  2.20734520613e-03  6.48165321852e-03 -5.26688520233e-04  2.72581348189e-04  1.24807884007e-03  1.40558996777e-04  9.18783667264e-04  6.20217798286e-04  3.53819121056e-03  1.17594898254e-03  1.21351796587e-03  3.26303961011e-03 -2.22368602209e-03 -2.10752264303e-03 -6.93332696122e-04  1.42923140154e-03 -1.06342310385e-03 -2.01114454709e-03 -3.29730928139e-03 -1.55007395870e-03  1.03313230423e-03  3.28108955274e-04 -1.80614307975e-03 -5.37918201685e-04  1.49343019082e-03  6.81676269439e-05  6.45908595719e-04  9.11341112436e-04 -1.73842368336e-03 -4.45432488524e-04 -1.94948049494e-03 -2.98608057264e-03 -1.28524926595e-03 -7.65320604968e-04  2.07466339520e-03  6.46815071184e-04 -2.75223975485e-04  1.89903153833e-03 -1.59069604949e-04 -3.51141822776e-03  4.01505069214e-03 -9.34822512366e-04  4.68409390218e-03 -5.69744398633e-04  7.63093635721e-04  2.79159121746e-03  7.39299511376e-04  1.58372168394e-03  1.01759227970e-03  1.02592740613e-03 -5.19673717301e-04  4.11081537989e-03 -5.61926801087e-04 -5.25829089984e-03  3.25566843435e-03  2.26413241838e-03 -1.71368742854e-03 -4.12236834875e-04  1.35153040909e-03  2.69895108908e-03  1.82933060300e-03 -3.35619363045e-03  5.33615460246e-04 -4.14391913208e-03  1.04600465977e-03  2.04154625217e-04 -4.97222702308e-03 -3.52584020158e-04  2.14556484298e-03  2.66061859146e-04 -9.61442006576e-05 -2.43811577522e-03 -2.64158800062e-03  2.83497290536e-03 -1.04238519942e-03 -2.35532540616e-03 -2.76857571566e-03  1.69164016990e-03  9.20698342902e-04  2.87568461778e-03  7.24922354511e-03 -2.54024388936e-03  2.20491203753e-03  1.96873867163e-03  1.41540954734e-03 -2.02200502380e-03  2.49442443997e-03 -6.07324161325e-03  2.72449206165e-03  4.10512754764e-03 -5.39974630919e-03  3.58324131951e-04 -2.94044114025e-03 -2.58711462362e-03 -1.00854296702e-03 -2.64789597156e-03  2.40895160301e-03  1.60600156495e-03 -4.06529644017e-03  1.57908325004e-03 -1.73016699737e-03  6.20322385436e-04  6.38052983487e-04 -1.12452247772e-03 -1.90460564003e-05  6.65789850532e-04 -3.53337192304e-03 -1.68211199286e-03  2.69083046956e-03 -4.18590499422e-03 -1.42606595337e-03 -9.91074332654e-04 -1.53334335539e-03 -2.50688567990e-03 -3.35243383116e-03  4.27995804157e-03  1.89753665103e-03 -1.55982843726e-05  2.43424309998e-03  1.16980092435e-03  2.73327821218e-03 -1.34845387949e-03 -1.65472159575e-03  2.81751418102e-03  1.70419633752e-03 -2.47234037483e-04 -2.50125911237e-03  3.08390833159e-04 -2.17440826114e-03 -6.47444449046e-04 -4.32815976775e-04 -1.88227354348e-04 -8.19804062178e-04  3.09659088594e-03 -2.95287530080e-03 -2.16295878032e-03  2.15163145413e-03  1.31868469306e-03  1.34550444149e-03 -2.02241035030e-03 -3.94056509117e-03  4.57146431397e-04  6.76762064121e-04  1.73771852143e-03  7.61913578705e-04 -3.73081645453e-03  5.12445983636e-05  5.06877248273e-04 -8.24238956697e-04 -1.77519282632e-04  9.61785325153e-04 -1.20507811246e-03  7.55907808169e-04  2.19333102876e-04  2.20174717795e-03 -4.48842636619e-03 -1.94198618554e-03 -2.90532735414e-03  2.30101570838e-04 -4.85237601076e-03 -1.04434597135e-03  8.24618936602e-04  8.73987751734e-04  4.73993621533e-03  1.23827161084e-03 -9.16858324554e-05 -8.99167700267e-04 -2.18369024483e-03 -1.25186138732e-03  2.50859634770e-04 -8.55784422070e-04  3.98098622783e-03 -2.53872610413e-03 -8.59501791901e-04 -2.42389586380e-03 -2.39514259455e-03  2.08929809772e-03  3.51900175409e-03  5.63474123307e-04 -1.58543094161e-03 -1.90388522167e-03  7.51133411564e-04  1.10876244603e-03 -2.47278259570e-03  4.61894799589e-03  1.76797788625e-03 -6.37042123520e-04  1.94738948471e-03 -9.08944917688e-04  1.59499397053e-03  3.21861517259e-03 -1.48590675425e-03 -1.71969503787e-03 -1.93744984854e-03  3.77509531145e-03 -5.49621760970e-03  3.56256017080e-04  4.62571688568e-03  2.45702309143e-03 -2.81182934654e-03  3.80869364637e-05 -5.67354631974e-03 -3.01994985147e-03 -1.75655247578e-04  2.30432597935e-03 -7.63252146816e-04 -2.10419724886e-03  1.39979957055e-03 -4.03543452984e-03 -1.47049625071e-03 -1.18797895880e-03 -7.54670232626e-04 -2.80639965595e-03  1.01914226455e-03  5.21192082568e-04  1.86922287755e-04
 2.77913464494e-03 -2.12409450418e-03 -1.98763157177e-03  5.96728337214e-04 -5.40798535116e-03 -4.73524765856e-03 -5.64521224955e-03  5.03939737737e-04 -5.93128431893e-03  2.82155449685e-03  1.69732301046e-03 -6.29326579191e-03  1.73387795893e-03 -5.43128529395e-03  2.18263536236e-03 -1.25844758771e-02 -3.99022485618e-03  3.67438499239e-02  9.81838405206e-02 -1.87048565628e-02 -9.98924548250e-03 -1.37264956780e-02 -4.05278798018e-03  2.95263856420e-03 -2.86590211266e-03 -2.15129053187e-04  5.05800878920e-03 -3.46366204785e-03  1.73471408852e-03 -1.00163987010e-03 -3.49023366577e-03  2.46438632851e-03 -6.52012858200e-03 -5.39373926601e-03  1.99343988100e-03 -6.39951323457e-05 -7.43190215290e-04  2.55325364947e-03  1.18145208036e-03 -3.45394221744e-03  4.91767111290e-03  3.70862552374e-03  1.11559333458e-03 -5.25002711591e-03 -8.84730196928e-04 -7.26569251023e-03  3.78064503423e-03  1.46583004044e-03 -2.14720048579e-03 -2.52756411385e-03  6.12524904449e-03  1.11664867929e-03 -1.63361627393e-03 -1.85801489394e-03 -1.83030249291e-03  1.14860133302e-03  1.97976952618e-03 -1.05331023445e-03  3.42888744103e-03 -1.23502840994e-03  7.03443525925e-04 -4.02093063799e-03  4.03423992519e-03  1.04355217417e-04 -3.72121928290e-03  1.62954742808e-03 -5.62994600851e-03  2.32604225138e-03 -2.64569586170e-03  2.50893758004e-03 -2.77737987662e-03 -1.69684684696e-03  4.14255896817e-03  1.36311924207e-03  1.43751868050e-04  1.97183873317e-04  2.52819534507e-03 -3.82922558320e-03 -2.13877428766e-03  2.45414121859e-03  1.70235102532e-03  4.42119470765e-04  4.22216227650e-04  2.09385264669e-03  2.91581919922e-03  1.03863371398e-03 -3.79151366400e-03  3.37441965581e-03  7.67984292338e-05  1.43919250528e-03  2.26597459560e-03  6.32720317058e-05 -4.54430228257e-04 -1.99716104776e-03 -3.37947104286e-03  2.34721267388e-03 -7.38481475338e-03 -5.31994691774e-04 -4.30256140744e-03  2.61250845048e-03 -6.06755343071e-03 -3.56237264264e-03 -4.59750891612e-03 -2.70350305979e-03  4.36766557122e-03 -1.13298806474e-03 -5.25505851262e-04  2.06078058778e-03 -1.80338763634e-03  3.95989335512e-04 -2.29911421885e-03 -2.03664184346e-03  8.61603184552e-04  1.84392077300e-03  2.95531169933e-03 -4.66180405990e-04  7.70622239221e-04 -2.26963454093e-03 -7.40966096190e-04  8.20276896900e-05  9.97217049870e-04 -4.44044480861e-04 -4.06551386912e-05 -4.80658255322e-03  7.10071990144e-03 -5.99047058353e-03 -1.68275406986e-03 -4.51095035976e-03  1.25921001694e-03  4.05461037657e-03 -2.78358608313e-03  4.38838090977e-03  1.97338508023e-03  1.69822739941e-03  6.60536705241e-03  1.70697106408e-03  1.61044162292e-03  1.88625538666e-04  3.18892235995e-03 -6.15471789929e-04 -1.47517187352e-05  4.11697323634e-03  8.93827729042e-04 -7.17123877751e-04 -1.51299727426e-03  1.31428547650e-03  1.61032243296e-03  4.84498558938e-04 -2.23715780209e-03  3.91630256105e-03  2.98386649566e-03 -5.80846884674e-03  1.75154870867e-03 -3.47642988586e-03 -1.97260668338e-03 -2.01734810331e-03 -3.07476276407e-03  2.87036213176e-03  1.33231094078e-03 -6.24526636946e-04  1.09389386668e-03 -1.71063695912e-03 -1.46440572122e-04 -3.81118574329e-03 -3.29463052400e-03  4.23664321477e-03  1.72571784669e-03  4.15073350386e-03  4.03086075829e-03  4.52321062456e-03  1.41641822165e-04 -2.03180837222e-03 -5.05763314852e-03 -2.74779099143e-03 -2.03690261127e-03  3.05430619545e-03 -3.45256833660e-03  2.51116951438e-03 -3.24776302107e-03 -1.68743821082e-03  5.43754931691e-04 -3.45634068199e-03 -1.52342215869e-03  4.44681400926e-03 -4.11567984598e-05  1.14107986059e-03  1.05637197492e-03  3.10503644660e-03 -2.43357105418e-03 -6.14409086243e-04  3.72075889885e-03 -9.83361817908e-04 -9.56193453071e-06 -3.08772065998e-03 -3.66430542537e-03 -1.03514364396e-03  3.30541438707e-03 -9.19259541737e-04  4.88263094165e-03  4.95122635205e-04 -1.99815382412e-03  1.83785897175e-03 -7.92893185904e-04  5.75964082698e-03  9.09187391687e-04 -2.90264340153e-03 -2.83222637367e-03  2.08748581657e-03 -3.19298827905e-03  3.58339997828e-03 -1.51891089528e-03 -1.24100301985e-03  3.48885965471e-04 -4.07990778959e-03  1.90455531385e-04  1.62280797190e-03 -2.14403866913e-03 -4.91369684038e-03  3.14488722037e-03  3.25799301699e-03  2.88384270249e-03 -5.41765372048e-03  1.71362131469e-03 -2.92543810391e-03  2.50287140939e-04 -2.97920171124e-04 -1.81166977664e-03 -4.15510580053e-06 -1.98490467781e-03 -2.27492473056e-03 -1.43768491801e-03 -1.56693285969e-03  4.59821636052e-03 -4.56971956473e-03  3.68890210991e-03 -5.31149312245e-03  3.05317998081e-03  3.12088695631e-04 -2.24544178358e-04  1.44191765289e-03  4.06089831581e-04 -2.01224764908e-03  3.40836376039e-03  6.00413756403e-03  1.20808241662e-03 -2.13866226082e-04  1.57521089963e-03  1.30730568003e-03 -1.05106823264e-03 -7.71081759109e-05 -1.41914593250e-03  7.32816199335e-04 -1.30268610706e-03 -4.03230562756e-03  2.44386749585e-03 -4.16281490267e-03  1.25298239747e-04  1.56806897709e-03 -1.85567014013e-03 -4.98103691877e-03 -1.14144090569e-03 -1.90118351198e-03  6.72082679534e-03 -1.23208198018e-03  1.92247989519e-03  3.87360120718e-03 -7.24468012844e-03 -2.27743469065e-03  3.62136837865e-03 -4.21057633476e-03  3.78060440524e-04  2.19925135864e-03 -1.60776067661e-03 -2.16487852653e-03 -4.51359144888e-04  1.22433688185e-03  4.42713826413e-05 -3.67821192524e-03 -4.99729057009e-03  2.41319501972e-03  2.62786942290e-03 -3.38086158638e-03 -2.67589586087e-03 -3.64546741429e-04 -1.60361582831e-03 -3.47594443057e-03  1.29028155270e-04 -4.22606454730e-03 -2.93765570387e-03  3.12586422853e-03 -3.04317985959e-03  2.74441065073e-04 -4.07295955877e-04 -5.87841982045e-04 -7.43354758556e-03  3.37120989189e-03 -7.68085365521e-04  7.95446314176e-03  1.84472262857e-04 -8.07132363126e-04  1.46776099082e-03  2.11255141206e-03  5.83847975322e-04  1.25280687866e-03  5.90772237880e-03  1.69761371476e-03  2.26696245992e-03  6.44741504030e-04 -2.76302334604e-04  5.27389859883e-04  2.26962325447e-03  1.42765560338e-04 -1.34024699805e-03 -4.35184208421e-03 -5.56387842332e-03  8.61210685570e-04 -2.30190048914e-04  4.37881541996e-04  1.23717404480e-03 -3.14202125332e-04  2.63880479292e-03  1.79438975415e-04  3.18757567244e-03  1.42735199134e-03 -4.01917955489e-04  4.21457755001e-03 -1.89749696646e-03 -1.48267766450e-03 -2.50045682172e-03  3.19457760178e-03  2.35772200799e-03 -1.49621396072e-04 -1.65188249860e-03  4.03734640091e-03  6.06841552399e-04 -3.62163850247e-03  5.82356340120e-03 -3.52431472272e-03  5.87669229862e-03  2.15384229555e-03  9.05615259087e-04  3.73717260372e-03  1.18572286539e-03  2.24617241352e-03 -1.20152488643e-03 -3.11955048978e-03  2.63293828276e-03  1.01109375636e-02 -3.05099708247e-03 -2.45315844873e-04  2.14002643650e-03  6.63146247901e-03 -3.75800039552e-03  5.67990966815e-04 -8.31284135067e-04  1.35308271757e-03  1.90363587394e-03 -3.06935648258e-03  8.27774860422e-04 -5.03189732261e-03  5.60605222958e-04  1.11184081335e-03 -8.11092198037e-03 -1.53245988145e-05  3.63487321194e-03  3.97374782780e-03  4.48977872731e-05 -2.14705397096e-03 -3.81235970667e-03  4.31439632044e-03 -1.21946229854e-04 -2.82667807562e-03 -1.88103188536e-03  2.56909069489e-04 -2.14494253880e-04  1.24832091922e-03  4.78637007373e-03 -1.88509405321e-03  3.60481756122e-03  2.22363864589e-03  2.20286519326e-03 -2.61904557928e-03 -1.23044257164e-03 -7.36150983909e-03  4.07809930397e-03  2.58174506777e-03 -4.42697800008e-03  4.77987165732e-05 -3.41683834242e-03 -6.08754349036e-04 -2.53989655562e-03 -2.57063450506e-03  9.84610475416e-04 -5.68645207597e-04 -4.59112331341e-03  9.78720191660e-04 -5.90084765032e-03 -5.15228154719e-04  2.89355722325e-03 -2.84559359835e-03 -2.60862094774e-03 -9.60697496709e-04 -1.02459112686e-03 -1.31516044910e-03  2.68492321294e-03 -3.89275027587e-03 -8.77792443763e-04 -1.32157410159e-04 -4.71487033413e-03 -7.57362717726e-03 -7.02217622046e-03  4.83216373217e-03  4.12382117270e-03  1.57844388203e-03  8.74430891606e-03  2.87403201683e-03  4.75586147117e-03  1.25610441233e-03 -4.83139409500e-03  6.08766329734e-03  8.74718749644e-04 -1.99682982823e-03 -2.18811508505e-03  3.83563988310e-03 -6.48885946034e-03  3.46632701623e-03  7.84069183297e-04  5.77660543152e-03 -6.35000624183e-03  4.44036889535e-03  1.23081134165e-03 -5.60129877755e-03  4.27913392183e-04 -9.72157009220e-04  4.36625807693e-03 -9.85136902825e-04 -1.80640887526e-03 -1.79280682027e-03  4.89931885825e-03  2.82766230502e-03  1.96997987359e-03 -5.31890000386e-03 -1.41218544087e-03  2.25724640478e-03 -5.26111674673e-04  9.21404407288e-04 -1.27936383498e-03 -2.74948939420e-03 -9.54748550299e-04  6.02146346956e-04  4.89189875495e-03 -2.51676115315e-03  2.39694959815e-04 -4.46607388662e-03  2.21881384168e-05 -5.08668080393e-03  2.53207223063e-04  1.42307699812e-03  2.83562218285e-03  6.30644458695e-03  2.77161200298e-03  1.67035509509e-03 -1.18814141839e-03  4.34357273941e-04 -4.10817798722e-04  2.60418614683e-03 -2.69443518383e-03  3.26044572199e-03  4.28854376720e-04 -3.15667230662e-03 -2.38834470373e-03 -2.89757890613e-03  1.38429180759e-03  3.63151806828e-03 -3.80138857191e-04 -1.10348147336e-03 -4.70170691470e-03  8.47079482053e-04 -1.09632367586e-03  1.68972567885e-04  4.01954329727e-03  1.43110571382e-03 -2.05671970444e-03  3.12621337760e-03 -6.03337290726e-04 -2.07630646483e-03  4.50189764843e-03 -1.07322596776e-03 -5.88566681027e-03 -2.58709740725e-03  3.83588182882e-03 -3.87819056863e-03 -1.20424214553e-03  6.75862868226e-03  1.07493486650e-03 -2.34800761332e-03 -1.43709971686e-03 -1.15438178824e-02 -9.30711234795e-04 -4.72664837358e-04  2.43657428724e-03  1.55314293965e-04 -4.89610964357e-03  1.84546940709e-04 -3.22286278980e-03  1.06750879040e-04 -3.65026061653e-03 -4.44798839857e-03 -1.07545114489e-04  5.44409006526e-04  2.03545842520e-03 -1.94361565524e-03
 4.42877758287e-04  6.28293296068e-04  2.99495699813e-03 -2.72021368415e-03  2.00709098260e-03  4.56163887142e-04 -2.84186480089e-03  2.86385407619e-03 -2.81106607763e-03 -3.20181947822e-03  7.44651689297e-03 -3.55249189299e-03  2.86169231232e-03 -1.20521897209e-03  4.15348197135e-03 -1.30133739071e-03 -1.74759002218e-03 -5.34963795135e-03 -1.87048565628e-02  1.17243336492e-01 -1.81097475694e-02  2.02919991820e-03  6.59711413978e-03 -3.05597985951e-03  8.03862405519e-04 -3.13238880789e-03  2.18708716822e-03  1.33640349501e-04 -1.42669177427e-03  5.51207123671e-04  2.30019752183e-03  4.41628349524e-04  3.15546071695e-03 -2.34368035666e-03 -3.11656650057e-03 -1.79048706595e-04 -1.96735600938e-03  6.70661632009e-03  4.04704628276e-03 -1.75867066683e-03 -2.82191184215e-03 -3.94091887028e-03 -1.60306367465e-03  2.67517657029e-03 -2.73700721111e-03 -2.66892251270e-03 -3.55780897819e-03 -3.98796340410e-03  3.18204952053e-03  6.44049015637e-04  5.36611187661e-03  2.33617764375e-03  9.57188357066e-04  1.41036645525e-03  2.87618664090e-03  2.50264608174e-03 -2.95524836739e-03  2.60582600711e-03 -2.24218727506e-03  3.00000543910e-03  1.07522662257e-04 -1.24387713353e-04 -2.65710845832e-03  6.17014121409e-04  1.35222347079e-03  5.11897676519e-04  1.08343182541e-03 -2.23831226145e-03  5.00315573786e-04  5.04576142454e-03  3.47128246306e-06 -1.30934903134e-03  1.65190018750e-03  8.03751278400e-04 -4.19866847813e-03 -5.10186802342e-03 -5.90047433152e-03 -4.92445351585e-04 -3.31307163137e-03 -5.09439731244e-04 -2.33787288690e-03  3.85617248896e-03  6.76733019042e-04 -2.18517209141e-04 -2.02060457080e-04  9.34495546925e-05  4.10754509264e-03 -1.23448095096e-03 -8.03100696473e-04  2.12988147899e-03 -4.50209193911e-03 -3.74981173545e-03  1.67689667484e-03  4.94330348030e-03  3.10240838642e-03 -6.28763883687e-04  2.36730661102e-03  1.47512204980e-03  2.79117917077e-03 -3.58122161375e-03  4.57236339101e-03 -1.86495114638e-03 -1.54003249470e-03 -3.09209538497e-03 -7.21076609817e-04  2.76080637782e-04  2.47245997763e-04 -2.73800984243e-03 -5.15141311632e-03 -1.31425352780e-03 -2.94972278963e-03  1.85119057854e-03 -1.29400249015e-03  5.76876028115e-05 -1.56074894727e-03  2.12850475698e-03 -3.50580547488e-03  7.01677685194e-04  1.62619932585e-03  8.21796079576e-04 -5.47504939041e-03 -1.55417433900e-03  6.90879835442e-03 -1.34384938149e-03 -4.32920826245e-03  5.64385349457e-03 -4.05962818938e-03  5.87992734971e-03  4.36741605176e-04  1.54088026706e-03 -3.18767165988e-03  4.48897426002e-03  6.42184473126e-04 -4.21890095201e-03  1.94254288868e-04  2.97924310442e-03  2.82823117644e-03 -1.43419759920e-03  7.88879464257e-04  2.82672319864e-03 -1.26948712011e-03 -2.89630674914e-03 -4.20247793139e-03 -7.87960684793e-04  5.55301442878e-04 -2.61705304913e-03  1.36361508735e-03  3.58860477900e-03  4.88498449222e-04 -8.08106984498e-04  1.08697857147e-03  8.92725307208e-03 -1.58337922012e-03 -4.34352837524e-04  3.85960069702e-03  3.69551620642e-03  1.61743157893e-03 -3.51116226860e-03  7.43842715014e-04 -9.40239386984e-03 -6.38089859540e-03 -2.34429653466e-04 -6.39937933223e-04 -6.18756423919e-04 -8.19780707403e-04 -2.54750228672e-03  5.67722540212e-04 -1.99877892974e-03  2.24068196771e-03 -9.71943325511e-04 -8.68905186403e-04 -2.88830269502e-03  3.71633319335e-03  5.80514314973e-03  1.98573051394e-03 -2.81407298038e-03  4.51797060902e-03  1.81361144008e-04 -6.03370057052e-04 -4.54129377430e-04 -3.55960256982e-03  7.37834497682e-04 -2.56679840789e-03 -1.59377432120e-03  3.99523102589e-03  2.36807990887e-03 -1.72683666799e-03 -6.90268516519e-04 -1.47227429385e-03 -1.26365257951e-03 -4.96255729162e-04  7.19564584124e-04  1.10543075168e-03  1.44224708439e-03  4.77757647715e-03  5.94227520049e-03 -2.32985727967e-03 -4.60090794785e-04 -9.81105780800e-04 -5.41493404361e-03 -1.70721435100e-03 -1.92102707468e-03  2.23929869119e-03 -6.38046908252e-03 -4.38377497720e-03 -4.81243574244e-04  2.65768988801e-03 -5.78353788773e-03 -3.22314598372e-04 -2.38298854433e-03  3.20964780402e-03 -6.23589074746e-04  4.50535682943e-03  6.77145377380e-03 -1.28857560612e-03 -1.76339584296e-03 -9.68815412299e-04 -2.12940813266e-03 -2.42768843769e-04 -4.66892218931e-03  7.80282730481e-05 -3.25480586985e-03  3.34194790219e-03  4.83513873808e-03 -7.71225061752e-04  3.01336018355e-03  3.04277819639e-03 -4.21366968239e-03  6.10808055421e-03  6.54142467175e-04  1.92444990138e-03 -4.14076439311e-03 -1.81431346507e-03  3.18098254451e-03 -1.01253727894e-02  2.19544114018e-03 -5.85147938366e-03  1.17117186268e-03  5.22990849593e-03 -2.35816605266e-04  3.65658623176e-04  4.05064015531e-04 -5.36675739694e-03 -6.60680574253e-04 -7.16358494149e-03 -2.28097041630e-03 -2.85015882666e-03 -1.28448732713e-03  3.18854762021e-03 -8.36698583613e-03 -7.99338055437e-04 -6.56642692877e-03  5.88351681676e-03  5.74368261311e-03  2.52642972995e-03 -3.20247513262e-03 -2.51351050410e-03  3.26294370176e-03 -3.30173051236e-03 -2.29734365619e-03  3.74660014666e-03  2.52583134145e-03 -2.56638797521e-03 -3.06778157853e-03  1.67128013867e-03  1.48079042091e-03  4.22125577089e-03  4.08544404301e-03 -1.35725885093e-03  2.83382734118e-04 -1.13446214033e-03  2.29276462975e-04 -6.38228416208e-04 -3.46989244300e-03 -1.62780147817e-03 -2.62645595150e-03 -3.51208139716e-03 -7.86890289414e-04  3.93512048181e-03 -3.05000030696e-03  1.58659849605e-03 -6.85321138128e-04 -1.45727417871e-04 -1.07479642107e-03  1.90480832073e-03  8.12011814797e-04 -6.20706690132e-03 -6.97687028645e-04 -4.07418280661e-03  1.67425997894e-05  3.28355026590e-03 -4.47763911662e-03  1.65353645271e-04  6.45355776781e-03  6.47564112463e-03 -1.34510447783e-03  6.44925412800e-03  1.39830556006e-03 -4.54602818419e-03  4.48326692304e-03 -4.44188422012e-03  6.52451923576e-03 -1.71241996169e-03 -3.52378267284e-03  2.86707962757e-03  5.14308140673e-04  8.10089404299e-04 -5.29623912601e-04  6.91055337728e-04 -2.57174909360e-03 -1.02675622285e-03 -3.09576390041e-03 -7.49543053081e-04  2.51051786271e-03  4.20616445190e-03 -3.21395472410e-03 -1.79074359001e-03  2.91115855684e-03  2.66684819204e-03  1.08817554186e-03 -1.99389542762e-04  1.98224288983e-03 -3.39236660033e-03  1.55856694149e-03 -4.81629219724e-03 -3.26499829352e-03 -2.53883632666e-04  3.46997104211e-03  1.31239812984e-04 -1.04056675058e-03 -5.17254015542e-03 -3.33730198439e-03  2.06921713631e-03  3.08679922756e-03  2.82054727236e-03  1.04210716053e-03 -6.57281833469e-03  1.59991530628e-03 -5.57544051899e-03 -3.23596284209e-03  3.19632976599e-03 -4.12125423352e-03  5.79630569026e-04 -3.07813837321e-03 -3.13519371821e-03 -3.23800571315e-03  9.62575215739e-04 -2.39890022263e-03  5.60446034168e-03  1.53797702563e-03  2.19621202391e-03 -1.57479487936e-03  3.21083699084e-03  1.34712079215e-03 -7.32818382442e-03 -6.74704977678e-03  4.24923912449e-03 -3.99792349014e-03 -7.11802420932e-04 -1.03265166843e-03  2.85149931769e-03 -2.69976164572e-03  3.46505291662e-03 -1.11997081274e-03  6.79451448079e-04 -3.05187968144e-04 -8.52406255822e-04 -5.56482624479e-04  1.03961303594e-03  4.02593313538e-04 -3.02139558767e-03 -2.88188610637e-03 -3.33610997353e-04 -6.08781600706e-03 -2.90031107277e-03  1.36490204151e-03 -4.44819583305e-03 -1.89438041843e-03 -2.69566056630e-03 -1.01410343272e-03  3.38042724070e-03 -1.56166054447e-03  1.27515100766e-03  4.98561848255e-03 -4.33423210512e-03 -6.82520912470e-03  2.97108705400e-03  2.11204081523e-04 -2.42144913281e-03 -1.81153112920e-03  1.95361146923e-03 -5.41435524782e-03  1.31864598506e-03 -1.01160299549e-03  1.48486459167e-03 -4.31211096951e-03  3.76038077050e-03 -1.40905040953e-03 -5.27139400066e-03  1.84933902740e-03 -1.37505924068e-03 -2.31697625183e-03  2.14952090211e-03  2.04234581513e-04  1.67642194335e-03  2.61579219505e-03  1.31023574613e-03 -1.83779485080e-03  1.04882303289e-02  9.52347122883e-03  3.38644082783e-03 -1.22409955415e-03 -3.29273550696e-03  3.20874316671e-03 -2.50910965201e-03  8.38112668206e-03  9.01053175346e-04  1.31470958519e-03 -6.39056621238e-03 -8.97694695523e-04  3.32381674021e-04 -8.22783569308e-04  4.79827406364e-03  7.18268137914e-04  1.71267520155e-04 -4.36276619125e-03 -2.09237958700e-03  2.67773585975e-03  4.46501342239e-04 -4.63071624950e-03  2.85287398310e-03  4.79819421041e-04 -2.02140113176e-03  9.33713387435e-04 -9.67025370359e-04  5.31012853576e-03 -3.09573771028e-03  5.43567330645e-03 -1.86057087334e-03  5.82295659502e-04 -2.61720017819e-03 -4.76000661896e-03 -2.09123411474e-03 -4.59042769417e-03 -3.21997174062e-04  3.26519012371e-03 -1.03501392772e-03  7.53730209368e-04  3.48707995174e-04 -2.23125200321e-03 -3.31928345537e-03 -2.51116413430e-03  5.00579222680e-03 -7.74574208887e-03  7.70097425517e-04  5.89493481994e-03  2.42381730565e-03 -1.25736996356e-03 -3.05400869918e-03  1.86322623974e-03 -1.78799705795e-04  2.10333911063e-03  1.00864847266e-03 -2.23366598603e-03 -2.12067231622e-03  9.63957945371e-04  5.34666595281e-03  4.26180013290e-03 -4.38473854348e-03 -1.38870759507e-03  3.52550312280e-03 -3.40887523985e-03 -1.07831701130e-03 -1.91816218025e-03  1.48186763599e-03 -4.82568544804e-03 -3.30519014605e-03  1.07621223349e-03  9.06619201573e-04  1.24989746250e-03 -1.51344638771e-03 -1.41029270288e-03  1.88832561746e-03 -4.88855294460e-04  3.58136654182e-04  2.16171024919e-03 -1.47140624850e-03 -3.61370285095e-03  7.86815532206e-03  2.81808930177e-03  5.79249155739e-03 -1.20311005551e-04 -4.10221012411e-03 -1.15813832148e-04  1.09283539727e-03  2.88274388763e-03  8.06411741675e-03  5.26535837651e-03 -4.40278964534e-03 -2.06184189109e-03 -1.30790855552e-03  2.57407175602e-03 -2.78192639046e-03  6.48870164860e-04  1.87093839185e-03 -2.36554509301e-04  1.35708998522e-03  3.22139554889e-03  2.78907416880e-03 -5.13540313011e-03 -7.02487587057e-03 -3.82896409100e-03
 3.10082252404e-04  2.43573239026e-03 -1.49902043610e-03 -7.97442763785e-04  8.52852047026e-04  1.41826709722e-03  5.36902976269e-04 -3.34488507883e-03  1.65525265373e-03 -1.86624602063e-03 -3.69745744657e-03 -1.63399063661e-04 -6.13096481728e-03  6.65029033947e-03 -4.50930375183e-04  1.50302044903e-03  1.89227417545e-03 -3.38828768979e-03 -9.98924548250e-03 -1.81097475694e-02  8.66445218610e-02  2.60487118224e-03  2.04791485230e-02  4.23208171229e-03  1.22183204303e-03  3.34410959477e-03 -2.71640114700e-03  3.83079075890e-03  2.83639542143e-03 -7.57337389221e-04 -6.47836620272e-03 -2.33672706486e-03 -1.36153839459e-04 -7.14271789690e-04 -9.95548456912e-04  2.26382836829e-03 -6.05100011662e-05 -3.29807808808e-03  2.04181560930e-03  1.26771588373e-03 -3.64858029388e-03 -3.83969274991e-03  1.18442232399e-03  4.16813825369e-04  2.13144754753e-03  7.90799110301e-03 -1.67046021006e-03 -2.16781986820e-03  5.77832763262e-04  1.05917670102e-03 -5.41876370368e-04  1.00594459007e-03 -3.17758897587e-04 -2.45363674391e-03 -1.00704657530e-03 -3.39810828241e-03 -1.14228009918e-03  1.92266318843e-03 -1.16760093327e-03 -4.10526385001e-04  2.41732002247e-03  5.44375730525e-04 -1.39690901554e-03 -1.36164284558e-03 -3.95720578363e-03 -1.04916248863e-03  2.52082688444e-03 -4.89526882097e-05 -3.56620152901e-04 -3.54490752940e-03  2.08461224803e-03  1.76638862109e-03 -4.31145087508e-03 -5.13168887389e-04  3.42578478791e-03  1.74614811622e-03  1.81665638716e-03 -4.03818101277e-04  4.63877822226e-03  6.24931078518e-04  9.24800471370e-04  5.68769626108e-03  9.52109260428e-04 -6.93849230514e-04 -2.76030052600e-04  2.60027385553e-04  4.56663951013e-04  2.07675837959e-03 -3.69479272725e-04  9.36069623440e-04  9.42438325915e-04  1.63354758540e-03  1.23853190328e-04 -3.13516258753e-04 -2.15885142471e-03  4.16636666203e-04  3.81114065968e-04  7.01158172006e-04 -6.64527202138e-04 -4.45604523348e-03 -6.45187733471e-04  2.93364783022e-03  1.48737522023e-04  2.18781707371e-03 -7.82513959584e-04  2.73121518337e-05  1.43491095004e-03  1.53743076710e-03  4.19104459268e-03  4.46685288849e-05  3.16620162756e-04  3.64941189773e-04 -1.70907494139e-03 -7.62523419536e-04 -6.49569964201e-04  9.96994900762e-04  4.69083127222e-04 -1.05203381354e-04 -4.97345825983e-03 -2.20657441617e-03  2.56582141406e-03  3.32375827791e-03 -4.42854265519e-03  6.81134399440e-03  2.62438093840e-04  2.44654081491e-03  5.14845080901e-03 -9.11583729386e-04 -1.61456321892e-03 -1.15114499258e-03 -1.03720051761e-03 -1.45183364501e-03  1.03088206176e-03 -4.11861143084e-05 -1.66897464814e-03 -3.78436875430e-03 -3.68549159536e-03  2.17726780377e-03  2.37100784767e-04  1.30842672520e-03 -2.50493637497e-04  1.52577870312e-04  1.98406613225e-03  1.17020710262e-03  1.91837225698e-03  2.73119697557e-03 -1.62506574557e-03  4.00711868001e-05  1.31372106643e-03  8.07666413318e-04 -2.23689944825e-04 -2.33960530226e-03  1.76017923712e-03  1.06974231548e-03 -1.60289467318e-03  4.28089219673e-03  2.36677387452e-03  1.53284449853e-03  3.10152404047e-05  4.20159350780e-03  9.29473388470e-05 -4.69338873798e-05  6.86846235382e-04 -1.30332211626e-03 -1.15853379563e-03 -3.94423686146e-03 -2.44342475749e-03 -1.87667469910e-03 -3.47887329379e-03  6.91590882651e-03 -2.47320325795e-05  4.62365096553e-03 -8.04081532614e-05  6.17690164405e-04  7.28414694291e-03 -2.75495505359e-04 -8.49907620039e-04  3.18137808674e-04 -4.51242581469e-03 -3.08917867493e-04  1.15112874539e-03  3.16514866905e-03  2.80676198293e-03 -2.78651275804e-04 -3.81955696860e-03  1.30500926545e-03  7.68582829953e-04  2.85674471420e-03  8.27347606170e-04  4.29692183927e-05  2.32978004723e-03  1.15934645782e-03 -2.98524430227e-03 -1.87347339751e-03  2.69173851704e-04 -3.55575201979e-03  6.28182254202e-04 -9.32539574912e-04  8.78266118996e-04  2.62673683476e-03  4.21184564467e-04  1.72381316433e-03 -3.71734083096e-03 -1.28074957254e-03  2.67166001345e-03 -1.77094664518e-03  3.89802204903e-04 -1.07900748572e-04  3.39056212364e-03 -4.20724941369e-03 -3.00373515277e-03  3.39611108100e-03  4.17513920628e-04 -3.02520037994e-04 -1.72698854103e-03 -2.21365503433e-03  1.23126587280e-05 -8.46338754260e-04 -3.01283986445e-04  1.69345134173e-04  1.07821837464e-03  5.46316252837e-03  5.65751064673e-04  1.87933173738e-03 -5.29726983492e-03 -4.45480495523e-03 -3.19674769867e-03  2.62078300797e-03  4.40042176603e-04 -5.87963738844e-05 -1.92519029172e-03 -4.43652016563e-04  8.21750825277e-04  1.01592918855e-03  1.08985313192e-03  1.88859529476e-03  4.02287754687e-03 -2.86389753710e-03 -7.57000695865e-04 -2.37247297710e-04 -7.63794190989e-05 -9.35113781216e-04  1.65138300618e-03  6.14721396367e-03  2.35630972294e-03 -9.94699468177e-04  3.84392903277e-03 -2.65345659100e-03 -3.15029263468e-04  3.56261171528e-03 -1.40157445959e-03  5.04101316007e-03 -2.92389905423e-04 -2.46326549197e-03  4.70244604727e-04  6.14255328125e-03 -3.54604404634e-04 -1.71500172610e-03  4.37947377009e-04  4.79844523026e-03  2.82632999296e-06 -4.96092416431e-04 -1.22025127257e-03  7.50950969398e-04 -2.23208990690e-04 -1.47595991145e-03  4.97914710649e-04 -3.42273189350e-03 -4.23310762966e-03 -5.21921387015e-03 -2.89463317405e-04  1.86714716209e-03 -1.08920013096e-03  3.48013253651e-03  3.11020130332e-03  6.07863460006e-05  1.51727761381e-03  5.43455911468e-03  2.99608325147e-03 -3.42911697373e-03  4.91769336552e-03  4.88255886961e-03  1.83772364692e-03 -1.23048250060e-03  3.11330559879e-04  1.08567157366e-03  3.30530124854e-03  9.24763298663e-04  2.47211682944e-03 -1.70843513588e-03 -1.40761533212e-03 -1.70811273131e-04  3.21135639500e-03 -3.90366670062e-04 -1.26112978564e-03 -8.30110045659e-06  1.32501604933e-03  1.33443451456e-03  3.50397996691e-03  1.20280805396e-04 -1.47800717392e-03 -5.27318703014e-03 -3.75855965539e-03  1.61804623637e-03  4.66617691704e-03  1.58685478830e-03  2.15914401445e-04 -3.12443625554e-03  1.80789633139e-04  1.43484424185e-03  7.39763936649e-04  2.39594531397e-03 -3.40351224893e-03  2.55395450246e-03  2.76840171784e-03  2.20593714899e-03  8.91621605472e-04  1.33606054800e-03  6.65601922601e-04 -2.88717313549e-04  2.10777316801e-03 -3.58961350072e-04  2.75908046438e-03 -2.07670003487e-03  4.99478418900e-03 -2.25673823390e-03 -1.00769224057e-03 -1.27834231037e-03 -1.84080980112e-03 -3.25822014845e-03  3.25122660232e-03 -1.22358851579e-03  9.70337687868e-04  4.30289662299e-03  2.70210535731e-03  3.18045815059e-03 -5.39518946404e-07  1.21959512516e-03 -1.40523441580e-03  4.60763225875e-04 -3.01068321737e-03  2.11905773576e-03  4.61392459726e-04 -4.26036373934e-04  2.23235128813e-03 -5.69318157533e-04 -7.01642001539e-04 -5.81020192853e-03  5.28948951705e-04  1.40790413602e-03  8.13567573673e-04 -1.39257236091e-03 -1.59182961050e-03 -4.25843664640e-04 -2.00836748232e-03 -1.74688458588e-03  7.06932459791e-04  2.60636230790e-03 -5.79161566974e-04  2.06322687748e-03 -6.32274365678e-04 -1.74127186128e-03  8.78127063201e-04 -9.15586152937e-04 -1.82507258908e-03  1.85539452249e-03 -5.42174458944e-04  2.79484422085e-03 -1.21244033755e-03 -1.29138410678e-03  4.28471139191e-03 -2.01954401845e-03  4.42592292645e-04  5.44162477287e-03  3.62744995868e-03  2.01397102213e-03 -4.38099055283e-03 -2.91161985565e-03  2.59560142764e-03 -5.65171569171e-05 -3.97444241787e-03  3.49330902506e-03 -3.78889743654e-03 -2.22748826360e-03  2.52618486266e-03  2.72090544549e-03 -4.61366822547e-05  1.16748925490e-03  3.32738766854e-03  1.57226411070e-03  5.82314757153e-03  3.16427556122e-03  1.85116938804e-03  5.14532089390e-04  6.79142475183e-03  3.17546375961e-04  8.91793930057e-04 -1.06416738570e-03 -2.27965791791e-03 -1.66323098770e-03 -2.91262630985e-03 -1.26457793061e-03  1.02181673075e-03 -1.29344885612e-03  9.96314262130e-04  2.67019715800e-04 -4.60544220175e-04  2.93568610525e-03  1.65560483437e-03 -1.61934864111e-03  2.46322785444e-03  1.43367427075e-03  1.07465055070e-03 -1.58895108147e-03 -6.99931373218e-04 -3.72022828684e-03 -3.26493278692e-03 -1.25161098299e-03  4.17809416711e-03  7.57948588832e-04  1.40617359602e-03 -1.07625019748e-03  8.17979196819e-04  9.66269873343e-04 -1.66146674832e-03 -7.12327717982e-04  1.14863009532e-03 -3.94095772084e-03  2.74833051205e-04 -4.53724861431e-04 -2.78592174032e-04  1.46247541241e-03 -3.15170633215e-03  1.70564879336e-03 -4.98550589235e-03 -2.14212954044e-03  7.96588335003e-04 -2.06278845685e-03 -2.11944566207e-03 -4.09922169324e-03 -3.52533005399e-03  1.61595688106e-03 -1.87332061868e-03 -3.03268966998e-04  2.58452955551e-04  1.45274938217e-03  3.39253269376e-03 -4.44532567880e-03 -4.21586935092e-03 -9.42630855739e-04 -3.14454014223e-03  2.39313295187e-03 -8.11898504417e-04  7.52362850106e-03  4.67218123681e-04  8.00330827478e-04 -2.74404620747e-03 -1.03369418000e-03  2.19491611775e-03 -1.71516196549e-03 -2.52103787539e-03 -4.75318932589e-03 -1.49527854398e-04 -3.95209666369e-03  1.28618819880e-03 -3.79266038343e-03  2.15335778692e-03 -1.14046040201e-03  2.24304982530e-03 -1.47923062635e-03  9.20171730872e-04  3.65255465223e-04 -7.41020171813e-03 -5.40199579324e-03 -1.80729821898e-03  4.66551486402e-03  1.99048244505e-03 -2.67459592228e-03 -1.30384811421e-03 -2.12637675106e-03 -3.80506124390e-04  1.58953626729e-03 -1.52120828560e-03 -7.82859911636e-04 -1.68457539167e-03  5.31130946317e-03 -5.81210073314e-04  4.96916772089e-04  3.36047105945e-03  4.03314600673e-04 -1.59293093293e-03  3.34078382488e-03 -1.47814702840e-03 -2.99330308254e-03 -2.98268479339e-04  1.69529957005e-03 -1.75861718773e-03  4.30915805906e-03  1.83507092838e-03  7.90613549701e-04  4.78594654945e-03  1.14412253379e-03  2.96693648086e-03  7.81097408107e-04 -1.44921165331e-03 -3.59933842961e-04  7.77803935672e-04 -1.02390327355e-03  2.07633678183e-03 -2.03141051934e-03  1.18787854140e-03  4.13336065058e-03
 2.29570458941e-03  5.10661174908e-04  4.53445209861e-04  3.76828187836e-04  2.56385157794e-03 -1.11898564263e-03  3.48522349349e-03 -2.18747187231e-03  1.36267281130e-03 -3.85917758796e-03 -4.01120897178e-03 -5.91156668226e-04 -8.41748648322e-03  4.58836500218e-03  1.10852171710e-03 -2.19067386621e-04  1.33993298621e-03 -5.56718906389e-03 -1.37264956780e-02  2.02919991820e-03  2.60487118224e-03  1.04077371785e-01 -2.28761686841e-02 -2.83444082180e-03  3.25377201113e-03  4.84390577424e-04 -3.29946564161e-03  2.27185913043e-03  2.58780026142e-03  1.41145294245e-03  4.43662588428e-03  3.71543599989e-04  1.96530522964e-03 -6.13734291853e-04  1.49021203793e-03  7.22348705615e-03  2.24824075954e-03  1.71697626423e-03  6.49832465434e-04 -1.88086503800e-03  3.78000096689e-03 -2.67103018455e-03 -3.41501030524e-03  3.75034603221e-03 -5.24850213304e-04  4.81788830599e-03 -5.52632889311e-03 -1.52379990279e-03 -2.87969496269e-03  3.36080857660e-04  3.23924034243e-03  7.21211665443e-04  7.55713364289e-03  2.32765588634e-03 -4.55707224821e-03  1.35353632090e-03 -2.75588976452e-03  1.34106988183e-03 -8.51130209028e-05  4.58179645057e-03  6.29329262021e-03 -1.52313110081e-03  1.08027097428e-03  9.17315886543e-05  1.34337036564e-03 -3.61310711817e-03  5.98970216068e-03 -1.41144098012e-03  6.65064934818e-03 -7.05487577582e-04  1.94036184919e-03 -2.71624701554e-03  4.23065293823e-05  3.96979059531e-03  1.83306828516e-03 -6.71701514911e-04 -4.87229540266e-05  8.18034085693e-04  2.42253575449e-03  5.83141843644e-04  5.34467445482e-05 -2.65885874046e-03 -3.66743321337e-03  1.23007567000e-03  3.37159534384e-03 -8.61624670701e-04  4.45889381970e-04  2.34872293393e-03 -4.83434969224e-03 -9.34329278664e-04 -2.48987459112e-03  6.42995513655e-03 -1.49945864668e-03  5.18546365960e-03 -4.90292085919e-03 -3.26012856030e-03  1.92211712673e-03 -2.32909009506e-03 -5.36472077068e-03 -4.47866039987e-03  3.25146415933e-03  2.00584319246e-03 -1.84221966817e-03 -1.30871686548e-04  7.49306324589e-03 -9.08864840175e-04  3.88283181016e-04 -2.11404941047e-04  1.11909856682e-03  2.74498991437e-04  5.06668910037e-03  1.93128933544e-03  1.03141809487e-02  4.39661107530e-03  1.45163401603e-03 -3.80916756165e-04  2.44935471979e-03 -4.79240434317e-04 -8.71109681996e-04  1.02156098863e-03 -4.07926680537e-06 -1.98698425796e-03 -5.20668270506e-03  3.85919059085e-03 -2.44882729990e-03  3.88498894572e-03  4.33029024623e-04 -2.54928562855e-03 -1.50601726765e-03 -2.28701037305e-03  3.17239118515e-04 -4.90418732965e-03 -2.59070466521e-03  2.24046955076e-03 -7.30461517049e-03 -1.69169591895e-03 -3.12780445580e-03 -3.38371788757e-04  2.37101089710e-03 -7.22041784177e-04  1.65735867904e-03 -3.36370802495e-03 -1.87782966183e-03 -1.31621718484e-03  3.10754380885e-03  3.81982110644e-03 -2.38223270653e-03  4.44166803301e-04  3.36819707058e-04 -1.90237015273e-03 -4.06384201003e-03  3.08657250406e-03  2.49771312506e-04 -7.84031619349e-04  2.26826944433e-03  6.35919425026e-03  1.15142118482e-03  2.59113673682e-04 -1.13536679456e-05  8.27742655824e-03  1.48042319662e-03  1.76989423908e-03  1.21672965463e-03  1.80065363231e-03 -2.26452153801e-03  2.35903104509e-03  2.64871264253e-03  2.44185344679e-03  1.10862634888e-03 -2.61279384799e-03  1.04522442607e-03 -2.01708868917e-03 -2.18654438249e-03 -6.58197160173e-04  3.70917042038e-03  5.25145776863e-03 -3.43290691956e-03  3.95306500147e-03 -5.19282075617e-04 -3.51237183152e-03  3.34137466446e-03  9.12285205104e-05  1.80001438477e-03 -3.28605942716e-03 -3.92126709367e-03 -5.13267386291e-03  1.41456417461e-03  2.60887381775e-03  3.87269891323e-03 -1.50512118022e-03 -6.63093806373e-04 -2.60491388853e-03 -7.10268178793e-04  2.87836997830e-03  3.81737806797e-03 -6.93727603714e-04 -1.11945465321e-03  3.95779096432e-03  5.02536864575e-04  4.37477323084e-03  8.77275299690e-04 -1.78615497578e-03 -1.47180325833e-04 -2.77158103601e-03 -3.22525199742e-04 -3.28018066777e-03 -1.24641418862e-03  4.03885721317e-03 -3.84099144267e-03 -4.19038117299e-03  2.60191762916e-03 -2.09566945045e-03 -4.04262488214e-04  3.22276494748e-03 -4.00047939120e-03  1.69000370485e-03  6.48191783038e-04  1.32991854118e-03  1.86512865803e-03 -4.48803115620e-03 -6.77534797534e-04 -1.31646767841e-04 -1.29065265091e-03 -3.11841634173e-03 -4.17370367372e-05  1.68424195869e-04  9.74361518928e-04 -4.23316807446e-03  7.96323996713e-04  3.34686316362e-03  1.24256251212e-03 -1.21109015933e-03  6.59854131227e-03 -1.71435953259e-03 -1.07244105569e-03 -6.01921222114e-04  2.17478811923e-03  1.16406508545e-03 -8.43520159412e-04 -3.95085288109e-03  1.86470294127e-04  1.64152586679e-03 -2.65701881672e-03 -4.49047821907e-03  8.59482029826e-04  1.88115970243e-03  1.28170702834e-03  2.01704982036e-03 -6.90197225391e-04  1.36576694044e-03  1.95832888749e-04 -2.23785540893e-03  1.80390834005e-03  1.26157107134e-04  6.52318344532e-03  2.59349388373e-03  3.39624669466e-03 -8.99856382641e-05  5.48476474329e-03  1.72129944426e-03 -1.97722425789e-03 -3.58529570548e-03 -8.83056222481e-04  1.09560759314e-03  1.97381660963e-03 -3.44828836880e-03  9.55351867477e-04  2.19360647458e-03  2.26194889575e-03  8.49050488350e-04 -3.08082484701e-03 -2.31105015337e-03 -8.72155376883e-04 -2.21693083115e-03 -2.64879174057e-03  1.67357694655e-03 -3.68170774252e-03  1.16647628706e-03  8.79128397704e-04  1.52092760485e-04 -2.12378240213e-03  1.17957422519e-03  1.84165194863e-03 -7.86641792956e-03 -5.16855022487e-03  5.08551755318e-03  3.08462550356e-03 -3.17036932568e-03  4.11549784126e-03  1.36174919456e-03 -5.25034506468e-03  7.91934099146e-04 -1.99952223990e-03 -2.43064891752e-03  3.92442221274e-03  6.68050117757e-03  3.45175181754e-03 -5.74471780829e-03 -6.05021240119e-03 -3.56972507293e-03  2.61754259188e-03 -6.96655264376e-05 -2.32477975796e-03  1.13367597108e-03  1.50398250619e-03  7.59452162805e-04  9.23745437256e-04 -1.59966526142e-03  1.25361326826e-03  1.83342386521e-03 -8.95589433034e-04 -1.90498949124e-03 -2.58820594428e-03  2.40296963889e-03  5.54169858011e-03 -9.84874283944e-04 -4.95720629550e-04 -4.99991939431e-03  1.69013370777e-06 -3.12947244255e-05 -3.53678452692e-03  2.09943707659e-03 -6.23220863600e-04 -4.49214198654e-04  1.10905635626e-03 -1.60179021606e-03  8.13005711604e-04 -2.87715251172e-03  1.41132754250e-03 -5.65515024122e-03  1.15103936080e-03  3.00702377695e-03  9.93507473082e-04 -4.65613778093e-03 -1.98048928671e-03 -1.50232334485e-03  6.11227813952e-04  7.55214762329e-04 -4.51142830191e-03  2.29209526627e-03 -1.86004100053e-03  2.28174922522e-03 -2.57593098428e-04 -1.85856641914e-03  3.10754918489e-04  1.05129203074e-03  5.87335051159e-04 -5.81241603904e-03  4.30517574360e-03  5.51706932072e-04 -7.46868119883e-04  3.84640076913e-03  3.38979174434e-03  4.55003156748e-04 -1.72523892977e-04  3.94319561227e-04  3.15238674844e-03 -4.37848744672e-04 -3.47344765989e-03  4.92564756757e-03  1.08643505770e-03  7.68747319524e-05 -1.95891980343e-03  1.93449966404e-03  2.77081486641e-03  3.91910245703e-03 -1.00460718850e-03 -6.07887746610e-03  1.24537331335e-03  8.51523394104e-04 -5.53409281986e-03  2.86292452031e-03 -4.11541714346e-04  1.52820996202e-03  1.29292625527e-03 -1.23190273299e-03  4.58940853500e-04  2.41024140536e-03 -3.45313773884e-03 -1.65060896186e-03 -1.82644012318e-03  3.69761792785e-03  1.27244937960e-03 -6.63018467574e-04  4.06000343028e-03 -2.68740794460e-03  3.39800107988e-03  4.80037903310e-04  2.30411651702e-03  5.56169935491e-03  1.16951145800e-03 -3.10234007623e-03 -5.53205434690e-03 -1.47409474598e-03 -1.47929739377e-03  1.92626220486e-03 -2.86075870028e-03 -1.74901730060e-03  1.63841448624e-03  2.09232417480e-03  3.43853706891e-03  4.66738749066e-03 -2.29088049905e-03  7.42970768316e-04 -1.37803244564e-03 -4.89173084060e-03 -5.23178461476e-03 -1.20707865971e-03  4.78537901567e-03  2.03953490982e-03  3.70275131106e-04  1.36614467928e-03 -3.03021172136e-03 -2.66383973945e-03 -2.64863605289e-03 -4.46302737300e-03 -1.97667645812e-04 -2.27249709711e-03 -2.62438312175e-03 -2.43351308798e-03 -1.18895326011e-03 -1.28315353054e-03 -6.55729440388e-03  4.94475084367e-04 -4.28687219796e-03 -6.47024162444e-04 -8.34086264034e-04  8.27705335944e-04 -2.76293416815e-03  3.90716392909e-03  2.41816239655e-03  1.92845995089e-03 -2.13392697756e-03 -8.97099265398e-04 -9.86752905840e-05  8.64308769248e-04  3.77288698385e-03  7.64115358956e-04 -2.43341483830e-04 -9.94075060157e-04 -1.97238200877e-04 -7.29673589299e-05 -2.16060035219e-03  7.76187127922e-04 -1.74306094251e-03  3.97086820748e-03  3.24234405580e-03  5.63292931431e-04 -1.11269911771e-03 -8.43208230771e-04  1.80568050665e-03  1.91069239458e-03 -1.60148136802e-03  3.28218578501e-03 -1.56655254990e-03  3.01107433249e-03 -1.86771700554e-03  3.37186130213e-03 -2.18145059442e-03 -1.05421111121e-03 -2.50870142598e-04  2.33132294888e-03  2.59109548239e-03  1.24311652532e-03 -2.93216557939e-03 -3.16005755200e-03 -3.58648050419e-03 -1.09594911276e-03  2.14054658375e-03 -6.00595996269e-04 -1.14523415555e-03 -4.07198984351e-03 -3.32612309162e-03  1.79673180372e-03  1.27111906599e-03  8.89185520186e-04  6.01813363136e-03  1.04952802929e-03 -2.90288763118e-03 -5.33655485204e-04  1.09122362667e-03  1.34707030519e-04  3.09376298621e-03 -2.32259679295e-03  1.38540352051e-03  3.35818744523e-06 -1.51314303926e-03  2.39817776277e-03  1.62079376322e-03 -4.63447015288e-04 -7.45438962190e-05 -4.27828563767e-03  2.40231385726e-03  2.53951168446e-03 -4.83895033389e-03 -3.42274795430e-03  1.31718731913e-03  1.68316078820e-03 -3.02389994448e-03  3.33566082489e-03 -5.68718237378e-04  5.68333222712e-05  1.91397351401e-03 -1.33499743420e-03  7.69562144078e-04  2.04601318556e-04 -2.07263172670e-03  3.40663225359e-03  2.83699163405e-03 -1.87798160892e-03  6.75132826721e-05  4.63194078383e-03
-4.36787416722e-03 -9.26342878316e-04 -1.63142301892e-03  1.82289832520e-03  5.19475109280e-04  1.36367965664e-04 -2.99517738319e-03  1.20841314882e-03 -2.01379142498e-03  9.04457250046e-04 -1.26643927807e-05  2.01937700067e-03  3.93612347048e-03  7.19849754573e-03  3.28652574409e-03 -2.83838220819e-03 -4.46946920072e-04 -2.80861763472e-03 -4.05278798018e-03  6.59711413978e-03  2.04791485230e-02 -2.28761686841e-02  1.11045244191e-01 -1.35762624725e-02 -2.51667270064e-03 -3.12458461021e-03 -1.73731016847e-03 -2.97442913983e-03  4.38894376808e-03 -5.42067317716e-04 -5.01146525871e-03 -2.33144323956e-03  1.66248330875e-03  1.27353157428e-04 -3.17424773619e-03 -4.36677327688e-03 -5.58262485853e-03  2.35364790315e-03  3.79704572079e-03 -2.36852603957e-04  8.52450263618e-04 -7.05550877200e-04  6.17928090288e-03 -3.91797866369e-04  1.80700541449e-03  4.56913408419e-04 -3.70505635542e-03 -1.46975250012e-03  5.18341208033e-03 -9.75784741751e-04 -4.08648767191e-03 -2.91716115583e-04 -8.63197775546e-03 -6.10786941908e-03  5.33186529185e-03 -6.29098044165e-03  1.85745211963e-03  2.92430050419e-03  2.48657871628e-03 -2.55281571038e-03 -3.66884631307e-03 -7.67125513461e-04  4.98396123169e-04 -5.42104231351e-04 -1.76905739941e-03  4.32221776163e-03 -2.82399854961e-03 -6.10820062513e-03 -7.29932557091e-04  2.63449895536e-03  1.44224148425e-03  6.75006268296e-04 -3.12229292934e-03 -9.42151330890e-03 -9.64802711490e-04 -2.54087946289e-03  1.30357139671e-03  3.64304735258e-04  2.30762560837e-03  1.92784056357e-03  7.77657945522e-04  7.31751097873e-03  3.45148260425e-03 -3.70083114936e-04 -1.51384790190e-03  1.56088350927e-04 -4.16492068738e-04  2.25835104084e-03  3.12025424178e-03  1.56995676755e-03  3.05390935313e-03 -3.64506359186e-03 -1.64073577306e-03 -1.18013804374e-03  1.90848769915e-04  3.40138831739e-03  1.36287795059e-03  3.10319944970e-03  2.50685248712e-03  1.27051339637e-03 -2.85151657721e-03 -5.35172100116e-03  1.97464961881e-03  4.18870621138e-03 -3.30041261078e-03  4.73426450298e-03 -1.88293539774e-03 -1.79559367169e-03 -9.38453919539e-04  2.78944811219e-03 -2.70467238666e-03 -4.31837214544e-03 -3.09894698344e-03 -9.62665347780e-04  4.09454474373e-03  6.56388134969e-04 -4.03427026869e-03 -3.47908582707e-04 -3.60280780917e-03 -4.07574452673e-03 -5.35107009154e-04  1.49153956361e-03  3.68433428998e-03 -6.99189038659e-04  3.98301840771e-04  2.65011257059e-03 -1.08525294494e-04  6.79305291601e-04  4.77606992597e-03 -5.37417623197e-03  3.31973851849e-03 -3.17483191821e-03  3.95282896303e-04 -3.05399111300e-03  1.10982879626e-02  2.31513194410e-04 -1.55040090750e-03  2.66002860808e-03  3.30958039391e-03  4.30787346105e-03 -7.72782385458e-04  1.30915497276e-03 -8.59309395431e-04  1.53749632536e-03 -2.97141256604e-03 -3.16604373697e-03 -2.11053610158e-03  6.60145048885e-03  1.57951709100e-03  1.40670487336e-03  2.18750163896e-03 -7.47886103913e-03 -6.45000666128e-03 -2.10027962911e-03 -3.99592351040e-03 -2.75978154184e-03  2.07529089732e-03  7.68072172322e-04 -1.47620993646e-03 -3.29680696940e-03 -1.50603672935e-03 -3.99086951835e-03  6.19657737020e-03 -1.10002800732e-03 -8.29663786017e-03 -7.57080526935e-03 -6.92669327355e-04 -2.26485495974e-03 -4.47230038730e-03  4.36645034693e-03 -5.11269340765e-04  4.36604355926e-04  2.04294757284e-03 -2.88465177720e-03  5.21636934889e-03 -1.38911478962e-03  4.40073648575e-03 -2.20927840483e-03 -5.50303155904e-03 -2.24081571747e-03 -1.35573680018e-03  5.94918473843e-04 -1.28730104382e-03  1.70720490042e-03 -3.39920422670e-03  1.69080586915e-03 -9.11357696705e-05  2.07713099519e-03 -2.54671544710e-03 -6.32071108337e-03  6.81656903900e-03  1.14541007692e-02 -4.79850207530e-03 -7.97446912014e-04  2.36914266971e-03 -5.46464890788e-03  3.07076931670e-03 -9.11038933666e-04 -4.00321897997e-03 -3.37479157669e-03 -3.74069490369e-04 -5.20910830046e-04  4.38258717506e-03 -1.08174428280e-03 -1.59698061521e-03  3.35541213386e-03  2.33656996347e-03 -7.37555184228e-03  5.68572872417e-03  6.90582897364e-04 -1.85329149542e-04  6.57497891854e-03  3.62852671998e-03  1.03263876289e-03 -1.63377615323e-03 -4.61864999245e-03 -1.40442097758e-03 -3.25869469383e-03 -4.38820845575e-03 -1.67516660140e-03  3.60887168440e-04  8.27769123916e-03  4.22238777217e-03  4.05889729900e-03 -9.63231340904e-04 -2.87687184978e-03 -2.42833489197e-03 -5.30330890226e-04  3.14668185226e-03 -5.69914226240e-03 -5.01918317859e-03 -1.35414372403e-03 -1.01424764089e-02  5.14730736506e-03  1.73650450003e-03  2.95639973185e-03 -1.04257133950e-03 -1.65534717351e-03 -3.25281914992e-04  3.03054861617e-03  5.56174779058e-04  2.17375783614e-04 -3.18390041868e-03  4.00972478841e-03 -1.99015074933e-03  3.16130102453e-03 -2.04499570644e-03 -1.69913096633e-03 -8.22249287306e-04  6.09369353259e-05  9.22290670321e-04  1.27840037974e-03  2.51363129959e-04 -4.38285529978e-04 -4.01787023362e-03  2.21623213048e-03 -3.02268362842e-03  3.18347143120e-03 -6.12990815443e-03 -9.85297362790e-04  3.88683405093e-03  4.89063572635e-03 -3.11393116404e-03 -3.50778647946e-04 -1.34049641556e-03  6.34069938633e-04  4.17609722931e-03 -4.57851689008e-03 -4.12307026099e-03 -7.60162996138e-03  8.04651358760e-04  6.07801860856e-03 -1.94522536332e-03  9.86791741849e-03  3.65319171745e-03  1.91225012114e-03  2.18315907452e-04  3.34295239367e-03 -9.15925031565e-04  1.89729032733e-03  3.37309669464e-03  1.54815839619e-03  2.22462471552e-03  1.20476367188e-03  4.59641109808e-03 -1.88075674154e-03 -7.13525846485e-04  3.05077105163e-04 -2.79278020032e-03 -2.94780134510e-03  2.98273534144e-03 -4.06416967544e-03  8.52273670839e-03  3.99459374975e-03  2.08129183402e-03 -1.12434490770e-03 -7.04916228600e-05  7.72050927990e-04  2.66846572716e-03  3.78512191181e-03 -5.90009564590e-03 -4.16026010890e-04 -3.60692835333e-03 -6.55286845487e-04  1.37532197115e-03  6.21904793597e-04 -1.13534699715e-03 -1.03629979898e-03 -1.27483135117e-03 -8.82033380418e-04 -6.43497164811e-04 -5.78781913368e-04 -2.14355520525e-03  2.67540657831e-03  2.16326952036e-04  1.92232167368e-03  1.20910522912e-03  4.33867432078e-03 -2.32661528317e-04  2.50334487183e-03  5.55376286355e-03 -2.69242219452e-03  1.20597709720e-03 -2.69905040180e-03 -3.40422629852e-04  1.97059276915e-03 -3.17701283589e-03  2.02645006812e-03  5.43459664219e-04  2.15287182402e-03 -1.02941691206e-03 -5.22982117609e-03  2.72359332745e-03  6.25780174404e-03  2.58226150075e-03  1.56395080208e-03 -4.22534656595e-03  1.25777444465e-03 -1.54399318565e-03 -1.22024166328e-03  2.13514272682e-03  6.10678629360e-04 -7.69053149776e-04  2.67397070569e-04  2.44394319850e-05 -6.10147601790e-04 -2.67642797973e-03  1.29759927110e-03 -2.18461402236e-03  5.54533498155e-04  3.10543754257e-03 -4.29418464579e-03 -3.83715937955e-03 -4.74915147506e-03 -2.54565224935e-03 -2.81513320258e-03 -1.90922245024e-04 -1.72925210632e-04  1.16225141118e-03 -2.07658948287e-03 -7.74541094179e-05 -2.32649290863e-04  4.84320961973e-03 -3.06554103196e-03 -4.01205983838e-03  2.64373872192e-03  2.77530018853e-03  7.30844584727e-03 -2.87580933371e-03 -4.62464249124e-04  7.40885383373e-03 -1.60028217821e-03 -1.25220209247e-03 -1.06090902588e-04 -3.67627497150e-03  2.99406111227e-03 -2.88158633137e-03 -3.94250737842e-03  5.22324719549e-03  1.62441747639e-03 -2.40105208860e-05  1.75607066669e-03 -1.94010495490e-04  1.82894965235e-03 -4.11080881454e-03  1.88706066500e-03  2.08620841708e-03  1.56503040231e-03 -3.86019380218e-03 -5.39265978382e-03  7.85454150599e-03  5.78882910922e-03  7.58418129768e-03 -5.87516458731e-04  3.25277660331e-03 -3.95526061108e-03 -2.03350844061e-04 -4.08709377919e-03 -6.13784264671e-03  2.70807540901e-03 -4.67708407572e-03 -6.32061916431e-03  2.79700915139e-03 -1.59629740116e-03 -2.77659253801e-03  5.71497394446e-03 -1.36428262181e-03  5.80606660035e-03 -1.96325035079e-03  5.63899686009e-03  6.25915597219e-03 -3.56741269262e-03  7.77152589520e-04 -1.24375117544e-03 -1.00999591257e-02  1.05031675899e-03 -4.41769947152e-04  8.08155030294e-03 -7.10504769349e-04  2.25541136769e-03 -3.52127651606e-03 -5.44150473389e-04  1.19567626318e-02 -8.14869488257e-04 -3.50122405439e-03 -3.20344774910e-03  8.02211597235e-04 -3.17848596727e-03  5.50644074766e-04  4.25237730539e-03 -1.53153357291e-04 -1.59511742905e-03 -2.26529463794e-04  4.44404037238e-03 -2.09042838878e-03  4.91587418198e-03 -3.03820030832e-03 -1.18434921388e-03 -9.11303951777e-04  2.05269444341e-03 -6.54403793409e-04 -2.74317189293e-03  1.79263217497e-03 -8.46616962258e-05  5.79472196984e-03 -1.39629517201e-03  2.08587557950e-03 -3.03899555263e-03 -3.90168655836e-03 -2.49548820058e-03 -1.06360963571e-02  6.54423274447e-03  2.07008084756e-03  2.69009179216e-03  5.50784473738e-03  2.51413853830e-03  2.56537551779e-04 -7.71863336792e-04  7.81295173677e-04  6.02817500665e-03  2.20510218692e-03 -3.63605688627e-03 -4.88013473199e-03 -1.90228648852e-03  4.86640791461e-03 -8.57428543933e-03  9.19267186964e-03  5.27159272841e-03 -2.79612648480e-03  3.51661335423e-03  2.29920523076e-05 -2.15584338731e-04 -6.04221007688e-03 -6.89851574680e-03 -5.10746430898e-03  9.39976967553e-04 -4.16069450486e-03 -2.36836773557e-04  8.55473250467e-03  1.24251757385e-03  3.74451311642e-04  4.74480996414e-03 -1.81347428694e-03 -4.63194834792e-04 -2.39910256024e-03 -7.08436698436e-04 -3.28374114457e-05 -2.67007908326e-03  5.02996340953e-03  2.15370719471e-03  1.87794940052e-04  3.84782932243e-03 -3.52434207176e-04 -1.46943730108e-03  5.83503326357e-04  2.88373738478e-03 -8.04625992527e-04  9.64833788943e-03 -2.00885660261e-03  1.08804181522e-04  1.45014180330e-05 -1.02530162114e-04  5.07446414319e-03 -1.08042974084e-03 -1.47155733873e-03  4.13066636279e-04 -1.99572337204e-03  2.23678565988e-03  1.98073690275e-03 -7.18920198857e-05 -6.34145852371e-04 -1.86242960540e-03
-2.86508839655e-03 -1.87283743722e-03 -1.74000217783e-03  2.06463706697e-03 -1.26616815765e-04 -3.99581622781e-03 -2.91464593397e-03 -2.74954950082e-03 -2.58340866580e-03 -1.55814361724e-04  3.06763347770e-03 -8.48737359989e-03  1.45574863157e-03  5.52674073155e-03 -6.82988890660e-03  1.33268518835e-05 -4.18876510693e-03  2.61158383501e-03  2.95263856420e-03 -3.05597985951e-03  4.23208171229e-03 -2.83444082180e-03 -1.35762624725e-02  1.12986875677e-01  1.52181082315e-02  1.22128009912e-02  5.60393461932e-03 -1.44751908644e-03 -5.49822947931e-04  2.78497396718e-03 -1.71543234664e-03  3.64758773633e-03 -2.77301758855e-03 -3.85183992745e-03  3.44419764436e-03  4.53481778820e-03  5.31162928860e-03 -2.14328379112e-03 -1.41798232657e-03 -3.48746471343e-03 -7.41993556159e-04 -3.52320051703e-04 -1.31139186452e-03  2.87533183773e-03 -1.60119611895e-03  6.53597662884e-05  2.64835000807e-03 -6.55326036814e-03 -3.06705028842e-03  3.66051651057e-03  2.05921426676e-03  2.18042967637e-03  1.44792513753e-03  1.78867248255e-04  5.47800257783e-03  5.72264539516e-03 -1.03699143151e-03 -4.12031173628e-03 -1.15060845293e-03  1.81142504671e-03 -2.53352851381e-04  4.28494008399e-03  8.01717763506e-04  8.51686818830e-05  1.80702279833e-04 -2.45843190644e-03  2.44251915702e-03 -1.86660270192e-04 -5.93412928872e-03  1.18151814382e-03 -7.89304181891e-04  2.37308976070e-03 -1.13097819891e-03  1.03360761028e-03  4.70553244642e-04 -1.37709904705e-04 -2.92202247477e-04 -9.44279308220e-05  2.19299486532e-03  3.84080449909e-03  1.18568145981e-03  1.44093723907e-04 -9.27152463296e-03 -2.82015321554e-03 -2.47589378026e-05 -1.34509304188e-03  1.49915284171e-03 -3.59600524683e-03  9.18728560302e-04  3.66597264781e-03  5.68304952851e-03 -5.34209484631e-04 -8.32173114299e-04  2.21081070449e-03 -2.74047248019e-03 -9.87513755174e-04 -3.89010164166e-03 -3.07980538438e-04 -3.84116551719e-03 -1.20728068581e-03 -5.86158215466e-03  5.30256670923e-03 -4.33402333632e-03 -1.99762023690e-03  5.49978902518e-03 -7.95116086790e-04 -2.17910474279e-03  2.05376741285e-03  1.92085469631e-03 -2.86657927181e-03 -5.25997667456e-03  1.23370638199e-03 -6.66363848618e-03  3.39167561690e-03 -4.51612047381e-03  2.36259159922e-03  1.04629100752e-03 -1.44524526476e-03 -1.39663206357e-03 -4.25074064098e-03  1.25738324311e-04 -6.95246405828e-04  5.21239856505e-04 -1.98060595011e-04 -6.21066859628e-04 -1.07444414560e-03 -2.86790610615e-03  1.35376102117e-03 -5.47281384980e-03  2.73229923629e-03 -2.36551699253e-03  1.12205549517e-03  1.07799914126e-03  2.56920551543e-03 -1.18711989763e-03  4.22417031371e-03  5.65987588565e-03 -4.53805940379e-03 -4.78968733883e-03 -3.35472567691e-03  4.38247674932e-03 -8.21067496806e-04  9.17078152705e-04  2.36285167077e-03 -4.85400945173e-03  3.70227600460e-03 -1.69865530970e-03 -2.15545020366e-04  8.23303981982e-04  2.62882599274e-03 -4.68063262465e-03  3.07967278029e-03  2.35850170311e-03 -4.50265078923e-04  8.57691778467e-04 -3.26322144901e-03  4.00759299914e-03  1.42497783051e-03  1.81732984995e-03  1.08653270742e-02  7.54896094072e-03  3.89092197439e-03 -9.28689358434e-03  2.40893045961e-04  5.41566485218e-03  1.60041640591e-03 -5.26151560053e-03 -3.01781538483e-03 -5.67851120729e-04  1.01132538012e-03 -4.06436030472e-03 -4.82606044967e-04  6.28997643473e-04  1.43583883123e-03  4.92624181420e-03 -2.16546325784e-03  1.80793526406e-03  2.89411899111e-03 -1.74711643269e-03 -3.67989727912e-04  3.86905402431e-04 -3.23984534928e-03  2.76442326493e-04  6.70661363431e-03  7.89743700108e-03  5.07986852231e-03 -3.37647566044e-04  1.37481661149e-04 -3.25053331392e-03  6.11088090425e-04  2.45516878659e-03 -2.71848792355e-03 -1.63034216596e-03 -1.10256701052e-03  2.31413544051e-03  2.76334563861e-03 -8.15941562799e-04 -1.59122978668e-03 -1.04426108391e-03 -3.74050268069e-04  2.85314443769e-03  2.44773956587e-03 -4.01543821989e-03  3.74061190580e-03 -4.69178983500e-03  8.87589163565e-04  9.27752447963e-04 -1.14940279235e-03  2.19931383866e-04  4.07130462485e-03 -8.69892457818e-04 -5.16282307192e-03 -2.75200399513e-03  4.03218378504e-03 -3.92747895364e-03  7.97600608855e-04 -1.92155919916e-03  4.35022231794e-03 -5.13447618012e-04  3.59951598868e-03  2.31241125994e-04 -1.79843300018e-03 -4.42108545770e-03 -4.86019442130e-03 -2.95227068956e-03  1.27760514257e-03 -5.28017971726e-03 -4.41653600630e-03 -2.60646082851e-03  4.55157707973e-03  7.28361730324e-03  2.40649059270e-03  3.55584675020e-03 -7.70872804905e-03 -3.68688568680e-05 -4.56038638827e-04  7.88322163144e-04 -5.01493861983e-04  4.11086998537e-03  5.08325252244e-03 -3.64846437212e-03 -2.32765530316e-03  7.56994198422e-03  3.51570825394e-03 -9.12372387338e-04  2.23958222730e-03  7.28034697338e-04 -6.96207095114e-04  1.99511575669e-04 -1.26221884228e-04  5.07874379314e-04  1.54462663295e-03 -2.21976598525e-03 -1.33825372160e-03  1.69432222428e-03  1.82887050866e-03 -3.84355865769e-04 -8.03986020872e-04 -1.09287768623e-03 -1.17149716519e-03 -6.07989233830e-04 -1.22380379225e-03 -3.47053541385e-03 -5.15128910112e-04 -3.99978373376e-03  7.95923001726e-03 -4.54665164879e-03 -7.02041396957e-03 -3.58010019254e-03  4.78890432965e-04 -2.18943593979e-03 -3.88518254866e-03 -1.76474776261e-03 -5.77880391265e-03 -6.57103476746e-04 -2.18552159433e-03  3.96862739435e-03  3.18286180429e-03 -2.63682723620e-03  8.49867078815e-04  2.30269419508e-03  3.29675787625e-03  9.44803731969e-04  1.07884295454e-03 -9.72890425252e-04  2.53405697776e-03  1.06979037377e-03  4.82518315104e-04 -3.29547589689e-04  4.55473707953e-03  1.74315976761e-03 -8.11117324605e-04 -2.63142756145e-03 -5.24504975016e-04 -2.59527941983e-03 -3.29105473758e-03 -1.14785463586e-03  1.27210819535e-03  3.84166904404e-03  3.00113581121e-03  2.95269755314e-03  1.03777514238e-03  5.62292553128e-03 -6.39576990311e-04  1.02800378951e-03 -2.74398061942e-03  1.05555712250e-03  3.22255934835e-03 -2.80935422361e-03  3.58899188260e-04  3.07454422044e-04  1.13235463634e-03  2.63160091233e-03 -6.22761296172e-05 -5.29883122642e-03  1.99050789530e-03  3.61309784380e-03  1.75005407862e-03 -4.53724000063e-03 -4.28358480073e-03  5.95636267224e-03  1.27771120574e-03  2.80090000639e-03  1.88950262065e-03  4.05854896871e-03  2.21655202081e-03  1.96563376850e-03 -2.62933299178e-03  4.75489795782e-03 -8.29840649991e-03 -3.06493939088e-03 -4.47099190335e-03 -4.25176766316e-03  2.59400200939e-03  4.39561483540e-04  6.19745669953e-04  1.53433981178e-03  2.61469361376e-03 -1.10202110557e-03  1.01810403167e-03  3.94046111558e-03 -1.50041100093e-03  2.14630656814e-03 -2.09579527856e-03  2.41175892353e-04 -4.57627283034e-03 -3.02489865788e-03  1.47620259212e-03  1.61549534030e-03  6.72457692303e-04  4.52173134319e-03 -6.36161040077e-03  1.04379392176e-02  3.36592286967e-03  9.79228689202e-04 -1.04976748864e-03  8.07245316524e-04  1.91996208811e-03 -2.15077955937e-03 -6.03513500021e-04  3.83381545742e-03  2.34272996291e-04 -4.94743025318e-04 -1.10714952004e-03  2.27357163783e-03  3.85479032032e-03 -8.61536905939e-04 -1.76751570428e-03 -3.65793401213e-03  4.26706502646e-03  5.23965746031e-03 -1.10170939113e-03 -1.05798370738e-03  1.17662218531e-03  1.25488949643e-03 -3.35288574754e-03 -3.04545122137e-03  2.58322383203e-03 -3.46373379832e-03 -3.72968169340e-04  2.45588657563e-03  1.10961886852e-03  2.40154961579e-03 -3.36248773341e-03  8.04124160579e-04  1.15855151249e-03 -3.96088892789e-03 -2.10160353441e-03  5.51323775171e-03  1.84429524428e-03 -6.43080091416e-04 -1.89589736941e-04 -2.15413935982e-03 -9.83297582008e-04 -5.51504303288e-03 -1.44923932110e-03 -1.77760388378e-03 -3.98731650982e-04 -1.32679798787e-03  8.20139140524e-04 -1.66967914524e-03  9.73319768632e-04  1.57195626741e-03  3.32015893686e-03  1.36201884756e-03 -1.44116464968e-03  2.34358951585e-03 -5.84253251096e-03 -5.10434530546e-03 -1.05021306338e-03 -5.32410865857e-03  2.36679429937e-03  2.56563046169e-03 -1.13425230348e-03 -7.43598325234e-04 -6.97392863012e-03 -4.58808175988e-03 -6.04249112190e-03 -6.36033947380e-04 -8.16234012727e-04  1.39704221241e-03 -2.23521366971e-03  4.72682139755e-03  3.46175556731e-03 -4.97019288082e-03  4.07152516381e-03 -3.47655350419e-04  1.88054863676e-03  1.61137657637e-03 -5.12386627688e-03 -6.78188836456e-03 -1.82211804143e-04  8.16768782123e-03 -2.08439419387e-03  2.11700816022e-03 -7.88728604141e-03  5.31119604452e-04  1.85365990404e-03  4.42901318121e-03  1.21786034429e-04  1.94968955810e-03  7.94544249493e-03  2.03239441876e-03 -4.46648300634e-04 -4.81819576229e-04 -3.13969327736e-03 -3.12027518103e-03  4.72870916091e-03  2.46349037585e-04  1.81298100160e-03  7.52603488224e-03  1.57753331968e-03 -3.32263280125e-03  1.13593617194e-03 -2.18309622552e-03 -4.17232203821e-03 -2.12402085899e-03  1.29163225587e-03 -6.85444594622e-04  5.59634641273e-04 -9.63083249753e-04  1.15960888594e-03  1.07460768389e-03 -2.00405098752e-04 -1.23494088848e-03 -6.88266860207e-03 -4.53100969519e-03 -8.21023503572e-03  9.52911912195e-04 -3.28870586322e-03  8.14253921147e-04 -3.39858596762e-03  4.41479335341e-03 -3.21657867067e-03  2.24845162860e-03  3.56575784079e-03 -5.81556107855e-03 -2.04152714710e-03 -1.63153203482e-03 -2.91225275793e-03  4.34819106546e-03  2.33236676948e-03 -3.69352184920e-04  2.96485181690e-03 -5.50088237298e-04  6.80086296249e-03  5.00725673953e-03 -2.95850857159e-04 -5.77125981439e-03 -5.02974699368e-03  3.20419335859e-03  2.66386493881e-03 -7.76487575513e-03 -2.98428993173e-03  4.20838806607e-04  1.67400326085e-04  3.44228240773e-03 -4.47108010238e-03  5.91689992712e-03  1.75562334072e-04 -8.16119458316e-03 -7.62062358100e-04 -3.13039507322e-03  1.27602561117e-03 -2.98992622552e-03  2.56811907673e-03  1.25991150836e-03 -5.66538698223e-03 -2.80183471186e-04 -1.37180254995e-03 -3.22759432045e-04  2.40275838902e-03
 4.75636396601e-04 -4.45016165324e-03 -1.44141135162e-03  2.88526440875e-03 -5.44055928340e-04 -7.00197534411e-04  1.51843374373e-03  2.44785594227e-05 -8.29908942464e-04 -1.68116501361e-03  1.14792591565e-03 -2.85370018002e-03  1.47709283722e-03  3.53398653316e-03 -2.17891281847e-03 -1.86930225243e-03  2.19753372085e-03 -3.58584511118e-03 -2.86590211266e-03  8.03862405519e-04  1.22183204303e-03  3.25377201113e-03 -2.51667270064e-03  1.52181082315e-02  9.73987911830e-02 -1.86233961642e-02 -9.99114872834e-03  6.39990237748e-04 -1.45759597297e-03  2.08507104515e-03 -8.01665452183e-04  1.35993736140e-03 -7.75021683911e-04  2.55858709018e-03  4.67093551917e-03  5.91419780846e-03  4.51282394690e-03 -5.76015946363e-03 -1.93658607846e-03 -4.33157198218e-04  5.53688741561e-04  1.60794012862e-03  4.09166018623e-04  2.70306199989e-03 -3.54489463369e-03  7.62799680827e-04 -2.99028482972e-03 -3.16777232866e-03 -1.15641952497e-03  8.75323886186e-04  2.34985989906e-03 -5.33591432557e-04  1.91828022073e-03  1.58747267962e-03 -1.68508431236e-03 -3.83412584258e-03 -2.05402683765e-03  2.04310324929e-03 -1.65171499273e-03  3.30232343775e-03  2.62413298223e-03  1.16065007781e-04 -2.55453735309e-03  4.06284253715e-04  3.56183367182e-03 -5.44172304529e-03  2.58728868757e-03 -1.96994768943e-03 -4.73991737502e-03 -3.00869632927e-04  2.58774943825e-04  1.77097251324e-03 -3.40748080356e-04 -5.08967682950e-03 -7.86274408423e-04 -2.74550911613e-03 -2.07639747507e-03 -5.18233110735e-04  9.95576338003e-04 -5.57229628528e-04  4.15705710693e-03  4.23847908064e-03 -1.78058003113e-03 -1.32903945769e-03  7.22649040326e-05  4.23667794707e-03  3.55314190015e-03 -3.73601045572e-04  4.24223796757e-03 -1.86679434186e-03  2.14057371851e-03 -4.45201657646e-03  2.73888776490e-03 -1.86013469813e-03  1.43996152658e-03  7.35809829892e-03  1.82635680381e-03 -3.75746620276e-03 -1.50871206578e-03 -1.16941932225e-03 -1.83515999093e-03  1.52092255235e-03 -5.49806067600e-03 -5.92680543857e-03 -3.27602545331e-03 -6.99971358736e-03 -1.99309833954e-03 -7.30384697714e-04  4.45926073338e-03 -5.30480612926e-04 -1.07405938667e-03  1.09452712186e-03 -1.51045838851e-03  9.36388236564e-04 -2.33113847272e-03  3.29746406814e-03  3.55813626320e-03 -6.07434631797e-04  4.92142207990e-04  2.17425369476e-03 -2.47420923976e-03 -1.65184658952e-03  1.89567084363e-03 -5.61746997152e-03  7.30528955447e-03  1.13478284342e-03 -4.62732069482e-03 -3.38179772695e-03  6.74595073984e-04 -1.11911935656e-03  2.60970988430e-04 -1.85312768365e-03 -2.71451753095e-05  1.85095444539e-03 -1.21825599613e-04  4.77577595968e-03  7.10677557874e-03 -4.72574930024e-03 -1.27353877393e-03 -4.67619620492e-03  5.20023062415e-04 -9.36129650714e-04 -1.56707362498e-03 -1.34018873744e-04  1.65531969614e-03  1.38711180644e-03 -2.88642732552e-03  3.47991012917e-03  2.51166907283e-03 -2.82702597779e-03 -3.22591310786e-03  2.74216477428e-04  2.47848425005e-03  2.17396332030e-03 -7.96550014266e-04  7.29528123218e-04  1.77729513511e-03 -2.56603924120e-03  1.93626312305e-03 -8.58587911304e-04  5.80470847177e-03  3.54240671339e-03  1.27882251326e-03 -2.19683634805e-03  5.29821728509e-03  2.34145135579e-03 -4.82078245033e-03 -3.51249472562e-03 -2.21175400990e-03  1.42455305890e-03 -1.64825817846e-03 -1.16611881073e-03  1.78977957091e-03  2.73106440953e-03  5.04945654694e-03 -4.24330954090e-03  2.71282455334e-03 -1.02626985802e-03 -9.48303230521e-04 -3.68333260737e-03 -4.37679767101e-03  1.63946179412e-03  3.79492830836e-04  3.12814782675e-04 -1.33233135237e-03  3.85239438931e-03 -3.45314039073e-03 -4.80746465861e-03  7.82628504973e-04 -3.53583019984e-03 -2.16387696810e-03  7.17401568886e-03 -2.13717473727e-03 -2.06586799210e-03  2.12119788190e-03  1.70493548440e-03  1.08327729494e-03  1.25664115619e-03  7.17248904938e-03  5.26549522471e-03 -2.79277523163e-03  5.11276106168e-03 -1.85140263512e-03 -2.31929790378e-03 -1.06300629133e-03  4.25490573010e-03 -1.71044865239e-03  4.54882943061e-03 -3.57744396464e-03  4.93462533358e-04 -1.57087571115e-03 -3.04967870975e-04 -1.72573834986e-04  1.73682264864e-05 -3.68257399995e-03  1.63874946771e-03 -2.57457524488e-03  2.29958900974e-03  3.13603736641e-03  1.61634217006e-03 -3.62317345330e-04  5.12454926081e-04 -3.28286010169e-03  1.19798501359e-03  1.54131025424e-04 -5.47805591832e-03 -3.83877406378e-03 -4.63851478233e-03  1.39845343745e-03  2.11573249515e-03  3.42856072362e-03 -1.06367974157e-04 -6.17043006910e-04 -2.72008014118e-03  3.92764931157e-03 -3.23290852268e-03 -3.55353249464e-04  3.00561534894e-03  2.10832710384e-03  4.83775599128e-03  1.40334215301e-03  3.12467603619e-03 -2.25182374568e-04  4.50939311742e-04 -1.99319431980e-03  6.38385894002e-04  6.02592767716e-03  1.46085676725e-03 -1.16810023498e-03  6.06503531977e-03  1.15168834675e-03  2.50928960815e-03 -5.32505970017e-03 -2.40408179048e-03  7.74513895727e-03  1.62607853936e-03 -3.51040460944e-04  3.13503113614e-03 -9.66633542674e-04  2.19325824854e-03  6.74825947232e-04 -1.02506549577e-03 -2.28783217679e-03 -1.09519410659e-03 -2.23640370355e-03  8.72941714235e-04 -4.66858056337e-03 -6.68270258926e-03  3.35802632728e-03 -6.33127368091e-03 -2.44827186118e-03  4.73428947355e-03 -1.01109013946e-03 -3.84893831143e-05 -3.19749743000e-03  2.70621079774e-03 -1.58487279988e-03  3.24958388881e-03 -7.94741327472e-04  1.24616420428e-03 -2.83754552071e-03  2.17709796323e-03  1.44029465404e-03 -2.76438886874e-03 -6.22481760374e-03 -2.94147251096e-03  4.04352604521e-04  9.00689285202e-04 -2.83738688787e-03 -3.36138938123e-03  4.89588382468e-03 -2.09605832633e-03 -7.17865670026e-03 -2.57728895529e-03 -5.20572967305e-03  2.75692317700e-03 -4.09858865457e-03 -1.01355967823e-03 -2.05438162123e-03 -4.14656776700e-03 -2.75301982939e-03  1.11775546696e-03  2.98727182245e-03 -1.84208631708e-03  3.94177428106e-04 -8.45842425863e-05 -2.89350929423e-04 -5.53111816352e-03 -1.45546003950e-04  1.10584863202e-03  5.13100970352e-04 -3.40136270831e-03 -3.39133378927e-03  1.30952308761e-03 -4.62562572498e-03  4.98333463178e-03  1.16974982608e-03 -2.89936079411e-04 -6.21867330969e-04 -1.40087121089e-03  2.19997517714e-04 -3.14892236128e-03 -2.51926946402e-03 -8.00949773282e-04 -1.63956017901e-03 -4.65649060114e-03  3.66492828926e-03 -8.41678136238e-04  5.42220096611e-04 -1.60043535131e-03 -3.08230042169e-03  1.95657628355e-03 -6.09590618994e-04 -4.27707995665e-03 -1.87858718916e-03  1.23724106259e-03 -5.60531234211e-03  1.30359737946e-03 -1.10479997117e-04  6.13949332774e-04  2.63752486382e-03  3.39239372398e-03  3.37605462382e-03 -1.25715890053e-03  2.18593983295e-03 -3.51437862492e-03 -2.24921487572e-03  9.00529903852e-03 -4.12448071055e-03  3.97634823182e-03  9.18464888762e-04  5.92259606615e-03  4.89030890728e-03  1.68649759573e-03 -1.63948815712e-03 -3.74935373929e-03  1.84188546002e-03  3.99137296579e-03 -3.18935407197e-03  2.39164091984e-03 -2.28494813464e-03 -2.28306469037e-03 -1.89086548500e-03 -4.39135107534e-03  1.62236694886e-03 -4.84951423111e-03 -2.39984122435e-03 -5.60963577292e-03  6.73539911219e-04 -5.15301565037e-04  2.71743178242e-03  3.11305902944e-03  7.95205385258e-04  2.29474393867e-03  2.27823975345e-03 -2.14681794309e-03 -8.42835200710e-04 -6.31316474098e-04 -3.06692299382e-03 -1.36396789658e-03  1.22333635958e-03  5.62653795472e-04  1.36063084367e-03  5.16128459202e-03 -4.83100925784e-03 -9.39087082699e-04 -1.01861177929e-03 -1.83977637625e-03  5.28983572461e-03  3.71001092599e-03 -2.84208153548e-03  1.88024626680e-03  6.97275630586e-04  5.71618129616e-04 -1.01713342050e-03  1.45064634096e-05 -2.59320473295e-03 -2.13386697466e-03  1.82776654893e-03  3.01753246859e-03 -2.62705592587e-03 -6.53653935537e-04  2.15942800473e-03  3.90562152586e-03 -2.47691193395e-03  2.09028540040e-03  3.15673980138e-03 -2.34812764561e-03  1.31067904587e-03  3.79599912071e-03  9.21800479850e-04 -4.94668640608e-03  1.20566348640e-03 -1.82930605337e-03 -3.10059485074e-03 -7.48861869101e-03  1.11618437134e-03  4.45823640213e-03 -2.98624806995e-03  1.67365960540e-03  1.68623119902e-03 -2.40890668124e-04  1.99203803098e-03 -1.00014264164e-03  1.11722501126e-04 -4.71752652395e-03 -3.18739393752e-03 -2.75251069425e-03  7.61611875001e-04 -4.32313333235e-04  1.11320251042e-03  1.64362331566e-03 -4.08393296332e-05  5.34440629013e-05 -7.51028852510e-04 -2.80759413296e-03 -1.78577124672e-03  1.69973069361e-03  2.75902858125e-03  1.73392741818e-03  1.81102592030e-03 -1.81266142488e-03 -2.56237594065e-03  2.94185800368e-03 -3.99034342428e-03 -3.94528381375e-03  2.68270786758e-03  3.32565193643e-03  4.09747025222e-03  4.14940066451e-03  3.64136427837e-03  2.33244223456e-03 -6.22895292941e-03  5.88257289221e-04 -5.93977955642e-04  3.47298385737e-04 -1.28847014327e-03  1.53106416792e-03  1.71306544668e-03 -1.89949121750e-03  1.46561505167e-04  1.83322736104e-03  3.11163624152e-03  4.88562119036e-05  3.57556495963e-03 -1.84242463781e-03 -5.22451139839e-03 -5.29018427677e-03  3.74729823516e-04  4.24833330811e-03 -4.01050143111e-03 -1.45251885899e-03 -1.00255872131e-03  8.09642722662e-04  1.47022825476e-03  3.18574812397e-03 -3.25589104796e-04 -3.42956738167e-03 -8.41878474544e-04 -1.29029885095e-03  9.82033519446e-04  3.87505662334e-03  6.11311803648e-05  1.98102818957e-03 -2.15866239501e-03  3.95690929490e-03  1.87613706753e-03  1.79035759465e-03  1.42676577311e-03 -4.04487213250e-03  4.60914950990e-03  4.29283426948e-03 -1.25786062752e-03 -3.23477359366e-03 -2.67281596965e-03  3.10121640846e-03 -1.20949982906e-04  5.12735070132e-03 -2.17875031502e-03  1.32844866726e-03  2.16586992435e-03 -1.43530264078e-03  2.50390295733e-03  7.76899902139e-04 -1.85249765192e-03  1.62006414746e-04  2.19595504085e-05 -9.94152494815e-03 -2.24874712452e-04  7.75304813498e-04  7.32897791059e-05 -1.99412185348e-03
-2.28228901584e-03  2.99732050797e-03  3.52844370716e-04  2.78469557352e-05  1.55466506992e-03  9.13205825892e-04  4.68312467663e-03 -4.70656843894e-03 -1.75539068887e-04 -3.33167833752e-03  8.96536327494e-05 -1.58709661021e-04  9.07326141139e-04 -2.82066486664e-03 -9.89463465011e-04 -1.77196870013e-03 -4.47753922909e-03  8.33409356939e-04 -2.15129053187e-04 -3.13238880789e-03  3.34410959477e-03  4.84390577424e-04 -3.12458461021e-03  1.22128009912e-02 -1.86233961642e-02  6.58964589286e-02 -2.38523537686e-02  1.67037260220e-02 -7.94128258988e-04  1.17382109735e-03 -1.87855177792e-03  1.80712652550e-03 -2.08558908765e-03 -5.16506015488e-03 -2.33306904372e-03 -1.88139177702e-03  9.51632010331e-04  4.11124499480e-04  4.12054719536e-03  8.50045199683e-04 -3.68580228177e-04 -1.12768125619e-03  1.22813117369e-03  1.58923917078e-03  1.29994868794e-03 -1.70922167058e-03 -3.86473608375e-04  7.82773355409e-04  1.08077289041e-04 -2.01590851281e-04  9.66458736873e-04 -3.14290913136e-04 -3.64712196091e-03 -2.64980705616e-04  3.32050469488e-03  3.33006582623e-03 -6.69918306092e-04 -3.65096464193e-03 -3.77798205591e-04 -1.20549444354e-03 -3.70107668035e-03  5.27719120647e-03  4.94878542167e-03  6.42482549051e-04  7.04044324054e-04  6.31219855707e-04  3.89388459566e-04  3.61283799439e-03  1.55556559984e-03 -2.96777091298e-05  1.55449793357e-03 -1.31375344458e-03 -1.22607631452e-03  5.88582722001e-03  1.05586188035e-03  1.37769229776e-03 -7.26866287239e-04 -6.59601903461e-05 -1.09196937230e-03  3.16687668500e-03 -2.63540247774e-03 -3.50577478409e-03 -9.49395513216e-03 -6.95779644779e-04 -1.73512025261e-03  1.27789533948e-03  8.93599962607e-04 -2.16596146946e-03 -1.31531923086e-03  1.67794417487e-03  6.27960245941e-03  1.93044403634e-03 -1.58708533082e-03  9.73331632990e-04 -1.98709709634e-03 -4.72175632888e-03 -2.81180231059e-03 -2.08865295354e-05 -1.93395051157e-03  1.93725562676e-03 -2.75021083364e-03  3.12660588035e-03  9.96011043798e-04  2.98358898293e-03  3.29292849817e-03  1.38730185482e-03  3.25739336118e-03  6.40115833651e-04 -1.05082885779e-03 -2.33287455571e-04  2.15821511882e-03 -1.52752591686e-03 -1.72600512397e-03 -1.04017308031e-03 -1.27383033906e-03  7.80566813873e-04  4.07102090673e-04 -7.39902171020e-05  1.18315099971e-04 -1.67527441657e-04  3.23600149226e-03  2.56833330595e-04 -2.58294912080e-03 -7.50441535023e-05  2.03247737721e-03  6.34859515941e-04 -1.63306189049e-03 -1.26047046193e-03 -2.65808135694e-03  9.57530184029e-04 -1.19927088574e-03 -3.45573667745e-03  1.02742573608e-03 -6.28875435972e-04  9.82330791947e-04 -2.13674697764e-04  1.16024081386e-04 -9.60408029419e-04 -6.81785991176e-03  8.16687563296e-04  2.49620955425e-03  3.41960789940e-03 -6.82557682001e-05  1.63939512165e-03 -2.52153414358e-03  7.84754013751e-04 -2.19294724013e-03 -2.28680093834e-03 -6.74935307911e-04  3.17397673036e-03  1.37672263605e-03  1.51887425175e-03 -1.24320013747e-03 -2.18948920831e-03  1.71235827298e-03 -9.26966148648e-04 -1.40749287369e-03  2.20479849921e-03 -1.17693457208e-03  1.31486388781e-03 -2.66893151876e-04  1.01285130235e-03 -2.62513163889e-03  2.30278312231e-03 -1.42612081162e-03 -1.02559646457e-03  1.20600056413e-03  8.96620512020e-04  6.88442763684e-04 -3.12214594192e-03  1.12148612249e-03 -1.53068382977e-03  3.85959158009e-04 -2.35372212714e-03 -1.03096586942e-03  9.94052399845e-04  7.00003597014e-04  5.75345672493e-04  2.89657294784e-03  3.99776776119e-03  3.07509660222e-03 -3.98872287651e-05  1.32217347299e-04 -3.27602234887e-04  4.35365705888e-03 -6.53720565336e-04  1.44594136187e-03  2.59061916510e-03  1.82717404958e-03  4.19581624679e-04  1.24307518866e-03  8.03043273832e-04 -1.51085424516e-03 -3.33441074424e-03  1.23679841523e-03 -6.12045206865e-04  1.38629954963e-03 -1.52208294077e-03 -1.89085590576e-03 -4.16145877376e-03  1.06011420310e-03  1.04694714664e-04  2.08626901549e-03  4.72606871027e-03 -1.10535186356e-03 -7.60065225358e-04 -2.77937175205e-04 -1.57083444667e-03 -8.84009450751e-04 -4.32456955902e-04  2.56646456523e-03  2.50967952744e-03 -3.26622242640e-03  2.96838378244e-03 -2.11180456102e-03  2.19031491499e-05 -1.26916430318e-03 -2.90253980245e-04  1.34817382589e-03 -1.58928068967e-03 -4.15227183410e-04 -8.08188448436e-04 -6.20610017727e-04 -4.07579963373e-03  1.71724073659e-03  5.19272795678e-03  3.04868194996e-03 -3.88043932002e-04 -8.55258835893e-04  2.36719123913e-03  2.62983900823e-03  1.43157175198e-03  5.64971454750e-04 -2.21007232022e-04 -3.24815907039e-03  4.48735661790e-03 -3.44636567791e-03  2.11796206014e-03 -2.06665146853e-03  5.52273672628e-04 -2.09253240137e-03 -1.38673561267e-03 -4.25652902630e-04  2.25071962536e-03 -3.79788288703e-04 -4.47420423710e-04 -3.53201791486e-03 -1.11036389880e-03  2.08941284586e-03 -4.55230553206e-03  7.32165711728e-04 -2.03360060137e-03  1.31139533710e-03  3.16518061616e-03 -2.20417310586e-03  3.36397351526e-04 -1.04399028679e-03 -1.78887334151e-03 -2.95245635388e-03 -1.86898393928e-03 -1.08398004137e-04 -4.44580021262e-03  7.91412623181e-04 -1.24692963132e-03 -3.73413902857e-04  5.75911927972e-04 -1.18047095720e-03  1.82249072954e-03 -1.96501702946e-03  2.79666943323e-03  2.93867215407e-03 -1.33898979662e-04 -2.01183517880e-03  2.55337721971e-03 -3.62398010568e-03 -4.93809999552e-04  8.93205086340e-04 -2.77019983640e-04 -2.06458850492e-03  3.89316139355e-03 -4.26380903095e-04 -2.12180836604e-03 -1.46013804629e-03  8.55000320400e-05  7.37580011179e-04 -6.19620376137e-05  2.70659569450e-03 -1.13926730777e-03  4.64806521862e-03 -6.90116858240e-05 -2.55769915516e-03  1.70023274140e-03 -1.07565868407e-03 -1.18491811960e-03 -1.69595814179e-03  4.45035361068e-05  2.54874849624e-03 -1.68870875836e-03  3.35188323873e-03  3.49375175980e-04 -1.09916640591e-03  4.00153325226e-04 -2.42469670706e-03  3.09323096282e-04 -1.53921745143e-03 -1.50761668001e-03  1.47037171409e-04  3.01590882100e-03 -2.84216345646e-04  2.02937456038e-03  2.85243331635e-04  2.11685662413e-03  2.37125294319e-03  4.35645678500e-04  5.01936099802e-03 -1.25683009095e-03 -1.58587249155e-03  1.51959204771e-03 -8.02958253791e-04 -7.22169180276e-05 -2.67337339258e-04  3.34239671621e-03  6.24426595145e-04  9.15989088596e-04 -4.56043619201e-03 -1.12143728396e-03 -4.23567368761e-04  4.53285191334e-03  1.33150260538e-03  1.00726523049e-03 -2.37750850344e-03 -5.11309297423e-03 -9.26534473998e-04  1.90677153578e-03  1.27031606767e-03 -2.16048001968e-05  2.52303384681e-03 -1.92387460035e-03 -1.13044722824e-03 -3.34322693325e-04 -8.45595402128e-04 -6.88755506489e-03 -1.15212314848e-03 -2.11510655553e-03 -1.03566999790e-03 -4.85377471534e-03 -8.33477121467e-04 -2.49558302497e-03  3.62219210920e-03 -1.22140070942e-03  4.46350599606e-05 -4.03183766600e-03  4.87700050390e-03  2.41173239733e-03  9.55226130582e-04  4.29420206594e-03 -5.84763283477e-03  1.90082215149e-04  2.46589541775e-03  3.71486530715e-03  3.92530760974e-03 -1.58579021395e-03  1.84808995199e-05 -2.72953644792e-03  3.35857139020e-04  1.61590158559e-03  1.94786968047e-03 -3.83736160730e-03  1.59396247384e-03 -9.99735345218e-04 -3.76044433400e-05  1.24181463733e-03 -1.69278847530e-04  2.12155613568e-03  2.05297173084e-03  1.37047974018e-03  8.18960625087e-04 -1.05936696582e-03  8.18487042414e-04  2.46041933891e-03  4.00638997997e-04  1.93895383865e-03 -1.13508408227e-03  1.12793007953e-03 -2.37339607287e-03 -1.24704377936e-03  1.42806681488e-06  4.68158573020e-04 -6.08662666865e-03 -9.52984772942e-04 -2.13141771142e-03  7.36138483830e-04 -1.47122714574e-03 -1.71099426359e-03 -4.85768135670e-03 -8.86849023114e-04  1.98646051243e-03  2.00085365922e-03 -1.10381091492e-03  1.77923696182e-03  1.05651613079e-03 -2.21344689106e-03  2.49773575043e-03 -1.47735211961e-03  1.10207646648e-03  7.66668068960e-05 -3.61191435331e-04 -3.18324140399e-03  5.04294351392e-04 -1.99721294944e-03 -5.02376830332e-04  6.58099754744e-04 -3.12667411872e-05  6.40382973852e-04  9.48974304085e-04 -8.08621143375e-04 -3.91478172339e-03 -5.59446083328e-03 -1.63452549146e-03 -6.13512621877e-04 -8.55182969116e-04 -1.55418462064e-03 -1.03696178167e-03  1.86556129877e-03  9.00595695953e-04  1.89898968412e-03  7.77605251372e-04  2.66569022855e-03  9.77295248272e-04 -4.38877142880e-03 -7.82961656260e-04  1.16107729911e-04  6.00996399275e-04  3.41072240780e-04 -2.36984185159e-03 -2.16763358418e-03  2.66090356133e-03  1.84939984397e-03  2.16770625090e-03  5.72103546031e-04  1.67691088433e-03  4.74095662256e-03  4.02017409936e-04  7.84097917400e-04 -1.51198895168e-03  1.90619574976e-03 -1.86378206073e-03 -1.10107901573e-03 -3.96193497954e-05 -1.84607048111e-03 -1.47821389772e-03 -8.77922805452e-04  1.85250471580e-03 -8.93375161660e-04 -2.11561049500e-03 -5.01036350122e-04 -1.07617106076e-03  2.88669716116e-04 -1.17748297359e-03  3.15921693449e-04  1.31574952559e-03  2.86545029709e-03 -1.01397491342e-03 -1.24057331112e-03 -3.30300677418e-04 -6.55464724169e-04  3.57366388087e-03 -9.13726857299e-04  1.50039005048e-03 -2.23899379155e-03 -3.30494662928e-04 -1.98552426457e-03  2.93132762548e-03  1.26637107047e-03  2.88704840742e-03  2.89331020750e-04  1.78344072702e-03  1.60797476457e-04 -4.30791650758e-03 -3.59425892930e-04  3.81627425625e-04 -1.03558113117e-03  6.45712701096e-04 -6.26317409190e-04  1.85461843796e-03  4.62046189369e-04 -2.77529881880e-03  1.78263995780e-04  5.57864032147e-04  6.44677113791e-04 -2.46066992787e-03  2.25486983208e-03  1.70603697460e-03 -4.55700710496e-04 -6.23090917764e-04 -2.29726721514e-03  7.92381298110e-04  5.81738114125e-04  4.68872243067e-03  1.69913394145e-03 -2.30662772900e-03 -3.39818192062e-03 -1.89168769570e-03  5.70404761945e-04 -5.71618865239e-04 -1.96379656708e-03 -4.40446840544e-04  1.31414100138e-03 -1.51451143280e-03 -1.18975590455e-03  1.66068997714e-03  8.92525615676e-04
 8.08880615566e-03  1.43969815981e-03  4.20760501741e-03  2.67538884958e-03 -3.29219512337e-03 -1.31758853295e-03 -6.33959748139e-03  3.97535045804e-03 -5.41758282443e-04  7.54110611516e-04  3.23154859139e-03 -3.20136161368e-03 -3.55580051834e-03  6.94945843317e-04  7.50391737125e-03 -3.79561169808e-03 -1.37808164473e-03  3.40636058523e-03  5.05800878920e-03  2.18708716822e-03 -2.71640114700e-03 -3.29946564161e-03 -1.73731016847e-03  5.60393461932e-03 -9.99114872834e-03 -2.38523537686e-02  1.23812840280e-01 -1.94955462844e-02 -1.81724092229e-03 -1.63091401383e-02  3.86028357988e-03 -5.67606445474e-03  7.27407406662e-03  5.11555963537e-03  4.17210046198e-03 -1.56742854455e-03 -1.88876926533e-03  3.66376852394e-03 -3.50270366651e-03 -1.93435836332e-03 -2.82145771120e-04 -2.15869124580e-03 -4.74343908336e-03 -3.51167751377e-04  3.47794343529e-04  1.65992577844e-03 -1.28261079109e-03 -5.82757536520e-03 -1.75837501220e-03  2.72023038544e-03  1.34173710477e-03  2.51557864456e-04 -1.42771103702e-03  8.64827320485e-04 -2.23016872618e-03 -2.02359926247e-03 -1.33224298473e-03  4.27793636893e-03  5.25389717345e-03  7.10708819371e-04  4.06910533570e-03 -3.47700553064e-03 -5.36670539512e-03  1.37018335446e-04 -2.29691650256e-03  7.79807209517e-03 -2.63861249978e-03 -2.48893513700e-03 -1.63575408490e-03 -5.15515958292e-04 -8.40482405224e-04  5.60081185203e-04 -2.01972308409e-03  8.79843022739e-04  1.38763028963e-03 -7.89900643665e-04  5.37086459613e-03 -5.57262914923e-03  3.63690753926e-03 -4.77460878305e-05  1.62234398473e-03  6.01480068556e-03  1.35477615895e-02  2.54575514777e-04  2.44942034121e-03 -2.21395933246e-03 -2.30823040322e-03  5.62511300403e-03 -1.28129773597e-03  4.35933300987e-05 -6.32535747376e-03  2.59715958197e-03 -8.09436183316e-04  3.35660979245e-04 -2.84241771743e-04  5.86924878201e-03  5.20799592666e-04  3.41949678202e-03  4.15125945334e-03 -3.43298811837e-03 -2.95264129697e-03 -7.91858257219e-05 -1.17594387470e-03 -1.04831095288e-03  2.11024458130e-03  3.41582736172e-03 -6.94110876570e-03 -6.32224375959e-04  3.94539290316e-03 -1.49100641426e-03 -4.10730982050e-03  2.39528289221e-03 -1.71536251770e-03  5.05648705104e-03  2.21923031851e-03 -3.15817612385e-03 -5.82481277221e-03 -3.41780043190e-03 -2.61659180255e-03  2.10436965253e-03 -3.22957849487e-03  1.40773842001e-04 -1.61669131315e-04  9.39246698388e-03 -1.25859449424e-02 -7.27414853344e-03  1.01417023661e-02  7.80262411883e-03  1.98242224148e-03  1.12851404127e-03  1.14670086894e-04  5.37886182129e-03  2.48594962344e-03  8.45385067991e-06  1.54451411745e-03 -2.56387251011e-03 -5.95738704171e-04  9.99350073895e-04  6.46811494968e-03 -1.07730666399e-03 -7.00578167286e-03 -7.75827449353e-03  3.09854970469e-03  1.18679596571e-03 -1.83778055348e-03  2.36930931488e-03  8.04389430259e-04 -1.74197444502e-03 -3.82690902220e-04  3.38149196717e-03  1.30782059360e-03  1.51714103926e-03 -2.36477337278e-03  5.79844260151e-05 -2.12148997777e-03  2.43395063816e-03  3.24538687800e-03  2.23275591261e-03  1.29474473376e-03  7.32857302804e-03 -2.32232214270e-04 -3.51532616051e-03  5.89827374659e-04 -1.28176659575e-03 -3.31545113207e-03 -2.75973609900e-03 -1.74623036726e-04 -4.66446506198e-04 -8.39831312333e-04  5.35765846249e-03 -1.81069453773e-03 -1.28538434768e-03  1.22178292587e-03  1.07851459235e-03  4.37105128329e-03 -2.96795408037e-03  1.87419306935e-03 -1.45512709549e-03  4.44571831965e-05 -4.90715834823e-03 -1.88387310715e-03 -1.90810410357e-03 -5.33117939692e-04  2.58447843545e-03 -3.22393405046e-03 -2.15455671001e-03  9.82946452112e-04  8.56075747067e-04 -4.58360756930e-03 -3.78882357885e-04  3.99239821342e-03 -2.92100843844e-03  2.40960876677e-03  9.17454457989e-03  2.34357920967e-03  4.26655942677e-03 -2.11263360482e-03 -1.63924781974e-03 -1.14806381786e-03  2.89768005797e-03 -5.63832682500e-03 -3.72837798129e-04 -8.26274578466e-03 -7.54425250672e-03 -3.93425720083e-04 -4.60762865750e-04 -8.82799787743e-04 -1.19371103779e-03  2.22522427618e-03  9.68273113126e-04 -1.49510110112e-03 -2.06589299294e-03  9.21189529278e-04 -5.01491021078e-03  4.39018793824e-03  1.25795322124e-03  9.12315982739e-03  7.27118601315e-03 -6.46965812705e-03 -3.04871708620e-04  6.57853184145e-04 -2.10501364082e-03 -6.78229959390e-05 -1.82082054014e-05 -5.23085779437e-03 -5.03393509793e-03 -3.22773773915e-03  9.06500005120e-04  2.89072912112e-03 -4.09880682461e-03 -3.11118224478e-03  3.83487991701e-04 -1.02249889642e-03  5.48883156663e-04 -3.95143151769e-04 -6.47685380107e-03  4.97694403813e-03 -3.16835431648e-03  1.42260685710e-03 -3.29466202391e-03 -8.80784235169e-04 -8.94375910071e-04  6.31245417992e-03  1.95673955871e-04 -1.27206342580e-04 -1.90585766095e-03  1.06634646012e-04 -4.75227558444e-03 -2.75222167161e-03 -1.53826368008e-03 -2.13813583265e-03  4.74435617586e-03  2.76146771410e-03 -4.92463915862e-03 -4.86320494541e-03 -2.49107618965e-03  2.43524815711e-03 -4.81162513299e-03  3.66980704188e-03  2.73136686132e-03  3.89763071371e-03  5.85023697882e-03  3.56309375291e-03  1.58049141621e-03 -1.91672172538e-03 -9.25749888050e-05  4.85029269264e-03 -4.10104348218e-03 -1.24242414091e-03  1.65486658787e-03 -1.59885566292e-03 -3.03309666322e-03  4.29834476015e-03 -3.98244682669e-03  8.04566044005e-03 -3.47771280650e-03  2.04353503612e-03 -3.96083263287e-03  4.95415716046e-03 -6.48565556652e-03  5.06584380373e-03  3.10656543724e-03  1.30059910613e-04  3.15230303905e-03  1.01163856648e-03 -2.39476752211e-03  3.82374375464e-03  2.80534431867e-03 -4.91817504452e-03  5.62410508682e-03  4.93366310781e-03 -3.18386188049e-03  3.43118357658e-03  1.69203257322e-03  2.67813873941e-03 -1.23345465645e-04 -3.87514103016e-03  1.59412618121e-03  2.01271141393e-03  8.07180300711e-03  7.47579741607e-03 -8.57997267762e-04  6.86107888656e-03 -6.43785040185e-04 -2.74897917440e-03 -3.59864030430e-06 -1.59527582848e-03  3.36874157663e-04 -3.44750769268e-03 -1.95961619773e-03 -1.33885419142e-05 -1.68146776073e-03  4.09166880762e-03 -2.56715529386e-03 -1.01395677069e-02 -6.60759846614e-04  2.82284837780e-03 -6.85685282861e-03 -8.24228321677e-03 -1.61064372512e-03  2.39722326320e-03  6.26628647001e-03  2.78835345643e-03 -2.35872574957e-03  6.52600981558e-03  2.81068694007e-03 -6.26533884183e-04 -5.24000934482e-03 -4.66644756611e-04 -3.35931157383e-03  2.21137022427e-03  8.65862485845e-03  6.06949460574e-04 -6.09847260036e-03 -3.06345536384e-03  6.09906739674e-04  3.04573783944e-03  7.80091026324e-03 -2.99179821584e-03 -3.17894513908e-04  4.60330406766e-04  6.73615198871e-03  3.86126368872e-04  3.99688353466e-03 -6.90829887804e-04  8.97349908477e-03  2.66857983459e-03 -2.51834385776e-03  6.56142556776e-03 -1.71866371492e-03  2.73705691687e-03 -1.46399198087e-03 -6.97280897299e-03 -8.18694150493e-03  2.96093757733e-03 -1.39182658528e-03  2.54279679540e-03 -1.94406605786e-03 -2.05327547685e-03 -7.98876843165e-03 -5.70847038498e-03  2.58541944338e-03 -1.87507253242e-03  3.66453069605e-03  1.21819931565e-03  1.54869336131e-03 -1.31411413895e-04  4.50971403704e-03 -4.85613758249e-03  5.09472533872e-03  6.63751957928e-05 -1.20672930651e-02  1.39795424315e-03 -2.94443855466e-03 -6.45259709329e-03 -2.32196027996e-03  1.99710122968e-03  7.26145123344e-04 -2.23080516636e-04 -4.64989106064e-03  1.69678744797e-03 -2.88257702238e-03  1.25285543717e-03 -6.40756038086e-03  8.37753554667e-03  1.37739639569e-03 -4.91763921582e-04 -9.67928701119e-04  8.67787273576e-03  1.46874847450e-03  2.49148051850e-03 -6.07201175906e-03  1.28741784291e-04  2.09854914805e-03  4.29918090022e-03  1.28853752851e-03 -2.95325276339e-03  4.92634894005e-04  1.64281951199e-04 -4.31843538694e-04 -1.80840176951e-03  1.94912061924e-03  1.69149408841e-03 -2.31726263484e-03 -3.36408243123e-04 -7.76024236473e-04 -2.60315552461e-03 -1.58499692786e-03 -2.51071613852e-03 -7.55686089669e-03 -5.24277678805e-03  4.67804396747e-03 -1.20357438706e-03  2.46586258039e-04  2.86553838026e-03  2.59942747907e-03  3.75409911446e-03 -1.01508546416e-03  2.71373700430e-03  2.47821653904e-03  6.10751093140e-03  7.64143345634e-04 -3.72653745873e-03  6.48528281763e-04 -5.44189691460e-03  4.30920293385e-03  1.89430907700e-03  2.73729090263e-03 -2.29117785719e-04 -6.91570171956e-03 -3.00828671222e-03 -5.20797332371e-04  2.32801728662e-03 -3.04002546699e-03  1.46395476644e-03  2.59371728885e-03 -3.61109794864e-03  2.58055928689e-03  8.59299703081e-04  4.93328040703e-03  4.54044304557e-03 -3.55324568789e-03  1.82881644455e-03  3.71500312580e-03 -1.13300125774e-04 -3.64006883880e-04 -2.53316799118e-03  1.52973315806e-03 -3.75267731876e-03  4.61785354456e-03  6.16805944034e-03 -4.52077942459e-03 -1.46124290859e-03 -2.71640159094e-03  1.51780975168e-03 -4.57923987358e-03  4.50305518929e-03 -1.83663674618e-03  5.50874085556e-04  1.36577965184e-03 -3.52512201815e-03 -7.81505517299e-03 -2.19994545201e-03  3.58497470035e-03  1.17349045205e-03 -2.94924135645e-03 -1.47977758805e-03 -2.14653339519e-03 -3.59882398902e-03 -1.52302755374e-03 -3.77766476583e-05  8.57081012225e-05  4.11993912201e-04 -1.17139753027e-03 -3.74808421505e-04  2.16625565781e-03 -9.61275775261e-03  2.14710434765e-04  8.50577845923e-03 -1.92491101152e-03  3.37727105816e-03  7.06025178740e-03 -1.60378882625e-03  3.89303379850e-03  5.65562679170e-05  4.94527388411e-03  3.27330757085e-03  7.40020446571e-04 -2.82549768288e-03 -5.66783559634e-03  2.59773449169e-05 -4.37479088738e-03  2.34501856957e-03 -1.22125415020e-03  4.46412388624e-04 -4.35575839837e-04  3.88610217092e-04 -8.03391206304e-03 -2.75677131269e-03 -2.98005990554e-03  9.00011314650e-04  6.41121126880e-03  1.92436299049e-03  1.59257823391e-04 -2.36754180712e-03  4.30524922309e-03  4.22355574338e-03 -5.13244812492e-03  5.98028275007e-03 -5.07642495425e-04 -1.21560690065e-03 -6.84605952689e-03
 5.38165668759e-04  4.29972846780e-03  4.09516754267e-05 -2.38706604871e-03 -1.62124735755e-03  1.52819613475e-03 -5.58676104292e-04 -5.08879404769e-03 -3.00085414190e-03 -2.82456440608e-03 -8.50606306529e-04 -4.12047268711e-04  1.89662748557e-03 -4.86648099673e-04 -1.93942485506e-03 -1.77892762476e-03 -2.59905226850e-03 -7.13960076325e-04 -3.46366204785e-03  1.33640349501e-04  3.83079075890e-03  2.27185913043e-03 -2.97442913983e-03 -1.44751908644e-03  6.39990237748e-04  1.67037260220e-02 -1.94955462844e-02  1.01533177534e-01  3.01688648759e-03 -9.61692037398e-03 -2.95052305683e-03  1.63016916199e-03 -1.48618532818e-03 -7.85820182156e-04 -1.46909521488e-03  1.37790964679e-03  5.13490411618e-03 -1.04825716966e-03  2.46295097838e-03 -4.27326302756e-04 -1.68187266797e-03  1.76409428726e-03  5.71379453046e-03  1.20192992602e-03  1.03138768445e-03 -2.01953548754e-04 -1.97301388358e-03  2.49526274361e-03 -3.48334732689e-03  6.30808285172e-04  8.56272014736e-04  4.83882778759e-03  3.14262070574e-03 -3.44926697179e-04 -1.17026477972e-03  1.32295714188e-03 -1.05342956512e-03 -8.08817180069e-04 -2.69577742292e-03  3.14920967111e-03 -5.27478541434e-04  2.46933553853e-03  2.99109023369e-03 -9.60562307944e-05  8.18376161331e-04 -1.59221351826e-04  6.25245375226e-03 -2.64707844214e-03 -2.86354395389e-04 -9.26951126998e-04  3.99373092820e-03 -3.56480974806e-03 -2.88323825958e-03  1.08105173454e-03  1.15956246566e-03  2.03794854501e-03 -7.21547102852e-04  4.09765714481e-03 -1.41418515245e-03  1.18913394295e-03 -2.06680704224e-03  1.56420078534e-03 -3.59689888853e-03  1.73273248970e-03  2.36412445449e-03  7.27027630135e-03  4.28377283691e-03 -6.34551047861e-03 -1.16509441706e-03  3.26146606774e-03  7.06623942127e-03  4.53214841442e-03 -5.31970726928e-04  4.31977912738e-03 -5.27422263620e-05 -6.57091551942e-03 -2.04043988472e-03 -1.14203886238e-03  1.55782092290e-03  3.31698081255e-03  2.04480567021e-03  4.83511294288e-03 -1.25634185880e-03  5.89641566708e-04  2.23072702840e-03  1.35464877259e-03 -5.56568538659e-04 -4.05073208888e-04 -1.69783695883e-03 -8.71051770875e-04  1.57280284936e-03  3.49446473621e-04 -8.25233027196e-05 -3.73322991153e-03 -1.27800169268e-03 -5.42534344329e-04  3.84207903297e-03  1.17642117714e-03 -3.99190050771e-03 -8.58780010737e-04  1.05443183573e-03  5.95962639685e-04 -4.27516356193e-04 -7.60511120433e-04  1.65676619060e-03  4.85778186888e-03 -3.73464386982e-03  1.82063339223e-03 -2.83282126255e-03  2.14971065778e-03 -2.25345605861e-03 -4.12964420314e-03 -3.03741138099e-03 -1.71244704411e-03  5.14556786682e-03 -7.32462782376e-04  4.62865957866e-03 -3.34319516549e-03 -2.15837544751e-03 -6.57053816498e-03  3.44105816528e-03  2.48781575194e-03  3.05735630913e-03 -6.20690183791e-04  3.99243208930e-03 -9.54154217058e-03 -3.96431037413e-03 -2.95779367607e-03  1.44828833216e-03  2.22836385722e-03  3.65217146063e-04  3.59933474669e-03 -6.76673004486e-03 -4.06201901189e-03 -1.80074422426e-04  3.07265872436e-04 -3.69686694780e-04 -2.25864731591e-03 -1.83985757565e-03 -4.57734240874e-03  5.32222741222e-03  1.81147267077e-03  3.87287491407e-05 -5.72405541928e-03  5.81217027174e-03 -1.81041610936e-03 -1.51417006836e-04  1.41551374396e-03  1.33535227033e-03 -4.37177177057e-03  2.28902428851e-03  6.36247748793e-03 -3.73563522561e-03  1.15219242466e-04 -2.07146949461e-03 -3.10655554085e-03 -1.85300180568e-03 -6.28764546378e-04 -4.83250770146e-03  3.04450159483e-03  2.80145138237e-03  4.34095654642e-03  3.03762779926e-03 -1.33703712847e-03 -1.07499373624e-03 -9.70721675107e-04 -1.61163201232e-03 -6.65375198179e-04  1.21832868615e-03 -4.93092991304e-04 -8.36192812872e-04 -8.60824934606e-05 -2.68547903226e-03 -2.78184268059e-03  1.66889784420e-03  4.21920587035e-03  3.86616243088e-04  8.68913371392e-04 -2.55431441423e-03 -2.57296010661e-03  3.64899836831e-03 -2.28245502609e-03  9.22271560273e-04 -2.90225457046e-04 -1.57180017630e-04  1.24936869637e-03 -3.68373408112e-03  3.99288960695e-03 -4.24329908730e-03 -3.30899424940e-03  8.07164692447e-04  5.16441316922e-03  1.03356808973e-03 -1.44692739476e-03 -7.35014718901e-04  7.12753306602e-04  2.99161023828e-03  4.92557120738e-03  2.30736101884e-03 -2.89916504841e-03 -7.77262925523e-05 -3.19382132952e-04  5.28294662096e-04  1.02724447123e-03  4.43603828709e-04  4.11475577787e-03  4.20516318785e-03  5.12382228940e-03 -2.76541055089e-03  5.57337323814e-04  1.40686817425e-03  6.92154912092e-04  3.43641042167e-04  9.08477682489e-05  1.28965287668e-03  1.99242347136e-03  6.12208533673e-04  3.23988509316e-03  1.48192705998e-03 -1.55748665985e-03 -2.42635825066e-03 -1.04533691960e-03  2.50820685192e-03  3.23445974405e-03 -4.54005562075e-03 -2.88391972971e-03 -7.55577019017e-03  2.18093033962e-04 -2.08304596739e-03 -2.67753176911e-03 -4.14958588213e-03  1.21117795216e-03 -4.86709149300e-03  2.58558139841e-03  1.95506221669e-03 -9.55511827493e-04  1.85632366029e-04 -4.95207646666e-04 -2.07581747266e-03  2.94771700923e-03  1.21788891060e-03 -2.74257240199e-03 -1.12881391173e-03 -2.06674734691e-03 -4.14861454040e-03 -7.14499925381e-05  3.27563260880e-03  3.90463227387e-03  1.51486116384e-03  1.05123974825e-03  8.76187043484e-04  1.30217076473e-03  1.61022509171e-03 -2.31101944420e-03 -2.84933481622e-04  3.97160683519e-03 -3.31353932823e-05  4.13571300970e-05  1.64803270471e-03  1.18495880828e-03  2.38065947759e-03 -1.70760391104e-03 -1.74549541238e-03 -1.06051209075e-03  1.08543826849e-03  5.42938339048e-03  1.70142207163e-03 -6.18231356601e-04  2.86271532669e-03 -5.90563043993e-04  1.17853819371e-03  2.36138081608e-03 -3.16662025593e-03 -1.59957062214e-03 -9.66356431045e-04  5.74821173738e-04  3.10943310172e-03 -2.95295408100e-03 -3.46948876725e-03 -2.75545767203e-03 -4.50257049303e-03  5.56287362183e-03 -5.82688883295e-03  4.71173183945e-04  2.01394472351e-03 -6.02854829645e-04 -1.68399943330e-03 -3.26611151349e-04 -2.07631228128e-03  2.11305017477e-03 -1.78558409694e-03  1.24998214490e-03 -8.70046460795e-04  1.71761512038e-03  1.91064367252e-03  1.73973367760e-03  1.57638956014e-03 -1.20400653149e-03  4.58473529759e-03  5.00028876394e-03 -5.28413175817e-03  2.33954097630e-03 -1.21111041965e-03  2.31823517553e-03 -5.53147524546e-03 -2.91701702016e-03 -1.42388347827e-03  7.12790587622e-03 -3.78139509563e-03 -2.76772451904e-04 -1.08565001250e-03  6.67193963547e-05  2.92435885402e-04 -2.38709597643e-03 -2.13937899168e-03 -3.37567893179e-03  3.67154169684e-03  4.15525468973e-03  6.90416736388e-04  1.44225044016e-04 -1.86688991711e-03 -6.51676987087e-03  4.13952985751e-04 -3.10299497684e-03  8.10934292195e-04 -8.68149416716e-03 -1.22983372388e-03 -1.21678036030e-03  1.48827917834e-03  1.59712523132e-04  5.32258438221e-04  4.52771432870e-03  4.57261016017e-03  3.14339909977e-03 -2.69840748728e-03  8.15091701797e-04 -3.09950695557e-03  5.44713199685e-03  2.51536928143e-03  2.20500107108e-03  5.10563669929e-03  1.00465375881e-03 -1.51999209952e-03 -9.18171549604e-05  2.62008578330e-03  1.11999850115e-03 -8.97454139490e-04 -1.65322448407e-03  2.70402066698e-03 -1.98125457311e-03 -9.52002775140e-04  2.80131080713e-03  2.83200066710e-03 -3.10243193306e-03  7.36436489423e-03  2.36333730509e-03  4.69703586863e-04  4.89895326830e-04 -2.27596028521e-03  4.69719013317e-03  1.08950554982e-03  1.40735528863e-03 -3.95162522771e-03  6.27588022989e-03 -5.13559304648e-03  3.10774160693e-03  1.03081195810e-03 -5.06129161906e-04 -3.24113033566e-03  2.44437497526e-03 -6.23355314353e-03  2.83922928077e-03 -2.80701151039e-03 -2.03810985002e-03 -1.51863298399e-03  1.26024630196e-03 -1.50604203390e-03 -3.13674561324e-04  2.25532972717e-03  4.91203916429e-03 -1.65812131786e-03  3.89730781043e-03 -2.89402412429e-03 -9.67125621880e-04 -7.26684497955e-04  2.66612471605e-03 -2.13903714112e-03  1.82005583290e-03  5.04008061225e-03 -2.02681982485e-03 -1.77598525173e-03  2.42871988571e-03 -1.33661445894e-03  4.55248128243e-04 -1.83574954044e-03  6.62325281450e-04  1.00527980041e-03  3.58255668673e-06 -2.60290848675e-03  1.41269379453e-03 -9.24971271295e-04  2.92880245832e-04  2.90606051192e-04  9.90711012173e-04 -4.59792917980e-04 -2.46049310893e-03 -6.49474197328e-04 -2.50614160250e-03  5.86701027095e-03 -2.12142160285e-03  3.24549897390e-04  4.64440956387e-03 -5.22141206536e-03  4.31019909535e-03 -2.09714740639e-03  2.11680277137e-03  3.02524454255e-03  1.83187679530e-03 -1.83449513365e-03  3.75464405766e-03  3.49373488896e-03  4.32857687022e-03  1.46665037596e-03 -3.41319713301e-04  6.39265950322e-04  2.16994670261e-03 -5.94206649391e-03  2.50800323312e-03  2.27470252302e-04 -1.80729876532e-03  8.21833538969e-04 -5.92537774327e-03  1.02569238090e-04 -6.34578038587e-03 -6.90135182513e-04 -6.99045729611e-04  3.98556535134e-05 -1.64926541516e-03 -2.06626033702e-03 -2.85406463691e-03  1.90681086230e-03  1.40427677659e-03 -7.76368638829e-04 -1.02575759756e-03 -3.20746625190e-04  7.99994948036e-03 -5.41801064087e-04  5.43287485749e-03 -1.12798551392e-03 -4.87956656267e-04  2.06157108894e-03 -1.85507900093e-04  9.83900391674e-04  1.87297957436e-03  2.12833331233e-03 -7.08592507241e-04 -1.25638057109e-03 -1.77798999945e-03 -4.81261505461e-03 -3.01630004478e-03  1.95495756929e-03 -1.04788882218e-03  4.05217070097e-04 -1.71820657786e-03  4.06430193384e-04  9.71820973902e-04 -2.63523851094e-03  4.33608052280e-03  4.26102243272e-04  1.48435492239e-03  4.29608358203e-03  2.94384619002e-03  1.22110284260e-03 -9.64781720744e-04 -1.67173679384e-03 -3.76966218906e-03  3.78361944671e-03  5.76882485983e-03  5.37641117378e-03  1.82816556601e-03  1.15444556216e-03  1.62178733237e-03  6.12647517147e-04  9.27781246713e-04 -4.55207588604e-04 -4.73489248696e-04  2.16577747407e-03  2.08171816527e-03  3.17436007468e-04 -3.78478826192e-04  2.34575186700e-03  4.94329120952e-03
-1.10513752285e-03 -4.57015030434e-03  2.41554050304e-04  9.02785130963e-04 -3.77055302289e-03 -3.63140209244e-03 -4.20040290001e-03 -1.37350767274e-03 -2.61503026767e-03  5.11342223635e-03 -1.08375133929e-03  1.21981807744e-03  2.10823404469e-03  1.68386318872e-03  2.57416239138e-03 -1.56658310118e-03 -9.67915146207e-04  5.97048352614e-04  1.73471408852e-03 -1.42669177427e-03  2.83639542143e-03  2.58780026142e-03  4.38894376808e-03 -5.49822947931e-04 -1.45759597297e-03 -7.94128258988e-04 -1.81724092229e-03  3.01688648759e-03  1.33418910865e-01 -1.06744830359e-02 -4.36390275401e-03 -4.45804294624e-03  4.25589986334e-03  3.77907755505e-03 -5.30942763915e-04  5.34065001804e-04  1.99658776843e-03 -9.73049974579e-04 -4.66177184794e-03 -1.33336338596e-03 -2.73540877048e-03 -3.85977849202e-03 -4.62593660081e-03  6.76809977766e-04 -3.16514754678e-04  1.44358723260e-02 -1.29207879331e-03 -5.65089404714e-03 -4.55834880246e-03  8.95820452158e-03 -2.88142972011e-03  3.38561771668e-03  5.37499938255e-03 -8.42547634038e-04  3.50402209619e-03  1.24448292087e-05 -1.14148350495e-03  1.57491240459e-03  1.37478991213e-03  1.06507199357e-03  1.48575883133e-03  1.97371642316e-03 -3.11987284383e-03  2.25992592412e-04 -2.89239857040e-03 -6.26440005289e-04  2.46497405819e-03  6.52034291260e-04 -9.93853561721e-04  4.68197282117e-04  2.28026556058e-03 -4.26718263861e-03  1.86289803688e-03 -3.72873618622e-03  2.41855506335e-03 -2.56481127712e-03 -5.61037645077e-03  2.47539129045e-03 -3.43807502941e-03  2.35635026793e-03 -3.52346594929e-03 -3.31798171802e-03  1.74650097215e-03  3.04334514706e-03  1.57248646064e-03 -2.17416287134e-03 -9.21560473594e-03  8.69153680697e-03  9.53287527976e-03 -6.02176075476e-03  4.38572001899e-04  8.25291183647e-04  8.45278747635e-04 -2.14376332749e-03 -7.49988497746e-03  1.34540385973e-03 -2.65524240082e-03  2.43314503228e-03  1.55461926005e-03  1.12203136832e-02 -3.86755158939e-03 -3.99965034235e-03  8.04082596546e-04  1.46617505476e-03  3.85867110913e-03 -3.50192629858e-03  2.99818408288e-03  2.84409411473e-04  2.25069441180e-03  2.90059289693e-03  2.78975144642e-03  5.51996178303e-04 -6.04492592768e-05  8.27308781019e-03  3.17295237172e-03  2.03489583871e-03  4.24061232165e-03  6.08973757425e-03  5.65431328261e-04  2.60581709836e-03 -1.58076136450e-03 -1.54625978902e-03 -5.75643447960e-04 -2.80016813572e-03 -5.02926235066e-04 -3.33620274381e-03 -1.17424433423e-03 -1.94470684785e-03 -5.46407279062e-04  5.30808190748e-03 -4.45458897526e-03 -3.04046381983e-04  2.70531068852e-03  3.29103272973e-03  1.33379885178e-03 -1.65670944478e-03  1.27423620193e-03 -2.96402989939e-03 -5.03994872650e-03  5.84609559363e-03  2.47302733572e-03 -2.01338807131e-04  6.92183656355e-04 -3.35536645063e-03  3.51724953894e-03 -8.40491126679e-03 -3.64483145750e-03 -5.95933209012e-03  1.19766058581e-03 -2.84205237135e-03  9.68239994371e-04  2.61629019321e-03 -3.19880058063e-03  2.76576113376e-03  4.54703576285e-04 -2.74726628315e-03 -6.55434179276e-03 -1.54928278156e-04  7.31783712712e-03 -1.39056113524e-03  3.15264127976e-04  3.25659156954e-04  6.47463012218e-03  1.55119126201e-03 -1.27688331226e-03 -1.48701592971e-03 -2.35600174884e-03 -4.38498076467e-03  3.35676155969e-03 -5.75189297377e-03  2.82449871169e-03  3.05357290515e-04 -1.33025252970e-03  8.66599071887e-04  5.72047032262e-03 -8.54905801638e-03  2.64800208001e-03 -2.55098004970e-03  3.43233184492e-03 -9.09825625225e-04 -1.01627074376e-04  5.09457565560e-03  7.39097044717e-04 -5.08836443753e-03 -4.33811284749e-03 -4.03322652667e-03  9.99396651377e-04  7.80192097107e-04 -1.99379017904e-03  2.70372614101e-04 -7.20537798138e-04  1.02608092847e-03  2.37068351206e-03  2.09087962801e-03 -6.66308520835e-03  2.69843234622e-03  2.25677751979e-03 -2.46538490171e-03 -9.72700309563e-03  1.42370238734e-03 -9.31054610962e-05 -1.84616226643e-03 -6.91002590369e-03 -7.38429304016e-03  4.58956584543e-03  3.85263473080e-03 -6.36057868206e-05 -3.99160956205e-03  6.41044654209e-04 -3.12582735389e-03 -1.90249241546e-03 -9.35065705717e-05 -5.45174769897e-03  9.45018760859e-04 -1.39116958284e-03  9.14370640546e-04 -4.72278218307e-03 -2.70050857632e-03  5.04061710358e-03 -2.92875310257e-03 -6.28232596886e-03  2.14054344600e-03  1.37347197039e-03 -1.71265681339e-03  3.56707074326e-03  2.24244469432e-03  2.88421064426e-04 -6.48497576541e-03  1.38398626729e-04  1.66745356246e-03  3.65736612982e-03 -1.19750089600e-03 -9.55732613508e-04 -1.18220532318e-03  3.23824611450e-03 -1.23282060276e-03 -7.12509532210e-03  8.83374386984e-03  6.20924768118e-03  2.67437076125e-03  2.24324890977e-03 -1.06877043000e-04  7.34985917108e-04  4.02742155532e-03 -8.31202611665e-03  3.49875076499e-04 -2.94901341118e-03  5.45844991975e-03 -2.33094254553e-03 -4.16415441532e-04 -1.06426992848e-03  5.45041740198e-03 -3.71532620542e-03 -4.87397333767e-03  1.92031820753e-03 -4.62567942921e-04 -2.13991483814e-03 -3.96120434168e-03  3.53873860325e-04 -2.15268728279e-03 -4.80311433674e-03 -1.55022343164e-03  4.06440051249e-04 -1.85810712976e-03 -1.15714129328e-03 -4.40480903162e-05 -1.87679017632e-03  8.20460346428e-04  3.49207894399e-03  1.01529000921e-03 -5.24919402106e-03 -4.55880155978e-03  6.02447196409e-05 -4.53482497738e-03 -2.59329800886e-03  4.44606294726e-03  9.65059733791e-04  5.47889072261e-03  1.33532766438e-02  6.00822727700e-04  6.86915743342e-03 -5.30718824913e-03 -1.17150877449e-03 -4.31677080042e-03  3.36437618383e-03  1.04359597778e-02 -6.07154502741e-03 -2.10787244901e-03  3.06561115910e-03  5.13240556714e-04 -6.95364627054e-03 -4.52475752808e-03  2.52323438248e-03  1.05975372544e-03 -1.82053878385e-03 -3.28244798780e-03 -1.62553862000e-03  2.95610325802e-03 -1.78805935084e-03 -1.49863790415e-03  5.04764608623e-03 -4.28838864790e-03  3.07238685809e-03  5.83346684216e-03  8.62720685637e-03  4.16875599427e-03 -4.58933445009e-04 -3.84856715037e-03  4.53761058423e-03  2.73970069067e-03  7.57096913039e-04 -1.81592337738e-03 -3.61166612000e-03 -1.05953339722e-03  1.45130890752e-03 -1.61862371067e-04  4.07464146565e-03 -7.50478926875e-03  1.33421182073e-03  4.56734375774e-04 -3.71870871715e-03  8.73303781160e-05 -1.48802060524e-03 -1.72527750669e-03  3.14118553793e-05 -5.35987016895e-04 -2.75126117708e-03 -1.40324421608e-03 -1.10692297558e-03  5.83700527205e-03  5.40395847497e-03 -1.61992862223e-03  1.79231395896e-03 -6.85577166608e-03 -1.64850889587e-03 -4.14044284905e-03  5.43640911033e-03  6.05057657335e-03  1.91124780445e-03 -2.88663103502e-04 -2.05141730767e-03  7.50125736597e-03 -3.75634162831e-03  1.81938918561e-03 -9.18770467834e-04 -2.34220470500e-03 -5.49465651282e-04 -7.52119608488e-03 -4.48465274394e-04 -1.23010078737e-04 -3.15634975024e-03  6.49178153352e-03 -1.27773811464e-02 -6.76445733819e-03 -1.16294698678e-03 -3.19596740438e-03 -3.92552153173e-03  3.51571050682e-03  3.80118887946e-03  6.89845527889e-03  1.02677114350e-03 -9.55472449873e-03 -3.50898365141e-03 -1.09727720445e-03  3.92995320207e-03  2.01328434281e-03  6.79769034647e-04  1.17379395491e-03 -4.24027755694e-03  3.33493213073e-03 -2.53037436159e-03 -9.37102638454e-03 -1.42057535307e-03 -5.58986491649e-03  3.94006555594e-04  5.69478264281e-03 -8.78498831217e-03 -1.97322369763e-04  2.17055432575e-03  3.39813633508e-03 -6.07393660280e-04 -5.24838342408e-03 -1.68827721800e-03  3.83759904742e-03 -6.81499011949e-03  1.08253345970e-03  1.48946714274e-03 -1.39742539774e-03 -5.81419974960e-03  5.01161833953e-04 -6.39372536307e-03  3.68219359680e-03  3.52768282551e-03 -1.06402468443e-03  2.63151942923e-03  3.07571018654e-04 -1.02335763576e-02 -7.58556718573e-04  2.89651570128e-04  4.92824674142e-03 -6.47956005785e-03  2.96796154778e-03 -1.37995269205e-03 -4.98795070545e-03 -1.80282386000e-03  3.45287656360e-03 -4.48049904187e-03  2.70604238707e-03  4.05216282494e-03 -8.28756785188e-04  6.25243767057e-03 -4.16567695938e-03 -4.95669177995e-03  5.04749073215e-03 -2.26687789144e-03  4.46099557170e-03  2.30972022599e-03 -3.09689438878e-03 -4.16392850663e-03  2.71683665750e-03  1.34522920954e-03  1.01383862221e-03 -5.51664935694e-03 -2.33572393546e-03  1.30572852675e-03 -7.03783882388e-03 -1.00845180717e-03 -5.69749543464e-03 -1.51036140712e-03  3.43698115720e-06 -4.11987159971e-03  2.08677531933e-03  4.63108473169e-03 -3.54845674118e-03  8.93272643397e-03  8.03412169127e-03  4.72211892197e-03 -2.45310387239e-03  3.00212146419e-04  1.06542320659e-03  2.72140532840e-03  3.43082806122e-03  3.43321089037e-04  9.22513214034e-04 -3.93253106597e-03  5.38963594803e-03  2.54092649328e-03  9.47592267427e-04  5.76792739684e-04 -2.36473329770e-03 -2.02540297841e-03  8.54285525343e-04  3.58584730729e-03  1.24988844279e-03 -1.12387141602e-03  3.64383676506e-03 -1.61981856701e-03 -2.10611670711e-04  4.78000859406e-03 -9.67442996381e-04 -9.19007676012e-04 -1.64227222173e-03  4.73712441987e-03 -3.57166506550e-04  1.75910274593e-03  1.55421561195e-03  2.47092474324e-03 -3.99484974982e-03 -1.05073566483e-03 -2.76260990566e-04  3.29617531476e-03 -1.86048160127e-03 -5.80647831744e-03 -1.54817634287e-03 -3.00265856519e-03 -3.22776335948e-04 -2.83947619681e-04 -4.17996575140e-03  3.82760730782e-03 -6.33808652980e-03  1.67869764546e-03  9.48880763960e-03  4.59649127358e-03  2.86567916017e-03  3.46562791067e-04  7.61638229532e-03 -1.37731931425e-03 -3.73700457154e-04  2.63599249627e-03  2.68657846559e-03 -4.86928712752e-03  1.13437692746e-03  1.65191748342e-03 -3.50175373140e-03 -1.70232620837e-03 -2.57421577160e-03  2.96107257847e-04  3.95704308399e-03  2.15642728320e-03 -1.69161697203e-03  5.30853304388e-03 -6.25283838458e-03 -6.04200471554e-03  6.67242480545e-04 -1.16183036585e-03  1.09853994172e-03 -3.99286873376e-03 -1.81461563955e-03 -6.93060181311e-05  3.10774539513e-04 -2.19006711785e-03  1.25315886882e-02
-3.21727430214e-03 -7.81214222632e-04  1.61295936044e-03 -1.98479588679e-03  2.11619726335e-05  9.91401173314e-04  3.98762387068e-03 -1.56160080468e-03  3.53647805542e-03 -1.02253182004e-03 -7.02717273742e-04 -1.36513249725e-03  5.33418961910e-03  3.45264322515e-03 -5.63869441181e-03  2.10483543647e-03  7.69012156557e-04 -4.43085678825e-04 -1.00163987010e-03  5.51207123671e-04 -7.57337389221e-04  1.41145294245e-03 -5.42067317716e-04  2.78497396718e-03  2.08507104515e-03  1.17382109735e-03 -1.63091401383e-02 -9.61692037398e-03 -1.06744830359e-02  7.49446321399e-02  5.58991581666e-03  1.09575778094e-02 -1.27443262199e-02  2.11557495580e-03 -3.27407160674e-03  3.13451494629e-04 -2.73809888652e-03  3.89275872832e-04  4.51938211406e-03  8.94933605670e-04  5.48306924695e-04  4.62931344947e-03  1.84782840212e-03  1.82739962192e-03 -2.15728741036e-03 -5.81585307819e-03  1.57558291852e-03  2.89614072783e-03  3.38520975174e-03 -3.10351774911e-03 -1.37293712331e-03 -1.93776927895e-03 -1.44245974571e-03 -5.67480479972e-04  9.90516075779e-04  5.30691708845e-04  2.00923280252e-03 -1.82724739758e-03  5.66433760065e-03 -1.80998677547e-03  3.08261099834e-03  7.38788915483e-04 -4.82877945609e-03  2.34262812417e-03  2.42918359724e-03  1.12523540387e-03 -1.40103783727e-03 -1.35793298820e-03 -7.62168264183e-04  6.88506754533e-04 -8.56694831842e-04  5.04497712861e-03  2.97010998135e-03  1.58226380984e-03  1.65853616804e-03  1.17043465026e-03 -2.09783999723e-03  3.40987266105e-03  4.37002577740e-03  3.62165026561e-04  4.16971625728e-03 -1.79287833411e-03 -1.86059017929e-03 -2.51684168318e-03 -1.61641697584e-04  1.23881458893e-03  3.16254798137e-03 -1.49403747531e-03 -2.38607932632e-03  3.24112622568e-03  2.82455595492e-03  3.11199978013e-05  1.39506849230e-04 -1.25030127739e-03  1.78015879655e-03  1.91316677492e-04  5.17373115070e-03  1.87478900056e-03 -8.71608141122e-04  2.34475101254e-03 -1.84368203949e-03  2.35883828469e-03  2.54940984691e-03 -3.58239938646e-05 -1.37935530535e-03 -2.36712361364e-05  1.85048430731e-03  1.51033814695e-04  2.09632598482e-03 -5.50994304151e-05  6.58479733718e-04 -8.30078982788e-04  2.01234175669e-03 -3.78734977838e-03 -1.11165795018e-03 -2.56271871614e-04  1.76367848040e-03  2.69752289103e-03 -8.68714093076e-04 -2.33781515740e-03  9.39284075319e-05 -6.83482888215e-04  2.93099068943e-04 -1.46378081766e-03  7.87676632539e-03  3.43017793373e-03 -6.56339074167e-03 -2.87029766604e-03 -2.13116177312e-04  8.85602090854e-04 -9.26949627377e-04  9.04155121733e-04 -3.31318815572e-04 -4.06194335827e-04 -1.26618971325e-03  2.90052983638e-03 -9.19700142660e-04  2.88937760661e-04 -5.65348858440e-04 -1.26678186982e-03  3.61218588496e-03  2.80854591307e-03 -1.30188934476e-03  4.68050105375e-04  2.56677480133e-04  4.28540942345e-03  7.12404096691e-04 -1.20883167063e-03 -2.89204852661e-03  2.01821552199e-04 -3.19144377529e-03 -2.99004345536e-03  3.93663976641e-03 -9.18139368143e-04  1.36436788952e-03  1.24172874566e-03  1.77467018742e-03  1.29120653249e-03 -3.47959645359e-03  7.62804570499e-04  2.69637854491e-04 -2.01092857022e-03  3.86573467369e-04  1.53338764933e-03  8.72729436355e-04  3.20018550796e-03 -9.35989612010e-06 -1.93969829883e-03  2.09077274690e-03 -2.35794360759e-03  5.13510540926e-04 -9.45133062937e-04 -1.53970446478e-03 -1.22388122572e-03 -1.53906757998e-04  3.83980979793e-03 -1.18942924556e-03  3.93621811746e-03  5.39913236360e-04 -2.12051364492e-03 -7.21185420819e-04  1.36434278662e-03  1.73452233740e-03 -2.66873640148e-03  5.44600635057e-03  3.43357306276e-03 -1.64611485299e-03  2.00228586105e-03 -1.28608988884e-03  1.66193614372e-03 -5.99028837054e-04  5.31899612942e-03 -1.05183252171e-03 -2.92110934023e-04 -4.93520665319e-04  1.69245083635e-03  2.36499350138e-03  5.96165589437e-04 -5.16077321077e-04  1.02275328128e-03  3.35903047436e-03  9.86626225813e-04  5.03508607397e-03  3.01485809425e-03 -2.16880350556e-04 -1.33527006080e-03  2.02864044102e-03  2.43792036354e-03  2.71758425690e-03 -4.31644461672e-03 -9.58712099771e-04 -1.19218212822e-03 -2.56296460170e-03  3.50269112328e-03 -3.03376997904e-03  5.29171393435e-04  9.07124592983e-04 -5.87536603865e-04 -2.48803162262e-03  3.95987319468e-03  1.39632995147e-03  5.28244205064e-04 -4.31288951352e-03 -2.54449978694e-04 -3.85161688493e-03 -5.59913080259e-04  1.41093435817e-03  2.49681155317e-04  4.32297774929e-04 -1.57076734757e-03 -3.29952587090e-04  2.33299834091e-03 -3.01235601530e-03 -3.81620371557e-03 -6.25741677419e-04  1.63873126110e-03  1.05050997464e-03 -2.38004796942e-03 -3.06506563258e-03 -1.92627783235e-03  1.06063263236e-03 -1.41636083250e-03  1.33832175099e-04  1.40525901825e-03  1.95036831087e-03  1.99917441084e-03  7.36774164660e-03 -3.49312191224e-03 -2.73171522423e-04  3.85690891891e-04  5.43253918869e-04 -3.32310933357e-04 -4.46052669331e-03  4.76035362112e-03  2.45458369701e-03  3.47676495148e-04 -2.69289839235e-03  4.29301877079e-03 -1.19339499917e-03 -1.25823466732e-03 -1.94282627648e-03 -3.05240712250e-03 -1.10691684118e-03  1.41072729404e-03  1.20941505024e-03 -8.62609883615e-04  4.43467556440e-03  1.00306754515e-04 -4.08795001303e-04  1.86569356757e-03  1.03687989784e-03  2.68519122942e-03 -2.60472248153e-03  2.82608207311e-03 -3.13165233217e-03  7.24532520474e-04 -7.12745279808e-04  1.39669322852e-03 -1.93852060251e-03  1.07480493710e-03 -5.27601440161e-03  7.01150131887e-04  3.97425171503e-04 -3.66725244091e-05  9.62862247875e-04 -8.77018675071e-04 -4.74940154602e-04  1.34397470180e-04  3.14450320979e-04  2.40701537015e-03  9.32090253947e-04  5.07583117495e-03 -3.08119045619e-03 -3.13560157847e-03  9.43466999203e-04  1.82128399902e-03 -3.87633931566e-03 -9.33327354388e-04  4.08342830195e-03  1.58456466299e-03 -4.73941710321e-03  2.28956784575e-05 -1.94599453773e-03  9.95057836092e-04  1.10773312369e-04  1.89505830061e-04  1.90971136940e-03 -1.77068191442e-03 -2.00120463224e-03  2.10127766516e-03  1.27488579087e-03  7.39149872027e-04 -1.84206983931e-03 -4.72138883413e-04 -3.82010519147e-03  1.03149427335e-03 -1.15711203063e-04  3.33906073081e-03  5.14491802913e-03  6.97716820709e-04 -7.24975940263e-04 -5.21016999314e-03 -7.69534617395e-04  1.88913920072e-03  1.47266960146e-03  2.11361206304e-03  1.30291496713e-03  1.19789232873e-04  1.73752450737e-03 -3.60001123785e-04 -6.90378564384e-04 -7.91198134200e-05 -1.59656484023e-03  3.75680503727e-03  1.09820138630e-03  3.11927561993e-03 -4.36274836225e-03 -1.00551123047e-02  4.28784777143e-04  1.44343919762e-03  5.95207989032e-04  1.69645307151e-03  1.69282759303e-03 -8.80130434097e-05  3.15971415723e-04 -8.35737083795e-04  1.85088120442e-03  1.04799270671e-03 -2.20172799226e-03  9.16147130410e-04  1.30264513501e-03 -6.63768457250e-05  9.81181762152e-04  1.20641446978e-03  2.16648679293e-03  2.42486925123e-03  1.46108418879e-03 -1.15836290403e-03 -2.03554503459e-03  3.22525275083e-03 -2.03190092268e-03  5.76990898929e-04  1.75149281778e-03 -3.95850727466e-03 -1.64126891495e-03 -1.80429438262e-03  1.08336553396e-03 -4.18233304341e-04  7.65245967336e-04 -4.05407032941e-04  2.59453246809e-03  5.49082094575e-03 -2.80759629928e-03  3.88516240739e-03  1.61183725533e-04 -1.83832123970e-03 -2.56569726719e-04  4.61243726669e-04  1.51964277201e-03  2.67355499016e-03  6.56835920764e-04 -4.20110943239e-04  4.64157386593e-04  1.41200020926e-04 -2.66654386915e-03 -1.03940698582e-03  4.31842975733e-03  2.64086703751e-03 -2.13020620386e-03 -1.15982571353e-03  2.54586461663e-03  3.64767354446e-03 -7.86684823166e-04  2.27050376894e-03  1.47402695011e-03  1.06433970700e-03  7.83979018594e-03 -3.21991664307e-03  2.00787406459e-03 -3.24462950203e-03 -1.71244197375e-03 -1.14239449884e-03 -1.74097793032e-03  1.94918121826e-03  2.12363974312e-03 -5.15889715760e-03  1.57172548189e-04 -2.88950263764e-03  2.14803398976e-03  2.84366175169e-03  1.00290075145e-03 -1.02303956794e-03  4.33066447858e-03 -1.90207978558e-03  1.52523143994e-03  2.08280872502e-04 -5.61516789083e-04  9.42834486184e-04  6.00736175016e-04 -1.79159374734e-03 -4.14194866424e-03  2.48026005404e-03 -1.12995397947e-03 -1.16719718944e-03  2.50276696970e-03 -5.14834406625e-04 -9.98900443889e-04 -1.96515985781e-03 -7.15868715888e-04  1.82433043009e-03 -3.00206069889e-04 -2.32690188094e-03 -1.45304860742e-03 -1.71869675855e-04 -2.82659659217e-03 -8.83253321100e-04 -1.37125198807e-03  3.74374700913e-03  2.39040794728e-03 -2.65976476794e-03  5.08861864856e-05  3.13005692729e-03 -1.00039487445e-03  3.30823069594e-03 -3.56791463708e-03 -5.14932074421e-04  4.17140321925e-03 -5.89141858554e-04 -8.44557541219e-04 -1.67700115984e-03 -4.35485467036e-04 -5.36521478680e-04 -2.55758766445e-03  8.68394555746e-04 -3.30265570053e-04  1.85441652433e-03 -3.10767779848e-03  2.66106067629e-03 -2.97209933347e-03 -2.19505307916e-03 -5.17477448732e-04 -6.59930470127e-04  4.43102193413e-04 -2.31075088019e-03  1.30377051539e-03 -3.52657227004e-03  2.55382699746e-03  3.80572737978e-04 -2.91888002418e-03  1.80378829819e-04 -1.61373269041e-03  2.22432072657e-03  7.65518010104e-03  2.58884290558e-03 -5.29760870303e-04 -3.70119610251e-04  1.35313439047e-03 -2.20610716686e-04 -4.35120859408e-03  4.74748317920e-04 -3.77037383516e-03 -3.80729588248e-03 -7.66027241126e-04 -1.41722733929e-03 -3.39810270109e-03 -4.28835888360e-03  3.74351788943e-03 -4.42084382244e-03  1.35815255197e-03  3.49330427396e-03 -3.40737215161e-03 -2.60118271308e-03  2.25914956642e-04  2.44035281949e-03  6.03656191963e-05  5.51646945049e-04 -2.13132587141e-03 -2.46527846795e-03 -1.05284543516e-03  6.60868709343e-04 -6.34972244836e-03 -1.60402894298e-03  1.11669714461e-03 -2.37321401165e-03  8.80020178864e-04  9.97759641731e-04 -8.91244403644e-04 -1.13880848068e-03 -2.68346164928e-03 -4.67327453159e-04 -1.83808623543e-03 -2.28386356307e-03
 3.28090580659e-03 -5.16473675043e-05 -3.18021749713e-03 -3.97959178911e-04  5.88158022331e-04  2.75124422387e-03  4.43352786427e-03  4.14865797253e-03  5.82772830482e-03  2.47901141242e-03  1.53069051392e-03 -1.78904624183e-03 -3.78604110759e-03  2.40212139961e-03  6.58606952712e-04  1.96933765418e-04 -2.02254774364e-03 -1.46682312373e-03 -3.49023366577e-03  2.30019752183e-03 -6.47836620272e-03  4.43662588428e-03 -5.01146525871e-03 -1.71543234664e-03 -8.01665452183e-04 -1.87855177792e-03  3.86028357988e-03 -2.95052305683e-03 -4.36390275401e-03  5.58991581666e-03  1.08403341954e-01  1.54409079531e-02  2.66818831375e-02  1.82053711662e-02  3.32740772609e-03  5.88054382213e-03  4.30018506971e-03 -3.63359428319e-03  7.70937446012e-04 -1.51852409605e-03 -6.32412182586e-03  4.08461267976e-03  2.55814529690e-03 -1.74407365596e-04 -3.90751110446e-03  1.99563493241e-03 -2.01297011816e-03 -2.85796578323e-03  4.51515003143e-03  2.19731249075e-03  2.31908323406e-03 -3.67802280327e-03 -1.05041379064e-03 -5.36037992866e-04 -4.60299389295e-03  2.69268893241e-03 -4.81210080589e-03 -1.93377352790e-03 -5.46605016255e-03  1.30014178345e-03 -1.63914478826e-03 -3.91654671742e-03  3.89700436576e-03 -3.63936873630e-03 -2.30805259422e-03  1.86792856880e-03 -5.23052704277e-03  3.49640565566e-04 -6.57910832659e-04  7.46993686988e-04 -8.61345159952e-04  2.81212522343e-03  7.87205514720e-03 -4.80350126238e-03  2.75353394899e-03 -7.93277000018e-04 -2.52271457206e-03 -1.51872807032e-03  2.06835526840e-03  4.24467292298e-03  8.72535388333e-03 -6.16333618326e-03 -1.43048292887e-03 -2.20265675583e-03 -2.73490186612e-03 -3.93176689586e-03  3.16225855193e-03  1.71535911587e-03  8.72664850011e-04 -2.70922683376e-03 -8.13288412224e-03 -6.30485438756e-04 -9.30809612968e-04 -5.09958349779e-03  2.07147152781e-05  4.45324585744e-03  4.76656991308e-03  2.83630599787e-03  4.88341443770e-04  2.08402725954e-03  1.61798995587e-03  3.03337306682e-03  2.53559058095e-03 -6.72337355612e-05 -4.94689048882e-03 -4.76585074996e-03  1.69564052657e-03  1.89187409094e-03  3.39009750223e-03 -3.07039491848e-03  2.75199037038e-03  3.29933070958e-03  2.43052096128e-03  5.44764367822e-03  1.84938710690e-03 -1.49387033809e-03 -1.14925381411e-03  2.94928452830e-03 -4.17258368660e-03 -2.73589982152e-04 -5.16288297295e-03  7.67407682919e-04  2.96548553043e-03 -2.12528395699e-03 -1.95707932072e-03 -1.35863610666e-03  9.86456412052e-04 -1.02922383925e-03  3.06460753983e-03 -1.21811416976e-03  5.90581587432e-04 -1.59150658660e-03 -5.40080697796e-03 -2.49799999463e-03  1.58000012196e-03 -2.74582392208e-03 -3.67411543790e-04  1.61624164406e-03  4.86092262733e-03 -1.71879685361e-03 -7.87659886231e-04 -4.26594153290e-03 -1.11254251765e-03 -5.94482011334e-05 -1.91840364847e-03 -2.17832536485e-03  1.63362785884e-03  1.06358804401e-03 -3.56379110815e-05 -4.27075595728e-03 -9.39843474224e-03  1.03525921500e-03  2.32860106793e-03 -1.56913137855e-03  5.10825812351e-03  2.94673796911e-03  3.86574794589e-03 -2.47454377819e-03  1.22033703235e-03 -1.80848137046e-03  5.92219708767e-04 -7.75003089439e-04 -3.10738425196e-03  9.08424932896e-04 -4.54492847655e-03 -9.83208671597e-04 -1.72847425137e-03 -1.12091651577e-03  6.49986008824e-05 -3.56968049560e-03  6.66781642790e-04 -6.49706933085e-03 -6.74546545064e-04  6.46965322876e-05 -5.90811879663e-03  2.94677844653e-03 -5.90155340191e-03  3.22006225449e-04 -1.93389763024e-03 -8.88228952055e-04 -2.66238305117e-04 -3.29081396546e-03 -7.45099891877e-05  2.95329027798e-03 -1.49205417452e-03 -1.56542990150e-03 -1.85144927717e-03 -1.63848953836e-03 -3.38764246343e-03  4.67415384558e-03  1.05711569828e-04  2.60630866593e-03 -2.19949119908e-03  2.67469369580e-03 -2.65548050565e-03 -2.26527964070e-03  7.97190767743e-05  9.41468391234e-04 -3.52179279012e-03  9.57450143930e-03 -6.76306824718e-04 -1.74517113966e-03 -6.42924150000e-03 -3.47068737366e-03 -2.65785894194e-03  3.68985536325e-03 -3.53962535043e-04  4.84175685362e-03 -6.96792250570e-04 -6.16237707704e-03  1.41226750643e-04  3.74121460622e-04 -4.97497424892e-05 -8.94299431466e-04  3.04702809530e-03  1.09886603776e-03  1.83739566216e-03  5.69717984303e-03  1.32933278982e-03 -3.81985844822e-03 -4.87660091874e-03  3.73909260381e-05  5.82796298931e-04  4.32590945372e-03 -1.53930584465e-04 -6.16372064184e-03 -3.06789915377e-03  3.90790744594e-03 -2.43018270915e-03  6.38921406814e-04  9.89942631973e-04  4.11185216051e-04 -8.89259126406e-04  1.98459926579e-03  5.49308748532e-03 -3.65220872826e-03 -1.69724469736e-03 -1.18387280576e-03 -3.31901883656e-04 -3.72344194045e-03  3.56770694751e-03  2.15510557653e-03 -8.13404332830e-03 -6.38062728695e-03  1.28809478011e-03  4.29148407805e-03 -2.73316691609e-03  1.76143690708e-03  1.90214234884e-03  1.54895539455e-03  2.39549400559e-03 -1.46984007262e-05 -2.43161915550e-03  7.13437554789e-03  1.11688303242e-03 -1.80084901144e-05  7.60687304332e-04 -1.15623868267e-04  8.77084309030e-04  6.90091750920e-03  1.59211660160e-03 -2.70042386753e-03 -4.61050290834e-04  2.71793611860e-03 -1.09465610764e-03  6.43708104086e-04  1.63067074452e-03  2.43994522400e-04 -3.28933939417e-03 -4.80682620742e-03 -1.38391487172e-03 -3.94195147026e-03 -1.01956908876e-03  9.26411899132e-04  2.36501764461e-04 -1.77320017873e-03  7.85241720110e-05 -2.37421413099e-03 -9.37309863931e-04 -1.58059401848e-03 -6.04720874887e-03  2.04396609580e-03 -1.49658304350e-03 -1.44323085027e-03 -6.65945015455e-04 -8.91115468405e-04 -4.41702592156e-04  3.17285975315e-03  1.13848758735e-03  2.52391133376e-03  7.16586755816e-04 -6.53671056323e-04  1.36840447916e-03  3.02863571861e-06  5.63468136807e-03 -3.76444807050e-04 -2.28028809160e-03 -6.43618163158e-03 -7.52172040289e-03  2.46577327466e-03  4.80098509060e-03  4.81337491630e-03  2.73223782288e-03  2.98261857897e-03 -2.25495250462e-03 -4.36127348453e-04 -1.91345955947e-03 -4.27790666403e-03 -2.96016255275e-03 -2.29479756621e-03  2.26038554903e-03 -1.74306152942e-03  7.41385275455e-04 -1.54457822462e-03 -5.48766692486e-03  7.05579830754e-03 -4.07587213991e-03 -3.18161683037e-03 -3.20844974259e-03 -1.18140578657e-03  1.97695666995e-03  5.18731090382e-04 -1.94393427854e-03 -4.79717225968e-05 -1.15115600713e-03  2.63850774885e-03  2.47644417914e-03  2.25954068687e-03  3.07332812775e-03  6.68316825741e-04 -2.17279052476e-03  7.40586301042e-04  3.17220865517e-03 -3.60752515443e-03  3.15807728485e-03 -1.44333022313e-04 -5.39138315091e-03 -2.34982367747e-03 -7.96621007138e-04  1.68941042767e-03 -1.85390367461e-03 -5.50266031711e-03 -1.19784024834e-03  7.14226700240e-04 -9.94789285332e-04  2.84944479476e-03  4.49372334146e-03 -6.80585567831e-03  4.17067157702e-03 -5.87727856840e-04  4.06474122933e-03 -5.19071221868e-03  2.56618468073e-03 -2.10202737742e-04  4.00003170697e-03  2.85910804217e-03 -2.58501922756e-03 -2.45590866861e-03 -2.81126489573e-04 -2.16217481467e-03 -5.97225918576e-03  2.38307749422e-03 -3.24120103651e-03  3.52168335810e-03 -7.74989798502e-04  1.32742382213e-03  2.41217344792e-03  4.34278630659e-03 -4.45189998602e-03  6.12253130706e-03 -2.40151290673e-03 -7.40586658366e-03 -2.55846957250e-03 -6.14475977607e-04 -3.47631705724e-03 -4.89060606158e-03  1.21313933874e-04  2.05773981147e-03 -1.37351167140e-03 -9.23983006981e-04  4.06051017074e-03 -2.65663995196e-03 -2.44928058998e-04 -3.52246325338e-03  3.89134319116e-03 -3.37485019963e-03  3.51034637403e-03  3.73733495876e-03 -1.52771413812e-03 -2.77908511170e-03  1.55782199097e-03 -4.38491950096e-03 -2.35812250737e-03 -2.33512439143e-03  6.43304222676e-04 -2.90841130426e-03 -2.19853644628e-03 -3.77579609896e-03  4.56465841976e-04 -2.45907427242e-03  1.34925726217e-03 -3.98261378880e-03 -6.33038023265e-04  5.94539849709e-03 -3.74697334798e-03 -1.78785871443e-03  2.71134582036e-03  4.01295490136e-04  4.02697674345e-04 -7.03474244418e-03 -8.34047818662e-03  1.67229267530e-03 -2.93185762748e-03  3.68154218396e-03  4.66619617632e-03  5.04384520068e-03 -2.97099961176e-03 -4.06629390658e-03  7.15072434942e-03 -5.16909912063e-03 -2.85414707289e-04  5.22555514424e-03 -5.38633597031e-04 -3.91723808300e-04  1.11874344591e-03  5.20317717600e-03  3.17351490092e-03  2.13359853404e-03 -1.31224504631e-03 -2.27088231104e-03 -3.93148337332e-03  2.29497520183e-03 -1.18802524992e-03 -1.89623643549e-03  3.48491533465e-03  1.03712846671e-03  2.30684907530e-03 -4.48036148450e-03 -8.11378838938e-04 -1.54720833372e-03  2.39782876593e-03  1.66588960955e-03  3.89665544273e-03 -2.36902934568e-03  4.59117535333e-03 -1.27251179680e-03 -1.02922466227e-02  1.98045888632e-03  1.30688231416e-03 -5.53300903304e-04 -1.24665745365e-03 -3.75165620093e-03 -3.53247425000e-03  3.83992287558e-03 -3.42364549822e-04 -2.07617749891e-03 -2.72620186207e-03  2.70541734454e-03  2.83089859021e-03  8.74562304784e-04  3.44860777416e-03  4.32682144534e-03  2.12534638913e-03  5.54732188249e-03 -5.02755109248e-03  6.61114616490e-03 -2.72675060484e-03 -3.02347192005e-03 -2.40705870525e-03  1.55884259292e-03 -4.68121493292e-03  3.08010620413e-03  9.54736424903e-03  4.44132252855e-03  2.44575541289e-03 -8.94575109548e-05  8.73375477573e-03 -2.86140353276e-03 -4.30727826956e-03 -3.68735249479e-03 -5.01017526160e-03  1.97141504623e-03 -5.30211821640e-03  3.25179144162e-03 -5.37973585356e-04 -8.56850186114e-05  3.22733783039e-03 -1.27512162897e-03  4.82966073822e-04  5.68913486783e-03  1.10597445622e-03 -4.77904919318e-04  2.27231166298e-03  2.94474544325e-04  2.65036890896e-03  3.32553888197e-03 -2.74250256474e-03  1.67897441302e-03 -2.85219218665e-03  1.16171067833e-03 -2.64377204494e-04 -5.46665606336e-04 -5.81757544224e-03 -6.76720343945e-04  1.56156525780e-04 -2.46939731904e-03  1.42409027366e-05  6.87528256620e-03 -2.04155301677e-03  1.74165691555e-03 -8.30091512137e-04 -3.84209000557e-03
-6.31474726932e-03  2.00445398977e-03  1.25980617902e-03 -2.90252797019e-03 -2.12533510958e-03 -9.87273028420e-04  1.27629799503e-04 -4.44039149504e-03  8.46657160142e-04 -4.75722321899e-03  2.95552818922e-03 -2.16285537375e-03  1.38004070639e-03 -4.31654825392e-03 -7.68603342565e-04  5.64979102794e-04 -7.00969058516e-04  2.40908333121e-03  2.46438632851e-03  4.41628349524e-04 -2.33672706486e-03  3.71543599989e-04 -2.33144323956e-03  3.64758773633e-03  1.35993736140e-03  1.80712652550e-03 -5.67606445474e-03  1.63016916199e-03 -4.45804294624e-03  1.09575778094e-02  1.54409079531e-02  7.83732543884e-02 -3.46300735387e-02 -9.34076552139e-05  3.90355987494e-03 -1.39716773835e-03  1.83604392213e-04  2.91712614761e-03  3.49929863261e-03 -2.02623189283e-04  5.45976235888e-04  4.75472836108e-03  2.13130238823e-03  1.84671845911e-03 -7.73640813125e-03 -2.80529842645e-03  3.62399322199e-03 -1.68893620872e-03  5.24901620558e-04  4.44135220378e-03  2.84840175941e-03  1.13404669609e-04 -4.11584935076e-03  9.88148720169e-04 -3.08906980757e-04  2.40189637860e-03 -1.28669802612e-03 -5.98067220004e-04 -5.60915990333e-05  1.08270491261e-03 -2.70364405809e-03  8.98538129884e-04 -1.65111220337e-03 -1.15982222438e-03  5.36046060304e-05  1.31216756839e-03 -1.32084320378e-03 -1.82467935108e-03  8.81219116967e-04  1.71605492180e-03 -9.20508738629e-04 -3.22434492765e-04  5.41279923007e-03  3.85909442220e-04  2.02843650002e-03  9.89735406382e-04 -2.49180628442e-03  1.02777906311e-03  9.13948456230e-04  1.16554541061e-03  4.84826321606e-03 -5.99101931581e-03  1.26273244178e-03  7.11503102344e-04  1.83127320450e-04  1.23230949717e-04  1.99762005270e-03 -2.35622179308e-04  2.83542195263e-03  8.48811561682e-04  1.65765297473e-03 -1.97340488474e-04 -2.60621311857e-03 -1.86936070644e-03 -3.44722927039e-03  4.27400724898e-03  4.62511455621e-03 -1.23109887547e-03 -4.74357176486e-04  1.87939951853e-04 -1.41570168572e-03  3.50811395138e-03 -1.64175372716e-03 -2.11787354765e-03 -1.28848219482e-04  1.07481366821e-03 -2.29337408299e-03  4.54497397671e-04  3.25650472359e-03  1.01747725857e-03  2.27390154295e-03 -7.74383426832e-04  2.22164914427e-04 -3.85873863421e-03  7.70010251390e-04 -1.96700951770e-03  1.15344524650e-03  3.05565895788e-03  3.48709142435e-04  2.91256507463e-03 -2.42151730849e-03  7.12216928010e-05  2.33942126475e-03  7.40108919439e-04 -1.02514678143e-03  2.04471491699e-03 -4.97132488274e-03 -1.94872919466e-03  2.90005140015e-04 -1.27889390313e-03  6.06283866456e-04  4.24265759414e-04 -1.13507817076e-03 -3.09668476848e-03  2.32658125187e-03  2.16942292933e-04  4.02113210409e-04 -3.46500121165e-03  1.83110554137e-03 -4.65214329454e-04  4.71623207220e-03  3.85428769787e-03  1.95714250833e-03  3.06622291166e-04 -1.58219001844e-03  5.75831365203e-04  2.71864834251e-03  3.13211693477e-03 -1.46407263367e-03 -1.62631957304e-03  3.46689319975e-03  1.48415144054e-03  2.02808487268e-03 -6.64639055576e-03  2.36141286503e-03  5.49092989016e-03  2.19486834393e-03 -1.15640131503e-03 -3.18438115304e-03  1.94327583495e-03  2.22124968419e-03  6.47787796309e-04 -2.71703019407e-04 -4.06775541881e-03  2.61133720232e-03  2.02247830270e-03 -9.34494410980e-04 -1.98501249332e-03  7.18002892596e-04 -1.75311408212e-03  1.24148363204e-03 -2.75433216176e-03 -1.85990093897e-03  1.50122182247e-04 -9.33405983623e-04  2.69247154375e-03  7.25803036934e-04  1.07247512635e-03 -1.90470598301e-03 -2.69045112351e-03  2.12397982796e-03 -3.36804728524e-03 -2.59487719720e-03 -2.60251711339e-03  1.09703470537e-03  2.18200830190e-03 -2.56062536018e-03  7.45519176421e-04 -1.52619436770e-03  1.33942562480e-03 -1.92551725690e-03  8.17261262089e-03 -2.25339936555e-03 -1.86512678298e-03 -1.51797206975e-03  3.54288462653e-03  5.20241067534e-05 -7.71529459947e-04 -1.44784794338e-03  1.59114381941e-04  6.68299462817e-03  1.71671140032e-03 -1.53554724361e-03  6.08067221952e-04 -5.36429442641e-04  3.76612573938e-04  1.25044182807e-03  1.01232655880e-03  1.29472687168e-03  3.22988937331e-03 -2.50203940404e-03 -7.30115984227e-03 -1.14357199132e-04 -8.58900782889e-04  1.51515927653e-03  9.86970868055e-04  1.12772044561e-03  2.56604544078e-03 -4.95893638681e-04  1.70639564560e-03 -9.30034062839e-04  7.61653140411e-04 -9.69552455364e-04  3.54008308342e-03  1.67167468639e-03  1.37411015035e-03  1.43525159086e-03 -2.50718872164e-03  2.13976991479e-03 -4.68159953230e-04  7.52440384888e-04  1.35927356701e-03 -1.64160228103e-03  2.06126647892e-03 -1.73525359544e-03 -3.77884831413e-03  4.13870864266e-03 -4.63181416953e-03 -1.52996181023e-03  1.18034304691e-03  7.03964018089e-04 -1.01521209476e-04 -1.60684428319e-03 -1.13573511593e-03  1.65339353178e-05 -2.14918062720e-03 -4.69667025191e-04 -2.17440523790e-03 -1.94669410111e-03  2.66865397393e-04  3.66056523422e-03 -1.42164084207e-04 -2.61727879629e-03 -3.63878595747e-04  4.27569861331e-03 -1.34539674137e-03  5.38696678841e-04  3.65620919712e-03  5.78326626033e-04 -6.52604122355e-04 -6.46672562396e-03  1.68990427839e-03  4.65300129468e-04 -1.62712988374e-03  9.70785475746e-05 -1.32022056755e-03  4.13211536735e-04 -4.66824551913e-03  5.64177119656e-04 -1.20717704561e-03 -1.76276924375e-03 -1.09746041366e-03  7.97962521858e-04  5.46860195091e-04  6.09248602345e-05 -2.68090767174e-03  3.10109202646e-04  1.59605336469e-03  1.22219705705e-03 -6.08548417215e-04 -2.14927281625e-04  5.44941437776e-04  1.10916904416e-03  1.32154218235e-03  2.95508162063e-03 -2.10785406720e-03  9.19267836381e-04 -1.36819442771e-03  2.23000183828e-03  1.85029630391e-03 -2.19570790468e-03  3.07772347379e-03 -2.77152201002e-03 -3.39326448298e-03 -1.53600952852e-03  1.45510878799e-03 -3.00884311268e-03 -2.79463151040e-03  1.14422598155e-03  1.40893000696e-03 -3.11807916191e-05  7.91075717530e-04  1.86948406154e-03 -1.47112059627e-03 -3.30514267476e-03 -1.14676859156e-03 -4.46406353940e-04 -2.22399485854e-03  1.48674223870e-03 -1.11307458756e-03 -9.73676247855e-04 -2.71010645236e-03 -9.77079655940e-04  4.82616838801e-04 -1.41046123070e-03  2.26960125731e-03  4.53125823106e-04 -7.66382704890e-04  4.64227156402e-03  3.92875761810e-03 -1.15903641919e-03 -1.30555709827e-03 -1.92473512580e-04  1.30470747888e-04  7.54261456463e-05 -3.01406793151e-04  3.11547587077e-03  4.94614357576e-04  2.24101812936e-04  2.10692181632e-03 -5.70248968061e-04 -1.73479254004e-03 -5.56384778299e-04 -6.45285789884e-04  1.54359012619e-03  1.86960521369e-03  3.58310796793e-04  1.38917900615e-04 -4.15389368007e-03 -7.60930758144e-04  5.32824660244e-03 -5.38617036825e-03  1.43174266710e-03 -4.05334953915e-03  8.09111348729e-04 -1.62129964058e-03 -3.73819647476e-04  3.14303344382e-03  5.22907475116e-04  1.41556502308e-03  1.70264192697e-03 -4.90372293788e-04 -9.35802145177e-04 -3.05681499508e-03  4.94325086155e-03  4.36592529524e-06 -2.02504600077e-03  8.86449421193e-04 -2.97787535111e-03  3.74699132713e-04 -2.15249312818e-03  1.14584255688e-03 -2.59445619324e-03  1.43976803234e-03  1.42399181562e-03 -4.53539711121e-03  1.19168762206e-03 -3.12036656491e-03 -1.27391519557e-03  2.71982505600e-03 -3.08315249682e-04  2.53388863495e-03 -4.20570409400e-03 -1.11993760469e-03 -3.15349751031e-04 -1.57445801715e-03 -8.93165516491e-04  4.58687133217e-03  2.24100752171e-03 -4.15425621286e-03  1.45216397301e-03 -1.95667852144e-03 -3.98700681978e-04 -6.53612169646e-04 -1.88870302345e-03  2.23222210197e-03  6.10526078727e-04  8.50914003851e-05  8.62832158229e-04 -2.01651795235e-03 -1.75460191887e-03 -6.63013549245e-04  1.96645811668e-03  1.41146589395e-03  1.22268779899e-03  3.17015275456e-04  5.74654769929e-04 -7.37221162248e-04  2.42605707863e-03 -1.09697109740e-04 -4.26269214656e-03 -3.68874663137e-05 -9.83220783447e-04  6.04444249653e-04  2.97823213852e-04 -2.06415569474e-03  1.13945220733e-03 -5.35820330919e-04 -1.55583064948e-03  1.27533775884e-03 -2.04159273754e-03  2.91837542900e-06 -3.03698213073e-03 -1.01412859654e-03  5.54718431338e-05  8.38882471798e-04 -1.34513718256e-03 -2.88991126102e-03  8.95638705384e-05  1.18856896790e-03 -2.07950129285e-03  1.41725622739e-03 -7.40057730578e-03  1.08613115958e-03 -1.37786845746e-03  2.94897337989e-03  6.10442995635e-04  3.13808200508e-03 -1.08031946253e-03 -1.15053544198e-03 -3.55236586750e-03 -3.68065821256e-03  2.50435216230e-03 -3.39500239071e-04  2.51303486688e-03  1.92016454626e-03  3.99478515646e-04  4.57498829157e-03  5.18900315323e-03 -1.55982342690e-04  5.14959114463e-03  4.82658222487e-03  2.34215630104e-03  2.30273689795e-03  6.32317783774e-04  4.81937468999e-04  9.85689805494e-04 -3.05430485023e-04  4.12093376420e-04 -1.33778956968e-03  5.56996194812e-04 -2.20759286626e-03  2.30937446877e-03 -6.00432150280e-04  8.51396410688e-04  1.33226974629e-03 -6.77466791152e-04  1.26566298260e-03 -4.50308488275e-03  1.48803321135e-03 -7.01505907007e-04 -6.13580875280e-04  2.29306137956e-03  2.20002766973e-03 -6.72894029655e-05  4.61252954543e-03 -3.81004460540e-03 -1.60502359477e-03 -2.81211683483e-03  3.10551565321e-03 -4.45405904148e-03 -1.70905255092e-03 -3.98913990132e-04  1.89357912838e-03  2.36869785889e-03 -1.23271402261e-03 -2.54512279650e-03  4.48453629298e-04 -3.94270979101e-03  8.79354553081e-04 -2.86508876994e-03  2.76539735120e-04 -1.26823990851e-03  2.85329146872e-03 -4.21412611901e-03  2.19612567116e-03  9.08283794136e-03 -1.71515689763e-03 -3.75328848837e-03  2.97402005698e-04  1.34200608069e-04  5.12730685915e-04  5.88405812389e-04 -1.00786741517e-03 -1.47697477318e-03 -2.95241507571e-04 -1.61265318541e-03 -3.60977253403e-03  2.62500837420e-03  8.99811720500e-04 -3.06737441035e-03  3.33711797931e-03  4.76299888310e-04 -2.60154889093e-03  3.95998419211e-03  2.33651399991e-03  5.82147277712e-03 -2.81270748940e-03 -1.57804422498e-03  1.19834060001e-04 -3.40803565773e-03 -1.42187213990e-03
 1.01066709376e-02 -2.82889773035e-03 -2.67841973239e-03  1.22666909103e-03  3.04340098925e-03  2.94499717765e-03  1.18373525224e-03  7.31497516517e-03  3.71676682474e-03  5.68121638491e-03 -1.68895395353e-03 -5.42934948099e-04 -6.99387062774e-03  8.81552141875e-03  5.00761973973e-03 -4.57910203807e-03 -6.44371483007e-03 -4.90778815932e-03 -6.52012858200e-03  3.15546071695e-03 -1.36153839459e-04  1.96530522964e-03  1.66248330875e-03 -2.77301758855e-03 -7.75021683911e-04 -2.08558908765e-03  7.27407406662e-03 -1.48618532818e-03  4.25589986334e-03 -1.27443262199e-02  2.66818831375e-02 -3.46300735387e-02  1.08915866936e-01  9.89292591266e-03  3.10331180536e-03  7.83218917729e-03  6.43056724200e-03 -4.46959324086e-03 -1.15633325293e-03 -4.25819595769e-03 -5.99372715902e-03 -5.10331001070e-03 -3.63560520394e-03 -2.71454584052e-03  4.69392129588e-03  6.01890726125e-03 -2.94372777996e-03 -2.25464244889e-03  1.67487687253e-03  3.22318877285e-04  1.62452828272e-03 -2.42928100253e-03  1.27973186961e-03 -9.96179077499e-04 -7.27078670558e-03 -8.67100546375e-04 -3.33188405000e-03  1.63448586625e-03 -5.76688882335e-03  7.24408793891e-04 -1.30609008326e-03 -5.10211716630e-03  3.58984512519e-03 -4.03364597943e-03 -3.78313877523e-03  1.35563341876e-03 -1.48336878160e-03  7.65483334909e-04  1.01261460575e-03 -3.15379287723e-04  2.92994408268e-03  4.79920366933e-03 -5.54612296013e-04 -7.86974398494e-04 -3.69945665589e-04 -1.26360803435e-03 -3.91918338658e-04 -3.39729151979e-03 -1.64022625197e-03  3.01972178131e-03  3.37979151767e-04  3.94933258171e-03 -1.21122526970e-03 -1.19914055101e-03 -3.34934830737e-03 -1.43972341803e-04  7.36496308517e-04  3.33001133111e-03  6.87873984229e-04 -3.67125100604e-03 -5.22918241442e-03  1.66239156721e-04 -2.66471416416e-04  2.60721548896e-04  1.36924279597e-03  9.16122749209e-04 -1.77140298952e-03  5.45325768155e-04  3.47138331841e-04  6.74253204759e-04 -4.09423948874e-04  8.59533027164e-04  4.22611352737e-04 -3.02696144963e-04 -3.53952160329e-04 -5.68345758033e-03 -7.22278863415e-04  2.04634642775e-04 -1.88945610929e-03 -3.55889767557e-03  5.76914532546e-04  4.04459673248e-03 -5.99719913335e-04  1.00268780914e-02 -1.67099964505e-03  2.94372944625e-03 -1.51634922460e-03 -4.61408670864e-03 -3.53527386333e-03 -1.06419706731e-03 -2.71407051081e-05  2.03556869993e-03 -3.03209794272e-03  6.94555655547e-04 -1.72129746779e-03 -3.84283389088e-04  7.56052272214e-03  1.19283683315e-03  5.34872564725e-04 -4.95601713314e-03  2.09793730386e-03 -1.76226463184e-03 -2.50933462432e-03  2.73791527040e-03  2.79262650510e-03 -3.76191979966e-03 -4.66715494734e-04  2.35811258230e-03  2.45894689920e-04 -6.87101161266e-04 -6.54637277371e-03 -7.99596712975e-03 -2.18364458976e-03  3.40820465755e-04 -9.11631215815e-04 -4.82135972278e-03 -2.97627213802e-03 -5.64875921004e-03  3.83625388262e-03 -8.24054362650e-04 -1.17477547457e-02  4.53303253078e-03 -2.48705274856e-03  5.19010225168e-03 -3.82805536590e-05 -6.74057804916e-03  1.42235629305e-03 -1.25342221890e-03  5.86334728337e-03 -4.13487379568e-03 -3.15377921732e-03 -1.58212147347e-04  1.48718648496e-03  2.31573482485e-03 -2.37002534557e-03 -3.96739784144e-03  2.14808295889e-03  6.05604024135e-03  3.05928627980e-04 -2.47784335226e-03  2.36898751974e-04 -1.32687061518e-03  1.93430002504e-03  9.73360400395e-04 -1.71969939489e-03  2.35941493864e-03 -5.89657318671e-03 -2.02323507139e-03  1.18103517423e-03 -2.63801900802e-04 -3.99463232045e-03  1.65315735265e-03  2.74784247646e-03  4.72182162749e-03  2.92059679936e-04 -4.37842327799e-03  2.58380102109e-03  1.29677142285e-03 -1.35899093135e-03 -1.17676936738e-03  4.50019477775e-03 -7.86726674637e-03 -6.25132219127e-04  2.44316526465e-03  1.88495584542e-03 -9.23523479630e-05 -1.44523261461e-03  1.85555705627e-03 -4.06605553524e-03  4.36034874242e-03 -5.66737155063e-03 -5.44925551517e-03 -3.87444377140e-03 -5.44610597350e-04 -2.11268363354e-03  5.22153482891e-03 -2.58579567858e-03  5.16908532642e-03 -7.19376606118e-04 -2.47771487557e-03 -2.21735724361e-03  6.08845862627e-03 -3.04112130859e-03 -5.06405831186e-04  2.37285688004e-03  1.82738468544e-03 -1.12389471822e-03  1.17986711322e-03  1.77342415088e-03 -9.11196808539e-03 -4.12268607183e-03  3.77112212159e-03 -1.55520102113e-03  1.46449771572e-03 -3.52240432933e-03 -4.77340688638e-03 -2.19988823085e-03  2.45794066303e-03 -1.58511660717e-03  2.72633566998e-04  2.10813205439e-03 -2.14532471074e-03  1.92351182596e-04  2.84575712047e-03  1.61990204541e-03  1.66633999113e-03 -3.67475439052e-03  2.62720711003e-03  1.26684315989e-06 -3.31422322314e-03  5.89279975981e-04 -9.78279687639e-05 -2.31853183962e-04 -1.50142205127e-03 -1.79836505489e-03  1.69816595752e-03 -6.94938450058e-03  4.26512901988e-03  4.82941571508e-04  1.41716267121e-03 -3.13388229636e-03  1.70105060009e-03 -5.15686992986e-04  5.55773828874e-03 -6.85052528140e-03 -8.47773591032e-04 -9.07869980607e-04 -2.26051170048e-03 -2.74046725842e-03  4.47691217709e-03  8.06054288255e-03 -5.14864788717e-03 -1.57090008894e-04  2.37525067872e-03 -1.67392778940e-03  1.71737654275e-03 -4.22127520835e-04  2.06495782222e-03  1.49583311890e-03 -5.11612804760e-03 -5.91987459781e-04  1.99555717988e-03 -2.52441214258e-03  3.06762221146e-03 -7.12876332630e-04  2.12396755823e-03 -1.15584528567e-03 -3.68073556695e-04  1.42242401803e-05 -1.01928478471e-03 -1.56310655602e-03 -4.56085063816e-04 -3.66040273741e-03 -1.75735051918e-03 -3.70093598353e-03  2.85309975060e-03 -1.40352322612e-03  3.98729697514e-03  1.39940889684e-03  2.49378514209e-03 -6.06280846451e-04 -3.56209925133e-03  4.04661068603e-03  3.26857819908e-03  3.47442118206e-03 -1.32106340935e-03  7.96662618299e-04 -2.57829541135e-04 -5.75299154493e-03  2.49267974499e-03  7.32865660394e-03 -9.91661161525e-04  2.08889580686e-03  2.95619414977e-03  5.97000089275e-03  9.57178638720e-04 -9.98888729685e-04  1.42882993702e-03 -2.74889857464e-03 -1.94199655033e-03  3.60679712518e-03  2.34892604833e-03  7.26964637489e-04 -6.00237926862e-04 -3.17568857604e-03  5.31633201193e-03 -4.86395965902e-03 -1.65118399092e-03 -4.52034165276e-03 -1.58154901394e-03  2.65288872144e-03  1.47803612861e-03 -2.18712228695e-03 -2.57695152139e-03 -1.20486242178e-03  1.72082423867e-03 -2.95678576429e-03  2.27306708218e-03  4.88754670293e-04 -2.77934058980e-03 -7.41639552024e-04  4.39838355404e-03  2.60919624467e-03 -3.57654355818e-03 -1.43230101544e-03 -4.07879064142e-03 -2.76287721495e-03  4.22523470756e-03  1.55828644951e-03  1.29043847859e-03 -9.25438443754e-03  6.80261602173e-03 -2.21212093353e-03  5.57845218108e-03  4.04208614342e-04  3.92651206077e-03  1.42491302598e-03 -8.49180368354e-03  2.34505959171e-03 -3.31328965761e-03 -2.38859598628e-03 -5.21442439464e-04 -4.51520038350e-04  1.03675015685e-03 -2.78162040397e-03 -7.77400523420e-04 -1.36010110769e-03 -9.54219497157e-04  5.13799537848e-03 -3.32390405528e-03 -4.52975948958e-03 -2.78379316121e-04  4.78379992027e-04  8.85818212757e-04 -2.85780821986e-03 -2.75904049799e-03  4.31318198917e-04  3.15020449700e-03 -2.21786691039e-03  1.34668009025e-03  7.36847194034e-04 -6.39554225446e-03  7.08634683537e-04  1.21830368038e-03  1.80035524729e-03 -9.84218805821e-04 -3.31012509831e-03 -4.68905487577e-03 -2.45786265085e-04  6.95683685776e-03  4.03480291944e-03 -8.95522882481e-04 -1.61712236952e-04  2.18444186479e-03  6.77040381248e-03 -2.68391867968e-03  8.72083060674e-05  2.35505050972e-03 -1.62463973857e-03 -4.01206466098e-03  1.36027901337e-03 -2.36908892769e-03 -1.84838948240e-03 -3.99284328419e-03 -1.94011315841e-03 -4.31812331077e-03 -3.92251178330e-03 -2.55885139816e-03 -2.96120469885e-03  4.30846291110e-04  2.90388408947e-03 -3.47375392212e-03  2.55797985130e-03  2.89110288161e-03 -6.34307210777e-03  4.91665624462e-03  2.31362520239e-03  5.66806854711e-03 -1.29364142728e-03 -4.47728488101e-03 -1.94651572237e-03 -5.07459873349e-05 -2.97149969921e-05  3.16535036463e-03  3.21507176991e-03  1.59339199872e-03 -1.18927838433e-03  6.72802550381e-04  3.68252452365e-03 -6.50650551446e-03  5.81362836963e-03  2.59935765350e-03  6.60053051820e-03 -3.20401158888e-03  2.50470562031e-03  3.93909316432e-04  1.57662436545e-03 -4.14297527667e-03  2.18765673955e-03  3.84238703847e-04  1.66917977232e-03  5.66202409663e-03 -5.09193621136e-03 -1.02527779590e-03 -3.87878865728e-03 -2.00065380214e-03  7.03678723170e-04 -9.63684476246e-03 -6.44670763734e-03 -2.19234110072e-03 -5.41667578314e-03  2.29861649833e-04  1.06706136752e-03 -2.32380230232e-03  1.92117221237e-04 -2.80253218819e-03 -4.25537061845e-03  1.18477861588e-03 -3.67324709829e-04  1.89333793081e-04 -2.74947802389e-03 -2.95675869675e-03 -4.81624141658e-03  1.93038735886e-03 -1.44507490930e-03 -5.04233869568e-04 -1.79189879058e-03 -5.98050825426e-04  6.45450810121e-03 -2.20395350996e-03  1.83849809547e-03  4.23968611002e-03 -7.67932446762e-04  5.96566367040e-03 -1.98224459601e-03 -1.28365486742e-03  2.54530517073e-04 -2.19881515513e-03  3.26904581390e-03 -6.97387837516e-03  2.90068421189e-03  2.77715464048e-03 -1.63460388897e-05 -1.00667832778e-03 -2.39243109196e-03  7.25490015234e-04  7.01647690301e-03 -5.33875463659e-03  6.02862398688e-04 -4.46391327083e-03 -5.80923072892e-04  1.20715025324e-03 -5.05148134530e-03  2.93618206340e-03  4.97977440374e-03 -1.19189501656e-03 -6.79470305603e-03  2.85343352037e-03  4.49838740773e-03  3.09328356068e-03 -2.47744768861e-03 -3.14208860159e-03  4.73932850982e-03  1.13188099287e-03  2.86385435959e-04  2.24821878677e-03 -3.37582553347e-04  5.07141388221e-03 -3.19907072852e-03 -2.39844206077e-04  3.51279959482e-03  2.24465964059e-03 -1.72717380203e-03  3.89150078796e-04 -2.09012275450e-03 -4.07616487629e-03 -5.92482834041e-03  6.30607450249e-03 -2.70682014436e-03  3.89290177971e-03  3.81689043628e-03 -2.53411692345e-03
-4.46700867368e-03 -5.90596597148e-03 -9.31072744373e-03  2.62601593863e-03 -2.50651978122e-03  3.77966376978e-03  3.29863302360e-03  2.89685276045e-03  8.00062434951e-03  7.50344702398e-04  2.74563669687e-03 -1.46681515666e-03 -2.25441845227e-03 -5.89975346466e-04  1.14130253750e-03 -1.36792357707e-04  2.99245743405e-03 -2.31260467017e-03 -5.39373926601e-03 -2.34368035666e-03 -7.14271789690e-04 -6.13734291853e-04  1.27353157428e-04 -3.85183992745e-03  2.55858709018e-03 -5.16506015488e-03  5.11555963537e-03 -7.85820182156e-04  3.77907755505e-03  2.11557495580e-03  1.82053711662e-02 -9.34076552139e-05  9.89292591266e-03  1.40831361365e-01 -5.21414187168e-03 -6.60473744100e-03  7.10726818514e-03 -1.21144677218e-02 -5.19531024282e-03 -1.80488517570e-03  3.45547521170e-04  2.32742557380e-03 -3.16806277303e-03  3.91878660127e-03  4.09012169334e-03  2.07015521512e-03 -3.35391558339e-03 -6.10671360962e-03  5.24553051432e-03  9.99056813943e-03  1.10576439515e-03 -1.54596903608e-03  5.45786922075e-03  2.65468965239e-03 -9.63362786822e-03  5.30074000728e-03 -3.85428791841e-03  1.07947001290e-03 -4.98000191807e-03  1.00621183401e-03 -9.07589267696e-04 -6.87332015149e-03  3.69747898644e-03 -3.67683972765e-03 -5.80304235429e-03 -2.40442517269e-03 -1.82405808859e-03  2.42637434243e-03  6.97537307462e-03 -1.30477416820e-03  1.16523091292e-03  3.29705932418e-03  5.34346923931e-03 -1.70833567780e-03  1.47344858463e-03  7.74627849053e-03 -3.90279460213e-03 -1.68850997460e-03  3.22909406331e-03  1.10956222382e-03  5.48451051899e-03 -4.27653676384e-03  7.63263508892e-03 -3.48369758554e-03 -4.41721924896e-03 -2.57812169840e-03 -3.82212219795e-03  1.84320330173e-03  1.25785301574e-03 -2.59501251578e-03 -8.59276376496e-03  2.56944049431e-03  1.75011945420e-03 -4.28591306195e-03 -1.21711538818e-03  2.89254748237e-03  7.29433168394e-03  2.13331453664e-03 -3.52074216436e-04  2.50592863752e-03 -8.39759509061e-03 -2.28522611430e-03  1.31236128417e-03 -7.22479983292e-04 -3.37082807210e-03 -3.12363067332e-03  1.45600030420e-03 -2.07882856436e-03  1.10121351424e-03  4.18798800793e-04  3.38450399133e-03  2.43064022681e-03 -1.54049519010e-03  1.35185733949e-03 -2.81470454748e-03 -4.81554300228e-03 -3.64750958862e-03 -1.92041807466e-03 -6.18294018895e-03 -1.50039874873e-03 -3.06630768197e-03 -1.53995852237e-03 -2.26583099339e-03  4.33993832629e-03  1.63519275063e-03 -4.35710532392e-03 -1.39459619888e-03 -8.34166830378e-04 -1.41620413110e-03 -4.21452674283e-03 -1.27986743481e-03 -2.54566699137e-04 -7.01217277893e-03  1.04424555395e-03  6.61132931425e-04  1.08989530880e-03 -3.62108478436e-03  3.03600570921e-03  2.98715784502e-03 -2.45887833674e-03  5.89577057026e-04 -5.15819662539e-03  3.60551114572e-03 -2.76022748460e-05 -3.57398792642e-03  1.75458250791e-04  2.80412934772e-03 -6.89325259292e-03  2.38919720305e-03  2.01317173995e-03 -1.02726969008e-02  4.55785701221e-03 -3.73774296945e-03  2.92594751228e-04  1.00843361839e-03  9.14905217356e-05 -2.18912283208e-03  3.21190618082e-04  4.07118683505e-03 -6.58818575665e-03  2.53881248546e-03  2.50134362232e-03  1.11807946827e-03 -5.09019559090e-05  3.95080054196e-03  5.45828521007e-03  3.10406829468e-03 -6.03706317445e-04  1.75849641896e-03 -1.92522707539e-03 -3.80662095506e-04 -1.37306562802e-03  2.11133465489e-03  6.29580700638e-04  3.99107730348e-03  9.27837162106e-03 -7.92945026376e-03  6.33497395010e-04 -3.10851527564e-03 -5.81483059505e-03  6.96670781223e-03  8.92194236098e-04 -9.55675666189e-04 -2.88817764327e-03 -6.64428187484e-03 -3.39880415492e-03  4.90669372966e-03 -4.94462058032e-03 -7.49673953019e-03  1.43122713912e-03  2.51639524583e-03 -2.93486900663e-03 -1.49763920018e-03  8.34011086312e-04  2.10149908955e-03  1.24012411860e-03 -3.27669787780e-03 -1.99098548807e-03 -6.01826624016e-03 -7.73322183760e-04  1.85107810202e-03 -2.72099492831e-03 -4.95733501675e-03  3.52365849416e-03 -1.08062019272e-03  4.28974777952e-04 -1.92751851766e-03  2.95545591619e-03  6.68976721793e-03 -1.12897569156e-04 -2.22762065496e-03  3.02464349181e-03 -6.84038290689e-03 -2.70017304272e-03  4.15793354197e-03 -6.92101943317e-04  4.93089709953e-03 -1.10043327894e-03 -6.76816968517e-03 -2.74838127493e-03 -6.41533995798e-03 -1.55338416238e-03  8.17592497501e-04 -1.47879171363e-03  1.61606045523e-03 -8.79310622539e-03 -8.29717549728e-03  1.59884357482e-03 -1.16170337002e-03 -2.90465866448e-04 -7.72067758313e-05  5.47290590430e-04 -1.17499849004e-03 -4.99323047891e-04  1.12553797083e-02  2.97233260801e-03 -4.41907111283e-03  5.75946703895e-03  6.37564649616e-03 -2.76082763362e-04 -6.33757130537e-04  2.77269451519e-05  1.71667084492e-03 -4.48015459789e-03  3.12012993825e-04 -1.58201967435e-03 -4.92501331362e-03  4.08094217750e-03  2.95023653833e-04  2.30133890789e-03 -3.55393369304e-03 -3.74194018257e-04 -4.34590689625e-03 -8.36205174266e-04 -1.18919662273e-03 -4.46312942176e-03  1.28076041351e-03  2.90027620167e-03  5.36488453241e-03 -3.97221358209e-04 -1.25837645720e-03 -4.48890266521e-03 -2.09234098005e-03  4.83389935946e-03 -7.30424587442e-04  1.36186997260e-03 -6.80847366829e-04  5.82027268998e-03 -2.44635629361e-03  4.96365104214e-03 -1.54473024259e-03 -4.37333334366e-03  7.30928276705e-04 -2.54815459891e-04  4.55008322583e-03 -2.25878468943e-03  4.17782651680e-03 -6.43659291741e-03 -2.59933047676e-03  1.23876278852e-03 -3.70812822019e-03  2.31049921317e-03  3.10315089261e-03  2.45614423489e-03 -5.40931064040e-04  6.33901664912e-03 -3.49972805799e-03 -2.97659546296e-03 -1.25191400351e-07  4.55290928262e-03 -3.66299645705e-03  1.31258087080e-03  7.99795093833e-04  1.44276759037e-03 -1.98436230978e-03 -2.27264333820e-03 -8.87235746232e-03 -4.73570073964e-03 -1.06578336043e-04  3.83819109765e-03 -2.04188452273e-03  3.21632464789e-03 -1.29420058611e-03 -1.00498459146e-03  6.83661182232e-03 -2.81116987878e-03  1.07649670310e-03  4.44679376696e-05 -7.75166822671e-04  2.17891827976e-03  2.95868326650e-03 -2.85428444415e-03 -5.03465158624e-03 -1.09590043521e-03 -5.29349946959e-03  2.63607426720e-03  2.96300398082e-03 -3.28509134764e-03 -2.95240341673e-03  1.40676506959e-04 -2.11199234839e-03 -1.67944540044e-04  3.66164400674e-03 -5.26079154466e-03 -4.37930655167e-03  4.14730770537e-03 -8.83250908825e-04 -4.06799093513e-03  2.51006565003e-03  4.96297899962e-03  3.03437960515e-03  5.68726360834e-04  3.99336998474e-03 -1.02685992363e-02  2.45281934536e-04 -3.22894753381e-03  2.71198161885e-03  4.01427827957e-03 -3.44980099317e-03 -1.96255540188e-03 -3.90067940533e-04 -2.64819259020e-03 -1.81327478698e-03  2.04790904838e-03  4.59648553394e-03  4.44137964536e-03 -3.67843487444e-03  1.12260212570e-03 -2.08154216355e-03  1.68532934767e-03  8.53915682888e-03 -7.85585735344e-03 -2.23647855481e-03 -8.10640356605e-04  1.15093758024e-03  1.85903848312e-03 -4.60328354457e-03  7.21105903117e-04  7.18059324870e-03  4.05378578558e-03 -5.27819678162e-03  3.12944030716e-04 -3.81717158704e-04  5.74814844631e-03  1.15062757636e-03 -2.49905968342e-03 -2.83598258388e-04  2.11635320155e-03 -2.82374333739e-03  3.17485278405e-03 -7.45394531388e-04 -1.19971054798e-02 -6.34542573138e-03 -5.00335418935e-03 -7.69279744570e-03 -3.63896676827e-03  2.32298241471e-03  2.30292747700e-03 -4.35809792378e-03  9.55777719333e-03 -1.52605270007e-03 -2.21006581211e-03 -4.70705427910e-04  1.74014629794e-04 -2.77854246125e-03 -5.44944189681e-04  8.93568482987e-03  4.60347249150e-03 -6.06967724042e-03 -4.64460630393e-03 -2.55514758823e-03 -1.73804236418e-04  1.54023735976e-03  2.18368014335e-03  7.97261437661e-03  3.52318765265e-03  1.40702903472e-02  2.03400211914e-03  4.78590342010e-03 -6.40633325280e-04  3.19888219172e-03  3.83739462940e-03  4.53510823034e-04  4.96913517590e-03 -7.68223269672e-03 -8.43159276796e-04 -9.53513087732e-04  4.40987546421e-03  4.40474660930e-03 -2.53729707618e-03  6.02324602413e-04 -9.12740498052e-03 -6.23741136564e-03 -3.12746508605e-03  3.46932805543e-03  6.14169181624e-04 -5.37075683991e-03 -4.69381432176e-03  1.53760021943e-03 -6.20363864210e-03  5.74834278470e-04  5.53834661950e-05 -5.58557919372e-03  3.17940336315e-03  1.14677609232e-03 -7.00687947093e-04  1.53354013991e-03 -4.48768074603e-03  2.11878491078e-03 -2.11769082096e-03 -2.65525891612e-04  3.41501309535e-03  1.03838490812e-03 -7.73166577785e-04  4.75782476433e-03  7.93281903025e-04  4.69359334013e-03 -1.84850494608e-03  7.13861410298e-04  9.86167400762e-04  4.29538804590e-04  3.04871632152e-03 -3.11250888295e-03  2.18092469452e-03 -3.42598943999e-03  4.12440611837e-04 -6.84169461766e-03  2.65783710325e-03  8.17185491194e-04 -2.85788824947e-03 -4.80487943821e-03  1.99455229155e-03 -4.68898775851e-03  7.96882062389e-03 -3.68146319470e-03 -3.28624713908e-03 -4.80440910625e-03  3.37893589570e-03 -3.66359509302e-03 -1.02284396185e-02  5.85894672894e-03  3.56382504506e-03  2.16123193648e-03  2.72419569116e-03 -4.94831753355e-03  1.74601930846e-02 -1.71680460117e-03  7.41639238411e-03 -3.30756724408e-03  4.36988829024e-03  2.02089968981e-03  4.34031041420e-03  4.67421722547e-03  6.60794711865e-03 -4.25881026254e-04 -4.75203788692e-03  8.68945473461e-03 -2.28083563917e-03  5.76632608815e-04 -1.15105760306e-03 -5.16760024031e-03 -3.73777698708e-04 -1.09116732385e-03 -1.32898001309e-03 -1.32182511150e-03 -2.57273045562e-03  5.12717844593e-03 -1.74018577682e-03  5.20677151191e-05 -2.41880785717e-03  2.58670498880e-03 -2.04294870436e-03  4.30276974774e-03  2.54437662146e-03  3.97831609191e-03  1.46097608002e-03  3.97239164045e-03  3.46569933866e-03 -1.28296564800e-04  1.64640386627e-03  3.52301507195e-03 -2.57414463325e-03 -2.62817798513e-03  3.93096929496e-04  3.19370335336e-03  6.60924665207e-03 -4.62296274243e-03 -8.20178027916e-03 -2.76794230807e-03  4.90067885627e-05  2.14297186927e-03  4.62330029505e-04
 4.91954177720e-03  2.34297496499e-03  2.08043056074e-04 -2.70588278140e-03 -3.86663808048e-03  9.07219993039e-04  4.45195880618e-03  2.91885454327e-04  5.20154821895e-03 -8.31650893100e-04 -2.50162055341e-03 -3.13341920980e-03 -3.58276305511e-03 -6.78397835207e-04 -2.11422225890e-04 -3.16328418757e-03 -3.04632735717e-03  2.24091760867e-03  1.99343988100e-03 -3.11656650057e-03 -9.95548456912e-04  1.49021203793e-03 -3.17424773619e-03  3.44419764436e-03  4.67093551917e-03 -2.33306904372e-03  4.17210046198e-03 -1.46909521488e-03 -5.30942763915e-04 -3.27407160674e-03  3.32740772609e-03  3.90355987494e-03  3.10331180536e-03 -5.21414187168e-03  8.99456493067e-02  1.50051243491e-02  1.12026754621e-02  1.30446466636e-02  1.76356677353e-03 -4.57900900976e-03  5.70322622188e-04  5.45639120426e-03  1.52914999915e-03  1.32443664396e-03 -1.51062600611e-03  5.49108750747e-03  5.81712620605e-03  3.01053937273e-03 -4.29876347182e-03  6.92536879351e-03  4.96949065192e-03 -8.48695693557e-04 -3.26953486459e-03 -1.22028033831e-03 -4.16734217412e-04 -2.28067579042e-03 -2.60518755798e-04 -8.99195393890e-04  3.12008343171e-03  5.05833573128e-04 -8.57846816155e-04 -1.87415251712e-03 -5.09087162162e-03 -4.42390160400e-04 -3.35568210495e-03 -4.69176438704e-03 -2.09317892780e-03  1.14712881298e-03 -5.61023622350e-03  4.51245322347e-03  2.62998017229e-04  2.11519487587e-03  1.16111369913e-04  1.03523391885e-03 -1.41771737485e-03 -8.00204100053e-04  2.87198743632e-03 -6.18271915744e-04 -1.06696561485e-03  1.05363444784e-03  1.72027462886e-03  5.51785858038e-04 -2.07814136303e-03  1.28094997363e-03  9.32574126853e-04 -2.23273211953e-03  1.22015320238e-03 -8.75173605822e-04 -4.23515401339e-04 -2.73572529198e-05 -2.84951305707e-03 -2.35537149031e-03  4.36343972600e-03 -3.70617159719e-03 -2.39515198151e-04 -3.98602029985e-03  1.85259360119e-03  2.51159311622e-03 -3.55886064969e-03 -1.28904881092e-03 -2.70024730582e-04  4.89624674818e-03 -5.75813122961e-04 -1.89832173825e-03  1.66295635086e-03  1.40593162308e-03 -6.98153091262e-03 -6.95950690965e-04  1.40552195018e-03  2.56567744037e-03  4.36609829342e-03 -9.89493495753e-05  1.63858831254e-03 -1.45902497335e-04  5.56027078453e-04 -1.77026436359e-03 -8.01499483662e-04 -1.31741671096e-03 -2.72471650734e-03 -2.90176478978e-03 -4.20809486313e-03 -9.33732867035e-04  1.10337572946e-03  1.90840572055e-03  1.45650726386e-03  2.40083210023e-03  2.26737894306e-03  1.14305136220e-04  1.19056346873e-03 -2.86390526493e-03  2.37396774124e-03 -6.43523070986e-04 -2.59929416616e-03 -8.16282062986e-05  6.07173228934e-03 -5.91195460269e-03  2.39449299949e-03  3.47243476533e-05 -8.10179958011e-04 -1.41854653202e-04  7.76729654054e-04  1.62654259400e-03  1.31976087541e-03 -1.02112473770e-03  2.12823516657e-03  4.07061695169e-03 -3.37805110104e-03  2.14762198152e-03 -2.11415700441e-03  3.99073968516e-03  1.03151929896e-03  1.42626609334e-04 -6.94505366848e-04  5.90848416092e-04  2.53845811479e-03 -5.86134332257e-03  2.07422123042e-03  5.47156269241e-05 -8.85630766068e-04  4.31646968028e-03  1.70251543555e-04  7.34183679378e-04 -5.45209094291e-03 -4.59226255193e-03 -1.56016657415e-03 -5.21442327422e-03  3.00068919093e-04  3.17001735138e-03 -7.54289257521e-04  2.60169368508e-03 -8.76586543323e-04  1.37355454845e-03  9.82662882260e-04  1.23550122852e-03 -2.91093362361e-03  5.68721954575e-04  6.59962244494e-05 -2.14339661509e-04 -2.47535115812e-03 -4.06470570897e-03  3.02859837871e-04 -3.39221325562e-04 -5.25270453524e-04 -2.33722580500e-03  3.28439629072e-03 -4.13974281765e-03  3.28553056584e-03  4.99522861513e-03  4.13603736239e-03 -4.00030315246e-04 -1.37087159967e-03  2.25897620556e-03 -5.36440965749e-04 -6.17789200958e-04  3.78307075841e-03  3.42984692086e-03 -4.26896694834e-03 -7.61838401071e-04  2.34736419347e-03  2.44436182508e-04  1.78784747010e-03  8.39723086458e-04  3.89759693471e-04  4.15809857067e-03  5.63634048324e-04  5.33202543399e-03 -1.57342929811e-03  3.81747300822e-03 -3.18542927782e-03  1.80613116733e-03 -2.60792638073e-03 -3.73889013484e-03  6.88365898419e-04  1.60611746827e-03  9.61604485375e-04  1.11399312048e-03 -2.96144111248e-04  5.45032640777e-04  1.88475257699e-04 -1.44696833663e-03 -3.90455826658e-03  1.17166609531e-03  1.45782898881e-03  7.90408919468e-03  6.08356393776e-04 -1.50118343252e-04  2.69104501087e-04 -3.45778913886e-03  1.95619909589e-03 -8.05365535430e-04  1.48394926075e-03 -2.70609585443e-04 -2.38069359972e-03 -2.77175758217e-03 -9.72242032684e-04 -4.26854900528e-03  6.85150705249e-03 -3.84308504173e-03  7.32058314895e-04 -2.23952635520e-03 -1.74089008244e-03 -1.22130142987e-03  5.27607987660e-03  1.17010307250e-03 -8.51139838138e-04 -3.32603608444e-03 -4.71412743799e-03  4.38914815836e-03 -2.27899044363e-03  1.35392921161e-03 -2.23745979987e-04  3.13282614529e-03 -1.18665288213e-03  9.60328156165e-04 -1.05138437263e-03  2.37321680302e-03 -2.23101984038e-03 -1.88418254302e-03 -4.03636042067e-03  5.07352044174e-03 -7.84826960017e-04  3.46575675782e-03 -2.26219259549e-03  1.99857666602e-03  1.94629872500e-03  6.91362840265e-04 -6.69970456017e-03 -2.38523895857e-03  1.81643832192e-03  6.41925680871e-04  6.37285799964e-04  1.08563200187e-03  1.05192178173e-03 -1.18261358392e-03  1.11068495766e-03  3.05744742503e-03  1.67751493328e-03 -2.23815100450e-03 -2.83900501982e-03  2.00458185259e-03 -2.06780375147e-03  9.49610071521e-04 -1.60411118750e-03 -3.36795613890e-04 -7.02670347373e-04 -9.63559744574e-04  4.08892960380e-03 -8.26307140303e-04 -3.09954552056e-04 -5.85077457197e-03 -2.34649263345e-03  1.49460032541e-04  1.97366340918e-03  8.12971383495e-04 -3.05300016603e-03  5.63311315472e-03  2.00210268948e-03 -1.19507915233e-03 -7.28533339344e-04  2.13367712510e-03  4.10887991708e-03  1.79757004148e-03  5.12998646087e-03  1.68086565278e-03  9.29813149970e-03  2.10405873285e-03  6.45142222426e-04 -1.57221386984e-03 -1.56854152904e-03 -1.21518858374e-03 -1.02885593347e-05 -1.60703449905e-03 -6.63599028767e-04  1.14982567329e-03 -1.77891579316e-03  1.81587110841e-04 -2.81883499600e-03  2.31632733472e-03 -7.55639472338e-04 -2.49960919942e-03  4.24659721355e-04  2.72982092741e-03 -2.27074294599e-03 -1.25055633192e-03  1.69250161271e-03  6.58384801474e-04  4.01821628045e-03  7.06430432973e-04 -4.46304042615e-04 -3.64282214903e-03 -2.70897558489e-04 -1.09504134550e-03 -1.44296778844e-03  3.45621272008e-03 -1.43544518517e-03 -4.09876426328e-04  2.16959530378e-03  7.98373485776e-04 -3.44602188618e-03 -3.67836078870e-03  3.56123682216e-04 -1.19991337905e-03  1.06510077457e-03 -1.28949317152e-03  3.82282429202e-03  2.45053003790e-03 -4.22641124427e-03 -2.73227897402e-03 -1.10910273197e-03 -2.44147385762e-03  1.69402801057e-03  5.60283135424e-03  1.44686834218e-03 -3.22539876930e-03 -2.93451912479e-03 -7.72183346848e-03  5.20919545791e-03  4.08099580616e-03 -3.29228028606e-04 -1.04490554854e-04 -1.06573208334e-03 -1.44778821393e-03  2.56693079996e-03  2.84429428917e-03  1.83979089019e-03 -4.48730056080e-03 -1.08986288896e-04 -4.41416310993e-03 -9.14010833101e-04  1.69365099583e-03  8.34108415205e-04  3.18985350363e-04 -2.90761208216e-03  1.14169422462e-03 -1.06700364114e-03 -4.93868603328e-03  1.10181718454e-03  1.57582408949e-03 -1.37251054554e-03 -1.39911960344e-03  1.29993857640e-03 -2.76988441007e-03 -4.52604257450e-04  1.24903456787e-03  6.29176782462e-03  1.48768760670e-04 -1.83913762997e-03 -7.92473563303e-04  1.50247320414e-03 -3.04295358989e-04  3.02708658743e-04 -1.91681520562e-03  1.16678245830e-03 -3.85715096670e-04 -4.41201938482e-03 -1.02258432426e-03 -1.88621027627e-03  2.80864334073e-03 -2.04609134323e-04  1.67137993705e-03 -4.19939377667e-04 -2.38633491021e-03  1.46336616949e-03  1.44385691185e-03  1.28403728780e-03 -7.03122293311e-04  2.63276077687e-03 -4.27084181191e-03 -1.98509322981e-03 -3.26885873070e-03 -2.12336399308e-03  5.87737993244e-03  2.64847368652e-03  4.10998308874e-05 -6.17371496677e-04 -6.10753306732e-03  5.45408675749e-03 -2.97465586520e-03  4.91256150771e-04  2.06649568839e-03 -3.66949810499e-03  2.57891225473e-03  1.93176799986e-03 -1.26244438773e-03 -2.60807744222e-03  7.62783786522e-04 -1.95918459297e-03  2.70736910103e-03  2.93399028706e-03 -2.20044196829e-03 -3.34840105132e-03 -1.53682859784e-03  5.70325108812e-03 -2.58839428292e-03  2.26025288811e-03  6.93150953108e-04  2.35724662799e-03  2.31797397574e-03 -7.81903438207e-04 -2.67786282486e-03  1.05509795929e-03  5.47098454191e-03  2.82177738710e-03 -1.86464860914e-04  3.33452729554e-04 -3.32977646626e-03  1.61404680369e-03  8.86592526163e-05 -1.32674624045e-03  2.46996683478e-03 -3.04911583358e-04 -1.71697685591e-03  5.16056073683e-05 -2.09748628839e-04  1.41232673949e-03  2.18994238784e-03 -1.43004552165e-04 -5.75057732591e-04 -2.60817605292e-04  6.05290103569e-03 -1.97969304882e-03 -7.43661147050e-04 -2.16496342713e-03  4.19936291490e-03  4.05864599681e-04 -2.95968095620e-03 -8.93711839512e-03 -5.10289841919e-03  5.57672564775e-03 -1.44344440687e-03 -7.25530155012e-04 -1.34265279638e-03 -3.29343908533e-03  2.47661334230e-03  2.96719625214e-03  3.57657465379e-03 -1.58717157126e-03  2.26729687078e-03 -1.74716930593e-03  1.69541429968e-03 -8.18698062867e-04 -2.12006197289e-03 -4.98255309481e-04  1.44813216926e-03 -7.79704246863e-04  4.98969360264e-03  2.75733548880e-03  9.19014598332e-04 -9.04733552041e-05 -2.02121821265e-03  2.69837070665e-03  4.94139043894e-04  2.67161415378e-03 -2.52870105468e-03  6.83428381417e-04  1.07405243492e-03  9.34619942300e-04 -3.60041946126e-03 -1.65969211049e-03 -2.14944954200e-03  2.66230368259e-03  3.76550998223e-03  7.88646988728e-04  2.28865677609e-04 -7.65721288272e-05 -2.11657076367e-03  4.17444702939e-03 -2.37238303118e-03 -1.41668588299e-03  6.14949416297e-04 -2.55557590625e-03 -5.83054491635e-03
-1.64735451534e-03 -3.46285968173e-03  1.02106028841e-03  4.50482449514e-04 -4.05717334027e-03  2.12616540608e-03  3.38449436796e-03 -2.43724910473e-03  3.17794070999e-03  2.29885410279e-03 -6.21530615900e-03 -7.79138579490e-04 -5.73364093148e-03  7.61321963057e-05  8.42795715001e-04  3.76558301019e-03  7.76003021992e-05 -5.90095932183e-04 -6.39951323457e-05 -1.79048706595e-04  2.26382836829e-03  7.22348705615e-03 -4.36677327688e-03  4.53481778820e-03  5.91419780846e-03 -1.88139177702e-03 -1.56742854455e-03  1.37790964679e-03  5.34065001804e-04  3.13451494629e-04  5.88054382213e-03 -1.39716773835e-03  7.83218917729e-03 -6.60473744100e-03  1.50051243491e-02  1.25249901782e-01  3.82650060935e-03 -8.20618378816e-03  7.65603524964e-04 -1.98873829935e-03 -2.68629832888e-03  1.26483430201e-03 -2.00624243788e-03  2.24087755004e-03 -5.01382830177e-03  1.09618147313e-02  3.35887061159e-03  3.07601484917e-03  1.99155262151e-03  1.06924643535e-03  4.62721998236e-03 -2.35619174278e-03  5.76133755016e-03 -4.14757039590e-04 -1.14871954825e-03 -6.82696110129e-04 -6.27628097336e-03 -1.09266243945e-03 -6.81188552731e-03  2.18117433585e-03  8.41794155708e-04 -4.99628770279e-03 -2.16665660066e-03 -2.90986893055e-03 -2.31598177477e-03 -3.29462618155e-03  2.38807370051e-03  4.41767135669e-03 -8.01815265002e-03  7.22434353979e-04 -1.59064035805e-03  1.46305052428e-03  5.03009006041e-03  5.64673809884e-03  3.63567179493e-03 -1.94316642885e-04  4.58431124601e-03 -4.86643262929e-03  5.27142013474e-03 -3.90350336015e-03  2.50012054136e-03 -1.89884713535e-03 -7.12575621269e-03 -3.51328778200e-03  4.12292533512e-04 -1.77077324795e-03 -2.31411581727e-05  1.10751656110e-03 -2.47461868859e-03  1.49070027029e-03 -2.34646366452e-03  1.32457276473e-03  3.29317447192e-03 -2.33280919425e-03  1.21916268467e-03 -8.16602165698e-03 -1.70729767176e-03 -2.78409475135e-03 -2.32878438466e-03 -1.16899160094e-03  2.06832988286e-03  1.48779801029e-03 -1.51585484074e-03 -3.24594210823e-03 -9.10408352588e-04 -2.66300543081e-03 -3.58000594979e-03 -9.17273004967e-04  3.86634127941e-03 -1.52823558162e-04  8.09887704865e-03  3.15246687532e-03  1.20456432935e-02 -6.77468485766e-04 -5.89111944717e-04  8.04506444249e-04 -4.43510337807e-03 -6.11046557392e-03 -7.12862224083e-03  3.61216821837e-03 -6.51402731099e-03 -1.32818627242e-03  3.65571316654e-03 -3.64223161963e-04 -3.54892721246e-03  2.59044390842e-03  8.29448927424e-03 -2.87091307150e-03  1.61208010601e-03 -7.95103989623e-03  3.13603032356e-03 -2.82359459052e-04 -2.55710163940e-03  2.84226825810e-04  9.45399557187e-03 -5.75221180685e-03  4.94519524725e-03 -5.02545959917e-04  2.47600386657e-03  1.17424480203e-04 -1.73729456629e-03  4.56274219710e-04 -5.58220827911e-04 -8.95183006182e-04 -4.67493830171e-03 -5.04151132449e-03 -9.93019508811e-04  5.55037635747e-03  3.04764582952e-03 -2.35989335470e-03  6.14081427228e-03  2.93447991798e-03  3.75506570267e-03 -5.60175844779e-05  1.02719641777e-03 -1.04518228745e-03  3.39648278487e-03 -1.40224236642e-03 -6.57199444303e-04 -4.37734042185e-04 -3.60447750291e-04 -1.08489248473e-03 -1.09581605178e-02  2.59940884830e-03  2.77755150518e-03 -1.34625747298e-03 -3.57277909291e-03 -3.40968147731e-03  1.07859119122e-04  2.49162799135e-03 -1.14702657237e-03 -5.77803731205e-03  7.04560693314e-04 -4.63062681707e-04 -2.98244070756e-03 -1.11027240188e-03  1.15010689059e-03 -3.21118269525e-03 -3.59481408118e-03 -9.09731186654e-04 -1.33267386284e-04 -2.85465790274e-03 -5.89027931553e-03 -1.86008119703e-04  4.28710225011e-03  2.02267734663e-03  2.48912807100e-03  9.30122599846e-03 -8.55447732431e-04  2.54721831635e-03  2.38860375330e-04 -2.95986907349e-03  1.64265985587e-04 -2.62382573164e-03 -3.47140026071e-03 -3.06318687276e-03 -1.56213704607e-03  2.06317200505e-03  2.36163570798e-03  4.22266837696e-03  1.14301411199e-04  2.96099295636e-04  3.01743989617e-03  6.40201678413e-03  6.76353634454e-04  7.09235392010e-03  1.02814280615e-03 -9.64231310404e-04  1.27259431807e-03  1.61037159960e-04 -1.16986233071e-03  8.31474710348e-04  2.19022009842e-03  3.91274529816e-03 -3.62923870341e-03  5.94815592358e-03  9.31155870065e-04  4.54466450902e-03  1.09798506571e-02 -3.58979038539e-03 -4.03997604977e-03 -2.02265749392e-03  2.37625886875e-03  8.53195002792e-03  1.77391082065e-03  2.85047144006e-03  3.07833445120e-03 -9.14332544751e-04  2.34477109924e-03 -5.03907099869e-04 -1.33158478150e-03 -2.45482131318e-03  3.00025016255e-03 -3.23986653232e-03  1.01421779080e-03  3.22192074554e-03 -6.97659008581e-03  2.64367798857e-03  4.20108056759e-03  2.44738480238e-03  3.76540032259e-04 -3.15127623664e-03  4.69750164539e-03  5.43175988454e-04  8.64568230838e-04 -5.98298010192e-03 -9.42882683094e-04  7.18350902053e-03  5.27447209177e-04  1.16211304408e-03 -4.24317005711e-04  2.80396271643e-03 -1.87131136797e-03  4.76724548048e-03  4.39977502510e-04  1.83244331532e-03 -5.62453775490e-03  1.07238430596e-03 -4.14459111175e-03  5.98557442213e-03  1.17216367018e-03 -5.83035574770e-03  5.47366124057e-03 -7.90970318341e-04 -2.17494938283e-03  5.81884520473e-04  3.37015767435e-03  1.44713763308e-03 -1.38603894492e-03 -7.07073642862e-03  2.40394738518e-05 -3.19186981060e-03 -7.50465398716e-04 -3.80183105469e-03 -2.79790033627e-03  2.85502571260e-03 -4.70739392499e-04 -1.71370864999e-03 -4.13319085065e-03  1.44052017491e-03 -7.44878087686e-03  2.70823625854e-03 -2.34746099900e-03 -2.23730622717e-03 -5.71527310213e-03 -2.12671749912e-03  8.57587271570e-03 -1.39070098661e-03  4.01750897032e-04 -4.83851700752e-03 -1.84015293669e-03  2.11432659651e-03 -2.36298450444e-03  1.02346855394e-03 -5.71205749416e-03  4.61645772915e-03 -1.12380945231e-03  9.62358157276e-04 -3.10237823344e-04 -2.54555082853e-03  4.18076098348e-03  5.80599678657e-03 -1.88176519189e-03  1.08467936406e-03  4.90759118308e-03  2.93582918349e-03 -3.42449578797e-03 -7.90441217154e-03  1.50037991619e-03  2.46939195709e-03  5.61134587629e-04 -2.17033993605e-03  3.69355999816e-03 -3.37416612102e-04 -2.30402810836e-03  4.28721712766e-03 -3.22900462412e-03  4.09137177844e-03  9.85524718059e-03 -1.50937873161e-03  5.56541355120e-03 -4.72920240661e-05 -4.11785867172e-04 -5.00748091201e-04  4.15215941318e-03 -4.00396696841e-03  2.55888754334e-03 -2.28891604319e-03  1.36104720372e-03 -1.02532555537e-02 -2.06679652000e-03 -1.20551008123e-04  5.18749381071e-04  4.67519586518e-03 -5.04511906952e-04  5.19102827333e-05 -3.58732124068e-03  2.77808031316e-03  7.43033922122e-05 -4.55112225171e-03  8.19319872413e-04  1.94857723075e-04 -9.16357776782e-04  1.00151488007e-04  4.37381770250e-03  5.57049324977e-03 -3.18869430258e-03 -4.37477721018e-03  6.58764856641e-04 -3.86876621240e-03 -6.87102033799e-03  3.26510599515e-03  4.74089342228e-03  1.70363813411e-03 -4.04647177104e-03  2.92630831879e-04 -6.03041650047e-04  2.65081919495e-03  3.35212696885e-03  2.66632111507e-03  2.46545754324e-03  2.43159159555e-04  5.68222596774e-03  1.10630678852e-03 -2.93951174119e-03 -3.47898361091e-03  2.27162585179e-03  1.13926036987e-04 -3.00173205738e-03  3.08541583347e-03  1.97030672418e-03 -5.30353167272e-03 -3.12454167047e-03  4.70266207381e-03 -1.04526462269e-03 -5.34686471419e-03 -7.18381063250e-03 -3.23115025229e-04  1.66574989609e-03 -2.49802435357e-03 -2.21569809974e-03  3.31651938282e-03 -1.22755721949e-03  8.56420250891e-04  1.35296969121e-03 -1.17647367613e-03  1.32915735901e-03  1.73539595531e-03  2.60418959997e-03  1.31485782557e-03 -5.16834912456e-03 -3.75888111792e-03 -3.94162298498e-03 -1.04649776153e-03 -4.16588905966e-03 -1.35238774746e-03 -4.25974149883e-04 -5.95237433644e-04 -8.40806743001e-04  2.21683736671e-03 -6.54331727097e-03  1.79546563306e-03 -2.19269350871e-04  2.38727289497e-04 -1.15723243942e-03 -5.32957303319e-03 -1.14027573522e-03 -2.56406492416e-03 -1.97849039620e-03  7.08205577766e-03  3.78001255300e-03  8.67770937510e-04  2.84958886964e-04  8.12108169081e-04 -1.77480781856e-03 -2.43538505318e-03  5.01384023303e-03  1.72527849191e-03  1.99747527482e-03  5.14408455775e-03 -2.12933395458e-03 -2.00384179130e-03  2.11148374849e-03  1.92510216114e-03 -3.78812132946e-03  4.41032398308e-03  5.09837427699e-04  2.44776022107e-03 -4.12766730366e-03  4.99585958382e-03 -1.00058151331e-03  3.12061759675e-04 -2.94513806940e-03 -6.10827000308e-04  2.56507202124e-03 -8.34747487101e-03  1.23101570019e-03 -5.54173107732e-03 -4.76945246858e-03 -3.31090221377e-03 -8.27235753575e-04  1.78977104822e-04  6.31289089929e-04 -3.52155604129e-03 -4.30013696828e-04  1.75402816915e-03 -1.00859475910e-02  1.66620961388e-03 -5.54498141233e-04  2.02160243171e-03 -1.39460511916e-04  7.73506571166e-04  6.22374695756e-04  7.77056420866e-04 -2.41105677173e-03  1.96302124364e-03  3.16822511931e-03  6.24470676291e-04  8.25476918975e-03  7.08468115567e-03 -8.86169934673e-04  6.98692513246e-03 -1.99967094036e-03  4.07114687304e-03  1.73109681777e-03 -5.76948252661e-03  7.70998568925e-04  1.30682068001e-03 -4.04846614969e-04 -1.19522087253e-03 -1.62918970106e-03 -7.09193929692e-04  3.57459949771e-03  7.95161582000e-04  1.44896247626e-03 -6.94243179640e-04 -1.28325452738e-03  1.34645750114e-03  1.56060252266e-03  2.08345119805e-03  1.80288910272e-04  5.16321536136e-03 -1.79459820251e-03  1.36562022227e-03 -3.25427777781e-03  8.92393986315e-03  1.79133387009e-03  9.93245400895e-04  7.79784658214e-03  1.90426502609e-03  6.46016931500e-03  1.43881600878e-03 -6.21856747421e-03 -5.16450639269e-03  3.22414610952e-03  4.84644062296e-03  6.65965031977e-03  2.22575433072e-03 -5.86945937520e-03 -1.85659438354e-03 -8.36499274854e-04  4.04804861889e-03  1.29928399174e-03  1.50163696409e-03 -3.64208206450e-03 -5.31751217207e-03  3.02506790911e-03  3.23042311337e-03  2.79989025079e-03  1.87242688620e-03 -7.16241963143e-04 -8.13409126256e-03
-3.83462411725e-03 -1.37829246538e-03 -1.82345364597e-03  2.78789697904e-03  3.06154270879e-03 -1.03146013301e-03  2.63950238602e-03  1.20637313378e-03  9.19124828713e-04  3.08784518968e-04 -1.28981122188e-03 -1.41879124742e-03 -2.34764319607e-03 -6.60639156996e-04 -1.37921030894e-03 -1.90577263655e-03 -2.23913560008e-03 -2.80802639014e-03 -7.43190215290e-04 -1.96735600938e-03 -6.05100011662e-05  2.24824075954e-03 -5.58262485853e-03  5.31162928860e-03  4.51282394690e-03  9.51632010331e-04 -1.88876926533e-03  5.13490411618e-03  1.99658776843e-03 -2.73809888652e-03  4.30018506971e-03  1.83604392213e-04  6.43056724200e-03  7.10726818514e-03  1.12026754621e-02  3.82650060935e-03  1.00406541165e-01 -3.15924994993e-02  1.26149678851e-02 -1.96031825883e-02  4.22726382817e-03  4.24400816466e-03 -8.65598873172e-03  1.31397454130e-03 -1.98496581751e-03  3.27280078449e-03  4.84403216035e-03  4.04973793477e-03 -2.93413381792e-03  1.01260130093e-02  6.57659740129e-03 -1.97316322674e-03  2.04336486543e-03 -3.32852810872e-03 -1.59953538438e-03 -3.51297248762e-03 -2.79084640215e-04 -8.60320896632e-04 -4.49365133113e-04  9.96436662687e-04 -2.83765276371e-03 -1.59823617952e-03  3.35663530528e-03 -3.59802040402e-03 -7.15226507463e-03 -5.11921749209e-03 -1.08257623771e-03  2.25610909749e-03 -1.04017731424e-02  4.70884467832e-03 -1.24901426884e-03  4.50202519213e-03  1.36629738109e-03 -5.79247339066e-03 -3.20303606094e-03 -4.94748133401e-03 -2.39893245519e-03 -4.77332592411e-03 -1.23129451457e-03 -1.68055930952e-05  1.31434351141e-03 -3.29218313235e-03 -3.08390724323e-04  3.62310045055e-04  1.87995509042e-03 -1.07600348582e-03 -6.20766213526e-04 -1.42239772542e-03  1.35318608550e-03 -1.91365848700e-03 -9.05324752460e-04  3.45903434402e-03 -4.64737288029e-04 -1.00024050966e-03  1.35460106131e-03 -2.15553486639e-03 -4.76715959601e-04 -1.08951187201e-03 -2.30217524203e-03 -3.02206209978e-04  2.22324631251e-03  2.57448053890e-03 -2.93388681889e-03 -3.22646163920e-03  1.33456135318e-03  4.64896029382e-03 -4.58179231596e-03 -1.08798171954e-04 -2.59470073226e-03  1.68904016411e-03  3.04475310142e-03  2.38341771076e-03  3.44462306093e-03  6.82456719059e-04 -7.37176051259e-04 -1.22597736774e-03  6.65390795065e-04  1.14661577390e-03  3.08863813286e-03 -6.60395578592e-04 -6.11926270590e-04 -2.71196092386e-03  1.29324278033e-03 -2.07711450852e-03  2.54586096673e-03 -3.40631037974e-03 -3.08302114180e-03 -1.70872178526e-03  1.89879182861e-03 -4.66739387834e-03 -5.15157686350e-04 -7.95337063267e-04 -7.16074283856e-03  1.99533886012e-03 -3.15624976985e-03  1.17802286579e-03  3.26797469401e-03 -8.04507349156e-04  6.29721564970e-04 -2.65972820626e-04 -2.58547750117e-03 -7.91773505707e-04 -2.22979379850e-04  7.32653940548e-04 -1.77675653445e-03 -3.05626700590e-03 -5.49195992463e-03  1.69485522580e-03  2.73528189419e-03  1.96828186541e-03 -9.59361742834e-03 -1.87803516898e-03  1.98753729825e-03  4.37043818826e-03  2.61711853939e-03 -6.87920461176e-03 -1.61486497069e-03 -1.59500958916e-03  3.47842164752e-03 -3.60331119666e-03  3.01893734531e-03  1.16185924219e-03  1.61311297293e-03 -3.24066417932e-03 -1.27776428482e-03  3.19213942444e-03  5.14024145055e-03  7.18795734902e-03  4.56731803925e-03  1.70374477936e-03  1.07641372616e-03 -1.78235005029e-03 -1.74002014683e-04 -3.72857271443e-03 -2.82438975648e-03  3.02264339359e-03 -2.70751555504e-04  2.78713339277e-03 -5.16778541082e-03  1.39861573294e-03  3.38233004502e-03 -2.57279422850e-03 -1.74796082382e-03  3.39677999927e-03 -2.37547497868e-03 -4.54605026513e-03  3.19747281839e-03  1.51632329423e-04  1.98698646182e-03  1.35586084374e-03  3.25884138988e-03  5.00082436941e-04 -1.10305427595e-03 -1.44005136823e-03  1.98464173785e-03 -5.03028366054e-03  4.11903201793e-03 -2.55365921646e-03 -2.04577721708e-03  4.92179391423e-03  2.79718094814e-03 -4.23808032920e-03 -8.46549346504e-04 -2.08503916090e-03 -1.42085037955e-03 -4.26529007923e-04 -8.15656665787e-04  5.86378194669e-03 -6.05202488544e-04  4.05080367516e-03  3.90513511901e-03 -3.14500894620e-03  1.04025710882e-03  2.72139558862e-03  5.17751751788e-04  1.98130823909e-03 -1.48099461103e-03 -4.51455931104e-05 -5.29541988226e-03  5.75199926160e-03  1.79682859370e-04 -4.65226568393e-03 -6.28156126021e-04 -4.44733123409e-03 -1.09064456780e-04 -2.43810354775e-03 -7.20244149221e-03 -6.03909629632e-04 -2.74867697998e-03 -3.96473409278e-04  6.66751329958e-04 -6.99197141323e-05 -1.54255424031e-04 -2.88224167178e-03  4.99432330235e-03 -7.22170418485e-03  2.60371436984e-03 -3.73356247490e-03 -3.33565126714e-04  1.81670734401e-03 -2.18570661857e-03  1.40984858621e-03 -4.86222567546e-04  5.55414467062e-03 -1.05375459536e-03  2.36048303543e-03  6.85371894912e-03 -3.27878007375e-03 -2.80290196880e-04 -2.08812559682e-03 -8.27452924081e-03 -6.35243484646e-04  1.38335195861e-03 -3.75342295761e-03 -2.24009378359e-04 -5.63717898611e-04  1.87422682998e-03 -1.09006615947e-03  1.47143690490e-04  1.32501932898e-03 -1.04412705018e-03 -3.32000028812e-03  6.52664253876e-04 -1.23150167669e-03 -1.13626019649e-03  1.79613060532e-03  4.81582680552e-03 -6.18914051351e-03  6.47192704195e-03  4.78689376962e-03 -1.37755650634e-04  6.23769725957e-04  4.04337921068e-04  9.68066900035e-05  2.80724687101e-03  1.22976142310e-03 -1.00482965047e-03  3.22355079652e-03  3.99332802068e-03 -5.28974656062e-04  6.22133262601e-04 -1.89002772687e-03  1.02173069336e-03  2.06479581337e-03 -3.22242292762e-04  3.91980306734e-03 -6.41024720055e-03 -1.80633095452e-03  1.40444525334e-03 -2.70333253125e-03  1.17256904280e-03  1.43681795491e-03  4.66576343789e-04  3.22524368499e-03 -1.65733397881e-03  4.25929945506e-03 -2.02005759215e-03 -3.03886511350e-03 -1.36520272934e-03 -2.64863497179e-03  5.72024654474e-03  7.10169748792e-04  2.40766242567e-03  2.25555279538e-03  5.33003679224e-03  6.03843932991e-04  2.77802775862e-03 -6.11370542469e-03 -2.70017931392e-04  2.67242766023e-03  1.71153190768e-03  8.77817466767e-04  1.32083694471e-03 -1.30702354987e-03 -4.84322066924e-03  5.24869127538e-03 -2.85208821929e-03  2.45720071498e-03 -1.94918445009e-03 -1.39378985339e-03  3.40086094148e-03  1.19086138760e-03  3.78357388075e-04 -4.24479478024e-03 -4.05817789162e-03  1.67465160886e-03  1.59771704908e-03 -1.00456313499e-03  1.98888024118e-03 -4.12939601635e-03  1.14694397988e-03 -3.36591214311e-03 -2.27015528112e-03  2.92559112205e-03  1.98962195045e-03 -4.11788869707e-03 -1.77803237932e-03  9.49359240127e-03 -2.70307837885e-03 -9.88375730509e-04 -3.13020502299e-03  1.49067919269e-03 -3.19554645638e-03  2.19016961475e-03  5.98578352449e-04  5.93573011206e-03 -1.06209179697e-03 -1.30424791532e-03  1.02101530192e-03 -1.23535246419e-03  2.24230750492e-05 -2.01641982298e-03 -1.03583915512e-02 -2.13086650312e-03  2.75778631769e-03 -1.99374860094e-03 -1.40279076682e-04  2.72540027473e-04 -2.37984243087e-03  9.81709485022e-04  2.04328930430e-03  4.02678125591e-03 -9.47553318187e-04  2.46550900554e-03 -1.79175859779e-03 -2.72573169516e-03  3.12864244684e-04  1.32359413732e-03 -5.13947303560e-04  1.32150266073e-03 -1.24666029571e-03 -4.67371535434e-03 -8.60704643736e-04  2.26655511222e-03  3.18189694095e-03 -7.85749413475e-05 -1.88148059883e-03  2.18912281546e-03  1.03222542158e-03  3.60482869987e-03 -4.84247672411e-04 -7.02951108320e-04  4.35044657635e-04 -1.84262495071e-03  6.84752065749e-04 -1.33614307637e-03  9.69437553742e-06  1.71659575975e-03 -4.12503724153e-03  2.05031311999e-03 -1.65339181846e-03  1.50226930959e-03 -1.27359503060e-03  3.79237634018e-03 -3.69195741298e-03  2.82380815004e-04  8.44014307715e-03  7.43262733745e-03  5.40247246072e-03  3.36829236230e-03  9.73714898949e-04  5.68200987319e-03 -3.21248342676e-03  1.65630727208e-03  1.07235144838e-03  1.63017702842e-03  4.41167874707e-03  1.86228838357e-03 -2.61770447509e-03 -4.28866062451e-03 -2.35639086004e-03 -2.61074449478e-03  1.05601728843e-03  9.48855398165e-04  4.92085920628e-03 -1.55144252098e-03  2.87556101710e-03  7.47161194854e-04 -9.06086721450e-04 -4.05566914630e-03  2.73375764201e-03  3.24357350245e-03  3.99038094618e-03 -3.92711785568e-03  3.12423295759e-04  2.03221343863e-03 -3.29620214865e-03  4.69916023319e-04 -3.84751025628e-03 -1.53318176636e-03 -1.96221734116e-03  3.29165693622e-03  1.39966259225e-03 -4.35345524888e-04 -2.23219288433e-03  1.89690469791e-03  9.24986688272e-03  2.51640502663e-03 -2.16783493645e-03  1.71076570173e-03  1.16929626852e-03  4.53952286814e-03 -2.48721917698e-03  2.22601174975e-03 -2.73144263419e-03  2.38013880308e-03 -4.84112233698e-03  1.34330865076e-03  3.04028160210e-03  2.80313973012e-03 -1.63577711784e-03 -2.64221042375e-03 -9.76920065667e-03  1.34351521497e-03  7.21710866115e-04 -1.60107910151e-03 -2.21468948423e-03  3.67224979877e-03  1.09713776484e-03  2.58225528077e-03  2.17753312719e-03  2.32084138475e-03 -2.31444098752e-03  4.65684457779e-03 -1.88609902039e-03  4.21903716705e-03 -5.87077773424e-03 -4.44997197986e-03 -6.36638670007e-04  1.23568765762e-03  1.26443227279e-03 -1.58806777453e-03 -1.48674465747e-03  1.19607963162e-03 -4.49375829357e-03 -8.51226931506e-04  3.87988300916e-03 -1.49886166059e-03 -1.51343421350e-03  4.56332161198e-04 -1.32414298582e-03  2.45135488228e-03 -2.08546527748e-03  1.27128560372e-03 -9.86010009073e-04 -1.00141082743e-03 -2.21656295849e-04  2.03376030036e-03 -2.25374010620e-03 -3.32968545188e-03  2.87166125412e-03  3.97564183918e-04 -1.77363261566e-03 -2.05176736571e-03  3.50146088959e-03  6.41287587602e-03 -1.90991730114e-03 -1.90730378516e-03 -4.84411580025e-04  8.28627822364e-04  1.09931471072e-03  8.58018046146e-04  2.58496938305e-03 -2.08006200770e-03 -7.42799452296e-04  4.53456745867e-03 -1.80686237048e-03 -2.08237904550e-03  8.49836702015e-04  2.07559217754e-04  3.54112108778e-03 -7.72962976792e-04
 2.58127198239e-03  5.39892396549e-03  3.20066595745e-03 -6.69387262472e-04 -1.06088102008e-03 -2.31297148659e-03 -7.20562543605e-04  3.64871374402e-04 -1.73050622393e-03  1.91702862222e-03  1.02136188703e-03  3.57713394308e-03 -4.38417221229e-04 -3.02271787733e-03  3.63219761587e-04 -6.35094021128e-04 -3.79416128316e-03  3.92414477400e-03  2.55325364947e-03  6.70661632009e-03 -3.29807808808e-03  1.71697626423e-03  2.35364790315e-03 -2.14328379112e-03 -5.76015946363e-03  4.11124499480e-04  3.66376852394e-03 -1.04825716966e-03 -9.73049974579e-04  3.89275872832e-04 -3.63359428319e-03  2.91712614761e-03 -4.46959324086e-03 -1.21144677218e-02  1.30446466636e-02 -8.20618378816e-03 -3.15924994993e-02  1.16321794833e-01  9.55790352543e-03 -4.15496180852e-03 -1.29144815448e-03 -2.55302230254e-03  9.31737314757e-04  2.45807739792e-03  2.60156646153e-03  2.23067826627e-03  2.86017368107e-03 -4.48632170842e-03 -4.74639484105e-04  4.84630407475e-03  6.55052251540e-04 -2.92560618880e-04 -7.72251594015e-03  1.84969156629e-03 -1.31026887444e-03  4.81948196186e-03 -5.73290600257e-05 -2.99533460606e-04  4.91549521040e-03 -2.94500701894e-03  2.33137913104e-03  1.86948804485e-03 -1.05882548682e-02  5.27926905165e-03  4.77088913009e-03  5.52407495496e-03 -4.66791145588e-03 -5.38290115843e-03  4.30026950383e-03 -1.45027456725e-03  3.39386563428e-03 -1.10271169727e-03 -5.53707027864e-03  5.86784342205e-03 -4.70527941269e-05 -1.07507908566e-04  1.35928484507e-03  3.14701684818e-03 -2.35260344443e-03 -2.46462784408e-05 -5.94566074199e-03  2.63174374931e-03  4.63366343643e-03  6.41001823072e-03  1.26674118184e-03 -2.64545459420e-03 -4.37256882471e-03  5.33242585187e-04 -1.75604985824e-03  2.86799204353e-04 -4.25491220831e-03 -2.97039795613e-03 -1.27434298242e-03  1.31213334011e-03 -3.80528570199e-03  1.54062131457e-04 -5.26235076427e-03  2.32103565078e-03  1.50616405394e-03  6.50707968496e-03 -1.90789927299e-03 -1.17464753244e-03  2.85954759308e-04 -1.21733454610e-04  3.90361011755e-03 -6.26394036275e-04 -3.56074461599e-03 -2.57195374015e-03  4.24039498812e-04 -1.12768080446e-03 -1.46515920680e-03  4.36382820782e-04 -9.23282786284e-04  2.46169312537e-03 -3.82778137818e-03  3.44075001662e-04  2.26001644161e-03 -2.29442731895e-04 -2.49634813400e-03  2.59603706080e-04 -8.14484316089e-04  2.32295403321e-03  2.16883556976e-03  1.40229902237e-03  2.66355992249e-03  6.36683515313e-03  2.54483334332e-03 -1.61252302516e-03  5.58760566075e-04  2.57122709619e-03  1.63005212499e-03 -2.89935673891e-03  1.02398433743e-02 -9.83874680383e-04  7.49788858924e-03  7.22710983590e-04 -3.92469810705e-03  4.61603023206e-03 -1.83984832809e-03  1.32831551471e-03  1.15173289961e-03 -9.17876280025e-04 -7.98060846327e-04 -1.14632313587e-03  3.71616695296e-03  6.44957034841e-03  2.47520795511e-03  6.73485198374e-04 -5.80543857931e-03  5.07219346255e-03  1.83491301370e-02 -3.87910463161e-03 -9.58285688335e-04  1.92891430711e-03 -3.56564080673e-04 -2.99417661446e-03  2.29114446160e-03  8.23096728437e-04 -7.77273880839e-03  5.61863641933e-03 -5.54253584980e-03 -4.67117499816e-03  2.97010936329e-04 -4.82751828703e-03 -4.41972048998e-03 -1.12119283627e-02 -4.31750977685e-03 -2.64912962085e-03 -1.75744109105e-03 -4.60601794512e-04  1.21993439426e-03  4.90460965191e-03 -3.70941503819e-04  3.28483405106e-03 -3.12483272958e-03 -2.17997709232e-03  1.78465706086e-03 -4.29158351528e-04  5.38277708613e-03 -5.90695127538e-03 -1.19469135947e-03  1.90733829700e-03 -5.23701833616e-04 -6.20894833010e-03 -4.04416694219e-03 -5.04125926215e-03  4.70654387391e-03  3.85393149839e-03 -1.12442028520e-03 -3.95139111096e-03  8.40105287560e-04 -3.00799845895e-03  1.83402345835e-03  1.32449424289e-03  9.79948670216e-04  3.63572843160e-03 -7.00470704121e-03  1.95413026884e-03  9.42787949153e-04 -2.24890250918e-03 -1.00054244865e-03  1.36648001242e-03 -4.00322265747e-03  4.23810015821e-03  8.34741711740e-04 -3.02974223330e-03 -5.03650677697e-05 -7.98020039336e-03 -4.90939334510e-03 -2.21169006459e-03 -6.32430778027e-03 -2.51483681877e-03 -1.77438781993e-03  3.14856087074e-03 -4.94121464765e-03  6.92489529821e-04  4.75260498961e-05  2.66404895193e-03  6.51003408922e-03 -2.92219367002e-03  1.26252202271e-03  1.14831515754e-03 -7.28867054058e-04  7.71329289950e-03  1.22272702272e-04  1.78673427815e-03  5.25147539590e-03  1.19864148076e-03 -7.98966365244e-04 -1.72559730290e-04 -2.73629598456e-03 -1.13495477887e-03  3.97199852400e-03 -2.50713682255e-03 -5.31886923447e-03  5.16402577339e-03  2.42631571097e-03  1.88004532014e-03  3.25142019940e-04 -2.81372425887e-03  1.28152932770e-04 -2.00705107448e-03  5.47406745611e-03 -2.79621209227e-03 -2.64608721002e-03 -4.12050046938e-03 -4.89784803118e-03  4.77768550549e-03 -1.61316545667e-03  2.22274279101e-03  3.81129420349e-03  8.44354794841e-04  1.43570956203e-03  4.10726482935e-03 -3.41034069660e-03 -7.96080868070e-04 -2.52179027287e-03 -3.22049400505e-03 -1.87344042660e-03 -3.90794661296e-03  2.84407376924e-03  5.71793320886e-03 -3.99539644651e-03  1.74064571122e-03  4.89027761171e-03 -5.34767870800e-03 -6.57781960193e-03 -4.35012058667e-04  2.26573921720e-04 -2.51698277339e-03 -2.69221608087e-03  2.22512653684e-03  9.05780174284e-04  2.88725690205e-03 -1.47101776728e-03  3.17270907195e-04  7.14975101710e-03 -7.17157394590e-03  1.16133186314e-03  2.45966262921e-04 -2.73134185330e-04 -1.33760271120e-03 -3.60993826599e-03 -2.58445060977e-03 -5.70514017978e-03 -5.04625303144e-03  8.82131257073e-03 -6.34891521783e-04 -3.35712610928e-04 -1.91781742822e-03 -7.31087071769e-04  3.19191665675e-03 -6.73618666776e-03 -7.60470051545e-03  3.88926776342e-04  1.96710824787e-03  5.36469613274e-03  6.68997684334e-03  7.65761570655e-03  7.00439142661e-03 -3.46098403364e-03 -3.14522363040e-03 -6.12436361168e-03  3.10633643700e-03 -8.12199997162e-03 -4.71386311602e-03 -5.39970401496e-04 -3.46979610754e-06  8.40968554322e-03 -3.99397212483e-03  2.89526060721e-03 -6.95475033609e-04  1.94218432536e-04 -1.15543434896e-03 -2.58465448567e-03  1.27247953490e-03  1.76318647606e-03 -2.48445690457e-03  9.34636131281e-04 -1.83427609394e-03 -1.48364648142e-03 -2.09579662543e-04  7.85788533323e-04 -5.16900368849e-05  1.74947542111e-03  3.76478164978e-03  5.34182784010e-03 -5.88554677061e-04  1.64150654346e-03 -1.75773443646e-05 -2.48280316919e-03 -1.02581090165e-03  4.83533441635e-04 -1.75560156962e-03 -2.52005848869e-03  1.42896488770e-03  6.82831837213e-04 -6.93976311335e-03 -1.37009310722e-03 -1.81404973297e-03  7.17801309612e-03 -5.43619132727e-03  4.22083049398e-03 -3.61143074500e-03 -1.51375258028e-03 -7.24406193873e-03  2.69990688346e-03 -3.64956809286e-03  1.52339201612e-03  3.19500437313e-03 -3.28978325493e-03  8.26121478563e-03  4.13905140008e-03  1.61585137276e-03 -5.37593332527e-03  2.24916017967e-03  3.06056528099e-03 -8.48172615858e-04 -1.06271716958e-03 -1.37529723148e-03 -1.97981496934e-04  2.71417177641e-03  4.20994632104e-04 -6.95313847985e-04  2.80967781124e-03 -3.80298164228e-04  9.71605504490e-04 -3.99522633836e-03 -4.85869603916e-04  1.47279933701e-04 -2.04116655908e-03  5.37995921422e-03  4.02466982877e-04 -6.25890576181e-03 -5.69534755901e-03 -1.47214930379e-03  3.43969454652e-03  9.40625371382e-04 -1.81101484398e-03 -2.13574440028e-03 -6.72681149790e-04 -1.98471013979e-03 -4.34209785250e-04  3.12474590794e-04  3.05131320496e-03  1.49946077661e-03 -3.75401569506e-03 -1.56557052210e-03  3.31254665060e-03  7.91735042651e-04  3.86102189461e-03 -5.92515693605e-03  1.06321669718e-03 -1.70173068875e-03 -7.37317924046e-04 -4.39875394573e-04 -8.33969042424e-03 -2.30619940488e-03 -5.32716442259e-04 -2.49255621518e-03  4.28952577694e-04 -3.51515158067e-03  1.23508657891e-03 -4.16309941850e-03  3.75197112595e-03  3.36624242309e-03  1.47592579267e-03 -3.08427428478e-03  4.81041737672e-03 -3.52511675356e-03 -3.45757354075e-04  1.05056676734e-02  2.18028226989e-03  2.64548463520e-03  4.64609015213e-03  5.72611155464e-04  2.09179153856e-03 -1.40868129785e-03 -3.60496737045e-03  1.85550908522e-03  2.78721553985e-03  1.56174853798e-03 -5.40413726332e-03 -3.52176034957e-03  5.36076293281e-03  5.10276111349e-04  2.16233956055e-04  8.02745856248e-04  4.11450423308e-03  1.74246918240e-03  5.59044832070e-04 -1.02408579887e-03  4.70790961579e-03 -3.94725343422e-03 -2.59114801212e-04  1.63710884483e-03 -4.82959705010e-03  7.65740492520e-04  4.38012021773e-03  5.53096226732e-04  6.18228148226e-04 -3.36052755914e-03  2.42724907738e-03 -1.15837425553e-03  1.25303204587e-03 -4.43591856398e-03  6.82074480042e-03  2.18330814725e-03 -9.30577552545e-03 -3.59985119432e-03  6.60278728167e-04 -2.25835053502e-03  1.29320176847e-02 -7.49038272102e-03  1.75018528157e-03  5.77152812698e-03  4.47116148062e-04 -2.14900377725e-03 -3.96360904047e-03  2.59000815924e-03  4.53422164091e-04 -2.56728171952e-03 -9.29664737483e-04 -3.13375811367e-03  1.04815957531e-03 -6.05574723833e-03 -2.47809886216e-03  3.59128920881e-03  4.84694624036e-03 -3.91798024774e-03  1.25429971884e-03  9.03785404950e-04 -1.42289272792e-03  9.05672868117e-04  2.21663156378e-03 -1.33060344976e-05 -4.62255302726e-03  4.21819584258e-03  1.84279617226e-03  2.77819105373e-03  6.38320253587e-04  1.50943998636e-03  1.59465953610e-03 -1.66405643656e-03  1.66382502458e-03  1.21271503418e-03 -1.75788225849e-03 -3.69760969076e-03  3.96849169566e-03  2.34933434169e-03 -1.34946044335e-03 -1.66148137367e-03  4.65093786685e-03  4.13368551362e-03 -1.78017094129e-03 -8.17051267587e-03 -3.09456080525e-04 -5.24659563413e-03  5.67886177286e-03 -1.30466681827e-03 -4.79662953643e-04  8.12983801729e-03 -1.94701377458e-03 -3.51149303042e-04  3.06649514662e-03 -1.30004807514e-03  2.63354808497e-03  1.37595696469e-03 -3.57194420777e-03 -1.45283273556e-03 -7.02002540710e-03  2.24838180121e-03
 1.06169080096e-03 -7.15564473705e-04  2.39311896831e-03 -6.25736446767e-03 -2.40158570517e-03 -5.22478780494e-04 -8.12227479465e-03  2.42721934232e-03 -7.90512268491e-03  4.05380002422e-03 -2.77086310710e-03  4.87513915114e-04  4.08501892627e-03  5.21777331335e-03 -2.48917918115e-03  1.71940168756e-03 -8.34187043723e-03  6.65286130160e-04  1.18145208036e-03  4.04704628276e-03  2.04181560930e-03  6.49832465434e-04  3.79704572079e-03 -1.41798232657e-03 -1.93658607846e-03  4.12054719536e-03 -3.50270366651e-03  2.46295097838e-03 -4.66177184794e-03  4.51938211406e-03  7.70937446012e-04  3.49929863261e-03 -1.15633325293e-03 -5.19531024282e-03  1.76356677353e-03  7.65603524964e-04  1.26149678851e-02  9.55790352543e-03  1.37127690450e-01 -1.16086567281e-02  2.12042228192e-03  5.13928383516e-03 -4.79479946601e-03 -1.07463636902e-03  3.13344286936e-03  3.63021006759e-04  4.60801190654e-03  7.92692232111e-03 -1.83565705257e-03  9.37368660149e-03  6.71446909605e-03 -2.58017645382e-03  8.60428412066e-04  1.27150549541e-03 -3.48577036179e-03 -8.68285424509e-03 -1.24739141080e-03 -1.10804885531e-03 -1.15410320853e-03  6.51164254257e-04 -1.82308570962e-03 -4.25749300549e-03 -1.84294443880e-03 -3.45940188774e-03 -3.93475359245e-03 -6.65672225197e-03 -3.79782455656e-03  1.70964333339e-03 -4.91888708366e-03  1.61066599067e-03  6.68957017605e-04  1.01741125995e-03 -1.99751174310e-03 -6.96497915431e-03 -3.62430896362e-03 -9.72016426253e-03  3.93901365567e-03  5.94579695966e-04 -5.46827581159e-03  1.56590344896e-03 -2.45349394549e-03  6.13503823507e-03 -3.93435600996e-03 -1.12214422770e-03  5.22805589770e-03 -6.63145081178e-03  1.44921460466e-03 -2.95497514083e-03 -1.17422269843e-03  3.27500838356e-03 -5.30616763297e-03 -6.05879036807e-03  6.73589802681e-05 -4.72386580560e-03 -1.76047628206e-03  3.36314359040e-03 -1.86585039126e-03 -6.78030236947e-04  1.86690043992e-04  8.31105037101e-04 -2.34089971550e-03 -2.03908482113e-03 -1.46372918438e-03 -3.05320177597e-03 -4.37680256997e-03  3.01397578785e-03 -2.93920111055e-03  2.06596205015e-03 -8.19556120279e-04 -6.42979325675e-03 -5.58104595254e-03  7.95245875574e-03  5.98179065184e-03  2.61897602831e-04 -4.05926324555e-03  5.63779166966e-03  1.03637217548e-02 -7.51745519582e-04  6.67900913638e-03 -2.92550332996e-03 -1.06882775796e-03 -2.33903219443e-03 -7.35171710647e-04  6.21396177779e-03  7.38390978904e-03  1.20768941946e-03  4.60854277773e-03 -3.49643979694e-03 -1.24618860287e-04 -8.63427345499e-03  3.62104684830e-03  3.48990655295e-03 -3.75974726031e-03 -1.84369259187e-03 -4.98013716826e-03  2.83086249779e-03 -3.61918160492e-04 -6.74594804374e-03 -2.04634980836e-04 -2.25460027901e-03  2.56228040216e-03  1.27895121640e-03 -7.47708993718e-04  1.36769993527e-03 -1.68925323570e-03  2.00496586997e-03 -3.48826960253e-03  6.46305194531e-03  2.44792360641e-04  3.44617222799e-03  8.16052778868e-03 -5.44401446564e-03 -4.16884364848e-04 -5.04600039081e-03 -1.12521417198e-03 -3.19558131222e-03  7.85090114661e-04 -2.27694596135e-03  8.50034877333e-04 -3.47655329312e-03 -7.84523967342e-05 -2.90576054113e-03  5.11885908985e-03  1.86051085979e-03 -6.04722741169e-03 -6.47046438671e-03 -4.87402159148e-03 -2.32999427170e-03 -1.24791622867e-03  2.37259431273e-03  8.57245199993e-04 -5.29534408334e-03  2.21652845240e-03 -8.28284911299e-04 -9.48218422724e-04  1.75935333412e-03 -6.54728802236e-04 -1.38640179776e-03  1.73901813535e-04 -5.08432101100e-03 -2.77236772115e-04  1.68562019001e-03  4.65885721741e-04  1.04079688336e-03 -8.80333788626e-04 -7.35361828217e-04  5.46354153665e-03  1.02087756098e-02  3.29354448071e-03 -2.09470910375e-03  5.63531591668e-03 -2.44582181838e-04 -1.64563673539e-03 -2.77741958558e-03 -9.79121844711e-04 -7.55240237219e-03  1.26967945115e-03  1.46955194132e-03  2.62529819937e-03  6.28957388681e-03 -2.22547520687e-03 -1.48831420412e-03 -8.35038128679e-03  1.64327470483e-05  3.26601460982e-03  4.46588602646e-03 -1.39845172344e-04 -2.21888787907e-03  1.14057065162e-03 -2.95508509312e-04 -2.35264981715e-03 -1.69024520721e-03 -2.41361013422e-03  1.30991292513e-03 -6.76607295652e-03  2.43149772221e-04 -5.63017002811e-04  3.70823963706e-03  1.07820828456e-03  3.24867590797e-03  6.51432227582e-03 -4.67453604307e-03 -7.33025536492e-03 -1.53043850374e-03  3.20054818024e-03 -1.10160862373e-04 -5.66246488539e-03 -1.98136855917e-03 -1.67884197531e-03 -1.58616158010e-03  1.59179308177e-04 -3.76474451230e-03  4.75419860923e-03 -4.48025040004e-03 -5.82915065173e-03  1.37173887742e-04  3.98927083647e-03  4.88933864427e-04 -1.21663395473e-02 -3.87871861493e-03 -3.81735601254e-03  2.76038292320e-03 -1.11075548260e-03  2.05242530148e-04 -2.59505731316e-03  2.95763582583e-03  1.76926512891e-03  1.30293213445e-03  4.87415043179e-03 -3.93312858522e-03 -3.20636017309e-03 -3.02581531608e-03  1.25338881297e-03  4.09872941882e-03 -3.03380261988e-03  4.27945496850e-03 -2.01808289159e-04 -3.54791090666e-03  1.95676812120e-03 -8.26295287422e-04 -4.59783028577e-04  1.03298493346e-02 -3.16686061755e-03  2.16538601682e-03  2.60338570453e-03  7.57437006490e-04 -3.33927741447e-03 -6.87008560217e-03  1.02979714604e-03  1.36377696801e-03  2.02110858727e-03  4.13224916592e-03  3.90414066406e-03  6.89690942628e-04  4.81292452187e-03 -7.39514524069e-03 -9.23939262888e-04 -7.70718267981e-03  1.58094472176e-03 -9.84456233784e-04  5.45578269960e-03 -1.24321375234e-04 -1.03231694242e-04  3.71783570980e-03 -4.69751793853e-03 -2.84701168656e-03  2.38699199911e-03 -9.01640843157e-04  9.54487361840e-04  1.28485216678e-04  4.61055316859e-04  1.57467002553e-03  2.74720766908e-03  4.75238012155e-03  5.32095836120e-03  5.56863609749e-03  7.86531688332e-03 -1.15671908993e-04 -4.58791600868e-03 -4.22079795110e-03 -1.20244653002e-02  5.99586300896e-03 -6.94838259907e-05  1.16257234688e-03  2.42309982127e-03 -3.03722736119e-04 -3.67850810704e-04 -7.46229266114e-03  3.98879039796e-03  3.56790432992e-03  1.47388537849e-03  2.45404818074e-05  5.72457842623e-04 -3.29477061720e-05 -9.48700471889e-03  4.74526337009e-03 -6.72046966806e-03  3.05595829677e-03  1.39697147281e-03 -2.36370445676e-03  1.00211010924e-03  1.27452142259e-03 -1.14935652059e-03  3.13421427990e-03 -1.89351216735e-04 -2.43067176475e-03 -5.44918818101e-05 -1.67332948991e-03 -8.49938188758e-04 -9.15510691174e-03  1.21092348142e-03  4.23708522663e-04 -2.98376004733e-03  8.28624730062e-03  5.45700886052e-03 -1.64730561810e-04 -3.79856881242e-03 -7.63275535932e-04 -4.13718501886e-03  3.22864787232e-03  3.09361241049e-03  1.47842327141e-03  3.78162220141e-03  3.02657664373e-03  3.81386928710e-05 -3.22172959254e-03  6.11471074493e-03 -3.62098310985e-04  1.38146929227e-03  8.96101881125e-03 -2.09253211218e-04 -5.28499892702e-03  4.35450512730e-03 -2.47488912357e-03  3.41895665145e-03 -6.06471262805e-04  4.60459051528e-03 -1.15057499104e-03 -3.74854402669e-04  2.31171581632e-03 -3.83225524511e-03  2.75474927367e-03  4.38072537557e-03 -2.27880102225e-03 -4.76921080746e-03  2.81505552672e-03  2.51489702178e-03 -1.42179990035e-03 -1.47965519123e-03  1.41320883121e-03  2.91643086585e-03 -2.59591745161e-03 -6.22821186245e-03 -8.44559705078e-03  4.26625481816e-04 -1.98613570677e-03  1.00804951108e-03 -1.83894948991e-03  6.07134251817e-05 -5.32918101360e-03 -2.63502115978e-03  1.40066735166e-04  2.44777583306e-03 -1.01273477680e-02  8.73402264236e-03 -6.36078520943e-03  2.24638796061e-03  3.26898833654e-03 -5.58147393386e-03  4.91956661329e-03  5.18559038444e-03 -3.86265220964e-03  2.19246165688e-03  2.71489833305e-03 -6.14354209281e-03  1.74797767186e-03  5.07075923351e-03  4.57072548794e-03 -3.90674280459e-03  5.83946196740e-03  1.73910891853e-04 -4.37710089097e-03  2.84610043998e-03  4.17416092133e-03 -3.73313308384e-04  2.80260723187e-03  2.19883542988e-03 -1.79615028794e-04 -4.29122252181e-03  2.52580977728e-03  1.27096116581e-03 -1.14278816992e-03  4.89100594064e-03 -7.29443067255e-05  1.06206883088e-03  2.90656687257e-03  3.24184041786e-04  5.83618453935e-03  9.24461349875e-04 -6.04791234667e-04 -2.83644643146e-03  5.08604346190e-03 -3.38737656222e-03 -3.49577069401e-03  2.55114562056e-03 -1.73686186804e-03 -1.95049407257e-03  5.51751301898e-03 -4.26118864196e-03  3.23174465229e-03 -2.12145756722e-03 -7.49845979455e-04 -2.93317693203e-04  8.02245459830e-04 -2.22532675951e-03 -2.49534399934e-03 -1.84042165199e-03 -5.11854062632e-03  4.80193955902e-03 -3.39426784630e-03 -1.25385225425e-03  1.22743250391e-03 -8.95588716897e-04 -1.81088544619e-03 -5.91858917097e-04 -1.82347514928e-03 -1.08557841865e-02  3.18195146727e-03  4.66781538508e-03  3.72295282722e-03 -3.11599027307e-03 -2.43250032702e-03 -1.47819750121e-03  2.13335134615e-03 -4.31094427776e-03 -1.38644224461e-03 -2.72898156868e-03 -3.54010840887e-03  3.03774445218e-03  2.30411001584e-03  1.81698469556e-04  4.13678506325e-03 -4.48136264169e-03 -1.41551999084e-03  7.72958744478e-03 -3.24932307831e-03  3.95852473478e-03  8.18598756180e-04  2.63687851202e-04 -2.92941478898e-03 -6.87612553494e-03 -6.12586609571e-03 -2.14442227298e-03 -5.93168843796e-03 -2.97308389193e-03  2.38602630410e-03  4.55813789036e-03  1.60121748601e-03 -2.15076351244e-03  4.60145392121e-03 -8.63142696482e-04  3.56687031714e-03  2.52508468010e-04  1.97503535062e-03  1.26150242933e-03  3.44517136715e-03 -4.94584291033e-04  6.14018448720e-03  2.08018887504e-04  3.56606369703e-03 -1.39560464138e-03  2.98110348887e-03 -4.42222213582e-04  7.22332291876e-04  2.38202910668e-04 -1.43510491771e-03 -1.98481500443e-03 -3.36961170690e-03 -2.35908219904e-03 -1.31886957196e-03  4.70023873420e-04 -4.68279843540e-03 -7.40341399782e-03  3.90143504945e-03 -1.87886625809e-03  3.11238439306e-03 -1.03563234210e-02  4.92790780045e-03 -1.83436061676e-03 -2.65180801874e-03 -7.47274686605e-04  2.92732784358e-03
-8.30304006777e-04  3.57765001918e-04 -1.06161413320e-03 -2.47168664107e-04 -2.18868182281e-04 -1.06165509633e-04  2.62603673460e-03  1.10583323508e-03  7.41965172241e-04  2.16059922470e-03  8.27048175069e-05 -1.06357328602e-03  4.20596909228e-03 -9.05760634370e-05 -2.59958703544e-03  4.72174273552e-04  3.70751170941e-03 -2.26766404949e-03 -3.45394221744e-03 -1.75867066683e-03  1.26771588373e-03 -1.88086503800e-03 -2.36852603957e-04 -3.48746471343e-03 -4.33157198218e-04  8.50045199683e-04 -1.93435836332e-03 -4.27326302756e-04 -1.33336338596e-03  8.94933605670e-04 -1.51852409605e-03 -2.02623189283e-04 -4.25819595769e-03 -1.80488517570e-03 -4.57900900976e-03 -1.98873829935e-03 -1.96031825883e-02 -4.15496180852e-03 -1.16086567281e-02  7.74337804090e-02 -9.35037608951e-03 -6.72033647913e-04  1.76687818079e-02 -1.58022365271e-03 -2.59447124959e-03 -8.94925706469e-04 -1.60632058691e-03 -1.81992465927e-03 -1.59557836966e-04 -4.45743589701e-03 -2.57511732450e-03  2.73096497350e-04 -2.08369283474e-03 -3.10898056990e-03 -6.82436695695e-05  1.28044393876e-03  2.08747477577e-03 -3.01328438785e-03 -3.69203000588e-03  3.21288933964e-04 -2.81660718437e-03  2.55482002683e-03 -9.76540908301e-04 -1.29974949041e-03  9.64526247413e-04  1.60125086874e-03  3.27976749501e-03 -1.28324333076e-03  3.74969292142e-03 -1.32144808092e-03 -5.64968321492e-04 -6.86127515451e-04 -2.45257967908e-03  6.96603199627e-04  2.18223477089e-03  3.93308976603e-03 -2.01416111207e-03  1.35674853635e-03 -3.63639637528e-04  2.98766141109e-04  9.32912120838e-04  4.54184602044e-04 -2.31920725005e-03 -1.10200019477e-03 -1.25618517149e-03  1.20930951544e-03 -1.59628296316e-04 -3.47951586621e-03 -5.68041558577e-04  2.90179671693e-03  7.85943818297e-04 -7.27627414955e-04  2.79968611446e-03  1.52278267343e-04 -3.11764321643e-03  2.94272180441e-03  1.62083715454e-05 -1.04754689405e-03 -8.02255859784e-05 -2.43080808295e-03  7.90623146830e-04  2.22509641063e-03  2.51952944044e-03  3.02152163154e-03 -1.46346818719e-03  5.02581296141e-05  4.16937478267e-03  3.51668941424e-05 -1.58597815854e-05  6.98244007212e-04 -2.51703032069e-04 -2.20521741179e-03 -3.37441356938e-04 -2.02910666984e-03  1.42053340013e-03 -3.75810059604e-03 -4.14898293547e-03 -6.27052611819e-03 -4.36274175433e-03  1.26805767767e-03  9.73832605168e-04  5.96397803550e-04 -3.90792462531e-04 -1.97307111672e-03 -4.94124695201e-03 -1.46097023472e-03  8.48975913921e-03  6.20577727917e-04 -4.63458065627e-03  2.41454089934e-03 -7.23696958020e-04  1.84087187423e-05  7.17892410438e-04 -2.93237185766e-03 -9.97325972843e-05 -1.59327392305e-03  1.59576267787e-03  3.02219513708e-03  3.17386880370e-03  6.78875701727e-04 -3.38478629108e-03 -1.23206905591e-03  1.33040949948e-03 -8.68527533890e-04  4.17090574679e-03 -3.30100594487e-04 -3.96374878281e-04  1.54923477400e-04  4.60320901561e-04  2.20692552712e-03 -3.83410355853e-04  2.28949731106e-03 -6.19368648383e-03 -7.64003445689e-04 -2.68862097179e-03  2.26443944759e-03 -1.76560799060e-03  2.89448982703e-03  7.55531279004e-04  1.09370428295e-03 -5.96013348447e-05 -2.41076540296e-04 -1.92780172821e-03 -2.10560712412e-03  2.04922011344e-03  4.72478788248e-03 -1.00844785244e-03  1.60985678970e-04 -5.27209830833e-04 -6.44971338213e-04  7.27641820577e-04 -4.76519108556e-04  5.55624844762e-04  1.21748594987e-04  5.08568884421e-04 -7.97756177716e-04 -2.48392899680e-03 -9.40990375387e-04  3.95052283679e-03  4.10350150944e-03 -1.73319703438e-03  6.57573759277e-04  6.13449599241e-04  6.70799188402e-05  2.74128285936e-03  5.56909656907e-03 -3.20067278085e-03 -9.53608030750e-04  3.24539064324e-04 -4.47417739162e-05 -3.01611244324e-03 -1.07441567592e-03  2.78438637882e-03  1.00763884079e-03 -3.30763565372e-03 -2.06963867275e-03 -1.04509702759e-03  2.65076964356e-03  5.23980563343e-04 -4.20368505459e-03 -1.37560760205e-03  2.58294560598e-03  3.92137964447e-03 -3.13292022719e-03  1.61911014436e-03  4.14063183055e-03  1.20196742392e-03 -3.57057388647e-03  1.73041461478e-03 -4.54328864182e-03 -9.01867282870e-04  1.12408044490e-04 -6.82259330745e-04  1.50617762270e-04 -1.86884685189e-03 -2.33374235103e-03  7.59886542170e-04 -1.02991259136e-03 -1.58678736877e-04 -4.85202460076e-03 -7.27785597989e-03  3.33930964978e-03  4.17498657415e-04 -6.14976649893e-04  3.22773119115e-03  4.06994295363e-03  5.95454422230e-03  6.04874608079e-04  2.19842996846e-03  1.53008899750e-03  8.38112468226e-05 -1.00791346115e-03  1.65705743728e-03  2.60329301602e-03 -9.43006711294e-04 -2.35441295338e-04 -4.38121845579e-03  6.26951788628e-04 -2.89844935355e-03  6.80624808356e-04  5.25806116458e-04 -6.52949822489e-04  1.42246286095e-03  1.10550945661e-03  2.21957560845e-03 -8.21487380138e-04 -1.56115626549e-03 -3.22866556503e-05  1.45327618180e-03  1.21027980642e-04  6.47808054117e-03  2.38980988442e-03  2.02172644032e-04 -1.04914160731e-03  3.57963783614e-03  1.88339472839e-03 -3.18788071499e-04  3.56872665300e-03  3.13548294539e-05  5.80512270480e-03  3.50028807278e-04 -5.68454724671e-04 -2.03042596484e-03 -1.67567825861e-03  2.23549024917e-03  4.62905330756e-04 -1.17848053672e-03  3.37054498260e-03 -3.88447510349e-03 -6.15545393739e-03 -1.57185540473e-03 -1.78023657171e-03 -3.73316123612e-03  5.66008210548e-03 -3.40653554503e-03 -3.24381392234e-03 -2.84351814469e-03  1.05451220994e-03 -1.93565624802e-03  2.13954225378e-03 -5.23636270223e-04 -3.46317370117e-04 -7.09621749992e-04  2.59735960996e-04  2.58933288605e-03 -1.39559995966e-03 -4.89233182140e-04  3.67036409582e-05  2.18641213125e-04  9.45737626165e-04  8.34173899676e-04 -6.86314933611e-04 -5.87319771592e-04 -2.67077183436e-03 -9.39948905039e-04 -3.10876494157e-03 -2.43784753926e-03 -1.01618062112e-03  1.76376526648e-03 -5.43175373060e-05 -3.26365426721e-04  7.49846283654e-04 -1.98690491066e-03  7.67601169466e-04 -1.44168065375e-03  1.87451258950e-03 -6.00626418969e-04  1.62680860474e-03 -6.97320228780e-03  3.49885850343e-03  8.42916835706e-04  1.19528270373e-03 -3.10525457802e-03  8.89594607857e-04  4.14356361644e-03 -3.85544370529e-03  1.38822959314e-03 -1.85483858528e-03  9.90785880845e-04 -4.52453246204e-04 -9.13673288197e-04 -1.90487317467e-03 -3.41232088413e-03  2.57984521425e-03  3.24042625297e-03 -1.98850617975e-03 -2.69038952828e-03  3.93817301243e-03  2.12868925673e-04  2.57606747179e-03 -3.41247474364e-03 -5.94488936241e-04  2.15262246155e-03 -2.33516642126e-03 -3.36104832206e-03  2.88508464607e-04  4.04512321064e-03 -6.32523115664e-03 -1.25460376298e-03 -6.15244058070e-04  1.64816152501e-03 -4.99370291704e-03  1.13684180394e-03 -4.93935970935e-04  2.87317434215e-03 -2.23329737167e-03 -5.46108381510e-03  1.59128873579e-03 -2.84680347084e-03  3.08079404951e-04  4.80702221013e-03  3.94866885640e-03  1.51080473810e-03 -7.51330108181e-04 -5.95925133031e-03 -4.40994192588e-03 -3.68666818954e-03  4.69220736906e-03  8.59363104496e-04  5.60384346880e-03 -1.18051696314e-03 -4.50292143776e-03  9.68592082700e-04 -3.19767820592e-04 -1.30425690949e-03 -1.03748871886e-03 -7.23238745667e-04  3.38174576022e-04  1.94908719495e-03 -2.24552708274e-04  1.08602181500e-03  2.61242445549e-03  1.08236149316e-03  2.27099052869e-04  2.87173796223e-04  1.29171583582e-03  2.52624514676e-04 -3.37849195232e-03 -2.22441296833e-03 -1.91126507215e-03 -1.56419097774e-03  9.97150223990e-04  8.71387429732e-05  1.19941556948e-03 -1.86627580866e-04 -1.09691470857e-03  1.69536713168e-03 -7.30414628805e-04  4.12431299362e-03 -3.17155385631e-03 -6.75128068294e-04  1.53269988187e-03  1.70640512664e-03 -1.08366585352e-03  2.24475173209e-03 -1.54833239507e-03  5.28662760465e-04 -2.01619734151e-03 -1.34670836668e-03 -1.32988670710e-03 -1.31377216699e-03 -1.55506968539e-03 -2.31687507237e-04 -8.89250336982e-04  4.50487721663e-04 -3.53307809925e-04 -5.45464493413e-04 -1.03989205914e-03 -1.21572358162e-03 -1.59921693014e-03 -2.72184784184e-03  3.01316129560e-03 -2.27897985800e-03  5.78454892885e-04 -5.79938167219e-03  4.28337910475e-03  3.59566270664e-04 -2.21110533907e-04  2.15900647377e-04  3.61765006651e-03 -4.62793120231e-03  1.24531476800e-03 -2.58614743527e-03 -6.33682784631e-04 -1.78376403390e-03 -4.40933052144e-03  4.05291026181e-04 -3.13374132257e-03  1.23548520399e-03 -1.48631756739e-03 -6.93492691117e-04 -1.34042822692e-03  2.97468392336e-03 -9.61812046727e-05  1.34584554239e-03 -2.06875260455e-03 -1.93675186119e-03 -3.20431406543e-04 -1.14816008898e-03 -2.21001341497e-03 -5.93709604226e-04  1.74583830945e-03  3.24118610580e-03 -3.02326108857e-03  4.78284642123e-04 -1.24799984564e-03 -7.66888936424e-04 -5.28782223182e-04  3.34968310915e-03 -4.13730114272e-05 -1.24117484119e-03 -2.29986157315e-04  1.37900078781e-03  7.66299765091e-04  1.48199450248e-04 -4.69318721335e-03  4.34365465080e-04 -8.67441573001e-04 -4.78809312135e-03 -1.99676428280e-03 -2.10906252908e-05 -9.60655823198e-04 -4.85281184259e-04  3.26574576435e-04  9.42808602011e-04 -1.47640448678e-03  8.94151231901e-04  1.51686031817e-03 -1.42113974009e-03  3.35812154507e-03 -3.05438978276e-03 -1.37773323949e-03  3.78924648869e-03 -6.34538115729e-04  1.16778232935e-03  2.09785281823e-03  1.09861457056e-03  3.48731847106e-05  1.26977356999e-03 -1.61911962930e-03  2.92238255330e-03  2.13984585472e-04  6.03660205712e-04  7.64549258000e-04  1.14213166623e-03 -4.33896834247e-03  9.76225479030e-04 -3.61435626757e-03  3.81824960357e-03  2.87853704656e-03  6.28125473225e-04  1.21921601897e-03  1.97765058539e-03 -2.32771260234e-04 -4.01861210907e-03 -3.89005389692e-03 -3.84731192996e-04  3.39008385444e-03  6.70880326894e-04  1.09306751365e-04 -1.07996823887e-03 -3.88681075168e-03  2.02623521792e-03  2.83681850841e-03  8.78646426490e-04 -1.35468783464e-03 -7.39502812196e-04 -4.78781078397e-04  1.80786427800e-03 -1.54162576496e-03 -7.70990305114e-04 -1.55518032685e-03
 2.94693649039e-04 -4.80338546596e-03 -5.77016273598e-03  1.44785490633e-03 -3.79634270835e-03 -2.21080218159e-04 -8.77444243226e-04 -3.87839767679e-03 -1.78836107024e-03 -7.58530159343e-04 -2.25655655098e-03  9.51136442865e-04 -2.01535090470e-03  8.38487895137e-03  5.32424563165e-03 -3.02336845807e-03  1.19183948593e-03  1.51541466443e-03  4.91767111290e-03 -2.82191184215e-03 -3.64858029388e-03  3.78000096689e-03  8.52450263618e-04 -7.41993556159e-04  5.53688741561e-04 -3.68580228177e-04 -2.82145771120e-04 -1.68187266797e-03 -2.73540877048e-03  5.48306924695e-04 -6.32412182586e-03  5.45976235888e-04 -5.99372715902e-03  3.45547521170e-04  5.70322622188e-04 -2.68629832888e-03  4.22726382817e-03 -1.29144815448e-03  2.12042228192e-03 -9.35037608951e-03  1.21664762493e-01  1.35533211446e-02 -1.16578283432e-02  8.25893568619e-03  1.23689518991e-03 -4.45459350678e-03  3.08528184247e-03  5.91427188007e-03  1.25060270843e-03  1.86607456345e-03 -2.42888317840e-03  3.42580487424e-03  2.99659409362e-03 -2.26732290050e-03  4.59279500264e-03 -2.36626889123e-03  1.75477159253e-03 -2.76472681358e-04  5.25674292110e-04  3.08919380498e-03 -3.55183537785e-03 -7.95529285039e-04  8.26594955532e-03 -1.08786161093e-03  1.56041612635e-03 -3.92373018160e-03 -7.75750773129e-04  3.33330668617e-03  2.62619841906e-03  5.72905501985e-03  1.59438847838e-03  9.84622658322e-04 -2.78798796728e-03  5.81715817652e-03 -4.80166690037e-03  2.91350439021e-03 -5.51239897082e-03 -2.36711453973e-03 -6.47407480691e-03 -6.65822509853e-03 -3.84033724677e-03 -1.04887485001e-03  4.43800179895e-03  8.81636283695e-04 -1.77726344678e-03 -2.65521338778e-04 -1.71929729839e-04  3.07325193769e-03  8.52470922718e-04  2.59165720349e-03  2.89947010258e-03 -6.12949535901e-04  2.57735878349e-03  2.81163760058e-03  4.04755835611e-03 -2.63780244657e-03 -7.56391638566e-04  2.48702382469e-03 -1.15641111768e-03 -1.44369834608e-03  8.39177669280e-05 -9.37126247899e-03  1.41180673307e-05  1.27681695802e-03  8.67210883756e-03 -6.20720919067e-04 -4.39645569582e-03  4.13288057613e-03 -3.91605145978e-03 -4.06479182878e-03 -4.53276719144e-03  3.55283462588e-03  6.62856889916e-03  2.33434435535e-03  2.63083902034e-04  1.04900754489e-03  1.24450971081e-03  2.61203961450e-03  6.86286319514e-03 -6.67511054059e-03  3.85826600123e-04 -1.33809236902e-03  3.13349044665e-03 -9.54198028909e-04  3.71187374488e-04  9.45142623703e-04 -7.43556581406e-03  4.33891480155e-04 -8.50791426723e-04  5.15043828653e-04  9.34958546504e-04  1.89162809231e-03  1.89718579343e-04  4.72634832595e-03 -2.16831531315e-03  2.24712626251e-03  8.29987814838e-04 -5.45780115235e-03 -9.67046999228e-03  2.19075626636e-03  2.18649685961e-03  3.81933449225e-03  2.02384335312e-03 -2.06998052285e-04 -1.12570064687e-04 -5.52747270672e-04 -5.94904596340e-03  3.12255896114e-03  2.55302158337e-03 -2.38440912332e-03  1.37796777249e-03  2.02793992492e-03  1.31944600610e-03  5.01679379505e-03  1.78614450802e-03 -6.64310558178e-03  4.45886334310e-04 -3.81490993719e-03 -2.81287325839e-03  3.96425378516e-03  4.24269254834e-03  3.61852250958e-03  6.05127548453e-03 -8.13809670509e-03  3.68152556692e-03  6.51887847164e-03  2.51427406668e-03 -3.37862097292e-03 -1.44798859304e-03 -2.12425415014e-03  2.11143570934e-03 -1.44051319758e-03 -2.05235154892e-03 -7.24213351252e-04  6.57667524070e-04  1.18620371949e-03 -9.79092026491e-04  3.03526114029e-03 -4.23108500981e-03 -8.39532983770e-03  5.61925660681e-03  3.06673329965e-03  5.20393882652e-03 -4.17111027257e-03 -1.22608343898e-03 -1.06354402471e-03  2.22028309707e-03  2.87943344108e-03 -3.92411516629e-03 -1.51068423497e-03  1.75791144533e-03 -2.24577929863e-03  2.57760098180e-03 -1.97764900198e-03 -3.10707170657e-03 -3.70133551460e-04 -6.93372125950e-04  1.99133851655e-03  7.13407195440e-03 -3.53730105524e-04 -1.10549954417e-03  2.46810597430e-03 -8.07741885976e-05  8.08318944941e-03  9.69195586919e-04 -3.45242234956e-03 -4.49377698046e-03  3.95922395139e-03 -4.41441916140e-03  3.41989135552e-03 -4.22101072797e-03 -1.80946453885e-03  6.81350558150e-03 -7.48997493635e-04  4.54415970772e-03  1.44592551255e-03 -2.13197440923e-03 -2.10362080642e-03  1.63737917507e-03  5.13545597662e-03  8.17109893043e-03 -4.44861684364e-03  7.60239489915e-04  8.43063572887e-04  7.56794815477e-03  4.22753192692e-03  1.56318275159e-03  2.05576655367e-03  1.74531020794e-03 -6.70980961041e-04 -2.93031124376e-03 -1.78877413739e-03 -3.69741830899e-03  1.58982307902e-03 -1.56190728746e-03  3.21027296173e-04  1.63047144253e-03  6.11481835942e-03  1.58790104333e-03  2.28895377180e-03 -2.28643501417e-03  9.18832923567e-04  1.68031930780e-03 -3.19595774047e-03  5.38006900742e-03 -4.40754199047e-03 -7.46611558833e-05  9.41775016707e-04  2.67244227638e-03  3.29297992533e-03 -4.53304471358e-03 -7.58715594508e-04 -2.05661117284e-03 -4.57976431611e-03 -9.49196254217e-04 -1.13998578372e-03  3.81395169940e-03 -3.82657120799e-04 -4.48715231337e-03 -9.27357842437e-03  2.79692328889e-03 -1.94098568261e-03 -3.75506826471e-04  4.27954652333e-03 -2.34850864408e-03  4.28065339738e-04  2.72394220043e-04 -5.07989739812e-03  2.34729954412e-03  3.04394293900e-03 -1.97851012015e-03  3.88432611982e-03  1.85778946617e-03 -3.84831968183e-03  1.44248936227e-03 -3.25979085166e-03  2.06621764088e-04 -3.38689706670e-03  3.56440321396e-04  4.22779392391e-03  1.14274762561e-04  1.18921605848e-03  3.24773874571e-03 -1.62442008242e-03 -5.35082209802e-03  2.71125009689e-03  1.81956336791e-03 -2.39998862193e-03 -4.15073619518e-03 -4.45683241131e-03  1.98218433723e-03  1.89688096632e-03 -1.42270980914e-03  2.20334520397e-04 -1.01774064063e-03  2.99798506105e-03  1.57336701656e-03  8.20514750768e-05  8.96545574102e-03 -4.40093252978e-03  7.62946960261e-04 -3.63683104167e-03  2.92763547621e-03 -8.60499806116e-04  1.54318087783e-03  4.08927055024e-03  2.78196404128e-03 -1.45431521032e-03  6.22167031789e-04  2.45442958436e-03 -3.17085998361e-05  8.82569670859e-04  1.81646785298e-03 -1.49495019237e-03 -2.48335776165e-03  2.23851567665e-03  5.69201561328e-03 -3.37357934344e-03 -5.80828534298e-04  9.63853118268e-04 -8.53126670891e-04  2.97492618614e-04  5.93892854356e-03  4.98819897305e-03  1.59530139076e-03  1.91815851554e-03 -1.76663275927e-03 -1.36924842895e-02 -2.17304512323e-03 -7.37325695471e-04  1.06593524892e-02 -5.06950183346e-03 -1.40807300315e-03  5.72193117070e-03  2.70299489380e-03  1.26327217878e-03 -8.76941558482e-04 -1.48760621894e-04 -2.02368047495e-03  5.76659336690e-04  4.29631626965e-04 -2.66254724608e-03 -6.21559991881e-03  4.01473844966e-03  5.37719990207e-04  2.63554301963e-03  9.52585074780e-04  1.83530360397e-03  1.78403056935e-03 -6.44602442761e-03  2.55210639333e-04 -9.08999488680e-03 -3.85048962182e-03  1.46850502186e-03  9.58147219496e-04  2.75506989798e-03  1.63945963951e-03  2.35098416636e-03 -5.74294200842e-04 -9.06187531942e-03  1.58272520855e-03  2.15534482964e-03  1.50338106612e-03  1.10245704678e-03 -1.21880180523e-03  5.61069669050e-03  2.44138261112e-03 -3.65914951201e-03  3.05393143295e-05  1.43182901578e-03  1.26413346532e-03  1.83960717752e-03  3.95391808943e-03  6.06983150944e-03 -1.92933754416e-03  1.73419637544e-03  9.84635932317e-03 -3.01995592094e-03 -2.21408385561e-03  2.69994003236e-03 -1.79617001099e-03 -2.82995576449e-03 -2.62496445676e-03  2.80943541136e-03 -5.39777652500e-03 -4.18306745741e-03 -1.27284373599e-04  9.08229445882e-04  2.68736515141e-03  9.68750525715e-03  1.85525089724e-03 -1.55225018042e-03  1.23753904676e-03  1.95614919571e-03  4.25175549515e-03  1.47268632495e-03 -1.52598493836e-03  6.16240826172e-03  1.45354919000e-03  7.92431545909e-04  6.84184256333e-03  2.23321615570e-03 -2.02020750455e-03 -2.37538357492e-03  4.18525726351e-04 -7.61396324146e-04 -1.86346931688e-03  2.09222484919e-03 -1.76522737866e-03 -2.45537466549e-03 -3.16683416048e-04 -1.22188153512e-03  1.01960590569e-03  1.02867735175e-04 -1.39617972292e-03 -2.19408674654e-03  6.82647396320e-04  5.78830916213e-03 -2.62424101833e-03  4.84914388715e-03  2.85631755440e-03 -4.20038349905e-03 -1.85239120707e-03  4.55550992668e-03 -9.08564461786e-04 -5.11595342325e-03  1.90228531370e-03 -1.12020812013e-03 -6.09111310253e-03  5.01849047788e-03 -4.00285759634e-03 -3.71530086291e-03  3.25498583861e-04  6.25906858994e-03  3.77346664483e-03  4.34578476431e-03  1.17736805681e-04  2.65510462776e-04  4.01075696731e-03  3.58961062115e-03  4.15941551579e-03 -7.94913392327e-04 -6.87423948139e-04  3.65592864578e-03  2.79113115164e-04  4.44048512923e-04 -2.55100739865e-03  3.96238599264e-04  8.09865245978e-04  4.87454070426e-03  3.44492121159e-03  1.93689387244e-03 -7.56387807407e-03  4.49610523085e-03 -4.88099252367e-03  5.72632008632e-04 -2.27006987036e-04  1.09089718790e-03  3.01888404130e-04 -4.93861406120e-03  4.11261862762e-03  3.34357175165e-03  1.18554772994e-03  8.76540576558e-05  4.16558226257e-05  4.61794620689e-03  6.81156214733e-03  6.38789728013e-03 -5.96333667916e-03  3.98353440252e-03 -2.64487003527e-03 -1.17603427522e-03 -6.46732789630e-03 -1.71956312293e-03  3.81390109098e-03  3.03041819028e-03  1.80760119140e-03  1.26684663935e-03  2.25651559430e-04  3.28323289524e-03  3.01995429309e-03 -1.12187188170e-04 -5.08352879995e-04 -1.15624568686e-03  1.04580177068e-03  5.12157102542e-04 -9.93865054982e-04  4.77727263824e-03  1.71110359681e-03 -2.41182275564e-03  4.45033696983e-03  3.27085175211e-03  9.53763471121e-04 -3.17570979332e-03  4.46062302691e-03  4.72726985741e-04 -5.54977212406e-04 -5.81742541450e-03 -2.16850491746e-03  2.58563519081e-03 -4.56419724762e-03  4.23680359791e-03  4.85823268570e-03 -3.32268580419e-03  3.15396444695e-03 -5.26680178931e-03 -6.41807464805e-03  4.28000832776e-04  4.90521079805e-03 -2.06705125176e-03 -1.14058099104e-03  8.39699658362e-03
[truncated: 4,581,889 more chars]
