# Supplementary material for: Proximal Distance Algorithms: Theory and Practice
Source: J Mach Learn Res. Author manuscript; Available in PMC 2019 Oct 24. (PMC6812563)
Supplement: code [file NIHMS1053815-supplement-code.zip › proxdist-master/keys_zhou_lange_2019/misc/spm/rhos_256.txt]

0.0066314
0.0066200
0.0066276
0.0066110
0.0066110
0.0066280
0.0066240
0.0066180
0.0066264
0.0066100
