# Supplementary material for: Proximal Distance Algorithms: Theory and Practice
Source: J Mach Learn Res. Author manuscript; Available in PMC 2019 Oct 24. (PMC6812563)
Supplement: code [file NIHMS1053815-supplement-code.zip › proxdist-master/keys_zhou_lange_2019/misc/spm/X_64_1.txt]

 9.05617315112e-02 -5.52807484770e-03 -6.04408838006e-04 -7.91502702562e-03  4.06261447559e-03  4.30421721250e-03  3.79322947382e-03 -8.07998385469e-04 -1.69624239221e-03 -2.82726191259e-03  5.55667193669e-04  5.39523773218e-04 -8.11069046891e-04 -2.34124841238e-03  2.15839781768e-04 -4.28147813605e-03 -3.31025865726e-04  1.18970038867e-03 -2.75073635855e-03 -1.27653125808e-03 -4.85311217481e-03 -3.83741782336e-04  6.05399003597e-04 -1.88705589524e-03 -1.92522700560e-03 -2.70178229997e-03 -4.18002242720e-03 -4.54418946791e-04 -4.42990209251e-04 -8.10536440478e-04 -9.62153559598e-04  8.60119618336e-04 -1.15370048292e-03  1.11522037041e-03 -1.63195791397e-03  6.15008761794e-04  3.27458205458e-03  7.37803150988e-04 -2.30093259084e-03  1.32696831045e-03  2.92852674225e-03 -6.89061689917e-04  1.01848506339e-04 -6.64120874101e-05  1.94892103635e-04 -1.90524290119e-03 -2.27796342075e-03 -1.47596441948e-03  1.46487325700e-03 -2.21902562072e-03 -6.69308396077e-04 -1.70096364351e-03  5.68554262593e-04 -5.96140383934e-04 -3.77038083841e-03  1.53533368478e-03  3.06705567826e-03 -7.70019951837e-04  3.42433045335e-03  2.98199240820e-03  2.82738260830e-03  2.72385563695e-03  5.11708124855e-03 -2.53464153565e-05
-5.52807484770e-03  1.01891617589e-01  1.19027464444e-03 -1.65070567360e-03 -2.63594971948e-04 -2.74573148369e-03  1.98022624649e-03 -2.67349413442e-04  1.25160245413e-03  1.88281301905e-03  9.03547103964e-04 -2.23247764350e-03 -2.21671569280e-03 -3.94646747324e-03  5.69886639320e-03 -5.11105271367e-03  2.36847693818e-03  1.73885226801e-03  2.44480705138e-03  5.01645146669e-03  2.22166099756e-03  4.67685478878e-03 -9.53960007201e-04  4.53052666557e-03 -9.75444629253e-04 -3.83350781271e-03  9.26307177932e-04 -6.70330136799e-03  1.91103198896e-03 -1.77155807615e-03  3.00655187592e-04 -1.69251448953e-03  3.33752448404e-03 -2.40669999355e-03 -1.55757134439e-03 -1.81383871384e-04 -3.41915734167e-03 -1.24145949690e-03 -8.54903833223e-04  8.62205739438e-04  6.10438187508e-04 -2.21746716616e-03 -1.53015582919e-03  1.77163197781e-03  2.53063480125e-03 -5.13924171833e-03  1.12561808452e-03 -5.20997029322e-03 -6.91776658358e-03  3.53824735767e-05  3.26800987306e-03  9.47346674204e-04  1.53405887610e-03  3.12253683906e-03 -5.47562747235e-04 -4.60564108787e-03 -6.90389961421e-04  1.01258549511e-03  3.56605021828e-03  6.48769439767e-04 -3.11847813635e-03 -3.65273765725e-04 -8.39490218843e-04 -1.47720833785e-03
-6.04408838006e-04  1.19027464444e-03  7.72177806844e-02  5.40662696334e-03 -5.05808213640e-03  9.58943874866e-04  2.36890246145e-03 -1.23246472881e-03 -2.61340412562e-03  2.32659395509e-04 -1.84765627248e-03 -1.23416029018e-03 -4.61917726187e-04  4.01674964641e-04 -2.25338859150e-03  1.45183908836e-03 -7.18698048881e-04 -9.22435329078e-04  2.47228790401e-04  3.12098677598e-03  1.35812459971e-03  2.50780452887e-03  1.31148674894e-03 -5.50480492419e-04 -8.05752679279e-04 -7.12280320761e-04 -1.78471127538e-03 -4.50482955717e-04  1.26635278617e-03 -7.88984035420e-04 -5.33298972029e-04 -6.90757055549e-04  2.01429660873e-03 -2.70293146448e-03 -2.57144635667e-03 -2.62796936151e-03  1.34085886142e-03  2.34180429208e-03  1.69321645795e-03 -1.18431346172e-03  1.69581358921e-03 -1.45800291492e-03  2.09305653015e-03  6.44159787925e-03  3.55596550888e-03 -1.45437648579e-03 -1.67560637750e-03  9.71358285065e-04  4.41329753350e-04 -1.62241342650e-03  1.11822966667e-03  6.29880700691e-04  2.63724812512e-03  2.22268365270e-03  3.17842235284e-04 -2.87998473324e-03 -5.38889921178e-04 -1.53705633421e-03  3.55477035009e-04 -7.79182193489e-04 -2.45378287088e-04  5.89909729321e-04  1.39626802112e-03  5.37852441973e-03
-7.91502702562e-03 -1.65070567360e-03  5.40662696334e-03  1.06059036306e-01 -2.25821564324e-03 -1.11499741470e-03 -1.15553862439e-03 -1.72882550213e-03 -7.71071364113e-04 -4.52850750215e-03  1.26053369244e-03 -9.09336505485e-04  7.84094998977e-04  3.62256965061e-03 -1.58080071513e-03  6.35126168491e-04  1.80765373802e-03 -6.67375882376e-04  3.87966116859e-03  3.34883621254e-04  1.34838493252e-05  1.87983059474e-03  1.45493638770e-04 -2.70397889575e-03 -5.62356847361e-03 -4.44732392405e-03 -9.52763117426e-04 -2.13843583562e-03  9.92300810661e-04 -3.59580710700e-04 -1.95177644715e-03 -8.06152330035e-04  3.84709049870e-03 -3.15966099508e-03 -3.47701967586e-03 -7.69167810839e-03 -5.44624618780e-03  5.83838902472e-03 -4.99155753722e-04  2.72062201608e-03  3.49065579687e-03 -6.21336961983e-03  4.40454919576e-03  7.03211889569e-03 -3.47873588620e-03  6.77050153434e-03  6.52533700489e-03 -4.29053134358e-03 -2.15967553038e-03  8.64512474938e-04 -1.02041756892e-03  2.90294133570e-03  7.12338636586e-04 -1.64537534614e-03  1.16842085609e-03  3.93025794383e-04 -7.68040541821e-03  2.01885320834e-03  2.11342740344e-03 -4.76035747106e-03 -1.81771275495e-03  2.89176293704e-03 -1.47521186982e-03  7.73216249325e-03
 4.06261447559e-03 -2.63594971948e-04 -5.05808213640e-03 -2.25821564324e-03  7.27477188330e-02  1.48453624416e-02  1.11763357049e-02  1.01698208512e-02 -5.66251691336e-03  2.41170990230e-03  1.70730284735e-04 -1.14302098933e-03 -1.87580997345e-03 -2.12520356825e-03 -4.03152798685e-05 -4.15533093557e-03  6.58021672772e-04 -1.26875342540e-03 -8.88510273844e-04 -6.09232875451e-03 -3.05530382506e-03  1.94749299705e-03  1.09317118818e-03  1.08258361941e-03 -2.03230093109e-03 -2.22828405690e-03 -8.34876304961e-04 -6.09827507970e-04  1.30814500061e-05  1.10182282071e-04 -1.07602150603e-03  3.09942351215e-03 -1.33012061493e-03 -2.06669571637e-03 -2.32664932696e-03 -3.11932237581e-03  1.12967459081e-03 -6.35351212576e-04  5.89553853320e-04 -1.45133215146e-03 -1.82413707550e-03 -3.11236427068e-04  1.19622087312e-03  2.12829267031e-03  6.71745762791e-05 -6.39495775481e-03  1.10753120254e-03 -1.33425157381e-03  1.46985274574e-03  1.67126385818e-03 -1.62323175524e-03 -2.96736442879e-04 -8.02701825903e-04  5.46907613996e-04 -2.46332877835e-04 -2.12918569613e-03 -1.72901439538e-03 -3.29900547149e-04 -2.54734852221e-04 -9.43875213119e-04 -4.45573211658e-04  8.35581983146e-04  2.49539871482e-04  4.93137573135e-05
 4.30421721250e-03 -2.74573148369e-03  9.58943874866e-04 -1.11499741470e-03  1.48453624416e-02  7.59099029941e-02 -1.41197296522e-03 -9.42292698988e-03 -3.35601123490e-03  9.20064180565e-04 -3.17424825911e-03  1.53501892536e-03  3.61739454219e-03 -2.23142352224e-03 -2.91298625973e-04 -3.94915929776e-03 -3.44756543100e-04 -3.51218624051e-03 -1.00838114704e-04 -3.73212539106e-03 -4.98217493494e-03  7.57284494425e-04  1.75895286507e-05 -2.11066870768e-03 -2.22348587409e-03 -2.09898956402e-03 -1.57250827436e-04 -5.91629646693e-04  1.12371700695e-03 -6.47673951776e-05 -2.44530385451e-03  1.90889968683e-03  4.10864923295e-03 -3.59442614358e-03 -3.19821704320e-03 -2.68859947546e-03  3.10029085453e-03 -2.54553846288e-03  7.27378475413e-04 -2.83542596322e-03  5.91950305083e-04 -8.64907322376e-05  1.65091058908e-03  4.66858404574e-03  1.34630026975e-03 -2.76359019356e-03  4.01693074393e-03  2.21120154861e-04 -3.90362850250e-05 -2.18154373011e-03 -4.67704466175e-04  3.19652466687e-03 -3.03784559980e-04  5.52680109364e-03 -3.97552222429e-04 -4.76758860203e-03 -4.50065429932e-04 -1.33350763348e-03  3.91178240196e-03  5.28392010038e-04  2.97804346129e-03  1.36314924442e-03 -6.12544626913e-04 -4.31341483246e-04
 3.79322947382e-03  1.98022624649e-03  2.36890246145e-03 -1.15553862439e-03  1.11763357049e-02 -1.41197296522e-03  8.71404148375e-02 -1.03037116439e-02 -1.50659504368e-03  2.81330554729e-03 -2.38105252926e-03  1.62558869702e-04  6.56237062101e-04 -7.43237934392e-04  1.32999288720e-03  9.04810037845e-04  1.48893953256e-03  3.65965297562e-03  7.74122356652e-04  3.56223065490e-03  1.91617029977e-04  1.35202622297e-03  3.99960459225e-04  3.69003141105e-03 -1.26203762261e-03 -1.64730257091e-04  9.64949084050e-04 -1.92066071389e-03  1.47604508051e-03  1.85103392375e-03 -6.07935055626e-04  5.27784739682e-04  1.02078179665e-03 -7.58904738173e-04  2.14815518816e-03 -5.30463509553e-04  1.57890417823e-03 -2.62402732575e-03 -1.16465060855e-03  6.99527272881e-04 -2.24433409120e-03  3.34974887338e-04  2.01062141683e-03  7.05530646561e-03  4.11724344993e-04 -2.52570146180e-03 -2.24359048774e-04 -2.40927380121e-04 -6.49569078757e-05  3.65047590914e-04 -2.87326970911e-04 -5.32749949196e-04  2.89156611017e-04  4.02843308872e-03  6.18924076585e-04 -7.08581814317e-04 -1.50011422125e-03 -3.48382707898e-03  2.29162263651e-04 -5.51320129958e-04 -7.92903060741e-04  2.86613287837e-04 -1.87907284213e-03  1.19677264417e-03
-8.07998385469e-04 -2.67349413442e-04 -1.23246472881e-03 -1.72882550213e-03  1.01698208512e-02 -9.42292698988e-03 -1.03037116439e-02  5.97103205746e-02 -1.16765526734e-02  2.89036014445e-03 -5.45882648974e-05 -3.20711095725e-03 -3.13562256962e-03 -1.53624050845e-04 -4.00495866887e-04  7.38044154946e-04  9.51381659186e-04 -7.47918730830e-04  6.02779269711e-04 -1.04148482574e-03  1.04140983549e-03 -1.17596620949e-03  1.03559073751e-03 -7.39554098484e-04  8.50949718088e-04  3.95473831814e-04 -1.48725767002e-04  1.32696816588e-03 -2.06399494086e-03 -5.52545934019e-04  7.16193369245e-04  1.68189367495e-04  1.36566678172e-05  1.87145392129e-03  8.50567613203e-05 -8.69178225373e-04 -2.05574839181e-03  9.40459725378e-04  1.83270142143e-03  1.29775179989e-03  2.62597227495e-03 -1.92986925910e-03 -1.08399353990e-03 -1.68169241790e-03 -6.90460950066e-04 -4.06274778652e-03 -7.72570027968e-04 -8.07208878849e-04 -8.97335783786e-04 -7.24745629757e-04  3.41167450710e-04 -2.23457557698e-03  5.07293226514e-04  2.41507936399e-03 -3.95768360142e-03  6.42048554903e-04 -1.04801222287e-03 -1.43802452947e-03 -1.59432472653e-03 -3.17410791657e-03  3.96503580940e-04  1.06418328418e-03 -1.30632046504e-03 -1.41228688324e-03
-1.69624239221e-03  1.25160245413e-03 -2.61340412562e-03 -7.71071364113e-04 -5.66251691336e-03 -3.35601123490e-03 -1.50659504368e-03 -1.16765526734e-02  7.91128814041e-02 -3.26076535896e-04  1.57221317647e-02  8.71340163271e-03  1.37888057132e-03  2.75691811308e-03  4.53737503826e-04 -7.52348290926e-04  1.72516729588e-03 -8.89608538251e-04  2.78238239908e-04 -7.94002664142e-04 -2.99755674946e-04 -7.22893755318e-04 -4.45941914409e-04  3.92750355136e-03  3.21453680160e-05  1.07179676435e-03  3.29030999050e-03 -2.94748339785e-03 -1.20796889965e-03  9.00279034596e-04  5.00055191532e-04 -5.41172898288e-04 -2.99392120086e-03 -1.22115355333e-03  1.71941716751e-03  4.86254248587e-04 -4.09157973749e-03 -6.58202349799e-04 -2.03344554970e-03 -1.41467518524e-03 -1.40362866639e-03  1.83935563974e-03  1.87843630683e-03 -7.08077835719e-04 -1.10462463740e-04 -1.13405964261e-03 -5.51284832996e-03  6.73124039999e-04  2.73966669284e-03  1.87311114184e-03 -1.13789265792e-03  1.86598899171e-03 -4.77665334790e-03 -2.72612597507e-03  3.10580375172e-03  4.90530150121e-04  9.85766185215e-04  4.58357384276e-04  3.17610787163e-05 -4.58981076643e-04 -2.09586616849e-03 -1.52453916941e-03  3.26820281872e-03  1.94655057989e-03
-2.82726191259e-03  1.88281301905e-03  2.32659395509e-04 -4.52850750215e-03  2.41170990230e-03  9.20064180565e-04  2.81330554729e-03  2.89036014445e-03 -3.26076535896e-04  9.98094291030e-02 -3.08620989157e-03 -5.85566246264e-03  4.56816094491e-03  1.76006593782e-03 -3.66858371633e-03 -1.70179575081e-03  5.17119433490e-04 -3.17446263789e-03 -2.01929364162e-03  4.01818831969e-04 -4.28370452297e-03  1.37794151952e-03  2.88369931203e-03  1.90193671154e-03  2.85307936610e-04 -2.21496715529e-04 -6.40456984724e-04 -1.74060502730e-03 -4.89470836352e-04 -4.21937777058e-04  1.42567832200e-03 -1.39155603479e-03 -6.69181927428e-04  1.29316155667e-03  8.72399206177e-04  2.55564138659e-04 -1.60446712975e-04  9.10030906373e-04 -1.80556427072e-04  2.57734653247e-03  3.91225902884e-03 -7.12771663840e-04  8.98456892132e-04 -8.66484326343e-04 -2.25557911860e-03  3.10267218038e-03  1.71706851651e-03 -1.86251830527e-03 -4.16759100721e-04  8.55181614625e-04  6.25886337795e-04 -8.21967684726e-04  4.37558515534e-03 -1.99164370858e-03 -4.15146104404e-04  3.58682779332e-03  1.77015170277e-03 -1.54617267048e-03  2.15856223943e-03  1.26543904382e-03 -2.13152378506e-05  1.39301012601e-03 -9.52804867705e-04  4.19784776909e-03
 5.55667193669e-04  9.03547103964e-04 -1.84765627248e-03  1.26053369244e-03  1.70730284735e-04 -3.17424825911e-03 -2.38105252926e-03 -5.45882648974e-05  1.57221317647e-02 -3.08620989157e-03  4.39858706443e-02  8.05465199688e-03 -5.38316164561e-03  3.79908492401e-03 -4.50690532117e-04 -3.30773596484e-04  8.24901592261e-04 -9.04602361137e-04  7.31846333613e-04  1.90309819976e-03  1.05473795701e-03  2.15914240602e-04  9.37586470426e-04  1.23150209407e-03  1.07645187939e-03  5.61797667756e-05  6.20482228153e-04 -1.49463588686e-03  3.60235843737e-04  2.38293082475e-04 -2.25197777472e-04  5.72931200025e-05 -1.31976969545e-04  7.68823254009e-05  5.43440544047e-04  9.40710574338e-04 -3.55515863749e-03 -3.52174643553e-04 -6.14237769474e-04 -1.72386143829e-03  7.47273449070e-04 -4.18773061768e-05  6.65089949641e-04  2.52915868236e-04  7.46688640279e-04 -1.25058925135e-03 -1.71994928156e-03 -5.90841780944e-04 -5.23186102023e-04 -3.16808708565e-05 -1.62179700730e-03  1.41357036766e-03 -2.14830748251e-03  2.05350312404e-04 -7.90161628583e-04  7.73569790442e-04 -6.47459258085e-04  3.71206744781e-03 -1.04236747391e-03 -1.61804274801e-03 -1.29089709417e-03 -2.71957475614e-03  3.14004173536e-03 -2.20353715135e-03
 5.39523773218e-04 -2.23247764350e-03 -1.23416029018e-03 -9.09336505485e-04 -1.14302098933e-03  1.53501892536e-03  1.62558869702e-04 -3.20711095725e-03  8.71340163271e-03 -5.85566246264e-03  8.05465199688e-03  8.57831044451e-02  1.92849730718e-02  9.67355217403e-03 -5.20299806252e-04 -4.75058883903e-04  2.97646510083e-03 -3.96131581657e-03 -1.11755163244e-03 -1.53540808733e-03  1.22523707155e-03  1.55259395835e-03  2.51285998019e-03  3.71691512088e-03  2.86011688454e-03  1.08112393420e-03 -1.58791662339e-04 -4.34101470777e-03  2.03308113079e-03 -1.50230391909e-03 -1.20121861373e-03  5.07734444759e-04 -3.07327652386e-04  1.59234104559e-04 -2.02235647495e-03 -2.85041598531e-03 -1.56457325836e-03  5.95099433245e-04  7.80977216730e-04 -1.47925575947e-03  3.34001480613e-04 -1.94372471840e-04 -3.75889348515e-04 -2.31984736035e-03  1.32459019259e-03  1.23473217661e-03 -1.10728178380e-03  1.02884641821e-03  2.47005825788e-03 -3.21818808748e-03 -9.54238754496e-04  3.34949124057e-04 -8.89177191960e-04  2.98620507357e-04  1.15274632113e-04 -1.31508921387e-03  2.78078394929e-03  3.43889411962e-04  3.22094473409e-03 -3.73759128400e-03  5.42127671668e-03 -2.35165631771e-04  2.12786859054e-03 -3.42419396991e-03
-8.11069046891e-04 -2.21671569280e-03 -4.61917726187e-04  7.84094998977e-04 -1.87580997345e-03  3.61739454219e-03  6.56237062101e-04 -3.13562256962e-03  1.37888057132e-03  4.56816094491e-03 -5.38316164561e-03  1.92849730718e-02  7.66591707103e-02  1.11106909526e-02 -1.61151218288e-04 -5.27050725112e-03  4.10726969989e-03 -2.38683821980e-03 -6.32816212549e-04 -2.87869252651e-03  2.15494760297e-04 -9.15081230250e-05  1.22107706265e-03  3.54912730847e-03  2.76847222261e-04 -1.80041314876e-03 -4.73494233708e-04 -5.11265373251e-03 -7.51729884008e-04 -6.10462954094e-04 -2.56683845821e-03 -3.11509708183e-04 -7.65428445112e-04  1.40240927776e-03  1.33542850898e-04 -4.39321417338e-03  8.40274362131e-04 -5.57799671123e-04 -2.21156042114e-04  9.40462707721e-05 -1.93458071315e-04 -1.74021458190e-03 -1.15604147566e-03 -7.36934246235e-04  1.16276128865e-03  1.90065766167e-04 -1.53521002541e-03  2.98930526287e-04  3.26218543001e-03 -8.07523401733e-04  1.41591708906e-04 -7.34479628913e-05 -1.60145525165e-03 -2.11150525330e-03  2.33618283342e-03 -1.15980094828e-04  2.97212045100e-03  6.70259971640e-04  6.30417709697e-03 -1.81619070964e-03  5.03966898917e-03  2.97431654154e-03 -2.11971313968e-03 -1.25972247276e-03
-2.34124841238e-03 -3.94646747324e-03  4.01674964641e-04  3.62256965061e-03 -2.12520356825e-03 -2.23142352224e-03 -7.43237934392e-04 -1.53624050845e-04  2.75691811308e-03  1.76006593782e-03  3.79908492401e-03  9.67355217403e-03  1.11106909526e-02  5.79547760366e-02 -7.61381707288e-03  5.28314348628e-03  9.37903890708e-03 -2.12450311986e-03 -5.66525778375e-04  3.06741103461e-04 -7.38084607485e-04 -3.16829258913e-03 -1.39269705246e-03  3.49374217911e-03  1.99836110726e-03  1.45108672137e-03  2.28475813912e-03  1.06932015022e-03 -1.41422691848e-03 -3.77194762890e-04 -1.22020291488e-03  1.10892745528e-03 -1.67767353993e-03  5.75614077481e-04 -1.20348087536e-04 -3.51052563686e-03 -1.21558692193e-03  1.25019529278e-04  2.33730272303e-03  2.76861601987e-03  3.50644827058e-03 -2.62714000195e-03  2.05421687125e-03 -2.21286540758e-03  5.37288953314e-04  1.13778107743e-03 -8.99191398613e-04  1.40500644080e-03  6.23793755698e-04 -4.31432763713e-05  5.99638054669e-04 -1.02693234975e-03  1.33109906447e-03  1.78542591549e-03 -1.95988561868e-06  8.15991447723e-04  2.47135381265e-04  3.27570685590e-03  1.34416291874e-03 -8.73021091034e-04  2.83455517695e-03  1.84149213113e-03  5.81924942881e-04  2.10592893711e-03
 2.15839781768e-04  5.69886639320e-03 -2.25338859150e-03 -1.58080071513e-03 -4.03152798685e-05 -2.91298625973e-04  1.32999288720e-03 -4.00495866887e-04  4.53737503826e-04 -3.66858371633e-03 -4.50690532117e-04 -5.20299806252e-04 -1.61151218288e-04 -7.61381707288e-03  6.52774158336e-02  6.34895162046e-03  1.30061668396e-02 -6.31835125655e-04  1.62217820860e-03  1.83909470171e-03 -8.65970253446e-04  7.54976408144e-05 -4.94835709325e-05  4.48374014419e-03 -1.74646337229e-03 -2.66828490259e-04  1.48064125501e-03 -8.21990576007e-04  1.74147111159e-03  9.40384159014e-04  3.74563259199e-03 -7.55652454938e-04 -2.83495733653e-03  1.45101097486e-03  1.64982354454e-03 -6.11740804911e-04  1.83295010455e-03 -1.92309234145e-03 -2.95554008415e-05 -2.81684303264e-03 -6.32131253125e-04 -4.68846908559e-04 -9.68269943653e-04 -2.27887936313e-03  5.33984995946e-04  2.64554378676e-03  3.89656014608e-04 -1.87604278769e-03 -2.13920214408e-03 -2.61495416597e-03  8.30488778285e-04 -2.28419282269e-03  1.77380604550e-03  7.25738686956e-04  1.99141465016e-03  6.66579890884e-04  1.40546866894e-03  3.13254597188e-04  5.67150745047e-04  1.03677344052e-03 -1.75469421359e-03  1.83549337852e-03 -2.59869846594e-03  1.57046702581e-04
-4.28147813605e-03 -5.11105271367e-03  1.45183908836e-03  6.35126168491e-04 -4.15533093557e-03 -3.94915929776e-03  9.04810037845e-04  7.38044154946e-04 -7.52348290926e-04 -1.70179575081e-03 -3.30773596484e-04 -4.75058883903e-04 -5.27050725112e-03  5.28314348628e-03  6.34895162046e-03  1.00223463755e-01 -6.99467180394e-03  2.38101195198e-03  4.07786709970e-03  3.96938804755e-03 -7.13539334431e-04 -1.26924093823e-03 -5.75729444434e-04 -1.11410350302e-04  4.30157378893e-03  2.65975875645e-03  7.20896260749e-04 -1.34568938279e-03 -3.36534631938e-05  3.26803249668e-04  5.04912844424e-03 -6.80439084213e-06 -5.80545806372e-03  1.89099958876e-03  4.89684921405e-03  6.70829419600e-04  2.35682936582e-03 -5.69144515604e-04  3.56669507208e-03  5.87685969627e-04 -3.54805135876e-04  3.41466384558e-04  6.00223277206e-04 -2.67442156931e-03 -8.96076583971e-04  3.10936285391e-03 -2.09310302971e-03  1.98149615344e-03  3.82819935784e-03 -2.04913476868e-03 -1.07214475776e-03  6.72174911844e-04  1.70770770713e-03 -3.01774777833e-03 -2.81390867770e-03  3.68631127757e-03 -8.32307118227e-04 -5.18007726099e-04 -3.41836700977e-03  9.95405617644e-04 -3.52179123471e-03 -2.54120261990e-03 -2.45321295097e-03  3.81798457134e-03
-3.31025865726e-04  2.36847693818e-03 -7.18698048881e-04  1.80765373802e-03  6.58021672772e-04 -3.44756543100e-04  1.48893953256e-03  9.51381659186e-04  1.72516729588e-03  5.17119433490e-04  8.24901592261e-04  2.97646510083e-03  4.10726969989e-03  9.37903890708e-03  1.30061668396e-02 -6.99467180394e-03  6.72178505159e-02 -7.78419795900e-03  2.34983101401e-03  1.67038166845e-03 -3.68044563647e-03 -7.52886969241e-05  7.94706400773e-04  5.75026710819e-03 -1.97919524949e-03 -1.04463035791e-03  3.31062039761e-03  2.40451312216e-03 -1.33981586877e-03 -2.55124419981e-04  1.75502250345e-03 -3.59830898507e-05 -1.62568755938e-03 -8.40958247236e-04 -1.68765594628e-04 -1.85119090746e-03  1.38656589554e-03 -4.30489633678e-04  1.88399705658e-03  4.35800653355e-04  2.06316624453e-03 -1.09314740145e-03  1.83433755638e-03 -2.91274942548e-03  1.64967614425e-03 -6.29512618781e-04  1.85964005333e-03 -4.87602526972e-04 -1.32447917218e-03  5.19329377174e-04 -1.28856909082e-03 -2.54360452612e-03 -1.16720666450e-04  3.93379566235e-04  1.29737247234e-03 -1.68764335423e-03  2.36127852303e-04 -5.27646994817e-05  2.63584617899e-03 -1.84500792622e-03 -1.15014035962e-03 -1.72331049566e-03 -1.38252524497e-03  9.83835070470e-05
 1.18970038867e-03  1.73885226801e-03 -9.22435329078e-04 -6.67375882376e-04 -1.26875342540e-03 -3.51218624051e-03  3.65965297562e-03 -7.47918730830e-04 -8.89608538251e-04 -3.17446263789e-03 -9.04602361137e-04 -3.96131581657e-03 -2.38683821980e-03 -2.12450311986e-03 -6.31835125655e-04  2.38101195198e-03 -7.78419795900e-03  7.89598772307e-02 -7.93227763987e-03 -5.40040743119e-03  3.26712224340e-03 -7.92075088303e-04 -2.57198038940e-03 -1.42196276901e-03  2.03863475857e-03 -1.49568425573e-03 -4.20020685729e-05  2.48914068205e-03  1.87052149167e-03  1.81086634348e-03  2.44498570071e-03  5.90801936228e-04 -2.02871851328e-03 -1.80829827652e-03 -1.75136968458e-03 -3.20630018647e-04 -1.57535468618e-03  1.76089075353e-03  2.04895125053e-04  4.55889032019e-05  1.21168079930e-03  4.59415708930e-04  7.17141662458e-04  2.28840614284e-03 -2.86896604617e-03  4.71654259484e-03  2.98277246385e-03  1.89124005720e-03 -5.14131307819e-03 -1.53421488928e-03 -2.65713011001e-03 -3.64665892344e-04 -2.83017340169e-03 -1.92612152779e-03 -8.78104946188e-04  5.06584313749e-04 -1.24067988641e-03  6.20107961465e-04  8.05666050596e-04  2.55076427137e-04 -4.34382344438e-04 -2.07034441731e-04 -1.20709444253e-03 -4.44705553580e-04
-2.75073635855e-03  2.44480705138e-03  2.47228790401e-04  3.87966116859e-03 -8.88510273844e-04 -1.00838114704e-04  7.74122356652e-04  6.02779269711e-04  2.78238239908e-04 -2.01929364162e-03  7.31846333613e-04 -1.11755163244e-03 -6.32816212549e-04 -5.66525778375e-04  1.62217820860e-03  4.07786709970e-03  2.34983101401e-03 -7.93227763987e-03  5.62835190619e-02  9.68916030615e-03 -5.52963312448e-03 -3.13863892723e-03 -3.13711420076e-04 -9.77418091159e-04 -2.41616296432e-04 -3.05343418241e-04  7.08502701054e-05 -7.95975245149e-04  1.61686737295e-03  7.68765638343e-04  5.28019370061e-04  2.19581173798e-04  1.29225861624e-03 -2.69992386246e-04  4.45895344720e-05  4.90182015582e-04  2.08715045531e-03 -5.27614242610e-06 -1.62862322740e-03 -2.12932483948e-03 -3.95540977072e-04 -2.50992127160e-05 -1.12783737585e-03 -2.07539648801e-03  3.35689168967e-04 -4.08020333585e-03 -1.31071505516e-03 -2.19580436731e-03 -2.64712526113e-04  1.96629136119e-05 -7.78356952794e-04  1.27805227380e-03 -1.11701379277e-03  1.32296701160e-03 -1.12431112033e-03 -1.65628004567e-03 -7.67201450875e-04 -4.40627146690e-03 -1.50988520766e-03 -7.22070289097e-04  2.32923461111e-05 -7.39197260509e-04  7.65111117632e-04  5.89839489439e-04
-1.27653125808e-03  5.01645146669e-03  3.12098677598e-03  3.34883621254e-04 -6.09232875451e-03 -3.73212539106e-03  3.56223065490e-03 -1.04148482574e-03 -7.94002664142e-04  4.01818831969e-04  1.90309819976e-03 -1.53540808733e-03 -2.87869252651e-03  3.06741103461e-04  1.83909470171e-03  3.96938804755e-03  1.67038166845e-03 -5.40040743119e-03  9.68916030615e-03  1.09541859887e-01  1.62959696827e-03  2.70719808355e-03  1.00664956531e-04 -1.91482004962e-03  9.15277415901e-04  2.47891395766e-03  2.18699003368e-04 -3.23106058419e-03 -4.29081322238e-03  3.93985233097e-03  5.07647996117e-03 -2.92237492957e-03  1.17710227503e-03 -2.40050547513e-03  3.24823974580e-03  1.84603608789e-03 -4.09878224199e-03  4.37969365110e-03 -1.99289700404e-03 -3.60190566198e-03  3.70927548641e-03 -1.99607051625e-03 -2.21468916280e-03 -1.29885811581e-03 -3.56419745761e-03  9.46261847552e-04 -2.06619270974e-03 -1.57844827194e-03 -1.10374676165e-03 -2.01252019582e-03  7.73028990483e-05 -3.25214731971e-04  4.58240004970e-03  2.26822640080e-04  2.13136634893e-03  1.41074820972e-03 -8.32884823013e-04  1.68848059007e-03 -9.43881638452e-04  1.26332507543e-03  1.20389325773e-03 -3.23960003787e-03 -9.97164379950e-04 -2.53193063066e-03
-4.85311217481e-03  2.22166099756e-03  1.35812459971e-03  1.34838493252e-05 -3.05530382506e-03 -4.98217493494e-03  1.91617029977e-04  1.04140983549e-03 -2.99755674946e-04 -4.28370452297e-03  1.05473795701e-03  1.22523707155e-03  2.15494760297e-04 -7.38084607485e-04 -8.65970253446e-04 -7.13539334431e-04 -3.68044563647e-03  3.26712224340e-03 -5.52963312448e-03  1.62959696827e-03  9.11587140951e-02 -6.16594551122e-03  3.32916879076e-03 -9.59066652499e-04  1.33829377754e-03  4.47049226648e-04 -6.42962392390e-04 -1.32851644894e-03  1.12633227045e-04  5.42800672629e-03  1.20848635060e-03 -1.43079286666e-03  1.77101732807e-03  1.56053677792e-03  4.73103112153e-03  1.72502286845e-03 -8.37593570650e-04 -3.24542511156e-03  2.04802071989e-03  4.23685172244e-04  1.05308363681e-03 -4.04863875059e-03  9.25503947508e-05  5.42495898561e-05  4.07487172882e-03  1.91632701059e-03  2.04127547355e-03  1.71044347644e-03  9.87349606203e-04  3.48852349706e-03 -1.36568191760e-03  2.94846330754e-04 -3.44655357633e-03 -1.71302988412e-03  4.83587311227e-03  1.57715161504e-05 -1.57556354626e-03 -1.20895234141e-03 -2.09518633622e-03 -9.24376645794e-05  1.23728944819e-03  8.63479694980e-04  1.09661609596e-03  2.16729179656e-03
-3.83741782336e-04  4.67685478878e-03  2.50780452887e-03  1.87983059474e-03  1.94749299705e-03  7.57284494425e-04  1.35202622297e-03 -1.17596620949e-03 -7.22893755318e-04  1.37794151952e-03  2.15914240602e-04  1.55259395835e-03 -9.15081230250e-05 -3.16829258913e-03  7.54976408144e-05 -1.26924093823e-03 -7.52886969241e-05 -7.92075088303e-04 -3.13863892723e-03  2.70719808355e-03 -6.16594551122e-03  7.75632281704e-02  1.52079276045e-02 -5.85562728508e-03 -3.93512687222e-03  1.53739590330e-03  4.55950984090e-04  1.68917772061e-03 -3.30646421557e-03  1.44149784857e-03 -2.12971213158e-03 -7.27808908364e-05  6.76964722016e-04 -1.46952689063e-03 -1.98326650124e-03 -4.77416115840e-04  1.31247402016e-03  1.20979117819e-03  3.34184825457e-03  5.86095264638e-04  3.49725938160e-03  2.31698745220e-03 -1.30589067721e-03  2.69712741050e-03  4.57344330552e-04  3.79202577232e-03 -1.00488566242e-03 -2.50718660847e-03 -1.92954979971e-03 -2.07681471040e-03 -2.38552776193e-03  1.14623759198e-04  5.20978464726e-05 -3.12945668985e-03 -4.23673406710e-07  4.78605367733e-05 -1.77421831293e-03 -1.17857554352e-03 -2.25089887381e-03  1.33821470131e-03 -1.76671037418e-03  1.58533501419e-03 -1.85429915467e-03  9.44742116274e-04
 6.05399003597e-04 -9.53960007201e-04  1.31148674894e-03  1.45493638770e-04  1.09317118818e-03  1.75895286507e-05  3.99960459225e-04  1.03559073751e-03 -4.45941914409e-04  2.88369931203e-03  9.37586470426e-04  2.51285998019e-03  1.22107706265e-03 -1.39269705246e-03 -4.94835709325e-05 -5.75729444434e-04  7.94706400773e-04 -2.57198038940e-03 -3.13711420076e-04  1.00664956531e-04  3.32916879076e-03  1.52079276045e-02  7.42356509485e-02 -2.51660243182e-03  1.06610181354e-02  3.12803514707e-03 -8.75260099980e-04  9.60632815212e-04 -3.83928736530e-03  3.81320256740e-03  1.59911744815e-03 -6.05551396510e-05  1.66002963877e-03 -1.19053838758e-04  4.11287657026e-04 -1.67489124721e-04  2.38547216490e-03  5.01729207064e-04  3.91723885052e-04  1.55600663872e-03  5.35750220226e-04  8.31160309504e-04  5.91588355104e-04 -6.50581245648e-05 -5.25077739746e-04  4.41859667185e-03 -1.67267082167e-03  7.42190468252e-04 -7.30489077515e-04 -2.88694623555e-03 -1.07469117038e-03 -8.02159703877e-04 -1.08475752998e-04 -2.04329010976e-03 -1.59023829043e-03 -1.13899608931e-03 -8.52156472301e-04  8.90060558557e-04 -6.99180035900e-04 -3.28151089775e-03  3.42080343838e-03  1.19471711856e-03  3.89050640003e-03 -2.38321862360e-03
-1.88705589524e-03  4.53052666557e-03 -5.50480492419e-04 -2.70397889575e-03  1.08258361941e-03 -2.11066870768e-03  3.69003141105e-03 -7.39554098484e-04  3.92750355136e-03  1.90193671154e-03  1.23150209407e-03  3.71691512088e-03  3.54912730847e-03  3.49374217911e-03  4.48374014419e-03 -1.11410350302e-04  5.75026710819e-03 -1.42196276901e-03 -9.77418091159e-04 -1.91482004962e-03 -9.59066652499e-04 -5.85562728508e-03 -2.51660243182e-03  8.96140203578e-02  5.04893277862e-04  5.43040330148e-04  1.01427808915e-02 -3.25110611952e-03  1.73534440194e-03 -2.26972680581e-03  4.31730493780e-05  1.75055163149e-03  4.42862017472e-03  2.61753655841e-03  1.75163275902e-03 -2.49749203718e-03 -4.34695443284e-03 -3.00209067926e-03 -2.34640723525e-03 -4.52304770607e-03 -3.10251167380e-03  1.45658330938e-03 -2.02718902274e-03 -2.79801775827e-03  8.12389955335e-04 -1.12798790944e-03 -1.17708038042e-03 -8.68621294194e-05  3.27182002982e-03 -3.52720703282e-03  2.64111364209e-03 -2.35048478101e-03 -8.49050585285e-04  3.13873983725e-03  4.55239554996e-03  2.45136324587e-03  9.30750657625e-04 -1.73735639926e-03 -1.37375232076e-03 -2.92029282374e-03 -2.04005532821e-03 -9.63874791975e-04 -8.31616228827e-04  6.30278827894e-04
-1.92522700560e-03 -9.75444629253e-04 -8.05752679279e-04 -5.62356847361e-03 -2.03230093109e-03 -2.22348587409e-03 -1.26203762261e-03  8.50949718088e-04  3.21453680160e-05  2.85307936610e-04  1.07645187939e-03  2.86011688454e-03  2.76847222261e-04  1.99836110726e-03 -1.74646337229e-03  4.30157378893e-03 -1.97919524949e-03  2.03863475857e-03 -2.41616296432e-04  9.15277415901e-04  1.33829377754e-03 -3.93512687222e-03  1.06610181354e-02  5.04893277862e-04  8.79125163526e-02  1.34640089823e-02 -2.27174895642e-03 -4.56153544720e-04 -4.89472875560e-03  8.79462015874e-04  3.39895154756e-03 -1.29773755490e-04 -2.73685130993e-03  1.24011621531e-03  6.29230797388e-03 -9.56527713176e-04  1.33914790134e-03  1.98798834185e-03  3.18340001707e-03  5.92408524423e-04 -2.54225246336e-03  3.71489442175e-03 -1.31533149373e-03 -3.33471711625e-03  2.81012116975e-04 -5.61330591227e-04 -2.87690735976e-03  9.11550081273e-05  3.45846375465e-03 -5.44247858158e-03 -7.54740012165e-04 -9.72642195215e-04  1.63315131742e-03 -9.66115004033e-04 -8.72254193206e-04 -1.10930623015e-03  2.85781545006e-03  1.82647447904e-03  3.50891955222e-04 -9.40541968671e-05  1.19656282762e-03 -3.49334941741e-03  1.51080057975e-03 -9.36117196652e-04
-2.70178229997e-03 -3.83350781271e-03 -7.12280320761e-04 -4.44732392405e-03 -2.22828405690e-03 -2.09898956402e-03 -1.64730257091e-04  3.95473831814e-04  1.07179676435e-03 -2.21496715529e-04  5.61797667756e-05  1.08112393420e-03 -1.80041314876e-03  1.45108672137e-03 -2.66828490259e-04  2.65975875645e-03 -1.04463035791e-03 -1.49568425573e-03 -3.05343418241e-04  2.47891395766e-03  4.47049226648e-04  1.53739590330e-03  3.12803514707e-03  5.43040330148e-04  1.34640089823e-02  5.94448605562e-02  1.36646006371e-03  1.90853055282e-03 -1.14531012922e-02  2.25038425073e-03  1.80960182536e-03 -1.13694286695e-03 -5.93231895802e-04  7.26698849936e-04  1.81123268953e-03  1.41525609881e-03 -1.10224898416e-03  6.01943636206e-04  1.66865212708e-03  1.40197594906e-03 -1.75196903932e-04  8.95955395352e-04 -6.57857966781e-04 -3.41089756748e-03 -7.29463868956e-04  2.46237130244e-03 -3.42990092533e-05  3.50956551987e-04  3.04292218598e-03 -2.25913263231e-03  1.90943342977e-04  4.33798089648e-04 -7.30297838765e-04 -1.05963293404e-03 -1.83892328616e-03  1.95175843408e-03  1.14206475886e-03  1.62485813602e-03 -4.61533343004e-03 -5.74326162744e-04 -1.23150682357e-03 -1.61566506382e-03  3.86520058447e-03  7.98933926011e-04
-4.18002242720e-03  9.26307177932e-04 -1.78471127538e-03 -9.52763117426e-04 -8.34876304961e-04 -1.57250827436e-04  9.64949084050e-04 -1.48725767002e-04  3.29030999050e-03 -6.40456984724e-04  6.20482228153e-04 -1.58791662339e-04 -4.73494233708e-04  2.28475813912e-03  1.48064125501e-03  7.20896260749e-04  3.31062039761e-03 -4.20020685729e-05  7.08502701054e-05  2.18699003368e-04 -6.42962392390e-04  4.55950984090e-04 -8.75260099980e-04  1.01427808915e-02 -2.27174895642e-03  1.36646006371e-03  9.06035175000e-02 -1.03032244198e-03  1.83484695416e-03  1.05486594434e-03  1.04700199323e-03  3.05177013273e-03 -6.53499567347e-04 -3.06860119782e-03 -1.87313371281e-03 -1.05514732885e-03 -5.44659132871e-04 -5.13167833807e-03  5.05276645553e-03 -6.88536500318e-04 -6.43057786613e-04  2.07328475368e-03  1.27084105572e-03  2.78459389797e-04 -1.62573499109e-03  2.71237101128e-03  5.31611346594e-05 -1.52534190828e-03 -1.35047693643e-03 -4.63415474616e-03 -1.91310185464e-03  1.91065220799e-04 -2.57358390349e-04 -1.02055373996e-03  1.25257907688e-03  1.18177811644e-03  5.89423068220e-04 -3.70438393832e-03 -7.11886826095e-04  1.89199495058e-03  1.38373771228e-03 -4.21006866584e-03 -7.20903097912e-03 -3.20900464115e-03
-4.54418946791e-04 -6.70330136799e-03 -4.50482955717e-04 -2.13843583562e-03 -6.09827507970e-04 -5.91629646693e-04 -1.92066071389e-03  1.32696816588e-03 -2.94748339785e-03 -1.74060502730e-03 -1.49463588686e-03 -4.34101470777e-03 -5.11265373251e-03  1.06932015022e-03 -8.21990576007e-04 -1.34568938279e-03  2.40451312216e-03  2.48914068205e-03 -7.95975245149e-04 -3.23106058419e-03 -1.32851644894e-03  1.68917772061e-03  9.60632815212e-04 -3.25110611952e-03 -4.56153544720e-04  1.90853055282e-03 -1.03032244198e-03  9.14405941996e-02 -3.65901650313e-03  1.20749025640e-03 -1.00080890557e-02  3.25394956572e-03  1.65295611471e-03 -2.29703729442e-05 -1.74311327644e-03 -5.83861164963e-04  5.18872397761e-03  1.37664359252e-03  8.70194324117e-04 -7.09829073559e-05 -6.24540292939e-04  1.21444130154e-03 -1.96541401468e-03  1.30507237427e-03 -7.68056358736e-03  4.52994186481e-03  2.08074814063e-04 -3.21109307728e-04 -4.03938995686e-03 -1.76531451664e-03  2.28149530223e-03 -2.50639024903e-03  2.67306897662e-04  2.64302896640e-03 -3.72894842519e-03 -9.09958867551e-04  1.61556117576e-03  2.91352239724e-04  8.47388581305e-05  2.83284795009e-03  2.49894551233e-05  1.84572775557e-03  1.12875267817e-03 -1.06031191147e-03
-4.42990209251e-04  1.91103198896e-03  1.26635278617e-03  9.92300810661e-04  1.30814500061e-05  1.12371700695e-03  1.47604508051e-03 -2.06399494086e-03 -1.20796889965e-03 -4.89470836352e-04  3.60235843737e-04  2.03308113079e-03 -7.51729884008e-04 -1.41422691848e-03  1.74147111159e-03 -3.36534631938e-05 -1.33981586877e-03  1.87052149167e-03  1.61686737295e-03 -4.29081322238e-03  1.12633227045e-04 -3.30646421557e-03 -3.83928736530e-03  1.73534440194e-03 -4.89472875560e-03 -1.14531012922e-02  1.83484695416e-03 -3.65901650313e-03  6.74018670019e-02 -9.91374817135e-03 -9.96440569433e-03  2.85884500242e-03 -1.15826644633e-03 -1.57561409933e-03 -2.33721757524e-03 -1.08560734076e-03 -2.53117027239e-03  7.50373940540e-04 -2.20809780771e-04 -2.70828098991e-03 -3.33422870304e-03  2.51745576317e-03  9.73915357896e-04  1.36388614180e-03 -2.44676492008e-03  3.81134334930e-03  4.43701420640e-04 -3.07350523676e-03 -3.47604368031e-03  2.46097973750e-03  1.92625054976e-03 -7.38470364699e-04 -7.76829358593e-04  1.22519463795e-03  3.07607491546e-03 -1.37642259246e-03 -1.50518330433e-03  5.89279642265e-04 -8.73145997280e-04 -3.10150630611e-04 -1.07817081754e-03  7.38176231065e-04 -4.32539260575e-03 -3.97990278329e-04
-8.10536440478e-04 -1.77155807615e-03 -7.88984035420e-04 -3.59580710700e-04  1.10182282071e-04 -6.47673951776e-05  1.85103392375e-03 -5.52545934019e-04  9.00279034596e-04 -4.21937777058e-04  2.38293082475e-04 -1.50230391909e-03 -6.10462954094e-04 -3.77194762890e-04  9.40384159014e-04  3.26803249668e-04 -2.55124419981e-04  1.81086634348e-03  7.68765638343e-04  3.93985233097e-03  5.42800672629e-03  1.44149784857e-03  3.81320256740e-03 -2.26972680581e-03  8.79462015874e-04  2.25038425073e-03  1.05486594434e-03  1.20749025640e-03 -9.91374817135e-03  7.07262830308e-02  2.07743503632e-02 -1.25557982182e-02  7.04670110297e-03 -1.70470786447e-04  2.10996815900e-03 -5.55569185369e-04  2.77352727060e-04  1.54719471908e-04  1.89149934022e-03  1.62133707294e-03  1.38286882605e-03  9.79594090809e-04 -4.54639404270e-04  3.58092275433e-03  1.20692584705e-04 -2.13598795959e-03  1.53508096760e-03 -1.64283292717e-03 -1.31940810842e-03 -2.40149906315e-03 -3.71701223133e-03  2.59573571920e-03 -9.27996157385e-04  4.29219635750e-04  3.03433845467e-03 -6.33349727629e-05 -2.71154756702e-03  6.10697946904e-04  2.32248761646e-03  1.02252394223e-03 -3.16654561623e-04  5.56441153616e-04  3.82099481032e-04 -1.41062455877e-03
-9.62153559598e-04  3.00655187592e-04 -5.33298972029e-04 -1.95177644715e-03 -1.07602150603e-03 -2.44530385451e-03 -6.07935055626e-04  7.16193369245e-04  5.00055191532e-04  1.42567832200e-03 -2.25197777472e-04 -1.20121861373e-03 -2.56683845821e-03 -1.22020291488e-03  3.74563259199e-03  5.04912844424e-03  1.75502250345e-03  2.44498570071e-03  5.28019370061e-04  5.07647996117e-03  1.20848635060e-03 -2.12971213158e-03  1.59911744815e-03  4.31730493780e-05  3.39895154756e-03  1.80960182536e-03  1.04700199323e-03 -1.00080890557e-02 -9.96440569433e-03  2.07743503632e-02  8.16351219758e-02 -1.27902297087e-02 -1.29507567633e-02  2.36594978161e-03  8.29718489826e-03 -9.22010413549e-04 -2.37779299669e-03  1.43769439616e-03  3.15346183283e-03  5.46216797754e-03  1.58286815772e-03 -1.18340319281e-03  1.30472215593e-03 -2.06448713658e-03  2.61015531748e-04  1.85637452334e-03 -5.30283248315e-04  2.63760542790e-04  1.89066563534e-03 -1.56449484810e-03 -1.07964010871e-03 -4.42899926924e-04  1.85584508706e-03 -1.74793475347e-03  2.26064107641e-03  3.17422621350e-03  1.15786435785e-03 -1.96373825654e-03 -1.01136535276e-03  3.51226977996e-03 -3.71208501621e-04 -3.09817147663e-04 -2.26226238287e-03 -3.31397672200e-04
 8.60119618336e-04 -1.69251448953e-03 -6.90757055549e-04 -8.06152330035e-04  3.09942351215e-03  1.90889968683e-03  5.27784739682e-04  1.68189367495e-04 -5.41172898288e-04 -1.39155603479e-03  5.72931200025e-05  5.07734444759e-04 -3.11509708183e-04  1.10892745528e-03 -7.55652454938e-04 -6.80439084213e-06 -3.59830898507e-05  5.90801936228e-04  2.19581173798e-04 -2.92237492957e-03 -1.43079286666e-03 -7.27808908364e-05 -6.05551396510e-05  1.75055163149e-03 -1.29773755490e-04 -1.13694286695e-03  3.05177013273e-03  3.25394956572e-03  2.85884500242e-03 -1.25557982182e-02 -1.27902297087e-02  5.56614371587e-02 -1.29849027132e-02  2.52214752778e-03 -2.73353467096e-03 -2.49752640148e-03  2.33132798508e-03 -1.31597846464e-03 -1.09746932770e-03 -1.22021408644e-03 -8.05682010223e-04  4.21672117178e-04 -4.65297704019e-04 -3.92487469681e-03 -1.04788668840e-03 -2.23719964544e-04 -1.44776036952e-03  3.19888996798e-03  1.19525909069e-03  1.50610914105e-03 -4.94976760152e-04 -1.07967332342e-03  3.08876536591e-05 -5.22727213731e-04 -2.91128494170e-03  1.00351952683e-04  1.61024282106e-03 -9.62147475718e-04 -3.08468290887e-04  4.15253796979e-04 -7.05230481378e-04  1.36431303386e-04 -1.48583475593e-03  6.46955003332e-04
-1.15370048292e-03  3.33752448404e-03  2.01429660873e-03  3.84709049870e-03 -1.33012061493e-03  4.10864923295e-03  1.02078179665e-03  1.36566678172e-05 -2.99392120086e-03 -6.69181927428e-04 -1.31976969545e-04 -3.07327652386e-04 -7.65428445112e-04 -1.67767353993e-03 -2.83495733653e-03 -5.80545806372e-03 -1.62568755938e-03 -2.02871851328e-03  1.29225861624e-03  1.17710227503e-03  1.77101732807e-03  6.76964722016e-04  1.66002963877e-03  4.42862017472e-03 -2.73685130993e-03 -5.93231895802e-04 -6.53499567347e-04  1.65295611471e-03 -1.15826644633e-03  7.04670110297e-03 -1.29507567633e-02 -1.29849027132e-02  9.40104182945e-02 -1.35128391492e-03 -4.95828283650e-03  2.72455122505e-03 -2.49748753408e-03 -3.06370211493e-03 -3.73011784828e-03 -4.88602311555e-03 -2.94512514664e-03  5.40314241428e-04 -2.54948141197e-03  7.56948221883e-03  2.86028247140e-03 -6.88573518437e-03  7.03386590943e-03 -3.19718731887e-03 -5.03091894595e-03 -5.35662066013e-03 -2.27392303990e-03  3.84229613506e-03 -1.46048343517e-03  3.03963279442e-03  5.62870969405e-03 -2.48033090710e-03 -3.72128633045e-03 -1.23402175368e-03  1.50728478031e-03 -3.18955197035e-03  1.85900090677e-03  3.84556249761e-03  2.52694365464e-03 -1.53687077039e-03
 1.11522037041e-03 -2.40669999355e-03 -2.70293146448e-03 -3.15966099508e-03 -2.06669571637e-03 -3.59442614358e-03 -7.58904738173e-04  1.87145392129e-03 -1.22115355333e-03  1.29316155667e-03  7.68823254009e-05  1.59234104559e-04  1.40240927776e-03  5.75614077481e-04  1.45101097486e-03  1.89099958876e-03 -8.40958247236e-04 -1.80829827652e-03 -2.69992386246e-04 -2.40050547513e-03  1.56053677792e-03 -1.46952689063e-03 -1.19053838758e-04  2.61753655841e-03  1.24011621531e-03  7.26698849936e-04 -3.06860119782e-03 -2.29703729442e-05 -1.57561409933e-03 -1.70470786447e-04  2.36594978161e-03  2.52214752778e-03 -1.35128391492e-03  6.60348856842e-02  2.34396951928e-02 -9.87426773020e-03 -4.59199885256e-03 -7.77917794344e-04 -3.00190635022e-03  1.74536487397e-03  5.86649755219e-04 -2.80307196315e-03 -1.54646951486e-03 -8.11294492597e-04 -1.98512070721e-03  1.47910032635e-03 -5.83188751881e-04  1.63889081458e-04  2.09135054188e-03  2.54936589062e-03 -4.90371709146e-04 -2.79465985358e-03 -9.90745652774e-04 -2.19675842943e-03  2.18887071723e-03  2.29881993608e-03  1.38349252599e-03 -3.15315823331e-04 -2.57466363057e-03  3.63114839211e-03  3.15833135495e-03  1.68955673005e-03 -1.39546678232e-03 -1.10389170218e-03
-1.63195791397e-03 -1.55757134439e-03 -2.57144635667e-03 -3.47701967586e-03 -2.32664932696e-03 -3.19821704320e-03  2.14815518816e-03  8.50567613203e-05  1.71941716751e-03  8.72399206177e-04  5.43440544047e-04 -2.02235647495e-03  1.33542850898e-04 -1.20348087536e-04  1.64982354454e-03  4.89684921405e-03 -1.68765594628e-04 -1.75136968458e-03  4.45895344720e-05  3.24823974580e-03  4.73103112153e-03 -1.98326650124e-03  4.11287657026e-04  1.75163275902e-03  6.29230797388e-03  1.81123268953e-03 -1.87313371281e-03 -1.74311327644e-03 -2.33721757524e-03  2.10996815900e-03  8.29718489826e-03 -2.73353467096e-03 -4.95828283650e-03  2.34396951928e-02  9.29599130043e-02  1.75186500538e-02 -8.26294055641e-03 -6.23610663909e-03 -5.50485289294e-03 -7.09626053979e-04 -2.45236177537e-03 -4.25011055012e-04 -4.06242602570e-05 -1.91152450938e-03 -5.89016133547e-04  5.79097913986e-03 -1.95899131879e-03 -1.42824969297e-03  2.20204228233e-03  2.08600324043e-03  1.12081521250e-03 -2.19529954978e-03 -1.22494515079e-04 -2.50786547976e-03  4.07229330788e-03 -1.27841065052e-03  3.47839246454e-03 -3.56639542544e-03 -4.95499735990e-03  6.40955750409e-03  3.79691793885e-05 -3.36240463418e-03  1.42537021637e-03  6.49536236504e-04
 6.15008761794e-04 -1.81383871384e-04 -2.62796936151e-03 -7.69167810839e-03 -3.11932237581e-03 -2.68859947546e-03 -5.30463509553e-04 -8.69178225373e-04  4.86254248587e-04  2.55564138659e-04  9.40710574338e-04 -2.85041598531e-03 -4.39321417338e-03 -3.51052563686e-03 -6.11740804911e-04  6.70829419600e-04 -1.85119090746e-03 -3.20630018647e-04  4.90182015582e-04  1.84603608789e-03  1.72502286845e-03 -4.77416115840e-04 -1.67489124721e-04 -2.49749203718e-03 -9.56527713176e-04  1.41525609881e-03 -1.05514732885e-03 -5.83861164963e-04 -1.08560734076e-03 -5.55569185369e-04 -9.22010413549e-04 -2.49752640148e-03  2.72455122505e-03 -9.87426773020e-03  1.75186500538e-02  9.36408344640e-02  4.47204359419e-03  5.93382174430e-05 -6.03554643269e-03  5.23865704329e-04 -2.56138340040e-03  1.04646761490e-03 -2.59330465067e-04 -2.26779596860e-03  1.98061488592e-03 -2.50577784192e-03 -6.09920213695e-04  2.07933475173e-03  5.34012641596e-04  1.02285856536e-03 -6.30551757174e-04  1.29453076188e-03 -1.10531410814e-03  2.96529467340e-04 -1.14226798870e-03 -1.17303615030e-03 -2.57780671046e-04 -4.33627193699e-03 -5.06083535583e-03 -1.92759250350e-04 -2.83768526466e-03 -2.65058562768e-03  1.53986041862e-03  9.98995553436e-04
 3.27458205458e-03 -3.41915734167e-03  1.34085886142e-03 -5.44624618780e-03  1.12967459081e-03  3.10029085453e-03  1.57890417823e-03 -2.05574839181e-03 -4.09157973749e-03 -1.60446712975e-04 -3.55515863749e-03 -1.56457325836e-03  8.40274362131e-04 -1.21558692193e-03  1.83295010455e-03  2.35682936582e-03  1.38656589554e-03 -1.57535468618e-03  2.08715045531e-03 -4.09878224199e-03 -8.37593570650e-04  1.31247402016e-03  2.38547216490e-03 -4.34695443284e-03  1.33914790134e-03 -1.10224898416e-03 -5.44659132871e-04  5.18872397761e-03 -2.53117027239e-03  2.77352727060e-04 -2.37779299669e-03  2.33132798508e-03 -2.49748753408e-03 -4.59199885256e-03 -8.26294055641e-03  4.47204359419e-03  1.01248148206e-01 -4.82965139843e-03  6.22401353641e-03  2.30323546059e-03  1.72998317106e-03 -2.88211875158e-03 -1.41837522440e-03 -6.35100796213e-04  1.92101861378e-03 -5.37523543782e-03 -4.08166591044e-03  2.22438412577e-03  3.06644269334e-03  1.00689685255e-03 -2.19205791533e-03  1.23658999324e-03  2.57792225729e-03  1.80040647257e-03 -2.53383946313e-03  8.17750665691e-04  1.20626753464e-03 -2.61315477380e-03 -2.59890681569e-03 -3.22505575210e-03  6.80265649140e-03  1.25508212770e-03 -9.07077314100e-04 -3.87360619106e-03
 7.37803150988e-04 -1.24145949690e-03  2.34180429208e-03  5.83838902472e-03 -6.35351212576e-04 -2.54553846288e-03 -2.62402732575e-03  9.40459725378e-04 -6.58202349799e-04  9.10030906373e-04 -3.52174643553e-04  5.95099433245e-04 -5.57799671123e-04  1.25019529278e-04 -1.92309234145e-03 -5.69144515604e-04 -4.30489633678e-04  1.76089075353e-03 -5.27614242610e-06  4.37969365110e-03 -3.24542511156e-03  1.20979117819e-03  5.01729207064e-04 -3.00209067926e-03  1.98798834185e-03  6.01943636206e-04 -5.13167833807e-03  1.37664359252e-03  7.50373940540e-04  1.54719471908e-04  1.43769439616e-03 -1.31597846464e-03 -3.06370211493e-03 -7.77917794344e-04 -6.23610663909e-03  5.93382174430e-05 -4.82965139843e-03  6.60344563196e-02  7.12550284361e-03 -4.39529444420e-04  6.68038349545e-03  1.92414954071e-03 -5.77699653860e-05  2.31996254023e-03  2.75280870312e-05 -1.34458033633e-03 -2.39586411976e-04 -1.52931404622e-03 -1.07839208719e-03  1.70574954873e-04 -1.42418326365e-03  1.04572341884e-03  9.88735443505e-04  4.80109616382e-04 -1.50101285051e-03  5.45887565914e-04  2.23502477269e-03 -1.02277814450e-04  2.40004155796e-03 -6.35441879914e-04 -2.98246446945e-03  1.32216845135e-03  1.25288644703e-04  1.88621963457e-03
-2.30093259084e-03 -8.54903833223e-04  1.69321645795e-03 -4.99155753722e-04  5.89553853320e-04  7.27378475413e-04 -1.16465060855e-03  1.83270142143e-03 -2.03344554970e-03 -1.80556427072e-04 -6.14237769474e-04  7.80977216730e-04 -2.21156042114e-04  2.33730272303e-03 -2.95554008415e-05  3.56669507208e-03  1.88399705658e-03  2.04895125053e-04 -1.62862322740e-03 -1.99289700404e-03  2.04802071989e-03  3.34184825457e-03  3.91723885052e-04 -2.34640723525e-03  3.18340001707e-03  1.66865212708e-03  5.05276645553e-03  8.70194324117e-04 -2.20809780771e-04  1.89149934022e-03  3.15346183283e-03 -1.09746932770e-03 -3.73011784828e-03 -3.00190635022e-03 -5.50485289294e-03 -6.03554643269e-03  6.22401353641e-03  7.12550284361e-03  9.19252839555e-02 -2.93093842318e-03  5.52787090709e-03  9.09109692836e-03 -4.15036705175e-03 -2.37921962921e-04 -2.62507148276e-03  3.29402486117e-03  7.84447810039e-04 -1.10755740962e-04  1.60448275637e-03 -5.65098260388e-03  2.64012241703e-03  3.20816194413e-03 -1.34859350341e-03  4.17156440105e-03  3.91259031888e-03  1.83322845652e-03 -6.96560700210e-04 -1.26928341862e-03 -3.74054376893e-04  1.45960281139e-03 -8.57441883920e-04 -1.12218874134e-04  2.19460141595e-03  4.90364715635e-04
 1.32696831045e-03  8.62205739438e-04 -1.18431346172e-03  2.72062201608e-03 -1.45133215146e-03 -2.83542596322e-03  6.99527272881e-04  1.29775179989e-03 -1.41467518524e-03  2.57734653247e-03 -1.72386143829e-03 -1.47925575947e-03  9.40462707721e-05  2.76861601987e-03 -2.81684303264e-03  5.87685969627e-04  4.35800653355e-04  4.55889032019e-05 -2.12932483948e-03 -3.60190566198e-03  4.23685172244e-04  5.86095264638e-04  1.55600663872e-03 -4.52304770607e-03  5.92408524423e-04  1.40197594906e-03 -6.88536500318e-04 -7.09829073559e-05 -2.70828098991e-03  1.62133707294e-03  5.46216797754e-03 -1.22021408644e-03 -4.88602311555e-03  1.74536487397e-03 -7.09626053979e-04  5.23865704329e-04  2.30323546059e-03 -4.39529444420e-04 -2.93093842318e-03  7.65721841648e-02  6.04772831658e-03 -8.89494978871e-03  1.48736733359e-02  1.37045875144e-03  5.28902670477e-03 -1.38868991940e-03 -1.52774782162e-03  4.00790137612e-03  8.52392935319e-04 -3.81713002484e-03 -2.79900879559e-03  1.86604289469e-03  5.45736701507e-04 -1.29448788971e-03 -1.25920850592e-03  1.95048386481e-03 -5.24118610510e-04  4.48683143329e-04 -1.78026059038e-03  7.36852253081e-04 -8.43010818405e-05  2.75808689393e-03  8.25497729523e-04  7.86570125900e-05
 2.92852674225e-03  6.10438187508e-04  1.69581358921e-03  3.49065579687e-03 -1.82413707550e-03  5.91950305083e-04 -2.24433409120e-03  2.62597227495e-03 -1.40362866639e-03  3.91225902884e-03  7.47273449070e-04  3.34001480613e-04 -1.93458071315e-04  3.50644827058e-03 -6.32131253125e-04 -3.54805135876e-04  2.06316624453e-03  1.21168079930e-03 -3.95540977072e-04  3.70927548641e-03  1.05308363681e-03  3.49725938160e-03  5.35750220226e-04 -3.10251167380e-03 -2.54225246336e-03 -1.75196903932e-04 -6.43057786613e-04 -6.24540292939e-04 -3.33422870304e-03  1.38286882605e-03  1.58286815772e-03 -8.05682010223e-04 -2.94512514664e-03  5.86649755219e-04 -2.45236177537e-03 -2.56138340040e-03  1.72998317106e-03  6.68038349545e-03  5.52787090709e-03  6.04772831658e-03  7.92152334709e-02 -7.13367447110e-03 -2.40436752310e-03 -2.81024520761e-03 -1.60227224711e-03 -9.31295254280e-04 -2.73192155553e-04  4.40414899846e-04 -1.42494466691e-03 -1.67538643629e-03  2.05389547430e-04  3.11979151991e-03 -1.96147169044e-04  2.62380854652e-03 -2.52449205189e-03  1.44557582058e-03  1.41307454809e-03 -2.26532527804e-03 -1.38599792505e-03 -3.46234283712e-03  2.88449263046e-04 -4.23543439975e-04 -4.16551227628e-04 -1.09507134119e-04
-6.89061689917e-04 -2.21746716616e-03 -1.45800291492e-03 -6.21336961983e-03 -3.11236427068e-04 -8.64907322376e-05  3.34974887338e-04 -1.92986925910e-03  1.83935563974e-03 -7.12771663840e-04 -4.18773061768e-05 -1.94372471840e-04 -1.74021458190e-03 -2.62714000195e-03 -4.68846908559e-04  3.41466384558e-04 -1.09314740145e-03  4.59415708930e-04 -2.50992127160e-05 -1.99607051625e-03 -4.04863875059e-03  2.31698745220e-03  8.31160309504e-04  1.45658330938e-03  3.71489442175e-03  8.95955395352e-04  2.07328475368e-03  1.21444130154e-03  2.51745576317e-03  9.79594090809e-04 -1.18340319281e-03  4.21672117178e-04  5.40314241428e-04 -2.80307196315e-03 -4.25011055012e-04  1.04646761490e-03 -2.88211875158e-03  1.92414954071e-03  9.09109692836e-03 -8.89494978871e-03 -7.13367447110e-03  5.71082264307e-02 -5.75115092004e-03  5.05088894897e-03 -1.12969235668e-03  9.30609496608e-04 -1.19127001827e-03 -7.76644823046e-04 -1.63162923372e-03 -5.19258326342e-03  1.34186599154e-03  1.86847683922e-03  1.28592763373e-03 -6.00466385274e-04 -5.61159328597e-04 -3.53137829684e-04 -1.85169033959e-03 -3.27288014408e-03  2.09423832150e-04  2.10332417213e-03 -2.56753481654e-03 -3.30516824641e-03 -4.81921591579e-04 -3.79942376651e-04
 1.01848506339e-04 -1.53015582919e-03  2.09305653015e-03  4.40454919576e-03  1.19622087312e-03  1.65091058908e-03  2.01062141683e-03 -1.08399353990e-03  1.87843630683e-03  8.98456892132e-04  6.65089949641e-04 -3.75889348515e-04 -1.15604147566e-03  2.05421687125e-03 -9.68269943653e-04  6.00223277206e-04  1.83433755638e-03  7.17141662458e-04 -1.12783737585e-03 -2.21468916280e-03  9.25503947508e-05 -1.30589067721e-03  5.91588355104e-04 -2.02718902274e-03 -1.31533149373e-03 -6.57857966781e-04  1.27084105572e-03 -1.96541401468e-03  9.73915357896e-04 -4.54639404270e-04  1.30472215593e-03 -4.65297704019e-04 -2.54948141197e-03 -1.54646951486e-03 -4.06242602570e-05 -2.59330465067e-04 -1.41837522440e-03 -5.77699653860e-05 -4.15036705175e-03  1.48736733359e-02 -2.40436752310e-03 -5.75115092004e-03  6.58544088987e-02  8.59355844320e-03  8.90359524383e-03  4.49118956557e-03  6.29319986667e-04 -7.49478307234e-05  4.42093204127e-04  1.42762505615e-03  1.05823028776e-03 -7.55588453130e-04  4.55113029760e-03 -5.21253583675e-04 -2.33250851464e-03  2.84133110825e-04 -1.74303884518e-03  3.44435465647e-03  2.49909405657e-03  9.52370928135e-04  1.55651307973e-04  1.12901441817e-03  1.40323328729e-03 -3.09897637289e-04
-6.64120874101e-05  1.77163197781e-03  6.44159787925e-03  7.03211889569e-03  2.12829267031e-03  4.66858404574e-03  7.05530646561e-03 -1.68169241790e-03 -7.08077835719e-04 -8.66484326343e-04  2.52915868236e-04 -2.31984736035e-03 -7.36934246235e-04 -2.21286540758e-03 -2.27887936313e-03 -2.67442156931e-03 -2.91274942548e-03  2.28840614284e-03 -2.07539648801e-03 -1.29885811581e-03  5.42495898561e-05  2.69712741050e-03 -6.50581245648e-05 -2.79801775827e-03 -3.33471711625e-03 -3.41089756748e-03  2.78459389797e-04  1.30507237427e-03  1.36388614180e-03  3.58092275433e-03 -2.06448713658e-03 -3.92487469681e-03  7.56948221883e-03 -8.11294492597e-04 -1.91152450938e-03 -2.26779596860e-03 -6.35100796213e-04  2.31996254023e-03 -2.37921962921e-04  1.37045875144e-03 -2.81024520761e-03  5.05088894897e-03  8.59355844320e-03  1.01481833090e-01 -9.63133708846e-04  2.89788492165e-03  1.84775805586e-03 -2.92651477171e-03 -6.70284788938e-04 -4.17772741099e-03  6.06270681494e-04  1.38057368044e-03  5.32679820460e-04  2.43639906192e-03  2.37059091317e-03 -1.11575072660e-03 -4.09363118381e-04  1.21175652952e-04  2.86947480949e-03  6.80536096435e-04  1.97563750614e-03 -1.15252004175e-03  1.61295859235e-03 -3.91620077562e-03
 1.94892103635e-04  2.53063480125e-03  3.55596550888e-03 -3.47873588620e-03  6.71745762791e-05  1.34630026975e-03  4.11724344993e-04 -6.90460950066e-04 -1.10462463740e-04 -2.25557911860e-03  7.46688640279e-04  1.32459019259e-03  1.16276128865e-03  5.37288953314e-04  5.33984995946e-04 -8.96076583971e-04  1.64967614425e-03 -2.86896604617e-03  3.35689168967e-04 -3.56419745761e-03  4.07487172882e-03  4.57344330552e-04 -5.25077739746e-04  8.12389955335e-04  2.81012116975e-04 -7.29463868956e-04 -1.62573499109e-03 -7.68056358736e-03 -2.44676492008e-03  1.20692584705e-04  2.61015531748e-04 -1.04788668840e-03  2.86028247140e-03 -1.98512070721e-03 -5.89016133547e-04  1.98061488592e-03  1.92101861378e-03  2.75280870312e-05 -2.62507148276e-03  5.28902670477e-03 -1.60227224711e-03 -1.12969235668e-03  8.90359524383e-03 -9.63133708846e-04  8.56042386815e-02 -5.98075582398e-03 -4.08583159112e-03  4.54215283630e-03  9.01320992085e-04  1.34453608858e-03  1.12537343752e-03  3.21049856724e-03  6.08253636330e-04  3.72130744523e-03  6.98752178117e-04 -2.37293183128e-03 -3.37937113979e-03 -2.51567980170e-03  3.28837563911e-03 -2.06323566493e-03  4.04517290583e-03 -2.09642439729e-03  1.44113542530e-04 -1.33364425561e-03
-1.90524290119e-03 -5.13924171833e-03 -1.45437648579e-03  6.77050153434e-03 -6.39495775481e-03 -2.76359019356e-03 -2.52570146180e-03 -4.06274778652e-03 -1.13405964261e-03  3.10267218038e-03 -1.25058925135e-03  1.23473217661e-03  1.90065766167e-04  1.13778107743e-03  2.64554378676e-03  3.10936285391e-03 -6.29512618781e-04  4.71654259484e-03 -4.08020333585e-03  9.46261847552e-04  1.91632701059e-03  3.79202577232e-03  4.41859667185e-03 -1.12798790944e-03 -5.61330591227e-04  2.46237130244e-03  2.71237101128e-03  4.52994186481e-03  3.81134334930e-03 -2.13598795959e-03  1.85637452334e-03 -2.23719964544e-04 -6.88573518437e-03  1.47910032635e-03  5.79097913986e-03 -2.50577784192e-03 -5.37523543782e-03 -1.34458033633e-03  3.29402486117e-03 -1.38868991940e-03 -9.31295254280e-04  9.30609496608e-04  4.49118956557e-03  2.89788492165e-03 -5.98075582398e-03  1.02663214768e-01  2.74686337187e-03  3.14857986022e-03  2.87835863879e-03 -1.11154242841e-03  1.87355679569e-03 -8.38017806936e-04  7.54014704510e-04 -7.72064348881e-04  4.59265283351e-03  4.41557352045e-03  6.70457680691e-04  4.39847726705e-03  2.45117885189e-03  5.79907575577e-04 -2.75287289060e-03  5.65175906467e-03 -6.71805760604e-04  3.73699579084e-03
-2.27796342075e-03  1.12561808452e-03 -1.67560637750e-03  6.52533700489e-03  1.10753120254e-03  4.01693074393e-03 -2.24359048774e-04 -7.72570027968e-04 -5.51284832996e-03  1.71706851651e-03 -1.71994928156e-03 -1.10728178380e-03 -1.53521002541e-03 -8.99191398613e-04  3.89656014608e-04 -2.09310302971e-03  1.85964005333e-03  2.98277246385e-03 -1.31071505516e-03 -2.06619270974e-03  2.04127547355e-03 -1.00488566242e-03 -1.67267082167e-03 -1.17708038042e-03 -2.87690735976e-03 -3.42990092533e-05  5.31611346594e-05  2.08074814063e-04  4.43701420640e-04  1.53508096760e-03 -5.30283248315e-04 -1.44776036952e-03  7.03386590943e-03 -5.83188751881e-04 -1.95899131879e-03 -6.09920213695e-04 -4.08166591044e-03 -2.39586411976e-04  7.84447810039e-04 -1.52774782162e-03 -2.73192155553e-04 -1.19127001827e-03  6.29319986667e-04  1.84775805586e-03 -4.08583159112e-03  2.74686337187e-03  8.06813870942e-02 -2.89318217549e-03 -4.49587146615e-03 -7.18999744992e-04  3.02248653531e-03 -1.52824965793e-03  2.82010839021e-04  4.10191176339e-03  3.94623029402e-03  1.91997956257e-03  1.12527458837e-03  2.70142710854e-03  2.29674847687e-04 -1.31754957688e-03 -2.41891819472e-03 -2.77676179848e-03 -3.90737404423e-03  1.05480600911e-03
-1.47596441948e-03 -5.20997029322e-03  9.71358285065e-04 -4.29053134358e-03 -1.33425157381e-03  2.21120154861e-04 -2.40927380121e-04 -8.07208878849e-04  6.73124039999e-04 -1.86251830527e-03 -5.90841780944e-04  1.02884641821e-03  2.98930526287e-04  1.40500644080e-03 -1.87604278769e-03  1.98149615344e-03 -4.87602526972e-04  1.89124005720e-03 -2.19580436731e-03 -1.57844827194e-03  1.71044347644e-03 -2.50718660847e-03  7.42190468252e-04 -8.68621294194e-05  9.11550081273e-05  3.50956551987e-04 -1.52534190828e-03 -3.21109307728e-04 -3.07350523676e-03 -1.64283292717e-03  2.63760542790e-04  3.19888996798e-03 -3.19718731887e-03  1.63889081458e-04 -1.42824969297e-03  2.07933475173e-03  2.22438412577e-03 -1.52931404622e-03 -1.10755740962e-04  4.00790137612e-03  4.40414899846e-04 -7.76644823046e-04 -7.49478307234e-05 -2.92651477171e-03  4.54215283630e-03  3.14857986022e-03 -2.89318217549e-03  7.49090739710e-02  1.58111842367e-02 -7.67192820551e-04  1.42740680018e-03 -1.69682591321e-03  2.69067147001e-03  9.10327066002e-04 -2.89796736573e-03  7.27749416295e-04 -3.89920759607e-03  3.46120890683e-03 -6.26512572515e-04 -2.48159526187e-04  1.56366780828e-03  4.81196285292e-04 -1.24804760804e-03  1.50402842340e-03
 1.46487325700e-03 -6.91776658358e-03  4.41329753350e-04 -2.15967553038e-03  1.46985274574e-03 -3.90362850250e-05 -6.49569078757e-05 -8.97335783786e-04  2.73966669284e-03 -4.16759100721e-04 -5.23186102023e-04  2.47005825788e-03  3.26218543001e-03  6.23793755698e-04 -2.13920214408e-03  3.82819935784e-03 -1.32447917218e-03 -5.14131307819e-03 -2.64712526113e-04 -1.10374676165e-03  9.87349606203e-04 -1.92954979971e-03 -7.30489077515e-04  3.27182002982e-03  3.45846375465e-03  3.04292218598e-03 -1.35047693643e-03 -4.03938995686e-03 -3.47604368031e-03 -1.31940810842e-03  1.89066563534e-03  1.19525909069e-03 -5.03091894595e-03  2.09135054188e-03  2.20204228233e-03  5.34012641596e-04  3.06644269334e-03 -1.07839208719e-03  1.60448275637e-03  8.52392935319e-04 -1.42494466691e-03 -1.63162923372e-03  4.42093204127e-04 -6.70284788938e-04  9.01320992085e-04  2.87835863879e-03 -4.49587146615e-03  1.58111842367e-02  7.90590815825e-02  9.18948544061e-03  5.00897336342e-03 -2.82598940118e-03 -6.34708744289e-04 -1.81575566609e-04 -1.17006655888e-03  2.39941083030e-03  3.29719331064e-03  1.70155917251e-03 -6.17096742272e-04  8.65924842356e-04 -6.77530949408e-05  8.08565711027e-04  1.30257529431e-03  5.26688942011e-03
-2.21902562072e-03  3.53824735767e-05 -1.62241342650e-03  8.64512474938e-04  1.67126385818e-03 -2.18154373011e-03  3.65047590914e-04 -7.24745629757e-04  1.87311114184e-03  8.55181614625e-04 -3.16808708565e-05 -3.21818808748e-03 -8.07523401733e-04 -4.31432763713e-05 -2.61495416597e-03 -2.04913476868e-03  5.19329377174e-04 -1.53421488928e-03  1.96629136119e-05 -2.01252019582e-03  3.48852349706e-03 -2.07681471040e-03 -2.88694623555e-03 -3.52720703282e-03 -5.44247858158e-03 -2.25913263231e-03 -4.63415474616e-03 -1.76531451664e-03  2.46097973750e-03 -2.40149906315e-03 -1.56449484810e-03  1.50610914105e-03 -5.35662066013e-03  2.54936589062e-03  2.08600324043e-03  1.02285856536e-03  1.00689685255e-03  1.70574954873e-04 -5.65098260388e-03 -3.81713002484e-03 -1.67538643629e-03 -5.19258326342e-03  1.42762505615e-03 -4.17772741099e-03  1.34453608858e-03 -1.11154242841e-03 -7.18999744992e-04 -7.67192820551e-04  9.18948544061e-03  9.70283443962e-02 -1.05139216883e-03 -3.98738235071e-03  6.61133476164e-04 -6.19168188508e-04  1.60671901977e-03  3.23222910795e-03  2.54188464505e-03  3.88532489992e-03  3.38884439462e-03  5.84969643040e-04  2.10222539913e-05 -5.01192338217e-04  3.98566405180e-04  6.56052534758e-03
-6.69308396077e-04  3.26800987306e-03  1.11822966667e-03 -1.02041756892e-03 -1.62323175524e-03 -4.67704466175e-04 -2.87326970911e-04  3.41167450710e-04 -1.13789265792e-03  6.25886337795e-04 -1.62179700730e-03 -9.54238754496e-04  1.41591708906e-04  5.99638054669e-04  8.30488778285e-04 -1.07214475776e-03 -1.28856909082e-03 -2.65713011001e-03 -7.78356952794e-04  7.73028990483e-05 -1.36568191760e-03 -2.38552776193e-03 -1.07469117038e-03  2.64111364209e-03 -7.54740012165e-04  1.90943342977e-04 -1.91310185464e-03  2.28149530223e-03  1.92625054976e-03 -3.71701223133e-03 -1.07964010871e-03 -4.94976760152e-04 -2.27392303990e-03 -4.90371709146e-04  1.12081521250e-03 -6.30551757174e-04 -2.19205791533e-03 -1.42418326365e-03  2.64012241703e-03 -2.79900879559e-03  2.05389547430e-04  1.34186599154e-03  1.05823028776e-03  6.06270681494e-04  1.12537343752e-03  1.87355679569e-03  3.02248653531e-03  1.42740680018e-03  5.00897336342e-03 -1.05139216883e-03  7.29314413533e-02 -7.97504919123e-03  5.21737439094e-03  1.79925628009e-02  2.04804875479e-05 -1.31802830687e-03  1.09925688721e-03  3.76135419053e-03 -1.44377580318e-03  8.97835983207e-04  5.85186647423e-04  1.03821772830e-04  1.84181154169e-03  1.02526021283e-03
-1.70096364351e-03  9.47346674204e-04  6.29880700691e-04  2.90294133570e-03 -2.96736442879e-04  3.19652466687e-03 -5.32749949196e-04 -2.23457557698e-03  1.86598899171e-03 -8.21967684726e-04  1.41357036766e-03  3.34949124057e-04 -7.34479628913e-05 -1.02693234975e-03 -2.28419282269e-03  6.72174911844e-04 -2.54360452612e-03 -3.64665892344e-04  1.27805227380e-03 -3.25214731971e-04  2.94846330754e-04  1.14623759198e-04 -8.02159703877e-04 -2.35048478101e-03 -9.72642195215e-04  4.33798089648e-04  1.91065220799e-04 -2.50639024903e-03 -7.38470364699e-04  2.59573571920e-03 -4.42899926924e-04 -1.07967332342e-03  3.84229613506e-03 -2.79465985358e-03 -2.19529954978e-03  1.29453076188e-03  1.23658999324e-03  1.04572341884e-03  3.20816194413e-03  1.86604289469e-03  3.11979151991e-03  1.86847683922e-03 -7.55588453130e-04  1.38057368044e-03  3.21049856724e-03 -8.38017806936e-04 -1.52824965793e-03 -1.69682591321e-03 -2.82598940118e-03 -3.98738235071e-03 -7.97504919123e-03  7.71533505639e-02 -9.47070653811e-03  2.19742006753e-03  2.05853723399e-03 -1.94972403007e-03  9.61321687466e-04 -1.69225902911e-03  3.42539756114e-04 -1.93284585704e-03  8.21235823110e-04  1.82692451492e-03  3.42651744953e-04 -4.68196504488e-03
 5.68554262593e-04  1.53405887610e-03  2.63724812512e-03  7.12338636586e-04 -8.02701825903e-04 -3.03784559980e-04  2.89156611017e-04  5.07293226514e-04 -4.77665334790e-03  4.37558515534e-03 -2.14830748251e-03 -8.89177191960e-04 -1.60145525165e-03  1.33109906447e-03  1.77380604550e-03  1.70770770713e-03 -1.16720666450e-04 -2.83017340169e-03 -1.11701379277e-03  4.58240004970e-03 -3.44655357633e-03  5.20978464726e-05 -1.08475752998e-04 -8.49050585285e-04  1.63315131742e-03 -7.30297838765e-04 -2.57358390349e-04  2.67306897662e-04 -7.76829358593e-04 -9.27996157385e-04  1.85584508706e-03  3.08876536591e-05 -1.46048343517e-03 -9.90745652774e-04 -1.22494515079e-04 -1.10531410814e-03  2.57792225729e-03  9.88735443505e-04 -1.34859350341e-03  5.45736701507e-04 -1.96147169044e-04  1.28592763373e-03  4.55113029760e-03  5.32679820460e-04  6.08253636330e-04  7.54014704510e-04  2.82010839021e-04  2.69067147001e-03 -6.34708744289e-04  6.61133476164e-04  5.21737439094e-03 -9.47070653811e-03  8.93016787069e-02  4.22593781205e-05 -9.39822411587e-04  2.41395692338e-03  7.96383507102e-04  8.29376628542e-04 -3.41638065541e-03 -3.78743748317e-03  4.07746969014e-03  2.75555236544e-04 -4.47783455780e-04  1.14854254798e-03
-5.96140383934e-04  3.12253683906e-03  2.22268365270e-03 -1.64537534614e-03  5.46907613996e-04  5.52680109364e-03  4.02843308872e-03  2.41507936399e-03 -2.72612597507e-03 -1.99164370858e-03  2.05350312404e-04  2.98620507357e-04 -2.11150525330e-03  1.78542591549e-03  7.25738686956e-04 -3.01774777833e-03  3.93379566235e-04 -1.92612152779e-03  1.32296701160e-03  2.26822640080e-04 -1.71302988412e-03 -3.12945668985e-03 -2.04329010976e-03  3.13873983725e-03 -9.66115004033e-04 -1.05963293404e-03 -1.02055373996e-03  2.64302896640e-03  1.22519463795e-03  4.29219635750e-04 -1.74793475347e-03 -5.22727213731e-04  3.03963279442e-03 -2.19675842943e-03 -2.50786547976e-03  2.96529467340e-04  1.80040647257e-03  4.80109616382e-04  4.17156440105e-03 -1.29448788971e-03  2.62380854652e-03 -6.00466385274e-04 -5.21253583675e-04  2.43639906192e-03  3.72130744523e-03 -7.72064348881e-04  4.10191176339e-03  9.10327066002e-04 -1.81575566609e-04 -6.19168188508e-04  1.79925628009e-02  2.19742006753e-03  4.22593781205e-05  8.32793055312e-02 -1.92689116120e-03 -8.81522783812e-03 -2.91333159986e-03  1.05519942008e-03  2.63103896982e-03 -2.14711186158e-03 -8.84617537993e-04  6.93845557811e-04 -1.47857753860e-03  2.34434488035e-03
-3.77038083841e-03 -5.47562747235e-04  3.17842235284e-04  1.16842085609e-03 -2.46332877835e-04 -3.97552222429e-04  6.18924076585e-04 -3.95768360142e-03  3.10580375172e-03 -4.15146104404e-04 -7.90161628583e-04  1.15274632113e-04  2.33618283342e-03 -1.95988561868e-06  1.99141465016e-03 -2.81390867770e-03  1.29737247234e-03 -8.78104946188e-04 -1.12431112033e-03  2.13136634893e-03  4.83587311227e-03 -4.23673406710e-07 -1.59023829043e-03  4.55239554996e-03 -8.72254193206e-04 -1.83892328616e-03  1.25257907688e-03 -3.72894842519e-03  3.07607491546e-03  3.03433845467e-03  2.26064107641e-03 -2.91128494170e-03  5.62870969405e-03  2.18887071723e-03  4.07229330788e-03 -1.14226798870e-03 -2.53383946313e-03 -1.50101285051e-03  3.91259031888e-03 -1.25920850592e-03 -2.52449205189e-03 -5.61159328597e-04 -2.33250851464e-03  2.37059091317e-03  6.98752178117e-04  4.59265283351e-03  3.94623029402e-03 -2.89796736573e-03 -1.17006655888e-03  1.60671901977e-03  2.04804875479e-05  2.05853723399e-03 -9.39822411587e-04 -1.92689116120e-03  9.40436802377e-02  1.55547440787e-03  4.67995294549e-03  2.43061254221e-03  1.28174367823e-03  8.47313388459e-03 -1.97047033211e-03 -2.26970877960e-03  2.29517847090e-03 -2.35516201367e-05
 1.53533368478e-03 -4.60564108787e-03 -2.87998473324e-03  3.93025794383e-04 -2.12918569613e-03 -4.76758860203e-03 -7.08581814317e-04  6.42048554903e-04  4.90530150121e-04  3.58682779332e-03  7.73569790442e-04 -1.31508921387e-03 -1.15980094828e-04  8.15991447723e-04  6.66579890884e-04  3.68631127757e-03 -1.68764335423e-03  5.06584313749e-04 -1.65628004567e-03  1.41074820972e-03  1.57715161504e-05  4.78605367733e-05 -1.13899608931e-03  2.45136324587e-03 -1.10930623015e-03  1.95175843408e-03  1.18177811644e-03 -9.09958867551e-04 -1.37642259246e-03 -6.33349727629e-05  3.17422621350e-03  1.00351952683e-04 -2.48033090710e-03  2.29881993608e-03 -1.27841065052e-03 -1.17303615030e-03  8.17750665691e-04  5.45887565914e-04  1.83322845652e-03  1.95048386481e-03  1.44557582058e-03 -3.53137829684e-04  2.84133110825e-04 -1.11575072660e-03 -2.37293183128e-03  4.41557352045e-03  1.91997956257e-03  7.27749416295e-04  2.39941083030e-03  3.23222910795e-03 -1.31802830687e-03 -1.94972403007e-03  2.41395692338e-03 -8.81522783812e-03  1.55547440787e-03  6.11846169511e-02  3.31856840633e-03  2.34433739831e-03 -8.67732936207e-03  2.40720132754e-03 -4.84382749872e-04  1.07382383781e-03  8.80591307707e-04  2.64757572904e-03
 3.06705567826e-03 -6.90389961421e-04 -5.38889921178e-04 -7.68040541821e-03 -1.72901439538e-03 -4.50065429932e-04 -1.50011422125e-03 -1.04801222287e-03  9.85766185215e-04  1.77015170277e-03 -6.47459258085e-04  2.78078394929e-03  2.97212045100e-03  2.47135381265e-04  1.40546866894e-03 -8.32307118227e-04  2.36127852303e-04 -1.24067988641e-03 -7.67201450875e-04 -8.32884823013e-04 -1.57556354626e-03 -1.77421831293e-03 -8.52156472301e-04  9.30750657625e-04  2.85781545006e-03  1.14206475886e-03  5.89423068220e-04  1.61556117576e-03 -1.50518330433e-03 -2.71154756702e-03  1.15786435785e-03  1.61024282106e-03 -3.72128633045e-03  1.38349252599e-03  3.47839246454e-03 -2.57780671046e-04  1.20626753464e-03  2.23502477269e-03 -6.96560700210e-04 -5.24118610510e-04  1.41307454809e-03 -1.85169033959e-03 -1.74303884518e-03 -4.09363118381e-04 -3.37937113979e-03  6.70457680691e-04  1.12527458837e-03 -3.89920759607e-03  3.29719331064e-03  2.54188464505e-03  1.09925688721e-03  9.61321687466e-04  7.96383507102e-04 -2.91333159986e-03  4.67995294549e-03  3.31856840633e-03  7.60448812080e-02  5.00159918587e-03  2.82792943551e-03  9.86774383263e-03  1.90717771233e-03 -4.30958215381e-05  2.69111459831e-03  1.19236821258e-03
-7.70019951837e-04  1.01258549511e-03 -1.53705633421e-03  2.01885320834e-03 -3.29900547149e-04 -1.33350763348e-03 -3.48382707898e-03 -1.43802452947e-03  4.58357384276e-04 -1.54617267048e-03  3.71206744781e-03  3.43889411962e-04  6.70259971640e-04  3.27570685590e-03  3.13254597188e-04 -5.18007726099e-04 -5.27646994817e-05  6.20107961465e-04 -4.40627146690e-03  1.68848059007e-03 -1.20895234141e-03 -1.17857554352e-03  8.90060558557e-04 -1.73735639926e-03  1.82647447904e-03  1.62485813602e-03 -3.70438393832e-03  2.91352239724e-04  5.89279642265e-04  6.10697946904e-04 -1.96373825654e-03 -9.62147475718e-04 -1.23402175368e-03 -3.15315823331e-04 -3.56639542544e-03 -4.33627193699e-03 -2.61315477380e-03 -1.02277814450e-04 -1.26928341862e-03  4.48683143329e-04 -2.26532527804e-03 -3.27288014408e-03  3.44435465647e-03  1.21175652952e-04 -2.51567980170e-03  4.39847726705e-03  2.70142710854e-03  3.46120890683e-03  1.70155917251e-03  3.88532489992e-03  3.76135419053e-03 -1.69225902911e-03  8.29376628542e-04  1.05519942008e-03  2.43061254221e-03  2.34433739831e-03  5.00159918587e-03  9.99996692551e-02  8.39798820363e-03 -7.65684958218e-04  9.94359920195e-05  3.80035261427e-03 -9.27496148102e-04 -6.90420948364e-04
 3.42433045335e-03  3.56605021828e-03  3.55477035009e-04  2.11342740344e-03 -2.54734852221e-04  3.91178240196e-03  2.29162263651e-04 -1.59432472653e-03  3.17610787163e-05  2.15856223943e-03 -1.04236747391e-03  3.22094473409e-03  6.30417709697e-03  1.34416291874e-03  5.67150745047e-04 -3.41836700977e-03  2.63584617899e-03  8.05666050596e-04 -1.50988520766e-03 -9.43881638452e-04 -2.09518633622e-03 -2.25089887381e-03 -6.99180035900e-04 -1.37375232076e-03  3.50891955222e-04 -4.61533343004e-03 -7.11886826095e-04  8.47388581305e-05 -8.73145997280e-04  2.32248761646e-03 -1.01136535276e-03 -3.08468290887e-04  1.50728478031e-03 -2.57466363057e-03 -4.95499735990e-03 -5.06083535583e-03 -2.59890681569e-03  2.40004155796e-03 -3.74054376893e-04 -1.78026059038e-03 -1.38599792505e-03  2.09423832150e-04  2.49909405657e-03  2.86947480949e-03  3.28837563911e-03  2.45117885189e-03  2.29674847687e-04 -6.26512572515e-04 -6.17096742272e-04  3.38884439462e-03 -1.44377580318e-03  3.42539756114e-04 -3.41638065541e-03  2.63103896982e-03  1.28174367823e-03 -8.67732936207e-03  2.82792943551e-03  8.39798820363e-03  7.71035054655e-02 -1.18044296654e-04  8.36654056962e-03  5.07357223797e-04  2.80131647711e-03 -2.65004762041e-03
 2.98199240820e-03  6.48769439767e-04 -7.79182193489e-04 -4.76035747106e-03 -9.43875213119e-04  5.28392010038e-04 -5.51320129958e-04 -3.17410791657e-03 -4.58981076643e-04  1.26543904382e-03 -1.61804274801e-03 -3.73759128400e-03 -1.81619070964e-03 -8.73021091034e-04  1.03677344052e-03  9.95405617644e-04 -1.84500792622e-03  2.55076427137e-04 -7.22070289097e-04  1.26332507543e-03 -9.24376645794e-05  1.33821470131e-03 -3.28151089775e-03 -2.92029282374e-03 -9.40541968671e-05 -5.74326162744e-04  1.89199495058e-03  2.83284795009e-03 -3.10150630611e-04  1.02252394223e-03  3.51226977996e-03  4.15253796979e-04 -3.18955197035e-03  3.63114839211e-03  6.40955750409e-03 -1.92759250350e-04 -3.22505575210e-03 -6.35441879914e-04  1.45960281139e-03  7.36852253081e-04 -3.46234283712e-03  2.10332417213e-03  9.52370928135e-04  6.80536096435e-04 -2.06323566493e-03  5.79907575577e-04 -1.31754957688e-03 -2.48159526187e-04  8.65924842356e-04  5.84969643040e-04  8.97835983207e-04 -1.93284585704e-03 -3.78743748317e-03 -2.14711186158e-03  8.47313388459e-03  2.40720132754e-03  9.86774383263e-03 -7.65684958218e-04 -1.18044296654e-04  9.08550699518e-02 -6.57669382463e-03  6.50254797357e-04  5.28438320624e-03  9.78838392831e-04
 2.82738260830e-03 -3.11847813635e-03 -2.45378287088e-04 -1.81771275495e-03 -4.45573211658e-04  2.97804346129e-03 -7.92903060741e-04  3.96503580940e-04 -2.09586616849e-03 -2.13152378506e-05 -1.29089709417e-03  5.42127671668e-03  5.03966898917e-03  2.83455517695e-03 -1.75469421359e-03 -3.52179123471e-03 -1.15014035962e-03 -4.34382344438e-04  2.32923461111e-05  1.20389325773e-03  1.23728944819e-03 -1.76671037418e-03  3.42080343838e-03 -2.04005532821e-03  1.19656282762e-03 -1.23150682357e-03  1.38373771228e-03  2.49894551233e-05 -1.07817081754e-03 -3.16654561623e-04 -3.71208501621e-04 -7.05230481378e-04  1.85900090677e-03  3.15833135495e-03  3.79691793885e-05 -2.83768526466e-03  6.80265649140e-03 -2.98246446945e-03 -8.57441883920e-04 -8.43010818405e-05  2.88449263046e-04 -2.56753481654e-03  1.55651307973e-04  1.97563750614e-03  4.04517290583e-03 -2.75287289060e-03 -2.41891819472e-03  1.56366780828e-03 -6.77530949408e-05  2.10222539913e-05  5.85186647423e-04  8.21235823110e-04  4.07746969014e-03 -8.84617537993e-04 -1.97047033211e-03 -4.84382749872e-04  1.90717771233e-03  9.94359920195e-05  8.36654056962e-03 -6.57669382463e-03  6.99614544008e-02  6.75985887457e-03  3.39441086811e-03 -1.57378690251e-02
 2.72385563695e-03 -3.65273765725e-04  5.89909729321e-04  2.89176293704e-03  8.35581983146e-04  1.36314924442e-03  2.86613287837e-04  1.06418328418e-03 -1.52453916941e-03  1.39301012601e-03 -2.71957475614e-03 -2.35165631771e-04  2.97431654154e-03  1.84149213113e-03  1.83549337852e-03 -2.54120261990e-03 -1.72331049566e-03 -2.07034441731e-04 -7.39197260509e-04 -3.23960003787e-03  8.63479694980e-04  1.58533501419e-03  1.19471711856e-03 -9.63874791975e-04 -3.49334941741e-03 -1.61566506382e-03 -4.21006866584e-03  1.84572775557e-03  7.38176231065e-04  5.56441153616e-04 -3.09817147663e-04  1.36431303386e-04  3.84556249761e-03  1.68955673005e-03 -3.36240463418e-03 -2.65058562768e-03  1.25508212770e-03  1.32216845135e-03 -1.12218874134e-04  2.75808689393e-03 -4.23543439975e-04 -3.30516824641e-03  1.12901441817e-03 -1.15252004175e-03 -2.09642439729e-03  5.65175906467e-03 -2.77676179848e-03  4.81196285292e-04  8.08565711027e-04 -5.01192338217e-04  1.03821772830e-04  1.82692451492e-03  2.75555236544e-04  6.93845557811e-04 -2.26970877960e-03  1.07382383781e-03 -4.30958215381e-05  3.80035261427e-03  5.07357223797e-04  6.50254797357e-04  6.75985887457e-03  8.94582864382e-02  3.33780144076e-03  4.38178247780e-03
 5.11708124855e-03 -8.39490218843e-04  1.39626802112e-03 -1.47521186982e-03  2.49539871482e-04 -6.12544626913e-04 -1.87907284213e-03 -1.30632046504e-03  3.26820281872e-03 -9.52804867705e-04  3.14004173536e-03  2.12786859054e-03 -2.11971313968e-03  5.81924942881e-04 -2.59869846594e-03 -2.45321295097e-03 -1.38252524497e-03 -1.20709444253e-03  7.65111117632e-04 -9.97164379950e-04  1.09661609596e-03 -1.85429915467e-03  3.89050640003e-03 -8.31616228827e-04  1.51080057975e-03  3.86520058447e-03 -7.20903097912e-03  1.12875267817e-03 -4.32539260575e-03  3.82099481032e-04 -2.26226238287e-03 -1.48583475593e-03  2.52694365464e-03 -1.39546678232e-03  1.42537021637e-03  1.53986041862e-03 -9.07077314100e-04  1.25288644703e-04  2.19460141595e-03  8.25497729523e-04 -4.16551227628e-04 -4.81921591579e-04  1.40323328729e-03  1.61295859235e-03  1.44113542530e-04 -6.71805760604e-04 -3.90737404423e-03 -1.24804760804e-03  1.30257529431e-03  3.98566405180e-04  1.84181154169e-03  3.42651744953e-04 -4.47783455780e-04 -1.47857753860e-03  2.29517847090e-03  8.80591307707e-04  2.69111459831e-03 -9.27496148102e-04  2.80131647711e-03  5.28438320624e-03  3.39441086811e-03  3.33780144076e-03  9.28922127553e-02  3.19993702899e-03
-2.53464153565e-05 -1.47720833785e-03  5.37852441973e-03  7.73216249325e-03  4.93137573135e-05 -4.31341483246e-04  1.19677264417e-03 -1.41228688324e-03  1.94655057989e-03  4.19784776909e-03 -2.20353715135e-03 -3.42419396991e-03 -1.25972247276e-03  2.10592893711e-03  1.57046702581e-04  3.81798457134e-03  9.83835070470e-05 -4.44705553580e-04  5.89839489439e-04 -2.53193063066e-03  2.16729179656e-03  9.44742116274e-04 -2.38321862360e-03  6.30278827894e-04 -9.36117196652e-04  7.98933926011e-04 -3.20900464115e-03 -1.06031191147e-03 -3.97990278329e-04 -1.41062455877e-03 -3.31397672200e-04  6.46955003332e-04 -1.53687077039e-03 -1.10389170218e-03  6.49536236504e-04  9.98995553436e-04 -3.87360619106e-03  1.88621963457e-03  4.90364715635e-04  7.86570125900e-05 -1.09507134119e-04 -3.79942376651e-04 -3.09897637289e-04 -3.91620077562e-03 -1.33364425561e-03  3.73699579084e-03  1.05480600911e-03  1.50402842340e-03  5.26688942011e-03  6.56052534758e-03  1.02526021283e-03 -4.68196504488e-03  1.14854254798e-03  2.34434488035e-03 -2.35516201367e-05  2.64757572904e-03  1.19236821258e-03 -6.90420948364e-04 -2.65004762041e-03  9.78838392831e-04 -1.57378690251e-02  4.38178247780e-03  3.19993702899e-03  7.56802821068e-02
