# Supplementary material for: Proximal Distance Algorithms: Theory and Practice
Source: J Mach Learn Res. Author manuscript; Available in PMC 2019 Oct 24. (PMC6812563)
Supplement: code [file NIHMS1053815-supplement-code.zip › proxdist-master/keys_zhou_lange_2019/misc/spm/X_512_6.txt]

 1.55175393414e-01  7.11372361937e-03  8.03503281739e-03 -5.76527263364e-03  5.72971269123e-04  2.52689371920e-03  1.70777408723e-03 -4.67183233289e-03 -5.27638529002e-03 -4.90985511994e-03  2.62634204538e-03 -2.66937287758e-03  3.88933169726e-03 -7.88657254806e-03 -2.86933261339e-03  2.53530091623e-03 -5.28051475072e-03 -4.20042744777e-03 -2.68628214815e-03  3.64839402608e-04 -2.52756193501e-03 -5.56426569005e-03 -1.20703222481e-03  2.20476995907e-03  9.76708149548e-04 -5.00219455582e-03 -1.30820578015e-03 -4.06660466209e-03  2.77815894361e-03 -4.42919148872e-03  7.74867294744e-03 -8.04078403030e-03 -2.57896610570e-03 -8.94715304177e-03 -9.14528943178e-03  6.42460597816e-03 -3.02140563400e-03  7.81651754108e-03 -4.70377202188e-03  1.88629022418e-03 -1.69274011212e-03 -3.02158691410e-04 -4.63913084077e-03 -1.84507214549e-03  7.14047714829e-03 -6.94921531610e-04 -3.52053057562e-03 -7.47864015099e-03  2.39588780509e-04 -2.94489743890e-03 -4.97289686519e-04 -2.70941137539e-03  7.05194029701e-03  9.18729014354e-04 -6.70129663348e-03  1.54604927730e-03  1.28375096315e-03  9.40309349498e-04  5.32812373099e-03 -5.19345864259e-03 -4.80008430562e-03 -1.68075894552e-03  2.39189982253e-03  3.22781721210e-03  2.94584255406e-03 -1.18419791136e-02 -1.83225299293e-03 -6.79966583558e-03 -2.11111207067e-03 -2.46866307281e-03  1.38426945031e-04 -1.84794977992e-03  6.80085660568e-03  6.91336665049e-03  4.76926165559e-03 -4.90860030313e-03 -2.03507537692e-03 -7.44716928854e-03 -2.17055238483e-05  1.03711342033e-03  1.63724558204e-02 -1.51038017773e-02  1.73278609700e-03 -2.33950934012e-03 -6.64136503955e-03  8.64072563682e-04  2.16065936383e-03 -1.24393484956e-03 -3.26428766327e-03 -3.99655476409e-03 -1.73096531704e-04  2.40015030127e-03 -2.02847026292e-03  2.07216401083e-03 -3.76567265217e-04 -1.27958539419e-03  2.42518285838e-03  6.53703701324e-03  8.07866974098e-03 -1.45912741292e-02  8.58828439138e-03  4.66655602752e-03 -5.96269257188e-03 -7.73403491696e-04 -3.65306304401e-03  3.86883528468e-03  1.84719898831e-03 -2.85758626728e-03  2.98354609480e-03 -2.95438674190e-03 -3.97753370246e-03 -8.54902110824e-04  1.01070342916e-02  2.78925025540e-03  2.80294207758e-04 -4.95400293543e-03 -3.94774822332e-03  3.03539444861e-03 -3.91174236732e-03 -5.74649370922e-03  2.96229945211e-03  2.86138599205e-03  1.45415708767e-03  4.00505222369e-03  2.23765039149e-03 -2.74097932266e-03  7.36901592086e-03  1.66324918543e-03 -3.24301541793e-03  9.63121515994e-04  1.99026025361e-04 -2.11586571432e-03  9.65942992786e-04 -3.21282794569e-05  5.00114540877e-03 -1.28030120268e-03 -4.71057472768e-04  3.29496678650e-03  2.01041016720e-03 -4.19620291333e-04 -8.11339005120e-03 -2.46414086972e-03  6.49299885800e-03  5.58102052371e-03 -8.56208454335e-04  5.02650179160e-03  7.40584578706e-04 -4.21078011204e-03  5.71015594715e-03  1.67147796299e-03  3.41955815245e-03  3.36571221287e-04 -7.87891161992e-04 -1.02215382176e-03  2.41340175333e-05 -2.64148172247e-03  4.59126991839e-03  4.61557342888e-04  8.69619528181e-03 -3.83331173640e-03  5.25921715190e-03  4.88198689324e-04  1.52251745178e-04  1.27779179621e-03  4.67588443376e-03 -1.78277024887e-03  5.63260947437e-04  6.45931799812e-04  5.36703124319e-04  5.08383818587e-03 -6.11831786838e-03  5.23670231389e-03 -4.13602282446e-03 -1.98722459268e-03  3.82850290384e-04 -1.69702214505e-03  4.87260780857e-03 -6.25205357778e-03  4.10264324964e-03  2.81444901949e-03  1.16887250748e-03  4.54024378134e-03 -1.38873227816e-03  1.67869491718e-03  1.48555461482e-03  9.13809994097e-03 -1.94677733644e-03 -2.33110284730e-04  1.64011233962e-03 -1.71121034750e-03  9.18746542391e-04 -6.75805556886e-04 -1.75720156546e-03  7.58643149744e-03 -3.28096759752e-03  1.02431276753e-03  1.88725333474e-03  8.90478565833e-04  2.60080061389e-03  2.20081569633e-04 -1.73331222468e-03 -1.29645988486e-03  1.22553575407e-04  4.17349970586e-03  7.97368496894e-04  8.26856823911e-04  5.07746188928e-03  4.27446176494e-03 -1.13477096698e-03  4.23896362797e-03  1.49654268211e-03 -4.86524919588e-03 -4.87827571481e-03  4.11529491714e-03 -4.27997538826e-03  1.40337741012e-03  1.28605949720e-03  1.96531347373e-03 -1.52013653380e-03  4.29635424158e-03  1.05035224511e-03  3.77167248362e-03  2.87392007705e-03  8.42217572076e-03 -2.70625185451e-03  1.50758983234e-03 -8.16805847489e-03  2.04900537101e-03 -3.81356598477e-03  3.70272612427e-03 -5.70265369591e-04 -3.40847853608e-04 -5.73185189322e-03 -5.54588380466e-04  6.02136609041e-03 -1.73578170858e-03 -1.13603363372e-03 -7.30720644412e-04  4.35392377105e-03  2.04025303003e-03  4.94070463790e-04  4.68709723966e-03 -3.08869303994e-03  1.46551545741e-03 -6.08883285103e-03  1.76224206127e-05 -7.67070387034e-04  1.57161080320e-03  2.99643991779e-03  2.87299528990e-03 -3.29569590359e-03 -8.78689940536e-03  3.43799524083e-03 -8.96507939947e-04  9.43725933372e-04  7.10137689706e-03  6.75512290366e-03  3.93648227108e-04 -4.73869285798e-04 -6.91720834999e-04  5.55285442534e-03 -4.97782031277e-03  5.17055761888e-03 -4.19142177403e-03  6.35009145974e-03 -3.17994192625e-03  3.29400029003e-03 -1.11312653993e-03  2.99040799989e-04  4.08593061476e-03 -1.95005088138e-03 -6.36243381900e-03 -1.89792755315e-03  7.64037255112e-03 -6.40026203437e-03  7.67879681101e-03  4.15137979180e-04  1.02309495477e-03 -4.08157386518e-03  2.15376565662e-03  2.08541324785e-03  1.19348767884e-03 -8.35734825843e-04  1.84603438849e-03 -8.81989609363e-04  6.91012810513e-03  1.63845551788e-03 -5.16356164749e-03 -4.50582704977e-03  2.83521695807e-03 -1.48282216577e-03 -8.41640050867e-04  4.14745787029e-03 -4.66288333777e-03  1.83637437091e-03 -1.40772043455e-03 -1.99208661785e-03  1.87975654847e-05  2.81015049415e-03  1.17597647882e-03  2.05905724853e-03  1.64309747675e-03 -4.61109953434e-03 -2.02137702052e-03 -3.30101470575e-03  5.32884042205e-03 -2.17433625172e-03 -8.86785818899e-03  6.97673501744e-03 -1.65292116476e-03 -7.09681137517e-03  5.65796196853e-03 -3.70153777197e-03  3.11347625912e-03 -2.24782985087e-03 -1.05890872850e-02 -6.43112881624e-05  1.40829584690e-03 -4.33660409706e-04 -4.90856343480e-03 -4.62557693205e-03 -7.79666824455e-04 -7.46178484495e-03 -1.93280951988e-03 -6.02838810513e-03 -6.89022636787e-04  2.55852234810e-04  2.08914190793e-03  1.72720876723e-03 -4.10293183508e-03 -1.03564698823e-02 -8.63101028257e-03 -4.26658254182e-03  1.62414017270e-03 -1.44775737546e-03  2.50885507990e-03  1.18169837373e-02 -2.96682130924e-03 -9.92959874935e-04 -5.70197731240e-04  1.64259026777e-03  1.01147222069e-03 -2.43005945262e-03 -5.97425249495e-03 -1.27997574864e-03  8.76446648796e-03 -4.48545668864e-03 -9.11664240071e-04  2.83635811559e-03  2.76472027039e-03  3.21206295203e-03  6.77193611458e-03  3.41592650126e-03 -1.96344139031e-03 -1.35866310483e-03 -6.85911289930e-03 -3.94769789299e-03 -1.10243617426e-03  2.38915763992e-03  2.48305283669e-04  3.26474090935e-03 -1.04575036747e-03  2.27083430949e-03 -1.44979038677e-03  5.23836350337e-03  2.58100916863e-03 -2.91166778775e-03 -9.89205603655e-03 -9.68597737866e-03  4.84709976438e-03 -1.20263560676e-03  4.00237492562e-03  2.55548363347e-03  1.99802187936e-03 -9.25394604500e-04 -4.28992710306e-03  2.90073648838e-04  4.31407347400e-03  4.45576243596e-04 -3.31028595963e-03 -1.09232167280e-02  1.99756838388e-04 -5.34038933694e-03 -8.03411849566e-03 -1.05395749548e-03  2.31920901722e-03 -8.12719094305e-03 -2.77562743834e-03 -4.90266332495e-03  2.74641033861e-04  1.59503735497e-03  2.42800319223e-03  3.55406998047e-03  3.57166996812e-03  7.41362426581e-03 -3.95830447512e-03  1.13854595025e-03 -3.94702373550e-03 -1.27228909805e-03 -4.91230425534e-04 -9.00732267568e-03  6.84654778911e-04  3.79249887379e-03  2.99050373634e-03  1.04956628953e-02 -4.48589724492e-03  7.46404658818e-04 -1.11635525603e-03  6.50670880558e-04 -5.40823607885e-03 -4.44352024952e-03  5.78200613102e-05 -3.44237878032e-03 -4.07648923048e-04 -3.45364941953e-03  2.82031084314e-03  4.29037016417e-04  1.29257093743e-03  3.24939476575e-03 -1.23276764682e-03  8.00093675247e-04 -2.10768025832e-03 -2.68630419070e-03 -2.64979714492e-03  2.38154612139e-03  1.33817972204e-03 -6.45057791768e-03 -2.57033716266e-04 -4.96261969682e-03 -2.49926680771e-03 -4.35264082359e-03  6.90124851675e-04  5.05561124551e-06 -4.68573280478e-03 -6.58410192078e-03 -7.77137480791e-04 -1.85617269274e-03  3.16208725448e-03  2.53458246411e-03  6.36152161445e-03  8.09680374144e-03  6.04241841102e-03 -2.33585656488e-03  7.37966140525e-03 -1.99355357354e-04 -7.08082446165e-03 -7.52940378707e-03 -6.08404704100e-03  1.15320058158e-03  1.08779853293e-02  1.82910763997e-03 -1.04206947081e-03  8.87444919777e-04  2.26337000283e-03 -7.54189869161e-04 -2.41402316856e-03  3.74884235112e-03 -1.78484760064e-03 -4.86588154085e-03 -8.72311399822e-03  2.84082663121e-03  4.28638086320e-03 -3.56738638672e-03 -9.49537960465e-03  7.28709137310e-03  1.60346419791e-03  4.20833435454e-03 -6.80030223711e-04 -1.52576974808e-03  5.33995279168e-03  2.12918819719e-04  3.04590736991e-03 -4.12476514022e-03  1.32317450125e-03 -1.43941107454e-03  5.12161968028e-03  4.57890221892e-03  1.02133603991e-02 -1.92929220443e-03 -7.43470653866e-03 -7.17308636465e-03 -7.03252299082e-03 -3.00558150007e-03 -6.95153764855e-03  6.49856641656e-03  3.32878899065e-03  1.68627271686e-03  5.64558019446e-03 -4.78327912441e-03 -3.42917815687e-03  5.51257850073e-03 -6.99350822915e-03 -6.95486904338e-03 -3.64790719792e-03  2.35076948148e-03  1.61246829793e-03 -2.93558453229e-03 -2.58031892990e-03  8.22596616487e-03 -4.56459010167e-03 -1.35446888718e-03 -2.05489481531e-03 -1.00814345173e-03  6.50237796179e-03  2.63569987021e-04  2.32253686914e-03 -2.51952470748e-03  6.48007127494e-03 -2.67885205813e-03  3.68211250634e-03 -1.52347553767e-03  3.09526737002e-03
 7.11372361937e-03  1.48357107621e-01  1.35149147416e-03 -6.12019967999e-03  1.32081968697e-03 -1.93586601124e-03  5.86267875204e-03  2.64405347152e-03 -5.48085431372e-03 -3.16174902521e-03  2.91373126637e-03 -1.79402978701e-03 -1.30591957004e-03 -3.67278514589e-03  2.55400928050e-03  1.60987992376e-03 -2.64912461809e-03 -5.64373443595e-03  7.47992165326e-04 -5.95712583237e-03  3.54316472856e-03 -1.34705858236e-03 -1.65627428404e-05 -2.78455197501e-03 -5.08125352164e-03  4.40381879990e-03 -2.08433149098e-03 -2.01356286481e-03  6.47655751263e-03  3.63733744788e-03 -1.36021415249e-03 -5.96024133286e-03  6.00118611094e-03 -3.48002283332e-03  7.63753443967e-04 -4.26492818455e-03  4.58614683815e-03 -9.10083331685e-03  7.21455619127e-03 -4.24619220653e-03  1.01553448157e-03 -1.04010744067e-02 -1.09553893975e-03  1.69554092159e-03 -3.44788314849e-03  7.03696955389e-03  1.96853747007e-03 -1.05409764947e-04  9.46979962705e-04 -2.38635887288e-04 -6.30495742000e-04 -1.04779962124e-02  1.58063683816e-04 -1.74598296370e-03 -2.80690764388e-03  7.75987057340e-03  8.84589893777e-03 -1.79279016553e-03 -4.81077341653e-03 -1.23978632393e-03  2.97085867993e-03 -1.62607429563e-03  1.28109671492e-03 -2.96822891864e-03  5.18057193334e-04  8.84522655817e-03  2.01277183531e-04 -3.27622240359e-03  2.72635047063e-04 -1.25329719777e-03  2.31196879045e-03  4.76388787164e-04 -4.78684141794e-04  8.18869456911e-03  5.41459779079e-03 -4.93621624972e-03 -1.82879590826e-03 -3.96255425186e-03  1.00624328372e-03  4.27477141373e-03  1.51610052576e-03  1.79335433919e-04  4.24932790807e-03 -1.57300633922e-03 -5.60633900208e-05  1.42267969132e-03  4.20277086142e-03 -2.04966166585e-03 -3.85664181870e-03  8.69896595853e-04  6.52430455718e-03  2.03132937289e-03  2.79604836195e-03  6.25866115995e-03 -3.60451364572e-03  5.57884153366e-03 -1.31371338478e-03 -5.63122299168e-03  5.42652722964e-03  5.53043516701e-03  3.82815517749e-03  3.37634615159e-03  5.29263022004e-03  3.76707616315e-03  7.84585111861e-04  4.55236526587e-03 -2.81170475934e-03  2.26901864780e-03 -2.64333370776e-03 -1.59553847581e-04  2.28652382165e-03 -1.52495811046e-03  3.86988072041e-03 -2.54353004855e-04  2.42186162849e-04  1.71161556349e-03 -2.61330627677e-03 -6.35335663034e-03  8.13634222729e-05 -2.77752321251e-03  1.65306241200e-03 -8.63311672963e-03  3.77355146026e-03 -1.49303150226e-03  1.52107601563e-04 -4.18738351075e-03  4.14106419651e-03  4.23491691917e-03 -6.65909931930e-03 -3.98902767854e-03  6.46300123638e-05  3.24899726824e-03  2.08096253449e-03 -3.32181432344e-03 -5.60478380405e-03 -9.70714582510e-04 -3.44928617225e-03 -2.20953903597e-03 -5.21915065921e-04  2.51000180320e-03 -1.66398562347e-03 -1.90298703006e-03 -6.85040980930e-03 -2.65012941249e-03 -3.73065772737e-03  1.00229973345e-03  1.74524020219e-03 -7.11806306306e-04 -6.95683919188e-03  1.79872872257e-03 -7.85965577037e-03  4.04146595514e-04  7.07874864726e-03 -5.94425004205e-03  6.42377441658e-03  6.49428347873e-04 -6.99599952870e-03  1.81535671473e-03  2.03613998032e-03  9.12157778657e-04  1.05424485112e-03  3.62490654265e-03 -2.91231393419e-03  5.70971838117e-04  2.12475250309e-03 -2.45344403527e-03  4.77836265836e-03  1.77337371036e-03  1.78814019041e-03 -5.12599307909e-03  6.77771663136e-03  1.31957620275e-03  3.95043259026e-03 -1.29801638682e-03 -3.58186575535e-03 -4.86566038632e-03  3.40691883209e-03  2.13353498411e-03  7.66998595863e-04  3.35420016388e-03  2.07693751072e-03  2.81129796243e-04 -6.93750131514e-03 -2.30407005973e-03 -2.91338104389e-03 -1.02462991874e-03  2.72142049699e-03 -1.79136589523e-04 -7.48237062791e-03 -8.85059969324e-04  3.19994956574e-03  1.39567364867e-03  4.36894356973e-03 -5.83155760311e-03  2.03222742286e-03 -9.04614502583e-04  2.18789170818e-03  1.68936359766e-03 -4.15304725830e-03  3.58838740157e-03  3.30282465489e-03 -3.92668477667e-03 -1.06931779225e-03  7.42298866671e-04  1.20246636637e-03 -6.20597871474e-04  1.83972531213e-03  1.29442414251e-03  2.07042743079e-03  6.24176191987e-03 -1.39195599720e-03 -4.03967163592e-04  2.59100721222e-03  5.98527532942e-03  3.01714114518e-03  3.30322545699e-03  1.92443772652e-03 -4.37349282331e-03 -1.46680654155e-03  1.01196363580e-03  3.11271751879e-03  3.72677349853e-04 -5.04725451294e-03 -6.01524880866e-03 -1.03416406357e-03 -1.04230570659e-03  7.97648458942e-04  5.63385751454e-04 -1.40767619091e-04 -2.84738166190e-03 -1.43519459701e-03 -6.52681035931e-04 -1.90989233238e-03  5.11542809421e-03  6.68153713508e-03  8.81157483433e-03 -1.12869481517e-02 -8.12717401294e-03 -2.43495352772e-03 -4.92970505680e-03  2.49849964332e-03 -8.11771927871e-04  5.12824386041e-03 -4.23705981515e-03 -2.58133618718e-03  3.56875074649e-03 -3.00334970564e-03 -1.51625280166e-03 -7.95802327852e-03  1.59643817591e-03  4.38850940314e-04  3.14672024000e-03  4.94513992765e-03 -5.08634344406e-04 -3.88994383618e-03 -4.71527255643e-03  4.37635281179e-03  4.06526476896e-03 -9.41993820408e-04 -2.27167249831e-03 -1.58156545672e-03  1.84900784504e-03  3.54893757686e-03 -1.26415246108e-03  1.64234037810e-03 -9.89533700633e-04 -3.06322244094e-03  4.28464853503e-03 -6.36556838507e-03  2.57470990746e-03  1.96733010944e-03 -2.48312909635e-03  7.31612753644e-03 -9.20363464681e-05 -3.71608156106e-03  1.79286906078e-03 -5.15961661807e-03  1.54927041778e-03 -7.46291410512e-03 -4.91298686579e-03  4.08460589976e-05 -7.37955956780e-04  1.41119253067e-03  7.05047488132e-03 -7.45971504306e-03 -7.38456056091e-04  6.84096959380e-03  5.27173398487e-03 -5.14555540499e-03 -3.04315198741e-03  1.11013250702e-03  1.31289849350e-03  1.26670616496e-03 -4.04916629634e-04 -1.58918411311e-03 -1.40508887410e-03 -3.34790009687e-04 -2.06879007129e-03 -3.74799723959e-03  1.11498641224e-03  8.41255242984e-03  5.78428741433e-03 -4.74451298391e-03  2.05020504368e-04 -3.84823737972e-03 -4.69931598153e-03  2.38390798886e-03  8.13856888515e-03 -7.14048699373e-04  3.87565680931e-03  1.59462667693e-03 -5.93212041496e-03 -2.74646785316e-03 -3.86194743460e-04 -6.39161761309e-03 -3.59775453516e-03 -5.02883010104e-03  4.09000108535e-03 -2.23906360389e-03 -2.38389467774e-03 -5.36235241371e-04  1.75345536912e-03 -2.31613743481e-03  2.41210973602e-03 -7.37577819093e-03 -3.18831519055e-03  6.65756749814e-04 -3.98581738114e-03  3.37223335517e-03 -2.90446986883e-03 -1.95681243572e-03 -1.26917359431e-02  3.64855772340e-03  2.56446738308e-03  2.28107159467e-03  3.16478559583e-03  7.71040932324e-03  7.51904111174e-04  1.32918414723e-02  2.19699072436e-03  2.62801602999e-03 -2.82553243089e-03 -4.89009771112e-03  6.91311128062e-04  2.46539926566e-03  3.14752319655e-03 -1.32025380097e-03 -2.90679666672e-04  3.12842997372e-03 -1.48428944032e-03 -5.68882009380e-03 -5.82910626636e-03  7.95374779485e-03 -4.00937224779e-03 -6.15082662924e-04 -1.62048956865e-03 -9.64572063575e-03 -1.09489914943e-03 -3.05865230160e-03  4.24143074589e-03 -5.25648352191e-03 -6.19777049707e-03 -1.87805924725e-03 -2.12738982630e-03  4.97710868475e-03 -4.60179604722e-03 -3.69769807387e-04 -9.08613441183e-03 -2.36860301465e-03  3.51518013626e-03 -9.75752702424e-04 -2.00472754792e-03 -7.10369255178e-03 -1.18728237104e-03  4.10858333004e-03  8.69412031469e-04 -1.96269187579e-03  4.86787863444e-04  2.16549256799e-03  3.49643794590e-03 -6.21771437702e-03 -1.91587926174e-04  3.47771206087e-03 -1.00109999521e-02  5.51417416134e-04 -5.40287873405e-04 -1.23730073579e-03 -6.79819743904e-04 -2.86321563569e-03 -8.44916188347e-03 -5.26642914256e-03  1.11024746285e-03 -4.90158439903e-04 -6.59220607330e-03 -3.33602859467e-03  4.68504048728e-03 -4.82932548204e-03  1.60817628417e-03 -3.38273177217e-03  2.25650513846e-03 -2.34937596493e-04  2.18440212923e-03 -4.22362987841e-03 -8.95899234135e-04  2.19027648789e-03 -6.36279236758e-03 -6.93910669240e-03  9.71828644544e-03  4.08293096129e-03 -5.42008098617e-03 -5.47691636653e-03 -6.27712729045e-03 -2.58751192405e-03 -1.87615583208e-03  6.26274628424e-03 -1.56282903102e-03 -1.37188527936e-03 -9.29190088510e-03 -1.09552790983e-02 -2.08840273778e-03 -2.99916045383e-03  8.02158583922e-06  2.08359754487e-03 -3.14452907518e-03  3.34482284481e-03 -1.82268813253e-03 -3.50319886657e-03  2.28842214468e-03 -4.21352152755e-03  1.62266419586e-03  1.09922120339e-03 -1.33128419936e-04  3.50704176829e-03 -5.70582457554e-03 -2.06762409734e-03 -2.18218870592e-03 -5.80218110318e-03  3.44536983252e-03  2.02919243758e-03 -6.64783908421e-03 -1.20680198368e-03  2.37376491920e-03 -2.33834872192e-03  2.30507959980e-03 -2.75039916988e-03  2.61985489013e-03  1.03443800136e-03 -4.56612905017e-03 -6.93440704159e-03  2.19060586343e-03  4.02378524237e-03 -2.52303053938e-03  3.04861939704e-03 -3.95929952892e-03 -3.00783837131e-03  2.21585482848e-04 -1.73614207602e-03 -3.92302478145e-03 -9.46634022424e-03 -2.00119145545e-03  3.01811862914e-03 -7.85410137126e-04 -1.69373124990e-04  1.34574819725e-03  5.32778818666e-03  2.12605840889e-03  4.21875531376e-03 -1.75180508095e-03 -3.29621861952e-03 -2.03008461663e-03 -1.83411426751e-03  1.19457585247e-02 -2.18097973061e-03  5.75101264747e-03  6.70740615544e-03  9.02880863177e-03  4.48177777150e-03  8.96941766998e-03 -1.31693776040e-03  1.69248313870e-03  9.80045247074e-03  1.14858222143e-03 -4.54463973540e-03 -1.07125175455e-03  3.40682836040e-03  1.27001169259e-03  1.57152175516e-03 -1.00177228135e-03 -5.51732173877e-03  2.07297294960e-03  7.67993084665e-05  1.85518469283e-03  2.72007234292e-03  2.67315236193e-03  7.87917781512e-03  7.75111107037e-05 -1.77591992679e-04  7.62760319456e-04  1.11618912516e-03 -5.18373296014e-03  5.52807350894e-03  3.26610011447e-03  1.39277791426e-02  1.67485113320e-03 -1.24077214303e-03 -1.11251391486e-02  3.55965366107e-03  4.45214393172e-03  1.22338946837e-03  5.19762026283e-03  4.85767625430e-03 -1.98072797947e-03
 8.03503281739e-03  1.35149147416e-03  9.21019860616e-02  5.48786628229e-03 -8.27374413748e-03  1.89785047825e-03  2.43449512750e-03 -3.99606038773e-03  2.15673916006e-03 -2.81513510394e-03 -3.20823116240e-04 -2.14232473003e-03 -1.71005485413e-03  5.04230881420e-03 -1.56523608441e-03  1.85204467796e-03  9.11394685870e-05 -9.20524341234e-04  6.68780962835e-04 -6.83873964674e-06  1.24107306559e-03  1.32987972200e-04  4.99416907451e-04 -1.14775854448e-03 -1.32366746799e-03 -8.52631136794e-04 -2.74419182457e-03 -2.24549742583e-03 -2.89888564456e-03 -1.04470190654e-03 -2.89450763942e-05 -2.09937196256e-03 -5.90294628777e-03  1.04848805760e-03 -9.35036684739e-04 -8.05955980675e-04 -2.55875915600e-04 -1.68029714840e-03  6.37443776934e-03  1.43794230819e-03  3.29720126423e-03  1.91475484433e-04 -1.40578065255e-03  2.85814470263e-04  3.78596418668e-04 -1.80774368135e-03 -2.21417456896e-03 -2.91547245431e-03  2.51256762290e-03 -3.17815283679e-04  2.86346696035e-03 -8.98935268832e-03  2.80030712696e-03 -5.25116081730e-03 -2.42398725900e-03 -2.07082418366e-03  1.17673889878e-03  8.18457419171e-04  3.08997421668e-03 -2.17574118321e-03 -5.29918364960e-03 -4.52760043422e-04 -8.01580377768e-04  9.68182650299e-04  1.70139335462e-03 -7.89962205504e-04 -1.90404846152e-04  1.28737452196e-03  9.41796160972e-04 -9.39451417196e-04  1.98142992624e-03  1.33381687058e-03  1.99503816733e-03  1.51310346411e-03 -8.21206723728e-04  4.87386709266e-04 -3.08013521436e-03 -9.40123335569e-04  4.41787977581e-03 -1.44551365329e-03 -2.98289774471e-03  2.20269757403e-04  6.50558519209e-04  6.36922217520e-04  4.63580887530e-04  1.15838287964e-03 -1.19711628219e-03  4.09499943007e-03  8.29258867477e-04  7.81661091484e-04  1.82774221841e-03  1.30710146564e-03 -4.06900724551e-03  1.49523561442e-03 -6.05251381830e-03  4.07719025914e-03 -5.70331992372e-04 -1.88113313825e-03  2.83158683503e-04 -5.70067991521e-04 -1.19265265781e-03  3.38745136498e-03  2.63361639405e-04 -1.52374187682e-03  4.23000865958e-03 -3.78603817937e-03  6.18638065587e-03  7.06871216961e-05 -1.42268958022e-03 -2.97170259881e-03 -5.31137702742e-03  1.26059379936e-03  3.39734475994e-03 -3.38052125255e-03 -1.90504410734e-03  3.42362260929e-03  2.96578655908e-03  1.30890290190e-03 -4.90574985443e-03  1.38811185250e-03  7.74142774185e-03 -2.11797362088e-03  8.10175592041e-03  3.25568308408e-03  9.67295860861e-04  9.23981227419e-04  1.64124862899e-03  1.24746838099e-03  1.08186290462e-03  2.86178420716e-03 -4.82722943984e-04 -5.75521616617e-04  4.08947612573e-03  2.20827576909e-03  1.49389643425e-03 -3.64975202088e-03  3.65451423981e-03  1.49225628762e-03  7.06097825733e-04 -2.99081452227e-03 -4.35933570273e-03  8.87130420471e-04  2.34418830265e-03  7.49876705276e-03 -1.66424889729e-03  3.28944703095e-03  3.73577248270e-03 -3.57291758007e-03 -6.22046259843e-03 -2.70750412281e-03  2.04755088131e-03  1.56486690353e-05  1.37257876449e-03  2.14382719274e-03  1.21952785198e-03  8.04513203648e-04  3.92245860401e-03 -3.50782306024e-03  1.44653822301e-03 -4.83316744674e-04 -2.88645883872e-03  3.60341069859e-03  1.89439684161e-03  3.42670326480e-03  5.11704411775e-04 -2.77653790344e-03  1.79279206628e-03  1.82123694919e-03  2.12303428583e-03 -7.06337808352e-03  4.46591541673e-04 -2.16131871058e-04  2.20760285317e-05 -2.64958574631e-03  2.26017570448e-03  2.35353750994e-03  2.40612527304e-03 -6.50577800090e-04 -3.18656375217e-03  2.41436908964e-03 -1.21572403729e-03  5.18676300549e-04  1.19373069474e-03  1.97868727996e-03 -4.60676166173e-04  3.33030094977e-03 -2.62919367727e-04 -4.45682247784e-04  1.21647190763e-03  2.79378691517e-03 -3.81237055640e-03  8.57503176791e-04 -2.91972014819e-03  4.79181394027e-04  5.65372187160e-04  1.99540730891e-03  1.39668514847e-03 -1.81450892469e-03 -4.04486955169e-03  1.29666131027e-03  3.02548659995e-03  4.94248096622e-03 -5.00545469359e-04 -1.25268536261e-03  6.06300535876e-03 -3.57227391015e-04 -2.14713899089e-03  7.88895809951e-04 -7.60975203499e-04 -5.10170602624e-03  7.51189589201e-04 -5.95089284238e-03  3.45963073710e-03  2.01626364873e-03  3.86357575420e-03  5.41113326855e-03 -4.00035069479e-03  5.28041849401e-03  2.38725550950e-03  1.55313828820e-03 -1.05502313603e-03 -9.37515933198e-04  3.08848911942e-03 -1.85204283235e-03 -2.30740765392e-03  6.49358450565e-04 -2.11542322648e-03  3.33302855482e-03  1.88011184484e-03  4.45386884396e-04 -6.16709373291e-04 -6.65909595265e-03  2.77921991627e-04  1.08117602382e-02  1.05804239316e-04 -1.71756750114e-03 -2.66248017777e-03  2.92736003303e-03  6.12261959326e-04  2.82607395653e-03  5.26243984351e-04  1.94679435696e-03  2.24844471245e-03  2.88103698787e-03 -2.93493840794e-03 -7.83531626579e-04 -5.09251956054e-04  9.72192951222e-04  8.62119364472e-03 -2.68032795423e-03 -1.74169625176e-03  1.35408856102e-03 -2.22012585683e-03  3.17783069639e-03  5.46710268011e-04  3.67623795943e-03  3.23933923157e-03  1.97115985328e-04 -1.14263972081e-03 -3.30537774070e-03  1.03746686311e-03  4.40137598533e-05 -1.65314619276e-03 -1.09277949382e-03  2.52060966271e-04 -1.74872630362e-03  1.78747163876e-03 -1.29068111573e-03  4.35135042949e-03 -3.16047929001e-03  4.12142881954e-03  2.75099191167e-03  1.14696954866e-03  2.56969492226e-03 -2.18860291963e-04 -2.43896340777e-03  2.37712418214e-03 -2.23399949583e-04  4.50577635552e-05  2.47224249731e-03 -6.93930369160e-04 -1.28631451933e-03 -2.10268116179e-03 -4.09101714767e-03 -1.53773475396e-03  3.20870473093e-03  3.70036320259e-03 -1.78792154560e-03 -3.13057690292e-03  2.13060486157e-03 -1.88615196936e-03  1.70891893095e-03 -1.71807046071e-03  1.23011986720e-03 -1.07218099103e-04  1.10099611821e-03 -1.55924959466e-03 -1.79698505345e-04 -8.67752639044e-04  7.90801444869e-04 -6.55886316336e-04 -6.90044637410e-04  5.41395001164e-03  7.49317445580e-04 -2.25734557637e-03  8.35454905647e-04 -2.65483467757e-03 -8.98552536590e-04  4.33730793049e-03  2.29191026543e-03 -3.25581700027e-03  1.74540841736e-03 -2.91227589540e-03 -1.98705650042e-03 -1.67507968847e-03 -5.98888331201e-03  3.39222270381e-04  1.51219688877e-03  1.18998670857e-03  2.40217438647e-03 -3.65565622027e-03 -5.56600718835e-03  1.00244939644e-03  1.70633829764e-03 -2.38262776808e-03 -5.79120341706e-04  4.80337009814e-04 -2.04178866500e-03 -1.79780531822e-03  1.01498041941e-04 -6.08571939177e-03  1.58158798161e-03 -2.07839734428e-03  2.62169689204e-03 -1.48559900761e-03  3.25620234506e-03  6.44534893104e-04 -1.66693983790e-04 -1.09168558331e-03  3.74073703906e-04 -5.01035649185e-04 -2.76649770394e-04 -4.58438667712e-04  6.53451053842e-04  2.19948036558e-03 -1.08425033757e-03 -1.02519326935e-03  1.20421090571e-03 -1.66418465609e-04  1.42732263361e-03 -2.55584956669e-03  1.46334976914e-03  3.94136288557e-03 -2.20390000776e-03  1.08434206448e-03  7.31230015293e-03 -2.03568720161e-03  2.04916264209e-03  3.09314454386e-04 -1.51690624641e-03 -1.02898541086e-04 -6.45705028019e-04 -2.02080974166e-03  4.57755632971e-04  4.73625463336e-03  3.14405078754e-03 -2.87741068650e-03 -2.36211894920e-03 -4.26638764401e-03  3.32954136615e-03 -1.20758438481e-03  3.63810794365e-03  7.28369575430e-04  7.29197825538e-04 -2.35441568912e-03  1.76500805230e-03  2.02485649954e-04  3.55958158656e-03 -2.44346060436e-03 -3.61754408223e-03 -1.77684550762e-03 -6.93163879712e-04  8.10088907130e-04  3.50756404845e-03  1.45990664095e-03 -5.54439979778e-03 -3.08773135926e-03 -4.16074298283e-03 -3.30547215313e-03 -3.10478226072e-03  5.18030903762e-03 -9.49239400273e-04 -1.19032907275e-03 -2.43185230628e-03  6.43752486936e-03 -2.40684739799e-03  2.29971929851e-03  5.40666306537e-04  1.36350148568e-03  1.92012080140e-03 -2.62512938025e-03 -1.31789669694e-03 -3.76176263283e-04 -2.19978194208e-03 -2.48446011159e-03 -2.03303957943e-04  1.70502003876e-03 -2.88765728720e-05  1.61112605391e-03  1.19086254009e-03  1.56292713614e-03  3.25791016154e-03  3.33798344874e-03 -6.86959868006e-04 -6.89708382697e-04 -1.74567395678e-03 -8.23373745455e-04 -1.04892246619e-03  7.48159538893e-04  2.11667746722e-03  1.59446834016e-03 -2.42351417622e-04 -5.72829175235e-03 -1.47697312574e-03  7.22695443037e-03 -1.00956947160e-04  4.50519437093e-03  1.38543785342e-03 -7.65803027316e-03  5.47835759195e-03  3.67723337516e-03  3.75314851848e-04 -1.99218056664e-03  4.75123661854e-03  5.33895451455e-03  7.64807428696e-04  2.93644943875e-03 -2.44486367989e-03  2.53103409885e-03 -8.06497056593e-04  2.65591574247e-03  5.41676683035e-03 -2.26386239270e-03  4.56366668514e-03  1.42979257720e-03 -4.61388066107e-03 -1.71043963383e-03  1.20029690760e-03  1.79469525872e-04  4.03151938399e-05  1.04593843124e-03  8.11568466705e-03  2.19532403578e-03  1.57363476298e-03 -1.95178807439e-03  2.41208398916e-03 -3.79689453654e-03 -3.91364808850e-04 -9.88248068901e-04 -6.56618283213e-03  2.95680507926e-03  5.17219516057e-04  9.16606580578e-04 -1.11094761100e-03 -1.62061038371e-03  1.22771120698e-03  1.52759615343e-03  2.50729679046e-03  1.28616307141e-03 -4.15600501767e-03  1.40530400488e-03  1.96734847782e-04  2.32832171518e-03 -5.46324027935e-03 -1.28655557154e-03 -3.10341588792e-03 -7.07884430975e-04 -6.61621134506e-04  3.55257974999e-03  1.94584192489e-03  2.85493221377e-03 -1.69784037380e-03 -3.75187218209e-03  4.70821096894e-04  1.93179853208e-03 -4.47010719721e-04  3.12209334142e-05  4.01921385168e-03 -9.69028836772e-04 -1.42056704230e-03  3.79301862166e-03 -2.80918405063e-03  1.04017665164e-03 -3.86289212463e-03 -3.67864058543e-04 -1.24381742635e-03 -1.03121115636e-03 -1.88279848863e-03  1.29204191378e-03  7.94292293258e-05 -1.54542943332e-03  4.38479086158e-03 -5.76668948425e-03  1.65203185426e-03 -3.12436264150e-03  2.87970535195e-03  1.93662607909e-04  2.11695786386e-03  9.68071290162e-04  2.02680687066e-03 -2.26517372940e-03  5.47965152344e-04
-5.76527263364e-03 -6.12019967999e-03  5.48786628229e-03  1.09497940352e-01  3.41727849483e-03  8.41511912270e-03 -3.27371444089e-03  3.74035423275e-03  3.82097547152e-03  1.94401138139e-03 -3.07584648027e-04  7.75476919688e-04 -5.87450085202e-03  2.36749305093e-03 -1.73260954194e-03 -3.83352586202e-03  4.16730227528e-03 -4.15414051561e-03  2.31835611915e-04 -7.49539522185e-04  6.41192893333e-04  3.49574276733e-03 -1.91469620650e-03 -4.13051647681e-04  7.64187620076e-04  1.39332102589e-03  1.40324786450e-03 -3.40439946997e-03 -8.43927589241e-03 -3.16467969856e-03  3.89765135264e-03  3.10275985138e-03 -4.93203058327e-03  6.44409845424e-03 -4.40086682472e-03 -5.73640184951e-04 -4.68600808465e-03 -1.58550069936e-03  4.22078361597e-03  2.21296599965e-03  7.84688023969e-04 -1.23081144326e-03  1.64987234774e-03  1.45187835748e-03 -6.98196304233e-04  2.40107256060e-03 -3.84039615080e-03 -1.84265216915e-04  6.31124903928e-03 -5.27800916372e-03  1.76506332879e-03 -3.04877064247e-03  2.77668429378e-03  3.20137376035e-03  2.76690403638e-03 -4.63255453367e-04 -4.63952513163e-04  1.26662903591e-03  2.80191815833e-03 -1.11797267698e-03  1.44944768100e-03  2.73330234770e-03 -1.73661054224e-03 -1.45393952185e-03 -1.58289144209e-03  6.15738464148e-03  2.89454257353e-03  1.10512961329e-03  4.23741580053e-03  4.92527030601e-03  2.74957577488e-03  1.06274692428e-03 -1.60428032727e-03 -6.84728076735e-03 -5.23280873332e-03  1.88623673242e-03  1.18599123037e-03 -1.22879840205e-04 -6.98784868433e-04 -2.57696469558e-03 -2.60666051472e-04 -2.81643373807e-03  2.64118029079e-04  1.20823972139e-03  9.18232688517e-04  3.10694816254e-03 -1.78771990595e-04  7.99650027501e-04 -1.32862517902e-03  3.89982299737e-03  5.17360264316e-03  1.63973462448e-03 -3.26819130883e-03  2.25792492825e-03  1.26317489654e-03  3.62035502804e-04  3.34567796435e-03 -1.58849609995e-03 -1.77007840450e-03  1.79868922709e-04  2.88477287319e-03  4.51987509594e-03  4.88052676590e-04  2.35092248948e-03 -3.05686951099e-03 -2.26167227279e-03  2.29479118507e-03  3.54484120221e-03 -2.04617482796e-03  1.51098692259e-03 -9.86420260335e-03  3.94029648136e-04 -1.92330943683e-03 -5.96528749348e-03  8.63610167929e-05  3.05497099254e-03  1.72032588343e-03  4.03272995079e-04 -2.39247340518e-03  6.89170513968e-04 -1.77797579053e-05  5.99612453207e-04 -1.18666002978e-03 -1.82877280022e-03  3.10832944379e-03 -1.95532111627e-03  4.17513218563e-03  1.09729731949e-03  2.36970512235e-04  7.37230305647e-03  1.07911946035e-03 -2.89681268268e-04  1.11247226283e-03  3.84513714497e-03  4.88667401349e-03  7.28019372445e-04  4.05333212392e-04 -7.54423374267e-04  7.98370466168e-04  7.96680091900e-04 -2.09364878063e-03  5.30521019798e-04 -2.83382942792e-03 -2.51010653259e-03  2.55504633038e-03 -2.46386061197e-03  1.48693177434e-03 -4.09129265946e-03  4.62958018516e-03 -1.31502344031e-03  1.22609254206e-02  3.65993361243e-03 -1.12897393748e-03  2.72961245919e-03 -3.86278764454e-03  1.79072229430e-03  3.18942688445e-03 -3.32553853673e-03 -8.47903697064e-04 -3.16923163610e-04 -3.98602130086e-03 -3.16167848830e-03  7.85905236691e-03 -7.93603034958e-04  2.13173396999e-04 -2.39434106132e-03 -2.93423597429e-03  1.56701759763e-03 -1.15034364676e-03 -2.52778003186e-03  4.24027017670e-03  4.96436163528e-03 -6.53542877231e-03  8.86672717691e-04  6.52499519136e-04  3.42066628278e-03 -8.61319025537e-03 -2.18155569635e-03 -1.40737130192e-04  1.23174809817e-03  2.65821300679e-03 -2.31313792362e-03  3.71049858513e-03 -1.17534005669e-04 -4.31898921029e-03  2.71394495936e-03  2.91913593180e-03  3.42351667415e-04  3.31280012668e-03  5.58006346202e-04  2.15971260844e-03  9.35894961745e-04  6.25520187310e-03  4.32574926037e-05 -2.87342586510e-03 -1.64588971241e-03 -1.26220538625e-03  4.64166939654e-03 -3.72407026461e-03 -2.10584242517e-03 -2.82545200076e-03  2.88321169351e-03 -2.75885993686e-03  4.89808026058e-04  5.64534174801e-03  2.59074084348e-03  6.36266527490e-05 -1.23999829271e-03  9.13250044694e-04  2.34829840297e-03  1.89453472134e-03  7.49556455994e-04  4.92203003297e-03 -1.02186201680e-03 -2.22067008023e-03 -1.19106368346e-03 -2.42628353810e-04  2.49173017820e-03 -2.33137522213e-03  6.67098075523e-03 -1.10446869412e-03 -1.49971080239e-03  5.22991871109e-03  3.61626214331e-03  1.22720348714e-03  3.78615060505e-03  2.93571822900e-03  4.67720382960e-03 -2.34125554100e-03  7.75434314529e-04  1.48369066956e-03  5.40862884573e-04 -5.98753561528e-04  1.54971732849e-03 -1.69662326934e-03 -2.73201631564e-03  6.19533357710e-03  1.31040487136e-03  5.35195475250e-04  3.33923257693e-03  2.15732181979e-03  2.04792362729e-03  1.51997805559e-03  3.46741474440e-03 -1.76528744209e-03 -3.67252155236e-03 -1.34684934582e-03  4.22403747654e-03  3.31542880598e-03 -1.07516329058e-03 -2.11411309726e-03  1.95442450940e-03  5.09695808328e-03 -6.36437481744e-04  4.59320397118e-03  3.58675352673e-03 -2.99262934744e-03  1.36312566820e-03  7.72044770688e-04  1.11182685179e-03  2.55381386271e-03 -6.25021455796e-04 -3.87502466766e-03  5.70428078534e-04 -2.10917892371e-03 -2.20068549705e-03 -2.17341249718e-04  7.37285302413e-04  2.19053165516e-03 -4.15175446353e-03  3.42046815706e-03 -5.39220288093e-04 -5.75009581600e-03  2.20350458618e-03  7.56236698836e-04 -1.35889981257e-03  2.10870983140e-03  1.37715194493e-03 -1.23248825067e-03  2.66297254458e-04  8.41816321106e-04 -2.01717497608e-03  1.41456133434e-03 -1.96388503907e-03 -3.54563217804e-03  3.27407103119e-03 -4.49766517505e-05 -2.09315053178e-03 -3.59471109290e-04  2.94542773930e-03 -6.49079231343e-03  2.50365014441e-05 -2.11830069450e-03  2.18680528275e-03 -8.12550812322e-05  1.67718776026e-04  4.55144778033e-03  2.94450502506e-03  1.49554965758e-03  2.05648990895e-03  2.60924772381e-03  6.66373779547e-04  4.05375398842e-04  2.56998377828e-03 -2.60994448162e-03  2.09982228857e-03  9.63374794567e-04  4.94369040143e-03 -3.01988334917e-04 -1.28817548313e-03  5.67842797628e-03 -3.50149729787e-03 -2.50716017891e-03 -3.65225614662e-03  1.23392128196e-03  1.60072042009e-03 -2.69897331688e-03  9.70493299644e-04  3.28023974045e-04  2.16682166885e-03 -1.69899251200e-04 -4.69918380173e-03  3.96087678029e-03 -4.19275523812e-03  1.19528933450e-03 -1.32834284768e-03  2.91925312472e-03 -2.72455130358e-03  1.84621804165e-03  2.91650852791e-03  9.15155662695e-04 -5.99391665018e-03  9.56209496059e-04  2.23686336405e-04 -1.04006823474e-03  1.27856377561e-04  1.22412464749e-03 -5.01876861046e-05 -2.33929347118e-03  3.02451456196e-04 -2.57856429176e-03 -3.33970074143e-03  3.60351079549e-03 -3.81889532982e-03 -2.99960105411e-03  5.89762642766e-04  2.93765997916e-03 -5.44444653730e-04  3.13672184374e-04 -1.09210629391e-03  6.98545872907e-03  3.25413283243e-03 -2.08589586051e-03 -1.49665613313e-03  4.24626687484e-03  9.58763471916e-03 -2.68233831154e-03  4.02588763245e-04  1.26634537331e-03 -1.14555700873e-03  5.90777689347e-03 -3.12310814254e-03  5.83391332937e-03 -7.22220968570e-04 -6.00308639137e-04  6.83104790968e-03 -1.52617474613e-03 -4.57902880107e-03 -4.15181917623e-03  7.78461414011e-03  1.53050780872e-03  3.61634796196e-03  5.46426586755e-03 -7.12687021906e-04 -3.25408895584e-03 -1.95798869762e-03  2.41536010472e-03 -2.92936373158e-03 -1.02419817186e-03  2.44347785285e-03  4.31594642339e-04  3.83120760489e-03  3.38599660964e-03 -8.55446538057e-04 -3.47363455328e-03  1.84016269998e-03  1.31071652640e-03 -6.21787479505e-03 -2.77592982919e-03  3.47523733892e-03 -1.12879587775e-03 -7.65028935238e-05  2.49928910690e-03  9.92814790150e-04  1.06488473162e-05  5.37555682735e-04 -4.45297706487e-03  7.43342121691e-04 -1.66795899513e-03 -8.45824621013e-04 -9.42680293685e-04 -1.93426404746e-03  2.53954826197e-03  1.88807804993e-03  6.85148543856e-03 -5.77120970946e-03 -1.70227522878e-03 -2.53449498484e-03 -5.00060866119e-03  4.42749276556e-03  5.09130479219e-03  1.19370636173e-03  3.27895526869e-03  8.36583534304e-04 -2.42348102943e-03 -3.53910926820e-04 -1.34740330755e-03 -3.88166586173e-03 -1.31748602300e-03 -1.02581322890e-03 -2.50382466990e-03 -6.53377331887e-04 -4.44003396308e-05  4.61938784159e-04  7.19527994783e-03 -2.01771028744e-03  7.77998380422e-03 -2.57800811470e-03 -5.59436874578e-03 -2.95370850677e-04 -1.18026264796e-03  4.66029853358e-03  9.79352824023e-04  1.19101440229e-04  2.20342530162e-03  4.64040060096e-03  3.69438325691e-03 -6.13356758770e-03  2.35866772686e-03  2.40425808178e-03 -1.50112811684e-03  2.32137508524e-03  7.16320627243e-04  2.23943497634e-03  1.40459841589e-03  5.16844169783e-03  3.34591951183e-03  3.23903024447e-03 -1.75743245755e-03 -2.31797187711e-03  3.54713637451e-03  2.66669022351e-03  4.58769453140e-03 -4.36299393846e-03 -1.80574434973e-03  3.50046418325e-03 -1.86468870588e-03 -3.21249876800e-03  7.01367617346e-05  1.23505797394e-03 -5.97745406144e-03  1.93721986772e-03  2.35460223111e-03  3.05749543045e-03 -8.72914177429e-03 -2.98700118637e-03 -5.31008031686e-03  4.06858476563e-03  1.79974608743e-03 -6.15357226214e-04 -4.69478880029e-04 -2.84645097223e-03  1.79847550181e-03 -4.27150367758e-04 -4.07275703801e-03  3.68553751870e-03 -3.86575066573e-03 -1.87161335059e-03  9.02537567159e-04 -1.94198991608e-03  3.38435123216e-04  8.78903392032e-03  4.23773447604e-03  5.41367750293e-03 -5.95493728147e-03  2.26241457543e-03 -3.41984333579e-03  3.24065013461e-03  2.90680912968e-03 -1.06623531042e-03 -5.64599553230e-04 -5.82358930763e-03 -5.81683745193e-04 -3.22812437714e-03 -3.64176360156e-03 -3.44724684957e-04 -1.98020135655e-03 -1.40981991434e-03  2.51000964988e-03 -2.61846795988e-03 -3.81671039136e-04 -1.40056463605e-03  4.67089940078e-03 -4.39603520511e-03  1.67799303164e-03 -5.12463063114e-03 -6.93976524476e-04  3.02962480426e-03 -6.16851848907e-03  5.37794151531e-03 -1.29202981754e-03  2.34417286519e-03
 5.72971269123e-04  1.32081968697e-03 -8.27374413748e-03  3.41727849483e-03  1.43278484544e-01  2.44903977032e-02  1.28247325016e-02  6.73739041134e-03 -3.92384616620e-03 -2.97540578362e-03  4.11195939049e-03 -4.68739001985e-03  3.51549814572e-04  2.30994405701e-03  1.94893601431e-03  5.60681946566e-03  5.26033095293e-04  1.09574551718e-03  2.40018998707e-03  1.05694958752e-03  2.43160481140e-03 -2.81136179662e-04  1.04149966718e-03 -2.43755967706e-03  5.66955774166e-03  5.06475740439e-03  1.51471439513e-03  2.71820143147e-03  3.71573336122e-03  1.00263527299e-03 -1.43152325483e-03 -1.11297685222e-03 -1.18274528772e-03 -1.94509912477e-03  2.47353664173e-03 -2.27114768099e-03  1.87776393889e-03 -3.61851640581e-03  8.76760420050e-03 -8.25158645111e-03 -6.11781235152e-03 -2.09841838308e-03  8.99160447616e-04 -2.31780932421e-03  3.15159385714e-03  9.95967352421e-03 -5.69253260833e-04  2.64571336565e-03  8.93346694999e-04  1.88185499436e-03 -4.81817534705e-03  5.76922952434e-03 -6.22547921039e-04 -9.25870287824e-03 -4.21440471537e-03 -7.22585669708e-03  5.09066260648e-03 -6.09110387032e-03 -1.07490599794e-02 -1.32001751658e-03 -3.87261171401e-03 -2.94609374142e-03  6.41775573181e-03 -1.74087847561e-03 -1.07079013003e-02 -2.01718836959e-03 -2.33683123286e-03 -7.39929296291e-04 -4.00244140828e-04 -2.45409338892e-04 -2.44994829720e-03 -2.83365847674e-03 -1.43153949669e-03 -9.81642393972e-03  7.11484418965e-04 -8.50122501396e-04  2.38973345323e-05  3.15110779042e-03 -8.54277939716e-05  4.28812212797e-03  1.16671054278e-03 -3.56882106639e-03 -6.70714124101e-04 -4.04027999248e-03 -1.43799471519e-03 -5.06813632961e-03  1.61683974493e-03 -1.72417334940e-03  1.43140250904e-03  2.23848387515e-03  1.41526290812e-03 -8.55255052001e-04  3.16742840417e-03  2.99314794516e-03 -3.63358236512e-03  3.00630661942e-03 -3.14389746832e-03 -1.64664169825e-03  2.47736424707e-03  4.16242263877e-03 -4.15757472674e-03 -2.16361884626e-03  3.25910104873e-03  1.01095243307e-03  2.26972576613e-03 -2.08125160745e-03  4.10386465394e-03 -4.82435727925e-03  1.99065859258e-03 -3.80235730076e-03 -1.85124382318e-04  8.68087631099e-04  2.64437390926e-03 -4.15450722482e-03  4.90412590090e-03 -3.23546607386e-03 -7.15088135373e-03  4.69500423756e-03 -8.65727332113e-04  1.02116643150e-03 -2.86288697315e-03 -2.91368422427e-03  3.03300710912e-04  4.12374279008e-03 -5.47266367361e-03  2.07777795488e-03  9.88790994246e-04  2.28294540253e-03 -3.91284228387e-03 -3.07324793721e-03  2.37692333662e-03  1.01016169243e-03  4.10464406706e-03  1.79157254760e-03  1.24315748047e-03  3.49747707529e-03 -3.25199699495e-03  2.12395515110e-03 -2.95942135335e-03  7.38857071838e-04  1.65878431158e-03 -4.32915844767e-04  1.78587551856e-05 -1.16183035035e-03  4.61539319606e-03  1.55378129224e-03  1.73608114307e-03  1.24818947428e-02  9.41447139305e-03  4.95028466069e-03 -3.16253149496e-03 -2.45351335847e-03 -4.06354075125e-03 -4.43972743563e-03 -3.92272799077e-03  5.28560417813e-04  4.15751032546e-03 -6.23926939813e-03  8.47329552136e-03  2.57035440204e-03  6.85420778573e-03 -4.15696605498e-03  6.89622394206e-03 -6.59992037124e-03  3.16771842235e-03  8.32689774659e-04 -2.69928715372e-03  2.10976965356e-03 -4.23410971250e-03  3.52563292206e-03  5.45131123234e-03 -2.74929037357e-03 -7.10642577842e-03 -6.49336392160e-03 -4.04453223240e-03  4.37511471386e-03  3.21362604239e-04 -5.53031007760e-03  4.70133895930e-03 -5.01734893175e-03  7.54721762616e-03 -2.02008834165e-03 -1.06027589641e-03  1.72268958685e-03 -2.54750853540e-03  1.94370794950e-03 -5.37633905269e-03  3.49571956493e-03 -2.66101418930e-03 -5.50117837958e-04 -2.00574549376e-03  9.94068999383e-04  1.10834503530e-03 -2.47385950183e-03  1.33569095710e-02 -4.52877806985e-04  4.80460366479e-03  8.96441053934e-05 -3.44252540188e-03 -3.24555953347e-03 -9.34172737380e-03  7.68136257656e-03  3.39099720935e-03 -1.25076525976e-03 -5.26252982768e-03 -2.79992961851e-03  2.86839223078e-04  5.28689911407e-03  5.63510457173e-04 -1.32776238749e-03 -1.63833929289e-03  2.22499892968e-03 -1.10352121889e-03 -4.50571423054e-03 -4.66623651075e-03 -1.47845308549e-03  4.96922872825e-03 -8.07627648603e-03 -2.70935691990e-03 -3.24971904906e-03 -4.76352054299e-03 -4.02997302637e-03  4.30123939016e-03  7.30705619989e-03  7.16985954994e-03 -7.59196225564e-03  2.85089381693e-03  7.08009260939e-03 -4.98733439154e-03  1.98112306825e-03  1.10092466452e-03 -8.90077856797e-03 -4.75055259794e-03 -1.04134323095e-02 -2.47395691757e-03  1.38449342958e-04 -7.77318635236e-03  3.65682146009e-03  2.16748669524e-03 -1.88718648807e-03 -6.02183471229e-03  1.51151232253e-03  4.93663841561e-03  2.21501662615e-04  2.60026947015e-03 -4.92744073489e-03  5.28710979358e-04  1.03713434606e-02  1.60276514509e-03  1.11615758794e-02  1.60218867850e-03 -4.24650734028e-04  6.84296856093e-03  7.64069551881e-05  3.60059952784e-03 -7.66756508852e-04  9.19887268030e-04 -1.63910703677e-03 -3.46484983317e-03  1.17320354822e-02 -6.07924737865e-03 -4.25850308625e-03 -8.57996657934e-04 -6.85053056046e-04  4.06212913417e-04  1.62158732147e-03  2.99286731298e-03  6.24205783909e-04 -2.50818742625e-03  8.32073652567e-05 -1.68214485738e-03 -3.13484940570e-03 -2.85818706005e-03 -4.91709849454e-03 -7.75395024107e-04 -8.54768726522e-03  1.04301981843e-03  3.93342388008e-03  1.23681377990e-02 -5.60795851158e-03 -4.63635830786e-03 -2.31093869897e-03 -2.77286298710e-03  8.00265205435e-03 -4.78918859702e-04 -1.44302346268e-03  1.97776475365e-03 -1.56962351093e-03 -3.85031052982e-03 -2.18072800439e-03 -4.75715013255e-03  4.84780579767e-03 -4.65474916995e-03 -1.46109943646e-03  2.39423748879e-03  1.83764636054e-03 -1.89580024445e-03 -2.73358108860e-03 -3.71315073612e-03  2.01088179793e-03  3.72251991220e-03  2.00764454798e-03 -8.96421170104e-03 -5.77103518753e-03  1.72743865123e-04 -5.24438740806e-03  4.38218661585e-03  2.96498619605e-03  1.28125450705e-02 -6.52531439334e-04 -3.27147226663e-03  3.35148199403e-03 -2.68250527151e-03  2.35627400015e-03 -6.96486304344e-04  2.77316230824e-03  2.02668552967e-03  6.71124632848e-04  3.12141570399e-03  4.25254675081e-03  1.92653927410e-03 -3.13333822326e-03 -1.53291043713e-03  4.01334984452e-03 -1.85941387439e-03 -1.79778566365e-03  2.85707148185e-03  2.52682885721e-03  4.60830158935e-03 -8.30314320232e-04 -4.30024861845e-03 -6.67555539354e-03  3.14176112102e-03  2.08485285818e-03 -4.16664591524e-03 -4.13382132840e-03  3.71384536493e-03  3.78976153886e-03 -5.91746441289e-04 -3.64278073558e-05 -1.07438780970e-03 -1.18672118677e-03  2.06738846473e-03 -2.45386723591e-03  2.71287965588e-03  1.84517633962e-03 -3.70895701351e-03  5.66313586075e-03 -4.07726527308e-03 -2.47198883529e-04  2.23540671954e-03 -2.49111493517e-03 -8.51920746666e-03  2.69119566365e-03 -2.02199832524e-04 -7.97803016688e-03  7.26068972939e-03 -5.96625301018e-03 -4.97503894643e-03  1.63697285060e-03  6.69602380258e-03  3.72539345387e-03  1.02000612201e-03  2.57531409408e-03  9.92413667502e-03  7.51461349270e-03 -1.90912814489e-03  1.74441905047e-03 -5.73404335120e-03 -5.95005277117e-04 -5.73219335255e-04  2.79649500504e-03  6.59518749374e-03  1.31783749144e-03 -6.10219147252e-03  1.72182948172e-03  3.52701709544e-03 -9.65200486076e-04  5.16980252775e-03  1.16283813423e-02 -1.11112041349e-02  4.34204959089e-03  8.42442714792e-05 -8.54918124298e-03  1.46529830875e-03 -2.85331442655e-03 -4.96069260325e-04 -1.08685988574e-02  1.07935808074e-03  5.42612340802e-04 -2.12124963317e-03 -4.30269659481e-03  2.70522379451e-03  1.10725766258e-02  5.33201170999e-03  4.83764032435e-03  1.11850640526e-03  1.59130485823e-04 -4.40712995751e-03 -3.10555441231e-03 -2.33629111976e-03  1.83370157801e-03 -1.29696080125e-05  1.01801555067e-02  3.08346188857e-03  3.81852817413e-03  6.67860523115e-03 -1.74068674252e-03  1.67885881742e-03 -2.20961586257e-03  3.28473539400e-03 -3.38848581951e-03 -2.82001547731e-03  7.41151079364e-05 -1.27327152264e-03  3.35867429684e-03  9.09588456389e-03  1.29620968503e-03 -1.45329608881e-03  3.34219474599e-03 -6.94701532127e-05 -4.41249333138e-03 -1.89151058072e-03  1.19862649278e-03 -7.36676364572e-04 -5.46605414338e-03 -1.44024158392e-02  1.41798153465e-03  1.21077437812e-02 -3.10802716913e-03 -3.95465719669e-03  3.12663395425e-03 -3.43193346702e-03 -5.83844417288e-03 -5.65973398355e-03  2.57591454782e-03  2.19565877551e-03 -1.66115119690e-03 -1.99588775116e-03 -8.12602175287e-04 -9.98509557365e-04 -2.98441805372e-03  6.42125085981e-03  3.75134122317e-03 -4.22361765097e-03  2.86162246141e-03  4.12176048337e-03  3.30558970243e-03 -1.58400838627e-03  1.63762035690e-03 -7.35340787371e-03  6.08687284710e-03 -6.99905207878e-03  9.27029137039e-03  1.69305638737e-03 -1.00670241494e-02 -3.27016560348e-04  2.11404253260e-03 -3.61253297928e-03  2.42247947708e-03 -2.18940118372e-03 -3.35227419967e-04 -1.95133013737e-03  1.77790086762e-03  3.75828110459e-03 -1.96351335698e-03 -1.27498060485e-03  5.88421183430e-03  1.56917622862e-03  5.10744022535e-03  1.19634964659e-02  1.14928510967e-03 -9.26311751857e-03  5.88598145387e-03  4.91269949797e-03 -1.56459794139e-03  2.96944270460e-03  3.77318766138e-03 -8.08882713202e-03 -2.94234136601e-03 -3.87236587236e-03  1.33524495515e-03  4.37795010512e-04 -6.80056089402e-03  4.87572226910e-04 -5.70255810119e-04 -1.70620104296e-03  1.03158835317e-04  2.20110770509e-03  1.38654276152e-03  7.96628220291e-04 -8.78819288769e-04  3.98606001214e-06  3.70787866546e-03 -7.72076816853e-05 -8.38117722571e-04  1.88577927128e-03 -2.33940060101e-03 -2.84428180530e-03  1.18187233188e-03  8.57221497012e-03  5.03042424448e-03 -8.46391930083e-03  7.22727685338e-04  1.49761526162e-03  4.28545075593e-03 -2.73512189939e-03 -3.12421087399e-03 -3.37819435697e-03  1.04316931352e-03  3.34599459998e-03 -2.37879454807e-03
 2.52689371920e-03 -1.93586601124e-03  1.89785047825e-03  8.41511912270e-03  2.44903977032e-02  7.93997235980e-02 -8.49382635417e-03 -9.64764306233e-03 -3.73750911399e-03 -2.20104058945e-04  3.37286373363e-03  1.28529027755e-03  2.12997788460e-03 -3.15731726743e-03 -3.21234172227e-03  1.75807449629e-03 -1.33530391175e-04 -7.24449324507e-04  1.68684944213e-03  2.12409391415e-03  2.11286561899e-03 -7.37246311213e-04 -3.05508584141e-03 -1.14825005980e-03  8.13640940343e-04 -1.02811478975e-03  1.55763855452e-03  3.36873568258e-03  3.16174386237e-04  3.34227931741e-04 -1.28946670706e-03 -1.08814333286e-03 -1.44402318420e-03 -2.38117425877e-03 -2.32999869923e-03 -7.71889114708e-04 -9.22743409166e-05 -3.13149079152e-04  2.99867944916e-03 -1.68322253864e-03 -3.57393280371e-04 -1.95151045131e-03 -8.66321125528e-04 -3.08490053998e-04 -9.29386038568e-05 -3.03186669730e-03 -1.41458368212e-04 -1.52418017917e-03  1.60341261935e-03 -8.88437420226e-04 -2.50320527133e-03  2.23596044948e-03 -8.68908052346e-04 -1.77932946693e-03  1.52407288706e-03 -4.29577483550e-04 -2.96208334114e-03  1.14595248460e-04 -2.42641249708e-03 -1.80709586444e-03 -3.09354457495e-03 -6.26545108156e-04  3.20565407871e-03 -1.10337253507e-03 -3.56027979900e-03  1.99418823993e-03 -1.05632434963e-03 -2.18236723355e-03  1.15717151524e-03  1.92118327806e-03  1.34160962735e-03  1.17421695782e-03  8.27517926634e-04 -8.33062628085e-03 -3.15936284414e-04  3.52464601585e-03 -3.72504664492e-04  3.29208148592e-04 -9.95593602737e-04  6.22914303938e-04  1.77849532215e-03 -1.02116897069e-03 -2.01354099533e-03 -9.89731741617e-04 -3.04854829416e-03  4.08520754571e-04 -1.13922799794e-03  2.00396508583e-03 -5.95583230907e-04  1.21048894072e-04  2.03096689620e-03  1.49457133404e-03  7.75241611750e-04  1.81508291740e-03 -4.76024970848e-04 -9.59194208388e-04  4.46985857637e-04 -2.13103019509e-04  7.31882200704e-04 -1.83380544063e-03  2.26785850599e-03 -2.24793974654e-03  1.40736174367e-03  8.95940488218e-04 -4.19451460578e-03 -4.77754649802e-03  7.46223846776e-04 -2.34166880375e-03 -9.22859604395e-04 -3.46472294003e-03 -1.33847350094e-03  3.95908213354e-04  1.98708735793e-03  3.20936901750e-04  1.04665643244e-03 -7.20363706258e-04 -3.27333497986e-03  4.56430988119e-03 -1.21414915042e-03  4.19453364988e-05 -2.69989020313e-03 -5.10119960347e-04  7.45626114285e-04  3.51348333921e-03 -6.13420779510e-04 -1.14494292126e-03 -3.08289975614e-04  9.06768035526e-04 -1.07504493341e-03 -8.39714636881e-04  6.81048823911e-04 -1.20072644640e-04 -1.11481256475e-03  7.62095254297e-04  1.95295161839e-03  6.49663321307e-04 -1.81034546254e-04  1.89330667621e-04 -1.54537779130e-03 -2.12531105607e-03  2.10841539409e-03  1.29413596503e-04 -7.42127514566e-04 -9.67361812610e-04  1.19499952855e-03  2.34023201400e-03  5.30892196447e-04  2.56035355858e-03  6.85921438181e-03  1.13895994241e-03  2.99379980871e-03 -3.02381546320e-04 -5.78302540813e-04 -3.64911097430e-05  1.19985290719e-03  9.24142855876e-04  2.35260809379e-04 -1.26106381674e-03  4.60493080318e-04 -6.73148992791e-05 -4.23550344976e-03  4.30509984306e-04  3.70936547218e-03 -1.83928823724e-03  1.64824761397e-03 -1.32332262177e-03 -6.14930889330e-04  3.09712904182e-05 -5.41722690887e-03  1.52183699392e-03  6.12112680850e-03 -2.15816576517e-03 -1.98800692854e-03 -1.99877672913e-03 -3.20299947281e-03  3.21242095012e-03 -1.58165688958e-03 -4.05030877596e-03  5.09399025183e-03 -6.84784274557e-03  5.41303665849e-06  2.34694098457e-03 -8.81291292261e-04 -1.34457856115e-03  6.36618537242e-04 -1.74926339801e-03  3.33416272603e-03 -1.22057748046e-03  4.40628476740e-03  5.05251026273e-03  1.60893108785e-05 -4.50223796609e-04 -1.27506376699e-03 -4.07548215534e-04  1.75378739336e-04 -2.65352042270e-03 -4.25857244890e-04 -3.34434134608e-03 -5.79402077082e-03 -5.90845338909e-04 -3.41934515205e-03  2.54604419210e-03 -9.11248249272e-05 -7.55771023541e-04  4.27198758876e-03  7.06768976567e-04  9.57529127389e-04 -3.18727078249e-03  1.08870390818e-03 -4.00778680478e-04  4.65279506572e-04  4.80717466741e-04 -1.44720517199e-03  1.80053581691e-03 -5.51969775473e-04 -1.44899507821e-03  1.83403556025e-03 -3.50982934048e-03 -1.07669666526e-03  2.70354004521e-03 -2.11743671715e-03 -7.56753697325e-03  2.82985516212e-03  1.63096056823e-03  1.17980809091e-03 -5.28835886569e-04  2.02144045824e-03  4.63144810598e-03 -2.06319612650e-03 -2.37768638535e-05 -1.76972806211e-03 -3.08381329827e-03 -1.04407259980e-03 -1.26049868221e-03  3.73571664942e-03  2.34125513433e-03 -6.30881151377e-03  3.49560882514e-03 -2.15592245055e-04  8.18525260285e-04 -2.08638722437e-03 -1.46298062893e-03 -5.22787535101e-04 -2.96399333171e-03  8.07543164701e-04 -2.92146193254e-03  2.74958690189e-03  5.21025037837e-03 -1.77158558107e-03  1.68794354204e-03  2.95297459699e-03  2.35962578958e-05 -2.57255032632e-03  5.57889389799e-04  4.21593720564e-03 -1.85285803920e-03  3.06691849732e-03  1.56653885100e-04 -1.64105532424e-03  2.15710987150e-03 -1.56170493832e-03 -1.50955839516e-03  1.26527508360e-03 -5.23405975557e-05  8.69298274806e-04  8.52908420891e-04  8.80760634639e-04  1.00860258247e-03  4.54051923410e-04 -4.14311210205e-04 -2.88494707343e-05  6.96019197414e-04 -2.79116591825e-03 -5.52747276448e-03  4.17778017281e-03 -9.48220911921e-03  2.20242574416e-04  1.66382113377e-03  2.39526694380e-03 -3.65542232350e-03 -5.57052842708e-04  2.07027765412e-04  4.10053405831e-04  3.61452110553e-03 -4.99326601012e-04  2.85321084633e-03  1.33610255108e-03  7.34746493631e-04  9.33047578181e-04 -1.53746655675e-03  1.43330537065e-03  2.86412071173e-04  1.43402606451e-03 -3.32728773661e-03  4.34055491119e-03 -1.18162348687e-03 -7.09609249088e-04  6.29068395071e-04 -3.74580862109e-03  1.12007154082e-03  3.78994094022e-04  2.75380367064e-03 -1.55033612764e-03  5.56156216757e-04  2.11077524355e-03  1.71896236244e-04  1.21427512219e-03  1.49719635693e-03  4.60031681211e-03  1.82753314198e-03 -5.42695403479e-03  2.10391552749e-03 -3.24210696281e-03  4.64332081055e-05 -1.61343446729e-03  5.57111805008e-04  3.15861878556e-04  1.21868945531e-03  4.29121578568e-04  3.79670078134e-03  9.53925537697e-04 -2.22892617416e-03 -3.33798998591e-03  1.33851164836e-03 -4.03562814291e-04  1.52607691399e-03  2.55033902018e-03 -7.35293829348e-04  6.62625546185e-03 -3.05769938429e-03 -3.07929099861e-03 -1.01711893605e-03  1.31756200832e-03  9.95972555833e-04 -1.27575109089e-03  2.84635860474e-03  1.59611215534e-03  1.04667183579e-03 -2.48324851596e-04 -5.15948841005e-04  1.78049860164e-04 -3.52657422080e-03  3.35549998935e-03 -1.33938974971e-03  1.91151721584e-04 -4.06388107774e-03 -2.25698862404e-03  2.47740200531e-03 -1.79658576906e-03  1.49718518108e-03 -8.36885001649e-04 -2.78352883028e-03 -5.72711828911e-03 -2.06421346842e-04  7.27576249913e-04 -1.32138133837e-03  5.16153929055e-03 -1.50719126218e-03  9.04466101819e-04 -2.77087741154e-03  4.85352323866e-03  2.63252840263e-03  1.83420455754e-03  2.33487625915e-03  5.45967187149e-03  4.22439263644e-03 -9.50663785204e-04  7.45923080030e-04 -1.79634157160e-03 -2.50952048356e-03  9.55196676290e-04  1.32600025567e-03  3.42120149734e-03 -1.00683191789e-03 -1.12810675760e-04 -8.00525582520e-05  1.42867681589e-03 -2.24214890491e-04  6.13007977766e-04  3.51781461532e-03 -4.01809520955e-03 -1.11419751102e-03  2.05841983174e-03 -7.06627220738e-03  3.70583510543e-03 -2.08544889621e-03  1.12602977937e-03 -1.01940255502e-03 -1.88101416523e-03 -1.08330457236e-03 -6.41867193679e-03  8.63237205846e-05  6.12383588991e-04  5.06499897064e-03 -1.96715195752e-03  4.12282918589e-03 -7.00159947479e-04  3.03655308749e-03 -2.66970442384e-03 -1.56085054956e-03 -2.97772059707e-03  1.59651595292e-03 -1.07283602096e-03  4.92273885737e-03  4.49047381608e-05  4.29160028271e-04  1.34241109978e-03  3.12844195094e-04  2.12435343911e-03  2.91292400311e-04  2.71592347050e-03 -1.13014724784e-03 -2.12779350762e-03  5.34612518665e-04 -1.84323433497e-03  4.18417667189e-03  2.74006637426e-03  2.34166609314e-04  2.00160930121e-03  1.58522976138e-03  1.88605961675e-03 -2.52443822371e-03 -3.48764404996e-03  1.36903363741e-03  9.83805920334e-04  5.54906333629e-04 -5.60214005717e-03  1.28349405191e-03  2.68799602470e-03  4.58203651934e-03  1.68692019160e-03 -5.12984476966e-04 -1.26080898629e-03 -9.14110461531e-04  7.10581907138e-04  1.43663465345e-03 -3.41396357623e-04  1.01551900388e-03  9.86974761086e-04 -3.94888815531e-03  3.45507135339e-03  3.54454279415e-03  3.51161198515e-03  2.86170191589e-03 -1.52562456063e-03  4.21762057262e-03 -4.05727020830e-03  2.34993697987e-03  6.21128730153e-05 -1.42254930060e-03 -1.53435806937e-04  4.69487198634e-03 -3.76879900636e-03  3.64992975202e-03  2.19146144778e-04 -3.34759627863e-03  1.23939398536e-03  7.73569153137e-04 -1.32644300707e-03 -7.64150448282e-04  1.30920151261e-03  4.91343250543e-04 -5.57846125667e-04 -1.45910707451e-03 -2.92115188411e-03 -2.19413796144e-03 -4.07393060055e-03  5.46902570656e-03  1.99816647152e-03  3.96777297055e-03  3.46957139544e-03  3.41558768877e-03 -1.64559521632e-03  2.21004796363e-03 -2.44441948290e-03  1.42554109577e-03  1.04095594740e-04 -3.94638354629e-05 -5.77491634531e-04 -2.82699550598e-03  6.63422496610e-04 -2.10248286446e-03  2.48366387396e-03 -1.02550476371e-03 -1.30842551684e-03  2.65193794376e-04 -2.05386134197e-03 -1.80096889106e-03  9.77797379360e-04 -7.90514655277e-05  2.66660346029e-04 -1.39831706497e-04  1.39028319006e-03  4.30583778913e-03  8.58410426772e-04 -7.35133689092e-04  2.85888199152e-05 -1.36601156460e-03  1.17570956531e-03  3.22076957685e-03 -1.29486558877e-04 -6.92780998795e-04 -1.45166029631e-03 -1.03521535445e-03 -5.25793395371e-04 -7.15541399015e-04 -1.24782771200e-03 -2.30639865891e-03 -2.41954594659e-03  1.64531937294e-04 -1.01447088998e-03 -1.21482264964e-03
 1.70777408723e-03  5.86267875204e-03  2.43449512750e-03 -3.27371444089e-03  1.28247325016e-02 -8.49382635417e-03  1.09362486100e-01  1.04756445005e-02 -7.56919440931e-03 -4.10367737504e-02  4.55947769553e-03 -3.82240683499e-03 -2.88772978625e-03 -4.74584709292e-03 -2.66248012984e-03 -9.15143343485e-03  3.32212201249e-03  4.41773244390e-03  5.70897831716e-03 -1.62436549545e-03  9.25136173875e-04 -1.82526289455e-03  4.67363420797e-03  3.83339096627e-04 -1.44437661351e-04 -1.04529578268e-03 -1.42248283778e-03  7.23635779637e-03  5.90856145029e-03 -3.14821084413e-03  3.90878198344e-04 -3.49011969052e-03  3.61350975398e-03  8.85707335808e-05 -5.79360254422e-03  4.61979818576e-03  3.59546509153e-04 -5.19219639977e-03  7.60377378560e-03  3.84818532925e-03 -4.96472372867e-03 -7.28765367483e-07  4.62234723142e-04 -3.27623754616e-03 -2.56427950177e-03  2.32486850819e-03 -1.41254913746e-03  1.74494103266e-04 -7.52135609960e-05  1.21709168398e-02  6.38611116432e-03 -1.25687858207e-03  2.08997600863e-03 -2.46519507258e-03 -6.00839143171e-04 -1.30699602934e-03  3.52673085453e-03 -2.55825239575e-03 -3.63118070054e-03 -3.07862355231e-03 -5.14761806685e-04 -1.89873655356e-03  7.59841427408e-04  5.01037750206e-03  9.70853446473e-04  7.12491243806e-04  7.20568177603e-03  8.23425604675e-03 -5.32131814354e-03 -2.24716990889e-03 -4.30121030814e-03  3.03970358928e-03 -1.18645054728e-03  5.99634837207e-03 -2.65486622259e-03 -3.64925871460e-03  8.33892001335e-04 -2.46376459364e-03 -3.48707269390e-04 -3.10056853580e-03 -1.15718111925e-03 -5.60748780646e-04  8.61908324445e-04  1.95359676776e-03 -7.72143402444e-04  2.80169421227e-04  1.19712925895e-03 -6.32963618414e-04  1.24328644739e-03  2.21966814233e-03  4.47416498235e-03  1.24660488413e-03  1.14506561107e-03  7.40351237490e-03 -6.16490205008e-03  5.53920418782e-03 -3.26389841836e-03 -1.56373414397e-03  2.27155073016e-03  6.15702483555e-03 -2.41085644543e-03  3.98864145849e-03 -2.88924273115e-03  5.88760281362e-04  3.28159652524e-03  8.85711692584e-04 -2.53918146305e-04  2.51713444347e-03  7.90203756960e-04 -4.84673856025e-03  8.57632549570e-03  5.69157244480e-04  2.38951613273e-03 -6.38241624540e-03  1.74941891906e-04 -1.58272848142e-03  1.60484743151e-03 -2.34377512520e-03 -5.37726661192e-03  1.64312459513e-04  4.14564776900e-03 -2.43239621049e-03 -3.34871659280e-03 -4.19422779936e-03 -2.34631668003e-03  3.61387873022e-04  4.88843216834e-03 -4.91909895296e-04  2.72850442059e-03 -8.67050840159e-04  8.42830804955e-04  9.01759271119e-05  2.35689270668e-03  1.71065573065e-03 -7.01360333693e-03 -2.19913949833e-03  8.58628041114e-04 -4.85108431038e-03 -1.51798960912e-03  3.39005228383e-03 -2.68721443329e-03 -6.16678848397e-04 -1.70630871204e-03 -1.59643113688e-03 -2.87415234514e-03 -1.67478476351e-03  1.90734910479e-03  5.51732925879e-03 -3.70155313235e-05  5.49432586927e-04 -1.44504671373e-03 -2.81867229799e-03  5.96012380475e-03 -5.98123105986e-03  3.27124643929e-03 -2.99076065302e-03 -3.45972777087e-03  5.13680557505e-03 -1.54823512898e-03 -2.61586577650e-03  2.40527326166e-03 -3.95426052730e-03  4.01110909498e-03 -2.89006564095e-04  4.75882040843e-03 -2.58475154268e-03 -2.50468190546e-03 -2.64897226918e-03  2.52072129750e-03  2.10958103692e-03 -5.53378575435e-04 -3.89226836816e-03  1.09979558405e-03 -1.46767289991e-03 -9.38777875193e-04  2.44390702806e-04 -4.03374375145e-03  5.13508047656e-03 -1.60321350028e-03  2.79150374906e-03 -1.41408578504e-03 -5.26236502248e-04  3.92152754935e-03  6.31239248151e-03 -2.11050378454e-03 -1.08753676287e-03 -6.60481407698e-03  4.49747892469e-03 -5.55348798963e-03 -8.36423493019e-03  9.45933716995e-03 -6.10632292394e-05 -3.20936031681e-03 -1.54848165083e-03  4.31119449058e-03  2.83151854108e-03  3.24993571615e-03 -3.22610480663e-03  5.44156450598e-03 -3.87115519808e-03 -4.98214415079e-03 -9.83705794148e-04  3.47899707416e-04 -4.24626783769e-03 -2.44313115575e-03 -1.61472152938e-03 -5.86450241199e-03  6.62748442972e-03 -3.47370651598e-03 -2.14291569526e-03  2.90848580248e-04 -9.09152396245e-04 -1.60141973053e-03 -7.63425385755e-03  5.02715035455e-05  1.80351507983e-03  7.82480895879e-03 -5.55174696214e-03  7.08706587319e-03  2.44356508814e-03  3.17004990906e-03  3.44227098263e-04 -5.66516949588e-03 -1.95396623431e-03  1.68233666776e-03 -7.51012037321e-04  6.11122801304e-04  3.05666162816e-03 -4.98590514869e-04  2.22614588580e-03  7.68832045844e-04 -6.91034536813e-03 -5.14738660095e-03 -5.04129427449e-03 -1.76983390847e-03 -2.45387972075e-03  4.90741696653e-04 -9.73099526560e-04  3.42541044509e-03 -3.38098398703e-03 -6.55208077834e-03 -1.75160864113e-04  3.10283185468e-03  6.85258517953e-03  2.14667654379e-03  1.01474516426e-04  1.25570752421e-03  8.49020438516e-03 -3.29937411018e-03 -4.58055588340e-04  3.67320549448e-03  5.67824623477e-04  4.49079703791e-03 -8.79910077978e-04  9.45047933079e-04  6.93440506506e-03  3.10123656743e-03  2.88847705611e-03 -2.43074475916e-03  4.34195980453e-03 -1.26503014490e-03 -5.00718413798e-03 -7.15220068559e-04 -6.24265824570e-04  6.05964112452e-03  1.90349417689e-04  1.10849977093e-04  2.65084341403e-03 -2.48297285562e-03 -2.42971448699e-03 -8.95982922020e-04 -5.02781185186e-04 -2.88355815315e-03  5.04331055331e-03  1.65067449731e-03  4.71690420831e-03 -4.99208853572e-04 -3.30293200169e-04 -8.94414228563e-03 -1.43449010290e-03 -6.77909052157e-04 -5.51126884608e-04  1.15804041192e-03 -8.81511086131e-04 -2.64742771390e-03  6.47951718122e-04 -3.02298235998e-03  3.73417385322e-03  2.55566403757e-03  2.08074523043e-04 -2.45738655643e-03  2.79744112404e-03  5.51144660415e-04  1.21355302592e-03 -2.03272396882e-03  9.64206735919e-04 -3.51959806873e-04 -3.58413566589e-03  2.59957720049e-04 -3.23041541207e-03 -1.63419784731e-03 -4.86738317870e-03  3.67718286799e-03 -9.59098253950e-03 -9.32404416573e-04 -5.12350963726e-04 -3.82765226267e-04 -4.45672110039e-04  1.63340264326e-03  1.65645466861e-04  3.46878431381e-03  2.17725673656e-03  9.40461469165e-04 -3.73198306582e-04  4.03209367713e-04 -1.04602796654e-04 -3.73791964752e-03  2.00076704616e-03  2.91759665430e-03  1.68340650548e-03  1.28839735789e-04  4.04652733037e-03 -5.41533805464e-03  1.37045270748e-03 -3.11333978542e-03 -2.92820078772e-03  3.47713600277e-04  2.46122859742e-03  2.46465649958e-03 -1.02232998308e-03  1.26499036255e-05 -1.34303105544e-04 -2.27225695435e-04  5.46219383444e-03 -1.94671736289e-03 -4.41381109623e-03 -9.80981331991e-04  1.84696478750e-03  6.18250098474e-03  2.67436814234e-03  2.32169641072e-04  1.60178994024e-03  2.34771707165e-03 -4.95441358316e-03  4.99501434956e-04  9.58406015722e-05  3.95040441237e-03  1.70183191658e-03  5.06163853682e-04 -1.09215716124e-04 -3.62328705135e-05  4.90560991549e-03  1.89643128933e-03  1.41740284298e-04 -4.47683900565e-03 -1.88078924245e-03 -1.21371403802e-02  1.58938316921e-03 -3.55162994294e-03  1.44980265316e-03 -3.18816432080e-03 -1.74042741513e-03 -4.48279707608e-03 -1.24836735706e-03  1.46468875410e-03 -3.17839589402e-03 -1.40438096138e-03  3.11362468071e-03  5.78216831291e-05 -3.53238915031e-03  1.24284208048e-03  4.29776981383e-03 -8.41454373128e-03 -1.43374753558e-03  4.82187929077e-03 -1.07751527770e-03 -4.50530869658e-03  3.83531325096e-03  7.94161798203e-03  2.46765376421e-04  1.44829196156e-03  3.64772705184e-03  1.79884392762e-04 -2.87330834745e-03 -2.04488620472e-03  2.39561999658e-03 -2.22092670920e-03 -1.22059612892e-03 -1.59524593690e-03 -9.50031887981e-04 -4.00367373059e-03  3.39410480658e-03  2.37250271542e-03  4.06407688290e-03  4.97465567939e-03 -5.89096274392e-03  4.15969818666e-03 -4.41888153964e-03 -3.17980317653e-03  2.19355243375e-04  6.36175944946e-04  4.30958940209e-03  2.67084871028e-04  2.43077580081e-03  5.79988195303e-04  5.12315112595e-04  9.37446309570e-04 -2.19549963441e-03 -1.38664548564e-03 -1.30226971167e-04  2.89639209117e-03 -1.97718472581e-03 -7.81669438167e-04 -3.99528681744e-03 -3.17588242264e-04  4.39289209204e-03 -3.85148031999e-04 -2.02114447786e-03  1.36068951838e-03  1.62961765702e-04 -2.07137584141e-03  1.81919608519e-03  5.18289310173e-03  1.37342205219e-04 -6.95203392763e-04  8.61216006509e-04 -2.79800545240e-03  5.67109030099e-04  5.25413194928e-03 -2.83424161028e-03 -3.28420218799e-05  2.71989840307e-03 -3.62341902318e-03 -5.66540301982e-03 -5.47633646543e-03  2.13806953020e-03  2.41254714453e-03 -2.78003257056e-03  8.75627603820e-04 -5.27894476791e-03 -2.14679587056e-03 -2.11321907006e-03  9.82253991907e-04 -2.41647637314e-03 -3.94544342309e-03  1.85445657777e-03 -1.93430502529e-03 -1.97427472664e-03 -8.47679843610e-04  5.50147117311e-03  4.06844231961e-04  2.99952035363e-03 -2.73365061317e-03  8.25215013804e-03 -8.16330504443e-04  3.74988125902e-04 -2.61045363794e-03  2.80608689906e-03 -1.13776910421e-03  6.32427476715e-03  1.07705568296e-03  2.62710663213e-04 -3.73748701520e-03  8.57401443524e-05  9.27791931306e-04  8.79904231174e-04  3.43556696665e-03  1.45374764479e-03 -1.47689137958e-03 -5.63727020216e-03 -1.18443398282e-03 -3.59576231873e-03 -1.99524454145e-03 -4.51947734245e-04  3.64488157661e-03 -3.30059877507e-03  5.35982103343e-04 -5.54767948189e-04 -8.36460069555e-05 -2.48429498778e-04  1.65609688162e-03 -2.36929454972e-03 -7.02796493464e-03 -2.24414416165e-04  6.10768114617e-03 -1.06836152692e-03 -2.37366754284e-03  6.69316364387e-03  9.98224701797e-05  3.30505766372e-03  1.28790458573e-03 -7.21218758573e-04 -1.35076489822e-04  5.61847959255e-04 -6.34048232769e-03  1.39781321384e-04  1.05509614063e-03 -1.21249338087e-03 -3.70612478909e-03  1.33063739640e-03  5.58300852527e-03  4.51101251077e-03 -1.41940144418e-03  1.73801432109e-03  4.38390094917e-04  7.49010046152e-03 -6.60735493734e-04 -1.05632542863e-04  2.04664764309e-03  2.72190347275e-03 -2.16244914962e-03 -3.76969808512e-03
-4.67183233289e-03  2.64405347152e-03 -3.99606038773e-03  3.74035423275e-03  6.73739041134e-03 -9.64764306233e-03  1.04756445005e-02  1.28147134736e-01  2.63750740330e-03  7.03350592477e-03 -2.68632146471e-03  4.50922251713e-03  4.07303345941e-03 -2.47166083939e-03  9.42826003287e-03  9.41432247289e-04 -4.65653156320e-04 -4.03585866731e-04 -2.12176684596e-03 -9.02395157632e-04  5.70497634290e-03 -5.08212011020e-03 -1.16462340368e-03 -4.25846351403e-03 -3.23388960347e-03  2.53504122735e-03 -1.49016178707e-03 -4.94410042087e-04 -1.30927886497e-03  2.55419442884e-06  3.62634510476e-03  9.32254829458e-04 -2.63377855407e-03 -7.44141418200e-04 -1.04132254987e-03  2.38303769459e-03 -1.91487285092e-03  3.50701574836e-04 -7.05082469381e-03 -6.32861473688e-03 -2.59403442977e-03 -1.15238802127e-03  3.18399053023e-03  1.25190646054e-03  6.05431655708e-03  9.48754601114e-04 -7.09056927693e-04  6.45021939622e-04 -2.86330020862e-03 -4.28738918049e-03  1.26949266035e-03 -7.38414612368e-03  3.34493962487e-03  5.75614557246e-03  7.77470050600e-03 -1.55871285582e-03  6.78560514486e-03  1.02453886420e-03 -5.15805500646e-03  3.07807064155e-03 -8.19688014885e-04  2.57477131797e-03  1.85127748168e-03  6.24223626306e-04  2.75481998436e-03 -5.99237074489e-03  7.26422775883e-04  8.75482976151e-03 -2.60430819943e-03 -2.59352276229e-03 -2.65050989586e-03 -8.89059554606e-04  2.18302051999e-03  8.48734256906e-04 -3.81296606197e-03 -3.19774788933e-03  1.14702018654e-03  2.50242090996e-03  2.68157413623e-03  1.74004218863e-03  1.21624263830e-03 -1.06557930050e-02  1.56237757821e-03  3.40959712538e-03 -1.44303390054e-03 -7.74357353686e-04 -2.72610484239e-03 -2.26122408641e-03  5.69214731931e-03  5.17441897434e-03 -1.50261657444e-03 -4.39780005995e-03  1.63836710067e-03 -8.65649699695e-03  7.20209867296e-03 -3.95072284827e-03  1.23529281389e-03 -9.44093861761e-04 -2.14622002828e-03 -7.76373950897e-04 -4.93928829128e-03  5.36761060459e-04  2.61059636577e-03 -6.29700469116e-03  4.97901546786e-04  1.18787857196e-03  5.80880054208e-04 -1.30044886811e-03 -3.75867030091e-03  1.69428612019e-03  1.23907858166e-03  6.46159811337e-04  8.28763899001e-03 -4.21169988814e-03 -8.42864658963e-04  1.22968626364e-03  1.06908567837e-02 -3.18075378439e-03 -9.08930332349e-05  8.08139295356e-05  1.19189559738e-02 -2.83795570449e-04 -3.38114043360e-03  6.88633623068e-04  1.20860476764e-03 -1.86860396971e-03  4.25861935814e-03 -1.58347901621e-03 -1.53899927206e-03  6.42424201233e-04 -1.82382371512e-03  1.84923927173e-03 -5.24633276041e-03 -2.66107169051e-03 -6.80303283061e-03 -4.85756621244e-03  2.89515796521e-03  1.82102541971e-03  3.43287601633e-03 -6.19220294126e-04 -3.77128607544e-03 -1.43265050757e-03  8.25268289958e-04  8.66294642828e-05  1.52168694680e-03  1.01225581929e-03  2.33842108539e-03  3.86516241121e-03 -5.20503796058e-04  2.73605094143e-03  4.07031318673e-04  2.26787225227e-03  1.61506340400e-03  1.03854958910e-03 -6.87883983397e-04  4.64542921085e-06 -2.91984840044e-03 -3.33943035416e-03 -5.05124162247e-03  5.00728477827e-03  5.96020972257e-03  2.70309974412e-04 -9.77741161123e-04  1.34916438518e-03  9.02425814300e-03  1.82081446305e-03 -2.63780939808e-03 -2.03429257670e-03  4.87511714461e-03  4.71218950263e-03 -2.59979928557e-04 -1.59316283010e-04 -1.73370652609e-03  5.80833440761e-04 -1.90326770045e-03  1.66626222070e-03 -3.56790055943e-03  1.61556147174e-03 -6.85100002269e-05  5.40740544750e-03  2.30435967720e-03 -6.48414894369e-03 -1.19432255437e-03  2.06788606919e-03  1.79820251268e-03  1.34209406990e-03  1.96540428267e-03 -2.22995197008e-03 -5.88535322412e-03 -1.96691180385e-03  5.36781465580e-03 -3.49395137723e-03  1.73979599906e-03 -2.56236467497e-03  1.73835243580e-03  7.62428422172e-04  1.79359348392e-03  3.82771034192e-03 -1.84099395431e-03 -3.09466259305e-03 -2.65007315423e-03 -3.47410281788e-04 -6.01191990824e-04  2.62078679084e-03 -7.09778935323e-03 -2.56716469084e-03 -2.15184594472e-03  4.54074613332e-03  5.33321103953e-03  4.95756007539e-03  1.10642035951e-03  5.65967380522e-04  6.13391247185e-04 -1.94502447363e-03 -3.45628299515e-03 -2.03788392539e-04 -1.68932881641e-03  6.03919164013e-04  4.27065842936e-03  2.29966581399e-03 -1.45870286728e-03 -5.25294023255e-03 -9.76612127371e-04  3.10057252749e-03 -2.17230925854e-03  7.98401824801e-04 -4.51328593256e-03  2.13121752276e-03 -2.04460391339e-03  4.75462772312e-03  2.05713924465e-03  6.33394268043e-03  6.83233579046e-03  1.55772186347e-03 -2.60775642510e-04 -5.11867756800e-03  1.19639416284e-04  1.51633690821e-03 -1.55946895778e-03  2.68616192772e-03  5.85458836772e-03  1.15488117432e-02  5.02490310655e-03  7.90689754576e-03 -5.42524464020e-03  4.01352302772e-03  5.27654819370e-03  2.35276084851e-03 -5.67017015221e-03 -5.02829689986e-03  6.28741247140e-04  9.12014200467e-03 -8.21215148599e-04  1.78347725168e-03 -2.77615667655e-03  7.16862552659e-05 -2.02286854443e-03 -4.82561858404e-04 -8.66020318429e-04  1.02338111984e-02 -2.79897736006e-03  2.04052351791e-03  1.04343462301e-04  1.29130445365e-03 -1.92678916275e-03 -1.09123261198e-03 -1.63603283425e-03 -2.21947582808e-03  3.77847629835e-03  4.24910132366e-04 -2.45216236971e-03 -1.46130208581e-03  5.23087981013e-04 -5.60752017712e-03 -1.45653172034e-03  1.94799185515e-03 -2.00996676249e-03  1.49576903289e-03  5.80530591334e-04 -1.00778725746e-03  1.52932580025e-03 -2.91649083400e-03 -5.97527736749e-03 -6.76312234526e-03 -2.48932359287e-04 -1.63734452641e-04  1.55882565434e-03  6.60014042199e-03 -2.68225064267e-03  3.68230283607e-04 -3.88437431102e-03 -1.31257229369e-03 -3.58565425086e-03  1.41338301531e-03  7.67395779766e-04  1.79131842790e-03  3.03479780971e-03  5.50427472760e-04  3.93185810854e-04 -1.79836649966e-03  4.49421825271e-04  1.43469412401e-03 -1.51088720373e-04 -1.35116701035e-03  6.97064470785e-04 -5.84801328378e-03  1.62809624896e-03  4.97635797309e-03 -6.79783345135e-03 -9.95408335207e-04 -8.85857212481e-04 -4.63805744255e-03  2.82056079811e-03  3.06469461514e-03 -2.81954782251e-03 -5.84906535248e-03  2.18873743403e-03  2.51004633703e-03 -1.35267329766e-03  7.44357121829e-04  3.83609363367e-03  8.37078606309e-03 -3.09777345106e-03 -2.76906691370e-03  3.02309990488e-03  1.39593405305e-03  1.66652178289e-03 -3.44250479404e-03  2.03792566449e-03  1.22683662841e-03 -2.32349624785e-03  6.41929689756e-04 -1.42816401364e-03  1.53313299092e-03  4.75619290653e-04 -1.94890834226e-03  4.60507585079e-03  2.49354689378e-03  4.96545454590e-04 -8.69518637902e-04 -6.85343861565e-04 -1.61029240837e-03  2.88390857113e-03 -5.17783892905e-03 -7.92687217295e-04  8.71423134208e-04  1.32734713162e-03  2.79737750390e-03 -1.65811553007e-03 -7.38379288646e-05  1.07741960496e-03  7.67298732200e-03 -1.44324181289e-03  3.33075802624e-04 -1.36033318779e-03  1.95050210982e-03  1.31165122292e-03 -1.85675579162e-03 -3.66947391138e-03  1.87039125295e-03 -4.01309216392e-03  9.51363594357e-04 -2.70496926512e-03  3.68587795027e-03  3.87053853751e-03 -2.81331351649e-03 -6.57815581513e-03  3.34076396691e-03  1.99776844648e-03  1.58468547923e-03  1.25155487286e-04 -2.33585425370e-03 -5.31637310506e-03  7.32564309701e-04  1.72085648290e-03  1.99810518293e-03  7.13730951666e-04  8.56160118568e-04  1.61249451957e-03 -5.01405411141e-04 -2.15444308176e-03  9.61059752168e-04 -1.78262281981e-03 -2.39262730970e-03 -4.62289970273e-04  9.63245517580e-04  5.12797407132e-03 -8.03137172792e-03  1.31946297305e-03 -3.62118123412e-03  1.43654721117e-03 -1.28001191743e-03  4.48573853729e-04  7.08690032337e-03  4.94478194891e-03  5.76485165458e-03  1.53897757024e-03 -2.77972927632e-03  2.47532345123e-03  1.29425455419e-03 -1.33733894051e-03  6.11605738603e-03 -4.14351019715e-03  5.46876992291e-03  9.18702550830e-04  3.17533225510e-03 -6.03734619711e-03  6.16630331539e-04  2.21156224011e-03 -2.08091682552e-03 -1.41467563796e-03  3.51521096140e-03  3.07122303021e-03  1.08665459036e-03 -3.33759003706e-03  3.75136812328e-03  2.03189538273e-03  2.29032058608e-03  3.14407281459e-03 -1.58084922385e-03 -6.80554760625e-03  3.05243757898e-03  6.85099450307e-03 -2.07036602081e-03  7.12714581292e-03 -9.65204392984e-03 -4.76309910850e-03 -7.03675281345e-04  7.38148010299e-03  6.60749141009e-05 -5.44233279848e-04  2.61360946356e-03 -1.12060961552e-03 -3.89840568244e-03  1.77292285180e-03  5.59292581171e-03  6.44109193870e-03 -1.02994795206e-03  3.05697073585e-04  9.35971221486e-03  1.24424014769e-03  3.97912354800e-03 -3.18822865386e-03 -1.52107843050e-03 -3.74543709399e-03 -1.32374583932e-03 -2.59539061584e-04  9.97255818101e-04  6.95079939773e-03 -1.01288707548e-03 -4.78187533858e-03 -2.49084829764e-03  5.16015878762e-03  3.16087551648e-03 -4.56877359102e-03  5.46869698165e-03 -2.14664856952e-03  2.79779892265e-03  2.63095266659e-04  1.44409823778e-03  1.35414613360e-03  1.39344957312e-03 -1.00210528550e-03 -4.47742458462e-03 -4.42047423034e-03 -2.94517988286e-04  5.61273252379e-03  2.16046312760e-03 -2.21444206206e-03 -7.87046077747e-04  3.65613449662e-03  2.57120811396e-03 -6.44184824691e-04  2.13307808344e-03  1.37205723311e-04  2.78114025171e-03  1.67606771436e-03  4.47361906813e-03 -3.20163516811e-03  2.31801617650e-03 -2.00971856622e-03  4.61081014759e-03  2.71715873101e-03  2.74568284358e-05 -4.06329786647e-03 -1.42526692415e-03 -9.43627781129e-03 -3.58670314804e-03  1.24280875835e-03 -8.97162801252e-04  8.63890619657e-04 -3.01387516709e-03 -1.42376143646e-03 -8.28127573081e-04 -1.54885777797e-03  3.41233827344e-03  1.85699788082e-03  2.35843621094e-03 -4.32656652061e-03 -1.70503793265e-03  2.17966412911e-03 -1.04367735675e-03  9.12453317298e-03  7.97866816900e-04  1.69175732635e-03 -5.64411139748e-03 -2.83300970444e-03  4.84722140870e-03 -5.21194663280e-03  4.91658622065e-03 -1.00274573670e-03  1.53273779740e-03
-5.27638529002e-03 -5.48085431372e-03  2.15673916006e-03  3.82097547152e-03 -3.92384616620e-03 -3.73750911399e-03 -7.56919440931e-03  2.63750740330e-03  1.12728946674e-01  1.86684329560e-02 -2.38466855251e-02 -1.14591712102e-02  1.59992466080e-03  4.31449129608e-03  3.20824750336e-03 -5.64438758886e-03  5.80389868737e-03 -1.76828996774e-03 -2.10603293236e-03  1.05914535876e-02  7.62747217401e-04  1.25939847768e-03  4.76273603368e-04 -3.27765282572e-03 -3.06723600184e-03 -2.11370308124e-03 -5.67497428988e-03  3.72230879795e-03 -2.20610155613e-04 -1.17590370518e-03 -1.06178918276e-03  5.79536390244e-03 -6.64801287615e-03  6.08585690204e-03 -2.73687098521e-03  3.26394021616e-04 -3.74033708243e-03 -1.00099259614e-03 -3.39484193522e-04 -3.60854723469e-03  4.56637422678e-03  7.49746453650e-04 -2.83829778764e-03  2.41317056880e-04 -2.15259750159e-04 -1.15369806071e-02 -1.11640691148e-03 -4.73832476308e-03  1.30805918282e-03 -5.50684829229e-04 -2.31993049020e-04 -4.19955097397e-03  2.58719026048e-03  5.94793708297e-04 -3.80731765476e-03  8.59369557262e-03 -8.97838254608e-03 -2.39085588673e-05  1.97292802544e-03  1.46824964691e-03  3.17822283759e-03  1.94510238121e-03 -2.15985965718e-03 -4.29205986812e-03  2.20444299096e-03 -6.57496200946e-04 -6.95223191147e-03  2.00099671445e-03  1.61842270082e-03 -1.92772441211e-03  3.53613873509e-04 -1.78946194773e-04 -5.58287486752e-04  2.56011605688e-03 -1.64234987599e-03  8.61353715298e-03  6.68004615102e-03 -2.65192584055e-03  5.40646787731e-03  1.03598127426e-03 -2.64217837475e-04  1.56233729699e-03 -3.19494439283e-03  2.56057738475e-03  1.02912776155e-03  2.00497011362e-03 -1.11239703115e-04  2.11539013624e-03  3.17629255214e-04  1.88152511632e-03  1.70110011702e-03 -6.21846588167e-04 -1.51295508078e-04 -3.31937000961e-03 -2.77530645906e-03  8.28602286043e-04 -4.65447411051e-04  4.14469921840e-03 -1.71464446980e-03 -8.93607289556e-03  5.79190477827e-03 -6.23989615023e-03  2.81544834003e-03  9.91805245664e-04  2.75441301200e-03  2.08117559101e-03  8.45168032899e-04  2.31933775941e-03  1.34567899804e-03  2.46858866282e-03 -4.01166489010e-03  1.72759968957e-04  3.11019394189e-03  6.19648348114e-03 -1.60926971702e-03  1.16477598434e-03 -1.29238375249e-03  2.01303504423e-03  1.59542773918e-03 -2.81568043057e-03  3.76291874094e-04  4.95825472847e-03  7.07420979483e-03 -1.51439504277e-03  5.75410854922e-04 -4.47925286642e-03  3.07204553993e-03 -2.51297940502e-04  2.75669264880e-03 -1.22108530365e-03  1.43817325734e-03 -7.98169280882e-05  2.25570364594e-03  1.02427331900e-03  6.49065940652e-03  1.53043927406e-03 -1.03413417255e-03  5.22950964704e-03  3.88717467940e-03 -3.83720598967e-03 -1.54134617717e-03 -1.10597385932e-03  6.82351543555e-03  1.00567762705e-02  3.78361661422e-03  5.52261009161e-03  4.28115923128e-03  1.73901635934e-03 -4.85903835097e-04 -4.56863462209e-03  7.20773638771e-04 -3.86725266457e-03  7.87488363224e-04 -1.97210696758e-03 -6.27906194399e-03  1.31892756870e-03 -5.34300269211e-04  3.45193008159e-03 -3.24194033778e-03  6.04626230383e-04  1.28178439639e-04  3.08438054706e-03  1.34452157495e-03 -2.31867000775e-04  6.90950861692e-03  1.11865017436e-03 -5.47018995266e-03  1.39112990948e-03 -3.49638153543e-03 -2.00919924872e-04 -4.11638592652e-03  2.88326658422e-04 -1.47271441645e-04 -1.28872975601e-04  5.45931961135e-03  1.24494768032e-03  2.90838888399e-03 -1.12318706477e-03 -3.25430129169e-03 -3.24258635147e-03  3.06622696913e-03 -5.87266317327e-03  1.89866578776e-03 -3.36476782661e-04  2.70752847273e-03 -2.69341007648e-03  3.72446842238e-03  1.07705183696e-03  4.03542734307e-03  5.61817677698e-03 -2.94221573939e-03 -6.04168213914e-04 -9.73665891618e-04 -1.34980331862e-03  6.68062516506e-04 -9.13478359340e-04 -1.39182599951e-03 -1.56133714068e-03  1.23817903464e-03  2.26963099188e-03  2.06992552751e-04  2.91366949699e-03 -7.87648170549e-04  1.47257668545e-03  3.92780246549e-04  1.31467524165e-03 -4.45750356807e-03  3.60681353415e-03  7.82657704580e-04 -5.49218826365e-03 -1.64986714951e-04  6.79319836835e-03  1.96532315471e-03  3.04844278903e-03  9.61227345692e-04  5.59849283580e-04 -4.89487384712e-03  2.00516932779e-03 -4.36583812393e-03 -7.86471511632e-05 -2.18605429279e-03  4.78445897494e-03  5.34522948600e-03  5.66473081566e-03  4.60715870312e-04 -1.18779826726e-03 -5.32589195621e-03 -6.84037737039e-03 -2.93030765308e-03  6.18511107911e-03 -1.51979950162e-04 -6.46185955779e-03 -3.46876161801e-03  7.95816328558e-04  2.07560066301e-04 -4.59440698277e-04  3.39039360620e-04 -1.51535590409e-03 -2.07831033706e-03  1.24597897866e-03  1.89039937999e-03 -9.45146115167e-04 -8.71145497904e-04  9.31133696504e-04 -6.36207392107e-04 -2.12378609877e-03  9.69219767838e-04 -4.50679844593e-03  6.29367916199e-03 -4.80189976405e-04 -6.61179346495e-03  1.78076236528e-03 -3.10388756684e-04 -2.10705309602e-03  5.15991587342e-04 -1.15650506496e-05 -1.95280604795e-04 -1.08506289681e-03  6.16729829561e-04 -2.67744034547e-03  7.25295441396e-04  2.36325264095e-03 -9.65074330201e-04  2.54454748141e-03 -2.30576064414e-04  1.64751264551e-03  2.74528486287e-03 -3.20297076544e-04  1.48740400719e-03 -1.66946191462e-03  5.33843748750e-04  6.54404495854e-04  5.31609052341e-03  5.10737527286e-03 -9.96496768123e-04  7.80928696931e-03  3.10566176228e-04  2.35425161501e-03 -7.09629012202e-03  1.21303353727e-03 -2.70082389397e-04 -9.55528057287e-04 -2.16930933095e-03 -2.78173222671e-03  2.33878442308e-03  1.64355988274e-03 -3.64782441712e-03  8.87804353516e-03  2.23019527462e-03  2.64147086555e-04 -2.23082432382e-03  4.56259813791e-03 -3.37581055082e-04 -1.53507981035e-03  7.73255695529e-03  3.80836671208e-03  1.26665431374e-03  2.39834600232e-03 -7.85466498335e-04 -2.09958054163e-03  1.50045527359e-03 -3.10597691378e-03  2.93105114604e-03 -5.07110198646e-03  1.16851904778e-03 -7.59098836751e-03  2.74104840373e-03  1.94441177940e-03  4.13447570157e-03  1.04229250633e-03 -4.07622116455e-03 -3.31530850405e-04 -5.06027087695e-05 -1.90733178808e-03 -4.61087485726e-03 -4.60991105013e-03 -6.55141784242e-04  1.95325052556e-03  1.10292435042e-03 -1.57412419483e-04 -8.10140768008e-04  3.87247662479e-04  3.59301880447e-03 -5.59285995646e-04  6.83008902619e-03 -3.19625296211e-04  6.66405679325e-04 -4.90365905244e-03  1.77510766401e-03  2.10277844592e-03  3.11219215632e-03  1.38515833146e-03 -2.31588593942e-03  4.10597738097e-03  3.92177283600e-04 -3.63233957621e-03 -4.75517154804e-04  1.30499759476e-03 -5.29142942024e-03  5.36446385140e-04 -1.37866734127e-03  1.80786758083e-04  3.18744764486e-04 -2.99276807340e-03 -2.56132974827e-03  9.03428190962e-05  3.07150971187e-03 -8.16770492877e-05  4.04238435613e-05  4.21700544702e-04 -3.65762821643e-03 -3.39449572415e-04 -2.39248819523e-03 -6.73406609579e-04 -1.65792342864e-03  6.33330097358e-04 -3.17400731989e-03 -4.39799871063e-04  1.13875890962e-04  8.05393983129e-04 -2.54856075093e-03  1.22722818962e-03 -2.52287600668e-03  2.54645091800e-03  2.65939198656e-03 -3.19770071238e-03 -5.89777267452e-03  5.82225544784e-03  2.75188820932e-03 -2.33879199932e-03 -2.43502284206e-03  1.00825581696e-03  4.45459690132e-04 -1.14109094847e-03 -3.94310414902e-05  3.71677359035e-03  7.95255992198e-04 -4.02401576265e-03 -2.86086422879e-03  7.97858332048e-03 -1.47063952591e-03  2.15302064362e-03  1.20596002976e-04 -8.41277470954e-03 -9.94234702444e-06  8.44139474244e-04 -5.39376214495e-03 -8.02132468013e-03  1.18877084918e-03 -2.93273936807e-03  6.63936593069e-03 -1.50398785851e-04 -3.89203329944e-03 -4.50896422142e-03 -9.61911692204e-04 -3.89812803421e-03 -3.54089819296e-03  4.50039196215e-03 -1.44102740512e-04 -1.02347835533e-03 -4.48084731511e-04 -6.00563799628e-05 -8.18633232007e-05  3.43256665640e-03 -7.44480548329e-04 -6.10910919850e-03 -4.55977237318e-03 -2.47088061308e-03 -2.03828423719e-03  3.22146913765e-03 -3.89609820681e-03  1.84029308925e-03 -1.29457361568e-04 -1.57154902121e-03  3.22699779778e-03 -2.18797557330e-03  1.94369030916e-04 -2.37211879237e-03 -1.77765547411e-03  5.50956904784e-05 -1.84143666070e-03 -5.14968141853e-05 -4.32387845899e-03 -8.47275192229e-05  3.35903169589e-03 -1.53526684194e-03  2.38844610060e-03 -3.57309841066e-03 -3.76952686300e-03 -1.70930209724e-03  4.19084852100e-03  1.53505943399e-03  2.18973544721e-03  2.92184111768e-03  5.41023347941e-03  1.72153243790e-03  1.05815976846e-03 -3.77321643172e-03 -5.75368858005e-04 -1.17353203197e-03  2.38608248937e-03 -1.63703337476e-03  4.55762287506e-03 -3.40881845340e-04 -2.23347540741e-03 -1.49589855148e-03 -3.02962860875e-03  2.96861878818e-03 -1.95124786016e-03 -2.90444445630e-03  3.60279880153e-03  1.23548184984e-03  7.92494243398e-04 -3.83269825698e-03  6.16500329337e-04 -7.33368149024e-03 -5.15916470693e-04 -4.02885674670e-03 -8.69600568587e-05 -4.04915737026e-03  2.99402751782e-03 -1.42249648147e-03 -3.53998786874e-03 -2.42500247115e-03 -1.47210133061e-03  2.37240053708e-03  2.60804942894e-03  1.68290787254e-03  3.08998683588e-03 -6.56057354746e-04  6.89623990072e-03 -1.97240919735e-03  1.28583864155e-03 -3.56584575514e-04  6.60470075925e-03  6.67314711997e-03 -1.71040539313e-03 -5.20949827183e-03  1.46451329925e-03  5.82224334174e-03 -9.62464004097e-03  4.13543948700e-03  6.85467696145e-03  1.46343192926e-03 -1.89718178278e-03  3.50472276855e-03  2.48352094610e-03  4.07421464564e-03 -4.37292849027e-03  3.60698994915e-03 -6.95483050185e-03  2.11854503285e-03  2.42583310108e-03 -3.07555738331e-03  3.67725424081e-03 -2.50408515946e-03 -1.92884496210e-03  1.32259052202e-03  3.88666152271e-03 -2.95393842670e-03 -2.99057062955e-03  2.10848215084e-03 -2.77429645742e-04  2.31640875134e-04 -3.00038761930e-03 -1.91178293293e-03  9.28593689902e-04 -5.24451337029e-03 -1.58540070024e-05  9.84571295633e-04  7.45163850857e-04  4.47109980885e-03
-4.90985511994e-03 -3.16174902521e-03 -2.81513510394e-03  1.94401138139e-03 -2.97540578362e-03 -2.20104058945e-04 -4.10367737504e-02  7.03350592477e-03  1.86684329560e-02  8.10901523540e-02 -5.30767469031e-03 -2.59701491685e-04  2.64824058074e-03  5.50162639844e-03  6.56405070978e-03  4.10428013362e-03 -1.92378728990e-04 -2.80387390481e-03 -2.81204060146e-03  3.45543046290e-03 -1.07663432585e-03  3.29021718509e-03 -1.68698069395e-03 -1.87314803028e-04  1.69905763163e-03  6.41711117502e-04 -5.79330777415e-04 -3.31212691395e-03 -7.36628526514e-04  3.56038312711e-03 -3.07361344105e-04  4.80459650546e-03 -7.40721686487e-03  1.94102777549e-03  2.29362865108e-03 -1.26955585152e-03 -2.09194528784e-03  3.22665691521e-03 -5.50188936795e-03 -4.45326940469e-03  2.79415620555e-03 -1.44776271372e-03  1.43010547590e-03  1.63988107462e-03  1.91016791821e-03 -7.19673823910e-03  2.21502151215e-04 -1.21320589749e-03 -3.42581840297e-03 -1.00644016011e-02  1.20634677076e-03 -4.28062878670e-03 -1.12209909710e-03  1.69908745123e-04 -2.50248508013e-03  8.17873465682e-04  8.96072701785e-04  1.20778845953e-03  8.13821257380e-04  4.24301051413e-03  3.79449321313e-03  4.07683661932e-03  8.50946350482e-04 -2.00597754572e-03  9.41491251635e-04 -2.07552510485e-03 -5.53160302790e-03 -4.20011025915e-03  3.66310583915e-03  1.70467032199e-03  4.48225887805e-03 -9.43886584033e-04  3.49523049377e-03 -3.66451915110e-04  4.57657662887e-04  1.06783790857e-03 -3.28708791324e-04  2.16948687425e-03  2.26773332357e-03  2.86086384510e-03 -3.86440032695e-03  3.95631444246e-03 -1.72151695879e-03  2.82795134050e-04  4.32836090488e-03  4.91221759818e-04 -4.32497144848e-03  4.31039034395e-04  1.35666547832e-03 -2.34760226537e-03 -2.10517759314e-03 -1.58161901532e-03 -7.18183009541e-04 -6.79553373375e-03  4.09085628470e-03 -5.84173565086e-03 -3.85090630341e-04  1.76770164273e-03 -2.04976025599e-03 -2.67218961183e-03  3.04448553125e-03 -7.99010834033e-03  3.05335203063e-03 -1.82084710947e-03 -3.54984711153e-03  1.72359621044e-03 -7.69860188362e-04 -2.14387534319e-03  2.13945837098e-04  2.76544373998e-03 -7.74645224970e-03 -9.80211119206e-04 -1.06991434786e-03  6.19049284065e-03 -1.32723386920e-04 -9.45411002349e-04  5.09305337848e-04  2.17976665719e-03  3.83826575686e-03 -3.76087519343e-04  2.73259897386e-04 -3.13142460305e-03  1.06380820277e-03  2.03665123819e-03  3.97467839121e-03 -1.71708977462e-03 -3.18612692240e-03  4.29002634236e-04 -1.64468541575e-03  6.52425999106e-04 -5.31288127334e-04 -1.63764308943e-04  1.61141445662e-03 -1.43010100969e-03  2.54702142638e-03 -9.33201788238e-04 -5.81760781777e-04  4.32877882924e-03  7.53763976916e-04  5.31104636548e-05  3.36135542957e-03  2.61354916148e-03  2.19524897527e-03  2.89576726806e-03  5.34006891463e-03  3.37484963977e-04  1.89984345406e-03 -3.29407016094e-04 -6.43305733521e-04 -2.28319434252e-03 -3.49045767322e-04  8.80355476795e-04 -5.90059997747e-03  5.38764867629e-03 -5.19228703777e-03  2.19347669645e-03  1.51134333385e-03 -7.30089453374e-03 -1.58472171339e-03  2.78875952874e-03 -1.04047524968e-03  3.58949211404e-03 -1.85585762776e-03  1.13711691060e-03 -5.47714370534e-04  2.48237051002e-03  1.49833147683e-03  2.50492977249e-03 -1.82502617714e-03 -7.43655283395e-04 -2.48512407148e-03  1.98227751815e-03 -3.25328554293e-03  2.09732990393e-03  1.50274263527e-03  2.16090369325e-03  6.98492561748e-04 -1.76274625780e-03  2.47628574887e-04 -1.35808548804e-03  1.41156961693e-04 -3.46427708589e-03 -3.08933788188e-03 -2.44166932346e-03  1.04534963185e-03 -2.47229931144e-03  2.13566375263e-03 -1.59507976875e-03  2.70804312164e-03  3.16088835940e-03 -3.69362608363e-03 -1.40778414722e-03 -1.56877577330e-03 -1.02828054742e-03 -5.73119861133e-04 -1.10702530327e-03 -2.97527116363e-03 -7.55996477102e-04 -3.24615355739e-03  3.61946231432e-03  3.95733965899e-03  5.72642352707e-04 -3.54621783573e-04  3.84277622650e-03  2.44216670749e-03  8.14313383853e-04 -2.37705036957e-03 -5.12923717162e-03  4.85639400391e-03 -7.88955091950e-04 -3.00784057856e-03  4.84452258589e-03  1.86489389209e-03  7.30329549194e-03 -6.60209560130e-04  1.24723760481e-04 -6.14490343224e-03  2.56145842799e-03 -5.24907252731e-03 -3.65391308053e-04 -1.74392785803e-03  2.10104148552e-04  4.44146671073e-03  4.49109713362e-03 -5.09766007301e-04 -1.17604147136e-03 -6.33527060376e-03 -5.55507989197e-03  1.36093999828e-03  2.35964763004e-03 -9.76231094032e-04  7.10331985886e-03  1.56107615673e-03  4.42592933374e-03 -1.22698884313e-04  1.76449968078e-03  5.42168755835e-04  1.10174021509e-03 -6.49954643151e-04  1.04847055634e-03  7.90769144578e-04  1.66882808800e-03 -5.85845869873e-03  1.97940954053e-03 -3.15067458735e-04  4.16149219001e-04 -4.83007261124e-04 -7.18421409764e-03  2.45756197186e-03  2.48353349888e-03 -5.76466994695e-03  1.69322288935e-03 -2.37713572782e-04 -1.17888916154e-03 -1.20888468594e-03 -5.60909164910e-03 -3.04155126170e-03  7.54367985772e-05  2.88958616141e-04 -2.01667322086e-03 -3.33426418408e-03  3.60330681364e-03  2.02951037522e-03 -5.65203028445e-04 -3.48186215625e-03 -1.60505477910e-03  1.26810502237e-03 -1.32966711316e-03  2.85243527388e-03  2.51325927973e-04  1.09291869173e-03 -2.38883245305e-03  3.20305863000e-03 -3.55596400756e-03 -2.02383858517e-03  2.13341488156e-04 -2.14650550207e-04  4.55154351823e-04  7.86228738105e-04  3.59710665988e-03  3.30473446714e-05  6.67693005473e-04 -2.60607077180e-03 -7.48758658808e-04  2.94909729535e-03  4.96409179890e-04  2.22576484235e-03 -1.87319705505e-03 -3.03219143186e-03  1.80053035605e-03  1.66411067624e-03 -1.15537619820e-03 -1.27101431188e-05  1.30531035086e-03  4.24115261256e-04 -1.35909397913e-04  3.13200173310e-03  1.48533404521e-03  2.64258068977e-03  1.24143740254e-03  1.95013610259e-03  5.30365917311e-03 -3.49284786719e-03  9.32413793427e-03 -1.32997045292e-04 -3.21750990196e-03  1.18525188568e-03 -5.40472953089e-04 -6.96465054989e-04 -3.34911046700e-04 -1.40550121695e-03 -2.04354106257e-03 -8.61290951187e-04 -7.55098645371e-04 -1.05578666065e-03 -1.13393535858e-03  3.42070393305e-03 -2.52132105245e-03 -6.08207780406e-04 -2.56262313835e-03 -6.86887409718e-04  2.75118363500e-03  1.44276694006e-03 -4.57587744112e-03  3.82909170853e-03  1.60070152544e-03 -2.19078913776e-03  1.84539165851e-04  1.73139266567e-03 -1.54405416536e-03  2.26671277387e-03 -1.61661559453e-03 -7.96626206121e-04 -3.01754526843e-03  2.08104473411e-03 -3.14617350110e-05  9.91916679984e-04  3.63562635114e-04 -4.83979075003e-03  2.61824442762e-04 -1.57023709854e-03 -1.86049245372e-03 -8.07842891902e-04  3.02817571521e-03 -2.23175107643e-04 -1.16783608851e-03 -2.68123536887e-03  1.70258619337e-03  8.12519844813e-04 -6.49647626526e-04 -3.80054479751e-03 -2.67086025719e-03  1.15441175059e-03 -1.96091999465e-03  2.23222650360e-03  5.32466162137e-03  7.81048690821e-03 -7.66614389735e-04  3.62671818880e-03 -1.35484948906e-03  1.93636524838e-04  9.20428613254e-04  1.48784479533e-03  2.75366207752e-03 -1.06002997516e-04  1.30542801602e-03  4.22433299231e-04 -3.34382909588e-03  1.23029551111e-03  2.91235965341e-03 -1.23176865196e-03 -4.44193130937e-03  4.72188031555e-03  2.60194595348e-03 -3.66523243391e-03  1.89566942535e-03  2.94141310550e-03 -3.40401454634e-03 -1.15455700101e-03  3.22809295636e-03 -5.90747750385e-03 -1.60196037802e-03  4.58632251298e-04 -1.15805059058e-03  2.20098150797e-04  1.11050278004e-04 -1.58608967430e-03 -4.37806126371e-03  1.94383234352e-03 -2.62296317901e-03  6.69432636131e-03 -2.98784328144e-03 -1.62362240019e-03 -3.71297196527e-03 -6.50721289958e-03  6.37942231648e-03 -2.50376641733e-03  1.58252448949e-03  3.42351815897e-03 -1.25811211676e-04 -3.79162015773e-04  5.51186777995e-04 -1.83171139391e-03  4.22535091175e-03  8.02651337961e-04 -1.82197380089e-03 -2.55131301619e-03 -2.32995987288e-03 -1.51499444424e-03  6.86897595202e-04 -3.83415727299e-03  2.38304529884e-03  9.00516919182e-04  3.04050141027e-03  1.17302221941e-03 -2.68916063339e-03  1.31628532913e-03 -5.76555027063e-03 -1.07758652205e-03 -2.50067342869e-03 -2.01210306444e-03  1.23234167720e-03 -2.71803884031e-03 -3.06375378436e-03  5.48153676112e-03 -5.22677311399e-03  2.81481834241e-03 -1.80811056928e-03 -2.27192643431e-03  1.25670834026e-03  4.39008471559e-04 -2.71926701696e-03  1.29475682809e-03  1.06142511809e-03  3.91131779299e-03  7.91328008025e-04  1.11324819622e-03  1.71165983173e-03  9.64596985507e-05  6.92666823570e-03  1.54138086774e-03 -2.45244618325e-04  1.83770579458e-04  2.94536227867e-03  1.97844710046e-03 -1.12151332725e-03 -2.48738339252e-03  4.78704630705e-03  9.60498607995e-04 -6.07044742384e-03 -2.87767524874e-03  1.01010985921e-04 -1.14038101717e-03 -1.79610414334e-03  9.49635042887e-04  8.05551474225e-05  1.62715596868e-03 -2.53554003162e-03  1.77604387874e-03 -3.81284519192e-04 -2.07850201981e-03 -2.43776836127e-03  2.46526814685e-03  1.19990643652e-04 -7.88628237414e-04  3.42916726601e-03  1.03185444563e-03 -2.11065785335e-03 -4.97822673571e-04  8.76641293010e-06 -1.06947829639e-03  2.21787743210e-03  1.09514683419e-03  1.02681935027e-03  2.90630159101e-03  3.78225244854e-03  1.02278181067e-03 -9.57859377434e-04  1.85152657609e-04 -1.04100241596e-03 -3.71660370943e-03  4.77450700052e-03  4.97533251342e-03 -1.77238166901e-03 -4.83629879958e-03  1.85342102349e-03 -1.55906700077e-06 -1.25914272543e-03 -7.28663159580e-04 -1.61387537556e-03 -2.84389711070e-03  1.58866691076e-03  1.79666741691e-03  1.02186874188e-03  5.86780189553e-03  2.01153532329e-03 -7.38979462943e-04  2.62888993842e-03  4.87452568517e-03 -2.83637019689e-03 -5.78815965874e-03 -3.09885659002e-03  3.94794149723e-03 -5.37046000140e-04 -4.64080127382e-04 -8.13688676813e-03  6.82163133229e-04 -2.16336960905e-03 -3.72089736835e-03 -2.10022476605e-03  1.27373718991e-03  4.54238390325e-03
 2.62634204538e-03  2.91373126637e-03 -3.20823116240e-04 -3.07584648027e-04  4.11195939049e-03  3.37286373363e-03  4.55947769553e-03 -2.68632146471e-03 -2.38466855251e-02 -5.30767469031e-03  9.45712852115e-02 -2.34380273860e-02 -1.46064645547e-03 -4.71371776826e-03 -3.40504551978e-03  4.63431673791e-03 -2.58420994718e-03  4.11732616471e-03  1.52777997539e-03 -3.01865041084e-03 -3.30379001556e-04 -3.02170863791e-03  1.57992617456e-04  2.50977741503e-03  3.78868752666e-03  8.03709367305e-04  6.47961271109e-03 -5.93942908209e-03  9.20457818417e-04 -3.64851070710e-03 -1.99557230610e-04 -6.04814234551e-04  3.35843045510e-03 -1.08952946050e-03  1.47035936312e-03  2.74827047846e-04  2.47484012214e-03  8.09233387394e-04 -3.87677332874e-03  2.83234929818e-03  1.84369679796e-04  4.19371507859e-03  5.49670106773e-03  2.18492667915e-04  3.93606222475e-03  2.40059422308e-03  1.14389280027e-03  1.01000458660e-03  1.86977266040e-04  1.11008399944e-03 -3.95592961000e-03 -1.63503116013e-03 -1.66266590579e-03 -1.08391600059e-03  3.60857840556e-04 -1.52302621473e-03 -1.07543669806e-03 -2.95910688138e-03  1.71322942839e-03  5.42451465141e-04 -4.74244573150e-04 -8.00931906073e-03  9.03113936248e-07 -3.90608533740e-04 -9.73385162285e-03  1.15621276367e-03  5.20093734404e-03 -3.03176772410e-03  2.53867540655e-03  2.56196418517e-03  4.55258474489e-03  5.18371197749e-04  1.79164340102e-03 -2.39870889140e-03  1.51730794731e-05 -2.24724827605e-03 -1.68295891756e-03  3.20316284273e-04 -3.39689920604e-03 -2.92697710534e-03  2.33310390271e-03 -7.05717578963e-03  3.86077269398e-04 -4.92237388462e-04 -2.25807504060e-03  1.05179405717e-03  2.11687625572e-03  3.58862161299e-03 -1.20476389943e-03 -3.19550894892e-03 -1.82308291003e-05  5.64903234553e-04  5.20964559149e-03  7.82962211568e-04  2.40736319457e-03 -1.23250133266e-03  8.86220629838e-04 -3.48372410925e-03  2.19129444281e-03  4.53288011391e-03  9.53924053282e-04  5.00763525948e-03 -4.43086658339e-03  3.83088148151e-03 -3.64222822438e-03 -2.82715480602e-04 -3.28985633359e-03 -1.49845891412e-03 -2.34157883464e-03 -3.91073652468e-04  3.75459117326e-03  2.05714911163e-03  3.19356129606e-03 -2.12304461460e-03  1.03911202505e-03  4.18419259595e-03 -3.41629694212e-03  3.72569493066e-03  2.10590097044e-03  2.46615477777e-03  5.71342023616e-03 -4.17236025610e-03 -2.10529280329e-03  3.18801711723e-03 -2.47031727463e-03  4.49413312565e-04 -9.14783396975e-04 -3.20363623791e-03 -1.90364079495e-03  6.48523756621e-04 -1.20069489908e-04 -4.00268423436e-03 -4.59631829658e-03  7.56646551924e-04 -9.72886377396e-04 -1.16242102001e-03 -2.31157367599e-03 -2.72091687438e-03  1.01639196771e-03  3.48644513061e-03 -8.41982651916e-04  2.46718602231e-03 -2.02701161602e-03 -7.46980059270e-04  2.62938523283e-03  2.66457362417e-03 -1.24978300113e-03 -1.85611980316e-03 -8.00976984016e-04  1.93762849186e-03 -2.23507204105e-03  4.87430269121e-04 -3.09675234206e-03 -7.37613024951e-04 -3.33280306524e-03  2.35741607560e-03  3.44576868877e-03 -9.05219502382e-04 -8.08166313418e-04 -2.06388887259e-03 -3.98825629601e-03  8.43895805035e-04 -5.34586461009e-04 -1.74490004989e-03 -2.48835887264e-03 -2.77082583664e-03  4.59298406324e-03  1.40050973315e-03 -2.47564599423e-04  6.58118048776e-04  5.66227037282e-03  1.23851116560e-03 -3.58149528962e-04 -2.32893784059e-03 -4.14691554634e-03 -9.54039002263e-04  3.04695541494e-03  1.44915614181e-03 -4.59213791299e-03 -5.75376529159e-04 -1.79622067346e-04 -1.76497034333e-03  9.44589825421e-04 -1.20490243986e-04 -2.39446314332e-03 -3.09010582050e-04 -2.68919608368e-03  6.17457659921e-04  7.16366002925e-04 -4.95339715531e-03  5.13522615660e-03  2.09303763487e-03  1.24986036218e-03  1.55561902496e-03 -3.88810189711e-03 -7.10509256059e-04 -4.30500293702e-03 -2.18631914584e-03  3.93533320810e-04 -1.38722695137e-03  3.19113534076e-03 -6.79159727917e-03  2.34718344379e-03 -7.66597929345e-04  3.81383073819e-04 -1.98260795318e-03  5.66071864022e-03 -6.00987119799e-03 -2.49085144338e-03 -1.54919725931e-04  1.71844449447e-05 -1.38726114770e-03  4.43016879854e-03 -4.83036933461e-03  4.73259068343e-04 -1.27605681511e-03  1.48263775842e-03 -2.24524491473e-03  2.23795273119e-03  3.95926852698e-03  2.51109306385e-03 -3.20757128730e-03  3.96113771560e-04 -8.30969632466e-03 -2.93644362675e-03 -3.15080372425e-04  3.18404731887e-03 -1.62452915059e-03 -2.04136175653e-03  3.21791358710e-03 -2.12897382580e-03 -2.22479442812e-04  1.69237837114e-03 -2.08494479926e-03  4.01501560701e-03  1.41758143685e-03 -9.22209030123e-04  3.11333692947e-03 -3.10072242385e-04 -1.13413490647e-03 -1.73928719432e-03  3.06645660444e-03  3.53315850543e-03 -3.03320546236e-03  3.57108922646e-03  2.14115253549e-03  3.50592444404e-03  3.45841168641e-03 -4.69153772011e-03 -3.00446884963e-03  2.74581138642e-03 -1.80488149981e-03  6.58099861688e-04  3.12349305984e-03 -4.56357792326e-03  2.84051451990e-03 -3.18355363122e-07  2.00506745777e-03 -1.27226557189e-03 -5.62539600794e-04 -3.01356878011e-03  1.77858383751e-03  1.63301642717e-03 -2.50887562167e-03  8.03478384361e-04 -4.49729111898e-03  9.27818422976e-07  6.63957786040e-04  1.77050352781e-04 -4.59844815635e-03 -8.79365515809e-04  1.30841857855e-03  1.01335073137e-03 -5.13577262122e-03 -8.86662366032e-04 -5.91422668513e-03 -2.96860241459e-03  1.74992483897e-03 -6.36807508158e-04  1.26121956768e-03 -2.58982365136e-03 -9.90296508063e-04 -3.04486216353e-03 -3.32840230315e-03  1.06709305794e-03  1.98217998913e-03  1.89367837055e-03 -3.01751516264e-03 -1.79413554318e-03  6.32301726038e-04 -3.74953608203e-04  1.60721131737e-03  5.65322423856e-04  1.21429719366e-03 -5.89857868563e-03  1.03842718283e-03 -1.23027731076e-04 -1.50676752131e-03  2.08680217000e-03  2.92307363569e-03 -1.68922940654e-03  2.73966420320e-03  4.11356069999e-03  6.10949034434e-03 -2.03066633573e-03  4.96890965276e-03  1.02209883904e-04  1.89730426239e-03 -1.79917656885e-03 -5.42101585911e-04  5.15560424529e-04  8.15697159613e-04  8.52238299669e-04  5.84943420848e-04  6.28866650120e-03 -4.69183245326e-05  1.54769554664e-03  2.64364153350e-03 -1.35000297686e-03 -2.38603972936e-03 -1.73115983289e-04 -2.66846484132e-03 -2.28693570154e-03 -3.81002584616e-03 -6.67733802620e-03  1.66667207564e-04  1.76920336300e-04  2.66971254650e-03 -3.44155440072e-03 -9.90793271982e-04  2.19940855270e-03  1.74953543605e-04  1.15470039686e-03 -2.81557740586e-03  3.64826443627e-03  6.21387629093e-03  2.76379397154e-03 -1.37328253039e-03  2.66842112346e-03  3.48233128160e-03  1.67349167820e-03 -2.85897505174e-03  3.30882957346e-03  2.22711455562e-03 -4.21069657682e-04 -6.55662911869e-03  1.71476326161e-03  1.14014275963e-03  3.05793370170e-03 -3.12616285067e-03 -3.41268183969e-03 -6.81660218939e-03 -1.35933065352e-03  1.59263570954e-03  2.15582847367e-03 -2.90277933092e-03 -1.80250626002e-03 -1.23970135982e-03  1.18190432334e-03  8.10503213450e-04  2.52958334671e-03  3.70190442154e-04  1.00918583368e-03 -2.74100102216e-03 -1.29185741768e-03 -2.35121666645e-03  6.50572007916e-03 -9.80106206071e-04  1.66094562092e-03 -2.96099783188e-03 -1.79644137123e-03  1.04901599264e-03 -3.40129795929e-03  2.46051411202e-03 -2.14083241937e-04 -1.07142157482e-03 -2.13054602724e-03  5.25788938940e-03  1.04339831119e-04 -4.20352618984e-03  4.01319813816e-03  1.24673685037e-04  1.65435456036e-03  4.76056298820e-03 -7.80242775605e-04 -9.14953597700e-04  4.79840901098e-03  2.59888175579e-03 -1.87664761146e-03  1.89831595890e-03 -2.93831694600e-03  7.80014736406e-04  1.55877297398e-03  3.13639162849e-03  9.96912591799e-04 -2.97149192491e-04 -2.61035855070e-03 -2.74827876980e-03 -3.91417409512e-03  1.91899345830e-03  1.05456875907e-03  4.14502749847e-03 -1.38204813754e-03  6.67788528860e-03  2.43556801233e-03  9.97549670137e-04  3.44138496983e-03 -3.82427588095e-04  1.78167230014e-05  3.81132355702e-04  1.66562363127e-03 -7.47523677859e-04  3.20331163440e-03  9.81549281005e-04 -3.56577861241e-03 -2.28781615111e-03 -1.91689858072e-03  1.04896867108e-03  3.90376414819e-05 -1.39171009684e-03 -3.24076747234e-03  2.57776786694e-03 -8.81713369309e-04  2.43243592269e-03 -1.67839160680e-04 -4.13092928513e-03  1.58542994943e-03  4.61036384228e-04  1.14624524083e-03  2.79630649409e-03 -6.59687227792e-05 -1.34902193182e-03 -1.33652802270e-03 -2.10910392550e-03 -2.01975404384e-03  1.24998583302e-03  1.39047364951e-03 -1.37480083557e-03  8.97421556724e-04  4.96223226472e-03 -1.41365874518e-03  1.49188957934e-03 -4.02365607048e-04 -6.08514811253e-04  3.97268635130e-04  1.78814681494e-04  3.98646743413e-03 -7.22451448328e-04  4.73876918016e-05 -3.75629234810e-03 -3.74930558920e-03  6.42795414753e-03 -2.22521491836e-03 -3.29034237453e-03  9.42940753558e-04  4.03518290260e-03  4.81187187878e-04 -1.15825955130e-03 -2.24110117845e-03  8.61295878866e-04 -3.29687532351e-04  7.53559396799e-04  5.41587794150e-03  1.68682675565e-03  1.86229179148e-03 -9.07616586830e-04  1.57881424393e-03 -1.88989652612e-03 -3.92454881445e-03  3.28702771179e-04 -3.25352410277e-03  4.25300361788e-03 -3.56820123928e-03  1.50373216250e-03 -3.69905368200e-03 -5.50237565187e-03  1.47871213189e-03 -2.89683396117e-04  1.09620942339e-04  5.41031017489e-04  8.76657552877e-03  2.32024569074e-03 -3.73810785670e-03 -2.32129268427e-03  2.77058268262e-03 -2.42824049055e-03  1.26815296399e-03  2.38118107182e-03  5.27573316968e-03  2.69321667078e-04  1.39023328677e-03  8.93158346295e-04  6.17074634333e-04 -7.48162359305e-04 -9.87963441758e-04 -1.79341347347e-03  4.77410460762e-03  7.20809968365e-04 -3.16787055592e-03 -3.05811393685e-03 -1.38906454454e-03 -2.98425297303e-03  3.11829459490e-04 -8.51903922649e-04  8.02703794013e-04  1.67079501296e-03  2.60758300946e-05  1.60682384861e-03  1.89442902060e-03  1.09368177407e-03  5.00733949443e-03 -6.93910386434e-03
-2.66937287758e-03 -1.79402978701e-03 -2.14232473003e-03  7.75476919688e-04 -4.68739001985e-03  1.28529027755e-03 -3.82240683499e-03  4.50922251713e-03 -1.14591712102e-02 -2.59701491685e-04 -2.34380273860e-02  1.00618007211e-01  3.98770689436e-03 -4.49263652813e-03  9.26606225997e-03 -3.74905718609e-03  4.43335186931e-04 -3.98406658773e-03  2.84808119270e-03  2.22817132401e-03 -2.63619012264e-03  9.74822728619e-04 -3.13625572402e-03  1.64899798607e-03 -1.96377873490e-03 -3.40838447638e-03 -1.89876734759e-03  5.94975781429e-03 -5.72970080305e-04  1.99161492662e-03  1.10598872776e-03 -2.38095440259e-03  2.40415948066e-03  7.37140826839e-04  8.91411435136e-04  4.68285994514e-05  4.65254681298e-04 -4.12311104585e-04 -4.87639141049e-04 -3.07533421966e-03 -2.89963157045e-03 -3.49601731403e-03  1.32242015294e-03 -1.32624514423e-03 -6.95508400459e-03  3.28674089773e-03 -7.41172359873e-04  5.25273540112e-03 -1.40363477976e-03 -4.25686454565e-03  5.09660420272e-03  5.01532171946e-03 -9.58076202525e-04  3.24073315353e-04  3.57164292315e-03 -2.25236706857e-03  4.17741843090e-03 -2.29250619342e-04 -1.03965645166e-03  6.14925368508e-04 -1.71740852001e-03 -5.05100787303e-03  1.98650171087e-03  2.83300660660e-03  3.05845250100e-03 -4.75487562458e-03  2.54798958288e-03  4.53783467185e-04 -6.73009845258e-03 -3.12345753644e-04 -6.37290264085e-04  4.03575480622e-03 -6.29425986400e-04  1.85340882267e-03  2.32619356910e-03  8.55896582592e-04 -2.02125463940e-03 -6.49670336821e-04 -9.13170769277e-04 -5.39237850949e-04 -4.90558858098e-03  4.89678845388e-03 -1.40741047021e-03  4.73994340258e-04  4.89006063596e-03 -3.09746637409e-04 -1.56104788962e-03 -2.80159627162e-03 -2.78120809403e-03  4.60395680550e-03 -2.89262220212e-03 -2.68859588085e-03 -3.33704503855e-03 -2.22321917309e-03  3.80332396439e-04 -3.34100566824e-04  7.90766228677e-04 -6.08513269213e-04 -5.17059058352e-03 -7.58026041609e-04 -1.84651016668e-03 -3.94225274386e-03  1.49948236721e-03 -4.34791411734e-03 -2.33531841646e-03 -2.80145918144e-03  1.42960375444e-03  6.99415158190e-04  3.07846580294e-04  1.39477483662e-03  4.86802939994e-03  8.57658473890e-04 -6.29089808024e-04 -1.04644967290e-03 -9.05176237116e-05  2.67751578598e-04  1.97256259144e-03 -3.25947958455e-03 -1.67351325753e-03 -2.28960292917e-03 -3.86239486655e-03  4.10112634313e-03 -1.02860403638e-03 -5.32761155350e-03  1.20318663957e-03 -1.38131283724e-03 -8.01098450487e-04  1.86314953398e-03  1.29945044472e-04  1.40694838544e-04  6.05070094731e-04  4.48082495724e-03  4.99923449796e-03 -9.63663130597e-04 -2.11138466141e-03  1.95154074333e-03  1.27063369456e-03  1.15040403561e-03 -2.45130855373e-03 -6.39998164438e-04  3.01940465002e-03 -5.03656670561e-06 -4.23400991749e-03 -4.39883424889e-03  3.73302530390e-04 -1.84096796231e-05 -1.94226153138e-03 -1.62822670852e-03  1.31647743099e-03  1.89127262633e-03  8.55099164457e-04  4.40238243692e-03  1.24502030816e-03  4.64846995325e-03  9.96751341463e-03 -1.23994155811e-03 -5.73676763249e-03  2.24733794217e-04  2.36599111839e-03  4.04542844429e-03 -6.81086787926e-04 -1.53036828622e-03  2.13761131197e-03  2.58713659155e-03 -1.93622047374e-03  6.52248277659e-04 -4.26302100766e-04 -2.35321992720e-03  4.45587901845e-03  1.44685547581e-03 -7.92553676604e-04  3.66439595377e-03 -1.71298959474e-03  4.19260926581e-03  4.32109378329e-03 -4.07307823543e-05 -1.14712285773e-04 -8.24638266192e-04  2.76368815196e-03  6.70658578318e-03 -1.70146237018e-03  4.97062796535e-03 -2.02849479600e-03  3.91414590891e-03  3.93820272971e-03  3.50877117635e-03  4.57097982235e-03 -4.80650688190e-03 -1.63570015967e-04  3.80453949258e-03 -2.40862109068e-03 -2.56062654546e-04 -3.82616730033e-04  3.85297890023e-05  1.79723777840e-04  2.63738760815e-03  3.07079918924e-03 -4.02523597211e-03 -4.81750083788e-04 -1.07460705401e-03 -7.40419826562e-04 -1.19004953114e-03 -2.85361575708e-03 -1.75028030984e-03  3.62522575904e-03 -2.16262680223e-03 -6.22641345219e-03  3.42375038058e-03  3.64204618521e-03  4.44438932566e-03 -3.31496030752e-04  3.23027041515e-03 -6.60550670494e-03 -9.25084194175e-04  2.84271649071e-03 -1.84172090238e-03  1.07887244524e-03  2.79427535708e-04  1.40169250488e-03 -3.11792181036e-03  7.32172350256e-04 -2.57058199981e-03 -2.20823687737e-03  1.11851219256e-04 -3.12908219919e-03  1.12740936767e-03 -1.92866648828e-03  7.07939724830e-03 -1.69263861887e-03 -3.67895277911e-03 -1.53745090028e-03  5.94677701526e-03  1.00972695076e-03  4.02386674931e-03  2.35308799908e-04 -2.45782034962e-03  5.42309040446e-03  1.02838619965e-04  1.39001655140e-03  1.18251192964e-03 -2.90576546692e-03 -1.55443359341e-03 -2.13277673891e-03  9.55221693638e-04 -1.03961914238e-02 -2.35469450759e-03 -2.62397328719e-03 -4.80224740677e-04  5.24891804331e-04  7.27813652663e-03  1.01038352060e-03  1.28762607816e-03  2.27523265611e-03  1.13413680182e-03 -2.37227212322e-03 -2.60013741934e-03  1.78855165563e-04 -4.49424424378e-04  5.41264247088e-04  6.23288777161e-04  3.99294522408e-03  4.10071642832e-04 -1.70987834886e-03 -2.16773319485e-03 -2.18381264795e-03  1.77007050129e-03 -4.10237569502e-03  2.71798904237e-03 -6.44200969066e-03  4.54989491078e-03 -1.32893775599e-03 -3.41700655101e-03 -1.62471905994e-03  5.61170420764e-03 -1.88891082960e-03  1.93100981579e-03 -1.18777940747e-03 -2.99851195641e-03  1.69891675854e-03 -3.82845157260e-03  4.14534885279e-03 -3.31897624642e-03  9.03379476092e-04 -2.09510057014e-03 -2.28103801210e-03  2.09076898610e-04 -5.35017805502e-03 -6.99739354427e-04  2.15269398267e-03 -1.51852619888e-03  3.09149906945e-03 -3.00964062827e-03 -1.51837993796e-03 -9.09935106711e-04  7.45235592392e-03  1.52274266070e-03 -8.86664012359e-04 -6.73023388243e-03  6.89432607789e-04  4.58086381655e-05 -3.39729612322e-03 -1.42035555083e-03 -1.66767906492e-04 -7.39975277409e-03  2.76696105787e-03 -1.31227410646e-03  2.92180207452e-03  7.90054232207e-04 -5.50844712248e-04  7.04836124471e-04  1.58704942858e-04 -5.38986631774e-03  2.77705050009e-03  1.78585201595e-03  5.36516591263e-04  9.93764201037e-05  2.16085897222e-03 -1.80810494899e-03 -1.01795821261e-03  4.18701035557e-03  2.70450219542e-03 -3.90783856035e-03 -2.60780045766e-03  2.77404109179e-03  1.61429790757e-04 -2.06378751762e-03  2.63559189739e-03 -1.40751088421e-03 -2.28067897633e-03  1.81871944856e-03 -2.58638702660e-03 -2.19629448402e-03  1.32426635597e-05 -2.83585401655e-03 -1.59727797410e-03  2.55845974826e-04 -2.16878035758e-03  2.30077008737e-03 -6.10267902336e-04 -3.68508944251e-03 -3.27706185131e-03  3.21516405884e-03 -1.37848758131e-03  1.43208926086e-03  9.81952544165e-04  2.27408737350e-03 -3.14490855249e-03 -3.93520333337e-03 -1.30822834117e-03  1.07072204288e-03  6.14022629029e-03  3.90065621702e-03 -3.59088967611e-03 -8.54528085641e-04 -3.66038161135e-03  3.29163737032e-03 -3.89909847458e-04  5.84957157414e-04 -5.80983296186e-03 -3.58522207304e-03  3.46772924377e-03  2.01699860468e-03  3.24691873536e-03  3.96241779455e-03 -1.89543034575e-03  3.64434087119e-03 -7.90204983191e-04  5.35519095078e-04  1.31280236019e-04  2.25027042878e-03  1.14727693081e-03 -1.06557604834e-03  4.39565591995e-03 -4.93476890907e-05 -3.73345235604e-04  2.04692216255e-03 -1.28097720597e-04 -2.39776411202e-03 -5.06780623699e-03 -5.13583926916e-04  1.63795012846e-03 -2.48381161739e-03  2.45595440464e-03 -6.11854737892e-05 -2.26979124042e-04 -3.40512051150e-03  4.17262558764e-03 -3.07379132301e-04 -1.38206275537e-03 -2.22149952008e-03  2.18643481726e-03  4.68701181163e-03  6.41767746621e-04 -3.36938139417e-03 -4.63334934088e-03  5.43399688913e-03  2.93388055713e-03  4.00667450990e-04  1.00118453497e-03 -1.93155393457e-03 -2.50345484006e-03 -1.55812131519e-03 -4.77547173851e-04 -7.56237443072e-03 -8.37964752200e-04 -6.07607063162e-04 -3.12917908882e-04  4.68082637259e-03  1.98081631438e-03 -2.56777389007e-03 -3.99173155398e-03 -1.20366541059e-05 -9.67488760337e-04  2.16984488933e-04  3.57282631569e-03  6.66539651607e-04 -1.87604274193e-03 -2.21621318683e-03 -2.68024936764e-03  2.02553364597e-03  1.94048042471e-03 -2.99993107950e-03  3.72996835067e-03 -4.15388231972e-04 -5.94094744981e-03  4.78978356135e-03 -7.34251480304e-04 -2.94057939043e-03  2.74882937912e-04  1.04592528233e-03  5.92859221576e-04 -4.90452910065e-04  5.13722708964e-04  4.66397544505e-03  4.97372282377e-03  1.51356954352e-03  2.03558311965e-03  3.99652824868e-03 -1.41862014716e-04 -6.08347902200e-03 -2.72680988515e-03 -3.98368743176e-03 -1.22844515965e-03  2.40423173018e-03  2.10290901561e-04  2.37092796182e-03 -9.06370313780e-04 -2.86066211794e-03 -2.79962839320e-03  6.00379552007e-03 -1.46954103711e-03 -7.58199526454e-03  1.26602929800e-03  1.80349762111e-04 -2.71267815315e-04  2.13387813353e-03  1.11482703556e-03  2.76757552270e-03  4.68557299416e-03  5.86127912137e-04 -1.69697386981e-03  1.03831699058e-05 -1.28312707559e-03  4.05100678487e-03 -3.76665887833e-03 -1.71199432178e-03 -4.14190694380e-03  1.21831471287e-03  2.86626716048e-04  6.09381844049e-04 -1.34549406951e-03  2.95263743226e-04  4.11626018778e-03  5.31928046694e-04 -2.65407657189e-03  2.33425999126e-03  1.86708701407e-03  3.05292493893e-03 -1.58700953947e-03 -3.02347541352e-03 -1.78655214013e-03 -8.13123986828e-03 -9.52326146336e-04  4.26743350706e-03 -1.57688325649e-03  1.76500081183e-03 -6.24676555359e-03 -4.32362878593e-03 -2.54256256866e-03 -1.33673449491e-03  3.02806672665e-03 -2.41849026158e-03 -1.36624780535e-03  2.89322870495e-03 -3.56356268941e-03  4.48943910037e-03 -3.70789401351e-03  1.96579595219e-03  3.04810424443e-03  4.39606189306e-03  5.44598298665e-03  5.52202529895e-03  5.66486033524e-04 -1.10408889433e-03  2.56393443886e-03 -5.74054577387e-04  2.62018038269e-03 -1.71509837889e-03  2.60025096308e-04 -6.48561595281e-03  5.63994007168e-04  6.98852189831e-04
 3.88933169726e-03 -1.30591957004e-03 -1.71005485413e-03 -5.87450085202e-03  3.51549814572e-04  2.12997788460e-03 -2.88772978625e-03  4.07303345941e-03  1.59992466080e-03  2.64824058074e-03 -1.46064645547e-03  3.98770689436e-03  1.24735210897e-01 -1.42326806245e-02  2.06671748923e-02  1.49426391174e-03 -4.38841778472e-03  1.12328666792e-02  8.00826221277e-04 -3.14948805041e-03 -3.98956595272e-03 -7.30329900914e-04  1.44539983667e-03  9.78875835827e-04 -3.06183305938e-03 -1.23194979532e-04 -1.49705631695e-03 -9.36938361512e-03  6.63004982114e-04  1.75071158788e-03  2.63064712831e-03  2.11684047166e-03 -1.90568900493e-03  4.36527043207e-03 -4.16847371113e-05  2.86414223423e-03  1.86559130567e-03  3.94283319138e-03 -8.44724023061e-04 -4.06007829573e-03  2.22321173440e-03 -4.97508595261e-03  6.95536267244e-05 -2.19742666233e-03 -2.41609658173e-03  2.02539763884e-04 -7.41540165084e-04 -9.12737341633e-04  3.13393805201e-03 -1.18300380583e-03 -1.19847464295e-03  1.64784137529e-03 -5.04323261260e-03 -5.95571251309e-03 -1.21642511167e-03 -8.06512157448e-05 -5.34096062867e-03  4.38848250169e-03  2.94449818220e-03  7.28837586589e-04 -5.19503878415e-03 -8.43119345390e-03 -2.32665415746e-03 -4.38805428481e-03  2.18911838024e-03 -5.62041381350e-03 -2.17534204366e-03 -3.67146531906e-03  2.40953380197e-03  1.73131846454e-03 -4.14421589791e-03  3.93196673857e-03  1.37242222098e-03 -2.62058857081e-03 -1.08445679660e-04 -5.33625168782e-04 -1.83325847755e-03 -2.11572933127e-03  3.55320918553e-03 -1.83622162695e-03  2.11695567108e-03  8.12191930651e-04 -5.25868637972e-03  3.77016864925e-03  5.68734421596e-03  7.47631023326e-04 -5.60573226823e-04 -2.74354913820e-03 -2.79160408410e-03  3.39012261259e-04  2.13598662569e-03 -7.93808459706e-04  2.29906407487e-03  4.73996166829e-03  2.93373827720e-04 -4.19413398524e-03 -1.19812826544e-03  2.23372826873e-03  1.80415024211e-03  3.25675361030e-04  1.91078030763e-03 -1.93227051421e-03  3.15698431861e-03 -5.70792501750e-03  3.88234539051e-03  1.47253975694e-03 -5.74577878120e-04  2.07193334239e-03  3.08961641045e-03  4.95662079306e-03  4.43199120338e-03 -1.62110742897e-03  3.06362126313e-03 -4.14608229673e-04 -4.98202411619e-03 -4.90814096211e-03  4.94064822388e-03  4.44436455888e-04 -5.67977979958e-03 -2.27977982806e-03  3.10421787899e-03 -1.43517994289e-03  3.11339542126e-03 -1.78535325646e-03 -4.06618563807e-03 -7.25813558375e-05 -2.16605588150e-03 -1.59358955642e-03  4.40223396751e-03  8.64375305831e-05  4.87261660760e-03  3.59409736231e-03 -8.26486644648e-03  1.23136328225e-04 -4.03183998503e-03  3.54189521421e-03  1.66241278403e-03  2.08000405802e-03 -1.54418275817e-03 -1.15713707250e-03  4.63936782243e-03  1.79177560251e-03  5.15117773593e-03  5.14646298995e-03  1.57800044827e-03  3.97905304557e-03  3.56275049078e-04 -4.40101619277e-03  2.12737833824e-03  9.63640725743e-04  6.25490709197e-03  4.84770792990e-03  1.02611456951e-03  4.05216861709e-03  5.22645647769e-03 -1.96868737854e-03 -1.95305098059e-03  1.59450227972e-03  7.63695126998e-05  1.87621982240e-03 -1.89257759076e-03  7.80681887578e-03  4.99587893124e-04  1.87695134628e-03 -2.87880380293e-03 -5.21927225769e-03 -2.38964665358e-03 -2.57156185354e-03 -3.70341467064e-03  5.49871126072e-03  3.39910568903e-03  7.80705726522e-04 -1.93489174933e-03  1.13714723605e-03  3.39657237303e-03 -2.10006140272e-03 -4.03118544826e-03 -4.58924924065e-04  5.19852528621e-03 -1.48850643948e-03 -4.85617540545e-03  2.18178997303e-03  6.19650291613e-03 -3.75236762680e-03  1.17229241219e-03  2.32432345648e-03 -2.20812069128e-03  8.25754314539e-04  5.18356194998e-04  2.76779389643e-03 -4.37714682637e-03 -4.65291544853e-03 -5.03474441040e-03 -2.35781363159e-03  2.14911632736e-03 -2.79348424734e-03 -3.72627971253e-03 -3.01859502634e-03  6.08773248049e-04 -5.85250926952e-04  6.03137225914e-03  1.15201234774e-03 -7.34370813659e-04  3.41984717166e-03  4.39515560196e-03 -3.00056752360e-04  1.17023606903e-03 -1.36217743430e-03  3.59868711755e-03 -1.64706066288e-04 -4.08589044006e-04  2.69625597075e-03 -5.42135276535e-03  2.98658226891e-03  7.64643021688e-04 -3.47390713637e-03 -2.08714120461e-03  4.81635251979e-03 -4.29052569772e-03  3.23013867301e-03  6.05267532324e-03  6.50549474096e-03 -5.27511205638e-03 -3.53976171136e-03  3.44156276775e-03 -3.14789119402e-03  1.70974409170e-04  2.69038134118e-03  4.19411250727e-03  2.44979007140e-04  1.57375292480e-03 -3.33443862524e-03  6.45897792404e-03  5.62328073626e-03  9.93777573203e-04 -7.15906401190e-04 -2.08656421097e-03 -5.05162071837e-03 -3.10106152459e-03  2.90624789793e-03  5.66821151140e-04  6.74978984419e-03 -1.32178955428e-03  5.04944152509e-03 -1.64798837879e-03  3.30014623263e-03 -2.45106787150e-03 -3.84975819844e-03  1.91125160432e-04  1.37519670037e-03 -3.47033981147e-03 -4.45862337670e-03 -5.57165056359e-03  4.07287543365e-03 -4.71348522849e-03  2.65941713631e-03 -4.26422173790e-03 -3.18268993100e-03  2.22047614899e-03  1.08602265233e-03 -3.14372702303e-04 -4.06647358289e-03  5.18908013544e-03  2.74204378950e-03 -1.37664067931e-03 -3.74790885417e-04  1.15697982380e-03  2.35427178215e-03 -1.59006521479e-03 -1.57528255844e-03  4.23125836308e-04 -8.19343497824e-04 -6.03592237835e-03  5.59296966614e-03  1.32839268786e-03 -1.50408578674e-03  4.24801016123e-03  6.67965825840e-04  2.59259206000e-03  3.48265857546e-03 -1.08234352140e-03  1.59851354982e-03 -2.23802327993e-03 -2.99436983761e-03  1.67243825208e-03  3.74160460150e-03 -1.34125596456e-03 -1.82421208669e-03  6.57003399737e-03  1.59505045239e-03  2.42388366351e-03 -3.09015180493e-03 -4.16382954036e-03 -6.75029388991e-03  4.96373444323e-03  1.00480690583e-03 -1.21270299919e-03 -3.92554966647e-03  4.58062646139e-05  1.94981456209e-03 -4.07795949322e-04 -8.09066784456e-03 -4.25912360904e-03 -4.75677741178e-03  3.71223388218e-03 -2.07135405465e-03  2.48473669824e-03 -9.66533555576e-03 -1.31473222119e-03  1.47170260251e-03 -2.26960575358e-04  2.30620158874e-03  1.50205720956e-03  3.62158154586e-04 -4.14742440529e-03 -1.31006026352e-04 -5.63974967387e-03 -3.02528171158e-03  3.83345102787e-03  8.85923292099e-04  2.04411958139e-03  3.97983189383e-03 -6.08224388145e-03 -2.56508684239e-03  1.70735226816e-03 -3.27771942600e-03 -4.21856885445e-03  4.26481640974e-03 -1.89192555691e-03 -7.26212339637e-04  8.92504944628e-04 -9.12002318851e-04 -2.69099883533e-03  3.91296716983e-03  3.84188241665e-03 -2.54979243421e-03  1.93851755802e-03 -3.00038822298e-03  2.88288128449e-03 -2.27016526505e-03  1.14116349763e-03 -6.13684587110e-03 -3.62593425274e-03  2.38069852573e-03 -2.58123607197e-03  3.28953247678e-03  4.45422152122e-04  4.41164706152e-03  1.28453270537e-03 -3.86375320497e-04  6.33437487402e-03 -2.86250289710e-03 -2.10547301236e-03  4.63598148541e-03  7.94364300333e-03  7.96932503911e-03 -6.98115920549e-03 -1.43794294941e-03 -4.31127975302e-03 -2.99996762664e-03 -8.02281696214e-04 -2.97876728864e-04 -2.86861298237e-03  4.13403924625e-03  2.15148341269e-03 -2.80261188933e-03 -4.86800122059e-03 -8.57170249312e-04  8.80429319497e-04 -2.87872762868e-03  2.97786864765e-03  1.53850301919e-03  6.17402367085e-04 -3.87555413195e-03 -1.60725535570e-03 -2.60781191828e-03  1.26630958947e-03 -1.40708157746e-03  3.43885359326e-04  2.07179802812e-04 -7.03315793829e-03 -1.29149357425e-03  7.72753922745e-04  1.27870065050e-03  7.68733001021e-03 -2.01408314078e-03  4.02314109328e-03 -5.19855334916e-03  2.47378901678e-03 -5.05967526082e-03  6.70657262978e-03 -1.65527951991e-03 -3.93741702255e-03 -6.06698287848e-03  7.18739657070e-03 -8.49903651621e-04 -4.87299569586e-04  2.34766637954e-03 -3.01294869203e-03  7.24564245524e-04 -1.74070974622e-03 -1.16525149383e-03 -1.48655958345e-03 -3.02690237595e-04  3.41199429672e-03 -3.75770555498e-03 -6.29287271096e-03 -9.87484048956e-04  1.09777528441e-03 -2.63287922995e-03 -7.36227424324e-03 -1.51381876787e-03  5.95322866811e-04  4.20059363898e-03  3.01774076470e-03 -1.81867740649e-03 -2.17034025023e-04 -5.97616304350e-04  1.57227366938e-03 -1.34956675511e-03  6.90580676413e-05 -1.44058338750e-03 -6.58576574137e-03  2.95957300230e-03 -1.77689346604e-03  7.50631378501e-04 -1.83602265724e-03 -4.95972298683e-04 -2.10860485701e-03  1.30986278006e-03 -2.94784067596e-03 -3.82041421796e-03  4.72772787965e-03  2.95662396098e-03 -1.60577779647e-03 -5.26638799194e-03 -5.00389781479e-03  3.15191290712e-03  2.12522932713e-03 -3.58519232541e-03  4.96664884310e-04 -8.25300612321e-03 -6.37382911503e-05  1.36447145396e-04 -2.19944902214e-03  2.28747635742e-03  3.59539525920e-03 -1.08527389425e-03  1.77411823800e-04  2.83416669800e-03  5.00967403921e-03 -2.03605762179e-03 -1.74701490515e-03  2.84793801573e-03 -4.69467051688e-04  1.57473134964e-03 -3.68235672674e-03  1.69525243516e-03 -6.05729494803e-03 -5.73226435721e-03  1.77262213481e-03 -1.88608851091e-04 -3.22682276369e-03 -1.80752628923e-03 -1.02953393952e-03  5.91782318912e-03  3.14010504199e-03  6.54417082245e-06 -1.65157410480e-03  4.92858598629e-03  4.77176060146e-04  1.39380837125e-03  1.59032631843e-03  1.87186298463e-04 -6.91566205383e-03 -6.19438252658e-03 -1.11856742037e-03  1.48071636015e-03 -2.53451376037e-03  2.72799432347e-03 -6.60469488451e-03 -4.20565280093e-03  3.83611236748e-03 -3.80598033236e-03  1.02314482447e-03 -2.95067444617e-03  4.52057927875e-03  4.80896104256e-04  6.33527645471e-04  9.35810217675e-04 -1.27099011455e-03  2.57313937446e-03 -3.33649521017e-03  1.09147506908e-03  6.68326753843e-04  2.51399342892e-03 -1.32319448284e-03 -2.29603696750e-03 -5.09786776663e-03  6.31467915564e-03  1.58616067093e-03  2.95104258031e-04 -1.25267437753e-03  1.02264373502e-03  2.79919637659e-03 -7.05432243671e-05 -3.37862053487e-03  1.33013509221e-03 -3.29140086871e-03 -5.94074568179e-04 -1.16812926652e-03 -6.62972822563e-03
-7.88657254806e-03 -3.67278514589e-03  5.04230881420e-03  2.36749305093e-03  2.30994405701e-03 -3.15731726743e-03 -4.74584709292e-03 -2.47166083939e-03  4.31449129608e-03  5.50162639844e-03 -4.71371776826e-03 -4.49263652813e-03 -1.42326806245e-02  1.23675659876e-01  1.84418379395e-02 -9.64916322730e-04  3.76560483509e-03 -8.63903966876e-03  1.82113822810e-03  5.92604281990e-03 -4.73666209453e-03  5.03396774030e-03  6.55057982039e-04  6.48272410345e-03 -3.25433239673e-03  4.24249798034e-03 -7.66200053150e-03 -4.16931980032e-04 -5.61221942270e-03  4.01780676650e-03 -1.24625312178e-04 -1.06838776129e-03  8.70652469078e-03  4.62924479356e-03  4.14554367143e-03 -4.73061197300e-03 -2.95878260501e-03 -1.91188263441e-03 -6.93468847758e-04 -9.72649418459e-04 -1.57280864089e-03  4.23204017693e-03  3.55979196849e-03  9.27530517625e-05 -2.29570596800e-03 -1.47413729804e-03  9.36569687728e-04  2.39335362349e-03  3.49532434867e-04 -3.14968122254e-03  2.37974170964e-03 -2.05778801576e-03  2.90124978453e-03 -7.39787581254e-04  4.90217066860e-03  1.48429634194e-03  8.32173110867e-04 -1.25604923331e-03  6.38776536725e-04  3.36736755736e-03  6.37791116433e-03  8.54421400982e-03 -7.76716679380e-03 -2.44594434591e-04  4.95507918464e-04  2.72722807184e-04 -4.84362984349e-03 -4.72846739009e-03  8.84838234158e-03  9.25449544278e-04  5.87089684983e-04 -6.43508364243e-05 -1.68516123807e-03 -3.49277854477e-04 -3.15490938000e-04  1.38473917628e-03  5.48909008810e-03 -1.29046388686e-04  1.65737284913e-03 -2.59073981439e-03 -1.04095501125e-03  4.59529533084e-03 -5.95776868321e-04 -4.41586232247e-03 -3.80859519350e-03 -3.39385896958e-03  6.09515859549e-04 -2.17715399701e-03 -7.50099708078e-04 -1.03426991406e-03 -6.43822826341e-03 -3.69899555132e-04 -2.81055972631e-03 -1.07224708160e-03 -1.10555863160e-03  8.99633357210e-04 -1.57712944542e-03 -4.33942239704e-03 -2.10682978349e-03  7.94157405070e-05  1.30142326576e-03 -4.87915942504e-04 -1.09742571659e-03  2.14998933026e-04 -4.67649981387e-04  4.55994871565e-04  2.84408523043e-03  1.52844510273e-03  3.18336936679e-04  4.88387673984e-04 -2.46995477391e-03 -8.39696682948e-04  4.14366425892e-03  4.27444331312e-04 -3.02271609584e-04 -1.02780648556e-03  2.02555668327e-03 -2.25745907807e-03 -7.05620306722e-04 -2.59943767541e-03 -6.80477101982e-03 -3.58689010265e-04 -1.91018162978e-04 -5.77719610292e-04  2.71002918460e-03 -1.85507810855e-03 -2.33315259343e-03  1.03815447578e-03 -3.84342546493e-03  1.04755610201e-03 -3.11589496521e-03  2.73246622149e-05  5.20158600893e-03  7.82556064398e-04  1.21625970861e-03 -5.79944547847e-04 -2.46099865191e-03  3.60783099841e-03  1.25511317561e-04  2.05484906287e-03 -4.92748025666e-03  2.92058895361e-03 -6.25673123502e-03 -8.17697979114e-03  9.04159271994e-04  1.09054793564e-03 -2.50001994813e-03  9.43364885275e-04 -5.99743903284e-03  2.37571149988e-03 -3.84366739678e-03  2.69232671380e-03  2.14739514178e-03  8.55809578502e-04 -1.31177426877e-03  2.70242651452e-03  1.84096182289e-03 -1.03050650768e-03 -8.25635892679e-04 -2.51436200258e-03  2.13105298881e-03  4.65532302310e-03  4.51560239353e-03  9.07357421092e-04  7.83897422824e-03  4.77027058204e-03 -3.71698923220e-03 -1.54165607188e-03  2.72637440439e-03 -3.22803053999e-03 -8.15688614008e-03 -2.52878687734e-03 -1.58403905731e-03 -4.28906947894e-04  5.18793090056e-03  1.79584868461e-03 -1.57547791486e-04  4.12970476845e-03  4.79290018341e-04 -1.76892550508e-03  3.24633368315e-03 -7.06205210860e-04 -3.21367397453e-03 -7.36615237961e-03  6.32913562101e-04  3.14547651588e-03  3.95248929569e-03 -1.24081737832e-03  3.97460983382e-03 -3.16040101309e-05 -3.36002983921e-03  3.25156889833e-03  3.84697643847e-03  8.09351736591e-03 -1.01459154871e-03 -8.36662893376e-05  6.04381576240e-03  2.29799991074e-03  9.51492539242e-05 -1.30471862163e-03 -2.02608800442e-03 -2.15095261310e-04  1.79544847145e-03 -4.54933971404e-03 -3.05300596486e-03 -2.78571971970e-04  2.31196510924e-03 -4.00972609035e-03 -8.11165459017e-04 -7.33487846402e-04  1.85167154764e-03  3.08491138951e-03  6.24049651497e-03  1.65312488364e-03 -5.09231719577e-03  9.20181211024e-04 -4.54917090497e-03  1.18208342481e-03  3.52251986320e-03 -4.00577010269e-05 -6.76515143156e-03  4.70664930406e-03  8.53126293501e-03  6.32484215517e-03 -1.80778400258e-03  3.64706069686e-03 -4.57972757271e-03 -1.47963254964e-03 -1.42137017318e-03  6.06087826241e-03 -2.09725205379e-03  3.78498838178e-03  1.17612351884e-03  6.87635770597e-03 -2.34689249689e-03  3.77246819964e-03 -4.18985539288e-03  7.78161622857e-04 -2.23265510535e-03 -3.89950511280e-03 -1.05173015385e-03 -4.74614118833e-03  6.90335204744e-03  2.59994734212e-03  9.07799482386e-03  2.90813926506e-03 -8.76057978303e-04  2.10143375294e-04  1.80372276795e-03 -6.66796759792e-03  3.42795673170e-03  8.10254687563e-03  2.03297877897e-03 -7.19281060548e-04  6.14474814046e-04 -1.71643158660e-03 -4.43250688409e-03 -1.33769288010e-03  2.82601785166e-03 -1.55419769295e-03  1.64336272373e-03 -4.41597297869e-03 -3.86502186053e-03 -2.98418677715e-03  7.34256358860e-04  1.08429224354e-03  2.67010753316e-03 -4.14572987354e-04  6.54211258619e-04  1.92394636198e-03 -4.41164162854e-04  4.97274294374e-03  2.32167454388e-03 -3.69083944942e-03  4.37375140243e-03 -4.22529199795e-03  7.09379024987e-05  2.13996851393e-03  7.61245637847e-04  5.12633266781e-03  1.91610606989e-03 -4.97749565295e-03  1.47157749407e-04 -1.88541049877e-03 -1.89818017626e-03 -2.35630375604e-03  3.10914179252e-04  1.54688798017e-03 -6.81462954393e-04  8.82680979204e-05  8.32371152721e-04  3.47895692213e-03  1.01646443442e-03  2.36174280190e-03  4.62914520541e-03  5.78053929804e-03 -8.72073468158e-05  2.06088719124e-03 -3.31758120885e-03 -5.15394225444e-03  3.71871894990e-03  8.72671877141e-03  4.49128098664e-03  3.40015104245e-03  1.11985389545e-03 -5.24052940923e-03 -2.69715513114e-03  2.18291619176e-03  2.40077763344e-03 -2.08112819707e-03  1.15939071452e-03  6.09137771854e-04  2.90696124987e-03 -3.30170983525e-03  5.73715257910e-03  6.34437597164e-03  1.53033291766e-03 -3.01226375144e-03  3.64288889181e-03  4.29192121194e-03  2.03533703801e-05 -7.37181762126e-03  7.09927787142e-03 -1.27438386708e-03  3.09395400490e-03  2.32570544578e-03  2.12714669778e-03 -3.80832579860e-03 -1.82724087740e-03  1.83008334107e-03 -8.53715814921e-03 -3.35410309193e-04  2.26667388792e-03  1.99678167420e-03 -1.02297724007e-03 -4.00114817828e-03  3.27876692460e-04  3.05037965643e-03  6.88208577459e-03 -3.59302976914e-03  4.07560819719e-04 -1.69009644854e-03 -1.77873421167e-03  1.48959258954e-03 -2.91945492184e-03 -4.36130092725e-03  2.08918671945e-03  4.14036553056e-03 -1.41861171774e-03  1.76280635351e-03  7.89345805831e-04  2.66727973563e-03  7.77542626110e-03 -5.36698889230e-03 -1.24606892597e-03  2.22555222664e-03  1.17496258991e-02 -8.15955725190e-04  2.41535203018e-03  1.03666843809e-03 -1.37625742646e-03 -9.60982168016e-04  4.70132080989e-03 -5.04573100679e-05 -1.41770489519e-04  7.60562518485e-03 -4.15062272112e-03 -1.93980295690e-03  1.11486948412e-03  3.76348433882e-03 -6.50250898887e-04 -4.71524864958e-03 -1.13036477041e-03  2.31670205583e-03 -1.66928342843e-04  1.85878146098e-03  7.14629284012e-04  2.62776139512e-04  6.49967509330e-03 -3.15999745362e-03 -2.12809006590e-03  1.88250890573e-03 -6.76807070221e-03  3.26814751737e-03  7.05680467081e-03 -3.59373134447e-03 -4.72795744198e-03 -7.18945482256e-03  7.51940637317e-05  5.86138595748e-04 -1.11096423500e-03 -9.11153107976e-04 -1.59548270379e-03  3.54393874190e-03 -2.26440532006e-03  1.20037431079e-03  4.58397763976e-03  3.58948623224e-03  3.54444356487e-03 -2.47175310731e-03 -2.40821146394e-03  3.13245019414e-03  4.41621242894e-03 -1.61542652049e-03  2.92055646167e-03  2.72723551245e-03  4.13867816591e-04 -3.90344208696e-03 -1.31312985744e-03  1.22471628806e-03  3.21431838240e-03  5.95211809020e-03 -4.07730205901e-03  6.94794708027e-04  5.41931527921e-03  7.88599261792e-04  2.36900613830e-04  5.30128232860e-03  3.43565996204e-03 -5.83393871126e-04 -4.12588628141e-03  3.22338394347e-03  1.54041149072e-03 -2.21114044444e-03  4.50587535707e-03  1.69537526832e-04  6.56932602588e-03  3.12316597299e-04 -4.72387708413e-04 -3.85496660689e-03 -1.29825928821e-03  5.16063124285e-03  7.93752103160e-04  2.00006113469e-03  9.23417714825e-03 -2.91341878289e-04 -1.16861251730e-03 -3.76619609510e-03  2.92701102557e-03  1.42176977268e-03 -2.58503635598e-03 -2.83220355202e-03 -5.26065470459e-04 -6.59326808958e-03 -9.90805826026e-04 -3.04165866862e-03 -2.85495041561e-03  3.48948695284e-03  3.15147690969e-04  1.79146410570e-03 -1.77094947963e-03  7.84156276729e-03 -4.94325659724e-03  5.99850790838e-03  1.54448106987e-03 -3.77633325457e-03 -1.33520406527e-03 -1.22877359678e-03  3.25568433608e-03  6.79173784043e-03 -2.56412081003e-03  2.47425191600e-03  9.25395362089e-04 -1.71455721406e-03  6.91919531972e-03  3.88014414692e-04  4.28002583348e-03 -2.91192127116e-03  3.37718316810e-03 -2.41797248027e-03 -1.36977033101e-03 -3.37273888496e-03 -1.75788044117e-03 -3.44860383813e-03  3.31287203525e-03  2.93296335192e-03  8.53715440572e-04  3.96726958543e-04 -2.37767684349e-03  6.50410101626e-04  6.92105213399e-03 -8.43287048121e-03 -1.11574422087e-04  4.67444878875e-03  3.33152312975e-05  2.10729683389e-04 -2.28478829141e-03 -5.93536090597e-03 -3.37847864563e-03  2.07341709904e-03 -3.63839869940e-03 -3.13518375986e-03 -8.74890905161e-04 -3.95257581590e-04  3.27900206102e-03  2.75514513258e-03  5.43064388966e-03  1.89135901933e-03  2.01058476263e-04 -4.69002189595e-03  8.37919106615e-04  2.61932256915e-03  1.91717303354e-03  1.62923000202e-03  1.85246452506e-03  2.94089936421e-03  2.03847303975e-03 -1.04169255839e-02  2.48253857617e-03  9.60546358472e-04  1.37348444196e-03  3.58415867664e-03
-2.86933261339e-03  2.55400928050e-03 -1.56523608441e-03 -1.73260954194e-03  1.94893601431e-03 -3.21234172227e-03 -2.66248012984e-03  9.42826003287e-03  3.20824750336e-03  6.56405070978e-03 -3.40504551978e-03  9.26606225997e-03  2.06671748923e-02  1.84418379395e-02  1.29645711958e-01 -8.19907624528e-03 -1.12209389866e-03  8.63652423187e-04  1.42157388765e-03  2.14765659653e-03  8.79699541268e-04  2.26140508963e-03 -2.65418565782e-03  3.30889689251e-03  1.18179601632e-03 -1.96159701851e-03 -8.18417984185e-03  2.38062871369e-03  5.17539064058e-03  2.10428912612e-03  2.54173450526e-03  1.73656132299e-03  2.66950802397e-04  8.55445875724e-03  5.70657326896e-03  7.91543428959e-05  1.01926552190e-03  2.08614895300e-03  3.43560751946e-03 -5.27516193967e-03  5.96903508476e-03 -3.52304957512e-03  1.67702684486e-03  5.57493128906e-03  3.00367484728e-03  8.05543898428e-05  7.27073481186e-03 -9.51987767102e-04  2.89652526336e-03 -1.19094482149e-02 -1.71488449922e-03  3.98317654671e-04 -2.43339761916e-03  7.87300164089e-04  5.48079299407e-03  2.56526922645e-03  2.08324623969e-04  1.26317395928e-04 -1.16245519078e-03  5.28807541337e-04  8.03907863408e-03  9.25323176449e-04 -7.77468507436e-03 -1.15334858627e-03  6.80709740583e-03 -4.64202161463e-03 -2.00536019912e-03 -1.19111643379e-02  5.52782031753e-04  4.81459149350e-04 -1.17945099875e-03 -4.16854836088e-03  4.51174110648e-03 -3.45830893481e-03  1.57239974628e-03  2.90286388262e-03  1.93474345406e-03 -2.30217106303e-03  2.86570953659e-03 -4.48177329402e-03 -6.56179736887e-04  1.06010813511e-02 -6.76959922947e-03 -2.75158343770e-04  3.16523014936e-03 -2.11081130231e-03  1.40877361793e-03 -3.92606554523e-03 -2.73688111224e-03  2.48645033222e-03 -4.83228164458e-03  1.43020187761e-03 -2.82194867687e-03 -7.98897661634e-03 -1.21639272664e-03  2.58144867811e-03  6.63087052531e-04 -2.68130722035e-03 -1.99738855539e-03  6.00313658085e-04 -2.97699891022e-03  1.58626518162e-03  2.39029046205e-03 -2.73156407761e-03  7.04476822413e-04  2.76694206235e-03  1.08598152674e-04  7.51095634896e-04  2.60297985945e-03 -1.57843631926e-03  4.49949934574e-03 -1.21567279293e-03 -4.14331920735e-05 -5.19044540202e-03 -4.13670289212e-03  3.77523760689e-04  5.74552260620e-03 -6.47216067792e-03 -1.28009960439e-03  3.00536489143e-03  6.25815089143e-03 -4.13158375532e-03  5.52667327379e-04 -1.22675048372e-03 -4.20186295797e-04 -4.43727475033e-03 -2.35365408282e-04 -5.55168808870e-04 -1.29501008270e-03 -2.48901001964e-03  4.53215955286e-03  2.44794931859e-03  3.22260387389e-04  1.41783929125e-04 -1.03471510252e-03 -1.28963007527e-04 -6.07629392251e-03  1.87840850013e-03  2.65788098373e-03  4.82008192483e-03  1.82521500782e-03  2.95882181009e-03 -4.32817356577e-04 -5.81787875005e-03  1.37447198865e-03 -2.31373176385e-03 -2.64224759514e-03 -1.64297141911e-03 -4.95767339503e-03  3.78624095332e-03 -1.94611053184e-04  3.74320292831e-03 -5.31036795935e-03  5.56160247864e-03  1.94341779427e-04 -2.41832577905e-05  1.01288683956e-04 -1.32674563248e-03  1.54612826918e-03  1.34152721822e-03  4.50690277939e-03  5.73454129139e-03 -4.62716659442e-03 -8.50947561899e-04  6.18845372617e-03  3.95187528296e-03 -5.86953935988e-03 -2.86889595759e-03 -2.50381542396e-03  6.66589055820e-03  5.93167065920e-04  8.58938296011e-04  6.48378162472e-04  4.10905883466e-04  7.76898799590e-04  2.37551574084e-03 -5.01419281389e-03  1.65338441334e-03  2.45040543089e-03 -4.55269152199e-03  1.66987454439e-03 -2.00604928140e-03 -6.41147685857e-04 -5.63355634153e-03 -3.84488177139e-03  7.16110462165e-04  2.72011403772e-03  2.72065101910e-03  3.41980854918e-03  3.19848068478e-03 -3.17686467202e-03 -3.22044529691e-03 -4.86270645487e-03 -2.60129647494e-04  2.52786826018e-03 -2.68140020500e-03  2.70549929866e-03 -3.36768004901e-03  5.83188020459e-05 -2.13802509367e-03  2.00914611671e-03  2.21676867031e-03 -3.56587153381e-03  3.87543257868e-05  5.95526630118e-04 -7.97566461113e-04  2.99302384213e-03 -2.27662624852e-03  2.46246074948e-03  3.56291042538e-03 -5.58992911199e-03  7.20986828221e-03 -7.58085496188e-03  2.84307181956e-03 -3.21296902477e-03 -3.50108711912e-03 -6.29334070636e-03  3.61256296726e-03  1.41198133710e-03  7.61569429572e-03 -2.33738371485e-03  7.11152049291e-03  9.28062440904e-03  1.02855372286e-03  1.51294845592e-03  2.23270232403e-04 -1.50486436259e-03 -2.14814859160e-04 -7.26559576326e-03  2.09244506364e-03  3.17819531143e-04  5.46186336770e-05  7.38255027116e-03  1.39084659473e-02  8.18756433096e-04  5.35902202414e-03 -1.96871906147e-03 -8.09485005516e-04 -4.92455185767e-03  1.75921695090e-03  6.96497674965e-03  1.57866712564e-03  3.73882176680e-03 -4.77262192491e-03  2.85556625551e-04 -1.42434813532e-03 -7.82400653658e-04 -2.92887234322e-03  4.04077243087e-03 -3.65594761551e-03 -3.16821114572e-03  3.86331511165e-03 -1.34572473953e-03  2.55198104633e-03 -2.78952645747e-03  5.11931129726e-04 -9.17690814236e-04 -3.93002744800e-03  1.72420242596e-03 -4.42617290443e-04  7.01094677957e-04 -3.31232769225e-03  1.97164614171e-04 -2.71963319456e-03  1.95213636545e-03  2.34391827509e-03  5.85398899497e-03 -1.43172893459e-03 -3.25099821021e-04 -2.01686386360e-04 -4.06774942868e-03  4.43385696226e-04 -8.26902795511e-05 -1.46551902418e-05  1.24157970521e-03 -4.07180968248e-04  2.19872702131e-03 -1.66534463669e-03  7.67264907944e-04  2.42536056286e-03  1.59441890280e-03 -4.27484752519e-04 -1.42163928843e-03  1.59332818356e-04  2.54945515270e-03 -4.08643396434e-03  1.07643922273e-03 -4.01995294585e-03  2.99932934615e-03  4.39185665953e-04  5.32043280499e-03  2.25327360997e-03 -3.85207753892e-03 -5.38217855138e-04 -3.98040738432e-03  1.93374010309e-03  3.36217000153e-03 -1.20862960004e-03  1.07283179529e-03 -4.45704435634e-03 -6.73320620293e-04 -1.67772906177e-03  7.49980556443e-03  1.79499492119e-03  5.88236000379e-03 -5.97306922771e-03  5.85292725114e-03 -3.23530766654e-03 -3.93323624654e-03  1.82231278437e-03 -1.81590419727e-03 -3.24170722017e-03 -3.98233838640e-03  2.32065687463e-03 -1.03222242440e-03 -8.87545487049e-04 -2.53736505522e-03  1.93476034368e-03  7.20585991621e-03  6.97099775936e-03 -2.56606758212e-03 -2.21319856320e-03 -2.19866241707e-03 -4.43297260465e-03  1.62935807686e-03 -6.44331376226e-04  2.27215910705e-05  1.16665995833e-03 -1.47884158849e-03 -2.73594280562e-04 -4.42873330079e-05  7.02366234944e-04  7.70391627743e-05  4.30159606760e-03  7.86389230580e-03 -2.14646698620e-03  2.94575280374e-03  7.50519825956e-05  1.29370621982e-03 -5.54884742920e-03 -1.10926182364e-03 -3.22417137652e-03 -3.91543093161e-04  4.35859764239e-03 -2.21893403884e-03 -6.23826564734e-03 -2.55880060596e-03  2.32153210582e-03  4.50593621163e-03 -2.45482785884e-03  6.36995277025e-03  2.86933722550e-04  3.73552783958e-03  2.06825108975e-03  1.51292181063e-03  2.36190487042e-03  3.39939059415e-03 -2.99077312797e-03 -8.51975744393e-03 -1.71553332114e-03 -4.57558235342e-03 -7.97609978120e-03 -1.18504895100e-03  9.33970290901e-03 -2.88572997265e-03  3.40971934994e-03 -5.03807877964e-03  6.13199193710e-03 -2.75453906519e-03 -5.09041431272e-04 -1.03033692757e-03  3.17458601528e-03 -1.05192370799e-03 -1.02151559910e-03 -2.11969687729e-03  1.11047428954e-03  6.02079541311e-04  6.05234123048e-04  7.13229057161e-03  1.26310422569e-04 -8.41373260919e-03  2.50112030074e-03  1.15945079087e-03 -1.96807153987e-03  1.25318586768e-02 -1.24164622805e-02  4.18799142884e-03 -2.54269978411e-04  2.60397961157e-03 -5.11789751808e-04  6.04763465171e-03  6.89262935414e-04 -3.46683440986e-03 -4.20024925324e-04 -3.23952732614e-03 -1.87123804119e-03  3.18540117026e-03 -1.00358472975e-03 -4.27003018850e-03 -3.24765335395e-03 -7.71607111277e-03 -4.69857177712e-03  2.84181740893e-03 -3.16087889025e-03  1.42970159702e-03  5.67297128908e-04 -7.71257981851e-04 -2.49738528556e-03 -2.16850933237e-04 -2.80486710574e-03 -5.38468531746e-03  3.88176880237e-03 -2.66051051652e-03  3.71494318357e-03 -5.54958982211e-04  2.90655960776e-03  1.78831589404e-03  6.94546695257e-03  2.80666160047e-03 -1.82346266219e-04  1.13135685306e-03 -2.08680434108e-03  2.27522766082e-03  2.80622364513e-04  9.85583845152e-04 -1.33016873565e-03  3.93340449135e-03 -2.79832066772e-03  1.86643032678e-03 -3.04088695196e-03 -3.68331509923e-04  4.90569424353e-03  6.33140690045e-03  6.53418666379e-03  6.09300842338e-03 -3.73656096766e-03 -4.18200115044e-03  3.16626915663e-04  6.22622227908e-04  2.16859661460e-03 -4.17508110211e-03 -1.38159445666e-02  1.85717796051e-03 -1.75610323291e-03 -5.14104327277e-03 -1.60504428800e-03 -6.55403749195e-03 -2.41597938158e-05 -1.60153569846e-03  3.23245825385e-03  8.17729519252e-04 -1.30839285383e-04 -4.39275512061e-03  4.14121573572e-03  2.43402706428e-03 -5.80921864457e-03  1.42141659774e-03  1.71162150833e-03  2.16343915322e-03 -3.00703432647e-04 -8.25504919675e-04  3.15059053622e-03 -1.27953655403e-03  1.24582981824e-03  6.62104047528e-03  2.78905875426e-03  4.14782276937e-03 -2.81506290264e-04  9.53839694213e-04 -1.60983693518e-03  6.69386162685e-03  2.34934329154e-03 -3.62744920931e-03  3.93623088728e-03  4.33308943602e-03  3.41694149521e-03  6.61389345656e-04  2.67736675714e-03 -2.28852142406e-03 -1.03103643280e-03 -4.44735112574e-03 -5.19937970939e-03 -2.12432838565e-04  5.12128897813e-04  7.34840439085e-03 -1.97822774789e-03 -1.90083780146e-03 -2.92435054932e-03  3.81904757424e-03  1.03670203784e-03 -7.03505438401e-04  9.41499095860e-04  8.98729604043e-04  1.95420944400e-03  7.52641361203e-03  1.34946644285e-03  2.49483677562e-03 -4.97324664165e-04 -1.87046861335e-03 -3.54512696274e-04  5.34261288970e-03  3.03080733873e-03  2.52147304386e-03  3.51221586581e-03  3.64647023001e-03  7.17338183443e-04 -7.74796825076e-05  2.28010661352e-05  2.32789294655e-03 -2.81324360713e-04 -4.12861519553e-04 -3.66576915339e-03
 2.53530091623e-03  1.60987992376e-03  1.85204467796e-03 -3.83352586202e-03  5.60681946566e-03  1.75807449629e-03 -9.15143343485e-03  9.41432247289e-04 -5.64438758886e-03  4.10428013362e-03  4.63431673791e-03 -3.74905718609e-03  1.49426391174e-03 -9.64916322730e-04 -8.19907624528e-03  1.19003017189e-01 -3.46988688800e-02 -1.28343466016e-02 -8.23229233582e-03 -6.63884010459e-03  4.20298866929e-03  3.26768678720e-03  1.74453000140e-03 -4.19569381591e-03 -2.88273149658e-03  2.57226326568e-03  2.34903355680e-04  4.11893348428e-04 -2.06255351858e-03  2.04547327421e-03 -2.20250236289e-03 -2.34861701995e-03  2.37499868619e-03 -2.96372789963e-03  8.84220338232e-03 -5.20922913304e-03  5.07761326124e-04 -1.92326444625e-03 -2.51629286208e-03  6.21500718200e-04 -2.62767766943e-03 -3.99864956268e-04  1.73871873810e-03 -7.34460052225e-04 -3.77933897425e-03  2.59376753324e-03 -1.36879837442e-03  4.81377864542e-03  1.39725506435e-03 -2.13155702333e-03 -3.96715792304e-03  1.33238219445e-04  2.71992679166e-03  1.15080723358e-03 -3.48763771997e-03 -7.40910076956e-03  2.44673926728e-03  3.17131048505e-03  2.46948707992e-03  1.19757238525e-03 -3.77620842157e-03 -3.33203755859e-03  4.90497784148e-04 -2.02369353870e-03 -2.79336775131e-04 -4.81126907965e-03  4.76530465293e-03 -2.31803122600e-03 -2.92894319723e-03  3.20357191322e-03  2.12878073413e-03 -3.70881298020e-04  1.62041692631e-03  8.77115275125e-04  3.87821311351e-03  2.70280978938e-03  7.35505467659e-04  2.84702314698e-04 -1.54920794921e-03  6.91764480047e-04 -2.81737603525e-03 -1.54036645526e-03 -2.29050553417e-03  2.28944034903e-03  2.26263211055e-03 -2.73342827986e-03 -3.52674425546e-04 -4.90952597669e-03 -9.91851982056e-04  1.97349814332e-03  2.96806176174e-04 -2.24874386398e-03  5.24971577213e-03 -4.17907126716e-03  1.16084384749e-03 -1.48971156432e-03  2.61756917597e-03  3.87726640932e-03 -3.35481713605e-03 -3.70497974715e-03  4.32329609323e-03  9.36424914498e-04 -3.42646167325e-03 -2.57098576806e-03  8.74209569354e-03  8.45234579216e-03  4.05444791446e-03 -1.04404638755e-03  3.98834594888e-03  4.97389622626e-03 -6.07204892855e-03 -1.85312161097e-03 -1.92508849195e-03  4.89997425418e-03 -1.42924440294e-04 -6.02090997232e-04  2.80176661171e-03  2.62123715042e-04  3.43777128279e-03 -2.80317333266e-03 -5.31664625357e-03 -1.02411276326e-03  2.55293340176e-03  4.40118115045e-04 -1.33827578372e-03 -2.00731632059e-03  5.51296587324e-03  1.37058218033e-04 -5.14028647047e-03 -2.46187724860e-03 -2.29305257440e-03 -6.56730120834e-03  3.75914779892e-03 -3.89200233073e-04 -5.47238242787e-03 -2.69057841512e-03  7.87284143150e-03 -1.47976293764e-03 -6.76881312538e-03  1.87072140097e-04  4.42144324636e-03  6.70279264676e-04 -6.18180198976e-03 -3.61423676330e-03 -3.10605278204e-03  3.72933242804e-03 -4.97086233501e-03  3.09997598150e-03  6.13593677114e-03  3.23465061201e-03 -1.81458719773e-03 -1.95865585540e-03 -2.28454937955e-03 -1.68087913889e-04 -1.57870629173e-03 -2.28385703985e-03  5.76151554300e-03 -4.42873904023e-03  4.13979940361e-03  1.30214458209e-03 -3.84999927094e-03  1.68621961087e-03 -1.86770872199e-03  2.71677818474e-03 -3.73513573959e-03 -5.97600749462e-03  5.94072366664e-03  3.06317021450e-03 -2.37864851419e-03 -1.43644538151e-04  2.99278047972e-03  4.11884333751e-03  2.28767589795e-03  3.44383354677e-03 -2.08578423459e-03  1.16030801988e-04  3.29966512297e-03 -1.39813455515e-03  3.08897987685e-03 -8.10159501916e-04  2.44492103366e-03 -1.19433616534e-02 -2.21043514400e-03  1.32399676994e-03  7.77118353330e-03 -4.98827447695e-03  3.52858955390e-03  3.91900872083e-03  3.31282679591e-03 -4.53678758820e-03  4.97228934600e-03  2.97769204693e-05  6.38804349942e-04 -6.00311860798e-03  3.02655790482e-03 -9.68553819562e-05  6.29163544960e-03  4.00769677596e-03 -3.27623061704e-03 -1.09894092876e-03  2.42889426953e-03  2.29590180519e-03 -4.12608462468e-04  8.02279729841e-04 -2.54175015200e-03 -8.40328237911e-05 -4.11519639712e-03  3.47694467582e-03  2.99601117043e-03  5.59675115178e-04  6.16989889777e-03 -3.11721230211e-03 -1.78381130756e-03 -3.93678245969e-03  1.33270697642e-03  3.85452610417e-03 -6.42178895973e-03 -2.07980072792e-03  1.55532290647e-03 -2.62956557556e-03 -3.04541780438e-03 -2.31082916180e-03  1.09393449945e-03  2.85012354229e-03 -2.10585321759e-03 -1.63137784747e-03  3.15226258997e-03  3.87777170687e-03  6.94894023260e-03  2.04123021531e-03  2.97689804340e-03  3.43914497618e-03  5.38452507987e-03 -1.79764318751e-03 -2.65278911224e-03  2.82365652026e-04 -2.82556778544e-03  1.83410270360e-03  3.45143182347e-03 -3.73462500520e-04 -2.59851000015e-03  4.08314873971e-03 -2.91631532493e-03 -5.86487805235e-04 -5.14777699280e-03  3.12025088982e-03  6.79397059926e-04 -4.09334544484e-03 -2.39286691310e-03  2.31621278911e-03  1.95290599052e-04  2.16335152490e-04  5.04153727783e-03 -4.70115579028e-03  2.22374573937e-03 -1.21172654026e-02 -4.42935889791e-03  3.75950069001e-03 -3.07859710154e-03  3.71750357394e-03 -4.97966711376e-04 -7.18027001457e-04  3.12019118564e-03 -5.16350529622e-03  2.87805387796e-03 -1.36034659674e-03 -3.35365115908e-03 -5.14143443089e-03  8.39333942681e-03 -1.36161859338e-03  4.34638484665e-03  1.87939682859e-04 -3.22861040935e-05 -6.21665531086e-03 -1.35640924865e-03  6.32663252848e-04  6.68067144943e-04  7.16853770071e-04  1.28406965088e-03  1.43148217798e-03  4.63428115779e-03 -4.15839846430e-03 -2.66214186165e-03 -5.76079259137e-03  2.88538357013e-03  1.60098569769e-03  8.47051104493e-03  2.54083085729e-04  2.75615990618e-03  1.47125262108e-03 -6.27105362227e-04  3.65365850354e-03  8.87663999462e-05 -1.26280679735e-03  3.52329160905e-03 -5.48679256491e-04  2.04737153897e-03  2.46561697745e-04 -2.66397918437e-03 -1.72018685184e-03 -5.14146467380e-03 -8.08930048515e-04 -5.34928893672e-05  4.74032002487e-03 -1.34710612761e-03 -9.20830855127e-05 -1.80771538171e-03 -6.57441775462e-03  1.22933620508e-03 -2.20481135877e-03  2.10783762462e-03 -5.67485194449e-03  5.91842494584e-03 -1.32796546292e-03  8.48055014206e-04 -5.11848598906e-03 -4.59477157506e-03 -1.16486039995e-03 -2.76815728721e-03  1.88047608546e-03 -4.78893034760e-04 -6.61643923610e-03  3.72705160344e-03 -2.31850870912e-03  3.18691049423e-03 -6.76822088179e-04 -1.46230322089e-03 -2.02436046079e-04 -2.30018057127e-03 -1.07977881796e-03 -1.03936085147e-03 -2.07877604824e-03  7.98022311502e-04  2.23143269187e-04 -2.77610741432e-03  2.68449236932e-03  5.49047844262e-03 -3.34926935242e-04  2.89005862845e-04 -3.74011631583e-03  3.55572175142e-03 -6.84549816562e-03 -8.56963531171e-03  4.98312976998e-03  3.27986745579e-03  3.50556811855e-03 -1.27295219081e-03 -3.47853435161e-04  1.53844148483e-03 -2.19579213678e-04  1.08141754092e-03 -1.23234838845e-03 -3.41908564068e-04 -1.90640718049e-03  2.61109022493e-04 -2.28661060987e-03  3.08572543232e-03 -1.76450841824e-03  3.68586661497e-03 -1.06597145863e-03  3.33371108899e-03 -1.65512394425e-03  3.02597461862e-03  1.05489513742e-03  1.15300055491e-03  5.45170778232e-03 -2.89660460781e-04  3.93246489991e-03 -4.06390960244e-03  6.49538973761e-03 -6.48307377116e-04  7.12276825562e-04  4.19647799495e-03  1.23101275373e-03 -3.64988949360e-03 -1.14522173349e-03  4.08900864825e-03  3.44857175067e-03 -4.05456002028e-03 -2.65699215989e-03  2.19672588072e-03  1.14450897335e-04  4.04499723071e-03 -1.57947190539e-03  1.88158018832e-03 -4.81558634971e-03  7.86948812663e-04  1.33290206025e-03  2.61575071726e-04 -3.02787027501e-03  4.60342773685e-03 -2.28334532877e-03  1.73979260909e-03 -5.37920464541e-03 -2.14542106216e-04 -1.97614870158e-04 -2.67480707662e-03  6.26583515816e-03  1.28407798087e-03  3.01030417101e-03  5.96004888525e-03  3.65654781236e-03  7.95980436445e-04  3.37625612258e-03  5.76530282224e-03 -1.29003790162e-03 -2.63213007443e-03 -4.83733204063e-04  2.16518680967e-04 -5.35490749854e-03 -3.87310143158e-03 -2.04051346546e-03  9.77996842630e-04  2.17092207352e-03  3.52515759771e-03 -3.00942670003e-03  1.45073369022e-03 -7.64903645938e-04 -3.33269981704e-03  3.52506395435e-03 -1.52216233260e-03 -2.99105171089e-03  1.47184061467e-03 -1.07317165611e-03  4.56889613877e-03 -4.96747235663e-03  5.22909686730e-03  2.55510128241e-03 -1.87552806534e-03 -1.53909796606e-03 -1.32277127303e-03 -3.70713745030e-03  1.43096202060e-03  2.61772050280e-03 -9.08273192987e-04  1.52449927320e-04 -2.22772330321e-03  4.14007084258e-03  3.53012704164e-03  5.75938715710e-03  3.50143556042e-03  3.32126810262e-03  8.54027988356e-04 -1.24094067507e-03 -1.03078296402e-03 -5.03402560864e-03  7.90340136116e-04 -4.01424991190e-03  5.70188846632e-04  6.01051139541e-03 -9.64016475309e-04 -4.20724337990e-03  3.97608569775e-03 -9.15757424958e-03  5.82740535130e-04  2.31897729559e-03 -8.28906034560e-04 -1.45710815113e-03 -6.64033119864e-03 -3.05238081140e-03 -6.69389416962e-04  3.31310495781e-03  1.84597052030e-03 -2.64698371058e-04 -3.61924477019e-03  8.05400165225e-05 -7.48380533203e-04 -9.19546641061e-05 -3.70671813443e-03  2.61434970909e-03 -4.12769850236e-03  4.67061509442e-03 -2.12911614640e-03  1.78532821719e-03  1.50499714834e-03  1.25265720621e-04  3.99015241186e-03  2.33069209590e-03 -1.08652967593e-03  2.78098157114e-03 -7.59251045861e-03 -3.05607959483e-03 -1.94255527301e-03  9.13869462101e-04  4.52177305729e-03 -2.69947518660e-03  2.02824790441e-03 -8.64839109266e-04  4.84860369301e-03 -8.91127990326e-04  2.92864490676e-03  1.44732585338e-03 -2.11444148731e-03 -4.97452939956e-03 -5.71130237042e-03 -5.97338725668e-03 -5.21398711867e-04 -2.65711955565e-03 -3.60881417528e-03 -1.06420118772e-03 -5.77428786449e-04  6.21871086187e-03 -6.93649526341e-03 -7.49359707378e-05  5.90200548083e-03  2.39836237126e-03  3.35656888975e-03 -2.09393667205e-03 -3.54328408144e-03 -2.53996516989e-03  6.50574106868e-03 -1.07445815835e-02
-5.28051475072e-03 -2.64912461809e-03  9.11394685870e-05  4.16730227528e-03  5.26033095293e-04 -1.33530391175e-04  3.32212201249e-03 -4.65653156320e-04  5.80389868737e-03 -1.92378728990e-04 -2.58420994718e-03  4.43335186931e-04 -4.38841778472e-03  3.76560483509e-03 -1.12209389866e-03 -3.46988688800e-02  9.36847530496e-02 -1.25333040728e-02  1.60959308061e-02  1.58206460645e-02 -2.98848077747e-03 -1.34426905456e-03 -1.44012275929e-03  3.59296195729e-03  3.56373384590e-03 -3.93417898487e-03  4.37268384053e-03 -1.47185492308e-03  6.87197374467e-03 -3.50384349879e-04  5.33824405403e-05  3.10535560291e-03 -4.28879276473e-04  3.39099556639e-03  9.70157521578e-04  2.32136772540e-03  2.86769879705e-03 -8.91053580067e-04 -8.46816654607e-04  1.25725313686e-03 -2.51889889469e-03  6.79566684341e-05  8.22087955882e-04  1.38278827342e-03  2.45555963364e-03 -5.26706121947e-03 -5.50930239537e-04 -2.26583202430e-03 -2.41864640455e-03 -3.18316793817e-03  7.20125332988e-03 -4.28197492926e-05 -7.68307726138e-04  1.07141907799e-03  2.45382801081e-03  1.18477428782e-02 -2.59535965317e-03 -2.78630438330e-03 -1.39464521493e-03 -2.49156593553e-03 -4.23882948677e-04  2.46685261068e-03 -1.67557446841e-03 -1.27272651279e-03 -3.74705083153e-03 -1.02195957551e-03 -6.18146790465e-04 -6.35875647702e-03  2.13127739461e-03 -1.53316107150e-03 -6.17857951380e-03 -5.50777993775e-04 -1.32760454034e-03 -8.18688193564e-03 -9.27866986359e-03 -6.52126896448e-05  1.53382839077e-03 -6.74799168469e-04  8.59942837463e-04  3.84156501374e-03 -1.55020011447e-04 -9.01415266294e-04  1.37092147271e-03 -2.27948784097e-03 -3.56620031917e-03  1.82782204173e-03  4.91709766523e-04  2.70300451977e-03 -1.39313963021e-03  1.93718603079e-04  3.04101956323e-04 -1.00310564007e-04 -2.95552150550e-03  8.23981095864e-04 -4.26768360048e-03  3.11526181965e-03 -3.16961311311e-03 -2.07158467841e-03  1.48349248338e-03  1.84975155567e-03 -4.19050119724e-03  1.19015050919e-03  2.88888632679e-03 -3.22527539390e-03 -4.64907133030e-03 -5.77111609296e-03 -9.85068275455e-04 -5.73844353280e-04 -1.52618822902e-03 -1.59995084301e-03  1.96227927738e-03  4.14640346515e-04  1.55470141317e-04 -1.70894875787e-03  3.68919126365e-04 -9.79324405882e-04 -2.82638323164e-03 -4.07573415116e-03 -5.84054941155e-03  4.47760741866e-04  9.55892895213e-03 -1.31589366267e-03 -7.64759653917e-03 -2.34288116527e-03 -3.39726163772e-04  1.56350787630e-03 -3.20130903613e-03 -1.86081294765e-03  5.46996579668e-03  4.86569951033e-03  5.32479740778e-04  3.28265443763e-03 -4.45669742605e-03 -3.18541316301e-03  8.11786516859e-03  3.34061431513e-03 -6.80615334721e-03  3.27690419685e-03  4.49891688121e-03  8.08165859791e-04 -2.81331747992e-03 -7.84803933527e-04  4.16038054665e-03  2.84818166847e-03  3.43582597122e-03 -8.74341857877e-04 -1.12261575544e-03 -7.55861656519e-03 -1.67629605464e-03  8.15573060876e-05 -1.53833807525e-03  3.89325348715e-05  1.94130811669e-03 -3.24809225229e-03  2.72467023582e-04  9.61718608327e-04 -5.97141274555e-03 -3.88789154926e-04 -5.69204829961e-03 -2.20310100740e-04 -1.07713424680e-03 -1.92312174926e-03  1.65590999853e-03  3.07923090364e-03  5.09907481262e-03  3.33043443285e-03 -5.52464096238e-03 -2.43334296630e-03 -7.25263915626e-05  4.48756132490e-03 -2.48956883244e-03 -2.22261395962e-03 -5.36902494068e-03 -2.13494877751e-03  1.59871033946e-03  5.88851009258e-04 -9.71319638332e-03  2.48735511087e-03 -5.14457316325e-03  1.83170700715e-03  7.89089075924e-04  8.70925006938e-03 -1.15558117602e-03 -1.22253294395e-03  1.45543021240e-04  1.26123679126e-03 -1.20355267653e-03 -2.75726286636e-03 -7.05469980771e-04  3.97655501765e-03 -5.23083760005e-03  8.82844810949e-04  5.87767714759e-04 -3.53850462015e-05 -2.71917053355e-03  5.79479652300e-04 -2.56449091025e-03  3.00918491026e-03 -1.30696494170e-03  7.70763881918e-04 -2.89833884347e-03  4.30321886470e-04 -9.65982003529e-04 -8.93041957101e-06  1.10103081990e-03  1.30941294065e-03  8.14893273291e-03 -6.33896340950e-03 -2.65097558574e-03 -2.38669750455e-03  8.17472514615e-04  4.72321610485e-03  2.70249839899e-03 -3.99793667571e-04  2.04344512222e-03 -3.91611526932e-03  1.05787940894e-03  2.90840421253e-04 -1.13249074689e-03  1.41636095948e-03  1.67348928381e-03  5.72898864808e-03 -6.71001437904e-04 -1.10545695172e-03 -4.31475017052e-04 -5.27840996191e-04  2.81982221404e-03 -5.32211561105e-03 -3.84597179164e-03 -2.61378700540e-05 -2.33873681035e-03 -7.01058085502e-04 -5.28540626915e-03  1.37394114908e-03  5.17123177017e-04  1.26896470027e-03 -5.38256070434e-04 -5.96091328887e-04 -2.47869073293e-03  2.05538467820e-03  4.41584303317e-03 -8.44824775812e-04  3.52339762130e-04  8.25720347297e-04 -3.36144670079e-04  1.69361170752e-03  4.35427880920e-03 -4.05792991038e-03 -8.72978196254e-04 -4.69931457047e-03  2.82638274678e-03 -3.77567196521e-03  2.70034392397e-04  4.92689610769e-04 -4.42097607857e-05  2.02601676941e-03  1.68308919394e-03 -2.45471659513e-04  6.97736375444e-04 -6.21638687998e-04 -1.72991816422e-03  5.84838555775e-04 -7.12690234926e-04  3.21311458844e-03  3.20344418060e-03 -2.79849786073e-04  4.82782296145e-03  1.86991295361e-04 -1.44438322923e-03  3.24696862682e-03 -4.26119045480e-03 -2.84258554254e-03  6.30840672423e-03  4.25064144007e-03 -2.58749196632e-03  1.55521545275e-03 -4.04116632127e-04 -4.72126942559e-04  6.98018667560e-03 -4.05182963801e-03 -1.89501491962e-03  1.10620474147e-04  3.18107454203e-03  4.46777597791e-03 -1.36334210487e-03 -4.66169339602e-03 -6.24989476587e-03  9.63572709491e-04 -2.24710841478e-03  2.48937443089e-04  9.60320424405e-04  2.97186603523e-04  1.01804677652e-03  3.64579166178e-04  3.35744088807e-03  3.18300176392e-03 -1.84015453198e-03 -6.04614256859e-04 -2.08423735321e-03  3.25519221554e-03  1.45999867693e-04  7.88650007402e-04  1.57066979530e-03 -4.51151519209e-03  3.19635135504e-03 -3.70967311226e-03  5.11355279123e-04  8.84392418684e-04 -1.92681931986e-03  2.09495531283e-03 -3.34286934488e-04  4.24497330531e-03  3.61016333725e-04 -1.70986143585e-03  1.41192582660e-03 -4.51170584145e-03  7.48011406016e-03 -1.00437523503e-03  1.44510838210e-03 -3.14392954026e-03  2.21295944051e-03  2.82794004501e-03  2.79656652090e-04  3.19972405078e-03  1.42625932373e-03 -1.46897289210e-03  2.32123865741e-03 -1.92839696608e-03  5.55761798781e-03 -1.23423433169e-03 -1.48357279065e-03 -7.07550677110e-04 -1.22436448150e-03 -4.83820058185e-04  2.49810105848e-03 -4.29503136144e-03 -6.40387227743e-03  1.43175234715e-03  5.76455709512e-03  2.98838616452e-03 -1.70658984239e-03  2.59700871612e-03  3.27710604002e-03 -3.19156052977e-03 -2.07867017970e-03  2.46423719846e-03  4.39401017325e-04 -3.52152026834e-03 -2.05994541613e-03 -2.41548621417e-03 -9.67897894585e-04  4.01929331134e-03  3.68450294512e-03 -1.05726918376e-03 -4.74760389822e-04  8.85675596203e-03  1.40694287933e-03  1.52029505228e-03 -6.40253374212e-04  2.49022712951e-03  7.49698243207e-04  3.29856793040e-04 -2.00958345598e-03  2.09120660234e-03  5.92654928311e-03 -8.49753424580e-04 -7.44235881170e-03 -2.13232183786e-03 -8.01233812575e-03 -3.03016192547e-03  1.22213060747e-03  1.67242377896e-03 -4.87822587711e-03 -2.51293338506e-03  4.41114516726e-03 -4.47007767637e-03 -3.47374026436e-03 -1.10046923296e-03 -9.31120280341e-04  8.76613905449e-03  1.33397239886e-03 -3.87216203513e-04 -6.38042963091e-03  2.88163852592e-03  1.85289675753e-03  3.67090353687e-03 -1.39373423413e-04  1.79880545290e-03 -5.40750214411e-04  3.74207123643e-03 -3.31235917169e-03  2.99421139070e-03  5.12333370279e-05  3.73152606372e-03  1.35176001673e-03 -1.17184441734e-03  1.85205083393e-03  5.16375137227e-04 -6.23445913303e-04 -3.09997414846e-03  5.34541980538e-04 -1.41236020302e-03 -5.20804138391e-04 -3.70535644323e-03 -7.86455294070e-03  1.64746277878e-04  1.73306872528e-03  1.36138622493e-04  1.25959486993e-03 -1.01818593749e-03  5.65632952991e-04  3.21769438015e-03 -2.89039491652e-03 -1.69118871873e-03 -3.12581334347e-04  2.13878703418e-03 -7.32052706964e-04 -2.76706010868e-03  8.01851142347e-04 -2.98811123535e-03  1.23281452100e-03 -2.49422124122e-03  1.80472308593e-04  1.18015537034e-03 -2.96920396362e-03 -3.47662389111e-04  1.38887546957e-03 -6.03118726403e-04  1.22528863619e-04  5.76122692801e-03 -2.87286555172e-04 -2.47101934778e-03  2.04439025673e-05 -2.99608024860e-03 -3.04638005064e-03  1.82983166216e-03  4.45250890069e-03 -4.80960159505e-03 -2.77203612476e-03  1.87458066538e-03 -9.05665075428e-04  3.86176498765e-03 -3.82703857503e-03 -6.66959367028e-04  9.90279094997e-04  2.38429317457e-03 -9.36808946501e-04  3.19172816136e-03 -1.84919603142e-03 -3.16480291662e-03  2.49616737997e-03  3.85815714228e-03 -3.28651434462e-03  6.71055358818e-03 -1.48441048653e-03  2.09748834873e-03  7.37600740521e-04  5.71995012341e-04  3.74096841068e-03  6.16541120542e-04 -1.77307760501e-03 -4.87743869868e-03 -2.45903260774e-03  1.85450582853e-03  1.77614131727e-03 -4.47811351870e-03 -1.49016695050e-03  2.38188012684e-03  3.18394341670e-03 -5.72030684209e-03  4.80197927324e-03 -3.09512107068e-04  3.08264124590e-03  5.34959728461e-04  2.30528798127e-03  6.30290934413e-03 -3.86095695423e-03 -3.12982406615e-03  8.43508572932e-05  1.07457308299e-03 -6.78383345502e-04  3.43811981732e-03  5.45890758172e-03 -1.31854070126e-03 -3.95941773428e-03  1.65591397028e-03  1.36899724916e-03 -1.34783074197e-03 -4.48352877049e-03  3.52359199695e-05 -1.06012513753e-03 -6.20231787320e-04  2.73737953500e-03  2.41642038750e-03  2.67603773567e-03  9.74935597757e-04 -1.36885657883e-03  1.87636078896e-03  2.39400040809e-03 -1.35278104462e-03  1.82207910837e-03  4.31209279550e-05 -1.28842181517e-03  1.10718494627e-03 -6.65444163666e-03 -3.75347815404e-03 -3.09780744881e-03  7.34107962224e-04  2.08978070727e-05  1.94494404114e-03 -3.58354767529e-03  9.72519933602e-03
-4.20042744777e-03 -5.64373443595e-03 -9.20524341234e-04 -4.15414051561e-03  1.09574551718e-03 -7.24449324507e-04  4.41773244390e-03 -4.03585866731e-04 -1.76828996774e-03 -2.80387390481e-03  4.11732616471e-03 -3.98406658773e-03  1.12328666792e-02 -8.63903966876e-03  8.63652423187e-04 -1.28343466016e-02 -1.25333040728e-02  1.48320614913e-01 -7.50213707593e-03 -4.57760129255e-03 -3.86801302785e-03 -4.51988601438e-03  1.18491506061e-03  7.50353729655e-04 -1.95481001062e-03  2.89763531996e-03  5.92757789982e-04 -4.57090332630e-03 -3.07797845439e-04 -3.70449402707e-03  5.45426211448e-03  3.78294263928e-03 -9.07904669586e-03  1.96362646767e-03 -4.01228699820e-03 -7.33971046227e-05 -3.91390585486e-03  7.08995403684e-03 -6.62791877805e-03  5.78828522188e-03  2.59065064634e-03  3.03554583471e-03 -2.61170051728e-03 -1.69998903167e-03  4.77908601615e-03  3.62190800680e-03 -4.15959531652e-04  5.58332962942e-04  1.23007977404e-03  2.23943332946e-03  4.71407174917e-04 -9.59598899667e-03 -8.40002102717e-05 -1.89962351311e-03 -9.11843500894e-04 -2.41422279714e-03 -6.53352685999e-03  4.68509085096e-03  6.40295550722e-03  3.97524229539e-03  4.84079787755e-03  3.68549736845e-03  6.88695447165e-03  3.64284371616e-03  4.41918480227e-03  5.40066014239e-03  2.28353307277e-03  7.38886072084e-03  2.13887885796e-03  1.38027893605e-03  1.03974594161e-02  2.46927785601e-03 -2.03412497575e-03  5.70100074338e-03  9.18018690472e-04 -5.74856087264e-03 -2.95746575916e-03  8.12122867050e-03  7.03032117157e-04  1.05621303630e-03  5.34839284251e-04  4.98679587655e-03 -3.00220926402e-03  1.43168209120e-03  3.86888578378e-03 -1.83405969433e-03  4.25844077125e-03 -4.65114583898e-03 -5.27595842115e-04  5.49696678647e-03  8.49487768385e-04 -1.48136371046e-03 -2.61657392953e-03  7.43061168209e-03  1.08208631447e-03 -4.21244163563e-03 -2.63493919769e-03 -1.77960960311e-04 -3.00819294822e-03 -3.02473722345e-03  4.35221155493e-04  8.93665007033e-04 -7.53711342714e-04  7.57889567804e-03  2.47019250775e-04 -2.88753543341e-03  3.76827562178e-03  1.05750241074e-03 -1.10707547931e-03 -6.38203339274e-03  3.56148498356e-03 -4.30571103331e-03 -7.19883102518e-03 -3.45815742810e-03  1.58195025594e-03 -1.51905905124e-03  1.76366630649e-03  2.97574329350e-03 -1.13750902292e-03 -7.84310976130e-04 -4.22580402162e-03  5.45794065012e-03  7.69242243782e-03  3.88817663241e-03 -2.16464095153e-03  5.60666431199e-03 -4.63101777927e-03 -1.94073242403e-03 -6.43173593393e-04 -2.38540751301e-03  6.30466382016e-04 -3.36298855663e-04 -4.09684508410e-03  1.87795265983e-04 -2.17915221372e-03  7.68387998540e-04 -1.67129793593e-04 -2.54276887141e-03 -2.51033306529e-03 -3.56595378041e-03 -2.94917173594e-04 -7.69242852961e-04  6.61858182751e-03  8.10691338376e-03  7.86853549159e-03  5.40015707436e-04  6.94057263215e-03  1.12693049199e-02 -1.35497157433e-03 -1.27714750715e-03  4.80353626604e-04  1.19400742166e-03  2.87856807189e-03  9.84464689974e-04  2.79114240842e-03 -4.19216825892e-04  7.60502396377e-03  5.06808928564e-04  8.64274786041e-04 -3.82203159696e-03 -2.64027847143e-03 -2.06265469956e-04 -3.59164188121e-03  1.52367425826e-04  2.57245923845e-03 -7.11645839339e-03  5.89296994977e-03 -4.10156513546e-03  2.09425242325e-03 -3.53398810516e-03  4.58603590962e-03  3.00777054621e-03  3.17028995629e-03 -4.31158688212e-03  3.55353883016e-03  5.75529532428e-04  1.06188647434e-03 -1.58430636233e-03  2.31805751510e-03  1.47194725391e-03 -1.40424855776e-03 -2.60751649680e-03  9.27041998528e-03  7.66628778954e-03 -3.71589754757e-03  2.48157545767e-04 -1.62415965998e-03  5.07776020211e-04 -1.92403036297e-03  6.33803980593e-03 -6.68708950545e-03  1.07595783199e-03  6.99018025734e-03  4.01592508591e-03 -1.27803975329e-03  1.99802663402e-04 -8.94345735088e-03 -5.86849944476e-03  3.25621401016e-03 -1.05835614912e-04  1.19014458652e-03 -1.76304189069e-03  1.82642138052e-03  1.53157723887e-04  5.39021710253e-03 -1.01862142010e-03 -7.89580815564e-03 -5.66329546908e-04 -8.02674075522e-04 -4.91993519604e-03 -7.54375555601e-03 -1.38789611360e-04 -9.36603541696e-03  2.33730866170e-03  1.23365796592e-04  1.99461891821e-03 -3.92755950846e-04 -1.58892471928e-03  4.37468836547e-03  1.41338656757e-03  5.25408057791e-03 -6.09974638802e-03 -7.06340485171e-03 -8.00842467559e-03  9.93312808660e-03  6.60926473551e-03 -9.46137373144e-03 -3.85553687721e-03  9.08306287291e-03  1.03265200473e-03  1.45301890923e-03 -4.08960933448e-03  6.32464809994e-03  1.03084752666e-03  3.56267061854e-03  3.59314081733e-03  1.15153904969e-02  1.80735359883e-03  4.12449355930e-03  2.20613691409e-03 -7.68847871485e-03  4.38776926327e-03 -2.01181303447e-03  3.11390732582e-03  7.29270695999e-04 -3.50356752180e-03 -9.17379893701e-03  7.40826693494e-03  6.48300192860e-03  3.62151942813e-03 -6.20930921931e-03  8.59422532007e-04 -4.81714165728e-03 -8.51567776570e-04  1.58847294879e-03  4.25155829136e-03  3.15079520469e-04 -5.91189023841e-03  3.49033021700e-03 -4.82627410680e-03 -1.99053146535e-03  5.16210026275e-03  7.74681546092e-04  4.26103637527e-03 -5.41669762803e-03  6.72936204839e-03 -2.07009801058e-03  1.73427102792e-03  1.43453579070e-03 -2.73740314203e-03  6.45053163711e-03  1.26913209018e-03 -6.02886525686e-03  2.03665540923e-03  1.46101613466e-03  2.32818651318e-03 -2.58540422439e-03 -2.16126716725e-04 -2.48221714258e-03 -3.92505198575e-03 -4.82151689584e-03  5.40457096307e-05 -4.80860031121e-04  7.67591601653e-03  8.85329602539e-04 -3.90306193318e-03 -1.10312740188e-02  4.60145355361e-03  2.78706681116e-03  1.74945781687e-03 -5.78658731339e-03 -2.95839902293e-04 -4.28535693658e-03  1.63642920576e-03 -3.79137217303e-03  5.49474342340e-04  2.07770357873e-03  2.46293673356e-03  1.69617451200e-03 -1.36871199500e-03  4.43899737063e-03 -1.86260876649e-03 -2.34735365784e-03 -1.33309848777e-03  8.58419362938e-04  2.13559880915e-03 -1.21855218938e-03 -4.42391851120e-03 -1.94933099233e-03 -3.19210831058e-03  9.56089090419e-04  6.47578178104e-03 -5.60337658069e-03  7.52627445635e-03 -8.99091005125e-03  5.00973460690e-03 -1.07540133097e-02 -1.12503151895e-03 -2.18320044499e-03  1.91054876848e-03 -2.57007280254e-03 -2.00915217124e-03 -5.67389130765e-03 -1.29289538620e-03  2.29473034325e-03  3.02020422688e-03 -6.54703323042e-03  6.63323206168e-03 -9.60501771062e-04 -7.14016218626e-03 -3.52706461583e-04  3.92058002794e-03  3.81435900791e-03  3.57039046231e-03 -4.78996061305e-03 -2.66124229686e-03 -2.72134295708e-03  1.13982030359e-03  2.90609415337e-03 -3.53426953199e-04 -1.03231901269e-03  6.45830068762e-03  6.36370408923e-04  2.84877528094e-03  7.82146601814e-04 -1.19311522953e-03  2.12611106743e-03  2.02327143283e-05 -7.33557480609e-04  1.09181682587e-03 -5.44926095710e-03 -6.31878586066e-03 -8.95553232256e-03  6.15095872557e-03  4.84495354388e-03 -9.33252896553e-04 -4.04113218944e-03 -2.23821094121e-04 -2.66119787354e-03  2.22138239035e-03  1.44700147362e-03  6.53997852608e-04  3.96494316226e-03 -4.34957749325e-03 -7.00531707864e-03  3.25878611081e-03  7.55646102781e-03  1.24363376278e-02  5.02254090609e-03 -1.71053208172e-03  3.38763235684e-03 -2.18332124764e-03  2.75344468347e-03  5.84069973245e-03 -4.25829494701e-03  3.80221266300e-03  2.30939221725e-03 -2.48252396679e-03 -5.47031847463e-03 -5.83524217511e-03 -8.01652262157e-04  1.23687512968e-03  7.26394135654e-03 -7.96682378308e-03 -3.53361294854e-04 -2.97204414707e-03  7.91345842111e-03 -3.11944540556e-03  2.60388378215e-03  7.71320814768e-04  5.51476527483e-03 -2.03477120122e-03 -3.21110048058e-03 -1.31219202421e-03  9.16931327561e-04  3.81115173037e-03  4.96341708053e-04 -5.63145863610e-03 -1.31041127011e-03  1.32823068879e-03  1.49994360302e-03 -2.22981087877e-03  3.21779951497e-03 -2.75767387746e-03 -7.33905767039e-03  5.77587914739e-03  2.42768284735e-03  4.51162656049e-03  1.97836867590e-03  4.92142175090e-03 -1.07246831146e-03  6.48884043244e-04  7.73592498482e-03  3.77554299167e-03 -6.50285682879e-03 -4.85636666113e-03  6.42279123746e-04  2.53241411112e-03 -3.78427623894e-03  2.02060528576e-03  5.16356982456e-03  6.19162494319e-04  7.38318347074e-04 -2.95510670786e-03  5.69424816446e-03  1.69255336365e-04 -3.38718364054e-03  2.03930985990e-03 -6.61334329464e-04  2.33876844860e-03 -8.80974432087e-04  5.42482522737e-05  5.68773768838e-03  3.12341495370e-03  2.51413016555e-03 -4.55957273859e-03 -4.59703524367e-03 -7.85271443175e-04 -4.83535278987e-04 -8.09298914021e-04  5.78664028920e-03 -1.60510465853e-03  8.60092508528e-04  2.63398177759e-03  3.49592677006e-04  1.30398618966e-03 -3.66268458709e-04 -6.52058600463e-03 -1.30963757543e-03  9.35871561462e-04  6.39087077371e-03  3.28060033349e-03 -2.68462022481e-03 -9.85523889099e-04  1.48735499823e-03 -5.02874141103e-03 -6.91456088248e-03 -6.08339118115e-03 -4.39669116820e-03 -4.71926489757e-03 -2.36752888389e-03 -7.08153363758e-04 -3.86603355194e-03  2.47963822165e-03  2.84271485498e-03 -2.48160210135e-03 -9.77511850406e-04 -1.20405315047e-03  1.62540916918e-03  1.00751196616e-03  9.80321275007e-04 -5.25062000914e-03  1.84971023921e-03 -3.73473658963e-03 -6.53866811598e-03 -8.21260331888e-03 -2.58200086514e-03 -7.83570878968e-04  5.24814145997e-03 -1.69318543850e-03  7.21937056723e-03  6.73359176783e-03 -5.33151570245e-05 -4.55998512955e-03 -1.88350682491e-03 -4.45511651284e-03  8.88562715556e-03  1.18555444719e-03 -3.02536376212e-04  1.27889851263e-04  1.92645937226e-03 -6.18439610965e-03  3.99012941197e-03  7.57179373637e-05  2.31243442124e-03  5.51142215391e-03  1.71585088929e-03 -3.03612572216e-03 -2.07289839808e-03  1.25067893673e-02  4.84901428588e-04 -5.45637287014e-03  6.23977581672e-03 -2.14207755306e-03  4.90217962994e-03 -6.59963521253e-03  2.71513400417e-03  2.78462353084e-03  2.00649627387e-03 -7.32145246100e-04 -3.13364311347e-03 -1.91034511525e-03
-2.68628214815e-03  7.47992165326e-04  6.68780962835e-04  2.31835611915e-04  2.40018998707e-03  1.68684944213e-03  5.70897831716e-03 -2.12176684596e-03 -2.10603293236e-03 -2.81204060146e-03  1.52777997539e-03  2.84808119270e-03  8.00826221277e-04  1.82113822810e-03  1.42157388765e-03 -8.23229233582e-03  1.60959308061e-02 -7.50213707593e-03  7.41245363546e-02 -7.08590647660e-03 -1.90466484699e-02  3.74515486434e-05  1.00065964985e-02  5.20167721662e-03  1.01517764790e-03 -2.04126979658e-03  3.02863772158e-03  2.32358884706e-03  5.71324579857e-03  2.56615182806e-04 -8.43002323828e-04 -1.44865675800e-03  4.64200890457e-03  2.73748859289e-04  1.16558329510e-03  4.18229990822e-04  1.20760657850e-03 -2.04093825471e-03  1.61100269389e-03 -1.72678130399e-03 -4.07285832937e-04  6.41283677024e-04 -9.49586859647e-04 -2.94005718230e-04  7.45812276186e-05  2.95976255351e-04 -1.32142054679e-03 -6.89171245461e-04 -2.30491508652e-03 -2.89037088779e-03 -4.41228911869e-04  2.56296118402e-03  2.69192413908e-03  2.88994249823e-03 -3.18038548002e-04  2.65215072395e-03 -1.01191932434e-03 -3.92838281696e-03  1.58205804638e-03 -1.65036334096e-03 -2.57237069608e-03  6.75142992104e-04 -2.78959894401e-03 -1.63176094698e-03 -3.02685471650e-03  2.07136701084e-03 -1.77448461103e-03 -3.04628454913e-03  3.99169077187e-03 -1.68630385530e-05 -3.26012012998e-03  7.01166418850e-04  2.63522934432e-03 -4.56754513281e-03 -1.00278442638e-03  1.88657387096e-03  3.74710073822e-04 -1.36155290185e-03  3.24330197711e-03 -1.10444655012e-03 -1.83058064968e-03  6.62439303419e-05 -9.85859859047e-04 -5.25816586980e-04 -1.07908446084e-04  1.19671145790e-03  2.31975336382e-03  7.97524334014e-04 -9.11939050978e-04 -6.95961414044e-04 -4.66486254808e-05  1.53077512507e-04 -8.22864994919e-04  4.65982296890e-04 -1.46802363719e-03 -6.54395327257e-04 -3.44191183480e-03  1.57025919156e-03  1.65247010950e-03 -3.06432331900e-04 -4.86423955884e-03  2.68922433073e-03 -3.06490254622e-03 -4.89984049621e-03 -4.55050538434e-05 -2.88921541621e-03 -2.19896842102e-03 -1.24261622735e-03 -1.48882519801e-03  2.89250322812e-03 -1.36730465757e-03  2.36807847607e-03  1.83774820789e-03 -1.54306793525e-03 -1.62719746657e-03 -5.63974770512e-04 -3.87694936605e-04 -1.15348743494e-03 -1.01178006283e-03 -2.37074617757e-03  1.73062416797e-03 -8.75085717650e-04 -4.05158331173e-03  1.93296318516e-03  1.32120430499e-03  9.99989279046e-04  5.20204197481e-04  8.24181049541e-04  1.96711813856e-03  3.90500977787e-03 -1.52249294653e-03 -3.05228297880e-04 -2.89807833904e-03 -5.09747183151e-04  2.98573969936e-03  3.56860816727e-03 -3.11329266052e-03  1.93049363050e-03  3.17092388072e-03  5.52828160882e-03  3.64897061284e-03 -1.11985121059e-03  5.32606682463e-05  1.94955995253e-03 -1.24819531969e-03 -6.03920824647e-04 -8.97572365087e-04 -7.58734200836e-05  8.19771105812e-04 -2.51806447482e-04 -6.61947956891e-04  6.13665103644e-04  2.82352683032e-04 -2.31490809075e-03  6.02342856230e-03 -2.52176907124e-03 -2.95535820428e-03  1.23404790093e-03 -2.47357470390e-03 -4.18864387288e-03  1.45399662703e-03 -4.19589926602e-04 -1.59606050132e-03 -8.74504715318e-04 -3.92103840459e-03  3.97439124065e-03 -4.62528451734e-03  2.54194662614e-03 -1.90354856902e-03  3.53796299209e-03  1.46348266296e-03 -1.40942920168e-03 -1.72687858318e-04 -2.02221582963e-04  8.59374052539e-05  2.81994934556e-04 -6.21719918894e-03 -7.69408251731e-04  1.33479136920e-03  5.22419070879e-04  3.10849644696e-03 -1.72892231720e-03 -4.49627798222e-04 -3.36133743965e-03  8.25000160057e-04 -5.15185237153e-04 -1.14194675584e-03 -3.14819612937e-04 -2.06831453574e-03 -3.36627290005e-04 -3.25379391336e-03  1.31676511709e-03  2.07084960607e-03  9.71180899479e-04 -1.02144951904e-03  6.80181996621e-04 -4.27084384557e-04  1.14625506406e-03  1.90487605164e-03 -7.95038755368e-04 -7.12834163507e-04  1.51563449553e-03  2.52745319197e-03 -1.28229944869e-03  4.93635498455e-03 -5.61123347962e-04  2.59000764278e-04 -2.81188218043e-03  1.63264866987e-03  3.75967550445e-03  1.03649948633e-03  4.61308858794e-03 -2.85042972113e-03 -1.64173455737e-03  2.32723329121e-04 -3.61879506051e-03  4.51875405371e-03 -3.04338349364e-03  5.23762748234e-04  1.09454412651e-03 -3.10971079483e-03  3.97905175992e-03  1.74734876500e-03  1.17266657582e-03  3.81813319379e-03 -1.30303722274e-03  2.89461660859e-03 -1.86290447901e-03 -1.52192599123e-03  6.08184487293e-05 -6.55601652207e-04 -1.15755366446e-03 -3.28321460803e-03  3.03669970683e-04  1.59082885254e-03 -6.61433156058e-04 -3.86959713185e-04 -1.87766788607e-03 -2.67257517349e-03 -1.05932566641e-03  2.89023549126e-03 -5.55111201585e-03  1.72178939165e-03 -9.10190459682e-04  3.04871018684e-03  1.60332568402e-03  3.59650581321e-03  1.00277715304e-05  1.17210097804e-03 -5.69786429636e-04 -1.95166837528e-03 -3.03209819393e-04 -1.20765859754e-03  1.77759813491e-03  7.48623691431e-04  5.50927933871e-04  2.34761384602e-04  5.38979913515e-04 -1.56287074715e-03  1.39367638414e-03 -7.85703572171e-04 -1.97365484319e-03 -1.17499215846e-03  3.66636349790e-03  9.09612756667e-04 -7.49206027417e-04  3.41338123039e-04  5.15768768109e-04 -2.03444972864e-04 -1.24639368381e-03 -9.58266150319e-04  1.25650237312e-03  1.99176914628e-03 -5.13250772261e-04  3.89247722780e-04  1.81317101068e-03  7.46548894901e-04 -1.99039273631e-05  3.16315573576e-03 -1.19292462882e-03 -1.67966748067e-03 -1.05110115957e-04 -1.62613237470e-03 -7.31841306494e-04  2.54706040574e-03  1.00666660877e-03  3.68812362536e-05  8.74879729555e-04 -3.88835609966e-03  3.34066224982e-03 -1.08193595813e-03 -1.42631096738e-04  3.16084955021e-03 -4.52532503283e-04  5.96098751391e-03  1.26725191513e-03  2.10306228542e-03 -2.73550339411e-03  9.30299164785e-04 -7.83184770424e-04 -1.95937979441e-03 -1.96638502609e-04  2.13887098965e-04 -1.88385510615e-03 -1.16945351650e-03  1.07351889932e-04  1.68581971130e-03 -4.05409252045e-04 -2.56588797995e-03  3.36936694363e-03  1.24772673829e-03  1.64665387279e-03  2.80452109655e-03  2.71929499939e-03  6.49201412847e-04  5.97860698873e-04  1.11134482569e-03  3.22201030546e-04  3.45254098485e-03  2.61019141527e-03 -9.43634773251e-04  2.41859015876e-03 -1.26081092511e-03  3.39221838586e-04  1.24017574602e-03 -2.03633777757e-03 -2.06229619092e-03 -1.11581941762e-03  4.34648366434e-03  3.47654857167e-04 -5.16211102814e-04 -2.82337788591e-03 -3.73720254624e-04  3.65245633230e-03  1.14974264656e-03 -1.55146826706e-03 -2.05168080297e-03  4.20183514523e-04  8.72379613535e-04  1.33348635520e-03  2.37107404261e-04 -1.81486449243e-03  2.19970214978e-03 -1.79422890887e-03 -1.35493670695e-03 -1.12109042450e-03 -1.08253765559e-03  1.07224858181e-03 -5.38632413035e-05  1.17451348853e-03  4.58136032272e-03 -2.58443353078e-04 -2.86878294191e-04 -4.13380265560e-04 -2.69352395155e-03  5.57540119730e-03 -5.24869053989e-03  3.10460881693e-03  3.75846688006e-03  2.25483200138e-03 -1.93174480491e-03 -2.08685213901e-03  1.50325164869e-03  1.03028513007e-03 -1.20332563890e-03 -2.69438087489e-03  2.87224489543e-04 -1.27605328393e-03 -4.10561923942e-03 -2.56354120221e-03  1.58426701192e-03  4.54480902301e-03 -4.37796427018e-04 -6.33227134971e-04 -7.61608400535e-04 -2.07249140968e-03 -1.47243501999e-04 -2.54495372820e-03  5.79298767726e-04  4.30000408595e-03 -6.01170885915e-04 -4.41699788926e-03 -1.23640659777e-03 -7.94061874836e-04  1.21205350388e-03  1.48102977297e-03 -2.29851736771e-03 -1.45104460662e-03  1.58053142310e-03 -3.54633973123e-04  7.01669048923e-04  1.04683273613e-03  5.65689386846e-04  3.29099012574e-03  2.19771293703e-03  8.29439381438e-05 -1.17040577204e-03  3.55887456147e-03  1.50376619032e-03 -4.28282365268e-04  6.64892537271e-04  3.05056207896e-03  9.78954911439e-04 -8.24157018904e-04  8.66029310760e-04 -3.04359140901e-03  1.25443381477e-04  1.93987552195e-03  1.05145433437e-03 -2.04768655601e-03 -6.97913492514e-04  6.62757852888e-04  8.31716118059e-04  1.40757503801e-03  4.14619458393e-03 -3.43358796687e-03 -3.96864048318e-03  1.87381253066e-03 -2.88152407129e-03  1.20939277650e-03  1.15985173274e-03 -2.76729446339e-03 -3.19058250055e-03 -1.43152655048e-03 -4.00882088707e-03  4.36690720770e-04 -3.61382691758e-04 -1.06252790499e-03  1.28240935769e-03  3.65046966777e-03 -1.51441269025e-03  5.44453659569e-04 -2.45867027904e-05 -1.38370148890e-03 -1.56494413032e-03 -6.13245930884e-04 -1.15053385545e-03  5.18964420154e-04 -4.57296336149e-04  5.29805744844e-03  5.58524808879e-04  2.67645313751e-03 -2.32511736710e-03 -1.34240084771e-03 -6.30239340207e-04  3.83565860319e-04 -5.06887777762e-05  1.98878434963e-04 -2.57024531879e-04 -1.33890911189e-03  2.14606187651e-03  6.18529083340e-03 -3.89607259513e-03  4.84176835281e-03  5.55773323281e-04  5.15586248817e-04  1.48737076310e-03  9.89046500945e-04  4.27154764342e-03 -1.21553102212e-03  9.47994409914e-04  1.33819031265e-03 -7.59115309331e-04 -2.41791535764e-03  1.06009028912e-03 -1.71919886207e-03  1.86928030668e-03  2.48702076621e-03  8.62970774624e-04 -5.67956272881e-03 -7.54559503570e-04  2.41912807779e-03 -1.76250935599e-03 -1.29496015114e-03  5.28572212101e-03  4.67624201632e-04 -5.64918535905e-04  1.97450989781e-03 -1.78297535595e-03 -3.26560331648e-03 -1.87836032053e-03  3.08613232574e-04 -3.25659357131e-03 -1.19450195400e-03 -2.93662823693e-04 -3.37596522054e-03  4.70236200697e-04 -5.29415204147e-03 -4.82807039526e-04 -2.48447340681e-03  2.48421200627e-03 -4.99487353184e-04  2.89403345025e-03 -8.22179842076e-04 -3.78535558539e-05 -6.53046612279e-03 -9.77789009823e-04  2.50525336029e-04 -5.36521621894e-04  1.60126314744e-03  6.57505463264e-04  2.49086798960e-03 -2.46010366882e-03  2.70923541338e-03  2.87907394866e-04  2.45220941582e-03 -5.27866069071e-04  9.23565779726e-04 -2.37774058571e-03  1.11164546073e-03  3.66204620267e-05  1.19603143832e-03
 3.64839402608e-04 -5.95712583237e-03 -6.83873964674e-06 -7.49539522185e-04  1.05694958752e-03  2.12409391415e-03 -1.62436549545e-03 -9.02395157632e-04  1.05914535876e-02  3.45543046290e-03 -3.01865041084e-03  2.22817132401e-03 -3.14948805041e-03  5.92604281990e-03  2.14765659653e-03 -6.63884010459e-03  1.58206460645e-02 -4.57760129255e-03 -7.08590647660e-03  1.06537225636e-01 -2.62155615065e-03  1.09317990132e-02 -2.24488374480e-02  6.77934554279e-03 -9.82934964498e-04 -2.94053390714e-03 -1.59001849026e-03 -8.96169805443e-05 -1.72921691375e-03 -7.47829782612e-04 -5.91689961284e-03  7.80902267931e-04  4.21672964675e-03  1.12029793828e-03  2.61211658597e-03  1.83539929850e-03  1.94880043249e-03 -2.51681425487e-03  6.19049918562e-04 -1.55767940414e-03 -1.06292403145e-03  7.14740638759e-04  1.24342286516e-03  4.18972152077e-04 -7.92864312470e-04 -4.69637334596e-03  1.62021601285e-03  1.57846202618e-03 -4.19222714417e-03 -2.72987156410e-03  5.87678814985e-03 -8.27299223981e-03  7.54196015718e-05  6.45980556676e-05  3.17509563474e-03  6.84715200936e-03 -3.11967674769e-03 -1.16123882018e-03  9.33183594451e-04  3.89896103537e-03  5.50093668821e-03 -5.25827228030e-03 -1.89548912477e-03 -7.62804840758e-04  5.23326928515e-04 -4.08409616927e-03 -4.29372616237e-03  1.51913899984e-03  2.62777300248e-03  8.50103533683e-04  2.38504551598e-03  4.35455632061e-03 -9.49799035577e-04 -3.79925745446e-03 -3.02068558010e-03  3.89212888341e-05 -6.56540125576e-04 -3.41271791700e-04 -3.91162894575e-03  9.42975523970e-04  6.26977329606e-04 -8.21290777516e-03  4.35847987547e-03 -1.92610233373e-03 -2.54346376253e-03  1.86832380132e-03 -4.91818186355e-03  3.86767050175e-03 -8.39728068072e-04  1.52427266797e-03 -1.30668263296e-03  4.00916771309e-04 -3.35961873854e-03 -2.61787370301e-03  2.34942253074e-03 -1.09121078035e-03  3.54529710883e-03 -2.97202777794e-04  1.33129699672e-03  3.85736270564e-03  8.08484238795e-04  1.55963624176e-03 -4.34877476105e-03  3.88518513948e-03  4.82060116137e-04  2.87204556770e-03  2.98708631784e-03  2.33933346314e-03  2.07930412407e-03 -5.91685112665e-03  3.05750805456e-03 -7.04209099308e-04 -1.18198428325e-03  3.96424410792e-03 -5.76690341675e-04 -5.26553227682e-04  2.41334590415e-03  1.02273022356e-03  1.47057114398e-03  3.27279381818e-04  6.58237304438e-03 -1.59187839443e-03 -5.55246454553e-03 -1.71679120417e-03  9.31810536761e-04 -1.01525475540e-03  3.10720802374e-03  6.14144267344e-04  4.61687352885e-03  4.48321096875e-03  4.54268022764e-04  2.70521106276e-03 -1.34482119747e-03 -2.92197649683e-03  6.26674277012e-03  2.84861271337e-03 -7.28772644876e-03 -1.22644298988e-03  2.16863749898e-03  3.71150736187e-04 -2.53169025865e-03  4.36565944629e-04  1.79038357302e-04  4.81783581868e-03  4.15448312134e-03  2.28297428019e-03  4.44718349638e-03 -5.60926565849e-04  8.97935823829e-04 -3.37791083520e-03 -2.88064937566e-03 -3.33291688951e-03  8.23897996801e-03 -2.49035272417e-03  4.07327750140e-03  7.90595900977e-04 -3.58434199406e-03 -1.33096011695e-03 -1.72887031118e-04  3.57090480141e-03  3.43582202825e-03 -2.64746365186e-04  2.09771438534e-04  6.12475847302e-03  5.53497897184e-03  3.19163711132e-03 -2.48694273200e-03 -4.79592602698e-04 -3.72674694951e-03  6.88719855650e-03  1.66952207666e-04 -4.15615356162e-06 -3.57680270337e-03  4.40715648823e-03  5.91477056698e-03  5.96169978345e-04 -1.00952968129e-03 -4.50021483295e-03 -2.67583893231e-03  2.69769737356e-03 -4.48344739559e-03  3.99490203516e-03  2.57854288833e-04  1.18631064487e-03  3.85336266101e-04  8.03230405561e-04  5.88422248535e-03 -1.51584429227e-03  4.16284013592e-03  1.97846195107e-03 -3.15261289475e-03  4.36853959574e-04  6.28670755306e-04 -4.18771345536e-03  1.07772984075e-03  1.59901714339e-04  1.81530333769e-03 -1.23681501956e-03  2.43227165702e-03  1.41097901354e-03 -1.10917308715e-03 -3.71853248042e-03 -3.23259799720e-03  1.44360522429e-03  1.68472651136e-04 -2.12121916267e-03  3.74086285806e-03 -1.79621052576e-03 -9.53896768156e-04  2.16328495549e-03  3.72913870608e-03  3.75993788150e-04 -6.82123518607e-03  2.20312229144e-03  4.44123362422e-04 -1.73483159971e-03  1.58274827201e-03 -1.13276122206e-03  5.05289974736e-03  1.85079249656e-03  7.85035493108e-04  5.77936578104e-03  2.47932544165e-04  6.31343208959e-04 -1.30673726846e-04 -2.65304508026e-03  3.42820637554e-03  3.24137755114e-03 -4.67390649242e-03  6.91817983816e-03 -5.45722723804e-04  1.35995176744e-03 -3.09601083580e-03  1.78025336441e-03  1.71113108022e-04  1.49961609746e-03  2.67607672635e-03 -1.15771283317e-03  1.38608467823e-03  1.58159272321e-03  2.49656803098e-03  5.28802396968e-03 -1.55893566401e-03  3.15942410267e-03 -7.86967744898e-03  3.12433168800e-03 -1.48055969084e-04 -9.23820451739e-04  1.23151095964e-03 -7.71177514368e-04  1.45193500033e-03 -4.31417790762e-03  2.92356625221e-03  9.52187320536e-04 -4.01133390937e-03  1.63856424163e-03  1.64180159691e-03 -2.81834031261e-03  1.11836733832e-03 -3.08367899756e-03  2.81475550404e-03  1.06794589560e-04 -5.53860029210e-04 -3.05951248472e-03 -2.33962960189e-04 -1.96973776712e-04  7.29441871447e-05 -1.39205667808e-03 -1.32646323301e-03  2.49033741260e-03  6.95146983663e-04  4.70466723050e-04 -1.11742860239e-03 -1.61161499948e-03  2.82420707585e-03 -3.23230806398e-03 -8.91238305116e-04 -1.26966333045e-03  4.09588198772e-03 -2.46659512314e-03  3.21253498225e-03 -1.62262292323e-03  6.02619142569e-04  2.26725123657e-03  1.33257977036e-03 -5.07117894125e-03 -3.49833144296e-04 -2.05087524978e-03 -3.64912946769e-03 -1.61428839777e-03 -1.11300580426e-03  3.81783260336e-04  2.26751735820e-03  4.15494752115e-03  5.27045291249e-03  6.24553157157e-03 -5.68709307515e-03 -5.42271924011e-03 -4.48043634897e-03  7.11073048635e-03  9.42747203910e-04 -2.45476494780e-03 -1.32733985668e-04 -5.76559398609e-03 -3.19158543271e-05 -1.03008046657e-03  3.75026983222e-03  5.69215644761e-04  6.16866223980e-03 -1.14642733614e-03 -3.29431511345e-03  1.60907709015e-03 -1.48425856746e-03  8.54931313146e-04  2.66576526323e-03 -7.65447146376e-03  4.89515792660e-03 -3.20342861218e-04  6.50152800024e-04 -2.46016275617e-03  2.43032118651e-03 -8.65119072777e-04  1.96916669622e-03  3.10968530557e-04  1.21389272176e-03 -6.11263935105e-06  6.56338892443e-03 -3.20941703607e-03  3.77871169397e-03  5.17147947214e-04  3.95684548831e-03 -1.85930378897e-03 -3.45377180313e-03 -1.99961002840e-03  6.53539095123e-03  3.74375556639e-03  4.07944578917e-04  2.46190192165e-03 -3.17295915668e-03 -1.35150686215e-03  2.74827845789e-04 -1.04653011845e-03  2.66037561866e-03 -2.87625351772e-03 -1.55517630931e-03  1.23984378350e-03  1.32805365354e-03 -2.14653855451e-03 -1.31769293134e-03 -2.53600342316e-03 -6.97446894131e-03  2.23961759143e-03 -3.40629568308e-04 -5.00229155738e-03 -1.64269035607e-03  2.94959864430e-03  2.93991112132e-03 -3.69661897019e-04 -5.60275984547e-03 -2.19484473046e-03  3.82271259125e-03  2.46582490161e-03  2.01991682033e-03  3.96424607451e-04  5.42442092400e-03  2.04270662090e-03 -5.33376312652e-03 -1.51308021734e-03 -2.60839183224e-03 -2.99050863478e-04  3.28071661603e-03 -3.37186697785e-04  1.17532433312e-03 -3.10607951840e-03  1.31300667628e-03 -2.54227676672e-03 -1.64622619513e-03  1.14383761006e-03 -3.75219477752e-03  2.61251896218e-03  4.17414594715e-03 -2.07237722323e-03 -3.51650697564e-03  4.10313298546e-04 -1.20975670333e-03  1.89445789821e-03  1.54411400628e-03  8.67691332539e-04 -9.58466699436e-04  1.51628903657e-03 -1.33993175823e-03  1.87244061386e-03  2.60998443753e-03 -1.61237508536e-03 -6.50726522225e-03  3.70451639292e-03  3.62782289779e-04 -1.59975643118e-03 -3.31691441019e-03 -3.91555404468e-03  3.17192455697e-04 -8.91073338963e-04  2.58974913188e-03  2.96039889738e-04 -3.91549730232e-03  8.57792900453e-04 -3.72561031709e-03  1.05492726539e-04 -1.58022455136e-03 -1.31194747911e-03 -2.13999763229e-03  3.13468531185e-03 -3.60005231785e-03 -7.49301286267e-04  1.88579975604e-03  1.80085510155e-03 -6.35410580246e-04  4.87999081871e-04  3.10294984301e-03 -1.74118523739e-03 -1.76071753600e-03  2.93326810249e-03  5.43250166846e-03  5.99478271275e-04 -2.18206889458e-03 -3.71854539774e-03  5.14253030723e-03  8.82903245803e-05  5.55206523142e-03 -6.94405241216e-04  2.92003948535e-03 -2.25062462011e-03  2.39210509903e-03  1.00849865308e-03  5.49617365890e-04  7.91520390686e-04  1.65507689040e-03 -2.21924662288e-03 -3.54030269223e-03 -2.33550999065e-03 -1.46332985318e-03  1.48560565731e-03 -2.42362421981e-03 -2.76552435823e-03  1.41381147281e-03  3.29080351444e-03 -3.68151178777e-05  7.92962520182e-03 -1.31991489142e-03 -2.38903307469e-03  4.24637607384e-03  3.76724674312e-03 -7.94363154763e-04 -1.80958919427e-04 -3.59078242323e-04 -2.61904431632e-03  2.98231200000e-03 -2.33381901826e-03  8.91060132849e-04 -1.58805855986e-03 -3.05237048439e-03 -3.18435901818e-03  2.01826874534e-03 -1.70689518325e-03 -3.78679663116e-03  2.94665294133e-04 -4.07388259094e-04  2.36917020562e-03 -1.86535137135e-03  2.28887426215e-04  7.76441038431e-03  6.93433773135e-03  3.00784959457e-03  5.93551574828e-03 -2.44297315774e-03  6.67822534418e-03 -5.89315216365e-04  1.00839900224e-03  5.81826940981e-03  4.08436235167e-03  1.91196305460e-03 -4.57405285316e-03  3.76785305890e-03 -2.33476519077e-03  2.43699306316e-03  6.25358037601e-03 -1.33204616043e-03 -1.23534716700e-03 -8.39746945601e-03  4.87639146451e-04 -1.05767582970e-03 -3.05489343421e-04 -2.04727806395e-03  1.99207982690e-03  2.34071483426e-03  2.63106130020e-03 -1.60327033531e-03  2.60889346163e-03  9.13288767666e-04 -8.50450748716e-05  3.92585513822e-03 -3.11411343990e-03  1.09734169168e-03  2.28655844768e-03  1.19448936176e-04  1.55954168434e-03 -2.32330191015e-03  6.78785202915e-04  3.18042972860e-04 -2.86023830848e-03  4.27395066233e-03  1.48488294710e-03
-2.52756193501e-03  3.54316472856e-03  1.24107306559e-03  6.41192893333e-04  2.43160481140e-03  2.11286561899e-03  9.25136173875e-04  5.70497634290e-03  7.62747217401e-04 -1.07663432585e-03 -3.30379001556e-04 -2.63619012264e-03 -3.98956595272e-03 -4.73666209453e-03  8.79699541268e-04  4.20298866929e-03 -2.98848077747e-03 -3.86801302785e-03 -1.90466484699e-02 -2.62155615065e-03  9.30400239590e-02 -1.55306521373e-02 -2.77226400037e-02 -2.83616523843e-02 -1.83427171065e-04  3.54412895547e-05 -5.24827918998e-03  3.03405629769e-03  4.96316548848e-03  3.29993867913e-03  1.82457588605e-03 -2.42633830495e-03  4.38246849794e-04 -4.27662486603e-03  4.44177574050e-03 -1.44040004367e-03  2.56465546904e-03  6.97837201233e-04  4.53390508038e-04  6.36455625633e-04  2.29966173940e-03  2.56380831105e-03  5.09684666656e-04  1.89944676309e-03  2.70664230566e-03 -6.66043540377e-03 -1.28968282077e-04 -2.83720206421e-03  1.97952786559e-03  1.91289095364e-03 -8.98079723498e-04 -1.97078261399e-03 -3.31809376484e-03 -4.77629218690e-03  9.14245215545e-04 -3.39351911360e-03 -2.42613066751e-04  5.06273965434e-03  6.61521623542e-05 -1.38166408237e-03 -3.39675385787e-03  4.08766142133e-03  4.28664929591e-03  2.63458884476e-04  1.97093745249e-03 -8.75566049800e-04  7.10294548192e-04  2.66139693605e-03 -1.02857582211e-02  1.10967727201e-03  8.15213400800e-04  2.00879541753e-03 -2.63798482252e-03  4.98112767942e-03  2.47723153061e-04 -3.33743087112e-03  3.96523758290e-05  3.21041704346e-03 -9.88974873224e-04  3.11061797297e-03 -5.01284722714e-03  4.07618089259e-03 -1.28381205379e-03  2.27073318912e-03  1.76087551043e-03 -2.12165893889e-03 -6.04369223750e-04 -1.13839813286e-03  3.21530962221e-03 -3.06973918782e-03 -3.09983690053e-03 -1.51054258948e-03  3.81637362537e-03 -2.21286903595e-03  8.55503982979e-04  2.44371144582e-03  1.96506982490e-03 -4.01657538428e-03  3.07517947882e-03 -1.57802435221e-03 -7.95469805443e-04  6.66720890448e-03  5.12180881842e-03 -3.29363262329e-03  2.19568195734e-03 -8.87353162174e-04 -1.77934406581e-04  1.61425498904e-03 -1.59251693054e-03 -3.13799180328e-03  1.51816837341e-03 -1.62661177729e-03  2.28586574121e-04  9.61642508710e-04  1.95267776962e-03 -8.49408312616e-04  2.27062997569e-03  2.56434739472e-04 -5.10948354713e-03  2.60098016099e-03  4.51954035768e-03  2.36970432180e-04 -1.82200652371e-03  1.25080910294e-04 -2.53588747638e-03 -6.66338190314e-04 -1.42307225576e-03 -7.79435018828e-04  3.15070407663e-04 -1.58479408267e-03  1.50554452488e-03 -1.41271776701e-03  1.30991079379e-03  2.76923642896e-03 -2.30850155075e-03 -4.48010741405e-03  4.18397381451e-03 -8.44811323102e-04 -4.74885465741e-03 -6.05602333637e-03 -4.92123671616e-03  1.37984669074e-03 -1.38109287469e-03 -1.71087972711e-03 -1.56618036447e-03  1.86608862186e-03  2.19553165424e-03  7.35119676862e-04 -4.24378238888e-03 -1.90135017721e-03  4.47813035585e-03  8.06493388283e-05 -2.01098126568e-04  2.52819051940e-03 -7.39079611616e-03  5.18548900550e-03 -1.75760833248e-03  2.92971886286e-03 -1.02025750658e-03  9.38229688564e-04 -2.22067089154e-03  3.53456210779e-03  4.78450770840e-03  8.12471720240e-04  9.46971047442e-04 -3.17853565883e-03  2.37832414991e-03 -1.27757095031e-03 -5.42826887188e-04 -8.68635292613e-04  1.13985928548e-03  6.02571955770e-03 -9.43659805636e-04 -1.65452463413e-03  5.09549924797e-04  1.02817498310e-03  6.20188998380e-04  1.98420142809e-03 -2.85074654187e-03 -2.54837922931e-03 -2.00416821059e-03 -3.01619283405e-03  9.87060805619e-04  7.00902582667e-05  1.11357223855e-03  3.63207586379e-03  1.88583140576e-03 -8.58428620930e-04 -2.47459991132e-03  2.56609226610e-04  2.55877990120e-04 -4.82332960673e-04 -1.15562640639e-03  2.14490853984e-04  6.72959185622e-03 -3.41224172355e-04  2.71764978802e-03  3.27382556549e-03 -2.71242756338e-03  1.08978812992e-04 -2.89001507193e-03  3.06235847720e-03 -2.42476718001e-03 -1.37001830090e-03 -7.58061627783e-03  2.91766721925e-03  3.37037418429e-03  2.23123959423e-03 -5.06494165874e-03 -4.92602032552e-03 -2.49997154811e-03 -5.16718396854e-04  1.10870833451e-04  1.91951183266e-03  9.62325186593e-04  2.46804704779e-03  1.96730377056e-03  1.22743465518e-03 -1.18728208279e-03 -2.57334317604e-03  9.74491190264e-06  4.24012320402e-04 -7.42856088201e-04 -1.55161276484e-03 -3.13068975252e-03  5.71101753623e-04 -4.22052218382e-03  2.43637767573e-03  1.09629006652e-03 -6.98195181974e-04  3.46349112759e-05  2.05291088085e-03  1.32860370418e-03  1.43936624911e-03 -8.71897344016e-04 -4.04575043380e-03 -3.75655191007e-03  3.46659886611e-03  1.33879981924e-03  6.36385957146e-04  2.99752440135e-03  4.03956574481e-03 -3.02659097405e-03  4.04019912116e-04 -1.34596720027e-03  8.73553717168e-04 -1.19639467406e-03  4.71443798577e-05 -2.65811943617e-03 -1.35014696070e-03  2.54709379003e-03  2.10308562691e-03  2.07282013052e-03  6.53923469520e-04  4.57228003268e-03 -1.46613256567e-03  2.02368268876e-03 -4.69369801044e-03  3.60257332546e-03 -2.32517769534e-03 -2.30549644426e-03  1.48382300460e-03  7.40966683623e-05 -2.68611577579e-03  1.10380161238e-04  1.32846524429e-03 -1.44455143001e-03  3.22460371119e-03 -6.61854232709e-03  2.79190034425e-03  1.88446590318e-03  3.00669706751e-03 -1.75052636771e-03  2.70028882967e-04  4.69290946197e-04 -1.72732857658e-03  7.98306466265e-06 -7.27565553707e-04  9.25032990678e-04 -3.62404129693e-03 -1.26981082815e-03  3.40514516227e-03  5.51057478036e-04 -2.91115108527e-03 -4.25075657240e-03  1.16267177911e-03  2.65058516338e-03  4.01457096620e-03  1.22893132162e-03 -6.94296493225e-03 -7.30610477854e-04 -1.54965298433e-03 -6.57084225261e-03 -8.29167896092e-04 -1.58363197755e-03  1.92796325767e-03  2.18168837194e-03  2.51375984028e-03 -2.20992080475e-04 -5.81592146173e-04 -9.89462631543e-04  4.16096937412e-04  4.96480529666e-03  3.74921299459e-03 -9.19622432503e-04  2.97418662349e-03 -5.62699689185e-03 -1.07513650470e-03 -3.91034211908e-03  3.19076231917e-04 -4.39371386728e-04 -5.51203760721e-04 -2.52822781321e-03 -1.94337141321e-03  3.72057509226e-04 -5.96967682074e-03 -2.34628057368e-03  4.91747834804e-03 -5.31870260033e-04  3.13967589033e-03 -5.06125508316e-04 -4.45294200900e-03  9.32523650571e-04  4.18370802028e-03 -8.24282108859e-03  1.46731207840e-03  4.37697251657e-03 -2.87510021705e-03 -5.12562275771e-03  2.74772301002e-03 -1.61945285572e-04  6.49727394328e-04  1.42002506584e-03 -4.52679285394e-03  5.75740834639e-04  1.41860146018e-03  2.42854871734e-04 -1.19356598210e-03 -7.26489788768e-04 -1.53491880854e-03  1.01715535463e-03  4.81217315254e-03 -5.63391788571e-03  2.23143445285e-03 -1.08647277300e-03  1.57220488732e-03  2.92656142244e-03 -3.07455101524e-04 -1.51655903238e-04 -2.13349268656e-04 -5.96692891446e-03  1.79731564762e-03 -1.25508993262e-04 -1.06376806569e-03 -6.06515754635e-04 -1.01560892559e-02  3.55321375963e-03 -3.86106866711e-03 -3.18191888178e-03 -2.67806799611e-03  4.08054233667e-03  5.35152619250e-03  3.36323842210e-04 -1.66191233533e-03  3.27972296192e-03 -2.50348227794e-04 -3.32682478326e-03  6.48963464114e-03  2.42731688519e-03  1.76335722497e-03 -2.93616527363e-03 -3.64493976967e-03 -3.69821429528e-03  2.28523412795e-03  4.78499544873e-03  6.61924609699e-04 -8.48728263651e-04  6.96499621436e-04  4.57004379467e-03 -4.19897084263e-03 -3.34705193654e-03  5.34201180007e-03  5.18542016173e-03 -1.44844535580e-03  5.10430763744e-04 -5.58423011401e-03 -1.36413856244e-03  5.86686613525e-03 -5.06014385205e-03 -1.15017743006e-03 -1.07155094366e-03 -3.67810527202e-03  1.51233614977e-03  2.42210538819e-03  2.32392293197e-03  3.88300596043e-05 -1.29461031045e-03  3.13734512716e-03  1.39003671596e-03  1.02843672412e-03 -2.41823256956e-03 -2.41570436794e-03 -1.17910128659e-03 -3.44804853366e-03 -2.75355686460e-03  5.64432837070e-03  1.08307294285e-03 -8.32039072884e-04  8.98177752584e-05  3.71437571153e-03  1.78683404119e-03 -1.29856637720e-03 -4.31157925789e-03 -2.31278756984e-03  1.01802485347e-03  4.90665872282e-03  4.36036025557e-03  2.94685757549e-04 -6.88267534887e-04  1.26456658044e-03 -2.08802133057e-03  1.07635386296e-03  2.50641005122e-03  3.29867497207e-03  6.35433984618e-04  3.50231994911e-04  8.23743683570e-04 -8.34317759303e-04  1.65402594131e-03 -4.55022020798e-03  1.00503294750e-03  2.33184485617e-03  6.36847782023e-04  2.67010737788e-03  5.28596101010e-04  1.80019228301e-03  2.40959701894e-03 -2.36998626542e-03 -1.52179468789e-03 -1.99373445619e-03  1.77150148434e-03  9.90769258232e-03 -1.24108586997e-03  2.73575036221e-03 -3.51453335506e-03 -1.27086347599e-03 -1.02910004550e-03  1.77940559509e-03  1.03286420185e-03  3.68081861757e-03 -2.44334440411e-03 -3.87661874462e-03  7.82044084518e-04  8.80364090601e-04 -1.69727109308e-04 -1.24717761651e-04 -9.35547432700e-04  2.80101326462e-03 -5.97702718724e-03  1.85143070230e-03  3.52613422042e-03 -9.66138040149e-04  8.28278761035e-05  4.08599914468e-03 -3.66926772684e-04 -4.84120692909e-04 -3.64946626072e-03  3.57219130319e-04  1.51442847214e-03  3.33979895663e-04  4.69028233428e-03 -9.27143082010e-04  1.39080434403e-03  4.95354652268e-03  8.77701015060e-04  5.35770218259e-03  4.68656392011e-05 -7.21838782425e-03  1.52168683048e-03  1.96156217100e-03  2.95608314308e-04 -4.39499663345e-03  1.14576177671e-03  1.50129418096e-03 -4.72808835882e-04  3.26729039809e-03  2.41244430290e-04  6.67676960501e-03  1.30652156054e-03  2.61126096072e-03 -1.75120232215e-03  1.69145818886e-04  6.27646461666e-04  1.14909790037e-03  1.52936624168e-05  4.99592828728e-03  9.31133902110e-04 -4.17942407290e-03 -6.85794410919e-04 -6.37433540761e-04  7.26347318895e-04 -7.77122558751e-04  7.67256285458e-04 -7.76599050839e-04  3.58995763615e-03  2.34404231241e-03 -1.86956030694e-03 -1.28066683578e-03  1.66148390869e-03 -1.70050124312e-03 -4.75280454965e-04 -8.81560348238e-04
-5.56426569005e-03 -1.34705858236e-03  1.32987972200e-04  3.49574276733e-03 -2.81136179662e-04 -7.37246311213e-04 -1.82526289455e-03 -5.08212011020e-03  1.25939847768e-03  3.29021718509e-03 -3.02170863791e-03  9.74822728619e-04 -7.30329900914e-04  5.03396774030e-03  2.26140508963e-03  3.26768678720e-03 -1.34426905456e-03 -4.51988601438e-03  3.74515486434e-05  1.09317990132e-02 -1.55306521373e-02  1.33648652755e-01 -2.54330275908e-03  9.32719474389e-03 -2.19517084804e-02 -4.85044613270e-05 -4.48842872542e-03 -2.74177541497e-03 -1.34083998839e-02 -5.62108325610e-03  3.00572270281e-03 -1.05036485872e-03 -3.82318075323e-03 -3.79679597416e-03  2.75917939699e-03 -2.48935954262e-03  7.51129614707e-04 -2.80006649193e-03 -5.29456610733e-03 -2.24408461565e-03  6.22360350560e-05 -1.19733798896e-04  8.88552816971e-04 -3.52097888568e-03 -1.33073493927e-03  2.33285088829e-03 -1.70094419327e-03  5.74739825082e-04 -2.12546634557e-03  4.09560005132e-03  1.28335211032e-03  7.51935178360e-04 -4.09607608402e-03 -1.88558543551e-04  1.85195367167e-03  2.05705710934e-03  9.91339253952e-04 -2.72048471631e-03 -4.06037355266e-03  1.32896609046e-03  6.91218484468e-04 -2.90560834932e-03  1.96274099248e-04 -1.85197553520e-04 -5.43336906089e-03  4.35615723654e-05 -5.08527203912e-03  4.18928995431e-03 -7.72372632183e-04 -5.07249601609e-03  1.49267434182e-03 -9.48874721264e-04  1.86408573817e-03  1.12517588658e-03 -1.42258867932e-03 -1.29834878338e-03 -1.03798877660e-03 -3.97814803497e-03  1.39791802544e-03 -2.54053570977e-03 -1.80602639268e-03 -8.65753446620e-03  5.89090464278e-03 -6.86879378101e-03 -8.29224537801e-04 -2.58796515625e-04  1.25086175496e-03 -3.14379246198e-03  5.48117391691e-04  8.05573145424e-04 -5.57604400089e-03 -2.84985017223e-03  5.48862415461e-04 -4.87163894718e-03  1.98380612631e-03 -2.02245294301e-03  4.54794804756e-04  1.10708745592e-03 -5.29633509902e-03  4.95332927765e-03 -1.63167138975e-03 -3.25095549288e-03  5.79382653085e-03  3.34252968326e-03 -6.84746008887e-03  1.40720577346e-03  1.41507746838e-03  3.32286570885e-03 -9.16745008407e-04 -7.28687046797e-05 -3.27481455516e-03  1.80582305486e-03  2.23730766194e-04 -3.62227579723e-04 -5.17244464104e-04  1.76077745958e-03  2.27702437413e-03 -4.71070890677e-03  2.32599316618e-03 -3.60475961203e-03 -5.95445869506e-04  3.78626910138e-03  4.31856800119e-03  7.63223844934e-03  6.96043931478e-03 -1.64552131799e-03  2.88563606205e-03  9.27421641565e-03 -2.04566613478e-04 -3.34952487377e-03  4.34859540346e-03  4.42876581836e-03  5.67206426416e-03 -3.34645161899e-03  1.89873575883e-03  1.34444979531e-03 -6.17789509390e-03  3.48399669281e-03  8.34222902256e-03  4.65325246091e-03 -6.19774798492e-04  1.39510053809e-03 -8.89314770884e-04 -7.42342270349e-04 -5.13792232141e-03 -8.91366276141e-04 -3.50715841969e-04 -1.38989519792e-03  7.38922575775e-03 -1.89847493239e-03  6.16955400356e-03 -1.51626629569e-03  1.37959510472e-03  1.29398412095e-03 -4.37022288768e-03  2.14007446661e-03  3.71399073513e-03 -1.62888973918e-02  4.12469763637e-04  3.39690274805e-03  2.10623441843e-04  1.89877660531e-03  3.54224387870e-03  1.68178918460e-03  3.72398804040e-03  2.90690038708e-03 -3.25139986804e-03  3.00399635293e-03  2.49192804796e-03  4.22551123711e-03 -6.34582967102e-03 -5.15415255850e-03  1.60055854464e-03 -2.39824169924e-05  1.17990574003e-03 -2.82855419141e-03  6.12318228584e-03 -4.57694531629e-03 -3.74411961662e-05 -6.60422427282e-03  4.09125058343e-06  6.29964305969e-03  1.84196972901e-03 -6.82297205630e-04  2.36929876164e-03 -8.39164999352e-03  4.28472866688e-03  1.31256294556e-03  6.96485581777e-03 -7.76665248897e-04  2.06022026416e-03 -2.58299551152e-03  3.43375908861e-03 -6.17484795663e-03 -1.04052456266e-02 -3.47206803633e-03  1.97433300955e-04 -7.15654964399e-03 -8.50717338749e-04  1.69109364178e-03  3.29372131931e-04 -2.45146360685e-03 -3.36980924154e-03 -3.10867389045e-03 -1.09918365372e-02  2.91346121957e-03  3.68814792716e-03 -4.40842464027e-03  9.90070542654e-04 -1.58100158463e-03  2.62008728207e-04  4.32198105830e-03 -9.39311030182e-03  6.91747257822e-03 -2.46725766170e-03  6.07831045517e-04  2.06389889961e-04 -1.86223117119e-03 -4.73083761412e-03 -7.18327974708e-04  1.81467580598e-03  7.02402230969e-03  2.35112150695e-03  8.40600729894e-03  2.59211735662e-03 -3.65458850742e-03 -1.06681596024e-03  3.93664482267e-03 -3.37476761215e-03  2.74342028088e-03  4.13447763231e-03  5.84349192694e-03  7.62601581475e-03  3.69984696892e-03  4.69313039614e-04  4.41150223837e-04  1.45645862716e-03 -7.18530442200e-04 -5.43633241991e-03  2.37539004869e-03  4.36826332599e-03  3.38917923893e-03 -2.60308134069e-03  2.29757155496e-04 -8.82288508985e-03  3.02029579543e-03  4.34228540593e-03 -3.45825041990e-03  7.97322257202e-03 -7.07498121478e-03 -1.89822711808e-03  6.18116224498e-03  5.67455130437e-03 -3.88436063809e-03  5.10287440526e-03 -3.30013737924e-03 -8.36783896347e-04 -3.89805303300e-05 -2.68911636311e-03 -1.37835118684e-03  1.73390139702e-03 -2.65665054951e-03  1.79081709842e-03  1.70484037222e-03 -3.19652381300e-03  1.34519249770e-03 -7.73440450074e-04 -5.76764985841e-03  5.57415668067e-03 -2.94075420026e-03 -1.76487781465e-03 -7.68292954316e-04 -9.39155011866e-04 -6.30648255728e-03  3.70761435523e-03 -1.32569882180e-03 -2.74242249177e-03  7.58668219005e-04  5.43770586422e-03  3.99595317252e-03  4.04959901311e-03 -3.20280050803e-03  3.49966120557e-03  8.34831097517e-04  2.05893074784e-04  6.51399462846e-04  4.54045876063e-03  3.15855458387e-03 -3.26598733464e-03 -2.78504063847e-03  1.11301028533e-03  1.03454127635e-03  2.17719634572e-04  1.43405167138e-03 -3.27322598509e-03  1.66438754906e-04  6.25669486653e-04  1.65354390287e-03 -3.92782553264e-03 -2.04781902700e-03 -2.04321790676e-03 -2.59954409581e-03  2.77956950620e-04 -4.94489946292e-03  3.67830929306e-03  1.93449020296e-03  1.01497819524e-02  7.92901612271e-03  7.39704668444e-03 -2.00638472082e-03 -3.16278025325e-03 -3.42905626059e-03  2.39755656278e-03 -4.12283033668e-04  6.42140977604e-03  6.94346310307e-03 -2.85675738560e-05 -4.07321849532e-03 -3.36596166507e-03 -8.80275172360e-03  2.20958176803e-03  4.87277234394e-03 -1.71471461127e-04 -2.25170900403e-03  4.47604683334e-03  1.49856283119e-03 -6.55968634410e-03  9.00723926351e-04 -7.38780739055e-04  1.34711399422e-03  3.59559296556e-03 -2.89403198893e-03 -1.18000002513e-04  4.33530868977e-03 -2.89651921261e-03 -8.92128320499e-04 -7.36398861102e-03 -1.96401733624e-03 -1.44567834822e-03  7.95316909573e-04 -3.25899202422e-04  1.36977476794e-04  6.21283552029e-03 -3.09155071297e-03 -4.09096159211e-03 -2.66969799575e-03  2.47401914890e-04 -1.49829078995e-03 -3.22544129543e-04  8.09623148178e-04  3.95268668969e-03 -6.09663126789e-04  2.14065236736e-03 -3.02196388868e-03  8.19830882089e-04 -1.36025122528e-03  1.07436273111e-03 -1.20546856469e-03 -5.65530767026e-03  3.27679304127e-03  1.06706073051e-03  7.92576552091e-03  2.83825458907e-03 -1.59485978594e-03 -5.40129087576e-04  4.82625394272e-03  1.72093628177e-03 -5.27916990524e-03 -3.83951674130e-04  5.49255867640e-03  7.16703544905e-04 -2.16136851476e-03  6.54627888298e-03  4.86078262633e-05  5.17845842696e-04 -6.15821211145e-03 -2.84399025555e-03  5.55943502266e-03 -4.96521214789e-04 -5.24214902391e-03 -1.04028956012e-03 -3.24955232093e-03 -7.48960317114e-03  1.04976911599e-03  3.20094461091e-03  3.10360186084e-03  1.63498973588e-03 -2.25989513916e-04  4.40220596471e-03 -3.19773326190e-04 -7.38477800280e-03  4.12210117902e-03 -1.21137909966e-03 -2.20546384428e-03 -2.80578952665e-03 -3.60651716917e-03  7.72224848296e-04 -3.19270168999e-03 -4.17643207882e-03 -1.47934839771e-03 -2.12351345588e-03 -3.12302280446e-04 -1.19180973831e-03 -2.17128935425e-03  3.37683392302e-03 -3.78918795617e-03  7.21710192227e-04  4.80059012573e-03 -9.55282520706e-04 -6.22381561187e-04  6.75705753282e-04  3.91126924420e-03  2.79625466132e-03 -3.08735630119e-04 -3.24683206717e-03  1.87502987252e-03 -1.18208474382e-03 -6.87782936122e-04  2.36353736499e-03 -2.28592851322e-03 -2.48601660342e-03  3.34408949189e-04  9.63564207913e-04  6.62295996478e-04 -1.64033377603e-03 -2.53048803076e-03 -1.58328282503e-03  1.99124981972e-03 -1.03679924296e-03  4.87837831128e-04 -8.04855745512e-04 -1.45859329429e-03 -2.14867455462e-04 -1.63612384234e-03  1.69617900205e-03  3.33464658103e-03  1.72302144208e-03  2.52481798986e-03 -1.86310591338e-03  2.88242659089e-03 -7.07192832334e-04  4.96110857423e-03  6.29679516082e-03 -5.49445429293e-03 -3.01510383442e-03  7.91118080900e-04  1.99798301277e-03  5.13212516052e-03  5.64958883702e-03 -1.34834411098e-03 -4.37433989527e-03  8.15030150762e-04 -6.20866757478e-03  3.34726748048e-04  7.95313318025e-04  5.16707039523e-03  2.24680579012e-03 -5.74318555146e-03  4.24983464741e-04  5.94367693464e-03 -6.16668506681e-03 -3.16206092121e-04  8.50068692862e-04 -1.41082994646e-03 -8.75821150510e-03  7.91146010596e-03  2.48301879870e-03 -5.44764746652e-03 -4.93897304393e-03  8.85026131526e-04 -1.68345050844e-03  6.04671990299e-03  2.07653108256e-03 -4.50227349011e-04  2.66208761947e-03  8.28693747451e-04  5.76577091070e-04  4.22121151778e-03  1.82103146137e-03  8.58738421267e-03 -1.91218099990e-03 -5.48055632141e-03  4.24788772486e-03  8.33456016453e-04 -5.56678140247e-03 -3.88805673905e-04 -3.71059860196e-03 -5.45937308541e-03 -2.78238203486e-03  3.71551706477e-04 -4.03153929720e-03 -2.03871204590e-03 -1.45380221165e-03 -5.86706715763e-04  3.32835664918e-03  6.80951492701e-06 -7.59288948069e-04 -1.29583990396e-03 -3.17898193074e-03  9.77185856671e-03  1.11807254821e-02 -1.00446476088e-02  4.66070061209e-03  1.04835162376e-03  1.00320333209e-02  4.70238627371e-05  2.94757941579e-03  1.05002889064e-03 -1.52709030674e-03  1.37958223236e-03 -1.47422019145e-03 -2.52138118818e-03
-1.20703222481e-03 -1.65627428404e-05  4.99416907451e-04 -1.91469620650e-03  1.04149966718e-03 -3.05508584141e-03  4.67363420797e-03 -1.16462340368e-03  4.76273603368e-04 -1.68698069395e-03  1.57992617456e-04 -3.13625572402e-03  1.44539983667e-03  6.55057982039e-04 -2.65418565782e-03  1.74453000140e-03 -1.44012275929e-03  1.18491506061e-03  1.00065964985e-02 -2.24488374480e-02 -2.77226400037e-02 -2.54330275908e-03  9.07846526798e-02 -1.37098054139e-02 -2.09171066662e-03  1.04995371325e-02  4.46023300994e-03 -3.46010215470e-03 -3.45640073365e-03 -3.67881672620e-04 -2.14368860422e-03  6.45600737158e-04 -9.84593152277e-04  3.46852918604e-03 -2.98161275157e-03 -1.66871052307e-04 -9.77516968567e-04 -2.53750864954e-03 -1.53941110973e-04  4.70352092625e-04 -5.06308815232e-03  4.50593145296e-04 -6.86633063337e-04 -8.03177025198e-04 -2.93002952359e-03  3.38209543901e-03  1.80616948517e-03  1.76502851255e-03  1.77773152127e-03 -9.75455073322e-04  1.64531814043e-03  6.97382039259e-03  9.00877182450e-04  3.13788786540e-03 -3.42854078045e-03 -2.13093761862e-03  1.79437214565e-03 -9.85535729121e-04 -2.09044415286e-03 -2.86414386063e-03 -3.90234207393e-03  4.96712238871e-03  3.36263837187e-04  1.65892138026e-03  4.35855014352e-04  1.18646084105e-03 -1.03685369611e-05  2.00287846316e-04  3.52775048015e-03  3.82014571856e-04  5.63458626421e-04 -2.38222727411e-03  1.32720825443e-03 -7.12677037564e-03  1.93635103000e-03  8.99617899796e-04  1.88775228229e-03 -2.67220819184e-03 -1.75301996849e-03 -4.84589190095e-03  2.16176149117e-03  1.38529905639e-03  8.03343977615e-04 -2.52796208132e-03 -1.94520556293e-03 -4.09723150778e-03  3.60239177209e-03 -2.97473733416e-03 -2.68038059878e-03 -1.79108514640e-03  3.46316475518e-03  2.99838042426e-03  2.00431749941e-03  3.52982729192e-03 -1.52262102652e-03 -1.42118960971e-04 -1.35209111324e-03 -6.16676945526e-04  1.24893926896e-03  3.56392303034e-03  1.00577220424e-03 -8.29094739896e-03  2.27257473660e-03 -1.43155067673e-04 -3.16178695659e-03 -3.39528807703e-03 -1.15946740464e-03 -3.16839933038e-03  1.89884013902e-03  5.77313472587e-03  4.07909521636e-04  8.24097284466e-04  1.35389992273e-03 -2.59723120395e-03 -1.45423679751e-03 -4.19205057544e-04  2.30621748599e-04 -4.35514754087e-04  1.50394489640e-04  2.49170086655e-03 -7.45304281509e-04 -2.21975635070e-03  1.71469198027e-03 -4.87246916255e-03 -2.62783807930e-04  2.21019479378e-03 -3.17250840990e-03 -5.12004629902e-03  4.43779192669e-03  2.09753957765e-03 -1.83856419228e-03 -2.58471287839e-04  7.68027457462e-04 -5.56861226996e-04 -2.01669278239e-03  7.45157312362e-04  2.22702537876e-03  6.12861593019e-04  2.63031138916e-03  3.12073788025e-03  3.47304820434e-03 -2.76867929867e-04  1.63279388703e-03  1.50148338458e-04  8.03988461363e-04 -2.12218448109e-03 -2.47546140865e-03  1.24068903515e-03 -4.04786920166e-04  3.90236447496e-03 -1.06527945194e-03  2.47974396292e-03 -3.14066357078e-03 -1.05913189580e-03 -1.98585726449e-03 -2.73262635485e-03  4.81875182525e-03  1.43138789073e-04  8.06889920423e-04 -3.88071524555e-03 -2.48844319248e-03  1.71879160176e-03 -5.93069163828e-03  3.22667791028e-04  4.48990465840e-04  1.20468275507e-03  2.06021773070e-04  1.41077308531e-03  1.73477452131e-04 -1.88346067735e-03 -1.13463855208e-03 -2.08446980814e-04 -3.33603974307e-03 -1.50301516730e-03 -1.44017425311e-03  1.57932593895e-03 -4.64676136543e-03  2.77280914872e-04  2.04749875944e-03  4.18345329078e-04  9.15251048209e-04  1.89252439180e-03  2.34978363862e-03 -2.30645493882e-03 -3.25708069523e-03 -4.63912868636e-03 -5.03545050979e-03  4.56686918535e-03  2.00376305499e-04 -3.38193883256e-05  8.79836444612e-04 -7.10460410482e-04  2.93291671576e-03 -3.75903198213e-03 -4.92183103010e-03  1.57222315011e-03 -1.88620775691e-03  8.64075366509e-04  3.77842091417e-03  2.01375498790e-03  2.09437225628e-03 -8.47073859078e-04  3.44660943510e-03  9.02419030422e-04  2.66937957428e-03  5.82556960847e-04 -3.38403319230e-03  4.94231623276e-04  3.63825176784e-03  2.34787421433e-03 -1.33919300233e-03 -3.13595982075e-04  4.17335311788e-03 -1.11245251074e-03 -2.32155839295e-03 -1.10578125671e-03 -2.21072388960e-03 -1.01654116438e-03  2.64215238549e-03 -8.70199209572e-04 -1.96849417472e-03 -6.17932198108e-03  3.76242912470e-03  2.72742999097e-03  1.43419807189e-03  3.20776683803e-03 -2.19542661215e-03 -3.50208035902e-03 -2.12337250297e-03 -1.70151289740e-03 -4.00597558379e-04 -2.53466147008e-03 -4.12183462727e-03 -1.43679040702e-03  1.60797861204e-03  1.51052841009e-03  2.76812861475e-04 -3.36861830784e-03  3.44990061159e-03 -2.31510508377e-03 -1.67602770806e-03 -4.33476339263e-03  1.23005247045e-03 -7.77240577558e-04  6.35734807234e-03 -2.90427449342e-03  3.35310829013e-03  7.55564039554e-05 -6.29492114547e-04  6.56885284928e-05 -3.46637800894e-03 -4.70276505167e-04 -2.43986388488e-03  2.14545625120e-03 -1.36008211510e-03  1.12126910889e-04 -1.13141873018e-03  4.62441333331e-03 -1.50251168539e-03  1.60212138263e-03 -2.50211433570e-03  6.86813904502e-05 -2.50722729285e-04  6.66596048739e-04 -3.79231957752e-04 -1.44994206696e-03  7.62350900652e-04 -1.72406789847e-03  4.94446488126e-03 -2.97686843608e-03 -3.15566906703e-05 -6.90825173136e-04 -1.31084672760e-03  1.50125071504e-03 -1.07849583593e-03  2.58336931355e-03  6.81674382982e-04  1.60306169032e-03 -2.31445759349e-03  2.77494242474e-04 -4.20949552705e-04 -1.93756640676e-03  2.41682066564e-04 -6.79337872788e-04 -1.17447519884e-03  1.39398833624e-03 -1.07636359623e-03  3.05201024093e-03  8.38880336544e-04  6.58643234662e-03 -2.96645157255e-04  2.01816520944e-03 -2.67462879067e-04 -6.91723512412e-04  1.17033355768e-03 -1.47136022141e-03  1.69392013257e-03  2.46163815978e-03  3.43186728014e-03 -1.73054748456e-03  4.73430267355e-03  2.70018860800e-03 -8.47763318370e-03 -5.23987359642e-04 -8.15795381988e-04 -1.96392590051e-03  1.60066346996e-03  2.03752553757e-03  2.56317517193e-04  4.15398257135e-04  9.41704525465e-04 -1.17994139831e-03  2.42832948299e-03  9.05008412548e-04  7.99210759257e-04  5.75072570491e-03  2.62591154264e-03 -1.96899065311e-03 -2.31248132615e-04  7.09037395155e-04 -7.24042126219e-04 -2.79282551403e-03  3.32664444136e-04 -1.11364759522e-03  7.75660783269e-03 -5.74784510967e-04 -2.89065002844e-03 -2.15909662195e-04  2.29544856205e-03 -1.91677341935e-04 -2.89976780745e-04 -3.07148988736e-04 -5.00709359237e-04  5.01641730092e-03 -4.60088879135e-03  1.67026472990e-03 -3.75642963236e-03  1.53899362049e-03  4.49840050884e-03  1.96393291537e-03 -1.43818577688e-03 -5.12902594829e-04 -1.04372877476e-04  3.04152952198e-04  2.36293313166e-03  1.41769441295e-03  5.95286391251e-04 -2.61072538599e-03 -9.32084631775e-04  7.08219107877e-04  4.82588615145e-03 -2.28998682862e-03 -2.06991660496e-03  4.66660605377e-03  1.68767409192e-03  1.54655508762e-03 -4.81615394073e-03  9.72740724946e-04  6.59229703294e-03 -5.01920934069e-04  3.85245438972e-05 -8.82375647500e-03  3.56925678986e-04  2.11721218105e-03 -5.94819762765e-03  1.03113225576e-03  1.14591805700e-03  7.92328547651e-04 -1.68619903555e-03 -1.24033249336e-03  3.45473389195e-04  2.55057303779e-05  2.80443553035e-03  4.28587451120e-05 -1.90914963918e-03 -2.41258252803e-03  1.33488432979e-03 -2.79153055085e-03 -5.94334582470e-04  4.79182687938e-03 -5.66257018958e-04 -3.16815028726e-03 -3.31169817384e-03  1.45118772090e-03 -1.54615590230e-03  1.92569899589e-03  3.54057759688e-05 -5.22783870215e-03  2.33062304109e-03 -4.98105990981e-04  7.20329278551e-04  5.38207848596e-04 -2.86588483659e-03  3.37205845802e-03  1.14281128229e-03 -2.51201116350e-03  1.54645242120e-03 -1.78846007279e-04  1.95184886990e-03  1.30975365091e-03  1.93623841115e-03  7.54513601724e-04  9.17326885657e-04  2.27974884502e-03  4.93729208341e-03 -3.01145107245e-03 -1.07739150446e-03 -3.87190169306e-03 -1.71010175204e-03 -7.08294223866e-04  9.25998636422e-04  1.24555342239e-03  4.92223846347e-03 -9.43056283590e-04  2.37382485440e-05 -5.27117151941e-03 -2.45929937704e-03 -9.43512444979e-04  1.29596039898e-03  1.37963729517e-03  2.85897905118e-03  9.70061617480e-04 -1.43779346159e-03 -2.43425976887e-03  1.24121358268e-03  3.72241752619e-04 -3.40742392350e-03 -5.38524520279e-05 -9.07178064537e-04  1.13641514864e-03 -2.29134941183e-03 -1.19179627042e-03  9.40856792590e-04  2.94406886168e-04 -5.53224144042e-04  1.91421741989e-04 -2.99250052248e-03  6.04961550032e-03  4.87551004220e-03  1.16599669529e-05 -6.59418313204e-04 -4.78723967121e-03  3.42992243194e-03 -1.80425380806e-03  1.24046275344e-03 -1.80270693753e-03 -1.80310501104e-03 -4.71848830443e-03 -3.29021311992e-03 -6.30677438066e-04 -7.38039981024e-04  3.10281578770e-03 -1.07514701413e-03  1.77080568901e-03  6.09356664916e-04 -3.67321394103e-03 -1.38142596230e-03  3.00618695774e-03 -5.33263092549e-04 -6.70095479938e-04  9.18536108019e-04 -1.33449646521e-03 -2.06969810924e-03 -1.44187014226e-03  4.41627539228e-03 -2.11756125816e-03 -1.85153039229e-04 -2.48147767342e-03  1.56992547500e-03  1.14040279756e-03 -5.29030348765e-03 -3.92700345494e-03 -1.37303111871e-03 -7.09131846354e-03 -2.47661660626e-03 -5.10368486534e-03 -1.52742413961e-03  2.09859381937e-03 -5.32991946547e-04 -2.12338339704e-03 -1.16585246302e-03  3.73721834914e-03 -1.96239400577e-03  2.57705397973e-03 -1.64963238424e-03 -2.77185945482e-03 -1.06602279803e-03 -3.33585509046e-03  2.24880625772e-04 -4.89650500655e-05  1.88627675796e-05 -2.67013904514e-03  4.22733933432e-03 -4.98569397864e-03 -4.36558519077e-03 -6.19532245287e-03 -1.06484015235e-03  2.33664051000e-03 -3.63261783428e-03 -2.56492060791e-03 -1.33992737556e-03  7.42168176750e-04  1.55999230368e-03 -2.99988900459e-03 -2.37121444423e-03 -2.94149210099e-03  4.07277030557e-03 -1.21761336973e-03  1.83475215597e-03 -1.72270473699e-04 -3.97857242077e-03 -2.00127518815e-04
 2.20476995907e-03 -2.78455197501e-03 -1.14775854448e-03 -4.13051647681e-04 -2.43755967706e-03 -1.14825005980e-03  3.83339096627e-04 -4.25846351403e-03 -3.27765282572e-03 -1.87314803028e-04  2.50977741503e-03  1.64899798607e-03  9.78875835827e-04  6.48272410345e-03  3.30889689251e-03 -4.19569381591e-03  3.59296195729e-03  7.50353729655e-04  5.20167721662e-03  6.77934554279e-03 -2.83616523843e-02  9.32719474389e-03 -1.37098054139e-02  9.09224047344e-02  1.91264479455e-02 -1.20879696591e-02  5.51128675681e-03  1.05288029403e-03  1.51235260976e-03 -4.23770652072e-03  1.90296042972e-03  3.22183102825e-03 -1.35263308055e-03  3.15965944702e-03 -1.51769318452e-04  4.43550989993e-04 -1.51874272199e-03  1.82169979602e-03  4.35685487373e-03 -2.60643622555e-03  4.66460990659e-03 -3.68027055896e-03 -1.60897011566e-03 -6.60291988126e-04 -1.39011977520e-03 -4.67819194596e-04 -2.19074200134e-03 -3.43421818665e-04 -4.66724195051e-03  6.01138249859e-06  2.84312326530e-03  2.48448383410e-03  2.44540803054e-03  4.04651183629e-03 -3.18552469743e-03  5.89000935838e-03  2.43818402909e-04 -8.96837835412e-04  2.63337740379e-03  4.43812139706e-04  3.45336510251e-03 -4.11658211741e-03 -3.14634269919e-03 -1.91673650735e-03 -2.68602799661e-03 -2.13452870175e-03  3.28944305503e-03 -3.91930731719e-03  5.42150626931e-03 -1.41370362815e-03 -6.52952515906e-04  2.96530986321e-04  9.78007143849e-04  5.83799330041e-04 -1.99372932815e-03  1.95932128176e-03 -6.19420368665e-04 -2.71289832280e-04  2.55120253664e-03  1.47337044817e-03  4.49391370959e-03 -2.96041865158e-03 -8.88281831210e-04  8.62467650246e-04  3.98729676964e-03  7.01994785405e-03 -2.42073170511e-04  3.85800494664e-03 -1.06244545480e-03 -6.60380449551e-04 -2.24650622768e-03  9.04710799456e-04 -7.27262293604e-04  3.11167205744e-04  3.77219357582e-03 -2.87361963799e-03  5.12113373712e-04  4.46345182949e-04 -3.89584920210e-03  1.91317185345e-03 -3.14497272526e-04  1.66100754750e-03 -3.64694166181e-03  1.18250183617e-03 -6.12081840557e-04  4.13866665989e-03  1.69040810823e-05  1.51827062228e-03 -1.35742522997e-03 -8.65869028523e-04  9.11359770795e-04  9.47103756186e-04 -1.74670642602e-03 -2.18194869878e-03  3.24384387667e-03 -1.69096782902e-03 -4.79048353626e-03  2.85364037171e-04 -1.41667543488e-03 -5.12373079340e-03 -2.17663062124e-03  1.46655803395e-03 -2.15616075820e-03  1.12272610327e-03  2.13091552263e-03  2.03233862196e-03  1.67113684704e-03  4.45497557307e-03 -4.76368467387e-03 -1.51407242721e-03 -1.62705307901e-03  2.11941496924e-03 -2.08024362565e-03 -2.02888804180e-04  2.17585361113e-03  3.50110875221e-03 -3.95798631709e-03  3.34149062111e-04  2.52367313076e-03  4.49518479801e-03  1.41113830090e-03  9.85131240473e-04 -1.70827289934e-03 -1.91586305985e-03  5.61895782666e-04 -3.22673452675e-03 -9.45258195791e-04  6.91479213040e-04  8.14125808082e-04  5.18885320111e-04 -5.59892604070e-03 -1.70455314290e-03  2.62666741962e-03 -2.84406046894e-03  5.68687367510e-03 -1.44021887278e-04 -2.43002244701e-03 -4.38123549224e-03 -4.51551007544e-04  5.84642515861e-04  6.43108226735e-03 -5.72384944050e-03 -1.92206905600e-03 -4.15546328314e-03 -5.31024268801e-03  5.88630170258e-04  5.28637013869e-04  1.47444252081e-03  5.68262089385e-04 -5.93938341887e-04 -2.62293987627e-03 -5.80780991358e-03  2.34385958578e-03 -2.28222720940e-03  1.58514324393e-03  8.61066642112e-04  5.43946178078e-03 -2.08283936688e-03  1.07500481637e-03  4.43784035555e-04  3.52670911304e-03 -1.77045794587e-03 -2.46546996247e-03  2.92011786698e-03 -6.56925589406e-04 -1.38598440430e-03  8.10545783409e-04 -2.24763815410e-03  1.92209283943e-03  2.92783168478e-03 -3.87013112215e-03  4.04692409238e-04 -1.01546602554e-03  2.90294894138e-03 -1.19968083488e-03 -7.78187003005e-04 -1.24637478510e-03 -5.80263557902e-03  2.90922135075e-07  2.79058210909e-04  3.21667986871e-04  1.09252993782e-03  1.07170516460e-03  8.87897049509e-04  3.66022028927e-03 -2.57521904200e-03  1.18935041708e-03 -1.00922644353e-03  2.27152029411e-03 -1.80876215690e-03  1.59612487727e-03  1.87684041774e-03  9.53633128510e-04  1.12437507751e-03 -1.28740554559e-04 -2.27393655970e-03  9.73370136909e-04  1.83903167289e-03 -3.08008232170e-03  3.34523215286e-03  2.16209702944e-03 -1.12073826440e-03 -3.24511743797e-03 -2.05709644580e-03  1.11951204071e-04  2.19676762809e-03  2.64341092641e-03 -1.23197608975e-03 -4.30919490970e-04  3.22547691522e-03 -4.56916855124e-04 -1.03819940522e-03 -8.15237604097e-04 -1.65731749665e-03 -7.18524697388e-04  2.96100519403e-03  1.77051403183e-03  6.37630296157e-04 -3.40734653727e-03  1.55758356851e-03  8.05969076764e-04 -2.07077524229e-03  4.95199303525e-03 -3.22681417118e-03 -7.32964644113e-04  7.73108487101e-04 -1.16071169643e-03  5.54087365153e-04  2.15119428011e-03  1.35446764918e-03  1.08028091298e-03 -1.10616874331e-03  2.36399177618e-03 -1.85925533062e-03 -6.43815512528e-03  5.37035307952e-03  2.24329989333e-03 -1.03083666982e-04 -1.99818897691e-03  5.49176259802e-04  3.83403561808e-03 -2.33519823727e-03  1.18600867308e-03  5.17769709221e-05  1.76909009019e-03  3.24344222110e-03  2.57234434665e-03 -2.44675767588e-03  2.77150844921e-03  1.52263840521e-03 -2.65610216120e-04 -4.13813456588e-03  1.77658570008e-03 -1.55820965784e-03 -5.38929931724e-03 -4.95788344469e-03 -6.08574423278e-04  3.90424357300e-04  1.02004818548e-03  5.08362739522e-03  4.42594967295e-03 -2.96694702866e-03 -1.92586805475e-04  1.96885822703e-03  3.05377837225e-03 -1.31042571821e-03 -4.88194449550e-04 -4.07426180043e-03 -1.35595580949e-03 -7.43345230465e-04  3.92217538271e-03  1.39494609881e-04  6.78770884345e-03  2.24819930387e-04 -5.58789440874e-04 -1.46050980502e-03 -4.74837520646e-03 -5.91161792364e-03 -3.24112764991e-03 -5.70451594721e-04 -2.42915640066e-03 -1.88637685637e-03  2.09699595394e-03  1.80056361350e-03  3.40166439106e-04  7.74965201220e-04  3.43847733020e-03 -3.03559778535e-04  6.15307013182e-03 -1.03735287820e-03  2.43483591835e-03  1.83082175135e-03 -3.30631419360e-03  2.01963980568e-03 -3.62614217874e-03  2.08317568809e-03 -1.96120445682e-03 -2.02927497183e-03 -4.16923275963e-04 -5.55851709483e-03  3.86178601717e-03  6.66509202422e-03 -2.74765010738e-03 -3.47632373124e-03 -2.54648811236e-03  3.33407466132e-03 -1.66721538538e-03  2.82164345401e-03  5.06752718020e-03 -2.34189607406e-03 -4.55044179417e-04  3.75486927277e-03 -1.01607458276e-03 -2.42196254568e-03 -2.13915624510e-04  5.76847850138e-05  2.71426586693e-03  3.32616141052e-05 -5.76593882539e-03  9.17389015475e-04 -3.26122063080e-04 -2.59423834266e-03  2.74181061725e-03 -3.03468142082e-03 -2.46543923279e-03 -6.02221095455e-03 -3.86627070430e-03  7.78116335040e-04  1.29987051475e-03 -1.82548675812e-03 -7.83722513720e-05 -6.35207693275e-05  6.62592509429e-04 -8.28532011640e-04  1.49546610336e-03  7.90444053565e-03 -1.37720415582e-03  3.44510673933e-03  3.97008841660e-03  5.54696101496e-03 -3.22532558528e-03  5.01753005306e-03 -4.68889624740e-04  2.51143826219e-04 -2.64745653638e-03  3.30356410131e-03  6.33074944594e-03 -6.00693341831e-03  1.82274916810e-04 -5.29439031882e-03  2.38020841953e-03  9.01151449590e-06 -1.22921158643e-03 -3.05985886785e-03 -2.54346248433e-04  3.06106027457e-03 -2.59053262355e-03  5.30115585343e-03 -3.67903500134e-03  4.15776329720e-05  1.47428480724e-03 -2.69073554399e-03 -4.38416505331e-04 -3.90647440519e-04 -4.05118169786e-03  9.57170506621e-03  1.36331042647e-03 -2.48636654978e-03  4.79186831659e-03  2.53195017237e-03  1.00843701996e-03  1.16712528412e-03  1.46889931526e-04 -5.12039742837e-03 -2.36068789442e-03 -3.92717203720e-04  3.10427476330e-04 -2.23085729991e-03 -4.27376949772e-03 -2.12398375471e-03 -1.18046599750e-03  1.59517717175e-03  1.31883107873e-03 -2.57357738620e-03  1.74601984502e-03 -4.52503255266e-04  1.72546763180e-04  3.67298759655e-03  1.27050159526e-03 -8.97324908945e-04  4.14869285998e-04 -3.84087741555e-04 -1.16849226833e-03  2.92321860182e-03 -9.69888259025e-05 -1.61221975720e-03 -4.43536722549e-03 -2.62836958800e-03 -2.95705134770e-03 -5.51501882768e-04  1.06514137604e-03 -3.77050146821e-03 -1.94473825227e-03 -1.88702400801e-03 -6.48227166269e-04 -6.54533844053e-04  1.74698822568e-03  1.54498110541e-03 -8.58446965975e-04  1.16726369213e-03  1.87530740166e-03 -6.95864083444e-06 -3.71298361416e-03 -4.20864662381e-03 -2.74589275643e-03 -1.16484437840e-03  2.36294803525e-03 -3.00082380125e-03 -4.26867393775e-03 -5.50331441188e-04  1.44363614212e-03 -6.89238962416e-03  2.67560953895e-03 -4.73764963144e-03  1.75782318310e-03  3.92335265299e-03 -8.52549201619e-04  8.41323265102e-04  3.14513817755e-03 -4.00964614193e-04  2.15557005643e-04 -3.23348885954e-03 -3.50458039383e-03  1.72888515222e-03  1.12720391187e-03  1.29911378563e-04  1.54323791559e-03  1.03777025692e-03  3.84288089451e-03 -1.58328542637e-03 -3.69776190706e-03  2.02281343836e-03  6.04754842585e-04 -3.04983136904e-03 -2.41467855624e-03  2.90502721600e-03  3.11468388294e-03 -2.13937283606e-03 -1.94387146620e-03 -2.83673115238e-03 -4.28603514057e-03  5.07553648266e-03 -4.96410923480e-03  1.74597704305e-03 -2.02805829881e-03 -4.07057521675e-03  1.04416533018e-03  5.64986858891e-03 -2.67153375098e-03 -3.50246588003e-03 -2.47486861819e-03  1.28131419341e-03 -2.11253685655e-03 -3.03110676290e-03 -6.30282179256e-04 -3.90983319311e-03  1.36644497950e-03 -3.16257308754e-03  3.41998882275e-03 -9.83362005097e-04  1.87407571298e-03  1.05082652825e-03  3.21561111337e-05 -1.35755247522e-05  4.35395714305e-03 -2.51187456903e-03  2.42897693598e-03  4.78663778732e-04  6.30850124950e-04  2.69037423795e-03  2.07607405354e-03 -1.18551787939e-03 -9.69241904069e-05  1.64926989343e-03  7.48708535369e-04  1.74787091887e-03  2.65414897938e-03  8.79687053357e-04  4.03792803466e-03  1.48175129219e-03  3.44134703040e-03 -1.38207363568e-03
 9.76708149548e-04 -5.08125352164e-03 -1.32366746799e-03  7.64187620076e-04  5.66955774166e-03  8.13640940343e-04 -1.44437661351e-04 -3.23388960347e-03 -3.06723600184e-03  1.69905763163e-03  3.78868752666e-03 -1.96377873490e-03 -3.06183305938e-03 -3.25433239673e-03  1.18179601632e-03 -2.88273149658e-03  3.56373384590e-03 -1.95481001062e-03  1.01517764790e-03 -9.82934964498e-04 -1.83427171065e-04 -2.19517084804e-02 -2.09171066662e-03  1.91264479455e-02  1.25833984545e-01 -4.17750013770e-04  1.41903326223e-02  2.34269507403e-03  1.04145328229e-02  2.28908506481e-04  2.15901630027e-03  5.54100991756e-03 -6.43820943684e-03  4.14820427206e-03 -2.90673843084e-04  1.22116130265e-03  1.72388156224e-03  2.41902430350e-03  2.03838393184e-03  1.15273861040e-03 -1.37284421585e-03 -4.96744622547e-03  8.17253907018e-04 -2.58509407840e-04 -4.33697620240e-03 -4.54519786314e-04 -4.88860603424e-04 -7.73384636693e-04 -3.58593491747e-03 -3.47008139912e-03 -1.26039606421e-04  4.54980730564e-03  6.86348758608e-04  3.14793575257e-03 -1.52265014383e-03  7.27070697942e-03 -2.35282679601e-03 -2.10817294767e-03  7.54596770571e-04  2.05668786459e-04  5.95635295057e-03  9.39021198610e-03  6.12755466483e-04 -2.46734233212e-03 -2.74645950416e-03 -7.72575924259e-03  6.45783041973e-03 -1.66130979358e-03 -4.43911651767e-03  2.28834127391e-04 -4.23051185899e-03 -3.09550226843e-03  3.21670011825e-04 -7.70257811363e-03 -3.37888817454e-03  7.45617321406e-04  3.07756550392e-03  1.84645515733e-03 -1.42248798805e-03  1.73218448644e-03 -1.34992867503e-03  3.65694378935e-03 -1.27431348880e-03 -3.82682111472e-04  6.50400385296e-03  4.20719929173e-03  4.56058282051e-03  2.42106875529e-03 -6.35843273520e-03 -4.07803505080e-03 -2.27815199414e-03  5.62202295599e-03  8.57007226032e-05  2.06783687890e-03 -2.06737635552e-03  7.27017073029e-04  4.09196079563e-04 -2.37755031693e-03 -3.93122129514e-03  3.30659177890e-04  2.64730071822e-04  1.33076849946e-03 -5.18788276473e-03 -2.27945170621e-03 -5.70171608081e-03  4.30049579140e-03 -4.92428756692e-03 -3.33019316645e-04 -1.50321919879e-03  3.67488677138e-03  2.10762942130e-03  2.82211925407e-03  4.16931934927e-04 -5.79431133406e-03  1.14738723183e-05 -4.27812608732e-04 -2.04601466566e-03  1.23808626383e-03  2.12928996455e-03 -2.91184506236e-03 -3.01337438584e-03 -1.66649423139e-03 -1.80039701681e-03 -1.54217828371e-03 -2.97926378209e-03  4.11018866672e-04 -1.09252851003e-03 -9.50419973763e-04  2.98585351758e-03  3.19624661166e-03 -2.38893921425e-03  1.53620429917e-03 -3.73019387969e-03  1.91951147491e-04 -4.48393307208e-03  8.29899678218e-04  3.53060299065e-03  1.18263256031e-03 -2.83424674214e-03 -7.13343564940e-04 -1.46822533108e-03  2.10084955387e-03  3.47808599867e-03  4.66284924081e-04  6.37378749781e-03  4.67702921620e-04  4.87096430314e-03  4.73798903245e-03 -6.36279765589e-03 -8.61704924807e-04 -5.41682105718e-03  2.15445338295e-03 -1.89223791930e-03  2.58327477683e-03  8.03560847139e-03 -6.25091516649e-04 -2.31608048196e-03  1.76810553243e-03  1.85624283779e-03 -2.08053919027e-03  3.85237532247e-03 -9.99432127113e-03  3.96831115774e-03 -8.27101126851e-03 -6.34574376516e-03 -1.86520768181e-03 -2.57199675503e-03 -1.13452619367e-03 -2.47195388454e-03  1.15619646518e-03  1.06394068800e-03  4.14845221699e-03 -4.80486771174e-03 -9.19326613568e-04  4.25265290030e-03  4.70817857549e-03  2.16601340832e-04  1.75373192128e-03 -1.12581426001e-03 -9.22299942713e-04  3.23724416100e-03 -1.01612183034e-03 -2.63451687333e-03  5.32644838411e-03 -4.72773189898e-03 -4.69448835118e-03 -7.51737450477e-04  2.27724776675e-03  4.92573805842e-04  2.90549893394e-03 -4.37344056596e-03 -2.61458621970e-03 -7.18775429093e-03  6.16018378792e-03  8.09835929470e-03  5.97392167922e-04  1.69406600721e-03 -6.02842782027e-03  1.08133197191e-03 -1.54134324226e-04 -8.69206536073e-03  9.91621313623e-03 -4.38112758431e-04 -4.09851230324e-03  4.06879977886e-04 -1.85568157152e-03 -5.32894392822e-03 -3.40536105486e-03  5.80685542215e-03 -3.45031090228e-03  9.18350581328e-04 -1.55621696839e-03  4.62602670060e-03 -7.54106213071e-03 -1.75429024096e-03 -2.14129443364e-03  3.73557685510e-03 -2.15767244661e-05 -4.05196810320e-03  1.15876213649e-03 -1.67906823382e-03 -5.19776060713e-03 -3.28173311607e-04  5.40399071977e-03 -1.59389118331e-03  4.08921220361e-03  5.84260660363e-03 -2.75124092391e-03  1.90104262572e-03  4.80143727599e-03 -8.14561235131e-04 -5.71331169151e-03 -5.92747806994e-03 -6.92986375354e-03 -1.61057297049e-03  8.30676439802e-04 -1.96317106737e-03 -3.81822632907e-05  2.36153685324e-03 -8.08613936984e-04 -1.63772234534e-03 -3.94465158159e-03  4.93679196387e-04 -6.27758523574e-03  6.88605028179e-03  8.33711554361e-04 -1.80416684952e-03 -1.70896657359e-03 -8.63261240185e-04 -1.83842702654e-03  3.16016825911e-03 -3.48035385336e-03 -5.56905492391e-03 -1.58659693144e-03 -2.06564554104e-03  6.88507792723e-03  1.98390515650e-03 -2.23579601298e-03  2.13322525012e-03  1.81881354315e-03 -3.97535232366e-04 -3.20810837615e-03  5.43461861613e-04 -9.92501802513e-04  4.28417681073e-03  3.49641779537e-03 -4.30818159575e-03  1.10817567780e-03 -2.36879939008e-03  3.78893625169e-03 -2.06380957705e-03 -2.45701114347e-03  3.78518807424e-03 -1.28371700593e-04 -3.69317273474e-03 -2.06027940767e-03 -2.84787866618e-03 -7.10068543839e-04  7.43949954633e-03  2.31765410017e-03 -5.00044359704e-03  5.70081788182e-03 -1.88901189939e-03  4.83763179988e-03 -9.51120812478e-04 -6.05806457615e-03 -4.60428736051e-03 -8.15734540089e-03 -5.18380637707e-03 -9.05021933112e-04  2.65387105337e-03  1.88144464715e-03  1.66173900357e-03  9.65306658396e-04  2.57608908013e-03 -2.36996294841e-03  2.30103044135e-03 -5.13796244162e-03 -7.46626876584e-03  4.71633604628e-04 -1.43175792590e-03  1.23605992536e-03  2.08848173510e-03  5.59022764485e-03 -2.19823666393e-03  6.67415041944e-04  4.33537768599e-04 -6.84870594701e-03 -5.04311659454e-04  2.65053920775e-03 -1.00808053642e-03  8.17991217385e-04 -2.03631023216e-03  9.09352626985e-04  7.53369927820e-04  5.81974476875e-03  2.12610890786e-03  1.03605276010e-03  4.33998170239e-03  2.35116118318e-03 -6.21839318502e-04  1.14002031954e-02  4.37172861014e-03 -4.79888637162e-03 -2.76516551814e-03  3.54092852970e-03 -5.16244047493e-04  3.48407055088e-03  5.95001227941e-03 -2.52064292111e-03 -1.45823522297e-03 -1.79355704054e-03  1.26022703150e-03 -5.61321403725e-03  2.36911076906e-03  8.20929696668e-03  6.65125561733e-03 -1.54763361371e-03 -1.04816640758e-02  3.29824995339e-04 -5.60987964808e-04 -1.23564464442e-03  2.56274834816e-03 -4.40137835573e-04  2.05626139978e-03 -1.24179566224e-03 -1.12915483935e-03 -1.56628462860e-03  1.02172037566e-03  3.52580788894e-03 -6.50680319290e-04 -5.98491862735e-04 -2.80861412652e-03 -1.41460256255e-03  1.76254095638e-03  2.44188016526e-03 -2.33945567338e-03  3.99891667907e-03  6.14345354822e-03 -2.44821039526e-03 -3.26915017777e-03 -1.48047784087e-03 -5.05578915444e-03 -7.86780537656e-05 -9.35747155056e-04 -1.07751078937e-04  2.24868697409e-03  6.76571117232e-03 -1.65658440952e-04 -7.13689074044e-03 -2.62443920382e-03  1.29540935209e-03  2.56997824066e-04 -1.49924670299e-03 -6.53935179334e-04 -2.07310773539e-03  3.53297156586e-04 -5.89064930053e-04  3.08079951942e-04  4.33602845574e-03 -8.08459653136e-05  2.63827825928e-03  5.96252071882e-03 -1.07242613309e-03 -7.42333928558e-04  5.45536029910e-04 -6.27248541394e-04  5.09511377586e-03  1.32157334904e-03  3.92213935585e-03 -7.06885352996e-03  2.26013209327e-03 -9.99345874444e-04  3.75364285053e-03  6.93019542084e-05  6.15816742174e-04 -4.61474594792e-03 -7.27072164820e-04 -8.50358221692e-03 -6.30208923322e-04 -2.51452768636e-03 -2.89765065389e-03  4.91049631994e-03  3.70090161602e-03  4.66839996280e-03  4.09164912467e-03  2.50018676737e-03  2.57929141836e-04  2.39559461601e-03 -5.44602586601e-05 -2.12985817801e-03 -4.77007994048e-03 -3.28213049433e-03 -1.15574936233e-03  2.71315367466e-03  1.07595002987e-03 -2.27915351030e-03 -3.62336052357e-03 -4.31521593497e-04  1.31244374024e-03  1.02586589234e-03 -2.08455056735e-03  2.91578811431e-03  2.78190898358e-04  7.17764648300e-04 -8.40695429312e-04 -2.01718590436e-03 -2.24187073156e-04  4.21626475350e-04  1.21286566322e-04  3.17252343210e-03  2.58528911136e-03 -7.15455980982e-03 -4.79102853328e-03 -5.06114195516e-03  1.68388584843e-03  4.07378516898e-03 -5.79063882950e-03 -1.51560819004e-03 -4.48831499072e-03  9.59508053490e-04 -1.40925341584e-03  4.73968875957e-04 -9.38931431173e-04  6.39401504728e-04  2.08352809782e-03  5.49853903642e-04 -2.34377503295e-03 -3.27023453390e-03 -2.39160348228e-03 -1.66038709372e-03 -4.13299594362e-03 -3.79562386088e-03 -2.39898519962e-03  1.61812090506e-03 -3.32024625546e-03  3.12450716428e-03  6.91809932994e-03  6.69472806097e-03 -3.17804070265e-03  3.66816463306e-03 -1.96569711812e-03  2.61329556293e-03 -4.54946399395e-03 -2.30916546748e-03 -2.69616258350e-03 -3.01493629167e-05 -1.03558681678e-03  1.03423991050e-03  3.71851955832e-04  1.63129855230e-03 -1.43516884304e-03 -4.41729349781e-03  1.02379076224e-04 -3.43326224620e-03 -4.10302136163e-03 -2.15601579614e-03 -2.27508499587e-03 -6.83297622283e-03 -5.74223541792e-03 -8.27636568120e-03 -4.28293249438e-03 -2.12021953702e-03 -4.35435640903e-03  2.44744069928e-03 -6.20724806535e-04  5.54317745346e-03  3.93848771629e-04 -7.71870004563e-04  2.34863051908e-04  3.77054541208e-03 -9.48042241574e-04  5.08940085356e-03 -6.92060017634e-04  1.69049172955e-03 -5.17082787185e-04  5.27594572283e-03 -2.36653677998e-04  2.53877106730e-04 -3.22555098418e-03 -6.72734854469e-03  4.26805525208e-03 -6.79217683298e-03  2.39505990773e-03 -1.12517195595e-02 -3.40326371255e-03 -1.83894994289e-03  1.61814127281e-03 -2.09594243800e-03  2.14565067039e-04  1.73116019225e-03  1.39563930528e-03
-5.00219455582e-03  4.40381879990e-03 -8.52631136794e-04  1.39332102589e-03  5.06475740439e-03 -1.02811478975e-03 -1.04529578268e-03  2.53504122735e-03 -2.11370308124e-03  6.41711117502e-04  8.03709367305e-04 -3.40838447638e-03 -1.23194979532e-04  4.24249798034e-03 -1.96159701851e-03  2.57226326568e-03 -3.93417898487e-03  2.89763531996e-03 -2.04126979658e-03 -2.94053390714e-03  3.54412895547e-05 -4.85044613270e-05  1.04995371325e-02 -1.20879696591e-02 -4.17750013770e-04  1.18215500639e-01 -8.10272874190e-03 -1.19099209183e-02 -6.09733108745e-03  1.34165726076e-03  1.10480919464e-03 -5.59133209717e-03 -3.35444748784e-03 -3.06541120004e-03  6.60634440691e-03 -1.23959646942e-03  3.79458171172e-03 -8.03659626917e-03  3.01808823070e-04 -3.48058780089e-03  4.26276189368e-03 -1.21128162289e-03 -7.12560982752e-04  3.40894511624e-04 -1.74994584069e-03  3.20075709679e-03  3.39666538659e-03  6.19353643319e-04 -6.59093546781e-04 -1.92660568700e-03 -1.67930493405e-03 -2.08766984399e-03  3.24406379363e-03  1.50730232947e-03 -2.09404739823e-03 -4.99851996386e-03  1.05766421624e-03  6.40413327497e-04 -8.21208429719e-04  1.78828103837e-03  9.11053468213e-04  6.21761051274e-03  1.87434504102e-03  6.86331040171e-04  1.94595668114e-04  1.03069199659e-03 -2.19819245749e-03 -3.71173157254e-03  1.13986669967e-02  5.51227407015e-04 -9.30141057748e-04  1.36482055045e-03  2.60647381713e-03  1.41528791573e-03  5.07553449119e-03 -7.20005937636e-04  1.55028389916e-03 -2.08829773908e-04 -3.44933538584e-03  4.05802104499e-03 -2.40464885233e-03  6.58749599024e-03  1.73947407692e-03 -2.41907409150e-03  7.48555799349e-04  8.01147611004e-04  1.73565614973e-03  8.60507337424e-04  5.34469906846e-03 -3.81220237599e-03 -4.48074935136e-03 -2.82966027004e-03 -1.29839836518e-04 -3.29912673788e-03  1.52275958211e-03 -4.14223488408e-04  1.56183550846e-03 -1.13640448086e-03 -1.59789753081e-04 -1.34996479228e-04 -2.12038510886e-03 -8.32213476772e-03  2.00434998657e-03 -9.19562083520e-04 -2.02638224260e-03 -2.94135553789e-03  1.07813930397e-03 -2.72463449405e-03  2.09490179684e-03 -7.80000710596e-04 -4.35485163817e-04 -9.02717566785e-04  2.32814476718e-03 -1.19537217561e-03 -2.26029673561e-03  6.36928342659e-03 -1.45512685749e-03 -5.24271783337e-03  3.88938827059e-03  1.54018232873e-03 -7.19110052041e-03 -3.43084619869e-03  2.91074113578e-03 -1.56668213668e-03  1.26021000453e-03  9.82266129752e-04 -1.11506995977e-03 -3.12893111768e-03 -2.05979823393e-03  3.22566024573e-03 -4.17471404559e-03 -5.07763004838e-03 -1.84580901085e-03  4.32491600388e-03  5.95057493453e-03  5.69922968803e-03  2.41065024280e-03  2.84082551946e-03  3.64058149938e-03 -8.98585383123e-04  1.78887464704e-03  3.14271558172e-03 -1.45167982206e-03 -2.32246272317e-03  4.38613393028e-03  1.49366311188e-03  3.46329860656e-03 -3.50451542496e-04 -3.12907210415e-03  7.61578078965e-04 -6.48472044426e-04  3.43545541760e-03 -1.00649759184e-03  4.00719435112e-03 -8.54759041540e-03  5.05843678155e-04  3.12749606985e-03  5.48349029688e-03 -3.30104483892e-03 -5.13270865475e-03  8.49351399401e-06  4.49642353100e-03 -2.73377455142e-03  8.39995506626e-04  4.58827517565e-03  6.68357857745e-03 -1.50941448456e-03 -2.74220319121e-03 -4.72990972480e-03  5.66351928590e-04 -2.83688517232e-03 -3.51484503906e-03  2.97744580194e-03  4.21690503915e-03 -1.12007205343e-03 -2.37304303287e-03  1.96502738197e-03 -1.66973843000e-03  4.96636206866e-03 -1.76114071700e-03 -1.07445690425e-03  1.21956450109e-03  1.09318342495e-03 -8.52730882310e-03 -1.35317605800e-04 -4.45279715375e-03 -5.15205078535e-04 -2.95800765879e-03 -6.50232728974e-04  5.20475239679e-03  1.41603372344e-03  1.07803662179e-03  5.96240406047e-03 -2.32684643690e-03  2.09115732989e-03  3.73757125774e-04  1.39489716019e-03  3.40695840367e-03  1.57531940146e-04 -1.05792908085e-03  5.39250577561e-04 -4.56367477901e-03 -6.17743429878e-04  2.40441774462e-03  1.20922875555e-03 -2.21623493281e-03  1.28800623885e-03 -6.47744741553e-04 -3.17327798727e-04  1.16806270610e-02 -3.22938870263e-03  4.56036136339e-03 -7.29742584495e-05 -6.41735373992e-05 -6.96176833540e-04  2.13704773720e-04  1.53124823930e-03 -2.75353143579e-03  2.66936358256e-03 -5.87298547024e-04 -2.00678976166e-03  2.36982705502e-03  3.12164383463e-03  4.64279040114e-03  1.99367303535e-03 -1.46039443372e-03  1.86091422376e-03  1.51293803844e-03  4.74498508421e-03 -6.64386017635e-03 -2.08878567193e-04  9.45375800208e-03 -2.67935915005e-03 -2.25211834557e-03  9.91662695913e-04  4.97375338596e-03 -9.46576455056e-04 -1.86434687451e-03  5.15860855176e-03 -3.75171514588e-03 -4.70820427423e-03 -3.46003777093e-03 -4.22499921153e-03  4.27433105499e-03  1.93912135884e-03  1.13698713168e-03  1.16552745569e-03 -5.24216073586e-03  9.86099760701e-04  2.56683900789e-03 -3.31651668946e-03 -3.64125586102e-03  4.19316161769e-03  3.58401082381e-03 -9.56157025364e-04 -2.16701594074e-03 -2.02938618438e-03 -6.29063586788e-04  2.06857369602e-03  8.49039658775e-04 -2.68684925163e-03  1.39070824852e-03  2.76835361559e-03 -5.21318071420e-03 -1.04429534518e-04 -2.85475852055e-03 -1.98856562548e-03  6.26733937952e-04  1.33397302403e-03 -4.01426107162e-04 -2.61040186362e-03 -2.46380831166e-03  8.04523240238e-03 -6.97359949131e-03 -4.35302714912e-03  5.47897603485e-03 -5.59875187863e-03  1.31579003350e-03  8.20283325175e-03 -2.34487101786e-03  4.21998475811e-03 -3.40517932569e-03  8.17448040360e-04 -4.62026382807e-03 -1.80974362928e-03  1.88946908852e-03  5.74777081071e-03 -3.55215089484e-03 -6.83874657880e-04  1.74023135772e-03 -5.51577249448e-05  2.46327843078e-03 -1.65939461372e-03 -2.99097668017e-03  2.04928403016e-03  2.39716621209e-04 -3.89427300597e-04  2.30105881756e-03  1.02869285181e-04  4.76042129506e-03  4.61748495551e-03  6.67457657930e-03  2.57695028391e-03  1.72406919902e-03 -1.60460200797e-03  2.96900101687e-04  3.44433566395e-04  7.61945589674e-04  6.60699633974e-03 -1.22983169868e-03  3.17194413972e-03 -6.78017767363e-03  8.88532153831e-03 -2.38216604375e-03  7.28807284580e-03  2.89174192696e-03  2.66983231762e-03 -2.99247606901e-04  5.61318629126e-03  2.71300802391e-03 -7.72543959616e-04 -1.04913900155e-03 -3.30649858235e-03  3.60673519741e-04  2.11338960024e-03 -1.74663471880e-03 -2.42327871495e-03 -1.46500138212e-03 -2.53909984178e-03  1.46922657097e-03 -7.20704435198e-03 -8.49337496879e-03  2.05852545057e-03  2.56371033867e-04  8.24995167534e-04  1.01110736289e-02  3.45169441815e-03  1.06727505191e-03  1.21669328284e-03 -2.06908604083e-03  1.12347470576e-04 -1.74717047011e-03  3.08598365167e-04 -3.03050402217e-04  3.21150857142e-03  2.97358572436e-03 -9.87763718267e-04 -3.33965837273e-03 -2.54439195478e-03  3.49037787429e-03 -3.50515745912e-03 -5.72178273245e-03 -8.75616027232e-03  2.32899271846e-03 -2.31369046839e-05 -6.57758812542e-03  3.71047377833e-03 -3.78966494477e-03  1.77627466508e-03 -3.73024966949e-03  4.60132775525e-03  8.81480100299e-04  3.76210038929e-03 -1.71563444414e-03  1.14741347075e-03 -1.01998355823e-03 -4.64904239214e-03  4.19368111088e-03 -3.18485414721e-03 -4.74847151888e-03  8.84288835489e-04  1.22130868032e-03  1.06750420031e-03  2.20621904452e-03 -2.34067236608e-03  4.26065764313e-03  4.91481241651e-03 -4.36923452867e-03  4.69554679475e-04  3.12913170680e-04 -2.70545049193e-03 -6.28629677871e-04  2.04659590853e-03 -4.27974164776e-03  4.39802126998e-03 -8.15071402121e-03 -2.36138363068e-03 -8.50033312914e-03 -3.07748428935e-04 -2.36560814318e-03 -2.24755177625e-03 -8.79701698366e-04  1.43477973915e-03  9.31480528371e-03 -4.00242880669e-03  3.78807057831e-04 -4.84471008546e-03 -2.34978691823e-03 -3.68731811889e-03  3.60723649891e-03  1.71047875409e-03 -2.91204091739e-03 -1.27841293617e-03 -2.54012418179e-03  2.19962157181e-04  9.69909264318e-05 -2.03731601934e-03 -5.59269269807e-03 -4.96031107477e-03 -3.41283814614e-03 -1.96206656399e-03 -1.11304279870e-03  6.53093530065e-04  3.19153238154e-03 -2.76849852299e-04 -2.72923784143e-03  1.90297047504e-03 -5.70760725978e-03  4.89844230064e-04  7.00999515391e-03  8.71979831610e-03 -6.87853080054e-04  1.01599156172e-03  1.47616825670e-03  7.23908967164e-03 -9.28003133685e-04 -5.72886668318e-03  8.98590624096e-05  1.68463699452e-03  1.12024370886e-03  2.31993748631e-03  4.41431172605e-04 -2.44795255395e-03 -3.48214114642e-03  4.74870582532e-04  2.60813722433e-03  2.03644313246e-03  2.85526075958e-03  3.54775212325e-03  5.27489392148e-04  1.20516363835e-03 -2.14034915992e-03 -1.53101631542e-03 -1.28510109995e-03  3.35223971239e-03 -7.30674996988e-04 -3.58823309543e-03  6.28438537504e-03  5.54215142714e-03 -1.83336208712e-03  6.45642174602e-05  4.11574385022e-03  7.61964115255e-04 -3.19728559634e-03 -6.30275538583e-04  6.32944492134e-03 -4.63988044333e-03  4.33679971135e-03 -1.67730302971e-03  6.23634209080e-05  6.24059580060e-03  2.74205789879e-03 -3.23420478262e-03 -4.55953839219e-03 -1.64246085512e-03  5.03257393875e-04  3.56547083973e-03 -3.64460557849e-03 -2.90910158084e-03  4.87942248490e-04 -3.41519177677e-03 -1.52257954075e-03  1.58697281817e-03  2.24900761870e-03 -3.12113773808e-03  2.88225795372e-03  8.30618924196e-05  2.06564037187e-03  1.79063023583e-03 -1.55100738422e-07  8.16893368430e-03  4.79027865639e-03  3.13029736130e-03  4.06889893568e-04  5.64228684148e-05 -5.11864750711e-03 -3.54670600263e-03  5.13222379026e-04  3.97005094424e-03 -1.20616329366e-04  1.22662658202e-03 -1.28279128859e-03  3.84985895956e-03 -2.89157924771e-03 -3.38987438315e-03 -3.38702435118e-03  7.48292558580e-04  1.46352567719e-03  5.14226413932e-03 -6.77785018371e-03  7.11758831634e-03  1.56744873880e-03 -7.23592125158e-03 -1.27965165876e-03 -9.54595997633e-03 -1.19800509995e-03 -3.98952224782e-03 -2.09258103230e-03 -5.13447752951e-03 -3.98801605096e-03  3.10136961197e-03 -3.23354850267e-03
-1.30820578015e-03 -2.08433149098e-03 -2.74419182457e-03  1.40324786450e-03  1.51471439513e-03  1.55763855452e-03 -1.42248283778e-03 -1.49016178707e-03 -5.67497428988e-03 -5.79330777415e-04  6.47961271109e-03 -1.89876734759e-03 -1.49705631695e-03 -7.66200053150e-03 -8.18417984185e-03  2.34903355680e-04  4.37268384053e-03  5.92757789982e-04  3.02863772158e-03 -1.59001849026e-03 -5.24827918998e-03 -4.48842872542e-03  4.46023300994e-03  5.51128675681e-03  1.41903326223e-02 -8.10272874190e-03  1.11562039311e-01 -1.43649343714e-02  5.25544467983e-03  2.06382960988e-03  2.43463117651e-04  7.34267833518e-03 -8.32639128173e-03 -1.50849479078e-03 -1.52081886672e-03  1.13613557386e-03 -1.88889139626e-04  1.68567775160e-03 -1.57351533775e-03  5.05790222231e-04 -2.42970892821e-03  4.92812590777e-03  2.36030242771e-03 -1.77470108198e-03 -4.16029371986e-03  2.65942258508e-03 -4.31236749334e-03  6.33540139520e-04  1.23551771584e-03  9.97111351486e-04 -1.86187738835e-03 -3.04135387683e-04 -1.78186481529e-03  4.51059967726e-03  1.14777684091e-03  9.36396254256e-04 -1.83800444434e-03 -4.32916253740e-03  3.58488877957e-03 -2.79963469560e-03  2.61766114650e-03 -2.20900526234e-03 -2.86619747237e-03 -2.84237388832e-03 -1.80433194136e-03 -1.66086937173e-03  5.09638905595e-03 -1.43456812930e-03 -8.18213955543e-04  1.02940233552e-03  3.66385064319e-03  1.19158955211e-03  5.09631958187e-03 -5.78386144161e-03 -2.03234434869e-03  4.75586660177e-04 -4.84931254037e-03  2.62945754941e-03  3.74022430097e-03 -1.05357420719e-03 -1.49978415927e-03 -4.15329107895e-03 -2.06840479315e-03  4.22167600145e-03  9.50014146243e-04 -2.38429246934e-04  2.52574111605e-03 -3.46878878005e-03 -5.36543548229e-04 -1.16349960507e-03 -1.80273149206e-03  3.80224204465e-03 -2.40717787188e-03 -2.81048354337e-03 -1.74977964566e-03  2.95036226052e-03 -2.21554239855e-03 -1.53279137389e-03 -2.38950001493e-04  3.68633117857e-03 -3.42476278483e-03  1.04485692301e-03 -4.95255527256e-03 -1.83222917377e-03 -3.89981720058e-03  2.58775356301e-03 -8.01179004755e-03 -9.67872666214e-04 -1.14504369662e-03  5.40570889544e-03  3.74202189893e-03  1.40814762920e-03  6.63452392797e-04 -1.26048658556e-03  5.94398542921e-04  1.37520148916e-03 -2.75961132031e-03  9.97782032978e-04 -4.59597347485e-04  3.38780048504e-04 -4.59617878382e-03  3.16965407389e-04 -1.75226093317e-03 -2.47816407155e-03 -3.50088080580e-03  6.35344211179e-03 -4.79958536940e-03 -1.18491935705e-03  3.01035444646e-03 -1.58524020696e-03  4.65500898755e-04  3.58276210422e-03 -1.74555661565e-05 -3.00440227542e-03  4.80118718756e-04 -1.77775014845e-03 -5.50370911590e-04  1.14923873641e-03  2.34498970306e-03  1.48962706513e-03  5.73963990062e-03  1.42735322872e-03  2.17106183436e-03 -8.30234741738e-05 -1.89565546846e-03 -3.12746047524e-03 -3.23559949842e-03  2.88843891630e-03  1.46223220400e-03  1.87301468479e-03 -7.50743523294e-03 -2.78730800289e-04 -2.32565806603e-03 -5.85069814415e-04  3.14101878298e-03  3.78365035605e-04  2.13552279163e-03 -1.94530992817e-04  3.76540112585e-03 -1.54452753448e-03  7.83269404831e-04 -5.03721984787e-03 -2.58391359345e-03 -1.50524320092e-03 -6.00305218295e-03  2.08311428387e-03  1.03175074707e-03  6.29715008818e-06  9.77051771700e-04 -3.54882146186e-03  9.03730286704e-04  1.07791240610e-03  2.52177606475e-03  3.07155888469e-03  1.83044214076e-03  2.22707901879e-03  2.23036915048e-04 -8.73568937402e-04 -7.67610969546e-04 -4.18687846776e-04  3.38805684031e-03 -2.06717409567e-03  1.45947629654e-03 -7.62597486836e-04 -7.07377838683e-03 -2.21274943067e-03 -1.02297218661e-03  3.80997403596e-04  5.21786622404e-04 -3.04238441550e-03  8.17298843470e-04 -1.17984735283e-03  5.27940016043e-04 -3.71819697603e-03 -6.81984926385e-04 -9.55724144250e-04 -7.42056192850e-03  5.43327719284e-04 -9.25232591606e-04  1.22383866531e-03 -3.84282967501e-03  3.92503506976e-03 -1.48131888182e-03 -3.73362206484e-03 -1.49617651451e-03 -1.91793847273e-03 -2.42472562817e-03  4.10751530368e-03 -4.57065739876e-04 -3.78031501483e-03  2.04911314102e-03 -2.10765691682e-03  7.11002820672e-03 -5.79998281786e-03  2.15570658504e-03 -2.59979767400e-03 -3.91541540370e-03  1.26338281670e-03 -2.29130761121e-03  5.51506136335e-04  4.69302322040e-03 -3.53389791862e-03 -3.25293094222e-03 -1.69182955654e-04  2.42105025420e-04  3.58151521114e-03  4.60419574773e-03 -1.56296594735e-03 -5.27758760254e-04 -1.68619681212e-03 -1.51293815110e-03  6.39524618696e-04 -6.19675434702e-03 -8.57552762846e-03  1.88139555358e-03  1.36327664661e-03  2.04433982656e-03 -7.41520320787e-04 -2.45709486163e-03 -1.86162711976e-03  3.26200908587e-03  3.09836128968e-03 -7.55709142676e-04  2.93552581215e-03  2.50946063494e-03 -1.98233644990e-03 -3.21843104136e-04  3.46619209129e-03 -2.15493302412e-03 -3.03329840732e-03  4.77569028990e-03 -4.96366041206e-03 -2.36088378327e-03 -3.17598831493e-03 -2.84805203383e-03  1.72624741971e-03 -3.37742476997e-04  8.34495602455e-04 -1.09396635097e-03 -5.75106058227e-04 -9.24039605071e-05 -1.86972259527e-03  6.79298705348e-03 -4.29289185861e-04  2.53077650213e-03 -4.63896384619e-03 -5.38315046352e-03  1.42792163037e-03 -8.45521547961e-04 -1.98106288867e-03  4.75238113470e-03  1.77695428045e-03  2.93379413200e-03 -3.72886587625e-03 -3.90232463683e-03  3.15603428567e-04 -4.29712352853e-03 -1.16048915075e-04 -5.68352037214e-03  7.00863705610e-03 -6.58508285802e-03  1.53352349366e-03 -4.41772247365e-03 -2.04669570947e-03 -5.72032099681e-04 -9.17770786036e-04 -1.65727098106e-04  1.48992898143e-03 -1.34580327952e-03  6.68891677029e-04 -7.47084982961e-04 -1.23138557774e-03  3.21342862933e-04 -1.22300527676e-03  7.58501444868e-03 -5.72495889145e-04  1.52845333408e-03  1.46685561072e-03  2.11381639510e-03  3.26920589995e-03 -6.20005558499e-03 -3.07561148617e-03  3.53252444037e-03 -5.46398950050e-03  5.04119828897e-04  2.69193246361e-03  1.89164186619e-03 -3.71119990511e-03 -8.23816524083e-04  2.65266192367e-03 -3.47027068268e-03  6.16749200146e-04 -3.43113221796e-03  3.37940361876e-04  3.93206822120e-03  6.57822236250e-04 -9.49389716181e-04  4.22962602495e-04 -4.50602397807e-03 -2.81740838555e-03 -1.17517935258e-03 -1.93794318234e-03 -3.90241995340e-03  1.29925931587e-03 -9.00972274074e-04  2.84967838351e-04 -3.54052261975e-03  1.75772120474e-03  8.85091786662e-04  7.05958367984e-04 -5.68366637901e-04  4.04904598601e-03  1.79637575941e-03 -1.50168426115e-03 -3.66224378307e-03  2.74688356811e-03  9.36646757451e-03 -2.45001565535e-03 -5.13710857677e-03  1.46377491530e-03 -9.16574963124e-04 -5.82165167357e-05  2.89818317285e-03 -4.19656072363e-04 -1.02300405473e-03 -6.43297733429e-03 -1.27812112873e-03  2.27741451751e-03  9.36206979908e-04 -5.97816912089e-04  1.98042033333e-03 -2.57819528988e-03  2.57986976275e-03 -1.01440453948e-03  1.19363160316e-03  2.60396299796e-03 -5.12008688026e-03  2.94786209350e-03  5.05987142641e-03 -3.10926511158e-04 -2.32895258788e-03  1.39422733612e-03 -4.00058248529e-04 -3.67594638545e-03 -2.61037878419e-04  1.50657743034e-03  4.51700677046e-03  3.53932868661e-03  5.78657958082e-03 -4.85544955500e-03 -1.24724342254e-04 -6.18106067102e-03  5.95655266649e-03  3.25708702463e-03  8.03090013530e-04 -5.53576315892e-03 -6.62155573666e-06  9.92057263635e-04  2.62826632489e-03 -1.45947896525e-03  9.76387899348e-04 -3.18938978229e-03 -2.05913541538e-03 -7.50005007134e-04 -4.28316284211e-03  3.54526018730e-03  4.35331590733e-03  9.57308531746e-04  4.18284433303e-03  7.32913252199e-05 -1.75993788815e-04 -6.19916891486e-03 -2.34684730755e-03 -8.36629187525e-04  2.92799806706e-03 -2.72226736386e-03  3.88155850178e-03 -3.13366778682e-03 -4.70101339899e-03  1.94429217607e-03  6.17897833624e-04 -1.34421781188e-03 -2.25056116852e-03  2.90417682368e-03  3.72389111211e-03  5.46067600392e-04 -1.84860107999e-03  3.19531208327e-04  1.27011469599e-03 -2.44850895241e-03 -2.81598293201e-03  5.09378557450e-04  3.39324601220e-03  2.08466821695e-03  1.21189056559e-04 -6.10019126016e-03 -3.47998737901e-04 -2.04899680623e-03 -1.26908939248e-03 -1.62150203198e-03  2.37556886163e-03 -3.02874221421e-03  4.80634881173e-03  4.67764813533e-04 -2.41531568135e-03  6.48389098404e-04 -3.03505640514e-03  2.62496971874e-03 -1.37623670049e-03  1.25288961255e-03 -2.67365287365e-03 -3.26258134504e-03 -1.97117368079e-03 -4.74631422431e-03 -6.89680593638e-03 -4.72964634446e-04 -7.62902715725e-04 -1.55282968544e-03 -2.52848441659e-03 -1.13136738705e-03  7.15969319779e-03 -5.76262413657e-05  9.06608115287e-04  3.37568177006e-03  8.08904377295e-04 -8.19526939782e-04  5.52815930571e-03 -5.21084860912e-04 -5.68401062667e-03 -4.13935235779e-03 -1.68373031227e-03 -3.19251788691e-03  9.98331608309e-04 -2.27026606377e-03  7.49869076817e-04  2.94234628784e-03 -2.94228463570e-03 -3.09821493559e-03  1.75793050387e-03 -7.74935878419e-03  1.88099505182e-03 -9.10580734342e-04 -3.96122866445e-03 -7.29620516681e-04  5.22994368602e-03 -2.92289678016e-03 -2.10868590552e-03  1.78257931998e-03  1.69462855121e-04  1.39481761589e-03  3.63719316558e-03  4.02521144880e-03  4.06093775081e-03 -1.95672097705e-03  1.31012916193e-03  3.61687785118e-03 -5.37024179041e-04 -3.32692514585e-03 -4.08817319124e-03 -4.46287263994e-03 -1.03401773971e-02  2.24120161312e-03 -1.78137700219e-03 -1.67606221211e-03  6.62404563230e-03  1.10952336074e-03  3.19273347127e-03  5.52760470175e-03  1.26972142599e-03 -4.55450342014e-03  6.06986039158e-03 -8.52346026940e-04 -6.23205967453e-04  1.47127341964e-03  9.99386840822e-04  4.37439906944e-03  4.95034356019e-03  4.45266296239e-03 -2.90085157667e-03  7.44023388183e-03 -4.28774886820e-03 -4.89342558074e-03  6.36620469174e-04 -7.37000109201e-04 -3.61061683124e-03 -9.18730726241e-03 -9.01715982757e-04  1.74518429034e-03 -4.37332137753e-03 -1.60078809956e-04  1.75498955801e-03 -4.21957332525e-04
-4.06660466209e-03 -2.01356286481e-03 -2.24549742583e-03 -3.40439946997e-03  2.71820143147e-03  3.36873568258e-03  7.23635779637e-03 -4.94410042087e-04  3.72230879795e-03 -3.31212691395e-03 -5.93942908209e-03  5.94975781429e-03 -9.36938361512e-03 -4.16931980032e-04  2.38062871369e-03  4.11893348428e-04 -1.47185492308e-03 -4.57090332630e-03  2.32358884706e-03 -8.96169805443e-05  3.03405629769e-03 -2.74177541497e-03 -3.46010215470e-03  1.05288029403e-03  2.34269507403e-03 -1.19099209183e-02 -1.43649343714e-02  1.38768825809e-01  3.16192327961e-03  5.27846776320e-04 -2.07455937141e-03  1.67175305685e-03 -1.05268747019e-03  3.11120353061e-03 -3.67716008916e-03  1.11393828484e-03  7.72665457869e-04 -2.77660565758e-03  9.54268694067e-03  5.46580442409e-04 -1.01878700872e-02 -3.80832174323e-03  5.73820023918e-04 -1.85274476973e-03 -6.56058824764e-03 -3.83143964946e-03 -2.44031796658e-03 -5.43600333856e-03  1.81776309424e-03  2.49384749640e-03  8.34200058130e-03  5.10608155356e-03 -2.97323142371e-03 -2.07124445077e-04  7.35890056457e-04 -2.31760348039e-03 -3.96586109167e-03  4.46681640349e-03  2.50065548092e-03  2.29866706205e-03  3.69440701031e-03 -3.87559101633e-03  2.10092630976e-03 -7.45185365364e-04  5.22640426459e-04  1.15881248254e-03  3.25213234827e-03  3.88573580917e-03 -5.70233871227e-03 -2.98821550379e-04 -2.34345050808e-03  1.27813244760e-03 -1.26061080989e-03  6.24898905977e-03  2.24242398821e-03  3.10822622411e-03  4.11143192533e-03 -2.96499836008e-03 -3.74657245990e-03 -1.96900306616e-03  2.39899129126e-03 -2.64086863257e-03 -5.24755830003e-03  1.68700698548e-03  6.52638999984e-04 -2.90244820629e-03  5.43375754620e-04 -4.07575990517e-04  4.71853188761e-03  4.86671839574e-03 -4.12826219979e-04 -3.74151892289e-03  6.36022300139e-03  1.11107396149e-05  1.37695910569e-03  2.35230152135e-03  9.93701439808e-04 -1.68197024911e-03 -4.24788901902e-04  4.62462286351e-05  3.83248639926e-03  8.97810316760e-04 -2.66518293210e-03 -1.90130883332e-03  9.43240827310e-03  4.66033198658e-03  1.98500435872e-03  3.78645080306e-03  4.12737491823e-04 -1.90775134624e-03  2.25255227753e-03  1.99687845043e-04 -1.71355560697e-03  7.56810837854e-03 -4.55098162193e-04  1.11226171902e-03  3.25916732887e-03 -6.23188636112e-03 -1.02567971146e-04  9.03698680268e-04 -4.65332249405e-04  2.22971470658e-03 -3.13556941415e-03  4.95304909212e-03  4.98596059139e-04 -1.51657613440e-03  8.17851150912e-03  1.86649609465e-03  2.41072675628e-03 -3.70089494163e-03  1.96378165460e-03  4.51200308759e-03  6.60035494602e-03 -4.24468147831e-03 -6.47832789094e-03 -3.54339914688e-03 -2.20983305618e-03 -3.69810135735e-03 -6.48032476136e-03 -4.36197707973e-03 -6.42774213092e-03 -4.80582335531e-03 -2.71373687828e-03  3.71362738832e-03 -4.00190655088e-03  2.50364335829e-03 -2.98170243236e-03 -1.93923494179e-03  4.85185434863e-03  1.92500563565e-03  4.81402405836e-03 -5.43093202185e-03  5.35602006605e-03 -2.83977684284e-03  7.03839417055e-03  9.54632193815e-04 -6.45143640173e-03 -1.06684549695e-03 -4.50673414428e-03  1.73175836339e-03 -6.79275474744e-04 -2.70439524440e-03  2.83116796787e-03  5.96656183202e-04  5.23013403037e-03  5.11872790525e-03 -6.64177571380e-03  2.46731745802e-04 -1.71736191285e-03  1.03702174385e-02  1.28977080155e-03  1.15909381296e-04 -8.79619701769e-03 -1.16456285774e-02 -5.69210807392e-03  4.68431106831e-04  2.01701458678e-04  4.51947842966e-03  2.76678552836e-03  8.48840840404e-03 -1.81008559932e-03  1.05705988305e-02 -4.55382358334e-03  1.81059958980e-03  8.62740156595e-03 -6.97113473654e-04  1.37372631668e-03  8.56987812777e-04 -3.79347607073e-03 -4.50783620985e-03  3.67356493046e-03 -3.27931984481e-03 -3.57069010783e-03  3.56715270588e-03  3.16639467047e-03  1.74020509842e-03  1.17407154711e-03 -1.11068318262e-03 -3.77213191832e-03 -9.09098786023e-03 -4.89387062366e-03 -8.42499486125e-03 -6.19206090882e-03 -4.81273887675e-03  2.95420917797e-03  2.05394426296e-03 -1.14848741223e-02  1.60094194729e-03  5.06681410923e-03 -5.18393218029e-03  5.05202826169e-03  3.61592685380e-03 -8.13630879509e-03 -1.02646556221e-03  7.99331087191e-04 -1.95797440706e-04  1.38428357103e-03 -3.55629268624e-03  8.74465729220e-03 -3.00820864123e-03 -7.89110677795e-03  8.74348573462e-04  7.36071103500e-04  5.42991137061e-03 -1.23232855817e-03 -2.53979375545e-03 -2.78483396003e-03 -4.87855551610e-03  1.91023250922e-03  1.07085746940e-04 -2.42046818307e-03 -4.87511635767e-03 -8.61858994111e-04 -3.36115194146e-03 -1.85765200878e-04 -6.38047001570e-03 -8.24158359712e-03 -3.18194504821e-04  2.33314419180e-04 -6.08958175881e-03 -1.03735949264e-02 -7.90756812768e-03  7.66565442883e-03 -5.21632375981e-03 -1.04150494410e-03 -5.62483541099e-03  5.03674643837e-03  1.15234452410e-02 -4.50564695207e-03  9.50526080845e-03  8.39625923815e-03 -1.03841647354e-03 -5.06017331288e-05  7.40595638980e-04 -1.59648561952e-03 -1.55180283122e-03  8.05865619881e-03 -4.02613187744e-03 -2.72210107696e-04  6.03755776655e-04  7.03607249967e-04 -1.55362067751e-03 -4.05238982340e-03  1.16562953222e-03 -4.15860249903e-03  3.40865523976e-03  5.61114533840e-03 -5.31379832425e-04 -4.88293414718e-03  4.11442716843e-03 -4.71630621964e-03 -2.84281132612e-03  3.74795787599e-03  1.88065231220e-03 -4.22876476697e-04 -7.16773491091e-04  7.33158889616e-04  1.47537324930e-03 -2.88986409570e-03  6.68492261252e-03  3.37896906046e-03  3.96205272888e-03  5.97999928498e-03  5.22199619751e-03  4.05742724634e-03 -3.94922533648e-03 -2.59350385390e-03 -9.28778578814e-03  8.91397397498e-04 -7.19528177747e-04  2.57156287608e-03  2.59143756416e-03  3.00268371312e-03  6.47005276062e-05  3.41629243877e-03  4.84232044594e-03  7.72407930707e-05  6.39317714225e-04  2.18878295016e-03 -3.15070565852e-03  5.25525755681e-04 -1.67115808930e-03 -3.03163670345e-03 -5.62899144019e-03 -3.17983926891e-04  4.70482913817e-03 -9.78218120517e-04  5.24156915113e-03  3.70602278118e-04  6.65281613859e-04 -5.58897460393e-03  5.42753362155e-04 -8.17607305356e-03  8.02859570409e-03 -8.45654768918e-03  3.33715178232e-03 -1.75646170407e-03 -2.00573733021e-03 -2.09814562068e-03 -3.28571723657e-04  6.09153847936e-03  1.03673315282e-02 -1.15644265852e-03 -5.25661217219e-05  1.64861236397e-04 -5.99261551156e-04  1.70838993295e-03  1.32766516171e-03  4.75212053217e-03 -2.19516238669e-03  3.08350201069e-03  3.36265959630e-03  3.08826708468e-03 -1.58183401747e-04  1.77685015117e-03 -2.70437778005e-03 -2.11963548406e-03  5.24588603510e-03  1.90275349295e-03 -4.77434276426e-05 -1.41935640072e-03  2.98630565945e-03  1.73740778035e-04  9.25796568727e-04 -1.94194991603e-04 -5.97890512025e-04 -2.60761803114e-03  2.93465205418e-03  1.11959658604e-03  4.74538026259e-05  2.02339190921e-03 -4.53111694001e-04  4.50834125813e-04 -1.15829376457e-03 -3.54463134818e-03 -5.35276763395e-03  2.29945195341e-03 -1.26385296714e-03  4.65661241333e-03 -3.07477278106e-03 -1.09633539318e-03 -2.75307066471e-03 -4.15801391664e-03 -5.82978420392e-05 -3.60298939673e-05 -4.22314428765e-03  2.21185166147e-03 -3.66957702448e-03  6.68198911631e-03  1.09257840239e-03  2.05257725592e-03  4.67031727611e-03 -2.02440404400e-03  2.99563033729e-04  1.57461552316e-05  3.81336674231e-03 -9.81993401797e-04  2.10886045390e-04 -5.67277841555e-03  5.30109550784e-03  9.37730043230e-03  2.21595563655e-03  7.18910629391e-03 -8.26360658162e-03 -5.83029475501e-04  5.14281061417e-03 -1.57439112130e-03 -2.04912094998e-05 -5.58097365324e-03 -7.57353040025e-03 -2.71062597492e-03  4.33660612752e-03  3.26781554762e-03 -6.49378934050e-03 -8.60038427269e-03  3.50085544927e-03 -2.89917752722e-03  6.05774397959e-03  1.15011985914e-03 -3.78454064254e-03  3.75015579852e-03  4.65245973701e-03  1.64455615712e-03  1.45780340108e-03  2.78895339387e-03  2.60995021941e-03  2.21215427506e-03 -8.21366556423e-04  2.48462515436e-03  9.90581235172e-04 -7.89364745082e-04 -1.84099824574e-03 -3.12649183355e-03 -3.33211653347e-03  1.14465933072e-03  8.00160438253e-03  2.84228971123e-03  5.87398373139e-03  5.50806432830e-04  8.55782460057e-04  1.42761828992e-03  6.87735708980e-03  4.62120959094e-03 -3.09404010105e-04 -3.60809066969e-03  4.26459066080e-03 -8.86699138587e-04  6.61276309463e-04  5.52062234506e-03  2.44606491337e-03  5.64608011199e-03  2.37153253189e-03 -3.21223909318e-03  1.56100739764e-03  1.23409749563e-03  3.31203296128e-03  3.45563583969e-03 -7.25841478392e-04  1.30437556077e-03 -8.74806621098e-03 -3.48151567605e-03 -4.64371351269e-03  1.48159383243e-03 -2.49726038575e-03 -2.20943834245e-03  8.63320847276e-04 -7.25351970662e-03 -1.84129175516e-04  7.83659657013e-04 -6.03479983305e-04 -3.16847944418e-03 -1.73149050592e-03 -5.43551945888e-03  1.97786695002e-03  2.24393297085e-03 -1.11919687764e-02  2.97631667762e-03  3.34679932546e-03  3.64922674619e-03  7.52606448822e-03 -6.23322097152e-03 -3.97217984850e-04  2.09830351859e-03  1.99757632410e-03  3.38830480807e-03 -4.84641195366e-03 -8.82603920657e-05  3.59508795260e-03  3.24808151997e-03  2.80555025985e-03  8.35476948138e-03 -1.16296342043e-04 -6.93431193606e-03 -6.43751176687e-04  3.16854451571e-03 -1.02484961658e-03  4.47288275712e-04 -2.41244734930e-03 -8.50849056506e-03  5.37204943122e-03  4.31690735575e-03 -4.11430207354e-04 -1.76647611703e-04  7.04406103005e-04 -2.11292419031e-03  3.24852150599e-03 -1.37878542906e-03 -2.96325821500e-03 -6.77780357999e-03  1.58633174524e-03  1.21401783940e-03 -4.79520896860e-04 -5.67550868232e-06  1.53283679338e-03 -3.88651011519e-03 -8.08447428491e-03 -1.53739988031e-03 -5.66791656193e-03 -5.04990626386e-04  2.62367705121e-03  4.13706468572e-03  5.53035741885e-03 -4.40073223988e-03 -2.08771436331e-04  2.47138281001e-03  1.16691187010e-02 -1.35350710828e-03  6.77868191038e-04  4.77825215879e-03  5.13575806003e-03 -1.78991369736e-03  4.64442209317e-04
 2.77815894361e-03  6.47655751263e-03 -2.89888564456e-03 -8.43927589241e-03  3.71573336122e-03  3.16174386237e-04  5.90856145029e-03 -1.30927886497e-03 -2.20610155613e-04 -7.36628526514e-04  9.20457818417e-04 -5.72970080305e-04  6.63004982114e-04 -5.61221942270e-03  5.17539064058e-03 -2.06255351858e-03  6.87197374467e-03 -3.07797845439e-04  5.71324579857e-03 -1.72921691375e-03  4.96316548848e-03 -1.34083998839e-02 -3.45640073365e-03  1.51235260976e-03  1.04145328229e-02 -6.09733108745e-03  5.25544467983e-03  3.16192327961e-03  1.44100942828e-01  9.22285333965e-03  2.16876776208e-04 -2.69115622727e-03  5.23891734028e-03 -9.77690628737e-04  6.57610512856e-04  1.62300233668e-03 -1.07194467671e-03  6.09823873590e-03  1.12097420767e-02  5.66220411528e-03 -1.47114760399e-03 -4.98132759581e-03 -1.57581953665e-03 -2.37835022016e-03 -5.10206229453e-03 -6.40138061672e-03  4.10040363538e-03 -9.84365544087e-04 -4.68015893221e-04  2.51159365185e-03 -3.37865962310e-03 -6.55480482226e-03  6.06715010032e-03 -2.76070138174e-03 -6.76463638101e-03  1.87354494524e-03 -1.77337379845e-03  1.42651922483e-03 -3.24270783378e-03 -2.91567080719e-03 -1.92565483790e-03  9.68477050587e-04  3.70811220309e-03 -3.47621450275e-03 -2.79177423522e-03  8.94703133222e-03  9.36033113471e-03 -5.17110282319e-03 -2.61056702864e-03  3.22924797518e-04  5.28926206885e-03  1.27682669417e-03  5.55757244466e-03 -1.81635726427e-03 -2.09106876914e-03 -2.36129133465e-03 -3.30818396847e-03 -8.17174055297e-04  8.88559507077e-03  6.99064699920e-03  2.36214104609e-03  1.86964092959e-03 -1.97487217221e-03 -1.78821578841e-03  4.73631902706e-03 -6.45174557408e-04  6.45673803865e-04  7.16720190259e-04  2.18785171088e-03 -2.76004335558e-03 -8.03360557419e-03 -1.25093626383e-03 -3.84090681052e-03 -6.83165524306e-03 -3.49948662807e-03  5.79145376638e-03  9.45537090449e-05 -5.48553519298e-04 -4.06246419129e-03  8.36688684909e-05 -5.43710671891e-03  3.71641591608e-03  1.36390074178e-03 -5.81856949462e-03  1.00859354910e-03  7.50026010965e-04 -9.27742563496e-03 -1.08121891862e-03 -2.87515867183e-03  4.51278266734e-03 -3.07036514841e-03 -4.34592023340e-03 -8.02669770835e-03  1.99492506936e-04  1.62350870505e-03 -5.58805384062e-04  1.38271138471e-03 -1.47712186424e-03 -4.75001193138e-03 -1.17725190385e-03  3.18639003640e-03  8.94155330017e-04 -9.00476494201e-04 -1.47669591648e-03 -1.87555505330e-03  2.44944016874e-03 -4.75814416609e-03 -4.77650356301e-03  9.71743821785e-04 -1.36359606184e-04  1.31811852428e-03  5.53157476457e-03  1.02304106633e-02 -2.55306879010e-03 -6.64031765868e-03  4.63933578755e-03 -7.67221712235e-03  2.78936322322e-03  3.17528370748e-03 -1.13169106186e-04 -3.10275887569e-03 -2.33235418194e-04  6.23535706456e-03  1.35218851523e-03  2.84543511039e-03 -1.88065723980e-03 -6.81017668611e-03 -9.39235137082e-03 -6.38967529089e-03  5.71485300872e-03 -1.85231686433e-02  2.00433388726e-03  3.78748261124e-03 -5.22041005123e-03  7.71206837027e-04  6.27039206535e-03 -7.66481947842e-03 -2.62119584537e-03 -3.69950153514e-03  1.24870888025e-03  7.30169698583e-03 -6.07350958077e-03  5.63559302359e-03 -4.53907478658e-03 -3.02146102542e-03  1.81968723921e-03 -1.66056201844e-03 -8.18079543010e-04  9.97787131298e-04 -4.06538939710e-04  4.11566908983e-03 -2.82637158470e-03  8.89553340007e-03  1.85312822188e-03 -7.78947960585e-04 -2.97275653162e-03 -5.56733694111e-03  4.02112910498e-03 -9.20656744001e-04 -2.17105444316e-03  7.76333792779e-03 -4.57789661682e-03 -3.15894348251e-03 -3.10332609178e-03 -4.15052098911e-03 -8.38177133419e-04  2.55888958902e-03  4.63624899932e-03 -6.46067125584e-03  3.80163469202e-03 -3.03316967720e-03 -2.17613171170e-03 -1.08067830187e-02  2.57944900312e-03  1.41678681701e-02 -5.46055224755e-04  5.91512182895e-03 -5.37274859113e-03 -1.59091416409e-03 -9.00686629384e-04  7.98572411589e-04 -2.29186038313e-04  3.78083822283e-04  1.43929981450e-03  1.68262092019e-03 -1.70203191650e-03 -2.99670828900e-04 -2.83261952765e-03  2.97419492382e-04 -2.22347119847e-03  7.26093221513e-03  3.30160677211e-03 -1.41023651245e-03 -5.28879935915e-03  6.36406145379e-03  1.79418836607e-03 -3.10124628318e-03  4.01768190103e-04 -9.28546815376e-03  1.05650649745e-03  5.77170066459e-03  8.29906946214e-03 -5.98854571483e-03 -2.71416264978e-03 -3.18876038021e-04 -4.98152732510e-03 -5.30799422339e-03  3.14178841432e-03  2.20679661028e-03  1.22759670432e-05 -3.35276705758e-03 -8.56721458047e-03 -6.21417013589e-03 -3.09451271016e-03  3.57798623109e-04 -7.98532826319e-04 -4.52938447982e-03 -7.04060742313e-03  7.42301011144e-04 -6.73005017052e-03  3.43168915487e-03 -4.85339596576e-03  4.29622736918e-03 -3.67860003906e-03  3.38780288576e-03  4.50170069447e-03 -5.54950457052e-03  1.32475161019e-03  3.42781940931e-03  2.94377067816e-03 -2.47835845764e-03 -2.00169426036e-03 -5.11392380340e-03  3.96049880372e-03 -7.18764751867e-04  7.47542758064e-03  2.61708970664e-03 -4.67695671328e-04 -7.60548294604e-04 -4.68520152044e-03 -1.65517439987e-03 -6.76357505906e-04  6.28903913077e-03 -1.88225688996e-04  6.54503825327e-03 -6.40884218848e-04  5.66910989829e-03 -1.66192062519e-04  2.13846831740e-04  9.57034546945e-03 -3.22230416396e-03  2.01380701070e-04  6.41775478268e-03 -8.99397118197e-03 -2.91056430125e-04  2.84578350696e-04 -1.78301548489e-03  1.38972785035e-03  3.70257057108e-05  4.36666821771e-03 -3.00338129423e-03 -4.28732970913e-04 -6.95814457576e-03  1.83802571962e-04  1.32076909161e-03 -7.56437578459e-03 -4.10642209695e-03  4.34315678543e-03 -8.96756672197e-03 -2.77881907414e-03 -2.23125804241e-03  4.42512781136e-03  6.18593629050e-04  2.89465481657e-03 -4.02601231546e-03 -9.63965691046e-04 -2.36756834908e-03  2.86025649663e-03 -6.37576402204e-03  5.41975043677e-03  1.48253579679e-03  4.03133305144e-03 -2.73077480332e-03  4.55978045341e-03  3.57764559678e-03  8.47351228367e-04 -6.00715843146e-03 -9.55594134768e-03 -9.94930513510e-04  4.82867248782e-03 -8.00088330929e-03  8.96034081503e-04 -1.54118027401e-04 -1.84155262370e-03 -4.40910602045e-03 -2.60326327052e-03  6.11400993794e-04  4.65448503907e-03  3.92155650653e-03  4.70125626956e-03  6.42882602690e-04  3.98405011280e-03  2.83669167188e-04  2.38038114045e-03 -5.11147321356e-03 -1.49988057842e-03 -1.04422733329e-03  2.27172206872e-04 -2.91310468469e-03  1.90829385033e-03 -1.28027845527e-03 -2.71291428849e-04  9.29165368069e-04 -9.05194675040e-03  1.77528459040e-03 -8.73860699764e-03  1.67288909969e-03  4.58751712672e-03 -6.07604389085e-04 -5.46692470159e-03 -2.50657054235e-03  3.81196409536e-03 -4.45649796704e-05  4.40413460050e-03  3.07724095916e-03 -1.32010355804e-02 -1.08345298184e-03  9.01506103646e-03  5.02839503011e-03  3.22103791537e-03 -7.29372308012e-03 -2.67953560410e-03  5.93165993852e-03  1.57439947959e-03  3.60158860066e-03  2.39670575584e-03 -7.99079172554e-03  5.05535407987e-03  7.38887003380e-03  1.14244928891e-04 -1.95981036336e-03  2.39451720172e-03 -1.81254294378e-03  2.24220429212e-03 -1.31822089665e-03 -8.25794357026e-04 -5.87129178128e-03  6.22852303086e-03 -5.45596178057e-03 -4.26957898065e-03 -3.02759277237e-03 -8.29922434513e-03 -1.39581790832e-03 -6.42880148295e-05  6.08053841056e-03  4.21208853322e-03 -1.35799658840e-05 -9.99698322827e-04  5.56657726228e-03 -5.33456807242e-03 -2.77594477297e-03  2.88718169841e-03  2.94758420392e-03 -5.07116147759e-04 -8.98139740155e-04 -2.79030120962e-03  1.90695642318e-03  8.07229762218e-04 -6.72548080864e-03 -8.80215926003e-03  6.66955060953e-03 -4.73927967366e-04  1.50288636165e-03 -2.19135454876e-03  1.41175843793e-02 -3.55658219692e-03 -1.00232515262e-02 -1.12165622556e-03 -4.26814187231e-04  2.16588769477e-03 -8.80643693221e-04 -2.84103848045e-03  1.86018980829e-04 -1.17737049371e-03  7.35099596053e-04 -4.09705161353e-03 -5.61698118943e-03 -1.28175803638e-03 -1.82498435166e-03 -8.54107796702e-04 -1.16450341463e-02  2.97152815240e-03 -4.06596822837e-03 -1.94205812924e-03  3.81020030639e-03 -5.03340914716e-03 -4.13108446945e-03 -2.28837414679e-03 -3.28610528824e-03 -3.83676599940e-03 -2.98627629061e-03 -1.35885162051e-03 -1.97279163836e-03 -1.35876164144e-03 -2.58913240156e-03 -1.47804165825e-03 -1.60582145414e-03  2.23005281913e-03 -1.78099541239e-04 -9.13113048060e-04 -2.11809209269e-03 -1.94301804781e-04 -7.34211639655e-03 -9.62692731317e-03 -1.54429241047e-03  5.26474040301e-03  3.07727521445e-03 -7.32862042208e-04 -3.27293819574e-03 -2.15176204049e-03  6.34076589404e-03  6.14518410720e-03 -5.42852673830e-04  4.72769696090e-03 -1.52188290697e-03  3.11624426608e-04 -7.00639897041e-04 -3.72475603657e-03 -5.63052395514e-03 -2.98432046493e-03 -1.95972159990e-03  1.49359478757e-03 -1.02261951940e-02  2.48525936148e-03  5.63783060662e-03  4.10010130618e-04 -8.19232440160e-04  1.10849509164e-03 -8.12970049424e-04  3.80547884922e-03  7.11506984067e-03 -3.17006317838e-03 -6.92343298802e-04 -4.28779177347e-03  7.31232103131e-03 -5.60904945144e-03  2.77210749843e-03  3.83618985492e-03  1.48555886421e-03 -7.19662791673e-03  3.52095041508e-03  2.27989259993e-03  2.83429743915e-03  7.63421119855e-03  2.24561227602e-03  1.40623281239e-02  2.69562299305e-05 -4.00548340152e-03  5.65570174361e-04 -4.03241680628e-03 -1.59762764923e-03 -1.16530353455e-03 -6.10948400474e-03  1.86250954553e-03  9.11739609321e-03  1.07733767114e-03 -1.55602361266e-03  2.53856014235e-03 -1.25341378021e-03  1.36470273646e-03 -1.09910158793e-03 -4.87309041572e-03  4.53626411457e-03  5.43001540827e-03  7.69595256594e-04  2.21393867205e-03 -2.84348119508e-03  3.41865633773e-03  7.03009467557e-03  1.51021941671e-03  1.09572680810e-03  5.50021958017e-03  1.07465958861e-03  1.62414941640e-03  6.45754864679e-03  3.13625325070e-03 -4.13689763976e-03  3.05707940392e-03 -2.63369201312e-03  4.50778182239e-04  1.63129670246e-03  1.43798582774e-03
-4.42919148872e-03  3.63733744788e-03 -1.04470190654e-03 -3.16467969856e-03  1.00263527299e-03  3.34227931741e-04 -3.14821084413e-03  2.55419442884e-06 -1.17590370518e-03  3.56038312711e-03 -3.64851070710e-03  1.99161492662e-03  1.75071158788e-03  4.01780676650e-03  2.10428912612e-03  2.04547327421e-03 -3.50384349879e-04 -3.70449402707e-03  2.56615182806e-04 -7.47829782612e-04  3.29993867913e-03 -5.62108325610e-03 -3.67881672620e-04 -4.23770652072e-03  2.28908506481e-04  1.34165726076e-03  2.06382960988e-03  5.27846776320e-04  9.22285333965e-03  1.09533455011e-01 -8.81886275419e-03  4.72216514725e-03 -2.18499729189e-03  2.37658288832e-03  1.24469591472e-03 -1.99198623370e-03 -1.04178856504e-03 -2.31510920322e-03  2.08303026088e-03  2.35317704644e-03 -6.15479237257e-04 -1.72605937206e-03 -2.85979844969e-03 -8.27524766371e-05  2.20666230709e-03 -4.52565664803e-03  2.81611082664e-03 -3.13621596999e-03  6.16146820717e-04  1.75901529950e-03 -4.64564902401e-03 -2.18097668240e-04 -9.32974564848e-04  3.54973777298e-03  2.68332925520e-03 -2.69078444539e-03 -4.13861428591e-04  1.63390503893e-03 -6.00048523411e-04  2.62944043353e-03  2.37675261363e-03  2.99576681636e-03 -1.72732036139e-03 -5.66992895799e-04  2.98099261481e-03  3.67067145900e-03 -1.84218262766e-04 -3.65657544096e-03 -1.95318674246e-03 -3.42672407067e-04 -5.12456015478e-03  1.80369115654e-03 -9.86576533912e-04  1.19670769025e-03  1.18606067288e-03 -4.38187435624e-03 -6.05923674452e-03 -1.45500651539e-04  5.34034821004e-03 -3.07381693863e-03  2.96787448136e-03  1.94801271025e-03  5.98347394423e-04  6.36989309568e-04  1.35937725193e-03  4.05446640393e-03 -3.13186798352e-03  3.34493042794e-03  6.99308038803e-05 -4.73105916484e-04 -6.10254875207e-03  2.54216193947e-04 -5.34620761726e-03 -6.42301200775e-04 -3.09753185028e-04  2.26933592088e-03 -1.90262941752e-04 -5.45721408154e-03 -3.73917577406e-04  3.30956295822e-03 -3.37709149529e-03 -7.32409195148e-03 -1.77142016678e-03  3.61243294131e-03  1.83820571631e-03  7.60502973200e-03  2.02789757994e-03 -4.11993774195e-04  4.86215352174e-03  4.28324596623e-03 -1.94780360555e-03 -1.01635279487e-03 -5.65998436420e-03  3.66468847249e-04 -6.74797823290e-04 -2.64652162733e-03  5.90804818672e-03 -2.39915751167e-03  1.28955466781e-03  2.07540198204e-03  2.94236701011e-03 -4.59241341146e-05 -1.13308623458e-03 -1.26073607997e-05 -2.58995434895e-03 -9.42897929765e-04  1.63707199903e-03 -1.93223620523e-03 -4.07572633690e-03 -5.62590523784e-03 -2.81661762769e-03  5.45136659842e-03  8.07091851595e-04 -5.11329413778e-03 -4.15507209556e-03  6.46521023039e-03 -6.20683498199e-03  4.03262914901e-03  2.59353666654e-03  3.45614086843e-03  5.10060286388e-03  5.56276313822e-04 -3.14684061135e-03 -2.21666593457e-03 -8.66613966016e-05 -2.62331086499e-03  4.42989161804e-04  6.78978071199e-04 -1.84651966157e-03  7.36930668837e-04 -2.22268964027e-03 -2.15652888337e-03  1.36180462633e-03  6.86694444417e-04  3.47717540638e-04  1.70071817287e-03 -2.93608563185e-03  2.87030827755e-03 -1.11145060571e-03  7.65120228879e-04 -2.88500461000e-04 -6.04877011915e-03 -7.01864364756e-04  6.59218550672e-05  2.82163337626e-03  6.66555098811e-03 -5.00237896029e-03 -1.45246572631e-03 -2.36665455557e-03  7.76809665528e-04 -6.03221070264e-03 -5.03590071458e-03  1.62114698460e-03  5.15251335768e-04  6.25948299042e-04 -3.84694039187e-04 -5.10399318016e-03  5.13891985551e-03 -2.55706121450e-03  1.99262302973e-03 -2.25209036512e-03 -1.05247015420e-03 -1.81000089029e-03 -9.14168910038e-03 -8.75538470911e-04  1.02514696493e-03  1.50172483257e-03 -1.22499940967e-03  1.46194627343e-04 -2.87875243655e-04 -5.18500175839e-03  1.18086852198e-03  1.63613248424e-03 -2.89925348281e-03  1.39662489064e-03 -2.70666815035e-03  7.58035839797e-04  4.57764247963e-03  1.13453645600e-03  2.66233292441e-03  5.06964405543e-03 -6.16676840247e-03  1.67391635946e-03  5.77587134291e-04  1.21801641279e-03 -1.47001146290e-03 -3.36988220840e-03  4.43848468445e-03 -2.09043752534e-05 -3.03519351523e-04  2.85776409056e-03 -8.59729010495e-04  3.14103139000e-03 -1.48815720749e-03 -1.33616134145e-03  2.06884560138e-03 -4.82419966490e-03  5.87966860271e-03 -1.16050547366e-03  5.58541009901e-03 -3.81012733249e-03 -6.37118072258e-04  4.80190914383e-03 -1.50348796311e-03 -7.72590907863e-04 -4.20371190824e-03  2.50296325465e-03  1.83252231783e-03 -5.63926086806e-04 -6.83268622807e-03 -1.92067945324e-03  2.55087228361e-03 -1.64911490158e-03 -1.20182298209e-04 -2.74591567840e-03  1.89094988575e-03 -6.04827714749e-03  4.58811461723e-04  5.00191069682e-03 -5.38234765594e-04  3.35706274503e-03 -4.95362870899e-03 -1.71910595555e-03 -3.95029260655e-03 -5.45179551928e-04 -1.15752258540e-03 -2.09612681254e-03 -1.64293091648e-03 -4.21074698351e-03 -3.86767314238e-03  2.06548980131e-03  3.84635059412e-03 -3.67663149475e-03  1.85123113759e-03  4.30887234575e-04 -4.62314743792e-03 -8.68771784970e-03  8.06196587367e-03  4.01715494173e-03 -1.25329645683e-03  4.98817098288e-04 -3.40692963810e-03  1.84590511646e-03 -8.44759089346e-03  1.84161627166e-03  1.99258355791e-04 -4.45224724090e-03  3.12606856209e-04 -6.10958964539e-04  9.19318919895e-03 -2.00636719826e-03  6.26280028318e-04  7.17598576113e-03 -2.39466135640e-03 -1.22918133788e-03  9.26285571820e-04 -3.05535998779e-03  6.89116359770e-05  2.34010679759e-03 -2.80205676366e-03 -3.37399117496e-03  4.09022845577e-03  9.28915336941e-04 -4.18458817740e-03  5.13007297442e-03 -4.60940744496e-03 -2.15067706912e-03  2.72793825115e-03  3.98325132539e-03  1.58559521385e-03  2.23664591737e-03 -4.72761963399e-04  2.68310282344e-03  2.46770080964e-03  9.23977902520e-04 -1.21709367785e-03  2.27974691375e-03  3.79041391145e-03 -7.60928958966e-04 -3.48301184813e-04  3.07992345444e-04 -1.57197599044e-03  1.41865425321e-03 -3.04855623922e-03 -5.95354897492e-03  4.23154504720e-03  1.01362757141e-03 -8.74516976736e-03 -5.67665443874e-03  5.22065686741e-03 -3.54562477764e-03  1.07678652936e-03 -1.09208792617e-03 -3.07094398124e-03 -4.26222747134e-03 -1.44046138145e-03 -2.48110959861e-03 -5.65817901197e-04 -5.06777423544e-04  6.68908188111e-04  2.89194709737e-03 -5.05550069680e-03  4.25776004105e-03 -4.79563186899e-03 -1.50509770267e-03  3.29165750355e-03 -2.42633084423e-03 -1.69086316318e-03 -6.48392887762e-03  2.08808121266e-03 -1.43601927667e-03 -2.52721758099e-03  2.54903763252e-03 -6.90769600172e-04 -6.69749708954e-03 -2.54462983812e-03 -2.01988667716e-03  3.15509494898e-03  4.84739150173e-03 -1.18295525752e-03 -2.48600651723e-03  9.64795656481e-05 -1.84505221223e-03  3.36597989890e-03  4.58125296373e-03  1.13051903670e-03 -2.70301729839e-03  3.97814176201e-03  6.35922775453e-04  2.80039283287e-03 -4.64119487657e-03 -5.55781879517e-03  7.69653900892e-03  1.94214136990e-03  6.83571645668e-03  2.78338224131e-03  8.30546894701e-05 -1.03195798430e-03 -5.33660881126e-03  1.84624708039e-03  2.49017767089e-03 -1.48361060711e-03 -1.40624139667e-03  5.55526741487e-03  2.74811932109e-03 -1.80695650784e-05 -2.43150619232e-03 -2.80945604036e-03  2.55356592508e-03  3.55180198002e-04 -8.84340359685e-04 -1.04555932259e-02  5.35384739476e-03  8.55908236004e-04  4.11183726429e-03 -1.20476389357e-03 -2.52659192956e-03  1.18510905461e-03  4.74522929660e-03 -5.22516178904e-03 -3.86860868440e-03 -1.26878216041e-03  2.14063136165e-03  7.72036553746e-03 -1.25813971448e-03 -6.07815401422e-03 -5.40346884138e-03  3.22633549565e-03 -2.40786470057e-03 -3.48950658069e-03  3.80090909044e-03  1.63769420630e-03  3.25768757587e-03  4.33328844269e-04 -1.24240874593e-03  7.70059384968e-03  2.44169121058e-03  2.90981848163e-03 -8.71341289760e-04  2.25090637312e-03 -8.99566631581e-04  2.35563639904e-03  7.36490281611e-05 -3.60665282230e-03 -3.16027461075e-03  1.07599160175e-03 -3.94313182244e-03 -1.82513684142e-03 -1.13802678072e-03 -3.07711068980e-03 -4.36687704220e-03 -1.05568055593e-05  1.09825900132e-03  3.90122850055e-03  4.16791014613e-03  6.97995649415e-04  1.93669625451e-03  8.83247056949e-03  6.84065361858e-04  1.31760496198e-03  3.27964161361e-03 -2.34021727191e-03  3.70939895881e-03 -1.71090818203e-03  4.48235006852e-03 -7.32052067584e-04 -7.02941210580e-04  1.69629036277e-03  2.87823833252e-03  1.18089889168e-03 -2.13757826245e-04 -9.07607396729e-06 -2.13585298399e-03  2.81231973439e-03  1.58834188222e-03  5.68624876594e-04 -2.08940160856e-04 -1.60461058876e-03  3.89195205364e-03  9.60013197678e-04 -2.13084503686e-03 -9.49114765040e-04 -4.45659527860e-03 -3.44650779976e-04  3.29682324751e-03  3.09527247503e-03 -1.36358062340e-03  1.74693281343e-04 -4.48488271943e-03 -1.31383135123e-03 -1.05224926280e-03 -1.36592877037e-03 -2.08501395541e-03 -6.14108069098e-03  3.18767856919e-03 -8.72477679988e-03  4.39887682023e-03  1.17457549701e-03  5.49610069809e-03 -1.38592219708e-03  2.80553334265e-03  8.09485468463e-04 -7.16786055809e-05  2.76236235125e-04  5.40329961456e-03  1.79028740637e-03  4.59849032850e-04 -1.20049215441e-03 -8.59799577380e-05  2.10009307823e-03  2.62567391712e-03  6.46455383188e-04 -1.86602280518e-03  1.46084022617e-03 -3.03291048648e-03 -1.47939196936e-03  1.24533252751e-03  7.46184144096e-04 -8.20157840873e-04 -5.89164161209e-03  3.78425857654e-04  4.13681735858e-03  4.75475440741e-03  2.66229883079e-03  1.02520322879e-04 -2.66380126665e-04 -1.33227872086e-03 -3.95566147420e-03 -5.72781838772e-04 -2.23498123511e-04  2.64227025142e-04 -1.02147301221e-03 -1.66113479778e-03 -6.54147766572e-04 -2.05760683956e-03  1.11008932759e-03  1.41282068413e-05 -3.19744665407e-06 -1.12685260874e-04 -5.63757459892e-05  1.10534736507e-03  2.88247297289e-03  5.94805681710e-03 -6.31173465289e-04  8.08018785810e-03  3.68818365456e-04  3.66452823133e-03 -7.20787707946e-04  3.93270876726e-03 -1.85291513793e-03 -1.43404939935e-03 -2.90990232515e-03
 7.74867294744e-03 -1.36021415249e-03 -2.89450763942e-05  3.89765135264e-03 -1.43152325483e-03 -1.28946670706e-03  3.90878198344e-04  3.62634510476e-03 -1.06178918276e-03 -3.07361344105e-04 -1.99557230610e-04  1.10598872776e-03  2.63064712831e-03 -1.24625312178e-04  2.54173450526e-03 -2.20250236289e-03  5.33824405403e-05  5.45426211448e-03 -8.43002323828e-04 -5.91689961284e-03  1.82457588605e-03  3.00572270281e-03 -2.14368860422e-03  1.90296042972e-03  2.15901630027e-03  1.10480919464e-03  2.43463117651e-04 -2.07455937141e-03  2.16876776208e-04 -8.81886275419e-03  1.03086398240e-01  2.83650914526e-03 -1.47125427430e-02  2.02774566545e-03 -1.84457135257e-03  1.46056526553e-03  1.26985731870e-04  1.41804828243e-03 -1.19926944287e-03  1.47319114611e-03 -6.07761759026e-03 -2.09989908959e-03  1.47558245067e-03  7.86820857364e-04  4.51881489871e-03  4.12988060246e-03 -4.48566183474e-03  4.76191241218e-03 -2.82583792745e-03  3.53270092919e-03  5.07484622579e-03 -1.31483084607e-03  1.17696404731e-03 -1.30522896261e-03 -3.82488812723e-03  3.19816551774e-03 -7.61895069493e-04 -1.53522638487e-03 -3.39071788382e-03 -8.78363137272e-04 -3.67662133629e-03 -2.10832224798e-03  1.83406365444e-03  9.58639291605e-04  5.60807140440e-04  1.73102951472e-03  6.91440901360e-03 -1.11093542728e-03 -4.30646830366e-04 -9.38780083003e-04  1.94669209814e-03  1.87472862338e-03 -5.55035830626e-04  3.97130914610e-03 -1.84466064598e-03 -2.38880969153e-03  4.39241121515e-03  1.35493425161e-03 -3.05073351979e-03  5.58753565415e-03  1.50768213505e-03  1.81422949792e-03 -4.59335829941e-03  2.41171950649e-03  2.46507897275e-03 -2.29502659672e-03  3.95441590271e-03 -4.14136785116e-03  3.81062298599e-03  1.82721326697e-03  1.97424576287e-03 -2.41416734614e-03  2.18063361869e-03  4.80897283005e-04  6.47000196561e-03 -6.23165157313e-03  1.02772583931e-03  1.22310224007e-03  1.34938927178e-03 -5.80704736987e-03  1.74659016388e-03 -9.41896121319e-04  1.03982024905e-03 -2.47251929279e-03 -2.98021101074e-03  1.08403471651e-03 -2.93320617631e-04 -2.85960285910e-03 -1.65543438273e-03 -2.21691636801e-03  3.03627512566e-03 -2.10336210074e-03  3.44421647371e-03 -6.90914591926e-04  6.02060676340e-04 -5.68301838381e-04 -3.87382358855e-03  1.20496275858e-03 -2.67032782493e-04 -3.53988916610e-03 -5.96433261161e-04 -1.30871496154e-03  1.49267313030e-03 -5.10817591818e-03 -3.68180906428e-04  4.96664988765e-04  2.57298227779e-03  4.76291875669e-03  7.93359911757e-04 -2.55456705932e-03  2.88407520533e-03 -8.80375040940e-04  6.24014852469e-03  3.91473259688e-03 -4.48249065453e-03 -1.42065227870e-03  2.95835944765e-03 -2.97769609610e-03 -6.25961398382e-03 -4.05916932828e-03 -1.15449277404e-03 -6.72187554056e-04  2.41877386998e-03  1.81768442271e-03 -1.86532260862e-04  2.85081986446e-03  6.56179765911e-04 -1.46361213669e-03 -5.83265447204e-03  2.24636430985e-03 -1.95792888795e-03  1.75298445931e-03  2.43425447636e-03 -2.11514848690e-03  1.47887996655e-04 -5.22616135039e-04  1.94465105023e-03 -1.47468250669e-04  5.50414192409e-03 -4.16652104228e-04  4.21957356585e-03 -3.50148208525e-04  1.03541666007e-04  2.03261209823e-03 -1.15922982091e-05 -2.08518056529e-03  2.08125525291e-03 -2.03892452320e-03  6.29276476665e-03 -6.39033172796e-04 -4.00324364628e-03 -1.78001844884e-03 -2.66385111555e-03  1.33279389862e-03  2.38227103663e-03  4.22757677397e-04  3.29554890788e-03 -2.08300024020e-03 -9.61763715249e-04  3.06599925370e-03 -2.32744189366e-03  3.80113426082e-03 -1.85944650067e-03  5.46851938409e-03 -8.79228304596e-04 -2.96917716985e-03 -9.44456830401e-03 -9.74083994449e-04 -3.40224636045e-03  9.69718543173e-05  2.88033798818e-03 -1.47788747179e-03  2.81019555144e-04  3.41403879777e-03  4.58048039684e-03  1.04566512300e-03 -2.00376533723e-03 -2.31277242690e-03 -1.86812533024e-03 -8.30803675137e-04  9.65452278823e-04  3.88997972230e-03  2.48585312716e-03 -4.07233154084e-05 -8.73154304852e-04 -1.79055488622e-03  1.16172648743e-04 -3.53153089116e-03  1.21419856699e-03 -4.92373664606e-03 -9.93702408385e-04  4.16111052835e-03 -3.54973898465e-03  4.95669912354e-03 -1.44302593009e-03  7.03683926100e-04 -1.40687894487e-03  9.07329319313e-05 -4.63791225543e-03  5.39425698166e-03  2.81549954551e-03 -3.48491662714e-03 -3.10450236319e-03 -1.99108757885e-03  1.94410336985e-03 -1.13679548102e-04 -1.36685054126e-03 -4.49778811315e-03 -8.38189957931e-03  1.92330228799e-03  3.26974550325e-03 -7.69023667277e-04  7.73113787183e-03 -7.02208856369e-03  1.18741186605e-03  3.03696913968e-03  7.38850648517e-03 -6.11566989991e-04  8.81478941295e-04  3.84314397092e-03 -4.12263466095e-03  3.07792372215e-03 -3.22214390512e-03  3.91746230878e-03 -9.93718995291e-04  1.27682213402e-03  6.72532573688e-04 -5.73095456347e-04  5.05671949384e-03 -1.89888557869e-03 -1.51281970079e-03 -5.78671793118e-05  2.41690719738e-03 -1.95226622379e-03 -1.63383170173e-03  2.79966224475e-03  2.37691687265e-03 -1.11425510250e-03  1.87106749852e-03 -4.01852872175e-03  1.65812696031e-03 -1.88730400717e-04  1.11299028885e-03  1.19926083927e-03 -2.36607343897e-03 -1.39802773308e-03  1.27624336436e-03  9.86943416986e-04 -2.88011832696e-03  1.07150534796e-03 -1.45776774596e-03 -1.76285391484e-03 -2.98923823746e-03 -7.73368290796e-04 -5.95844287601e-04 -2.49430313470e-03  1.37435536735e-03 -5.28464487970e-04  2.01769582546e-03 -7.76315720707e-04  4.13260426986e-03  2.06332593619e-03  2.49549577045e-03 -7.16526349234e-03 -1.57812181733e-03  3.42141810563e-03  5.05503927230e-03  3.73686676002e-04 -8.84212311645e-03  8.28673774110e-04  2.54716514575e-04 -1.24036880021e-05 -1.76179351976e-03 -2.26849759515e-03 -2.18576764705e-03  5.45497551761e-04 -3.90987059597e-03  2.73609176515e-03 -2.20040110427e-03  3.70966364514e-03  1.53491963481e-03 -9.11819975247e-04 -7.63861992390e-04  8.23881691700e-04  1.36206172153e-03 -3.12373901456e-04  2.25510538016e-03  2.37556797629e-03  2.53148535858e-04  3.42855758054e-03 -5.11231979260e-03 -1.54821167316e-03  1.97093781803e-03  4.36841700779e-03  2.30016124497e-03  4.16537468709e-03  6.96468331857e-04 -2.10240980607e-03 -4.03418362854e-03 -6.79999576712e-03  1.95719976612e-03  4.50763512968e-03  1.34514506655e-03 -4.32819214170e-03  2.87025960654e-03 -5.84692805725e-04 -6.06905765213e-03  4.39583931756e-03 -3.50545092629e-03  3.02265699771e-04  9.11381032602e-04 -2.16033298693e-04  1.38385125844e-03  1.17758378667e-03 -2.47787899591e-03 -2.90693555117e-03  5.18558016079e-03  4.16994255321e-03 -1.58214400273e-03 -1.91095464966e-03 -3.68233369346e-03  3.04936007681e-03  5.24963808508e-03 -4.13871060153e-03 -4.51063346892e-03 -2.28690191662e-03 -1.33533483606e-04  2.79464118304e-03  1.92544807564e-03 -1.14109958354e-03 -2.58880043958e-03  3.12977667150e-03 -4.01273369780e-03  8.53367580166e-04 -2.60689789163e-04  6.94974859912e-03  2.35234361860e-03  7.38426125924e-04 -1.38493532094e-03 -3.77031413689e-03  2.79084961342e-03  5.80089609140e-03  5.71732196039e-03 -4.63803689059e-03 -4.45180349809e-03  4.85333602378e-03  7.28656557880e-03 -9.65001892905e-04  3.17114755674e-03  1.64010371596e-03 -1.04924920366e-03 -9.39886962365e-04  2.35108748003e-03  3.56099120253e-03 -2.31845112804e-04  2.87380213559e-03  2.84958200228e-03 -4.52558838892e-03  3.24657411056e-03 -3.26848629704e-03  7.35199868085e-04  4.86294165774e-04  1.18913214395e-03 -1.63140235247e-03  3.09573991303e-04  3.88196120758e-03  1.36113551976e-03 -1.73004498449e-03 -1.99530113346e-03 -2.25633019540e-03 -3.73674348451e-05  4.34183221505e-03  1.77645208777e-04  3.04872176393e-03  5.75715074944e-03  2.41393589077e-03  1.37174241012e-03 -3.13342761005e-03  3.20833136664e-04  1.86710106470e-04  1.34561133238e-03  1.12390401104e-03  1.36472539150e-03 -5.51276824815e-03 -4.84958120993e-04 -2.70074145392e-03  3.89211463240e-03  1.92052805805e-03 -1.77368618103e-03  5.31781440192e-03  7.39071705036e-04  3.16550085763e-03  3.98563333626e-04 -1.31582497372e-03 -1.87362274906e-03 -5.96952258172e-03 -3.13556440953e-03 -2.73513626245e-03 -2.73950873239e-03  3.50824457089e-04  1.15922949325e-03 -4.82323677258e-03 -4.46939983817e-03  1.92294362121e-03  3.45431294770e-03 -1.95817011633e-03 -2.91260710243e-03 -4.54266701563e-04 -3.37035117474e-03 -5.30255195464e-03 -4.79091750329e-03 -4.73274682374e-06  5.05113743498e-03 -3.18183670968e-03 -7.11468617548e-03  1.49575132285e-03  1.28931268148e-03 -4.16130954663e-03  7.02183663361e-04  7.14520153884e-03  5.75188741586e-03  5.31711609883e-03  4.06198266625e-03 -2.96545526847e-03  4.52595620824e-03  2.27794385088e-04  2.52207328120e-03 -7.72681928235e-04  4.01550517192e-03  6.82888026453e-03  4.43274504621e-03 -1.20960229424e-03  3.06193584281e-04 -4.01674519876e-03  1.40674761515e-03  1.61740891374e-03  1.57262242699e-03  5.23321553594e-04 -1.27394122967e-04  3.04988055393e-03 -1.61955812981e-03  9.15749844786e-04 -3.92494856526e-03 -4.51784844789e-05 -1.62746616331e-03  8.41647958447e-05 -7.23862309010e-04  2.12955319544e-04 -2.73335455583e-04 -1.79741798843e-04  7.71595558098e-04  1.53793250067e-03  1.45632801254e-03 -1.01525720650e-03 -7.41204839617e-04 -3.28850907571e-03 -2.08102116777e-03 -2.69761963450e-04 -3.79045809393e-04  1.30018528873e-03 -4.92860775255e-04 -2.89924792749e-03  1.13201941417e-03  9.18624035490e-04 -3.33277076479e-03 -2.33560047082e-04 -1.44585412080e-03  3.21274268046e-03  7.44425859977e-03 -1.53410765171e-04 -1.10605688033e-04 -1.50691024397e-03 -2.20513230529e-03  2.60699323186e-03  7.58245356986e-03 -9.39512324282e-04 -7.02675778086e-04  7.85708766174e-05  1.43774440061e-03 -1.76657653128e-03  6.10621161552e-05 -1.46902634715e-03  2.03494738632e-03 -3.46734562067e-03 -2.48992420758e-04 -4.84833262367e-03  8.58311635828e-04  6.25874532111e-04  1.81121947351e-03  2.57796726473e-03 -4.52005441284e-03 -5.04805405909e-03
-8.04078403030e-03 -5.96024133286e-03 -2.09937196256e-03  3.10275985138e-03 -1.11297685222e-03 -1.08814333286e-03 -3.49011969052e-03  9.32254829458e-04  5.79536390244e-03  4.80459650546e-03 -6.04814234551e-04 -2.38095440259e-03  2.11684047166e-03 -1.06838776129e-03  1.73656132299e-03 -2.34861701995e-03  3.10535560291e-03  3.78294263928e-03 -1.44865675800e-03  7.80902267931e-04 -2.42633830495e-03 -1.05036485872e-03  6.45600737158e-04  3.22183102825e-03  5.54100991756e-03 -5.59133209717e-03  7.34267833518e-03  1.67175305685e-03 -2.69115622727e-03  4.72216514725e-03  2.83650914526e-03  8.54120044529e-02 -2.97072196548e-02  2.94992376781e-02  4.09685833119e-03 -3.81800129311e-03 -1.54648539281e-03  2.16299128035e-03 -6.20386257959e-03  4.42848627101e-03 -5.24850484043e-03  2.36047911764e-03 -5.79220401220e-04  1.00873742520e-03 -5.28372850517e-04  7.27672551501e-05 -2.74258854088e-04 -3.48477566819e-03  1.04553792576e-04 -3.11040320955e-03  2.26894124666e-03  7.31012563651e-04  1.71762852172e-03  4.93247264048e-03 -1.61324922325e-03  4.19577681658e-03 -7.87250897786e-03  1.20732299291e-04  6.36227383884e-03 -1.76572606236e-03 -7.11653479207e-04  2.10278656543e-03 -3.30607488857e-03  2.53522039087e-04 -1.33032154336e-03 -3.06649139894e-04  4.01247130164e-03 -7.84256634906e-03  2.98336694677e-03  9.02897530918e-04 -4.37772676212e-03 -1.01978365528e-03 -3.05326883022e-03 -1.92659415373e-03  4.80954101030e-03  1.92818230031e-03 -2.13032818439e-03  3.25553635683e-04  1.15139066290e-03 -7.83427186217e-05  2.51100024460e-03  3.07921400699e-03 -6.27517279681e-04  3.86947911338e-03  6.94547094792e-05  1.41844772081e-03  3.91851297236e-04  3.78481469867e-03  2.12496972795e-03  7.74861874693e-04  2.70690294124e-04  1.20161105326e-04  1.83560816351e-03  2.72541925473e-03  2.21503953142e-03 -1.52298767949e-03 -8.87819062161e-05  3.70846480267e-03 -5.59496056927e-04 -1.49729927496e-03  1.46092277231e-03  4.94803149144e-03 -2.26775678498e-03  4.81951472063e-03  2.35029436025e-03  2.75610978828e-03 -5.48290029514e-04 -1.96374208134e-03 -5.90939197004e-04  3.83361939015e-03 -1.26327198430e-03  6.67598640331e-04 -2.29975543230e-03 -4.38125837285e-03  2.65775336808e-03 -5.62221976562e-04 -1.47773779935e-03 -2.25795725067e-03 -1.08730364238e-03 -1.61395126070e-03  5.79246187016e-03 -1.54889760136e-03  4.03391120122e-04 -7.03193347487e-03 -1.50367883504e-05 -4.81367781468e-05 -1.70495092407e-03  4.47507517919e-04  4.96917593869e-04 -3.84899137008e-03  1.07241459098e-03 -1.18925535708e-04 -3.47647513394e-04 -2.28391326113e-05 -2.90735503674e-03 -1.54180897066e-03 -9.82255032258e-04 -2.79884673660e-03 -2.05055426354e-03  4.35486717363e-04 -8.30445172582e-04  1.03748520904e-03  4.27482151331e-03  3.94244758139e-03  3.63104730847e-03 -1.80903914602e-03  4.05035489873e-03  6.69112866074e-04 -2.88653136290e-03 -4.00977374884e-03 -3.53667132345e-04  6.25163091628e-04 -2.62622824572e-03  2.61452505585e-03 -2.97292720068e-03 -2.84775085598e-03  2.78821468134e-03 -1.29739610102e-03  1.11996986318e-04  1.63617605673e-03  7.04696188528e-04 -9.71621377753e-04 -9.16751570176e-04 -6.89198971849e-04 -1.22998067139e-03  1.37118485806e-03  1.16319346065e-03 -2.65784068917e-03  2.04494645857e-03 -2.15092901543e-03 -1.96189477438e-03  3.80175876653e-05 -7.15304340134e-04  3.92206528919e-03  4.32799073592e-03 -5.78646475350e-04  1.97529575151e-03  3.32567910079e-03  3.58795272069e-04 -1.01014596967e-03 -4.54308113200e-03  3.72881613440e-03 -2.58495483855e-05  5.27395697021e-03 -2.28592184006e-04 -2.01415966713e-03 -4.08798102878e-03  8.79048268052e-05 -3.47104286429e-03 -5.13845960090e-04  1.29855012570e-04 -7.58134355905e-04 -1.31257870217e-03  1.07673306481e-03  5.46343971263e-03  5.67601564810e-04  4.44735531305e-03  6.60444478276e-04 -5.74880629555e-05  3.85447226334e-04  8.08317387950e-04  2.61399558386e-03 -1.52238321825e-03  2.77098392615e-03 -1.06290475116e-03  2.94326041921e-03 -6.92266034034e-03  5.81994856157e-06  3.93630254296e-03 -1.14246526439e-03  6.82390391022e-03  2.86957103572e-03 -1.25948174464e-03 -1.72230543706e-03 -2.48974345612e-03  3.50179344363e-03 -4.95591468454e-03  4.56560441379e-04 -1.56468147117e-03  2.74244728871e-03  1.18128533950e-03  2.49535566906e-03  1.30200328302e-03  1.14179846060e-04 -7.68808930194e-04  2.47023308585e-03 -1.69814772705e-03  5.44192168895e-03  1.56143411348e-03 -3.86541187878e-04  1.38095281293e-03  8.37248521744e-04  9.98866596368e-04 -6.95039668581e-03 -4.75748842107e-03  2.80775961108e-03  5.72424654808e-03 -8.19228591055e-05 -3.77274404829e-03  4.33919403555e-03 -2.48406034437e-03  3.57795699180e-03  2.73762970437e-03 -9.46527671134e-05 -3.62483079818e-03 -2.76961559856e-03 -1.56328989146e-03  1.73970953903e-03 -2.79163271576e-03 -1.09599367512e-03  4.16234420968e-03  1.24417594087e-03  1.37438895595e-03 -2.75600517873e-03 -1.87167249711e-03 -4.78723294112e-04 -3.38370854191e-03  1.38141144366e-03  3.10263357897e-03  1.02537158319e-03  2.60916930460e-03 -2.22034684794e-03 -1.36077543568e-03 -1.43716492689e-03  3.62073104404e-04  3.44670984246e-04  2.26656238551e-03 -2.28101727755e-03  2.83665060877e-03 -3.82090327148e-04  1.34069184615e-03  5.23215449998e-03  5.97024763258e-03  5.44968725327e-03  2.37382288689e-03  2.44856906559e-04  4.20592528792e-03  5.23651670444e-04 -1.63797237093e-03  1.55505957530e-04 -8.26015952070e-04 -6.65848530096e-04 -3.91947100431e-03 -3.02221478986e-03  1.23947841148e-03 -3.89736330410e-03  1.10173204201e-04 -4.33734084615e-03  3.34585764933e-03 -8.35173499086e-04  1.10189282455e-03  9.70784186550e-04  1.74974340137e-03  1.14842416852e-04 -2.87110502226e-03 -3.22766566446e-03  7.39130487857e-04  3.56587784754e-04  7.52860477153e-04  3.95064682211e-04  1.12360886808e-03 -3.65216530895e-03  1.35052382408e-03  3.15028851849e-03 -3.66834263404e-03  3.87693886727e-03 -3.77424619100e-03 -1.82762546071e-03  6.14974137038e-04 -1.32411308842e-03 -1.98878714932e-04  9.41103600769e-04  2.21552300904e-04  2.12689190807e-03 -6.03530098562e-04 -3.14880920221e-04  3.95060553853e-04 -2.44213828278e-04 -4.56830569769e-04 -2.94906244286e-03 -2.15013995738e-03 -3.84985558988e-04 -1.92847801461e-04 -3.60331082973e-03  3.08352271380e-03  2.44350809257e-03 -3.40406043621e-03  7.12850203031e-04  2.86291405974e-03  1.03753692329e-03 -7.89095564997e-04  5.90225264793e-03  1.60541834260e-03 -3.65308190310e-03  4.38676785721e-03 -1.94558617726e-03  6.54555327205e-04  8.16926055326e-04  1.12248474809e-03 -4.56162922716e-03  1.55832212328e-03  3.52191445201e-04  3.59791642966e-03 -2.16645123229e-03  8.97177257115e-04 -2.15736665728e-03 -4.03528199379e-05 -1.70534665298e-03  1.14408274386e-04 -2.67441042576e-03 -2.91361426863e-04 -2.27583697215e-03  5.66782752820e-04  3.96633802258e-03  5.06494570646e-03  1.04275191638e-02  2.23603112592e-03  2.48557033742e-03  4.12993131872e-03 -1.78822833441e-04 -4.67673008749e-04 -1.52853563976e-04 -6.74190425452e-04  1.91918820496e-03 -6.75879002374e-04 -2.78584828127e-03  7.93573533144e-04  1.18314739749e-03  2.55803058209e-03 -4.80122023799e-03 -1.67864344810e-04 -1.86773085480e-03  3.08542054132e-03  3.46302267889e-03 -1.71233621656e-03  2.45550985370e-03  4.36027961807e-04 -1.03657215184e-04  1.29730720904e-03 -9.46346351461e-04  8.35858240605e-04 -1.91551909386e-03 -1.70969877776e-03 -1.27244935763e-03 -2.42519060503e-03  5.57805323063e-03 -9.07112222363e-04  2.35654163368e-03 -5.19478207449e-04 -3.97647376388e-03  2.65160297305e-03 -2.04833442413e-03 -2.03262036953e-03 -2.38881433496e-03 -4.26106641197e-03  2.24445253484e-03 -1.54514646983e-04 -3.20969428918e-05  3.77410155332e-03  3.38514999729e-03  2.89449081888e-03  3.50236428761e-03  3.13054676685e-04  4.47057514772e-03  8.89925879957e-04 -2.64280894060e-04 -2.42252301985e-03 -3.28812171910e-04  7.19521976770e-04  1.42490810314e-03  5.57896326200e-03  9.24628848090e-05 -3.43760154942e-03 -5.07975512752e-03  1.71264369380e-04  4.98744890984e-04 -3.41924618167e-04 -1.96499711563e-03  8.80716160164e-04 -1.90237082925e-04  1.68009865130e-03 -7.94109457368e-04 -1.27881974829e-03 -9.73254748407e-04  1.63312786466e-03 -1.43058312150e-03  3.10524941154e-03  9.08326766129e-04 -4.45619348068e-03  2.89905977154e-03  8.37390429409e-05 -2.79414038469e-03  1.52401376926e-03  5.14571398908e-03  2.28596156487e-04 -1.54570658658e-04  3.20260551825e-04 -3.41018714750e-03 -1.01211314561e-03  5.77151047037e-04  9.01304206649e-04 -5.23500227506e-03  3.71828493029e-03  3.08336513234e-03 -2.10809978975e-03  5.36266188285e-05  2.20642256409e-03  8.20741536904e-04 -4.13669844216e-04 -2.68381642654e-03 -2.70150064129e-03 -8.26083159406e-04  6.85317804335e-04 -3.05549494285e-03  1.40767391744e-04 -2.00944886546e-03 -6.85329888264e-04 -4.02275068459e-03  7.02402729026e-03 -1.76071774427e-03 -4.72039210228e-03  6.44630557788e-05 -4.07966155748e-04  2.25312667287e-03 -2.62325027666e-03 -1.66635586441e-03 -4.39664580836e-03  1.25876948906e-03 -6.98222626038e-05  5.24053304277e-04  7.92194862854e-03  1.23892744838e-03  1.42618526082e-03 -1.85700491982e-03 -1.58169343003e-04 -4.12319224687e-03 -3.39857544208e-03 -3.53615148736e-03  1.69922100532e-03  8.88579266948e-04 -4.73641591826e-03  4.31929915695e-03  5.53282976134e-03  1.45772035574e-03 -5.31252611706e-03 -2.82933317900e-04  6.98943995484e-04  5.89044907247e-04 -2.71303489736e-04  2.80194373744e-03 -2.47832414524e-03  1.91576864749e-03 -1.13130305136e-03 -1.56516532697e-03  4.50052232450e-03 -1.94668726736e-03  2.25352464403e-03  2.63747511186e-03 -1.94524102459e-03 -3.09934142300e-03 -4.11343252522e-03 -5.15381637649e-04 -4.74807446011e-04 -2.18414725875e-04 -1.23595096025e-03 -5.40622836090e-04 -4.18478264462e-06 -4.91933274814e-04  1.67149382484e-03  1.99690307558e-03 -3.24969961398e-03 -5.80979888483e-04
-2.57896610570e-03  6.00118611094e-03 -5.90294628777e-03 -4.93203058327e-03 -1.18274528772e-03 -1.44402318420e-03  3.61350975398e-03 -2.63377855407e-03 -6.64801287615e-03 -7.40721686487e-03  3.35843045510e-03  2.40415948066e-03 -1.90568900493e-03  8.70652469078e-03  2.66950802397e-04  2.37499868619e-03 -4.28879276473e-04 -9.07904669586e-03  4.64200890457e-03  4.21672964675e-03  4.38246849794e-04 -3.82318075323e-03 -9.84593152277e-04 -1.35263308055e-03 -6.43820943684e-03 -3.35444748784e-03 -8.32639128173e-03 -1.05268747019e-03  5.23891734028e-03 -2.18499729189e-03 -1.47125427430e-02 -2.97072196548e-02  1.26177305701e-01 -5.99175881680e-03 -1.94387428030e-03  1.60830791204e-03  7.88760965644e-04 -4.16858841403e-03  7.23464560188e-03 -1.41172677188e-03  2.60702739325e-03 -8.36107759564e-05  1.65210599681e-03 -6.00920068239e-03 -6.58621385248e-04 -3.48871045303e-03 -2.49047138631e-05  7.34132031948e-03 -1.51401356691e-03 -7.61358707843e-04 -4.36126235497e-03  3.11842510400e-03  2.43316677351e-03  1.47625818476e-03 -2.41818054565e-04 -7.43101189559e-03  6.52196759592e-03  5.92934473493e-04 -2.67414369277e-03  7.53022435027e-06  4.46631000755e-03 -2.32484316596e-03  3.81906618900e-03  9.82699549371e-04  1.68974271969e-03  2.10275097324e-05 -2.91142721398e-03  3.06857130770e-05 -4.23888740428e-03  9.57971783271e-04  1.41056277109e-03  2.28362035478e-03 -2.23995813354e-04  4.84015988300e-03  7.69974234732e-04  3.62292424867e-03  5.20114955322e-03 -6.08183122057e-05 -5.50529841944e-03 -2.52221998577e-03 -1.53572465563e-03 -1.75649315360e-03  2.48364860002e-03 -7.80467166181e-04 -6.69772703406e-03  9.83450220605e-04 -2.45354001987e-03  1.57762392237e-03 -9.77328145513e-03  6.12324668307e-03  8.16602484282e-04 -1.00332509536e-04 -8.10300443248e-04  2.66157444738e-03  2.14687630486e-04  1.44302003462e-03  3.50400668866e-04  3.04710129681e-04 -1.54933007375e-03  2.50947975073e-03 -6.62495323354e-05 -3.98738161410e-03  2.14825645576e-03 -5.52505368211e-03 -1.38178466346e-03 -3.47400239465e-04 -1.37219114970e-03  2.95856275606e-03  2.18786154675e-03  4.16656992418e-03  5.54322780178e-03  8.86811223086e-04  1.60261864257e-04  3.90014445096e-03 -5.38397157783e-03 -7.41147827217e-04  4.38122266393e-03  2.02454280939e-03  1.78741790225e-03  1.12211001852e-03 -5.36891726780e-03 -2.38918012259e-03  2.21244573733e-03  8.58815466923e-03 -1.73599658385e-03  3.98253673753e-04  2.01791943816e-03 -1.54071771679e-03  6.51651840302e-05  3.68765417748e-03 -2.27332459003e-03  1.55157064950e-03 -2.59250631890e-03 -3.30279289224e-03  4.20985022976e-03 -9.67112524758e-04 -8.44464374357e-04  1.52566955613e-03  4.19293605429e-03 -1.43857207987e-03 -3.25091848539e-03 -2.58830581595e-03 -4.72932983646e-03 -3.27780279160e-03 -1.76817337754e-03  4.25285080182e-03 -6.34930889984e-03 -8.35495620858e-03  5.99492824588e-04  3.70994539780e-03  5.71744755201e-03  9.71277777835e-04  4.30546428682e-03 -6.92052894171e-04  2.58044231978e-03  4.74017130753e-03 -7.92125708396e-03  7.75350290161e-03 -2.13457718195e-03  5.87507238853e-04  1.80591552050e-03  3.61614935365e-03  1.41245822273e-03  1.06877719214e-03 -1.26397881402e-03 -5.06974451472e-04 -2.21723562276e-03  1.17647434273e-03 -1.37742679886e-03  6.60318124311e-03  1.34721552079e-03  2.77420251283e-03 -2.50687306936e-03  1.82785158236e-03 -2.01134590136e-03 -9.52709967913e-04 -3.02250502218e-03 -7.33390884687e-04  8.11903708757e-04 -4.09837139330e-03  6.36123596756e-03 -1.07542134564e-03  6.95745230570e-04 -7.55530900208e-03 -4.61442662363e-03  6.99506480086e-04  3.37234188159e-04  8.16768287572e-03  1.03357452059e-03 -2.61766915698e-03  2.94940590479e-03  3.04369256307e-03  4.96885047425e-03 -4.77500222123e-03  6.94050078307e-03  2.88262788827e-03  2.49777965648e-03  3.45060984050e-05 -6.99815114337e-04  3.42389179694e-03  1.12973361969e-03 -3.74447254080e-03  4.59029439583e-03 -1.12329165769e-03  3.04083655184e-03 -4.11947113755e-04  4.97558222034e-03 -4.13556660063e-05 -1.62790102742e-03  4.65974088079e-03 -1.33012260635e-03 -3.84692204761e-03  5.81515641695e-03 -3.67159911215e-03  3.15987608655e-03 -9.76002808646e-04  1.30787411173e-03 -2.92092088651e-03  5.91049831575e-03 -2.13085484452e-03 -4.73786333025e-03  2.33597839388e-03 -9.56529220124e-04  1.25349707361e-03 -4.18935627006e-03 -3.03235444864e-03  3.11413985107e-03  6.54419059301e-03 -6.14954396684e-04  5.69710476064e-04  2.00922569205e-03 -8.19146973083e-04 -1.70014018178e-04  3.32729103456e-03  1.21937492525e-03 -5.13314582746e-03 -7.97384464149e-03  3.08411979344e-04  2.43481561830e-03 -5.92012032457e-03  7.94020044276e-03 -4.20142159373e-03  4.16322323641e-03 -3.31258939050e-03  1.69252894713e-03  2.62177298533e-03 -2.24880839772e-03 -3.72950276028e-03 -4.33322463229e-03  5.20168472934e-03  2.08541930118e-04  3.30302367729e-03  7.53577373172e-04  2.69833081489e-03  3.91609667436e-03  3.01404997348e-03 -2.22721421761e-04 -4.86398658129e-03 -4.33972859109e-03  1.20669422293e-03 -1.49186017466e-04  1.28114419558e-03 -4.68498739305e-03  2.23313071795e-03 -1.80537278114e-04  1.71507199652e-03 -2.66797780823e-03 -1.93189314215e-04  1.80125707880e-03 -3.23863424469e-03  1.11349000726e-03 -1.02857497906e-03 -4.02692305686e-03 -4.07398458891e-03 -1.13555208175e-03  1.20640130919e-03 -1.42400721736e-03 -2.02643578355e-03  6.63134996199e-03 -9.00620409155e-03 -1.14430080939e-03 -1.48489458161e-03  4.65194558920e-03  6.66589347105e-03 -7.52060036210e-03 -1.53500754253e-04  8.89898983817e-04  7.38726883053e-03 -3.14414181656e-03 -5.60860525110e-04 -1.91683765386e-03  2.50973012990e-03 -5.10149887321e-04  2.81518697104e-03 -5.85071720547e-04  2.26186234879e-03 -2.72818069985e-03 -1.49979920175e-03  9.52360755104e-04  2.56654949718e-03 -5.86224075261e-04  1.39884614750e-03 -3.92967270818e-03 -3.91200722059e-03  2.02697440874e-03 -9.92350312041e-04 -1.18527205688e-03  2.59999443045e-03 -9.64147914051e-05 -6.67471255085e-04  9.59134255885e-03 -2.53703484488e-03  3.16559987400e-03 -4.87617688499e-03  4.60961944387e-03  3.54608584890e-03  2.76729506571e-03 -3.60576287423e-03 -3.23967795617e-04 -3.64618116332e-03 -2.66478214517e-03 -1.92980753104e-03  4.50235980871e-04  5.76814689858e-03 -5.75116874230e-03 -4.49716238418e-04  7.11802056405e-03 -3.74293717414e-03 -6.36138411777e-03  3.94850210464e-03  1.92885055256e-03 -5.58319294934e-03  9.11723630385e-05  9.75174034278e-04 -3.25607773719e-03  5.59199762184e-03 -6.25474930772e-04 -9.79092802479e-04  4.80379787515e-03  3.07632184460e-03  4.62599456555e-04  1.45031179122e-05 -7.60486202838e-03  5.68674822702e-03  3.45587219687e-03  6.22619985736e-04  1.64091170033e-03  6.95851051692e-04 -6.78106636064e-04  2.29774391510e-04  2.57693433537e-03  2.74822405230e-03  5.18457005607e-03 -4.21048426464e-03  3.09599274292e-04 -6.97109936790e-03 -6.08872882872e-03 -3.33378757733e-03 -5.00884605895e-03 -4.78088442628e-03  2.28552370195e-03  2.93201339135e-03  4.16983317469e-04  1.57303503223e-03  1.39059831957e-03  2.13516723731e-03 -9.87591061966e-04 -7.41457701894e-03 -4.63318168499e-03  3.22582899328e-03 -3.28411222052e-04  6.46191841431e-03 -9.43514726066e-03 -7.76844099637e-03  9.39978529598e-04 -4.49061081998e-04 -2.60950439702e-03  3.07922047881e-03 -3.31772088849e-03 -5.95174978479e-03  1.38524890468e-03  2.48708531175e-03 -4.27602431371e-03 -1.25102719032e-03  1.02432822423e-03 -7.62429131162e-04 -3.26540653630e-03  1.15024713992e-03  3.08844248785e-04  3.71094854588e-03 -5.38088779990e-04 -8.86457385829e-04 -2.84003575910e-03  1.07736191233e-03  6.57234030687e-03 -6.57381445081e-03  1.47211461983e-05  3.54042092055e-03 -6.01796525698e-03 -1.85153220161e-03 -4.94751168955e-03 -5.46769355317e-04 -1.56097113561e-05  4.87953155011e-04 -1.12272753716e-03  9.02857169948e-03 -1.34896584035e-03 -6.10074988021e-03 -2.43291838969e-03 -3.82471956398e-03  3.14123526951e-05 -1.31033529300e-03 -8.85398085728e-04  1.96873994689e-03  4.54803600742e-05  1.85059504153e-03 -1.73127809447e-03  1.02159051968e-02 -8.19979141351e-04  3.87094164692e-03 -1.62492228463e-03 -6.43392984550e-04 -4.54663191617e-03 -6.11547675849e-04 -3.43054566437e-03  5.09794428843e-03  4.44819708410e-03  1.14394760128e-03  5.93144828411e-03 -4.51768812228e-03 -4.17237656808e-03  3.54778094280e-03 -1.71500793459e-03 -5.10370799467e-03  1.24172362108e-03 -1.51791902663e-03 -2.50696424313e-03  2.11603703976e-03 -4.30573732024e-04 -9.17657139798e-04 -6.19880972378e-03  6.54873517994e-03 -2.53981455025e-03 -4.78591383205e-03 -1.91323646013e-03 -2.85205892473e-03  1.76227130413e-03  3.65911003674e-03 -4.32892464034e-04  2.21935613042e-03 -1.83997146897e-03  2.78610439647e-04  8.15317820595e-03 -1.22747194584e-04 -4.83257186307e-03  3.84679414972e-03 -2.27299557856e-03  2.87777919254e-03 -4.70684495108e-03  6.63122981538e-04  3.23683761826e-03 -8.64504257276e-04  1.95444575466e-03 -2.06070232099e-03 -1.65425885474e-03 -5.43435599116e-03  3.45522108885e-03 -7.67155714729e-04 -2.06365456765e-03  1.13311989644e-03 -1.29187136896e-03  1.79511783826e-03 -1.66879672934e-03  2.74456133674e-03 -4.28408535380e-04  5.97629729687e-03  1.70948180096e-03 -1.76927058602e-03 -1.44896472486e-03  1.68698221273e-03  5.51156564561e-03 -5.53773035899e-04 -7.20832565346e-03  3.22362744149e-03  1.00307704452e-02  2.88917212038e-03 -5.44585900600e-03 -5.14465297119e-03 -4.47726156244e-03 -1.66667000523e-03 -3.13002577401e-03  6.14606758929e-03  3.78100834201e-03  1.87353622548e-03 -1.13174642535e-02  1.28002879371e-03 -3.10017520459e-03 -2.13149205505e-03 -3.33776896925e-03 -1.36133755967e-03 -1.07424131604e-03  1.99614570977e-03 -6.65134551341e-04  6.73122528706e-03  8.70388680319e-03  1.02298700697e-02  5.76041147404e-03  2.57699884571e-03  7.77604749953e-04 -5.89914749956e-03  6.25663827177e-03 -4.82724680845e-04
-8.94715304177e-03 -3.48002283332e-03  1.04848805760e-03  6.44409845424e-03 -1.94509912477e-03 -2.38117425877e-03  8.85707335808e-05 -7.44141418200e-04  6.08585690204e-03  1.94102777549e-03 -1.08952946050e-03  7.37140826839e-04  4.36527043207e-03  4.62924479356e-03  8.55445875724e-03 -2.96372789963e-03  3.39099556639e-03  1.96362646767e-03  2.73748859289e-04  1.12029793828e-03 -4.27662486603e-03 -3.79679597416e-03  3.46852918604e-03  3.15965944702e-03  4.14820427206e-03 -3.06541120004e-03 -1.50849479078e-03  3.11120353061e-03 -9.77690628737e-04  2.37658288832e-03  2.02774566545e-03  2.94992376781e-02 -5.99175881680e-03  1.27457237316e-01  7.46125288534e-03 -4.61287586587e-03 -4.26794919925e-03  2.08445447524e-03 -4.62612856881e-03  3.58738905681e-03 -7.65547885728e-03  5.69188305959e-03  1.13248464513e-03  2.47915151378e-04 -3.43284818390e-03  2.38524631221e-03  7.23002517096e-04  1.59453178376e-03  1.56941917032e-03 -7.90923590363e-03  5.39399258881e-03 -4.17985660356e-03  2.86099696751e-03  3.85312731981e-03 -2.68169100051e-03  6.39910478722e-03 -1.15976573023e-02  3.66780809651e-03  9.52799355601e-03 -7.96146077611e-04  3.55494652890e-03  4.68443471574e-03  3.86133004188e-03  1.91470360465e-04 -4.69629054581e-05  4.39633560643e-04 -4.70221204842e-03 -7.24144339757e-03  2.17883066660e-03  3.67022572077e-03 -2.32330682361e-03 -4.37189354068e-03 -4.15089605856e-03 -1.02961968896e-03  7.31917308775e-03  4.72456835284e-03 -1.58850072404e-03 -1.76561372693e-03  7.01634479278e-04 -5.86639824580e-03  4.93790463411e-03  2.85985705622e-03 -1.30879389704e-03  5.59909787638e-03 -2.44902077552e-03  3.75456265649e-03  1.22822050183e-03  3.85082320931e-03  3.47175805183e-03  3.73418505884e-03  1.97788286205e-03 -9.31999432040e-04 -2.21759260618e-03  7.15886397872e-04 -8.91718901698e-04 -7.62710803017e-04 -7.81921104345e-04  2.22446740692e-03  2.24477847617e-03  2.16728245802e-03 -1.46777966383e-04  2.20579780676e-04  2.32863880648e-03  3.20524721541e-03  1.01714125705e-02 -2.51369391920e-03  1.06499516388e-03  1.69869311423e-03 -1.46350490140e-03  1.74414846729e-04  3.10601654023e-03  1.94056272138e-03 -9.81354365219e-04  5.56727018787e-04 -2.17638471697e-03 -4.64286530320e-03 -4.03420736505e-03 -2.28769128953e-03 -2.32263447506e-03 -2.06739164085e-03  1.92922001294e-03 -4.61006411169e-03  2.20591698329e-03 -1.01535702244e-03  4.36968697942e-03 -2.33469332285e-04 -7.54505868955e-04 -1.05169743234e-03  3.81190744925e-03  2.98502485125e-04  3.50006994029e-03  3.13047548160e-03 -2.71538807555e-03  1.39853646227e-03 -2.00359310660e-04  1.61630272468e-03 -4.45603682200e-03 -2.81978823972e-03 -2.69341469543e-03 -4.15665018019e-03 -1.05204259938e-02  6.88993321410e-05  2.36873380122e-04  3.45029372671e-04  4.36617771291e-03  8.97956555966e-04  3.76214484072e-03 -4.03984275597e-03 -7.44810924278e-03 -2.23343498661e-03  5.49951330781e-03  4.55786721881e-03  1.14228715552e-03  3.76991326360e-03  2.15770707542e-04  2.01752595738e-03 -6.09990756391e-03  7.13955631724e-04 -4.86119148571e-03  4.15166266443e-03 -3.02009161407e-03  1.63741872697e-03  3.70669187051e-03  1.93514442808e-03 -2.14172010493e-03 -2.24693040393e-03 -1.70971771687e-03 -3.90966589394e-03  2.02833275442e-03 -1.07571720282e-03  2.56357538503e-03 -5.36132376772e-03  4.61714934944e-03  3.69425372081e-03  3.73258656418e-03 -7.51146830452e-04 -4.10369403129e-03  1.37827971438e-03  3.48712440846e-03 -9.66586477993e-04 -3.58266289009e-03  9.02187408847e-03 -4.10969409424e-03  2.21007861519e-03 -1.39623871924e-03 -3.02971706824e-03 -7.97705610917e-04  2.65223110673e-03 -2.79681782850e-03 -1.58727176050e-03 -5.45706073877e-03 -4.79037933806e-04 -5.57617593844e-03 -1.06208917850e-03  9.06462291690e-03  5.12341408575e-05  9.80099319766e-03 -1.52592254710e-04 -5.47131226454e-03 -2.38285343839e-04  4.64846056438e-04  6.34145122163e-03 -4.51517054884e-04  7.81384260570e-04  2.98798313348e-03 -4.85894064731e-04 -8.77412692603e-03  7.40164550657e-03  5.66719900813e-03  6.05397435445e-03  8.72461231671e-03  1.06910572148e-02 -6.20477240988e-03 -4.09539463173e-03 -1.18798720030e-03  2.47891390075e-03 -4.58910832173e-03  5.46375700143e-06  4.17508221267e-03  2.72838074400e-03  3.16142673205e-03  4.78317517264e-03  5.18138291813e-03 -4.78024875391e-03 -3.90180593800e-03  1.48132778341e-03  1.29719265287e-03  8.97192554047e-03 -5.09374137173e-03  1.94246477347e-03 -3.93948930317e-04  3.01007632486e-04  2.01202535948e-03  2.30028398086e-03 -7.35805060526e-03  1.63507774932e-05  3.63152930878e-03 -2.94803567389e-04 -1.76427035540e-03  9.62608658004e-04 -2.53214567751e-03  1.07037137659e-03 -1.41941876362e-03  3.88858106149e-03 -3.92758744752e-03 -9.54128911417e-04 -1.38821738140e-03 -4.36537735380e-03  2.34448394370e-03  9.00204537295e-03  1.75247140635e-03  3.73119691384e-03  5.92961421101e-03  2.54949991016e-03 -6.89321196831e-03  7.18976075201e-04 -2.86753787945e-03 -2.30892655945e-03  2.31335897744e-03  1.79499426860e-03  1.47043657093e-03 -3.27539570414e-04 -6.37237242869e-03  3.66562857454e-03 -1.18289978772e-03 -4.70500058024e-04  4.43025455796e-03 -1.18996023304e-03  4.84623200913e-03  4.31791723163e-04  4.69454953233e-03  5.96351466738e-03  7.20283601256e-03  4.86227767438e-03  2.82112836851e-03 -2.68341687913e-03  1.11579509321e-03 -7.02001882518e-04  1.57282755105e-03 -3.61420885679e-03  8.45371230269e-04 -2.01651101463e-03 -3.59782622035e-03 -3.13295761193e-03  1.84926416859e-03 -3.20706890596e-03  6.40222843988e-03 -4.10733374664e-03  5.45707017024e-03 -1.92316707250e-04  3.13906668040e-03  3.03937234804e-03 -1.33902665439e-03  7.29541496449e-05 -5.61954107232e-03 -5.51221769083e-03  2.06070811987e-03  1.08423062483e-03 -2.81108428861e-03  1.62769681880e-03  4.77419883681e-03 -5.19056340589e-04  2.00021028452e-03  5.09509000291e-03 -2.14642640050e-03  8.07413589359e-04 -9.42573620763e-04 -1.02547868122e-03  8.30695065923e-04 -2.84184114695e-04  2.72701745610e-03 -7.20286386713e-03  3.93541108570e-03  4.18549552004e-03  7.58953558228e-04  1.29875203854e-03 -2.45343115353e-03 -7.33934390605e-04  3.04864083830e-03  2.57710187837e-03 -2.03692307900e-03 -8.41920337648e-03  1.41830611884e-03 -1.07358260504e-02  7.24874031804e-04  1.17113983961e-03 -1.16829190547e-03 -8.16281088099e-04 -2.81131327193e-03  6.12176420508e-04  1.26291041874e-04  2.34446540938e-03 -3.13226673281e-04  1.16580816943e-03 -1.33474681233e-03  6.28380424918e-04 -5.23450803737e-03  6.06202187563e-04 -2.52911247926e-03 -6.78596052186e-03  3.93986392748e-03 -1.66253533793e-04  4.40390774865e-03 -1.84640567858e-03  1.69968623627e-03 -2.58107037213e-03  2.66222414394e-03  4.21625831181e-03 -2.98640122106e-03 -8.84381500225e-04  2.52089271821e-03  2.11597124165e-03  7.00352783839e-03  2.25236685220e-03  4.91746111181e-03  1.49397977440e-02 -2.78073896469e-03  3.50195056295e-03  5.39210340280e-04 -3.29321654127e-04  4.41136993397e-04 -2.42191498223e-03 -4.68329368569e-03  3.83613318346e-03  1.60696951474e-03  4.75391416968e-04 -1.29018009465e-03 -3.74108903485e-03 -8.24076284092e-04  1.93196584479e-03  1.32119813419e-03  2.06917898498e-03 -5.63279808178e-03 -9.67066098334e-05  9.88688221625e-05  4.39935547764e-03  1.17391388721e-03 -4.02875115125e-03 -2.58554252034e-03 -3.11052131511e-03  2.16765931210e-03  1.48390463162e-03  1.22300233764e-03  1.51568935633e-03 -4.42431837176e-03  2.11884994103e-03  6.89915393568e-04 -1.30002627594e-03  2.80607212309e-03  2.95868277364e-04  1.20015173252e-02 -4.51237840477e-03 -9.73764353391e-04 -1.16671399851e-04 -3.75004320580e-03 -1.11980769297e-03  3.80961958342e-03 -5.59774481073e-05  6.99382229446e-03 -1.72198183738e-03  4.28800157905e-03  1.99045010366e-04  3.73186514471e-06  2.35872377137e-03 -4.85628012114e-03 -1.03184947691e-03 -7.23790870032e-03 -1.68192611560e-03  5.84542884298e-05 -7.76831224378e-05  7.24848025390e-04  1.60303910625e-03 -1.05005015810e-03 -4.13889717006e-03 -1.68920105650e-03 -3.28708911048e-04 -4.10599435489e-03  5.18637374492e-03 -3.15080818932e-03  2.67801398061e-03  6.18331637900e-03 -6.83433246397e-03 -3.19843696573e-03  3.72796964167e-04  5.44539034986e-04  4.99073154785e-03  5.53985365842e-03  2.71802008983e-03 -4.09247594260e-03  3.65734586342e-03 -2.02714658478e-03 -3.26618285610e-03  3.68470188616e-03  3.41674867478e-03 -1.19458145743e-03 -1.52854519964e-03 -2.90534098948e-03 -5.07446291923e-04 -2.98035976523e-03 -2.20917339959e-03 -3.50743142895e-04 -1.41223270014e-03  4.18303682074e-03  2.56127222843e-03 -4.26176232794e-03  6.23221122644e-04  2.62868687116e-03 -1.85087768554e-03  4.82480397916e-03  3.54393752763e-03  4.31185926481e-03  4.07640334754e-03  3.02061995316e-03 -5.96070721880e-03 -4.72794779069e-04 -6.43677696378e-03  1.75909521788e-03 -5.50824286258e-03  1.00024670089e-02  8.34467270733e-04 -5.64700218664e-03 -3.02181042269e-03  4.84309408214e-04  1.63010770930e-03 -4.11223332766e-03 -2.24305149711e-04 -1.94636158927e-03  4.59573717800e-03  8.56410922500e-04 -2.67427901693e-03  6.07658244380e-03 -2.42624489369e-05  3.55638419330e-04  3.44580670186e-04 -4.65267138167e-03 -2.75321389094e-03 -1.10940295943e-03 -3.52900763354e-04 -4.28046866395e-03 -1.94286011784e-04 -1.51391790971e-03  3.04959146552e-03  4.28676682904e-03  5.78984072808e-03 -4.14849225288e-03 -1.73388211762e-03  3.78863565629e-03  3.10972488692e-04  3.74030944897e-04  1.00418263427e-03 -1.51208851019e-04  1.83415578561e-03  1.56209497183e-03 -2.37030355859e-03  8.79776127040e-03  4.90299265316e-03  2.00004913630e-03  5.17647281184e-03 -1.44645665013e-03 -6.41225996530e-03  6.39929023221e-03  3.71653803758e-03  2.48716168212e-03  1.08829481765e-03 -1.29738030208e-03 -1.01606290902e-03  2.02375350332e-03  4.06740034751e-03  6.90153087539e-03  2.27448138352e-04 -2.95078350366e-03  3.17030185345e-05
-9.14528943178e-03  7.63753443967e-04 -9.35036684739e-04 -4.40086682472e-03  2.47353664173e-03 -2.32999869923e-03 -5.79360254422e-03 -1.04132254987e-03 -2.73687098521e-03  2.29362865108e-03  1.47035936312e-03  8.91411435136e-04 -4.16847371113e-05  4.14554367143e-03  5.70657326896e-03  8.84220338232e-03  9.70157521578e-04 -4.01228699820e-03  1.16558329510e-03  2.61211658597e-03  4.44177574050e-03  2.75917939699e-03 -2.98161275157e-03 -1.51769318452e-04 -2.90673843084e-04  6.60634440691e-03 -1.52081886672e-03 -3.67716008916e-03  6.57610512856e-04  1.24469591472e-03 -1.84457135257e-03  4.09685833119e-03 -1.94387428030e-03  7.46125288534e-03  1.12096318471e-01 -3.53659640585e-02  1.63378378077e-02  8.64153241553e-03 -1.58097801747e-03  5.07418500007e-04  2.02095390289e-03 -5.75462518999e-05 -1.37837518362e-04  1.26090839602e-03 -1.12475107784e-03  1.93915770951e-03  5.13778584712e-03  4.02186380510e-03 -5.37037956642e-03 -3.28975802751e-03 -1.89848741286e-03 -2.47563009826e-03 -8.64766218862e-04 -3.77288955269e-03  3.22584652253e-03  6.84730962849e-03 -1.28101484243e-03  8.46933329644e-04  3.82619738273e-03  1.29333415899e-03  9.19484750516e-04  3.25163659663e-03  1.88793987996e-03 -5.23134169428e-03  9.75374322387e-04  2.39250480635e-03  4.46333545879e-03 -8.54253092457e-03  6.69455753175e-03 -1.62433358916e-03 -4.65517504212e-04  4.52402458378e-03  5.30772156134e-03  7.42039562211e-03  6.23477371263e-04 -3.95327792695e-03  1.25745240422e-03 -1.18263051868e-03 -5.69381899071e-04  4.07195390553e-03 -1.38225683411e-03  5.55902123518e-03 -1.21204749691e-03 -1.25471998848e-03 -2.63040489484e-03 -1.18707160280e-06 -1.75908792363e-04  3.56221339517e-03  3.44320382814e-03 -1.74077002802e-03 -1.33061287872e-03 -5.34529548854e-04 -1.23228214837e-03 -9.42258725176e-04 -1.94082625196e-03  2.89193473641e-03 -4.43577907661e-03 -2.33757052643e-03  5.97556059902e-04 -5.53610033976e-06 -3.05869507921e-03  2.02164493911e-03  2.25907429524e-03  4.00904076283e-03 -2.35300415393e-03  2.68548686841e-03  4.06096650228e-03  2.08738788863e-03  2.11266475226e-03  1.96449723168e-03  2.65490954246e-03  3.58424343095e-04 -6.46624396524e-03  6.04764459897e-03 -1.49101079693e-03  1.64815100785e-03 -5.45552350763e-03 -6.07171890847e-03 -1.66363558646e-03  2.07203285741e-03  3.88693504616e-03 -3.20255627154e-03 -6.94589427593e-04 -1.77489864380e-03 -1.62421765355e-03 -1.33176484904e-03 -1.47556501759e-03 -2.33358317470e-04 -4.78153667294e-03 -3.53683795516e-03  2.79226564246e-03  2.95560570633e-04 -5.80009866056e-03 -1.50867780826e-03 -9.03561312106e-04  7.98968247825e-04  2.70487194435e-04  9.55105450891e-04 -2.16770619024e-03 -6.45884647751e-03 -5.90649548238e-03 -2.40485000607e-03 -4.97510106282e-03 -1.40220344671e-03 -1.06068482157e-03  3.31355605606e-03  5.98037064197e-04 -3.16222737324e-03 -2.58187906641e-03  1.49709042741e-03  1.06155361073e-03 -1.24333075276e-03  4.61943315210e-04 -6.11615678463e-04 -2.15084888425e-03  6.40341669158e-04  3.30238936328e-03  1.03364272113e-04 -2.32726940446e-05 -1.41656754031e-03 -4.74177910799e-03  6.81799733701e-03 -1.00674359283e-02 -5.69579049039e-04 -5.62121784158e-03 -3.64377297018e-03 -2.09744101294e-04 -4.58060340077e-03 -6.28058659364e-04  2.22348851526e-03  1.68591226881e-03 -3.68808648062e-04 -3.28476882496e-04 -1.58244625589e-03 -5.19396992483e-04  1.43680965138e-03  5.43501607952e-03 -1.96200369793e-04  2.81397541612e-04 -5.81870622488e-03  1.75837140983e-03 -9.04046436803e-04  2.48992265759e-03  4.12799341491e-03  1.48437177008e-03  3.10714145418e-03 -3.99825560084e-03 -2.27947768439e-03 -4.09992951011e-03 -4.55368439385e-03  1.84933699541e-03 -1.51282726933e-03 -3.77156446773e-04 -1.99612088894e-03  5.91033831315e-03 -8.80068302079e-05 -1.13189254870e-04  2.73411494757e-03 -1.55179412462e-03 -5.00506574653e-03  3.47152368182e-03 -2.54922273877e-03 -4.18145324689e-03  1.31823129208e-03  2.90772723906e-04  1.34232953822e-03  4.42036061203e-03 -4.09538699107e-05  4.07331746941e-04  4.49070591323e-03  1.94825554401e-03  1.88740746147e-03 -7.60151125032e-03 -4.34404131684e-03 -4.18450607999e-03 -2.42226452140e-03  3.82155343587e-03 -3.86518342419e-03 -2.40538028431e-03 -3.20323624902e-03  6.01135566442e-04  2.89032638779e-03 -1.69679901735e-03  3.89656251663e-05 -3.71887920128e-03 -7.64634602677e-04  5.87099540566e-03  6.33912230244e-03  1.42297003275e-03  1.32877738946e-04  1.93848773048e-03  2.81222060086e-03  3.59432182534e-03  1.33793595707e-03 -3.84977151226e-03  4.94902620164e-03 -8.00020165988e-03 -2.88409098459e-04  1.89457581228e-03 -2.87206373217e-03 -1.06741242877e-03  2.48831545050e-03  6.80039066337e-03 -6.06439218295e-03  3.91586610676e-03  1.99093719653e-03  2.95544738334e-03 -5.76091150272e-03 -2.53079137793e-03  4.39854860979e-03 -5.26904782270e-03  1.77303679635e-03  3.41852106953e-03 -1.62148269642e-03 -5.06536500542e-03 -3.99816735117e-03  8.70308407693e-04 -1.25306582633e-03 -2.20719781119e-03  1.89339357032e-03  8.89980579430e-04 -4.35174987723e-03 -9.63902276548e-04 -1.08001197380e-03  3.31515817768e-03  5.46873740425e-04 -7.42100831779e-03  2.99594799931e-03 -1.01604282529e-03  2.91571846963e-03  5.13545319650e-04 -2.51667994166e-03  2.24249926082e-03 -2.88273688214e-03 -3.39049223323e-03 -3.93249510398e-03 -4.01721754887e-04  3.98507209386e-04  1.03048231997e-02 -1.57069411850e-04 -1.96005972340e-03  5.80866129088e-04 -9.63121650103e-04  8.52147114870e-04 -2.27044889005e-03 -5.98712963507e-03  2.96072463648e-03 -6.73108897704e-03 -4.89085362553e-04 -1.30800460979e-03  3.56451440026e-03 -1.72525916885e-03  4.42193747788e-03  2.85761720178e-03  5.39466820963e-04  5.98169708486e-04 -3.75351334858e-03  4.02762200394e-03 -4.40957135575e-03  2.40008846362e-03 -1.81765439425e-03  1.70739832737e-04  1.41101123008e-03  5.69311394452e-03  1.13004025157e-03  3.40486048148e-03 -5.04631553048e-03  2.77699410626e-03  4.56303031975e-03  9.38988291741e-04 -3.85703056626e-03 -1.36018905323e-03  1.97771666403e-03  2.35735016045e-04  2.20451534004e-03  2.69393700867e-03  3.33877630292e-03  2.91236334633e-03  6.95617401468e-04  7.12772741400e-03 -1.36532053282e-03 -9.77419588915e-04 -1.19524299335e-03  1.75445631663e-03 -4.30917204613e-03  9.61516077667e-05 -1.14401308456e-03  2.11163155631e-03 -6.93735997902e-03  1.02083623529e-03 -3.26106230334e-03  3.39871370887e-03 -7.19170719901e-04 -1.53913236747e-03  5.49791939271e-03  6.27775445326e-03 -2.00862017526e-03 -3.41201394410e-04 -3.77875259110e-04 -3.50196291098e-03  3.07494967378e-03  3.92798688746e-03  3.67396125080e-04  3.22024818231e-03  3.30965397955e-03  3.00918864402e-03 -8.95341210625e-04 -2.94109645310e-03 -6.64394421907e-04  3.52321788296e-03 -4.22456120320e-03 -1.46347205098e-03 -1.47095591826e-03  5.99165924088e-03 -1.37650876953e-04  2.58531684784e-03  1.33854611299e-04  3.14376542091e-03  5.43809666858e-03 -2.26878220143e-03 -4.49668200359e-05 -3.31903804800e-03  1.28117353814e-03  1.52132078452e-03 -1.53294612959e-03  4.39659404909e-03  1.97848764112e-03  1.60862128211e-03 -1.14472885626e-03  2.58412549375e-03 -1.32748802354e-04 -4.26588887987e-03 -3.26236250491e-03  4.04185183426e-04  4.65362943641e-03 -4.42269845128e-03 -1.30377871568e-04  1.32849652904e-03  3.55557491460e-04 -4.71506142382e-04 -6.82161364502e-04  5.21603124573e-03  3.53224201621e-03  4.60053241795e-03  6.15257649954e-03 -7.15550115800e-03  5.46129054152e-03 -3.04966801730e-03  1.35089390700e-03 -6.87696576037e-04  2.05661189963e-03 -8.33406162901e-04  4.69781110283e-03  2.82296999070e-03 -3.39744616080e-04 -4.61415740543e-04 -7.30456147933e-04  1.71819727782e-03  2.12939100967e-03  2.56770613013e-03 -7.72953204526e-04  3.36752898129e-03  1.26572677995e-03  5.34532764615e-03  4.98474359958e-05  2.38056127468e-03  3.56542999887e-03 -4.53042733528e-03 -2.33187134012e-03 -2.61022806956e-03 -6.99031341711e-03 -1.80715208912e-03  2.65882211832e-03  2.88135151143e-03 -3.90148886776e-03 -4.28243183348e-03 -4.55404453434e-03 -5.99151241260e-03 -1.06378003349e-03  2.68467950048e-03  3.57404834772e-03 -6.62800438851e-04 -1.38070336360e-03  1.05955741385e-03  3.57567166580e-03 -3.51303595154e-03  2.96162602986e-03 -5.24388321434e-04  3.69535996238e-03 -1.15614649532e-03 -1.49137007719e-03 -3.05055075157e-03  1.33115654898e-03  3.29214649230e-03  1.39179599930e-03 -2.27891410879e-03 -2.23354684920e-03  1.05396468057e-03  2.66394660764e-03 -5.58863819009e-03 -2.44888463943e-03 -4.14947029391e-03  3.40142452016e-03  1.04465035223e-03 -2.95932704833e-03  1.55024925680e-05  9.30916164061e-03 -1.44349048913e-03  5.84217864276e-04 -3.69237426097e-03 -2.33206270066e-03 -1.40834253615e-03  6.92648000638e-03 -4.01515595440e-03 -1.92770872002e-03 -9.12033397965e-04 -7.78155431385e-04  3.43682560411e-03  5.16280421683e-03 -5.02302713968e-03 -5.85068051801e-04 -2.47001436987e-03  3.88153397953e-03  3.66089703512e-03 -8.38933589528e-03  2.74207240853e-03 -1.58517866031e-03  1.16464582830e-03 -3.79232046401e-03  3.17960527495e-03 -3.60258621964e-03  9.39722708795e-04 -3.41134991267e-03 -1.21401894320e-03 -3.43746960687e-04  2.08036155973e-03  1.53003993578e-03  9.57828221259e-04 -1.79741744411e-03  4.33567499382e-03 -1.57955907215e-03  3.99708121738e-03 -2.59631225116e-03  4.93369920565e-04  8.76703690734e-04 -3.17265561603e-03  5.76650931593e-03 -6.43562407620e-03 -3.97652605305e-03  1.67205692104e-03  2.71699406360e-03 -2.35054829486e-03  4.90570281196e-03 -6.26419190646e-03  6.48445464613e-03  8.21267060073e-04 -3.40078627952e-03  4.22424983297e-04 -4.08278722064e-03  6.04009900155e-05  2.32512214046e-03  7.13779534635e-03 -2.84413599581e-03  3.00927534125e-03 -9.85932273368e-04  6.82888370395e-03  4.68886556346e-04 -5.30408415640e-03  3.82367660156e-03 -1.25184544296e-03  6.55033845751e-04 -8.73913347947e-04
 6.42460597816e-03 -4.26492818455e-03 -8.05955980675e-04 -5.73640184951e-04 -2.27114768099e-03 -7.71889114708e-04  4.61979818576e-03  2.38303769459e-03  3.26394021616e-04 -1.26955585152e-03  2.74827047846e-04  4.68285994514e-05  2.86414223423e-03 -4.73061197300e-03  7.91543428959e-05 -5.20922913304e-03  2.32136772540e-03 -7.33971046227e-05  4.18229990822e-04  1.83539929850e-03 -1.44040004367e-03 -2.48935954262e-03 -1.66871052307e-04  4.43550989993e-04  1.22116130265e-03 -1.23959646942e-03  1.13613557386e-03  1.11393828484e-03  1.62300233668e-03 -1.99198623370e-03  1.46056526553e-03 -3.81800129311e-03  1.60830791204e-03 -4.61287586587e-03 -3.53659640585e-02  7.33376074494e-02  3.12004900479e-03  1.41997070290e-02  3.68115781915e-03  4.85350536825e-03 -1.56197685189e-03 -1.60162694093e-03  2.17613537212e-03  8.02159540585e-04  2.71933792965e-03 -9.43667514339e-04 -2.78062364432e-03 -3.12049968455e-03  2.18849381416e-03  1.07412822638e-04  2.93217883634e-03 -1.56619022503e-03 -6.71221449368e-06  1.80630929986e-03 -1.97637242810e-03 -3.21481790087e-03  1.39598332051e-03 -2.20473720970e-03 -1.81816760750e-03 -1.16725489602e-03 -2.29733543266e-04 -2.41056100507e-03 -7.60668841622e-04  2.96469420864e-03 -1.75928801737e-04 -4.23293904252e-03 -4.39630581929e-03  1.72627125206e-03 -6.59423853181e-04  1.73937686401e-03 -1.34155581072e-03 -2.69689423817e-03 -3.25148901074e-03 -7.64877754992e-03 -1.66450522055e-03  2.09211314808e-03 -6.26906970973e-04  1.58739661115e-03  6.68075431314e-04 -3.89686434245e-04  8.87188340976e-04 -3.07726292493e-03  2.29887511599e-03 -1.12505541383e-03 -1.57876298804e-03 -2.65397030943e-03 -1.32240841998e-03 -3.21567233559e-03 -1.74865781191e-03  3.67099272102e-03  4.09485775033e-04 -3.44222236547e-04 -7.97861204776e-04 -9.84008447361e-04  1.45941582104e-03 -1.96750080602e-04  3.05739321759e-03  2.54143895712e-03 -1.31123047138e-03 -1.32685991031e-03  1.55997861165e-03 -1.41533502912e-03 -4.09925980897e-03 -3.14590864633e-03  1.40905859177e-03 -1.59957367122e-03 -4.53988215578e-03 -9.67606615651e-04 -1.01184197804e-03  9.64081722111e-04  1.24474800173e-03 -1.29287754929e-03 -1.26645021683e-03 -2.82818866570e-03  1.03117672397e-03  5.41963687969e-04  6.15032707059e-04 -8.00673983515e-04 -2.20690422052e-03 -2.07814678729e-03  1.46123149847e-03  1.34622485334e-03  1.78107916620e-03  1.37191891758e-03  7.27344422118e-04 -1.73788655045e-03  4.35930777896e-03  4.40203200487e-04  6.63048379694e-04  3.17141499906e-03 -2.52294560923e-03 -3.58089538572e-05  3.48394116148e-04  1.04465724075e-03  4.11864235636e-03  1.94105497287e-03 -1.04268787749e-03 -1.30285936280e-04  1.07683649818e-03  4.91002403938e-03  5.04537178816e-03  3.54714166759e-04  2.31174532209e-04 -6.14617566059e-04  3.51453662227e-04 -6.83686051941e-04 -1.34094760176e-03 -5.23718592542e-04  5.01024231198e-03  5.46128561142e-04 -1.78003777981e-03  4.84530506944e-04  1.56865812287e-03 -9.75709680232e-04  1.65207863688e-03  1.33185888886e-03 -2.00400318021e-03  1.09689026663e-04 -1.46151038151e-03  1.69213979534e-03  4.08151538999e-03 -3.43631458442e-03  3.39486089193e-03  9.07739235469e-04  3.84721767422e-03  1.65679944819e-03 -3.15721250849e-03  2.76985314677e-04  2.77408285396e-03  3.83317301376e-04 -3.95865928691e-04 -9.95374192588e-05  2.71007300812e-03 -8.19271385829e-04 -3.25932605470e-04 -1.44092436318e-03 -3.97203323616e-03  1.35129177128e-05  1.28874468773e-03  1.55315525893e-03  5.90039345238e-04  2.20801011159e-03 -2.73296565453e-03  2.11086524480e-04  5.69769000007e-04 -2.74653468717e-03  2.09460077907e-03  2.97547069572e-03  1.75855811692e-03  1.87866085131e-03  5.07976101388e-04  9.06458101253e-04  9.74015062921e-04  6.12188982792e-04 -1.44497898209e-04 -2.91169991009e-04 -2.35126383068e-04 -2.33591984887e-03 -3.20997257784e-05 -5.99312422575e-04 -1.82814913129e-03  4.82698909279e-04  2.66957298325e-03 -2.64076446780e-03 -2.11272058539e-04 -1.28144524181e-03 -2.38265092517e-03  3.21778357733e-03 -5.75330815736e-04 -1.40327510268e-03  2.73416779767e-03 -1.83450253938e-03  3.57720794966e-03  1.11252747641e-05  4.73244826037e-03  8.03565051549e-04 -3.72186152811e-03  2.35810388486e-03  4.16452512278e-06  1.53694711208e-03  9.67666411113e-04 -2.46814803545e-03 -2.34231334213e-03  2.28820483542e-03  3.07282272710e-03 -1.14921398924e-05 -1.73545617535e-03 -4.98347643115e-04  1.51165116464e-04 -4.55308002686e-04 -3.15438463036e-04 -4.69214829428e-03 -1.07702941421e-03 -5.76806869662e-04  1.60895428345e-03 -2.34891923541e-03  5.36280427143e-03  1.23466366433e-03 -1.64210731885e-03  3.43811814247e-03  2.51421187909e-03  9.91571634796e-05 -2.46677213775e-03  5.76053295510e-03 -6.52528153288e-04  2.06966376074e-03 -5.25918219950e-04  3.30727278345e-03 -4.86997349772e-03 -3.39187965007e-03  4.65022542578e-03 -1.35449504600e-03  2.34150601532e-04  7.88694893675e-04 -2.40986241048e-05  1.31843419623e-03  2.99806480324e-03 -1.34495724691e-03  5.78469103735e-04 -2.87942671874e-03 -1.29894269555e-03 -1.21487394733e-03  6.28576019267e-04 -7.79609807856e-04 -8.07296051608e-04  6.70197774569e-04  4.14237296469e-03 -1.28807090459e-03 -3.44359651434e-04 -5.38518713893e-04  3.21693421921e-04  2.46694538825e-03 -2.57465024031e-03  2.45109597780e-03  4.25516188415e-03  2.26788798972e-03  5.94762303813e-04 -1.95499097763e-03 -4.79789378124e-03  6.51155468681e-04 -3.62295424754e-04  6.76483943442e-04 -1.08572447314e-04 -4.47784424176e-03  8.38707643438e-04  5.07661556147e-03 -2.44550779756e-03  2.90528963531e-03  6.46587466236e-04  7.13104870447e-04 -3.33944697773e-03  1.44417054877e-03 -4.16652744753e-03 -2.11387400314e-03  9.57788634978e-04 -2.06803405119e-04  5.00418603597e-03 -1.94181678514e-03  1.65149459398e-03 -3.26560086071e-03  6.99457040794e-04 -2.49703308618e-04  1.98504100823e-03 -6.20218540187e-04  1.22616811226e-03 -4.38945417043e-03  3.29865503913e-03 -5.34708704287e-04 -3.54249794052e-03 -2.66072320861e-05  2.91899632862e-04  1.04410193592e-04  2.54223033269e-04 -1.18505931739e-03 -1.24716328697e-03 -2.72567260140e-03 -3.27432392195e-03 -7.18636845884e-04 -4.27099628434e-04 -6.02243655804e-03  9.86572224004e-04  1.11458982650e-03  1.93303602938e-03 -6.26067361405e-04 -1.68639003028e-03  7.30558531029e-04 -9.43328172404e-04 -8.93744441700e-04  5.50206325541e-03 -2.44293494507e-03 -1.97244801875e-03 -2.66480862350e-03  7.07680205025e-04  6.91614451077e-04 -5.27220392559e-03 -3.91879406415e-03  3.38142960198e-03  6.30038865529e-04 -1.56241467933e-03  1.18806294223e-03  3.55359436884e-05  3.66244100898e-04 -3.77059878880e-03 -1.31502340172e-03 -3.40834137675e-03  2.27997120611e-03  2.51523113575e-03  5.49391236319e-04  4.89591627851e-04 -2.31148422405e-03  2.91090470154e-03  1.71590213189e-03 -2.15333751283e-05 -2.79578553024e-03 -1.17437445466e-03  2.01209286368e-03 -3.31077715422e-03 -1.05990579560e-03 -1.21923835722e-03  6.19915655047e-04  8.35341290744e-04  1.51459102336e-03 -1.15045769031e-03 -5.32563727486e-05  1.59434212887e-03 -3.77747980734e-03 -1.33175459291e-03 -3.53456008591e-03  8.93049169517e-05 -7.53852894053e-04  4.88885246201e-04  1.95403246310e-03  1.03946866055e-03 -7.95985366426e-04 -8.36448511178e-04 -4.52750473998e-04 -8.19752043373e-04 -2.22354842836e-03 -2.62965441573e-03  1.89476633228e-03 -1.41638586696e-04 -9.89571369033e-04 -3.96162528898e-03  1.07731602681e-03 -1.12629588076e-03  2.53285465414e-03 -3.06250314374e-03  6.69060273335e-04 -8.81921376315e-04 -5.40720826785e-04  3.67797592074e-03 -2.16104260676e-03 -3.92290001939e-03 -2.81139783535e-03  2.31977575512e-03 -1.74613158041e-03  7.88773564233e-04 -3.80446418043e-03 -6.71028579983e-04 -2.00805828342e-03 -3.98192113837e-05 -9.04482996946e-04 -7.78828407267e-04 -5.62852624749e-03 -1.78779037880e-03 -4.85813571975e-04 -4.64392386619e-04  2.47268108552e-03  2.46967126559e-03  5.19134448771e-04  4.28601921539e-03  2.39810824899e-04 -5.67101946208e-03 -2.67553050937e-03  1.50643478553e-03  5.01695722185e-03  4.49408937093e-03 -1.60173025540e-04  4.83952077798e-05 -1.05564775308e-03 -1.30062390183e-03  9.42304873653e-04  4.36078270159e-03 -1.44537881977e-03 -2.87867171539e-03 -4.52440796094e-05 -4.28914317929e-03 -1.03878647822e-03 -1.92344940589e-03 -8.26398215196e-04 -2.37905318182e-03  2.06031516424e-03  2.74633332515e-03 -2.39608347719e-03 -2.69112007502e-04  2.30301714025e-03  3.51442754161e-03  2.30314477053e-04 -1.58438502010e-03  1.66799263013e-04 -1.15327229137e-03 -5.31016979478e-04 -3.87967627975e-03 -1.79369174394e-03  2.49346529511e-03  1.31934558163e-03 -3.09243299463e-03  4.50770446101e-03 -7.95601073783e-04 -1.40892437522e-03  2.12201520545e-03 -1.07211029925e-03 -3.33567548111e-03  2.03326502467e-03  1.10120232616e-03  2.11911960938e-03 -4.78249385691e-04 -5.22479798739e-03 -6.74202368120e-03  1.82949251936e-03  3.27245974456e-03  1.32055298074e-03 -1.72397641133e-03 -3.46798487538e-03  5.19250735336e-03 -2.41381804166e-03  9.69350895921e-04 -5.41873765852e-04  3.02349761317e-03 -6.55077487179e-04  5.37237053389e-03 -1.89493611337e-03  2.72286808268e-04 -3.48727561281e-04  1.10414708006e-03 -2.27431591379e-03 -1.08029015945e-04  1.27072061251e-03 -4.46881177035e-04 -6.03334402212e-03  2.06472734663e-03 -1.70754166363e-03 -1.71080125912e-04 -1.79362478582e-03 -3.24321118516e-04  2.46877880515e-03 -6.21234445759e-03  1.56527739670e-03  1.53045052181e-03 -3.03730460084e-03  7.52485241942e-04 -3.43031889858e-04 -3.24224356416e-03  5.20065573364e-03 -4.47855835065e-03  1.30266421803e-03  1.52482733713e-03 -2.71338619346e-04  2.61722686804e-03 -5.92178042737e-04 -1.66374258174e-03 -2.21318242730e-03 -6.91817605839e-04 -1.47188753140e-03  2.90581948989e-04 -2.66758324964e-03 -2.53451096407e-03  3.86521392494e-03 -3.05357039030e-03  3.18565835202e-04 -1.54381183845e-03  5.70352570921e-04
-3.02140563400e-03  4.58614683815e-03 -2.55875915600e-04 -4.68600808465e-03  1.87776393889e-03 -9.22743409166e-05  3.59546509153e-04 -1.91487285092e-03 -3.74033708243e-03 -2.09194528784e-03  2.47484012214e-03  4.65254681298e-04  1.86559130567e-03 -2.95878260501e-03  1.01926552190e-03  5.07761326124e-04  2.86769879705e-03 -3.91390585486e-03  1.20760657850e-03  1.94880043249e-03  2.56465546904e-03  7.51129614707e-04 -9.77516968567e-04 -1.51874272199e-03  1.72388156224e-03  3.79458171172e-03 -1.88889139626e-04  7.72665457869e-04 -1.07194467671e-03 -1.04178856504e-03  1.26985731870e-04 -1.54648539281e-03  7.88760965644e-04 -4.26794919925e-03  1.63378378077e-02  3.12004900479e-03  6.82674650371e-02 -1.58079241277e-02  9.00820670869e-05 -6.57732881603e-03 -2.18485828569e-03 -5.14356432306e-03  7.45493090423e-04 -5.48749192201e-04 -5.26795900172e-04 -1.80617754168e-03  5.15397421246e-03  5.02394500058e-04 -2.77227571116e-03 -1.21738107225e-03 -2.48444799969e-03  1.10242908984e-03 -4.49534577478e-04  1.80720587767e-03 -4.57157766191e-04  2.75072026995e-03  1.87970326186e-03 -1.01671500531e-03  2.98638863584e-03  8.32354490320e-04  2.10731935329e-04  1.07094810168e-03 -3.58372895259e-03 -6.71943309513e-04 -3.86118731857e-03  5.84540343068e-04  1.35565534539e-03 -4.62454816467e-03 -6.04023093297e-04 -1.69269525970e-03 -3.46631186577e-03  6.76575519321e-04 -3.51322004540e-04  8.20121864236e-04 -1.39319004708e-03  5.57069091823e-04  2.91828037385e-03 -1.97007191608e-03 -5.16059732484e-04  3.84289418824e-03  1.60941175863e-03  3.39499725511e-03 -1.54562412062e-03  1.67023087698e-03  1.87343210890e-03  1.42029833822e-03 -1.37219864203e-04  1.25175167064e-03  1.36343247966e-04  7.60915546459e-04  4.80596566315e-04 -1.27694308299e-04  1.93427954074e-03  7.27560306553e-04 -1.22086744982e-04  1.16395218823e-03 -3.11614698717e-04 -1.94812371212e-03  1.41237091831e-04  2.95937131100e-03 -7.25242181315e-04 -3.49466132976e-03  9.01850087029e-04 -8.90332442346e-04 -2.12725522819e-03  5.28246557220e-04  2.90848203753e-04  1.92292986530e-03 -5.21417504532e-04  1.58707050039e-03  3.34983267670e-03  1.52817662480e-03 -3.03703435630e-03  2.89127467367e-03  1.56143884155e-03  5.56000516551e-04 -1.83478693798e-03 -8.32696480285e-04 -2.72084080637e-03  1.39222068990e-04  3.67405094346e-04 -3.93004335887e-03 -6.57281153726e-04 -8.43415003182e-04 -4.54349142681e-03 -2.11360888557e-03  1.58227635910e-03 -1.17154918000e-03 -2.60043549217e-03 -3.77255410348e-04 -2.16417595753e-03  1.31722229725e-03 -2.93024404011e-03 -7.75899719001e-04  1.09130655645e-03 -3.31466611119e-04 -1.23087846643e-03 -1.29074086089e-03 -9.46780657607e-04  2.19435445080e-04 -6.49549809295e-04 -1.98965857019e-03 -1.06258044389e-03  5.07602629215e-04 -1.13899265566e-03 -1.40540179333e-03 -7.86853842959e-04 -3.91926411105e-04  5.52440176405e-03  2.28832748401e-03 -2.45734469734e-03 -6.79715209759e-04 -1.44026992047e-03 -2.44127805925e-03 -3.49302558548e-06 -1.11424597371e-03 -6.25876902068e-04  1.57509735094e-03 -8.88009330533e-04 -1.51037713076e-04  9.64492741633e-04  3.72516182874e-03  1.79866988170e-03  1.86188586663e-04 -6.12861682070e-04  1.27534328517e-03 -2.26390818304e-03 -2.96948956983e-03 -2.53679003588e-03  3.81932516723e-03  2.72360401403e-03 -4.97902305110e-04  3.39642085654e-03 -2.84436561870e-03 -1.23216855559e-03 -5.63675403453e-04  3.06829477469e-03 -3.02051193319e-04 -2.09734232806e-03  1.34976734645e-03 -2.33287081201e-05 -2.17582747069e-03  3.20780341450e-03  4.12683014042e-03  4.46733417968e-04 -1.17642542566e-04 -2.51659026282e-03 -7.38977944848e-04 -1.81095992298e-03 -3.31800653708e-03 -2.63475778165e-03  1.95867481161e-03  2.84146515876e-03  1.06967969376e-04  1.22627651096e-03  3.90258370291e-04  2.69264140724e-04 -3.30023790467e-03  1.41016541091e-03 -3.68877506342e-03  7.31894631076e-04 -5.48544510254e-03 -2.07617364989e-03  1.95240688442e-03  2.74665472724e-03  1.67559708167e-04 -8.15214388180e-04 -2.70774507265e-03 -2.12240401673e-03 -3.26409114038e-04  5.39827760375e-04 -4.00350496608e-04 -1.44329449073e-03 -2.93992720855e-03  1.01089601578e-03 -2.27568281480e-03  1.44540693865e-03 -3.07773939696e-03  1.32040485574e-03  1.76209813920e-03  2.92347962898e-03  2.08205434696e-03 -1.85099425421e-03 -5.36494933119e-03  9.26532578652e-04 -1.64371786974e-03 -1.24178589841e-04  2.59907266705e-04  5.06001074506e-03 -2.54356548651e-03  5.19257087176e-05  4.84497884297e-04  1.87189829512e-03  3.32034918945e-05 -2.08285600910e-03 -1.65759084354e-03 -5.46536756657e-03  8.83950359501e-04  7.52326517664e-04 -9.37911938350e-04 -2.32689821383e-03 -1.86747494979e-03  3.04596296482e-03 -4.34970908295e-03  7.05430078560e-04 -1.31942533701e-03  4.80192218522e-04  8.35569962383e-05 -4.53550955951e-03  1.92729096052e-04 -1.38144801226e-03 -1.44317597296e-03  2.07804508399e-03  6.76927634873e-04 -1.02372400812e-03  9.07840969579e-04  5.52305368749e-03 -1.82371544737e-03  3.72639036113e-04 -2.65153149462e-03  4.35167666332e-04  1.22110507145e-03  1.52095759547e-03 -6.22556273258e-05 -7.61024007047e-04 -1.20758667492e-03 -3.25384349223e-03  3.77243179874e-03 -2.75308601318e-03  2.21177913077e-04  2.46980673012e-03  1.52448400699e-03  2.57996904042e-03  1.93660006308e-03  7.61763509959e-04 -2.23384242357e-03  1.70560989582e-03  8.92748316149e-04  5.73823670991e-03 -2.35774339737e-03  1.19372284198e-03  5.42336270202e-04  1.71304321260e-03 -1.56415829856e-03 -4.18945214795e-03 -1.30089000572e-03  2.78847358043e-03 -2.57262321313e-03  6.38563154815e-04 -3.06573695232e-03  4.03214414764e-03 -2.74005739645e-03  2.41814473038e-03 -3.34547408822e-03  2.01564894834e-03 -2.50734026171e-03 -1.47182191176e-04  1.78723233794e-04  1.98264934070e-04  4.09963658123e-04 -1.65017911915e-04  2.02721016361e-03  2.14357063137e-03  2.08607433636e-03  1.24654835899e-03 -1.37022475919e-03 -2.43749204337e-03  1.56951769310e-03  8.79753894547e-04  9.65010664189e-04 -3.15545109727e-03  6.60649286848e-05  1.60007567276e-03 -7.44825837497e-05  1.01141623118e-03  4.05630154378e-04 -1.79591849310e-03  2.59286966473e-04  5.63166531915e-04 -8.64734366080e-04  1.11808779525e-04  4.14842080355e-03  1.33807847361e-03  2.13035342360e-03 -5.09452692145e-03 -7.69038266938e-04 -1.19877876235e-03  1.79649616979e-03  2.83895058933e-03 -1.61796168121e-03 -2.47029735348e-03  1.80826559645e-04  9.78516501230e-04 -2.48929811361e-05  1.50559132442e-03 -1.42128415146e-04  3.35596301946e-03  6.85887476527e-04  3.40418707572e-03  7.65276596216e-04 -3.09895839412e-04  1.91131060952e-03 -4.88291971314e-03  1.78902897155e-03 -6.31864021490e-04 -1.58889625265e-04  1.11335763545e-04 -2.60073829940e-03  5.32648598034e-04  4.50491027636e-04 -6.54547048089e-03 -6.27053440191e-03 -7.28974012186e-05  1.65645293470e-04 -2.06993509792e-04  1.05121722563e-03 -5.64936674611e-03  2.08774233040e-03  4.02426884291e-03 -5.08335538770e-04 -2.60164861659e-03  9.18448975926e-04 -2.22006407287e-03 -1.57895423960e-03  3.50415944976e-03 -2.30125494980e-03 -1.78040334011e-03  4.29137531033e-04 -1.41565780137e-03 -2.31031019539e-03 -7.23444936928e-04 -3.35760794199e-04 -5.02737442314e-04  2.74682009576e-04  1.85797849982e-03 -1.38336206116e-03 -2.39396814459e-04 -1.53049902344e-03 -4.32214726486e-03  7.80054451467e-03 -3.92260223572e-03  2.76264061546e-03  2.25144607923e-03 -2.59390755979e-06  3.25605972190e-03 -3.35044690307e-03  3.21761233842e-03 -3.19542177967e-03  6.11149098309e-04 -4.06876417452e-03  8.98706100914e-05 -2.09711232132e-03  9.88463922947e-04  2.71854521719e-03  2.03585538808e-03  1.16554987463e-03 -5.55412005185e-04 -9.22167096829e-04 -2.03880807643e-03 -2.88618103512e-04 -1.76512917400e-03  1.86944447360e-03  4.44527010011e-04  3.67185293516e-03 -1.64668438141e-03  2.56551003624e-03  1.01710941637e-03  6.64318616701e-04  2.50000271712e-04  2.26999461930e-03 -1.37517375491e-03  5.88588958776e-04 -7.68471519117e-04 -3.64145202875e-04  1.17509870062e-03 -1.27396190506e-04 -2.17300224040e-03 -4.44807160930e-03 -3.04227519182e-03  4.38429342879e-04 -1.77025935406e-04  6.31138279137e-04  2.36195775257e-03 -3.25058283243e-04 -4.83168540358e-04 -3.09743916787e-03 -3.16151124619e-03 -1.16289242145e-03  4.78394890948e-03 -2.21825820368e-04  8.32396061273e-04 -2.42144125221e-04 -4.12177181154e-04  9.30696335876e-04 -1.19151443573e-04 -9.92231900398e-04 -4.46911334637e-04  3.54076581824e-04  1.79740049619e-04 -8.12085501216e-04 -2.68286141887e-03  3.19158764597e-04  1.66131352961e-03 -1.38388724106e-03 -3.75463219721e-04  2.43101343416e-03  3.93172166180e-03  4.25376251563e-03 -1.60624875725e-03 -1.95735357743e-03 -5.28673629038e-04  2.99691656596e-03  1.78106905762e-03  1.38058020952e-03 -1.21029975149e-03  3.56083857934e-03 -1.97589158604e-03  4.15044779128e-03  1.45515956176e-03  9.03128337117e-05  2.77687653546e-03 -1.29526731714e-03  3.04464354948e-03  2.06881985579e-03 -1.52920507294e-03  3.61446941739e-03  1.56223636779e-03 -6.51870595868e-04 -3.61211396388e-05  1.03791694051e-03 -2.80786303591e-03 -2.02850633204e-03 -1.76644730233e-03 -1.90083973181e-03 -1.81828956296e-03 -3.55405374220e-03  1.95294071223e-03 -9.79694034983e-04  4.47510095290e-04  2.75085463022e-04 -1.48560747988e-04  4.21280592313e-03  2.31460054948e-03 -4.24661426783e-03  1.56593484363e-03  1.66556123830e-03  1.48108783228e-03 -3.05539107937e-03 -2.76534175425e-03 -1.85658023391e-03  2.47596243891e-03 -9.58945481734e-04  3.72345580246e-03 -2.53949285245e-03 -1.63233252967e-03  9.69272277420e-04 -4.94459072701e-04  6.63823320308e-05 -3.86193353090e-04  1.50175321610e-04  6.10333869501e-04  1.44855399140e-03 -1.88510285783e-03 -9.14165135997e-04 -1.13812568996e-03  3.59492654696e-03 -1.94164262871e-04 -3.49949466504e-03 -2.26497798802e-03 -1.81005074314e-03  1.08201484563e-04  1.24600155702e-03
 7.81651754108e-03 -9.10083331685e-03 -1.68029714840e-03 -1.58550069936e-03 -3.61851640581e-03 -3.13149079152e-04 -5.19219639977e-03  3.50701574836e-04 -1.00099259614e-03  3.22665691521e-03  8.09233387394e-04 -4.12311104585e-04  3.94283319138e-03 -1.91188263441e-03  2.08614895300e-03 -1.92326444625e-03 -8.91053580067e-04  7.08995403684e-03 -2.04093825471e-03 -2.51681425487e-03  6.97837201233e-04 -2.80006649193e-03 -2.53750864954e-03  1.82169979602e-03  2.41902430350e-03 -8.03659626917e-03  1.68567775160e-03 -2.77660565758e-03  6.09823873590e-03 -2.31510920322e-03  1.41804828243e-03  2.16299128035e-03 -4.16858841403e-03  2.08445447524e-03  8.64153241553e-03  1.41997070290e-02 -1.58079241277e-02  1.21266645993e-01 -1.03991749544e-02  2.81966162267e-02  5.97250051406e-03  1.00734843884e-02  5.60334271007e-03  2.30975233573e-03  7.55172905634e-03 -3.31898793340e-03 -7.07812357590e-03 -9.69894464329e-05 -9.50566130303e-04  4.23450598784e-04  5.78497857950e-03 -8.61822588097e-03 -1.29547754043e-03 -3.95594297373e-03  1.21911788123e-03 -1.60446469958e-03  6.37678731104e-04  1.47201122297e-03  2.43906039332e-03 -4.04543164362e-03 -4.89042005738e-03 -4.70364302037e-03  8.95203094757e-04 -3.24045731014e-03  4.05963107012e-03 -4.70865998593e-03  3.04409107247e-04 -5.84106020895e-03  6.35273955634e-03 -1.32433919823e-05  1.26348942650e-03  5.97256929951e-04  5.20494350145e-03 -1.06236114979e-02 -1.27440436958e-03 -5.98098491835e-04 -8.50360005680e-03  5.63233186031e-03  2.04204573472e-03  8.16070303800e-04  1.35874936987e-03 -8.79786960260e-04  1.01065812484e-03 -1.12396195918e-03  7.39675244552e-04  7.58186508561e-04  2.16590468335e-03  1.69999611915e-03  1.88586541341e-03  2.57484649751e-03  7.51207155342e-04 -2.62083283880e-03 -3.88379365487e-03 -3.03760047226e-03  7.99543496816e-03 -5.07243138928e-03  2.45683535300e-03 -1.56187476268e-03 -2.25062053104e-03 -5.09565704507e-03  3.16845855118e-03 -3.74005976822e-04 -3.77984460798e-03 -1.06954042592e-03  6.08016499050e-03 -2.18667465661e-03 -4.08175968280e-03 -1.48631126941e-03  1.27715595184e-03  2.98047082029e-03 -2.70160255993e-03 -2.52169280557e-03 -6.74759701086e-03 -1.49517090616e-03 -2.83342123291e-03  2.40956228832e-03 -3.68039809701e-03 -1.49184175609e-03 -3.01814228159e-03 -4.90436932512e-03  1.06667557872e-05  4.29299182277e-03  2.03649006127e-03  1.18814789745e-03  2.27713906145e-04  1.50338996167e-03  3.59087090731e-04 -2.68648753263e-04 -3.36439530413e-04 -1.08752985756e-04  2.71488740859e-03 -2.24830238072e-03  1.84245270013e-04  8.16498667053e-05  1.12854990329e-03  3.91952176267e-04  1.80589702187e-03  5.96578825518e-03  1.89563786056e-03  2.85502723582e-03 -2.64314343960e-03 -4.25160086478e-04 -3.42891241865e-03 -1.88615202043e-03 -2.16132898327e-03  9.04002087418e-04 -9.05958901207e-04 -7.11138166125e-03 -1.13001879979e-02 -4.23259079095e-03  4.65969774386e-04  1.39639077745e-04 -5.08869502835e-04  2.12687861946e-03  2.98059833466e-03 -6.64921400083e-04  1.64839447415e-03 -7.74313688509e-03 -4.04152894191e-04  1.47531436896e-03 -1.22705115709e-03 -2.25564910037e-03 -5.46539593399e-03 -1.62620664268e-03 -1.11034884588e-03 -4.27723935104e-03  1.57660400679e-03 -4.43488730935e-03  9.36950720547e-03 -3.66610139085e-03  3.33688569172e-03 -1.04147276963e-04 -7.70818658281e-04  6.48432002485e-04  3.62496094380e-03 -1.56538428045e-03 -4.72028011753e-03  2.09339942323e-03  3.96049888840e-03 -1.05673951848e-02 -1.81147771415e-03  9.44028351009e-03 -8.63202192479e-03 -2.73060065817e-03  3.10792918555e-03  2.86992986282e-04  1.96652182931e-03  1.75804837829e-03  5.46126817110e-04  2.72218266381e-03 -2.90970019037e-04 -2.94047441935e-04 -4.13216218175e-03  3.68533204334e-03  4.83286809668e-03 -4.77341124429e-04 -9.59348659132e-04  1.59375590319e-03 -3.79842303042e-03  2.71636457602e-03 -1.77769758751e-03  4.35869793570e-03  3.44179705715e-03 -4.86504411427e-03 -4.53233489665e-03 -9.50040590673e-04  6.55861538031e-03  3.55990593055e-03  2.23859723574e-03 -4.97738366966e-04  4.07448314917e-03  1.81430207454e-03 -2.08548322050e-03  6.72695983326e-04  4.31514824931e-04  2.64657280096e-04 -2.91842008465e-03  1.50397208292e-03 -5.11616575387e-03 -4.27704030914e-04  2.12298317157e-03 -3.88840047647e-03 -3.35531768294e-03  5.78265887886e-04  3.39809705861e-03  3.97735306906e-03  9.87599261750e-04  4.46161313564e-03 -1.91041814408e-05 -1.63447353336e-03  1.18995815854e-03  7.44821363983e-04  6.21369231544e-03  2.68390898386e-03  6.13989886131e-04  5.39360935292e-03  4.81748849226e-03  3.07545828386e-03  2.78205988850e-03  5.57744845457e-03  7.30220659923e-04  3.39375059203e-03  1.02530829382e-03  4.29049931715e-03  5.94971726241e-03  7.02284650981e-03 -4.47955460219e-03 -2.70298739012e-03  1.82825490322e-03 -3.96377217328e-03 -2.63223752048e-03  4.24363658256e-03 -5.46597573091e-03 -1.02109364241e-03 -6.36776517982e-04 -8.98354868235e-03 -3.32016494173e-03 -9.71253187855e-05 -2.10626750127e-03 -1.44149950396e-03  8.23619343269e-04 -6.26926607878e-03  4.94908490240e-04  2.79562696417e-03 -1.42202650201e-04 -7.84434124445e-04  5.60379763860e-03 -1.09261411980e-03  2.67808621958e-04  5.01350000258e-03 -3.60474143645e-03  6.15224292893e-04  8.57332112995e-04  1.73676542489e-03  3.56996786446e-03  2.06656853288e-03  1.61724113508e-03 -2.10328759755e-03 -5.71886291593e-03  4.91314296568e-03  1.26677140224e-03  2.86477793130e-03  8.51059163163e-04  4.35753570522e-04  1.28151679296e-04  7.04425905204e-03 -3.36770022733e-03  5.31994476235e-04  3.55195098736e-03  1.88475851113e-03  1.98195624938e-04 -4.75144895643e-04 -2.85976009515e-03  1.18652625917e-03 -5.85789379719e-03 -2.11598916462e-03  3.04325616630e-03 -2.73436111481e-03  2.89558752595e-03 -5.02772965188e-03 -1.08959047533e-03 -1.58074580246e-03  3.89578734366e-04  5.26983529828e-03  3.05993033389e-03  1.64069428910e-03  2.58280931412e-03 -5.70301361567e-04 -2.52914912262e-03  3.34722912646e-03  2.12909896120e-03  1.76191355574e-03 -1.69407895751e-03 -4.97259931864e-04 -2.14822497201e-03 -3.58078992758e-03  1.08881612978e-03  7.56500356785e-04  9.76101453814e-04  2.64456431730e-03 -8.29628656778e-04 -9.50506741520e-03  4.23712988738e-03 -4.41307521125e-03 -2.67894308033e-03  6.60835066729e-03 -3.22038147502e-03  9.04868030838e-04 -4.71320381236e-03  7.62035538356e-04  2.58730214250e-03  2.28377404657e-03  2.92634294558e-04 -6.01683507210e-03 -9.14815029797e-04  6.49008980128e-04  3.07414702676e-04 -2.55606496493e-03  1.54966943972e-04 -2.14340586808e-03  4.07509213327e-03 -4.30815761717e-04  6.10244287617e-03 -3.50176785424e-03 -1.84379665817e-03  2.76452399337e-03  3.20244301959e-03  2.50963023826e-03  4.17690068173e-05  1.18669764558e-03  5.27888725538e-03  7.69285190680e-03  9.71328911339e-04 -1.27347742440e-03  3.76644710630e-04  5.79487427130e-03  5.77869721087e-03  2.94780953878e-04  3.35457734013e-04 -1.55666991451e-03  2.64197851310e-03 -4.07348877933e-03  2.27999360686e-03  7.45716157271e-04 -3.97734027556e-03 -1.62010766015e-03  5.18515788966e-03 -2.46577374733e-03  5.15877004763e-03  2.86957510345e-03  2.49652412731e-03 -1.92359699438e-03  2.81096700540e-03 -3.84515967306e-03  4.18599244590e-04 -5.35744610491e-03  9.10664843797e-05  1.85571164277e-04  8.63063188593e-03 -5.30238887689e-03 -5.60979652237e-04  2.02823969674e-03 -2.21208680185e-03 -3.87401917321e-04 -2.72358088107e-03  5.82203637991e-03  3.05668134828e-03  1.07208432542e-02 -2.79053350782e-03  3.48173205260e-03  2.96218841272e-03 -3.34857313272e-03 -2.98812523253e-03 -4.04622703392e-03  1.92687732257e-03 -7.68968699894e-03  1.08473359641e-04 -1.42461752648e-03  3.46264520353e-03  1.19840523507e-03  1.63824578498e-03  1.78453421674e-05  6.63438577263e-04 -2.82791646392e-03 -5.04694424350e-04 -5.69633468995e-04  2.98625001483e-04  5.86232830445e-03  2.85585742794e-03 -4.87941735693e-03 -1.22250043633e-03 -1.34286348884e-03  1.15275748310e-03 -1.25596373985e-03 -7.35195196620e-03  2.04992080242e-05  3.19761326732e-03  4.41568133043e-03  6.84370651679e-03 -1.23443766486e-03 -1.45282440790e-03 -4.72919120740e-03 -5.66501358563e-03 -1.63033631367e-03  5.98138492124e-03  7.57914182671e-04 -1.30472499279e-04 -2.38020164697e-03 -8.95047527611e-03  1.11088845149e-03 -2.94747212550e-03 -1.29054836428e-03  8.54942073895e-04 -1.30423257761e-03  3.08897614741e-03  7.47037566613e-04  4.40205406003e-03 -2.40084787225e-03 -1.49511203298e-03  1.50603053519e-03 -1.42853589185e-03  1.95048675813e-03 -7.84987130085e-03  1.56444003306e-04  3.59259550021e-03 -3.54116580872e-03  9.36384823144e-04 -1.30766263150e-03  3.90655961893e-03 -1.54815553494e-03  8.92934980717e-04 -6.40560304678e-03  3.24635771568e-03 -1.58753134541e-03  1.06375225554e-03 -3.53152991951e-03  3.88626459727e-04 -4.74323461363e-03 -5.14241414981e-03  9.84621121879e-04  2.27660508860e-03  3.19332966979e-04  4.27397836783e-04 -3.32182218140e-04  3.36868372440e-03 -3.45414985060e-03 -3.04346347842e-04 -3.30594325969e-03  1.22896771037e-03  1.79697166674e-03 -2.97956437068e-03  2.37735375012e-03 -2.63606283352e-03  3.72540833956e-04  7.39999522899e-04  1.55779126313e-03 -1.58254870221e-03  7.53886069184e-04 -1.41598350512e-03 -4.44066754646e-03 -1.76901439600e-03 -3.92598536833e-04 -1.06460825325e-04  5.85670093782e-03 -2.69333328897e-03 -2.92024334598e-03  2.64969919025e-03 -9.57885670236e-04 -1.61797399504e-03  2.70082309125e-03 -2.42525938065e-03 -5.52474028054e-03 -4.92707572877e-03  4.54703438001e-03  7.45121674846e-03 -6.26710886846e-04 -1.01925772184e-04  3.60234800160e-03  6.76976368622e-05  2.10029596670e-03 -4.54349070049e-03  7.96622411664e-04  2.03949954108e-03 -6.60285181752e-04  5.45992931085e-03 -6.22112279832e-03 -5.54079577395e-03  4.60468458277e-03 -3.03668435565e-03 -5.78639831817e-04  1.88884131713e-03  2.97301228536e-03
-4.70377202188e-03  7.21455619127e-03  6.37443776934e-03  4.22078361597e-03  8.76760420050e-03  2.99867944916e-03  7.60377378560e-03 -7.05082469381e-03 -3.39484193522e-04 -5.50188936795e-03 -3.87677332874e-03 -4.87639141049e-04 -8.44724023061e-04 -6.93468847758e-04  3.43560751946e-03 -2.51629286208e-03 -8.46816654607e-04 -6.62791877805e-03  1.61100269389e-03  6.19049918562e-04  4.53390508038e-04 -5.29456610733e-03 -1.53941110973e-04  4.35685487373e-03  2.03838393184e-03  3.01808823070e-04 -1.57351533775e-03  9.54268694067e-03  1.12097420767e-02  2.08303026088e-03 -1.19926944287e-03 -6.20386257959e-03  7.23464560188e-03 -4.62612856881e-03 -1.58097801747e-03  3.68115781915e-03  9.00820670869e-05 -1.03991749544e-02  1.44325154715e-01  7.02614958252e-03 -5.31206513822e-03 -1.87986228840e-02 -9.68751054419e-03 -7.36339485400e-04 -5.34377529809e-03  5.83189158408e-03  2.21774990837e-03 -1.63762115082e-03 -8.38663028727e-04  3.09107443946e-03  7.69693294187e-03  1.84313933052e-03  1.51974253485e-03  3.49766190773e-03 -4.03597268933e-03 -4.64943700660e-05 -4.81445852799e-05  1.31268222752e-03 -1.14186584622e-02 -1.31294280413e-03  5.90484906897e-03  3.69460372561e-03  3.51083267827e-03 -2.49847859533e-03  1.73543580493e-03  1.10704935938e-02  4.33763662866e-03  5.40757281109e-03 -7.49865787452e-03 -3.37070892274e-03 -3.36616732541e-03  3.81429378686e-03 -3.01236050173e-03  5.99589645086e-03  1.79192247823e-03 -3.67736708388e-03 -2.32353346027e-03 -8.56715810643e-03  2.00554426011e-03  6.74860224351e-03 -3.22199905087e-03  1.20574247288e-03  5.23988886300e-03 -5.62791293214e-03 -2.12912325306e-03  3.20077570626e-03 -1.52058789354e-03  6.11927316055e-03  1.98409184514e-03 -3.47679709748e-04  8.84497986670e-04  2.13141556371e-04 -4.91607299603e-03 -4.02000483172e-04 -5.48538313934e-03  5.87427499424e-03 -7.46342778238e-03 -1.63379412093e-03  2.10765942658e-03  6.40870277297e-03  4.04881603905e-03  4.42943069962e-03 -3.29765576501e-03 -5.56266636864e-03  8.37429875447e-03  5.31261703009e-03  5.20629056234e-05 -4.40839732733e-04  1.02923241649e-03  5.18176725054e-03  2.28940785043e-03 -1.26823502280e-03 -3.08361943085e-03  2.12386826630e-04  4.50733297700e-03  2.51246841990e-03  6.91814739647e-04  1.91904639691e-03 -1.89205984007e-03 -1.54388166922e-03 -7.15663581476e-04 -4.69043360934e-03  2.47465199996e-03 -9.93110214200e-04  1.07135089656e-03 -4.61179548881e-03  2.44700993578e-03  5.06534078205e-03 -8.60112315520e-03 -5.62490970131e-03  1.32217898002e-03  8.92300436065e-05  7.52043900725e-03  2.17806646409e-03  1.84688209873e-04  1.05596381147e-03 -3.10073815941e-03  1.29784843139e-03  2.44242143438e-03 -4.03149202315e-03 -7.90161732932e-03  1.37127323837e-03 -1.35137800933e-03 -4.56282130134e-03 -2.28078436435e-03 -4.87517047856e-04  1.36004527130e-03 -2.77837396870e-03 -7.37642266995e-03 -4.07201689437e-04 -3.39888892669e-04  8.13183710555e-04  2.39183283302e-03 -3.23464165319e-03  1.02189321029e-03  4.14933167927e-03 -5.48512415604e-03 -2.46441086718e-03 -8.30195545806e-04  3.54973326263e-03  6.01847103530e-03 -1.92892516404e-03  8.60900666972e-03  1.41997517836e-03  5.86185183167e-04 -3.99364574406e-03 -2.10460459857e-03 -2.17993914372e-03  4.01968124825e-03 -6.29774045393e-03  9.53366845555e-04  7.71880885443e-04  3.98176051656e-03 -5.41038662645e-03 -2.66174728023e-03  3.92189235199e-03 -7.43768004593e-03  1.86754655558e-03  2.92317851873e-03 -6.42466769550e-03  5.49270429088e-03 -8.30706914346e-03  9.66773453972e-03  2.62174219701e-03  4.69255677949e-04 -6.56344178604e-04  3.53650270962e-03  6.39270501581e-03 -1.86174085406e-03 -3.48968004056e-04 -1.08050626440e-03  1.23310387424e-03  3.37266829409e-03 -7.95380440145e-03  4.05305379475e-03  4.36943470685e-03  3.53860759120e-03  1.10672795822e-03 -5.02915299628e-04 -1.24775459259e-03  3.56653945926e-03 -3.60064310048e-03  2.64859076240e-03 -4.32986391785e-04  4.94779402358e-03  2.08205773268e-04 -2.27446576518e-03  1.36355989518e-04 -3.72272122356e-04 -5.84898634994e-03  7.42281197867e-03 -2.43322929407e-03  3.88187792740e-03 -1.78549909764e-03  7.95098705395e-04  3.94133279602e-03  2.54175700143e-04  2.43253409402e-03 -2.43062951406e-03 -4.71790546621e-03 -1.41609058467e-03 -2.80386385676e-03 -5.30811188038e-03  7.23727006247e-06  2.65756014673e-03 -1.29420866155e-02  2.81086725336e-03  2.99284034713e-03  1.11291285289e-03 -2.52935369876e-03 -2.95034445351e-03 -1.33740049609e-03 -3.28292520602e-03  2.44179743267e-03 -2.36307553112e-03 -4.22481600135e-03 -1.39715554297e-03 -4.65962849088e-03 -4.60351445043e-03 -4.91747733635e-03  6.93860642973e-03 -3.66475997212e-04  1.51547167106e-03 -7.23280212349e-03  1.06974033351e-02 -6.81151570257e-03  3.33383087144e-04  5.84390115383e-03 -3.92075029404e-03  6.03060536090e-03 -2.54111204798e-03 -3.14624773341e-03 -5.05064819377e-04  3.83601560670e-03  5.27905760312e-04  7.58474357350e-03  5.99757250424e-03 -1.88297961509e-03 -5.35252167084e-03 -1.65225189302e-03 -2.55900156667e-03  1.76218564104e-03  4.66411411127e-03 -1.10238360706e-03 -2.00922980480e-04  2.97707664414e-03  3.88173876625e-03 -3.93477104550e-03  6.19241661388e-03 -4.18316499560e-03 -1.09820664450e-03 -2.73593439360e-03 -6.29212643577e-03  6.43862890658e-03  4.35998411891e-03  1.05839450607e-03  1.84833573197e-03 -1.03441327571e-03  2.55543841206e-03  6.28717890425e-03 -5.63702455994e-03 -6.32271008132e-04 -3.48959540109e-04  7.81086922521e-03 -8.89092023786e-04 -8.58647139424e-03  2.54811810856e-03  1.77827114883e-04 -3.63911781430e-03 -1.67422582614e-03 -5.77425604474e-03  4.80513571036e-03 -5.05450297548e-04  4.92414299369e-03 -4.63354017870e-03 -4.56663265208e-04 -2.58746238976e-03  1.35961641906e-04 -1.00126379628e-03 -1.61957252558e-03  7.23601843208e-04 -1.32738719969e-03 -7.87006183924e-04  2.37228689441e-03 -4.55291606260e-03  9.19029911685e-04 -4.01718224251e-03  4.90189051379e-03  3.24420738678e-03  8.59226091310e-04 -2.92643612920e-03 -6.70250728409e-03 -3.86450031526e-03  3.00312699354e-03 -7.67454536328e-03 -8.65371986407e-03 -5.16882885135e-03 -3.34771351717e-04 -2.34732961231e-03 -1.90249620749e-03 -3.06398281648e-03  4.98429037960e-03 -3.14714180849e-03 -3.92718807656e-05 -3.70529355069e-03  1.67651598584e-03 -2.84791164134e-05 -4.89441521389e-03 -1.50120061924e-03  1.13186813512e-03 -5.16541537469e-03 -5.39925049771e-03 -5.17338364317e-03  5.81623873612e-03 -6.39410484542e-04 -3.23058864071e-03  1.61783887212e-03  1.41707431769e-03 -3.61598502757e-03  2.30813432135e-05 -6.58715218358e-03 -2.63421126138e-03  6.71548068052e-04 -5.81852408334e-03 -1.17602214734e-03  2.70790886221e-03 -6.96039699245e-03  2.76592568233e-03  3.07626292612e-03  5.90045471741e-04 -6.00820807367e-03 -3.33327128173e-03 -8.39959560766e-04  1.56881064891e-03  3.95659758612e-03 -2.17175431104e-03 -9.39905650973e-04 -2.61210920724e-03  4.82656153385e-04 -5.65849258929e-03  3.68497439109e-03  1.21448621226e-03 -6.81268106301e-04 -4.74205431524e-03  1.49631684681e-03 -3.96516127944e-03  4.61744970107e-03 -1.67706186260e-03  1.93784823325e-03 -4.28274855055e-04 -5.35076928823e-04  4.22083072218e-03 -3.81116133827e-03 -5.95003798836e-04  8.84053712803e-04  6.35729022229e-03 -1.43063604786e-03 -2.33672785217e-05 -3.29285585288e-03  6.34602947223e-03 -5.66963819759e-04 -1.89376250481e-03  3.01143049792e-03 -7.43503781254e-03 -3.79920309240e-03  2.39115231984e-03 -2.58964865001e-03 -6.82170909357e-03  4.83413614366e-03 -1.40384606904e-03  4.66671509458e-03 -4.33046361042e-03  1.66104684153e-03 -1.17784953631e-03 -6.92433416252e-03 -3.68487442141e-03 -4.72565904009e-03  2.65842740556e-04 -3.84233210796e-03 -4.48564147863e-04 -3.44384993861e-03  1.50230654618e-03 -2.20846196623e-03  3.49515620525e-03  6.85607906443e-04 -6.56544272105e-03 -1.20699524899e-04 -7.61602364915e-03 -3.04694824700e-03 -1.05220606508e-03 -1.14620586021e-02 -2.75249207064e-03  3.29137773388e-03  2.88417838982e-03 -2.72580534710e-03 -5.91581391205e-05 -6.82945886435e-04 -1.29885073070e-03  1.37148544824e-03 -2.29541069436e-03  1.84862750667e-03  1.12223461684e-03  5.98470518251e-03  6.06127957866e-04  3.07669942930e-03 -9.97084692465e-04 -2.44330588866e-03 -1.58537046607e-03  6.45292963270e-03  2.39389240215e-04  3.88602846669e-03  4.56800675304e-03 -9.70473531635e-03 -5.11531674232e-03 -6.69956572330e-04  8.13693978233e-04  1.60671797135e-03 -1.06524486123e-03  9.15772218348e-04 -6.75856509466e-03 -7.15030209053e-03 -1.21118776163e-02 -1.62615560819e-03  1.25662598468e-03  2.12571615408e-03  6.83284639070e-03 -1.41070692710e-04  5.51557794476e-03 -4.20126526482e-03 -1.84162865965e-03 -1.58654027551e-03 -9.91342517831e-03 -4.58539466305e-03 -6.88851077825e-05  3.47015340976e-03  2.11806995533e-03 -7.66300662969e-04 -1.30265059873e-03  5.41508464943e-03  1.13614148101e-03 -6.44460115109e-03 -3.92393769004e-03 -3.11774721495e-05  1.94797859295e-03 -9.35047923889e-04 -2.63691178170e-03  2.72071969899e-03  1.44479232473e-03 -1.09378521001e-03 -5.22365839617e-03 -1.33163278076e-03  8.55814774727e-03 -4.11083633136e-03  2.29444043045e-05 -2.62674675800e-04 -6.77708755278e-03 -1.17920176990e-03 -5.86854197247e-03 -2.11451155143e-03  1.45164215316e-03 -1.44871889802e-03 -6.01685372408e-03 -8.15770212271e-03 -1.76718949133e-03  1.54005593073e-03  9.84360310147e-05 -2.59970582685e-03  2.79829114005e-03 -1.05821752489e-03  4.14007199588e-03 -1.95070080216e-03  8.40661024644e-03 -4.82295367450e-03  2.07526223477e-03 -6.12833348186e-03  1.68092456690e-04 -1.09644010467e-03 -5.01548941171e-03 -2.14912065591e-03 -4.67394260193e-04  2.65545049424e-04  1.80580876910e-03 -1.00946156259e-02  4.43689617953e-03 -1.39136882778e-04  6.59943166486e-03 -3.57751302726e-04  7.74866423342e-03  1.75442783055e-03 -9.72801396569e-04  1.81015755837e-03  4.30444711377e-03
 1.88629022418e-03 -4.24619220653e-03  1.43794230819e-03  2.21296599965e-03 -8.25158645111e-03 -1.68322253864e-03  3.84818532925e-03 -6.32861473688e-03 -3.60854723469e-03 -4.45326940469e-03  2.83234929818e-03 -3.07533421966e-03 -4.06007829573e-03 -9.72649418459e-04 -5.27516193967e-03  6.21500718200e-04  1.25725313686e-03  5.78828522188e-03 -1.72678130399e-03 -1.55767940414e-03  6.36455625633e-04 -2.24408461565e-03  4.70352092625e-04 -2.60643622555e-03  1.15273861040e-03 -3.48058780089e-03  5.05790222231e-04  5.46580442409e-04  5.66220411528e-03  2.35317704644e-03  1.47319114611e-03  4.42848627101e-03 -1.41172677188e-03  3.58738905681e-03  5.07418500007e-04  4.85350536825e-03 -6.57732881603e-03  2.81966162267e-02  7.02614958252e-03  1.05561529846e-01 -2.02313044058e-02  1.18715830260e-02  4.32571916471e-03 -4.32752876818e-04  2.01550660329e-03  5.01787531699e-03 -5.74722706409e-03  3.46360625253e-03 -9.13484673261e-05  2.73263284205e-03  5.82664642317e-03 -7.35634537349e-03  1.56566605736e-03 -1.43241280204e-04  1.70194739217e-03 -4.82111888104e-03  2.37226722560e-03  1.21396305475e-03 -3.63816168595e-03 -1.49304790952e-03  5.36910695429e-03 -1.01087656816e-03  3.12124825722e-04  6.87069726569e-04  2.00103617879e-03 -7.88841172721e-04  3.63886147513e-03 -1.59415122254e-03 -2.14019277503e-03 -1.71033717747e-03 -8.92339524190e-03 -2.67881458293e-03 -4.17979071727e-03 -7.35231940103e-03  2.91407942794e-03 -1.62604492158e-03 -6.03054646196e-03  5.41541445510e-03  2.05597181699e-03  3.13913945449e-03  1.05277112570e-03 -1.19442623335e-03  3.01331185471e-03 -1.93421147664e-03  1.50000015054e-03  3.42805914340e-04  1.23453227600e-03 -1.53948304383e-03  1.27703945199e-03 -2.46974943724e-03  5.08009713101e-03  1.78692951659e-03 -3.41010151287e-03  4.02098478872e-03  7.62323943629e-04  1.27750624340e-03  1.12873458651e-03  2.17623114539e-03 -8.35716286815e-04 -2.59083818410e-03  6.65905989392e-03 -1.56742268235e-03 -3.62391681360e-03  2.06265522808e-03  4.41493386568e-03  1.67423108047e-03  2.38775448341e-03 -2.65202578788e-03  5.54274793276e-03  3.63386324374e-03 -3.21972921939e-03 -3.53708933822e-04  1.09088798019e-03 -2.61543890118e-03  3.75571312154e-03  4.88335141651e-04 -1.97013720539e-03  6.76599094485e-04 -6.62475242520e-04 -2.41845546746e-03  4.07040152560e-03  3.76465150312e-04  5.06209827637e-03  5.17201357085e-03  2.64060114871e-03  2.06070342490e-03 -2.80987541830e-04  1.02603126799e-03 -1.83296349480e-03  4.24489824613e-03 -2.55162320675e-04  5.75341084674e-04 -1.94119900370e-03 -8.59812700297e-04  1.51488772075e-03 -4.73715774607e-03  3.60148194112e-03 -8.43638833051e-04  7.13502798587e-04  1.79242151769e-03 -1.67969805304e-03 -1.96795155952e-03 -1.00065545905e-03  5.32723883504e-04 -1.01987114586e-03  4.30028368514e-04 -2.29743319227e-03 -8.35308168830e-03 -1.13727286558e-02 -6.11890641789e-04  1.55027730309e-04  2.25176866205e-03  1.51856997487e-03 -4.34277115795e-04 -1.54872399937e-03  2.84124720244e-03  3.89346392544e-03 -4.41662905584e-03  1.75217179604e-03  1.18195342764e-03 -2.04398146607e-05 -1.14269854372e-04 -1.16854705263e-03  1.72506128478e-03 -8.90275229860e-04 -4.29683984563e-03 -1.57521073515e-05 -3.91716277549e-03  6.54017060837e-03 -1.29452612078e-03  2.81108703486e-03  3.95736601857e-03 -6.58157877556e-03  1.79177686456e-03  5.66234490963e-03  2.65553033643e-03 -4.49953795178e-03 -1.54861710152e-03  6.34312609873e-04 -3.21185547965e-03  1.99886938966e-03  1.43258376731e-03  6.59310657381e-04  7.14312216928e-03  2.97759196875e-03 -2.00485478750e-03 -4.88653815303e-04 -8.42084131046e-04  2.74783159227e-03 -2.29812928733e-03  1.34547697021e-03  2.31317871640e-04  5.35300717960e-04  3.96669708584e-03  1.06584223117e-03  1.29884395477e-03 -1.89140958348e-03 -1.83381563404e-03 -1.50081275486e-03  1.34739658391e-03 -3.37703517260e-03  2.60270263856e-03  4.86035920949e-03 -1.75274985691e-03 -5.42778636992e-03  3.18301381640e-03  4.32793124837e-04 -4.30959812097e-03 -1.21643921442e-03 -5.77625840566e-03  7.71025695692e-04 -2.32713632794e-03 -1.59617116597e-03 -3.48310554498e-03  1.21617675527e-03  8.06436407972e-04 -2.99816635971e-03 -1.22964341185e-03  3.16744223683e-03 -1.15981287633e-03  4.69192056474e-04 -1.71706346127e-03 -2.91866787781e-03 -7.33639689093e-04  5.52315248188e-03  1.98995539841e-03  2.56730070494e-03  6.04898384469e-03 -7.69797612387e-03 -2.12674126016e-03  1.29205849164e-03  8.29940246337e-04  2.82976360033e-03  3.91755915257e-04 -5.74678484217e-04  1.48483266755e-03  2.84872865909e-03  2.28476740016e-03  1.49105355092e-03  4.43636287931e-03 -5.36015223616e-03 -1.78409151549e-03 -3.92384435552e-03 -2.05226059071e-03  6.04571622067e-03  6.84346839008e-04 -1.36428162173e-03  5.31216845977e-03  5.97570034909e-03 -2.72250747802e-03  1.01532035680e-03 -2.20645808194e-03 -2.69722804878e-03 -1.28461090265e-03  4.15392829954e-03 -3.54236204590e-03 -2.16903811071e-03 -1.77423914204e-03 -1.33978015764e-03 -1.67347675960e-03  1.70535148901e-04 -5.44650945868e-03  2.50041030595e-03  7.46335185216e-04  3.64606733711e-04  2.62431320215e-03  2.57458276477e-03 -1.42246331407e-03  2.11318409028e-03  3.01050473052e-03 -1.77592579312e-03  7.56403216725e-04  3.77637972236e-03  2.78916980541e-03  3.07108061505e-03  1.21859150135e-03  8.30086711420e-04  1.60066633267e-03  3.84913270165e-03  7.72319550007e-03 -1.80128822656e-03  2.45104754788e-03  5.80907214385e-04 -1.60576196814e-03  4.66103714339e-04  2.14138877464e-03 -2.28153841592e-04 -6.43946872180e-04  1.06465302756e-03  2.05408574007e-03 -1.67331189775e-04 -5.43604750650e-04  4.55687627206e-04  2.62635442427e-03 -3.72090252019e-03 -1.52636958802e-03  4.48011729763e-03  4.85323809131e-03  2.65740172897e-03 -3.78775201162e-03 -2.24719092182e-04  2.69589871629e-03  3.49609246418e-04  6.99023767214e-03 -1.94283826519e-03  4.94778555735e-03 -6.09871473357e-03 -1.15930568377e-03  7.03609584383e-04  2.99582275769e-04  2.38346964827e-03  2.25125430586e-04  1.63649744237e-03  2.82688276968e-04  1.83464931687e-03 -3.05915305100e-03 -6.53389669710e-04 -6.24799860518e-04 -1.60055759250e-03 -1.14983049778e-03  1.13653906368e-03 -2.06572446818e-03 -1.68821933233e-03 -3.42510939344e-03 -3.91750183244e-03  3.57192583198e-03 -2.76402603545e-03 -7.64078311843e-04 -6.19700447957e-03  1.35232466921e-03 -3.95584436471e-03  1.21025921158e-04 -2.11294579682e-03 -7.52447150082e-03 -1.05123838999e-03  2.90076099490e-03 -2.27724139465e-03 -1.53923953437e-03 -4.44092981267e-03 -2.35453515708e-03 -1.31912884826e-04  3.38246171570e-03  3.65299742894e-03  5.16779250382e-05  7.32562943601e-04 -1.37256456163e-03 -1.12360988458e-03 -1.62704750010e-03  1.30927904002e-03  1.53802554548e-03 -6.22119193696e-04 -3.91353713445e-04  4.22487485516e-03  1.02298512816e-03  1.05892169752e-04  8.53037347579e-03  6.26056579978e-04  4.11928488001e-03  6.08123924319e-03 -5.33915481225e-03  4.57022251299e-03 -5.04124501030e-03  1.24050661879e-03  2.97720255909e-03  1.40648587104e-03 -4.99070242040e-04  2.12044869293e-03  1.61946377996e-03  4.69957761594e-03  8.31142289926e-04 -1.55306081566e-03 -5.16814992497e-03 -2.79100612997e-04  1.16031733988e-03  2.56898957834e-03  3.54929906065e-03  8.61082669170e-05 -3.63557812911e-03  3.28189556329e-03 -4.41110959217e-03  7.54377366855e-03  2.58205923753e-03  6.51725516724e-04 -2.62300222930e-03 -4.68998778922e-03  2.19833279793e-03 -2.39212588467e-03  5.66320286549e-03 -7.77259217055e-03 -3.37055013593e-04  4.98429574347e-04  9.65095589775e-04  1.56115427331e-03 -2.12449509594e-03  1.45967570790e-03 -4.64741000356e-03  3.29802158258e-03  3.40546586484e-03  6.81794238722e-03  1.09252555255e-03  2.75507135879e-03  2.87750908459e-03  9.95084879020e-04  4.64866866347e-03  1.50588993670e-03  2.15814418074e-04  9.88244802728e-04 -5.45818558010e-03 -2.24572454327e-03  1.44611003283e-03  3.33532141957e-03 -3.38744303366e-03 -8.07044923562e-05 -4.11595740168e-03 -1.07648710423e-03 -1.08305694468e-03 -9.66540314424e-04  2.86996344350e-03  1.49207672715e-03 -1.33916006734e-03 -1.20757023368e-03 -7.13225351240e-04 -1.31970209047e-03 -3.73622525380e-05 -2.62008060117e-03 -1.70195800885e-03  7.88816528829e-03 -2.47696056474e-03 -3.31052578539e-03 -2.26225098796e-03 -3.21551112512e-03  2.02343679409e-03 -2.30972895579e-03  2.44289992159e-05 -5.42018948880e-04  2.03010080271e-03 -1.68997172304e-03  4.42614149446e-03  1.94744319411e-03  5.65687622886e-04 -1.16265130086e-03  5.13333832889e-03 -2.42246890367e-03 -2.24613653437e-03  3.77617010804e-03 -2.90053990128e-03  3.42770664330e-03  1.68707071717e-03 -1.00818280210e-03  1.74594472512e-03 -2.95954568644e-03 -6.43982517591e-03  2.62600152613e-03 -5.26994536608e-03  3.00927763447e-03  4.37095359378e-04  8.47489849526e-04 -5.04100569627e-04 -1.08887647916e-03  9.52639639111e-04  2.89400791232e-03 -1.64476626557e-03  1.70152074651e-03  1.21455943218e-04 -3.58406943319e-04 -6.03715713891e-03 -3.10915924080e-03  7.97177969333e-04  3.11100756019e-03 -4.23416650424e-03 -5.70868751687e-04 -1.59778537296e-03  3.29860279924e-04 -1.85546142909e-03  2.64006290250e-03  1.26267546397e-03 -3.05627849313e-03  1.26249425208e-03  1.87683427404e-03 -3.10365485447e-03  4.82184701140e-03 -3.40038575714e-03 -2.56824639818e-03  2.92474156840e-03 -5.29009375313e-03 -2.28946500064e-03 -2.73875199462e-03  1.57628606954e-03  5.58996509360e-04  4.19127789934e-03 -3.71187644738e-03 -2.33243912346e-03 -3.86208601574e-03 -4.11139012454e-03 -4.44884139712e-03 -4.25391827311e-03  1.34189713776e-03 -1.72166069896e-03 -7.51739208505e-04  3.62047833048e-04 -4.04084250078e-03  1.70185667868e-03 -1.72443061298e-03 -5.19369005219e-04  1.20147939049e-03  4.89300203566e-03 -9.18070043126e-04  7.43539514521e-03  1.76448853820e-03  4.72134689293e-03  3.24045702281e-04 -1.29277809806e-03
-1.69274011212e-03  1.01553448157e-03  3.29720126423e-03  7.84688023969e-04 -6.11781235152e-03 -3.57393280371e-04 -4.96472372867e-03 -2.59403442977e-03  4.56637422678e-03  2.79415620555e-03  1.84369679796e-04 -2.89963157045e-03  2.22321173440e-03 -1.57280864089e-03  5.96903508476e-03 -2.62767766943e-03 -2.51889889469e-03  2.59065064634e-03 -4.07285832937e-04 -1.06292403145e-03  2.29966173940e-03  6.22360350560e-05 -5.06308815232e-03  4.66460990659e-03 -1.37284421585e-03  4.26276189368e-03 -2.42970892821e-03 -1.01878700872e-02 -1.47114760399e-03 -6.15479237257e-04 -6.07761759026e-03 -5.24850484043e-03  2.60702739325e-03 -7.65547885728e-03  2.02095390289e-03 -1.56197685189e-03 -2.18485828569e-03  5.97250051406e-03 -5.31206513822e-03 -2.02313044058e-02  1.14923572966e-01  1.44795537261e-02 -1.64877405446e-02  2.49994956280e-03  1.35156127044e-03 -2.79786201706e-03  1.86050603251e-03 -3.47177813650e-03  5.01151246163e-04  1.69741991434e-03 -2.02868204122e-03 -1.88073203394e-03  6.78863539135e-04  4.68124599844e-03 -3.36008238581e-05  1.51610392958e-04  2.98930571798e-03 -1.03068526956e-03  2.96505269845e-03 -3.34220374246e-03 -6.68782036811e-03  2.57057473590e-03  1.00269809261e-03 -3.14742423304e-03 -3.29992800144e-03 -5.04650570479e-05 -3.70635181129e-03 -1.62505965553e-03  2.80216029664e-03 -1.01885631046e-03  5.61425282948e-03  2.07775888079e-03  1.98289578621e-03  1.26752980962e-03 -5.09293903917e-04  1.91693911511e-03  1.16880112464e-03  1.67854796768e-04  8.22032773649e-04 -6.69210011469e-03 -4.54237100544e-03  5.60686067929e-03 -2.19487518590e-03  1.29506779241e-03  5.80181634361e-03  1.57291247986e-03  3.56858690671e-03  4.98355911945e-03 -3.49678851385e-03 -2.27916085045e-03 -2.79362741284e-03  4.08101550506e-03  1.66195396816e-03 -3.23908199488e-03  1.84302934608e-03  4.70926944037e-04 -9.57066506597e-04 -2.80841822472e-04  5.04369711956e-03 -3.71888616932e-04 -8.12704063946e-03  1.05212429093e-03  3.38924136850e-03 -3.72712149650e-03  2.00334302756e-03 -2.46892729654e-03 -3.87969479074e-03  2.97499692234e-03 -6.38806916891e-03  1.81669192792e-03 -4.03378326158e-03 -1.19362630750e-03  6.06286425864e-04  2.66840614801e-03 -2.57029482384e-03  2.48595549772e-03 -4.76071553082e-03 -9.49100798320e-03 -4.65741151450e-03 -5.29616777298e-03 -4.46874233437e-03  2.49724908370e-03  7.98298812966e-03  1.88304015729e-03 -2.30420633005e-03 -5.33043785013e-04  1.61896653818e-03 -1.70638202623e-04  2.55153665846e-03 -4.51405329394e-03  2.82449869131e-04 -1.64551347441e-03 -3.30161328769e-04  7.20409265146e-07  2.39284966764e-03  5.34658034910e-03  4.79052546882e-04  4.08480352416e-03 -1.19103583577e-03  1.03264637634e-03  2.21361265693e-03  1.50158063401e-03  1.92560099356e-03  1.30114309084e-03  9.81597333482e-04  1.52128824812e-03  3.26514131471e-03  3.34182997399e-04  4.81293549566e-03 -1.07440357857e-03  2.06730244046e-03 -1.68213378030e-03  1.97719585111e-03  1.39295318234e-03  1.84991064938e-03  4.11045621701e-04 -2.68784349385e-03  5.37209096207e-03 -5.56949413670e-03 -4.31642636024e-03  2.20937217308e-03  3.78389026208e-03 -8.52042461531e-03 -3.33892215104e-03 -3.16755905921e-03  1.23996036304e-03 -4.15538985463e-03 -5.61719962656e-04 -2.61805295423e-03  3.87753549921e-03  1.37828982872e-03 -2.49955227247e-04  7.58653453815e-03  4.54841310174e-03  3.74405601735e-04 -6.33993322767e-03  5.89397157771e-03  3.76527834850e-03  1.61792955164e-03  1.51632421755e-03  4.13790413484e-03 -1.11065981250e-02  2.90535792529e-03 -4.61144772306e-03  1.59240607486e-03  5.32949368304e-03  8.41773933871e-03 -8.26932032132e-03 -9.50025115283e-05  5.51764330338e-03 -1.46198004838e-03 -1.99952067563e-03 -3.13058070517e-03 -6.07510988239e-03  9.49887625316e-04 -1.35671574175e-03 -1.88800342229e-04  3.69763037700e-03  5.16744402945e-03  3.24394614970e-03  1.08317413577e-03 -5.29399264927e-03  2.37100386835e-03  1.23934250262e-03  6.55285492393e-03 -1.43640960960e-03  3.94694875413e-03  3.18187063305e-04 -1.11181679958e-03  7.09048491631e-03  1.13674665961e-03  1.53770457047e-03 -9.38918719735e-04  2.38422202088e-03 -1.30440512979e-03  2.26188075876e-03 -6.47341803948e-04 -6.47901022110e-04  5.48731296496e-03  1.35933591665e-03  1.53344119231e-04 -3.82583687089e-03 -4.29694272900e-03  3.16377707502e-03 -6.37592224437e-03  3.02001495724e-04 -1.54816185420e-03 -2.49527807118e-03 -5.14812570685e-05  3.42099577775e-03 -2.86798849131e-03  1.98349307595e-03 -2.99424919778e-03  3.84806128771e-03  3.48129730759e-04 -1.63924338801e-03 -1.35257705120e-03 -1.14330648904e-03 -2.79613560367e-03  3.69284629345e-03  8.80678303354e-03  2.71597091691e-03  5.24347622843e-04 -1.66108421297e-03 -3.35987796074e-03  7.27758877302e-04 -2.77394464479e-03 -4.57741886528e-03 -1.87813042464e-03 -3.06079800174e-03 -1.75053294442e-03 -2.41984100331e-03 -2.30078398004e-03  4.47395895034e-03  4.90337620465e-03  4.57396229305e-05 -2.90975663323e-03  2.74935671067e-03  2.36492349440e-03  1.49106677429e-03 -2.39963552646e-03 -4.92538562873e-03  2.56373575622e-03 -4.34215482584e-03  7.36282936436e-05  9.67048320379e-04 -1.81304300764e-03 -6.71397027711e-04  3.14354371768e-03 -5.06622645308e-03  2.13224137388e-03  5.78329212362e-04 -2.19985526157e-03 -1.04346781433e-03 -2.32986278953e-03  3.65873205892e-03 -1.19897567509e-03 -3.70318759307e-03 -2.02391129878e-03 -4.10029097503e-03 -3.06923453187e-03  3.67290422487e-03 -6.85748678204e-05  3.76659248287e-03  7.06153542216e-04 -1.50142122449e-03  1.85587113189e-04 -5.71365258517e-03  5.42934230145e-03 -3.29698681070e-04 -1.70806156230e-03 -2.60213310435e-03 -3.99727273636e-03  1.39343415042e-03  5.51624729451e-05  1.02459558678e-03 -1.17502182193e-03 -3.17659248239e-03 -4.72162438599e-03  2.08764471224e-04  1.02606268951e-03 -5.35287666848e-03  1.82310561276e-03 -3.16643338715e-04  2.49656020204e-03  1.27272436562e-03  4.96943708113e-03 -6.12980405694e-03  3.49017429120e-03  9.43465426934e-04  4.32561949396e-03 -1.45227425153e-03 -2.14838338448e-03 -1.30862695649e-03 -4.77532798236e-03 -1.55196564882e-03 -4.39686231172e-03  4.50372199528e-03  3.79367381433e-03  1.10204489946e-02  4.19139274064e-04 -3.63030731893e-03 -1.34885459280e-03  4.42289242203e-03 -3.21913082180e-03  2.04357716614e-04  5.34677717766e-03  3.58316156641e-04 -1.66130225780e-03  4.14327789311e-04  3.29966981017e-03  3.70713070807e-04 -3.01423145713e-04 -6.36970578799e-04 -1.81415764197e-03  3.41535823121e-03  5.26944416891e-03 -2.43555546224e-03 -3.23494997130e-03  3.76758225709e-03 -5.97465399670e-04  2.17690288562e-03 -1.41904819407e-03  7.18133916147e-04 -3.02152760580e-03 -5.13344103675e-03  2.87679402065e-04  1.51183116837e-03 -8.10688343292e-05  2.04976575218e-04 -2.53328335765e-03 -2.77753949044e-03 -8.84195678400e-03 -1.70645341401e-03 -1.06570151616e-03 -1.06647471109e-02 -8.23213539799e-03 -3.42492761372e-03 -3.25314303515e-03  6.15214859323e-03  2.39623908850e-03  2.29796832489e-03  2.66214200985e-03 -3.63097689844e-03 -3.40147343817e-03  2.43748920687e-03 -4.22996786070e-05 -3.18640808334e-03 -5.77363646962e-03  7.42704205049e-04 -1.68917131336e-03  1.53912241675e-03 -2.32450724195e-03 -2.43589398685e-04  7.97205211354e-04 -1.15327458890e-03 -2.33114494718e-03  1.68113617601e-03 -1.00252304309e-03 -3.70368454772e-03  1.07986234794e-03  2.81632094250e-03 -2.81073865855e-04  1.98326693315e-03  2.23697488050e-03 -4.79456188951e-03 -2.15058953671e-03  2.83531495107e-03  9.05214034105e-04  1.25907758537e-03 -1.45737889586e-03 -3.46412056202e-03 -2.98472139776e-03  5.35389864269e-03  5.47739256347e-03 -7.11935446452e-03 -1.74663958827e-03 -4.51318311631e-03 -1.40272476390e-03  9.54583532990e-04 -3.71518377953e-03 -3.45690981418e-03 -3.63068871417e-03  1.02323472534e-03 -3.33922113907e-03 -3.89847267669e-03 -4.92481497814e-03  3.68260591376e-03 -9.17211533710e-04 -2.40242067112e-03 -3.31106550383e-03  1.89988195675e-03  6.32632518400e-04  5.05399479548e-03 -2.68943159024e-03  2.29013298811e-03  2.10949731195e-03 -7.81583091412e-03 -2.73178906644e-03  1.51473057410e-03  1.73332996238e-03 -4.88254046365e-03 -3.80989927880e-03  2.17391485856e-03  2.77434134841e-03  1.03215817523e-04  1.90266680730e-03  1.77788223350e-04 -6.21164650808e-04 -6.09133206864e-04  5.89455984657e-04  2.59034722908e-03 -1.98731944324e-03 -2.09078157936e-04  3.68727345380e-03 -2.50099694300e-03  3.40402822885e-04  1.51505470141e-03 -2.88820927169e-04  8.63490621473e-04 -1.28455588105e-03 -2.68504323724e-03 -1.93899857459e-03  3.79263060680e-03 -7.40398845654e-04  1.06976858822e-03 -5.60335456090e-03 -3.74457237247e-04  8.06377208115e-04 -1.37819784971e-03  3.39693955137e-03 -9.71586459564e-03  6.46094455288e-03 -3.81226976261e-04 -5.60409741437e-03  5.70237257816e-03 -1.48179075818e-03  9.45802136057e-04 -6.48181210669e-03 -4.57236821691e-03  1.06712677884e-03  1.56550294574e-03  4.09575004887e-04 -1.13539192765e-03  2.78393594317e-04  4.81339803510e-03  2.92622907983e-03 -2.92174585430e-03 -3.89527025088e-03  3.94573559092e-03  3.38904447190e-03  1.12355644380e-02 -1.32336692274e-03  3.26249543191e-03  2.03269570811e-03  4.79063958778e-03 -1.64728145504e-03 -3.27089823881e-03  4.52919946718e-03  2.32341362651e-03 -8.01309275554e-04  2.17987970738e-03  3.21185144000e-04  4.12930212089e-03  8.40294193282e-03  2.83468823191e-03 -4.15847181449e-04 -6.17539508675e-03 -2.14113523895e-03 -5.25100083455e-03  2.76177361983e-03 -6.93867277881e-04  4.35408904953e-03  1.56321981859e-03  1.04661276194e-03 -2.96203107210e-03  5.15697517434e-04 -1.19273952166e-03 -9.34384534665e-04  3.14781158658e-03  9.95270015737e-04 -4.41144596512e-03  7.00852629315e-03  1.04642885905e-03  2.75433570273e-03 -5.36131795685e-03  1.03522346378e-03 -7.30151850065e-04  1.06663405813e-03 -1.89271948816e-03  1.85621545236e-03  1.21837778700e-03
[truncated: 4,581,889 more chars]
