# Supplementary material for: Proximal Distance Algorithms: Theory and Practice
Source: J Mach Learn Res. Author manuscript; Available in PMC 2019 Oct 24. (PMC6812563)
Supplement: code [file NIHMS1053815-supplement-code.zip › proxdist-master/keys_zhou_lange_2019/misc/spm/W_16_30000_10.txt]

 9.78260999007606 -0.20822411597468  0.37754861728913 -0.77969840265418  0.00000000000000  0.00000000000000  0.00000000000000  0.04685202668193  0.00000000000000  0.00000000000000  0.00000000000000  0.00000000000000  0.00000000000000  0.00000000000000 -0.13642134072603  0.01709927359578
-0.20822411752880 10.61007954266498  0.00000000000000  0.61337980096606  0.41985825528850  0.00000000000000  0.00000000000000  0.00000000000000  0.00000000000000  0.00000000000000  0.00000000000000  0.00000000000000  0.00000000000000  0.00000000000000 -0.02694784630424  0.00000000000000
 0.37754861766895  0.00000000000000 11.09883593977330  0.00000000000000  1.39388573970897  0.00410418060547  0.00000000000000  0.00000000000000  0.00000000000000  0.00000000000000  0.00000000000000  0.00000000000000  0.00000000000000  0.00000000000000  0.00000000000000  0.00000000000000
-0.77969840281786  0.61337980116742  0.00000000000000 12.95536502351521 -1.02015961737284 -0.47184352358179  0.00000000000000  0.00000000000000 -0.09229511709256 -0.41077526307181  0.00000000000000  0.00000000000000  0.00000000000000  0.00000000000000  0.00000000000000  0.00000000000000
 0.00000000000000  0.41985825517609  1.39388573974262 -1.02015962099903 20.51443855386184  0.61504373333429  0.05974721935475  0.00000000000000  0.00000000000000  0.00000000000000  0.00000000000000  0.00000000000000  0.00000000000000  0.00000000000000  0.00000000000000  0.00000000000000
 0.00000000000000  0.00000000000000  0.00410418075409 -0.47184351737691  0.61504373423470 11.22885842918210 -0.75307418003397  0.00000000000000 -0.58273064700630 -0.09305325535639  0.00000000000000 -0.00483003448092  0.00000000000000  0.00000000000000  0.00000000000000  0.00000000000000
 0.00000000000000  0.00000000000000  0.00000000000000  0.00000000000000  0.05974721925504 -0.75307418020316 12.52836426699230  0.00000000000000  0.07268943566029 -1.76862235340838  0.00000000000000 -0.32370843027439  0.00000000000000  0.00000000000000  0.00000000000000  0.00000000000000
 0.04685202893678  0.00000000000000  0.00000000000000  0.00000000000000  0.00000000000000  0.00000000000000  0.00000000000000 15.51485604471205  2.03465773274569 -4.08431486255282  1.66985343328984  0.00000000000000  0.00000000000000  0.00000000000000  0.00000000000000  0.00000000000000
 0.00000000000000  0.00000000000000  0.00000000000000 -0.09229512040656  0.00000000000000 -0.58273064614313  0.07268943535040  2.03465773522764 14.33234037385926 -3.10602438121186 -0.18776928242240  0.56425359566047  0.00000000000000  0.00000000000000  0.00000000000000  0.00000000000000
 0.00000000000000  0.00000000000000  0.00000000000000 -0.41077526135315  0.00000000000000 -0.09305325437891 -1.76862235268532 -4.08431485703332 -3.10602437961053 15.21569475017962 -0.04253748879227 -1.16418817131559  0.00000000000000  0.00000000000000  0.00000000000000  0.15781368175360
 0.00000000000000  0.00000000000000  0.00000000000000  0.00000000000000  0.00000000000000  0.00000000000000  0.00000000000000  1.66985343248464 -0.18776928334894 -0.04253748832981 12.74715773554777 -0.59686280441519  0.00000000000000  0.05721741190368  0.00000000000000  0.00000000000000
 0.00000000000000  0.00000000000000  0.00000000000000  0.00000000000000  0.00000000000000 -0.00483003483042 -0.32370843025367  0.00000000000000  0.56425359535619 -1.16418817126034 -0.59686280514016 12.78874938023292 -0.26030830119529 -0.35533007230533 -0.08826177063578  0.00000000000000
 0.00000000000000  0.00000000000000  0.00000000000000  0.00000000000000  0.00000000000000  0.00000000000000  0.00000000000000  0.00000000000000  0.00000000000000  0.00000000000000  0.00000000000000 -0.26030830119924 13.93333365768176  0.00000000000000 -0.46312998873927  0.00000000000000
 0.00000000000000  0.00000000000000  0.00000000000000  0.00000000000000  0.00000000000000  0.00000000000000  0.00000000000000  0.00000000000000  0.00000000000000  0.00000000000000  0.05721741199049 -0.35533007231177  0.00000000000000 12.88256232304815  0.96955934257673  0.42523002051221
-0.13642134114755 -0.02694784619525  0.00000000000000  0.00000000000000  0.00000000000000  0.00000000000000  0.00000000000000  0.00000000000000  0.00000000000000  0.00000000000000  0.00000000000000 -0.08826177089733 -0.46312998873706  0.96955934263967 15.79712718263695 -0.54318043598330
 0.01709927335424  0.00000000000000  0.00000000000000  0.00000000000000  0.00000000000000  0.00000000000000  0.00000000000000  0.00000000000000  0.00000000000000  0.15781368175783  0.00000000000000  0.00000000000000  0.00000000000000  0.42523002047684 -0.54318043735680 11.43913224239098
