# Supplementary material for: Proximal Distance Algorithms: Theory and Practice
Source: J Mach Learn Res. Author manuscript; Available in PMC 2019 Oct 24. (PMC6812563)
Supplement: code [file NIHMS1053815-supplement-code.zip › proxdist-master/keys_zhou_lange_2019/misc/spm/W_16_30000_6.txt]

13.655835370568820  0.621438882502205  0.754887081815436 -2.058697345982554  0.000000000000000  0.000000000000000  0.000000000000000  0.000000000000000  0.000000000000000  0.000000000000000  0.000000000000000  0.000000000000000  0.000000000000000  0.000000000000000  0.000000000000000  0.000000000000000
 0.621438889261075 13.750775945889613 -2.638103729400622 -0.520912734006787  1.420618409475943  0.510725901202664  0.000000000000000  0.000000000000000  0.000000000000000  0.107031440792200  0.000000000000000  0.000000000000000  0.002925559885029  0.035595920958308  0.000000000000000 -0.291107497200956
 0.754887021360116 -2.638103742676963 13.178983795682511 -0.027394100443675 -1.093083432092559  0.386532537603223  0.000000000000000  0.000000000000000  0.000000000000000  0.021603173300955 -0.242004407345102  0.000000000000000  0.157694379637541  0.000000000000000  0.000000000000000 -0.000851842265342
-2.058697329687678 -0.520912800936209 -0.027394092671676 13.098976266708283 -2.068275817298187  0.986410767739952  0.000000000000000  0.000000000000000  0.000000000000000  0.000000000000000  0.000000000000000  0.000000000000000  0.000000000000000  0.000000000000000  0.006901169580763  0.000000000000000
 0.000000000000000  1.420618404938526 -1.093083434469612 -2.068275819389394 16.085853686208896  0.000000000000000  1.362888290425289  0.000000000000000  0.000000000000000  0.000000000000000  0.000000000000000  0.000000000000000  0.000000000000000 -0.015997347166679  0.000000000000000  0.000000000000000
 0.000000000000000  0.510725904552075  0.386532534375598  0.986410758465990  0.000000000000000 15.065560688512948 -2.936788903172945  0.377434102649322  0.000000000000000  0.000000000000000  0.000000000000000  0.000000000000000 -0.134569017280866  0.000000000000000  0.000000000000000  0.000000000000000
 0.000000000000000  0.000000000000000  0.000000000000000  0.000000000000000  1.362888291242950 -2.936788904091141 14.149244730545288  0.000000000000000  0.330410560629372 -0.554653973111683  0.000000000000000  0.000000000000000 -0.088104445096543  0.000000000000000  0.000000000000000  0.130251306684176
 0.000000000000000  0.000000000000000  0.000000000000000  0.000000000000000  0.000000000000000  0.377434101633463  0.000000000000000 14.972846700317337 -1.278814837549268  0.000000000000000  0.000000000000000  0.000000000000000  0.000000000000000  0.000000000000000  0.195662874034582  0.000000000000000
 0.000000000000000  0.000000000000000  0.000000000000000  0.000000000000000  0.000000000000000  0.000000000000000  0.330410560734915 -1.278814837562201 11.678017405645424  0.000000000000000  0.416788866266504  0.000000000000000  0.066069082854194  0.000000000000000  0.000000000000000  0.000000000000000
 0.000000000000000  0.107031443684179  0.021603173307464  0.000000000000000  0.000000000000000  0.000000000000000 -0.554653973299304  0.000000000000000  0.000000000000000 14.059210401634253  0.810566114905187  0.000000000000000  0.000000000000000  0.000000000000000  0.000000000000000  0.000000000000000
 0.000000000000000  0.000000000000000 -0.242004405393459  0.000000000000000  0.000000000000000  0.000000000000000  0.000000000000000  0.000000000000000  0.416788866269946  0.810566114865673 12.042587806758437 -1.653195386199514 -1.908913044482027  0.000000000000000  0.000000000000000  0.000000000000000
 0.000000000000000  0.000000000000000  0.000000000000000  0.000000000000000  0.000000000000000  0.000000000000000  0.000000000000000  0.000000000000000  0.000000000000000  0.000000000000000 -1.653195386201282 11.421019489325557  0.127772459134927  0.000000000000000  0.000000000000000  0.000000000000000
 0.000000000000000  0.002925572675816  0.157694374399624  0.000000000000000  0.000000000000000 -0.134568976356320 -0.088104444654077  0.000000000000000  0.066069082835282  0.000000000000000 -1.908913045630585  0.127772459294790 14.572712016107397  0.000000000000000 -0.248260059167811  0.000000000000000
 0.000000000000000  0.035595921140097  0.000000000000000  0.000000000000000 -0.015997346962144  0.000000000000000  0.000000000000000  0.000000000000000  0.000000000000000  0.000000000000000  0.000000000000000  0.000000000000000  0.000000000000000 10.587186048227464 -0.354528925576221  0.192672152709749
 0.000000000000000  0.000000000000000  0.000000000000000  0.006901167293284  0.000000000000000  0.000000000000000  0.000000000000000  0.195662874022826  0.000000000000000  0.000000000000000  0.000000000000000  0.000000000000000 -0.248260059219426 -0.354528925602212 11.525976545318272 -1.113441111355861
 0.000000000000000 -0.291107496132853 -0.000851841332245  0.000000000000000  0.000000000000000  0.000000000000000  0.130251306406954  0.000000000000000  0.000000000000000  0.000000000000000  0.000000000000000  0.000000000000000  0.000000000000000  0.192672153180796 -1.113441111426029 15.662375188558366
