# Supplementary material for: Proximal Distance Algorithms: Theory and Practice
Source: J Mach Learn Res. Author manuscript; Available in PMC 2019 Oct 24. (PMC6812563)
Supplement: code [file NIHMS1053815-supplement-code.zip › proxdist-master/keys_zhou_lange_2019/misc/spm/rhos_32.txt]

0.00327
0.00332
0.00331
0.00332
0.00337
0.00320
0.00335
0.00327
0.00333
0.00332
