# Supplementary material for: Proximal Distance Algorithms: Theory and Practice
Source: J Mach Learn Res. Author manuscript; Available in PMC 2019 Oct 24. (PMC6812563)
Supplement: code [file NIHMS1053815-supplement-code.zip › proxdist-master/keys_zhou_lange_2019/misc/spm/X_512_4.txt]

 1.68048421932e-01 -7.06164099344e-04 -7.55413849159e-03 -4.99313767449e-03 -7.96432722555e-04  3.86658928749e-03  3.14451590549e-03 -1.14498427989e-02  3.50652083125e-03 -4.39397852613e-03 -6.37798064412e-04  2.86496762027e-03  6.29953626076e-03 -1.94742020681e-03  7.20115719890e-03 -8.27613514346e-04 -7.75016339450e-03 -2.42913687291e-04 -7.34351217746e-03  6.55678450265e-03 -4.70200882419e-03  1.20345061140e-02 -1.10068997068e-03  1.00304147668e-03 -1.42815177082e-03  1.35937781994e-03  5.27104431683e-05  6.12414512254e-03  1.88754913215e-03  1.82924326164e-03  2.72914728687e-03 -8.90852982128e-04 -3.35772982450e-03 -9.41437331708e-03 -2.59267655361e-03 -8.64949771790e-05  9.17267464758e-04 -2.91771221548e-03 -2.48895245963e-03 -1.38925595079e-03  1.44380404253e-03  8.73799384734e-04  8.20587298496e-03  3.91792922250e-03  9.42325684992e-03 -5.30734196020e-03  6.60520342420e-03  5.53466425254e-03 -8.27823407840e-03  5.35126458688e-03  6.24885873998e-03  1.10248508296e-02 -2.64956343797e-03  4.02327785664e-03  7.82837760122e-03  7.47721522820e-03  7.06094745164e-03  5.78398758619e-03  1.31967878064e-02  1.15351216024e-03  5.03019082258e-04  2.77630226383e-03  1.73799286737e-03  4.11161980285e-03  7.02044357594e-03 -3.89025699154e-03  8.01105125617e-04 -8.28870994760e-04  2.96197384073e-03 -5.67297398836e-03 -5.66598103211e-03  2.99294957693e-03  3.55514862561e-04  1.78295423800e-03  7.95404126028e-03 -6.48115524669e-03 -6.52857817879e-03 -9.57263545218e-03  2.75834668212e-03  7.48516757944e-03  1.76439567765e-03  4.78155211361e-04 -3.54341980178e-03  1.01947573175e-03 -4.33603501252e-03  3.19858581806e-03  7.41471970938e-04  3.30807660606e-04 -3.87028959659e-04  8.57328273341e-04 -4.38451520704e-03  7.69042693763e-03  3.65902231014e-04 -3.91858456408e-03 -9.14154509065e-04  3.77541502401e-03  7.72822386444e-03  1.09012506807e-03 -1.50283400669e-03  6.97821432756e-03 -2.04124600763e-03  4.76189185649e-03 -4.26695052967e-03 -8.87987048278e-03  5.79572902891e-03  6.57586409954e-03  2.41980129925e-03  2.14551949604e-03  5.27091960041e-03 -3.13449622304e-03 -2.80019820331e-03  6.39755654276e-03 -2.15896511379e-03  1.04429030942e-03 -3.26093433155e-03  2.63870663543e-03  1.06138895561e-02  1.46294426502e-04  8.47931362653e-03  2.12805882919e-03 -8.71685422960e-04 -2.13159609871e-03  3.77856829262e-03 -6.67028372828e-03  4.61089961486e-03  4.65346565963e-03  2.13847962971e-03 -1.24936423241e-03 -1.23700677100e-03 -6.61019566844e-03  2.73830731642e-03  1.60088037563e-04 -3.25056927851e-04  5.09916990124e-05  3.12225707879e-03  3.47315732957e-03  3.46266883113e-03  5.72400409846e-03  9.76614881874e-03 -1.60971119793e-03 -2.74922752142e-04 -1.20557217554e-03  3.89907049904e-04 -5.20697908497e-03  4.12037311271e-03  2.11346951734e-03  1.11845257800e-03  1.76913001689e-03  1.63138862518e-03  3.18264769572e-03 -1.16458002597e-03 -7.59129895021e-03  5.10309593298e-03  6.20468805563e-03  7.39210433064e-03  7.45675469771e-04 -2.37096416298e-03  4.33131295201e-04 -5.65625887016e-03  4.65879320329e-03  2.67024001248e-04 -7.75753890681e-03 -3.82709479885e-03  1.07503247776e-03 -4.19966463634e-03  4.44770657167e-03 -3.59729397519e-03 -5.12349962413e-04 -2.64569318029e-04  3.80438919433e-03  1.71779246543e-03 -3.88763273970e-03 -1.32410436493e-03 -2.47943220233e-03 -3.79052551539e-03  3.78440029520e-03  1.30996633068e-03  3.19102383964e-03  1.14642862131e-02  5.20423883400e-03  4.45855349079e-03  2.77542398703e-03  3.48718371173e-03  7.65295299235e-03 -1.23500579580e-03 -2.78147284262e-03 -2.86245134647e-03  4.15091768218e-03  2.75120063718e-03 -1.47708953774e-03 -3.56841623059e-03 -2.59457794230e-03 -2.52557942065e-03  1.52046828613e-03 -1.87875725881e-04  2.74408937290e-03  1.13286603402e-02  3.22757001124e-03 -7.38371834787e-03 -6.93973054977e-03 -3.39121820987e-03  2.44863935423e-04  4.22125010017e-03 -2.99388509129e-06 -3.59687748161e-03  1.40088843130e-03 -4.01554777005e-03  8.78244692582e-03  4.18536571463e-03  1.00385073697e-02  5.56685394775e-03 -3.45899045124e-03  2.09898171370e-03  8.57190739287e-03 -1.11692606881e-03  4.80746449936e-03  5.69291767030e-03 -7.49944939972e-03  3.70283240355e-03 -9.86215499116e-04 -6.94133448028e-03  2.33308000168e-03 -4.15150626831e-03 -1.85672376554e-03 -6.98763281734e-05  5.11105799391e-03  9.95358502844e-03  7.27994177793e-03 -5.79277454407e-03 -8.27674842149e-03 -2.51561643466e-03  2.22340550907e-03  1.14134520363e-03 -9.74614224786e-03  4.43805288014e-03  1.62647035429e-04 -4.84599321701e-03  3.26720647343e-03 -6.41926563651e-04 -1.36346531464e-03  2.28319930977e-03 -5.58767131296e-04  7.27227577847e-03 -1.83636436819e-03  3.12559851341e-03  3.26536915512e-04 -9.67239683234e-03 -5.36842562807e-03  3.19698843088e-03 -6.84540368049e-03 -9.02298444210e-03 -4.75293317934e-03  1.43237917532e-03 -2.61937940128e-03  7.41735039408e-03 -9.65812858982e-03  1.41155367925e-02  6.29708401975e-04 -1.08755860066e-03  5.83385882164e-03  5.94758658987e-04  1.99818837792e-03 -4.89557350962e-03 -7.22355826640e-04  3.24240159142e-03 -7.71760762563e-04  3.45722517481e-03 -2.04401440547e-03  1.52854831620e-03  1.37126255977e-03 -3.29801241291e-04 -4.33308617214e-03  3.12131094672e-03  8.23688394812e-03  1.01593158550e-02 -3.03414426353e-04  6.98635143151e-03  2.70336497651e-03 -5.31781541687e-04  7.53290187354e-03 -8.05320011899e-03 -6.31741104921e-03  6.81717381169e-03 -8.43070612537e-03 -1.54327239918e-02  2.95085891339e-03  4.39239446457e-03 -5.21615255049e-03  3.37745659266e-03  6.71421890119e-04  7.03292508309e-06  3.02724735108e-03  4.16565011373e-03  1.33534906656e-03 -2.78470015591e-04 -4.54600756162e-04  4.89404169646e-03 -1.05996075525e-02 -2.20841967358e-03  5.03515936286e-03 -3.41500406837e-03 -9.17352570125e-04 -5.84075481339e-03 -1.48261464229e-03  8.19763101060e-03 -7.38504783979e-04  3.47556661592e-03  3.57579960314e-03 -6.66266884047e-03 -1.97833261704e-03 -2.01574293887e-03 -5.19305422018e-04 -2.74875246352e-03  1.59425367562e-04 -4.21783653949e-04 -1.51413715459e-03 -4.70357990432e-03 -2.02191090071e-03 -6.61599236894e-03 -2.59360750154e-03 -5.01389987344e-03 -1.10643758487e-02 -5.24383794650e-03 -7.85988117131e-03  5.63639199568e-03 -3.87028161922e-03  5.38209672578e-03  4.76143795459e-03 -1.54787465353e-03  2.99010725734e-03  2.79082806674e-03  2.88655740331e-03 -3.45075255341e-03  4.07483551455e-03  3.75901589221e-04  1.00637756301e-03  1.54095529922e-04  3.00167524249e-03  5.59916722669e-03 -7.12968213882e-03 -3.02066355471e-03 -2.17681232740e-03  2.20468858799e-03 -2.72417013248e-03 -8.08735887251e-03 -2.33695891886e-04 -5.28838865967e-04  2.06869359251e-03  3.90560740726e-03 -6.18187962988e-04  3.80543146624e-03 -2.54973460236e-03 -1.73706997990e-03 -6.26153071721e-04 -1.54107329618e-03  5.75949036563e-03 -9.44993469875e-03  1.70457709510e-03  3.70282870286e-03 -5.53734084392e-03  1.73514448110e-03 -3.99829753497e-03 -2.61249197721e-03 -9.46726206627e-03 -3.92372293961e-03 -9.29962100448e-03  5.29343315513e-03  1.50695307192e-03 -5.13708031161e-03  1.80785166793e-03  5.97741209216e-04 -4.33743954823e-03 -2.89409205812e-03  9.62913447169e-04 -1.69086305977e-03  5.29230993406e-03 -2.27802387841e-03 -3.47338522721e-03 -2.11931736597e-03 -3.68628429959e-03 -9.05791638385e-04  1.21551645916e-02  1.04866993192e-02 -5.19118490259e-03  9.44465160970e-03  2.09725981089e-03  1.08036188117e-02  1.43106431666e-04  1.79179109629e-03 -2.25514137050e-03  1.71773752369e-04  6.30911956233e-04  2.02064455297e-04  3.99778617354e-04  5.44549534963e-03  5.47448295414e-03  8.05702998512e-04  1.24092436851e-03  4.24874438136e-03  5.16289515261e-04  9.28685811526e-03  2.88817438367e-03  6.98916413546e-03  2.22283048906e-03 -3.63576924336e-03 -9.47127981972e-03  6.48679950171e-03 -2.09373365313e-03  1.88522152367e-03 -2.59308713147e-03  8.79869429035e-03  1.00171463528e-03 -4.72805885036e-03  4.35568475016e-03 -2.13223101083e-03  1.69618611481e-03 -4.44494494912e-04  5.29839197034e-04  5.06370990541e-04 -5.00247774152e-03  1.41805434961e-03  7.21678789815e-03 -5.81058002483e-04  6.68157752387e-03 -4.83513344277e-03 -3.66486160257e-03 -6.57680597460e-03  4.67249417557e-04  3.57097355380e-05 -4.97872074093e-03 -4.94300955806e-03  7.54387677737e-04  1.80647622795e-03  1.13752393889e-03  7.01237650097e-03 -1.03212527721e-02  3.14436272888e-03  1.29516235500e-03 -1.86001019147e-03  8.23698021469e-04  7.35734720662e-03 -1.07085963527e-02 -8.82121219982e-03 -6.89689437599e-03  3.92717400462e-03 -3.58028375634e-03 -9.52680263031e-05  2.74091131292e-03  2.98136218014e-03 -2.13137007171e-03  4.02343334859e-03  7.98740354931e-03  6.55423051086e-03 -6.59577558095e-03  6.54530423541e-03  4.60828801129e-03  4.34938846359e-04  4.75061011781e-03  5.32626093214e-03  1.33657442638e-03  2.63071644614e-03  3.23234093946e-03  1.07346751324e-03 -3.69710516415e-03  5.15705364823e-03 -6.61928749158e-04  6.91127422881e-03  4.00469656082e-03 -2.75492889434e-03  4.65309640210e-03 -8.31532591205e-03  7.46095610039e-03 -7.03014733953e-03 -5.45885712812e-03 -6.84776975646e-04  4.12408063873e-03  7.88237476165e-04  5.08969109212e-03 -3.12310860910e-04 -3.94023965557e-03  1.29466026397e-03 -6.59298274781e-04 -3.64971942415e-03  6.31288028462e-03  1.04109472010e-04 -4.36014101875e-03  1.73138455161e-03 -2.66211095693e-03 -2.08819075381e-04 -3.04115383317e-03 -1.80789710903e-05  5.23346489369e-03 -5.37442987280e-03  6.01779694736e-03 -2.92369603885e-03 -7.11233671258e-03  9.18101578871e-04 -5.21994489490e-03  1.04399792566e-02  3.03339763928e-03  6.17203584838e-04 -6.59411144905e-04  8.04653232648e-03 -2.99968404680e-04  1.12515371360e-02  7.80605068514e-03 -1.00455775574e-02 -5.89172711389e-03  8.80703209036e-04 -2.65240656180e-03  3.40338775933e-03  5.10458926121e-03
-7.06164099344e-04  9.29016524917e-02 -1.35714742328e-02 -1.06301300528e-02 -1.16528389577e-02 -3.43872469822e-03 -1.97699054671e-03 -3.54342161203e-03  1.26786814923e-03 -2.19790911285e-03 -2.79536255638e-04 -2.12998678809e-03  4.78189430849e-03 -2.21813369022e-03 -1.82092879818e-03 -4.12551943836e-03  3.21671869934e-03  5.51060655087e-03  6.72970488151e-03  2.39224236992e-03  7.66714385819e-04  3.26987129362e-03 -1.32573869340e-03 -3.61618016213e-05  1.50739039417e-03  6.40161926091e-04  2.76033164488e-03 -2.61828905619e-03 -1.04547207812e-03 -2.36977744426e-03  7.64947976898e-04 -1.48305084495e-03  2.62601891392e-03 -3.30202822046e-03 -6.96217223809e-04 -4.32091532739e-03 -3.67658424967e-03  1.86242973778e-04  2.25582070615e-03 -3.54005181903e-03  1.05585667534e-03  2.73160417194e-03  6.46331779466e-03 -9.28513532360e-05  1.87341835959e-03 -3.00461178746e-03 -1.65836562726e-03  1.12510346948e-03  8.03804613640e-03  1.99827690844e-03 -3.33046263885e-03 -9.39554134411e-04 -2.05171346246e-03 -2.98066484027e-03 -1.32340286061e-03  1.12837200371e-03  2.85027153226e-03  1.65669772003e-03 -3.33665190910e-03  7.98240889452e-04 -8.25033481895e-04  2.28680203760e-03 -1.74262079530e-03  1.42223731153e-03 -1.84588640496e-03 -2.38764919978e-03 -3.59669698163e-03  1.50095756182e-03  1.99907698035e-03 -7.23357256960e-03 -1.69921628723e-03  9.27443643735e-05  1.15949554546e-03  1.97269189854e-03 -3.45761323091e-06  7.39930995162e-04  4.30085438859e-04 -2.23836727985e-03 -2.62580110505e-03  1.21665546193e-03  2.25864570232e-03 -3.59297054463e-04 -1.74550707215e-03 -2.57095684834e-03  2.67201877873e-03 -3.61237220064e-03  1.73427759608e-03  3.33158386211e-03 -6.28313933251e-05  3.12184980379e-04  5.54966332876e-04 -1.48157469616e-03 -3.09727191511e-04  8.53357003333e-04 -1.01338469717e-05  1.85646225752e-03  6.33489326097e-04  5.10779982487e-04  4.12028153365e-03  4.75235358010e-04  9.66309989585e-04  1.05816238477e-03  3.73625907644e-04 -4.03889404733e-03  2.74274279784e-03 -3.48451215030e-03  2.90610961133e-03  1.13206032922e-03 -2.23605322902e-03  2.68765084483e-03 -1.46763462550e-03  1.37961296206e-03  1.91050356411e-03  2.49473304466e-03  1.88111054305e-03  2.39739493484e-03 -1.57183608397e-03 -8.83949940892e-04 -7.59557351852e-04 -2.60590991869e-03 -1.45731329914e-03 -2.06218936120e-03 -5.83453510197e-03  4.71050024253e-04 -1.62219201244e-04 -3.09089188418e-03  1.68100668810e-04  1.27607589659e-04  1.26243438354e-03  4.60807068504e-03 -5.21763167298e-03 -1.10411273537e-03  1.81835407113e-04 -5.20220862422e-03 -1.38257464949e-04 -1.35558797355e-03  1.29625968681e-03 -2.61530020547e-03  1.10446156935e-03  3.92492002236e-03  1.88821660611e-04 -4.68742265483e-04  9.68534569891e-04 -1.67228972464e-03  2.57399354468e-03 -1.60962052639e-03 -2.53552282244e-03 -3.51306411381e-03 -2.27005711958e-03  4.67035805459e-03  1.46267023751e-03  2.45405033707e-03 -2.76785764226e-03  1.88449436385e-03  1.46794726974e-03 -9.41925778400e-04 -1.30094727437e-03  3.79101601622e-03 -1.06755963659e-03 -7.23401562384e-04  5.82716201454e-04  7.69482605010e-04  1.60452743524e-03 -2.02505635488e-03  1.67419711978e-03  6.30521186688e-03 -3.02855671629e-03  8.37338270728e-04 -1.18985382019e-03  1.39117766643e-03 -2.41498123695e-03 -1.20306446790e-03  3.09121817929e-03 -1.34469528881e-03 -2.13675764284e-03  2.69806573302e-03  1.26633990483e-03 -2.77476997940e-03 -2.44849289752e-03  9.82804663477e-03 -1.07081340112e-03  1.83916245973e-03  1.26129737534e-04 -5.33240036222e-05  1.22123734646e-03 -2.60881580773e-03 -3.70708038784e-04 -1.33909733442e-03  1.14511579167e-03  8.82107313816e-04 -3.71000407639e-03 -4.32390992652e-03  4.98862113279e-03  5.22876817433e-04  2.83142400832e-03 -1.53545202831e-03 -1.25759704339e-03  8.30902263184e-04 -6.84340434157e-04 -6.43538755139e-05 -3.05391600546e-03  3.37357103117e-04 -3.89627698729e-03  2.47652934148e-03 -2.01605573199e-03 -2.56680482291e-04 -2.47973238664e-03  2.23670222259e-03 -2.20239544825e-03  7.37252814855e-04 -4.97248503091e-03  1.38252894092e-03  3.06884870570e-03 -2.22083169105e-03  1.81734502075e-03 -2.13854541593e-03 -3.16761383597e-05  6.05888747088e-03  1.36562933225e-03 -1.75202486403e-03 -3.78850836002e-03  3.11977385429e-03  9.59023398797e-04 -2.15720820320e-03 -3.64368475158e-03  2.55563203024e-03  2.36450473001e-03  3.72097617205e-03  7.60919997285e-04  7.10081050955e-04 -1.59918465489e-03 -6.45286833164e-04  1.32074733858e-03 -3.18292166730e-03 -3.50754143806e-03  1.00218989802e-04  7.30686000614e-06  3.11717344297e-04 -1.08602752884e-03 -2.65160563455e-04 -3.54055656255e-03  5.63953580919e-03 -5.55760825178e-03  6.02319314760e-03 -8.70814814863e-04 -3.58395587894e-03  2.31922989080e-03 -7.51847170243e-04 -3.22999948719e-04  1.04475947247e-03 -2.87997065611e-03  6.86202403570e-04 -1.26147275729e-03 -3.57536612459e-03 -2.11042722173e-03  6.13221945667e-04 -2.63117772414e-03  3.57098037817e-03  1.68777793989e-03  2.13142241963e-03  2.52237688807e-04 -2.72515758878e-04  1.13820240932e-03 -4.40143039727e-03 -5.45394565009e-03 -2.89249741444e-03 -5.52483423825e-04 -8.51189448212e-04 -2.26802157898e-03  2.98208476908e-03 -9.28688992359e-05 -1.65668167244e-03 -1.71425527112e-03  2.80295813982e-04  2.09276296592e-03 -2.62937264069e-03  3.69056727202e-03 -4.35016984442e-03 -1.14407092643e-03 -7.16524839326e-03  1.67405413344e-03 -8.96716794907e-04 -1.70335756328e-03 -3.06822720789e-03  3.79249431470e-03  4.24533355159e-04 -3.21309834980e-04  3.20270047911e-03  1.03129188912e-03  5.10461191178e-04  2.08138979185e-03 -9.17495344564e-04  3.55257570609e-04 -3.31027552128e-03  2.81535726906e-03  3.54765583150e-05 -7.68431151912e-03  2.64948850927e-04 -2.28739861970e-04 -1.06330178162e-03  3.02865418536e-03 -7.15344544488e-06  6.03606723441e-04  3.17493748662e-03 -6.83609938827e-04 -2.21556231450e-03 -2.72616184714e-03 -1.05583438879e-03 -3.72003923321e-03 -4.66990724023e-03  1.87172213712e-03  4.29423232774e-03 -6.57188092129e-04  2.16742901239e-04  3.07164263778e-03 -1.22982290157e-03  1.68957438840e-03 -1.94114715484e-03  9.33213979149e-04  5.26703563607e-03  1.74657750373e-03 -3.88853522086e-03 -4.06030791373e-03  8.58247268458e-04 -7.33935215247e-04 -1.04007782738e-03 -2.37026865198e-03 -1.04127810753e-03  4.46522010433e-03  2.38131065762e-04  1.64336458685e-03  3.72572182555e-03 -1.68343800774e-03  2.87545082473e-04 -1.91416079992e-03 -5.29373667542e-03  2.64816179545e-03  2.06942371679e-03  1.91923164317e-03 -2.64168330398e-03 -5.44650152448e-04 -1.96118876915e-03 -1.44133247006e-03 -1.38814683456e-03  1.87341932264e-03  3.56455516207e-03  2.47725841975e-03 -4.07720669404e-03 -3.12335232952e-03  1.08378564445e-03  2.94998747929e-03  3.73519729994e-03 -1.47642427690e-03 -9.49819412313e-04  1.31008802092e-03 -1.97021775353e-03 -4.67606118183e-03  3.67987100093e-04  2.38498204642e-03 -3.14665905426e-03  1.96557895751e-03 -7.33453364196e-03 -1.70730711072e-03  5.14326074997e-04  5.14704112206e-04 -2.22870527119e-03  1.18217886532e-03  5.87426682834e-04  2.03836900953e-03 -1.41120599591e-03 -1.89677801500e-03  2.57014402066e-03  1.05750622667e-02 -2.29429448317e-03  1.94579128823e-03 -6.60072669423e-03 -2.55337001436e-03 -1.84309634221e-03 -1.27470285690e-03 -5.28539832606e-03  1.99478106558e-03  1.13587158816e-04  1.67295836238e-03 -1.72590550951e-03 -4.28370438780e-04  3.44040135165e-03 -3.70005053016e-04  3.03162179220e-03  7.62003245944e-04 -2.89884337616e-03 -2.25566302052e-03  1.30223412098e-03  2.56609662505e-03  2.88941291604e-03 -3.15831944929e-04 -8.50644324318e-04 -2.98489780341e-03 -1.73193193088e-04 -1.98857769187e-03 -6.45939419596e-03 -4.12553363101e-03  6.15112224216e-04 -1.65744583934e-03 -2.51897020546e-03  2.08811189936e-03  8.53446159373e-04  7.40174893617e-04  3.46086252383e-04  2.00800958492e-05  2.59201606304e-04  6.27538552512e-04  2.74362532897e-03  1.30594636328e-03  8.63365568124e-04  1.01126213192e-03 -1.18536170421e-03  4.67951822308e-04 -2.87772128093e-03 -1.19978582617e-03  1.52328605557e-03  1.67358286027e-03 -1.02344998473e-03  3.06130197625e-03  2.98090022498e-03  2.98454078419e-04  1.76234945573e-03  2.06798705361e-03 -6.44150714060e-04 -1.58570160458e-03  8.39940068132e-04 -1.57686554403e-03 -2.69197539654e-03 -3.17470173766e-03 -2.74017449601e-03  3.12823795829e-03 -9.45996999793e-04 -7.35565542410e-03  7.81072451034e-04 -1.94730851523e-03  1.02766430020e-03  3.27612974914e-03 -1.38244403151e-03  3.21350950109e-03 -2.45441176386e-03 -1.02421692236e-03  3.22591108872e-03 -1.90563276037e-03 -3.24122338803e-04 -3.53882051537e-03  5.22020735695e-03 -5.57146511414e-05  3.64266786750e-03 -9.41156429330e-04  4.51497332751e-03  1.89964987238e-03 -2.05005792506e-03 -3.50812060767e-03 -1.45118081309e-03 -2.70028107607e-03  3.61599470510e-03 -4.26423816559e-03  2.11395121422e-03  1.23280357359e-03 -1.29771504188e-05 -9.50722408569e-04  1.49737296505e-03 -5.16801881721e-04 -1.02767913375e-03 -3.03413373388e-03 -8.67190041951e-04  5.50691354188e-03 -7.13820325432e-03  4.01880149878e-03 -3.93675154905e-03 -4.49079049196e-03  4.74817417318e-04 -1.13925755103e-03 -1.06874899342e-03 -1.80285000234e-03  1.63282009750e-03  2.20797865266e-03  1.71985949459e-03 -9.26048050178e-04 -1.91745956754e-04 -3.04463803467e-04  3.82131334109e-03 -5.23228145251e-04 -1.27971879938e-03 -2.52871656212e-03 -6.41014769738e-03 -3.31404367264e-03 -3.12776978812e-04  3.02468434955e-03 -2.90176627396e-03  3.15666542041e-03 -7.85037658565e-04 -3.27170959066e-04  7.10928463125e-04  6.87065734797e-04 -1.17239673058e-03  1.51193012435e-03  2.43699783511e-04 -2.20703190510e-03 -3.14501817813e-03 -2.61058059251e-03 -5.15828677408e-03  1.74957145180e-03 -7.89573788890e-04 -1.29765456355e-03 -1.71232871387e-03 -4.03681056977e-03 -2.13872175334e-03
-7.55413849159e-03 -1.35714742328e-02  1.42556777196e-01  2.34323678758e-02 -1.45801073141e-02  1.15661619735e-03  2.21795051159e-03 -6.84160619252e-03  3.56158196496e-03 -3.93387603692e-04 -5.58681261220e-03 -7.12042173843e-03 -3.39945442054e-03  6.50040961142e-03 -3.28867549690e-03 -1.17951061600e-03  2.19064424872e-04 -3.95203154906e-03  7.50990699393e-03  4.32138618834e-03  2.85257557987e-03  3.79362536907e-03 -2.95142235715e-03  4.49227392665e-03 -5.41200801635e-03 -7.75171570154e-04  4.84035547140e-04 -7.04056547162e-05  1.37072521270e-04 -1.28753026508e-03  4.98511324254e-04 -5.84397590063e-03 -9.54315208210e-03 -4.73004957840e-03  4.67392401850e-03 -1.18839252539e-03 -4.56390661185e-04 -4.78093816811e-05 -2.49048318436e-03 -1.07318790582e-03 -1.84914554196e-03  6.64949051288e-04 -1.83008445262e-03  2.94756858372e-03  2.32299587237e-03  8.94781434622e-04 -8.92946201255e-03 -3.30534667816e-03 -9.84309139781e-03 -7.22627996085e-04  5.26132121904e-05 -1.33974072263e-03  7.65789191025e-03  2.36579832019e-03 -3.87020576807e-04 -1.08138203370e-03  5.85870580448e-04 -3.98862847337e-03  4.18621955805e-03  3.75892667720e-03 -4.60564037345e-03 -8.27143533357e-03  2.86646038216e-03 -3.52193910841e-03  6.34745243928e-03  4.49789558747e-03 -3.67165043137e-03  4.87737405527e-03 -3.95199452526e-03 -2.10038583144e-03 -9.69765721185e-03  9.43024979109e-04 -4.62089689994e-04 -2.65743993336e-03 -6.06213432945e-03 -5.85706413406e-03 -2.55929776484e-04 -2.31156450813e-03  1.18798063366e-03 -2.37585527284e-03  1.77067439395e-03  1.91716038111e-03 -5.68872117299e-03  2.36363746495e-03 -3.11947258400e-03 -3.68239702328e-03  5.41395744141e-04 -4.00912091983e-03 -1.30900895063e-03 -2.25870165352e-03 -3.37010387835e-03  2.71019200206e-03 -8.00791617070e-04 -3.32491480194e-03  5.24650754111e-03  8.78021532747e-03 -2.83799903041e-03 -8.17030469050e-04 -4.20931777538e-03  4.73459756008e-03 -1.48841103269e-03  3.20209145196e-03 -1.77067436530e-04  2.82899745580e-03 -2.84819743267e-03  3.33987211356e-03 -3.91201831154e-03 -3.01153419794e-03 -9.25529944793e-04 -4.80053216178e-03  4.83616356263e-04 -2.43926055147e-03  2.46658959342e-03 -1.92222245777e-03 -6.32190526823e-04 -4.06081598913e-03  7.42551353831e-04  2.56615530241e-03  9.76246086049e-03  5.50486008925e-03 -3.69429348577e-03  5.14105371161e-04  1.23380978281e-02 -4.63664563018e-03 -3.62917696659e-04  6.47553189684e-03 -4.37358180816e-03 -3.99688192374e-03 -1.14651298613e-02  5.89240814690e-03  6.40303712741e-04 -1.02100163644e-03  5.43499989408e-03  1.38846602169e-02 -3.14174691707e-03 -2.52325324561e-03 -3.38816473184e-04 -1.82223222843e-03 -3.73733064120e-03  2.57502751758e-03 -8.31884387380e-03 -4.70965541991e-03 -1.61964652053e-03  1.80263927999e-04 -2.53996570545e-03 -5.96938579722e-03 -4.52807464984e-03 -3.12261866361e-03 -6.61485313806e-04 -2.23649883905e-04 -3.14745753761e-03 -2.65174989649e-04  8.42899986648e-04  3.89400304300e-03  3.43606895040e-03  4.11127279528e-03  9.92785295209e-04 -1.54431708543e-03 -3.71965472233e-03 -4.05836341555e-03 -7.30324600491e-03 -4.67468625313e-03 -2.51550679731e-03  4.05151938061e-03 -7.57424265240e-03 -5.33409075170e-03  2.95201234355e-04 -2.81930857088e-03  8.26807268678e-04 -5.67319353851e-03  8.83551053826e-04 -5.18359343923e-03 -2.08205937984e-03 -2.55802045929e-03  2.56286906438e-04 -2.59909244596e-03  3.04517803865e-03  6.07463807733e-03  2.12213040319e-03  6.56077673798e-04 -2.51517838819e-03 -2.87405980601e-03 -7.69122653354e-04 -1.51491062183e-03  1.37644372553e-03  4.49987843459e-03  1.80577041568e-03 -1.04498703429e-03 -4.15673081503e-03  3.37145828725e-03 -1.40090518921e-03  5.28779329149e-03 -2.36747682001e-03 -1.79823365491e-03 -2.38409252415e-03 -5.73747786308e-03 -4.14262730885e-03  7.49344376790e-03  1.90586908364e-03 -1.33342739952e-04 -5.68737501105e-03 -7.29433460949e-03  7.41909543109e-03 -3.47414700396e-03  1.82078669198e-03  7.54889109565e-05  6.84525095457e-03  4.58333098990e-04  2.59235391667e-03  4.04415487762e-04 -1.32612725025e-03 -4.41053904484e-05 -2.56240433746e-03 -3.86024168947e-03 -3.70297828605e-03 -2.03453444207e-03 -3.81351926834e-03  1.47069791109e-03 -2.67005289262e-03 -1.23198120730e-03 -1.04017071822e-04  9.91813639049e-07 -2.05773502063e-03 -4.91388507179e-03  8.02084546296e-04 -8.56663972650e-03 -8.13990268754e-03 -6.13267575182e-03  1.52082037299e-03  8.66314537906e-03 -1.65609450426e-03 -3.68549091223e-03 -4.45083344406e-03 -1.50795940505e-03  3.82039780667e-03  5.67916578280e-04  1.48283735083e-03 -4.25856152164e-03  3.31636785765e-04 -1.78828191030e-03  4.87506703595e-03 -8.97768599110e-03  3.54122425119e-03  3.25203091816e-03 -3.00392164767e-03  5.49955992413e-03  3.01474560651e-03  4.15836895575e-03 -4.81275960499e-03  1.45027811624e-03 -1.60632058994e-03  6.37609084728e-03 -6.74384917636e-03 -3.53316696925e-03  4.11486396267e-03 -2.22832649861e-03  1.53743196156e-03 -1.89552821966e-03 -3.64656496000e-04  1.32735007675e-03  8.60347207053e-04 -1.92522579752e-03  1.51779953552e-03  1.13170861879e-03 -1.38697850138e-03 -7.13318407863e-03 -1.40436753919e-04  3.05464240017e-03  3.00127181670e-03 -2.61677135359e-03  3.36408279890e-03  2.91565219117e-03 -6.64287099813e-03 -6.50986005462e-03  1.88079383256e-04  3.93369667265e-03 -3.34908581625e-04  7.68517441340e-04 -5.09685923070e-03  4.78874177436e-03  4.35117567781e-03  1.01890941220e-03 -2.83244710737e-03  5.05175788060e-03 -4.35118565646e-03 -9.10131149730e-04 -9.58746236432e-04  3.83828784631e-03  1.82127753641e-04  3.55005125192e-03 -2.52351530189e-03  2.41278499484e-03 -3.09483360882e-03  5.53618520038e-03 -1.11118834628e-04 -4.25077530678e-03 -2.85067429219e-03  9.70933874253e-03 -6.91711474498e-04 -1.31545409338e-03  3.65891046362e-03 -5.36333759145e-05  3.58416970302e-04 -4.69199235633e-03 -4.88619501795e-03  7.14341792740e-03 -5.68781966014e-03 -6.70644404303e-03  1.63388469394e-03  3.03044562031e-03  1.99223355909e-03 -1.59117900604e-02  5.70283303985e-03  3.00201786480e-03  7.00256319774e-03 -7.00275841745e-03  1.40501067112e-04 -1.40531868060e-03 -9.94793428591e-05 -5.00835032488e-03 -3.16928354940e-03  4.36802892505e-03  5.03709872358e-03  1.32544703362e-03 -1.50124329111e-03 -5.54411342173e-03 -5.98334793560e-03 -2.75607277510e-03 -2.84583477844e-03  5.00219140760e-04 -6.04902790017e-03 -2.09441087724e-03 -4.46470507712e-03 -7.91748762771e-03 -4.95238098986e-03  7.25097307893e-04  2.62002750540e-04  4.34772491348e-04  3.02916165336e-04  7.88604665866e-04  5.89097642903e-05 -4.57488991347e-05  1.37966712609e-03  5.66855594769e-03 -4.94682802509e-04 -1.48895417998e-03 -2.37281236992e-04  5.20084602488e-03  9.76847776693e-04 -6.54495519872e-04  6.08499426238e-03 -6.11257896296e-03 -1.50098563624e-03  2.83612550382e-03  9.30901647867e-03  3.21486835772e-05  6.48769507000e-03 -2.86745754022e-03 -4.32603478895e-03 -1.62876879873e-03 -2.28106151436e-04  2.96806409215e-03  6.11917917260e-03  7.59601719460e-03 -4.05399650113e-04  4.48472906826e-03  6.04286908133e-04 -5.91201565041e-04 -5.05044955608e-04  3.02481815080e-03 -2.40996246960e-03 -6.39531986896e-03 -8.48125549808e-03  9.65126464844e-03 -6.32254141970e-03  2.91787863389e-03  2.75295747110e-03  3.68050119712e-03 -2.42984658618e-03  9.46726925751e-03 -3.47337389444e-04  1.86340064779e-03 -4.29564548408e-03  1.51567527403e-03 -2.16863762541e-03 -2.74924511785e-03 -1.57828295141e-03 -5.48703779028e-03  1.68754441183e-03  4.19529022338e-03  6.92704306262e-04 -4.11259989850e-04  6.05518133515e-04 -9.07890945198e-04  1.79832051425e-03  3.53842975999e-03  8.38880911618e-04  4.95697968337e-05  5.96763933203e-03  7.82995963269e-03  3.15796846660e-03 -1.89708201687e-03 -6.22406715823e-03 -1.95145399325e-03 -6.22972009457e-03  1.19815147933e-02  8.01295078947e-03 -9.08142204711e-04 -1.65437136077e-04  5.09467874748e-03 -6.56064528203e-03 -3.13518369221e-03  1.24014658711e-03  4.30422761568e-03  3.09575372048e-04  3.08549579177e-03 -1.33209183263e-03  2.16703544648e-03 -1.56503713267e-03 -1.34476808069e-03 -2.45808145990e-03  3.51135636363e-04 -3.31217175306e-04 -5.83808834406e-03  1.40970531235e-03 -5.46442990116e-04  6.81620067377e-04  3.11028228418e-03  3.38528227521e-03 -6.81925310984e-03 -4.59811355049e-04  7.27038899164e-03  6.41948042431e-03  2.36496997238e-03 -5.59265198073e-03  3.49010450363e-03 -9.01644378622e-04  3.59164783799e-04 -4.98938888237e-03 -3.44740686632e-03  1.08173327495e-03  5.39474411130e-03  1.78881526435e-03  5.56624177111e-03  1.28613567195e-03 -7.40392023990e-03  1.40278491142e-03 -1.62634205198e-03  1.19427406591e-03 -7.45744109573e-03  6.89198611181e-04 -9.80330962837e-05 -4.08072478716e-03 -8.67533515243e-04  4.25378997190e-04  2.51300504432e-03  6.13213445903e-03  2.02775940368e-03  1.61351543461e-03 -2.51848032476e-03 -1.73422446365e-04  3.33852642680e-03  4.30628473544e-04 -6.49361284728e-03 -1.22402110260e-03 -2.47145027175e-03 -1.43699236530e-04 -2.77119424075e-03 -3.31225075641e-03 -2.11442251209e-03 -2.29318305563e-03  2.10400358232e-03  6.29294625334e-03  4.50854453447e-03  2.41329121469e-03 -2.90510291098e-03  5.66978258883e-03 -8.21038034710e-03 -3.08814727036e-03 -6.53960730806e-03 -2.67800132355e-03 -1.28578231349e-03  4.76995066503e-05  2.04823990565e-03  7.48559958800e-04 -3.15477232359e-03 -6.29435114643e-04  4.47444222470e-03 -4.59298700212e-04  1.62571685795e-03 -6.66088920705e-04  6.00727904025e-04 -2.81056872689e-03  4.61405086550e-03 -1.12261337848e-03  1.56439761679e-03  1.21394563148e-03 -3.59152032888e-03 -4.51703466415e-04  4.84210022177e-03 -2.24816510072e-03 -3.62140866286e-03 -4.85726252854e-03  5.73879155514e-05  4.49431419215e-04  3.43044487572e-03  1.66529244390e-04 -8.92409364815e-04  3.43720184028e-03 -1.75199474230e-03 -1.86129257155e-03  3.59971694190e-03
-4.99313767449e-03 -1.06301300528e-02  2.34323678758e-02  1.16829526816e-01  8.12121326931e-03 -2.09185772732e-02 -5.78320097782e-03  2.96906731230e-03  2.84322318351e-03 -4.16537972945e-03  2.26999236935e-03 -1.68894592603e-03 -5.12149223295e-03 -1.60355815884e-03 -7.54181850695e-03  3.68346433482e-03 -1.75038185226e-03 -1.46818102148e-03  6.58282962970e-03  2.01225594759e-03  1.07192220171e-03  1.04362283588e-04  3.45409768620e-04  6.46071168581e-04 -9.03050388510e-03  1.66657798128e-03  1.51777055336e-03  7.91324320335e-05  8.15942954466e-04  9.62245277746e-03  2.35657036100e-03 -2.58359727036e-03 -5.95426173555e-05  2.95918541703e-03  2.11597485107e-03 -2.40096183296e-03 -5.50071018246e-03 -1.79928456259e-03 -2.01283825249e-03  2.87156344757e-03  7.30336478747e-03 -3.38068008735e-03  2.84808425866e-03  3.62082665781e-03  2.61942042265e-03  4.95373065627e-03 -4.79032661917e-03  9.31736276965e-04 -9.54607100927e-03  2.29972189574e-03  4.68341598871e-03  3.30674143231e-03  2.32364126898e-03  6.44444073708e-03  1.15523027064e-03 -9.93514345760e-04  6.18125941751e-03  1.45927982105e-04  1.19140670788e-03  2.79643859046e-03  4.05084525142e-03  9.52242358203e-04  2.49925612587e-04  2.32354968331e-03 -2.52811000775e-03  5.15707878508e-03 -1.25827049471e-03  4.35804660760e-03 -1.46428390098e-03 -3.68324255468e-03 -5.23196773710e-03  2.23175876231e-03 -4.38112845957e-04 -3.87727326465e-03 -1.95567011752e-03  2.41877733724e-03 -2.50958631070e-03  1.82226898227e-03 -5.42634273036e-04 -1.63312712033e-03 -2.14158714558e-04  4.49463424242e-04 -3.12520777879e-03  2.23617870373e-03 -1.69278449698e-03  1.66182417754e-03 -1.26631157634e-03 -1.57312641010e-03  4.24490926403e-04  4.33904788975e-03  2.79732206438e-03 -2.10536570612e-04  1.35444252818e-03 -3.07134541332e-03 -1.62037310690e-03  6.27151917430e-03 -9.50961464117e-03 -5.73532265575e-03  7.88007611933e-04  4.38499826252e-03  5.03911506142e-04  2.67962450394e-03  7.83281754510e-05  1.09071492604e-03 -1.21799133521e-03  3.28882700527e-04 -4.66596592500e-05 -4.05801648082e-04  2.70470016354e-03  4.28129242263e-03 -4.40488302210e-03 -7.00336142877e-05 -9.08544729266e-04  3.55375205323e-03 -1.29692165245e-04 -1.94204439222e-03  5.52584511057e-03 -3.99252441935e-04  2.06791300250e-03  7.53219395323e-03  1.36010672855e-03 -1.30298450090e-03  4.46002120453e-03 -4.34384284603e-04 -2.24552356749e-03  1.40312335663e-03 -2.39239161007e-03  3.50470405366e-03  2.46042774958e-04  3.17884739271e-03  4.36325672527e-03 -2.79224930910e-03  1.27865258804e-03 -2.26161270249e-05 -1.46279907149e-03 -6.96739000612e-04 -2.92276770434e-03  1.30653488459e-03  2.08401760868e-03 -2.93730540460e-03 -1.09954874080e-02 -2.99701449498e-03 -2.68483714825e-04  1.49940529557e-03  3.98397270102e-04 -1.87376991555e-03 -4.64027759879e-03  3.21864176831e-03  3.72739593752e-03  2.19924929996e-03 -2.34031664836e-03 -1.80005594954e-03  4.48094342863e-03  4.49454967247e-04  1.72726065725e-04  6.64631607223e-03 -6.23511474834e-04 -2.64969409577e-03 -4.72756074645e-03  3.35159155494e-04 -3.89304982364e-03 -5.87067722471e-03 -3.62707251179e-05  1.64690860536e-04 -1.63142401007e-03 -9.57362113811e-03  1.48872643897e-03 -1.73237920347e-03  1.22467297143e-03 -1.23945508351e-03 -7.48770494042e-04 -5.42261331621e-04 -7.61303881092e-04  7.43845469867e-05 -1.52646401937e-03  1.42576991104e-03  1.51352341314e-03 -7.83978254715e-04  2.98878071278e-03  4.70019038591e-04  4.65507724128e-03  1.48164693190e-03 -6.62784240943e-03  3.60027686899e-03  8.34699876519e-04  1.82949907676e-04  4.64302510656e-03  3.19458762558e-03  1.45399673994e-03  1.56219811660e-03  1.18145981878e-03  3.70927482221e-03 -6.80745865829e-04 -2.10693682990e-03 -5.05443106832e-04 -1.17020990065e-03 -4.92260017701e-04  1.70745361023e-03  3.48586897334e-04  3.21420536932e-03  2.88453842093e-03  4.57762654764e-03  2.16461131585e-03 -4.59376231578e-04 -9.07181965304e-05 -2.23004227911e-03 -1.33594371022e-03 -6.19841454314e-03 -3.52521562016e-03 -8.67356798157e-04 -6.42709887127e-03 -1.99242089321e-03  3.66736864716e-03 -8.14062256363e-03 -1.65249831834e-03 -3.59182551722e-03  1.45591366523e-03  1.96941306568e-03 -6.10349159307e-03 -1.22060648040e-03  6.06503000421e-03  1.40934892632e-03 -4.78187127824e-03 -3.30348390764e-03 -3.29668257020e-03 -2.59988866002e-03 -1.27527097633e-03 -4.22053716632e-04  8.35503241956e-03 -1.72340780705e-03  1.19503956958e-03 -3.43513256467e-03 -1.61192923395e-03 -1.46722651821e-03 -5.64279738907e-04  6.07743000619e-04 -1.42566409886e-03 -5.50095737728e-03  3.16136390118e-03 -3.99133326761e-04 -2.13378889852e-03 -3.58240664585e-03  4.26374318558e-04 -8.85866789119e-04 -4.58418918320e-03 -1.77873592959e-03  2.79092715871e-03  4.00996783302e-03 -7.35443893070e-04 -3.57061867185e-04  2.49553654026e-03  1.83020631097e-03 -4.64559679513e-03 -5.36713310339e-03 -1.54431128947e-03  1.25104907886e-03  1.02226035332e-03 -5.56081370430e-04  1.71668419743e-03  1.49354847758e-03  3.31715433802e-03 -3.75401344322e-03  6.04329350313e-04  1.05477064353e-03  3.44316665894e-03 -9.40162096420e-04  9.57608854561e-04 -8.69368745131e-04  4.85403807593e-03 -4.09328062828e-03  3.01242568137e-03  3.16049425107e-03  2.17413067835e-03 -2.21269047257e-03  1.08114937807e-03 -4.98301332396e-03  1.88433563610e-03 -3.76627533752e-03  1.96799631455e-03 -2.09299947834e-05 -1.23896992928e-04 -2.89501959877e-03  5.36145586407e-03  3.81291202266e-03 -6.88501587355e-04 -7.09723008939e-03 -1.44964452859e-04  3.55470026866e-03 -1.29374730400e-03  1.84132069974e-03  2.79390787874e-03  3.36307216553e-05 -1.32231253890e-03  5.47566424193e-03 -1.09256220744e-03 -7.91678248714e-03 -4.04546443824e-03  1.49145147349e-03 -4.54461778564e-03 -6.77234837346e-03  2.11485605413e-03  1.24888801626e-03 -5.28701715305e-03 -1.90744749743e-03 -4.91971730998e-03 -2.37835198752e-03 -5.13291765520e-03 -5.11616377794e-05  3.21899886678e-04  4.19167997569e-03  7.92030473415e-04 -5.45376275875e-04  9.92239801367e-04  3.98815165122e-03  1.05521807172e-03  1.20345543380e-04 -1.25036491285e-03  1.70213244829e-03  1.32358418735e-04  1.84100021604e-03  1.40382742321e-03  2.85767639117e-03  3.61331357109e-03 -4.92695901395e-04  1.54936696396e-03  3.31718835246e-03  2.27828835001e-03  4.40588565901e-03 -8.48797231564e-03 -1.54949463664e-05 -5.67461775959e-03 -2.22370783146e-03  5.11626328255e-04  2.91529082160e-03 -2.52266342150e-03  2.54134170295e-03 -1.50342238431e-03  1.18285989127e-04  4.17755914011e-03  2.32006911953e-03 -1.13841458169e-04 -6.12856119574e-03  8.31248473210e-04 -4.68982840655e-03 -2.32230172417e-04 -1.11064031157e-02 -3.83535247994e-03  2.48311986459e-03  3.12513510535e-03 -2.36803239069e-03 -1.23574204117e-03 -7.02971136352e-03 -4.33135351358e-04 -3.31118188918e-03  3.53097603451e-03  8.07516034865e-04  2.01336946234e-03  6.83778238756e-05  4.33886834348e-04  2.71043425777e-03  3.24964366902e-04  2.11671758854e-03  2.70070934605e-03  1.19127529086e-03 -5.32384073865e-03  6.88307083962e-03 -4.25627359714e-03 -1.69995929089e-03 -3.06921277831e-03 -1.36346598258e-03 -1.59992671946e-03 -1.31488776911e-03 -8.20027221385e-03  4.02395357910e-03 -2.73571806583e-03  4.25758273461e-04  1.88826993873e-03 -1.62955800863e-03 -8.33660696189e-04 -8.04083505244e-04  2.55950126597e-04 -1.49969604934e-03  1.80763497108e-04  2.41669161117e-03 -2.57187385746e-03 -5.03931688294e-04 -2.16993921517e-03 -5.02649603365e-04 -2.33054683878e-03  2.20330814715e-03  1.76138929044e-03  1.33635728653e-03 -1.55109255822e-03 -2.22257768254e-03  2.69311686530e-03  7.98604828948e-04  1.52623148596e-03  3.77612132605e-03  1.92790514229e-03  4.68713589193e-03 -5.18485405302e-03  2.11589560873e-03  5.50683534799e-03  1.54892377221e-03 -7.05923151608e-03  5.91165794209e-03  9.35111666917e-03 -3.79900401299e-03 -1.16274353552e-03 -1.88587080541e-04 -8.74049938224e-04  4.81268838815e-04 -1.01554495093e-03 -1.97234789251e-03 -1.15376694848e-03  2.19398643978e-03  1.04476098067e-03  3.51456182430e-03  4.07775349358e-03 -5.13172399624e-03 -4.78216495709e-03 -3.45117006394e-03 -1.99248727817e-03 -3.57582851975e-03  1.37510571209e-03  4.58204850061e-04 -1.22705821664e-03 -1.69535827248e-03 -1.74108913132e-03  1.57846001089e-03  1.55235569056e-03  8.52824881302e-04  3.76878804878e-04  1.66926182691e-03 -3.81904480196e-03  4.54358119946e-03 -1.02211425175e-03 -1.73908792442e-03  2.12716994316e-03  1.95722138593e-03 -1.61270298631e-03  8.27070731115e-03 -4.50972746093e-03  1.03534959973e-03 -1.26052611930e-03 -4.90526158565e-03  3.16064821548e-03  1.37046281559e-03 -1.23699249508e-03 -7.06717326448e-03 -8.45471771460e-04 -2.90649416085e-03 -2.02503750400e-03 -6.75765768942e-04  5.34271456732e-05 -2.40762717500e-03  4.97656192053e-03  2.17446789460e-03  2.53740455359e-03 -3.14505291155e-03  4.22524257464e-03  2.05129860281e-04 -3.51951149551e-03 -8.06029192276e-05  2.35707349904e-03 -8.10093886750e-03 -6.25970046048e-03  7.16141336275e-03 -2.99846566956e-03 -7.37114535727e-04 -4.32649071932e-03  2.06125863529e-03 -2.63697485622e-03  4.89250877419e-03  5.39667326418e-03 -6.08360470634e-04 -1.14326095248e-03 -2.45470464904e-03 -4.03419528311e-03 -3.40006492384e-03 -3.78660174592e-03  2.69782081568e-04  2.02931494351e-03 -7.66311051545e-04 -8.58445018407e-03  2.22247505559e-03  4.84248692035e-03  5.93497117205e-03 -2.57070936917e-03 -9.62354429522e-04 -1.45124596219e-03 -1.44077451397e-04 -1.85145786464e-03 -2.61367178500e-03 -2.81820717843e-03 -2.90067749054e-03  1.13323691769e-03 -1.55457695546e-03  5.63299966089e-03 -2.79428551296e-03 -1.30327830580e-03 -2.02953056691e-03 -6.58740591588e-03 -4.39604884555e-03  2.85541468398e-03  1.15180259061e-03 -2.52104893913e-03  1.01440582192e-03  5.88519463324e-03  2.47256693650e-03  1.12564003106e-04  2.51690790894e-03
-7.96432722555e-04 -1.16528389577e-02 -1.45801073141e-02  8.12121326931e-03  1.29018612384e-01  1.21493658423e-02 -7.03812850857e-03  4.02792702949e-03 -6.49602126893e-03  1.03041273062e-03  2.17047959844e-03  5.09562879731e-03 -6.11541514543e-03  1.35945087438e-03 -3.88533379296e-03  4.01638701183e-03 -5.89271559248e-03 -4.79023030618e-03 -3.29019207541e-03  4.93525562948e-03 -3.01272060919e-03 -2.13256775603e-04  1.12643166827e-04 -2.31279159750e-03  4.95787168320e-03 -1.70136944473e-03 -2.28027820035e-03  5.41293464405e-03 -1.76136822342e-03 -2.06401509364e-03  3.54974378791e-04  1.17874180401e-03 -6.19699512767e-04  2.50507016728e-03 -7.76752270154e-04 -1.75317625762e-04 -1.01734327430e-03  2.87112807495e-03  7.82552339856e-04  9.17292621857e-04  1.16077691925e-03 -2.57121095743e-03 -1.01190019996e-02  1.65527748503e-04 -3.98819019123e-03  5.52311746854e-03  2.60424993785e-03 -1.57928011781e-04  1.36353412811e-03 -1.03213616683e-03  1.08812159278e-04  2.40697577179e-03  5.25693068380e-03 -3.42796760407e-03  7.86866968599e-03  7.11092022193e-04 -1.19229705848e-04  1.31288283847e-03  1.99442351874e-03 -2.24490955887e-03 -2.21913624647e-03  1.59313815781e-03 -1.63570673646e-03  1.84978061586e-03  1.78299249055e-03 -9.08805801228e-04  4.16233334753e-03  1.04022332400e-03  6.22942638581e-04  4.21021734399e-03 -8.28308353007e-04  4.67165078029e-03 -1.62937899871e-03  9.50100220693e-04  8.04183660145e-04  5.70137528912e-03 -2.32762866249e-03  1.12695786476e-03 -8.51072861115e-03  8.26206479981e-03 -4.26270758262e-03  3.88203633151e-03 -4.48159203689e-03  4.86095238456e-04 -6.85676803489e-04 -2.15719348277e-03  4.90332000741e-04  9.94698836955e-04 -1.63962719995e-03 -1.54886686414e-03 -1.03194858520e-04  8.15491973764e-04  2.61436446626e-03  3.65507870424e-04 -1.77154566653e-03 -8.28788935422e-03  2.05537632170e-04 -7.07365840546e-04  2.75113369887e-03 -1.00819936257e-03  1.99275332257e-03 -5.13224968619e-03  2.32435619589e-04 -2.50497624949e-03  4.04224728192e-05  6.81007355538e-04 -4.99946920918e-03  2.27403836329e-03  4.19008709421e-03  8.94165564852e-03  4.19374866882e-04  5.08550749946e-03  4.09792002290e-04 -7.45002224284e-04  1.15472977800e-03  7.90652403546e-04 -1.58841916186e-03 -2.04451701964e-03 -1.67560195339e-03 -2.77588904605e-04 -4.68320244472e-04  3.74555796851e-03 -4.75804106587e-03  7.91065150906e-03 -7.05394382062e-03  3.44574999772e-03 -3.89338167672e-03 -6.05726640310e-03 -1.05611650203e-03 -2.02505091410e-03 -1.55629743147e-03 -1.93435856513e-03 -3.42568272204e-03  6.48695610458e-04  4.26298787072e-03  1.20541318871e-03  6.56453684920e-03 -7.44057247086e-04 -2.16924512181e-03  3.44595356438e-03 -2.37660870689e-03  5.58125089069e-03 -1.14208513377e-04  2.33706267470e-03  7.62162046593e-03 -4.03182110846e-03  1.28374291110e-03 -3.57529219250e-04 -1.73222476864e-03  3.87809478882e-03  3.61137955245e-03 -2.32389040733e-03 -6.42495291429e-03 -6.62533877864e-03  1.67051697677e-03  1.07723273551e-03 -2.09259826838e-03  5.48511527417e-05 -7.30669329348e-03  1.69075815355e-03 -1.37893163901e-03 -1.91654213351e-03 -6.50317441689e-04  1.23708383581e-03 -2.65967691798e-03  9.01083353764e-04  6.23164855227e-03 -1.65435053345e-03  4.05453051629e-03  4.75585140784e-03  2.53870381402e-03 -1.76942805767e-03  2.95878921419e-05 -7.19318142775e-03 -1.60736255839e-03 -6.35256261332e-03 -2.07209253460e-03 -3.49962900575e-03 -1.97669637037e-03 -5.26855074400e-03 -3.07320765168e-03 -5.01091568067e-05 -7.55246922374e-03  6.74128676225e-03 -6.02875221367e-03 -4.78164389606e-03 -9.08205486832e-03  5.62033178085e-03  7.03870074601e-03  6.64165337695e-03  6.70315990399e-03 -1.05332008145e-03 -4.60525185769e-03  6.15878145163e-04 -5.66968971682e-03 -4.05097097830e-03  5.46422060324e-04  1.27369929447e-03 -2.31553003710e-03 -2.43812887948e-03  1.25099486506e-03 -2.36681813219e-03  6.13631352659e-03 -1.37196644364e-03 -1.07914925543e-03 -1.91199093894e-03 -1.67293215868e-03 -3.99266378758e-03 -3.43337956559e-03  2.25079159708e-03 -2.19816890705e-03 -2.60575080931e-03  6.67644018094e-03  3.26488915913e-03 -1.69764762484e-03  4.30721127335e-03 -3.57609299347e-03 -4.72287011676e-03  4.10373211565e-03 -6.22032394335e-03  8.21674638485e-03  1.87966601094e-03  6.41710362128e-04  3.73215592779e-04  6.73130597765e-04  1.68623292795e-03 -2.62879733667e-03 -1.24342116285e-03  6.99919514611e-04  8.18049657668e-04  1.44069875365e-03  7.28945596567e-03  6.40651906495e-03  3.34813756591e-03  4.81380001324e-04 -1.56419977235e-03  2.79450848962e-03  5.09548815137e-03 -1.37158958757e-03 -8.12371816914e-04 -5.11043409428e-03  2.22372030293e-03 -2.15985735649e-03 -5.78787938254e-03 -3.18543954114e-03  1.38981310635e-03 -1.56972139062e-03  2.01822923797e-04  2.83065015576e-03  2.43381691040e-04 -4.01671825459e-03 -7.42173206574e-03  5.65072198013e-03  2.90888573156e-03 -2.51830892003e-03  3.19538091134e-03  3.22854337834e-03  1.23323020134e-03  3.53615714798e-03  4.59048184031e-03  2.61860113977e-03 -6.15290223798e-04  1.31281706995e-03 -5.88920897754e-04  6.74639094234e-04  1.05676843214e-02  3.84651117729e-03 -1.71418034472e-04 -7.24529708274e-04  5.58150083467e-05 -5.43385473454e-04 -1.59602247021e-03  2.18427933106e-03  1.44804796337e-03 -1.64364460461e-03 -5.15158018572e-05 -4.42612353057e-04 -6.57166510971e-03  8.19428107485e-03  1.00655514674e-03  3.83081876511e-03  4.78008529621e-03  8.21212366326e-04  8.08756022124e-04 -1.74103771600e-03 -9.00717651386e-04  6.60181337945e-03  4.81303609365e-03  5.12009787629e-04  5.34377405401e-05 -3.82257864565e-03 -2.20647259518e-03 -1.61589036931e-03  1.91985257285e-03 -1.20633262015e-03  9.23054332064e-04  1.03977031896e-03 -7.85055896266e-03  3.14573727180e-03  6.95495060103e-04 -7.16467666448e-03  2.06896091873e-03 -5.78405275616e-03  7.88272361435e-04 -2.02393719109e-03 -3.78944725788e-03 -9.13045303071e-04 -6.92227029315e-04 -4.93514493670e-03 -9.90972132272e-04  1.59756691063e-03  8.97437737848e-03 -9.31099023817e-04  1.64662088707e-03 -2.31012230044e-03  5.09236173859e-03 -3.38989542058e-03  1.50102112860e-03 -1.03216654215e-03  6.15658189076e-04  1.01246187267e-03 -2.36053496395e-03  1.77064859006e-03 -4.12175306788e-03  3.82645953665e-03  6.17781473842e-03  6.96204916788e-03  6.77586261630e-03 -2.15541757863e-03  3.16142254189e-03  9.65475729856e-04 -2.75227188776e-03  1.59605821596e-03  2.52694597238e-03  3.79711667526e-03  4.11129206480e-03  1.89582159464e-03  3.33478804182e-03  4.11520598534e-03 -2.14406491891e-03  5.80154998726e-03  6.18234039218e-03 -4.36242009591e-04 -2.85486535664e-03  4.58491672958e-03 -4.40775097096e-03 -7.23737194974e-03  9.94440585535e-03 -1.74450976330e-03 -1.64141818068e-03 -2.68794558488e-03 -6.34642614535e-04  2.03114526557e-03 -8.71986686577e-04  6.79066614968e-03  8.49622994620e-03  1.85608673288e-03 -4.33105959578e-03 -5.53115927881e-04  6.45442130297e-03 -5.40424757965e-03 -9.42056627758e-04  3.22426186712e-03 -4.47252289921e-03 -3.51241399581e-03  5.68104342296e-03  2.31635616335e-03  1.38972030847e-03 -2.04705609814e-03 -2.38266082386e-03 -4.82424620906e-04  3.11363927347e-04 -5.55831643942e-03 -6.89940247534e-03  4.30719536909e-03  6.47609283922e-03 -1.72729985137e-03 -2.10490419434e-03  1.05343741543e-03 -2.96808918601e-04 -1.05443465475e-03  1.33486406207e-03  3.12551663059e-03 -2.17402933631e-03  1.39274178938e-03 -2.78960678595e-03 -1.08152260989e-03 -2.48695069750e-03  4.77060279651e-03 -2.80475449336e-03 -1.23116939193e-03 -1.65125198979e-03 -2.50037836759e-03 -4.41231337156e-03  5.53631960446e-04  5.36983759445e-04  3.51962279196e-03 -2.52477613054e-03  2.57754248353e-03 -5.93949321614e-03 -3.96523517087e-03  4.58400415183e-03  3.58382465428e-03  4.54953918765e-03  1.22884038003e-03  2.34245097536e-03 -7.73558083503e-03  3.04173599288e-03 -1.87097196026e-03 -1.17623145066e-03 -4.74972966979e-03 -1.07049592774e-03 -2.02566101584e-03 -4.77346647367e-03 -3.74017868445e-03 -5.21796366594e-05 -5.29692191049e-03  4.35187842211e-03  7.34739622627e-03  8.96556846875e-05 -2.14663257492e-03 -3.04847968654e-03 -1.48978384514e-03  1.05192805974e-02  2.59174009730e-04  6.41680751973e-05 -4.34145997793e-03  2.66314083045e-03 -9.91881782165e-04 -4.11975482979e-03 -2.67813950809e-03 -5.56733118096e-03  4.94035749014e-03  1.02832405127e-04  4.21508409205e-04 -1.79791045457e-03  4.34094004359e-03  7.29086840025e-04  3.04115131768e-03 -1.32936678228e-03 -4.96838248094e-04  2.48495916869e-04 -3.83574379473e-04 -1.12798490807e-03  6.63991307079e-03  4.08006103928e-03  8.97655433320e-04 -1.37639202176e-04  4.00113175713e-03  1.01170007543e-03  4.16008925866e-04 -3.49289474724e-03  2.85661240599e-03 -6.71709516795e-04  5.13928127711e-04 -6.80964400818e-03 -1.91867398464e-03 -1.89721919833e-03 -2.55879564300e-03 -6.55869511924e-04  3.19605583271e-03 -3.04937716213e-03 -2.02293020517e-03  6.94900333884e-04  5.94092515435e-04 -2.42843563319e-03 -3.39891247515e-03 -3.25580662758e-05  1.76344595173e-03  4.40317233711e-03  2.48453243956e-03  8.03366528139e-04  2.03721803875e-03  7.26624281307e-03  1.12350361966e-03 -4.20975102119e-03  6.69027026487e-04 -3.26893656561e-05 -5.96853305483e-03 -2.76202051582e-03 -5.71315437803e-04  8.51833177538e-04 -4.04356023858e-05 -6.78417706832e-04 -2.07976861169e-03 -2.04171473611e-03 -1.12201602656e-03 -3.02414700031e-03 -3.06344521772e-03  4.34586148185e-03  1.65928222870e-03 -3.05307782547e-03  7.12817727746e-04  2.47969499736e-03 -1.45639171987e-03 -1.64115745332e-03  1.69359034891e-03  7.28496454083e-04  4.67961784929e-03  2.81641559870e-04  5.05120471034e-05  3.78676014109e-03 -2.71185872790e-03 -1.74450548582e-03 -2.66421699253e-03  5.39584260144e-05 -1.61832293946e-03  1.52284457738e-05 -3.52965957171e-03  2.42233679677e-03  4.49019826904e-03 -3.20391811382e-03
 3.86658928749e-03 -3.43872469822e-03  1.15661619735e-03 -2.09185772732e-02  1.21493658423e-02  1.02953612872e-01 -2.10550410613e-02 -1.63464564101e-02 -6.04055975322e-03  5.18212632877e-04 -8.39794392352e-04  3.62736030328e-03  6.09814248305e-04  6.46055811048e-03  8.96524075778e-03 -5.95897203382e-03 -3.61795478555e-03 -3.34596171019e-04  2.97448244165e-03 -1.19291572912e-03  5.62813553617e-03 -2.64053948950e-03  2.04401745870e-04 -4.61883175688e-03 -8.20542983705e-04  7.07764988243e-04 -5.54359038837e-03  8.87784526827e-03 -6.40457025474e-04 -1.52354468883e-03 -7.31556573673e-03 -1.07425093842e-03  1.87561737998e-03 -4.60553812443e-03  3.26092604518e-03 -1.29201371010e-03 -8.08252450499e-04 -1.46105655803e-03 -2.17674420081e-03 -4.19151367936e-03 -5.89881675031e-03 -1.67526783666e-04  1.53955469685e-03  1.61032328508e-03  2.09949577241e-03  5.37618439137e-04  2.40897396365e-03 -2.66057334618e-03  4.12146367267e-04 -1.02644387557e-03 -1.28190303054e-03  1.71255389567e-03  1.59200756127e-04 -6.75133247323e-03  6.10105322550e-03  3.76561926055e-03 -4.45630317228e-04 -7.67375692844e-04  3.07822060739e-03  9.32847279465e-04 -5.72163900082e-03 -1.75723526785e-03  1.64256752753e-03 -2.59313968236e-03  4.39244884147e-03  5.73500114011e-04 -1.20109147940e-03  1.56436989623e-03 -2.23024426340e-03  5.03622030800e-03 -2.26758781544e-03 -4.55354090275e-03 -2.10145839004e-03 -4.73498170430e-03 -1.50807878496e-03  3.57862234895e-05  4.19696746177e-05 -2.87046764516e-03 -2.04723228995e-03  2.21262523511e-03  2.10614138374e-03 -1.30507834676e-04  3.52848506194e-03  3.99486411359e-03 -2.02127404880e-03  7.70437487769e-04  6.00381791999e-04  4.29090018971e-03  2.74423815704e-03  2.08462300466e-03 -8.46712901491e-04 -2.05059674987e-04  7.21025143650e-04  2.54050395480e-03  4.08025205080e-04 -7.56764774748e-03  4.28977914476e-03  2.72612754299e-03 -2.08485869112e-03 -2.71313741689e-03 -3.05854429002e-03  1.78793985061e-03 -3.11599959083e-03  5.10724678266e-04  5.51321881465e-03  2.31585900164e-03  5.79550014649e-03 -3.57356383899e-04  1.76430721529e-03 -3.32628521646e-03  2.73083748209e-03  4.27401030027e-04  1.73744385036e-03 -5.97725540745e-03 -1.65577416788e-03  1.78281259056e-03 -2.64453879075e-03 -2.18802388369e-03  2.58248807767e-03 -1.79185831652e-04  2.47529496057e-03 -2.39604441882e-03 -4.03172375861e-03  1.91462897262e-03 -1.85111100963e-03 -3.96228186008e-03  1.36894526813e-03 -3.72812367555e-03 -3.91056773793e-03 -3.18189713049e-03  1.33061210692e-03 -2.34861445623e-03  1.05638550391e-03 -4.45988818307e-03  2.71865010392e-03  5.55993458467e-04  2.90799692851e-03 -5.24261726792e-03  2.91786211291e-03 -2.18003717080e-04  2.98088942161e-03  2.90114753751e-03 -3.94118250345e-04 -1.37507603285e-03  5.08739712332e-03 -7.21277403018e-04  3.48077025252e-03  6.65394998304e-04 -2.56513535655e-03 -3.00976675970e-04 -1.73537534693e-03  6.86309864458e-04 -4.09888467638e-03  3.31351569953e-03  4.51677053212e-03  2.23692557229e-03 -1.89666511751e-04 -8.79733261370e-04  3.81568315225e-04 -5.29062746847e-04  1.94494376039e-03 -5.87377491282e-03 -3.19229642697e-03  4.76449023331e-03  6.50839642073e-04  1.82307465525e-03 -1.38042158153e-03  5.31355154584e-04  9.39051180542e-04 -2.23389613961e-03 -1.11160094164e-03 -2.70410892651e-04 -5.83648504631e-04  1.61422413637e-04  2.22978584724e-03 -1.36882716775e-03 -8.55026341628e-04  7.71064415847e-03  2.56181609450e-05  2.20544554286e-03  1.49976538012e-03 -1.89162331350e-03 -3.26715212825e-03 -1.71969615146e-03 -3.08241265312e-03  9.94577050520e-05 -6.72647372311e-03 -4.76321360723e-03 -2.69391513102e-03 -1.81749526572e-03 -4.87319253929e-03 -3.79562591311e-03  1.52593180976e-03  8.89582207364e-04 -1.88737003227e-03 -1.61557775183e-03  1.71516943817e-03  3.41878319351e-03 -2.39371778130e-04 -5.05537543230e-03 -4.47216928200e-03 -2.71702746986e-04  2.41503904836e-04  1.18645807191e-03 -9.36931324222e-04 -7.78572352961e-04 -1.72532102600e-04 -1.99419028433e-03 -1.35406213339e-03 -1.41238467682e-03  8.70877740005e-04 -2.08805491820e-03  1.26443447151e-03  3.86962090855e-03 -1.24917244843e-03  1.89528742090e-03  2.81816276481e-04  3.40568605349e-03 -1.57804702489e-03  1.00374710715e-03 -5.81267199380e-03 -7.32743860449e-04  2.62555039816e-03 -2.06918641957e-03  4.38705872359e-03 -1.60142793440e-03 -2.51862504592e-03 -7.45764281143e-04 -3.55968022763e-03  3.30397495664e-03  9.78651990840e-04  4.21783546073e-04 -1.92053887877e-03  2.29965472701e-03  8.96591537809e-04 -2.60755239905e-03  4.59916882086e-03  1.93476031897e-03 -5.87556175731e-03  1.68112042352e-03 -2.43473313195e-03  5.03981329877e-05  3.63170213408e-03  1.13395691356e-03 -2.22074931180e-03  2.06698096585e-03  1.33241236630e-03  1.03632203325e-03  3.87159958413e-03 -6.41821762341e-03  3.17035087816e-04 -1.43445472511e-03  2.79310392275e-03  1.25608638117e-03  3.00166500875e-03 -2.88590914832e-03  1.67157750653e-03  3.63469711292e-03  3.34983842730e-03  2.22789397178e-03 -1.40661102398e-03  9.91932687289e-04  6.76075564741e-04  5.98238886376e-05 -3.66805438211e-03  6.11230383252e-03  6.55417736724e-03  1.53579017648e-03 -7.23186655281e-03 -8.96546736565e-05 -4.58082327957e-03 -2.69259494506e-03  1.06100551049e-03 -4.23556624943e-03 -2.69816614256e-03  5.31217928146e-03 -2.47462639697e-03 -3.82458643682e-03  3.11215367270e-03 -2.13852650969e-03  9.94949803686e-04 -3.95025725449e-03 -7.17259195687e-03  1.53770708388e-04 -3.11185733953e-03  2.82043806681e-03 -3.12076118946e-03  3.58664914942e-04  3.20703001414e-03 -1.83849354024e-03  9.19621136162e-04 -2.09122454077e-03  1.95755800928e-03 -4.13459304886e-03  5.75433867475e-04  1.19702075370e-03  4.40231777722e-03 -2.00790291025e-03  3.86973897039e-03  1.71259305375e-03 -3.46638242156e-03 -1.88057254739e-03  2.68161278623e-03  1.14814112434e-04  9.86658055739e-04  2.53282793663e-03  2.15414575900e-03 -3.37427396573e-03 -4.78975038931e-03 -4.47053393140e-03  5.11794464267e-03 -1.20080945419e-04  5.94563368624e-03  2.12828679852e-03  8.97965353569e-04  4.79110366498e-04 -5.13789330598e-04  4.22149247045e-03 -1.51909760807e-03 -3.06513624715e-03 -3.33035304121e-03 -4.41607351987e-03 -1.42781940820e-03 -4.22081118691e-03 -1.63271548405e-04  4.00358802322e-04  2.36492371144e-03  2.23149424943e-03  3.79588661626e-03  3.15977646349e-04  3.75455695865e-03 -6.59733418679e-03 -2.53827074754e-03  7.41819774456e-04  5.56338788428e-03  5.40620001406e-03  7.38912525034e-03  1.37192645291e-03 -1.98512089352e-03 -3.18223677069e-04 -3.53277419855e-03  4.92043284295e-04 -1.03304520606e-05  1.19665853834e-03  3.09482636304e-04  5.70279646528e-03  9.80424023495e-06  7.25352750600e-03 -1.91948295756e-03  8.54552229634e-04  3.51122191682e-04  6.68865373559e-03  5.38562685580e-04  1.56040902248e-03  3.69386643526e-03  3.71839234811e-03  1.24711846659e-03 -3.02909341921e-03  2.49316083923e-03  3.59900338710e-03 -3.08321648794e-03 -4.29869364861e-03 -1.89005930648e-03 -3.16708184097e-03  1.95779040351e-03 -2.30850304424e-03  4.48913598276e-03  2.91904538571e-03  3.50599605382e-03  1.24323902428e-03 -4.49066672164e-04 -5.05545364538e-04 -1.34955764196e-03 -6.95488752261e-04 -2.09305632778e-03  2.68812203488e-03 -4.10268007667e-03 -8.96228023329e-05 -5.45286433397e-03  1.12418043191e-03 -2.52608003451e-05  2.15136828139e-03 -4.96213888184e-03 -4.10115475411e-03  1.51556781035e-03 -2.49749324485e-03 -1.71929942335e-03 -2.87316611962e-03  1.82733549003e-03 -1.27890819904e-03 -1.67743966458e-03 -1.96226360912e-03 -2.27647237954e-03 -1.68393379559e-03  4.88856861470e-03  7.87511726322e-03 -1.16027425946e-04 -3.07508951807e-03 -1.43684138422e-03  6.32491298004e-04  3.40959395627e-03 -9.13514347627e-04  1.03023474783e-03 -1.19920339405e-03  1.23509157819e-03 -7.31793585883e-04 -6.29004854360e-03  5.21617828325e-03  2.99933301287e-03 -4.22689918776e-03 -2.09392309253e-03 -4.30714392206e-03  2.40148459285e-03  6.94862541970e-03  1.08842366652e-03 -3.70540780604e-03 -2.19869281468e-03 -5.76317167596e-04 -5.26123765808e-04 -9.11947298967e-04 -9.45542990191e-04 -6.95076285069e-04  1.22194262686e-03  1.35700932143e-05 -4.06471252688e-03 -5.86983715580e-04  1.60346884087e-03 -6.69619274629e-04  2.78174605217e-03 -2.74370003652e-03 -9.00114400688e-04  1.87377866462e-03  3.62481840044e-03 -4.09125415403e-03 -2.66355794116e-04 -2.05053728018e-04  2.56551490935e-03  3.00505963171e-03 -2.01805559106e-03  2.05152206579e-03  9.65711664225e-05 -1.85142584153e-03  9.39978888388e-05  8.36824914741e-04  3.74225787186e-03  4.45987794777e-03 -8.99435828980e-04 -7.51260001914e-04  2.09477184217e-04  2.63431590330e-03  2.90061350662e-03  2.34612930785e-03  5.23436661668e-04  2.10525015350e-03  1.32150918590e-04  5.70417435867e-03  3.36180895444e-03  6.79144678748e-04 -1.41172841790e-05 -1.07777546445e-03  3.83772739416e-03  5.89044263612e-04  3.28111686354e-03 -2.15880972075e-03  6.82207727704e-04  8.75213241513e-04 -3.82633265404e-03 -3.07944365640e-03  4.78589869590e-03 -2.50927674549e-03  6.41889218341e-03  1.51618913040e-03  4.48318530563e-03  4.30678505441e-03  1.92906446894e-03 -5.90805003208e-04 -3.21220445374e-04  3.56889054353e-03  5.52042274125e-04 -1.65290076908e-03 -3.70156504570e-03  1.27568272256e-03  8.27274340258e-04  1.09155581750e-03  4.73393041291e-03 -7.24479808873e-03  8.96046415329e-04 -2.74811406893e-03  5.56343639399e-04  4.65778325575e-03 -2.93037456956e-04 -1.67978381371e-03  2.32414533173e-04  2.56633375674e-03 -2.01788054227e-04 -2.33959301813e-03 -3.11560484860e-03  1.60816237418e-03 -2.93878215358e-03  4.53121147869e-03 -7.63073637641e-04 -2.47435105424e-03  1.84399163963e-03  6.77717246307e-03  2.64635839241e-03  1.49183761344e-03 -1.52890723133e-03 -3.16497253364e-03 -2.18445569604e-03 -8.03888291297e-04  8.94631848751e-04 -5.51466755531e-04
 3.14451590549e-03 -1.97699054671e-03  2.21795051159e-03 -5.78320097782e-03 -7.03812850857e-03 -2.10550410613e-02  1.43601872014e-01 -1.13528772332e-02 -2.70596612517e-03  5.26389893204e-03 -2.91818361012e-04  5.44844135283e-03  3.38752382034e-04 -9.16792868771e-03 -9.68720057871e-03  1.74945162316e-03  1.45589221206e-03 -1.38753476482e-04 -5.98496226069e-03  6.39138183022e-04 -6.55916290067e-03 -8.02565022174e-04  1.34216406530e-04  1.60155786120e-03  2.57500689334e-03  7.99971700937e-04  1.90980434278e-03  1.68252656107e-04  8.92435172545e-03 -6.18431417237e-03  4.58092641264e-03  3.28750567529e-03 -1.02917351635e-03  4.71805234158e-03 -6.19963098922e-03  5.68987512907e-03  2.28435683908e-03  1.54071058400e-03  2.09016337917e-03  2.24624322009e-04  4.05384246378e-03  7.85910152797e-04 -3.56838279450e-03  1.50301645877e-03 -3.37070252749e-03  2.09641323371e-03  4.50856683462e-03  5.64439593607e-03 -4.41016887796e-03 -5.76034165521e-04  3.89593634141e-03  7.89466695549e-04 -1.03920954206e-03  6.27939706811e-03 -4.50544339361e-03 -3.49807536756e-04 -9.42564656508e-03  2.08192257602e-03 -5.67757042614e-03 -2.86894456022e-03  5.75113948133e-03 -2.22753913711e-03  1.98436450744e-03 -6.23334277569e-05 -1.43188099479e-03 -1.16598500692e-03 -2.65214253455e-03 -1.20675226677e-03 -1.37359525245e-03  3.44648607238e-03  5.97232409521e-03 -5.71297793421e-03 -3.52872417934e-04  3.70531970469e-03  3.41192733326e-03 -4.00535620904e-03 -8.37322761287e-04  6.03394767519e-04 -2.09820224741e-03  1.30673407342e-03  2.21429186074e-03  7.74031214300e-04  1.07157520556e-03 -1.96322227076e-03  8.89066302170e-04  2.45225199808e-03  7.63203239572e-04  7.76652110129e-04  8.00490529055e-04 -3.91040264616e-04 -2.99397938888e-03  4.58903232522e-03  1.52066194799e-04 -2.08661619907e-03  3.03077860160e-03  5.17061618009e-03  1.11646527234e-03 -2.68097052312e-03  1.46094913315e-04 -1.60586236578e-03  3.18005694443e-03 -3.66594817304e-03  4.02829200721e-03  5.11550382524e-03 -8.36164072349e-03 -2.67427284729e-03 -3.81671525231e-03 -1.28982645151e-03 -5.14300802043e-03  8.98481354887e-04 -1.89872816069e-04 -2.17319949174e-03  6.84077117510e-03 -1.14256473995e-03  8.86637708896e-03 -1.36707027974e-03 -3.86004114784e-04 -7.13499812122e-03 -1.50437867022e-03 -5.75584436416e-03 -5.75992150131e-03  5.30907266763e-03  5.81464678617e-03 -3.37629553421e-03  9.91507954223e-03  6.72344098206e-03 -6.95822339542e-03 -7.27010151266e-03 -4.93599954421e-03  5.30493189442e-03 -2.07369611067e-04  1.60322610623e-03 -1.80170687610e-03 -3.59402488121e-03 -1.86356950751e-04  1.81658909327e-03 -6.19212402341e-04  5.16292931314e-03 -3.00016283338e-03  3.59418539818e-03 -1.39440956832e-03 -5.26034471942e-03  1.65875473277e-03  2.01003538322e-04 -2.73742841498e-03  6.95609942864e-03 -2.03419270600e-04  7.64102013418e-03  1.86887284432e-03 -8.95549315375e-03 -2.83329408369e-03 -5.46871076252e-03  4.61952758231e-04 -5.89486806891e-05  4.94022328059e-03 -5.20245001364e-03  1.06299648948e-03 -4.18440684244e-03 -1.83182191141e-03 -2.13210795799e-03 -1.80146633545e-03  2.37292381280e-03 -1.07581278854e-03  7.83250262391e-04 -2.50648991525e-04 -1.70660074046e-03  9.12650828508e-04  2.17577234232e-03  5.03926433997e-05 -6.73760504533e-04  3.55083306934e-03  1.36267661342e-03  4.33435934489e-03  1.68760415337e-03  9.58369939910e-04 -4.88375656789e-04  7.57367227596e-04  2.34266473954e-03 -3.37991429978e-03  4.12287852698e-03  8.09326203457e-04 -3.12012151852e-03  3.66413733872e-03  3.61900252045e-03 -1.47905866544e-03 -2.83046019977e-03  5.54665750371e-04  8.70851039685e-04  8.82449376895e-04  2.73265923830e-03  4.67068414583e-03  5.13311089851e-03  1.48623942005e-03 -1.75165676068e-04  4.58987181753e-03  8.37186259342e-04  4.65174457943e-03 -4.43062632761e-03  1.02719219487e-03  4.28632818705e-04  2.75957775611e-05 -4.99085834767e-03  3.84270142622e-03 -1.57015251411e-03 -2.46995173125e-03  2.22200936693e-03  3.48639453498e-03  7.39633675417e-03  2.85638037540e-03  1.61721698053e-03  4.30442501886e-03 -1.82806758627e-03 -1.72831933673e-03  3.12252102878e-04 -2.17074816946e-03 -2.55434333149e-03  3.20403949648e-03 -5.31959577255e-03  2.34155762140e-03  5.14256449027e-03 -2.67926064472e-03  1.45230297573e-04 -2.70915926944e-03  1.42183202431e-03  4.14932467886e-04  4.21666867055e-03 -1.28853379471e-03 -3.13815649220e-03  4.17893491475e-03  3.29037640712e-03  3.44073624355e-04 -1.27808989845e-03  2.78643142505e-03 -2.35535250241e-03 -7.07867488236e-03  5.20223225787e-03 -2.69968012832e-03  3.59858174080e-03  1.22983254228e-02 -4.72084236664e-04  9.75620860470e-03  1.35400463646e-03 -3.09703726549e-03  5.36021260863e-03  2.63546471472e-03  6.05109164337e-03  6.05149534254e-03 -3.36129820911e-03 -3.01186904713e-03  3.66818711627e-04  1.03339267582e-03 -9.46794907880e-04 -3.49902908004e-03  1.89853597071e-05  3.22680758566e-03 -6.18051214224e-03  1.99770734240e-03 -8.39448749236e-04 -7.78142627572e-04  4.84249270341e-03 -3.99425461518e-03 -4.03466428398e-03 -3.10289038447e-04 -5.36930964122e-03  7.57023660659e-04 -3.02090789596e-03 -2.41546179741e-03 -4.15093088617e-03 -8.37450225641e-04 -9.47644577027e-04  3.66500909290e-03 -5.44322703895e-03 -2.91712364598e-03  9.21177147894e-03  2.09587135765e-03  3.74072059625e-03  1.29804532828e-03  5.45401537161e-03 -6.33555091994e-03  7.23182902438e-03 -3.79985553242e-03  9.53349913520e-03 -1.51795162056e-03 -6.26321819386e-03 -4.15126229384e-03  3.92842503996e-03  4.60384790851e-03  6.00007574070e-03  3.61673079043e-03  2.67795666642e-03 -7.06743015604e-04  6.69780152656e-03  3.68097956733e-03  4.18844918192e-03 -4.00137980384e-03 -6.62650723340e-03  6.48649068187e-03 -3.64032488777e-03 -5.43885549303e-03 -2.45034876379e-03  1.46548452878e-03 -7.28602652921e-04 -1.92596643760e-03  1.06642649788e-03 -3.21052611269e-04  2.50460710166e-03  5.26742648781e-03  5.64496783753e-03  8.23383276530e-03  2.09216143650e-03 -4.70622906836e-03 -1.10643575822e-03 -2.94118366912e-03 -5.23673668192e-03  1.65527224462e-03 -6.20990605154e-03 -4.94140267360e-03 -8.26531428004e-03  2.00606284376e-03  2.93314191426e-04  6.13529925744e-05 -1.28147445130e-03 -4.06268155336e-03  6.10458096890e-04 -1.39445138879e-03  1.60043476861e-04 -1.86493269109e-03  6.93029047354e-04  3.89813245242e-03  1.63107825324e-03  1.49954832431e-03  5.96567208393e-03 -2.91970699270e-04  2.29494821676e-03  4.78173502634e-03  3.11265457099e-03 -1.19051333563e-02 -1.51087523173e-03 -2.83027122905e-03 -2.45307649259e-03 -1.42580525465e-04 -4.25302343349e-03 -2.27658042226e-03 -3.47593693765e-03  1.73510599496e-03  9.19559969919e-03  7.93582504006e-03 -5.88592343537e-03  2.90548998643e-03 -3.47003695566e-03  1.89549648725e-03  8.75491928488e-04 -8.43217312052e-04 -1.33135522114e-03 -3.73623894276e-03  1.22968390601e-03 -2.50406953057e-03 -5.53906695002e-04 -5.32694969139e-03 -4.49637973935e-03  4.21443185413e-03  4.92024209607e-03  3.45015800812e-03 -5.85121264037e-03 -7.01752178310e-04 -3.27071355614e-03 -6.14669782662e-03 -6.54292564757e-03 -2.89469690449e-03  4.00137798876e-04 -1.28704905581e-03 -7.09299656313e-04  9.95887889050e-04 -4.97032403065e-04  1.26112284856e-03 -3.93936626052e-03  9.17484961815e-04 -9.22619772608e-04  4.26161268028e-03  5.80840581369e-03  2.33249907319e-03 -1.48037675519e-03  4.13351800529e-03  2.57397692869e-03 -1.49658998996e-03 -1.42552597739e-04  1.66709195708e-03  3.38562411983e-04  1.85705183083e-03  1.18003648354e-03  6.38808587080e-03  4.71095200189e-03 -2.85540158594e-03  1.68603446048e-03 -2.59077204264e-03  2.39263541173e-03  5.44739647975e-03 -3.22478787268e-03  7.01596445851e-04 -4.28011477195e-03 -6.53763883291e-03  2.28028249736e-03  5.18846022378e-03  1.07431311716e-03 -4.47462302553e-03 -1.45022628109e-03 -1.16616682511e-03  1.86556515284e-03  4.53439378550e-03  2.82284820210e-04 -7.70189050596e-03  3.74220943638e-03  8.82860787525e-04 -9.01760548685e-03  1.85580598159e-03  1.94334492098e-03  1.04860712903e-04  9.63487076410e-03  5.50672819889e-04  1.96417153170e-03  1.12686529442e-03 -5.67474995161e-04 -3.02949306977e-03 -4.71373186685e-04  6.24742407712e-03  6.41265493821e-04 -1.70884034554e-03  4.92600409650e-03 -3.83838280606e-03  3.86649846275e-04 -2.94604061646e-03 -8.76223928004e-04  3.90534988272e-03  1.09391111067e-02 -3.24691126576e-03  5.94468252255e-04  3.33395678681e-03  2.55128676414e-06 -1.95787064294e-03 -6.42200132739e-04  8.23493761903e-04 -6.57963345702e-04  2.51726986838e-03 -2.93277781379e-03 -3.06926209775e-03 -9.55082021523e-03 -3.52341682908e-04  4.58639547653e-04 -4.22982664149e-03  3.75817412851e-03 -2.78787999013e-03  1.25027049256e-03 -5.35331178353e-03 -1.06106824530e-03 -6.95244685658e-03 -1.09227788798e-03 -7.82161893084e-04  2.47514743957e-03  5.96753154727e-03  7.68577061100e-05  7.06472933894e-04  2.98713704516e-03 -2.82159413512e-03  4.73222391382e-04 -1.31631657810e-02  2.92504794362e-03  9.60480639624e-03 -1.68246213787e-03 -5.85065628713e-03  2.22582518006e-04 -9.40288742990e-03  3.05477916263e-03 -5.33335483625e-03 -6.18896952598e-03  3.93558424620e-03  3.23931005935e-03  2.48876872546e-03  2.62544494213e-03  4.32614257476e-03 -4.16871028696e-03  5.50345024313e-03  1.29561169984e-03 -2.04294590028e-03 -3.83950459286e-03  1.20576392163e-02 -3.86290534829e-04 -1.61780486458e-03 -3.02243050416e-03  6.55300696921e-03  3.33133413428e-03  3.02814453945e-04 -3.96039766910e-03 -3.88320532071e-04 -2.02899576503e-03 -3.48229690884e-03  1.15033667418e-02  1.81264420596e-03 -6.86624939673e-03  2.02571337136e-03  1.10283970411e-03 -3.67855714809e-04 -1.92189110138e-03  4.21358185147e-03  2.44550793400e-03 -2.02671290546e-03 -8.93956735094e-04 -4.32206143594e-03  1.49656538561e-03 -3.24934530904e-03 -4.94136094392e-04  4.69987223694e-04 -2.72334394843e-03
-1.14498427989e-02 -3.54342161203e-03 -6.84160619252e-03  2.96906731230e-03  4.02792702949e-03 -1.63464564101e-02 -1.13528772332e-02  1.48289294303e-01  7.12151421532e-03  5.87789816477e-03 -3.51798854000e-05 -1.03042327396e-02 -8.24827011643e-04  9.59897041659e-04 -1.25767776813e-03  3.26947698831e-03  1.97767467706e-04  1.19713828593e-03 -5.03840508483e-03 -1.29259062694e-03  6.97537018502e-04 -1.48147428727e-03  3.70225489335e-04  8.03748101814e-04 -1.38436331245e-03  2.56383841324e-04 -1.64637963204e-03 -4.47789271589e-03 -6.17431521588e-03  3.67516655892e-03 -1.36567050463e-03  1.42397041240e-03  1.05647437437e-03  1.09010856829e-02 -2.29098283738e-03 -2.43706402207e-04 -1.65979973009e-03  3.26343982578e-03  5.84723299817e-04  5.56537746823e-03  1.12794386812e-03 -3.52135982532e-03 -3.25428087627e-03 -5.54341930201e-03 -6.23460836052e-03 -2.13128616928e-03 -7.98196995168e-03  5.03803521593e-03  3.04986494795e-04 -6.28517675035e-04 -3.54908700002e-03 -6.45075886048e-03  5.54162846920e-04  2.39818049309e-03 -5.60177299660e-03  3.42430458321e-04  3.02037502020e-03 -2.27008707181e-03  5.45539398296e-04  1.33353850487e-03  8.41918881617e-04 -5.98454356180e-03 -1.45073940871e-03 -3.60055020743e-04 -2.57301487561e-03  6.31037648563e-04 -5.69624879567e-04  2.54971534476e-04 -4.68914530602e-03 -1.82827819553e-03  6.88249565304e-03  5.93340357753e-03  7.50773744710e-04 -2.84331697116e-04  3.82097236028e-03  5.10144357489e-03  3.16676881633e-03  1.71661972410e-03  7.66481012234e-04  3.22588852541e-03  2.51019054603e-03 -1.39250100297e-03  1.77381222990e-03  4.11558169737e-04  5.66717590772e-03 -5.73408229249e-03 -2.30587177176e-03 -5.39506905266e-03 -1.00464747594e-02 -4.20308304935e-03  1.13475745820e-04 -4.29400431406e-03 -6.77790419101e-04  5.33167296887e-03 -6.93542457287e-03 -5.26183808814e-03  5.21867175015e-03  1.81082704900e-03 -4.69047886164e-04 -2.87004135727e-03  7.33493962415e-04 -2.09921430294e-03  3.77441534476e-03 -2.06251481788e-03 -1.76956719534e-03 -1.94725711913e-03 -5.09013367633e-03 -2.41785533417e-03  4.61330117836e-03  8.46750535362e-04 -2.85841245529e-03  4.81394003555e-03 -2.53419930086e-03  3.05452550311e-03 -1.98136522797e-03  1.53919736676e-03 -3.36360330290e-03  4.15032614758e-03 -9.51137858618e-04  5.67554775467e-03  3.26700923416e-03 -7.65244795509e-04 -6.14408132900e-03  2.18203774066e-03  4.59334650893e-04  3.98112535568e-03 -8.03594906717e-04 -7.42759501464e-04  7.21319885350e-03  1.43023270638e-04  3.75355671301e-03 -3.89028902010e-04 -4.66538256591e-04 -4.74252972007e-03 -2.80190329388e-03  1.54213932768e-03  6.63588950912e-04  2.38218980172e-04  1.71327442334e-03 -5.73005260739e-04  1.09074758246e-02  4.11658536957e-03 -3.61834050852e-03 -8.07359828333e-04  3.03605986747e-03 -6.60782498303e-03 -1.49104904155e-03 -7.46276163895e-03 -2.60462544910e-03  5.91448740912e-04  2.90292139460e-03  7.89771768295e-03  1.29545348753e-03 -2.48057438289e-03 -5.53407027952e-03  1.11581563938e-03 -3.21338993752e-03 -5.17774494265e-04  2.78246020067e-03  8.06636821334e-03  6.42992857541e-03  4.60633914644e-03  4.71936428833e-03 -2.45606249189e-03  1.23077464918e-03 -2.65936851859e-03  3.70676983080e-04 -4.37373838798e-03  4.69557791578e-03  2.20101000846e-05 -4.57296679161e-03  4.85770632281e-03 -1.96252513878e-03 -1.30758984101e-03 -3.52114822504e-04  3.35975887529e-03 -1.42965083940e-03 -8.38243829691e-03  5.80174921653e-04 -3.61504658052e-03 -7.39992149169e-03  6.37712226307e-03 -4.19435050718e-03  7.06370885515e-03 -3.20282948442e-04  2.22963976919e-03  6.85437678647e-04  4.83311946924e-03  5.66937129797e-03  4.28957625181e-03  1.21298147094e-02 -5.51757756414e-03 -1.11546243625e-03  5.16075870047e-03  2.82153966248e-03 -4.21429638698e-03  4.70692417158e-04 -4.78369686171e-03  1.22021722143e-03  1.38934630066e-04  3.23316966630e-03  2.82261978907e-03 -3.90328641234e-04  3.48426559499e-03  1.67259408367e-03 -1.49412494370e-03  4.77442418276e-03 -6.29716098344e-03 -3.30190059615e-03 -5.88397622503e-03 -7.75186154738e-04  4.87661277406e-03  4.80684247452e-04 -6.09273710612e-03 -9.71156879913e-05 -2.26302771887e-03 -4.40670257600e-04 -1.56246908968e-03  1.36560562159e-03 -2.39805782550e-03  1.31341344512e-02 -6.77636642530e-04  4.04773437816e-03  2.50048776794e-03 -3.87235898026e-03 -4.32651730429e-04  1.75860779732e-03  9.32203112603e-04  9.01996652235e-03 -1.81052327143e-03 -4.24397772206e-03  3.91161888927e-03  1.77539218222e-03 -2.20686001028e-03  6.41071899486e-03 -2.78263228932e-03  4.25274835554e-03 -1.48722247106e-04 -3.34202505640e-03 -5.28423136371e-03 -2.05531242669e-03 -7.70301582511e-03  7.19315134683e-03 -3.26541785704e-04  3.61825604787e-03 -2.58869993217e-03 -2.60529724901e-03  4.71409583059e-03  9.58742110491e-06  2.48574753783e-03  4.39084069473e-03  6.84131990147e-03  3.22151451337e-04  3.56034087541e-03 -5.31764857517e-03  3.40800689019e-03  2.27589914166e-05 -8.82023212508e-03 -2.04540738115e-03 -6.14992265624e-03 -1.12763368435e-04 -3.10215733308e-03 -4.00304598736e-03 -1.82601479265e-03 -3.37709641776e-04  9.16894640637e-04 -2.11411299576e-03  3.82931103794e-04 -2.92021476404e-03 -1.51914980689e-04 -3.86983052971e-03  5.57088245261e-05  3.69236747388e-03 -4.32104216911e-03 -3.65939758924e-03 -3.15358063149e-03 -3.64337464782e-03 -4.52326489343e-03  3.22177632448e-03 -1.59507409885e-03  2.47031076543e-03  2.33217841994e-03  4.51855152276e-03  4.12945895391e-03  8.39338257522e-04  1.56672865257e-04  3.87804058863e-03  2.17514870784e-03 -5.35906900239e-03  6.75388696255e-03  6.37559153663e-04  2.50036789517e-03 -1.40727588533e-04  1.64084834232e-03 -1.80623876788e-04 -3.76034801534e-03 -2.09890877470e-03  5.06084549776e-03  2.08257060774e-03  6.99912438981e-03 -2.68018519362e-03  4.54420634554e-03  3.43168778527e-03  3.29219356733e-03  3.39591385249e-03 -8.22591411711e-04 -2.33114407861e-03 -2.42061720369e-03 -2.77054962480e-03 -1.20387215863e-03  1.37691383098e-03 -4.87668357441e-04 -2.17344121175e-03  5.93501780918e-04 -3.93227140089e-03  5.81420980323e-03  1.81996332986e-03  4.33279680722e-05 -3.27647557604e-03 -9.26769767138e-04 -2.40967936616e-03  9.94112080891e-04 -1.10676404810e-03 -6.39663955583e-03  4.59487429896e-03 -1.24460624799e-03  6.27374486761e-03  2.75764678631e-03  3.29915563725e-03 -3.45596594603e-04 -1.71128171015e-03 -3.39923025155e-03 -1.98419468132e-03  1.80581394043e-03 -8.43346795482e-04 -7.73587705396e-03 -3.50593883070e-03  4.57828707440e-03 -4.87681011035e-03 -3.32800699659e-03  2.98953411757e-03 -8.49197311881e-03 -2.30741721012e-03  1.57162057905e-03  4.94016290585e-03  2.29384624845e-04 -5.80334048163e-03 -5.86903196554e-03 -3.99312487047e-03  9.42568072395e-04 -1.71979277480e-02 -9.56507086680e-04  2.68470021384e-03 -3.08408295113e-04 -1.02061498113e-03  1.15549242882e-03 -3.45939312486e-03  7.05506670517e-04 -5.62270342477e-03  2.14737965980e-03  9.37489405974e-04  4.52841758146e-04 -3.84038486518e-05  2.50225612685e-03 -1.87885249931e-03  2.78521509049e-03  4.54341293572e-03 -4.24624207670e-03 -3.03936826761e-03  5.76378644027e-05  3.46798206524e-03 -1.19769693254e-03 -4.48200181910e-03  6.07164144345e-03 -9.89256305986e-04  5.07853485463e-03  1.60816973003e-03 -8.75743173382e-04  6.97189891989e-03 -2.69351089108e-03 -4.35789534751e-03 -1.48865265565e-03 -2.89318949567e-03  6.56784626903e-03 -7.91040540383e-03  1.76128443786e-03 -3.61617221267e-03  7.76577524926e-03  7.00966351414e-04  4.68871260365e-05  2.27677183609e-03  1.13755060675e-03  3.82261528386e-03  1.10411378288e-03 -7.38441840110e-03 -5.47742878692e-03 -1.51001164346e-03  3.51880724440e-03  1.98372942581e-03  5.19512729502e-03 -2.90173572348e-03 -1.86972549451e-03 -8.24911532475e-03  9.66631097064e-05 -8.05975214530e-03  1.73785520043e-03  5.50430890347e-03 -1.10928165927e-03 -6.65876391385e-04 -4.44829308049e-03  1.69840535475e-03  1.25788160326e-03 -4.52518338993e-03 -7.21913230105e-03 -3.62321082642e-03  5.23336852761e-04  1.69376977785e-03 -3.26605859190e-03  2.92541407120e-03  2.04989143426e-04 -3.17212142977e-03  2.47068526461e-03 -4.08623075158e-04 -4.24235005951e-03 -4.61991802129e-03 -1.39361899898e-03  3.55690587512e-03  2.50354286522e-03  5.59483604760e-04  9.58502377706e-04  3.00984494437e-03 -2.63005926851e-03 -1.10761605603e-03 -3.41156263782e-03  9.82848860798e-03 -9.58017200580e-04  2.02866866592e-03  2.23348772627e-03 -1.57766818013e-03  1.94560290589e-03  3.52071113517e-03 -4.17756904623e-03 -7.01588136914e-03 -9.73415059045e-03 -7.21325488623e-03  3.48366762272e-03  4.74516741035e-03  2.20924169920e-03 -2.64195855679e-04 -5.61763048930e-03 -3.14929300287e-03  1.29768179213e-03  4.36341091697e-03 -2.03766825772e-03  1.28732768229e-02 -9.51958702437e-03 -4.64642505924e-03 -4.92746393132e-05 -4.46844252403e-04 -2.06771804189e-03 -1.92108370438e-03  1.19796490565e-03 -4.15306117982e-03  1.07263859198e-02  5.76012302745e-03 -7.41977616978e-04 -2.01941603572e-03  6.82499463767e-03 -1.01386606296e-03 -3.88350165851e-03 -2.41864346147e-03 -2.51857596981e-04  3.71177439678e-03  4.72266531242e-04 -5.96936214042e-03 -1.83552789707e-03 -3.83076546990e-03 -5.01186797282e-03 -2.08840002154e-03  5.93690465140e-03 -1.13998037109e-03  5.29599597669e-03  2.09870019599e-03 -5.38551738099e-03 -9.16885968077e-03  5.74873666580e-04 -5.15380317798e-03  7.05645062391e-04  8.05146997909e-04  1.13544695429e-04 -9.29689969464e-05 -2.61991998125e-03  2.94663362842e-03  1.73221847730e-03  5.31623771646e-03  2.46423325242e-03  8.15771403715e-03 -3.18308222866e-03  2.18976912240e-03  9.55543937515e-04  1.77567218334e-03 -1.82436529529e-03 -1.65559113600e-03  4.19110601101e-03 -2.35603138354e-03 -3.29323348511e-05  1.50644374655e-03 -8.31585154703e-04 -5.16873191693e-04 -2.86041262838e-03 -6.54814195452e-03  4.30160341168e-03
 3.50652083125e-03  1.26786814923e-03  3.56158196496e-03  2.84322318351e-03 -6.49602126893e-03 -6.04055975322e-03 -2.70596612517e-03  7.12151421532e-03  1.06407962695e-01 -3.72935383980e-02 -1.87852454031e-02 -1.39878990973e-02  6.16694826583e-04  3.35269433275e-04  3.13896766789e-04  3.87986668145e-03  6.66557463517e-04 -4.07775471029e-03 -2.68520013446e-03 -2.59916446557e-04  2.73066537371e-03 -3.68185555520e-04 -2.25151691107e-03  1.44148686068e-04  3.66964447974e-05  1.24445462860e-03 -7.20672051510e-04  3.35445610354e-03 -9.67164391937e-05  7.61253003724e-03 -5.81241342076e-03  3.66913135323e-03  6.92802651642e-04  4.19569358157e-05 -3.18825917492e-03  9.18323617446e-04  5.08746075662e-03 -1.02533602808e-03  1.00402053638e-03  8.45860323895e-05  1.76660973799e-03  4.57493368987e-04  5.54830831356e-04 -6.22757155090e-04 -2.73195444423e-03  6.51270305411e-03  5.89738164903e-03  7.03922002067e-03  2.52463905243e-04  3.70737379810e-03 -1.96211097479e-03  1.40045258235e-03 -7.03850447137e-04  1.40886190069e-03 -1.00253932439e-05  2.89695658649e-03 -1.66335410177e-03  4.61585100948e-03  4.97822331864e-03  1.81328490132e-03 -3.99245083369e-03  2.59282029078e-03 -3.25797811729e-03  5.52277635352e-04 -3.04949401636e-03 -2.19217724338e-03 -2.52539727405e-03 -6.13698525321e-04  4.07570993623e-03 -1.99683328718e-03 -3.55116763847e-03 -7.20270114322e-04  2.49992430228e-03 -4.62858459248e-03  3.95699756816e-03  1.95987360694e-03  9.94265635754e-04  4.21754280368e-03  1.82286324316e-03 -3.65893103758e-03 -6.07928934278e-04  2.38240092630e-03 -5.56967536068e-03 -2.45737479941e-03 -3.17155930510e-03 -3.49843532983e-03 -9.18284884847e-04 -1.56798521967e-03  5.75865640464e-04  1.34997563453e-03 -1.89339361446e-03 -1.55447526759e-04  7.04138050409e-05  1.97784845910e-04 -7.09289163917e-03  5.10542246615e-03  3.54545232533e-03 -9.14215659445e-04 -2.75281113309e-03  7.68109245123e-04 -4.88685387002e-04  1.13024018684e-03  1.38733207646e-03  8.67143684785e-04  3.04449872202e-03  3.38651092564e-04  2.50172952079e-03 -2.23973575944e-03 -9.80423619615e-04 -2.35061320343e-03 -1.39134651840e-03 -7.01900346562e-03  6.29985438769e-05 -3.00312326094e-04 -4.50798594864e-04  8.73097421122e-04 -8.04971021527e-04  1.06798465826e-03  2.41094820687e-03 -8.75733734087e-04 -7.72842690755e-04  3.62661057327e-03 -7.98237357427e-03  1.59146216144e-03  1.13894380457e-03  7.73947569591e-04  1.68266284104e-04 -1.33218953229e-04 -5.78645326038e-03  1.25784574401e-03 -1.20244038888e-02  3.76986763132e-03 -4.35985918689e-04  4.53638992524e-03  8.08671856989e-04  1.56058685937e-03  3.10148604093e-03 -1.22050314005e-04  7.95212644501e-04 -3.55116692480e-03  2.18153330332e-03 -1.79617858928e-03 -1.60204956916e-03 -5.13154825562e-03 -9.13849861159e-04 -5.90630287305e-04  2.20006625824e-03 -4.56287819939e-03  1.66580669630e-04  5.83571337462e-03  1.15097229189e-03  1.03382675892e-04 -2.19426365584e-03 -4.53696574536e-04 -5.42029930994e-03  6.19359118579e-03  2.04685926347e-03  1.25360581819e-04  4.64826575491e-03 -2.17144850592e-03 -2.09168957884e-03 -8.42554459765e-03  2.61925378426e-03 -2.79227284256e-03 -4.43586291954e-03  1.39872489853e-03  4.59016470030e-03  1.74964743833e-03 -2.58977518674e-03  1.28116533681e-03 -1.81371059157e-03 -5.91375525857e-03 -2.83671858002e-03  6.54081261495e-04 -1.76364347032e-04  1.88972301616e-03 -2.15705095519e-03 -2.39896481350e-03 -2.67667693957e-03 -8.54253531797e-03 -1.83153135227e-03 -3.84841323371e-03 -2.88981830367e-03 -7.67697545880e-04  1.35484717225e-03 -3.43769336281e-03 -1.89106711479e-03 -2.78494108523e-04 -3.53534279819e-04 -5.18571458025e-03  2.11826205941e-03  7.75426430559e-04 -1.40147576537e-03 -1.16140643522e-03 -2.44122832929e-03 -1.28298225042e-03 -4.71050318816e-03  2.02870358711e-03  2.19301813194e-03  7.07390994142e-04  6.55713855900e-04 -2.20079053162e-03 -6.36157832805e-04  6.58763752435e-03  1.43720521923e-03 -2.68339187443e-03 -1.30736258076e-03 -6.32376517220e-03 -3.27442404967e-03 -6.03766768469e-04  4.58406448593e-04  3.87905409280e-03 -1.85506244609e-03 -1.46836734746e-03  7.18514651752e-03  1.84373455052e-03  2.55118724867e-03  3.47390737235e-04  3.06895930077e-04  3.97532996455e-04  2.11864144036e-03 -1.50869995725e-03 -2.53778696904e-03 -2.62277147821e-03  1.33497294199e-03 -1.15560449822e-03 -5.27277948861e-03 -1.84506913660e-03  3.23467886035e-03  4.00608682369e-03  1.93281921112e-03 -9.56047475563e-04 -8.72197383479e-04 -3.03410882660e-03  1.86409781681e-03 -2.02295851910e-03  2.41227432696e-03 -1.79130397959e-03 -2.13711717849e-03  2.12383198221e-03  3.51939589431e-03  7.10976102465e-03 -2.59992531999e-04  3.93912734628e-03 -9.90559401066e-05 -2.17002995538e-03  2.82398732530e-03 -8.78490745603e-05 -2.71358756421e-03 -8.58058252938e-04  1.53771490242e-03  2.06358096604e-03  3.71461691676e-03  7.24559626037e-03  3.86397619292e-04  5.76991028903e-04  3.70517005276e-04 -6.17125233668e-03 -5.89928392367e-03 -4.03345189871e-03  4.54665841633e-03 -3.47146309739e-03 -1.05383476229e-03 -5.33035327040e-04  4.98055461315e-03 -3.66024766748e-03 -2.61633839050e-03 -2.12290962830e-04  1.36405167092e-03 -4.21244094299e-03  9.51980773163e-04 -3.22598511425e-03 -4.31888990459e-03  3.42798712867e-03 -2.77713643788e-03 -9.81240559171e-04 -2.17751905639e-03  5.20909002305e-03 -4.76903440365e-03 -2.32435398848e-03 -3.42510737242e-04 -5.87851474399e-04  7.16379193551e-03 -1.37445240101e-03  3.50501020707e-03  3.67442429482e-03 -1.69737013424e-03  2.15107743714e-03 -2.52385184135e-03  2.01640765609e-04  1.96757202176e-03 -2.20889857775e-03 -1.08223125046e-03 -1.14106802704e-03  2.51973939195e-04 -3.59095056360e-03  1.19673886030e-03  4.86550237907e-03  4.26458912112e-03 -3.58248897127e-03 -4.55750705599e-04  5.73988800827e-03 -8.25173535913e-03 -1.05367185625e-03 -7.24965695633e-04 -1.77716888543e-03 -7.35515520910e-04 -1.08150623118e-03 -3.65019099234e-03 -1.51438161334e-03  1.90849600400e-03  2.22820193206e-03  4.22399499636e-03 -5.17568845695e-04  4.48376807760e-03 -3.68986642134e-03 -2.92093582025e-05  3.58957802740e-03  6.53197962418e-03 -2.13511199542e-03  2.02785031142e-03  3.37296934749e-03 -2.89070491475e-03  2.27172150909e-03 -4.28012630429e-03  2.29637302603e-03 -2.94670794218e-03 -2.54825884885e-03 -1.96742556314e-03 -1.28871088473e-05 -2.60203706824e-03  2.44381316570e-03  3.75693537903e-04  9.39730757779e-04 -2.94510484492e-03  2.81503520680e-04  7.37285134709e-04 -5.37107635445e-03 -2.76392848223e-03  2.91033254921e-03  4.11599982837e-03 -1.26313810801e-03  2.19123057763e-03  6.25720192546e-03 -2.00834633517e-03 -4.73399127262e-03  1.69189867825e-03 -1.60895155689e-03 -8.77852204476e-04 -6.83596121229e-04 -7.68782825824e-04  2.65229426761e-03 -8.80455424002e-04  3.07709941646e-03 -3.02945322332e-04 -1.93609711425e-03  1.23643449154e-03  3.89740432992e-03  5.13686033545e-03  1.47347942240e-03 -5.52243602610e-04 -5.71665598700e-03 -5.56525135473e-03 -3.11379830564e-03  8.61225338273e-04  4.12154708656e-03 -4.08270254416e-03  1.56362211730e-03  3.40712959808e-03  4.22984629771e-05 -1.34210782929e-04 -9.54071453641e-05  1.03981676180e-03  9.48778990181e-04 -1.83046405730e-03 -2.48049551229e-03  2.09303774584e-03 -1.21398537104e-03  1.41848866892e-03  1.21421930536e-03 -6.70953604471e-03 -5.62029188849e-04  1.71663969294e-03  2.73420603322e-03 -5.44080680053e-04 -8.65282376011e-05 -1.09091438632e-03 -2.24848578019e-03  4.30164292361e-04 -1.57871300217e-03 -4.17777821543e-03 -3.65052680612e-03  2.97185046767e-03 -1.31168774731e-03  2.82166526477e-03  8.00411260656e-04 -6.64284577587e-03  3.58597559708e-03  3.66643392882e-03  7.36805906704e-03  3.04229625065e-03 -3.40100725167e-04  5.87923379209e-03 -2.00711142300e-03  2.34128458800e-03 -5.00800966251e-03  5.86068606278e-03 -4.25725413066e-03 -7.59725434997e-04 -1.58085616168e-03  1.63298642062e-04  3.68075391292e-03 -1.84661681908e-03 -2.03339447402e-05  3.56296293326e-04  3.40542671347e-03  4.07138939560e-03  1.49990153542e-04  9.95198526466e-04 -3.70507621752e-03 -1.60214344201e-03 -2.30493176630e-03 -2.18463073939e-03  4.50215481429e-03 -4.86355143068e-03  4.52298231244e-03  1.75878268643e-03  8.35779677072e-03  8.28365167009e-04  1.84790611647e-03 -5.38239453165e-03 -3.06644774741e-04 -6.16496496245e-03 -4.00136424379e-03 -6.08166917429e-05 -6.18993686467e-03 -3.01153929030e-03 -2.22200823703e-03  1.23641201889e-03  2.49480255647e-03 -1.41546840104e-03  3.79340626435e-03 -2.11816793394e-03  1.62468018701e-03 -5.48199419565e-03  1.72816897983e-03 -1.23192889858e-03 -3.06415742358e-03  4.57638354053e-03 -2.42647249215e-03  2.22690397775e-03 -4.44766394076e-03 -1.72198005519e-03 -2.14991269003e-05 -2.85903445188e-03 -5.43137120543e-03  2.45803357057e-03  4.27294437480e-04  5.32427727134e-03  3.28256355516e-03 -1.02901715690e-03  9.29411733636e-04  2.85011039136e-03  2.26332347510e-03 -4.24735583668e-04 -3.10183835824e-05 -2.53885763382e-03 -3.51368096217e-04  1.25324084408e-03  1.13960965218e-03  4.37402972890e-03 -1.58601462538e-03 -2.58458874836e-03 -4.47633163082e-03 -4.15084125185e-03 -6.52697117552e-04  2.24333950744e-03 -1.35175503561e-03 -3.02530079279e-03 -1.24174817672e-02  6.12133038850e-04 -8.09631414690e-04 -3.86368786875e-04 -8.08372226558e-05  1.34783456972e-03  2.73482351360e-03  6.37006080309e-03  1.29353510488e-03  9.43709449471e-04  6.53682985878e-05  2.03804623643e-04  2.94477907177e-04  1.41944222807e-03 -1.81247337839e-03  8.26643233348e-04 -4.86898158819e-03  2.14310245107e-04 -4.09001787165e-03  1.38577469989e-03  3.01368355303e-03 -7.67573867522e-03  3.12140861673e-03  3.63649018681e-03 -7.17079353458e-03  4.50944626091e-03  1.80043300089e-03  3.22418518381e-03 -2.55692285039e-03 -9.98410915939e-04 -1.84072203268e-03 -2.69164627957e-03  1.70143484236e-04
-4.39397852613e-03 -2.19790911285e-03 -3.93387603692e-04 -4.16537972945e-03  1.03041273062e-03  5.18212632877e-04  5.26389893204e-03  5.87789816477e-03 -3.72935383980e-02  1.06051587718e-01 -2.05229241686e-03  6.03014812151e-03 -8.30494763981e-03 -7.71012358263e-04 -6.32891960830e-03 -2.22015217470e-03 -5.22059573136e-04  8.23611455964e-04  1.37790362178e-03  1.06946081360e-03 -3.00524307476e-03  2.07596820972e-03  1.33098612429e-03  2.31229103241e-03 -3.86698257221e-03 -2.16914303005e-04 -1.17409670311e-03  6.13049520270e-04 -9.10424230909e-04 -2.57494931318e-03  3.58967269860e-03 -1.04721773781e-03 -4.91507482770e-03  2.70386815241e-03  4.79380234804e-03 -1.16757238672e-03 -7.42848076563e-03  9.15273771364e-04  1.21495951412e-03  5.66337669114e-05 -5.46610358442e-03 -1.60438436176e-03  2.87669615238e-03 -7.59870536127e-04  6.36797139890e-04 -5.99719151383e-03 -7.38297404273e-03 -5.19831873055e-03  9.42279801825e-04 -1.59318319645e-03 -5.60179113010e-04 -1.79404700778e-03  9.53792465824e-04 -9.68955658967e-04 -8.58492936520e-04 -1.04786748990e-03  5.84471951654e-03 -3.85332674228e-03 -6.80467778769e-06 -1.59704024983e-03  3.69706854229e-03  1.52866777318e-04 -2.14458382393e-04 -2.04340358673e-03  1.73471117071e-03 -1.67586055687e-03  4.46774322447e-03 -1.49670821142e-03 -1.97841106892e-03 -1.58644307743e-03  6.39306894493e-03  4.83861863585e-05  1.76817792810e-03  2.90577156380e-03 -4.63167054259e-03 -3.51240714474e-03  3.06152158172e-03 -1.65943620685e-03 -5.95912608996e-04 -9.18627453794e-05  3.21839154638e-04 -1.53886404880e-03  6.15799476626e-03 -5.46032586426e-04  3.09279724152e-03  4.93353413252e-03  3.03224265750e-03  4.41302186521e-03  6.68206811831e-05  1.81254978482e-03 -2.76710822761e-03  2.01243162852e-03 -1.73081361334e-03  3.67342533889e-03  1.62495985469e-03 -1.59467661783e-03  1.03382722732e-03  6.22632124252e-04  2.06114319970e-03  6.93345348139e-05  1.60815948399e-03 -1.10786256918e-03 -1.62841144936e-04 -4.23797776749e-03 -1.93107299018e-03 -1.84244331357e-03 -1.93890322444e-03 -5.11101375486e-04  1.81554936258e-03 -2.23014696503e-03 -6.18448579516e-03 -5.86288579825e-04  6.98960298792e-04  8.00499323297e-04  3.28840641804e-04  3.62253643861e-04 -6.55388829058e-03 -2.69651315551e-04  1.99665281271e-05  3.57354051760e-03  2.45401077437e-03 -2.06835694930e-04  5.10358868083e-03  1.26586891162e-03 -1.42933043699e-03  2.45249611796e-03 -1.36860865400e-03  1.70613353190e-03 -7.85066557292e-04 -1.56274452765e-03  6.42972416085e-03 -2.82501254900e-03 -1.49319910847e-04  6.76615442216e-04  1.62279021606e-03  8.84729637667e-04 -4.40775749527e-03 -3.60113979208e-03 -3.76685090392e-03 -2.42635988875e-03 -4.37993648769e-03 -3.00400984940e-03  1.50710834225e-04 -1.74785318739e-03  3.45794474012e-04  6.69706777260e-04 -3.78953647489e-04  2.27856970494e-03 -3.31524584678e-04 -9.08050359724e-03 -8.86109753122e-04  3.53861731488e-03  2.70418711108e-03 -3.20896498448e-04  6.29087611678e-03 -3.02821559911e-03 -2.53752277124e-03  3.05250977681e-03  1.97431255473e-03  2.86688729173e-03  4.35046070496e-03  6.99673667540e-03 -2.17009313557e-03  1.21421567453e-03  4.57620906393e-03 -1.23613939120e-03 -2.38238565168e-03 -4.94937295096e-03  4.68085228115e-03 -2.42708012704e-03  4.56079064109e-03  5.16500155558e-03  6.92824790376e-04  3.93078614046e-03  4.57023225906e-03  7.59237483427e-05 -3.69207762278e-04  9.10061649282e-04  2.13552494578e-03 -4.32613111887e-04  7.24012997020e-04  4.15215348550e-03  1.27542425660e-03 -1.03504130839e-03 -1.00138996052e-05  6.41228869142e-03 -1.40584949566e-03  8.37161603228e-04  4.71121228615e-04  7.78021749935e-03 -3.99386262684e-03 -1.77719243898e-03  2.00706383343e-05  1.50101838680e-03  4.26873665942e-03 -7.07107528517e-03  1.70386417614e-03 -1.11061622672e-04  2.50956777110e-04 -1.93878388427e-04 -1.37214980677e-03  2.95338296188e-03 -1.73686302818e-03 -4.95781949292e-03 -1.83325574890e-03 -1.95210928134e-04 -3.76140111201e-03  3.64751905478e-03  3.57287805766e-03  1.02875247825e-03  1.84348165134e-03 -2.97760434248e-03  8.11352858519e-04 -1.97130893964e-04 -4.72413133908e-03 -2.56880048899e-03  2.99387299607e-03 -5.40859514889e-03  4.85150207879e-03  1.63118963069e-03  3.84416420446e-03  1.80623165334e-04  2.43676273995e-03 -1.35287265732e-03 -2.18171249932e-03  1.33883400337e-04  8.25099672015e-03  4.71838440035e-03 -2.65128520003e-03  1.09575252420e-03 -4.19448106881e-03  1.31022902443e-03 -3.83092111963e-03  7.44555877984e-03 -4.58302577477e-05  4.21940744122e-03 -4.08276688145e-03 -4.16247004897e-04  3.72791490024e-03 -3.92700946654e-03  4.96808664713e-03 -1.07882182724e-02  4.90037901034e-03 -4.37813447125e-03  1.34937702946e-03  6.26179399605e-04 -4.98281615355e-03 -4.77591328316e-03 -8.84628344640e-04 -1.02637739972e-03 -1.78725136360e-03  1.73517615005e-03 -5.49126124877e-03 -4.08115221727e-03  4.19971282658e-03 -1.96237471913e-03 -7.97570225787e-04  1.68508661399e-03  4.85678361299e-03  4.71308071660e-03 -1.09961604133e-02  4.52865272329e-03 -4.52614332875e-03 -8.15018561165e-05  6.84244397702e-03  6.57381329875e-04  2.40727375939e-03  2.74017479000e-03 -8.14139613070e-04  1.87857151508e-03 -1.63115018075e-03  3.92228227637e-03  4.26810404390e-03 -4.62763014204e-03 -2.32021094719e-03  8.83090767592e-04  1.14699858316e-03 -2.88878826067e-03  8.82789539181e-03  5.81293620991e-04  1.98021547363e-03  2.69513869057e-03 -1.07388314513e-02  5.28826620823e-03  9.20633528392e-04 -3.18557035683e-03  1.58889203691e-04 -1.80424536961e-03 -1.46728440492e-03  3.64070633708e-03 -3.59613113294e-03  3.32700816933e-03  1.51785557058e-03  2.13139521460e-03  3.21988891481e-04  1.46660084332e-03 -1.83925481502e-03 -4.86635226053e-03 -2.23595234549e-03  5.58993765767e-03  2.72400547181e-03 -2.23929816944e-03  8.69745358549e-03 -2.72801458730e-03  2.43583642600e-03  5.23215029394e-03  4.28935162941e-03  4.47494713574e-05  7.79289074624e-03  4.36428809414e-04 -2.67466492358e-03 -4.57339287773e-04 -2.38534248675e-04  3.65556179684e-03 -1.94151014075e-03  3.30835370462e-03  1.67210474699e-04 -4.13211756658e-03 -3.15366250181e-03  2.27362433394e-03 -6.01274899574e-05 -4.54079132244e-03 -2.23965637062e-04  3.88149376471e-04  8.11932891434e-04 -3.11440236927e-03  2.18894374071e-03 -3.35414136090e-03  3.93161477331e-03 -3.57823864402e-03  3.79888142587e-03 -2.61545752731e-03 -1.09853315674e-03  1.40850473143e-03  2.78157532749e-03 -3.59955480157e-03 -3.37773859564e-03  2.16513392047e-03  2.03634811051e-03 -1.01738192037e-03 -4.78301354042e-03  7.10415225892e-04  1.01710193916e-03 -2.97865574916e-03 -8.01827492912e-04 -4.52213487762e-03 -3.52057416950e-03  1.38732160609e-03  6.22945994782e-04  4.55578447270e-03  3.78660431137e-04 -3.16543496016e-03  1.49717228868e-03 -5.55969550945e-03  3.67608361772e-03  1.42914995739e-03 -2.98113058043e-03 -4.35158103730e-03 -6.30500023083e-03  1.27267635329e-03  7.05305291726e-04  5.71368305655e-03  4.39294000075e-03  4.69202236137e-03  1.27469378063e-03  1.58292295013e-03  3.80163535597e-03 -2.07910791687e-03 -3.85410279206e-03 -2.90816251302e-03  2.38488865275e-03  2.68670282041e-05  1.48286779225e-03  7.30979099573e-04  4.23716266760e-03  5.11902667537e-03 -8.07502016940e-04 -3.59570368161e-04  2.44890458048e-03  6.98672913535e-04  3.88979826613e-03 -2.47172350505e-03 -4.62579266688e-03  2.23673113088e-03 -4.17726376821e-03  2.33992827952e-03 -2.65843742351e-03  9.41210889940e-03  6.07284114364e-03 -1.96957093874e-03  4.98356791352e-03  1.18475982969e-03  1.27018941035e-05 -4.32157785939e-04 -7.69428048971e-04 -1.27711259085e-03  3.78260171551e-03 -5.84945224457e-04  2.04489661114e-03 -6.48870459447e-03 -5.83303923032e-03 -9.00300454575e-04 -8.85936938265e-03  2.51326375322e-03 -1.70878917944e-03  3.19704320815e-03 -1.17480564579e-03  1.65961517515e-03 -1.64580147519e-03 -9.25237892619e-04 -2.25965861247e-03  6.71667312293e-04  1.20144965418e-03 -4.04881554290e-03 -1.67053246331e-03 -1.63044739944e-03 -2.71676284753e-03 -2.38101685708e-03 -8.04814663952e-04  4.21469828518e-03  1.76346591810e-03 -4.86973813911e-03  1.18175640058e-03 -2.20473657223e-03 -4.92622937796e-05 -2.12782177742e-03 -2.60100651728e-03 -6.59066383455e-03  2.08502669362e-03 -4.88138395074e-03  4.27752007604e-03  3.09238663495e-03  3.10658177854e-03 -2.68801728642e-04  3.08814531270e-03  4.23559816170e-04  3.01843175917e-03  2.73200260097e-03 -3.30116431750e-03  5.20774482605e-04 -7.63729612369e-04  1.20562165464e-03  4.29525840308e-03 -4.98266161176e-04  5.32242552150e-03 -2.47522872836e-04 -1.37554571789e-03  3.00255164697e-03 -6.92572925462e-03  7.18965278945e-03 -5.79707168720e-03  5.59030896454e-03  1.92281851081e-03  1.53770799220e-03  1.58254911839e-03  2.09575530919e-03 -2.96947242268e-03 -1.44456523251e-04 -2.15439545627e-03 -1.17823989423e-03 -1.63781896080e-03  1.17743268146e-03 -4.03840081876e-03  5.52172804818e-04  3.01570966076e-04  2.30797046794e-04  2.72514364676e-03  2.58477904258e-03 -1.70905699807e-03 -3.46407884840e-03 -2.10925006349e-03 -1.67912297699e-03 -5.75600320412e-03  1.02549579380e-03  5.93642720846e-03 -1.51430824245e-03  1.83682496862e-03  2.72826032503e-03  2.52560220706e-03  4.78134688809e-03  2.06381873940e-03 -3.81713726141e-03 -4.77611491954e-03 -1.71847232444e-03 -4.96020164776e-04 -4.52777833799e-03 -6.93495890157e-03  1.18903164115e-03  9.40081315635e-05 -1.63752106876e-03 -6.28420550382e-04 -4.01081502344e-03 -8.37854297116e-04  2.41042949833e-03  1.87008619115e-03 -1.16062906254e-03  5.85321328111e-04  5.21617528206e-03  4.73112943857e-03  1.94717971560e-06  5.47962666564e-03 -1.01619133909e-03 -2.83812579802e-03  5.96251213275e-03 -3.15642688059e-04 -2.11248679402e-03 -2.97248625328e-03  3.62388511118e-03 -2.68106518539e-03  6.88498650695e-03  6.32015359212e-03 -2.36047589089e-03
-6.37798064412e-04 -2.79536255638e-04 -5.58681261220e-03  2.26999236935e-03  2.17047959844e-03 -8.39794392352e-04 -2.91818361012e-04 -3.51798854000e-05 -1.87852454031e-02 -2.05229241686e-03  9.51004498404e-02  2.19874226244e-02  1.13671462110e-02 -2.24412002829e-02 -2.13016912709e-03 -4.20944080440e-04  1.35528520449e-03  2.19971013033e-03 -2.64729891066e-04 -7.93934735287e-03 -1.00891944572e-03 -4.23751103620e-03  8.83400630462e-04 -3.17143142969e-03  3.16502250275e-03  7.31172814328e-05 -8.64850785663e-04  1.40409413555e-04  3.40127454538e-03  9.83545879018e-04  4.78326432527e-03 -1.53938241262e-03 -2.78694146317e-03  4.56596808415e-03 -2.55810239527e-04  1.56395146543e-03 -1.75282071790e-03  2.31512658372e-03 -5.30076471721e-03  3.08193839042e-03  1.43934337874e-03  1.24266783334e-03  3.61409340086e-03 -3.89807755779e-03 -4.03518178542e-03 -1.41670477687e-03 -1.80335499577e-04  3.68612147155e-04  3.03908644116e-03 -3.78055706052e-03  1.79072229671e-03 -1.40182303159e-03 -3.69924463944e-03 -4.86825526294e-03  4.18071522555e-03  4.35770389152e-03  9.05380501889e-04  4.36535914381e-03 -1.21131021959e-03  1.82164368649e-04  6.29732103203e-03  5.02877161408e-04  1.64921334713e-03  3.55968627393e-03  8.15694244664e-03  9.74545828855e-04 -2.39799054159e-03  4.02017587874e-03  7.05671378191e-04  3.01153615435e-03  6.85987065763e-03  4.79585085037e-03 -1.81508363559e-03  2.01002977510e-03 -2.32343407000e-03 -3.52832272403e-03 -9.57484548115e-04 -1.52080049737e-03  1.60678841527e-03 -4.78993989338e-04 -3.61922177021e-03  1.56477877852e-03 -4.57405238555e-03  1.77546077656e-03  1.75052983596e-03  3.62364817514e-03 -5.78168833409e-04  2.78356205183e-03 -1.87766063584e-04 -1.78182267053e-04 -2.87589116734e-03  6.63923386703e-03  1.45574126748e-03 -5.82448528221e-04  1.09128071855e-03 -3.18309077112e-04 -2.69044791282e-03  6.48046345140e-04  1.50733514206e-03 -1.97425490470e-03  1.97320405138e-03 -6.16101610931e-03  1.81530650813e-03  2.06831017677e-03 -1.81973380479e-03 -1.18439146280e-03  3.12877546548e-03  4.26436446187e-03 -6.50159885361e-05  2.42170400944e-03 -2.79562782308e-03  2.48307331897e-03 -1.50022006878e-03  3.37911490419e-03  2.67540537332e-03  3.01052119269e-04  1.69511760491e-03 -2.88590877195e-03 -1.21665522500e-03 -6.08616058949e-03 -1.53993329326e-04  2.81390750226e-03 -4.06221119408e-04  1.88821096256e-04  4.87497155524e-03 -1.49738683046e-03  2.70957148004e-03 -2.36427576710e-03  7.09069700642e-03 -1.24350395606e-03  1.86112772550e-03  1.36265811131e-03 -2.10388780881e-03 -1.06459605710e-02 -1.85708844282e-03 -1.18118776404e-03  2.24233981054e-03 -1.16068370090e-04  1.85128909751e-03  4.46031325342e-03  1.12524468783e-02  7.34379124403e-03  4.16837575754e-04  3.14111212585e-03  2.86083107979e-03  2.28116091834e-04  8.12685880762e-04  2.89118380323e-03 -8.34103027466e-04  3.21309749014e-03  6.92196422686e-05 -3.32465492132e-04  1.05016761156e-03  9.88203949535e-04  3.01289407403e-04 -3.18075191741e-03  1.18074787906e-03 -2.74157879990e-03 -7.14039238395e-03  4.10690537619e-04  2.86840951848e-03  1.19475490540e-02  4.78664850110e-03 -4.17974643306e-03  7.70571793871e-04 -1.75903741508e-03 -3.31770668924e-03  3.68078943847e-03 -3.07548488712e-03  7.92904908465e-04 -3.18395471125e-03 -2.77940743598e-03 -3.23167858371e-04 -2.66047436840e-03 -1.78934344138e-03  1.60490641262e-05  4.98896045988e-04  7.65648500669e-04  3.01646147846e-03  2.07804204707e-03 -2.51775334310e-03 -4.62089464267e-04 -7.41656914034e-04  4.15818642371e-04 -2.50254655946e-03 -4.34184900740e-03 -1.51978244084e-03 -4.60193411543e-04  3.87900447725e-04 -2.00748407545e-03 -1.87164432204e-03  1.47680360151e-04 -6.25631546829e-04 -4.17897357046e-05  5.96138076784e-04  7.29892647190e-03  3.19215503955e-03 -2.01152496916e-03 -2.44799907347e-03  2.57520350245e-04  3.54125214788e-03 -1.31039845665e-04 -4.29176530252e-03  1.07925074544e-03  1.26499062914e-03  1.54841030515e-03  2.64091343321e-03 -3.35669205133e-03 -3.00965979958e-03 -1.59697356907e-03  1.37051111467e-04  1.58011621714e-03 -1.30317464223e-03  5.49450512513e-03 -2.74549643170e-03  2.09413026909e-03 -1.54064142866e-03 -2.83884189810e-03  2.74994309767e-03 -4.16398937049e-03  2.97755852350e-03  3.00970227558e-03 -3.49130853056e-03 -8.65601526393e-04 -5.53168530071e-03  2.82882410287e-03  1.24985554937e-03 -2.99557542925e-04 -3.12310244875e-03 -2.53790724844e-03  1.11925433329e-03  1.85343280323e-03  1.62765686905e-03 -9.19333238934e-04  2.77202418311e-05 -2.86246341023e-04  2.35107113847e-04 -1.36718189093e-03 -5.54976938558e-03  2.74493494547e-03  5.46120088004e-03  2.30067527371e-03 -6.56940375644e-03 -1.73687610988e-03  2.91791631668e-03 -2.37095959345e-03 -7.41071080295e-04 -4.69410031462e-04  1.02281109102e-04 -2.14596137519e-03 -2.71185467307e-03 -2.80412000597e-03  1.41763210323e-03 -5.83702923615e-04 -1.66151765423e-03 -2.61814127714e-03 -2.40821852057e-03 -5.36276058248e-04  4.86572797280e-03 -2.90849655388e-03 -3.98918502434e-03  5.64846966036e-03 -2.36541173837e-05  2.44812683874e-03 -3.79611445879e-03 -6.87943991229e-05  1.04993724520e-03  2.07788533808e-03 -2.61585216097e-03  3.79011591504e-03  2.44093987014e-03 -5.17525980983e-03  5.12210086198e-03  2.20866887001e-03  2.85850507676e-03  1.97773953309e-03 -6.80052550491e-04 -1.57417170854e-03  4.98632392992e-04  1.51300147471e-03 -2.29486131497e-03 -4.23011407305e-03  2.05523583901e-03  4.80074071352e-04  3.34607397139e-03 -4.89308463366e-03  3.05866708900e-03 -3.59897487523e-03  4.77310479813e-03 -3.92897582712e-03  1.83331517686e-03  1.30787272397e-03  4.22330256736e-03 -8.87714202156e-04 -2.33118807231e-04  5.40074620991e-03 -6.03639908942e-04 -5.92869323050e-03 -2.63809779373e-03  2.51362294855e-03  1.18711451034e-04 -7.37302013741e-04  1.49335667330e-03  2.18786246901e-03  3.27893337425e-03 -1.06611095732e-03  4.20149166283e-03  2.78137094666e-03 -9.92138937162e-04  1.72621749494e-03  1.58639069389e-03 -2.08754237354e-04 -1.02717462489e-05 -4.82303903460e-03 -3.68279427078e-03 -1.59980542468e-03 -4.19351526337e-03 -2.85556592883e-03 -1.55230665193e-03  7.85752590975e-03  2.27268962227e-03 -5.05458192415e-03 -5.15908103452e-03 -6.61120951626e-03  4.45815721679e-04 -4.67791072241e-03  1.67677443038e-03 -1.96032170237e-03 -2.92660560489e-03 -2.07997945211e-03  4.38418858528e-03 -3.86181080840e-04  2.58760842186e-03 -4.01118120666e-03  4.81060826263e-04 -1.34975464764e-03  3.43578056545e-03  4.54759314449e-03  7.49402712108e-03 -3.09601221664e-03 -1.95303412338e-03 -4.40993000958e-03 -5.30027261852e-03 -3.23605288190e-03  2.01374842809e-03  1.20777208697e-03 -9.77792490922e-04  3.61652684475e-04 -1.06053488730e-03 -3.20978834322e-03  1.28022756401e-03 -2.24447247176e-03 -1.87097025631e-03 -2.21404663141e-03  2.70414924663e-03 -2.30730686544e-03 -7.98565281274e-04  9.15436136093e-04 -1.02834092957e-03  6.76496694924e-03 -2.88470102779e-03 -7.87998021414e-04 -3.25340371233e-04 -3.01536165000e-03 -2.60496104333e-03 -3.81356284595e-03 -1.03460237842e-03  1.86549572953e-03 -1.25950217522e-03 -9.76759283391e-04  6.04899503989e-04  4.20794697551e-03 -3.38578661273e-03 -1.24555519977e-03  1.42473126898e-03  5.76964613372e-04  1.01342510436e-03  3.50920740449e-03  2.30489082919e-03  1.99996978072e-03 -2.44869990231e-03  8.87568418767e-04 -2.91387410824e-03 -1.42429753392e-03  2.05298340268e-04 -6.28727041274e-03  1.75421619304e-03 -7.03223624881e-03 -8.89174227734e-03  2.67935868322e-03  1.08437515741e-03  1.81410205249e-03 -1.20197931244e-03  1.45735312078e-03 -7.11738495178e-03  1.27496498654e-03  1.55330663508e-03 -5.23420661089e-03 -6.70365692124e-04 -1.07433777746e-03 -2.51586738344e-04 -5.05609431654e-04  1.17685568894e-04  4.80000481238e-04 -2.41001403864e-03 -5.20588946868e-03 -6.38764000154e-03  4.76809307096e-03 -3.94432372073e-03 -3.25625556035e-03  1.84810848341e-03 -8.70156308824e-03 -4.32327247052e-03  3.29203930731e-03  1.82334486013e-04 -1.32202501944e-03 -8.72800250358e-05  6.85008338239e-04  7.31218893521e-04 -2.29972881707e-03 -6.56332985655e-04  2.98170996495e-03 -5.47635096401e-04 -3.35635839153e-03  4.12063832532e-03 -5.48861148613e-04 -5.91316876777e-04 -1.27205821341e-03  9.89518051374e-04  6.87884696846e-03  2.65795339524e-03  5.45213738330e-04 -1.68598149658e-03 -1.53776408960e-03  6.01327741455e-03 -1.29481202720e-03 -2.04388791770e-03  1.01611420460e-03  1.03152820635e-03  7.86990974287e-04 -2.63618584577e-03  1.40300558332e-03 -2.42379710256e-03 -2.48345849069e-03  3.77910730323e-04  2.09502845605e-03  1.02415685819e-04  7.79328609856e-04  4.03617469987e-03 -1.27644119984e-03 -3.08664824515e-03  9.11403280627e-05  1.28641459778e-03 -8.29244189184e-04  2.19895713335e-03  5.24901550685e-03 -2.25414962376e-03 -8.41273290059e-04 -5.68641524113e-03 -6.44739053929e-03 -4.73296675903e-04 -2.78950162601e-03 -2.35623529827e-03  2.49750279082e-03 -8.08848632415e-04  1.69223867278e-03 -8.05378259412e-04  2.72831229065e-03  1.03672030804e-03 -5.14962766996e-04 -3.76189505558e-03  1.77023317217e-03 -1.15473009651e-03  1.13953917329e-03  2.43935513774e-03  1.84846369801e-04 -2.54290967589e-03 -2.75711670201e-05  4.37904744362e-03  4.57051023470e-03  1.20482759866e-03  4.53265600580e-03  3.60016979815e-03 -3.87166675791e-03  2.37643278315e-03  2.67105110779e-03  1.44957563010e-03 -7.01253825495e-03  3.83485442104e-04 -2.44772908494e-04  1.77418671150e-03  3.30797587422e-03 -1.57458906851e-03 -4.16894737689e-03 -3.13868916263e-03 -3.69065077561e-03 -1.70487762921e-03 -6.61499009674e-04 -3.35446327108e-03 -3.17773573008e-03 -1.87682048735e-03 -3.44655027396e-03 -2.71637565695e-03  7.79720072286e-04  2.12677407401e-03  1.76847224304e-04  3.60674651038e-03 -2.74586967948e-03 -1.64762512166e-03  8.03467627804e-04  1.84533902425e-05  2.27409345446e-03
 2.86496762027e-03 -2.12998678809e-03 -7.12042173843e-03 -1.68894592603e-03  5.09562879731e-03  3.62736030328e-03  5.44844135283e-03 -1.03042327396e-02 -1.39878990973e-02  6.03014812151e-03  2.19874226244e-02  1.35021419163e-01 -4.33539000945e-03  1.48948710098e-02  2.15491521541e-03 -4.35145539787e-03 -3.62107305907e-03  5.68459298258e-03  1.70861679098e-03 -5.95717104037e-03 -1.22739193183e-03 -8.76033797365e-03  3.25455137138e-04 -2.73714460988e-03  1.75321320058e-03 -1.57446556714e-03  8.16465561182e-04 -2.61239550220e-04  7.60752645741e-03  4.68581587468e-03  8.29200499340e-03 -4.46927322309e-03 -4.34295921100e-03  3.04906065620e-03  2.80790616855e-03 -2.91019641478e-03 -5.75159509402e-03  4.36701155228e-03 -9.34724879694e-03  4.87883002126e-03 -2.44005454742e-03  2.79864284966e-03 -5.22013686013e-03 -5.89321367719e-03 -6.14664695206e-03 -9.29722399663e-05 -5.78210673024e-03  8.95810167803e-04 -5.99835222082e-03  5.72736533669e-04  3.74759537360e-04 -4.89506839885e-03 -1.16713642182e-03 -5.08254736724e-03 -5.13795202214e-04  4.50568083818e-03 -1.61063299199e-03 -4.57884260724e-04  1.40006362773e-03 -1.94946295014e-03  1.09530895518e-03  1.96765684166e-03 -5.33679526707e-04  3.71410742335e-03  6.20717516183e-03 -7.47359083256e-03 -3.31937795715e-03  5.68020596487e-03 -4.13234613562e-03  3.51992334723e-03  7.21696942675e-03  6.52205921847e-03  1.56715506375e-03  6.81622910760e-03 -3.48814540390e-03  1.13185820449e-04  2.42707631146e-04 -6.48945339954e-03 -2.61154133760e-04 -1.87277915009e-03 -1.67079415896e-03 -3.79147605157e-04 -5.00791859904e-03  4.07628609423e-03 -3.43710989037e-03  7.14550335695e-03  1.68810259212e-03  6.22759642215e-03  3.29114728175e-03 -1.27922544605e-03 -1.00311663220e-03  2.81717375321e-03  6.40210013339e-03 -5.15774863913e-03  1.02693211872e-03  2.68744666619e-03  2.71169714169e-03  1.04615998751e-03 -1.41049560717e-04 -1.11694236044e-03  1.44502929196e-03 -2.43972826705e-03 -4.17694365288e-04  2.65965471240e-03 -2.05553616126e-03 -1.04371245965e-03  1.76574569064e-03  7.04924326976e-03 -1.72879560386e-03  7.12766118044e-03 -1.20463202230e-03 -1.58139970607e-03 -6.62065033807e-03 -2.27088416233e-03 -4.62006713842e-03 -2.07945999296e-03  1.12053150671e-02 -2.87823794561e-04 -9.16866374031e-04 -2.50733082982e-04  5.26395896564e-03  8.22902662538e-04  2.84056463108e-03  3.57804713395e-03 -5.27603923486e-03 -6.37185915984e-03  6.43141028228e-04 -2.97475419221e-03  4.69175765901e-03 -1.19077117167e-03 -2.44580091297e-03  8.04717714168e-04 -4.95567064854e-03 -8.11184406272e-03 -2.62680712890e-04  1.33664500389e-03 -4.15971929449e-03  5.30114094931e-03 -2.23890779388e-03  2.51166366786e-03 -5.01103211452e-04 -1.20022721719e-03  4.89345487498e-05  3.79705185974e-03  8.51813632160e-03  1.38893814274e-03  5.03791743718e-03  9.56269875068e-03 -1.69347710628e-04  1.09538795942e-03  4.94834346487e-03  2.53554328448e-03 -5.25097751124e-03 -1.53912881123e-03 -9.84578429486e-04 -2.52803773910e-04  8.82563882150e-04 -2.13932013653e-03 -7.91441781954e-03 -2.36776150757e-03  5.69987163991e-04  1.43800928979e-02  4.62353539001e-03  2.10040861964e-03 -1.04231116439e-03 -1.44959447284e-03  1.45912346052e-03  3.37507822319e-03  3.63515316093e-03 -3.44866740313e-03  9.79359566344e-04  2.66665347650e-03  2.33913045838e-03 -1.42907032404e-02  4.05772574677e-04 -4.15631020347e-04  2.79413518354e-03 -2.96537442607e-03  1.63278231747e-03  3.85415340680e-03  6.81223551931e-04 -1.22996491693e-03  1.90117537441e-03  1.07581434734e-03 -5.25633709642e-04 -1.86348087732e-03 -2.32038116250e-03  3.09947781725e-04  8.41845047979e-04  1.06505782882e-03 -3.97709048285e-03 -1.57124587274e-03  4.38440660155e-05 -4.68118817154e-04  7.61885026888e-04  1.75993357289e-03  5.21190951633e-04  1.27503055323e-03 -1.99692234843e-03  1.08139254283e-03  1.87657014777e-03 -3.33307682224e-03 -6.91851093390e-03  6.82162274292e-03  2.21897560309e-03  3.03446269399e-03  5.15967344970e-03  1.42329000986e-03 -1.02300191823e-03  1.06393189990e-03  1.17204163590e-03 -2.00539820384e-05 -9.24700755491e-04  2.16638711656e-03 -8.10537439884e-04  4.25375218176e-03  3.63755674163e-04 -1.83174098778e-03 -3.28577603281e-03  1.04431792662e-03  1.39472370690e-03  1.25654873227e-03  1.89487017732e-03 -3.23462231570e-03 -2.06446771222e-03 -1.55628303723e-03  1.84200662788e-04  7.67854973260e-04  8.14386383653e-04  3.18839850070e-03 -1.91878909432e-03 -2.74180906771e-06 -1.50071087893e-03 -1.48703877190e-03 -4.53976407799e-03 -8.86503489905e-04 -9.34885105808e-04  2.67105196384e-03 -7.29621353762e-03  1.84504452518e-03  7.08670511752e-03  4.28848812572e-03 -7.92915005294e-03  1.41731790162e-03  7.04706542266e-03 -4.90251284332e-03 -2.84179920004e-03 -6.13826244918e-04  6.77607227454e-03 -5.01246803664e-03 -3.22299556378e-03 -3.01334333719e-03 -2.39350478311e-03 -1.73351977682e-03  5.99677388572e-03 -5.92970921695e-03  8.44128966171e-04  9.06628450450e-04 -1.16663110721e-03  7.84999717493e-03 -8.55480334071e-03  7.19031635503e-03 -3.77226617955e-03  3.73976434598e-03 -2.36217025453e-03  1.91043901287e-03  1.23770014856e-03  4.01390977518e-03  1.78696354351e-03  7.45846987952e-04  3.50993426496e-03  2.52546699766e-03  7.50103904587e-04  1.18540813278e-04  4.36365598821e-03 -1.04672704134e-03  3.19056976860e-03 -8.47672187475e-03  9.80248722434e-03  3.28191271742e-03 -1.44408747631e-03 -3.35512499007e-03 -5.05197192998e-03  5.68199730475e-03  1.32634643442e-03  2.13314884681e-03  8.61271252132e-03 -1.87417542323e-03  5.49233969949e-04 -4.12459673262e-04  4.78249620025e-04  6.24684871742e-04 -2.22116220300e-03  3.67767319365e-04  1.21271254785e-03  1.73337867040e-03 -2.28310678949e-03  7.50402826082e-04 -7.33250382015e-04 -5.85787931080e-03 -4.20864242415e-03 -6.55152343995e-04 -3.41279925297e-03  3.89413647059e-03  5.98528584845e-03  4.91983468400e-03  2.18585443907e-03  8.80185320442e-04  4.91052012507e-03 -4.93947232728e-03  2.69439572887e-03  2.00021983553e-03 -1.39782239828e-03 -1.17583242445e-03 -9.35133396454e-03 -2.96050589732e-03 -1.08145491002e-02 -1.26359848737e-02 -2.81770387422e-03  3.39174986550e-03  1.65231020562e-03 -6.68965580871e-03  9.82384130822e-04 -7.26622506230e-03  5.87928389415e-03 -1.23614043814e-02 -1.35661652318e-03 -9.30124421832e-04 -1.97084737838e-03 -4.01624919219e-03 -3.07661449767e-03  1.26764953781e-03 -1.86339814080e-03 -2.52286760388e-03 -9.84346385710e-04  4.78571845456e-03 -1.90586320336e-03  4.94445753259e-03  8.93602244878e-03  6.50904011846e-04  3.87726677310e-03  1.18847734552e-03 -3.14050662257e-03 -8.28005802654e-03 -5.55947406989e-05 -1.71897165634e-03 -9.43879008553e-05 -1.27389737541e-03  1.72360525133e-03 -8.21516511056e-04  6.12323482775e-04  4.81184959515e-04 -2.20227587149e-03 -2.49842698489e-03 -8.82062288957e-04 -2.14816238549e-03 -1.97559128631e-03  5.65998871216e-04  1.55967459068e-03 -4.69413115962e-03 -8.81617070255e-04 -2.34688979863e-03  4.16584180210e-03 -6.70619387666e-03  3.40348379319e-03 -3.42670623191e-03 -4.93571327522e-03 -2.03445782456e-03 -2.92708148116e-03  5.18893583992e-04 -2.71129410847e-03  2.87105654909e-03  8.62813102935e-04  2.03124759387e-03  2.70989318282e-04  9.44041153369e-04  1.63325970826e-04 -1.03510532652e-03  5.55112629955e-03  3.05397975905e-03 -3.63368996666e-03 -2.52626361677e-03 -3.13393456004e-04  1.83359590451e-03 -2.30324611938e-03  3.21159715115e-03  3.73607977775e-03 -7.06647218370e-03 -2.46439372556e-03  1.18259229938e-03 -7.26064312669e-03 -4.09563940746e-03 -6.43538662316e-03  5.55002525445e-05  3.55391957724e-03  8.25792410158e-03  3.82932218116e-03 -3.34376517497e-03  4.24257303501e-03 -8.43308338393e-03 -5.14171572356e-03 -3.87521045846e-04  4.17191616790e-03  8.99384708226e-04 -7.71856779955e-06  3.98280276442e-04 -3.24625300698e-03  3.47814583981e-03 -1.40826701484e-03 -1.22262668762e-04  6.41913627621e-04 -3.07461442047e-03 -8.22048672552e-04  4.32694189910e-03 -9.31259656891e-04 -1.33840860318e-03 -2.69931426735e-03 -3.97708919747e-03 -6.89491546280e-04  2.47159979837e-03  2.50355584364e-03  1.89147085197e-03  3.85194334141e-04 -2.05543303250e-03  3.93321786213e-05 -4.71043898463e-03 -2.68597691798e-03 -3.25422978170e-03  1.69863371917e-03 -8.44515698313e-04  2.57081256983e-03  1.96898941613e-03 -1.23714583639e-03 -1.53291402115e-03  3.32835794677e-03 -2.54696479371e-03 -2.05375411692e-03  8.17567711698e-04  3.61259808365e-03 -3.65104170121e-04 -1.16263147314e-03  4.06404204518e-03  3.69613998636e-03 -9.75041775247e-04 -3.79878475070e-03  1.15071790859e-02 -3.93672326474e-03  2.98870105479e-03  2.74152140296e-03  1.82402991493e-03 -2.96108094374e-03  4.75120990309e-03  2.66342296129e-03 -2.25428759911e-03 -5.68149578493e-04  1.72286849339e-03 -5.99784713713e-04 -3.79422772656e-03 -7.22018310394e-03 -5.34163623759e-03 -2.91655160542e-03 -3.47785426794e-03  7.22647277250e-04  4.51700576299e-04  3.39532216382e-03  2.21567677167e-03  1.68816351298e-03  1.42543300326e-03  5.96282899989e-04  9.31584428573e-04  3.24263584200e-03  6.96176764852e-03 -8.24810777785e-03 -5.53372386934e-03  2.16887819796e-03  1.63689622460e-03 -7.57302634316e-03  6.63974034686e-03  6.85172355785e-03  2.90867155933e-03 -4.62597365481e-04 -2.23245197309e-03 -6.57847900145e-03 -8.23316464876e-03  4.17271587732e-03  8.19161660904e-03 -3.37011775950e-03 -5.45614903368e-03 -2.78496975950e-03 -2.18030920342e-03  2.88648767724e-04  9.43980802104e-03 -7.78847514433e-03 -6.30490129152e-03 -4.17619516339e-03 -7.62122671201e-03 -5.72271022514e-03 -2.45487839510e-03 -5.51075672258e-03 -3.01889876337e-03 -5.65544974122e-03  1.62735508629e-03 -2.10604036750e-03  9.74597689844e-04 -8.36720044741e-04 -2.53534346052e-03 -2.98050938725e-03 -2.36289313585e-03  5.39464536244e-05  2.74608927347e-03  1.07039927393e-03  2.92271785816e-03
 6.29953626076e-03  4.78189430849e-03 -3.39945442054e-03 -5.12149223295e-03 -6.11541514543e-03  6.09814248305e-04  3.38752382034e-04 -8.24827011643e-04  6.16694826583e-04 -8.30494763981e-03  1.13671462110e-02 -4.33539000945e-03  9.81266548667e-02 -1.49663913137e-02  1.80682755252e-02 -8.49620366087e-03  3.37042009336e-03  1.41568275400e-03  1.28076052287e-03 -3.20860028413e-03 -2.04242277205e-03 -1.26646737822e-03  7.96632759143e-04  2.55958679127e-04  2.39188725509e-03  9.68401399960e-04 -4.54817208458e-03 -6.38700391643e-03  1.86360650379e-04  2.72796131625e-04 -1.23951229934e-03 -8.08850685566e-04 -3.55166009793e-03 -2.37583583776e-03 -4.90030896686e-03  7.91747504241e-05  1.82248314744e-03 -1.68926916264e-03 -1.23170667474e-03  3.37092432194e-05  7.18579189903e-04  3.39809968791e-04  8.00410666433e-03 -8.32863250767e-04  3.36755632571e-03 -4.33494566134e-04 -1.38771914192e-03 -2.01512053815e-03  7.85929406819e-05 -2.53473191244e-04  4.38324807255e-03  4.94047006334e-04 -5.48973190996e-03 -3.06583334492e-03  1.87516140941e-03  6.06853588239e-04  2.95743042577e-03  6.94175104622e-03 -1.78285163606e-03 -4.16440555391e-03 -3.70873813111e-04 -2.45702474734e-03  6.77664919361e-03  4.80546592949e-03  3.98769412930e-03  1.46525508794e-03 -2.46274722523e-03  2.67200816631e-03  2.34905875750e-03  1.46320137764e-03 -3.19156399947e-03 -5.93243790282e-03 -2.52904002698e-03 -3.45168631184e-03 -3.38138083660e-04 -1.47924014639e-03 -1.87983171803e-03  3.34693471884e-03 -1.97823074270e-03 -6.64095564292e-04  1.08056294795e-03 -1.97982651993e-03  4.04914684152e-03  4.86229710216e-03  1.79125198208e-03  3.24011003828e-03 -2.55304240517e-03  5.41437675117e-04  2.37112562752e-03  1.42419085369e-03 -7.71084612422e-04  7.88475385884e-04 -2.68662481984e-03  3.07116231702e-03 -1.40668009795e-03  1.21980613319e-03 -1.16851882160e-03  1.11930915068e-03 -7.25995701779e-04 -2.15620164979e-03 -9.11559952411e-04 -3.24144229636e-04  1.17839285810e-03 -6.00159666429e-04  6.80549047956e-04  1.04293793209e-03  1.38911594476e-03 -3.72801907383e-04  3.27284796008e-03 -2.09881592383e-03 -3.98047760930e-03  4.21204573623e-03 -2.25229623239e-03  3.72525870776e-03  3.07132578267e-03 -6.10922893624e-04  3.38687345882e-03  9.71195154001e-04  4.67756309766e-03  1.32216598844e-03 -7.31933447662e-06  1.72411103829e-03 -2.39533015797e-03  3.41067838909e-04  1.95073777411e-03 -1.21896208065e-03  2.62567015771e-03  7.74827221662e-03  2.11621741264e-03 -4.68203612061e-03  3.31036895737e-03 -2.37556619378e-04  8.30279298653e-03 -3.59773478746e-03 -2.49793988772e-03  5.38522183889e-04 -3.31765685076e-03 -4.73343327023e-03 -3.02647070994e-03  2.61287268360e-03  1.23021227188e-02 -1.49640288671e-03 -2.80852600651e-03  7.13205779848e-04 -7.79269891082e-05  2.40290478227e-03 -8.33412716961e-04  2.22530284029e-03 -7.44020150590e-04  3.59421939276e-03  9.69915123982e-05  3.43940289471e-04 -2.16797056288e-03  1.34060969916e-03  1.91074967944e-04 -1.39855861718e-03  3.34471210849e-04 -1.79103784344e-03 -2.27104007095e-03 -2.43252211143e-03  4.04640336604e-04  1.10601064871e-02  3.18478951560e-03  1.18285116148e-03 -3.55768550293e-04 -6.41512522201e-04 -3.72034835263e-04  2.39896098448e-03 -4.00407350938e-04 -1.96908127694e-03  2.17742839154e-03  2.74190295507e-03  2.19530651013e-03 -1.31581596339e-03 -1.25461393236e-03 -5.35963816516e-04  1.54595469247e-04 -1.95985176556e-03 -1.21199968717e-03  1.45445450457e-04  3.22679484270e-03  6.71401525870e-04 -1.19690629355e-03  1.47262135969e-03 -2.75328490958e-03 -6.15887491661e-03 -5.98833316259e-03 -3.23978185891e-05 -2.22293655452e-04  1.94039017134e-03 -2.44857037194e-03 -1.95716330195e-03 -4.20196944815e-03 -1.49331729778e-03 -9.40468090392e-03  5.97628357861e-03  3.55773699818e-04  5.33792095012e-03 -5.02188366046e-03 -8.35820557840e-04  1.19526082386e-03 -3.06526933466e-03  1.76831117042e-03 -5.46348505243e-04  1.93010139319e-03  1.57783994203e-03 -1.62405841056e-03  3.81860982434e-03 -3.18168727155e-05  9.28865116578e-05 -2.06448489606e-04  3.99990177264e-03  2.34326732960e-04  4.76485491499e-03  1.44734838975e-03  1.91229527246e-03  2.35490803888e-04 -1.07673092281e-04 -1.14079526470e-04 -3.62902105094e-03 -4.35700732051e-03 -3.02575543414e-03 -1.75496849746e-03  1.35615720955e-03  1.55097464235e-03  4.67013277392e-03 -3.39705881277e-03  1.51959986792e-03  3.34862763852e-03  2.94894660658e-03 -2.26565964493e-03  7.76387110974e-04  9.17100416114e-05 -5.40574279365e-03  8.77550963036e-03 -1.58403260279e-03 -2.95731482987e-04 -3.68514230181e-03 -3.20512664944e-03  9.94719818211e-04  3.68911198118e-03  3.73855643248e-03  2.84675470446e-04 -6.40462142177e-03  1.62501482442e-03  1.22023756255e-03 -4.13911689020e-04  3.55077480902e-04  3.03970187311e-03 -4.35097311489e-03 -2.24227834477e-03 -2.58189577269e-03  4.75340791952e-03  1.89299270699e-04 -4.82678198475e-03 -5.70535554062e-03 -6.93961497083e-04 -1.51479170542e-03  3.26006772564e-03 -6.92589792188e-03 -7.04309558850e-04  3.25688047569e-04 -8.31356438809e-04  7.96901613447e-04  8.44002711592e-05  2.73161645452e-03 -1.85494752562e-03  2.70519902860e-03  8.08464456590e-03 -1.04213954508e-03  5.64078836127e-03  1.30760907984e-03 -4.95155742261e-04  5.00416803011e-04 -3.56597893840e-04  1.93690134572e-03 -1.01294370080e-04  8.00179346989e-05 -2.17593912297e-03 -3.76570441909e-03  2.51511483700e-03 -1.56985440332e-03  1.71826519264e-03 -4.85896987131e-04  3.77030888425e-04  3.29107145417e-03 -1.77607871027e-03  4.57775536050e-05  2.22939084663e-03 -2.74241589879e-03 -5.97910859430e-03 -1.55004534768e-03  5.64918904991e-03  9.94240121951e-05 -5.42673189667e-03 -4.74420002624e-03 -4.89052762580e-03 -1.82725180836e-03  6.30107343475e-04  3.85435868175e-03 -3.54740156815e-04  4.18340715891e-03 -4.31004801447e-03  9.21341363584e-06  1.29979899541e-03 -1.09648331507e-03 -3.25989393452e-03 -7.70987683679e-04  1.10375523675e-03  4.45183442041e-03 -6.89389997521e-04 -1.85080948100e-04  1.49465097347e-04  7.51593461122e-04 -7.13453663435e-03 -3.45947659500e-03  1.46834739309e-03 -3.52835862208e-03 -1.73971901290e-03  1.51672629370e-03  2.64176767784e-03  2.06242039367e-03 -2.72970862113e-03 -3.68754904412e-03 -2.56131923528e-04 -5.79226521550e-05  3.02852538033e-03 -2.33807043971e-03  4.91827856161e-03 -4.76285551769e-03  4.39218436808e-03 -2.51823748167e-03 -1.51202229414e-03 -3.60373010960e-03 -1.50115701034e-03 -3.08169065161e-03  2.62313796561e-03  4.24154900766e-03  4.28735855372e-03 -5.95666675760e-03 -5.26936296552e-04 -7.91123634985e-04 -9.90727316666e-04  1.74562203470e-03  4.41451711853e-03  4.05504637775e-03  2.17376532040e-04  2.06835898384e-03  2.68041085640e-03  1.82555904664e-03  1.88999110636e-03  6.01328683803e-03  1.51321559921e-03  1.72595231094e-03 -1.28525519906e-02 -4.31605186257e-03 -3.65045646953e-03  5.58197932279e-03  3.20976559982e-04  1.44200624191e-03  1.77738028402e-03 -4.04070690860e-03  7.11634992879e-04 -4.54926091068e-03  6.95381157000e-04  6.50629912132e-04 -3.29278598047e-03 -4.86447382285e-04 -6.45465876777e-04  1.42895971968e-03 -8.91396272281e-04  2.48963147492e-03  1.68426515967e-03 -7.78296639794e-04  4.41442264940e-03  2.47788595786e-04  5.05118203809e-03  3.44252332997e-03 -1.27494110210e-03  4.68303226791e-03 -4.22963280133e-03  7.75372266290e-04 -1.90636929519e-03 -1.88740031183e-03  2.65576436713e-03  4.85671883812e-03  4.24391424502e-03 -1.33007013154e-03 -6.60937351124e-03  4.64149005532e-03 -3.33766853029e-03 -2.22331627981e-03  2.26642389931e-03  2.90389453391e-03 -4.76116156617e-03  1.78064016004e-03  2.48626589958e-03  8.74812016896e-04 -6.48980902131e-04  2.55866131809e-03  7.30608642265e-04 -3.36014201356e-03 -2.15360610897e-03  1.75735522905e-05 -1.35857075030e-03 -7.08606905383e-03  1.29536761535e-03 -4.12050661406e-04  2.20376129964e-03  4.62240449152e-04 -1.23012793061e-03 -3.08792123649e-03  1.12833335869e-03  3.90040601058e-03  9.09281211097e-04 -2.89985544409e-03  4.39846453004e-04 -1.48569242697e-03  9.53239081645e-04 -5.18571251542e-03  1.15562240861e-04  1.86436714966e-03  7.48441345405e-04  5.50209813492e-04 -7.76084783342e-04 -6.57356978974e-04  8.52525907545e-03 -5.33343040830e-04 -1.97723975298e-03  2.49769228780e-03  7.57060631938e-03  3.58182594381e-03 -4.16759277700e-03  1.26566838242e-03  1.92040923649e-03 -1.96165095086e-03 -8.49665910077e-04 -1.88911491666e-03 -5.02446695506e-04  1.41574836028e-03  3.33909119956e-03 -4.92018087032e-04 -1.33832844873e-04 -1.87831273887e-03  4.04745452321e-05 -3.72027009536e-03  4.91506771932e-04  1.90719754629e-03  2.00887484847e-03 -2.92335546066e-04  1.47782941873e-03 -2.38899277776e-03 -7.31460830233e-04 -2.37004497718e-04 -3.33811791876e-03 -1.15460362406e-03 -2.27050197793e-03  4.06286836940e-03  3.05067482801e-03 -4.60072051104e-04  6.34690376932e-04 -1.89844801850e-03  3.06040047816e-03  2.16794844167e-03 -4.67337310552e-03 -3.45666369609e-05 -3.37399310229e-03 -2.20646216055e-03 -2.23845517591e-04 -1.52312969532e-03  5.33618755693e-04 -4.35639219041e-03  1.78060198171e-03 -2.56692957580e-03 -3.29055782761e-03 -1.39754066551e-03  3.02931455695e-03  5.90102059261e-03  3.97339335394e-03  1.58054206027e-04  1.19052018609e-03  2.92484268606e-03  3.55632163068e-03  3.26454624077e-03  1.74483659767e-03 -1.81643807576e-03 -5.29125765745e-04 -3.82766656227e-03  1.36165798927e-03 -2.04006925054e-03  1.36252580700e-03  1.55865763874e-03 -1.08221887587e-03  2.19052277258e-04 -1.71294693058e-03  2.69516949013e-03  1.74643811104e-03  2.80971744036e-03 -6.91162733429e-04 -1.95338643627e-03 -2.70291426494e-03  1.82594514785e-03  1.46091683142e-03 -1.10489618352e-03  1.95608799397e-03  2.70299180844e-03  2.57993778641e-03 -2.57798835108e-03  2.23192279884e-03 -4.98327862406e-03 -1.84307881102e-03  4.99797429540e-03
-1.94742020681e-03 -2.21813369022e-03  6.50040961142e-03 -1.60355815884e-03  1.35945087438e-03  6.46055811048e-03 -9.16792868771e-03  9.59897041659e-04  3.35269433275e-04 -7.71012358263e-04 -2.24412002829e-02  1.48948710098e-02 -1.49663913137e-02  1.29769969290e-01  1.77466616665e-02 -1.33488495050e-02 -3.63678435071e-03  3.17506152824e-03  1.66934545226e-03  2.17457330252e-03  9.56246102874e-04  2.04094295371e-04  2.03774796043e-03  4.20560065418e-03 -7.71539516796e-03  1.78309046417e-04 -3.89845966194e-03  5.03279825918e-03  4.38940842314e-03 -6.02343234436e-03  3.69864634915e-03 -6.70383040690e-03 -1.24087230938e-03 -6.75920503981e-03  1.68131412363e-03  1.88275823052e-03 -3.03937415321e-03  1.50481173267e-03 -5.58511107019e-04  8.33508165317e-04 -3.06156234917e-03 -1.70724409644e-03 -9.36397319787e-03 -1.45351313134e-03 -3.86006994331e-03 -4.45931347103e-04  8.24091577833e-04  1.35989690645e-04 -2.00169019222e-03 -8.46039333202e-04  2.34356509920e-03  7.96986105091e-04 -1.09056722714e-03 -1.30025784165e-04 -2.94778830873e-03 -3.99450048416e-03 -1.42396666127e-02  2.55803510275e-05 -5.38457226000e-04  5.26538491595e-03 -3.35402335445e-03 -2.48259797820e-04 -1.50041092927e-03 -5.85834787095e-03  8.72095916828e-05 -2.71400458702e-03  2.57038232949e-03  8.93150366994e-04 -1.07398161738e-04  8.87264300470e-04 -1.01862830040e-04 -5.49480762197e-03  8.45558899383e-04 -4.31303230382e-03 -2.73302238698e-04  1.27478588494e-03 -2.86444360911e-03  1.14097500073e-03 -2.16809345906e-03  7.43332983106e-04  3.93343912696e-03 -1.10160382509e-03  4.16825116621e-03  5.34145521541e-03 -4.96288644284e-03 -7.46806312847e-04  1.89283621985e-03 -3.72972948997e-04  1.00076149949e-03 -3.02962711259e-03  5.82372104839e-03 -7.24633452958e-03 -5.53795444762e-04 -3.23945570047e-03 -4.11863837509e-03 -7.77214179030e-03  7.24865112969e-03 -2.24014813213e-03 -3.46767704996e-03  9.85186666190e-04  1.29640914568e-03  1.29493205970e-03  1.93857685964e-03 -1.15041536228e-03 -5.73956966788e-03  3.65709638241e-03 -5.59756762537e-03  6.15414701389e-03 -9.80190607646e-05  5.96295991346e-03  3.82266137351e-03  2.32486474908e-03 -1.01336371198e-03  2.09815722565e-04 -7.83661761317e-03  3.14891418853e-04  7.38127913685e-03  1.13261491117e-03 -1.71368305261e-03  3.24537569876e-03  5.79713237853e-04  1.96282494664e-03 -1.09555784639e-03  2.34594637786e-03 -2.73370266249e-03 -7.08913718032e-03 -3.58766553653e-04 -4.56317010519e-03  1.10862704889e-03  3.33170435967e-03  7.67806701564e-03 -2.29819808109e-03  3.88962747020e-03  3.40963884574e-03 -2.54184621713e-03 -4.14009834987e-03  1.02771560455e-03  2.90339275740e-03 -2.43559992193e-03  8.24103224028e-05 -1.38470043626e-02 -4.64888278115e-03  2.29316278486e-03  1.56992525071e-03  3.19966862589e-03 -5.17377078929e-03  1.75806473695e-03 -6.84242609931e-03  3.57460619355e-03  9.27326587044e-03  6.95581553748e-03 -1.99138588231e-03  2.12476282204e-03 -1.63808315736e-03 -3.87946265100e-03  2.69365060839e-03  6.85082339146e-04  3.53391467769e-04  6.17008994945e-03 -3.42712691548e-03 -4.87178539926e-03 -3.03200852782e-03 -5.32737241613e-03  3.72016181824e-03  8.81501467392e-04  1.24465355676e-03  2.01490115771e-03 -1.54552958695e-03  2.41118695538e-03 -2.50534383654e-03  4.11337572403e-03  5.00728080173e-03  4.88712746663e-03 -2.94435960833e-03 -3.19764809416e-03 -5.05793375435e-03  1.87471043407e-03  3.14606129415e-03 -1.74439057505e-03  1.10687623972e-03  1.26650253837e-04  5.23594763969e-04 -1.90664518030e-03  8.95135872802e-03 -4.97320695247e-03 -5.76892060211e-03 -1.22545477464e-03 -1.06537459721e-03 -1.30547013699e-03 -3.20719976931e-04  3.59587598338e-03 -1.84124442934e-03  6.05480714702e-03 -3.69262109288e-03 -1.90732332307e-03 -5.65281387983e-03 -4.50676402206e-03  5.43104099334e-03  1.90554456220e-03 -1.13228990049e-03 -4.20243096484e-03 -4.87890355442e-03 -1.22391158253e-03  5.54859633268e-03  1.27103073799e-03  1.55931358346e-03  4.89635191687e-03 -1.56058191971e-03  3.57277350216e-03  3.19721728001e-03 -3.15172190923e-03 -1.79319984574e-03  2.79824968779e-03 -1.27058110292e-03  2.43449429909e-04 -1.73197566412e-03  2.21533746979e-03  1.51739349388e-04 -4.70753423465e-03  1.91535591282e-03  3.07360700407e-03 -4.08279307042e-03  2.33893556039e-03  1.69931229055e-04  2.44778824898e-03 -1.19747926920e-03 -1.51248072822e-03 -3.28234212863e-03  3.69251513105e-03  6.33349255603e-03 -7.95060166967e-04 -6.34167881760e-03 -4.46149303119e-03  1.12796723414e-03 -6.43538113850e-03 -5.71686272484e-04 -3.54004917183e-04  2.98533630995e-03 -1.17215696256e-03 -9.02182734098e-05 -8.78890348062e-04 -2.53781321644e-03 -3.75950032645e-03  2.00339789171e-03 -3.25465560625e-03  1.88471230779e-03 -3.07951207480e-03 -2.86926905020e-03  1.56709661646e-03 -7.82602136890e-03 -1.92113928480e-04  2.56024891441e-03 -6.78478351950e-03 -1.88868250628e-03  6.29832825544e-03  1.80095044511e-03 -3.12248113640e-03  2.03633421193e-03  1.88743990659e-04  4.97467568958e-03 -2.54097233916e-03  1.35969621667e-03  1.17432675506e-03 -1.59141109077e-03 -5.89877748502e-03 -7.85311711908e-04 -2.43095710062e-03  3.67277325931e-03 -3.95262720863e-03 -2.12056425013e-04 -3.34660661161e-03  8.78873978931e-04  5.46364362295e-04 -2.80314795458e-03  9.56632004870e-04  1.89357472759e-03  5.39000012306e-03 -8.73821056829e-03  1.52029628908e-03 -3.45380420038e-03  3.88551220570e-04  3.72256014119e-03  5.57195363224e-04  2.78236240049e-03  1.40057871061e-04  3.36541685340e-03 -3.62804260282e-03  2.15089630185e-03 -3.82377871789e-03  3.32934541040e-03  3.19733380120e-03 -1.39428950129e-03 -3.93846543827e-03  1.69037016823e-03  1.66393647298e-03 -6.46445773207e-03 -3.28784606630e-03  7.01627613479e-03  4.54972638377e-03 -3.25467022789e-03  1.05389277584e-03  4.33792757481e-04 -3.59836421157e-03  6.77519486006e-04  3.50174695957e-03  3.59715575378e-03 -2.27046062004e-04 -1.50798628369e-03  5.96660183956e-03 -3.41971169983e-03 -1.60945197742e-03  3.35528753509e-03 -4.94617222299e-03 -7.38839174113e-04 -2.32888449469e-04  6.12883101313e-03  5.39702163631e-03  1.34838088037e-03  1.03970351682e-03 -4.67100250946e-03 -4.85071753254e-03 -6.80915068855e-03  3.23025821429e-03  5.87367541749e-03  5.50455081102e-03 -4.13910851051e-03 -1.99529759678e-03  2.68358566414e-03  2.24431650036e-03  5.77260164620e-05 -1.06235309799e-02 -1.28438796776e-03  1.82654803959e-03 -1.09825823461e-03 -3.53885571451e-03  4.28437446388e-03  1.74165002972e-03 -1.69867753967e-03 -3.67400315222e-03  5.47670435731e-03  2.34801999246e-03  2.53940886752e-03  4.13118538608e-03  1.98088328431e-03 -4.80848162461e-03 -3.83439128581e-04  2.71494572877e-03  2.29321693686e-03  2.29075745953e-03  5.39770775299e-03 -7.51455053009e-03 -3.00214706169e-03 -6.35370012051e-04 -3.59384499555e-03 -1.00644550439e-03  5.11382515731e-03 -2.75236068063e-03  2.34593765585e-03  2.33052712429e-05 -6.27144645435e-03  1.14512918147e-03 -1.33151352784e-03 -7.89508743161e-04 -2.67463701531e-03  1.16061220948e-03  4.36958331016e-03 -2.43224233833e-03  2.75738883011e-03  1.03957249742e-03  2.39535044531e-03 -3.21608640536e-03 -1.23995381442e-03 -2.86256079447e-03 -1.08058088116e-03  5.35468343368e-05  2.41596748215e-05 -1.14681237060e-03 -5.01701662920e-03 -1.69054212811e-04 -6.00306789238e-03 -8.50441782711e-04 -9.05305892095e-04  1.70397790402e-03  3.03405776331e-03 -8.41647537134e-04  4.35000083880e-03  2.77273503887e-03  2.58841554463e-03 -9.04491654704e-04  1.01404397307e-03 -8.95635003600e-03 -8.11559168774e-03 -3.09517259482e-03 -4.66454382931e-03  8.36525585678e-03  3.65870379304e-03 -1.53003053618e-03 -1.54255149706e-03  4.42740858645e-03 -2.28903381109e-03  1.45257296189e-03 -2.18996123709e-03 -2.17484564179e-03  5.01776711318e-04  7.54763326916e-03  8.60548988754e-03 -3.72872809649e-04 -4.04377587651e-03 -1.67252823057e-03  5.91612041873e-03  3.72650750058e-04  3.70069448756e-03  3.44332819010e-03 -2.27807127922e-03 -5.11580119354e-04  4.61462683341e-04 -2.94810428647e-03 -3.54639591064e-03 -2.43705602553e-03  8.81554110820e-04  1.35345388486e-03  5.12752140623e-03  4.39040927479e-03 -6.66146132251e-04 -8.16502808930e-04 -1.87415644994e-03  9.40269482850e-04 -1.08684490480e-03  7.44740909636e-04 -5.67120865512e-03 -2.79886195353e-03  4.93454299768e-04  2.96957720132e-03  2.18307723466e-03 -2.36196314981e-03  5.92043839755e-03  3.15689264909e-03  1.79344936519e-03  2.27332952492e-03  4.43371603275e-04  9.89911664426e-04  6.61153245205e-03  7.84415964346e-04  2.45904786924e-03 -2.45270314474e-03 -2.24834582351e-03 -6.13394690167e-04 -8.67299732774e-04  1.12943096083e-03  1.05185996704e-04 -9.62174109257e-04 -1.79787201226e-03 -2.73868620462e-03  3.49797828782e-03  6.18247167154e-03  2.93146877565e-03  2.44144213479e-03  3.15194841731e-04  2.36308474903e-03  5.51112865669e-04  6.77406539868e-05 -4.34629857244e-05  2.79049551008e-04 -9.76271432823e-03  3.21601504995e-03 -2.47963918047e-03  2.27595979117e-03 -2.77852590229e-03  1.57398758153e-03 -4.03684015910e-03  3.71606229371e-03  6.46178887598e-03 -6.60755856315e-04 -3.77121090016e-03  3.80203242380e-05  2.35939668550e-03 -2.84375586673e-04  3.67005910166e-03 -4.17122700204e-03  7.37822098670e-04 -2.12485255906e-03  4.52323446840e-04 -5.78124914284e-03 -5.09400181647e-03 -1.56921613691e-03  2.14740732828e-03 -9.02251586068e-04 -1.70506182184e-03 -9.81486804869e-04  1.40995062403e-03 -4.02908663287e-03  3.26240166679e-03 -2.94733381229e-04  1.44601707527e-03 -1.39993447166e-03 -1.70365132936e-04  2.82045358718e-03  3.36896575543e-04  1.55480303999e-03  1.51712006458e-03  7.85584165564e-04  1.45326709481e-03  2.66827201123e-03  2.94443643992e-03 -1.00650790493e-02 -2.60909362178e-03 -3.72204356624e-03  2.75627562701e-04  4.33624420821e-03 -2.70161585512e-03  2.10215578137e-03 -7.64770566436e-03
 7.20115719890e-03 -1.82092879818e-03 -3.28867549690e-03 -7.54181850695e-03 -3.88533379296e-03  8.96524075778e-03 -9.68720057871e-03 -1.25767776813e-03  3.13896766789e-04 -6.32891960830e-03 -2.13016912709e-03  2.15491521541e-03  1.80682755252e-02  1.77466616665e-02  1.33928083947e-01  9.24825968008e-03  2.48261943960e-03 -3.85935223936e-03 -9.31128729356e-03  1.20345511089e-03 -1.59903769876e-03  4.65578282548e-04 -8.72761113857e-04 -1.25107347499e-03 -2.93830721153e-03 -8.64998210630e-05 -1.52881367363e-04  2.73293355788e-03  4.08559857709e-03  5.50467149792e-03 -4.18123681187e-03 -4.43439428646e-03  2.05390147452e-03 -7.63072348657e-03 -2.52735000840e-03  6.11353905318e-03  2.51937466995e-03 -5.91908650549e-04 -4.72450563252e-03 -2.27019741975e-03 -8.00939115207e-03  4.98626859648e-03  5.15581963522e-03 -4.53982533759e-03  3.38058380875e-03  2.25290761277e-03 -2.17188177350e-03  9.48925341383e-04 -5.40635242024e-03  1.52224976710e-03 -1.96911807446e-03 -9.65157103057e-05  2.70629007172e-03 -8.33800469935e-03  1.53456042071e-03 -2.59107000436e-03  4.39279780364e-03  2.11247088272e-03 -1.87821752479e-03 -2.22224641253e-03 -4.61744635561e-03  2.76152719436e-03  5.04347410386e-03  1.38798662148e-03  2.13270694734e-03  5.89556537140e-04  9.16710791968e-03 -2.03037519351e-03  2.96536622564e-03  2.38226441449e-03 -1.14519933708e-03 -1.29732633728e-04 -5.08966599574e-04 -7.42189116956e-03 -4.40489097370e-04  1.28284850880e-03 -1.12895251347e-03  2.24965691952e-03 -6.62146351288e-04 -4.02511647005e-03 -1.96298811427e-03  1.35964931531e-03  1.60563008451e-03  1.88739721408e-04 -1.60923451407e-03 -2.54881133734e-03 -6.39191924687e-04 -3.02331875379e-03  4.59128298158e-03  1.43670682790e-03  1.99263015814e-03 -1.76637346695e-03  3.36318782243e-03 -8.58843982427e-03 -6.13474018919e-03 -5.09475576552e-03  8.34554236155e-03  1.19541246824e-03 -4.08449975327e-03  1.43923069046e-04  9.99366222689e-04 -1.37407300863e-03  7.20539415848e-04  1.04111766986e-03  8.06529551335e-06  8.83107785016e-03  1.45242011333e-03  1.26780065553e-03  6.73892499257e-04 -7.78836514711e-03  4.50560060264e-04 -1.13517936911e-03  2.30562143217e-03  2.35925477751e-03  1.00053658664e-03  1.66401280476e-03  1.86670320913e-03  1.24506599307e-03 -2.19900000211e-03 -4.09440169877e-03 -8.11635115921e-03 -8.00865634780e-04 -4.74606942507e-03  7.40571733578e-04 -3.42888154339e-04 -4.75230163968e-03  8.90730613456e-03 -2.89018799436e-03  5.13689111850e-03  3.67879252238e-03  6.91825873776e-03  4.28601877871e-04  8.53978731599e-03 -6.78342087286e-03 -4.60716591480e-03 -4.22634006256e-03  1.81809288853e-04  1.39306836075e-03  8.46517553872e-04  3.26659568539e-03  3.74476191592e-03 -2.43682092511e-03  3.48683081730e-05  3.75152370279e-03 -2.85842803348e-03 -1.75326598403e-03 -9.68365984669e-04 -3.37046953365e-03  2.35688474924e-03  6.01623718532e-03  4.63504743883e-03  2.90286124521e-03 -3.29277974770e-04 -1.24228615506e-05  5.23633734709e-03  4.46469654257e-04 -2.14559044051e-03  1.36899800293e-03 -7.16247197021e-03 -2.40447291862e-03  2.32161604209e-03  1.75471835907e-03 -2.29340029261e-03  3.21120463711e-03 -2.39539334143e-03  4.97509142768e-03  2.61742614963e-03  1.56472879718e-03  7.05172618155e-04 -6.75397442658e-05 -5.34163065453e-04 -1.33314377510e-03  1.19076993094e-03 -2.00875555297e-03 -8.11836257689e-03  2.82588804993e-03 -3.75426526045e-03 -1.27051195934e-03  8.09001999035e-04 -6.68016979459e-04  7.67429489490e-03 -3.99783933316e-03  1.27699649885e-03  9.86707437530e-04 -4.83374450177e-05 -7.15474980744e-03 -1.00667235933e-02  2.91362823166e-04 -1.26413180195e-04 -2.75603405264e-03  1.93762536159e-03  8.54657399136e-04  1.20939626423e-03 -3.87769926545e-03 -8.14533709240e-03 -1.36057959974e-03 -6.11518967915e-03  9.97742103304e-03 -2.29184293927e-03 -3.42582819161e-03  5.52575961654e-05 -3.31565156903e-03  2.77923304756e-03 -4.01318455038e-03  2.86025301155e-03  3.61013430220e-03  3.33927270090e-03  1.39202324220e-05 -3.84976817133e-03 -2.35643951546e-03  1.16356585070e-03  2.70394887647e-03 -4.43900738115e-03  3.89227072668e-03  2.96585815131e-03  7.66284187154e-04  3.47238857795e-04  6.24936817913e-03 -7.49466410404e-03 -6.26361849711e-03  2.25197651238e-03 -5.73511343323e-03  8.61921016860e-04  2.49181546405e-03 -3.26038804021e-05 -2.67130231049e-04 -5.09747922609e-03 -1.56424281952e-03  2.48569702364e-03 -3.41376174756e-03  2.34216809366e-03 -4.23478940458e-03 -1.56009417864e-03 -4.32888318665e-03 -3.43848861715e-03 -2.72817569220e-03 -6.04936836545e-04  8.37649490675e-03  2.06433526692e-03  2.73601198952e-03  1.70134082170e-04  6.12907483257e-03 -4.67202185499e-03  3.01427061789e-03  5.00274622620e-03 -3.11955299161e-03  4.72560330368e-03  9.62698999009e-04  7.23379339754e-03 -1.05132332663e-02 -4.60355035417e-03  1.65723771733e-03  1.62392688907e-04  4.49671338135e-03 -7.46110260498e-04 -1.45176597126e-03 -1.41827757377e-03 -2.24359525218e-03 -6.68617188254e-04 -1.45812554793e-03  3.82846479394e-03  3.67126259101e-03  2.98033615614e-03  1.25309874929e-03 -1.14452836806e-02  4.40191203199e-03  2.66538395444e-03  4.83640681614e-03  3.28291724824e-03 -2.32645310669e-03 -2.03476914941e-03  7.96586963857e-04  2.27760320942e-03 -3.98398832287e-03 -8.43102323338e-04  2.11799075200e-03 -2.44635922916e-03 -2.79978479647e-04 -9.80518950489e-04 -3.87018447983e-03  4.26170689463e-03  3.76181004272e-03  2.90751988521e-03 -5.16106510292e-03 -7.55395050308e-03  1.33469588196e-02 -4.35468375014e-03 -8.13891600081e-04 -1.32007951031e-03 -9.56515054835e-04  1.05990073730e-03  3.72018419951e-03 -3.21063202113e-03 -2.33471368513e-03  4.12351008508e-03  2.67435056439e-03 -9.24620540847e-04 -9.72598818647e-04 -1.23519549814e-03  3.11194573554e-03  1.21909427610e-03  2.82926592024e-03  3.03354736304e-03  1.77137867996e-03  1.89782725057e-03 -7.64738643500e-03 -1.09952046882e-03  3.80239496102e-03 -4.46107111979e-03 -3.22218069621e-03 -1.38942824337e-03 -2.83868810426e-03 -2.34875142461e-03 -2.39288113757e-03 -4.35887681794e-03 -5.68830111294e-04  2.66951142833e-03  2.05942608421e-03 -1.19432384778e-03  1.74210642834e-04  1.78706477227e-03  3.92906078325e-03 -2.37833072321e-03 -7.70526260742e-04 -2.06799543596e-03  1.94088590687e-03 -1.17957575235e-03 -3.65379173100e-03 -1.34672758876e-03 -4.30223757614e-03  4.88894881756e-03 -4.60015990925e-03  5.88242571600e-04  2.25837196338e-03  2.88222293268e-03  6.16199612219e-04  5.27982397086e-03  3.30119037833e-04  2.79258840401e-03  1.45688741420e-03  6.25977967996e-04  9.69144103540e-03  3.19079720945e-03 -3.53242943367e-03 -3.61629196499e-03  1.48363284127e-02  7.23769335026e-03  6.05589817528e-03  4.56604991662e-03  9.51799743198e-03  9.16102326465e-03  1.15345556646e-02  1.29720206947e-03  5.46776685936e-03 -6.88030922022e-03 -4.08012031599e-04 -1.94035828306e-03  1.64097284126e-03  2.65378568368e-03 -1.98745892958e-03 -5.13671239541e-04 -3.94934781276e-04  2.16886390191e-03 -3.17372781001e-03  6.30950276069e-04  1.17935234478e-03 -4.47138741948e-03  7.24762181564e-03  4.03752670882e-03 -1.21196250406e-03  3.61908631830e-03  4.32033388873e-03 -1.88984201938e-03 -3.51750258948e-03  1.61881600613e-03  1.62098757989e-04  1.35670145331e-03 -7.59981415576e-04 -1.50632640149e-03  2.03880393081e-03 -4.30588057210e-03 -4.61834699734e-03  4.78159864821e-04  3.29463137083e-03 -2.01724172996e-03  4.77442861636e-04  1.01596059987e-03 -5.88210360928e-03 -4.43466096950e-03  2.23087348369e-03 -8.25514885082e-03 -8.09532675965e-03 -4.38304564814e-03  9.84414835975e-04 -1.35553492696e-03  6.59613793652e-03  8.60691042823e-05 -1.17522970309e-04  2.62169199361e-04  2.17313922150e-03  1.30098550773e-03 -1.63172202458e-03 -9.06325632171e-04 -1.51512974695e-03  3.52302477381e-03  5.03826924991e-03 -3.33922694817e-03  6.11341720206e-04  8.31179489163e-04  8.03942225740e-03 -1.30833572875e-03 -2.23511464974e-03  6.02016649893e-03  4.34759041365e-03  2.94004571890e-03  1.78542342739e-03  7.57843864844e-04  1.63174050358e-03  2.73135856909e-03 -3.06862209828e-03  7.11108006351e-04  4.09225057793e-03  6.53560753205e-03  5.24813909438e-03 -1.83114722306e-03 -1.10536787861e-03 -1.96700146495e-03 -4.22866831367e-03 -2.43190780187e-03 -3.34520448352e-03  6.95100866309e-03  2.81986131353e-03  1.74426106117e-03  4.76136029276e-03  7.27252552586e-03 -3.56506207335e-04  5.99321287581e-03 -2.30579107109e-03 -8.50700562939e-03  5.25121575443e-03  4.96567534103e-03 -4.51276186834e-04 -3.60359512668e-06 -2.62080435847e-03  6.17181164157e-04  1.10040922743e-03  1.57468722596e-03  1.51422870346e-03  6.66208710030e-03 -7.62015124340e-03  3.05506631370e-03 -4.25961525063e-03  2.23232234036e-03  2.26802150743e-03  6.59005692921e-03 -2.91469565999e-04 -3.33509628530e-03  2.27912302842e-03  1.37399376852e-03  2.22719829660e-03 -2.15048505986e-03 -4.49596347909e-03  1.70682455410e-03 -1.35554023771e-03 -4.07158514371e-03 -4.90148238397e-03  2.24027759343e-03 -1.04566027878e-02  1.82078216870e-03 -9.86064290734e-03  2.63095250559e-03 -3.29249150256e-03 -7.81192289132e-04 -8.10698032918e-03 -3.86167439449e-03  2.10186242002e-03 -6.91162223793e-03  3.96830032628e-03  1.15969885168e-03  3.90019636699e-03 -2.82322217051e-03  5.12280990984e-03 -1.10464850400e-03 -3.72369731974e-03 -2.65345996657e-03 -1.06926968628e-03  1.43180895372e-03 -2.29641512760e-03 -1.24309311820e-03 -4.69485542547e-04 -3.28250680981e-03  5.34213823893e-03  6.22766874206e-04  1.78324097796e-03  3.25030602276e-03  4.33437793701e-04 -1.54151843267e-03  1.99550448701e-03  2.48900555979e-04  5.84021126849e-03 -6.32101101278e-03  1.21947089658e-03 -5.73245867781e-05 -3.21160033990e-03  2.97494298448e-03  1.41420512952e-03  4.06117935698e-03  7.47681807196e-04  7.48530296734e-03 -6.56045727913e-03  3.09736776935e-03  2.79125410654e-03
-8.27613514346e-04 -4.12551943836e-03 -1.17951061600e-03  3.68346433482e-03  4.01638701183e-03 -5.95897203382e-03  1.74945162316e-03  3.26947698831e-03  3.87986668145e-03 -2.22015217470e-03 -4.20944080440e-04 -4.35145539787e-03 -8.49620366087e-03 -1.33488495050e-02  9.24825968008e-03  1.04978030598e-01  2.96525265185e-03 -1.53751316366e-02 -1.72495982052e-02  4.98738326398e-03 -4.87560124120e-03  6.17898128336e-03 -6.73598760107e-04 -2.33828699250e-04 -3.71684257278e-03  3.18875139459e-05 -6.23289841703e-04  2.53864529624e-03 -6.70998589930e-04 -7.08916851007e-03  1.00404246774e-03  6.38535288656e-04 -1.39178712592e-03  1.63933172805e-03 -2.25949525794e-03  5.20569196822e-03  4.13603946764e-03  1.63020016708e-03 -6.60268483379e-03  3.23437608951e-03  4.08165893655e-03 -3.58310159981e-03  6.58111721827e-03  3.79098635589e-03  3.16899260826e-03  7.08218974499e-03 -2.85121790034e-04  2.84238848424e-03  6.66303077949e-04 -4.52590817653e-04 -5.52163633623e-05 -4.93120386156e-03 -4.33300080038e-03  1.05704237323e-03 -1.23107222027e-03 -3.19929226536e-04  1.78034940063e-03  1.91581486780e-03 -1.51291122479e-03 -2.76944606335e-03  1.46249868222e-03  3.82195702565e-04  1.92462007234e-04  6.47653568226e-04 -8.26380305640e-04  6.20435597027e-05  4.76317305565e-03 -3.41525439722e-03 -1.49122339897e-03  2.89191538016e-03 -5.09969432116e-03  6.36371735572e-03  1.01096239162e-03  2.13675605828e-03  6.94310357031e-04  8.65445971779e-04  3.33036596813e-03 -1.11309420475e-03  1.03807353343e-03 -8.26755260961e-04  2.55174510089e-03  2.14551731002e-03 -7.65464783617e-03 -4.73357804772e-03  1.97886968947e-04 -2.04010220855e-03 -1.81742639683e-03 -3.36100651148e-03 -4.98472624127e-04  9.10264370272e-04 -6.29098800803e-04 -1.32139062033e-03  3.49514967246e-03  3.76093015147e-04 -3.09430193907e-03 -2.07888887583e-03 -5.19061948284e-04  1.97354172491e-03 -2.60746010202e-04 -1.03386183781e-03 -1.71916410261e-03 -2.38068147136e-03 -4.58700892972e-03  3.30775089299e-03 -1.76662758467e-03  3.03574837734e-03  1.99868337571e-03  1.21873770203e-03  1.07135782043e-03 -1.87626107249e-03  2.33477938187e-03  6.57972528294e-04  8.29681202241e-04 -9.37216061149e-04  1.07592981472e-03 -4.42089129223e-04 -5.47162487611e-03 -2.13411717265e-03 -2.86616124075e-03 -2.83641870512e-03 -5.66805300887e-05 -3.02733765708e-03 -8.18865734017e-04 -1.72749989251e-03  2.55411304492e-03  2.02782688420e-03  1.32050366408e-03 -1.33312383159e-03  1.69692141707e-03  4.00828547094e-03 -4.76512013676e-03  6.43858026594e-03 -4.64347402798e-03  6.60810294170e-03 -1.23269108042e-03 -2.44926568378e-03  1.39925725009e-03  1.43624903630e-03 -1.24121216434e-03 -2.74854730117e-03  2.98144506326e-03  3.39682362752e-03  5.00931990487e-04  1.37930828093e-03 -8.29875161005e-04  2.75818663202e-03  2.61374503838e-04  6.75353154351e-04  1.83930487899e-03  5.10090611679e-03  2.21310135023e-03 -2.79844189516e-04 -1.89716222791e-03  2.41453345156e-04  5.62744203889e-03 -3.07035545800e-03 -4.76623503695e-05 -1.08863001341e-03 -2.25657388211e-03  1.61552176272e-03 -1.43651726102e-03 -2.94910048339e-03  2.80458031083e-03  4.97577588969e-03 -3.78261867432e-04 -5.71472809791e-03 -1.93598721165e-03  3.82775658163e-03 -4.95316828581e-03  2.63533997348e-03 -1.94306001163e-03 -1.88630585321e-03 -1.31951590510e-03  3.83418049448e-03 -8.24897842299e-03 -5.44585688350e-03  3.18531427245e-03 -3.38634496474e-03  4.24271691337e-04  3.12996571691e-03 -1.95554791869e-03 -4.59579326378e-03  1.57507191775e-03 -3.96233257291e-03  7.13223113232e-03 -1.44916648186e-03 -1.08115150755e-03  3.24136342043e-03  1.19390080400e-03 -4.46899203633e-03  4.01922616850e-03  7.37003693458e-03  1.70550989467e-03 -2.16754321856e-03  5.66960753930e-03  9.70158226262e-04 -3.94521008382e-03  3.04852454770e-03 -2.64633550963e-03 -9.81092144169e-05  4.12543469975e-03  6.20927643978e-03 -1.84116681193e-03 -9.39637322483e-04  2.02444045369e-03  2.22048660197e-03 -4.00103901596e-03 -3.01574018635e-03  2.56537154541e-03  5.18226426932e-04  7.16694276479e-04 -1.04746895012e-03  2.16205342248e-03 -7.44343196080e-03  1.75262775046e-03 -1.63266435632e-04  2.00333846958e-03  4.32226978269e-05  9.69683905057e-04 -1.28460574718e-03  4.88407142668e-04  5.94627234900e-04  9.51523105374e-05 -3.83831163707e-04 -9.51852610740e-04 -1.77335959427e-04 -4.71378432820e-03 -6.03304636362e-04 -8.29239134311e-04  7.25313428508e-04 -1.78303046279e-03 -3.35039224835e-03 -3.24756755395e-03  1.15161928358e-03 -1.10264012800e-03  3.03154297592e-04  2.90977032908e-03  6.31030251017e-03  6.78065824390e-03 -2.82983439908e-04 -5.21047520374e-03  4.81216255933e-03  2.78272055069e-03 -4.72063134992e-03 -4.89098459871e-04 -3.64485424781e-03  4.74224905788e-03  2.12945358796e-03  5.86770235568e-04 -3.26152980347e-04  3.34196286547e-03  3.17703097580e-03 -2.06176412571e-05 -2.15163418478e-03 -5.78121387702e-04 -1.03427923343e-03  3.93126536896e-04  2.50293139886e-05 -6.40299866633e-03  2.80448605792e-03  5.75598210014e-03  2.89552814172e-03  6.11961430193e-04  2.99461368094e-03 -3.94166683672e-04 -4.36944151096e-03 -2.97077644448e-04 -3.60626060245e-03 -6.08354150496e-04 -1.11584286126e-03 -2.20612551118e-03  2.72003612101e-03  7.22480469355e-04 -2.85641125622e-03  5.54281436358e-04 -2.49788904531e-03 -4.24580699462e-03  1.68914809520e-03  5.83082405492e-04  4.72886443469e-03  8.75426995749e-04  3.18847086176e-03 -1.50269097273e-03 -8.07617352799e-03  5.94389976027e-04  1.13307142014e-03 -2.09224400921e-03 -1.44340434068e-03 -1.46346569939e-04 -3.18670642619e-03  3.28621260132e-03  1.46785155608e-03 -5.33294059346e-03 -1.89347734077e-04  3.89092440776e-03  2.00931568028e-03 -3.94052929316e-04 -2.42793601652e-03 -4.44131727441e-04  1.78481748948e-03 -1.21364785935e-03  3.13182198167e-03 -7.86959671457e-04  3.28994741256e-04 -3.87834565530e-03 -4.47820586298e-03  2.48588184700e-03  2.44604147763e-03 -6.22033244115e-03 -4.50688511869e-03  1.15918899454e-03 -6.47838611257e-04  8.22115438689e-03  3.67707329283e-03  4.35909335537e-03 -1.00793849679e-03 -4.59948764178e-05  1.51708849356e-03  1.56705722876e-03  1.40394712801e-03  3.61739353089e-05  1.20331904918e-03  1.57782939355e-03  1.46686810238e-03  8.14767270689e-04  1.03216587034e-03 -2.74559576517e-03 -1.75606785023e-04 -4.48370781261e-03  1.27535364151e-03 -1.08233779808e-03 -1.84879343614e-03  3.75278396885e-03  5.11300126575e-03  1.47823442636e-03 -1.28454079907e-03  2.79457742972e-03 -1.43909901420e-03 -1.25529544920e-03  7.14720285535e-04  2.73417875667e-03  1.66588917016e-02 -9.21256682095e-04 -2.45226285390e-03  2.02820437458e-03  4.16481982536e-03  2.66022889022e-03 -2.97593574126e-03 -1.11563316051e-04 -1.67857253557e-03  2.88334273347e-03 -2.46780576487e-03  9.17117744117e-04  2.98729406242e-05  3.36683318444e-03 -2.94490086764e-03  1.83527415129e-03 -2.45733633667e-03 -1.20384807732e-03  3.43305325433e-03 -5.32272330914e-04  1.87137699080e-03  1.22417682301e-04  1.37164531049e-03 -2.42009198313e-03  4.32416192338e-03 -2.00120970273e-03 -1.18922553350e-03  2.96621600615e-03  8.01470571656e-04 -7.88474045819e-05 -1.86019792590e-03 -6.21966985247e-04 -1.29391101091e-04 -7.72077979213e-04  2.26603951505e-03  1.21314946489e-03 -1.51675613240e-03  2.55951396881e-03  2.04388728370e-03 -4.31089500044e-04 -7.57670481618e-04  1.25773305269e-03  7.50871253228e-04 -1.32893044890e-03 -6.05025932329e-03  2.70698590897e-03  2.74436548351e-03 -8.82525090670e-04  3.35686483529e-03 -1.95859026243e-03 -3.75064489697e-03 -2.60076902188e-04  5.23907792091e-04  2.10386328181e-03 -2.61769214932e-03 -2.64406323410e-03  2.19019038238e-03 -3.20578023780e-03  4.35551929327e-03  1.62591355224e-03  3.45560446661e-04  3.94413881084e-03  1.51797852370e-03  4.63373237765e-03 -2.17415281721e-03 -9.41935450534e-04  5.25912880293e-04 -1.92764762300e-03  9.66819203070e-04  1.89496222417e-03  1.43919003865e-03 -3.61173333431e-03 -8.08612081597e-04 -3.54137481404e-03  4.18918434096e-03 -3.10469172008e-03  2.09417102373e-03  4.10454089913e-03 -3.22248270012e-04 -2.73246222744e-03 -3.90323683671e-03 -7.62659960166e-04  5.79077365052e-03 -6.35130744013e-04  1.16677434533e-03 -3.92104889449e-03 -2.45691462126e-04  3.12133475709e-04  2.15923619132e-03 -2.78083552338e-03 -4.24948475676e-03 -3.41748545116e-03 -1.15549630042e-03  1.71332485100e-03 -4.48420487323e-03 -1.93394435310e-03 -6.22863951758e-04 -7.22407916802e-03 -1.83594366653e-03  1.40457952126e-04 -1.46789010661e-04 -5.41205384630e-03 -4.81768696891e-03  9.56695767906e-04 -1.16326832990e-03 -8.77292319819e-04 -2.79872068696e-03  4.91167485275e-03 -4.22488292345e-03  2.57593876000e-03 -4.21392100073e-03  2.38370006805e-03 -2.85767476801e-03  6.87765349235e-03  3.95872111687e-03  4.83618792769e-03 -1.51082877010e-03  1.37094475009e-04  3.00891310510e-04 -1.30971956385e-03  5.25667673717e-03  1.19673372642e-03  2.05351453734e-03 -2.59696728931e-03  1.50809256910e-03 -4.52623568604e-03 -6.16306172264e-03  7.56852695553e-04 -3.81889675658e-03 -2.08983465190e-03 -7.53269960841e-03 -1.13577748083e-03  7.88564709701e-04 -1.40459289129e-03  1.88362275630e-03 -3.69725337525e-04  6.21519463148e-04 -2.28504926952e-03  1.41328643323e-03  6.93927658228e-04  1.84266766578e-03 -2.88644484868e-03 -3.61532236325e-05  5.36561095559e-04  1.52502886704e-03 -5.06520950477e-03  3.91034967756e-03 -3.83541601657e-03 -1.83288389407e-03 -4.93677009700e-03  4.11591703444e-03  1.82610861188e-03 -7.73380454313e-04  8.92717952106e-04  3.23896019236e-03  2.92267818069e-05 -7.29003722940e-04  4.07233584482e-03  3.84350365592e-03 -1.15011488565e-03 -4.03883030693e-03 -2.04140660179e-03 -2.83115994854e-03  6.90074132415e-03  8.08422945927e-04  1.25389690848e-03 -3.80391708084e-03  3.34961354737e-03 -2.21726829690e-04 -5.77443063139e-04  3.58839127197e-03
-7.75016339450e-03  3.21671869934e-03  2.19064424872e-04 -1.75038185226e-03 -5.89271559248e-03 -3.61795478555e-03  1.45589221206e-03  1.97767467706e-04  6.66557463517e-04 -5.22059573136e-04  1.35528520449e-03 -3.62107305907e-03  3.37042009336e-03 -3.63678435071e-03  2.48261943960e-03  2.96525265185e-03  9.06009549791e-02  6.00103848227e-03  1.09358786691e-02  4.20940382815e-03  1.89108912761e-03  4.51235758355e-03 -1.85438285153e-03 -2.13900575005e-03  3.43262655504e-03  6.84766068473e-04 -1.65949871039e-03 -1.80651393339e-03 -2.65729450529e-03 -6.79617807416e-03  3.64578758248e-04 -4.50952418106e-03 -4.39606053191e-03 -2.31126631384e-03  1.70154396439e-03  1.36821849659e-03  4.02217335255e-04  8.88079194469e-04  3.02479014416e-03  3.95688254350e-05 -4.17832436833e-03  7.30172440673e-05  8.95860639686e-04  3.47965265998e-04 -3.57951631209e-04  2.16791879965e-03 -1.54494505568e-03  2.61056894852e-03  1.92649185091e-04 -8.57423455842e-04  2.54988049617e-03 -1.40716745358e-03 -1.53697755449e-03  7.18811322788e-03 -1.92262580299e-03 -1.51846327105e-03 -5.58286910461e-03 -2.31291102495e-03 -1.00369340456e-03 -2.77091280727e-03 -5.49644179363e-03 -1.57524018642e-03  4.06845174762e-03  1.97931791667e-03 -4.54757753421e-03 -5.04789991869e-05 -1.52591601635e-03 -1.51528476244e-03 -5.20655336454e-03  7.02241041723e-04  1.51137455041e-03 -4.59884089999e-03 -2.64790315557e-03  2.95166856479e-03 -3.19627989747e-04  2.24582534595e-03  1.95593090969e-03  7.32317308714e-04  3.54647588689e-04 -6.01230534077e-03 -4.78796124091e-03  2.77927924871e-03  5.49387848324e-04  1.07594718496e-04  9.31393316675e-04  1.33188413371e-03 -4.58765772755e-04 -2.06412966546e-04  2.04729828857e-03  1.88451727034e-04 -2.70512552370e-03  5.59530296829e-03 -4.40305178568e-03 -1.78199480683e-03  2.99681245156e-04 -1.78726333247e-03  3.15031297332e-03  2.50136702839e-04 -2.62653774402e-04 -2.59366590600e-04 -1.02632029043e-03  9.10647365998e-04  1.86915251052e-03 -1.22459978536e-03  5.36244975586e-04 -2.76952759436e-04 -1.47319082364e-03 -1.51240095458e-03 -2.24666877088e-03 -2.63119759131e-03 -5.70224739519e-03  1.18194774743e-03  3.51128313844e-05 -2.39866328705e-03  1.01222244932e-03 -1.04116513486e-04 -1.92557792735e-03 -1.47806777115e-03 -8.04690464984e-04  1.45217025446e-04 -1.45675660968e-03 -1.35881109648e-03  1.05404918127e-03 -4.18451129265e-04  1.52562398225e-03 -5.98222042179e-05 -4.03015997190e-05  3.51901780641e-04  1.65436830006e-03  4.45904047819e-03 -1.92382076205e-03  1.68689917137e-03  1.82822401696e-03  3.74155011492e-03 -1.32034365975e-04 -5.78936900698e-04  1.49645385951e-03 -4.96996249386e-03 -2.82972080874e-03  1.45311880276e-03 -6.64906605456e-04 -4.52999690203e-03 -1.33231329501e-03  1.19757975926e-03 -3.13279244001e-04  3.11280968152e-03  3.65557195647e-03 -6.14412644819e-04 -1.93697239044e-03  3.23784216067e-03  1.03426030906e-04 -3.54947846388e-03  5.82405735469e-03  1.55002058348e-03  1.06513601786e-03 -5.79766176443e-04  8.60354012643e-05 -4.01451498622e-04  5.31008711284e-04  6.80332925891e-04  7.39752096967e-04  1.30901642795e-03 -2.68398397982e-04 -4.89857700181e-04 -2.00621065075e-03 -2.69756781364e-03  4.21060775685e-04  3.07392770728e-03 -6.99128474370e-04  9.52704222489e-04 -1.30264135914e-03 -2.18206708854e-03 -7.15791204718e-04 -9.96682005309e-04  1.96959159811e-03  1.90231687229e-03  4.67657183702e-04  3.56787860497e-03 -1.20199028980e-03  4.96919257645e-03 -3.26404806265e-03  3.51755523103e-04 -1.39059564783e-03 -2.43879612773e-03 -9.91586095594e-04 -1.55820859061e-03  8.08176631974e-04 -1.28927992952e-03 -6.69979254920e-04  7.52115711918e-04  3.06143899164e-03  2.80043588956e-03  6.71367448536e-04 -1.29301502008e-03 -3.58786739118e-03  1.16583477479e-03  1.05046946345e-03  4.84455429773e-03 -1.61620083651e-03  1.79739356696e-04  1.06663855365e-03  5.04725835190e-04 -4.78517811606e-04  6.07288837560e-03  2.50034850259e-03  1.95442482431e-03  1.08488010373e-03 -1.31854117033e-03  2.09737655357e-03  1.26307608333e-03  3.13110963405e-05  3.46099447339e-04  7.49485934123e-04 -1.65646302973e-03 -3.54525229600e-05 -1.21228848348e-03  6.90890352046e-05 -6.27581370116e-03  3.64772851194e-03 -4.50854692552e-03  3.74966031251e-04 -6.57827096308e-04  4.43370528969e-04  9.08846866176e-04  4.69573500969e-03  2.44219316120e-03 -1.89796167205e-03 -1.36676463105e-03 -2.03064283932e-05  5.06960741094e-03 -3.33547661720e-03  7.49988893112e-04 -2.08002115351e-03 -2.51666590837e-03  3.08307553663e-03  1.91050981064e-03 -4.95793507618e-03  3.08075685898e-04  4.04339308560e-04 -1.18973003201e-03 -2.36330641655e-04  4.49396787805e-03 -1.29963144028e-03  6.46612908593e-05 -3.69529608273e-03  1.25615774670e-03  3.41832326323e-03  1.98432123427e-03  3.90918916361e-05  9.50205277573e-04  3.67665728776e-04 -1.02598503474e-03  1.02404282085e-04 -5.97890832369e-05  5.12856153928e-04 -2.69680372334e-03 -1.55899159833e-03  6.63561237315e-04 -9.31305052416e-04 -2.44669127295e-03 -3.17716602752e-03  4.36838629412e-03  1.04330914134e-03  5.05297597839e-03  2.90734964459e-03  3.08226432172e-04 -5.29874584751e-04 -2.11445200196e-03  7.84297558952e-04  6.96152631054e-05  3.82979788198e-03 -9.23750624376e-04  2.67579050119e-03  2.54078314833e-03 -1.71823580416e-03 -1.43336654787e-03  8.96464198540e-04 -4.30965939594e-03 -4.04426010173e-04 -1.25015494540e-03  2.69233576779e-03  1.37727788475e-03 -3.39577956695e-04  1.57635768540e-03  1.86377146321e-03 -1.83139270872e-03  2.60416950211e-03 -1.77985482843e-03  8.06720088010e-04 -3.47256178959e-03  1.96752611223e-03 -3.03422482306e-04  2.14699012855e-03 -1.56576035778e-03  2.50631038199e-04 -3.10996326638e-04 -9.13843280775e-04 -9.26448351698e-04 -2.66831823546e-03 -1.09643868181e-03 -4.14155198927e-03 -8.69814857616e-05 -2.71464432486e-04  3.87308389384e-04 -4.32795290794e-03 -2.63623223491e-03 -1.81700851684e-03  2.15731832178e-04  1.27941716655e-03  8.26525664361e-04 -5.21928405773e-04 -1.97524912088e-03  1.24393098717e-03 -1.02229418570e-03 -1.44434039587e-03  2.39173799379e-04  6.39271793764e-04 -7.02663272681e-04 -1.77787743327e-03  7.40352097117e-04  2.51955838058e-03  2.53912004332e-03 -2.38799319608e-03  3.01489619823e-03 -1.87846377717e-03  5.53391930727e-04  3.94764818595e-03 -1.55260035333e-03  7.26068987277e-03  5.94971305528e-04  7.45076342293e-04  1.50020016376e-03 -6.45368982468e-04 -4.36127758082e-04  2.13515459520e-04 -2.77177297559e-03  4.08526337872e-03  2.30595499152e-03  1.41194435221e-03 -7.05715695427e-04  2.88925885317e-03  3.01581101495e-03  3.89535155202e-04  1.80538583453e-03  5.28963531116e-04 -2.92412725975e-03 -2.68955535572e-03 -4.98439075524e-04 -5.22290025664e-03 -3.67736545593e-03 -2.20311085175e-04  9.72663765918e-04  1.91288330755e-03  1.90845574231e-03  3.27551965047e-03 -2.98851655342e-03  2.02873328732e-03 -1.29473045423e-03 -2.59730593130e-03 -1.11143425297e-03 -2.58928506378e-03 -5.19958949903e-03  2.56602448008e-03 -4.19908989398e-03 -4.56801792439e-03  6.17880491212e-03 -2.12300056065e-03  1.38496768365e-03  5.19751990923e-04 -1.65351210834e-03 -1.12258642676e-03  5.24397816697e-04  3.13488064421e-03  2.90535400004e-03  8.75238042431e-04 -3.33173651471e-04  2.85352774062e-03  9.66656904094e-04 -3.88951541090e-04  2.06559967551e-03 -9.29798219511e-04  6.55500735491e-04 -2.18620966363e-03 -1.68904694216e-03 -8.82784000689e-04 -1.51679618040e-03 -2.73548242437e-03 -1.93564821283e-03 -4.26057547029e-03 -2.44111201940e-04  1.33182319021e-03 -2.16590698097e-03 -2.22082553698e-03 -4.77419762795e-04 -4.10979135388e-03 -2.08542495078e-03  2.10490241291e-03 -2.72008345986e-03 -3.27117284916e-03  7.80751610540e-03  5.00262684596e-03 -2.74565969745e-03  4.81124695506e-03  4.06786781698e-03  6.89515165909e-04 -3.22539394947e-03 -1.55742582666e-03  3.02169333742e-03 -1.07934111040e-04 -3.43826520222e-03 -8.63006642733e-04 -2.88477356467e-03 -9.60754578664e-04  1.39331595166e-03 -1.25170440411e-03  1.00879023321e-03  1.64174632085e-03  7.34113441991e-04  5.43622413943e-04  1.78527827270e-03 -1.17263561985e-03 -5.28049693316e-03  1.58786836359e-03  2.11515335917e-03  9.64571569683e-04 -4.93669344678e-03  3.53176053973e-03  1.15459422068e-03 -3.69363505102e-03  2.52172791555e-03  7.39268074766e-05  5.65128970183e-05 -2.22778731325e-03  4.79764926121e-04 -1.42773611478e-04  3.78192269955e-04  1.05863926772e-03 -4.69591379193e-04  9.95310763445e-04  5.26960269362e-04  1.34574490814e-05  4.19718831763e-03  3.14708017331e-03  2.35598128485e-03  8.30520197802e-04 -1.16235472633e-04 -5.97586701153e-04 -5.24150589840e-04 -6.33327502948e-04 -3.88755608041e-04  6.96150196191e-04 -4.27424168440e-03  2.59590420050e-03  1.27792962316e-04  1.56267758461e-03  1.71499715007e-03  8.21254944761e-04  2.13495104852e-03 -5.28636917018e-04 -2.46023759458e-03  4.78964988021e-05 -1.16317415885e-02  1.00657618326e-03  2.69760351014e-03 -6.85512649843e-04 -1.74057182081e-03 -1.72389573342e-03 -8.44070548944e-04 -2.09254214460e-03  2.58488188038e-03  4.45872580585e-03 -5.89884967223e-03  7.08396349851e-03 -2.34600496079e-03  7.53862370705e-04 -7.31328808283e-04  3.74737467564e-03 -2.26806551073e-03 -2.58821237898e-03 -3.51770207785e-03  1.77440245731e-03  2.57511289142e-04  6.24158105693e-04 -5.05708182187e-03  2.19368048782e-03  3.48588437402e-03 -3.05905011117e-03 -2.88813153918e-03 -1.62209043382e-03 -1.74788851602e-03 -1.15709421682e-03  1.53715318032e-03 -1.30839268601e-03 -2.21230545144e-03 -1.15309569018e-03 -2.39354648375e-03 -3.08809432995e-03 -1.66435529839e-03 -5.95440584660e-03 -3.62252547215e-03 -2.53663891871e-03  1.40904325808e-03  6.35780777870e-04 -4.18752284405e-03  1.00150544621e-03 -4.45524503784e-03  9.35387028334e-05  4.48157463278e-04  6.35182967779e-05 -1.55133481723e-03  1.50586998334e-03  8.12418392415e-04
-2.42913687291e-04  5.51060655087e-03 -3.95203154906e-03 -1.46818102148e-03 -4.79023030618e-03 -3.34596171019e-04 -1.38753476482e-04  1.19713828593e-03 -4.07775471029e-03  8.23611455964e-04  2.19971013033e-03  5.68459298258e-03  1.41568275400e-03  3.17506152824e-03 -3.85935223936e-03 -1.53751316366e-02  6.00103848227e-03  9.56396053228e-02  4.09557779102e-03 -1.45076052299e-02 -7.87437123160e-03 -4.26217599820e-03  2.36763842165e-04  2.19793293915e-03  4.22233072704e-03  4.80549968223e-04  4.73645448388e-03  3.45757833912e-03 -2.24306855187e-04 -6.25674644311e-03  1.76203893809e-04 -3.84409220771e-03  1.97538809823e-03  1.51005424942e-03 -2.03182216812e-03  2.81721207765e-03  1.42038666400e-03  1.08397731444e-03 -1.20555314423e-03 -1.76906262987e-03 -3.58791930174e-03  2.34637066790e-03  1.41552294957e-03 -1.81327853630e-03 -1.35852984655e-03 -7.94119333411e-03 -5.23250994730e-03  3.43803556042e-04  1.69253977428e-03  7.35746614719e-05  1.45540899464e-04  3.84772403150e-04  1.17074778169e-03  2.13398069156e-03 -3.16710443834e-03 -1.83614809793e-03  3.16786663994e-03  2.30054908313e-03  1.72757565423e-03  1.80276179671e-03  5.12248668566e-03 -2.16529999807e-04  5.07246929647e-03 -1.80681446720e-03  2.30691462556e-03 -1.26138621370e-03  5.75003797742e-03 -1.35877292410e-03  2.62043857896e-03 -2.23581432165e-03 -4.34732477176e-05 -3.19299576048e-03 -1.70406104770e-03 -6.64066900673e-03 -1.22881534750e-03 -3.98858673406e-03  1.27361576520e-04 -2.28935179259e-03 -6.25318468089e-04  4.84238597905e-04 -1.20959018565e-03 -1.49557535402e-03  5.01149334215e-03  3.21745452196e-03 -9.65035655439e-04  2.53280997665e-03  1.09246157481e-03  3.15555446716e-03 -5.25615337247e-04 -2.90863336251e-03 -1.96381229472e-03  6.20058645418e-03 -2.46418324243e-03  1.68154194015e-03  5.89324489820e-04 -6.43982886833e-04  5.11128144415e-04  5.05832597174e-04  7.79344719156e-04 -2.65475236123e-04 -1.27261157479e-03  2.67323289302e-03 -1.46597136363e-03  2.28802436504e-04 -1.95269843063e-04 -1.17993149316e-03 -1.52216868874e-03 -3.23538353238e-04 -2.76041975677e-03  1.72839838309e-03  1.09850547554e-03 -3.75883788511e-04  1.88472242816e-03 -3.53581692038e-03 -4.80388803873e-03 -2.51747309605e-04  4.96373144879e-03  3.76120075007e-04  4.32420608788e-03  2.43294161022e-03 -1.34400692711e-03  5.34708450627e-04 -9.75716788370e-04  6.18174235956e-04 -4.11168444006e-04 -4.08117809445e-03  3.63794240076e-03 -4.53173467802e-04  2.04220379321e-03 -8.89320134720e-04 -1.11927628366e-03 -7.27098057272e-04  4.15421785273e-03 -4.97820575830e-03 -3.73294845389e-03 -2.81207368496e-03 -2.57700565635e-03  1.51853937894e-03  6.32986439257e-03 -6.22732083374e-03 -4.28332131045e-04  3.40416914268e-03  9.25101557542e-04  3.85609357420e-03  7.27874583205e-04  1.53468688829e-03  1.64596538613e-03  3.49750484163e-03  1.47417449912e-03  1.11697290735e-02  4.38667002690e-03 -1.60748301962e-03 -4.93008331917e-03 -1.07890332180e-03  3.76946353403e-03  9.75071419808e-05  2.25070659882e-04  1.54499413457e-03 -8.64892237951e-04  1.58238657999e-03 -1.73980105738e-03  2.78282351002e-03  3.70023055426e-03 -2.87893046918e-04 -3.24918180823e-03  8.31485563345e-04  1.22185820367e-03  2.55620875184e-03  3.22319886257e-03 -2.37716254759e-03  1.57277425851e-03  4.48991407635e-03  2.01525305668e-03 -4.57926937469e-03  4.93710916134e-03  5.19548526419e-03  1.25971777617e-03 -7.56491888366e-04  1.09678339212e-03  3.22119351094e-03  5.67109464446e-04  2.43243775207e-03  4.92610133638e-03  4.83604673390e-03 -1.25782294057e-03  3.73165938695e-03  1.16987116360e-03 -3.37680328917e-03 -2.40036638795e-03  8.65006511587e-04 -8.40786554447e-03 -5.19670784322e-03 -1.68830681099e-03 -1.64234803343e-03 -1.87091721325e-03  1.78831394559e-04 -3.12611044371e-03  1.13643122131e-03 -7.09752655385e-04  3.48101219015e-03  2.71544914653e-03  3.47815737872e-03  1.73037148039e-03  2.43861046263e-03 -6.73869692327e-04 -7.66253520996e-04  1.54327132967e-03 -6.24963171731e-04 -7.86975204159e-04  9.54930471509e-04 -2.48357632356e-03 -1.58537827778e-05  3.48884169472e-03  2.39573648867e-03  1.83505794824e-03  1.36225078483e-03 -3.78668637840e-03 -1.27006088937e-04  1.66022425978e-03 -1.15779084003e-05 -2.63169545459e-03  2.18750618618e-03 -2.35009322977e-03 -1.33220571776e-04 -1.84329522159e-04  1.27368686850e-03  1.97356512317e-03  2.71448255706e-04 -6.55528680560e-04  9.79698994802e-04 -2.46947392037e-03  6.08666257591e-04 -1.63612106194e-04  5.12943385502e-04 -1.87905237243e-03 -4.85085721571e-04 -3.91282156334e-03  7.17269476368e-04 -3.72407825670e-03  7.35258742992e-04  2.90395359530e-03  1.50298608479e-03 -2.59976889895e-03  2.85082444831e-03 -1.37479760734e-03  5.00403223522e-03 -2.00337950446e-03 -6.03649518561e-03 -1.98151708108e-03 -2.50923689717e-03  1.38089964404e-03  3.08910291844e-03 -5.83037494259e-03 -2.12245427950e-03  1.41043376364e-03 -1.67624926508e-03  1.61869635774e-03  3.59373697874e-04  9.34366064666e-04  4.61369158622e-03 -6.54546527280e-03  1.71277450490e-03  1.15172646015e-03  8.16984271898e-04 -4.00280421096e-03  2.18814936158e-03  2.49667529874e-03 -1.54594998686e-03 -2.63384681398e-03  3.80358575451e-04 -4.95457218371e-04  1.11225749595e-03  3.61078272014e-03  1.46858430125e-03  1.73791106758e-03  1.18511109311e-03  4.03268653830e-03 -9.96207580090e-03  4.71781650072e-03  1.37845227598e-04 -7.95700772491e-04  2.25363715405e-03  2.58182478163e-03  1.39101807664e-03 -1.19927277334e-03 -5.42610396348e-04  7.23923798749e-04 -3.50259997232e-03 -7.38099111439e-04  1.53292526179e-03  1.44257084384e-03  4.24543194368e-04  2.98263783838e-03  2.62996627115e-03 -5.02076984996e-03 -5.62481938768e-03  1.03818712428e-03  3.83484486466e-03 -2.98850508076e-03 -1.85321181383e-03  1.97755677123e-03 -3.25348619855e-03  2.23905038161e-03 -9.16334998639e-04  2.74961951823e-04 -1.72726336087e-04  2.84825269978e-03  3.91648470959e-03 -1.67421643413e-03 -5.37139577790e-03 -4.88264945594e-04  1.20279911212e-03 -7.42363146628e-04 -4.55483234519e-04 -2.28281878622e-03  5.08366004777e-04  2.61328063365e-03  3.05824152941e-04 -2.62086741956e-03  1.85265240997e-03  7.74322009553e-04  1.99254231808e-06  2.64750898596e-03 -1.52537689805e-03  1.88193165506e-03 -2.42093992020e-03  2.82902606911e-04  1.09660263806e-03 -3.35215990601e-05  6.21937881009e-04 -1.90304194503e-04  5.87895119554e-03 -5.36441713057e-03 -2.25319355086e-04 -2.18603521277e-03 -3.07429460603e-04 -5.55403408288e-03  2.35898628766e-03 -2.82765866457e-03 -9.30763885063e-04 -2.07235096504e-03 -4.03177624297e-03 -2.62354378024e-03  7.69403636529e-04  2.74033081891e-03 -4.04049150303e-03 -1.68364370221e-03 -7.93317631618e-04  8.75746446043e-04  7.47357864893e-05  1.39344876486e-03  4.68109654356e-04 -1.36492979204e-03  1.10541889615e-03  7.84030117588e-04  2.06891668841e-03  8.58187632320e-04  2.95770086157e-03  4.67645314380e-03 -4.51473442640e-04  3.57751432573e-03  6.72840788862e-04  6.54439955540e-04  1.41979368565e-03  3.44510462256e-03 -1.87978580104e-03  1.07235987043e-03  4.88381474570e-04 -1.26279499875e-03 -2.72313478974e-03  3.25991040244e-03  1.04929073084e-03  4.38451302889e-03  5.02739470304e-03 -5.97218481131e-04  1.68315897978e-03  4.17113943355e-03  7.69342009834e-04 -9.45504742103e-04  1.81525582771e-03 -1.22640289429e-03  3.59098519109e-03  2.33362765826e-03 -2.48338660218e-03  1.13916641209e-03 -2.40168919240e-04 -5.74948989898e-03 -2.86250154729e-03 -5.10893710384e-03 -1.24648791629e-03 -2.65006170300e-03 -1.71895606619e-03 -1.57996236437e-03 -2.56195971760e-03  2.33911464397e-03 -1.51572621803e-03  4.41449671912e-03 -2.93695468652e-03 -3.89528176527e-03 -2.24058530686e-03 -4.32864895973e-03  1.03584190330e-04 -1.59204322521e-03 -3.51830140477e-03 -2.49501599464e-03  3.94766578813e-03  1.04323641103e-03  6.95728093429e-04  1.35140145495e-03 -4.98876044798e-03  2.57383726801e-03 -1.15945382851e-03  9.92313272300e-04  1.03929128857e-03  7.96385916795e-04  8.20525577248e-05  3.76533519558e-03 -4.03096900921e-03 -4.47614312846e-03  5.15262437915e-03  2.05569014872e-03 -2.34798207801e-03 -3.36644694240e-03 -2.79633451964e-03  1.35807371050e-03 -2.34383087292e-03  4.10897955106e-03 -5.54479300773e-03  3.93184571034e-03 -3.52905916634e-03  9.59481427715e-04  7.44283963940e-04  4.49486402897e-03  3.70431730563e-03  5.16449908403e-03  2.40432151358e-03 -3.93356881821e-03  2.38471141614e-03  3.23852916955e-03  1.21570928579e-03  2.67099689518e-03  8.71716263023e-04  4.16999772059e-03  4.74683950936e-03 -1.95564587065e-03  4.02197518374e-03  7.31537419608e-04  5.72400154389e-05 -3.38890009481e-05 -1.05189297471e-03 -2.85293052059e-03  2.11778285212e-03  2.35300966298e-03 -1.49004787362e-03  1.92563174391e-03 -1.28059581258e-04 -1.87449455994e-03 -3.19996648093e-03 -5.17640105339e-03  3.72329280055e-03 -7.03729174509e-04 -3.50454459378e-03  8.86136251121e-04  2.23262421693e-03  2.08867951141e-03  7.24805694665e-04 -5.80418989040e-03  7.37887639683e-04 -1.05179482325e-03  2.00587478956e-03  1.67350371573e-03  3.38166155766e-03  1.09900529066e-03 -4.40667422260e-03 -2.09896322772e-03  1.80742163537e-03  3.11264625401e-04 -4.44534875536e-04  2.06097858197e-03  3.57499741056e-03  1.40715493532e-03  1.53655357039e-03  1.01907415602e-03 -5.28646982050e-03  4.76489382110e-03 -9.67271370458e-04  3.72508114120e-04 -5.16499421129e-03  2.52955550712e-03  1.25810154845e-03  2.81526195616e-03 -5.83273273250e-03 -1.11469917924e-03  9.19276741312e-04 -2.25207028637e-03  2.68248933663e-03 -1.16590266413e-03 -1.71510854345e-03 -4.69995904658e-03 -9.81454697166e-04 -1.63501335087e-03 -1.30172875677e-03 -1.72374290099e-03  7.79257746963e-04 -1.13946946033e-03 -3.38564242157e-03  1.47677022005e-03 -4.26793659891e-04 -6.54570430605e-04 -1.06778954239e-03  1.56376004157e-03 -3.35231588723e-03
-7.34351217746e-03  6.72970488151e-03  7.50990699393e-03  6.58282962970e-03 -3.29019207541e-03  2.97448244165e-03 -5.98496226069e-03 -5.03840508483e-03 -2.68520013446e-03  1.37790362178e-03 -2.64729891066e-04  1.70861679098e-03  1.28076052287e-03  1.66934545226e-03 -9.31128729356e-03 -1.72495982052e-02  1.09358786691e-02  4.09557779102e-03  1.07404601996e-01  6.86499659543e-03  2.30701721509e-02 -3.38812399597e-03  2.72464122702e-03 -5.73448192342e-03  4.15548371365e-04  2.53967230927e-03 -2.16476741404e-03 -2.23423083287e-03  1.05945964896e-03  1.44089271272e-03  3.32261446960e-03 -2.54241378660e-03 -7.11711977510e-04  3.84976126340e-03  4.28829043312e-03 -7.25645676923e-03 -6.37405391055e-03  3.78644443220e-03  5.02336899975e-03 -1.78075091201e-03  5.15786572729e-04  4.02932432405e-04 -4.65467706636e-03 -2.51837161776e-03 -1.87807663349e-03  1.09145517508e-03 -4.02930217616e-03 -5.80638888558e-04 -1.39494995561e-03  1.83306460973e-03  1.74985811097e-03  3.96104720562e-03  1.00604460392e-03  2.42614643549e-03  1.05558578918e-03  1.12616364373e-03 -8.59099463217e-04  4.55887535071e-03  1.36277581483e-03 -2.81939136522e-03 -5.96747253835e-04 -2.70078349398e-03  2.79227439337e-03 -1.02472755592e-03 -4.03104985627e-03  5.00942104378e-03 -3.40035966733e-03 -1.59139908714e-03  8.17451353929e-04 -3.89173231365e-03  5.37726070915e-03 -4.37157620561e-03 -1.63177464908e-03  4.43444411761e-03 -2.02768707122e-03 -5.59327294860e-03 -4.09295646808e-03 -1.25942700621e-04 -2.30747730393e-03  1.20773168925e-03 -5.24408498925e-03  7.82354783819e-04  4.97997695149e-03  4.02394655269e-03  2.11163851995e-03  3.33405737482e-03  1.25097429044e-03 -7.66418679856e-04 -1.66088602924e-03 -1.89444530686e-03 -5.51659499421e-04 -1.53061278036e-03 -7.97182454971e-04  5.07661228091e-04 -1.02571611878e-03  4.38520558563e-03 -1.49606561560e-03 -2.83101224411e-03 -4.47557285674e-03 -1.33296687954e-03  3.30971352672e-04  1.70312668294e-03  3.76247374599e-03  2.58181882992e-03  5.86267244601e-03 -3.13351476439e-03  4.23248058648e-03 -4.88689875236e-03 -4.10556459387e-03 -1.89725474209e-03 -3.43208617560e-04 -2.85908822917e-03 -5.46667931495e-05 -1.10307860310e-03  1.33268117272e-03  2.57665956272e-04 -2.99100456939e-03  1.10865893273e-03  1.29439671368e-03  2.81140243471e-03  3.90580333180e-03 -7.39152407547e-03  1.63977800186e-03 -2.79212391051e-04 -3.75312423262e-03 -5.09413682993e-04 -9.21704770286e-04  6.97483120935e-03 -3.63865545365e-03 -5.59161569637e-03 -5.51114661653e-03 -9.98644644268e-04  2.21788329166e-03  1.30222530507e-03 -4.16006194589e-04 -5.48354111417e-03  3.58066564090e-03 -5.52913510879e-03  8.27887835273e-03  7.48138463032e-03 -2.10145596790e-03 -3.51124758328e-03  9.80484068465e-04 -2.61772583033e-03  4.61061989978e-04 -7.39545131501e-04  4.18155191309e-04 -1.76628507883e-03 -8.54332950102e-05  7.66435616589e-04 -1.62652518705e-03 -2.32194797916e-03  4.39584459233e-03 -2.08313618998e-03  2.27656115210e-04 -2.96466234771e-03 -4.18433268173e-04 -1.89892339116e-03  1.75212647490e-03  4.25182300407e-03 -2.18202502424e-03  1.95160423009e-03  2.25117968875e-03 -1.12442087358e-03  3.64071787854e-03 -6.96739168517e-04 -1.06784121067e-03  1.23388980622e-03  2.50898270329e-03  2.88393268887e-04 -2.82827541805e-03  7.79587820996e-04  1.61681014765e-03 -7.46899911314e-03  3.49960504621e-03  3.71488704663e-03  1.03370683607e-03  2.01741822729e-03 -3.26824713066e-03 -1.36670271468e-03  7.28097753917e-04 -4.84025072489e-04 -3.79406866991e-03 -4.29962555654e-03  5.41063891953e-04  4.04500798505e-03  5.78054539306e-04 -6.05478184202e-04 -1.78731102800e-03  4.44125552515e-03  1.12808136030e-03  2.76384452870e-03  4.21208465137e-03 -1.16165840797e-03  6.14655827427e-04 -2.07611734821e-03 -2.47744014261e-03  1.02738034524e-03  1.34197839168e-03  2.95614758370e-03 -7.75335034245e-03  7.47177916843e-04  4.10373622325e-03 -1.03691882243e-03 -1.09011059057e-03 -1.62805358313e-03  6.30512887826e-03 -7.68323448192e-04 -2.10765448783e-03 -2.13444966208e-03 -6.89080485468e-03 -2.62629656897e-03  2.05120004311e-03  3.22855717110e-03  9.42016122359e-04 -1.14706142095e-03 -1.53400843333e-03 -1.47074915852e-03  7.52484956062e-04 -5.60295758746e-04 -8.10058457183e-04  1.04083559198e-03 -2.76108462859e-03 -2.02560883188e-03  1.18487991900e-03 -1.13374132613e-03  3.98147235746e-03  1.25202678500e-03 -7.64120327260e-04 -1.89726424925e-03  4.52532545586e-03 -3.40367009697e-05 -3.06722138844e-03  6.16514394454e-03  4.66531724690e-04  3.49169320718e-03  6.16702112821e-04 -5.77496281908e-04  2.10121115505e-04  1.50658400898e-03  4.36696047269e-03  5.26326404084e-04 -1.02465360986e-03  2.11882643174e-03 -1.82263279444e-03 -4.45006277928e-03 -4.47233239293e-04  5.72302899722e-04  2.56826962949e-03 -5.62559860661e-04 -6.45708085728e-04 -3.69872097425e-03 -6.48414570849e-04 -9.13135298494e-04 -3.06017889362e-04  1.87245128801e-03  1.37990705255e-03  6.44406481558e-04  2.42452933746e-03 -4.83277038403e-03 -4.51554168931e-03 -2.57869586141e-03 -2.27011401515e-03 -2.66700418693e-03  4.08135141795e-03  1.06112857466e-04 -1.17894279051e-03  2.02732050029e-03 -4.50202099021e-03  9.87476427148e-04 -4.25881802150e-04 -5.73131002382e-04  7.61514549279e-04  2.44299545622e-03 -5.39136611462e-04  1.12402761408e-03 -9.64989839696e-04 -5.38973105135e-03 -1.22065010801e-03 -9.16099624403e-03  7.62869709258e-03 -1.81030510255e-04 -3.55925896347e-03  4.09048366478e-03  7.90481359158e-04 -9.34950320255e-04  2.03954249249e-03 -3.47113200709e-04 -1.09665406087e-03  4.57193315197e-03 -1.57620495330e-03  3.30009205959e-03 -2.13858137556e-03 -2.90102851973e-03 -9.98347396656e-04 -2.09867273754e-03 -4.22300747715e-03  9.55001357564e-03 -2.50905456413e-03 -2.04981098899e-03  6.29607948419e-04 -1.64006560942e-03  1.75459816554e-03 -1.88394667673e-03 -1.87299805818e-04 -3.07412140664e-03 -4.40690631317e-03 -4.06375610932e-03 -2.83357845239e-03 -2.30263091322e-03  1.72819129849e-03  1.16576486744e-03 -5.50631961512e-04  3.57093712816e-04  1.34710062416e-03 -9.13644379645e-04 -2.97997626277e-03 -8.25877480902e-03 -4.84558983332e-03  8.34274765985e-04  2.15022374497e-03  6.10934121566e-04 -3.31556140246e-03  5.83139572198e-03 -2.16762079785e-04 -2.56863507420e-04 -1.22065697652e-03  7.03259765043e-04 -1.83880260329e-04 -1.66707812701e-03 -2.38193321334e-03  2.41989199281e-03  9.11003358930e-04 -3.84473647489e-03 -2.17454401083e-03  1.08329390505e-03 -5.07524107289e-04  2.27192798154e-03 -9.82472668721e-05  2.32764692675e-03 -4.88216082425e-04 -9.02009715242e-03  4.07895512544e-03  2.45556903065e-03  6.18252600031e-04 -4.55971849057e-03 -4.59570241012e-03  1.92344132351e-03 -2.15836668558e-03 -1.40853428944e-03  5.82248795910e-04  3.65381005286e-03  2.32293255872e-03  4.33902298360e-03  7.61499298138e-03 -3.69838028221e-03  1.93120325921e-03 -3.06243483183e-03  1.13762228448e-03 -2.48595369044e-03 -2.04771860497e-03 -2.99077436766e-03 -1.51822197206e-03 -3.38090506477e-03 -2.12715821008e-03 -2.39614161999e-03  5.07831451382e-03  8.17697472046e-04  1.64538009828e-04  2.68559594979e-03 -4.15160938402e-03  5.45881221564e-03 -4.41968530994e-04 -2.66916839419e-03 -1.44663842348e-03 -1.13833352173e-03 -1.92174306213e-03  1.58982992237e-03 -3.09193852306e-03  9.32081881623e-04  1.49732767117e-03  3.07971897288e-03 -1.39692832148e-03 -2.41685242599e-03  3.11497388763e-05 -1.31031123041e-03 -4.71862002073e-03 -4.56619276906e-03 -1.91014095036e-03 -2.36481217031e-03  3.55370431441e-03 -1.40911202913e-03  3.07350483948e-03 -3.42044503288e-04  2.23699927608e-03 -8.21371694521e-04  8.32427813657e-04 -2.68664904313e-03 -3.24570295194e-03 -4.46459917975e-04  2.40271467788e-04 -8.00627968018e-04  1.18014007438e-03 -4.42038321547e-04  5.67806287493e-04  1.14583394967e-03  3.81069909804e-03 -4.43898484223e-03  2.32491284169e-03  2.19074300015e-03 -3.06227710136e-03 -2.55890136088e-03  1.55947859157e-03  2.11107412500e-03 -5.57661232832e-04 -3.16432682271e-03 -3.65195665921e-04 -3.85261817655e-03 -5.86309541183e-04  4.40914462725e-04 -1.43918562042e-03 -5.30617101246e-03  4.12814756225e-03 -2.71120232037e-03 -2.33813481351e-03 -2.89360683582e-03 -2.76333320542e-03 -2.05923054487e-03 -9.82818397020e-04  1.99039042443e-03 -7.70430393533e-03 -2.41615501545e-04  1.17643526669e-03 -8.94064726333e-04 -2.36379137940e-03  9.93832192212e-05  3.00758315518e-03  6.62738979154e-04 -9.50808136567e-04 -2.01803920972e-03  2.42811895135e-03  3.50896309894e-04  6.31979417185e-03  1.56363030515e-03 -4.78361656222e-03  1.24714558629e-04 -2.77506593821e-03 -2.77206126476e-03  1.05237652905e-03  5.64149599121e-03 -3.58901313864e-03 -3.77855178331e-03 -1.49258764561e-03  3.67911287834e-03  9.55989984067e-04  3.98452121174e-03 -3.26963706935e-03 -2.30193826933e-03 -3.04170918654e-03  7.02130733980e-03  2.03529839802e-03  4.78548555155e-03  2.21249791928e-03 -3.74553217657e-03  5.90845330327e-03  3.27042213384e-03 -4.23807134434e-03  1.77345285029e-03  8.32512556948e-04 -3.34428585734e-03 -5.58353260397e-04  5.49762972777e-03  3.26864179211e-03  2.95008497698e-03  8.26366035250e-04 -4.43207393421e-03  4.83165533685e-03 -2.20560408345e-03 -2.05573698196e-03 -1.04804564304e-03  1.04570026625e-03  2.44245499311e-03  4.56963610772e-03  3.94376654488e-03 -3.31495868159e-03  2.27933307393e-03  4.51196189374e-03 -3.60819017973e-03 -4.87020171091e-04  4.71280609385e-03  3.78737204788e-03 -5.48444769309e-03 -4.38666096843e-03  2.23784438736e-03 -5.24015594806e-03 -6.58347180636e-03 -1.13876305637e-03 -3.61219144893e-03 -6.98916784837e-03 -9.90998078298e-03  4.58358045309e-04  5.20649626981e-03 -1.27759174768e-03 -2.90855919968e-03 -1.28642215412e-03 -9.37047533314e-04 -1.94218683229e-04  5.64122661096e-04 -2.75185666765e-04 -2.51576730907e-03 -3.53446147333e-03 -6.26569168499e-04
 6.55678450265e-03  2.39224236992e-03  4.32138618834e-03  2.01225594759e-03  4.93525562948e-03 -1.19291572912e-03  6.39138183022e-04 -1.29259062694e-03 -2.59916446557e-04  1.06946081360e-03 -7.93934735287e-03 -5.95717104037e-03 -3.20860028413e-03  2.17457330252e-03  1.20345511089e-03  4.98738326398e-03  4.20940382815e-03 -1.45076052299e-02  6.86499659543e-03  1.42158079470e-01 -1.82911580548e-02  3.56442765256e-02 -1.45286369692e-02  2.57950874551e-03  7.37798866410e-03 -2.41368061784e-04  1.14583848914e-03 -1.22637273117e-02 -5.45951277789e-03 -6.04237198175e-03  8.15990255451e-03 -8.84573703483e-04  1.24358620439e-03  2.72262316867e-03  3.52501677856e-03  1.63221833455e-03 -1.10019067111e-02  3.73149645103e-03  3.22929845874e-03 -4.07728072733e-03  4.99047544352e-03  3.32443755721e-03 -1.04336032193e-02 -5.06433021230e-06 -6.97278127111e-04  5.77365600704e-04  4.71380601224e-04 -3.13743023837e-03  2.15321807976e-03 -1.05001608443e-03  2.72646805624e-03  7.20136999098e-04 -3.07704739081e-03  1.33275085790e-03  2.92317030378e-03 -5.75620231015e-04  3.42995546921e-03  5.08669015867e-04  3.39801612190e-03 -2.39841541857e-03  1.07919274655e-03 -7.31602501701e-03  1.10724069338e-03  3.47820324148e-03  4.00035059349e-03  1.47585268524e-04 -5.15951255963e-03  1.85821735988e-03 -3.95026021115e-03  5.73742982611e-03 -3.24448050369e-03  3.23162649369e-03 -2.09966260802e-03  3.81529393255e-03  3.85279649520e-03 -2.90066448213e-04 -5.18944934792e-03 -1.59598003128e-04 -5.39896322146e-03  6.50248949118e-03  2.18567174525e-03  1.45797611496e-03 -2.68949616920e-03  1.75299729284e-03 -2.70692317115e-03  2.64780947230e-03  2.86464409073e-03  1.03850571819e-03  3.01660446429e-03  1.79551133558e-03 -1.65276895709e-03  1.19896478373e-03 -5.51598833824e-04  1.62392633037e-03 -9.04427286567e-03  1.09431021300e-02  9.43766182558e-03 -3.36831279154e-03 -1.87935751313e-03  4.43878455397e-03  4.49435605097e-04  6.35232691883e-04 -2.28448052568e-03 -1.70398821348e-03  3.38027140806e-03 -2.84681644062e-03 -1.55679363618e-03 -7.85680991826e-03  3.04591064162e-03 -7.83582063032e-03 -4.08773705105e-04  5.24198478034e-04 -2.92659391496e-03 -1.73217914121e-03  2.50685906278e-03  8.57393811792e-04 -3.06600509383e-03  4.00659542988e-03  8.74261750501e-04  2.64028191646e-03 -5.08384648355e-03  1.96134435495e-03 -1.22239574772e-03  1.76174804145e-03 -1.67974385099e-03  9.22281633582e-03 -3.86806066760e-03 -2.74668614281e-03  2.31475880302e-03  3.65921125867e-03  6.58455275499e-03 -3.35682840839e-03  4.17331005203e-03  8.97514431809e-03  1.84671000188e-03  1.71432888409e-03 -4.26771472178e-04 -4.34896784688e-03 -6.95888997217e-03  2.31406774533e-03 -5.44714998475e-03 -4.29128019526e-03 -2.41269789761e-04 -5.27795981094e-03 -3.04369199246e-03  3.64163331226e-03 -1.90171574537e-03 -6.42429198695e-03 -2.60567833124e-03 -5.56908290054e-04  1.18572788410e-04  1.34494162781e-03  1.60597385794e-03 -6.63382384292e-04  5.27407603921e-03 -1.69252834972e-03 -6.58015371524e-05  2.57808144861e-03 -2.32994521430e-03  4.32937599730e-03 -4.04669988547e-03  8.32371726191e-03 -2.03768916273e-04  2.13255800354e-03  2.92301727642e-03 -4.42871831831e-03 -4.74395119532e-04  3.07697695652e-03 -4.54676335954e-03  3.30570001929e-03  6.20909999262e-03  1.66009086397e-03 -5.40445150257e-03  3.59148442186e-03 -2.43831016427e-03  1.96818531597e-03 -2.69228336755e-03  6.88722811546e-03  2.92463131017e-03 -2.22919769293e-03  1.05693929263e-03  3.31992099904e-04 -1.89785594028e-03  1.10760621534e-02 -3.24602289510e-03  4.08273007621e-03 -1.54651564186e-03  1.10171785387e-03 -1.36195540410e-03  5.89777380244e-03  4.91240246738e-03 -2.82349108232e-03  2.75998078496e-03  5.72997209375e-04 -8.46914951152e-04  2.93048718372e-03  3.70335339582e-03 -1.92311018082e-03 -2.42123476373e-03 -2.10758314184e-03  6.39642516645e-04 -4.36631051045e-03  2.98905006385e-03  9.24008718415e-03  2.06760504359e-03 -5.24237088940e-03  1.73913716869e-03  3.39470115899e-03 -5.34853842690e-04  1.40116342562e-03 -5.09443897814e-04 -3.18071327792e-04 -1.68022106163e-03 -3.52511276079e-03 -2.67210021860e-03 -6.50966472126e-03  7.52541782127e-04 -3.83920924903e-03  8.35618133249e-03 -8.42451206496e-03  6.57876360871e-03 -2.75664077787e-03 -7.79352603621e-03 -3.89107775003e-03  1.15351463876e-03  8.44980566823e-03 -8.93503260518e-05 -5.86842464138e-04  2.86290140892e-03 -2.79950148194e-03  3.41845437034e-03  5.91335390701e-03  5.99348069738e-03 -5.76713535813e-03  7.22636529957e-04  4.33604188156e-03 -7.63277461319e-03  1.81839027405e-03 -2.86893608316e-03 -5.34827538620e-03 -4.61926748885e-03  3.65938664661e-03 -1.63359405980e-03 -6.43322171399e-03  3.81979947393e-03 -2.00945248645e-03 -4.11572947550e-03  9.27212061625e-04  4.18964626924e-03 -4.87763616004e-04 -8.61306129901e-04 -1.02038080333e-03 -8.22785946354e-03 -4.10527274478e-03  3.25100208296e-03 -3.14312837616e-03  6.25694321874e-03  2.21919714702e-03  3.66113068797e-03  1.78885615785e-03  5.20408693016e-03 -7.53548164834e-04  7.00773327610e-04 -6.87336881416e-04  6.02286163318e-03  4.65839294701e-03 -1.54275870105e-03 -7.69810619368e-04  4.14112723894e-03 -1.58242941140e-03 -1.57647311802e-03  3.35968211405e-03 -4.56448328919e-03 -3.82515976696e-03  1.62024604452e-03  4.18336226840e-04  1.04938672879e-03 -2.71672909760e-03 -5.27818677530e-04 -2.38368856035e-03  2.01685396781e-03 -8.02376117448e-03  1.07696766692e-04 -2.34212797602e-03 -6.65120304709e-03 -5.30321045383e-04  6.42700018432e-03  3.34523177081e-03  3.49177994514e-03  3.75050116078e-03  1.64246215818e-05  1.91329868189e-03 -8.31020306622e-03  1.14934632915e-03  3.06849257360e-03  1.75299893185e-04  1.35981824155e-03 -4.56460546979e-03  5.28864715678e-03  3.47276999349e-03 -6.17083297502e-03  3.34517924450e-03 -2.41152747292e-03  7.79838006638e-03 -5.21134205790e-04  1.28608539523e-03 -2.62622533825e-03 -4.45607797398e-03 -6.35594077030e-03 -5.25630597666e-03  3.98550289182e-03  4.15547521273e-03  5.62403690182e-03  1.75774006942e-03  1.31780579725e-02 -1.13546552622e-03 -7.54160539890e-04  3.32673696210e-03  1.39499517192e-04 -3.12953039213e-04 -3.36029885720e-03 -2.37904839108e-04 -3.41321648355e-03  1.12701878478e-03 -1.18520468822e-03 -9.50379347149e-04  7.43867109198e-03  2.57994671252e-03  6.12847448066e-05 -1.96107499113e-04  1.12159711619e-03 -2.75359584117e-03  3.22961998634e-03  7.56220033000e-03  5.12908450876e-03 -2.29420961236e-03  4.82906658897e-03 -8.19409084419e-04  6.74629843030e-03  9.66486120214e-05  4.83513003749e-04 -3.84421092952e-04  4.81284844573e-03  8.86042828181e-03 -3.51973478605e-03 -6.96930943326e-03  6.16537917639e-04 -5.06604027231e-03 -4.59079917017e-03 -2.00405352603e-03 -3.92121618895e-04 -1.92780485401e-03  2.29129636588e-03  6.24121922223e-03  3.08713874934e-03 -2.29753004915e-03  4.09350546385e-03 -2.26108007710e-04  4.25814125277e-03 -1.25701686619e-03 -4.14526384316e-04 -1.68852221264e-03  5.45237279266e-03 -2.61178705226e-03 -5.57789518115e-03  7.78281707243e-03 -2.31632281560e-04  4.91491544462e-03  2.52329623060e-04 -6.81725556673e-03  2.63095961476e-03 -7.47884210976e-04  9.00534664903e-03  3.62562339060e-03 -5.61424346140e-03  2.38425109541e-04 -3.31048056936e-03 -8.65238257658e-03 -1.19312478514e-03 -4.26351746212e-03  3.36560294286e-03  6.10597494033e-03 -7.19022085069e-03 -9.34539993479e-03  1.14430938503e-03 -6.61871239344e-03 -2.87462446680e-03  3.42721671585e-03 -4.51974076784e-03 -3.44613994382e-03  5.66175146507e-03  7.79277834000e-04  1.56002426388e-03 -3.90116701792e-03  6.29763306082e-03  2.70173581220e-04  9.77582798134e-05  4.48006875245e-03  9.92514007203e-04  1.07589110167e-03  1.77183673029e-03 -1.04217630739e-03  3.11746187531e-03 -1.51530217727e-03 -1.78938517058e-04  2.99112722461e-03 -3.36353703125e-03 -1.66727033633e-03  2.30705977539e-03  3.00298592383e-03 -2.90809090269e-04  4.97098687512e-03 -3.71103896311e-03 -2.49887390109e-03 -4.45947039896e-03 -3.65335373571e-04 -1.93129945131e-03 -2.58371782475e-03 -2.85706175929e-03 -7.28221089479e-03 -8.69264329126e-04 -7.53406343948e-04  3.96351101517e-03  9.42356413661e-03 -7.48870772227e-03 -2.76442409613e-03 -3.93752569120e-03  4.02865521938e-03  9.54023528519e-04 -3.81882572477e-04 -1.12154154273e-03  5.10317680199e-04 -1.59953886400e-03 -4.83713520290e-03 -1.00098362797e-02  7.85382086926e-04  2.02877813127e-03 -3.14480188810e-03  3.70190990743e-03 -7.09732420119e-03 -4.67497078914e-04  3.50877031097e-03 -5.14124525254e-03 -2.40355638206e-03  3.12653800032e-03 -8.08509776577e-03  3.93956611596e-04 -8.15850987899e-04 -1.97568296930e-03  3.52244732399e-03  4.24728826660e-03 -6.09026764893e-03 -1.67582448137e-03 -8.03757530317e-04  7.48991703383e-03  3.38863959371e-03  3.92838406147e-03  2.20612886219e-03 -1.02385733612e-03 -2.49999063249e-03  1.84595451049e-03  3.48552478982e-03 -4.92694711871e-03  1.57733908420e-03  4.52193122530e-03 -6.49552144095e-03  2.21516002960e-04 -5.43003264517e-04 -2.42307312158e-05  2.65398296330e-03 -9.13807978158e-03 -4.71914753088e-04 -3.68321148863e-04  8.64650431303e-03  6.05520084905e-03 -3.45046365405e-03 -1.37652557446e-04 -7.39971675286e-03 -6.51809479914e-03 -5.49471771512e-03 -1.67653461268e-03 -4.38514769075e-03 -1.34099604602e-03  8.69430125494e-04 -3.93279757073e-03 -6.40523536037e-03  4.20396484053e-03  1.40567221440e-03 -8.46302433772e-04  8.67938932899e-04  4.18049526101e-03  4.02472990485e-03 -1.27436181902e-03  1.73624632376e-04  1.71855522785e-03  2.89487459038e-03  7.69136429665e-03  3.65463944872e-03  3.51727371631e-03  2.00714276947e-03  3.29885382930e-03  3.84314151037e-03 -2.12520485172e-03 -4.78520274070e-03  3.22035811868e-03  2.20619145578e-03 -5.66296742855e-03  1.75872266149e-03  1.32184939928e-03 -2.17565085781e-03  2.56718342028e-03 -1.40399882898e-03
-4.70200882419e-03  7.66714385819e-04  2.85257557987e-03  1.07192220171e-03 -3.01272060919e-03  5.62813553617e-03 -6.55916290067e-03  6.97537018502e-04  2.73066537371e-03 -3.00524307476e-03 -1.00891944572e-03 -1.22739193183e-03 -2.04242277205e-03  9.56246102874e-04 -1.59903769876e-03 -4.87560124120e-03  1.89108912761e-03 -7.87437123160e-03  2.30701721509e-02 -1.82911580548e-02  1.06981985716e-01 -1.68017462339e-02  1.58144976683e-02 -2.28540935860e-02 -5.21484331685e-03  4.23590857686e-03 -3.80611332441e-03  2.48727460106e-03  2.10554826257e-04  4.23006114864e-03 -4.08662895208e-03  5.52911204616e-04 -2.15562590017e-03 -1.59169522924e-03 -1.32011697929e-03 -5.81764450408e-03  4.88449211416e-03 -1.70176807616e-03  5.02647413722e-03 -2.37217442106e-04  7.63552209380e-04  2.59612906716e-03  9.75255527082e-04 -4.93633098389e-04 -9.42536946342e-04  3.17904685076e-03  4.72836770039e-03  1.04867027903e-03  2.26917864414e-03  1.43199360195e-03 -5.08127194358e-04  2.20313115005e-03 -4.28640679469e-05 -1.64831736714e-03  1.35781056027e-04 -2.15666004615e-03  6.44121428244e-03  2.88308446407e-03 -1.09301450176e-03 -4.60372325920e-03 -6.91760405394e-03 -4.46326086342e-03 -3.40483685983e-05 -3.46887996576e-03 -6.93677734559e-03 -2.40959013278e-03 -3.01348002972e-04 -1.43368879241e-03  4.44709309187e-05  7.76357610184e-04  5.09820963295e-03 -4.61488823157e-03 -3.18755015090e-05  2.27865149901e-03 -1.60805608062e-03 -3.06028289184e-03  7.17165972246e-04  1.74544487089e-03  2.46106399619e-03 -6.52506731187e-03 -7.67546879538e-03  4.32028735897e-03 -2.71036406348e-03 -8.43342834450e-04 -1.69346196571e-03 -2.78129363575e-03  2.48330207934e-03 -3.87899246094e-04 -2.23151400175e-03 -2.67157705615e-03  5.49134291509e-04 -2.06706488909e-03 -1.91869780672e-04  1.73910565424e-03  3.75192270576e-03 -2.92194085656e-03 -4.85688893125e-03  9.57135570670e-04 -2.49859694290e-03 -7.11859037244e-03 -2.03132006419e-03 -2.32155355588e-03  7.59634591738e-04  3.16434595446e-03  1.16268759620e-03 -1.92944287417e-03  8.09808012016e-03  1.81760575948e-03 -1.48212607508e-03  3.64285866616e-03  1.08674142828e-04 -1.27193264627e-03  1.22416643076e-03  1.81201651938e-03  5.46209574864e-05 -1.19143207509e-03 -3.80848714023e-04  3.70197965628e-03  1.35516521057e-03 -5.07705018474e-04  4.55736537365e-03 -8.04933582403e-03  1.76109204369e-03 -4.19425439199e-03 -1.61516738099e-03 -5.77710759176e-03  3.22231856716e-03 -3.74914231683e-04 -2.76240677401e-03  7.99747110287e-04 -4.46256154087e-03 -1.37511182076e-03 -2.04937253356e-03  1.50313238459e-03  3.15712335321e-03  1.35027990438e-03  6.56281206462e-03  1.62360513456e-03  7.90619416895e-03  6.77195038689e-03  1.26274090711e-03  1.46907427525e-04 -2.68776590859e-03 -6.05875987841e-03  6.91435288842e-04  1.80658563203e-03  4.79418590457e-03  1.09043127667e-03  8.67633143769e-04  4.31351912148e-03  1.09635926093e-03 -2.84816192255e-03  3.29575104926e-03 -5.74830591385e-03 -6.25857967393e-03  8.35762947184e-04 -2.56662597213e-03 -5.06942548765e-03  1.15728729396e-03  6.49980835372e-03  3.64982563248e-03 -4.81445957093e-03 -1.08152042084e-03  1.25289437948e-03  1.62943581662e-03 -4.23502434455e-03 -2.48799841046e-03 -2.29097619739e-03  4.45292645602e-03  8.69184746460e-06 -4.66327833622e-03 -2.53145440059e-03 -4.66633607802e-04 -2.95735101392e-03  2.47673181160e-03  2.60501911030e-03  1.33939077265e-03 -4.68287562419e-03 -1.16347892071e-03 -3.46703900190e-04 -2.25426382882e-03  8.46799352558e-04 -6.42033304047e-03 -8.32149442505e-03 -1.76487543479e-03 -2.47543545001e-03 -5.93894089502e-03 -3.41293198517e-03 -2.46207221232e-04 -4.91909926027e-03  2.00062816630e-03  2.60402127167e-03 -1.86961771513e-04 -3.82141250530e-04 -2.72678589424e-04  8.22698867007e-04  2.60955276862e-03  3.16975002313e-03 -6.01175089479e-05  1.05074497594e-03  6.57948445258e-04  4.98337295057e-03  2.68446524737e-03 -5.13883983283e-03 -4.71894216528e-03 -3.98479532411e-03  4.09872346149e-03 -8.59336223625e-03 -1.57213880633e-03 -3.91114022494e-03  6.62586052533e-03 -3.15678105556e-03 -3.23860980437e-03 -1.15318150818e-03  1.54884208433e-03 -4.64734485431e-04  6.90265723477e-03  3.71676931634e-03 -6.20341774322e-03  8.13648008913e-03 -6.93870646258e-03  2.31131194073e-03  8.43957666801e-03  4.61746281228e-03  4.00067270992e-03 -6.99556090082e-03 -1.80255574881e-03  8.17153824950e-04 -1.75468355060e-03 -6.34908188239e-04  2.58741552125e-03 -4.59683868264e-04 -1.73627759856e-03  4.65104255311e-03  2.10531055842e-03 -1.55591458682e-03  1.54561946327e-03 -6.63298639438e-03 -1.44183924937e-03  3.32576923205e-03  3.71793977236e-03  1.63209224515e-03  4.43859542117e-03  6.65284682133e-03 -1.16388379375e-03 -4.73057391759e-03  2.58555841082e-03  5.86112693218e-03 -1.06177046630e-03 -1.80088365798e-03  3.34565147444e-03  1.14084537615e-03  3.15513010596e-03  4.15549847654e-03  2.93353077783e-03 -9.26613219599e-04  1.54608636121e-03  4.22718061849e-03  5.10850896194e-03 -1.07669157965e-03 -7.06944539053e-03 -1.77247630727e-03 -6.44671497441e-03  2.43497624396e-03  4.89845362926e-03 -6.17551564752e-03 -4.01569401916e-03 -8.70556525103e-04 -4.30745431267e-03  3.98168638251e-03 -7.22768329419e-04 -3.81549418093e-03  4.43857775142e-03  5.00631512559e-03  5.64957507209e-04  4.37696906406e-04 -3.43405012347e-03  9.42892651987e-04 -2.60394451746e-03 -3.48338371073e-03  3.26711271804e-03  4.23290732661e-03 -1.61619206641e-03  2.88982596923e-03  4.23322227785e-03  4.51494400310e-03  1.83200881274e-04 -1.91097858792e-03 -3.73474378969e-03  4.80961536540e-03  2.18369358247e-03 -6.07325270872e-04 -1.15059012158e-03 -4.55370260256e-03  4.93307004421e-04 -9.34382908955e-04 -4.69244880938e-03  1.12669294566e-02  2.83129009140e-03 -1.39980154599e-03  2.29923964086e-03 -1.61642489227e-03  1.83354783728e-03 -5.70304217615e-03  2.38490626136e-03 -1.68414261046e-03 -1.38407635941e-03 -1.53918269947e-03 -3.08881515980e-03  2.59385054144e-04  1.73347348493e-03 -4.25472243109e-03 -2.91418392831e-03  1.80821771996e-03 -6.14947486685e-03 -2.16726465809e-03  2.01374717947e-03 -3.16326494646e-03 -4.88699023053e-03  3.78788357637e-03  4.84417624402e-03 -1.30892900544e-03 -2.97618744764e-03  1.12664256009e-03 -1.53561706648e-03  5.70123674232e-03 -3.63940660531e-03 -2.79548071854e-03  2.07197263353e-03 -1.13882517418e-03  2.39167623737e-04 -2.97513579353e-03  6.30845052904e-03 -9.23051841428e-03  3.25645994975e-03  1.12985502283e-02  5.49106959528e-03  7.29130631187e-04 -3.09301304140e-03  2.39069231043e-03  7.28078421874e-04 -2.38257100912e-03  1.50614832691e-03 -4.54755077603e-03  2.28886462909e-03  2.44536704359e-03 -3.68530922774e-03 -5.76780496864e-04 -2.08569208181e-03 -2.45657233302e-03 -2.88485442738e-03  2.91430729407e-04 -2.92651782587e-04 -5.59279509629e-04  6.96464605705e-03 -3.08623859116e-03  1.15134634007e-03 -1.74548423104e-03 -1.99075229698e-03 -3.22725015576e-03 -4.27657346724e-04 -2.04105362587e-03 -8.86807259476e-06  7.03450569465e-03  2.43076283574e-03 -4.17993217963e-03  4.18671850702e-03 -3.20790785350e-03 -1.13405349124e-03  4.67367564455e-03 -5.22655027572e-03 -1.80923202797e-03 -2.99253930518e-03 -4.86116049341e-03  1.30902919808e-03 -2.33824861287e-03 -4.86531788169e-03  1.09682044600e-03  7.98473096237e-04  4.07824127136e-03 -2.16659788814e-04 -3.18553656036e-03  1.93809994108e-03  5.40932155457e-03 -3.80511854470e-03  3.03664932713e-03  8.97709270469e-05 -6.53759538543e-03 -2.62973631936e-03 -1.12748680601e-03  1.18274327606e-03  6.70065238285e-04 -1.41232479828e-03  1.00471642198e-03 -4.39004831725e-03  8.89674934531e-04 -3.47074044615e-03 -6.23449680753e-05 -1.71954227738e-03 -1.53616649272e-03 -4.29922906077e-05 -2.72470908520e-03 -3.47254728313e-03  9.48465868372e-04  1.46046167159e-03 -3.24346512685e-03 -2.26079840237e-03 -7.80670897230e-04 -2.74914400860e-03 -2.39227512719e-04  2.88700516572e-03 -3.76693925217e-03  2.31649905281e-03  2.46501078579e-03  3.35756308577e-03 -8.64556162431e-04  3.05597972968e-03  2.47209186240e-03  1.14629421298e-03  3.44426331383e-03  1.01495119041e-03 -1.64443711284e-03  5.51688173756e-03 -2.66330214998e-03  2.44929720975e-03 -6.11628872274e-03 -1.26889864012e-03  3.28003124573e-03 -6.72862661891e-03  7.08674680083e-03 -3.99077106266e-03  6.21235612238e-04 -3.33575897891e-03 -1.05811785970e-03  9.37229606711e-04 -1.46942914384e-03  3.32280636241e-03  1.05658857214e-03 -7.56470545326e-04  1.85373882471e-03 -1.79473969185e-03  5.63636679419e-03  2.23694281409e-03  3.32426530604e-03 -1.09459290979e-03  2.79196886758e-03  4.29873009000e-04 -3.27568317327e-04  2.30935567200e-03 -3.04301963878e-03 -1.02802247912e-03  2.37658734295e-03 -3.15259668820e-03  1.31039485733e-04  4.43006863653e-03  3.69060045890e-03 -6.45047928119e-04 -4.45957848191e-03 -3.61671788733e-03  3.94340801848e-03  1.28010677313e-03  1.05407000934e-03  3.18391096815e-03 -4.22145534441e-03  1.39269772009e-03  4.12888623823e-03 -1.51356120618e-03  1.18228699551e-03  3.89070450783e-03 -6.08923451574e-03  6.79955503787e-04  5.17093760467e-03  5.41133285509e-03  1.51019843236e-04 -6.06858903562e-04 -2.15734288654e-03  6.08622228991e-03 -8.15875669816e-05  1.51673392556e-03  3.55134133194e-03 -7.83970715621e-04  1.00400237617e-02  2.98324949655e-03  1.89316755471e-03 -2.37604614737e-03  6.33123905122e-03  1.40847242033e-03  1.66826380329e-04  2.12589495284e-03  3.59649280706e-04 -5.50153940313e-04 -3.55650493382e-03  9.68993054870e-04  2.16592195180e-03  1.50303667528e-04 -4.02159640523e-03 -1.38775378500e-03  6.63320720920e-04 -1.90493547974e-03 -1.88261146016e-03  3.75290127795e-04  1.57193263375e-03  1.69157744310e-03  1.88909817196e-03 -1.65605342300e-03 -2.27968837413e-03 -1.73177088418e-03  2.33033200658e-03  3.36704235674e-05 -4.69591512461e-04 -4.05419575638e-03  1.63165905588e-04
 1.20345061140e-02  3.26987129362e-03  3.79362536907e-03  1.04362283588e-04 -2.13256775603e-04 -2.64053948950e-03 -8.02565022174e-04 -1.48147428727e-03 -3.68185555520e-04  2.07596820972e-03 -4.23751103620e-03 -8.76033797365e-03 -1.26646737822e-03  2.04094295371e-04  4.65578282548e-04  6.17898128336e-03  4.51235758355e-03 -4.26217599820e-03 -3.38812399597e-03  3.56442765256e-02 -1.68017462339e-02  1.24552844414e-01  1.31798129148e-02  4.06057167374e-03  4.35314495046e-03 -2.16401578812e-03  3.70199786111e-03 -5.86630355456e-03 -3.85621847480e-05 -8.31750221894e-03  5.14169933777e-03 -1.37927006185e-03 -6.44485331200e-03 -3.21430845338e-03  5.46774635315e-03  1.60429139067e-03 -6.02050636433e-03  5.19908915214e-03  5.40380011016e-03 -5.46243448033e-04  4.98959625391e-03 -2.58892659963e-03 -5.39837323935e-03 -3.51268186005e-03 -8.43428119895e-04 -3.23425327789e-03  4.06127729509e-03 -3.76531947588e-05  3.52916252428e-04  1.90529834867e-03  3.20810708717e-05 -1.91190200391e-03 -1.92596984429e-03  5.55212676578e-04 -2.20091123429e-03 -2.98190714663e-04  1.28400980919e-03 -1.48101964019e-03  2.84775015556e-03 -6.64443168429e-04 -8.02158249525e-04  2.16462123672e-03  1.07200322285e-03  7.53479688590e-05  5.72821480888e-03  1.09486524202e-03  1.46785891470e-03  4.33379678713e-05 -2.81781141812e-03 -2.35095213121e-03 -1.29758111854e-03 -2.27656289653e-03 -1.54798919639e-03 -1.94876243325e-03  6.66144935389e-04 -7.67347843486e-03  1.86600126577e-03  7.46469244917e-04 -2.33862295354e-03  1.93554338806e-03  1.62842989573e-03 -1.99143426003e-03 -2.29014577240e-03 -4.31482572563e-03  2.80533961716e-03  5.07102221990e-03  6.51174680010e-04 -2.74341000052e-04 -9.85355256546e-04  5.63305264981e-03  3.40472826511e-03  3.11753916624e-04  6.72345699096e-04  5.03074047985e-04 -8.96971796122e-03  6.74145913256e-03  7.10966169028e-03 -4.41473846326e-04  6.10528959684e-04  3.36642872148e-03 -3.49787003552e-03  5.94508922315e-03 -6.96734220694e-03 -3.36989458129e-03 -6.48605504435e-04  4.15815638891e-03 -2.89717625921e-03 -1.26099382882e-03  3.46679161593e-03 -1.39582942016e-02 -1.68681486955e-04 -6.50835799332e-03 -5.81971546570e-03  3.19363198906e-04  6.27936946618e-03 -1.06956889311e-03  4.59511698113e-04  9.18288628192e-05 -2.26331874430e-03  3.12058267505e-03 -3.22515911122e-03  4.69998003508e-03  1.18597393064e-03  2.21918025376e-03 -5.74857754023e-04  9.52695375036e-03 -1.65364762859e-03 -2.53360528544e-03  2.80614432685e-03  2.87249878367e-03  7.29941451456e-03 -1.33788942499e-03  6.77862500460e-03  5.75412910918e-03 -5.49538734250e-03 -5.65135345497e-03 -5.77119101569e-04 -3.14352673201e-03 -7.70469716582e-04 -2.36109746994e-03 -5.39159194235e-03 -4.81841058277e-03 -9.69108144867e-04 -3.55290818962e-03 -1.90140303935e-03  6.47700034377e-04 -2.09036763382e-03 -1.01853455753e-02 -3.69761979711e-03  1.31391849196e-03 -4.35621785300e-03 -4.82234364918e-04  1.43754358410e-03  3.28795244439e-03  3.67539904831e-03  1.13508647143e-03 -8.48764228625e-04  3.45924734608e-04 -1.38473905782e-03  4.02288631891e-03 -2.48343076935e-03  7.25808480725e-04 -1.17256749655e-04 -7.66415472038e-04  1.21015321016e-03 -1.08324960653e-03  9.92918531818e-04  1.04891774134e-03 -6.33299775909e-03  6.72686577351e-03  3.19146982006e-05 -3.81850541904e-03  6.08287054679e-04 -3.44948175477e-03 -2.21550689834e-03  4.15431357676e-04  1.74506458863e-03  2.71113542310e-03 -1.48493300984e-03  2.40105898258e-03 -6.56188588073e-03  2.89756373904e-05  3.00003627577e-03  3.33804418432e-03  1.63949150089e-03 -1.43840301043e-04 -4.53393126034e-03  1.29616860869e-03 -1.86955124057e-03 -9.91569414706e-04 -1.95940036403e-03  1.15612158663e-04  6.76501909164e-03  1.34358858315e-03  9.04506520805e-03 -3.68352466477e-03 -1.75786530297e-03 -5.68608882958e-03  1.59634896674e-03  6.28311430186e-03  3.53324686451e-03 -1.47584547929e-03 -2.72584379092e-03  9.15876838157e-03  1.66478859533e-03  3.28991164139e-04 -1.21853112486e-03  7.12214091679e-03 -2.82397738341e-03  2.87085982961e-03 -1.79516532839e-03  5.05598818464e-03  3.63317859201e-03 -4.92041982284e-03 -2.69160014754e-03 -6.59529394153e-03 -2.98880187504e-03 -2.09954771683e-03  6.97965856289e-03 -9.67038374403e-03  7.11606081879e-03  1.86518030210e-03 -5.13784569664e-03 -6.36483755581e-04 -5.27764729124e-03  7.61047529409e-03  3.59620616114e-03 -3.25361205628e-04 -2.55279156832e-03 -3.35147096230e-04 -1.18986884792e-03 -1.42783898383e-04  9.10610321702e-04 -1.61191549592e-03  3.24594366072e-03  4.44848602159e-03 -3.35437002600e-03 -5.24459815294e-04  3.23629566578e-03 -2.83032371902e-03 -6.51805312395e-03  5.14653404661e-03 -1.37562720457e-03 -5.71362302010e-03  2.52523290581e-04  1.14528488073e-03 -4.51570486467e-04  3.26264990466e-03  3.21157447148e-03  7.59689553006e-04 -1.63795327530e-03 -1.26879960926e-03 -5.88705553878e-03 -3.80752199565e-03  5.67558475078e-04 -1.54296382947e-03  2.13984612624e-03 -1.21222919462e-03  5.65038655299e-03 -6.65449910848e-03  7.68677057807e-04 -2.11281959887e-03 -1.87766963543e-03  1.01486793896e-03  7.60769135110e-03 -2.18111036766e-03  3.31626460201e-03 -3.85235258620e-03 -1.94011814565e-03  2.80193898373e-03  2.13629525101e-03 -9.46869737583e-04 -7.59189237813e-03 -2.88230994467e-03  4.20366222255e-03  9.36791883105e-05  6.59545035201e-03 -9.54328435189e-04 -3.54862111921e-03  5.83652146610e-03 -3.59818630115e-03 -5.33478018409e-03  1.88047029104e-03 -4.08166817542e-03 -8.61226924732e-03 -4.26874285610e-03 -3.42251121100e-03  1.10362346842e-03  4.59221575521e-03  1.91215179959e-04  5.04807928763e-03  1.59208742889e-03 -5.32339140464e-03  2.32391073422e-03  1.06043356017e-03 -2.55341742068e-03 -1.91084835554e-03 -2.43985334511e-03  6.26332509274e-03  2.79617057951e-04 -4.03914075024e-03 -4.73794194140e-03  2.31560015604e-03  6.56506002844e-03  2.17451348648e-03  1.26124852113e-03  1.06104028884e-04 -3.31571651473e-04  3.69681471864e-03  9.61855253939e-04  2.96395486238e-04 -6.18899684369e-04  3.28305748447e-03 -1.29823025402e-03  5.93443880344e-03  1.94937806686e-04  3.18978246643e-03  5.66382425104e-03  4.98385884841e-03 -3.75230706779e-03 -6.51986443679e-03 -2.81935551142e-03  8.02019632027e-04  2.11591800463e-03  1.94666471003e-05  1.49890713783e-03  1.67788143457e-03  1.15745937475e-04  4.39315298610e-03  4.13931536454e-03  2.28380914904e-03  1.09163087157e-03 -4.81849583596e-03  6.95387837831e-03 -1.91301234965e-03 -6.92810599080e-03 -3.41144903331e-03  3.53710990801e-03  1.59308741160e-03 -4.69134058007e-03  1.51194180427e-03  3.90880667719e-03  3.24254774182e-03  1.16826194937e-02 -7.38516526742e-03 -6.75764151752e-03  1.77128810701e-03 -1.02446394923e-02 -6.14790895703e-03 -5.41875445845e-03 -7.38219215419e-03 -6.99574995049e-03  3.55613284989e-03 -2.14356147193e-03 -1.62941610297e-03 -3.15066777856e-03 -6.16982836315e-04  1.70978474219e-03 -2.63698175730e-03  1.67439136248e-03 -1.87529486754e-04 -1.67817636061e-03 -2.14219452855e-03  5.67581436617e-05 -4.14752653658e-03 -6.36266527165e-04  1.13039703856e-03 -1.37317319818e-03 -1.69035093964e-03 -4.92167902509e-03 -4.79312247417e-04 -5.68976607660e-03  9.52039931395e-03 -2.49928616335e-03  9.24296265602e-04 -4.49226603599e-04 -1.73919538269e-03 -2.83312125230e-03 -2.26572557996e-03 -7.29249915005e-06  1.38979708784e-03  6.95137804081e-03 -6.47410828008e-03 -7.21797211753e-03  1.83983632058e-03 -9.52793967278e-03 -4.56317393856e-03  1.81977701025e-03  1.23696626212e-03 -5.45735037303e-03  1.09540791522e-03  1.63483331763e-03  2.81852205434e-03 -2.48300760017e-03  6.55551622746e-03  4.45708615537e-03  2.67058836813e-03  3.05512432977e-03  3.90669280795e-03  3.47531042488e-03  2.56570003817e-03 -1.47170800368e-03  2.14955988804e-03  1.28607420034e-03 -1.18464081445e-03  1.91707244850e-03  6.66121953596e-03 -4.00487096128e-03 -2.73740868806e-03  8.49848396394e-03 -6.93325149495e-04  6.79227277178e-03 -3.65884887954e-03 -2.58233445090e-03 -2.98255099039e-03  8.68235435404e-04 -9.08908004249e-03 -2.31212192350e-03 -1.62625064176e-03 -7.22069143606e-03 -1.14151243372e-03  3.50471981599e-03 -4.63798042100e-04  6.66065679826e-03 -3.35364384157e-03  1.05271765569e-04 -2.77094750537e-03 -2.10889500776e-04 -1.29850337742e-03 -3.97391420290e-03  1.54746372036e-03  4.11250496258e-03  2.53918734476e-03  4.44915486532e-05 -3.95124693291e-03 -3.48892487711e-04  2.18823763326e-03 -1.16493122936e-03  5.27467616569e-03 -5.36654746475e-03 -2.59060738934e-03  1.16303424478e-04 -3.43205675156e-03  3.22835150135e-03  4.10240326961e-03 -6.31010904741e-03 -6.25996337437e-04 -4.05408307008e-03 -9.17683913724e-04  4.07330946957e-03  2.56080585781e-03 -6.35765889565e-03  3.08421643369e-03  2.83561213180e-03  4.63775536727e-03  2.83839843198e-03 -4.86300404474e-05  5.69364428994e-03  8.65652484829e-03  2.19075450455e-04 -1.24184378005e-03 -1.28162670280e-03 -4.98499630044e-03 -1.09006397739e-03  6.81635788931e-04 -4.54042143426e-03 -2.51904149646e-03  2.72958642790e-03 -1.33523852817e-03  5.46904915984e-03 -5.65173420423e-04 -5.68317115628e-03  3.04220685851e-03  4.37616587762e-03  5.50931970035e-03 -7.02844351587e-04  8.42284793467e-03 -5.92932266847e-03  4.02758847898e-03  4.24815301705e-03  4.54234419327e-03 -3.00595332223e-03 -3.21879021193e-03  8.47768593645e-03 -1.71578776667e-03 -5.03470534887e-03  1.31095752453e-03  1.47927376375e-03  4.32449838057e-03 -2.10015522485e-03  1.69987978386e-03 -2.27413295456e-03  2.55644415080e-03  7.75802657444e-03  3.91999803736e-04  6.84891946635e-03  2.55801919199e-03  4.43164817635e-03  8.45300808838e-03  4.99289745609e-03 -3.80719151633e-03  4.81093736275e-03  4.34219105528e-03 -3.39212242073e-03 -9.09495964889e-04 -1.21985239214e-03 -8.92159539195e-04 -4.44141313741e-03  5.31233747820e-03 -8.66259663465e-04  1.07505207329e-03 -1.28239720035e-03
-1.10068997068e-03 -1.32573869340e-03 -2.95142235715e-03  3.45409768620e-04  1.12643166827e-04  2.04401745870e-04  1.34216406530e-04  3.70225489335e-04 -2.25151691107e-03  1.33098612429e-03  8.83400630462e-04  3.25455137138e-04  7.96632759143e-04  2.03774796043e-03 -8.72761113857e-04 -6.73598760107e-04 -1.85438285153e-03  2.36763842165e-04  2.72464122702e-03 -1.45286369692e-02  1.58144976683e-02  1.31798129148e-02  9.58265828776e-02 -7.38393055645e-03 -5.50677425752e-03 -2.27726521395e-03  1.05805001039e-03  2.81377473732e-03  3.49266246715e-03 -1.83386347845e-03  2.55103050560e-03  5.18573486243e-04 -3.26119028895e-03  5.45664538767e-03  4.25870678470e-04  1.58876699412e-05  4.06107772395e-03 -1.84560716549e-03  6.82598967100e-03 -2.79254598674e-03 -5.15414935307e-04  1.31984304938e-03  4.79621928359e-03 -2.43172697230e-03 -2.94072610550e-03 -5.20822145689e-04  2.40496143931e-03  3.70018312643e-03  7.15198787604e-05 -2.00918468945e-03  4.08522663368e-04 -1.87534521823e-03  2.04615205544e-03  1.06174233119e-03 -2.78434210904e-03 -1.92098054687e-03 -2.06535521872e-03 -1.09476214715e-03 -1.77980020764e-03 -3.84286049022e-03 -5.52801240002e-03 -9.65450466183e-04  6.01810036360e-04 -4.63928362617e-03 -5.60172124644e-03  3.98137242268e-03  2.22048493458e-03 -1.68175886489e-03 -5.19714323304e-04 -1.97471997311e-03  6.11395695815e-03  2.30261159595e-03  3.18676002856e-03 -1.89374493489e-03 -2.42443000301e-03 -1.48789762092e-03  2.72414759812e-03  2.14811578988e-04  1.24520536373e-03 -2.58089099204e-03 -1.25050936150e-03  2.00089939485e-03 -3.17779648334e-03 -2.89168267322e-03  1.50753646758e-03  4.94376876981e-03 -1.95156985876e-04  1.63114027033e-03 -1.37105755653e-03 -1.20743067969e-03  6.46870679249e-04 -2.66482545282e-03 -1.81344031262e-03  3.62973823523e-04 -3.25185407802e-03 -6.16193395631e-04 -2.46521084949e-03  4.12200709591e-05 -8.65921805978e-04 -2.90176966911e-03 -6.72147117393e-04  1.20913081646e-05  1.04669527849e-04  3.89039084101e-04 -1.41651434342e-03 -1.93130053094e-04  6.44213336982e-03  1.93072611958e-03 -1.67812715418e-03 -1.66359720735e-03 -2.67462560148e-03 -5.04609009454e-03 -3.31548329575e-03  3.60405639332e-05 -6.04781128642e-04 -1.18354584014e-03  4.39298093402e-03  1.82533484015e-03 -5.53043329621e-04 -4.61623143961e-04 -2.09756706412e-04  1.34189285295e-04  5.96773972215e-03 -2.24099377851e-03 -6.48539698893e-04  3.24118601485e-03 -2.98765240562e-03  6.72100353749e-04  3.31239209356e-03  2.16495415834e-03 -1.12879624491e-03  9.78520839905e-04  2.52252662345e-03  1.94885301232e-03 -1.63611714051e-03 -4.14501983119e-03  7.78955772207e-03  2.44309548344e-03  1.05996507178e-02  4.72076440442e-04  2.75969300492e-03  1.29926734013e-03  1.35877603001e-03  8.01870281786e-04 -2.31355311691e-03  4.54861398552e-03 -2.67350492000e-04 -3.05959898129e-03 -1.24583540317e-05 -1.20645001292e-03 -1.35758079119e-03 -2.55852025492e-03 -3.50607590765e-03 -1.06312509890e-03 -2.26661922118e-03  2.42426992385e-03 -1.22637906819e-03  1.21130124862e-03  1.25108346120e-03  8.88034436848e-04 -2.91947564825e-03 -2.76728384010e-03 -7.78211655562e-04  7.75447037013e-03 -2.20320422886e-04 -3.82575990300e-03  3.67819700111e-03 -5.35412314406e-03 -2.23734729341e-03  1.61693583861e-04 -8.22569714260e-03 -3.12870948383e-03  5.23027217084e-04 -1.51537097447e-03  5.16518924226e-05  3.16143812731e-03 -1.44329198134e-04  5.72790477058e-04  1.32367597605e-03  6.09110838658e-03 -4.18690016754e-03 -4.96687430458e-04 -2.55197123684e-03 -4.07274508631e-03  3.84962636505e-03 -7.83919351798e-04 -7.30666146099e-03 -1.39434738708e-03 -9.59183628152e-04 -4.42402712797e-03  1.27352426204e-03  1.52475531897e-03 -9.47147858499e-04  1.83009317249e-03 -8.01966237011e-04 -1.88595785881e-03  4.71063710803e-03  1.81954622096e-03 -1.35537146418e-03  2.75436684657e-03  5.93122852002e-03  1.91914696069e-03  2.40671037300e-03 -5.12968088481e-03  1.08407330401e-03  1.97842462946e-03  1.33403194299e-03 -1.49638876701e-03 -4.08500069305e-03 -3.51530417491e-04  1.67426024251e-03  1.01352255942e-03  1.27789341669e-03 -6.67285185593e-03  9.29171589458e-04  2.32875900715e-04  2.83554501139e-03  5.59336875041e-04 -4.16518517594e-03  4.45659650934e-03 -7.82636969782e-03  3.49204568664e-03  4.60144307760e-03  2.12420510509e-03 -1.98876072455e-04 -3.31540691476e-03  5.16922049987e-03  2.46594700488e-03 -9.93232839336e-04 -1.56479494091e-04  2.12906214414e-04  8.56365198790e-04  3.92949608182e-03 -1.57835892667e-03  1.98245653074e-03 -2.74069678579e-03  2.67741288886e-03 -1.53502134944e-03  1.86773345739e-03  3.37582024066e-03  3.17613576609e-03  2.67005661338e-04  7.32887134302e-04  1.90664293583e-03 -3.30547717186e-03  3.25576460671e-04  4.74912407391e-04  3.55482351542e-03 -1.99488779343e-03 -5.15573849927e-03  3.12895422234e-04  3.59505675935e-03  5.14766653706e-05  6.61299616195e-04 -5.83707400024e-05 -8.08201625895e-04  1.27915388359e-03 -4.08223682370e-04  3.51973831811e-03 -5.64149031561e-03 -4.64441014465e-03  1.25039580678e-03 -2.71705778343e-03  5.18889970989e-04  1.27287706225e-03 -1.88855440380e-03  5.46460465314e-04 -8.80861525604e-04 -4.40226056065e-03  4.12370924962e-03 -2.90163818106e-03  1.79459270690e-04  1.49500422211e-03 -2.65762907602e-03 -4.33561690655e-05  2.05801521307e-03 -6.98680626468e-04  1.91738919073e-03 -3.19740306688e-03  1.72220795544e-03  3.52149825009e-03  4.81463344929e-03  4.46596648735e-04  1.72942183138e-03 -6.97108319595e-04  5.49034650391e-03  1.58041620572e-03  2.93479378022e-04 -2.97213919024e-03  1.66608988836e-03  6.35063873491e-03 -9.62839500004e-04 -1.87965036005e-03 -2.34263648720e-03  1.51754129862e-03 -1.32180678686e-03  6.80514311483e-04  3.50266460050e-03  4.25561340371e-03  1.15347894268e-03  5.29163475134e-04  2.36745438551e-03  7.94028217599e-05 -4.56356078202e-03 -3.35898882478e-03 -6.57920016247e-04 -3.08947443744e-03  7.72188846536e-04  8.98884079451e-04  1.52309029141e-03  7.19249558203e-04 -3.21378257129e-03 -8.22381170081e-05 -1.56461032887e-03 -1.47501647946e-03 -8.25527557983e-04  3.98594474806e-03  9.38105192246e-03 -1.67965506260e-03  4.38681715634e-03  3.40775302215e-03 -9.33709168819e-04  8.65617470395e-04 -7.60288379181e-03  6.36438594467e-04  2.07400490447e-03  8.58627610239e-04 -4.82843813809e-04  2.53832411522e-03 -1.56085361830e-03  8.33734798812e-04 -4.62516647594e-04  8.40548834621e-04 -3.11990608532e-03 -1.17426125631e-03 -1.20245185267e-03 -7.27384087880e-04  9.09695783172e-04  3.04723096303e-04 -1.18945599947e-03 -6.90828813918e-04 -3.94554236092e-03  3.65629776860e-03 -4.43871605493e-03 -1.26287855785e-03  3.46489535233e-03 -2.98528130458e-03 -3.79102451394e-03 -4.96122677520e-03 -5.44420672824e-03 -4.51064721948e-03 -4.10312497351e-03 -1.44770761661e-03 -2.66357215524e-04 -8.75564626775e-03 -1.22799542532e-03 -6.26769306524e-03 -1.20160725253e-04 -3.97809009890e-03 -5.12930023128e-03  3.70025871240e-03  4.08046788966e-03 -9.31823706394e-04  1.87595203570e-03  1.29048984556e-03 -6.23528995738e-04  2.75300061612e-03 -2.96220743726e-04  1.45226192887e-03  1.78373193616e-03 -2.65026856102e-03  1.17525879486e-03 -3.02897776994e-04 -6.03927918750e-03  3.00033626960e-03 -5.61340448978e-04 -2.74194809159e-03  3.12028457813e-03  1.01202627704e-04  2.78076320883e-03  7.28936849719e-04  4.12280481073e-03 -4.93753028230e-04 -1.76979580225e-04 -3.43339878805e-04 -5.05174461501e-04  5.73471064006e-04 -8.57250754183e-04 -3.66228689959e-03  1.75190747830e-03 -2.96053851073e-03  1.70093424291e-03  1.04224996623e-03 -2.96093519229e-03  4.07834720899e-03  1.58141558911e-03 -7.49691869829e-04  2.92125701433e-03  5.62430365205e-03  2.37178193188e-03 -2.29587361577e-03 -6.90014232042e-04 -3.15752574247e-03  1.68705097544e-03 -2.57752163813e-03 -2.79589285118e-03  7.31162029879e-03 -1.41326807681e-03 -3.61521269025e-03  4.75982681378e-03 -7.59365705058e-04  2.06676073108e-03  7.94821310282e-04 -4.61516325193e-04 -6.04895016675e-04 -1.29402695727e-03 -2.37305791084e-03 -4.55027443770e-04  1.14210784090e-04  6.83580366896e-04 -9.01046786392e-04  9.78073280014e-04 -2.24118755872e-03 -1.93800165779e-03  1.13299979813e-03 -2.44024550882e-03  7.11175618234e-05 -3.23642774244e-03  1.54284165268e-03  2.17642641869e-03  1.80849604284e-03  2.74587664450e-03  4.00920472788e-05  1.47649359459e-03  2.19849004334e-04  2.83417596790e-03 -4.93543607748e-04  2.71556455690e-03  2.64078921477e-03  3.42034062312e-03 -3.07240167386e-04  1.61912093291e-04  4.04600981591e-04  1.34455840447e-03 -8.76221677145e-04 -2.32960946774e-03 -6.12159963358e-04 -2.05946153200e-03  3.56646912042e-03 -1.86392703863e-03 -6.08528532333e-04  1.63437905171e-03  2.62540675342e-04  1.56370681975e-03  1.57760966465e-03 -2.35274671919e-03 -2.83969858477e-04  5.75758758670e-04  2.20076937860e-03  2.30849482088e-03  8.15293345537e-04 -1.44801458903e-03  1.72654070206e-03 -8.52897671950e-04 -2.38871777942e-04  3.39160369358e-03 -5.12922905683e-03  2.30817346502e-03  1.84729500911e-03 -5.37479462394e-03  1.35196124782e-03  2.25583138208e-03  5.96870682821e-03 -3.58705376392e-03  3.30315664883e-03  2.27763815793e-03  7.33492816589e-03  7.40050297965e-04  7.41556912833e-03  6.55862816809e-03  3.41381128641e-03  3.34956272100e-03  1.73484041975e-03 -6.40643834374e-04  2.41328380291e-04 -1.93175874231e-03  3.81736733506e-04 -5.32249295872e-04 -1.19086413564e-03  1.76772150689e-03 -8.13136786001e-04  1.55630360975e-03 -6.87146685869e-04 -2.21765219866e-03 -2.25737534212e-03 -1.35649918238e-03 -2.13939427259e-03  9.85972216307e-04  1.86176230592e-03  1.18030764501e-03 -3.43924749016e-03  6.50367704442e-04  5.01315253901e-04 -3.22914901635e-03 -1.45424202541e-03 -5.45468862068e-03 -2.35145247562e-04  4.30211460138e-04  2.77823705837e-03 -2.22123634694e-03  7.15391268910e-04 -6.73631573438e-03
 1.00304147668e-03 -3.61618016213e-05  4.49227392665e-03  6.46071168581e-04 -2.31279159750e-03 -4.61883175688e-03  1.60155786120e-03  8.03748101814e-04  1.44148686068e-04  2.31229103241e-03 -3.17143142969e-03 -2.73714460988e-03  2.55958679127e-04  4.20560065418e-03 -1.25107347499e-03 -2.33828699250e-04 -2.13900575005e-03  2.19793293915e-03 -5.73448192342e-03  2.57950874551e-03 -2.28540935860e-02  4.06057167374e-03 -7.38393055645e-03  8.28087591762e-02  1.71578664747e-04 -6.42684497196e-03  1.20290944789e-03  1.66220596638e-03  2.62366047437e-03 -1.51951688778e-03  2.66360149547e-03  5.07434633506e-04  3.41303436660e-03 -1.34361762412e-03 -3.89843927263e-04  3.70143847035e-03 -1.52582314834e-03  1.74453185013e-03 -6.58603339032e-04 -3.42408325798e-04 -7.76718985967e-04  3.33392555896e-04 -4.09377596007e-03 -1.74665641454e-03  3.54193050894e-03 -7.37626020454e-04 -2.31547929577e-03 -2.86447620860e-03  2.24497204305e-03  1.65729463546e-03 -4.97870492819e-04 -3.34721902362e-03 -8.62291158209e-04  9.89764477739e-04  1.69657499001e-03  2.12537753478e-03 -4.87333136877e-04 -2.44502319414e-03  1.18795558897e-03 -3.28975794483e-04 -1.14583209463e-03  2.44986607045e-03 -5.09774877041e-04 -6.47112903463e-05  3.32021630092e-03  1.88203944065e-03 -3.70157393948e-04  2.80363361300e-03 -1.66587741932e-03  1.25798816768e-04 -8.81892870924e-04 -1.75123034351e-03 -1.34418481928e-03 -2.14002732254e-03  2.44542317311e-03  3.21088291155e-04 -3.74343827685e-04 -1.02789521631e-03 -2.56009946200e-03  4.49636990879e-03  1.29028282159e-03 -1.52516322312e-03  2.55433789716e-03  1.86123386734e-03  1.44294872016e-03  8.52501096607e-05 -3.10363312366e-04  5.22617002232e-04  3.78479049223e-03 -3.53137792227e-04  6.99358971828e-04 -4.26158784025e-03 -2.02427402610e-03  7.60716178848e-04  2.96719769073e-03 -8.92890335825e-05  1.75008242143e-04 -1.11489513472e-03 -1.18817794332e-04  5.84803745411e-04  2.80556184618e-03 -2.87473257322e-03  2.66890448543e-03 -3.09816239633e-03  2.63721531084e-05  3.42951990326e-03 -6.57850454655e-03 -2.34275991973e-04  5.51107021518e-03 -3.72980872210e-03 -2.36940071327e-03  1.64527826028e-03  1.37675943082e-03 -5.74846812979e-03 -5.02296962738e-03  4.79242225779e-04  8.32009868446e-04  2.39747551396e-04 -4.42750278031e-03  2.73191249425e-03 -2.21532563332e-03  5.95889011117e-03  1.51342174369e-03  3.20530394561e-03 -2.10631513582e-03  5.55699517193e-03 -3.83877390295e-03  1.12114357865e-03  1.64434337411e-04  3.46919476096e-03  3.34094675983e-03  4.81586611752e-04  1.16009895691e-03  1.58200487141e-03 -1.82996061022e-03  6.48067716608e-04 -5.21028876969e-03 -5.21681756382e-04 -2.78622196340e-03 -6.00591032314e-03 -4.51304438631e-03 -2.72485340032e-03  3.21859358126e-03  1.48309190215e-03 -1.90509081575e-03 -1.65811024897e-03  3.07125409163e-04  2.93961924130e-04  6.91894417414e-04 -1.09592613604e-03 -1.66531048580e-03 -1.69465801376e-03  3.19633091711e-03  2.40683294859e-03  4.93782310543e-03 -8.36307662990e-04  9.53844777281e-04  2.82691363237e-03  4.37240576457e-03 -3.90862908400e-03 -3.52610566279e-03  1.97504822199e-03  1.24075759148e-03 -5.75851899077e-03 -9.87341222735e-04  1.01663177867e-03  4.85362917608e-03  1.46268182690e-03 -3.00078795451e-03  1.84053431754e-03  5.74592677144e-03  2.97693961211e-03 -4.57043406984e-04  5.08612230965e-03 -1.87706004999e-03 -3.21467683606e-03  1.26938200267e-03 -5.93774782816e-04 -1.67100540642e-03 -1.65388896546e-03  6.79781683454e-04  4.49817207258e-04  2.84186567019e-03  1.33925346764e-03 -8.36420024664e-04 -2.16066403130e-03  3.04909467665e-03  1.23495409403e-03  1.23649293844e-03  5.46325742725e-03 -3.00045021129e-03 -2.84406371305e-03  1.31544675936e-03  8.18775126513e-04  2.47374127687e-04  1.91547980047e-03 -7.25827419201e-04  4.06709272886e-04  2.63070639034e-04 -2.77185761678e-03 -3.72784800705e-03 -4.95328807701e-03 -7.77773797389e-04  9.08273713112e-04  2.50570007429e-04  1.60756236459e-03  3.38067943007e-04  4.74738392525e-03  3.11653272221e-03  3.45121241525e-03 -3.56864350733e-03  4.16525198963e-04  2.80035422121e-03  2.26167346778e-03 -1.35971693130e-03 -3.21647856543e-04 -1.20870151661e-03  5.02634340321e-05 -2.60453209869e-04 -2.93043315923e-03  2.57430192595e-03 -1.14403793741e-03 -2.07024968246e-03 -1.10829812533e-03  1.14634913329e-04  9.83035492080e-04  3.16497700479e-03  9.40611975563e-04  4.34170819070e-03 -1.83896214502e-03 -2.20705425588e-03 -3.38035956720e-03 -5.59894226613e-03 -4.61184947819e-04  3.09795093911e-05  3.75999593788e-04 -2.52895767357e-03  1.09175302252e-03  1.97676402498e-03 -5.29007402592e-04 -9.16527946483e-04 -4.83851548499e-03 -1.98238181967e-03 -6.91608619628e-03 -3.11136181626e-03  4.05488109915e-05 -2.98656911175e-03 -7.38411018406e-03  2.57687200350e-04  9.20093677569e-04  9.60194222450e-04 -2.56263962110e-03 -7.23901351687e-05 -2.48412800726e-03 -7.69503806100e-04  2.84099986875e-03 -3.51995664853e-03 -1.28099545167e-03 -1.73472927421e-03 -2.13996782587e-03  1.56455693080e-03  9.78582017761e-04  4.54690192603e-03 -4.07846534067e-03 -2.67133670110e-03 -1.48870971445e-03  1.75045107007e-03  4.10398764324e-03  1.37330039149e-03  2.14031569780e-04 -2.44373889025e-03  2.45922896266e-03 -1.63358022215e-03 -3.62806489176e-03 -2.26640469152e-03 -1.90247418673e-03  2.77724682184e-03  5.15565850961e-04 -5.03975398238e-05  2.22261921126e-04  7.88312595328e-05 -2.62159136452e-03  2.16203016430e-03  1.66454493252e-03 -1.69848501554e-03 -3.68583066437e-03  1.51118431247e-03  1.43894316292e-03  8.79042823124e-04  2.42174589940e-03 -5.92619890288e-04  4.56305411677e-03  7.71094661815e-05  1.12960518253e-03 -1.97601011729e-05 -3.55014388737e-04  2.38141217759e-04  1.00740339008e-04  2.45747124660e-04 -1.44448048652e-03 -1.14770084195e-03  2.31640359557e-03 -3.17715509486e-03 -1.17209002216e-03 -7.82173901097e-04 -4.82954027179e-04  2.90711041498e-03 -1.54837116570e-03  4.50449104681e-03  1.63330221902e-03 -3.85753263712e-03 -8.82077150052e-04 -1.05378395779e-03 -1.69923726249e-03 -1.78894483034e-03  1.01887377961e-03 -6.08983843045e-06 -2.26106719194e-03  1.29981143705e-03 -5.68680514698e-03 -5.76463471435e-03 -1.63921805805e-03 -2.39694705176e-04 -3.18083625624e-03  5.17779096016e-04 -4.34126230360e-03  2.28442510779e-03 -3.01484155753e-04 -1.39966889459e-03  3.25328140302e-03 -1.43340979251e-03  3.05239301460e-03 -5.44660643508e-04  5.62152308358e-03 -5.75106552849e-04 -4.65656711878e-03 -1.49067196525e-03  6.50766766577e-05  8.56246763606e-04 -2.71043706335e-03 -8.81761843623e-04 -4.92502549949e-04  8.23396708781e-04  3.37663468422e-03 -4.63358115665e-04 -5.62788954584e-03  9.67028618722e-04 -3.53653646731e-03 -4.79239245156e-05  2.00312099751e-03 -6.63882162909e-04  1.18775049414e-03 -2.44123865484e-04  1.18585469713e-03  2.13561310731e-04  3.18821828566e-03 -2.37946611447e-03  4.29755815119e-03  1.50522328023e-03 -1.75045994697e-03  2.35663168294e-04  3.35123346154e-03 -3.21459028691e-03 -1.60479925891e-03 -1.77836471940e-03  3.30816442701e-03 -7.71336376096e-04  2.15747165660e-03  4.44786911691e-04  5.66404155379e-04 -8.88413847323e-04  1.01999228493e-03 -3.18629326744e-03  1.62420335962e-03 -3.80299641192e-04  5.21043151882e-04  4.04403348325e-03  1.58806861750e-03  3.22596580308e-03 -2.28273621052e-03  2.99198172717e-05  1.05052252445e-03  6.14229272754e-04 -1.16547331468e-03  1.25718444338e-03  2.53363296340e-03  2.04510162597e-04  4.80158630591e-03 -2.06248137766e-03 -1.48793927027e-03  1.86280775059e-03  1.17594003791e-03  9.30500499313e-04 -2.74701120804e-03  3.63111642816e-03 -5.00216009631e-04  3.72621860387e-04 -1.26822133026e-03 -1.92391198464e-03  1.02681400432e-03  7.26936028601e-04  2.73043722142e-03  3.28363553831e-03 -1.21962440834e-03 -1.08671685247e-03  9.51223149822e-04 -2.26408232126e-03  2.02009772165e-03 -7.99904976890e-04 -6.85938077836e-04  8.04813208753e-06 -3.91251250850e-04 -2.25665421637e-03 -2.44037403288e-04 -3.06283410132e-03  6.94632855784e-04 -2.67733629568e-03 -2.16264176074e-03 -1.62800502278e-03 -4.56015555102e-03 -1.00845355433e-03 -2.37508151198e-03 -4.57057975018e-03 -2.28008361096e-05 -1.92050037842e-03  5.91387904887e-03  4.66808901049e-03 -1.69555092238e-03  3.47209733181e-03 -2.96145576263e-03  1.13398464956e-03 -8.39276577369e-04  3.74923869096e-03  3.02593166730e-03 -4.76645009599e-04  3.39231439394e-03 -6.84837623481e-04 -2.35988802834e-04 -1.94921963351e-03 -2.19707758846e-04  2.08908719327e-04  1.01264539732e-03 -3.75572216115e-03 -9.60903397283e-04 -4.33527524123e-04 -2.46997316277e-03 -5.25646758651e-04 -1.27764361322e-03 -1.58789039490e-03 -1.65491567922e-04  1.43046109538e-03 -6.52246898653e-05  1.92340284554e-04  1.59701465592e-03 -1.18506124024e-03  1.10710848439e-03  3.03392584128e-03  1.76376593500e-03  3.22102850601e-03  2.94157669611e-04  3.19137116931e-03 -1.93449770214e-03 -1.24817955606e-03  1.91107232762e-03 -2.50742157777e-03 -1.74704428097e-03  1.58792355224e-03 -1.76066133964e-03 -4.43003667963e-03  1.91827347751e-03 -1.92025536735e-03 -1.93190924794e-03 -3.17810533187e-03 -3.06100777733e-05  2.47554392276e-03  6.04544017221e-04 -5.92511289937e-03 -2.97893846863e-03  3.06541745460e-03  3.23426126829e-03 -5.22979544669e-04 -4.44591914000e-03  7.26871834953e-04  4.07748665156e-03  3.08426612295e-03 -6.05675503710e-03 -1.29915949246e-03  3.39690379770e-03  1.68445906544e-03 -1.14670695719e-03  2.15006803460e-04  1.47971598161e-03  1.68429345195e-03  2.01712632020e-03  2.56047296551e-03 -3.11607812053e-03  7.27637103658e-04  4.15962532099e-04  1.52682043474e-03 -4.58670515549e-04 -8.58622850159e-04 -3.51269460456e-03 -2.27871174918e-03 -6.19099007661e-04  3.03297398059e-03  1.33057531959e-03 -4.63534866928e-04 -6.76000433773e-05 -2.18777158045e-03 -1.75648294860e-03 -1.60563085624e-03  1.78978570342e-03
-1.42815177082e-03  1.50739039417e-03 -5.41200801635e-03 -9.03050388510e-03  4.95787168320e-03 -8.20542983705e-04  2.57500689334e-03 -1.38436331245e-03  3.66964447974e-05 -3.86698257221e-03  3.16502250275e-03  1.75321320058e-03  2.39188725509e-03 -7.71539516796e-03 -2.93830721153e-03 -3.71684257278e-03  3.43262655504e-03  4.22233072704e-03  4.15548371365e-04  7.37798866410e-03 -5.21484331685e-03  4.35314495046e-03 -5.50677425752e-03  1.71578664747e-04  1.46752647927e-01 -1.68674462449e-02  4.89370218793e-03 -7.00599073574e-03  1.72068564824e-03  3.64744717336e-03  9.29193929832e-04  5.80347663560e-03  1.00480814096e-03  7.81334288874e-03 -5.95297777914e-03  4.06110486280e-04  4.07855094005e-03 -9.74331560235e-05 -1.07879967309e-03  5.43328813348e-04 -6.18761718248e-03 -8.70298849130e-04 -6.58501166373e-03  5.45902432596e-04 -3.82371085067e-03  1.62908401878e-03  7.29274379150e-03  8.32635620629e-03  2.50265978061e-03 -1.96004645613e-03  1.44421005566e-03  2.15084287082e-03 -1.06312848963e-03  2.84608504087e-03  3.57014674513e-03 -1.80504577662e-03  8.85571059141e-04  3.69330319379e-03 -6.18697348890e-04 -6.68722818176e-04 -3.95393426389e-03  2.35368722543e-03  1.01017917026e-03  3.55943880006e-03 -2.82884429823e-03 -2.03818951050e-03  3.43089732820e-04 -3.03363901112e-03  3.00500469593e-03 -7.77989910042e-05  5.09403719880e-03 -2.68762180434e-03 -5.48249162556e-03  1.02776735566e-02  6.12925402037e-03  2.48872718201e-03 -1.48298260089e-03  2.88597386695e-03 -1.70707769047e-05  7.96132690201e-04  6.94569308928e-04 -2.46974097718e-03  8.44771461233e-03  2.29349255930e-04  1.78964733691e-05 -4.42325028801e-03  6.66247670835e-03  4.24484847934e-03 -3.18031121874e-03 -6.69699411175e-03 -4.83486380380e-04  1.37869277394e-03  8.04700400188e-06 -2.39383639377e-03  2.53915739573e-04  2.27403667188e-03  5.02789808905e-03 -5.98153099324e-04 -2.55257803824e-03 -1.32776658238e-03  3.97940773022e-03 -7.73596148624e-03  6.39227778786e-03 -3.49871618245e-03  2.20561634098e-03 -9.14735472459e-03 -7.07248833475e-03  1.83001338370e-03 -4.92726562025e-03  4.84449115743e-03 -1.75120621197e-03 -7.11316931698e-05  3.39744069499e-03 -7.33701356192e-03 -3.61559708165e-03  3.55509938383e-03 -2.55905745405e-03  1.30274992345e-03  6.15951418219e-03 -1.93543622520e-03  2.36872124068e-03 -2.66457929833e-03  3.88719326191e-05 -4.36926306083e-03  9.89858059195e-03  6.14528587311e-04 -4.48121505080e-04 -7.58659499095e-03 -4.40570390501e-03  9.97287586658e-04 -8.82770556459e-03 -1.73405230120e-03 -2.26730661393e-03 -5.07443199810e-04  6.92576090265e-03  9.38252851391e-03  3.24828239194e-03 -2.54691212392e-03  1.62793378823e-03  1.17110761496e-03 -2.06190614990e-03 -8.43069689050e-04 -7.80873663514e-04 -3.93527674777e-03 -3.07731783370e-04 -7.30131381726e-03  6.92579384167e-03 -9.76657784118e-04 -7.29525735235e-03  5.95306519087e-03 -2.97503251065e-03  3.67699990595e-04 -9.04261333429e-03  4.43998734144e-03 -5.25412285928e-03 -7.82828998051e-03  5.01793551927e-03 -1.19980446725e-03 -7.43738947142e-03 -2.28122317282e-03  1.51395923363e-03  1.07779275563e-02  2.89079628202e-03 -3.78635205002e-03 -2.61552239414e-03  4.96042267472e-03  5.41815807817e-03  6.06355948759e-03  5.71649624525e-03 -1.86579143757e-04 -3.64978754193e-04 -1.29501486451e-03  2.57141596993e-03 -4.06470199225e-03  6.82889835249e-04  3.55159649150e-03  1.86659892739e-04 -4.58714187178e-03  1.99030253265e-03 -1.16950890926e-02 -4.07206453452e-03 -4.29834613270e-03 -3.19591770937e-03 -6.01995336994e-03 -5.00843605285e-03  3.47726256661e-03 -1.46681544267e-03  2.03253235636e-03 -3.37993248038e-03  3.87798730808e-03  3.70330461989e-03  6.55873749148e-05  2.72762472433e-03  2.45504371965e-03  8.95097982885e-03 -9.06605530992e-04 -3.45429874175e-03 -3.25082654560e-03  2.83586716630e-03  7.62401528769e-04  2.74893091936e-03 -6.83464744597e-03  2.73151673064e-03  1.63981473733e-04  1.32206922865e-03 -2.21422910242e-03 -1.15980384364e-03  1.47656379112e-03  4.82180443851e-03 -1.77682819456e-03 -2.86279361140e-03  1.69282098485e-03  2.68958974197e-03  1.16245151179e-03 -9.58816484530e-04 -4.04285048086e-03 -2.64399958655e-03 -5.50891349812e-03  4.38854931642e-03 -5.61958739758e-03  1.72188329058e-03 -1.72893310029e-03 -4.23665012054e-03  2.74331959290e-03 -4.41038944030e-03  8.60669489381e-03 -1.04691694493e-02 -7.34011620002e-03 -1.43502204675e-03 -4.31058807758e-03  5.11386213300e-03  4.60846349508e-03  6.77407391686e-03 -3.34635973517e-03 -4.64098131420e-03  2.93680091086e-03 -7.79239457978e-03  1.18490783352e-02 -1.18593593109e-02 -3.30790632436e-03 -2.22101822707e-03  3.27348593741e-03 -9.22457444779e-04 -4.04145046368e-03  1.80551914711e-03  5.65728820526e-03  6.70534719038e-03  5.70642805891e-03  7.47065238542e-03 -4.85952297996e-03  3.07177424179e-03 -1.22337252552e-04  3.52983986694e-03  3.33539484466e-03  4.54909176276e-05 -2.02412248753e-03 -7.44983613362e-03 -1.51337706739e-04  4.16513900126e-04 -8.56811733552e-03 -3.66613002291e-03  1.30898204282e-02  7.52805040539e-04 -6.12327186985e-03 -6.96622096628e-03 -1.16659766644e-03 -4.18550396298e-03 -6.71622115665e-03  3.45078236165e-03 -1.37795204646e-03  8.39663889800e-03 -1.21894835892e-03  3.19874536033e-03  1.24109742218e-03 -2.52494121988e-03 -5.73006988219e-04  4.13597011343e-03  5.26165437809e-03 -1.76123030460e-03 -7.86106536799e-04 -2.10099591246e-03  1.28840966537e-03 -4.54294235838e-03 -4.13148422349e-03 -7.25552538483e-03  5.12422631050e-03  1.84207767265e-03  1.40711659957e-03  3.64278486463e-04  2.38481160419e-03 -1.16422413654e-03  5.35623217156e-03 -1.59957319001e-03  3.16444070746e-04  1.63292483873e-03  5.37331035879e-03  3.59326485167e-03  1.16267982218e-03  5.38462653355e-03  3.04638310150e-03 -2.77415470978e-04  1.29400841963e-03 -2.25226511766e-05 -3.63512035361e-03 -5.32423809822e-03 -1.31663178480e-04 -4.05445468365e-03 -3.34074466061e-03 -5.26962932500e-04  3.88179567128e-03  4.92559570579e-03 -2.68575758653e-03 -3.52365945532e-03  3.85031966956e-03  2.35935414893e-03  1.00306223923e-03 -1.01813322652e-03 -4.68484679239e-03  2.10299534089e-03 -1.35154986218e-03 -7.62081026672e-04  3.57488677354e-03  6.17163524047e-03  2.02119285073e-03 -2.70398797394e-03 -3.02115030824e-05  1.40383681428e-02  5.35208490328e-04  1.88625943918e-03  2.93580447331e-03  5.61705350470e-03  7.37783513217e-03 -1.92729910418e-03  1.88824308167e-03 -6.71462652539e-04  1.57438699376e-03  2.13689990081e-03 -1.67889771467e-03  4.37445787880e-03  8.36051727686e-04  2.15435753575e-03 -5.28575839459e-03  2.06399356547e-03  8.81165241415e-03 -1.00844490617e-02 -7.43119251895e-03 -5.48204147747e-04 -3.84505000294e-03 -1.79826557633e-03 -2.99054480116e-04 -3.80552324579e-03  2.61856844752e-03  1.87770179690e-03  6.67658512922e-03  9.13889063474e-04  6.87959416506e-03  5.60340175515e-03 -2.83244513344e-03 -6.58885657067e-03  4.15746141588e-03 -1.68630845035e-03  1.99669852939e-03 -4.11589589662e-03  1.31974055619e-03  1.28774261105e-03  4.75222618859e-05  8.53745512962e-04 -3.24902160675e-03  1.06929636147e-03  6.26979524660e-04 -2.03795341394e-03 -6.05674123953e-03  4.09691425216e-03 -7.28045372874e-03  3.76078219570e-03  1.40132002299e-03 -2.82836695120e-03 -3.91527488229e-03 -1.03887824872e-04  2.29859861998e-03 -3.38160661267e-04  3.37363827646e-03 -5.41772602720e-03 -7.51654629254e-03  1.75247739128e-03 -6.30354573160e-03 -6.48550213128e-03 -6.10909535394e-03  1.03422311960e-02 -2.25231294610e-03 -1.68090996294e-03  1.92416522428e-03  1.13372005011e-03  5.04557724554e-03 -1.11933570303e-03  1.12563923973e-03  9.08073732771e-03 -5.12004687378e-03 -6.23089718504e-03 -7.09935589634e-03 -5.30524012158e-03  1.30451980728e-03  9.36818738651e-04  1.65833205634e-03  4.80938701733e-03  4.53646553499e-03 -1.01990737233e-02  5.34315965994e-03 -1.74336368014e-03 -8.82793438470e-03 -2.40042954643e-03 -2.01617689193e-03 -1.02504079888e-03 -1.55555159192e-04 -1.24668041919e-03 -4.14248690164e-03 -3.94952140572e-03 -6.01575737008e-03  6.68010961050e-06 -2.06755067438e-03  5.01742075264e-03 -1.00171340586e-02  2.90318482152e-03 -7.17467895048e-05  1.29053470802e-03  6.15890965078e-03  1.49120610683e-03  9.08518503854e-03  4.32899261101e-03 -2.01946430000e-04 -4.95538188763e-03 -3.77110230918e-03 -8.56156811575e-04 -2.81792739668e-03 -2.63209361039e-03  5.35527719957e-03 -3.95331864609e-03  9.06816720271e-04  1.23265612224e-02  1.31765101018e-03 -2.70121385544e-03 -2.97144213870e-03 -4.77878737968e-03  8.33696910098e-04 -3.43894263410e-03 -6.74705466646e-04  1.66151440225e-03  6.84594856312e-04 -5.50977711357e-03  3.30328968124e-03  5.02262859787e-03 -7.45886789834e-03 -2.06165380899e-04  3.63438031566e-03 -2.63067741305e-03  7.22262841702e-05  6.09384128078e-03  2.05870070886e-03  1.53084010957e-03 -2.89937049386e-03 -4.45479321257e-03 -1.13183356728e-03 -4.66990847662e-03  2.51280382867e-03  6.52720385691e-03  4.47579477235e-03  7.89391268889e-03  8.58594239528e-04  1.27514372550e-03 -1.23531070456e-03  7.12923408461e-03  5.24026287825e-03 -6.20225034951e-03  3.45094970667e-03  8.96926203604e-04 -2.73453565687e-03  1.33002330291e-03 -5.03124710216e-03  4.18646904236e-03  1.49842139602e-03  4.19148162052e-03  5.67544709126e-03  2.87152713079e-03 -1.96677330104e-04 -1.11356704033e-03 -5.84954218110e-04  2.98505386015e-03 -1.28749644525e-03 -1.41542038766e-04 -2.73930640071e-04  1.90719737371e-04 -2.04520314343e-03 -5.96123739100e-04 -2.91787353858e-03 -4.15655512574e-03 -1.07990155467e-02 -6.32938840876e-04  3.15235378463e-03  1.34715282590e-03 -6.90585857689e-03  1.69198331476e-03  2.19612551183e-03 -4.65817314324e-03 -9.38040543815e-03  1.68107476612e-03 -3.66879785787e-03 -1.25374275981e-03  2.17664703487e-03  3.87657877161e-03  6.53951296782e-03 -2.48544223600e-03  1.90160466560e-03
 1.35937781994e-03  6.40161926091e-04 -7.75171570154e-04  1.66657798128e-03 -1.70136944473e-03  7.07764988243e-04  7.99971700937e-04  2.56383841324e-04  1.24445462860e-03 -2.16914303005e-04  7.31172814328e-05 -1.57446556714e-03  9.68401399960e-04  1.78309046417e-04 -8.64998210630e-05  3.18875139459e-05  6.84766068473e-04  4.80549968223e-04  2.53967230927e-03 -2.41368061784e-04  4.23590857686e-03 -2.16401578812e-03 -2.27726521395e-03 -6.42684497196e-03 -1.68674462449e-02  5.10480884076e-02 -6.14777883209e-03 -5.96795499719e-03 -8.23214527552e-03 -6.43955665012e-04 -1.98057957670e-03 -9.45194279581e-04 -1.36123997720e-03 -1.36452954043e-03  2.05048183141e-03 -2.20538033045e-03 -1.64594441465e-03 -7.86162863354e-04 -7.45561309474e-04 -9.35236866952e-04  5.86096862368e-03  2.26975117964e-04 -1.67639343287e-03 -3.15909008782e-05 -6.87409010597e-04  1.21199062246e-03 -9.51635238329e-04 -1.09055896090e-04 -5.81861706873e-04  7.41254924056e-04 -5.46818607059e-04  1.14563931441e-03  2.52055822356e-03 -5.68665092117e-04  1.87148695175e-03  9.88479616551e-04 -5.84014568977e-04 -4.43808210140e-04 -6.90130120191e-04  4.81936373724e-04 -8.13418522914e-05  1.90595743380e-03  5.98331994350e-04  2.58345621102e-03 -9.83607390037e-04 -6.33665726297e-04 -2.85465218051e-03 -6.34266793673e-04  6.92119658282e-04 -1.59544382678e-03 -6.07548965241e-03  9.96627836593e-04  4.89463204588e-04 -1.02582318536e-03 -2.71770701142e-03 -1.36749437728e-03 -8.94898914081e-04  6.63835287984e-04  1.90208711731e-03 -2.59287180166e-03 -1.52679390235e-03  1.22028085998e-03 -2.26877267341e-03 -5.50810697259e-05  9.89253417311e-04 -3.39868301059e-04 -1.23516082914e-03 -2.69163882707e-04  9.34953738248e-04  2.77727261364e-03 -1.87837290022e-03 -6.54386962106e-04  1.78549500670e-03  1.40116286331e-03  1.56208020842e-03 -2.90970572960e-03 -2.60925641364e-03 -7.16736512994e-04  1.25288007377e-03  6.86716815406e-04 -5.68238679066e-04  2.79693908698e-03 -2.08315787063e-03 -1.79951271197e-03  3.82827708558e-04  9.85907241208e-04  1.57690373784e-03 -4.31019291711e-04  1.74035476091e-03 -1.44288230115e-03  2.71819816766e-04  2.80410860857e-03 -1.34542878875e-03  1.75685980478e-04 -5.25647046937e-05 -4.68474172632e-04  7.21350065248e-05  9.98810934629e-04  9.26836963483e-04  7.88587697254e-04  8.55223131091e-04 -1.70286501026e-03 -1.58040540910e-03 -4.71267769193e-04 -6.75250788751e-04 -3.13758726298e-03  1.04817424540e-03  1.64922318120e-03 -2.67308351130e-04 -5.11391828339e-04 -1.37558687942e-03 -1.42774786402e-03 -2.36922482952e-04 -2.28553917318e-03  1.40160795173e-03  1.44667650391e-03  1.81923037340e-03 -4.40124095740e-04  2.69417585895e-03 -4.98908061532e-04 -1.40297300432e-03  2.24371610686e-03 -5.71896402155e-04 -1.22287873770e-04  4.78761456348e-04  2.34523476163e-03 -2.57547647651e-03 -2.69898625969e-03  6.83323686358e-04  1.46895520787e-03  5.75099465514e-04 -1.34739471204e-03  2.29206314968e-03  3.90716517933e-04 -1.33000009313e-03  9.15610724367e-04 -1.03009679671e-03 -8.34724654739e-04 -1.20306776132e-04 -7.10869921981e-04 -1.40165958300e-03 -2.53108670481e-03 -1.32781836077e-03  2.55394695346e-03  8.87905418739e-04  2.03003659936e-03 -1.83297050190e-03 -7.20419154046e-04  2.06581485841e-03 -1.61130808762e-03 -3.35422842940e-04  7.37652501627e-04  8.48612993948e-04 -1.40050694301e-03  1.91792287847e-03  2.61695168790e-04  1.99306908841e-04  1.44921796028e-04 -6.21465045359e-04 -1.03801828587e-04 -8.26967514929e-04 -1.04662663510e-04 -1.11628350182e-04  1.24107042515e-03  1.83736534206e-03 -3.05375583185e-04 -5.45763561366e-05 -1.73310231627e-04  5.28820521118e-04 -1.24537829154e-03 -9.07428876647e-04 -1.21817853953e-03 -8.59349745991e-04 -4.35959472808e-04 -1.84821482727e-03 -3.30131341142e-04  3.47378446882e-04  6.64784131442e-04 -1.13628819740e-03 -5.41981258042e-04 -1.87298144092e-03  7.31505239812e-04 -6.54080205367e-04 -6.11609503706e-04 -1.73309225837e-03 -3.03103400658e-04 -2.49835485531e-04 -2.98108914366e-03 -1.37453634830e-03 -3.74395555229e-04  2.46185638542e-03 -1.20016299094e-03  7.79599264673e-04  1.23579022529e-03 -4.08075877955e-04 -9.17412611801e-04  2.11871099697e-04  4.74278500167e-04  2.75879369391e-04 -5.47785565432e-04 -1.83629123712e-03  6.10276134154e-04  1.43621988351e-03  1.33074563841e-03  1.33920469537e-03 -9.75917472172e-04  1.24982744202e-03  7.21231292912e-04  1.10963456706e-03 -1.28142298016e-03  7.46635501382e-04  1.66350561757e-03  3.85819604374e-05  2.50607162093e-03  7.00078758397e-04  9.07656936683e-04  1.98414638847e-03 -1.88021120107e-03  1.18012085293e-03  1.41801730525e-03  5.05475389765e-04 -1.28978151264e-03  2.00014070020e-03  7.68331093448e-04 -5.86670402022e-06  2.26995698313e-03 -1.93324755001e-04  9.25338661803e-04 -1.89527250433e-03  1.48718004210e-03 -5.76455791677e-04  2.43722656851e-03 -2.40252210830e-03  7.80948579495e-04  2.65247758541e-05 -2.69779249179e-05  2.75727025087e-03  1.66355350317e-04  1.88076633136e-03  1.32389770180e-03 -1.78067510585e-03 -2.91976774760e-03 -1.35671692116e-03  7.32471470311e-04  1.70653537376e-03  9.67329592453e-04  1.55705860262e-03 -2.02584758400e-03 -3.19878552177e-04  1.05821733782e-03 -4.98223766978e-04 -2.03041892498e-03 -8.21345431749e-04  3.02708782892e-03  1.09089093445e-03 -1.03370846998e-03  2.44868657550e-03 -1.05795692332e-03  1.40105736801e-03  5.83455341891e-04  6.19293069886e-04  1.85996779085e-03  2.81501514058e-04 -1.14942009145e-04  1.28691627827e-03 -1.65917951106e-03 -1.67426147993e-03  8.92883150404e-04  2.00567750655e-03 -8.33747892992e-04 -5.89971104828e-04  3.91223122924e-04  1.43919453430e-03  5.81982490788e-04 -1.55237260892e-03  8.72112736880e-04  2.32262132707e-03  1.05177572136e-05 -3.49934975761e-04 -1.07696277889e-03 -1.20930371372e-03 -1.45960421629e-03 -7.56793499320e-04  2.04501935338e-03  2.37315349948e-03 -9.82605492824e-04  1.57030046867e-03  1.42586482239e-03 -1.54552659978e-03 -5.10241086582e-04  4.26027150421e-04  5.17939689592e-04 -2.84277568231e-04 -1.94292715573e-03  2.13381985986e-04  3.44344123044e-04  3.27023924683e-03  2.36190325930e-03  5.20519602991e-04  2.58429023097e-03  1.94396110308e-03  2.22368757028e-04 -2.19507162989e-03  2.63784290737e-05  2.36475069703e-04  5.15016480057e-04 -3.01151043056e-03 -1.56269228402e-03 -2.10274909795e-03  6.40849269124e-04 -2.87454623111e-04 -2.14138763234e-03  1.67230700869e-03  1.61222355799e-03  3.20610741173e-03  7.51280835896e-04 -4.31968625123e-04  2.32956704742e-03  1.55762132998e-03 -9.62046531039e-04  4.29082967525e-04  9.37827377863e-04 -8.41126824291e-05 -2.85977881401e-03  1.88254190540e-03  1.53007102786e-03 -9.95582711751e-04  5.35410364530e-03  1.67339978172e-03 -2.74066938552e-04  7.19561277757e-04 -1.95138517542e-03 -1.45426192108e-03 -2.58721476554e-03  7.30009244491e-04 -3.15137672534e-03 -8.95115447563e-04 -7.62203564780e-04  2.13114670805e-03 -1.74775890594e-03  9.12248357072e-04 -2.52038556588e-03  1.70820428534e-03  7.07973455135e-05 -6.45569098779e-04 -5.23504858346e-04 -8.61799562737e-04 -7.10033376786e-04 -3.75329713478e-04  6.93058282015e-04 -1.43668653456e-03  5.03374641071e-03  2.37825703177e-03  1.30099870415e-03  4.51832567268e-04 -1.11698171761e-03 -6.39784013831e-04 -4.89458495496e-04  5.77828744537e-04 -1.72844906287e-04 -1.44344025506e-03  3.27439472977e-04  7.12782640160e-04  1.08847645573e-03 -6.08413205455e-04 -5.50469312295e-05  1.23152919406e-03 -1.55360138816e-03  1.30155988931e-04  4.67801704924e-04  9.60124203287e-04 -1.01304507557e-03  1.17224958596e-03 -2.72317344112e-03 -1.79909118926e-04 -1.46766264628e-03 -1.85096186479e-03  8.57473082259e-04  1.80398322108e-03  6.86698294598e-04  1.52395935993e-03 -2.15311830366e-03 -6.14351164438e-04 -2.12497141401e-05  8.26713288964e-04 -2.58047622282e-04 -4.33552621565e-04 -1.31405309343e-03  1.94124466338e-03  6.15748386246e-04  1.68729782352e-03 -2.72159095675e-04  9.07817010925e-04  1.56019617163e-03 -3.78728960079e-06  1.02969230470e-03 -3.82487122634e-04  7.65707532538e-04  6.13037294609e-04  4.18300209874e-05  2.20567804657e-04  6.16321309194e-04  8.35174087009e-04  1.22535887683e-03 -1.34378407412e-03 -2.90871015560e-03 -2.55980236642e-04  7.00461354807e-04 -1.90930807644e-03  1.95115094360e-03  5.75263389169e-04 -3.09574660229e-04  8.20884010699e-04 -3.36713500065e-04 -2.15558136427e-03 -1.34732142940e-03  8.61247250779e-04 -1.28832632290e-03 -2.18377291602e-03  4.11030156027e-04  1.26332458856e-03 -5.10296030261e-04  5.44693645000e-05  8.50146617029e-04 -5.67529714552e-04  1.11472568063e-03 -1.84515359802e-03 -1.49192922633e-04  8.54186033289e-04  2.81533893766e-03 -2.11299341723e-03 -1.20292755495e-04  9.73629720486e-04 -9.69642477885e-04  6.92797265490e-04  2.77849437861e-04 -1.69243070519e-03 -6.11943784245e-04 -2.97451880264e-03 -3.25452819738e-04 -2.32328456374e-03 -9.91000318805e-04  1.27953957951e-04 -2.80467706076e-04 -3.19417571392e-03 -1.21802506466e-03  3.65365446351e-03  4.85806943749e-03  1.24434974658e-04  1.25149354519e-03 -8.20899967982e-04  2.77125309480e-03  3.83852960707e-03 -2.23203945012e-03  6.80906924134e-04  1.60429340646e-03 -4.98452791434e-04  9.72557723137e-04 -2.03423964051e-04 -4.33303532484e-04 -3.11845256507e-04  4.92783331476e-04 -2.02845472675e-04  6.41386549281e-04  1.10949493683e-03  1.23697770072e-03 -1.05480784954e-03 -9.93289884086e-04  7.23932604329e-04 -1.12799317137e-03  1.00313442344e-04  2.33186811804e-04 -8.15690747166e-06 -1.96797844924e-05  1.51015807169e-03  2.14000358857e-03  2.06043386864e-03 -8.07917943089e-04 -5.84060756082e-04  1.79157477183e-03  1.27681510870e-03 -1.09461902300e-04  1.77683657361e-03  3.57215777123e-03 -1.94699571379e-03  2.27256241839e-03  6.44061285177e-04  5.91571331038e-04  6.31631524483e-05 -1.97391385787e-04 -6.01990123469e-04 -4.94662686378e-05
 5.27104431683e-05  2.76033164488e-03  4.84035547140e-04  1.51777055336e-03 -2.28027820035e-03 -5.54359038837e-03  1.90980434278e-03 -1.64637963204e-03 -7.20672051510e-04 -1.17409670311e-03 -8.64850785663e-04  8.16465561182e-04 -4.54817208458e-03 -3.89845966194e-03 -1.52881367363e-04 -6.23289841703e-04 -1.65949871039e-03  4.73645448388e-03 -2.16476741404e-03  1.14583848914e-03 -3.80611332441e-03  3.70199786111e-03  1.05805001039e-03  1.20290944789e-03  4.89370218793e-03 -6.14777883209e-03  1.02676926885e-01  4.15498468085e-03 -7.46939170266e-03 -3.14869368368e-03 -5.03879058777e-03  2.25279025448e-03  3.51524190906e-03 -2.14209101637e-03 -5.74896117118e-03  2.40268137409e-03  5.75733279430e-04  2.11563575918e-03 -4.70213464531e-03  1.90011882644e-03  1.90717941436e-03 -1.82406627296e-03 -5.40949809866e-04  2.95543366709e-03  1.28880520338e-03  1.46149909693e-03 -4.77267219530e-03  1.12522614656e-03 -1.99937191468e-03  4.40810095064e-05 -3.25736478202e-04 -2.48591871035e-03 -3.73577030554e-04  3.51700527687e-03 -1.78473264854e-03 -3.81935424032e-03 -1.90576675401e-03  2.57697569125e-03 -4.36481029994e-03 -4.07762922846e-03 -8.46668245227e-04 -1.70258653588e-04 -1.01046392502e-03 -4.09925839575e-04 -1.18007457722e-03 -2.23373334868e-03 -3.72477008695e-03  2.17755401864e-03 -1.11089174892e-03  4.15072555452e-04 -8.44241353955e-03 -1.04138066270e-03 -1.03225829778e-03 -3.44443154077e-03 -5.85159545638e-04 -5.57827819333e-03  3.39229204361e-03 -3.61405234682e-03  4.50744804653e-04  6.11596448467e-03  1.51081913167e-03 -2.26665833516e-03 -2.20616678084e-03  8.02103994994e-04  2.52604946508e-03 -6.44927408909e-04 -2.16574988355e-03 -1.38608265032e-03  4.40244167407e-03 -1.40349406295e-04 -3.43148792444e-03  6.53053234923e-03 -3.34992736573e-03 -4.66804627855e-04 -2.36752810066e-03  4.30657493823e-03  4.43704905492e-03 -2.61515669248e-03  1.24494142438e-04  6.78429924042e-04  1.74100047750e-03 -4.85291177501e-04 -3.05754309331e-03  6.77002431063e-05 -1.04239095686e-03  1.59110013175e-03  3.98652532773e-03 -8.85637628277e-04  2.74790973901e-03 -1.04787768971e-03 -1.75890751060e-03 -7.27094438422e-03  1.81790483398e-03  2.00592542503e-03  7.48857650348e-03 -1.02466267766e-03 -1.60073064810e-03 -3.67903374033e-03 -4.66841732920e-03 -4.33635501946e-04 -3.56525737252e-03 -3.55400010471e-03 -1.28819167956e-03 -6.72867524667e-04 -3.73530901500e-03 -3.64981636782e-04  2.24021083495e-03  1.52357225751e-03  4.96578962719e-03  1.05050680588e-03 -5.89809360607e-03  1.52886412076e-03 -2.66956450188e-03 -3.39453150375e-03  7.78534978875e-04 -3.01809665278e-03 -1.71529693583e-03  2.87896163363e-03 -5.65454010724e-03  4.02657543121e-04  3.99717296574e-04  1.25126385863e-03 -1.14256742975e-03  1.62821607941e-03 -5.08022598765e-03  3.93868107211e-04  6.19597722581e-03  2.61808773209e-03 -2.51001412568e-03  1.67283777216e-04 -1.34152158615e-03  2.12439815702e-03 -2.25034329418e-03  1.21582796437e-03  3.31123972355e-03  1.03956137798e-03 -5.46168934805e-04  1.35132550311e-03 -1.22560701237e-03  5.04706171852e-04 -4.35452542005e-03 -2.01999819744e-03  3.79415546321e-03  6.32314168124e-04  5.17667167645e-04 -3.87252775457e-04 -2.65676254154e-03  3.11220038585e-03 -2.39562723329e-03 -2.93135699301e-03 -1.86968276517e-04  3.60855240475e-03 -6.87195610719e-04  3.77059779612e-03 -2.61149009569e-03  2.00838251378e-04  2.07532111741e-03 -2.48822997365e-03 -7.46100040053e-03  7.99195513870e-04  1.02157702165e-02 -3.92315079455e-03  2.35412502302e-03  1.57670267919e-03 -1.37321626087e-03  8.51268829163e-03  2.85375866885e-03  2.59826289642e-03  2.60378158898e-03 -1.74884581179e-03 -2.79745223911e-03  8.66061425716e-04 -2.08531144904e-03  3.39641983247e-04 -5.18841437412e-03  5.64063336133e-03  4.71954622248e-03 -2.97422223430e-03 -1.19133596100e-03 -5.57456290968e-04 -1.18669974825e-03 -3.97951055383e-03 -2.00291469196e-03 -1.92729933606e-03 -8.41283766310e-04  2.31206132690e-03  1.80924199119e-03  4.76790322666e-03  1.91258583948e-03  2.48639183685e-03  3.83574473781e-03 -1.52295145264e-03 -5.22646234161e-04  4.69855603897e-03  6.83130380621e-04  2.12438140619e-03 -9.20432445724e-04  3.73101758430e-03  3.55742803242e-04 -1.65863617439e-03 -1.44012546124e-03  3.17905663937e-03 -5.29494189310e-04  3.29710346549e-03 -4.42323731812e-03  6.40564789765e-03  1.11253520335e-03 -2.19623089112e-03 -1.17001434733e-03 -1.05887919009e-03  5.08884138876e-04  2.46925884624e-03  1.62018034538e-03 -2.51699226345e-03  1.96625117002e-03 -1.11454978838e-03 -5.48486009947e-03  4.08749344839e-03  3.70238012637e-03  8.72248768325e-04 -4.15450098298e-03  7.18157738989e-04 -1.52966121204e-03 -2.83208792125e-03 -1.61088258008e-03 -1.16417151683e-03  1.31273826384e-03 -1.31699315451e-03  1.31431818994e-03  6.39027261525e-03  9.59093312735e-04  2.15486629766e-05  2.87773265649e-03 -5.72489293998e-04 -2.62683099312e-03 -7.55103089561e-04  3.78413985674e-03 -5.65586918035e-04 -2.94264763233e-03  1.01180094904e-02  6.29539875645e-03  4.17914331976e-03  1.35751516428e-03  7.97563024886e-04 -2.56311802030e-03  2.39237792915e-03  5.89303718652e-03 -2.37252018001e-03 -7.87963470846e-04  7.45193885515e-04  1.46530775088e-03 -3.76740592537e-04  5.89234402753e-04 -1.54162841338e-03 -1.53953748234e-03 -7.56197713720e-04  2.70339807230e-03 -6.89064692220e-05  2.17115967254e-04  8.07256822418e-04 -3.01100934636e-03 -5.63301341477e-04  5.17558556749e-03 -2.19274694189e-03 -1.40144662267e-03  3.48354061732e-03  2.70521082480e-03  3.39916032903e-03 -8.50725866826e-04  3.05798313406e-03  3.98556055038e-03  3.91147739239e-03 -3.41834897196e-03 -1.85291972148e-03  1.66558394759e-03  6.39628005640e-04 -8.80371433266e-04  3.18289848208e-03 -8.59953031509e-04  1.03376714377e-03  4.38493563068e-03 -2.64710460214e-03  4.58603819899e-03 -5.60737906651e-03 -1.18388899230e-03  1.06954756954e-04  1.68060291461e-03  1.63967119236e-03 -8.24233468422e-05  1.33740122086e-03  8.86915192947e-05  1.11179694375e-03 -8.25363609381e-04 -4.44522356450e-04 -7.27017402460e-04  1.84775446945e-03 -2.91934206180e-03  1.24897096020e-03 -3.49096207877e-03 -3.84702998817e-03 -1.39591809839e-03  4.80904066605e-03 -6.19715283453e-04  3.63293626595e-03 -1.55368701759e-03  7.36537196054e-04 -2.54566594612e-03 -3.82586778088e-03  5.34007973825e-03  1.88452585598e-03 -3.06500163204e-03  3.62073895437e-03 -3.33692346797e-03  6.69457169051e-05 -4.45225118815e-03 -5.28026292001e-03 -1.00470048481e-03 -1.21410548492e-03 -2.52111018948e-03  2.91970086548e-04  3.07260741184e-03  4.99589899475e-03 -2.30195467900e-03  3.70563985153e-03  4.93054282152e-04  3.45814885605e-03  2.96131477441e-03 -2.68488104328e-03 -2.59589567365e-03 -2.92002331485e-03 -5.11708207573e-03 -1.44182213077e-03 -4.77697633663e-04 -6.71968365305e-03  4.62594737786e-03  4.02776813773e-03  1.49972463155e-05  1.03969770213e-03 -1.81247235092e-04 -2.17130534696e-03  2.51763329869e-03  6.42921453407e-03 -2.37108158974e-03  2.66966632091e-03 -4.09609050571e-04  1.13246400602e-03 -3.03318615299e-03 -3.66703440016e-03 -4.50641796755e-03 -2.12823930115e-03  2.49326548330e-04  7.76434841826e-04  1.16392350854e-03  7.18051451152e-04 -1.41768035659e-03 -3.33876641463e-03 -2.42282192842e-03 -9.29753259348e-04  1.47832991743e-03  1.16439076103e-03 -8.78537350757e-04 -3.45808352228e-03 -6.58362891500e-04 -1.05204184632e-03 -2.53971217868e-03  1.34328051487e-03 -4.61803573988e-03 -9.65267068595e-04 -1.54336247371e-04 -8.29010606632e-04 -2.57254846461e-03  4.24160063659e-03 -3.83448264466e-04  5.02079380119e-03 -1.24579407288e-03 -5.51142152459e-03  1.24653761498e-03  7.67415654043e-04 -2.45630671134e-03 -2.14411326876e-03 -7.75761973625e-04 -2.92336592357e-03  1.37691065099e-03 -1.06318141665e-03  7.66781693077e-04 -4.31398576378e-03 -7.21753772285e-04  2.94617876276e-03 -3.67924147916e-03 -4.48761718213e-03 -1.96323749406e-03 -3.84166435913e-03 -1.42560375151e-03  4.52149094990e-03  3.17052366169e-03  5.16350439200e-03  3.41481085403e-03  4.00691826874e-03  8.15014928919e-04  7.74229960258e-03  1.34562329863e-03  4.81650937537e-05  2.38712552422e-03 -3.24504768223e-04  3.76078708286e-03 -3.22230966007e-03  1.63428030950e-04 -3.02392591170e-03  3.18971402155e-04 -2.20568035259e-03  1.40851604734e-03  3.43896163543e-03  1.48356938321e-03  1.73222305715e-03  3.86605941103e-04  2.05282541903e-03  1.49560731472e-03  9.22616880351e-04 -9.29068252554e-04  2.64697690098e-03  1.30681068251e-04  4.72954787638e-03 -9.51683145266e-04 -4.42192222637e-03  3.37628086382e-04 -5.47964059823e-05  6.61320566860e-05  1.50927990635e-03 -3.21459762406e-03 -3.78900494974e-03 -3.53954987549e-03  1.79265478249e-03  2.05808673558e-03  2.19728307341e-03  1.89635572468e-03 -5.75076540108e-03  1.30631069764e-03 -1.44962459844e-03  9.11489604876e-04  3.70977664772e-03  2.40413392410e-03 -1.58672342052e-03 -2.22949422016e-04  4.32528151436e-03 -7.13544817240e-04  1.85034277461e-03 -3.88636840568e-03 -1.68720294034e-03 -1.47377614025e-03 -1.62071214224e-03  1.92740862962e-03 -5.20711312836e-04 -7.88200467970e-03  2.06717217049e-03  2.50693729035e-03 -2.51380814609e-04  1.04314661175e-03  1.33253617172e-03 -8.41802984842e-04 -6.21426899301e-03  9.85898592406e-04 -2.17161267910e-03  2.16158110975e-03  5.00563246141e-03 -1.05032360877e-03 -1.56170767739e-04 -1.77044491286e-04  1.98660127111e-04 -2.26744652696e-04 -3.46434871180e-04  8.98217168256e-04  1.76398679105e-03 -5.51201854463e-04 -6.86230185403e-03  1.47383149423e-03 -3.56035281611e-03 -6.17290661342e-04 -1.30437314158e-04  2.35506916900e-03 -2.22559537225e-03 -1.12167355069e-03  4.44051016562e-04 -7.69607477506e-04  7.69229533857e-04 -9.40739852520e-04  3.40817039266e-03 -2.25784773859e-03  3.93544707000e-03 -6.01490564606e-04  3.30724092538e-03  2.26439528400e-03 -2.01268626193e-03
 6.12414512254e-03 -2.61828905619e-03 -7.04056547162e-05  7.91324320335e-05  5.41293464405e-03  8.87784526827e-03  1.68252656107e-04 -4.47789271589e-03  3.35445610354e-03  6.13049520270e-04  1.40409413555e-04 -2.61239550220e-04 -6.38700391643e-03  5.03279825918e-03  2.73293355788e-03  2.53864529624e-03 -1.80651393339e-03  3.45757833912e-03 -2.23423083287e-03 -1.22637273117e-02  2.48727460106e-03 -5.86630355456e-03  2.81377473732e-03  1.66220596638e-03 -7.00599073574e-03 -5.96795499719e-03  4.15498468085e-03  1.15729762955e-01  1.35295496540e-02 -4.02019373508e-03 -1.70702227498e-02  3.12762194946e-03  1.38391932042e-03  1.73655847044e-03 -6.38324214545e-03  5.35603105011e-03 -3.62399507462e-03 -1.25402044207e-03 -4.93162282246e-03 -1.21182202233e-04 -7.20919968552e-03 -7.61331444992e-04  7.48373114209e-03  4.28503513301e-03  3.87304829713e-03 -6.28952650776e-05  4.92544559999e-03  2.13840464074e-03  5.48184352334e-03 -1.62403111497e-03  2.89956561770e-03  2.52214531977e-03 -5.18615222204e-04 -4.78457566569e-04  2.28033060179e-03 -8.81258629982e-04  1.63031845756e-03  3.24769365353e-03  9.49392123487e-04  5.27022170516e-04 -2.61368008994e-03 -6.18399745205e-03  2.18189102917e-03 -2.10546517044e-03 -6.30766924218e-04  5.33220940356e-03 -3.78824460532e-03  3.55550523985e-03 -8.35801965117e-04  5.74361720877e-03 -2.55822571342e-03  4.44166770977e-03  3.46816389290e-03 -2.40263397533e-03 -3.85854434864e-03 -2.00026056058e-03  3.45474584680e-03 -1.63412437621e-03 -1.47872581046e-03  1.93674297177e-03 -3.08391305347e-03  5.56336805893e-05  3.35309379740e-03 -6.03931033132e-04 -9.19384520665e-04  7.65525674202e-03  2.25194178436e-03  1.34609433540e-03 -7.81266005229e-04 -1.73044117654e-03 -6.15462052396e-04 -1.16970807443e-03 -2.58079215146e-03  1.18888567887e-03  1.90690149249e-03 -8.16071575487e-03  4.17891956252e-03  4.07921673208e-03  1.35607301212e-03  1.98844505197e-03 -4.38341771568e-03  7.06998489350e-03 -5.92312113764e-04  5.07240032859e-03 -9.88359269377e-05  5.57298861711e-03  1.97473816684e-03  2.67421375526e-03 -3.90707731288e-03  3.96926216174e-03  2.53518821489e-03  2.93542030204e-03  3.25619955939e-03 -2.22920922085e-03 -4.53484949750e-03  2.90938136160e-03 -3.83873307527e-03  9.41713076099e-04  4.47481309612e-03  6.62150034568e-03  1.28436664329e-03  6.29836582126e-03 -1.31503631969e-03  2.57063757723e-03  3.27766475110e-03  6.70133301284e-03 -3.62194912301e-04  6.33099397476e-04  4.65169308434e-04  1.12160647450e-03  2.65439669990e-03  9.92264832685e-04 -7.66289970577e-03 -9.80802315122e-03  3.50583340724e-03  1.39891100017e-03 -1.34949991648e-03  1.20580260862e-03  5.41102806366e-03 -2.73546065522e-03  3.76642584763e-03  7.17229859684e-04  1.46275797765e-04 -2.31419480672e-03  8.76991725497e-03 -1.95306356079e-03  1.67155340663e-03  4.80859580105e-03 -9.89091653614e-04 -6.78310460729e-03 -2.44910024492e-03  3.61459748060e-03  1.95680148485e-03  7.17427895170e-04 -7.97997042217e-04  2.99552588330e-03  8.48873325925e-04 -1.23902282485e-03  7.55347468754e-04 -3.26716802958e-03  1.85725856889e-03 -8.98924805822e-03 -5.59248401269e-05  1.05965197275e-03 -3.23551081309e-03 -4.67136454814e-03  6.20421178587e-03 -1.56600056463e-03  3.14428259500e-03 -3.39873814750e-03 -1.28016355741e-03 -8.37718162031e-04 -1.77469496944e-03  1.52487069016e-03  3.37207741629e-03 -4.94809033021e-03  5.88995297268e-03 -9.17181479520e-05 -2.82576172035e-03  5.60391241929e-03 -4.61201855863e-03 -1.86976620651e-04  5.06048400209e-03 -5.85867110062e-04 -3.21394207328e-03  5.17012132300e-03  5.37613693007e-03 -1.94920103397e-03 -3.70636044504e-04 -7.29278485096e-03 -5.62788511071e-03 -3.45540401463e-03 -1.26124906229e-03  3.06580400230e-04 -4.87024973990e-03  3.36299232582e-04 -1.32470664864e-03  2.01438395079e-04  1.39785241099e-04 -3.50323444171e-03 -5.87007924012e-03 -3.71263648802e-03  2.11310139565e-03 -3.56270453061e-03 -1.36944674807e-04  1.82206458382e-04  2.79783843824e-04  4.09084033243e-03  5.69659970382e-04  3.61381438569e-03  2.50960004028e-03 -1.32779199140e-03  1.36915974631e-04 -8.74221736858e-04  2.28931346968e-03  6.70098715232e-04 -1.17141153256e-03  1.69191988800e-03  4.42362079472e-03  2.02139057273e-03 -1.83414579093e-03  2.99110991458e-03 -3.10149703105e-03 -6.31363616858e-03 -2.95505699763e-03 -2.24991957896e-03 -2.94142817892e-03 -2.88843061401e-03 -4.87204041699e-03  9.27699920450e-04  8.06977525519e-04 -2.44188465880e-03 -2.33095963847e-04 -2.42833503750e-03  1.42439674719e-03 -4.01850564885e-03  1.15042130544e-03 -1.56251714720e-03 -2.64962530020e-03  1.12043219789e-03 -2.60466227299e-03  2.76456346068e-03 -4.81719275711e-03 -2.64939572778e-03 -1.29690139421e-04  5.95771832941e-03 -6.59793927810e-03 -7.81558966242e-04  3.34723510592e-03 -3.39281809821e-03 -2.88279816409e-03 -1.61358216299e-03  8.51089210082e-04 -4.11108201073e-03  1.91821964780e-03 -1.49974594475e-03  3.63770582109e-03  1.50339179184e-03 -5.45921603668e-04  2.36682000661e-03 -3.97187575745e-04  5.04691079508e-03  2.54534398284e-04 -1.38899320798e-04 -5.09793740108e-04 -2.89131254016e-05  1.98035787037e-03  2.60237725911e-03 -6.19453283979e-03  3.23666957497e-03 -4.67551213445e-03 -7.54076700534e-04  3.54518324081e-03 -5.99258391390e-03 -1.20160976277e-03 -3.09660190887e-03  2.37955114281e-03 -2.50006757789e-03  5.35646092809e-03  2.93799563283e-04  2.71562936292e-03 -2.78303533770e-04 -5.40203306002e-03 -5.10702020887e-04  9.54797879669e-04  4.03464346182e-03  5.49749848510e-03  1.56770474333e-03 -1.80115494359e-03 -2.56862851973e-03 -7.61027949632e-04 -2.40917614518e-03  2.71609194828e-04 -1.73284778780e-03 -2.54631233865e-03 -1.27236512138e-03 -2.85256543036e-03 -4.94381119852e-03 -2.42322152731e-03 -3.24746762126e-04  1.65638100470e-03 -8.49291948051e-04  9.75211853001e-04 -3.18958471039e-03  1.22340262084e-03  2.07081445657e-03  1.12246131493e-04 -9.85104490401e-04 -3.19618052997e-04 -2.03962513335e-03 -1.03010554264e-03  8.60660224224e-04 -2.46841567214e-03 -6.02201925537e-04  4.65370856909e-03  5.59570169713e-03 -3.65024145578e-03  2.86020837653e-03 -4.03754040126e-03 -2.40168839232e-03 -1.18144446046e-03  1.14301137550e-03  2.36952812208e-03 -5.21567567041e-04 -1.21941048307e-03  2.56005066905e-03  3.60697627208e-03  4.92564950326e-03 -1.20247854973e-04  2.06038437558e-03 -2.64953502766e-03 -5.09982469438e-03  2.76010337149e-03 -3.89579155608e-03 -5.66973101811e-03 -1.93430836784e-03  1.11046697295e-03  2.29160945723e-05 -1.46519629238e-04  2.74030211767e-03 -1.62047271131e-03  1.03713849697e-03 -3.64773375815e-03 -5.50376653232e-03  7.26315650871e-03 -2.38324521671e-03 -1.89159936589e-03  2.69918163551e-04 -4.55383835855e-03 -2.38410308349e-03 -3.72534556584e-03 -5.55897294998e-03 -2.93906145296e-03 -2.69217008088e-03  5.75990907331e-03 -6.95092310414e-03  2.48926652809e-03 -6.95550494726e-04  2.04743449639e-03  1.15724951425e-03 -1.11549869765e-03 -5.49846067145e-03  1.18358825902e-03 -3.82524258983e-03 -1.57198833798e-03  7.42006716983e-04 -5.47169249040e-03 -2.01507885577e-03  3.22965366592e-04 -4.53081781829e-03  9.50367466370e-04  4.66105390775e-03 -1.85155161183e-03 -2.73066926353e-03  1.23706722025e-03  9.56691811221e-04 -3.42519158816e-03 -1.34552690248e-03 -3.64857192609e-03  1.15099578929e-03  1.45908530722e-03 -3.17695220545e-03  4.28752352063e-03  1.90829457607e-03  1.64474535670e-03  8.31755678863e-03  4.44970960640e-03  3.66317326649e-03  5.26347031335e-03 -5.36484534475e-04  6.32799889391e-04  3.42835099640e-03 -1.59590403386e-03  7.04578525293e-04  3.81425522001e-03 -2.72255540488e-03 -8.66342852012e-04  1.01656441303e-03  4.48812357511e-04  1.18689091026e-03 -6.23823008037e-03  2.77927373925e-03  6.73042062044e-03  3.25832846127e-03 -4.72091423566e-03 -3.73106369872e-03  1.57969888387e-03  2.08047228486e-03 -5.17353711548e-03 -2.89098408731e-03  5.21141650103e-03 -2.75896187915e-03  2.06762635866e-03 -1.84876560036e-03  9.61383238739e-04 -1.72397657971e-03 -5.86253748884e-04  3.44181081256e-03  1.86016523670e-03  1.77924567138e-03  1.41233710053e-04 -3.78047137352e-03 -1.59376450859e-03  1.82068413678e-03 -6.10162328352e-04  1.58233293643e-03 -7.78098919130e-04 -2.69953062198e-03  3.69722249502e-04 -2.22665722933e-03 -6.41842695916e-03  1.76691767651e-04  5.89119222112e-03  8.14912975853e-05  2.01071604964e-03  2.65578093886e-04 -4.52153956151e-03  1.92872540469e-03 -6.98398207320e-03  1.32882192924e-03  2.80714688517e-04 -4.82813489503e-04 -1.32971672769e-03 -8.65043347667e-04 -9.18143052547e-04 -2.91985294845e-03  3.06397663817e-03  8.47824467631e-04  9.02622150033e-04  3.16031378180e-04 -2.04460157026e-03  3.60030322099e-03  3.55333354086e-04 -1.46558598883e-04  4.62655758316e-03 -5.09415292506e-03  3.83498534933e-04 -2.11554310810e-03 -2.72346893505e-03  1.69253985125e-03  4.73627319012e-03  4.78161376321e-04  4.38717890424e-03  6.55586620764e-05 -5.06099074838e-03  1.31888373504e-04  1.50264634688e-03  2.43954859078e-03 -3.46513871591e-03 -2.86282959578e-03 -1.51147308066e-03  2.44429152701e-03  2.40056353648e-03 -1.36307916533e-03  2.60696302273e-03  2.42926204070e-03 -1.89680531653e-03  4.05777018565e-03 -1.37686774959e-03 -4.47044228327e-03  4.56954837785e-04 -2.99125154217e-03 -5.01224666985e-04 -3.55667407130e-04 -3.56303340296e-03 -2.29143486187e-03  4.24047215463e-03 -3.23700700671e-03  1.59863783208e-03 -1.27161791060e-03 -2.42219691813e-03  1.33054186178e-03 -2.63561839638e-03  3.87562129264e-04 -3.31367224785e-03 -1.26189607938e-02 -5.41735448821e-03 -2.73419853790e-03 -6.57010768088e-04 -2.50090349157e-03  2.38981220720e-04 -1.02104376065e-03  4.94305731701e-03  1.70848943655e-03  5.70741213586e-03 -6.09950440396e-04  9.59426906879e-04 -2.01316042224e-03 -1.99179202877e-03  1.43471229574e-03  4.91481232748e-03 -4.34161697972e-03
 1.88754913215e-03 -1.04547207812e-03  1.37072521270e-04  8.15942954466e-04 -1.76136822342e-03 -6.40457025474e-04  8.92435172545e-03 -6.17431521588e-03 -9.67164391937e-05 -9.10424230909e-04  3.40127454538e-03  7.60752645741e-03  1.86360650379e-04  4.38940842314e-03  4.08559857709e-03 -6.70998589930e-04 -2.65729450529e-03 -2.24306855187e-04  1.05945964896e-03 -5.45951277789e-03  2.10554826257e-04 -3.85621847480e-05  3.49266246715e-03  2.62366047437e-03  1.72068564824e-03 -8.23214527552e-03 -7.46939170266e-03  1.35295496540e-02  1.22168416903e-01  9.30078595949e-04  3.34518681824e-02  3.03187566194e-03  5.27248926146e-05  5.90052632488e-03 -1.91106214030e-03  4.88735640451e-03 -2.27489905083e-03 -2.46252420080e-03 -8.66600677809e-03 -4.81350829718e-04 -2.77510140112e-03 -1.14777876720e-03  4.60529063811e-03  2.25847307648e-03 -9.00955228324e-04  9.94589620032e-04  3.01770773718e-03  2.74513719194e-03  1.99728526675e-03  1.07899920828e-03  8.24638006716e-03 -6.76135397481e-04 -1.35600192754e-02  1.95993788382e-03 -1.64046388745e-04  1.51912612640e-04 -2.57299377072e-03  6.47457600924e-03 -8.17783395657e-03 -1.22951252029e-03  3.80202805617e-03 -5.82148943449e-03  6.12958589199e-03  3.52159841089e-03  1.58612713137e-03 -4.41007311681e-03  4.29108774884e-03  2.54280685683e-03 -5.70578748896e-04  4.18954774144e-03  7.84424151169e-03 -3.64720020493e-03  2.04084946980e-03  4.02812464341e-03 -2.78753868964e-04 -2.40135898959e-03  2.61524173689e-03  4.00791612917e-03 -2.77675948815e-03  4.49940801932e-03  6.73137245720e-03  1.18805409618e-03 -2.35245540079e-03 -2.99106926191e-03  5.37600632301e-03 -1.92920184684e-03  4.90297402218e-03 -2.27724416321e-03 -9.20219120880e-03 -6.04802086771e-03 -2.02006780411e-03 -7.84509419809e-03  2.40838390455e-03  1.02677800913e-03 -6.19864888084e-04 -4.48011995977e-04  3.81288571188e-03  1.88102052476e-03 -1.38284581633e-03 -3.56265831987e-03  1.09396666866e-04  2.55047215469e-03  1.04092083977e-02  5.84950837984e-03  1.72257161974e-04 -6.14584421485e-04  5.23710338351e-04 -8.66523944156e-04 -6.11710712537e-03  3.45289527865e-03  1.23038964390e-03 -7.55302095229e-05  2.71545660075e-03 -2.05172716979e-04 -2.30701383757e-03  2.78494602115e-03 -4.83711915973e-03 -7.30603936166e-03 -1.03446883358e-03 -1.22448155004e-03 -3.35884925759e-03  1.09846329910e-02  4.30400781579e-03  6.40640300894e-03 -3.19113963449e-03  5.66921257089e-03 -1.37495415604e-03 -6.93021151063e-04 -1.04425994530e-03 -2.70923938692e-03  2.26902727011e-03 -8.36458954979e-04  7.81927107608e-03  3.92014267371e-03 -3.41063506616e-03 -1.15588782177e-03  3.31957773614e-05  4.97166151540e-03  2.10309552228e-03  3.52147666516e-03 -4.43706342011e-04 -5.03929409724e-03 -1.96963402929e-03 -1.61142143618e-03  3.16881140137e-03  9.17074359265e-04  2.20782221085e-03  8.23668592201e-03  8.63228476321e-04 -1.14171771959e-02 -6.88306631959e-04  1.93770660712e-03  4.56646160868e-03 -1.51790327414e-03  1.51278683226e-03 -2.29079480620e-03  3.02054470739e-04 -9.88461408000e-05 -6.50503451301e-04 -9.47848500928e-04  1.18339350991e-03  2.87232230039e-03  2.79173523607e-03 -1.76681056880e-06 -4.19740644880e-03 -4.08766134593e-03  1.50233077874e-03  1.30115242431e-03 -7.28400860814e-03  3.63418899283e-03 -6.02217582826e-03 -4.83352982049e-03  2.94825289523e-03  2.95889803982e-03  4.29538239526e-06 -2.42607523008e-03  4.26289352473e-04  3.15077388550e-03 -1.90367219202e-05 -3.86594174195e-03 -2.25029338519e-03  3.21034946158e-04 -4.28192949708e-03  1.30066625015e-03  1.12721855238e-03 -7.25201627841e-03  1.47391056576e-03  1.33932996924e-03 -1.08664821462e-03  2.84403280129e-03  2.38284398533e-03  4.12428905503e-03  2.93623626416e-03 -1.14751565471e-04  4.71221877084e-03 -5.64793230610e-03 -3.30563883527e-03  3.14758498758e-03  1.57477092430e-03  3.80098436204e-03 -5.57277178360e-04 -9.56017712687e-03  2.16375925686e-03 -1.93668768068e-03  3.40043482668e-03  2.12000105939e-03  5.58282939812e-03  4.53768770988e-03  3.75049314685e-03  3.54549056217e-03  2.06433670343e-03 -1.26261368387e-03  1.96555521741e-03 -4.76357397861e-03 -1.08181456589e-03 -2.20185865572e-03  4.57730486715e-04 -3.92489535448e-03  5.95883433231e-03  1.60660399184e-03 -2.11996089051e-03 -2.44604000369e-04 -7.91044676586e-04 -1.57481710474e-03 -4.85129984304e-04  1.85371091870e-03  2.81857863271e-03  1.45497175699e-04 -6.75133241717e-03 -3.55915752200e-03  3.13087288082e-03 -3.38742999123e-04  1.96612333365e-03 -5.46981817509e-03 -5.86379698416e-05 -1.99649179741e-03  5.52965979373e-04  2.20200163643e-03 -3.76186119719e-03 -1.22193534799e-04  4.48731403555e-03 -2.97222374153e-03 -2.23151712069e-03  1.05233546600e-03  2.83457982678e-03  4.72977040176e-03  1.07424784898e-03  1.15488815992e-03  6.87967727896e-03 -3.42423584401e-03 -5.43144487948e-03 -2.85114629179e-03 -1.06565199212e-03 -5.60212170816e-03  5.30078873974e-03 -3.14132650133e-03 -5.19236072723e-04  2.85079778505e-03  1.40409032736e-04 -4.27445625424e-03 -7.09890981824e-03  7.69046182565e-03 -6.98852000317e-04 -5.86054342135e-04 -2.25790762954e-03 -6.99097133484e-03 -8.34997085545e-04  7.60503505416e-04 -6.81439616049e-04 -2.22199142590e-03 -5.81689566207e-03  6.28207102340e-03  2.28280321800e-03 -3.98735459891e-03  3.16177520446e-04  2.34785249634e-03 -3.96761130714e-03 -1.29103890460e-03 -2.08847571611e-03  1.14112827063e-03  5.95120998207e-04  1.32682911036e-04 -7.33098168145e-03 -6.46558904997e-03 -7.88524045101e-04  4.78845370461e-03 -3.15378748226e-03 -3.63499753521e-03 -7.15180508577e-04  1.26823553781e-03 -1.78362144503e-03 -1.85236643825e-03 -6.26114916410e-04 -1.98340071956e-04 -3.00433333765e-03 -5.11265075345e-03 -6.82312572882e-03 -1.11171197525e-02 -3.78715850781e-04  2.88400338728e-03 -2.82805988427e-04  1.71575101500e-03 -1.08112250722e-04  3.59775833858e-03  4.95513166490e-04  1.81738251686e-03 -4.26579778057e-03 -5.35029617085e-03  7.10713295862e-03  9.54563993213e-04 -2.43626483013e-03  1.52013396783e-03 -1.10154153038e-02 -2.38038007521e-04  4.67680592476e-03  2.03833614318e-03 -1.01440687210e-02 -6.49728263210e-04 -1.70565651082e-03  2.62174482627e-03 -5.65614992251e-05 -3.36425110768e-03 -7.24751498650e-03 -1.93290495649e-03 -5.04212354541e-03  5.66007318040e-03 -2.89710791009e-03 -2.88523020853e-04  7.25632415617e-03 -3.80859294901e-03  1.36676034201e-04 -1.24209883938e-03 -1.11460765570e-03 -2.43454331831e-03 -3.27438841590e-03  1.65061344228e-03 -4.53002140767e-03 -2.09400312123e-03  1.25583088486e-03 -6.21540935462e-04 -4.79627771683e-03 -1.98713131071e-03 -9.31019705453e-04 -8.14039931216e-03 -2.96948474663e-03 -3.78077335524e-04  1.77340226281e-03 -6.90424009029e-03 -3.40991858190e-03 -3.83010725210e-03 -1.95580481321e-03 -3.25372832308e-04  1.27917074135e-03  1.00487073017e-03 -2.47825616550e-03  2.09454574659e-03 -1.94391810498e-03  3.06114729417e-03 -6.61621026912e-03 -1.79090835036e-03 -3.30337409328e-04  3.61271303927e-03  1.27815709119e-04 -4.11662968350e-03  5.38131079486e-04 -2.95435038683e-04 -4.18172809948e-03 -2.23654914960e-03 -2.62628340425e-04  5.47047511539e-03 -5.44703612280e-03 -1.87548711600e-03 -3.58023931558e-03 -1.33163528182e-03  7.63914982448e-04  5.19887939087e-03  3.76700897783e-04  1.55384616191e-03 -1.04220706182e-02  4.04203952567e-03  1.70525097773e-03  7.52989436623e-03 -2.87388517282e-03 -3.67403822577e-03  9.82146693039e-04  6.38069912679e-03  9.20223636656e-04  2.87336338364e-03 -1.83743404462e-04 -3.20788727720e-03  2.28226358483e-03  4.17097961103e-03  1.70759358303e-03 -2.65385143239e-03  1.51142176276e-05  5.64852447901e-03 -2.84976570746e-04 -6.07661756023e-03  4.01922396546e-03 -1.99160278930e-03 -6.69615964049e-03  1.70258880867e-03 -1.23503940461e-03  1.74854439282e-04 -1.78013436500e-03  2.20078755475e-03  1.55965823595e-03 -1.40058468355e-03 -3.20866056454e-03  1.30007880110e-04  4.88134573534e-03 -4.55853207888e-04 -2.75869167678e-03 -3.05036819253e-03 -2.08283556125e-03  6.61499964142e-04 -1.57259606502e-03 -1.94903742517e-03 -2.07881496473e-03 -4.13419014542e-03 -2.55971778777e-03 -4.62404069668e-04 -1.33601149271e-03 -2.95151125522e-03 -4.48362140474e-03  1.61950892803e-03  3.98614216535e-04 -4.28961951088e-03  4.11611590282e-03 -9.80637874493e-04  2.51487484167e-03  5.75996842327e-03 -5.75312149398e-03 -1.28234181196e-04  1.18757152664e-03  8.15003735735e-03 -5.72513297556e-03  4.22819348394e-03  1.47204863992e-03  8.62505034248e-03 -3.86357021248e-03 -5.38896090086e-04 -1.38717488247e-03 -5.52217282817e-03 -2.19786681269e-03 -1.17439555810e-03  3.25219894790e-03  1.79633080166e-03  2.19853026645e-03 -2.48510889998e-03 -1.02089639647e-03  1.65682458669e-03  8.93257826200e-04 -1.17600633605e-03  3.07319919797e-03 -2.03768278982e-03  5.66895932091e-03  2.32685259038e-03  3.68542322757e-03 -3.35577674760e-03  1.37294579573e-03 -3.19996972312e-03  6.34077660105e-04 -2.75823903834e-04  3.78381816287e-03  3.89937512718e-03  1.29867443861e-03 -3.67420637856e-03  1.24023502483e-03 -1.45474510042e-04  2.78070805518e-03 -5.44718223600e-03 -1.20960337481e-03  2.83106057937e-03  1.84420411900e-03 -1.55712086519e-03 -1.90896983267e-03  6.16958725897e-03  1.75265417523e-03  2.14331541387e-03  4.22960432417e-04 -1.14029918733e-03 -1.23546874905e-03 -8.65383812279e-04 -1.88431409660e-03 -5.92215915924e-03  1.68586806535e-03  3.82969341565e-03  3.46960256041e-03  4.10515896169e-03 -1.71051724376e-03  2.01642216714e-03  1.33694784329e-03  1.05716765483e-03 -1.78231907517e-03 -2.11162234671e-03 -1.81719249155e-03 -1.15183039324e-03  2.39732493927e-03  4.95027841705e-03 -1.71574795740e-03  5.22357096438e-05  3.46507276448e-03  4.41768989938e-03  9.75090656061e-04  1.94403410085e-04 -1.98215466476e-03 -5.79848211200e-03  6.51283173889e-03 -9.09904018239e-04  7.91690946287e-04 -4.03887403079e-03
 1.82924326164e-03 -2.36977744426e-03 -1.28753026508e-03  9.62245277746e-03 -2.06401509364e-03 -1.52354468883e-03 -6.18431417237e-03  3.67516655892e-03  7.61253003724e-03 -2.57494931318e-03  9.83545879018e-04  4.68581587468e-03  2.72796131625e-04 -6.02343234436e-03  5.50467149792e-03 -7.08916851007e-03 -6.79617807416e-03 -6.25674644311e-03  1.44089271272e-03 -6.04237198175e-03  4.23006114864e-03 -8.31750221894e-03 -1.83386347845e-03 -1.51951688778e-03  3.64744717336e-03 -6.43955665012e-04 -3.14869368368e-03 -4.02019373508e-03  9.30078595949e-04  1.67261542114e-01 -1.24735077626e-02 -3.46457482375e-03  6.45390727566e-03 -3.75508031601e-03  4.01842891974e-03  3.25878632597e-03  1.83796773648e-03 -3.09229290255e-03  6.84041253927e-04  2.56440658086e-03 -6.36214429564e-03  3.83600534396e-03 -7.04702324549e-03 -6.49177758641e-04 -5.30279280652e-03  1.00932116714e-03  3.13329975592e-03 -1.81257725819e-03 -2.43074711977e-03 -6.66454613772e-03  4.26022235697e-04  2.06659810368e-03 -1.61468050960e-03  1.46492914357e-03 -2.38560679124e-03  2.70327445463e-04 -6.56574745633e-04 -3.33149371355e-03  2.95522928763e-03  6.41221060632e-04  1.88114404747e-03  1.36884793273e-03 -4.62143488505e-03 -1.12296124014e-03 -1.77674629235e-03  2.41638861292e-03 -1.46746203283e-03  8.34734805367e-04  8.71314984834e-04 -2.49531570473e-04  3.04726090827e-03  3.38090934133e-03 -1.39134827322e-03  3.18424406609e-03  1.43302704355e-03 -4.02325834272e-04  3.57216216080e-03  7.76019398437e-03  2.66674402618e-03 -5.41238796066e-03 -7.86741498120e-03  1.38232082457e-03  1.28390253139e-03  1.00521954315e-03  8.03842911337e-04  4.36289125252e-04  3.99401654584e-03  1.35803167807e-03  3.17775336886e-03  1.69517079661e-03  1.93820497636e-03  7.78774345737e-04  6.61809582964e-03  2.51576219838e-05 -3.71968798254e-03  6.25280725055e-03  3.96360716457e-03  1.52953519397e-03 -3.61814259964e-03 -5.46910537311e-03  6.77177014246e-04  1.02009475683e-03  1.04661589500e-03 -3.45906509479e-03  5.43689820304e-03  4.02934826021e-03  8.55041059604e-04 -3.88267029492e-03  2.85234295097e-03  2.56468723049e-03 -1.30937591440e-02 -1.26682715309e-03 -2.91224535071e-04  5.10002759528e-03 -2.90587736893e-03  1.76644407166e-04 -2.36780971524e-03  1.23656731433e-03  9.76983886932e-03  1.82678358108e-03  6.25688551466e-03 -7.32953430786e-03  1.06663120325e-03 -4.33073370162e-03  5.35392475518e-03 -4.40758624285e-03 -9.65822848251e-05 -3.05112549809e-03 -1.55894979928e-03  4.16388398422e-03 -3.88544486951e-04  4.69958886156e-04 -2.00982106029e-03 -7.15991056106e-03  3.71368050253e-03  3.83144373123e-03  1.29772272135e-03 -2.71757905057e-03 -3.63225226313e-03  1.45441602205e-03  9.34309280744e-04 -3.64147270848e-03 -1.73000370862e-03 -2.77642167181e-03 -5.54242696600e-03 -1.58752919517e-03 -1.23019067554e-03 -5.39527718668e-03  2.28842976357e-05  1.08966583238e-02 -5.44821871521e-03 -5.17611217999e-03 -4.21831783271e-03  3.16172569874e-03 -1.33924468054e-02 -1.33250749846e-05 -1.02521559454e-03 -2.59487906614e-03 -8.14316172325e-05  1.58539833012e-03  6.30930510054e-03  1.09612856588e-03 -1.65152935764e-03 -4.83363431169e-04 -2.34052967752e-03  1.61871108840e-04  2.56990950719e-03 -1.59047803208e-03  2.93750134747e-03  1.87619490410e-03 -1.10422635857e-03  2.43082590359e-03  2.52867943284e-03  3.43706966363e-03  7.54991705321e-03 -3.39416152252e-03 -1.10802516999e-03 -8.49709628026e-03 -7.17790664593e-04 -1.75463362747e-04  7.02292511741e-03 -1.11192651868e-04 -2.15776248972e-03 -2.75773620148e-04  2.63100322392e-03 -7.14328927001e-03  1.26429379619e-03 -5.06975179016e-03  4.31447165466e-04 -3.27283211059e-03  5.55203453270e-03  5.67266913935e-03 -5.99373237922e-03 -2.99007651919e-03 -8.45694425781e-03  1.28147025518e-03  1.84927302774e-03  5.48290126334e-04 -4.22780787024e-03 -2.43599918003e-03 -2.66362483399e-03 -1.53304884273e-03  5.53197493924e-03  3.25392770089e-04 -2.02965783358e-03 -1.58050344794e-03 -5.73121146684e-03 -6.53731628394e-03 -5.26351919690e-03  4.11997646591e-04  5.70778015950e-03  1.86757860262e-03 -1.31432768367e-03  9.44498038258e-03  4.05692908231e-03  7.59716652822e-03  5.30049033709e-03 -1.77372762445e-04 -7.34538821800e-03  5.76439669124e-03  4.98597389311e-03  1.38893724531e-03  3.21676936015e-03  4.37254486754e-03  3.07485682567e-03 -1.05292572178e-02  5.91042136195e-03  4.63226642623e-03 -7.29421660705e-03 -2.63433405340e-03 -1.39178095163e-04  2.52203787199e-03  4.14808397853e-03 -5.59134287652e-05  3.20684370073e-03 -1.01076914491e-03 -1.62082602019e-03 -8.34824657232e-03 -4.95400817351e-03 -1.72089467426e-04  3.02273290567e-03 -2.45415065074e-03  1.59698707954e-03 -3.22864601254e-03 -1.76899247915e-03  1.89717165653e-03  6.13143288621e-03  6.55939665370e-03  3.01275116113e-03  4.19363554848e-04 -4.18166639554e-03 -9.70585386519e-03 -1.26419353283e-03  1.57411555045e-03  2.54175983225e-03 -4.81967876869e-03  4.61743604548e-04 -2.73628737094e-03  1.02435889550e-03 -5.54955963834e-03 -4.96447953893e-03  4.36382195854e-03 -3.42127751929e-03 -1.37459865130e-03  3.23891895764e-05  6.33008980554e-04 -3.14839494337e-03  6.03185101589e-03  7.49160633278e-03  2.74394080228e-03  9.77979424765e-03 -5.54956761486e-03  3.36012955097e-03  4.37308936906e-03 -7.68973634828e-04 -1.38474364057e-03 -9.68487572287e-04 -6.66547517150e-03  2.42769526477e-03  2.40559406484e-03 -1.86002397947e-03 -2.91808351819e-03  3.44418908649e-03 -6.69993439230e-04 -1.21308859886e-03  5.62647823915e-03 -4.97797101327e-03  1.43685204018e-04 -3.47646555219e-03  5.30017605541e-03 -1.18669526820e-03  2.04175513160e-03 -3.44023740707e-03 -1.15408622096e-03  6.63900726060e-03  7.09142897830e-03  8.18778773158e-03  1.18514297414e-03 -2.26577884206e-04 -6.94417575642e-03  7.09374974259e-03 -2.67530389331e-03 -1.52090691458e-03 -3.95992898216e-03 -5.96515756832e-03  1.68238238949e-03 -4.17728100095e-03 -3.55100283390e-03  1.07066606483e-03  2.25959570066e-03  3.29805062056e-03 -4.64534073961e-04  6.76341524660e-03  4.37304083838e-03 -1.51708057515e-02  6.38853073907e-04 -2.91304635669e-04 -3.44548830753e-03  5.57507694221e-03  2.06068990068e-03  2.74041652444e-03 -3.83329388335e-03 -1.70818570930e-03  1.27094331517e-03 -1.67452919720e-03  5.88130766323e-03  9.00478746944e-03 -5.80327820592e-03 -4.61257479916e-03 -2.37781270614e-03  6.25154652940e-04  2.96623207691e-03 -5.05311125943e-03 -4.79402654996e-03 -2.04619259342e-03 -6.06399011306e-03  3.02873236633e-03 -1.15467122721e-03 -1.29647964824e-02  4.00178556881e-03 -2.15535670158e-03 -1.07870095418e-02 -1.14386575500e-03 -1.91565730337e-03 -3.95995035334e-03 -5.89762247054e-03  1.71889405697e-03  5.50128658612e-03  1.16444800339e-03  3.78549881454e-03  5.09896186285e-03  3.06922644581e-03  1.88696430566e-03  2.79442900117e-03 -9.63370090826e-04  5.88288385335e-03 -6.66807661163e-04  5.82722974321e-03 -1.99045250610e-04 -4.33833442924e-03  2.58999774169e-03  7.89237463922e-03 -1.27396979571e-03  3.45461204579e-03  3.84263339997e-04  1.12229283500e-04 -8.04643700980e-04  4.17486354842e-03  3.00480225879e-03  7.50858365696e-03 -5.36081834040e-03  1.05265210189e-03 -3.34555292581e-03 -6.22643439383e-03  8.34259201250e-05 -1.37003589441e-03 -7.70875233496e-04 -1.28771078636e-03 -1.15312501617e-03 -1.06994233158e-02  9.97874705331e-03  6.38875098558e-04 -1.28080938106e-03 -3.85550100851e-03 -3.52418857637e-03 -8.69854385039e-04 -7.98871337723e-03 -2.10073184647e-03  2.67911036437e-03 -1.38785377878e-03 -2.46409745070e-03 -4.64410103078e-03  3.55812959402e-03 -6.98727650262e-04 -1.16087591678e-03 -1.82160915931e-03 -3.94043301432e-03  4.72957914255e-03  5.12194325571e-03 -2.27810142225e-03 -3.42482175057e-03  2.17030600801e-03  1.98359484712e-03 -4.60412387610e-03 -5.68126286399e-03 -3.27918274725e-03  1.03724762041e-02 -4.72710696640e-03  2.64780118831e-03 -9.32110160673e-03  2.65903112499e-03 -3.74057625775e-03 -2.65774500238e-03  3.13027497930e-04  2.67861287605e-03  4.54277646752e-03  1.83649024987e-03  4.45116993216e-03  4.27414421269e-03 -5.46137711993e-03 -1.42492197341e-03  2.04809232843e-03  4.55275377042e-03 -1.55173358542e-03 -3.81133482938e-03  7.06137013015e-03 -8.08779997321e-03 -2.93395658472e-03  7.01996108544e-03 -6.10940286835e-03  1.56883835326e-03  3.76969398356e-03 -7.34641676984e-03 -4.28623664676e-03  2.82245003269e-03 -7.64675394865e-03  3.88777110023e-03 -6.51113762066e-03 -2.33332776284e-03 -6.81480386595e-03 -8.91274122337e-03 -3.53031914972e-03 -4.40757510692e-03 -4.41951875385e-03 -6.80181164879e-03  9.29737339575e-03  4.07138826099e-03  5.85188928169e-03  1.18935615327e-03 -1.15954470692e-02  4.32360419510e-03 -3.79071853034e-03  2.97386382003e-03  2.53501028550e-03 -1.15810922811e-03 -3.46758142302e-03  2.73814167184e-03 -3.06472367034e-04  1.28831761710e-03  1.74249662970e-03  3.09911562324e-03 -8.98395373498e-03  2.98279951777e-04 -5.04787353724e-03  2.11304651219e-03 -1.45499121561e-03 -7.17403751218e-03  6.65563745255e-03  3.94058612653e-03  3.12764053152e-03 -2.86116880205e-03  2.64345936484e-03  1.13063658460e-03  4.74911735345e-04 -1.22383628194e-03  2.41257383983e-03 -5.37552848602e-03  4.76952356462e-03 -7.20081027829e-04 -7.28222813376e-03 -1.45204386216e-03 -8.34989242012e-03 -3.10455270095e-03  1.60046752268e-03 -5.50684924770e-03  5.97541276578e-03  5.30558835024e-03  6.56261154132e-04 -2.68736312439e-03 -4.75304397559e-03 -1.67308916668e-03  8.67527371823e-04  4.70312930428e-03 -1.75515723961e-03  5.43916879084e-03 -4.91742439199e-04  6.13498113032e-03 -6.19374101811e-03  1.45939811787e-03 -1.41311224318e-04 -9.96262205923e-03  4.73221157052e-03 -3.34416890153e-03 -3.94207798420e-03  1.46451645714e-03  1.72055441451e-03 -7.75194366622e-03 -1.02814944784e-04  5.53280532593e-03  1.77587252948e-03  1.11246402892e-03  1.27141965531e-02
 2.72914728687e-03  7.64947976898e-04  4.98511324254e-04  2.35657036100e-03  3.54974378791e-04 -7.31556573673e-03  4.58092641264e-03 -1.36567050463e-03 -5.81241342076e-03  3.58967269860e-03  4.78326432527e-03  8.29200499340e-03 -1.23951229934e-03  3.69864634915e-03 -4.18123681187e-03  1.00404246774e-03  3.64578758248e-04  1.76203893809e-04  3.32261446960e-03  8.15990255451e-03 -4.08662895208e-03  5.14169933777e-03  2.55103050560e-03  2.66360149547e-03  9.29193929832e-04 -1.98057957670e-03 -5.03879058777e-03 -1.70702227498e-02  3.34518681824e-02 -1.24735077626e-02  1.16164604726e-01 -1.77498647748e-02 -1.04593743024e-02  4.28795575300e-03  1.77046990792e-03 -3.20965933275e-03 -3.94948133379e-03 -1.09518098148e-04 -5.45549475497e-03 -1.36458655671e-03  8.04185178605e-03 -2.06834741091e-03  4.11734075272e-03 -1.60988108807e-03  1.16086293423e-03 -1.71929470036e-03 -1.66264435641e-04  2.82560328025e-03 -6.88007921295e-04  5.56657335163e-05  8.08499271624e-05 -1.55384090380e-03  7.14330565104e-04  2.06796264516e-03 -2.83873799871e-05  1.28371548988e-03 -9.24313366878e-04  2.00339807078e-03 -4.70530718059e-03  7.03833626597e-04  3.57510153739e-03 -2.86314924226e-03  7.21229002388e-03  2.51400453882e-03  3.48777284895e-03 -2.62657625558e-03 -1.85826147402e-04  4.96214993726e-03  1.16936881303e-03 -2.18291956780e-03  3.11671773570e-03 -5.14893405861e-03 -6.82932243754e-05  5.18183318628e-03  1.15328247382e-03  2.48008140734e-03 -2.67601368786e-03  2.76414825440e-03 -3.09149226399e-03  7.86626449817e-03  8.09062919312e-03 -1.53830261374e-03 -1.76928473990e-03 -1.09690857213e-03  4.67101415048e-03  1.59554592254e-04  3.46133258071e-03  1.49924088132e-03 -2.11032838831e-03  7.78820853348e-04  1.96681086900e-03 -2.03001560657e-04  2.64109667954e-03 -1.54479922456e-03 -5.36458326845e-03  9.81969795693e-03  9.90197609846e-04  9.53236072710e-04  9.46450824590e-04 -1.01351635693e-03  3.73334388680e-03 -2.33760800297e-03  7.09888858629e-03  6.06958381981e-04 -3.38542343001e-03 -3.00540331778e-03 -1.80659670936e-03 -5.63178911766e-04 -3.48401698487e-03  5.50276981632e-04  2.47049124440e-03 -5.50605989794e-03  1.16168225439e-03  6.36261940145e-04  1.76776935172e-03 -8.48236487887e-04 -1.18585250318e-03 -5.77090742783e-03 -3.69215187961e-03 -5.76901880741e-03 -3.52277206304e-03  4.71957794464e-03  5.85527591927e-03  3.92117986448e-03 -5.88192700145e-03  4.22337368065e-03  4.28428799579e-04 -6.96435602621e-03  4.59093966685e-03  2.58977903234e-04  4.09006111508e-03  1.09502523084e-03  5.80241897607e-03  7.92119649331e-03 -1.67916160646e-03 -5.00023773207e-03  7.66982056594e-03  2.45226008832e-03 -1.72333033626e-03  4.13995843132e-03 -3.56731718960e-03 -6.87023757773e-04  2.44568701954e-04  1.10642119269e-03 -2.85826031457e-03  4.15059651726e-03  1.92934713906e-04  5.01673679923e-03  3.48327626865e-03 -2.16815120173e-03  3.23569558927e-03 -4.40765708550e-03 -1.74831743711e-03 -3.09338905683e-03  5.27125275152e-04 -1.15689157221e-03  3.33479446256e-04 -4.03195491223e-04 -1.68878030275e-03  3.29733482595e-03 -5.02556017333e-03  4.60021826139e-03  4.14909387009e-05  1.48669234227e-03 -2.57865818744e-03  2.60831834628e-03 -4.98945857045e-03  4.62330520481e-03 -5.61700397475e-03  2.24957323320e-03 -9.89633440815e-04 -1.97127522518e-03  1.14576920079e-03  1.91591094167e-03 -6.42282167250e-03 -4.44764651581e-04  2.19508857281e-03  7.67717581033e-04  4.19740019827e-03 -2.84711397012e-03  1.93913439248e-04 -5.36454137534e-04 -8.27916251452e-03  3.65061874855e-03 -4.08418487574e-05 -6.43036027597e-03  1.58857413341e-03  1.58906267660e-03 -4.35349727922e-03  7.61448931467e-03 -2.72694031073e-03  2.23071395770e-03  4.33769300837e-03 -4.38326790837e-04  6.55449652347e-03 -1.04580431517e-03 -4.67722208878e-03  3.25449472249e-04  1.43438613578e-03  6.09566548752e-03 -2.19796039889e-03 -5.78065495467e-03  4.39668457604e-03 -8.75262187960e-04  1.48776984978e-03 -1.04553670899e-03 -1.04137611858e-03  2.54915362590e-03 -3.57474620867e-03  1.50210578178e-03 -1.66226943337e-03 -1.20830355523e-03  1.42952383043e-03 -1.40649391772e-03 -4.09005583219e-04  1.47474623764e-04 -1.23134294383e-03 -3.45620765587e-03  4.09974456575e-03 -4.17020303379e-03  9.73376986866e-05 -2.74203209171e-03 -1.92961977211e-03  1.72391241946e-03  8.47866302066e-04  3.66795858735e-03 -3.19548051773e-04 -3.82144462544e-03  7.46885635464e-04 -2.15336126097e-03  4.30000856308e-04 -1.20678645580e-03 -4.17574223316e-03 -2.47899330807e-03 -9.29674949962e-04  6.86245079575e-04  2.69449269571e-03  1.88888993779e-03  2.96612222758e-04  2.67519371158e-04  1.89815498181e-03  1.27235177927e-03 -2.71029279784e-03 -8.76359097793e-04  2.32586794283e-04  1.57866036490e-03 -8.89398929493e-04 -2.65857576082e-03  2.54686000805e-03 -1.79872851754e-03 -9.38100793484e-03 -2.40791028864e-03 -9.47414546617e-04  6.63108597887e-04  2.09450412948e-03 -3.93102750155e-03  2.32637739633e-03  1.67025786188e-03  3.29792689462e-03 -7.24943425379e-03 -7.10960256602e-03  7.41217836151e-03  1.16965091947e-03 -1.10392084240e-03 -4.64022718536e-03 -6.87945951833e-03  2.65274934394e-03 -3.95694509624e-04 -1.66649800549e-04 -1.90994963525e-03 -2.99135007565e-03  7.27089214272e-03  1.71906253575e-03 -2.09110309497e-03  5.10179187008e-03  2.79730195266e-03 -2.87969830091e-03 -2.83829748283e-03 -5.43130382415e-04  2.65172918342e-04 -8.28534823123e-04  3.99294188561e-03 -2.85926082477e-03 -4.76971738875e-03 -2.75435018073e-03 -6.85340056700e-04 -1.12945767899e-03 -1.26216377815e-03  1.94581500688e-03  8.85083305473e-04 -3.64589392930e-04 -6.90745904818e-04 -2.88886003073e-03  2.38031464510e-03 -2.76967401039e-03 -1.52257009554e-03 -8.41163305803e-03 -1.74297010530e-03 -2.33225245932e-03  2.29470520751e-03 -1.86137126324e-03  5.16805875165e-03 -3.19046432522e-03  1.87927815143e-03  2.66327182311e-03  5.90009433622e-04 -3.89609702738e-03 -3.71665272735e-03  3.47085790715e-03 -5.30438499754e-04 -7.82786617856e-04  3.18477148178e-03 -4.67526479880e-03  1.89092270764e-03  9.79680522681e-03  3.31175523685e-03 -6.94555075677e-03  1.96881537910e-03 -6.16721529695e-04  2.31307276690e-03  7.16012311741e-04  6.67997854394e-04 -1.69806546937e-03 -1.53169683572e-03 -3.60274640172e-03  1.90674367417e-03  1.78739599587e-03  2.02723154431e-03  5.17724785049e-03 -4.89292118923e-03 -7.54363139840e-04  1.34674151871e-04 -1.72874909772e-04  3.93553488216e-03  4.08782140503e-03  1.97277418342e-03 -7.81723344944e-03 -1.18056797312e-03 -1.02042798220e-04 -1.77079424161e-03  6.58875676638e-05 -2.14029081896e-03 -6.93493271844e-04 -4.65618622432e-06  2.58494495430e-04 -3.23390925655e-03 -2.62340769797e-03 -5.32949144561e-03  1.44087903708e-03 -7.71113740612e-03  2.43089816389e-03 -2.94886943830e-03  3.39783239587e-03 -4.81786330326e-04 -1.62156141314e-03  5.79035781112e-03 -1.81235701750e-03 -4.20248828768e-03 -1.35431068517e-03 -4.84759272984e-03  1.51147070591e-03 -1.26893537974e-03 -2.39792640964e-03 -5.80014671195e-03 -5.43942813990e-04  3.86851415447e-03 -5.91332666344e-04  2.30917526575e-03 -2.21815919563e-03  2.03626243934e-03 -4.70400966266e-03 -2.57263860070e-03  2.22471564982e-03  4.16694675883e-05  1.18582702976e-03 -5.28637380564e-04  2.63523418547e-03  2.80064399252e-03 -3.20600879744e-03  8.99131449103e-03 -3.54946314295e-03  5.82694365565e-03 -4.92460055748e-03 -3.03565244376e-03 -1.53415810455e-03 -2.72734530931e-03 -7.57554085463e-04 -2.23512515722e-03 -5.12797583252e-03 -3.32451387803e-03 -1.43375003781e-04  2.41619755907e-03 -8.87820185266e-04  9.67538279622e-04 -2.96386137333e-03  2.83718135387e-03 -1.66838388765e-05 -4.59023640318e-04  1.79459405794e-03 -1.15859886829e-03 -4.49271565275e-04 -5.74095818070e-04 -2.09357966661e-03  9.05523938254e-04 -8.30738218474e-04  1.02884866078e-03 -5.35627755582e-03  2.09415109921e-03 -3.32808408521e-03  5.00972568379e-03 -4.33089194489e-03 -2.37197054545e-03 -5.97555775400e-04 -3.36135341944e-03 -1.93363915659e-03 -1.59561926484e-04 -2.51499864964e-03  9.63654316539e-04 -1.61597530986e-03 -1.77564199187e-03 -3.78327401616e-03 -5.78256501617e-03  1.03552757579e-03 -2.66177541443e-03  1.16574306711e-03 -4.40901079556e-03  5.20848504957e-04  2.22727752075e-03  2.85636569869e-03 -5.48150548210e-03  1.00582190847e-04  2.51462035887e-03  1.31423887507e-03  3.26977566666e-03  6.14927942806e-04  5.70159719705e-03  2.35947088535e-03  2.93642228154e-03  4.75762042455e-03  1.08838400557e-03  1.64593385930e-04  3.35495301003e-03  1.99528933952e-03 -1.74426718126e-03 -3.15870336673e-03  3.00241161011e-03 -5.30562794941e-03 -2.17575272757e-03  3.98911981783e-03  5.11711490988e-03 -2.12604802539e-03 -1.22544531588e-03  1.99286531795e-03  1.51257610233e-03  3.82586230837e-03  3.23115488264e-03  1.24021863631e-04 -4.08032204317e-04  5.64754983455e-04 -8.99334077195e-04 -1.18621901195e-03 -2.80409001764e-03 -6.22992206084e-03  7.08881793737e-03  1.88868417615e-03 -4.77497830362e-04 -3.16882935724e-03  1.69949402690e-03  2.99771806656e-03  7.40541393331e-03  5.13450964700e-03 -1.55267601724e-03  2.19650169249e-03  1.40443956916e-03  5.78831089203e-03 -9.39138245927e-04  2.79948253345e-03  1.25643398833e-03  2.53372142589e-03  1.47206772183e-03 -1.88643569446e-03  2.45894884212e-03 -6.90793783812e-04 -5.19917109085e-03  5.19443848783e-03 -3.91299927287e-03 -1.60166705146e-03 -5.15922331744e-04  1.06660907546e-03  3.55141247660e-03  1.73598545560e-04  8.56305977311e-04  1.11099712199e-03 -4.75179495356e-03 -3.51555160484e-03  3.36491050985e-03 -8.85093292599e-04  1.01733475726e-03  3.67510737894e-03  3.87545946235e-03  1.79704197332e-03  1.49125496401e-03  4.52077265236e-04  4.77939574399e-03  1.27316403060e-04  1.17085838148e-03  3.97010396687e-04 -2.32472405492e-03  2.73983210482e-03 -2.46312422667e-03  1.52990507381e-03  2.11026134823e-03
-8.90852982128e-04 -1.48305084495e-03 -5.84397590063e-03 -2.58359727036e-03  1.17874180401e-03 -1.07425093842e-03  3.28750567529e-03  1.42397041240e-03  3.66913135323e-03 -1.04721773781e-03 -1.53938241262e-03 -4.46927322309e-03 -8.08850685566e-04 -6.70383040690e-03 -4.43439428646e-03  6.38535288656e-04 -4.50952418106e-03 -3.84409220771e-03 -2.54241378660e-03 -8.84573703483e-04  5.52911204616e-04 -1.37927006185e-03  5.18573486243e-04  5.07434633506e-04  5.80347663560e-03 -9.45194279581e-04  2.25279025448e-03  3.12762194946e-03  3.03187566194e-03 -3.46457482375e-03 -1.77498647748e-02  1.07862488650e-01  1.45751120703e-02  1.98373681202e-02 -2.67879927432e-03 -9.51262333431e-05  7.36745470480e-03 -1.88544756951e-03  2.78865434598e-03 -2.52429131821e-03 -5.55561673889e-03 -1.25440633745e-03 -1.93805613187e-03  2.70739863545e-03 -3.70709263442e-03  3.20236379426e-03  1.47822051223e-03  2.27647780866e-04 -1.20268969856e-03  2.12156943110e-03 -3.50320229158e-04  2.07483410340e-03 -1.88492619556e-03  3.65334216789e-03 -1.93904027407e-03 -4.71213801740e-03 -1.23503678437e-03 -1.00754947628e-03 -6.40572656240e-03 -4.70264961920e-03 -1.68793114688e-03  2.78550369899e-03 -7.08481884001e-04  1.33753435898e-03 -4.63938428599e-03  3.86999517443e-03 -9.53642060520e-04 -9.72883983911e-04 -2.76561246410e-03 -4.80323755453e-05 -3.01469695787e-03 -1.24260970427e-03 -1.83775779929e-03 -4.21285502108e-03 -1.94505828189e-03  2.34015340293e-03  3.28690125523e-03  1.22978856990e-03  7.74069469338e-04 -4.81698717598e-03  1.73050344524e-03  1.75801949654e-03  3.67948690931e-03 -4.41410310833e-03  1.66561740536e-03  4.34478868433e-03  5.35042115445e-04 -6.32634114732e-05 -2.10137339282e-04 -2.10939572723e-03 -4.87874423381e-04 -1.63756187291e-04  3.57300942070e-03  3.55950671262e-06  2.04807754036e-04 -7.28246522109e-03 -4.44566667032e-03  1.51039714599e-03  2.22740469345e-03 -4.28498966746e-04 -1.94899559416e-03  2.62668340509e-03 -6.81795324623e-04  3.91161696008e-03  3.75064814859e-03 -8.07212983729e-05  5.90034609597e-03  7.85206225552e-04 -1.49953611226e-03  7.62953818384e-04  6.66169422544e-04 -5.04740340648e-03 -3.11517549193e-03 -3.24921468363e-03 -1.76684749672e-03 -1.11882577748e-03  3.05833557208e-03  3.08882100745e-03 -5.51151739454e-04  3.35062041848e-03  1.00625440432e-03  7.86718848237e-05 -3.80401152122e-03 -3.77338154403e-04  2.26290411020e-03  2.56320073093e-03  1.01161543003e-03  9.14175050198e-03 -3.69187653850e-03 -3.18155702860e-03  3.55899118643e-05 -1.31001899189e-03  2.68212683945e-03 -2.93707145053e-03 -1.35346986643e-03  1.98468564029e-03  4.55684769575e-03 -1.41252014443e-03  7.04841119529e-03 -5.68731844183e-03 -4.47822096524e-03 -1.09085676401e-03 -2.98829134088e-04 -4.15168256006e-03 -1.42106043728e-03  1.38939064114e-03 -3.39903567099e-03 -5.30147710137e-04  1.20028679929e-03 -4.70341905815e-03 -6.75777568476e-04 -2.69749964227e-03  4.93791248656e-03 -4.38096347808e-03  4.00510946182e-03 -5.39429656059e-04  1.85155733985e-03 -2.25161727769e-03  7.67945880012e-04 -2.85517458512e-03  1.74611165517e-03  1.39758025975e-03 -3.84682446460e-03 -2.72361348500e-03 -4.14603697567e-04 -4.03708646352e-03  9.42274533646e-03 -2.13337917197e-03 -4.81440359756e-03  9.69255417613e-04 -3.78116161861e-03 -1.43743610333e-03 -1.14408013170e-03  3.17730587543e-03  4.03917553319e-04  5.61233179184e-03 -4.52524425549e-03 -3.94806723754e-03  4.53470876815e-04 -2.75504641565e-04  1.77510604552e-04 -6.51260046416e-03  2.52538965982e-03  3.92988830449e-03 -5.63908899094e-03  4.15606601336e-03 -5.99072298533e-03 -9.28309805270e-04  6.92393596715e-04 -1.06590861135e-03 -6.59570943460e-04  2.24303472701e-03  4.15398371093e-03 -1.55450008558e-03  2.24555095524e-03  2.38463562441e-03  3.28951057043e-03 -5.26119597037e-03  3.97620902465e-04 -3.53377921945e-03  2.31573390235e-03  6.28434163451e-04  2.24481462765e-03 -4.36893901631e-03  2.66764024995e-03 -1.05627646699e-04  5.78285468744e-03  2.95941590323e-03 -1.90184844474e-03 -5.79975381185e-03 -4.90747416899e-03  2.43971352863e-03 -1.64463021987e-03  1.02526418382e-04  2.99803257426e-03  2.50651452225e-03 -5.65121599121e-04  4.94527203264e-03 -1.66311495555e-03  2.76197003187e-03 -1.10434428664e-03  3.24967417836e-03 -1.23097989776e-03 -1.67104020296e-03 -3.85260091899e-03  2.43027476195e-03  3.96520996017e-03  5.83838387120e-04 -1.52494734022e-03 -1.08378014310e-02  7.34865707053e-03  2.96161940356e-03  5.28998766749e-03 -1.96786481839e-03  4.44456483837e-03 -5.18682671445e-03 -1.03795896903e-02  4.24364907810e-04  1.41615696883e-03 -7.55945688342e-04 -3.39280375666e-03 -3.62040646480e-03  1.36615807606e-03 -1.01362989971e-03  2.11490109628e-03  2.63324752756e-03 -8.47416058951e-04  3.38146029854e-03  3.90755216628e-04  3.60496119909e-03  4.26655742174e-03 -3.87833242849e-04 -1.80550142941e-03 -1.98127974254e-03  2.07744256278e-05  4.51711097426e-03  7.08801127108e-04 -2.32771163717e-03 -2.97467507111e-04 -3.62541640483e-03  2.35246836913e-03 -6.74859261454e-03 -4.04282892236e-03 -1.61350683493e-03  2.55771291693e-03 -6.00536052154e-03 -6.10478360075e-03  3.36558755622e-03  5.73139039769e-03  2.59362026431e-03  8.41618548823e-04 -2.71009891231e-04  1.18324093257e-03  1.13122112337e-03 -1.01357316128e-03  5.30698308608e-03  1.79942340594e-03 -1.61429130949e-03  7.74422372946e-05 -4.62300600514e-04  1.76393068058e-03 -7.47573643003e-04  3.63082396985e-04  5.15779107631e-03 -3.04714431381e-03 -6.54503556476e-04 -3.30268421930e-03 -1.60301433538e-03  1.19328489454e-03 -2.86216705519e-03  7.79672831431e-04 -1.72473409501e-03  2.56954678796e-03 -1.07185981664e-03 -1.04703353343e-03  1.44777217775e-03  1.85371144307e-03 -1.97557954730e-03  3.56160590556e-03  2.88500472240e-03 -1.67018783318e-03  6.73694604419e-04  2.71661843847e-03  2.24200233280e-03  3.33750836296e-04  2.53192632887e-03 -3.08703338771e-03 -2.02708774409e-03 -3.28371970408e-03  1.63295828120e-03  1.03413409057e-04  9.01474222342e-04 -1.43128266825e-03 -3.15879931962e-03  7.69597841206e-04 -2.06849057814e-03  2.08084674473e-03 -7.91733482183e-04  6.59958150562e-04  2.70789999070e-03 -4.85822013245e-04 -3.26374940859e-03 -2.29458853114e-03  2.00317537153e-04 -3.03131399782e-03  3.66514532875e-03  4.48085037778e-03  2.42909831088e-03 -2.17403402820e-03  6.06454278911e-04 -2.08078351143e-03  1.37816817190e-04  2.04849328138e-03  7.93882977129e-04 -1.81952391018e-03 -1.83871153765e-03  6.01751137398e-03 -1.24682962003e-03  3.41043797162e-03  1.13680626761e-03 -1.30820101575e-03  4.98240452606e-03 -4.31014900406e-04 -4.35550082903e-04 -9.55516847612e-04 -4.90689868788e-03 -1.11784503866e-03  2.43671426577e-03  3.92523721743e-04  2.53266825290e-03 -5.12940908586e-03  2.79631360070e-03 -1.78985214156e-03  4.25366953936e-03 -1.87803749369e-03 -4.92328801051e-03 -2.07708509239e-03 -1.09522037388e-03 -2.06920378363e-03  4.41337441594e-03 -1.18336948727e-03  1.11597080798e-03  3.13990971566e-03  2.72952749103e-03  3.09680618483e-03 -1.85508364982e-03  2.68363823478e-03 -2.48262912886e-03 -1.29201152181e-03  3.69433640104e-03 -1.73160111358e-03 -3.57725009505e-03  3.29266481521e-03  2.15010930299e-03 -2.42760510065e-03  3.91798275630e-03  2.36040353259e-03  7.59359749856e-04  9.66943314327e-04  6.70391552702e-04  2.79928066087e-04  7.41834489227e-04  3.75624892983e-03 -2.50939235344e-03  3.19695733855e-03 -7.72740781634e-04  2.22455092302e-03  4.27181171226e-03  5.73290156788e-04  2.57423673008e-03  2.12109568959e-03  2.60330241436e-03  1.69612892947e-03  9.99162389453e-04  8.50674785737e-04  1.63347631170e-03  3.49954125335e-04 -4.30121841290e-03 -2.43962298461e-03 -5.30820395779e-03 -1.49743225072e-03  6.85153169377e-04 -1.76466085321e-03 -9.14107008661e-04 -1.84912627293e-03  3.37168798700e-03  4.54120785371e-03 -4.47605959659e-03  4.07775271167e-03 -1.48629962451e-03  1.47526884280e-03  5.08354004811e-04 -3.17821427581e-03  4.40910501041e-03 -1.56091574292e-03 -1.04435020535e-03 -2.69804309534e-03 -1.65687055974e-03 -1.83627461210e-03  6.07634300469e-05  1.12482767264e-03  1.90966505807e-03 -7.03280416073e-03  1.26860733584e-03 -4.74718658073e-03  3.77742157093e-03 -4.04114311213e-03  6.14499236235e-04 -1.02604026305e-03  2.39283484650e-04 -2.14168686418e-03  1.51609500628e-03  5.17023017842e-04 -6.03729454369e-03  6.00291549980e-04 -1.86513964724e-03 -1.82330635523e-03  1.11766248620e-03  3.49298387862e-03  3.45554900068e-03  2.21293718250e-04  1.09775850683e-03  2.06933989604e-03  2.48309462731e-03 -4.45337328857e-03 -2.34850707672e-03  3.05607347346e-03 -2.61967234326e-03 -8.79326190653e-04  5.96220406198e-04  8.33809244000e-03  7.39579316388e-04 -2.56881421842e-03  8.10114433244e-04  4.80539433287e-04  4.72513596828e-04  2.31557330862e-03 -8.93556006886e-04 -1.25928941313e-03 -2.14911185121e-04 -7.65959446549e-05  1.52488346270e-03  4.39766491994e-03 -2.34970337999e-03 -1.44133405675e-03 -3.87090847267e-04 -4.99784121274e-03 -8.72267832914e-04  8.50065144593e-04 -2.77093420950e-03  2.68609372310e-04 -1.90528690981e-03 -1.58601555184e-03  1.20359184415e-03 -3.26370388512e-03  2.89228829567e-04  1.17518029202e-03  8.13930472939e-03 -1.70630671097e-03 -2.94494108360e-04  2.71999333906e-03  3.10223163953e-03  1.10471963448e-03  6.62024059577e-03 -3.24545190813e-03 -1.58714312295e-03  1.58367933992e-03  4.56951697238e-03  4.01335311599e-03 -4.35019652002e-04 -8.50229059750e-04 -1.86587714672e-03  1.78299596491e-03  1.32029475408e-03 -2.66463322071e-03  1.24630653155e-03  2.29038951898e-03 -8.22053971394e-04  8.08058308626e-04  6.94246457923e-04 -1.69051883983e-04  2.63000565866e-03  1.00020476195e-03 -1.55047582285e-03 -3.21638467706e-03  1.16832327841e-03 -1.11349324090e-04 -2.88521069653e-03 -3.02771589056e-03 -5.78693182651e-03 -1.66607791157e-03  1.85590799177e-03
-3.35772982450e-03  2.62601891392e-03 -9.54315208210e-03 -5.95426173555e-05 -6.19699512767e-04  1.87561737998e-03 -1.02917351635e-03  1.05647437437e-03  6.92802651642e-04 -4.91507482770e-03 -2.78694146317e-03 -4.34295921100e-03 -3.55166009793e-03 -1.24087230938e-03  2.05390147452e-03 -1.39178712592e-03 -4.39606053191e-03  1.97538809823e-03 -7.11711977510e-04  1.24358620439e-03 -2.15562590017e-03 -6.44485331200e-03 -3.26119028895e-03  3.41303436660e-03  1.00480814096e-03 -1.36123997720e-03  3.51524190906e-03  1.38391932042e-03  5.27248926146e-05  6.45390727566e-03 -1.04593743024e-02  1.45751120703e-02  1.13212413931e-01  4.61378545621e-03 -8.22164386507e-03  2.63246920447e-03  1.17999269684e-03 -7.69331639514e-04  3.87839792603e-03 -1.51794723866e-03 -3.90270026177e-03  1.09128321486e-03 -5.76116160060e-05  2.06425405611e-03 -1.09114507402e-03 -5.02227125231e-03 -4.78018689401e-03 -3.55200388010e-03 -1.57906157434e-03  8.10040205402e-04 -2.00925946599e-03 -1.53046690697e-03 -5.94958586317e-03 -1.65427696663e-03 -3.42738144045e-03 -3.43844136028e-03  2.24242839705e-03  3.88111926766e-03 -3.60183072357e-03  3.10511446791e-03 -2.25923665059e-03  4.42520055397e-03  1.88348121951e-03  3.37286345252e-03  2.55965329480e-03 -2.48943443293e-03  4.95820039977e-03 -6.34868581663e-03 -2.10561229312e-05  3.17745714822e-03  9.11332577803e-03 -1.38579687054e-03 -1.96014512632e-03 -8.54417428472e-04  5.33815141245e-04 -3.50067235690e-03 -1.45830200755e-03  2.68627333989e-03  8.10227844011e-04  1.61133969087e-03  2.26997764185e-04  5.54605504949e-05  6.25499151530e-03  4.88672029407e-03 -3.58995598790e-03 -2.50745696377e-03 -4.43061407323e-04 -4.99049402812e-04  1.85009399167e-03  1.99887416940e-03 -1.01964925769e-03  2.06638077174e-03 -1.12968249260e-03 -1.34747789648e-03  2.69328280262e-03 -2.76136509607e-03  9.26904168217e-04 -1.10018516891e-03 -1.39021165314e-03 -1.08428879278e-03 -1.19358905439e-03  2.80213656247e-03  1.76964953036e-04  3.07221839757e-03 -1.08432639822e-03 -1.87700334987e-03 -8.40296234780e-04  9.57677229124e-04  4.29328966695e-03  1.74702830608e-03 -4.19527338812e-03  2.22794284071e-03 -5.17644670887e-04  3.92829599307e-03  3.12349060038e-03 -2.92653993250e-03 -1.02688866692e-03 -2.87743224197e-03 -6.89647424084e-03 -2.49590489822e-03 -4.55456288629e-03 -2.25308793587e-03 -2.08862166986e-03  1.08988623018e-03 -3.58787142185e-03 -3.81473973376e-03  1.47933393015e-04  7.34594826746e-03  7.00349430973e-05  3.92067043912e-03 -6.49022588029e-04 -9.18118459825e-04  4.29302413635e-03 -1.65396868511e-03 -3.44929363643e-03 -8.82797764831e-04  4.50750936464e-04  4.15684535056e-03  6.60757377862e-03 -2.24012134240e-03 -1.30781138422e-03 -2.65708199563e-04  1.13663099356e-03 -4.00097938746e-03  2.01105697284e-03 -4.37044865791e-03  3.29345497088e-03 -1.96582465953e-03 -1.03213422284e-03 -1.25871711308e-03  9.93866126471e-05  5.91439189377e-04  8.43606614445e-03 -4.98049913140e-04 -2.38198964545e-03 -1.70000892295e-03  4.02014453831e-03  2.89418274020e-03  6.78024572235e-03 -3.50975047962e-04 -8.24013642269e-04  3.81573894470e-03  1.20910209347e-03  1.14619607691e-03 -3.91474515737e-05 -9.45503936743e-04 -1.87407436808e-03  2.55423582146e-03 -2.20437769133e-03  1.28998852661e-03 -5.08040474894e-03 -2.54925976744e-04  1.40744616573e-04  2.73013080231e-03  2.81301638076e-03  4.01930985077e-03 -1.87606777529e-03 -9.28273211676e-04 -1.09980664196e-04 -2.13650621263e-03  7.10291816216e-03 -5.65547077727e-03  7.99491916521e-03  3.05432996396e-03 -4.38751022163e-03 -6.03006008788e-04 -2.01115998158e-03 -1.55864862294e-03  3.61349731186e-03 -6.85393530379e-03 -1.77921206534e-03 -3.59703481876e-03  1.77436492973e-03  1.32187791099e-03  3.85518014217e-04 -6.62374268886e-03  1.30993610639e-03  7.09660247520e-03 -2.69884513492e-03 -2.28896650761e-03 -1.95055989848e-03  5.15447315033e-03  1.13056905484e-04  3.10224866685e-03 -1.27730185182e-04 -8.60306506403e-04  3.71170808674e-03  3.18149883625e-03  1.36239043141e-03 -2.61499234847e-03 -1.28257438701e-03  2.90262560049e-03 -4.58104301713e-03  3.00573796485e-03 -4.51247501978e-04 -2.74675515291e-03  4.35241916230e-03 -1.70934834460e-03 -2.91835740875e-04  1.81123036562e-03 -1.34139026563e-03 -1.13257658807e-03  3.42201943704e-03  3.05094872812e-03  6.23720584561e-04  2.22088825974e-04  5.73186393378e-03  7.03908342702e-05 -1.62032508303e-03 -1.02720158338e-02  9.07826423842e-03  5.57687124186e-03  9.02412329825e-03 -3.73990049376e-03 -2.96517276549e-03  2.70882037924e-03 -5.63643345822e-03  1.16518114349e-03 -2.24849161246e-04  2.32545971178e-03  2.18522037130e-04 -5.60534988061e-04 -9.00357011192e-04  4.18370814136e-03  4.28568153561e-03 -3.12249874062e-03 -3.76458318877e-04 -2.94482486193e-03 -3.04575635945e-03  2.69006530243e-03  2.23521524999e-03 -4.30038828782e-03  6.34561660508e-03  3.22165300916e-03 -1.96483911753e-03  3.11868273061e-03  5.58924652315e-04 -3.44758902403e-04  1.63207787986e-05 -1.44986633564e-03  1.99603481796e-03  2.33741912930e-03  1.02889336713e-03 -2.27194983711e-03 -2.87084914422e-03 -9.73343061109e-04 -1.28917966106e-03  6.21461336220e-03  2.60277632344e-04  8.84837922692e-04 -4.39786513997e-03  1.62133745139e-03  4.09222906132e-03 -3.49795035310e-03 -4.68937524279e-04 -1.32930837871e-03 -2.27785990130e-03 -1.27846227362e-03  7.68179119422e-04 -6.26227541434e-03  2.47281169649e-03  2.06492950999e-03  4.14519693978e-03  1.53281546552e-03  1.05509050416e-03 -1.16363604268e-03  8.17055419762e-04 -4.45963823856e-03  2.45267874074e-03 -4.12333674145e-03  1.81039786513e-03 -2.73582915167e-03 -1.31339738034e-03 -3.46721619687e-03 -1.08262405331e-03 -4.64032220530e-03  1.74100264626e-03 -2.04128927361e-03  4.76876599894e-03  7.35971122617e-04 -1.22060278215e-03  2.53065256401e-03  1.53810606243e-03 -5.66401803820e-03 -3.80431370952e-03 -2.84367491110e-04 -9.21673608303e-04  2.54491662730e-03 -1.75462124974e-04  1.46653914033e-03 -5.68965968846e-03  1.22711974857e-03 -9.65988541092e-04 -3.23027419159e-03  3.48795539822e-03  2.77638233530e-04 -2.57379274023e-03  3.77039898441e-03  1.44802003291e-03  2.44962209163e-03  2.53928783943e-03 -5.60236553660e-03 -1.93815981548e-03  3.57959820109e-04 -2.88921680654e-03  3.55329967128e-03  4.34631074590e-03 -2.07492353641e-03 -2.66759124380e-03 -1.00296672860e-03 -1.35004032627e-03 -1.73995959708e-03  1.61370959801e-04 -1.57165322009e-03 -3.75207584316e-03 -3.18332087464e-03  8.41277390824e-04 -2.72821319236e-03 -2.07862164680e-03  5.34949911096e-03  4.85977006888e-04  1.06145681932e-03  2.78523880633e-03  2.99107108384e-03 -5.51499971411e-03 -2.08803695497e-03  2.03576190886e-03 -6.16561886137e-03 -1.15605484278e-03  2.54817015042e-03  3.72785607863e-03 -3.26453809730e-04 -3.09954185013e-03  1.98353116054e-03 -2.78489411004e-03 -5.58203275342e-04  9.06009556289e-04  3.17418810226e-03  1.37037501053e-04 -1.23127911365e-03  4.37214858630e-05  3.97107705256e-03 -1.71549025617e-03  1.88966114197e-03 -7.52908565709e-04 -5.15997704754e-04  2.81688999995e-03  2.87928962336e-03 -7.95298907451e-04 -3.20784651672e-03  3.07606077450e-03 -1.02240151437e-02 -1.27760938397e-03 -1.22661742587e-03  1.01509108915e-03  8.38887248035e-04  7.60512764909e-04  1.16058081817e-03  1.07820634788e-04 -3.49770965224e-03  5.13997278560e-03 -2.38503560261e-03  2.22313470317e-03 -5.15836051232e-04  8.19620338581e-04  2.20045727866e-05 -1.09940156061e-03  3.63167328355e-03 -4.38352107789e-04  1.20762509699e-03  4.08807293596e-03  1.87578297817e-03 -4.49027639100e-03 -3.00009714377e-03 -2.09932897214e-03 -2.09190049584e-03 -9.63159563794e-04 -2.12027053566e-03 -7.56679359053e-03 -1.60896292154e-04  1.13096019626e-03  7.30490646817e-04  4.79187112276e-03  1.70650563472e-03  2.11452159454e-05 -5.18358267018e-04  4.33481953499e-03 -3.51820435454e-03 -1.45663317735e-03 -2.03737181584e-03  5.00170093890e-03  3.17207725622e-03 -6.01490850075e-04  3.88568805272e-04 -4.79087888052e-04 -1.27389313717e-03 -5.32782469678e-04 -1.70163915896e-03  1.72463480637e-04 -3.74056243877e-03 -1.60537305048e-03  7.89820668341e-03 -5.38448763599e-03  5.06925550793e-04 -4.55031192210e-03  6.89415687152e-03  3.71986275878e-03 -5.16688786517e-03  4.73112952559e-03  7.89163603773e-04 -1.60097959705e-03  2.08508883475e-03  1.50696754318e-04  1.08894825584e-04  2.78714888155e-03 -1.52046560670e-03  3.82612491649e-03 -2.14942817485e-04 -1.14812441473e-03  1.48727337251e-03 -1.36357537891e-03 -2.04038393138e-03  3.42388005542e-03  3.95364075974e-03  1.31958651435e-06  2.36016195516e-03  3.98198481172e-04 -2.19800742853e-03  2.18496295144e-03 -6.84377108490e-03  2.85599193716e-03 -7.95257721244e-03  4.10168806835e-03  2.72511502272e-03  4.35342963765e-03 -5.27516290770e-03 -7.19595542438e-03 -5.53333849438e-04  1.95608901140e-03  1.61340840725e-03  3.13371682208e-03  9.90589244195e-04 -9.86496763325e-04  7.09498382945e-03  4.90877847446e-03 -8.87881933642e-04 -2.59051830533e-03 -1.83581231161e-03  3.11483533873e-03 -2.18240434128e-03 -9.88409031671e-04 -7.34373457668e-04 -4.39189557144e-03  1.77594943400e-03  2.32338797925e-03 -1.22378126525e-03 -5.77480053363e-04  2.25492999883e-03 -2.21053848245e-03 -2.38924575217e-03 -1.50715625378e-03 -3.53020908547e-03  1.22330908940e-03  4.21681185108e-03 -4.43416140948e-03  1.32922671973e-03  2.39184864505e-03  4.99184640112e-03  2.92720065142e-03  1.80834604307e-03  1.71982527342e-03 -1.43564617816e-03  1.18316783227e-03 -1.30581428249e-03  3.01250070956e-03  5.20107169054e-03  3.76260845647e-04  6.39199057935e-04 -4.79709098315e-03 -2.14329913761e-03  3.49274922452e-03  6.57580381095e-03  2.13324188777e-03 -3.58962227271e-03 -3.27491289518e-03  2.84133551744e-03  2.86291555058e-03 -1.10652203454e-03 -2.32169831299e-03  9.84626556968e-04 -8.06719955974e-03 -1.52538667203e-05
-9.41437331708e-03 -3.30202822046e-03 -4.73004957840e-03  2.95918541703e-03  2.50507016728e-03 -4.60553812443e-03  4.71805234158e-03  1.09010856829e-02  4.19569358157e-05  2.70386815241e-03  4.56596808415e-03  3.04906065620e-03 -2.37583583776e-03 -6.75920503981e-03 -7.63072348657e-03  1.63933172805e-03 -2.31126631384e-03  1.51005424942e-03  3.84976126340e-03  2.72262316867e-03 -1.59169522924e-03 -3.21430845338e-03  5.45664538767e-03 -1.34361762412e-03  7.81334288874e-03 -1.36452954043e-03 -2.14209101637e-03  1.73655847044e-03  5.90052632488e-03 -3.75508031601e-03  4.28795575300e-03  1.98373681202e-02  4.61378545621e-03  1.23929116560e-01 -2.53673360744e-03 -1.40201334847e-03 -1.02443011655e-03 -6.33358378263e-04  2.91961109481e-03  2.88846358719e-03 -2.05297520815e-03 -1.87979088764e-05  1.64833069263e-03 -1.94460545370e-03 -2.56289972325e-03 -7.44387373354e-05 -4.75426928938e-03  4.38194772693e-03  6.83815452176e-04 -7.74796455299e-04  7.66978999294e-04 -2.89699783757e-03 -2.32775778861e-03  1.13214252195e-03  5.33151262941e-04 -1.48212821181e-03 -9.71978691137e-03 -5.86572339039e-04 -4.52127149496e-03 -6.66082932453e-04  3.79364004956e-03 -6.78552826598e-04 -8.12122354125e-04  1.07169451545e-03 -1.10634104509e-03  2.25002764705e-03  4.73469162764e-03 -4.27044563137e-03 -8.54988969817e-04 -7.42017107438e-03 -2.83588970297e-03 -2.36702162231e-03 -7.31578962282e-06 -4.28707646785e-04  1.44549179611e-03  5.35284033440e-03  9.78725904141e-04  1.37604635192e-03 -6.42529590575e-04 -2.69290392341e-03 -8.31092671093e-04  3.80294198249e-03  1.24060717787e-03 -7.42467009950e-03  2.95705063293e-03  4.00987884753e-03 -1.51081026396e-03 -9.60590747665e-04  4.24303737067e-03  3.55199074899e-03 -6.07771710320e-04  2.04134380235e-03  5.82527042162e-03  3.10171621737e-03 -1.82031884410e-03 -1.01801600203e-03 -1.91729952384e-04 -1.42935502934e-03 -1.10879283739e-03 -1.32548283249e-03  3.38352278782e-03 -9.25153222666e-03  5.49936929666e-03  4.06572119856e-03 -3.15959970310e-03 -5.44888839136e-03  1.08883821493e-03 -5.04680321876e-03 -6.81364867968e-03  5.67689052770e-03  5.95633672796e-04 -6.11139588105e-03  1.71094202376e-04 -4.72451288126e-04  5.60587366155e-03  8.53507073155e-04 -5.53161906921e-03  3.71706148900e-03 -8.22755638555e-05  8.26682651017e-04  1.14069150421e-03  4.40030052841e-04 -2.87499378749e-03  3.17935593453e-03 -1.22062837142e-03 -2.30429941608e-03  2.66656127016e-04 -3.82933488342e-03 -1.17621948671e-02 -5.21529253328e-04 -5.35108832491e-03  3.34354290462e-03  5.90096449011e-03 -5.42286319506e-03 -3.96648090395e-03 -2.57249726619e-03 -2.87491854751e-03  2.49908895632e-03  2.02246671904e-03 -2.81476075994e-04  2.05647657829e-03  8.87231754942e-04  9.06657610935e-04  1.87749669570e-04  2.31331304304e-03 -2.00430336308e-03  2.67845261809e-03  8.83982302922e-04  1.46547850214e-03 -1.84052508113e-03  3.55040426729e-04  2.46519634262e-03 -5.41141140195e-03 -6.61172322781e-03  3.02642186322e-03  2.99721110518e-03 -6.73340232500e-04 -2.28274755543e-03 -8.79009722148e-04  1.88566800007e-03  3.22731228646e-03  5.18498959652e-04  1.81683347357e-04  1.99572414301e-03 -2.20837648072e-03 -7.50284767184e-03  8.05479460303e-03 -2.49842830259e-03 -5.64539402955e-04  3.69246306403e-03 -2.04361728767e-03  1.59233678068e-03 -2.23025595662e-03  7.83845028577e-04 -4.98801452075e-03  3.93169020893e-03 -1.24360996359e-03 -4.58434902510e-03 -7.28927521059e-04 -5.59870619367e-03 -7.28716457362e-03 -1.53456272134e-03  1.54609711503e-03  1.49858213949e-03 -4.39719780225e-03  3.09534673646e-03 -2.03932191352e-03 -9.32832740614e-04  2.61432407393e-03  6.79543767299e-03  4.99556012817e-03  2.19231139850e-03 -9.40828817311e-04  6.96518615751e-04  2.70764818382e-03  2.00324381791e-03  1.32103692650e-04 -5.37486782151e-03  1.42607796547e-03 -1.13273495837e-03 -5.48559387654e-04  4.27152104637e-04 -1.55779827201e-03  4.04549676717e-03 -1.66674905820e-03 -2.08588862377e-03  5.24012048515e-03 -6.36418995564e-03 -4.34982786123e-03 -4.17349267630e-03 -1.10852071668e-03  4.99316948547e-03 -2.46173803332e-03  4.61812829415e-03  2.83900922489e-03  5.97721824226e-03  1.74525421817e-03  1.47483280421e-03 -6.02832239031e-03 -4.56662065817e-04  2.08453657568e-03  6.57716847162e-03  4.89495585400e-04 -5.91885218708e-03 -5.47300374785e-03 -4.44527451934e-03  9.70655010726e-04  1.22402142610e-03  5.11468062757e-03 -9.58875095090e-04  9.74054835076e-04  2.00760101820e-03 -4.29320841947e-04  7.96830834205e-03 -3.22481873111e-04 -3.19136899112e-03 -1.26612501265e-03  5.81020329106e-04  2.71225230697e-03 -2.71085636116e-03 -7.35277853643e-03 -5.15655828823e-03  5.56031472039e-03 -3.77032100579e-03 -2.24935453534e-03 -7.29308848920e-03 -1.61328385276e-03 -5.65768538069e-03  1.26748010888e-03 -1.40668034343e-03 -3.02934619045e-03 -1.10057896740e-03  2.70782019900e-04 -6.41653399074e-05 -3.03804884365e-03  3.73926352236e-03  3.11430800464e-04 -3.39288603166e-03 -5.65793971986e-03 -7.41245148113e-03 -3.79491104633e-03 -3.35110476200e-03 -2.59484521235e-03 -2.04987621076e-03  1.60150973582e-03 -8.23795517330e-03 -2.25102617678e-03  1.18538990149e-02  4.62328325949e-03  7.07511576905e-03  3.74012410533e-04  2.49813610155e-03  5.91669147863e-03  8.73318574694e-04  8.39584427347e-04 -2.18796597516e-03  1.67929825286e-03 -2.00007729870e-03  4.67589826184e-03 -1.99065379516e-03  3.04434063057e-03 -9.96192920292e-04  9.28862968896e-04  4.02670565469e-03 -1.86391084295e-03 -1.39907730603e-03 -4.20543257112e-04 -1.89087313445e-03  1.13736487737e-03 -4.36728643939e-04  7.32754751276e-04 -2.08318191660e-03  3.23925645781e-03  1.40017207949e-03 -2.27323128467e-03  1.59918537586e-03 -3.41877176811e-03  2.77094966962e-04  5.33149147989e-03  4.27043839617e-03 -4.06117327167e-03  5.68730318539e-03 -1.64721913289e-03  3.49108929917e-03 -4.38133191587e-04  6.48187577829e-03 -4.82209961984e-03 -1.53391330261e-03 -2.58627522526e-03  4.32478215737e-03  4.18164905653e-04 -1.68945309114e-03  1.66122850129e-03 -7.08196173898e-03  5.03902165967e-03 -3.23683531966e-03 -5.35934198338e-03 -4.30392494281e-04  4.24460073660e-03  5.97987634579e-03  1.07841912404e-03 -2.90010642717e-03  4.42509401707e-03  2.76832201983e-03  1.50215208611e-03 -6.66310440627e-04 -3.12131691763e-03  3.43811000071e-03 -4.48798936740e-04 -4.37961033661e-03 -4.12615761392e-03 -9.62880011676e-03  5.39867240134e-03 -3.84032585960e-03 -2.14111682146e-03  2.33205098410e-03  2.31412133595e-03  1.57362162428e-03 -4.08998273795e-03 -7.00635891539e-04  2.92390927885e-03 -5.19223968558e-03 -6.90012241430e-04  3.31236420704e-03  1.61571631498e-03 -1.58905214527e-03  1.80188764722e-03 -3.47694986526e-03  1.82456642244e-03 -8.10679487590e-04 -3.51586759908e-03  4.12096211917e-05  9.91743446025e-04 -1.09847002904e-03  5.59656461849e-03 -7.39257831531e-03  1.82321736911e-03  1.68733292732e-03 -4.67050767498e-03  4.23799892732e-03 -4.61463919457e-03  4.29669547723e-03  1.76451107822e-03 -1.94010638028e-03 -4.43116246516e-04  2.62288659476e-03  3.19138930176e-03 -9.47682858627e-04  1.32750026985e-03  6.78205891381e-04  2.00008702727e-03  7.32388930731e-03 -5.60309155533e-03  3.02648127521e-04 -2.31586534638e-03  3.45208673187e-03  3.19899382184e-03  8.44099729176e-04  3.52089392894e-03  4.07973007476e-03 -6.46940567792e-04 -2.14296188241e-04 -7.74748430775e-03 -2.48733433984e-03 -2.38139222338e-03 -2.75268805781e-03 -1.33692963230e-03  4.58941093241e-03  3.71297438907e-03 -1.36386733825e-03 -1.21769503667e-03 -2.99917973898e-03 -2.02946942808e-04  2.45609139760e-03  6.58675993803e-03  5.24108369450e-03  9.02107814792e-04 -3.73363919561e-03 -1.51083210132e-03 -4.09566863414e-03 -2.32220217527e-03  4.12084414588e-04 -6.35109999876e-03 -3.00207072881e-03  2.24349417964e-03  5.09070976619e-03 -2.91597294313e-03 -2.67237083417e-04  1.85766804232e-03  2.54099800807e-04 -3.23200439816e-03 -7.95566512710e-04 -2.37169992825e-03  3.23002371657e-04 -4.09872084382e-03 -3.41126489415e-03 -1.16677982880e-03 -6.31996335075e-03 -4.49840376180e-03  9.53270354871e-04  5.68639518301e-04  1.66695936534e-03 -6.30600033109e-03  8.90736146751e-04 -3.79804896690e-03  3.46269019590e-03 -2.15017515233e-03 -5.63901851054e-03  1.34258860786e-04  4.23361133717e-04 -4.22575953917e-03 -2.87216961370e-03  2.51311220494e-03 -1.05296836748e-03 -2.07591370585e-03 -2.98022830056e-04  4.45394135156e-03 -2.18267879963e-03  5.77679664953e-03 -4.16617941924e-03 -4.95038075556e-03 -1.31937663191e-03  2.02749447935e-03 -7.33318007650e-04 -5.04893475360e-03 -9.76222554711e-03  5.13991342720e-04 -6.80000911491e-03  2.30961123410e-04  4.52545466661e-03 -1.64084608846e-03  1.60728596455e-03 -3.91236753832e-03 -2.03819566336e-03  1.33008001044e-03 -6.76786750584e-03 -2.51330126081e-03 -6.47382794584e-03 -1.70032597566e-03  7.74620791450e-03 -1.62622648085e-04  1.13711147460e-03  3.22581699124e-03  5.50913141669e-03  1.55206282471e-04  7.56568455374e-03 -1.97225472703e-03 -6.69721967486e-03  9.60761571614e-04  4.52014786151e-04 -2.30753066879e-03  1.99197763237e-05  3.66129627249e-04 -2.15991237269e-03  4.36927962535e-03 -3.80574113922e-04  2.08617089175e-03  3.78740739129e-03 -3.37811269847e-03 -5.77514778621e-04  2.69360333001e-03 -2.03938116248e-03  3.21303605456e-03 -7.14924037448e-04 -3.99959191356e-04 -3.63701316492e-03  5.96071626349e-04  1.74467225453e-04  1.02799474209e-03  2.63828519971e-03 -1.34555413453e-03 -5.99654867644e-03  4.64140211640e-03 -4.10824382652e-03 -2.55974391568e-03  5.87226768971e-03  9.29970444435e-03  8.88361563224e-04  3.94905020586e-03 -4.91882882646e-03  1.68020752870e-03  4.21233610305e-05 -3.15345849636e-03 -1.05057025845e-03 -3.22586828538e-03 -3.28999658375e-03  2.64332251857e-03  4.72118412072e-03 -4.22840755230e-03  3.27103204354e-03  3.17679142440e-03  9.61617560818e-04
-2.59267655361e-03 -6.96217223809e-04  4.67392401850e-03  2.11597485107e-03 -7.76752270154e-04  3.26092604518e-03 -6.19963098922e-03 -2.29098283738e-03 -3.18825917492e-03  4.79380234804e-03 -2.55810239527e-04  2.80790616855e-03 -4.90030896686e-03  1.68131412363e-03 -2.52735000840e-03 -2.25949525794e-03  1.70154396439e-03 -2.03182216812e-03  4.28829043312e-03  3.52501677856e-03 -1.32011697929e-03  5.46774635315e-03  4.25870678470e-04 -3.89843927263e-04 -5.95297777914e-03  2.05048183141e-03 -5.74896117118e-03 -6.38324214545e-03 -1.91106214030e-03  4.01842891974e-03  1.77046990792e-03 -2.67879927432e-03 -8.22164386507e-03 -2.53673360744e-03  1.23852543169e-01 -8.75988156597e-03 -1.34407138401e-02 -1.08697777970e-02  2.29666170067e-03  1.63192789379e-05  8.28349129043e-03 -1.03387237739e-03 -9.09235187748e-03  7.12554220684e-04 -8.47363296815e-04 -2.39145802979e-03  6.84233357285e-03 -1.83603965114e-04  1.80807764701e-03 -2.33939976319e-03  1.43189132407e-03  2.61753470698e-03  1.60552023301e-03 -4.02394220756e-03  2.51329920113e-03  7.87857613488e-03  1.96316800801e-03 -6.10273690104e-03  4.16010594957e-03 -6.11146740663e-03 -2.38196890627e-03  3.44198214820e-03  3.27139728487e-04 -1.47479873460e-03  5.26906997947e-03 -3.61285548669e-03  4.78925916180e-04  4.38102937346e-04 -4.19547878948e-03 -6.19399486805e-04  2.17332757507e-04 -1.91140600392e-03  7.69669746049e-04 -5.67977419210e-03 -5.36700141144e-04  5.58692225220e-03  1.52378171395e-04 -1.51711595750e-03  2.01072117773e-03 -6.38870099484e-03 -5.33031792913e-03  2.03600081996e-03 -1.45274824793e-03  3.16303945174e-03 -1.59559797423e-04  1.01217676974e-02 -2.42295235896e-03 -5.99212178850e-03 -7.78693445595e-03 -5.96971662576e-03  4.97391609709e-04 -2.24036561249e-03  3.49674464648e-03 -9.73667067331e-04 -1.61088911315e-03  3.60449897450e-03  1.44224568043e-03 -1.62506350117e-04 -6.48220491256e-04  5.88042876862e-05  3.34429035197e-04 -7.68213330913e-04  1.47366375159e-03  7.57240896781e-04 -1.24761499863e-03 -9.63013235822e-04  3.29445682995e-03 -2.56144327341e-03  4.88403927933e-03 -2.96445133705e-03 -1.54726546295e-03  1.75239084289e-04 -2.75943520770e-03  4.29629891291e-03 -6.96112197136e-04 -1.40335110285e-03  6.41490362357e-04  3.14835681715e-03 -4.58524468260e-03  1.30126484612e-03  4.36370477163e-03 -3.12123542691e-03 -9.16191160708e-04  1.20088273813e-03 -3.72698542450e-03  3.17710804255e-03 -3.24057358172e-03  1.15550630109e-03  3.96850470077e-03 -2.87171825697e-03  5.80676566558e-03  1.10728408268e-03 -5.25033746026e-03  6.02050352579e-03  2.69765477948e-03  4.19532806680e-04  1.89666071898e-03 -8.24382195540e-04  1.66486738164e-04  2.36587874707e-03 -6.03685482279e-03 -8.06357530744e-03 -1.56931291542e-03  4.61829522723e-03 -4.51469178243e-03  1.17981414829e-03 -1.17050465921e-03 -1.87445693485e-03 -1.17730016539e-03  5.60722861293e-03  1.45726666684e-03 -2.70128460103e-04 -2.55745320519e-03 -2.09556531204e-03 -3.57970497227e-03  6.08235873380e-03 -1.76002770856e-03 -1.83876357406e-03  3.22564537733e-03  2.03883082449e-03 -8.44271412855e-04 -5.03891099699e-03 -2.18713562930e-03 -3.64376457095e-03 -4.55252067319e-04  1.15306549290e-03 -1.59299341587e-03 -8.54120801031e-04  1.00899260524e-03 -8.73724850127e-04  1.43272450786e-03 -2.43031071120e-03 -1.37684934492e-03  1.28166968171e-03  4.70106451050e-03  3.51881335835e-03  6.43765591821e-04  1.53711944889e-03  3.22266579537e-03 -2.59901816956e-04 -2.37010416275e-03  1.31722335950e-03 -5.07257991460e-03  4.29094238287e-03  5.08982059049e-03  2.41578608699e-03 -2.62804467482e-03 -5.42070886324e-03 -6.02162712242e-04 -3.50013654883e-03 -3.71028781962e-04  3.79566101925e-05  3.08092339726e-03 -1.39168772218e-03 -1.15348611703e-05 -6.12988893337e-03  1.04238626207e-04  1.16172160391e-03  4.80137231019e-03  1.20722516098e-03  5.29029410347e-04 -4.18964141982e-04  2.08928161379e-03  3.34406484370e-04 -6.66501556214e-04 -3.13835473059e-03  2.96844896127e-03 -5.76989727432e-03 -2.06116429158e-03 -2.41887475966e-03 -3.57040234326e-03 -2.83021178947e-04  3.70329356168e-03 -4.18297139353e-03 -1.24411776696e-03 -3.00187998384e-03 -1.03758578896e-03  9.50671894988e-03 -7.65799783077e-03 -6.02632658246e-04 -6.34328241407e-03  2.36362831460e-03 -3.82169257558e-03 -3.46858020721e-03 -1.48468050393e-03 -1.81501247318e-03 -1.02341396021e-03  1.46090305137e-03 -2.72048422968e-03  3.16285436417e-03  3.24434834676e-03  2.05612483661e-03  2.33933088321e-03  8.98376297840e-04  3.82867289377e-03  2.54369657256e-04  4.29863768290e-03 -4.31199448144e-03 -1.85057130850e-03  1.61809947669e-03  1.49851088244e-03 -6.32108873833e-03  3.33751712178e-03  2.67067429112e-03 -3.88946406436e-05 -3.50846656584e-03  4.75455466615e-03  5.00261802469e-03  2.74480569540e-03 -1.38008586094e-03  2.46801810289e-03  1.44654711332e-03 -2.39566439695e-03 -4.31112749465e-03 -5.56578344476e-04  3.02957141971e-03  6.08921159187e-03 -4.02271991239e-03 -1.63137322417e-03 -6.52699104117e-05  9.95231177925e-04 -2.37290191771e-03 -1.51634898644e-03  1.58578278628e-03  1.67850100104e-03  1.04590450616e-03 -1.08782123694e-04 -3.67512401531e-03  3.40051656476e-03 -1.44918721066e-03  5.97439392943e-03 -1.57672657242e-04 -1.29630422085e-03  3.07728761235e-03  3.95185684266e-03 -3.38805420063e-03 -1.39495922530e-03  7.10393313934e-04 -7.34029856591e-06 -2.55099123272e-03 -2.07304321802e-03 -1.59384244948e-03  3.90164467276e-04 -2.40662177888e-04  4.86666565174e-03 -2.85806299724e-03 -2.49894420956e-03 -1.23967479724e-03  2.63985684365e-04  1.22954880284e-03  5.22973796139e-04  2.94940150694e-03  3.43254966229e-04 -9.02758384639e-04 -3.68089137862e-04 -1.09498303629e-03  5.14644914622e-03  3.01310982541e-03 -1.41696189754e-03  6.71575477109e-03  1.94652716765e-03  1.43500735140e-04  4.94712328113e-03  3.38720825515e-03 -3.17012601855e-03 -3.19323925725e-03 -9.42172428824e-04 -1.24996608166e-03 -2.09553056945e-05 -1.20897736567e-03 -1.24517166301e-03 -6.58092561510e-03 -6.67136484505e-03  9.76266346889e-06 -5.49593983519e-04  4.46551343001e-04  3.02756778843e-03  9.62033803688e-03 -3.05283756050e-03  3.59535716670e-03  1.67869558379e-03 -2.84548099657e-03 -3.42434520763e-03  5.15850102806e-03  3.46976728020e-03  6.52344337278e-03 -2.77084457164e-04  3.87979204299e-03  2.10059946705e-04  8.40081458739e-04  3.62604004972e-03  8.74441710644e-03 -2.82097134943e-04  1.12486664533e-02  6.71960904698e-03 -4.97754304345e-03  2.38798026384e-03 -7.51731485947e-05 -8.87301589509e-03  1.15263435956e-03 -1.58135658283e-04 -6.90750370114e-03  9.05358491506e-04  3.28040785076e-03  2.32054196051e-03 -2.02918400458e-03 -1.20210516054e-03 -1.04261511763e-03 -8.91616018730e-04  5.38456825839e-03  1.26244018189e-03 -2.35830347594e-03 -2.73333521538e-03 -8.90709685147e-04  6.42431485041e-04  6.42554988372e-03  2.80806701612e-03 -6.81901891221e-03 -2.13821932517e-03  9.07174265014e-04 -2.43499251393e-03 -8.73683225902e-04  3.19861521339e-04  2.92566672434e-03  8.54524967997e-04 -1.26006279558e-03 -2.96664472072e-03  3.81400311219e-03 -9.01252488135e-04  5.51817061502e-04 -1.64444494793e-03 -5.87289818750e-04  4.50712727864e-03  5.97268061061e-03 -5.04103777841e-03 -3.07823919604e-04  3.58251549798e-04 -3.68703140305e-03 -2.39941700251e-03 -1.38455799095e-03 -2.88144467684e-03 -5.51909724425e-04  1.61595487683e-03  1.44258992022e-03 -1.79459984829e-03 -6.22295259813e-03 -4.26467933399e-04 -3.64403229923e-03  1.08668231453e-03 -2.41198273802e-03 -2.04674877582e-04 -3.54199662202e-04 -6.73707048871e-04  4.00840944068e-03 -7.73360074760e-03 -2.56816975950e-03 -3.93756270686e-03  2.44657458939e-03 -9.84513170821e-04  4.47228448071e-03  6.98512844826e-04 -2.16693642548e-03  2.04903920470e-03 -2.56815204405e-03  1.14606028699e-03  3.64591677306e-03 -2.13190393536e-03  3.40388126754e-03  1.69019751252e-03 -5.77788919386e-04 -4.36964150302e-03  3.48045318819e-03 -6.16714530054e-03 -5.48809902740e-03 -3.56331909925e-03  3.28708317821e-04 -4.55062869879e-03 -1.64602504395e-03  8.25194240202e-04 -2.99179925164e-03 -1.97009872583e-03  6.68522515140e-04  1.63840656616e-03 -8.25373436394e-04 -7.29139513941e-04  4.05274397706e-03 -4.92257019987e-03 -1.12291757393e-03  8.90770573483e-04  1.73032941747e-03  2.72426833102e-03  3.13864296629e-03  1.10454483914e-03  2.48189036223e-03 -9.59658859651e-05  9.33323574319e-04 -2.64742710988e-04 -6.47929226453e-04  8.13405299345e-05 -4.20090108544e-04 -3.50174886750e-03 -5.61903788681e-03 -5.67766065578e-03  3.83578977065e-03 -3.83672184592e-03 -8.18831119701e-03  2.32773954778e-03 -2.77130559987e-03  2.85816078775e-06  1.41075713017e-03 -2.35399462003e-03 -3.73435052961e-03 -2.62703615095e-03 -2.65237893775e-04  9.08618947628e-04  2.41651949589e-03 -2.72041722638e-04  1.24230189272e-03 -1.46879163460e-03 -5.15098641022e-03 -1.93897983835e-03 -4.80187081672e-03 -2.81598631589e-03 -2.34487001142e-03  3.01383806906e-03  3.90098875407e-04  1.59211996279e-03 -1.91519462682e-03  9.09225278200e-04  2.10496852471e-03 -2.56377770776e-05  9.80827768639e-04  2.96810311853e-03  2.88208015852e-03 -3.05665492129e-03 -1.63633382349e-03 -3.36437929238e-03 -5.90808160088e-03 -2.86634162782e-03 -2.67121137690e-03 -1.85793299479e-04 -4.15087669467e-04 -2.02092653300e-03  6.48270104400e-04  4.39394859298e-03 -9.93582056014e-04  4.89222016964e-03 -5.64443174424e-03 -1.08685099926e-03 -1.57593327694e-03 -4.35840084365e-04  3.13202369238e-03 -3.88690155955e-03  1.22880027578e-03 -2.43879841099e-03 -4.84419208048e-03 -1.25697451083e-03  6.18230055119e-03  2.25276013843e-03  4.79232340872e-03 -1.23021922790e-03  3.15072482267e-04 -7.34213095127e-04  1.90523262674e-03 -1.04399888963e-03 -8.54806428261e-03 -1.38453310471e-03 -2.02881588639e-04  4.46045703928e-04  1.54037865696e-04  6.12158792534e-03  1.50937968827e-03
-8.64949771790e-05 -4.32091532739e-03 -1.18839252539e-03 -2.40096183296e-03 -1.75317625762e-04 -1.29201371010e-03  5.68987512907e-03 -2.43706402207e-04  9.18323617446e-04 -1.16757238672e-03  1.56395146543e-03 -2.91019641478e-03  7.91747504241e-05  1.88275823052e-03  6.11353905318e-03  5.20569196822e-03  1.36821849659e-03  2.81721207765e-03 -7.25645676923e-03  1.63221833455e-03 -5.81764450408e-03  1.60429139067e-03  1.58876699412e-05  3.70143847035e-03  4.06110486280e-04 -2.20538033045e-03  2.40268137409e-03  5.35603105011e-03  4.88735640451e-03  3.25878632597e-03 -3.20965933275e-03 -9.51262333431e-05  2.63246920447e-03 -1.40201334847e-03 -8.75988156597e-03  1.05949220332e-01  1.61813109716e-02  7.88527326843e-04 -1.36042881483e-02  4.06359822208e-03  2.74479257394e-03 -3.58268096218e-05  5.55886161400e-05  2.39559249095e-03  9.58158631296e-04  3.42381039601e-03  4.46531898995e-03 -1.96542215544e-03  3.57906923425e-04 -5.14463558376e-04 -3.90757859258e-04  3.80536623890e-04  3.33577480425e-04  1.88716391750e-03 -2.73284540245e-03 -3.18296988514e-03 -4.82754128399e-03  7.35892580175e-04 -7.74976869519e-03 -2.46727812883e-03  1.30600342298e-03  5.37249788577e-03  9.30915233215e-04 -1.52247723215e-04 -5.12029904200e-03  8.79831967464e-04  8.46867071279e-03 -4.48739594843e-03 -4.36718280735e-04 -5.52090866012e-03 -1.01270963670e-04 -5.56808470976e-03  3.01791819021e-04  8.33458508355e-04 -4.32553607902e-03 -2.38297312637e-03 -8.37138419342e-05  3.19638240408e-03  1.90111992561e-04 -8.85004085716e-04 -4.02587835952e-03  1.31074884657e-03 -1.07432451167e-03  1.91804985662e-04 -2.01638285723e-03  3.91228734902e-04  3.04292771205e-03  3.64007903702e-03  2.38235301978e-03 -9.60860201514e-04 -6.49281725537e-03  8.17642637049e-03 -5.58548901362e-03 -1.52459860819e-03 -1.34912647772e-03  5.93444275356e-03 -6.03683414154e-04  2.61357440590e-03  1.62196793056e-03  2.52132822545e-03 -1.53480014026e-03  4.10767931177e-03  7.35504487766e-04  1.55044611637e-03 -1.12051117985e-03 -1.03326836470e-03  4.23041694423e-03  1.15533820961e-03  8.02808986794e-04  4.79215049398e-04  2.48715982777e-03  5.17930198748e-04 -2.51785801898e-03 -2.99753488098e-03  2.01290888848e-03  5.92046298048e-04 -4.83776606820e-03 -8.37016348248e-04 -3.13365818351e-03  4.52746745114e-03  4.42417397837e-03 -1.17937721445e-03  3.80621752667e-03 -3.02324922894e-03  3.47510086032e-03  3.72899805526e-04  1.99644611625e-03 -2.74671257389e-03 -7.81766520479e-03 -5.51256423977e-03  2.94163924721e-03  2.37346999843e-03  2.51024747493e-03 -2.35710569198e-03 -3.96917224645e-03 -3.47120426548e-03 -4.82877591174e-03  3.52701227108e-03 -3.73853917146e-03 -1.86914559004e-03 -4.04918064292e-03 -3.35489241331e-03  1.40964641943e-03  1.87260863162e-03  1.04735019430e-03 -9.92331858933e-04 -2.33608350822e-03  6.87177358089e-04  3.56755005229e-03  1.46872978090e-03 -1.89719658912e-03 -4.24459487538e-03 -5.20817291278e-03 -1.27328037331e-03 -4.19466657651e-04 -5.88985840924e-03  1.67925853739e-03 -9.67575440984e-04 -4.95299207271e-03  6.41853476433e-04  4.02575772441e-03  1.22284119743e-03 -4.90040305098e-03  2.42374823280e-04 -4.93646058130e-03  3.66012395683e-04  1.01874330517e-02  1.23552198386e-03 -4.26786146316e-03  9.81627621489e-04  4.64919995331e-03  1.48471967195e-03  2.42449531635e-04 -6.71600819618e-04 -1.99926000696e-03 -9.46946859547e-04 -1.97660688282e-03 -4.54081855025e-03 -1.15966799584e-03  6.51895841667e-04  5.29160508427e-03 -5.67078132478e-04  1.70472026031e-03  1.94533996110e-03 -2.48612911567e-03  3.84942163800e-03  2.67060978049e-03  3.70236685094e-04 -1.23688295745e-04 -2.49807577524e-03  1.33245196375e-04  1.93610183201e-03  2.21922115876e-04 -2.13737954139e-03 -3.45422172532e-03  1.53472990440e-03 -3.28169681379e-03 -2.78665589929e-04 -2.09247009573e-03  7.61341218021e-04  7.52554983341e-03 -8.20813903239e-04 -3.46305852105e-03 -5.43779027230e-03  3.55613942869e-03  1.59396786950e-03  3.69942289325e-05  2.01112484633e-03 -1.80673493732e-03 -1.33255186771e-03  1.02779289782e-03  4.54775532612e-03 -8.01138292874e-04  5.43158370903e-03  9.72680014006e-04 -1.53993259458e-03  2.04795427440e-03 -3.00017161427e-03 -4.60034292927e-04 -2.45527764393e-03 -6.00848229334e-03 -2.32140776761e-04 -7.56206247311e-05  1.96298024541e-03 -1.49465767671e-03  3.17868330142e-03  7.35567195506e-05  1.56771944176e-03 -2.70067748106e-03 -9.20943778233e-05  2.63505168318e-03  1.13852356661e-04  2.03356101741e-03 -5.97680772507e-04 -7.16324183103e-04  5.83726751446e-03 -3.44381549515e-03  1.22450126668e-05  7.78125141025e-03 -1.15780197814e-03 -1.81025659860e-03  2.58891709115e-03  4.19758218404e-03  6.51974187509e-04 -2.52757606402e-03 -8.44447024583e-04  4.90004305711e-03  1.93222191202e-03 -3.60047965049e-03 -2.08318382365e-03  9.95776700956e-04  3.92340231842e-03 -1.56623579244e-03 -5.48392771294e-04  7.45447191378e-04 -4.48670515114e-03  3.64348281318e-03 -5.33214787701e-04 -4.33799449338e-03  3.82863128755e-03 -1.22693698372e-03  5.43312013695e-03  1.45888278373e-03 -3.02027941103e-03 -1.36542711506e-04  2.62559972106e-03  3.48953829936e-03  4.30717356693e-03 -2.53802913895e-03  1.32514397301e-03 -2.62473394967e-03 -3.10742662127e-04  1.50549681742e-03 -3.65609801449e-03 -1.61673161628e-03  4.92165253246e-03 -6.79257916265e-04  1.53057972460e-03 -5.33296088741e-03 -1.95863786167e-03  1.21272926122e-03 -3.79328436159e-03  1.55047572426e-03 -2.89800726830e-03 -1.77698751202e-03  4.76085630000e-03  1.77432959155e-03 -6.32957062307e-03 -2.35274300491e-03  6.36942131665e-04  4.95416603689e-04  2.83880839922e-04 -3.61571552881e-03  2.38614331319e-03 -7.22536830302e-04 -1.23981183003e-03 -2.08445830219e-03 -1.43991212713e-03 -3.16606733239e-03 -3.66973173563e-03  2.04061174586e-03  1.75417316044e-03 -3.69461028774e-03 -5.89909277012e-03 -2.25008114374e-03  7.16209717387e-03  1.42295098022e-03 -2.19139863614e-03  1.16078792699e-03 -6.42110571592e-04 -2.61970157926e-04 -1.09417837362e-03  2.12794168413e-03 -7.52847249355e-04 -9.35834482190e-03  3.93546715941e-03  3.07459519631e-03 -1.06888147623e-03  3.44546103899e-04 -3.01243123267e-03 -3.00471574418e-03  4.95361768300e-03  2.63761825951e-03  3.25908069818e-03 -2.69045856886e-04 -4.58339305803e-03 -2.52099812444e-03 -4.66471267788e-03 -2.53778251313e-03  4.05721823040e-04  3.07689184677e-04 -8.24419934708e-04 -1.15641132046e-03  4.18944680714e-03 -1.61052173086e-03 -3.37588092645e-03  5.39945965048e-03 -1.36898509887e-03  6.85032974691e-03  2.09644043147e-03  5.28658067694e-04  2.10737748691e-03  2.04133501962e-03 -3.28278199310e-04 -1.38908439118e-03 -6.21998779906e-04 -2.97528512425e-04 -1.82170191117e-03 -5.57287657813e-04  2.12174435784e-05  2.43007202323e-03 -5.26663642652e-03 -9.33656651339e-05  1.77429752300e-04  4.62439604588e-03 -2.20896714887e-03 -1.37390191249e-03  7.79502239595e-04  3.09431187572e-03 -4.95858624551e-04  3.91262068967e-03  1.70345240209e-03 -3.41570921325e-04  2.97480000762e-03 -1.48505001562e-03  6.21375245586e-03 -6.18280258462e-03  3.83396643720e-03  4.86121557298e-03 -4.68979007236e-04 -1.74481424115e-03 -4.73132316388e-03  3.98344327372e-03  2.61993626713e-03  8.21499462307e-04  5.92124539895e-03  2.64461876524e-03 -9.59379536119e-04  1.50523021108e-03 -6.41693270143e-03  2.87892187885e-03 -3.44254890392e-03  3.25109982789e-03  8.67029295746e-04 -1.24754169398e-03  4.55604811124e-04 -8.00010136939e-04  1.81493375241e-03 -3.30712700882e-03  3.32767440216e-04 -1.44509396355e-03  7.33774047582e-04 -1.44461474268e-03 -1.16078341341e-03  4.34959226210e-03  2.83238501131e-03  3.29828533051e-03  3.04560941212e-03  3.70615286088e-03  1.18890517023e-05  1.86944512674e-03 -5.36155546410e-04 -1.30658750172e-03 -2.33983279122e-03 -2.58480993790e-03 -7.02978461980e-03  1.71533617365e-03  1.20777833748e-03 -1.66218870830e-03  3.46924162882e-03  5.61202075812e-03  2.83808872805e-03 -2.45662353658e-03 -5.22461405246e-03  8.73735603698e-04  3.47574082798e-03  1.50382563095e-03  5.40586768323e-03  3.66704349725e-03  1.70225687868e-03 -4.49635923140e-04  1.61123244250e-03 -5.40807630749e-03  3.89392879917e-03 -2.84394446390e-03  3.82163357806e-03 -5.73076345509e-05  2.64138044430e-04  5.36975676202e-04  7.05940093566e-04  4.99600711771e-03  8.13991583003e-04 -2.33695570141e-04  4.10205408126e-03  3.33406032649e-04 -7.03276540935e-04 -6.93149332431e-04  3.54229786899e-04 -1.24218669591e-03  2.59603547215e-03  2.39974122935e-03  2.37530925399e-03 -1.80376212513e-03 -4.81886238908e-03  2.57829535816e-05  1.08659684739e-03  3.82262196761e-04 -4.60612777112e-04  2.00653595151e-03 -9.70974723864e-03  5.28165694619e-04  4.18290924211e-05  3.41326332972e-03  1.52896096280e-03  1.32942930078e-03 -3.75781890793e-03  2.69920931363e-03  1.74304908170e-03  3.11335571127e-03  2.84399347851e-03  4.36658074638e-03 -1.40773736754e-03  2.43765440776e-03 -3.76181414989e-03  1.58047766794e-03 -1.70956222779e-03 -8.54309869950e-03 -7.11322418613e-03 -6.20076919631e-04 -1.79054659223e-03 -5.35755924616e-03  2.42872181114e-03 -2.67374257854e-03  3.20024702703e-04 -8.11134402548e-04 -2.54302084161e-04 -1.53348519717e-03  4.94648337673e-03  1.15998609194e-03  1.33439478422e-03  1.20037741951e-04 -1.98505862029e-03  4.22738581486e-04 -4.87880463736e-04  4.69678332986e-03 -3.13743249468e-04  9.38860491256e-04  3.14269177826e-03 -3.12173376571e-03  3.27908700350e-03 -3.76275950672e-03 -2.94627985352e-04  4.31347305919e-03  4.74543024396e-03  6.77709945758e-04  5.14747504171e-03 -2.24724164252e-04  2.91785805196e-03 -1.35764890825e-03 -1.04616389851e-03 -1.28014105917e-03 -3.17561920688e-03 -2.02310054183e-03  1.75136859069e-03  2.17265695399e-03  3.90025754196e-03 -2.62597519437e-03 -4.16508756150e-03  6.38481259992e-03  2.98364317190e-03 -6.83606346293e-04  1.28046799505e-03
 9.17267464758e-04 -3.67658424967e-03 -4.56390661185e-04 -5.50071018246e-03 -1.01734327430e-03 -8.08252450499e-04  2.28435683908e-03 -1.65979973009e-03  5.08746075662e-03 -7.42848076563e-03 -1.75282071790e-03 -5.75159509402e-03  1.82248314744e-03 -3.03937415321e-03  2.51937466995e-03  4.13603946764e-03  4.02217335255e-04  1.42038666400e-03 -6.37405391055e-03 -1.10019067111e-02  4.88449211416e-03 -6.02050636433e-03  4.06107772395e-03 -1.52582314834e-03  4.07855094005e-03 -1.64594441465e-03  5.75733279430e-04 -3.62399507462e-03 -2.27489905083e-03  1.83796773648e-03 -3.94948133379e-03  7.36745470480e-03  1.17999269684e-03 -1.02443011655e-03 -1.34407138401e-02  1.61813109716e-02  1.40847636446e-01 -1.02406913669e-02  8.17721258802e-04  5.02970664629e-03 -2.08576845008e-03 -4.01983636858e-03 -1.05304088411e-03  5.28695202149e-03 -5.92411269755e-03  6.40566139505e-03  2.78227334970e-03  3.46350312536e-04 -2.41424696564e-03  5.91967659926e-04  3.38040771040e-03  2.72629850160e-03  1.26432548870e-03  2.94751862748e-03 -8.21989576488e-03 -4.76057435948e-03 -7.45679000745e-03  4.25399825613e-03 -1.17584242578e-03  3.49940925265e-04 -4.69183626347e-03  9.94521614071e-04 -4.69053041418e-03 -6.61682537128e-03 -5.98447521638e-03  2.49323905149e-03  7.22026024545e-03 -9.19442455351e-03 -5.51096298684e-05 -7.45569207441e-03  1.48119938883e-03 -5.16072052044e-03  1.01533475763e-03 -1.83191453407e-03 -4.24868134618e-04  1.57283283983e-03  1.43558338494e-03  7.53963484586e-03  2.81835114569e-04 -6.15906796636e-03  6.66386635336e-03  2.31314035180e-03 -3.95516677983e-03 -7.50449342653e-03  4.16224458070e-03 -1.19745556678e-02  5.15414603629e-03  8.04463166651e-03  1.69324373858e-03  1.97219051055e-04 -4.31116955373e-03  4.90990150030e-03 -7.10906559442e-03  4.27169477250e-03  3.81331601743e-03 -8.53958729107e-03 -6.49236064748e-03 -1.61872674939e-03  3.54232763109e-03 -3.06495921968e-03  2.19676482939e-03 -3.37770005025e-03 -1.89649621938e-03  2.59865058173e-03 -8.75386210892e-03  2.00050080435e-04 -6.24705919916e-03  7.75437443977e-04  1.50468683321e-04  8.40738077544e-03  3.39757362342e-03 -5.24225587090e-04 -4.04635067249e-03  3.74912196085e-04 -1.73121993288e-03  3.10350913857e-03  3.26048607024e-05  3.19079533972e-03 -6.55215950015e-04  3.23804479495e-03  4.26681448167e-03 -7.26958880052e-03 -6.72686599343e-03 -4.99945761724e-03  4.74076697359e-03 -9.37776674897e-03  3.51959420021e-03 -1.10893467131e-02 -9.87596683415e-03 -3.81553883587e-03 -2.15213944041e-03  1.66262896178e-03  3.21914967353e-03 -1.02224737996e-03 -1.80366365437e-03 -3.27955483824e-03 -2.91679336893e-03  2.10774117740e-04 -5.42817530850e-03  3.06754774543e-03  3.56104263532e-03 -1.03676689718e-04 -2.26477403828e-03 -6.00412169506e-04  8.24649681730e-04 -4.12132891437e-03 -5.04129856742e-03 -5.79154745178e-03 -1.95057812308e-03 -1.06091713074e-03  1.16755023675e-03 -2.89140176108e-03 -2.92510930236e-03 -7.77872234182e-05 -5.70395216501e-03 -3.70155933033e-03  1.68963072033e-03 -1.21337820345e-03 -3.98099950823e-03 -2.00003410813e-03  1.20591690589e-02 -2.25192131375e-03  1.35241113582e-03  4.94659695146e-03 -3.19817244705e-03  7.92447148959e-03 -1.61142166873e-03  1.36724145388e-03 -6.61795074375e-03 -9.57457298444e-04  5.34392503476e-04  2.19737846174e-03  2.62467248921e-03  1.69102865678e-03 -3.92937816308e-03 -1.50960855267e-04  1.55107599660e-03 -9.35292597377e-03 -3.21942640871e-03 -1.64975465772e-04  7.48664035342e-03 -8.31279715942e-03  7.75036580998e-03 -2.00001324042e-03  2.25506059718e-04  2.28121958364e-03 -2.19857225875e-03 -3.23804083993e-03 -2.53219845771e-03 -2.06581290668e-03 -6.32154550742e-03  2.40258877979e-03  3.04588024352e-03 -1.43431066289e-03  7.49112114190e-05  4.64831162884e-03  8.65070949148e-04  3.20166826644e-04  1.75260565122e-03  1.27162525983e-04  2.22252577935e-03  2.26294087710e-03 -5.66791303249e-03  4.99387450977e-04  3.90769604191e-03 -4.13523134730e-04 -3.21386121416e-03 -1.63205063770e-03 -2.99097319853e-03  2.90953507331e-03 -8.08697882503e-04  3.36572290112e-03  4.51479139098e-04  5.06406817444e-03  2.91215015262e-03  4.51983071653e-03  9.47478080210e-04  4.98044250077e-03  1.01615564450e-03  3.62674620173e-03 -2.78680432194e-03 -5.62329868089e-03  4.55515486341e-03  3.20688659608e-03  9.12834811086e-03 -4.80168379300e-03 -2.59460368856e-03  7.10370986205e-04 -2.92647363199e-03  7.60465055393e-04 -1.52975040019e-03 -2.29113434530e-03 -4.06873503246e-03  7.39164730028e-03 -5.28077588669e-03 -4.29604449640e-03  4.13809967935e-03  4.52291391970e-03  5.96937450202e-04 -7.97149790496e-04 -8.53349846597e-03 -1.15337070152e-03  8.33742001789e-03  5.25606668196e-03  4.04504025101e-03 -5.81230268730e-04  6.00521611797e-03  4.36332593883e-04 -3.60446767397e-04 -2.58670279621e-03  4.46012426144e-03  4.39489787421e-03  1.43281141027e-03  3.26457068385e-03 -1.30003595201e-04  2.71261450100e-03 -3.64178468832e-03 -8.05516328126e-03 -5.12147204114e-03 -4.90266243910e-03  6.57115575141e-04 -2.36861568560e-03 -1.04025191351e-03  5.38690803357e-03  3.92173264042e-03 -6.68284579556e-04 -2.95470034088e-03  2.45761379773e-03  1.26622109922e-03  6.32523012349e-04 -1.60084149540e-03  3.43255443506e-03  2.19142643790e-05  1.08882625631e-03  3.37127262614e-04  9.01647755948e-03 -4.74839572762e-03  3.19052497243e-03 -3.97052010100e-03 -1.96366944210e-03  2.84343507057e-03  1.87342531635e-03  6.56136451114e-03  4.50264584146e-03  1.55812275203e-03  2.08407030491e-03  5.04406907922e-04 -2.23766378515e-03 -2.59094531225e-03 -3.17499844402e-03 -4.12607967394e-03 -2.83936043673e-03  3.26115316979e-03  1.74392932765e-03 -3.90438752791e-03 -4.52406871040e-03  2.06608535324e-03 -3.19398174898e-03 -4.24754975243e-04 -2.28750010732e-03 -3.36921696553e-03 -3.45414472671e-04  3.53291546885e-04  6.87103060789e-04  1.73283157724e-03  8.43924001946e-04 -3.64315134493e-04 -1.79706332720e-03  2.22678153292e-03 -1.13562509485e-03 -3.29278159662e-03  2.49081581554e-03 -3.96734685563e-03  3.70443810113e-04 -1.14184148447e-02 -2.75054864374e-03  9.25060953014e-04 -3.36947647208e-03  3.40835577022e-03  1.13099893290e-03  2.42785878904e-03  1.02503705145e-02  1.19334368129e-03 -8.71947773647e-05 -6.97079003199e-03  6.87544217655e-03 -1.65513335209e-03 -6.57027925160e-03 -9.58562251967e-03 -1.71275383213e-04 -2.02556567779e-03 -4.03862284488e-03  7.66717822698e-03 -4.42554455572e-04  2.28963269163e-04  6.85218545260e-04 -8.90424356878e-04 -3.36731671855e-03 -2.26555505674e-04  1.95199733085e-03  5.10107552137e-04  1.12779404061e-03  1.24443945496e-03 -1.38863764553e-03  3.32843067345e-03 -9.63882292665e-03 -5.34211882825e-03 -2.65817939662e-03  3.30781882970e-03 -9.36332530554e-04 -5.89077184855e-03 -1.08514864260e-04 -1.84580346281e-03 -3.62549526242e-04 -1.43324040886e-03 -2.61796106095e-03 -1.32710782045e-03  5.96190899322e-03 -1.74741540007e-03 -4.08108866112e-03  3.16495854585e-03  8.52465593389e-04 -3.53495284800e-03 -3.09573200143e-03 -2.58352444719e-03  7.68756382910e-03 -3.20664680066e-03  4.67205450256e-03  3.00137572274e-03  4.73383089334e-03 -5.20200134317e-03 -5.65651646104e-03  1.36220751688e-03 -2.53979243893e-03  2.99014688307e-03  5.67481467711e-03  2.55087071105e-03  1.02581538316e-03  2.32708932516e-03  4.24913627815e-03 -8.73473115773e-04  2.36642826858e-03  2.86408683133e-03  2.48907305822e-04 -2.33386185635e-04  1.03774426045e-03  3.03045516305e-03  1.90271144788e-03 -4.45970869929e-03  3.40206040498e-03 -8.22333328395e-04 -1.02485335995e-03 -2.41859011934e-03 -7.54952437905e-03 -4.66975489056e-03  4.07699820633e-03 -1.30985823036e-03 -4.58008691469e-03  1.60222125062e-03 -2.08680632800e-03 -5.71196006002e-03  5.37534689559e-03  9.93466940778e-04  1.66117649906e-03  1.51390121171e-03 -8.80866288006e-03  2.25332773853e-05  2.09861590840e-03  1.43816779365e-03  6.88041137082e-03 -4.62137851266e-03 -4.41299018508e-03  9.14945377987e-03  1.41977497524e-03  1.98841157976e-03 -8.52256702977e-04  2.08298009658e-04 -1.61816460869e-03 -6.39568077570e-04  5.75408625010e-03  3.29887955379e-03 -1.94906175371e-03 -2.48563695355e-03  2.65393520376e-04  5.17379571054e-04 -5.66083506345e-04  2.01753348700e-03 -6.58009820308e-03 -3.39480733868e-03  2.66086647957e-03  5.18383702782e-03  5.08707462270e-04 -3.35728901154e-03  2.42581942551e-04  1.50223137995e-03 -4.44689116657e-04  1.70178486888e-03  1.09615053228e-03 -6.37345411742e-03  1.34156328482e-03  4.46369180227e-03  5.10675616442e-03  2.03793028197e-03  6.43455512733e-03 -4.15669681872e-03  2.37236863812e-03 -2.90685230359e-04  4.28900239274e-04  3.63815484513e-03 -5.88815664703e-03 -4.75272188470e-03 -5.23722017025e-03 -4.41286843550e-04  1.40367610674e-03 -9.65703387433e-03  3.15069165358e-03  1.80499445131e-03 -2.39199213580e-03 -3.05112877085e-03  2.94716604044e-04  2.75415279389e-07  2.41272564038e-03  4.69905978438e-03  1.73349367569e-03 -3.38388987778e-03 -1.74903055228e-03 -7.07276130033e-03 -2.76985263526e-04 -1.78236358818e-03 -6.40041376505e-03 -8.63318463283e-03  3.61638311664e-03 -2.48607575364e-03 -4.13379942769e-03 -3.64387957634e-03  3.09324797887e-03 -4.96275618641e-03  1.86224959738e-03 -1.84113151120e-03 -4.11853154688e-03 -2.42420327508e-03  7.72493795772e-03  3.49211670342e-03  4.87199049907e-03 -2.18824817331e-03  1.73546895113e-03  2.07162876661e-03  3.52284733300e-03 -1.43551954199e-03  4.40867461282e-04 -1.51641035488e-03 -2.69659658472e-03  1.99137267724e-03  7.51470054391e-04 -1.78989582603e-03  9.52921240250e-03  4.28533385253e-03  4.37751935298e-03 -2.47708929042e-03 -5.69759823347e-03  4.13964107744e-03 -4.97311671209e-03 -5.71092986149e-03 -5.03644522692e-03  1.74416969163e-03  4.09105756648e-03 -2.25642901115e-03 -4.43371668191e-03  5.43536487980e-03  3.13510723187e-03 -4.25019635604e-03  1.89782404749e-03
-2.91771221548e-03  1.86242973778e-04 -4.78093816811e-05 -1.79928456259e-03  2.87112807495e-03 -1.46105655803e-03  1.54071058400e-03  3.26343982578e-03 -1.02533602808e-03  9.15273771364e-04  2.31512658372e-03  4.36701155228e-03 -1.68926916264e-03  1.50481173267e-03 -5.91908650549e-04  1.63020016708e-03  8.88079194469e-04  1.08397731444e-03  3.78644443220e-03  3.73149645103e-03 -1.70176807616e-03  5.19908915214e-03 -1.84560716549e-03  1.74453185013e-03 -9.74331560235e-05 -7.86162863354e-04  2.11563575918e-03 -1.25402044207e-03 -2.46252420080e-03 -3.09229290255e-03 -1.09518098148e-04 -1.88544756951e-03 -7.69331639514e-04 -6.33358378263e-04 -1.08697777970e-02  7.88527326843e-04 -1.02406913669e-02  8.17385532371e-02  1.07571186536e-02  5.50451385689e-03 -2.04876769283e-03  1.10447351205e-04  1.83914250117e-04 -2.90871153204e-03 -1.02760496914e-03 -2.97999367817e-03 -2.36578045187e-03  1.13211882837e-03 -1.86792249933e-03  5.18813984080e-04 -1.73558953781e-03 -1.84179357805e-03  6.78101191424e-04  1.50680368896e-03 -1.38468112766e-04 -2.71834523315e-04  1.22124525277e-03 -9.99097368851e-04 -2.04418081002e-03  9.70064485023e-04  3.38176846337e-03  1.64592949198e-03 -2.29176535692e-03  4.52283960479e-04  1.11255278528e-03 -1.52418166834e-03  1.02853710006e-03  5.02916902505e-04  2.49414945367e-03 -6.34327338605e-03 -3.90615396286e-03  3.48183560366e-03  2.13354313773e-03  2.43107316425e-03  7.27894263118e-04 -1.65645237528e-04 -1.80864002688e-04 -6.06725878389e-04 -1.83779023723e-03  1.85587828706e-03 -4.08546952049e-04  5.03297389886e-04  2.55990692468e-03 -8.12208696767e-04  1.36674104731e-03 -9.65779647689e-04 -5.07765263058e-04  9.09965531762e-04  2.61562006284e-03 -7.25838085898e-04 -4.76615700209e-03  1.63307067948e-03 -1.06544796685e-03 -3.08821697545e-03  4.15871301548e-04 -6.17090460501e-04  3.13846969837e-03 -2.88017162398e-03 -1.92617834077e-03  1.96231132551e-03  3.60775609946e-03 -1.18627163064e-03  1.12310017981e-03  6.62648561113e-03  6.46056831160e-05  7.79332768436e-04  4.15481626389e-03  4.95883530957e-03  2.82341433872e-03 -6.54720359853e-03  1.57992667099e-03 -3.19319259586e-03  5.05467293852e-04  4.48329373331e-03  3.44284214904e-03  9.15798490683e-04 -1.90180339741e-03 -2.55033040083e-03  1.14022318149e-03  1.99014633521e-03  2.27439290202e-03  7.09652355917e-03 -1.22563129255e-03  5.28134445334e-03 -6.07236314575e-03  1.89615047205e-03 -2.43093943671e-03 -2.93621010943e-04 -8.65171383323e-04  3.09624240916e-03 -4.34718508385e-03  3.21684040524e-03 -2.51586434575e-04  1.03576957998e-03 -1.98060264441e-03 -2.62920464048e-03  1.51173155090e-03 -5.63134687378e-03 -1.21431698721e-03 -9.00959829575e-04  1.45050778589e-03  6.42378391506e-04 -2.22055709799e-03 -2.47610164824e-03 -1.60869640529e-03  5.02884445511e-04  1.59502790327e-03 -7.39366940902e-03 -1.50040715385e-03  2.48276891217e-03  9.10330658459e-04 -2.13169966630e-04 -1.15301709310e-03 -8.79078131029e-04  1.13147206399e-03 -1.53034588355e-03  1.87067944944e-03  2.32399575266e-03  4.93005421980e-04 -3.08806829107e-03 -2.71500660728e-03 -1.56968514187e-03 -1.06135170673e-03 -2.92637840039e-03  2.43067737067e-03 -1.59840814020e-03 -2.18130203332e-03  2.57330746437e-03 -1.64121688277e-03 -2.63521923005e-03  1.24263568893e-04  2.34378979896e-03  1.02002032419e-03 -2.97216919141e-03 -3.50373561671e-03 -2.47220246971e-03 -8.88634578376e-04 -7.23224143181e-03 -3.59637072267e-05 -6.52067683161e-04 -4.77056370877e-03 -1.39288276699e-03  1.69617249619e-03 -2.03001551131e-03  3.05160543550e-03 -8.58118306396e-04 -1.55230133293e-03  3.66351467411e-04 -1.22186884589e-04  4.23690612285e-03  4.84486178492e-04 -2.37430886188e-03 -2.81291236714e-03  3.23645165948e-04 -1.63479208253e-03  1.13635592488e-03  8.09672276637e-04 -4.24191632628e-04 -4.13749440761e-05  1.28377259794e-03  3.28118672335e-03  1.37989586914e-03 -1.86864327665e-03 -2.57665495045e-03 -2.71546603101e-03 -7.25155432851e-04  1.01427482156e-03  5.53413266848e-04  1.21380058755e-03  7.30003320342e-04 -1.70631784230e-03  6.51979591234e-04 -2.02315167284e-04 -1.04838395873e-03  2.22942159862e-03  1.14890595801e-03  1.79638316685e-03 -2.49894534166e-03  3.21501279132e-03 -5.56666267433e-04  2.74665037494e-03 -1.09750741670e-03 -1.67334952590e-03 -3.49430962779e-04  3.18059915896e-03  2.19140507760e-03  2.95453071168e-03  2.63653771000e-03  3.47591474212e-03 -2.86542451680e-03  1.42809432464e-03  5.09700539945e-03  2.88598647608e-03  2.41441623410e-03  3.50737388164e-03  3.27413895312e-04  4.35344197718e-03  2.96256978072e-04  5.45815886931e-03  1.16839038036e-03  3.84772519376e-03  1.59396857891e-03 -1.30132557604e-03 -1.37263962836e-03 -1.39941210375e-04  9.22697389000e-04 -3.02236150297e-03  1.07629190739e-04  8.67730037315e-05 -1.73508969267e-03 -2.09236871545e-03  7.88647199794e-05  1.26105617439e-03  1.59354591958e-03  5.34479679011e-04 -1.31672777941e-03  1.75823001718e-03  3.80987199082e-04  1.17765661802e-03  1.13157139353e-03 -2.62585424835e-03  4.74745851286e-03 -4.40615572067e-06  3.13692180749e-03 -6.02558010434e-03  3.72554263011e-03  6.36145991096e-04  4.58086504331e-03 -1.80595044183e-03  2.34190637664e-03  1.03216680327e-03 -3.19757891728e-03 -1.39230672897e-03 -9.39968163909e-04  1.37805808181e-03 -3.08223057508e-03  4.11203138706e-03 -3.10502961623e-03  1.86349345914e-03 -3.64096919508e-04 -1.17776218905e-04 -2.21776557698e-03 -1.51900544940e-03 -5.52647166222e-04 -1.10619747106e-03  4.08804482514e-04 -1.24100331166e-03  4.11761704474e-03 -5.63354862965e-04  1.66740370039e-03  5.17682591185e-04  2.42587219870e-03 -3.12261818641e-03  1.01035458901e-03  2.49751185835e-04  7.80053161557e-04 -1.38688612046e-03  3.45118565956e-04 -1.37889236920e-03 -1.26095216144e-03  2.30178941547e-03 -1.02338594100e-03  1.40555632393e-03 -4.26143926689e-04  9.38503234996e-04  8.54982683168e-04  4.00552971343e-03  2.16632271843e-03 -5.32892040126e-05  1.08932303613e-03 -5.52884396079e-04 -1.68992209155e-04  2.17148990691e-03 -9.42734056175e-04 -1.62673757328e-03  1.15849691257e-03 -1.91786678686e-03 -4.95261335781e-03 -3.34266181674e-03 -2.26175340928e-03 -1.93073889807e-03  2.49280365514e-04 -9.83985989987e-04 -2.18583946351e-03  1.83750078500e-03 -2.76192369770e-03  3.01440678585e-03  8.29647493531e-04 -1.95458339906e-03 -2.32549603678e-03 -3.12078228543e-03 -3.54402079812e-03 -8.51198439925e-04 -3.98136339182e-03 -2.56415717555e-03 -2.56484353667e-04  2.18747393584e-03 -6.58334216951e-04  1.18401188301e-03  2.71667421915e-03  5.79196702502e-04  1.86562998713e-04 -4.93333062428e-04  7.56542405340e-03  1.68498626993e-03 -4.03752753952e-04 -1.21683909488e-03  3.83534891974e-03 -8.66309264632e-04  1.21169171692e-03 -7.78624465795e-04 -9.13803805395e-04 -3.83075140288e-04 -3.37368449879e-03  1.01271967917e-02 -7.23609613390e-04  3.55561421569e-03 -2.10467151275e-03 -3.39763271076e-04  6.97178154259e-04 -1.54419903738e-03 -1.66605892688e-03  3.14870084579e-03  3.19211933942e-03  2.59870674112e-06 -3.85448959066e-03  2.25254033229e-03 -1.84700972321e-03  5.57627368952e-03  1.28927841920e-03  5.07262148139e-05 -5.36458732660e-04  1.52745411381e-04 -2.12134910797e-03  2.35852177768e-03 -4.36583798466e-03 -1.37363763700e-04  3.67015981865e-04  3.83241017671e-03 -5.10412976276e-03  4.84997384938e-03 -3.12314545852e-03 -1.57829630542e-03  1.46714473644e-03 -6.85620572754e-04  6.52392412737e-03  4.36268139097e-04 -9.38890342074e-04 -7.72096484540e-03  2.77969135471e-03  1.85689846102e-04 -2.43039749013e-03  1.91124785925e-04  7.47574176653e-04  1.57331297216e-03  1.74909637515e-03  3.90884238544e-03  2.34488100081e-03 -1.06186880090e-03  2.15637108910e-03  8.95786288095e-04 -1.98009845892e-03  2.86696022330e-03 -3.70452734688e-04 -7.93834065231e-04 -3.80523184577e-04  1.97293925712e-03  7.60676735789e-04  5.06498037893e-05  2.67124220691e-07 -5.96415694047e-04 -4.29559446035e-03  1.74270920772e-03  7.14560643577e-04 -8.58715109520e-04 -2.66105781818e-03 -1.59076902466e-03 -3.55842041464e-03 -2.67828617524e-03 -1.69008121651e-03 -1.60123895921e-03  2.82279760549e-03 -2.99893685218e-03  3.31057015524e-04  1.09366518782e-03 -4.75534329116e-04  3.82787102516e-03  5.12029679595e-03  6.47783561355e-03 -3.47401667445e-04 -4.11510238408e-03 -8.86386604683e-04  1.65365669132e-03 -2.63963869944e-03 -8.51560834102e-04 -2.28303576631e-03  3.46111533434e-03 -2.03783975286e-03 -6.68357059596e-04 -7.66761428669e-04 -3.08223123659e-03  2.53566033882e-03  4.57894896124e-03  4.26709135885e-03 -8.95323658352e-04  1.88611473942e-03  3.15222679624e-05  6.59357278100e-04 -3.70546486650e-03  7.33553615537e-04  4.10263188768e-04  4.30256558645e-03  1.44296278062e-03  1.04180953778e-03  1.45153164955e-03 -1.27236079906e-03  4.12156870468e-04 -8.17648964648e-05 -4.97292010491e-04 -1.10952299522e-03 -2.37023567367e-03 -1.24605214382e-03 -1.40201687533e-03  6.92864599745e-05  1.42548433860e-03 -1.79199175468e-03  6.05355704255e-04 -1.69059349662e-03  6.14195849882e-04  1.51046009099e-03  2.68159807097e-03 -2.18988072104e-03  5.78230831589e-04  1.37422074092e-03  4.83327881664e-04 -5.66231182160e-04  3.26971495882e-03 -6.23888119076e-04 -1.90727562126e-03  3.37264750288e-03  1.46770978913e-04 -1.44604709505e-03  1.36815365356e-03  1.90074124491e-03 -3.44130032549e-03  6.59242322258e-04  4.28564126977e-04  1.11453126055e-03 -1.83895140303e-05  1.72350613889e-03 -2.52842937136e-04  6.97268295941e-04 -2.07709415801e-03  5.49689216545e-04  3.78584865103e-03 -5.94275931054e-03 -1.60111343260e-03 -7.93281112628e-04  2.83840918056e-03  1.16765334647e-03 -5.90250102568e-05  1.42566438998e-03  1.82169045854e-03 -2.03842050008e-03 -3.75088826967e-03 -8.73048094897e-04  2.99448110609e-05 -2.02326842753e-03 -4.14862397378e-03  7.55300269150e-04  2.55895149300e-04 -2.02264914696e-03
-2.48895245963e-03  2.25582070615e-03 -2.49048318436e-03 -2.01283825249e-03  7.82552339856e-04 -2.17674420081e-03  2.09016337917e-03  5.84723299817e-04  1.00402053638e-03  1.21495951412e-03 -5.30076471721e-03 -9.34724879694e-03 -1.23170667474e-03 -5.58511107019e-04 -4.72450563252e-03 -6.60268483379e-03  3.02479014416e-03 -1.20555314423e-03  5.02336899975e-03  3.22929845874e-03  5.02647413722e-03  5.40380011016e-03  6.82598967100e-03 -6.58603339032e-04 -1.07879967309e-03 -7.45561309474e-04 -4.70213464531e-03 -4.93162282246e-03 -8.66600677809e-03  6.84041253927e-04 -5.45549475497e-03  2.78865434598e-03  3.87839792603e-03  2.91961109481e-03  2.29666170067e-03 -1.36042881483e-02  8.17721258802e-04  1.07571186536e-02  1.24006011264e-01  6.07444226164e-03 -3.56219155954e-03  1.57353879236e-03 -1.73660505615e-03 -8.92750012888e-04  9.32237255859e-04 -3.70549322565e-03 -4.09771812208e-03  3.92800770843e-04 -2.37812510220e-03  2.49193115752e-04  8.10147770517e-04 -4.22712560908e-03 -1.10743802894e-03 -2.51575114494e-04 -1.31107264905e-03 -4.92107941409e-04 -4.00003274522e-03 -1.95186847645e-03  3.91258699316e-03  5.74774177773e-03 -2.86419098077e-03  5.90767635448e-03 -2.93932016420e-03  2.09736964890e-03 -2.50761444521e-03  1.33205273422e-03 -1.74075488328e-04 -2.64258572897e-03 -6.67326421508e-05 -1.71383114712e-03  1.47497047003e-03  4.94730222203e-03  2.20960414095e-03 -6.71408737052e-03  5.63385679007e-04 -3.26064350360e-03  3.45505497405e-03 -4.45416686696e-03  5.02720162972e-04 -9.29853590156e-03  2.51601325072e-03  1.61512249535e-03  2.42795384085e-03 -3.59474557280e-03  3.15081777681e-03 -1.74002324702e-03 -5.39650747678e-03 -6.35439184992e-03  2.23597204084e-03 -8.13311520271e-05  6.90715725150e-04 -2.84831899090e-03  2.70006129665e-03  2.62315233485e-04  3.22440750991e-04 -6.13661853046e-03  6.65123915394e-03  1.32461472910e-03 -1.75259538682e-03 -6.14792001904e-03 -2.55235051171e-03  3.47913207186e-03 -3.39335716980e-03 -2.19341068683e-03  1.15590499624e-03 -2.35120144842e-03  2.53831474888e-03 -4.77963483147e-03 -1.17515209126e-03 -4.27365491593e-03  1.88565179200e-03 -4.87822490506e-03  5.33794168999e-03  3.28533338311e-03  2.24362227577e-03  4.93181274775e-04  3.18837347947e-03  1.56779194796e-03 -1.98339392452e-03  1.80857488301e-03  3.02747357850e-03 -2.11082774192e-03  6.58176123617e-03 -5.54645583359e-04 -5.61000677418e-03 -2.91743975766e-03 -4.24291585474e-03  5.97617599936e-04 -4.60142401300e-04  8.34851163137e-03 -3.13874864315e-03  2.22561686116e-03 -4.70612313245e-03  3.22340982257e-03  4.12585053232e-03 -1.55022823969e-03  9.63260439556e-04 -6.47778291045e-03 -7.25504561704e-03 -4.41753023172e-04 -2.14936184051e-03 -1.67846111473e-03 -1.71361460573e-03 -1.16234921929e-03 -6.63045873497e-03 -3.12402162797e-03  8.32417292604e-04 -7.91443982962e-03  2.53688299554e-04  4.49057099435e-03  2.57473025061e-04 -8.53435702987e-03  6.37131107687e-03  1.28997492546e-03 -3.87986317620e-03 -3.33644074326e-03  2.52526436906e-03  4.13197825171e-03  8.61215702538e-03 -3.75057214968e-03 -4.94160299641e-03 -3.91493087793e-03  2.36412624617e-03 -1.92738670237e-03  1.21962179585e-04 -7.37193287505e-03  4.13631234846e-04 -8.92172320243e-04 -3.98749553460e-03 -1.82979158666e-03 -1.30331745397e-03 -1.37573018164e-03 -5.79237760395e-03 -2.17808199222e-03 -1.96241818585e-04  2.32844648615e-03  3.21408391030e-03 -3.49746659023e-03 -2.48594401414e-03 -7.52120484160e-03 -4.23681177190e-03  1.80677202787e-03 -1.94339035314e-03 -5.11426184590e-03  5.21324559543e-03  1.85825411796e-04 -2.23289415249e-03 -2.28226315435e-03 -3.71770152630e-03  3.56173588456e-04 -3.62300241742e-03  1.39481752713e-03  1.31461228601e-03  1.11129445657e-03  2.17697467298e-03  2.17797738251e-03  8.20529819584e-03 -8.15007252107e-04 -4.49171073596e-04  1.63985184122e-03  6.63833752968e-03 -5.62213761228e-03  6.30858863775e-03  4.56051550398e-03  4.87621427046e-04 -7.37716125286e-04  1.96425082625e-03  1.23949903590e-03  2.51477353133e-03 -1.00706634849e-03  3.92885095521e-03 -4.06910864064e-04  2.32175408196e-03  3.75466925029e-05  9.79599708538e-04 -1.99243502436e-03 -3.79546244849e-03  1.98071399159e-03  3.21832454598e-03  1.53938304821e-03 -7.77413008045e-04 -1.91544250109e-04  9.51507336472e-04  2.69711664611e-03  3.14426005223e-03  1.66725692599e-03  3.20306402453e-04 -2.35681180270e-03  2.89210639672e-03  2.04277555334e-03 -9.99568628300e-04  3.69622520942e-03  1.58092895514e-03  1.43744787102e-03  8.42630520310e-03 -2.78757237808e-03  6.26758663950e-03 -2.63623330749e-03 -5.24902510257e-04 -4.28411633929e-04  3.34007523486e-05 -6.54056115784e-03 -8.25342915812e-04 -2.61133216511e-03 -1.80060383988e-03  4.25445396796e-03 -4.47664030066e-03  1.80129596162e-03  9.32230188987e-03 -2.22936643947e-03  2.17857933800e-03 -3.02063931408e-03  3.63459399455e-03  1.52028825999e-03 -4.33966530088e-03  1.06188905538e-03  1.64452645198e-03 -4.14250080995e-03 -6.85398233720e-03 -2.76286141119e-03  8.40830876461e-03 -9.92124817362e-04 -1.24087290887e-03  3.89394481887e-03 -1.65659524157e-03 -2.43025873558e-03 -4.39580850632e-03  5.75846967262e-03  2.35705942634e-03  5.77339489796e-04  7.06774098711e-03 -7.17503078610e-04 -1.35420171384e-02  5.40104102153e-03  2.80473276314e-05 -5.15372197999e-03  2.47523267207e-03  3.83199607306e-03 -1.04843725708e-04  1.66178606465e-03  1.50675733589e-03  1.46804089386e-04  2.18897962455e-03 -5.79623854479e-04  1.01581628030e-03  9.28003752621e-05 -3.56464823864e-04  4.82418195400e-03  2.65035461916e-03  4.43120127126e-03 -2.40427841562e-03  4.92178185718e-03  1.49006538047e-03 -4.56720848246e-04 -1.00527135645e-03 -4.09650292543e-03  2.71116365661e-03 -3.09221496836e-03 -1.14649020312e-03  7.96390367284e-04 -1.11214840548e-03  3.71851910948e-03  2.43446275333e-04  5.45838666009e-03  1.45276118030e-03 -5.33832506363e-03 -3.23880374676e-03  1.08558888287e-03 -2.85061747541e-03  3.10765543367e-03 -3.89679058344e-03 -3.60080258155e-03 -2.01882421061e-05  1.40604375908e-03  6.78277025611e-03 -3.27616293480e-03  3.25489225154e-03  3.91623693584e-04  1.56086597830e-03  5.10782755174e-03  2.68292145703e-03  3.27069666206e-03  1.95941866453e-03 -1.32604135960e-03 -4.80965617118e-03  4.24681673190e-03  5.88343375498e-03 -1.27657208613e-03  5.39430247939e-03  1.39116284760e-03 -7.47502926841e-04 -3.92730948640e-04 -1.42318678552e-04 -3.62876824363e-03 -4.42874192706e-03  4.21425018577e-03 -6.77853649506e-03 -2.73753956073e-03 -1.09122786986e-02  3.69730533088e-03 -3.42491549713e-03 -3.08370717734e-03 -2.74303270208e-04  5.10293807932e-03  1.41216837791e-03 -1.09803458756e-03 -1.96379656984e-03  1.19557482614e-03 -2.72928867691e-03  1.50792857952e-03 -6.35002711141e-06  5.05954180933e-03 -4.68909397947e-03 -1.67694839398e-03  2.64617874340e-04  8.89605463684e-03  1.77476795040e-03 -2.19107165325e-03 -3.21355543416e-03  9.23246571917e-04 -1.09236671703e-04  2.10623520784e-03 -1.30617033609e-03  3.26583315680e-03  2.09392391145e-04 -4.56523681606e-03  4.28468942515e-03 -5.84884837174e-03 -4.79372605340e-04  4.39016087500e-03 -6.45015115677e-03 -3.00941127895e-03 -1.66992689665e-03 -5.99534356917e-03  5.23719051745e-03 -5.61321133746e-03 -5.50362104887e-04  4.34584406696e-03  1.55158566451e-03  2.33817938217e-03  1.95973008061e-03  2.59099173280e-03 -5.65144170507e-03 -2.33849211810e-04 -2.24196328805e-03  2.76769998466e-03 -3.61337797737e-03  6.63369449705e-03 -1.59639938036e-03 -1.43683160234e-03  3.53538196249e-03  2.13981673060e-03  2.79213744098e-03 -2.02751961818e-04 -2.45884562215e-03 -9.72312336983e-04 -2.59472262783e-04  8.36201047958e-04 -1.11297482488e-03  5.57906210003e-03 -1.43849301283e-03 -3.29817432802e-03 -1.74665784697e-04  9.00402624939e-04  3.13987019124e-03  3.55408762057e-03  7.76755180219e-05  6.71807580825e-05  8.15203540288e-05 -3.48554016092e-03 -5.59120411425e-03 -1.48765025536e-03 -3.11115973580e-04  1.22862683401e-03 -3.11054082882e-04 -8.64311891446e-04 -3.50720415745e-03 -2.90039613361e-03 -1.45915404253e-03  3.87785785580e-03 -2.04866199953e-04 -1.30562511063e-03 -2.91223986013e-03 -3.19086372401e-03 -4.24743732573e-03 -1.86184395308e-03  1.70997720040e-03 -8.10334645020e-04  6.40970626181e-03  1.44626101627e-03 -2.73417504031e-03  5.27475672155e-04  2.43512276180e-03 -2.77447306997e-03  2.51380251889e-04 -2.78248339602e-03  1.34897654955e-03 -2.58243913092e-03  2.17563559843e-03  1.11768912583e-04 -6.90839317575e-03 -3.03747924255e-03 -1.56574599740e-03  4.80437070116e-03  3.08174423859e-03  4.90202324418e-03  4.37808525474e-04  1.64835750550e-03  2.18802198777e-03  3.72313544518e-03  3.56674323791e-03 -1.09701696429e-03 -1.84461092233e-03  1.08409628366e-03 -3.97063234052e-03  2.14280107653e-03  3.59393501753e-04 -5.02283605222e-04 -4.99589738066e-03 -4.38075667618e-03 -3.48701901055e-03 -2.05032053336e-03  2.03738371815e-03  2.67832936374e-03  2.50487001255e-03 -1.02129898271e-04  6.96534055021e-03 -4.08333542618e-03 -3.07482959315e-03 -1.08543708460e-03 -5.40819926429e-03 -1.45219128346e-03  3.91646731973e-03  1.85670109019e-03 -3.35449648839e-03 -2.97645471813e-03  1.04853276028e-02 -1.12947668028e-02 -5.16268909231e-03 -2.57309779528e-03 -5.91231377409e-04 -2.06909556832e-03  1.06539379510e-03  3.91394758798e-03 -3.31040741115e-04 -1.35709667813e-03  1.69939523313e-03  2.32866041492e-04  2.04768559781e-03 -1.09438720736e-03  9.00445770725e-04 -3.63904481980e-03 -2.22400394857e-03 -2.63758611041e-04  5.06091228033e-04 -2.70777431779e-04  1.07344858464e-03  3.86534792898e-03  2.91744760533e-03 -7.37676343052e-04  9.48441207872e-04  5.83634714071e-03 -8.43918448295e-04 -6.31483858330e-03 -7.89446124858e-03 -6.27933693031e-03 -2.99088811246e-03  9.80440539759e-04  1.13386378838e-03 -1.62606034910e-03 -4.95309574286e-03  3.53632581258e-03
-1.38925595079e-03 -3.54005181903e-03 -1.07318790582e-03  2.87156344757e-03  9.17292621857e-04 -4.19151367936e-03  2.24624322009e-04  5.56537746823e-03  8.45860323895e-05  5.66337669114e-05  3.08193839042e-03  4.87883002126e-03  3.37092432194e-05  8.33508165317e-04 -2.27019741975e-03  3.23437608951e-03  3.95688254350e-05 -1.76906262987e-03 -1.78075091201e-03 -4.07728072733e-03 -2.37217442106e-04 -5.46243448033e-04 -2.79254598674e-03 -3.42408325798e-04  5.43328813348e-04 -9.35236866952e-04  1.90011882644e-03 -1.21182202233e-04 -4.81350829718e-04  2.56440658086e-03 -1.36458655671e-03 -2.52429131821e-03 -1.51794723866e-03  2.88846358719e-03  1.63192789379e-05  4.06359822208e-03  5.02970664629e-03  5.50451385689e-03  6.07444226164e-03  7.70768743096e-02 -1.82509722775e-03 -1.84672198087e-02 -7.63152481245e-03  6.89054768138e-03 -2.00357405863e-03  1.33289503271e-03  2.55190843451e-03 -3.15048867020e-04 -3.36838019601e-03  1.43055107695e-03  2.50515338229e-03  2.34233895775e-03  6.15800487628e-03 -5.85470982439e-04 -1.57245945339e-04 -3.10629217875e-03 -1.00992231764e-03  5.55677596274e-04 -2.88358666552e-03 -9.55618946979e-04  1.50336815064e-04  2.26597698194e-03 -1.74956457738e-03  5.18414973608e-04 -5.84757816788e-04  2.74106592651e-03  3.87447914200e-03 -8.60957892500e-04  9.60917282851e-04  7.30002684695e-04  2.12788164092e-03  4.03666164155e-03  1.09954015366e-03 -4.09779857220e-03 -1.24294228112e-03  7.96070333287e-04  1.56195361801e-03 -4.32753940757e-04  2.99865241977e-03 -4.41958845751e-03  2.41442741366e-03 -7.85718024608e-04 -7.90044831067e-04 -4.31832389622e-04  2.53807444601e-04 -2.37512451489e-03 -2.44698541262e-03 -3.56284245702e-03  3.83188800250e-04 -3.25114182420e-03  1.10931587549e-03 -6.96455939110e-05 -9.58881913838e-04 -6.35744568854e-04 -8.82961201909e-04 -4.25471588519e-03  4.73618996363e-05  1.42418423910e-03  1.04903777602e-03 -2.51688106017e-03 -7.50340309446e-04 -8.83924811539e-04  5.17403752233e-03 -7.94612385985e-04 -1.52762670184e-03  1.66740476851e-03 -3.04272076832e-05 -1.24656048063e-03  4.11380959129e-04 -1.00489750133e-04  2.24998238267e-03  3.78567069045e-03 -8.44420393533e-05  4.69802711308e-03  3.45763763008e-03 -6.00852746844e-04 -3.63715098909e-03  7.11548972899e-04  4.24475646984e-03  3.21669700453e-03  3.55982309325e-04  4.32595762362e-03 -5.89506003619e-04  3.39397560416e-03 -2.56101970427e-03 -3.49492306507e-04  1.78689091783e-03 -2.06676385451e-03 -9.49908488534e-04 -3.54276700354e-03 -7.55174897205e-04  2.53182596269e-03  1.47535486662e-04  1.82662035107e-03 -2.24349178673e-03 -1.33058316539e-03  1.49259997656e-03  5.84915091183e-04 -1.46236176977e-03  6.76114027448e-04  2.72200008257e-03 -9.98540387053e-04  3.56129969148e-04  4.74111573709e-04 -2.79629293156e-03 -3.75287549717e-03  1.75470236391e-04 -1.24494462367e-03 -1.19091952514e-03  1.91911525205e-03 -6.94780469646e-04 -7.54577791690e-04  9.20587508365e-04  1.48175192639e-03 -5.57290909454e-03  7.25375079415e-04  2.98792559712e-05  3.58130343442e-04 -6.96977152407e-04  1.64137346961e-03  1.19111665242e-03 -1.58014646696e-03 -5.08865246009e-04  2.66271894864e-04 -1.17845815139e-03 -1.06599452557e-03 -6.53030877686e-04  1.94304457351e-03  1.33160390602e-03 -1.86052163880e-03 -1.42827049687e-03  1.89364939737e-03 -1.57440016408e-03 -7.12899194963e-05 -7.54726602112e-04  2.19810937411e-03  1.67517744874e-04 -4.89903810389e-03 -1.96989378718e-03 -5.64906324611e-03 -2.62286845509e-03  1.42281602711e-03 -5.37675639088e-05  2.32425476122e-03 -1.28623387935e-03 -3.63285384866e-03  2.88802024087e-03 -1.63196917881e-03  7.30270078599e-04 -1.08472953859e-03  2.63150977987e-03  1.92854601671e-03 -5.03451432118e-04  1.50118772807e-05  1.92366769310e-03 -4.09558419269e-03  3.22702623531e-03 -8.06714802670e-04  2.61414710105e-03 -1.54333432224e-03  2.03098703447e-04 -3.52078491788e-04 -5.59104416802e-04  3.43073757442e-04 -1.43534301618e-03 -7.20554993875e-04 -1.16515665408e-03 -1.67460498880e-03 -4.79550550871e-04  2.33852268970e-03 -1.48130690938e-03  2.38193615040e-03  1.37024569310e-03  6.41650180129e-03  4.17919805023e-03  3.42919271484e-03 -9.29053378527e-04  1.13806442866e-03 -2.08027995830e-03  7.51420332498e-05 -1.12252325021e-03  2.77695616278e-03 -5.87235779944e-04 -2.16610706330e-03 -4.78655637881e-03  4.53405398998e-05  1.29679183031e-03  4.80281279008e-05  2.02806869683e-03  3.99184920007e-03 -2.84715119910e-03 -7.01825001657e-04 -4.32578888553e-03  4.25416631647e-03  2.32516952599e-03  3.48155242777e-04 -1.50801450022e-03 -8.94599941670e-05 -4.07369250058e-03 -2.21837488192e-03 -4.09566412076e-03 -6.88498206464e-03  8.66542133788e-05 -2.14609403029e-03 -2.89560249784e-03  3.59573713223e-03  3.62424897475e-03  4.43047053275e-03  3.09668531532e-03  1.34781034223e-03  4.78722592520e-03 -1.25415294943e-03 -2.99919104341e-04 -4.35407289895e-04 -1.72611957788e-03  2.58661532147e-03  2.08413746154e-03 -1.98143689627e-03 -3.39394595676e-03  1.56734017913e-03  7.40135598307e-04  2.28817480991e-03 -1.89555426535e-03  3.53744163968e-03  8.20723080589e-04 -6.37783596628e-04 -2.10178930310e-03  2.22924934707e-03 -2.86511090575e-04  8.86195795719e-04  3.79520295181e-03 -1.51317264315e-03 -4.75700393572e-03 -3.09574259191e-03 -5.67095338503e-04 -1.54818687162e-03 -1.26536875515e-03  3.58626404064e-03 -1.47540124214e-03 -2.63866536401e-03 -1.41037186681e-04 -1.41607107503e-03  1.86654314317e-03  1.31103345793e-03 -1.40374581359e-03  4.78540938771e-03 -3.21849976034e-03  1.61669484763e-03 -1.80668803341e-03 -1.51342027621e-03 -2.21981424476e-03 -7.70188179449e-04  3.33930779910e-04  1.41817092261e-03 -2.46938326781e-03 -3.01466912596e-03 -2.86631316225e-03 -1.97094635926e-03 -1.30916925127e-03  6.74112968679e-04 -2.67932005250e-03  4.80735557649e-04 -6.90226218538e-04  1.87647544104e-03 -4.26334713337e-04 -9.26361132056e-04  2.74610515213e-03  1.12414581064e-03  8.36385744009e-03  1.39991544187e-03 -1.60590051677e-03 -9.95157100899e-04  3.04090702475e-03 -2.23384605336e-03  3.60019108942e-04 -8.50622758440e-04 -9.02034511912e-04 -5.65459411618e-03 -9.39531062931e-04 -1.95825162705e-03  3.18002808843e-05  5.11932283283e-03  1.46345784077e-03  1.80869191971e-03 -1.32040283931e-03 -1.84411895248e-03 -3.94807343191e-05 -8.31118366218e-04 -3.87191341601e-04  7.34507582043e-04 -4.74652520406e-03  7.31181961650e-04  6.63909159282e-04 -9.65931579530e-04 -3.22193881760e-03 -2.62062157225e-03 -1.11328762227e-03  3.01298438378e-03  1.67871138834e-03 -3.71158368895e-03  4.77141483906e-04  1.00426862913e-03 -1.63958910381e-03  1.77359455712e-03 -1.34151668763e-03 -2.86670788089e-03 -1.40552706499e-03  3.64132200158e-03 -1.02636045387e-03 -2.32793048418e-03 -2.46928796333e-03  2.05851064174e-03 -3.81242083363e-04 -2.60633160395e-03  1.97759014789e-04  8.00305888286e-04 -2.15600435641e-03 -5.57573664415e-04 -3.97196880060e-03  6.13620947302e-03 -1.66163760512e-03  3.89874173373e-03  1.74678779659e-03  2.20627027593e-04  6.67766485665e-05  1.45103485645e-03 -1.90512264085e-03 -1.26346883006e-03  3.58073926013e-03  2.94764159856e-04  5.91101520265e-04 -3.59328330190e-03 -1.11202574712e-03 -3.75157539755e-04  2.70724517286e-03  2.07341467100e-03  1.41300714663e-03 -9.34659450106e-04 -3.79470534020e-04 -4.80687941695e-03  7.86192988892e-04 -2.48621343242e-03  1.03276414241e-03  4.17230407784e-03 -2.07778250449e-03  8.85450068947e-04 -2.93682285823e-03 -3.08089456391e-05 -6.47298461357e-04  1.00064477313e-03 -1.47185236195e-03 -2.31610650316e-03 -1.31910336099e-03 -1.91511931710e-03 -3.35080021176e-03  2.78107518440e-03  2.87226250291e-03 -3.86860658534e-04 -1.60509579109e-03  6.31455957501e-04 -3.04426180370e-03 -2.17633969178e-03  1.43315484257e-03  2.19035874507e-03  2.79161361923e-03 -2.27904416574e-03 -3.48290089960e-03 -1.91061820752e-04 -7.24661928357e-04 -2.55878125583e-03 -3.33132383415e-03 -1.49605050843e-03  3.06005633517e-03 -6.08559308348e-04 -1.52020938884e-03  1.69326259434e-03 -5.37879580629e-04  1.31474208368e-03 -2.45679742744e-04 -3.07837417142e-03 -1.74168960966e-04  1.27868708095e-03 -1.82929595222e-03 -2.43456041849e-03  1.25092502266e-03  4.09907623286e-03  6.10643957824e-04  1.20477015982e-03 -1.02912700202e-03  1.01059400347e-03  1.20900571036e-03  3.14867586507e-03 -3.54742217274e-04  1.23339882059e-03 -2.25451678259e-03  8.82561915786e-05  2.85453109731e-03 -1.02924529359e-03 -9.20661403739e-04  1.33727103421e-03 -1.67662324475e-03  5.82554366020e-03  1.39288186258e-03  3.49696691601e-03 -2.25890678254e-03 -4.19599862763e-04  1.55100570198e-03 -8.87301375078e-04  3.59081377622e-03 -4.58412510877e-03  3.58702760387e-04  3.07255023973e-03 -9.44806214038e-04  2.38921163265e-03 -5.05027757484e-03  2.81071357292e-03  2.54872361531e-03 -1.75305329887e-04 -1.36272759871e-03 -2.11562443977e-03 -4.43145875135e-03 -3.37190327872e-03  2.32391959387e-04  1.62722009403e-03 -1.42566777424e-03 -1.13588346208e-03  1.51217068869e-04  1.87777232076e-04 -1.06015995288e-03 -1.07035777421e-03  2.54058701697e-03 -4.83189025966e-03 -2.20483900354e-03  2.31071209157e-04 -1.73677239403e-03 -1.60237657205e-03 -4.06616496766e-04  1.99366239944e-03  4.83170133396e-04  3.46865628427e-03 -1.83875040841e-03  2.52217119337e-03  2.38486508883e-03 -8.13817058023e-04 -3.75441265608e-03  2.20611493086e-03  7.03335826481e-04 -3.75775845500e-04 -9.51357189560e-04 -1.12093576732e-03  1.00633536379e-03  2.43551139332e-04  1.94741592700e-03  3.88019169423e-04  1.44028722105e-03  2.42695381251e-03  3.56281604429e-04 -3.14812515768e-04  5.25550329379e-04 -5.64762044342e-03  1.01939878561e-03 -2.02078127515e-04 -9.61647420835e-04 -2.13083742477e-03  3.83952279727e-04 -3.44918527247e-06 -9.72751116188e-04 -3.30797282250e-04  1.38629270041e-03  2.75179465691e-03 -2.36431958086e-03 -2.50484622179e-03
 1.44380404253e-03  1.05585667534e-03 -1.84914554196e-03  7.30336478747e-03  1.16077691925e-03 -5.89881675031e-03  4.05384246378e-03  1.12794386812e-03  1.76660973799e-03 -5.46610358442e-03  1.43934337874e-03 -2.44005454742e-03  7.18579189903e-04 -3.06156234917e-03 -8.00939115207e-03  4.08165893655e-03 -4.17832436833e-03 -3.58791930174e-03  5.15786572729e-04  4.99047544352e-03  7.63552209380e-04  4.98959625391e-03 -5.15414935307e-04 -7.76718985967e-04 -6.18761718248e-03  5.86096862368e-03  1.90717941436e-03 -7.20919968552e-03 -2.77510140112e-03 -6.36214429564e-03  8.04185178605e-03 -5.55561673889e-03 -3.90270026177e-03 -2.05297520815e-03  8.28349129043e-03  2.74479257394e-03 -2.08576845008e-03 -2.04876769283e-03 -3.56219155954e-03 -1.82509722775e-03  1.53195351885e-01 -2.91260525346e-03  4.36962147287e-04  4.66015741072e-03  9.07279216024e-05  2.61080089674e-04 -3.07909934801e-03  2.04144340380e-03 -5.90378987501e-05  1.23626697205e-03 -3.89571740124e-04  4.00181380170e-03  9.24960713031e-03 -7.99534414906e-03  7.30682960079e-03 -1.05754885706e-03  4.62544046064e-03  2.96729122237e-03 -1.20802244323e-03  3.01284120895e-03  6.00028280112e-03 -1.34873694178e-03  1.57606819433e-03 -1.45043578599e-03  1.14031174100e-02 -2.82433729526e-03 -2.39920378669e-03 -1.95826878725e-03  3.08216994887e-03  2.52687831412e-03 -2.50477701055e-03 -3.94883630013e-03 -4.23647230411e-03 -2.54038561367e-03  7.53523220368e-03 -9.23832284779e-03 -3.56311286576e-03  2.75234220226e-03  9.18280903484e-04  4.63005759169e-03 -2.45356344878e-03 -1.08088321883e-03 -3.82172251651e-03 -4.75380440810e-03  2.00190852226e-03  3.94024092770e-03  4.57311262577e-04  3.14419527594e-04 -1.58539282828e-03  1.62780357717e-03  1.26517782842e-03 -1.05526192323e-03 -3.22610743998e-03  3.02659865277e-03 -2.35715114628e-04  1.09355930812e-02 -5.07377082441e-03  2.67300607875e-03  2.20065907815e-03 -2.08922354811e-03 -1.50066603355e-03  1.97931238718e-03 -2.18226617441e-03  2.49602266396e-03 -3.11195266776e-03 -2.38676951887e-03  5.33585905022e-03  5.55779635315e-03  4.58291164369e-04 -3.16169771742e-03  9.88297513000e-03  9.25186424984e-04  6.61311529063e-03  4.96026908473e-03  1.95352697443e-03  4.93141887118e-04  2.15665388979e-04 -1.04275887916e-03 -2.94729182161e-03  4.60050399339e-03  2.52570608383e-03 -6.58494325772e-04  2.01019959450e-03 -1.43922838809e-03  6.56617201000e-03  4.45527342759e-04 -6.23804474913e-03  3.94987068680e-03  2.10754648727e-03 -3.72638825169e-03  2.10093201182e-03 -3.01959872330e-03 -1.07480689153e-03  4.34452633167e-03  1.03177445052e-03 -4.24661842851e-04 -4.60844319616e-03  3.96539053708e-03  4.65936321513e-03  2.53491462306e-03 -6.55739302221e-03  7.19077086284e-04  1.44797655346e-04  6.74521977273e-04  1.76820377179e-06 -4.07838893077e-04 -2.04324293353e-03  7.26234643799e-03  5.30046883771e-03  9.52827966013e-04  2.16337772203e-03 -4.03947134022e-03  8.95060058019e-03 -2.36596589224e-05  1.20818617950e-03 -8.05193766763e-05  2.85294033426e-03 -1.72484051163e-03  5.02969367615e-03 -8.60281459312e-04 -4.92144470430e-03  1.98688787474e-03  4.63877620737e-03 -5.62451237887e-03 -9.47306344260e-04 -3.44531903548e-03  3.22657284465e-03 -2.17569437303e-03  9.80712967365e-04 -1.45286641770e-03  1.05406598161e-03  2.01763063453e-03  1.23395529011e-04 -2.71365047738e-03 -4.11792375811e-03 -3.94661327063e-03  1.91350926376e-03 -6.73842322220e-03  1.71240905671e-03 -1.43140969579e-03 -4.50445852336e-05 -2.61456272134e-03  2.52457052923e-04  5.70197767007e-03 -1.92048654978e-03  1.05433036133e-02 -1.25623174097e-03  2.58131497168e-03  7.44054000855e-05  3.97363204976e-04  2.88134117743e-03  2.23913985542e-03  1.66978324150e-03  2.24582804327e-04 -2.65552283475e-04 -3.87636881034e-03  1.67659320361e-04  9.11312624823e-03  1.37276508441e-04  6.63563134558e-04  6.57911862961e-03 -5.40822708911e-03  1.42828063309e-03 -8.85570701894e-04 -3.31034114573e-03 -3.98975680780e-03 -1.39702963966e-03  1.17905563577e-03 -3.93374709002e-03  6.39337544584e-03  4.11370009793e-03 -2.62482563430e-03 -5.97592693399e-05 -9.70855377264e-03 -2.57919327705e-03  2.39621865692e-04 -2.32307050924e-03  5.20517068966e-03  2.68842282989e-03 -2.26001715255e-03 -6.43561709725e-03  2.72007582478e-04  9.46068103840e-04 -4.59520088679e-03 -2.49024949653e-04  1.48475015503e-03  3.27384729981e-03 -4.06106318018e-04  2.92836202926e-03 -1.64491874471e-03  5.49003530718e-04 -1.21385873001e-03 -1.17983615829e-03 -1.08684046573e-03 -2.61168040322e-03  3.05990219451e-03  2.93385330436e-03 -7.14831619789e-04  2.86998666166e-03  2.38743780095e-03 -1.51983628477e-03  7.14906774036e-04  1.83753213412e-03  6.53069569347e-03  4.08695502952e-03  8.53528614701e-03 -3.55793157190e-03  9.22221265270e-03  1.51466540533e-03 -1.01522579674e-03  2.96860619909e-03  1.70481196685e-03 -7.55778412661e-04  5.64362386458e-04  4.23428823691e-03 -1.76423465219e-03  4.36652560213e-03  1.21462286195e-03 -9.77301554937e-05  3.84863414355e-03  3.24084599115e-03  4.87671652684e-04 -4.30234566200e-04 -7.78733528077e-03  1.07108658440e-02  3.11047802915e-03  3.39102476724e-03 -4.27242721431e-03 -5.24057575392e-03  3.13184848376e-03 -1.35225124333e-03 -3.91401992262e-03  5.92323723712e-05  6.41078265337e-03 -5.10789429200e-03 -7.68156819695e-03 -7.72055419762e-03  4.09797629805e-03 -9.91785249802e-04  6.43975378711e-03 -5.11513624842e-03  2.11328812953e-03 -6.79128023726e-04 -5.83184765265e-03  4.55177021305e-03 -1.06493566675e-02  1.92068698749e-03  3.74215117898e-03 -4.42322034847e-03  2.40661633531e-03 -7.67559934633e-04  1.56767771373e-03 -1.49402709748e-05 -6.21072346403e-05 -3.47063625074e-04 -1.24950115398e-04  4.97945985978e-03 -1.34989854001e-03 -8.97870406178e-05 -2.98823267916e-03  8.11962799501e-03 -9.39612988191e-05 -2.21743559544e-03 -3.34237016741e-03  8.08807101797e-03 -5.75206288031e-03 -3.53458543475e-03 -2.78322910968e-03  1.34821284047e-03 -2.80229359150e-03 -1.29003192936e-03  5.00643504566e-03 -4.18110085346e-03 -1.12652520791e-03 -9.25970463609e-03  1.21423742496e-03  7.28346556903e-03 -3.16903333068e-04 -2.15828321625e-03  2.90418238296e-04 -8.53709595121e-04  5.88221643308e-03  4.24410572811e-03  2.62573847981e-03 -9.62645368374e-04 -1.91605915214e-03  7.70704983949e-03 -5.03202212151e-03  6.13469361228e-03 -5.85682956231e-04 -3.14640332176e-03  3.47457906604e-03  4.81119026496e-03  4.77907183713e-03  1.35707895237e-03  4.21195038999e-03 -4.87931138962e-03 -1.55841924213e-03 -7.18443898765e-03 -1.43242383818e-03  2.78466560578e-04 -5.16915196346e-04  1.33586576046e-03  3.90384391795e-03  9.26459739092e-04  5.33929186047e-03 -3.24577002475e-04 -1.24986489266e-03  2.69372453200e-03 -1.01598930746e-03  2.71595262310e-03 -3.84036586212e-03  1.90828736594e-03 -4.11702247912e-03  1.57253338543e-03  6.13869879526e-03  5.47972758016e-03 -7.45555344827e-03 -1.61871251517e-03  1.02518745094e-03 -8.68934198477e-04  3.36217357390e-04  2.41254178151e-03  2.65423874861e-03 -4.48508292734e-03  7.89372548162e-03 -2.55301786117e-03 -3.65590172590e-03 -6.90007399258e-04 -3.17939891002e-05 -4.89455007927e-03  1.38180309481e-02  6.54709848128e-03  3.37371774490e-03 -5.59131020312e-03 -2.06137520392e-03 -1.13455392706e-03  3.64228744580e-04 -3.14406946651e-03  1.04547163841e-02 -3.36361665229e-03  7.05092548687e-03 -2.74287148329e-03 -5.86303833133e-04 -1.39440925258e-03 -3.90412031486e-03  4.75446518786e-03 -1.66463742836e-03  7.68215965710e-03 -4.89679084424e-03  7.83446979658e-03  2.10661610809e-03  1.26028187867e-03  2.82082211842e-03 -3.96088632676e-03 -2.14522598270e-03 -1.45122331913e-03  1.68870342467e-03  1.25524975486e-03  1.46269490195e-03  2.40149911749e-03  8.45324078526e-04  2.20673216376e-03  2.15165772859e-04  8.42807555541e-03  6.26970730604e-03 -5.43718441834e-03 -1.94101203139e-03  2.67998915015e-04  5.72799859431e-03 -3.94648518416e-03  1.40105678530e-03  3.52760019835e-03 -1.69999918028e-03 -1.18568252790e-04  9.85697641851e-03  3.86764833791e-03  1.22618769185e-02  6.49106025421e-03 -5.00455982806e-03 -5.48301729467e-03 -2.68045359492e-04 -2.16970489671e-04 -3.91426836520e-03  1.22682930789e-03 -8.71785768478e-03  3.86038226107e-03 -4.41111069334e-03 -7.62636641132e-04  7.89509248999e-03  7.85839733777e-03  4.58958860672e-03 -1.28185285236e-04 -2.74778592426e-04  2.26621809748e-03 -5.17334769789e-03  1.20418797444e-03 -1.57394244081e-04  3.17314070973e-03 -2.87787239669e-03  4.83661404318e-04  5.79240517780e-03 -3.44729056206e-03  6.15527493880e-03 -7.24002436930e-03 -1.06785079406e-02  6.42136057610e-04 -5.02687834695e-03  4.87252259148e-03 -2.55493361687e-03  4.31783826565e-03 -3.44399460400e-03 -1.28185385160e-03  4.94349354829e-03 -2.60493340934e-03 -2.27518592962e-03 -3.04947204079e-03 -3.10845909871e-04  1.36189561721e-03  1.59783555199e-03  5.98845290730e-03  4.39958452538e-03  4.55223289653e-03 -1.26888467221e-04 -1.27184978399e-03  9.75718712663e-03 -8.99140724211e-03  1.22809011367e-02  2.73397253927e-03  7.29284364977e-03 -1.49756915264e-03  8.90285480188e-04  9.14255219787e-03  1.05987780224e-03 -3.63057291276e-03  3.28267884722e-03 -3.64939668579e-03  7.20279422298e-03 -3.07847440407e-03 -1.84713644073e-03 -3.26074369245e-03  1.33008096367e-03  4.97857686714e-03  7.03489051363e-03 -3.04889328539e-03 -9.37033065732e-05 -2.34198588486e-03 -1.51662480498e-04 -6.75629907584e-03 -9.24350739973e-04  2.98395137332e-03  2.92952468952e-03 -5.55858517394e-03 -1.90453169567e-04 -2.33763748583e-03 -2.62802843152e-03  4.00625191480e-03 -4.71175081782e-03  5.28365355760e-03  3.48629480407e-03  4.56212734837e-03 -6.91129172030e-03 -1.15595878684e-03  4.26138678979e-03  8.26031522221e-03  3.15310301111e-03  6.02322977711e-03  6.80555281455e-04 -5.20293017201e-03 -6.45497624888e-03  3.40489240565e-03 -3.81224741517e-03
[truncated: 4,581,889 more chars]
