# Supplementary material for: Proximal Distance Algorithms: Theory and Practice
Source: J Mach Learn Res. Author manuscript; Available in PMC 2019 Oct 24. (PMC6812563)
Supplement: code [file NIHMS1053815-supplement-code.zip › proxdist-master/keys_zhou_lange_2019/misc/spm/X_16_9.txt]

 1.01374740381e-01 -3.72384977346e-03 -1.83888308657e-03 -4.62194967204e-04 -6.36809955464e-03 -1.97418248255e-04  6.05866956603e-04  9.62909617235e-04 -1.55151053046e-03 -4.20375802281e-04 -2.01228410987e-03  2.46191855616e-03 -3.74941059821e-04 -2.88113601050e-03 -4.19223694952e-04  2.20615945556e-03
-3.72384977346e-03  9.56272550422e-02 -2.35133238035e-03 -9.19735784029e-03  2.60944021228e-03  2.64779640509e-04 -1.17982524728e-03  1.28518116275e-03  7.86638569498e-04 -3.10879573982e-04  3.71131609536e-05  2.61840592059e-03  3.30751867750e-03 -3.02275808302e-03  6.04190705430e-04 -9.33066231384e-04
-1.83888308657e-03 -2.35133238035e-03  8.23076771273e-02 -1.05231501485e-02 -5.52417718290e-03 -1.49198522812e-03 -7.09549344978e-04  8.81312178995e-04 -1.57148153059e-03  2.22357577825e-03  2.07987451437e-03 -6.43218685373e-04 -2.44090504292e-03 -1.88921814588e-03 -1.31212868729e-03  5.05817840960e-03
-4.62194967204e-04 -9.19735784029e-03 -1.05231501485e-02  6.90366585645e-02  8.15089401987e-03 -5.93852042017e-03  1.06335719637e-02  3.62121187570e-03  2.16630280151e-04 -1.12143633540e-03  2.21827978323e-05  1.02828162949e-04  1.12862783872e-03 -3.32373037565e-03  2.86468330146e-03 -1.31443379336e-03
-6.36809955464e-03  2.60944021228e-03 -5.52417718290e-03  8.15089401987e-03  1.01822708885e-01 -3.61627017401e-03 -4.36795548982e-03 -4.10395610996e-03  1.30385996499e-03 -2.54315151085e-03  2.38778671120e-04  5.66263990220e-03 -4.73683809947e-03 -4.39198244166e-03  2.83538280964e-03 -5.19421771336e-03
-1.97418248255e-04  2.64779640509e-04 -1.49198522812e-03 -5.93852042017e-03 -3.61627017401e-03  6.44537896319e-02 -4.84762362689e-03  1.29305230015e-02  6.52943351015e-03  1.52442964456e-03 -2.46142989235e-03 -2.20966648177e-03 -2.89413240120e-03 -3.85397926296e-04  6.00608557203e-04 -1.18196811374e-04
 6.05866956603e-04 -1.17982524728e-03 -7.09549344978e-04  1.06335719637e-02 -4.36795548982e-03 -4.84762362689e-03  6.89750093222e-02  1.82888144156e-02  2.32417055684e-03 -2.82019409646e-05 -1.75280456965e-03 -1.29449116960e-03 -8.58347800718e-04 -3.83689533600e-04  3.74724237408e-03  1.08780911283e-03
 9.62909617235e-04  1.28518116275e-03  8.81312178995e-04  3.62121187570e-03 -4.10395610996e-03  1.29305230015e-02  1.82888144156e-02  7.81702026647e-02 -5.78101125757e-03  1.01083862346e-02 -5.30339027411e-03 -3.01059383950e-03 -1.70837666830e-03  9.20924155133e-04  3.23694148739e-03 -5.31164001692e-04
-1.55151053046e-03  7.86638569498e-04 -1.57148153059e-03  2.16630280151e-04  1.30385996499e-03  6.52943351015e-03  2.32417055684e-03 -5.78101125757e-03  6.93477619109e-02 -8.23987231233e-03 -8.34161843714e-03 -7.72644703673e-04 -1.91388362282e-03 -2.26857371448e-03 -1.87304068097e-03 -2.89350495094e-03
-4.20375802281e-04 -3.10879573982e-04  2.22357577825e-03 -1.12143633540e-03 -2.54315151085e-03  1.52442964456e-03 -2.82019409646e-05  1.01083862346e-02 -8.23987231233e-03  7.77370733850e-02  5.77321787664e-03 -5.91682830840e-03 -7.28291021946e-04  4.42819594952e-03  1.01543974577e-03  1.75523735538e-03
-2.01228410987e-03  3.71131609536e-05  2.07987451437e-03  2.21827978323e-05  2.38778671120e-04 -2.46142989235e-03 -1.75280456965e-03 -5.30339027411e-03 -8.34161843714e-03  5.77321787664e-03  8.37355953147e-02  1.54202539324e-03  5.25004567860e-04 -5.07252211694e-03 -1.45245859031e-03  9.08942310653e-04
 2.46191855616e-03  2.61840592059e-03 -6.43218685373e-04  1.02828162949e-04  5.66263990220e-03 -2.20966648177e-03 -1.29449116960e-03 -3.01059383950e-03 -7.72644703673e-04 -5.91682830840e-03  1.54202539324e-03  8.63843574953e-02  2.46742226535e-03 -6.16372989154e-03  7.26800857354e-03  4.41624165099e-03
-3.74941059821e-04  3.30751867750e-03 -2.44090504292e-03  1.12862783872e-03 -4.73683809947e-03 -2.89413240120e-03 -8.58347800718e-04 -1.70837666830e-03 -1.91388362282e-03 -7.28291021946e-04  5.25004567860e-04  2.46742226535e-03  9.64234875761e-02  4.36380160064e-03 -1.45305337015e-03 -5.62175631690e-04
-2.88113601050e-03 -3.02275808302e-03 -1.88921814588e-03 -3.32373037565e-03 -4.39198244166e-03 -3.85397926296e-04 -3.83689533600e-04  9.20924155133e-04 -2.26857371448e-03  4.42819594952e-03 -5.07252211694e-03 -6.16372989154e-03  4.36380160064e-03  8.90732905041e-02 -3.26063648018e-03 -7.54404293155e-04
-4.19223694952e-04  6.04190705430e-04 -1.31212868729e-03  2.86468330146e-03  2.83538280964e-03  6.00608557203e-04  3.74724237408e-03  3.23694148739e-03 -1.87304068097e-03  1.01543974577e-03 -1.45245859031e-03  7.26800857354e-03 -1.45305337015e-03 -3.26063648018e-03  7.13328425472e-02 -1.32164619101e-02
 2.20615945556e-03 -9.33066231384e-04  5.05817840960e-03 -1.31443379336e-03 -5.19421771336e-03 -1.18196811374e-04  1.08780911283e-03 -5.31164001692e-04 -2.89350495094e-03  1.75523735538e-03  9.08942310653e-04  4.41624165099e-03 -5.62175631690e-04 -7.54404293155e-04 -1.32164619101e-02  8.23249065950e-02
