# Supplementary material for: Proximal Distance Algorithms: Theory and Practice
Source: J Mach Learn Res. Author manuscript; Available in PMC 2019 Oct 24. (PMC6812563)
Supplement: code [file NIHMS1053815-supplement-code.zip › proxdist-master/keys_zhou_lange_2019/misc/spm/X_64_2.txt]

 1.05673331043e-01 -4.03859421299e-03  2.40218569760e-03  1.16149091466e-02 -4.38690243244e-03 -3.10916060130e-03  1.11536864286e-03  1.99168710274e-03  3.49129109137e-04 -6.68552321091e-04 -2.35951217775e-03 -3.45915438529e-03 -1.36766372532e-03  1.52035173027e-03 -8.32966759376e-04 -1.93997331789e-04 -1.80110622050e-03 -3.27613904133e-03  2.64717169512e-03  2.34144485810e-03  2.52685639629e-03  2.27199927375e-04  2.30168972115e-03 -3.20515767329e-03  3.05000524507e-03 -2.74627286595e-03  1.14889103354e-03  8.10737507442e-03 -2.84190097217e-03  1.22475262399e-03 -5.19115277793e-04 -7.97621759902e-04 -1.35941279714e-03 -2.57504699936e-03  5.17221928936e-04 -2.60336231815e-03 -5.45058146032e-04  9.43708017478e-04  4.44683051256e-03  1.15444384024e-04  1.08634047026e-03  1.33198726461e-03 -2.53792260619e-03 -2.90759833704e-03 -5.91080497732e-04 -3.69838451737e-03 -3.25445869912e-03 -2.01924677768e-03  4.17701617350e-03  3.46963252111e-04 -2.93542886586e-03  3.09113479986e-03  3.76633409248e-03  1.60995634575e-03 -4.89800362412e-04  1.68670570157e-03  1.72622952473e-03 -1.45131493045e-03 -1.54666093651e-03 -2.79307609565e-03 -3.90034732790e-03  3.55914906432e-04  8.83156110276e-03  3.73962836058e-03
-4.03859421299e-03  1.10692075830e-01  3.72798997318e-03 -1.57128492386e-03 -1.25749734340e-03  4.80363032884e-04 -1.63410072278e-03 -3.20210260230e-03  3.06691685110e-03 -6.02408606188e-03  9.05389121201e-04 -2.87849718571e-03  2.88779048379e-03 -2.77963459225e-03  2.21583698087e-03 -1.95915733765e-04  1.54412676393e-03  6.44134229253e-04  6.64527436480e-04  2.29277788286e-03  5.45404402495e-03 -2.05102215834e-03 -1.05237164053e-03  6.14818595825e-04  1.73666725129e-03 -1.95935804452e-03  3.83090339633e-05  2.68742857342e-03 -2.71048869512e-03 -4.11065995965e-03 -1.88426882360e-03  3.43798120713e-03  2.94362631835e-03  1.06380682184e-04  1.42078674539e-03  2.61945880576e-03 -3.23970324591e-03 -1.24749549336e-03 -3.86040460323e-03  3.39593423113e-03 -3.29926564134e-03  3.82629508139e-03  6.44767892019e-03 -6.62851332564e-05 -2.60114384215e-03 -3.81729269322e-03  9.34712603579e-03  2.13305183253e-03 -5.80278943171e-04 -1.74846806155e-03 -2.48032041480e-03 -2.60806357961e-03  8.14047574961e-06  6.52466350249e-03 -3.89026813960e-04 -1.58817660453e-04 -1.22338223493e-03 -2.53571906956e-03 -1.29214756479e-04 -3.06543419616e-03 -1.24354664203e-03  2.71931651755e-03 -2.70393728605e-03 -6.37325485383e-04
 2.40218569760e-03  3.72798997318e-03  7.74529100654e-02 -7.83527551881e-03 -3.25772288985e-03  5.16947350294e-03 -3.56716235145e-03  1.06584596496e-03  2.97184433747e-03 -1.57884536009e-03  8.45962213457e-05 -9.45594717358e-04  3.36867566818e-04 -5.29127514652e-03  1.26440580601e-04  1.99753981478e-03 -7.51717276380e-04 -5.35575412033e-04  3.55079354362e-04  6.87204664656e-04  1.64817906514e-03  3.81463119407e-04  9.80431826482e-04 -1.06401386119e-03  2.14833844754e-03 -3.41894620039e-03 -4.84038945510e-05 -8.33981266586e-04  7.24202257181e-04 -1.21036895528e-03 -3.02925945217e-03  4.92722441039e-04 -3.09863462617e-03 -1.02237216283e-03  1.30061670342e-03  1.29806432367e-03 -2.12184458630e-03  1.24174873999e-03 -2.32620082675e-03 -2.69051169075e-03 -5.60427486240e-05  2.62325940818e-03 -1.56117548272e-04 -1.81849052915e-03  1.00622694794e-03 -2.13913281228e-04 -2.25603367189e-03 -3.30140341999e-03  4.34950610907e-05  7.21383818880e-05  2.04741840026e-05 -2.13562698418e-03  1.36880392855e-03  3.19956821681e-03 -2.93118945441e-03  3.05029546472e-04 -3.35806568338e-03 -1.74141376272e-03  3.02384014020e-03 -4.40663060709e-04 -4.10503913743e-03  2.11008991129e-03  7.09994055891e-04  1.65268769214e-03
 1.16149091466e-02 -1.57128492386e-03 -7.83527551881e-03  8.76923358714e-02 -5.10043749700e-03  3.00825770449e-03  2.30526250242e-03 -3.17992370411e-04  1.95263530382e-04  3.27056028203e-03 -1.52231477768e-03  4.76054033303e-03 -1.41733988115e-03  2.71612531102e-03  9.04832313073e-04 -2.05634951287e-03  8.57259199884e-04 -4.41575387100e-04 -5.40184479773e-04  8.18483798273e-04  4.84385470545e-04 -2.84401202528e-03 -2.09029978584e-03 -3.37170148854e-03  2.58060176901e-03 -1.81869809370e-04  1.48347187808e-03  5.27032487802e-03 -1.62230174303e-03 -1.61229440130e-03 -4.62550571535e-03  1.41212630482e-03  4.61021337674e-05  2.95353311966e-03  3.39250424888e-04 -2.54424194365e-03 -1.93859417783e-03 -2.55705315902e-04  1.80000259809e-03 -2.47654799728e-04 -4.08051425578e-04 -1.61473840686e-03  1.30075277550e-03  3.89796044600e-03  2.06955567622e-03  2.32830532780e-03 -4.43503456343e-03 -8.67956367982e-04  7.79857957878e-04  1.24514502855e-04  4.65869086646e-03  1.35060971815e-03 -6.88243682184e-03 -5.18138099272e-03 -9.76925232803e-05  1.66946943954e-03 -1.73307423267e-03 -2.90553781763e-03  1.58733489260e-03 -4.35950293577e-04  1.30853634960e-03  1.29366751823e-03  3.58965169704e-03  6.79208443484e-04
-4.38690243244e-03 -1.25749734340e-03 -3.25772288985e-03 -5.10043749700e-03  1.01339465196e-01 -2.30142517031e-05 -1.36096461187e-03 -4.10089794126e-03 -6.05056881751e-03  2.63678155428e-03  1.87981872085e-03 -5.36375623455e-03  2.61879426335e-04  4.46825079021e-03 -2.01501951177e-03 -3.59865395854e-03 -5.06621865897e-03  1.72790404659e-03 -6.17980440171e-03  1.22591935471e-03 -3.04436928375e-03 -3.63659552334e-03  3.68753470144e-03  6.62297659647e-03 -1.54663720718e-03 -1.04745879051e-03  4.33820404917e-03 -1.79352264834e-03  1.05399677982e-03 -1.78354631639e-03  3.10996641625e-03 -1.28910794195e-03 -4.79624138642e-03  3.45963454915e-03 -2.44558276820e-03 -2.03538193276e-03 -5.68320828778e-05  1.56158248145e-03 -1.24718070125e-03 -4.28741893104e-03  2.67402213962e-03 -8.60344775205e-04  6.42812459588e-04 -1.65436723838e-03 -3.07542692529e-03 -2.22783094676e-03  1.59443471130e-03  2.75329377252e-04 -1.75489408930e-03  1.69331073600e-03 -6.01415079037e-03 -3.12347231827e-03  8.17161772563e-04 -2.73999824966e-03 -7.70279562877e-04  3.77919397252e-03  3.58802475839e-03  2.14326405829e-03  1.34440573493e-03  2.61895527796e-03  3.81989320706e-03  3.00240454443e-03 -1.51761804560e-03 -2.59699919804e-03
-3.10916060130e-03  4.80363032884e-04  5.16947350294e-03  3.00825770449e-03 -2.30142517031e-05  6.51012453840e-02 -1.81765272390e-02 -1.36324759855e-03  4.09819108780e-04 -1.87710470338e-03 -5.20483925882e-04  1.74492903034e-03 -4.63029313409e-03  9.60668847784e-04  2.28454028515e-03 -2.02698241825e-03  2.39426674911e-03 -1.06061346262e-03  3.69819104656e-03  4.61154052532e-04  3.39627969732e-04 -2.31147544519e-03  1.40856996980e-03  9.61666085283e-05  7.85228339869e-06 -1.02266321935e-03  1.69239528917e-03  1.15133396976e-03 -6.71895336675e-04  3.28260745377e-04 -4.35627473011e-03  3.28673256272e-03 -1.70838380994e-04  1.10832440781e-03 -3.95131545519e-04 -1.20076090821e-03 -5.78952910417e-04  4.06394703323e-03 -1.46993402498e-03 -4.73967880924e-03  2.37798786145e-03  2.68066811631e-03 -1.44006896833e-03 -2.71155604758e-05 -1.35428193932e-03 -1.68010648866e-03 -4.39492232682e-03 -1.47482914471e-03  1.43577876705e-03 -5.14907961930e-04  1.54714648019e-03 -1.83767011857e-03  1.34712067829e-03  4.08759923458e-04 -1.80526048186e-03  1.64387189628e-03 -1.57251888775e-04 -4.09153791732e-04  1.23700905699e-03  8.96457002182e-04  1.29585223957e-03  2.78101535815e-03  1.21321884261e-05 -2.36486200945e-04
 1.11536864286e-03 -1.63410072278e-03 -3.56716235145e-03  2.30526250242e-03 -1.36096461187e-03 -1.81765272390e-02  8.07972416859e-02  1.10026433919e-03  4.78619568527e-03  5.81150519752e-04  1.88272191388e-03  1.89807529999e-03  2.67228686493e-03 -3.58981077856e-03  3.80108399586e-04  3.49848818508e-03 -2.66731282581e-03  1.00294895646e-03 -4.45788690738e-03  6.30806664593e-04  5.23107578877e-04  2.83475582407e-03  4.51314759934e-04 -1.33185811708e-03  2.32928519547e-03  5.44882779671e-04 -4.79352667059e-03 -2.22479378850e-03  8.31753171329e-04  3.13331056454e-04  7.89249249273e-03 -2.10052658750e-03 -1.55372693214e-03 -2.27620457408e-03  1.87929247824e-03 -8.79559307691e-04 -1.91479751158e-03 -2.92694997938e-03 -1.79963608537e-03  2.81613820733e-03 -2.39893170815e-03 -2.37963737899e-03  5.27300333171e-04 -9.23933985538e-04  4.01727117786e-04  2.54344896523e-04  2.03972194261e-03  2.58456675261e-03  7.48462146795e-04 -3.46720647076e-03 -2.75103907555e-03  9.86347733702e-04  2.95575527673e-03 -6.95025585798e-04 -6.08298346501e-04 -1.35229285911e-03  2.66024458639e-03  2.27454292110e-03 -1.07922673777e-03 -2.14717033193e-03 -3.90422937974e-03 -1.99763365280e-03  1.34544832071e-04  2.64885259358e-03
 1.99168710274e-03 -3.20210260230e-03  1.06584596496e-03 -3.17992370411e-04 -4.10089794126e-03 -1.36324759855e-03  1.10026433919e-03  8.44072473050e-02  2.70627711057e-03 -4.87314106282e-03 -4.14745605079e-03 -5.09479290703e-04 -5.88017695585e-04  9.15804421492e-04 -4.35857316575e-04  8.92570121026e-04  5.77358368255e-04  6.05270016829e-04  2.43204198886e-04  4.90101470944e-03  2.82592235225e-03  2.18321810891e-04 -1.42376711810e-03 -1.27525709081e-03 -5.95642824138e-04 -1.77505270567e-03 -6.88216726674e-04  1.56981451017e-03  3.34521489348e-05  2.38591611856e-03 -5.46908445173e-03 -5.91287642218e-03 -2.01138374763e-03 -1.88299850279e-03  1.70929288634e-03 -9.80328472323e-04 -5.71988590085e-04 -2.75132584786e-04  2.01270114306e-03  9.10604229053e-05 -7.31729165248e-04  2.40648129946e-04  3.54965460989e-03  3.20943384658e-03  1.57294347677e-03  4.03988173729e-04  1.96951213543e-03  5.88374425548e-04  9.74067260807e-04  5.09641565863e-04  1.08125307945e-03  9.23606730268e-04  5.26602602832e-03  9.49265045774e-04 -3.84246692899e-03 -2.01384962507e-03 -6.04737501304e-04 -2.67297599504e-03 -1.47409970573e-03 -1.62323779762e-03 -1.77802004844e-03  2.08101219512e-03  2.99952024601e-03  9.92151749073e-04
 3.49129109137e-04  3.06691685110e-03  2.97184433747e-03  1.95263530382e-04 -6.05056881751e-03  4.09819108780e-04  4.78619568527e-03  2.70627711057e-03  7.00648380904e-02 -4.93279328028e-03  5.89845959066e-03  8.82036762682e-03 -3.75311891983e-04  1.71379850493e-03 -2.03689238024e-03  9.61256985803e-04 -1.33607879215e-03  3.68028849791e-03 -1.84173991456e-04 -7.28035544460e-04  2.23570783392e-03  2.08110278524e-03  2.84902938552e-04 -1.64317812747e-03  9.74702101545e-04 -1.26894158673e-03 -2.87186083873e-03 -3.72625698878e-04  2.53835111563e-03  1.36254346253e-03 -1.77325485548e-03  1.90824211974e-04 -1.94767345118e-03 -4.09243962917e-04 -2.27728679556e-03 -2.72784452964e-03 -2.55032455599e-03 -1.11233349970e-03 -1.48382451790e-03  1.92069547586e-04 -1.65435133243e-03 -6.54160703081e-04  1.29159400133e-03  8.38780917194e-04  2.99365790939e-04 -2.78775153147e-03 -3.01868343484e-04 -4.53332176589e-04  4.28093818464e-03 -3.22531098186e-04  1.23390790553e-03 -9.82660812493e-04 -3.74128778846e-04  3.45909986794e-03  5.48925069019e-04 -4.63486869220e-04 -4.14709876034e-04 -1.64172493441e-04 -1.25731042317e-03 -2.82887827777e-03  4.23787890979e-04 -1.56029959341e-03 -1.13738215947e-03 -8.03418118778e-05
-6.68552321091e-04 -6.02408606188e-03 -1.57884536009e-03  3.27056028203e-03  2.63678155428e-03 -1.87710470338e-03  5.81150519752e-04 -4.87314106282e-03 -4.93279328028e-03  8.86794693670e-02  1.05988782452e-02  2.25191091066e-03 -9.85619486852e-03 -2.60574835174e-03 -2.01638161425e-03  1.94563027412e-03 -4.58859951247e-03 -1.42823962150e-03 -1.72098827170e-03  1.76916492339e-04 -7.82285966857e-03 -7.81543577484e-04  8.20006505224e-04  2.82784446965e-03 -1.14502288055e-03 -2.64761083924e-04 -5.59839111010e-04 -6.63669508284e-04 -9.41172949330e-04 -4.44670548174e-04  2.69508153695e-03  2.39537030129e-03 -3.14701735598e-03  3.33317001416e-03  3.74477813210e-04 -1.83255282952e-03  2.63086730892e-03 -1.10034046931e-03 -3.98731543714e-03 -3.89126562068e-03  1.36910306233e-05 -8.83897243942e-04 -1.90446851948e-03 -3.47983601695e-03  5.82127850731e-04  2.90854171975e-03 -6.48866474414e-04  1.67495897093e-03  1.81576118101e-03 -1.45496488094e-03  2.93663194771e-03  1.54784676314e-03  6.44606667908e-04 -1.96675259394e-03  1.20863514933e-03  2.28864836523e-04  9.99463990505e-05 -1.54013134098e-03 -1.53195075037e-03 -2.89497405107e-03 -3.03235966072e-03  1.08843214532e-03  2.76875484373e-03  2.27060120436e-03
-2.35951217775e-03  9.05389121201e-04  8.45962213457e-05 -1.52231477768e-03  1.87981872085e-03 -5.20483925882e-04  1.88272191388e-03 -4.14745605079e-03  5.89845959066e-03  1.05988782452e-02  8.48204955247e-02 -7.05911696520e-03  6.57742718264e-03  2.07492756014e-03  1.20958223615e-03 -6.78007245476e-04  1.45064056086e-04  8.68520378015e-04 -7.42680821201e-04 -4.32153148568e-03  6.91411123915e-04  1.17422000191e-03 -6.18235467938e-03 -2.35997020416e-03 -2.81207173422e-03  2.44121871909e-03  4.76692260712e-04  1.38586117373e-03  8.75007227459e-04 -1.95237733115e-03 -1.63207173811e-03  5.50785236144e-03 -7.92052256027e-04 -8.79466954776e-04 -2.28258231585e-03  1.21843357271e-03  1.17131859755e-04 -4.54342997867e-03  1.53068518335e-03 -3.18021896213e-03 -5.85345359413e-04  6.98280198095e-04 -9.15695922071e-04 -4.45877273687e-04  2.75590511695e-03 -9.48183450592e-04 -1.08971032968e-04  1.53473108181e-03  4.08376539746e-03  2.61838973868e-03 -1.93477047684e-04 -5.15904452658e-04  1.79686563824e-03  2.36105303599e-03  2.29814262118e-04  2.13578307474e-03 -1.14672462144e-03 -2.33667785907e-03  1.24862530018e-03 -8.88839948154e-04 -1.44671617779e-03  1.71790244724e-03  1.00015471946e-03  5.18476764333e-04
-3.45915438529e-03 -2.87849718571e-03 -9.45594717358e-04  4.76054033303e-03 -5.36375623455e-03  1.74492903034e-03  1.89807529999e-03 -5.09479290703e-04  8.82036762682e-03  2.25191091066e-03 -7.05911696520e-03  9.67699942119e-02 -8.40455557273e-03 -1.77289843339e-03 -4.61971065068e-03 -1.82109930207e-05 -2.06522710303e-03  2.16765013571e-03  3.99450805425e-04  9.88060290177e-04  2.07433435786e-03 -4.26641503433e-03  5.27262565915e-03  5.03331872343e-03  3.79680122746e-03 -5.01147976568e-03 -5.43893785480e-03 -4.05028523724e-03 -4.76778261589e-04  5.22673524289e-03  3.57957348855e-03 -1.89477616299e-03  7.80909791631e-05 -4.78710474869e-04 -3.80890644441e-03 -3.50238645342e-03 -2.83978245914e-04 -1.78747693533e-03 -8.93318345787e-04 -1.50663084391e-03 -1.62670367230e-03 -1.48495367608e-03 -3.33316289005e-03 -8.14342817729e-04  1.05131215056e-03  2.51561101883e-03  7.19386508750e-04  1.94236757990e-03 -1.07719640349e-03 -1.32535217078e-03  2.67099751295e-03  2.13129634573e-03 -4.63906630045e-03 -5.32986217277e-03  3.92466839347e-03 -1.53139537489e-03 -7.89827295310e-05  1.79322836428e-03  3.39413719168e-03  1.02028330362e-03 -6.85933816323e-04  4.79119537341e-04 -4.01339424469e-04  9.67232905926e-05
-1.36766372532e-03  2.88779048379e-03  3.36867566818e-04 -1.41733988115e-03  2.61879426335e-04 -4.63029313409e-03  2.67228686493e-03 -5.88017695585e-04 -3.75311891983e-04 -9.85619486852e-03  6.57742718264e-03 -8.40455557273e-03  8.59293375814e-02  1.28066262861e-03 -5.51704504302e-04 -6.39028968998e-03  1.27043407313e-03  1.40249768593e-03  1.97305792353e-03 -1.28060581838e-03 -3.24549079464e-04 -4.98398617200e-04 -3.56922115040e-03 -1.18223431583e-03  7.17171568155e-04 -2.57408532839e-03  1.36089956716e-03  3.63978881489e-03 -7.82646336797e-04 -6.82778157793e-04 -3.49025121394e-03  2.94886188175e-05  5.03960125213e-03 -3.64907443374e-03  2.68320251662e-03  2.06701594227e-05  8.27398898764e-04 -5.61893309257e-04  1.84944291747e-03  2.97326839013e-03 -3.58803039120e-03  2.43569217414e-03  3.55037389966e-03  1.61831358322e-03  1.76527384031e-03 -1.53683497870e-03  2.29554794583e-03 -2.05328921051e-05 -1.71220009638e-03  3.59338512847e-03  1.95980258899e-04 -1.87709151931e-03  1.45409357465e-03  2.16899512134e-03 -5.44737492179e-04  1.19913850690e-03  1.07871169598e-03 -1.73004983094e-03 -2.61540941578e-03  2.38919408603e-04  2.76012716443e-03 -4.08411596867e-03  2.90372968144e-03  1.68336224535e-03
 1.52035173027e-03 -2.77963459225e-03 -5.29127514652e-03  2.71612531102e-03  4.46825079021e-03  9.60668847784e-04 -3.58981077856e-03  9.15804421492e-04  1.71379850493e-03 -2.60574835174e-03  2.07492756014e-03 -1.77289843339e-03  1.28066262861e-03  8.96739662337e-02 -4.58133444185e-03 -5.08898369224e-03  3.87468673206e-03  1.73601543383e-03  2.73757552488e-03 -1.17407959886e-03 -5.86636921260e-04 -4.05108453359e-04  2.81629161552e-05 -1.15931960310e-03  2.24030330986e-03 -6.88618971193e-04 -3.75545882589e-03 -1.24465931764e-03  1.65258162071e-03  2.23213308247e-03  1.03564030318e-03 -5.26269181002e-03 -6.29644502247e-04 -8.89415789345e-04 -2.45718242245e-03  1.22978748740e-04  1.20722322558e-03  1.25738832768e-03 -2.21885852815e-03 -1.56222912761e-03 -2.44392943852e-03 -7.14429384372e-05  1.71881469919e-03  2.83159308782e-04 -1.34195696055e-04 -3.45770995773e-03 -9.10737055976e-04 -4.66903714713e-04  3.32798159690e-03  1.56432280031e-03 -1.18717965394e-03 -2.30356872961e-03 -6.87440657563e-03  4.09047535698e-03  1.30022755386e-03  1.17610700466e-03  8.08896672931e-05  1.36956920563e-03  1.30682715362e-03 -3.26801739708e-03 -2.96514881864e-03  1.78480002373e-03  4.76533738008e-03  1.82506722584e-03
-8.32966759376e-04  2.21583698087e-03  1.26440580601e-04  9.04832313073e-04 -2.01501951177e-03  2.28454028515e-03  3.80108399586e-04 -4.35857316575e-04 -2.03689238024e-03 -2.01638161425e-03  1.20958223615e-03 -4.61971065068e-03 -5.51704504302e-04 -4.58133444185e-03  9.64178340895e-02 -2.45328415232e-03  1.08759253929e-02  4.83872520063e-03  2.14269872255e-03 -1.65274765038e-03 -2.33152363926e-03  3.26247733589e-03 -4.38345939188e-03 -2.96130512514e-03 -1.19370820331e-03  1.33973464580e-03 -3.17003618288e-04  1.14454586374e-03 -2.56113873822e-03 -2.75280512988e-03 -1.79804952054e-03  4.73165205354e-03  1.73190002078e-03 -2.13381890917e-03  4.38707492530e-03 -1.03283161635e-03 -1.68134029272e-03  3.56383484136e-03 -3.24868892564e-03 -1.52536647739e-03  3.63687334682e-03 -1.53907672926e-03 -6.97496104117e-04  9.79878378874e-04 -1.71075944442e-03  8.30774322073e-04 -9.35564766765e-04  5.77830168329e-04  2.99418672846e-03 -1.32376506859e-03 -2.61496096379e-04 -1.95143325334e-03 -4.65187039092e-03 -2.13847547259e-04  1.52333305957e-03 -1.45479599247e-03 -2.55760671234e-03 -2.53797330106e-03  8.54374395409e-04 -3.12475768378e-03  2.37897573708e-03 -4.64684091540e-04 -7.74579490414e-04 -1.57170973814e-03
-1.93997331789e-04 -1.95915733765e-04  1.99753981478e-03 -2.05634951287e-03 -3.59865395854e-03 -2.02698241825e-03  3.49848818508e-03  8.92570121026e-04  9.61256985803e-04  1.94563027412e-03 -6.78007245476e-04 -1.82109930207e-05 -6.39028968998e-03 -5.08898369224e-03 -2.45328415232e-03  6.57349069016e-02 -7.03340591756e-03  3.15479397961e-03 -7.58042801424e-03 -7.02780602069e-04 -1.31886735352e-03 -2.58371947220e-03  2.03230339949e-03  3.51813246133e-03 -1.49381041633e-05  1.99001560899e-04  1.36725072138e-04 -3.68218759808e-04 -8.85980105944e-05  4.86446817609e-04 -1.80986299513e-03 -1.70445616803e-03  1.50450450774e-03  3.72913327244e-03 -1.78825308285e-03 -4.29882259119e-04  6.13860044651e-05  1.24785418858e-04  3.66968886984e-04 -1.90066382849e-04 -1.36937900016e-04 -1.21798260273e-03 -7.99253107094e-05 -1.18014851271e-03  2.43008296889e-04  2.23001883345e-03  3.07906847012e-03 -6.09212710417e-04 -6.35896020378e-04  2.95850958653e-04  9.97620095782e-04 -5.86876577195e-04 -9.89179689315e-06  1.46510430535e-03 -2.27520376045e-04 -3.04088606243e-04  1.33205493418e-03  2.92278238407e-03  2.76720411146e-04  3.51342128902e-03  5.28656144375e-04  5.49997195039e-04 -2.92049406179e-03 -1.96241428645e-03
-1.80110622050e-03  1.54412676393e-03 -7.51717276380e-04  8.57259199884e-04 -5.06621865897e-03  2.39426674911e-03 -2.66731282581e-03  5.77358368255e-04 -1.33607879215e-03 -4.58859951247e-03  1.45064056086e-04 -2.06522710303e-03  1.27043407313e-03  3.87468673206e-03  1.08759253929e-02 -7.03340591756e-03  5.60309826464e-02 -8.53269273991e-03  1.30503783222e-02  4.13864832989e-03  7.62071373597e-04  2.55421526910e-03 -1.33677574414e-03 -1.88043516086e-03 -1.42404887951e-03 -9.65013910922e-04 -9.32840686247e-04 -2.02622816292e-03  2.11946510378e-03  3.75246027972e-04 -1.76072451074e-03  3.82585951585e-03  2.17090841262e-03  6.56974670869e-04  1.51369195095e-03  4.80486159791e-05  1.01679213369e-03  1.70418803309e-03  1.96066211678e-03  7.57768646969e-04  1.89920723437e-03 -1.09113561830e-03 -3.38247342874e-04  3.06905085400e-04  8.79885549413e-04  7.21042791165e-04 -6.71608641385e-04  5.92135972186e-04 -4.07672721300e-04  3.80799257577e-05 -8.67370057776e-04 -1.07857096684e-03 -1.87330465706e-04  1.26899708754e-03  7.76228765525e-04  1.10887019706e-03 -8.19383278833e-04 -5.51375927434e-05  2.08922865963e-03 -2.83319244790e-03  1.38697539564e-03  1.51087151986e-03  9.53319111496e-04 -7.54739227988e-04
-3.27613904133e-03  6.44134229253e-04 -5.35575412033e-04 -4.41575387100e-04  1.72790404659e-03 -1.06061346262e-03  1.00294895646e-03  6.05270016829e-04  3.68028849791e-03 -1.42823962150e-03  8.68520378015e-04  2.16765013571e-03  1.40249768593e-03  1.73601543383e-03  4.83872520063e-03  3.15479397961e-03 -8.53269273991e-03  6.45752578546e-02 -1.20380365384e-02 -1.04664899898e-02 -1.58740743334e-03  3.47149623410e-04 -1.68844288463e-03 -1.22721803265e-03  1.33760438516e-03 -2.88751592236e-03 -1.16122785073e-03 -7.23035325142e-04 -2.78163657927e-04 -2.56842866807e-03 -1.27048536295e-03 -2.43172383565e-03 -5.42133456457e-03  2.05177546611e-03  8.41424917342e-04  1.91716417030e-03  4.50707970498e-04 -4.81606857118e-04 -3.99513247226e-03  3.72882375511e-04 -1.62031451106e-03 -2.13983260670e-03 -1.51763131326e-03  1.80533497807e-03 -1.21739496442e-03 -2.64738033936e-04 -4.89265532864e-04 -1.01016043037e-03 -2.08921591159e-03  5.37041173560e-04 -1.00245917610e-04 -7.49176234703e-05 -1.44369929255e-03 -1.11838685327e-03  4.25582384570e-04 -9.10153909633e-04  1.39886838863e-03  3.74249810860e-04  9.43208526538e-04 -2.17251336848e-03 -1.44899705720e-03 -7.56987500859e-04  1.90407974998e-03  8.55178143986e-04
 2.64717169512e-03  6.64527436480e-04  3.55079354362e-04 -5.40184479773e-04 -6.17980440171e-03  3.69819104656e-03 -4.45788690738e-03  2.43204198886e-04 -1.84173991456e-04 -1.72098827170e-03 -7.42680821201e-04  3.99450805425e-04  1.97305792353e-03  2.73757552488e-03  2.14269872255e-03 -7.58042801424e-03  1.30503783222e-02 -1.20380365384e-02  7.03987721516e-02 -3.04993946773e-03 -1.24711030301e-03  3.74921020443e-03  1.88202950007e-03 -7.86810931132e-04 -1.97463104690e-03 -4.29570565001e-04 -1.74224349977e-03  1.34082039740e-03 -1.16231520654e-03  5.00021023346e-03 -4.45940691293e-05  2.12387969601e-03  2.76736564549e-03 -1.46658088220e-03 -9.61634053729e-04 -2.14023354122e-03 -3.01622341895e-04  3.86113768064e-03  1.67455262782e-03  2.29615362173e-03 -9.63859186057e-04  6.17949356988e-04  9.13844132719e-04  8.21864918536e-04  2.95943437780e-03 -2.35547661384e-03 -1.28266989102e-03  1.68632077938e-03  1.87796363286e-03 -7.83235482537e-04 -3.93446883771e-04 -1.17140839563e-03  1.41283152957e-03  2.02515301754e-03  2.09372516561e-03  2.94730122981e-03 -4.16768283340e-03 -5.58630600021e-04  6.02545438595e-03  1.80736105374e-03  1.91204325326e-04  1.11008371511e-03  1.04946402538e-03  1.34857761889e-03
 2.34144485810e-03  2.29277788286e-03  6.87204664656e-04  8.18483798273e-04  1.22591935471e-03  4.61154052532e-04  6.30806664593e-04  4.90101470944e-03 -7.28035544460e-04  1.76916492339e-04 -4.32153148568e-03  9.88060290177e-04 -1.28060581838e-03 -1.17407959886e-03 -1.65274765038e-03 -7.02780602069e-04  4.13864832989e-03 -1.04664899898e-02 -3.04993946773e-03  6.42125358527e-02  2.13889593547e-03 -3.82654258755e-03  1.51574385118e-03 -1.69414456235e-04  5.80390964900e-04  1.76379688351e-03  5.16004975627e-03  6.08733356783e-04  2.51236544798e-05 -3.42622967838e-05  2.00169725721e-03  1.23187216728e-03 -5.97744959713e-04 -1.40324479882e-03  3.98938092860e-04 -4.27644362539e-04  1.09598567633e-04 -4.41636702097e-05  1.91716173269e-03  2.38385874408e-04  1.58217925361e-03  5.33216948721e-04 -1.17000277883e-03 -2.05010433143e-03  2.99031634727e-04  2.52122596518e-03 -1.12768053951e-03  1.89484411151e-03  3.32556501220e-03 -1.36657992585e-03  2.28084258965e-04  6.68875585175e-05  1.69384611961e-03  2.13633339081e-04  8.33958110970e-05 -8.60288898855e-04 -2.73474063274e-03 -1.43021893972e-04  9.94920470747e-04 -5.47765207276e-04 -9.88747936277e-04  1.61283928837e-03 -2.76136230217e-03 -1.61046329818e-03
 2.52685639629e-03  5.45404402495e-03  1.64817906514e-03  4.84385470545e-04 -3.04436928375e-03  3.39627969732e-04  5.23107578877e-04  2.82592235225e-03  2.23570783392e-03 -7.82285966857e-03  6.91411123915e-04  2.07433435786e-03 -3.24549079464e-04 -5.86636921260e-04 -2.33152363926e-03 -1.31886735352e-03  7.62071373597e-04 -1.58740743334e-03 -1.24711030301e-03  2.13889593547e-03  9.46393015635e-02  5.37723376619e-03  1.21907577862e-03 -7.09390350958e-03  3.76761869959e-03 -2.20337187760e-03  1.66897264022e-03  1.48671376157e-03  1.17772014013e-03 -1.10563396637e-03  7.28651707719e-04  1.18274769246e-03 -2.99581477025e-03 -5.58386306183e-03  3.13003717454e-03  2.72520031877e-03 -1.11205818401e-03 -1.90467582416e-03  2.09612875131e-03 -2.11301457130e-03  3.98189952720e-04 -2.46358232245e-03  8.98101267232e-05 -2.62258806301e-04  2.29264981208e-03 -4.82830434409e-04 -3.33064830462e-04  1.23494891794e-03  2.08284109687e-03  1.72496885617e-03 -7.55831638471e-04 -3.75314897595e-04  2.44266746620e-03  1.28630324565e-04 -1.77100987191e-03 -5.59899671318e-04  3.10179442403e-03 -7.35779047407e-05  7.10561064202e-03 -4.75869118680e-04 -3.26061624983e-03 -4.58348711816e-04 -2.93358439614e-03 -1.03451390383e-03
 2.27199927375e-04 -2.05102215834e-03  3.81463119407e-04 -2.84401202528e-03 -3.63659552334e-03 -2.31147544519e-03  2.83475582407e-03  2.18321810891e-04  2.08110278524e-03 -7.81543577484e-04  1.17422000191e-03 -4.26641503433e-03 -4.98398617200e-04 -4.05108453359e-04  3.26247733589e-03 -2.58371947220e-03  2.55421526910e-03  3.47149623410e-04  3.74921020443e-03 -3.82654258755e-03  5.37723376619e-03  7.89039300967e-02  3.40070115609e-03 -1.41359635251e-02 -7.40807283990e-03  9.23920894995e-05 -2.05740014829e-04  8.48640738891e-04  2.94078815380e-03  9.06261431006e-04  3.70927814081e-03  8.66715105245e-04  1.39769398137e-03 -2.95761098928e-04  1.51569350561e-03  1.41151066225e-03  1.02029009739e-03  1.46035347647e-03 -2.26462577194e-03  5.24169620091e-04  9.49932232960e-04 -1.38238682285e-03 -2.47107413684e-03  1.03358982709e-03  1.66302715899e-03  1.74365545399e-04 -1.00407655196e-03  1.44054386849e-03  2.17841476957e-03  2.01940307927e-03 -2.17009958804e-03 -4.02948659375e-03  4.87564040361e-04  1.28900576798e-03 -1.79595935924e-03  6.29508340506e-04 -2.00036701883e-03 -3.14563557976e-04 -2.38377668080e-04  6.23825132114e-04  2.45967105073e-03 -1.83913599795e-03 -4.26172976207e-04 -1.00378864393e-04
 2.30168972115e-03 -1.05237164053e-03  9.80431826482e-04 -2.09029978584e-03  3.68753470144e-03  1.40856996980e-03  4.51314759934e-04 -1.42376711810e-03  2.84902938552e-04  8.20006505224e-04 -6.18235467938e-03  5.27262565915e-03 -3.56922115040e-03  2.81629161552e-05 -4.38345939188e-03  2.03230339949e-03 -1.33677574414e-03 -1.68844288463e-03  1.88202950007e-03  1.51574385118e-03  1.21907577862e-03  3.40070115609e-03  8.51092585909e-02  1.36728838560e-02 -3.80570186671e-04 -1.49090767193e-03 -1.01475824981e-04  4.42331443607e-04  5.66308663668e-04  3.65989631165e-03  5.22201049092e-04 -4.77793064518e-03  4.87506434326e-03  1.08118540305e-03 -1.58868682819e-03  1.72483611901e-03 -2.94100584281e-03  1.32572046283e-03 -1.80286751706e-03 -3.42304799806e-03  3.07632792190e-03 -3.30807481750e-05 -1.24738013148e-03 -8.20837886686e-06 -2.82878383079e-03 -2.43017774894e-03  2.89964717742e-04 -1.59993868059e-03 -5.48656207503e-04  2.93094300438e-03 -2.64567246540e-03 -2.60110063855e-04  1.31576489248e-03  2.75942775362e-03  2.66406946500e-03 -1.31596677291e-03  2.07811190268e-04  1.24299281099e-03 -4.05816467285e-03 -1.33914461032e-03 -9.34716732692e-04 -1.68482568234e-03 -1.39556497315e-03 -1.33947629097e-03
-3.20515767329e-03  6.14818595825e-04 -1.06401386119e-03 -3.37170148854e-03  6.62297659647e-03  9.61666085283e-05 -1.33185811708e-03 -1.27525709081e-03 -1.64317812747e-03  2.82784446965e-03 -2.35997020416e-03  5.03331872343e-03 -1.18223431583e-03 -1.15931960310e-03 -2.96130512514e-03  3.51813246133e-03 -1.88043516086e-03 -1.22721803265e-03 -7.86810931132e-04 -1.69414456235e-04 -7.09390350958e-03 -1.41359635251e-02  1.36728838560e-02  7.46944051473e-02 -6.50175788680e-03  8.23336107937e-03 -1.40526736248e-03  1.11538624646e-03 -1.53862895758e-03 -2.16126474720e-03  4.66199507754e-04 -2.52475884609e-03  1.65333890011e-03 -8.12149360463e-04 -2.66152265789e-03 -4.87483748056e-04 -3.71532167264e-05  1.37859789846e-05  1.01870829703e-04 -4.42433717959e-03 -5.49759062828e-04  5.27510134217e-04 -2.65985861558e-04 -1.99196992966e-03 -1.90455211655e-03 -3.81977073253e-03  2.32341277607e-03 -2.35248903801e-03 -1.57417198916e-03 -9.21233913314e-04  7.33211618341e-04  1.40422966856e-03 -1.76944081167e-03 -8.48907400637e-04  2.02889162768e-04 -2.93449309995e-03  1.10775368247e-03  5.53981240923e-04 -4.44328593282e-03  7.87899954818e-05  1.91130751963e-05 -2.50520386761e-03 -3.83614240935e-05 -1.00930675769e-03
 3.05000524507e-03  1.73666725129e-03  2.14833844754e-03  2.58060176901e-03 -1.54663720718e-03  7.85228339869e-06  2.32928519547e-03 -5.95642824138e-04  9.74702101545e-04 -1.14502288055e-03 -2.81207173422e-03  3.79680122746e-03  7.17171568155e-04  2.24030330986e-03 -1.19370820331e-03 -1.49381041633e-05 -1.42404887951e-03  1.33760438516e-03 -1.97463104690e-03  5.80390964900e-04  3.76761869959e-03 -7.40807283990e-03 -3.80570186671e-04 -6.50175788680e-03  5.86222312542e-02 -2.59582905026e-02 -3.20128592572e-04 -2.81247850001e-03  1.18921936683e-03  1.58903331476e-03 -1.40259847532e-03 -8.02295166396e-04 -5.24901213804e-05 -9.71137940166e-04  1.36571845655e-03  1.35677829745e-03  4.28961680182e-04 -1.31912267931e-03  1.46433896023e-03  2.91507424453e-03 -2.67025063571e-03  5.01206436797e-04  2.76493142674e-04 -8.26908434765e-04  8.84554568251e-05 -7.86321299247e-04  9.33657029749e-04 -1.32144607751e-03 -7.95355374572e-04  2.55901499958e-03  2.68427053881e-04 -1.64188029900e-03 -2.71242720814e-03 -1.01799692789e-03 -1.75839762095e-03  1.84537158397e-03  3.30135129691e-03  1.91652140053e-03  2.23871558156e-03 -1.73367417642e-03 -3.29563709883e-03 -9.61203697173e-05 -1.00786973998e-03  6.98404283334e-04
-2.74627286595e-03 -1.95935804452e-03 -3.41894620039e-03 -1.81869809370e-04 -1.04745879051e-03 -1.02266321935e-03  5.44882779671e-04 -1.77505270567e-03 -1.26894158673e-03 -2.64761083924e-04  2.44121871909e-03 -5.01147976568e-03 -2.57408532839e-03 -6.88618971193e-04  1.33973464580e-03  1.99001560899e-04 -9.65013910922e-04 -2.88751592236e-03 -4.29570565001e-04  1.76379688351e-03 -2.20337187760e-03  9.23920894995e-05 -1.49090767193e-03  8.23336107937e-03 -2.59582905026e-02  8.58018492657e-02 -1.51300171459e-03 -2.47605819698e-03 -3.55187207587e-03 -4.66005396812e-03  2.70315524318e-03 -1.84429414435e-03 -2.14903999165e-03 -1.88178497670e-05 -7.87710547722e-04  7.21160350160e-04 -1.10546383237e-03 -3.15906854882e-03  2.67224236504e-03 -2.72552532920e-03  3.73579393783e-03 -3.86538019265e-03  5.75041974428e-04  2.10157603464e-04  1.04998228444e-03 -2.22450173371e-03 -4.71309926443e-03 -3.97134611140e-03 -1.83066099460e-04 -4.64009555247e-03  3.35715754002e-03  2.36453441022e-03  1.30144396619e-03  2.25237887266e-03  1.73696758175e-03 -5.07534398558e-04 -3.12936497811e-03 -1.77344406042e-03  4.74201007728e-04  2.16083777301e-03  6.06311247687e-04  1.56657658705e-03 -4.41754619934e-04  3.41361401199e-05
 1.14889103354e-03  3.83090339633e-05 -4.84038945510e-05  1.48347187808e-03  4.33820404917e-03  1.69239528917e-03 -4.79352667059e-03 -6.88216726674e-04 -2.87186083873e-03 -5.59839111010e-04  4.76692260712e-04 -5.43893785480e-03  1.36089956716e-03 -3.75545882589e-03 -3.17003618288e-04  1.36725072138e-04 -9.32840686247e-04 -1.16122785073e-03 -1.74224349977e-03  5.16004975627e-03  1.66897264022e-03 -2.05740014829e-04 -1.01475824981e-04 -1.40526736248e-03 -3.20128592572e-04 -1.51300171459e-03  1.00121059537e-01  8.86882456219e-03  9.62679304855e-03 -4.96748788520e-04  8.41894717649e-04  1.20219134362e-03 -1.10266568762e-03  2.07555438092e-03 -1.74370387539e-03 -4.47312900532e-04 -9.12113301220e-04 -2.40667107025e-03  1.53873842251e-03 -2.58892918117e-03 -1.20767280381e-03  4.37290067664e-03  6.78643965284e-05  3.48320202702e-03  2.30058681551e-03 -1.60659933581e-03  2.11673849939e-03  1.13966161196e-03  1.38561436790e-04  2.21547763656e-03 -1.37967053786e-03  3.26405026250e-03  4.11521280187e-03  3.22902764635e-03  2.01902801793e-03  2.28977151490e-04 -1.59799525669e-03 -3.99637988020e-03  2.26955941316e-03 -1.26302581185e-03 -2.05656582334e-03  8.52155155021e-04 -2.90396326137e-04  9.68951393832e-04
 8.10737507442e-03  2.68742857342e-03 -8.33981266586e-04  5.27032487802e-03 -1.79352264834e-03  1.15133396976e-03 -2.22479378850e-03  1.56981451017e-03 -3.72625698878e-04 -6.63669508284e-04  1.38586117373e-03 -4.05028523724e-03  3.63978881489e-03 -1.24465931764e-03  1.14454586374e-03 -3.68218759808e-04 -2.02622816292e-03 -7.23035325142e-04  1.34082039740e-03  6.08733356783e-04  1.48671376157e-03  8.48640738891e-04  4.42331443607e-04  1.11538624646e-03 -2.81247850001e-03 -2.47605819698e-03  8.86882456219e-03  8.36517997182e-02 -2.24315688980e-02 -8.33966804319e-05  1.85180028831e-03  5.09509406111e-03  5.40472826488e-03 -2.38382517028e-03  8.87573506842e-05  8.82516461359e-04  4.85776118211e-04 -7.60589248449e-04  5.62742953990e-04 -1.73277604555e-03  1.29285738166e-04  9.01662705320e-04  2.76734735532e-03  8.12189024971e-05 -7.64825998336e-04 -1.98388123072e-03 -3.33118258441e-03  5.94764467974e-04  6.39495331076e-04  2.50650631025e-03 -3.96870962551e-04  7.77066470572e-04  1.38484873287e-03  1.57333119029e-03 -2.20694670012e-03  2.25416304929e-03 -9.28243103978e-04  8.98099633856e-04 -2.99171539896e-03  1.94546035986e-03 -6.01705532605e-04 -1.43915750004e-03  2.53447809607e-03  2.11697256746e-03
-2.84190097217e-03 -2.71048869512e-03  7.24202257181e-04 -1.62230174303e-03  1.05399677982e-03 -6.71895336675e-04  8.31753171329e-04  3.34521489348e-05  2.53835111563e-03 -9.41172949330e-04  8.75007227459e-04 -4.76778261589e-04 -7.82646336797e-04  1.65258162071e-03 -2.56113873822e-03 -8.85980105944e-05  2.11946510378e-03 -2.78163657927e-04 -1.16231520654e-03  2.51236544798e-05  1.17772014013e-03  2.94078815380e-03  5.66308663668e-04 -1.53862895758e-03  1.18921936683e-03 -3.55187207587e-03  9.62679304855e-03 -2.24315688980e-02  6.88525223168e-02  5.58185551769e-04 -5.39409111914e-03 -6.59507830931e-03 -2.57311674082e-03  6.40071759455e-04 -5.86250196465e-04  1.15499956058e-04 -1.57802340408e-03 -5.07128160645e-05  8.43406318632e-04  1.75867793997e-03 -2.78692644847e-03  1.42284963496e-03 -1.18040326680e-03  2.05332224457e-03  7.01680695589e-04  2.46051405272e-04  3.35145118667e-03 -7.34629643009e-04 -3.25388953763e-03 -1.91651227109e-03  2.85652946536e-03  4.06198035320e-04 -3.49929397749e-03 -1.17320327964e-04  3.02955558972e-03 -1.66574921890e-03 -1.33033784714e-03  1.01084186912e-03  2.99902765348e-03 -2.99671486987e-04  7.10680382539e-04 -6.20029681349e-04  5.87574688379e-04 -3.84770382750e-04
 1.22475262399e-03 -4.11065995965e-03 -1.21036895528e-03 -1.61229440130e-03 -1.78354631639e-03  3.28260745377e-04  3.13331056454e-04  2.38591611856e-03  1.36254346253e-03 -4.44670548174e-04 -1.95237733115e-03  5.22673524289e-03 -6.82778157793e-04  2.23213308247e-03 -2.75280512988e-03  4.86446817609e-04  3.75246027972e-04 -2.56842866807e-03  5.00021023346e-03 -3.42622967838e-05 -1.10563396637e-03  9.06261431006e-04  3.65989631165e-03 -2.16126474720e-03  1.58903331476e-03 -4.66005396812e-03 -4.96748788520e-04 -8.33966804319e-05  5.58185551769e-04  8.56430915457e-02  3.99261733669e-03 -3.65564333526e-04  5.52542143988e-03  9.37170846546e-04 -4.89461681176e-03 -3.09297230012e-03 -5.46050902419e-04 -1.62049257422e-03  7.04139704377e-04  1.32856674248e-03 -2.73432028055e-04  9.29569905481e-04 -2.29619679986e-04  1.13666038914e-03 -6.59711815449e-04 -1.09882658556e-04  1.06738043765e-03 -9.28636161774e-04 -6.36941456470e-04  5.02560757489e-03  3.56594941615e-03 -1.36472911931e-03 -5.89403514150e-04  1.70183678605e-03 -2.38257759953e-03  4.85720582205e-04 -1.13720167173e-04 -1.03183436025e-03 -3.14300001984e-03  1.20188580570e-03 -4.09056961348e-04  6.34350827114e-04  4.36522654492e-03  1.08259876338e-03
-5.19115277793e-04 -1.88426882360e-03 -3.02925945217e-03 -4.62550571535e-03  3.10996641625e-03 -4.35627473011e-03  7.89249249273e-03 -5.46908445173e-03 -1.77325485548e-03  2.69508153695e-03 -1.63207173811e-03  3.57957348855e-03 -3.49025121394e-03  1.03564030318e-03 -1.79804952054e-03 -1.80986299513e-03 -1.76072451074e-03 -1.27048536295e-03 -4.45940691293e-05  2.00169725721e-03  7.28651707719e-04  3.70927814081e-03  5.22201049092e-04  4.66199507754e-04 -1.40259847532e-03  2.70315524318e-03  8.41894717649e-04  1.85180028831e-03 -5.39409111914e-03  3.99261733669e-03  9.97142758481e-02  4.80452250873e-04 -1.08122332824e-03 -3.80158250614e-04 -6.66846941473e-04 -1.98387344957e-03  1.14870588667e-03  1.21541127523e-03 -6.18955740663e-03  1.88048749902e-03  5.48742161430e-04 -1.13636059503e-03 -6.93961057376e-03  1.15341739382e-03  3.85142095127e-03  2.56770629152e-03 -2.78977291476e-03  5.55973462896e-03  5.83849629754e-03  9.95912814950e-04 -3.76596435923e-03  1.90200175194e-03  2.63373808684e-03 -3.00665679047e-03  4.49101162277e-03 -4.26251619211e-04 -3.25174803119e-03  1.13139554865e-03  3.34401822110e-03  2.14538847364e-03  1.73242817497e-03  1.60775304609e-03 -9.24707181489e-05  4.42864497494e-04
-7.97621759902e-04  3.43798120713e-03  4.92722441039e-04  1.41212630482e-03 -1.28910794195e-03  3.28673256272e-03 -2.10052658750e-03 -5.91287642218e-03  1.90824211974e-04  2.39537030129e-03  5.50785236144e-03 -1.89477616299e-03  2.94886188175e-05 -5.26269181002e-03  4.73165205354e-03 -1.70445616803e-03  3.82585951585e-03 -2.43172383565e-03  2.12387969601e-03  1.23187216728e-03  1.18274769246e-03  8.66715105245e-04 -4.77793064518e-03 -2.52475884609e-03 -8.02295166396e-04 -1.84429414435e-03  1.20219134362e-03  5.09509406111e-03 -6.59507830931e-03 -3.65564333526e-04  4.80452250873e-04  9.74883358539e-02  3.15314968712e-04  4.34892853529e-03  2.78493536987e-03 -2.48495473986e-04  2.36989599146e-03  4.09360107784e-03 -1.45040726590e-03 -1.87552224752e-03  6.26172877130e-03  3.35016966885e-03  3.61791096780e-03 -2.87407527919e-03  5.00467261673e-04  2.16051727068e-03 -8.07481194837e-04  1.30393244822e-03 -8.05691963310e-04  1.15012629644e-03 -1.54343267882e-03 -2.35433371088e-03 -3.37133747807e-03 -2.26380605348e-04 -3.02008925809e-03  1.36537892246e-03  1.36211010014e-03  3.75776109529e-03  1.20437724381e-03  2.07346529391e-03 -5.47053572368e-04 -1.04644228794e-03 -4.07343017946e-03  9.23711935534e-05
-1.35941279714e-03  2.94362631835e-03 -3.09863462617e-03  4.61021337674e-05 -4.79624138642e-03 -1.70838380994e-04 -1.55372693214e-03 -2.01138374763e-03 -1.94767345118e-03 -3.14701735598e-03 -7.92052256027e-04  7.80909791631e-05  5.03960125213e-03 -6.29644502247e-04  1.73190002078e-03  1.50450450774e-03  2.17090841262e-03 -5.42133456457e-03  2.76736564549e-03 -5.97744959713e-04 -2.99581477025e-03  1.39769398137e-03  4.87506434326e-03  1.65333890011e-03 -5.24901213804e-05 -2.14903999165e-03 -1.10266568762e-03  5.40472826488e-03 -2.57311674082e-03  5.52542143988e-03 -1.08122332824e-03  3.15314968712e-04  9.06900194266e-02 -8.27603900460e-03 -3.31283960292e-03  1.25557817872e-03  2.53296076368e-03  3.96824116144e-03  2.59453378006e-03  5.24975915918e-03 -3.95181370662e-04 -2.62304246503e-04  3.04383369711e-04  3.35655341745e-03  5.00938718998e-04 -1.30810359453e-03  2.56992765986e-03  2.29257179930e-03 -8.41503935459e-04  3.32603097852e-03 -3.44849710194e-03 -3.06704429445e-03  1.22274366104e-03  7.00756480603e-06 -2.46554868177e-03 -1.50316487802e-03  1.19995173178e-03 -2.65455016552e-03 -6.31777959058e-03  5.67622594907e-04  1.98959767312e-03 -6.23743797562e-04  1.87695483541e-03 -9.72518599703e-04
-2.57504699936e-03  1.06380682184e-04 -1.02237216283e-03  2.95353311966e-03  3.45963454915e-03  1.10832440781e-03 -2.27620457408e-03 -1.88299850279e-03 -4.09243962917e-04  3.33317001416e-03 -8.79466954776e-04 -4.78710474869e-04 -3.64907443374e-03 -8.89415789345e-04 -2.13381890917e-03  3.72913327244e-03  6.56974670869e-04  2.05177546611e-03 -1.46658088220e-03 -1.40324479882e-03 -5.58386306183e-03 -2.95761098928e-04  1.08118540305e-03 -8.12149360463e-04 -9.71137940166e-04 -1.88178497670e-05  2.07555438092e-03 -2.38382517028e-03  6.40071759455e-04  9.37170846546e-04 -3.80158250614e-04  4.34892853529e-03 -8.27603900460e-03  8.47425656389e-02 -2.60033257169e-04  6.28498725092e-03 -7.64643922871e-03 -2.51577722065e-03 -2.68994219935e-03 -2.76699021724e-03  1.27816605303e-03  2.05649080279e-04  6.82179610756e-04  1.21855491903e-03 -2.27153214742e-03  4.76698516471e-03 -7.17414484036e-04 -2.99757297395e-04 -4.07175187175e-03  1.35060403462e-03 -2.16937220623e-03  3.37175694772e-04 -6.30455124222e-04 -2.06703391294e-03 -7.32489273688e-04  1.57786996936e-03 -4.59334780021e-04  2.38136224158e-03 -1.48213485425e-03 -1.15432297575e-03  5.63557468514e-03  1.34282348733e-03  3.79711074341e-04 -1.69885588595e-03
 5.17221928936e-04  1.42078674539e-03  1.30061670342e-03  3.39250424888e-04 -2.44558276820e-03 -3.95131545519e-04  1.87929247824e-03  1.70929288634e-03 -2.27728679556e-03  3.74477813210e-04 -2.28258231585e-03 -3.80890644441e-03  2.68320251662e-03 -2.45718242245e-03  4.38707492530e-03 -1.78825308285e-03  1.51369195095e-03  8.41424917342e-04 -9.61634053729e-04  3.98938092860e-04  3.13003717454e-03  1.51569350561e-03 -1.58868682819e-03 -2.66152265789e-03  1.36571845655e-03 -7.87710547722e-04 -1.74370387539e-03  8.87573506842e-05 -5.86250196465e-04 -4.89461681176e-03 -6.66846941473e-04  2.78493536987e-03 -3.31283960292e-03 -2.60033257169e-04  7.19087636086e-02  7.28445172618e-03 -7.62560215940e-03  7.65848709253e-03 -3.31383860602e-03  9.33977983378e-04  2.67479168238e-03  3.30778380531e-04  3.07410580525e-03 -4.07021875141e-04  5.26867532915e-04  2.00304313331e-03 -1.79167680421e-03 -5.45121820881e-04 -2.93865985593e-03  1.85811134836e-03  2.91982851185e-03 -5.73150864852e-04  2.21534700118e-03  1.26169581559e-03 -1.31085202342e-03 -1.95395664617e-03 -3.21118254258e-03  9.85261815645e-04 -1.67826189690e-03 -2.64319468267e-03  7.26594594168e-04 -3.23534516020e-03 -3.58890700549e-04  5.96674220378e-04
-2.60336231815e-03  2.61945880576e-03  1.29806432367e-03 -2.54424194365e-03 -2.03538193276e-03 -1.20076090821e-03 -8.79559307691e-04 -9.80328472323e-04 -2.72784452964e-03 -1.83255282952e-03  1.21843357271e-03 -3.50238645342e-03  2.06701594227e-05  1.22978748740e-04 -1.03283161635e-03 -4.29882259119e-04  4.80486159791e-05  1.91716417030e-03 -2.14023354122e-03 -4.27644362539e-04  2.72520031877e-03  1.41151066225e-03  1.72483611901e-03 -4.87483748056e-04  1.35677829745e-03  7.21160350160e-04 -4.47312900532e-04  8.82516461359e-04  1.15499956058e-04 -3.09297230012e-03 -1.98387344957e-03 -2.48495473986e-04  1.25557817872e-03  6.28498725092e-03  7.28445172618e-03  7.88679832393e-02  7.33195228039e-03 -6.09941505466e-03 -3.99721603632e-04 -2.14453838493e-03 -1.43598030556e-03 -3.42574647973e-03  4.76728588764e-04  2.72608635748e-03  2.25185594630e-03 -8.35474230614e-04  9.45653620743e-04  2.45961805844e-04 -4.04508268734e-03  1.45401267480e-03  1.85035920810e-03  6.89589133191e-04  2.05368620107e-03  2.97770865174e-03  2.71284309739e-04  1.42365008770e-03 -4.65198692873e-04  1.72739214062e-04 -6.80298129562e-04 -6.93944599264e-04  3.13916399425e-03 -6.35339968165e-04  3.14421950717e-03  7.03335158916e-04
-5.45058146032e-04 -3.23970324591e-03 -2.12184458630e-03 -1.93859417783e-03 -5.68320828778e-05 -5.78952910417e-04 -1.91479751158e-03 -5.71988590085e-04 -2.55032455599e-03  2.63086730892e-03  1.17131859755e-04 -2.83978245914e-04  8.27398898764e-04  1.20722322558e-03 -1.68134029272e-03  6.13860044651e-05  1.01679213369e-03  4.50707970498e-04 -3.01622341895e-04  1.09598567633e-04 -1.11205818401e-03  1.02029009739e-03 -2.94100584281e-03 -3.71532167264e-05  4.28961680182e-04 -1.10546383237e-03 -9.12113301220e-04  4.85776118211e-04 -1.57802340408e-03 -5.46050902419e-04  1.14870588667e-03  2.36989599146e-03  2.53296076368e-03 -7.64643922871e-03 -7.62560215940e-03  7.33195228039e-03  8.09119287202e-02  8.20099457152e-03 -2.36377016556e-03 -7.50034607436e-04  1.96709876110e-03  2.13353572891e-03  1.27337586196e-03 -4.29873498237e-04  2.00509377783e-03 -1.08911207093e-03  9.38301015264e-04  2.90347980041e-03  9.05870707106e-04  2.96169235748e-03  1.88504746701e-03 -8.94307897139e-04 -1.05930464025e-04  1.89865460436e-03  1.58157713171e-03  3.50066739666e-04  5.09462012285e-03  1.89549908146e-03  5.13401827740e-04  3.01523566707e-03 -4.95714103394e-03  2.25934932151e-03 -4.05206751755e-04  5.30265847937e-04
 9.43708017478e-04 -1.24749549336e-03  1.24174873999e-03 -2.55705315902e-04  1.56158248145e-03  4.06394703323e-03 -2.92694997938e-03 -2.75132584786e-04 -1.11233349970e-03 -1.10034046931e-03 -4.54342997867e-03 -1.78747693533e-03 -5.61893309257e-04  1.25738832768e-03  3.56383484136e-03  1.24785418858e-04  1.70418803309e-03 -4.81606857118e-04  3.86113768064e-03 -4.41636702097e-05 -1.90467582416e-03  1.46035347647e-03  1.32572046283e-03  1.37859789846e-05 -1.31912267931e-03 -3.15906854882e-03 -2.40667107025e-03 -7.60589248449e-04 -5.07128160645e-05 -1.62049257422e-03  1.21541127523e-03  4.09360107784e-03  3.96824116144e-03 -2.51577722065e-03  7.65848709253e-03 -6.09941505466e-03  8.20099457152e-03  8.06817571192e-02 -9.39857748964e-03  9.32502815307e-03  9.94344002324e-03  1.47146004718e-03  3.05278178084e-04 -1.84476801260e-03  7.61185046466e-04 -2.42341501424e-03  4.25978677573e-04 -8.09610506087e-04  1.04321120043e-03 -3.67128493705e-03 -6.37541105698e-04  4.46575668131e-05 -1.25533404360e-03 -9.17658443088e-05 -2.96512548940e-03  2.43903597906e-03  2.58144717646e-03  1.10566804362e-03 -5.21562918986e-03  1.58395857653e-03  1.37718992218e-03 -1.07341714618e-03 -1.24212699621e-03 -6.20463254598e-04
 4.44683051256e-03 -3.86040460323e-03 -2.32620082675e-03  1.80000259809e-03 -1.24718070125e-03 -1.46993402498e-03 -1.79963608537e-03  2.01270114306e-03 -1.48382451790e-03 -3.98731543714e-03  1.53068518335e-03 -8.93318345787e-04  1.84944291747e-03 -2.21885852815e-03 -3.24868892564e-03  3.66968886984e-04  1.96066211678e-03 -3.99513247226e-03  1.67455262782e-03  1.91716173269e-03  2.09612875131e-03 -2.26462577194e-03 -1.80286751706e-03  1.01870829703e-04  1.46433896023e-03  2.67224236504e-03  1.53873842251e-03  5.62742953990e-04  8.43406318632e-04  7.04139704377e-04 -6.18955740663e-03 -1.45040726590e-03  2.59453378006e-03 -2.68994219935e-03 -3.31383860602e-03 -3.99721603632e-04 -2.36377016556e-03 -9.39857748964e-03  8.90353742041e-02  1.21542526318e-02  1.23768489856e-02 -6.67153112036e-03  1.63774691134e-03 -3.05612400705e-03 -1.01748249399e-03 -1.22419144529e-03 -1.26110413925e-03 -2.50894765924e-03 -1.61172561482e-03  5.26214475425e-04  2.00917853372e-03 -9.59003407400e-06  4.48062314581e-03 -3.04629322110e-03 -3.16855479441e-03  3.48502679254e-03 -2.38025844754e-03 -5.79005687467e-04  2.67580073970e-03  9.62715139864e-04  3.87245418573e-03 -2.21855845121e-03  2.58518408331e-04 -5.76597228898e-04
 1.15444384024e-04  3.39593423113e-03 -2.69051169075e-03 -2.47654799728e-04 -4.28741893104e-03 -4.73967880924e-03  2.81613820733e-03  9.10604229053e-05  1.92069547586e-04 -3.89126562068e-03 -3.18021896213e-03 -1.50663084391e-03  2.97326839013e-03 -1.56222912761e-03 -1.52536647739e-03 -1.90066382849e-04  7.57768646969e-04  3.72882375511e-04  2.29615362173e-03  2.38385874408e-04 -2.11301457130e-03  5.24169620091e-04 -3.42304799806e-03 -4.42433717959e-03  2.91507424453e-03 -2.72552532920e-03 -2.58892918117e-03 -1.73277604555e-03  1.75867793997e-03  1.32856674248e-03  1.88048749902e-03 -1.87552224752e-03  5.24975915918e-03 -2.76699021724e-03  9.33977983378e-04 -2.14453838493e-03 -7.50034607436e-04  9.32502815307e-03  1.21542526318e-02  8.33871361162e-02 -1.46264609922e-02 -1.69294890210e-03 -4.91710335622e-04 -2.80138457753e-03  5.15638399763e-05 -1.51723303309e-03  1.70063280610e-03 -8.26872081741e-04 -2.66318730786e-03  1.02427133946e-03  1.94493097982e-04  8.29859144008e-04 -1.81222160540e-04 -3.25134194204e-03 -3.54949098660e-03  6.19769869323e-05 -1.92848790167e-03  1.34873432732e-03 -7.45849640605e-04 -1.29025437744e-04 -7.09668035204e-04  2.73227400677e-03  3.59588085158e-03  2.89439399714e-04
 1.08634047026e-03 -3.29926564134e-03 -5.60427486240e-05 -4.08051425578e-04  2.67402213962e-03  2.37798786145e-03 -2.39893170815e-03 -7.31729165248e-04 -1.65435133243e-03  1.36910306233e-05 -5.85345359413e-04 -1.62670367230e-03 -3.58803039120e-03 -2.44392943852e-03  3.63687334682e-03 -1.36937900016e-04  1.89920723437e-03 -1.62031451106e-03 -9.63859186057e-04  1.58217925361e-03  3.98189952720e-04  9.49932232960e-04  3.07632792190e-03 -5.49759062828e-04 -2.67025063571e-03  3.73579393783e-03 -1.20767280381e-03  1.29285738166e-04 -2.78692644847e-03 -2.73432028055e-04  5.48742161430e-04  6.26172877130e-03 -3.95181370662e-04  1.27816605303e-03  2.67479168238e-03 -1.43598030556e-03  1.96709876110e-03  9.94344002324e-03  1.23768489856e-02 -1.46264609922e-02  8.61443298646e-02 -2.94874635892e-03 -3.55150888571e-03 -1.63075997729e-03  1.11414724727e-03  2.59654261850e-03 -3.21919507762e-03 -4.99310149816e-03 -1.28060077448e-03 -3.35222942528e-03  2.10797041779e-03  1.34849188316e-03  4.72290377775e-03  4.91834975959e-03  9.15652988871e-04  3.22461403642e-03  4.76152793150e-04  2.05512610760e-03 -3.63426369609e-03  3.63791361336e-03  3.38614155018e-03 -3.19852004887e-03 -1.03171925646e-03  1.01680618967e-03
 1.33198726461e-03  3.82629508139e-03  2.62325940818e-03 -1.61473840686e-03 -8.60344775205e-04  2.68066811631e-03 -2.37963737899e-03  2.40648129946e-04 -6.54160703081e-04 -8.83897243942e-04  6.98280198095e-04 -1.48495367608e-03  2.43569217414e-03 -7.14429384372e-05 -1.53907672926e-03 -1.21798260273e-03 -1.09113561830e-03 -2.13983260670e-03  6.17949356988e-04  5.33216948721e-04 -2.46358232245e-03 -1.38238682285e-03 -3.30807481750e-05  5.27510134217e-04  5.01206436797e-04 -3.86538019265e-03  4.37290067664e-03  9.01662705320e-04  1.42284963496e-03  9.29569905481e-04 -1.13636059503e-03  3.35016966885e-03 -2.62304246503e-04  2.05649080279e-04  3.30778380531e-04 -3.42574647973e-03  2.13353572891e-03  1.47146004718e-03 -6.67153112036e-03 -1.69294890210e-03 -2.94874635892e-03  7.39600434356e-02  2.47517056200e-04 -1.01828414536e-03  3.40767326868e-03  1.72789036685e-03 -2.46788778229e-03  1.72423551642e-03  2.49850423099e-03  1.68262917095e-04 -5.68721594014e-04  1.91069963132e-03  4.68872856592e-03  2.74332322037e-03  1.38615034796e-03  6.47388145293e-04 -7.10532542615e-04 -3.24331163215e-05 -6.42426727306e-03  4.57885720069e-04 -1.90419338558e-03  5.58706995953e-04  8.06282171643e-04  2.65449878271e-04
-2.53792260619e-03  6.44767892019e-03 -1.56117548272e-04  1.30075277550e-03  6.42812459588e-04 -1.44006896833e-03  5.27300333171e-04  3.54965460989e-03  1.29159400133e-03 -1.90446851948e-03 -9.15695922071e-04 -3.33316289005e-03  3.55037389966e-03  1.71881469919e-03 -6.97496104117e-04 -7.99253107094e-05 -3.38247342874e-04 -1.51763131326e-03  9.13844132719e-04 -1.17000277883e-03  8.98101267232e-05 -2.47107413684e-03 -1.24738013148e-03 -2.65985861558e-04  2.76493142674e-04  5.75041974428e-04  6.78643965284e-05  2.76734735532e-03 -1.18040326680e-03 -2.29619679986e-04 -6.93961057376e-03  3.61791096780e-03  3.04383369711e-04  6.82179610756e-04  3.07410580525e-03  4.76728588764e-04  1.27337586196e-03  3.05278178084e-04  1.63774691134e-03 -4.91710335622e-04 -3.55150888571e-03  2.47517056200e-04  8.85860381607e-02  9.17669782129e-03 -1.46835391553e-02 -3.98499389846e-03  6.63108017358e-03 -1.35053651854e-04 -1.07105765452e-03 -1.51017290585e-03  3.67318251788e-03  3.47844514673e-03  3.27788673773e-03  2.40278470108e-03 -3.07240240755e-03  5.04382122065e-03  2.54763073717e-03  1.58356851248e-03  5.92157534947e-04  1.72930998216e-03  2.85170772363e-03  3.50967474770e-03  5.84173836000e-03  1.94444054211e-03
-2.90759833704e-03 -6.62851332564e-05 -1.81849052915e-03  3.89796044600e-03 -1.65436723838e-03 -2.71155604758e-05 -9.23933985538e-04  3.20943384658e-03  8.38780917194e-04 -3.47983601695e-03 -4.45877273687e-04 -8.14342817729e-04  1.61831358322e-03  2.83159308782e-04  9.79878378874e-04 -1.18014851271e-03  3.06905085400e-04  1.80533497807e-03  8.21864918536e-04 -2.05010433143e-03 -2.62258806301e-04  1.03358982709e-03 -8.20837886686e-06 -1.99196992966e-03 -8.26908434765e-04  2.10157603464e-04  3.48320202702e-03  8.12189024971e-05  2.05332224457e-03  1.13666038914e-03  1.15341739382e-03 -2.87407527919e-03  3.35655341745e-03  1.21855491903e-03 -4.07021875141e-04  2.72608635748e-03 -4.29873498237e-04 -1.84476801260e-03 -3.05612400705e-03 -2.80138457753e-03 -1.63075997729e-03 -1.01828414536e-03  9.17669782129e-03  6.19404071107e-02  3.17929542254e-03 -1.74131553970e-03 -1.03981912787e-03 -7.21804111556e-04  5.22156234002e-05 -9.34176136386e-04  8.95690398408e-04  1.55244848146e-03  2.64368681030e-04 -1.33249579274e-03 -1.54163284198e-03 -1.39534587609e-04  1.51959446197e-03 -2.84239978675e-04 -3.16024402099e-03 -3.39685220775e-04  2.07085455804e-03  2.25015949694e-03  4.56546687782e-04 -8.07748159702e-04
-5.91080497732e-04 -2.60114384215e-03  1.00622694794e-03  2.06955567622e-03 -3.07542692529e-03 -1.35428193932e-03  4.01727117786e-04  1.57294347677e-03  2.99365790939e-04  5.82127850731e-04  2.75590511695e-03  1.05131215056e-03  1.76527384031e-03 -1.34195696055e-04 -1.71075944442e-03  2.43008296889e-04  8.79885549413e-04 -1.21739496442e-03  2.95943437780e-03  2.99031634727e-04  2.29264981208e-03  1.66302715899e-03 -2.82878383079e-03 -1.90455211655e-03  8.84554568251e-05  1.04998228444e-03  2.30058681551e-03 -7.64825998336e-04  7.01680695589e-04 -6.59711815449e-04  3.85142095127e-03  5.00467261673e-04  5.00938718998e-04 -2.27153214742e-03  5.26867532915e-04  2.25185594630e-03  2.00509377783e-03  7.61185046466e-04 -1.01748249399e-03  5.15638399763e-05  1.11414724727e-03  3.40767326868e-03 -1.46835391553e-02  3.17929542254e-03  6.92233405798e-02  7.21636412998e-03 -9.87923645718e-03 -6.87176861570e-05  4.13057980117e-04  9.57336082962e-04 -1.43301148255e-03 -1.55952156087e-03  2.18610496086e-04  1.40245561620e-03  2.11554818738e-03 -5.14469883189e-04 -2.98682923347e-03 -2.44345076016e-03 -1.09617701567e-03  2.88581839906e-04  1.37895626400e-03 -3.88698022898e-04  3.31514565244e-05 -5.17964247620e-04
-3.69838451737e-03 -3.81729269322e-03 -2.13913281228e-04  2.32830532780e-03 -2.22783094676e-03 -1.68010648866e-03  2.54344896523e-04  4.03988173729e-04 -2.78775153147e-03  2.90854171975e-03 -9.48183450592e-04  2.51561101883e-03 -1.53683497870e-03 -3.45770995773e-03  8.30774322073e-04  2.23001883345e-03  7.21042791165e-04 -2.64738033936e-04 -2.35547661384e-03  2.52122596518e-03 -4.82830434409e-04  1.74365545399e-04 -2.43017774894e-03 -3.81977073253e-03 -7.86321299247e-04 -2.22450173371e-03 -1.60659933581e-03 -1.98388123072e-03  2.46051405272e-04 -1.09882658556e-04  2.56770629152e-03  2.16051727068e-03 -1.30810359453e-03  4.76698516471e-03  2.00304313331e-03 -8.35474230614e-04 -1.08911207093e-03 -2.42341501424e-03 -1.22419144529e-03 -1.51723303309e-03  2.59654261850e-03  1.72789036685e-03 -3.98499389846e-03 -1.74131553970e-03  7.21636412998e-03  8.14489012848e-02 -6.74306059176e-03  1.15870766223e-02 -4.79826343518e-03 -1.19556733261e-04  1.13240690489e-03  3.36134449454e-04  1.21652674381e-04 -1.80651733844e-03 -1.14251823283e-03 -7.33719603444e-04 -2.21410232573e-03  2.27762793644e-03  2.39182324534e-03  5.02618341868e-03  3.35923400096e-03  3.51178431660e-03 -8.67361804051e-04 -2.42112044466e-03
-3.25445869912e-03  9.34712603579e-03 -2.25603367189e-03 -4.43503456343e-03  1.59443471130e-03 -4.39492232682e-03  2.03972194261e-03  1.96951213543e-03 -3.01868343484e-04 -6.48866474414e-04 -1.08971032968e-04  7.19386508750e-04  2.29554794583e-03 -9.10737055976e-04 -9.35564766765e-04  3.07906847012e-03 -6.71608641385e-04 -4.89265532864e-04 -1.28266989102e-03 -1.12768053951e-03 -3.33064830462e-04 -1.00407655196e-03  2.89964717742e-04  2.32341277607e-03  9.33657029749e-04 -4.71309926443e-03  2.11673849939e-03 -3.33118258441e-03  3.35145118667e-03  1.06738043765e-03 -2.78977291476e-03 -8.07481194837e-04  2.56992765986e-03 -7.17414484036e-04 -1.79167680421e-03  9.45653620743e-04  9.38301015264e-04  4.25978677573e-04 -1.26110413925e-03  1.70063280610e-03 -3.21919507762e-03 -2.46788778229e-03  6.63108017358e-03 -1.03981912787e-03 -9.87923645718e-03 -6.74306059176e-03  8.90750422654e-02  1.54460884001e-02 -8.88213597819e-03  2.69359867799e-03 -2.32674576668e-04 -5.02847980061e-04 -3.20128259056e-03 -2.12156369770e-03 -2.69868934533e-04  1.55055493680e-03  2.05390206580e-03 -2.27669218445e-03 -3.79836046280e-03 -6.32045965578e-03 -4.71214350934e-03 -1.24274383553e-03  1.59398727526e-03  8.77934706924e-04
-2.01924677768e-03  2.13305183253e-03 -3.30140341999e-03 -8.67956367982e-04  2.75329377252e-04 -1.47482914471e-03  2.58456675261e-03  5.88374425548e-04 -4.53332176589e-04  1.67495897093e-03  1.53473108181e-03  1.94236757990e-03 -2.05328921051e-05 -4.66903714713e-04  5.77830168329e-04 -6.09212710417e-04  5.92135972186e-04 -1.01016043037e-03  1.68632077938e-03  1.89484411151e-03  1.23494891794e-03  1.44054386849e-03 -1.59993868059e-03 -2.35248903801e-03 -1.32144607751e-03 -3.97134611140e-03  1.13966161196e-03  5.94764467974e-04 -7.34629643009e-04 -9.28636161774e-04  5.55973462896e-03  1.30393244822e-03  2.29257179930e-03 -2.99757297395e-04 -5.45121820881e-04  2.45961805844e-04  2.90347980041e-03 -8.09610506087e-04 -2.50894765924e-03 -8.26872081741e-04 -4.99310149816e-03  1.72423551642e-03 -1.35053651854e-04 -7.21804111556e-04 -6.87176861570e-05  1.15870766223e-02  1.54460884001e-02  6.96429453670e-02  1.28612024443e-02  8.88864030208e-03 -4.81673679378e-05 -5.12434639194e-03 -3.64975447839e-03 -1.89632531831e-03 -1.53433107265e-03  2.23199311321e-03  1.27130769693e-04 -3.15918385583e-04  1.49790981473e-03 -1.92096222202e-03 -9.14636853359e-04  1.58573125577e-03 -6.45693687210e-04 -7.54408788590e-04
 4.17701617350e-03 -5.80278943171e-04  4.34950610907e-05  7.79857957878e-04 -1.75489408930e-03  1.43577876705e-03  7.48462146795e-04  9.74067260807e-04  4.28093818464e-03  1.81576118101e-03  4.08376539746e-03 -1.07719640349e-03 -1.71220009638e-03  3.32798159690e-03  2.99418672846e-03 -6.35896020378e-04 -4.07672721300e-04 -2.08921591159e-03  1.87796363286e-03  3.32556501220e-03  2.08284109687e-03  2.17841476957e-03 -5.48656207503e-04 -1.57417198916e-03 -7.95355374572e-04 -1.83066099460e-04  1.38561436790e-04  6.39495331076e-04 -3.25388953763e-03 -6.36941456470e-04  5.83849629754e-03 -8.05691963310e-04 -8.41503935459e-04 -4.07175187175e-03 -2.93865985593e-03 -4.04508268734e-03  9.05870707106e-04  1.04321120043e-03 -1.61172561482e-03 -2.66318730786e-03 -1.28060077448e-03  2.49850423099e-03 -1.07105765452e-03  5.22156234002e-05  4.13057980117e-04 -4.79826343518e-03 -8.88213597819e-03  1.28612024443e-02  8.49730590595e-02  3.63467004479e-03  7.01095573916e-04 -1.36318328507e-02 -7.92656483624e-04  4.97007816319e-03  2.00582688552e-03  1.46695623805e-03  1.26992015011e-03  2.22745325543e-04  4.88134551712e-04 -3.38117605905e-03  1.06248477565e-03 -1.49458589541e-03 -2.63680902378e-03 -1.29241780758e-04
 3.46963252111e-04 -1.74846806155e-03  7.21383818880e-05  1.24514502855e-04  1.69331073600e-03 -5.14907961930e-04 -3.46720647076e-03  5.09641565863e-04 -3.22531098186e-04 -1.45496488094e-03  2.61838973868e-03 -1.32535217078e-03  3.59338512847e-03  1.56432280031e-03 -1.32376506859e-03  2.95850958653e-04  3.80799257577e-05  5.37041173560e-04 -7.83235482537e-04 -1.36657992585e-03  1.72496885617e-03  2.01940307927e-03  2.93094300438e-03 -9.21233913314e-04  2.55901499958e-03 -4.64009555247e-03  2.21547763656e-03  2.50650631025e-03 -1.91651227109e-03  5.02560757489e-03  9.95912814950e-04  1.15012629644e-03  3.32603097852e-03  1.35060403462e-03  1.85811134836e-03  1.45401267480e-03  2.96169235748e-03 -3.67128493705e-03  5.26214475425e-04  1.02427133946e-03 -3.35222942528e-03  1.68262917095e-04 -1.51017290585e-03 -9.34176136386e-04  9.57336082962e-04 -1.19556733261e-04  2.69359867799e-03  8.88864030208e-03  3.63467004479e-03  8.90136090498e-02  7.07844130629e-03 -1.37398989257e-02 -1.36443199039e-03  3.58048996171e-03 -5.52276887350e-04 -2.91846560344e-03 -2.27032229930e-03 -2.11118542361e-03 -1.82673797016e-03  4.32582001332e-03 -8.91797752085e-04  1.20824629785e-03 -4.93183024787e-04 -3.87453055724e-04
-2.93542886586e-03 -2.48032041480e-03  2.04741840026e-05  4.65869086646e-03 -6.01415079037e-03  1.54714648019e-03 -2.75103907555e-03  1.08125307945e-03  1.23390790553e-03  2.93663194771e-03 -1.93477047684e-04  2.67099751295e-03  1.95980258899e-04 -1.18717965394e-03 -2.61496096379e-04  9.97620095782e-04 -8.67370057776e-04 -1.00245917610e-04 -3.93446883771e-04  2.28084258965e-04 -7.55831638471e-04 -2.17009958804e-03 -2.64567246540e-03  7.33211618341e-04  2.68427053881e-04  3.35715754002e-03 -1.37967053786e-03 -3.96870962551e-04  2.85652946536e-03  3.56594941615e-03 -3.76596435923e-03 -1.54343267882e-03 -3.44849710194e-03 -2.16937220623e-03  2.91982851185e-03  1.85035920810e-03  1.88504746701e-03 -6.37541105698e-04  2.00917853372e-03  1.94493097982e-04  2.10797041779e-03 -5.68721594014e-04  3.67318251788e-03  8.95690398408e-04 -1.43301148255e-03  1.13240690489e-03 -2.32674576668e-04 -4.81673679378e-05  7.01095573916e-04  7.07844130629e-03  8.66150915922e-02 -3.19388991876e-04 -4.71451690761e-03  3.48005336088e-03  2.51564486321e-03  2.55889191292e-03 -2.32467378643e-03 -3.34010174028e-03  1.33481612979e-03  2.73226282305e-03  6.45562402807e-04 -1.00303152742e-03  6.03739902520e-03  2.73351808496e-03
 3.09113479986e-03 -2.60806357961e-03 -2.13562698418e-03  1.35060971815e-03 -3.12347231827e-03 -1.83767011857e-03  9.86347733702e-04  9.23606730268e-04 -9.82660812493e-04  1.54784676314e-03 -5.15904452658e-04  2.13129634573e-03 -1.87709151931e-03 -2.30356872961e-03 -1.95143325334e-03 -5.86876577195e-04 -1.07857096684e-03 -7.49176234703e-05 -1.17140839563e-03  6.68875585175e-05 -3.75314897595e-04 -4.02948659375e-03 -2.60110063855e-04  1.40422966856e-03 -1.64188029900e-03  2.36453441022e-03  3.26405026250e-03  7.77066470572e-04  4.06198035320e-04 -1.36472911931e-03  1.90200175194e-03 -2.35433371088e-03 -3.06704429445e-03  3.37175694772e-04 -5.73150864852e-04  6.89589133191e-04 -8.94307897139e-04  4.46575668131e-05 -9.59003407400e-06  8.29859144008e-04  1.34849188316e-03  1.91069963132e-03  3.47844514673e-03  1.55244848146e-03 -1.55952156087e-03  3.36134449454e-04 -5.02847980061e-04 -5.12434639194e-03 -1.36318328507e-02 -1.37398989257e-02 -3.19388991876e-04  6.41288538852e-02  9.91055810238e-03 -8.29661786564e-03 -2.71309612536e-03 -3.79748754436e-04 -1.68303890323e-04  1.46841172128e-03 -7.19256364225e-05 -5.41233409330e-04 -2.49010820530e-03 -8.36906603721e-04  3.19601390808e-03  2.40419318415e-03
 3.76633409248e-03  8.14047574961e-06  1.36880392855e-03 -6.88243682184e-03  8.17161772563e-04  1.34712067829e-03  2.95575527673e-03  5.26602602832e-03 -3.74128778846e-04  6.44606667908e-04  1.79686563824e-03 -4.63906630045e-03  1.45409357465e-03 -6.87440657563e-03 -4.65187039092e-03 -9.89179689315e-06 -1.87330465706e-04 -1.44369929255e-03  1.41283152957e-03  1.69384611961e-03  2.44266746620e-03  4.87564040361e-04  1.31576489248e-03 -1.76944081167e-03 -2.71242720814e-03  1.30144396619e-03  4.11521280187e-03  1.38484873287e-03 -3.49929397749e-03 -5.89403514150e-04  2.63373808684e-03 -3.37133747807e-03  1.22274366104e-03 -6.30455124222e-04  2.21534700118e-03  2.05368620107e-03 -1.05930464025e-04 -1.25533404360e-03  4.48062314581e-03 -1.81222160540e-04  4.72290377775e-03  4.68872856592e-03  3.27788673773e-03  2.64368681030e-04  2.18610496086e-04  1.21652674381e-04 -3.20128259056e-03 -3.64975447839e-03 -7.92656483624e-04 -1.36443199039e-03 -4.71451690761e-03  9.91055810238e-03  9.54694846286e-02  5.47239141842e-03 -6.27849948753e-03 -1.34952236568e-03 -6.54502279074e-03 -3.50767813673e-03 -5.69580511514e-04 -1.45834915733e-03  1.20814268296e-03 -5.41631028070e-04  5.29681799722e-03  2.40560318135e-03
 1.60995634575e-03  6.52466350249e-03  3.19956821681e-03 -5.18138099272e-03 -2.73999824966e-03  4.08759923458e-04 -6.95025585798e-04  9.49265045774e-04  3.45909986794e-03 -1.96675259394e-03  2.36105303599e-03 -5.32986217277e-03  2.16899512134e-03  4.09047535698e-03 -2.13847547259e-04  1.46510430535e-03  1.26899708754e-03 -1.11838685327e-03  2.02515301754e-03  2.13633339081e-04  1.28630324565e-04  1.28900576798e-03  2.75942775362e-03 -8.48907400637e-04 -1.01799692789e-03  2.25237887266e-03  3.22902764635e-03  1.57333119029e-03 -1.17320327964e-04  1.70183678605e-03 -3.00665679047e-03 -2.26380605348e-04  7.00756480603e-06 -2.06703391294e-03  1.26169581559e-03  2.97770865174e-03  1.89865460436e-03 -9.17658443088e-05 -3.04629322110e-03 -3.25134194204e-03  4.91834975959e-03  2.74332322037e-03  2.40278470108e-03 -1.33249579274e-03  1.40245561620e-03 -1.80651733844e-03 -2.12156369770e-03 -1.89632531831e-03  4.97007816319e-03  3.58048996171e-03  3.48005336088e-03 -8.29661786564e-03  5.47239141842e-03  8.84535940857e-02  4.19535408581e-03 -1.17968865011e-04 -1.53162226619e-03 -1.63895610310e-03 -1.35565430797e-03  1.94854378785e-03  1.90788971672e-03 -6.23288084873e-03  4.76668620647e-03  3.62251128303e-03
-4.89800362412e-04 -3.89026813960e-04 -2.93118945441e-03 -9.76925232803e-05 -7.70279562877e-04 -1.80526048186e-03 -6.08298346501e-04 -3.84246692899e-03  5.48925069019e-04  1.20863514933e-03  2.29814262118e-04  3.92466839347e-03 -5.44737492179e-04  1.30022755386e-03  1.52333305957e-03 -2.27520376045e-04  7.76228765525e-04  4.25582384570e-04  2.09372516561e-03  8.33958110970e-05 -1.77100987191e-03 -1.79595935924e-03  2.66406946500e-03  2.02889162768e-04 -1.75839762095e-03  1.73696758175e-03  2.01902801793e-03 -2.20694670012e-03  3.02955558972e-03 -2.38257759953e-03  4.49101162277e-03 -3.02008925809e-03 -2.46554868177e-03 -7.32489273688e-04 -1.31085202342e-03  2.71284309739e-04  1.58157713171e-03 -2.96512548940e-03 -3.16855479441e-03 -3.54949098660e-03  9.15652988871e-04  1.38615034796e-03 -3.07240240755e-03 -1.54163284198e-03  2.11554818738e-03 -1.14251823283e-03 -2.69868934533e-04 -1.53433107265e-03  2.00582688552e-03 -5.52276887350e-04  2.51564486321e-03 -2.71309612536e-03 -6.27849948753e-03  4.19535408581e-03  8.54109202784e-02 -8.43040162788e-03  1.96895677094e-03 -1.01092141036e-04 -5.48616716524e-03 -1.88862554395e-03  4.45151056655e-03 -1.35193369738e-03 -6.10725742733e-04 -1.28871252998e-03
 1.68670570157e-03 -1.58817660453e-04  3.05029546472e-04  1.66946943954e-03  3.77919397252e-03  1.64387189628e-03 -1.35229285911e-03 -2.01384962507e-03 -4.63486869220e-04  2.28864836523e-04  2.13578307474e-03 -1.53139537489e-03  1.19913850690e-03  1.17610700466e-03 -1.45479599247e-03 -3.04088606243e-04  1.10887019706e-03 -9.10153909633e-04  2.94730122981e-03 -8.60288898855e-04 -5.59899671318e-04  6.29508340506e-04 -1.31596677291e-03 -2.93449309995e-03  1.84537158397e-03 -5.07534398558e-04  2.28977151490e-04  2.25416304929e-03 -1.66574921890e-03  4.85720582205e-04 -4.26251619211e-04  1.36537892246e-03 -1.50316487802e-03  1.57786996936e-03 -1.95395664617e-03  1.42365008770e-03  3.50066739666e-04  2.43903597906e-03  3.48502679254e-03  6.19769869323e-05  3.22461403642e-03  6.47388145293e-04  5.04382122065e-03 -1.39534587609e-04 -5.14469883189e-04 -7.33719603444e-04  1.55055493680e-03  2.23199311321e-03  1.46695623805e-03 -2.91846560344e-03  2.55889191292e-03 -3.79748754436e-04 -1.34952236568e-03 -1.17968865011e-04 -8.43040162788e-03  7.54653948123e-02 -4.05672828248e-03 -5.40142670590e-04 -1.21868996035e-03  2.80967772273e-03  1.00481468002e-03 -4.31645902823e-03  4.23849347815e-03  3.07798253645e-03
 1.72622952473e-03 -1.22338223493e-03 -3.35806568338e-03 -1.73307423267e-03  3.58802475839e-03 -1.57251888775e-04  2.66024458639e-03 -6.04737501304e-04 -4.14709876034e-04  9.99463990505e-05 -1.14672462144e-03 -7.89827295310e-05  1.07871169598e-03  8.08896672931e-05 -2.55760671234e-03  1.33205493418e-03 -8.19383278833e-04  1.39886838863e-03 -4.16768283340e-03 -2.73474063274e-03  3.10179442403e-03 -2.00036701883e-03  2.07811190268e-04  1.10775368247e-03  3.30135129691e-03 -3.12936497811e-03 -1.59799525669e-03 -9.28243103978e-04 -1.33033784714e-03 -1.13720167173e-04 -3.25174803119e-03  1.36211010014e-03  1.19995173178e-03 -4.59334780021e-04 -3.21118254258e-03 -4.65198692873e-04  5.09462012285e-03  2.58144717646e-03 -2.38025844754e-03 -1.92848790167e-03  4.76152793150e-04 -7.10532542615e-04  2.54763073717e-03  1.51959446197e-03 -2.98682923347e-03 -2.21410232573e-03  2.05390206580e-03  1.27130769693e-04  1.26992015011e-03 -2.27032229930e-03 -2.32467378643e-03 -1.68303890323e-04 -6.54502279074e-03 -1.53162226619e-03  1.96895677094e-03 -4.05672828248e-03  9.48870427211e-02  1.69613331586e-03  1.79836129920e-03 -4.94615712367e-03 -3.93059011524e-03  2.17613412963e-03  1.05470068863e-03  3.27271733852e-04
-1.45131493045e-03 -2.53571906956e-03 -1.74141376272e-03 -2.90553781763e-03  2.14326405829e-03 -4.09153791732e-04  2.27454292110e-03 -2.67297599504e-03 -1.64172493441e-04 -1.54013134098e-03 -2.33667785907e-03  1.79322836428e-03 -1.73004983094e-03  1.36956920563e-03 -2.53797330106e-03  2.92278238407e-03 -5.51375927434e-05  3.74249810860e-04 -5.58630600021e-04 -1.43021893972e-04 -7.35779047407e-05 -3.14563557976e-04  1.24299281099e-03  5.53981240923e-04  1.91652140053e-03 -1.77344406042e-03 -3.99637988020e-03  8.98099633856e-04  1.01084186912e-03 -1.03183436025e-03  1.13139554865e-03  3.75776109529e-03 -2.65455016552e-03  2.38136224158e-03  9.85261815645e-04  1.72739214062e-04  1.89549908146e-03  1.10566804362e-03 -5.79005687467e-04  1.34873432732e-03  2.05512610760e-03 -3.24331163215e-05  1.58356851248e-03 -2.84239978675e-04 -2.44345076016e-03  2.27762793644e-03 -2.27669218445e-03 -3.15918385583e-04  2.22745325543e-04 -2.11118542361e-03 -3.34010174028e-03  1.46841172128e-03 -3.50767813673e-03 -1.63895610310e-03 -1.01092141036e-04 -5.40142670590e-04  1.69613331586e-03  7.65058802371e-02  4.81188273851e-03  3.41393992208e-03 -6.12629957629e-04  2.94003964284e-04 -7.53242405276e-03 -1.75686899329e-03
-1.54666093651e-03 -1.29214756479e-04  3.02384014020e-03  1.58733489260e-03  1.34440573493e-03  1.23700905699e-03 -1.07922673777e-03 -1.47409970573e-03 -1.25731042317e-03 -1.53195075037e-03  1.24862530018e-03  3.39413719168e-03 -2.61540941578e-03  1.30682715362e-03  8.54374395409e-04  2.76720411146e-04  2.08922865963e-03  9.43208526538e-04  6.02545438595e-03  9.94920470747e-04  7.10561064202e-03 -2.38377668080e-04 -4.05816467285e-03 -4.44328593282e-03  2.23871558156e-03  4.74201007728e-04  2.26955941316e-03 -2.99171539896e-03  2.99902765348e-03 -3.14300001984e-03  3.34401822110e-03  1.20437724381e-03 -6.31777959058e-03 -1.48213485425e-03 -1.67826189690e-03 -6.80298129562e-04  5.13401827740e-04 -5.21562918986e-03  2.67580073970e-03 -7.45849640605e-04 -3.63426369609e-03 -6.42426727306e-03  5.92157534947e-04 -3.16024402099e-03 -1.09617701567e-03  2.39182324534e-03 -3.79836046280e-03  1.49790981473e-03  4.88134551712e-04 -1.82673797016e-03  1.33481612979e-03 -7.19256364225e-05 -5.69580511514e-04 -1.35565430797e-03 -5.48616716524e-03 -1.21868996035e-03  1.79836129920e-03  4.81188273851e-03  9.92180660060e-02  9.63231171571e-03 -1.02337661692e-02  4.92297694256e-03 -1.95777522901e-03  2.24800481245e-04
-2.79307609565e-03 -3.06543419616e-03 -4.40663060709e-04 -4.35950293577e-04  2.61895527796e-03  8.96457002182e-04 -2.14717033193e-03 -1.62323779762e-03 -2.82887827777e-03 -2.89497405107e-03 -8.88839948154e-04  1.02028330362e-03  2.38919408603e-04 -3.26801739708e-03 -3.12475768378e-03  3.51342128902e-03 -2.83319244790e-03 -2.17251336848e-03  1.80736105374e-03 -5.47765207276e-04 -4.75869118680e-04  6.23825132114e-04 -1.33914461032e-03  7.87899954818e-05 -1.73367417642e-03  2.16083777301e-03 -1.26302581185e-03  1.94546035986e-03 -2.99671486987e-04  1.20188580570e-03  2.14538847364e-03  2.07346529391e-03  5.67622594907e-04 -1.15432297575e-03 -2.64319468267e-03 -6.93944599264e-04  3.01523566707e-03  1.58395857653e-03  9.62715139864e-04 -1.29025437744e-04  3.63791361336e-03  4.57885720069e-04  1.72930998216e-03 -3.39685220775e-04  2.88581839906e-04  5.02618341868e-03 -6.32045965578e-03 -1.92096222202e-03 -3.38117605905e-03  4.32582001332e-03  2.73226282305e-03 -5.41233409330e-04 -1.45834915733e-03  1.94854378785e-03 -1.88862554395e-03  2.80967772273e-03 -4.94615712367e-03  3.41393992208e-03  9.63231171571e-03  8.03874594787e-02  1.39646739124e-02  6.71537373931e-04  4.18024749308e-04 -2.28444874743e-03
-3.90034732790e-03 -1.24354664203e-03 -4.10503913743e-03  1.30853634960e-03  3.81989320706e-03  1.29585223957e-03 -3.90422937974e-03 -1.77802004844e-03  4.23787890979e-04 -3.03235966072e-03 -1.44671617779e-03 -6.85933816323e-04  2.76012716443e-03 -2.96514881864e-03  2.37897573708e-03  5.28656144375e-04  1.38697539564e-03 -1.44899705720e-03  1.91204325326e-04 -9.88747936277e-04 -3.26061624983e-03  2.45967105073e-03 -9.34716732692e-04  1.91130751963e-05 -3.29563709883e-03  6.06311247687e-04 -2.05656582334e-03 -6.01705532605e-04  7.10680382539e-04 -4.09056961348e-04  1.73242817497e-03 -5.47053572368e-04  1.98959767312e-03  5.63557468514e-03  7.26594594168e-04  3.13916399425e-03 -4.95714103394e-03  1.37718992218e-03  3.87245418573e-03 -7.09668035204e-04  3.38614155018e-03 -1.90419338558e-03  2.85170772363e-03  2.07085455804e-03  1.37895626400e-03  3.35923400096e-03 -4.71214350934e-03 -9.14636853359e-04  1.06248477565e-03 -8.91797752085e-04  6.45562402807e-04 -2.49010820530e-03  1.20814268296e-03  1.90788971672e-03  4.45151056655e-03  1.00481468002e-03 -3.93059011524e-03 -6.12629957629e-04 -1.02337661692e-02  1.39646739124e-02  8.07879697908e-02 -2.46948886343e-03  5.31216767965e-03 -1.43837788936e-02
 3.55914906432e-04  2.71931651755e-03  2.11008991129e-03  1.29366751823e-03  3.00240454443e-03  2.78101535815e-03 -1.99763365280e-03  2.08101219512e-03 -1.56029959341e-03  1.08843214532e-03  1.71790244724e-03  4.79119537341e-04 -4.08411596867e-03  1.78480002373e-03 -4.64684091540e-04  5.49997195039e-04  1.51087151986e-03 -7.56987500859e-04  1.11008371511e-03  1.61283928837e-03 -4.58348711816e-04 -1.83913599795e-03 -1.68482568234e-03 -2.50520386761e-03 -9.61203697173e-05  1.56657658705e-03  8.52155155021e-04 -1.43915750004e-03 -6.20029681349e-04  6.34350827114e-04  1.60775304609e-03 -1.04644228794e-03 -6.23743797562e-04  1.34282348733e-03 -3.23534516020e-03 -6.35339968165e-04  2.25934932151e-03 -1.07341714618e-03 -2.21855845121e-03  2.73227400677e-03 -3.19852004887e-03  5.58706995953e-04  3.50967474770e-03  2.25015949694e-03 -3.88698022898e-04  3.51178431660e-03 -1.24274383553e-03  1.58573125577e-03 -1.49458589541e-03  1.20824629785e-03 -1.00303152742e-03 -8.36906603721e-04 -5.41631028070e-04 -6.23288084873e-03 -1.35193369738e-03 -4.31645902823e-03  2.17613412963e-03  2.94003964284e-04  4.92297694256e-03  6.71537373931e-04 -2.46948886343e-03  8.35497568801e-02  3.93816305658e-03 -8.14387353051e-03
 8.83156110276e-03 -2.70393728605e-03  7.09994055891e-04  3.58965169704e-03 -1.51761804560e-03  1.21321884261e-05  1.34544832071e-04  2.99952024601e-03 -1.13738215947e-03  2.76875484373e-03  1.00015471946e-03 -4.01339424469e-04  2.90372968144e-03  4.76533738008e-03 -7.74579490414e-04 -2.92049406179e-03  9.53319111496e-04  1.90407974998e-03  1.04946402538e-03 -2.76136230217e-03 -2.93358439614e-03 -4.26172976207e-04 -1.39556497315e-03 -3.83614240935e-05 -1.00786973998e-03 -4.41754619934e-04 -2.90396326137e-04  2.53447809607e-03  5.87574688379e-04  4.36522654492e-03 -9.24707181489e-05 -4.07343017946e-03  1.87695483541e-03  3.79711074341e-04 -3.58890700549e-04  3.14421950717e-03 -4.05206751755e-04 -1.24212699621e-03  2.58518408331e-04  3.59588085158e-03 -1.03171925646e-03  8.06282171643e-04  5.84173836000e-03  4.56546687782e-04  3.31514565244e-05 -8.67361804051e-04  1.59398727526e-03 -6.45693687210e-04 -2.63680902378e-03 -4.93183024787e-04  6.03739902520e-03  3.19601390808e-03  5.29681799722e-03  4.76668620647e-03 -6.10725742733e-04  4.23849347815e-03  1.05470068863e-03 -7.53242405276e-03 -1.95777522901e-03  4.18024749308e-04  5.31216767965e-03  3.93816305658e-03  9.00054873592e-02  2.32001521066e-02
 3.73962836058e-03 -6.37325485383e-04  1.65268769214e-03  6.79208443484e-04 -2.59699919804e-03 -2.36486200945e-04  2.64885259358e-03  9.92151749073e-04 -8.03418118778e-05  2.27060120436e-03  5.18476764333e-04  9.67232905926e-05  1.68336224535e-03  1.82506722584e-03 -1.57170973814e-03 -1.96241428645e-03 -7.54739227988e-04  8.55178143986e-04  1.34857761889e-03 -1.61046329818e-03 -1.03451390383e-03 -1.00378864393e-04 -1.33947629097e-03 -1.00930675769e-03  6.98404283334e-04  3.41361401199e-05  9.68951393832e-04  2.11697256746e-03 -3.84770382750e-04  1.08259876338e-03  4.42864497494e-04  9.23711935534e-05 -9.72518599703e-04 -1.69885588595e-03  5.96674220378e-04  7.03335158916e-04  5.30265847937e-04 -6.20463254598e-04 -5.76597228898e-04  2.89439399714e-04  1.01680618967e-03  2.65449878271e-04  1.94444054211e-03 -8.07748159702e-04 -5.17964247620e-04 -2.42112044466e-03  8.77934706924e-04 -7.54408788590e-04 -1.29241780758e-04 -3.87453055724e-04  2.73351808496e-03  2.40419318415e-03  2.40560318135e-03  3.62251128303e-03 -1.28871252998e-03  3.07798253645e-03  3.27271733852e-04 -1.75686899329e-03  2.24800481245e-04 -2.28444874743e-03 -1.43837788936e-02 -8.14387353051e-03  2.32001521066e-02  4.43741563031e-02
