# Supplementary material for: Proximal Distance Algorithms: Theory and Practice
Source: J Mach Learn Res. Author manuscript; Available in PMC 2019 Oct 24. (PMC6812563)
Supplement: code [file NIHMS1053815-supplement-code.zip › proxdist-master/keys_zhou_lange_2019/misc/spm/X_32_8.txt]

 1.05985122229e-01  6.99583233256e-04  1.25476311971e-03  1.45119753694e-03  6.26838004425e-04 -2.25363594658e-03  5.49513978205e-03  2.65068306395e-03  2.67791857868e-03 -1.85175402962e-03 -3.21341699179e-03  7.06056333680e-04  7.34885107638e-04 -3.36731612329e-03 -1.00128545182e-03 -2.96042209411e-03 -2.57850143066e-03  6.15278475749e-04 -1.22145405086e-03  1.42855390887e-03  2.76251669921e-03 -2.56488395171e-03 -1.94293973800e-03 -2.99222167001e-03 -4.03399439089e-03  3.27008302208e-04 -3.73902211749e-04  1.92674638552e-03 -2.02329998754e-03 -6.27769433280e-04 -3.91050033795e-03  2.59657484114e-03
 6.99583233256e-04  8.60730061178e-02  1.87273764348e-03  7.95478860620e-03  1.27363848432e-02  4.65935353494e-05  2.02526458709e-03 -6.44411611655e-04 -1.11200290161e-03  6.26381291720e-05  7.72701585200e-04 -9.63785422608e-04  4.17778170908e-03  3.15443997854e-03  2.13237110068e-03  7.11689189730e-04 -2.08964351290e-03 -5.46785527722e-04  2.48858407491e-04 -3.83721111660e-03  2.79210363332e-03 -2.60162953898e-04 -3.37883819381e-03  3.24327835572e-03 -1.83259751193e-03  1.67432790174e-03  6.96748303151e-04 -1.55441885619e-03  1.36299013372e-03 -2.13447804630e-03  1.99713356741e-03  3.88952036053e-03
 1.25476311971e-03  1.87273764348e-03  9.56667560292e-02 -1.47250578402e-03 -3.75781421731e-04 -1.03238952663e-03 -8.33286349136e-04 -2.30418655357e-03  4.81350329109e-04  2.73647477913e-04 -8.07819400979e-04  3.28495935404e-03  2.29031113988e-03  3.91183263121e-03  2.90787400056e-03 -1.49411314396e-03  1.76699670682e-04  4.22148828993e-03 -9.96700504453e-04  2.26599059053e-03 -1.22422513723e-03 -1.51423798286e-03  1.95782238458e-03 -5.16575006830e-04  5.15565357324e-04  1.62510003514e-04 -4.05329688338e-03 -1.72712853971e-03  2.60869755328e-03  1.76655518885e-05  8.58677056019e-04 -1.37075135011e-03
 1.45119753694e-03  7.95478860620e-03 -1.47250578402e-03  8.72058176893e-02 -9.76003970987e-03  7.45282582292e-03 -2.56389304858e-03  3.25823379507e-04 -2.78306255768e-03 -2.76530587683e-03  2.17769789769e-04 -1.27440461909e-03  4.74923863338e-03 -2.17459595014e-03 -5.23581761930e-03 -8.71651258237e-04 -9.67429421859e-04  3.00658010272e-03 -3.68974713435e-04  1.11417252011e-03  6.68617882790e-03 -1.04525182091e-03 -1.53500282268e-03  3.78739511334e-03  2.87450413674e-03 -8.04078722703e-04 -3.42593368198e-03  1.20972490669e-03 -1.41205370135e-03 -3.55745458275e-05 -1.58749342926e-03  8.56230006202e-04
 6.26838004425e-04  1.27363848432e-02 -3.75781421731e-04 -9.76003970987e-03  4.17303759718e-02 -1.22498749455e-02  5.14386751252e-03 -3.63628988479e-03 -8.08466698528e-06  1.10477850537e-03  1.97118603319e-03 -1.13913092579e-03 -1.51685100592e-03  3.04576718764e-04  6.41341427647e-04  1.54835517559e-03 -1.67658651362e-03 -1.19947818931e-03  9.38054944296e-04 -1.89699393130e-03 -1.30363736678e-03  1.26890031477e-03 -6.10689608310e-05  5.59262188209e-04 -7.23827200291e-04  7.55451507842e-04  2.10823235766e-03 -1.53203722533e-03  9.57813701566e-04  1.31830626323e-03  1.05414344967e-03  7.22041456956e-04
-2.25363594658e-03  4.65935353494e-05 -1.03238952663e-03  7.45282582292e-03 -1.22498749455e-02  5.90932606141e-02 -1.65588004056e-02  4.69216404880e-03  6.90732786529e-04 -1.11141798132e-03 -1.76718168795e-05  1.02532044432e-03  3.66727385450e-03  1.32232068815e-03  2.46283285574e-03 -1.67705037708e-04  9.38955370601e-04  1.69405742290e-03 -6.44371562937e-04 -8.80891387979e-04 -1.83299125272e-04 -7.19355484073e-04  1.19518436266e-03  4.02039212840e-04  3.96234265600e-04 -1.39197599607e-03 -1.95936099750e-03  1.09386117802e-03 -1.51705268556e-03 -1.57729335882e-03  1.81608069376e-04 -8.81350102627e-04
 5.49513978205e-03  2.02526458709e-03 -8.33286349136e-04 -2.56389304858e-03  5.14386751252e-03 -1.65588004056e-02  7.89567501453e-02  6.63860642115e-03  8.69429598055e-03  4.41846217887e-03 -9.51676264664e-04  1.69700037970e-03 -1.55564183332e-03  1.59625440560e-03  1.13342198658e-03  1.36943755176e-03 -1.61139175331e-03 -3.28645169306e-03  1.16267972941e-04  1.11216264521e-03 -3.80834949515e-04 -1.30825979847e-04 -3.23459612088e-03  7.45752388017e-04 -2.70316831232e-03  6.89523081200e-04 -9.18266731354e-04 -2.20091337596e-03 -9.89748200370e-04  3.47183464939e-05 -4.92896431541e-04  3.35466799683e-04
 2.65068306395e-03 -6.44411611655e-04 -2.30418655357e-03  3.25823379507e-04 -3.63628988479e-03  4.69216404880e-03  6.63860642115e-03  8.10086527527e-02 -6.52318055410e-03  2.14466292608e-03  2.99837550772e-03  2.56108690262e-04  1.12074709420e-03  5.11007690640e-04 -2.70834544632e-03 -1.37009221869e-03  2.63873243268e-03 -4.64062358727e-04  1.92168639138e-04 -1.45828247838e-03  3.09031398545e-03 -2.63690484317e-03 -1.69380401604e-03  7.62645139773e-04 -1.20853959923e-03 -2.68989204115e-03  1.45537244112e-03 -3.36975229212e-03 -1.32933292374e-03  2.14520990353e-03  1.14184994767e-03 -2.40013618400e-03
 2.67791857868e-03 -1.11200290161e-03  4.81350329109e-04 -2.78306255768e-03 -8.08466698528e-06  6.90732786529e-04  8.69429598055e-03 -6.52318055410e-03  5.74660905032e-02  5.63133365007e-03 -7.43682959848e-03  4.12793582722e-03  3.84349667036e-04  3.90056731599e-04  1.47344078505e-03  1.50848327198e-03 -1.57790223391e-03 -4.05974140870e-04 -5.05276833524e-04  7.74741581290e-04  2.35187890471e-03 -7.92011554418e-04  9.68360487715e-05  1.34795802325e-04  1.18746554980e-04  1.44450135137e-03  1.76804751968e-03  1.35210362410e-03 -3.69119366833e-04 -1.85906930629e-03 -1.21620489856e-03 -5.97870706714e-04
-1.85175402962e-03  6.26381291720e-05  2.73647477913e-04 -2.76530587683e-03  1.10477850537e-03 -1.11141798132e-03  4.41846217887e-03  2.14466292608e-03  5.63133365007e-03  5.88289170098e-02  2.03303999837e-03 -1.09114648924e-02  2.11363755041e-03  1.61897031136e-03 -6.09364988395e-04  1.75916738858e-03 -1.75843220080e-03 -3.90655563005e-03 -4.94519593642e-04  1.78087451419e-03  6.37273506866e-04  7.53444199124e-04 -1.07668412781e-03 -1.35064841167e-03 -3.82844519900e-04  1.36271586186e-03  1.82625143624e-03  8.46040501205e-04  3.24538226323e-03  2.09329005417e-03  6.44708329286e-04 -8.96329659477e-04
-3.21341699179e-03  7.72701585200e-04 -8.07819400979e-04  2.17769789769e-04  1.97118603319e-03 -1.76718168795e-05 -9.51676264664e-04  2.99837550772e-03 -7.43682959848e-03  2.03303999837e-03  7.86922829552e-02  8.31745467751e-03 -3.00900549431e-04  1.14439744674e-03 -1.29372656916e-03  2.09067478513e-03  1.78611242685e-03  4.84404578143e-03  1.49717261883e-03 -4.43675784551e-04 -1.22594203191e-03 -1.87830655103e-03 -3.49887211995e-03 -2.25344499043e-03 -2.21405953239e-03 -1.26416563326e-03 -3.05632499373e-04 -2.29508126057e-03  4.21179345157e-04  3.73368430534e-05 -1.08238537466e-03 -4.03683753870e-04
 7.06056333680e-04 -9.63785422608e-04  3.28495935404e-03 -1.27440461909e-03 -1.13913092579e-03  1.02532044432e-03  1.69700037970e-03  2.56108690262e-04  4.12793582722e-03 -1.09114648924e-02  8.31745467751e-03  1.00380920472e-01  4.06550876820e-03 -1.04874745294e-03  2.49336993072e-03 -1.78788947758e-03  1.31534705274e-03  3.78925391986e-03 -4.51707186469e-03  2.23185123152e-03 -8.96255402803e-04  8.20810489045e-04 -1.31617842771e-03 -8.33206944087e-04 -1.91990784532e-03 -3.48284738034e-03  8.21095352414e-05 -2.63268265688e-03 -1.71888059357e-03 -2.24086443762e-03 -1.98967351176e-03 -2.11088307759e-03
 7.34885107638e-04  4.17778170908e-03  2.29031113988e-03  4.74923863338e-03 -1.51685100592e-03  3.66727385450e-03 -1.55564183332e-03  1.12074709420e-03  3.84349667036e-04  2.11363755041e-03 -3.00900549431e-04  4.06550876820e-03  9.93809636499e-02  1.06345733710e-02 -9.17834801267e-03 -6.44443419683e-04  3.15072125476e-04  9.72058209949e-04 -5.86784364285e-04 -5.94740656561e-03  2.26099417241e-03 -9.44503183326e-04  8.94055928624e-04 -2.25061387761e-03  2.87093226168e-03  3.13088536163e-04  3.73001668962e-03  3.28354688282e-03  1.50497423318e-03 -1.51190287755e-03  2.71113838987e-03  1.65258136237e-03
-3.36731612329e-03  3.15443997854e-03  3.91183263121e-03 -2.17459595014e-03  3.04576718764e-04  1.32232068815e-03  1.59625440560e-03  5.11007690640e-04  3.90056731599e-04  1.61897031136e-03  1.14439744674e-03 -1.04874745294e-03  1.06345733710e-02  9.29568063559e-02  1.42903175736e-02 -2.94896129073e-03 -7.11084397398e-04 -1.56032944130e-03 -2.28043446698e-03 -2.44043947960e-03 -2.12338506264e-03  1.66299751470e-03  8.10485413048e-04  7.88863003531e-04 -1.23429080228e-03  1.18616394376e-04 -1.06135087412e-03  2.35487430083e-03  7.14423011907e-03  3.71361575762e-03  5.02524282341e-03 -5.97068212160e-04
-1.00128545182e-03  2.13237110068e-03  2.90787400056e-03 -5.23581761930e-03  6.41341427647e-04  2.46283285574e-03  1.13342198658e-03 -2.70834544632e-03  1.47344078505e-03 -6.09364988395e-04 -1.29372656916e-03  2.49336993072e-03 -9.17834801267e-03  1.42903175736e-02  8.72919845475e-02  5.67171689745e-03  7.04591818770e-04  2.77106625527e-03 -3.09289120272e-03  4.64110789479e-03 -1.17143543679e-04 -2.02168417492e-03  3.83854409188e-03 -8.36107990952e-05 -7.25985671001e-04  1.34974056463e-03 -2.05308054510e-04  1.26253951579e-04  4.80030790495e-03  8.22720694557e-04  3.99540211405e-03  2.18032507723e-03
-2.96042209411e-03  7.11689189730e-04 -1.49411314396e-03 -8.71651258237e-04  1.54835517559e-03 -1.67705037708e-04  1.36943755176e-03 -1.37009221869e-03  1.50848327198e-03  1.75916738858e-03  2.09067478513e-03 -1.78788947758e-03 -6.44443419683e-04 -2.94896129073e-03  5.67171689745e-03  6.81050434069e-02  2.48935632418e-03 -3.40109698729e-04 -4.05982616166e-04  3.00711569781e-04  1.69946751859e-03 -2.08167322817e-03  2.14421678016e-03 -6.50688816609e-04  1.33654289798e-03  2.34985739091e-04  3.29114813306e-03  1.40170664185e-03 -2.54624379522e-03  9.43743990459e-04 -1.64094100470e-03  7.53458338195e-04
-2.57850143066e-03 -2.08964351290e-03  1.76699670682e-04 -9.67429421859e-04 -1.67658651362e-03  9.38955370601e-04 -1.61139175331e-03  2.63873243268e-03 -1.57790223391e-03 -1.75843220080e-03  1.78611242685e-03  1.31534705274e-03  3.15072125476e-04 -7.11084397398e-04  7.04591818770e-04  2.48935632418e-03  5.46636300102e-02 -5.86342607376e-04 -2.21431109635e-03 -7.01996532687e-04  2.34671581838e-04  2.07614202151e-04  1.75712236772e-03  2.67364460001e-03 -5.81232114989e-04  5.99658692662e-04 -2.41072213556e-03 -1.46105514217e-03  4.38667823623e-03  8.44539178519e-04  7.81276666808e-04  1.94673092833e-04
 6.15278475749e-04 -5.46785527722e-04  4.22148828993e-03  3.00658010272e-03 -1.19947818931e-03  1.69405742290e-03 -3.28645169306e-03 -4.64062358727e-04 -4.05974140870e-04 -3.90655563005e-03  4.84404578143e-03  3.78925391986e-03  9.72058209949e-04 -1.56032944130e-03  2.77106625527e-03 -3.40109698729e-04 -5.86342607376e-04  9.69004827168e-02  6.38732430056e-03  1.81628641473e-03  1.25414870231e-03 -2.91182617015e-03  6.04615048260e-04  5.32886103630e-04 -2.26687981644e-03 -7.28207976015e-04  4.12179686682e-04 -9.18317986362e-04  2.05069633482e-04 -4.13389416660e-03  3.78429092936e-03  4.70388568486e-04
-1.22145405086e-03  2.48858407491e-04 -9.96700504453e-04 -3.68974713435e-04  9.38054944296e-04 -6.44371562937e-04  1.16267972941e-04  1.92168639138e-04 -5.05276833524e-04 -4.94519593642e-04  1.49717261883e-03 -4.51707186469e-03 -5.86784364285e-04 -2.28043446698e-03 -3.09289120272e-03 -4.05982616166e-04 -2.21431109635e-03  6.38732430056e-03  6.84030508317e-02 -8.83167493737e-03 -5.97817569820e-03 -6.42217608869e-04  1.92316094693e-03 -2.55099902721e-03  3.99806594835e-04  2.30071906071e-03 -3.20155494962e-04 -4.61101956973e-04  1.83823507421e-03 -7.20437654310e-04  3.52752412927e-03  2.09641895105e-03
 1.42855390887e-03 -3.83721111660e-03  2.26599059053e-03  1.11417252011e-03 -1.89699393130e-03 -8.80891387979e-04  1.11216264521e-03 -1.45828247838e-03  7.74741581290e-04  1.78087451419e-03 -4.43675784551e-04  2.23185123152e-03 -5.94740656561e-03 -2.44043947960e-03  4.64110789479e-03  3.00711569781e-04 -7.01996532687e-04  1.81628641473e-03 -8.83167493737e-03  8.23481051176e-02 -9.73121727033e-04 -1.54300223691e-03 -5.23818812813e-04 -2.01376820904e-04  4.91137979113e-03 -1.49440348766e-03  7.86277940578e-06 -1.86238398608e-03 -3.70451187039e-03  4.48673167330e-04 -1.44594721225e-03  7.52687898662e-04
 2.76251669921e-03  2.79210363332e-03 -1.22422513723e-03  6.68617882790e-03 -1.30363736678e-03 -1.83299125272e-04 -3.80834949515e-04  3.09031398545e-03  2.35187890471e-03  6.37273506866e-04 -1.22594203191e-03 -8.96255402803e-04  2.26099417241e-03 -2.12338506264e-03 -1.17143543679e-04  1.69946751859e-03  2.34671581838e-04  1.25414870231e-03 -5.97817569820e-03 -9.73121727033e-04  8.61159371764e-02 -1.84345896687e-02 -1.29868381205e-02  1.36939514763e-02 -2.50449601626e-03 -2.84154528444e-04 -4.12412324277e-03 -1.19042534732e-03 -2.57009433666e-03 -5.32441086698e-04  1.42915049836e-03 -1.82619484122e-03
-2.56488395171e-03 -2.60162953898e-04 -1.51423798286e-03 -1.04525182091e-03  1.26890031477e-03 -7.19355484073e-04 -1.30825979847e-04 -2.63690484317e-03 -7.92011554418e-04  7.53444199124e-04 -1.87830655103e-03  8.20810489045e-04 -9.44503183326e-04  1.66299751470e-03 -2.02168417492e-03 -2.08167322817e-03  2.07614202151e-04 -2.91182617015e-03 -6.42217608869e-04 -1.54300223691e-03 -1.84345896687e-02  7.27313705754e-02  9.17486825573e-04  1.80092887277e-02 -1.80577770206e-03  2.55944761989e-03 -3.74508617299e-04  8.57689938030e-04  3.75533536352e-03 -2.09601498204e-03  2.98127883444e-04  1.54587763268e-03
-1.94293973800e-03 -3.37883819381e-03  1.95782238458e-03 -1.53500282268e-03 -6.10689608310e-05  1.19518436266e-03 -3.23459612088e-03 -1.69380401604e-03  9.68360487715e-05 -1.07668412781e-03 -3.49887211995e-03 -1.31617842771e-03  8.94055928624e-04  8.10485413048e-04  3.83854409188e-03  2.14421678016e-03  1.75712236772e-03  6.04615048260e-04  1.92316094693e-03 -5.23818812813e-04 -1.29868381205e-02  9.17486825573e-04  6.77650006747e-02  3.20965642571e-03  4.99458372260e-03  3.11419974352e-03  2.50602640263e-03 -6.82030568654e-04  2.64610595212e-03 -6.47090475681e-04  1.74223167278e-03  9.39058924555e-04
-2.99222167001e-03  3.24327835572e-03 -5.16575006830e-04  3.78739511334e-03  5.59262188209e-04  4.02039212840e-04  7.45752388017e-04  7.62645139773e-04  1.34795802325e-04 -1.35064841167e-03 -2.25344499043e-03 -8.33206944087e-04 -2.25061387761e-03  7.88863003531e-04 -8.36107990952e-05 -6.50688816609e-04  2.67364460001e-03  5.32886103630e-04 -2.55099902721e-03 -2.01376820904e-04  1.36939514763e-02  1.80092887277e-02  3.20965642571e-03  7.04453814410e-02  9.71933725669e-04  6.69257194725e-03 -4.72545734875e-03 -2.26171927820e-03  4.83235786251e-03 -1.76109933651e-03  2.12729037393e-03  6.18651582234e-04
-4.03399439089e-03 -1.83259751193e-03  5.15565357324e-04  2.87450413674e-03 -7.23827200291e-04  3.96234265600e-04 -2.70316831232e-03 -1.20853959923e-03  1.18746554980e-04 -3.82844519900e-04 -2.21405953239e-03 -1.91990784532e-03  2.87093226168e-03 -1.23429080228e-03 -7.25985671001e-04  1.33654289798e-03 -5.81232114989e-04 -2.26687981644e-03  3.99806594835e-04  4.91137979113e-03 -2.50449601626e-03 -1.80577770206e-03  4.99458372260e-03  9.71933725669e-04  9.58729041333e-02  8.39575292392e-03  4.22466772673e-03  2.78318412753e-03  1.52680406921e-04 -1.03246677059e-03 -3.06021971014e-03 -1.87157281887e-03
 3.27008302208e-04  1.67432790174e-03  1.62510003514e-04 -8.04078722703e-04  7.55451507842e-04 -1.39197599607e-03  6.89523081200e-04 -2.68989204115e-03  1.44450135137e-03  1.36271586186e-03 -1.26416563326e-03 -3.48284738034e-03  3.13088536163e-04  1.18616394376e-04  1.34974056463e-03  2.34985739091e-04  5.99658692662e-04 -7.28207976015e-04  2.30071906071e-03 -1.49440348766e-03 -2.84154528444e-04  2.55944761989e-03  3.11419974352e-03  6.69257194725e-03  8.39575292392e-03  7.02526034412e-02 -5.75433216679e-03 -2.11090520885e-05  1.08990173648e-02 -1.47395190604e-03  1.56471117879e-03 -7.28581197730e-04
-3.73902211749e-04  6.96748303151e-04 -4.05329688338e-03 -3.42593368198e-03  2.10823235766e-03 -1.95936099750e-03 -9.18266731354e-04  1.45537244112e-03  1.76804751968e-03  1.82625143624e-03 -3.05632499373e-04  8.21095352414e-05  3.73001668962e-03 -1.06135087412e-03 -2.05308054510e-04  3.29114813306e-03 -2.41072213556e-03  4.12179686682e-04 -3.20155494962e-04  7.86277940578e-06 -4.12412324277e-03 -3.74508617299e-04  2.50602640263e-03 -4.72545734875e-03  4.22466772673e-03 -5.75433216679e-03  9.34298137324e-02  8.08496176595e-04 -9.99469456361e-03  1.61015800772e-03 -7.61774051509e-04 -4.07319088205e-03
 1.92674638552e-03 -1.55441885619e-03 -1.72712853971e-03  1.20972490669e-03 -1.53203722533e-03  1.09386117802e-03 -2.20091337596e-03 -3.36975229212e-03  1.35210362410e-03  8.46040501205e-04 -2.29508126057e-03 -2.63268265688e-03  3.28354688282e-03  2.35487430083e-03  1.26253951579e-04  1.40170664185e-03 -1.46105514217e-03 -9.18317986362e-04 -4.61101956973e-04 -1.86238398608e-03 -1.19042534732e-03  8.57689938030e-04 -6.82030568654e-04 -2.26171927820e-03  2.78318412753e-03 -2.11090520885e-05  8.08496176595e-04  8.87773471378e-02 -1.27014245125e-02  5.42097425179e-03  8.66632605815e-03 -1.19475450113e-03
-2.02329998754e-03  1.36299013372e-03  2.60869755328e-03 -1.41205370135e-03  9.57813701566e-04 -1.51705268556e-03 -9.89748200370e-04 -1.32933292374e-03 -3.69119366833e-04  3.24538226323e-03  4.21179345157e-04 -1.71888059357e-03  1.50497423318e-03  7.14423011907e-03  4.80030790495e-03 -2.54624379522e-03  4.38667823623e-03  2.05069633482e-04  1.83823507421e-03 -3.70451187039e-03 -2.57009433666e-03  3.75533536352e-03  2.64610595212e-03  4.83235786251e-03  1.52680406921e-04  1.08990173648e-02 -9.99469456361e-03 -1.27014245125e-02  8.12107979938e-02 -1.85481310275e-04  1.23960612208e-02  1.00966731277e-03
-6.27769433280e-04 -2.13447804630e-03  1.76655518885e-05 -3.55745458275e-05  1.31830626323e-03 -1.57729335882e-03  3.47183464939e-05  2.14520990353e-03 -1.85906930629e-03  2.09329005417e-03  3.73368430534e-05 -2.24086443762e-03 -1.51190287755e-03  3.71361575762e-03  8.22720694557e-04  9.43743990459e-04  8.44539178519e-04 -4.13389416660e-03 -7.20437654310e-04  4.48673167330e-04 -5.32441086698e-04 -2.09601498204e-03 -6.47090475681e-04 -1.76109933651e-03 -1.03246677059e-03 -1.47395190604e-03  1.61015800772e-03  5.42097425179e-03 -1.85481310275e-04  8.61988553979e-02  6.95071673525e-03 -3.93561957402e-03
-3.91050033795e-03  1.99713356741e-03  8.58677056019e-04 -1.58749342926e-03  1.05414344967e-03  1.81608069376e-04 -4.92896431541e-04  1.14184994767e-03 -1.21620489856e-03  6.44708329286e-04 -1.08238537466e-03 -1.98967351176e-03  2.71113838987e-03  5.02524282341e-03  3.99540211405e-03 -1.64094100470e-03  7.81276666808e-04  3.78429092936e-03  3.52752412927e-03 -1.44594721225e-03  1.42915049836e-03  2.98127883444e-04  1.74223167278e-03  2.12729037393e-03 -3.06021971014e-03  1.56471117879e-03 -7.61774051509e-04  8.66632605815e-03  1.23960612208e-02  6.95071673525e-03  6.71530954234e-02 -9.04929809247e-04
 2.59657484114e-03  3.88952036053e-03 -1.37075135011e-03  8.56230006202e-04  7.22041456956e-04 -8.81350102627e-04  3.35466799683e-04 -2.40013618400e-03 -5.97870706714e-04 -8.96329659477e-04 -4.03683753870e-04 -2.11088307759e-03  1.65258136237e-03 -5.97068212160e-04  2.18032507723e-03  7.53458338195e-04  1.94673092833e-04  4.70388568486e-04  2.09641895105e-03  7.52687898662e-04 -1.82619484122e-03  1.54587763268e-03  9.39058924555e-04  6.18651582234e-04 -1.87157281887e-03 -7.28581197730e-04 -4.07319088205e-03 -1.19475450113e-03  1.00966731277e-03 -3.93561957402e-03 -9.04929809247e-04  6.60509919920e-02
