# Supplementary material for: Proximal Distance Algorithms: Theory and Practice
Source: J Mach Learn Res. Author manuscript; Available in PMC 2019 Oct 24. (PMC6812563)
Supplement: code [file NIHMS1053815-supplement-code.zip › proxdist-master/keys_zhou_lange_2019/misc/spm/X_32_9.txt]

 9.50578022169e-02  7.43384600691e-03  6.05860666311e-04 -2.22439897994e-03 -2.37983039062e-03 -2.73464468751e-03  1.87717799633e-03 -2.67621223618e-03  5.22723534993e-03  2.36888227536e-04  6.37133674631e-04 -2.03681629529e-03 -3.71977242848e-04  6.45021265662e-04 -2.43818939222e-03  1.49848294926e-03 -1.53716968783e-03 -1.79363181322e-04 -1.97240390631e-03 -9.25747541692e-04  4.37367052759e-04  1.19525756274e-03 -1.16332001040e-03  1.66997817161e-03 -3.30333339573e-03  3.99725088925e-03  3.73628713716e-03  2.64771287836e-03  1.48365004055e-03  1.47847460358e-03  3.22864088062e-03 -1.47250122636e-03
 7.43384600691e-03  8.99183898950e-02  7.94851768810e-03  7.41285182617e-03 -2.01599231540e-04  1.63314410743e-03 -1.13512317760e-04  1.30498362435e-05 -2.43608941865e-03 -2.28738044651e-03 -1.55244298376e-03 -1.59386617748e-03 -6.05271148117e-04  2.92111653196e-03 -1.90126696136e-03  3.25965962865e-03 -2.21203430242e-03 -1.03533117780e-03  8.45458200857e-04  3.37322398752e-03 -2.30220655443e-03 -7.01329678496e-03  7.95219189781e-04  2.08763030600e-04 -2.69764806867e-03 -2.62931310678e-03 -3.15500253454e-03  1.20484399453e-03 -5.66817160629e-03  2.79804423409e-03 -2.19945937014e-04 -1.82673656154e-03
 6.05860666311e-04  7.94851768810e-03  8.74945320542e-02 -8.45651332560e-03  6.29552925808e-04 -1.50788004278e-04 -2.93086071263e-03  5.61086095686e-03  1.75053730051e-03  9.79142305552e-04 -1.29436195187e-03 -1.46721627796e-03  3.31430137268e-03 -4.04761606472e-04  1.38608014044e-03 -1.86390629847e-03 -5.27773275170e-03 -1.32118479056e-03  1.57877466250e-03 -1.16296360739e-03  8.07612178271e-04 -7.12862112787e-04 -7.30459231656e-04 -1.54971915940e-04 -3.20397297566e-03  1.27075455012e-03 -3.00216705023e-03  1.67051440450e-03  2.58067763414e-03 -2.23678268582e-03  1.37982509030e-03 -4.55755707740e-04
-2.22439897994e-03  7.41285182617e-03 -8.45651332560e-03  9.48762872657e-02  2.87966268097e-03  4.53494855685e-03 -1.92801767908e-04 -3.50408099141e-03 -9.02187823757e-04 -3.19299100318e-03 -5.74504054977e-04  2.59035775545e-03 -2.67142223842e-03  3.85580508884e-03 -4.56729872502e-04  2.39458805801e-03  3.41181334769e-03 -2.71393957633e-03 -2.38390864700e-04 -3.58042169238e-03 -5.41457532895e-04 -7.20669121573e-04 -2.42697783143e-03 -6.72458661564e-04 -5.01761695825e-04 -2.43834672488e-03 -2.48889782916e-03 -3.32289439541e-04  1.56906623875e-03 -2.88810728764e-03 -1.12196685434e-03 -1.48969509606e-03
-2.37983039062e-03 -2.01599231540e-04  6.29552925808e-04  2.87966268097e-03  9.85538008418e-02  8.64905324635e-03  7.95858234309e-03  1.22215480441e-02  1.61091129279e-03  2.91092872669e-03 -1.90396805349e-03 -1.59713037059e-03 -5.31751138210e-04 -3.58931987647e-03  5.98310305003e-03  7.63245106395e-04  3.98519850671e-03 -2.50211686911e-03 -2.86676158691e-03  1.35544856559e-04  5.15212507079e-03 -6.55344684101e-04  5.32242874625e-04  7.12864014077e-04  1.22725109885e-03  3.68632789898e-04 -7.37638433342e-05  4.10423896143e-03  9.83276914859e-05 -3.90405553162e-04  6.36915201448e-04 -3.54421129521e-03
-2.73464468751e-03  1.63314410743e-03 -1.50788004278e-04  4.53494855685e-03  8.64905324635e-03  6.00550842167e-02  3.04193252581e-03 -1.26811312651e-02  3.19320347219e-03 -2.92174603240e-03  2.06645627782e-05 -3.79422979037e-04  1.63560976113e-03  1.13062006967e-03 -3.67162821282e-04 -1.67431583803e-04  4.35083808587e-03 -1.88292415439e-03 -2.50811383312e-03 -9.13826135407e-04 -4.61676772716e-04 -7.19227904304e-04 -2.48627512167e-04 -1.20229506133e-04  6.78635452724e-04  3.75395939122e-04 -1.00293085779e-03 -1.09576705461e-03  8.60983059322e-04 -2.56178618766e-03 -6.29154635720e-04 -1.74878865584e-03
 1.87717799633e-03 -1.13512317760e-04 -2.93086071263e-03 -1.92801767908e-04  7.95858234309e-03  3.04193252581e-03  8.32642320270e-02 -8.18310216688e-03  4.42449995217e-03 -2.65950758917e-03  4.40675005390e-04  4.27698383271e-03 -2.93252371385e-03 -1.85536903634e-03 -7.57833838510e-06  3.08198532038e-04  3.23572355090e-03  4.32199871258e-04 -1.12624703403e-03  3.37877552705e-04 -9.05655464773e-04 -9.00241422421e-04 -2.04943774155e-03  1.55447106758e-03  1.11446546836e-03  8.73859413116e-04 -2.21799374691e-03  7.31402845704e-04  2.26924146485e-04 -2.31069054822e-03 -5.97784655272e-03  9.41602149340e-04
-2.67621223618e-03  1.30498362435e-05  5.61086095686e-03 -3.50408099141e-03  1.22215480441e-02 -1.26811312651e-02 -8.18310216688e-03  8.23523120883e-02 -1.30762863619e-03  4.95279425345e-03 -1.67513760627e-03 -1.99438426546e-03  7.53476182446e-04 -1.89612941551e-03 -8.44663170444e-04  2.20024215123e-03  1.94589191114e-04 -1.04250206446e-03  4.42956125442e-03 -2.70780632049e-03  1.55047787909e-03 -2.53943064547e-03  1.00700275330e-03  5.09372160426e-04  2.85758653265e-04  2.21417604951e-03  2.93656988723e-03  2.29402574170e-03 -3.11200014582e-03  5.05620498793e-03  2.13324486031e-03  2.34658987652e-03
 5.22723534993e-03 -2.43608941865e-03  1.75053730051e-03 -9.02187823757e-04  1.61091129279e-03  3.19320347219e-03  4.42449995217e-03 -1.30762863619e-03  8.51096803340e-02 -5.44899636205e-03  1.33017638502e-02 -1.12959319444e-02 -3.18598390930e-04 -1.80945151463e-03 -3.31259292871e-04  7.14949534980e-03 -1.15810365010e-03 -3.30791730028e-03 -3.06951174069e-03  1.25897821141e-03  4.97022214745e-04  2.09666849861e-03  1.18191374697e-03  9.16866016164e-04  2.79115492280e-03  1.60996931057e-03  1.33618967166e-03 -2.89289813131e-03 -6.57738148691e-04 -9.87031998695e-04 -1.64804372958e-03  1.73488831194e-05
 2.36888227536e-04 -2.28738044651e-03  9.79142305552e-04 -3.19299100318e-03  2.91092872669e-03 -2.92174603240e-03 -2.65950758917e-03  4.95279425345e-03 -5.44899636205e-03  9.17627515215e-02 -1.71304202296e-04 -3.27420888231e-05 -9.62749386516e-04 -1.24586438532e-03  3.43828631171e-04 -4.60547908108e-03  2.47001082511e-03  5.35645794983e-04  4.09133638577e-03 -2.97680854120e-03 -1.65944564781e-03  2.33582835365e-03  4.96650466274e-05 -2.80729423577e-04 -1.05853007667e-03 -2.85906481480e-03  5.66157919417e-05 -3.42062248238e-04 -3.29426367225e-03  1.89474446342e-03 -2.24157166040e-05 -4.49683597935e-03
 6.37133674631e-04 -1.55244298376e-03 -1.29436195187e-03 -5.74504054977e-04 -1.90396805349e-03  2.06645627782e-05  4.40675005390e-04 -1.67513760627e-03  1.33017638502e-02 -1.71304202296e-04  8.37624979814e-02  1.77921671001e-02 -7.20329364302e-03 -6.55513576672e-03 -8.77699669474e-04  2.77908372710e-03  1.81928739503e-03  2.76823685606e-04 -3.72481881666e-03  4.56234158416e-04 -1.05172518838e-04  1.76287050240e-03 -4.82074428367e-05 -1.29286661415e-03  1.86072135796e-03 -3.13652646585e-03 -7.43396235263e-04  3.62505933106e-03 -2.54573955129e-03  1.74826840729e-03  6.25830640428e-03 -2.50933740154e-03
-2.03681629529e-03 -1.59386617748e-03 -1.46721627796e-03  2.59035775545e-03 -1.59713037059e-03 -3.79422979037e-04  4.27698383271e-03 -1.99438426546e-03 -1.12959319444e-02 -3.27420888231e-05  1.77921671001e-02  7.31412935337e-02 -1.36014272945e-02 -1.73367150203e-03  1.61844292171e-03 -1.74210421231e-03  8.40425516110e-04 -2.01276740622e-04 -1.25709763991e-03  8.12528850545e-04  7.99814026344e-07 -1.99254335435e-03  4.61413891599e-04  4.97523600328e-05  1.84537878241e-03 -1.70102024358e-03  1.03950643916e-03  2.06240045135e-03  4.86339405587e-03 -1.68891509708e-03  4.38355982872e-03 -1.22836380989e-03
-3.71977242848e-04 -6.05271148117e-04  3.31430137268e-03 -2.67142223842e-03 -5.31751138210e-04  1.63560976113e-03 -2.93252371385e-03  7.53476182446e-04 -3.18598390930e-04 -9.62749386516e-04 -7.20329364302e-03 -1.36014272945e-02  5.60334192510e-02 -5.61658830571e-03  2.12505936592e-03 -1.06962301526e-03 -8.40189545478e-04  2.17778313060e-03 -2.94850006738e-04 -4.67951254212e-04 -1.65734063987e-03  1.35895739109e-03  2.26556289595e-04  6.70492254758e-04 -1.85922768258e-03  1.74190981102e-03  8.13166667404e-04 -5.56530539354e-04 -1.68822291275e-03 -5.24562268386e-04 -1.74155306350e-03  8.02888146124e-04
 6.45021265662e-04  2.92111653196e-03 -4.04761606472e-04  3.85580508884e-03 -3.58931987647e-03  1.13062006967e-03 -1.85536903634e-03 -1.89612941551e-03 -1.80945151463e-03 -1.24586438532e-03 -6.55513576672e-03 -1.73367150203e-03 -5.61658830571e-03  9.65074834636e-02 -6.35022241257e-03  1.42370099081e-03 -1.46964772968e-03 -9.85410292431e-04 -9.86454047478e-04  7.14680169163e-04  1.75640582420e-03  2.01699297168e-03  3.45794864093e-04 -1.40005421268e-04 -1.61416432628e-03 -1.24172994572e-03 -1.09733184263e-03  1.17354574895e-03 -1.91161744275e-04  2.97601197024e-04  2.43698261184e-03  1.44772379004e-03
-2.43818939222e-03 -1.90126696136e-03  1.38608014044e-03 -4.56729872502e-04  5.98310305003e-03 -3.67162821282e-04 -7.57833838510e-06 -8.44663170444e-04 -3.31259292871e-04  3.43828631171e-04 -8.77699669474e-04  1.61844292171e-03  2.12505936592e-03 -6.35022241257e-03  8.79654770687e-02 -1.36164263055e-02  9.64078022181e-03 -9.93472561954e-03  3.58225580287e-03 -2.54036478795e-04  2.71985382245e-03  1.61028171512e-03 -3.21994660350e-03  1.65356022627e-04  1.80486211712e-03  6.80255997037e-05 -6.80183941537e-04 -2.24283036318e-03  2.23560210048e-04  1.60530307755e-05  3.52720942085e-03  2.28380834395e-04
 1.49848294926e-03  3.25965962865e-03 -1.86390629847e-03  2.39458805801e-03  7.63245106395e-04 -1.67431583803e-04  3.08198532038e-04  2.20024215123e-03  7.14949534980e-03 -4.60547908108e-03  2.77908372710e-03 -1.74210421231e-03 -1.06962301526e-03  1.42370099081e-03 -1.36164263055e-02  8.18500002069e-02  2.72161533472e-03 -1.08681983164e-02 -8.16835969649e-03  3.11245312493e-04  3.43713500977e-03 -7.84952210119e-04  2.20855032746e-03  4.72994923106e-04  1.00788389251e-03  4.53402081684e-04  2.25972960016e-04 -8.68815174690e-04 -1.42681811246e-03  5.89998950036e-04 -2.54106868701e-03  8.11969391820e-04
-1.53716968783e-03 -2.21203430242e-03 -5.27773275170e-03  3.41181334769e-03  3.98519850671e-03  4.35083808587e-03  3.23572355090e-03  1.94589191114e-04 -1.15810365010e-03  2.47001082511e-03  1.81928739503e-03  8.40425516110e-04 -8.40189545478e-04 -1.46964772968e-03  9.64078022181e-03  2.72161533472e-03  1.03224681978e-01  8.01660738486e-03 -6.59446257744e-03  3.85562421537e-03 -2.33283448731e-03 -1.26638178252e-04 -8.55819454394e-04  6.33242758119e-04  4.11514853520e-03  2.03112996789e-04  2.31102079283e-03 -2.06895936430e-03  3.03643804106e-03 -2.77492273191e-03  9.72822786288e-04 -2.33964493012e-03
-1.79363181322e-04 -1.03533117780e-03 -1.32118479056e-03 -2.71393957633e-03 -2.50211686911e-03 -1.88292415439e-03  4.32199871258e-04 -1.04250206446e-03 -3.30791730028e-03  5.35645794983e-04  2.76823685606e-04 -2.01276740622e-04  2.17778313060e-03 -9.85410292431e-04 -9.93472561954e-03 -1.08681983164e-02  8.01660738486e-03  8.70180012359e-02 -8.92695608204e-03  6.04767997430e-03 -1.32652808720e-02  6.85155535879e-04 -7.83124341249e-04  7.83568532533e-04 -1.55729344747e-03  8.00786281504e-04  1.71393080603e-03  1.78986993147e-03 -2.65911479228e-03  1.23009162383e-03  1.91535935445e-03 -2.07787151994e-03
-1.97240390631e-03  8.45458200857e-04  1.57877466250e-03 -2.38390864700e-04 -2.86676158691e-03 -2.50811383312e-03 -1.12624703403e-03  4.42956125442e-03 -3.06951174069e-03  4.09133638577e-03 -3.72481881666e-03 -1.25709763991e-03 -2.94850006738e-04 -9.86454047478e-04  3.58225580287e-03 -8.16835969649e-03 -6.59446257744e-03 -8.92695608204e-03  7.39646243593e-02 -8.91710359474e-03 -1.22667110978e-02 -4.85060520617e-03 -1.37881730105e-03 -5.30456706041e-04 -4.30019637792e-04 -1.52210695484e-03 -1.77378502421e-03  3.99466990429e-04 -2.85793890735e-04  1.16468806244e-03 -2.17867847010e-03  8.29637500924e-04
-9.25747541692e-04  3.37322398752e-03 -1.16296360739e-03 -3.58042169238e-03  1.35544856559e-04 -9.13826135407e-04  3.37877552705e-04 -2.70780632049e-03  1.25897821141e-03 -2.97680854120e-03  4.56234158416e-04  8.12528850545e-04 -4.67951254212e-04  7.14680169163e-04 -2.54036478795e-04  3.11245312493e-04  3.85562421537e-03  6.04767997430e-03 -8.91710359474e-03  7.87828531492e-02 -3.05122838295e-03 -7.51827380397e-03  6.68422171254e-04  9.09124592747e-04 -5.86611440209e-04 -1.23601581253e-04  2.68584418180e-03 -3.02215045065e-03  6.24371049372e-04 -2.28918856846e-04  2.10273294372e-03 -1.95404136109e-03
 4.37367052759e-04 -2.30220655443e-03  8.07612178271e-04 -5.41457532895e-04  5.15212507079e-03 -4.61676772716e-04 -9.05655464773e-04  1.55047787909e-03  4.97022214745e-04 -1.65944564781e-03 -1.05172518838e-04  7.99814026344e-07 -1.65734063987e-03  1.75640582420e-03  2.71985382245e-03  3.43713500977e-03 -2.33283448731e-03 -1.32652808720e-02 -1.22667110978e-02 -3.05122838295e-03  6.61690308159e-02  7.36410434964e-03  5.59953444719e-03 -1.62955776780e-03  5.21404873845e-04 -1.02462716216e-03 -2.12893219591e-03 -7.16816918259e-04  7.25578475207e-04 -4.63703776622e-04  9.61157269423e-04 -5.93554943131e-04
 1.19525756274e-03 -7.01329678496e-03 -7.12862112787e-04 -7.20669121573e-04 -6.55344684101e-04 -7.19227904304e-04 -9.00241422421e-04 -2.53943064547e-03  2.09666849861e-03  2.33582835365e-03  1.76287050240e-03 -1.99254335435e-03  1.35895739109e-03  2.01699297168e-03  1.61028171512e-03 -7.84952210119e-04 -1.26638178252e-04  6.85155535879e-04 -4.85060520617e-03 -7.51827380397e-03  7.36410434964e-03  1.00639187880e-01 -9.55834104017e-03 -7.49906414567e-03  5.94578287713e-04 -3.49762464337e-03  1.93248118113e-04 -4.46060691700e-03  2.60744217189e-03 -1.08560128239e-04 -1.53091022113e-04  9.70089117761e-05
-1.16332001040e-03  7.95219189781e-04 -7.30459231656e-04 -2.42697783143e-03  5.32242874625e-04 -2.48627512167e-04 -2.04943774155e-03  1.00700275330e-03  1.18191374697e-03  4.96650466274e-05 -4.82074428367e-05  4.61413891599e-04  2.26556289595e-04  3.45794864093e-04 -3.21994660350e-03  2.20855032746e-03 -8.55819454394e-04 -7.83124341249e-04 -1.37881730105e-03  6.68422171254e-04  5.59953444719e-03 -9.55834104017e-03  7.01722913159e-02 -2.42512303625e-03  2.83414349626e-04  1.80772473387e-04 -1.50136154302e-03  2.09775049425e-04 -3.29078288848e-03  5.12274496862e-04 -2.77428389948e-03  2.06545771790e-03
 1.66997817161e-03  2.08763030600e-04 -1.54971915940e-04 -6.72458661564e-04  7.12864014077e-04 -1.20229506133e-04  1.55447106758e-03  5.09372160426e-04  9.16866016164e-04 -2.80729423577e-04 -1.29286661415e-03  4.97523600328e-05  6.70492254758e-04 -1.40005421268e-04  1.65356022627e-04  4.72994923106e-04  6.33242758119e-04  7.83568532533e-04 -5.30456706041e-04  9.09124592747e-04 -1.62955776780e-03 -7.49906414567e-03 -2.42512303625e-03  3.16478650372e-02  7.47350787045e-03  8.79993983816e-03 -2.67945176422e-03  8.86581194173e-04  9.74448107378e-04  3.00233709994e-05  4.44587567985e-04 -1.41895944146e-03
-3.30333339573e-03 -2.69764806867e-03 -3.20397297566e-03 -5.01761695825e-04  1.22725109885e-03  6.78635452724e-04  1.11446546836e-03  2.85758653265e-04  2.79115492280e-03 -1.05853007667e-03  1.86072135796e-03  1.84537878241e-03 -1.85922768258e-03 -1.61416432628e-03  1.80486211712e-03  1.00788389251e-03  4.11514853520e-03 -1.55729344747e-03 -4.30019637792e-04 -5.86611440209e-04  5.21404873845e-04  5.94578287713e-04  2.83414349626e-04  7.47350787045e-03  9.04002830531e-02  4.16388416561e-03 -5.92151643667e-03  1.04541423998e-03 -1.06341555455e-03  2.91929738733e-04 -2.91795281047e-03 -3.97731081106e-03
 3.99725088925e-03 -2.62931310678e-03  1.27075455012e-03 -2.43834672488e-03  3.68632789898e-04  3.75395939122e-04  8.73859413116e-04  2.21417604951e-03  1.60996931057e-03 -2.85906481480e-03 -3.13652646585e-03 -1.70102024358e-03  1.74190981102e-03 -1.24172994572e-03  6.80255997037e-05  4.53402081684e-04  2.03112996789e-04  8.00786281504e-04 -1.52210695484e-03 -1.23601581253e-04 -1.02462716216e-03 -3.49762464337e-03  1.80772473387e-04  8.79993983816e-03  4.16388416561e-03  7.14947507403e-02  2.04809300273e-02  1.13402758391e-03  4.61490025205e-03  8.03288360577e-04  3.90395463310e-03 -5.16289676565e-04
 3.73628713716e-03 -3.15500253454e-03 -3.00216705023e-03 -2.48889782916e-03 -7.37638433342e-05 -1.00293085779e-03 -2.21799374691e-03  2.93656988723e-03  1.33618967166e-03  5.66157919417e-05 -7.43396235263e-04  1.03950643916e-03  8.13166667404e-04 -1.09733184263e-03 -6.80183941537e-04  2.25972960016e-04  2.31102079283e-03  1.71393080603e-03 -1.77378502421e-03  2.68584418180e-03 -2.12893219591e-03  1.93248118113e-04 -1.50136154302e-03 -2.67945176422e-03 -5.92151643667e-03  2.04809300273e-02  8.75065180040e-02 -3.60722548844e-03  2.46562802726e-03  6.23595390787e-03  6.26587810454e-03  9.78022452979e-04
 2.64771287836e-03  1.20484399453e-03  1.67051440450e-03 -3.32289439541e-04  4.10423896143e-03 -1.09576705461e-03  7.31402845704e-04  2.29402574170e-03 -2.89289813131e-03 -3.42062248238e-04  3.62505933106e-03  2.06240045135e-03 -5.56530539354e-04  1.17354574895e-03 -2.24283036318e-03 -8.68815174690e-04 -2.06895936430e-03  1.78986993147e-03  3.99466990429e-04 -3.02215045065e-03 -7.16816918259e-04 -4.46060691700e-03  2.09775049425e-04  8.86581194173e-04  1.04541423998e-03  1.13402758391e-03 -3.60722548844e-03  7.45984247913e-02 -1.56384799399e-02  2.27330748571e-03  4.81238373545e-04  4.62716945734e-04
 1.48365004055e-03 -5.66817160629e-03  2.58067763414e-03  1.56906623875e-03  9.83276914859e-05  8.60983059322e-04  2.26924146485e-04 -3.11200014582e-03 -6.57738148691e-04 -3.29426367225e-03 -2.54573955129e-03  4.86339405587e-03 -1.68822291275e-03 -1.91161744275e-04  2.23560210048e-04 -1.42681811246e-03  3.03643804106e-03 -2.65911479228e-03 -2.85793890735e-04  6.24371049372e-04  7.25578475207e-04  2.60744217189e-03 -3.29078288848e-03  9.74448107378e-04 -1.06341555455e-03  4.61490025205e-03  2.46562802726e-03 -1.56384799399e-02  7.36559555353e-02 -1.87536790391e-02  5.49017595184e-03 -5.71839192234e-03
 1.47847460358e-03  2.79804423409e-03 -2.23678268582e-03 -2.88810728764e-03 -3.90405553162e-04 -2.56178618766e-03 -2.31069054822e-03  5.05620498793e-03 -9.87031998695e-04  1.89474446342e-03  1.74826840729e-03 -1.68891509708e-03 -5.24562268386e-04  2.97601197024e-04  1.60530307755e-05  5.89998950036e-04 -2.77492273191e-03  1.23009162383e-03  1.16468806244e-03 -2.28918856846e-04 -4.63703776622e-04 -1.08560128239e-04  5.12274496862e-04  3.00233709994e-05  2.91929738733e-04  8.03288360577e-04  6.23595390787e-03  2.27330748571e-03 -1.87536790391e-02  5.01527015790e-02  5.44303053260e-03  4.83262702450e-03
 3.22864088062e-03 -2.19945937014e-04  1.37982509030e-03 -1.12196685434e-03  6.36915201448e-04 -6.29154635720e-04 -5.97784655272e-03  2.13324486031e-03 -1.64804372958e-03 -2.24157166040e-05  6.25830640428e-03  4.38355982872e-03 -1.74155306350e-03  2.43698261184e-03  3.52720942085e-03 -2.54106868701e-03  9.72822786288e-04  1.91535935445e-03 -2.17867847010e-03  2.10273294372e-03  9.61157269423e-04 -1.53091022113e-04 -2.77428389948e-03  4.44587567985e-04 -2.91795281047e-03  3.90395463310e-03  6.26587810454e-03  4.81238373545e-04  5.49017595184e-03  5.44303053260e-03  9.62609944415e-02  2.16143150351e-03
-1.47250122636e-03 -1.82673656154e-03 -4.55755707740e-04 -1.48969509606e-03 -3.54421129521e-03 -1.74878865584e-03  9.41602149340e-04  2.34658987652e-03  1.73488831194e-05 -4.49683597935e-03 -2.50933740154e-03 -1.22836380989e-03  8.02888146124e-04  1.44772379004e-03  2.28380834395e-04  8.11969391820e-04 -2.33964493012e-03 -2.07787151994e-03  8.29637500924e-04 -1.95404136109e-03 -5.93554943131e-04  9.70089117761e-05  2.06545771790e-03 -1.41895944146e-03 -3.97731081106e-03 -5.16289676565e-04  9.78022452979e-04  4.62716945734e-04 -5.71839192234e-03  4.83262702450e-03  2.16143150351e-03  6.88321001127e-02
