# Supplementary material for: Proximal Distance Algorithms: Theory and Practice
Source: J Mach Learn Res. Author manuscript; Available in PMC 2019 Oct 24. (PMC6812563)
Supplement: code [file NIHMS1053815-supplement-code.zip › proxdist-master/keys_zhou_lange_2019/misc/spm/X_64_3.txt]

 8.53686537541e-02 -1.90822327343e-02 -1.81635255962e-03  3.14479070341e-03 -1.08369987746e-03 -1.29355678474e-03  1.11379171939e-03 -1.66520574103e-03 -1.24251897690e-03  5.45614906629e-03 -4.04202712737e-03  1.31529458432e-03  1.06064439886e-03 -2.84975538705e-04 -1.14784806428e-03  9.75569843768e-04  3.25715205610e-03  1.66114888943e-03  4.91854553097e-03  2.31090847210e-05 -1.53798373270e-03 -4.62572661196e-04  3.09827918270e-03 -1.22270768260e-03  3.52238556376e-05 -3.49659962789e-03  2.57471214178e-03 -1.61207704006e-03  5.03299771263e-03  1.29053756545e-03  2.21830823495e-03  2.85777451490e-03 -1.51939324241e-04  2.64032611002e-03  1.43147067518e-03  1.05499988468e-04  1.45779129089e-03 -1.82144005482e-03  1.80925637644e-03 -9.39951115460e-04 -9.78989321643e-04 -3.27152409159e-04  3.78172608607e-03  1.99173024403e-03 -6.44110506095e-04  8.29047466867e-04 -1.12064703904e-03 -1.50952930043e-03 -4.05184758781e-04 -1.64591113606e-03  8.85661831640e-04 -2.89972230921e-03 -3.39864041322e-04  2.97737900743e-03  3.30149262734e-03 -1.21528472994e-03 -1.68498326960e-03  1.35461217740e-03  9.05133376568e-05 -3.43495217131e-04  1.82285846162e-03  1.89996386039e-03 -1.22857636092e-03 -1.50350753441e-03
-1.90822327343e-02  8.35018115684e-02  6.23948401280e-03  6.52688139740e-03  5.69712176448e-03 -3.05762417562e-04  3.34761993206e-04  8.01632728949e-04  2.66997101704e-03 -4.46469512641e-03  2.26594453843e-03 -3.21901196115e-03 -4.27171687096e-03  1.89572350465e-03  1.85999187444e-03 -4.65811428764e-03 -9.58487021453e-04  2.89074325524e-06 -2.23281260074e-03 -2.80501105838e-03  5.35647728708e-03 -1.61191546682e-03 -6.35875350390e-04  1.50144002127e-03  1.65613184906e-03 -9.40917453146e-04 -2.83056324310e-03 -6.18545635832e-04  5.10998516630e-04  1.15071006225e-05 -1.62734433739e-03 -2.85377423634e-03 -2.55514040975e-03  2.17830025211e-04 -4.68814252598e-04 -1.38043840992e-03 -9.90830759728e-04  3.81566403439e-03  2.40951816641e-03  9.42374899606e-05 -1.91092883765e-03 -3.08419135165e-03 -4.65008944423e-03 -1.36747581994e-03 -1.06993620669e-03  1.39065827696e-03 -1.04930040917e-03  9.14485400763e-04  4.64923810302e-03 -9.63003724845e-04  1.63089187087e-03  3.15381579253e-04  4.45868030784e-03 -9.65493509225e-04 -5.07175280000e-03  3.59699317826e-04 -1.08048043728e-05  7.41268024943e-04  1.64754785857e-03 -2.64540373390e-03 -9.83138177249e-04 -3.71828139334e-03 -2.63915430121e-03 -8.08362153585e-04
-1.81635255962e-03  6.23948401280e-03  9.41508799885e-02 -2.39465923161e-03 -3.82334298694e-03  9.52705638317e-04  3.37828737618e-03 -3.99894097574e-03 -1.01703472339e-03 -3.33822027334e-03 -1.06652174962e-03 -1.24332461271e-03 -4.09001861830e-04  4.74353407352e-04  3.03502732930e-03 -1.30093529067e-03  2.51923058228e-05 -1.16895706769e-03 -6.13760332166e-04 -4.73182542954e-04  8.07497944936e-04 -3.27012519063e-03  2.29630185574e-03  1.93463682491e-03  7.01203837331e-04  1.98817709618e-03  1.32606728134e-04 -2.38738218045e-03  2.35432350553e-03  1.21182168210e-03  2.98043210220e-03 -1.54970465437e-05 -3.76770609138e-03  3.88009275709e-03  9.39252437241e-05  4.78390980476e-04  1.77891175378e-03  1.74345637561e-03 -2.89676197632e-04  4.92846435999e-05 -5.81883991895e-04 -4.19184129629e-03 -3.06732528728e-03  4.03204137390e-03  2.36660478012e-03  2.00319063817e-03 -7.16251485306e-04 -1.32023486983e-03  6.48958950481e-04 -8.87621789410e-04 -9.63700346573e-05 -4.32953162170e-03  2.73349050120e-03 -1.36969487721e-03  2.65174602700e-03 -3.24914893579e-03  3.14567552855e-04  4.27268580361e-03  1.00379063569e-03  1.18518723085e-03  2.56038304436e-03  2.44587073228e-03  5.20268425551e-03 -4.89472751131e-03
 3.14479070341e-03  6.52688139740e-03 -2.39465923161e-03  8.41502468811e-02  8.55784080469e-04 -9.54886306946e-03  4.27361793757e-03 -2.67163529122e-04 -2.73247432335e-03 -2.57353967853e-03  1.71822619804e-03 -2.50509464950e-03  1.88184476572e-03  1.48808877829e-03  8.84170618442e-04 -1.33534859436e-03  6.77546459889e-04 -9.29939461833e-04 -2.98676317412e-03  4.02731596823e-03 -3.50509137540e-03  1.73018462662e-03 -4.02612369854e-03  1.91940656477e-03 -9.30374636378e-05 -1.42524945312e-03 -9.26706853250e-04  3.68947674604e-03  8.67232128139e-04  1.49480184164e-04  4.37521070108e-03  1.72805373528e-03  2.02917130537e-03 -1.10040946722e-03  4.66044392882e-04  7.93636942001e-04 -1.49848247438e-03 -2.48389969129e-03 -2.67245806815e-03  1.94641762691e-03 -2.70929574719e-03 -4.91425494924e-04 -7.03241477879e-05 -1.15143106705e-03 -2.05304927215e-03  1.81339108302e-03 -1.78930896213e-03  2.07165051554e-03 -1.19828578426e-03  6.19246589582e-05 -1.82904276132e-03 -1.71865138502e-03 -1.09682016521e-03  3.58976006173e-04  6.24942806032e-04 -1.00845077109e-03 -6.36912203121e-05 -2.46403941362e-04 -2.28360987092e-03 -3.90692919718e-03 -5.03516631663e-03 -2.22729657894e-04  5.49584402613e-03 -1.47571859060e-03
-1.08369987746e-03  5.69712176448e-03 -3.82334298694e-03  8.55784080469e-04  8.32299430148e-02  3.27684324646e-03  9.38307560746e-03  6.11984260219e-03 -2.70089959037e-04 -2.30062551671e-03 -3.17862187162e-03 -2.90289001689e-03  1.69485173644e-04 -1.16070889922e-03  1.18150384784e-03 -2.90081272236e-03  1.97903897403e-03 -7.07501567554e-04  5.75331852708e-04 -2.09051825954e-03  6.77820352121e-04  1.26654754201e-04 -2.00096518387e-04  9.39056261030e-04 -1.15317528865e-03 -3.72365312659e-03 -3.58944741725e-03 -7.58062244248e-04  4.19660558305e-03  1.64094381887e-03 -4.54915977172e-03  1.66345475272e-03 -6.54561254416e-03  3.52087259095e-03 -3.50877559356e-03  2.29382461728e-03  8.95160593142e-05 -1.98941292345e-03  8.22502340226e-04  2.78483811736e-04 -2.62346026117e-03 -2.14383152218e-03  1.47618593341e-03 -4.45039360110e-03 -4.06210645568e-03  5.55973218068e-04 -2.29754623529e-03  4.38402749495e-04 -1.63864291675e-03  1.26728805061e-04  1.04768030163e-03  1.19135589136e-04 -8.10165609361e-04  2.06676791948e-04 -6.42150155162e-04  1.11466436474e-03 -2.14316585977e-03 -2.89634231860e-03 -1.44958026760e-03  1.80045037382e-03  1.15691437629e-03 -6.27045980910e-03 -3.68396010454e-05 -2.37187601527e-03
-1.29355678474e-03 -3.05762417562e-04  9.52705638317e-04 -9.54886306946e-03  3.27684324646e-03  8.70014310941e-02  6.66400999255e-03  5.93820727607e-03 -1.17507987848e-03  2.87481282064e-03 -2.26052027381e-03  1.49064225320e-03  4.88248893136e-03 -1.82229565339e-03  2.17684473117e-04  1.48723002303e-03  1.87092281165e-03  1.33644953237e-04  1.92052323676e-03 -2.94714851413e-03  1.14546194841e-03  1.98094103211e-03 -4.76147693865e-04  1.87953153960e-03 -1.13057069943e-03  1.07160070767e-04 -1.23571747044e-03  2.87326877252e-04 -1.92336389480e-04  4.39506282688e-04 -2.40970147784e-03 -3.02535466603e-03  6.84372524848e-04  3.34971169805e-03  2.13070200523e-03  5.10822029686e-03  1.69552400059e-03 -1.38012510151e-03 -3.06938523021e-04 -8.37731396045e-04 -8.79950765251e-04 -1.67864840884e-03 -4.80831966962e-04 -9.25922156498e-04 -3.42600032250e-03 -5.98905328675e-05  3.16663977849e-04  9.05891146522e-04 -6.10942707390e-05  1.49010990345e-03  3.13227453532e-03  3.52086236341e-03  2.24893915311e-03 -3.15190401467e-03  9.13437023791e-04  6.49894064800e-03 -2.49884138421e-03  5.14582026899e-03  1.95841170841e-03 -5.57474498080e-04 -4.41188454160e-05  8.53077056707e-04  9.68310605420e-04  7.81276294853e-04
 1.11379171939e-03  3.34761993206e-04  3.37828737618e-03  4.27361793757e-03  9.38307560746e-03  6.66400999255e-03  7.61273968363e-02 -7.81601420410e-03 -2.11991292029e-03  8.14653736973e-04 -3.05471097121e-03  2.98636688767e-03  4.23788770501e-03 -4.17300147470e-04  2.66471045237e-03  5.05443197575e-04  3.39246292401e-03  5.89857814982e-04  9.60191705771e-04  1.94846691172e-03 -1.99573983557e-03 -1.21448169103e-03 -2.42481059068e-03  1.83737265401e-03 -3.79896268310e-04 -2.63685653385e-03 -5.19341296413e-03  9.10075653644e-04  5.43074468006e-03  3.03848162531e-03  2.18399605741e-03  5.81558147454e-03  4.35384246720e-04  5.18903388306e-03  1.44342564840e-03  3.27654955646e-03  2.27760779450e-03  1.14471953016e-03  2.29463378876e-03  8.30378146213e-04 -2.14589347622e-03 -1.97768779441e-03  3.59996406766e-03  2.36469511050e-03  1.37375210015e-03 -2.19989260433e-04 -2.15374132517e-03 -1.60127093062e-03  1.06141262481e-03 -1.80644457247e-03 -1.00360677107e-03 -6.30870975155e-04  1.57071971922e-03  5.97117108972e-04 -1.63632337283e-03  1.78588006235e-03 -3.31141671570e-03  1.37095304573e-03 -7.01727615714e-04  1.21950085466e-03  1.37585300577e-03 -2.85938999890e-03  1.43974936532e-03 -2.48608764365e-03
-1.66520574103e-03  8.01632728949e-04 -3.99894097574e-03 -2.67163529122e-04  6.11984260219e-03  5.93820727607e-03 -7.81601420410e-03  8.56997551028e-02  3.19976860570e-03 -2.37247266819e-03 -7.72111813390e-03  4.62109204720e-03  1.03755694159e-03  6.18956507437e-04 -2.63744162278e-03  2.34594594696e-03 -7.37815099066e-06  6.60886093078e-04 -2.65121033246e-04 -1.13512987455e-03  5.94298861186e-04  4.06911623494e-03 -1.56920028183e-03 -1.10717325489e-03 -1.21784103583e-03  5.47122199936e-04 -8.54127208056e-04  6.51762297936e-04 -2.41757530866e-03  2.04325148378e-03 -8.17248307419e-04 -2.78699860207e-03 -4.05566409804e-04  2.88282949348e-03 -1.21143623290e-03 -1.81777386681e-03  1.81141022910e-03  1.96027193864e-03  1.93663834833e-04 -2.22101186075e-03 -1.06966606803e-03  1.90838060604e-03 -2.71237026315e-03 -2.71415160643e-03 -2.98614646664e-03  1.20306690973e-03 -2.12529257668e-04 -2.68166475166e-03  2.75689371949e-04  3.58706703455e-03 -1.56257531114e-03  2.88796980224e-03  1.72627086751e-03 -1.76945030535e-03  1.14002432358e-03 -1.16677166204e-03 -5.79398808019e-04  1.40116060141e-03 -3.42391756742e-03 -2.91030332840e-03 -7.23431687720e-04  4.40080477637e-03 -4.73498214760e-04  1.47282183480e-04
-1.24251897690e-03  2.66997101704e-03 -1.01703472339e-03 -2.73247432335e-03 -2.70089959037e-04 -1.17507987848e-03 -2.11991292029e-03  3.19976860570e-03  9.44747053722e-02  6.49445024014e-03  5.33868914966e-03 -1.17726473452e-04 -1.55113265384e-03  2.23301982499e-03  1.47264056174e-03 -1.30515797041e-03 -3.36485054218e-03 -1.62782196020e-03 -1.79679381824e-03  2.22539989141e-04 -5.69983847932e-04 -1.44506869452e-03  3.33963288302e-03 -9.10786497011e-04 -5.25812358943e-04 -4.00921401999e-03 -5.54328324014e-03  3.13479648097e-03  6.44303766361e-04 -4.74341212265e-05 -5.87053651872e-03 -6.77028219835e-05 -6.57559077307e-04  4.70111169412e-03 -4.93296571240e-03  1.15814457175e-03 -3.05700704668e-03  1.65457574539e-03 -1.45147564067e-03  3.72614147305e-04 -2.60260768927e-03 -8.72141427905e-04  2.50265063131e-03  3.12963436602e-04 -2.88433221573e-03 -5.64463243489e-05  1.24878469833e-03 -3.27054951497e-03 -8.83193051526e-04 -1.69706268896e-03 -2.26000669868e-03 -1.33157981815e-04  2.92611314266e-03  6.42910808399e-04 -7.71779641319e-04 -2.81402332075e-04 -1.50217512337e-03  2.49734013549e-03  6.46201072166e-04 -3.63068426685e-03 -3.08560394820e-03  1.52886890513e-03 -5.23222408447e-03 -1.51069243866e-03
 5.45614906629e-03 -4.46469512641e-03 -3.33822027334e-03 -2.57353967853e-03 -2.30062551671e-03  2.87481282064e-03  8.14653736973e-04 -2.37247266819e-03  6.49445024014e-03  9.32598953257e-02 -1.77110394336e-03 -1.06385763544e-03  7.21818963662e-03  6.52471635995e-03  3.57234641741e-03 -3.23285353888e-03  2.67412405366e-03 -1.85526285773e-03 -5.71148367275e-04  1.44540001061e-03 -1.36825313871e-03  1.29012754636e-03 -4.08989489734e-03 -1.87634233284e-03 -2.40579873197e-03 -4.09045076513e-05 -5.19064350018e-03  2.64429565307e-03  8.60751468660e-04 -7.71471176406e-04  2.70411182495e-03  1.64774156257e-03  1.65371983710e-03 -1.60574327021e-03 -9.02071461101e-04 -7.86039501484e-04 -3.94984548833e-03  9.96722511697e-04 -1.66500693902e-03  8.66673811708e-04  4.32046649132e-04 -2.39731235140e-03  5.17808798010e-03 -2.40698436603e-03  2.07639499365e-03 -5.54830571726e-05 -2.35635081591e-03 -4.43273546828e-03  7.58865368270e-04  8.11305594902e-04 -1.29195267944e-04  2.16055226794e-03 -3.85724659878e-04  4.72737115720e-04 -3.15199390852e-03  1.38394725201e-03 -8.27249442236e-04 -2.08254080581e-03  2.37201425119e-03  2.13553015209e-03 -1.56686809182e-04 -1.82941341999e-03  6.06073077193e-04 -1.73320465039e-03
-4.04202712737e-03  2.26594453843e-03 -1.06652174962e-03  1.71822619804e-03 -3.17862187162e-03 -2.26052027381e-03 -3.05471097121e-03 -7.72111813390e-03  5.33868914966e-03 -1.77110394336e-03  8.13191810887e-02 -5.88825301669e-03 -7.73433203093e-03 -2.04088115423e-04  1.08541832318e-03 -2.95638290382e-03 -8.02264754388e-04  9.80655948732e-04  7.16921240137e-04 -3.55380974938e-03 -9.99301470658e-05  3.63579577163e-04 -5.23981049260e-04  5.12909949358e-04  5.06904158790e-04 -1.23603801152e-04  6.62818208378e-03  4.45765797766e-03 -4.21129942045e-03 -9.25911071701e-04 -1.05199884127e-03 -2.96232950665e-04 -1.98539782406e-03 -4.16410931488e-04 -1.83247602155e-03 -2.25895540474e-04 -1.13595204924e-03 -6.23215789370e-05 -2.17667995799e-03  5.31346355160e-04  4.44368837877e-03  1.56123638062e-03  3.02418815214e-03  2.26639649887e-03  1.20790613714e-03 -9.15742553583e-04  3.41380434294e-03 -1.43678027709e-03  2.96950511167e-03 -1.79750816236e-03 -3.59754555431e-03  1.50682814456e-03  8.49519611149e-04 -2.24289196980e-03 -1.20967612592e-03 -6.49539889939e-04  2.17946228790e-03 -1.89437611579e-03  3.39633714560e-04 -1.29538981510e-04 -1.57273982028e-03 -3.21117726906e-03  2.03183579552e-03 -1.10141353787e-04
 1.31529458432e-03 -3.21901196115e-03 -1.24332461271e-03 -2.50509464950e-03 -2.90289001689e-03  1.49064225320e-03  2.98636688767e-03  4.62109204720e-03 -1.17726473452e-04 -1.06385763544e-03 -5.88825301669e-03  8.97155838324e-02  1.13822639337e-03 -1.33901476171e-03 -4.43739818274e-03  1.83446747364e-03 -8.55926551675e-04 -1.53926073113e-04  1.47190858864e-03  4.09744832467e-03  8.09710916587e-04  2.43989145074e-03  3.36801458403e-03 -9.29710920330e-04 -1.75576009435e-05 -4.63694956875e-04  6.52506509059e-04 -5.02086794089e-04  3.50063302912e-04  5.14967439979e-04  2.24031552802e-03  1.28961842557e-03  1.20273030474e-04  2.45577099887e-03  2.05455945464e-03  2.03578311754e-03  2.59016390314e-03  3.27690682361e-04 -2.97243084213e-03 -2.76119298031e-03 -3.09530587114e-03  2.44434769199e-04 -3.12198318678e-03  3.53039264096e-03 -6.51272028824e-04 -6.88483564898e-04  2.17473113328e-03  1.29535519816e-03 -1.59220125284e-03  2.25726070899e-03  2.77375592813e-03 -3.15529930637e-04  5.21769301597e-04  1.25548686265e-03  2.42309084532e-03 -9.22407773861e-04  2.04666738588e-04  1.42804715493e-03 -1.40492676543e-03  1.41945666830e-03  2.57627625483e-04  4.13467737906e-03  1.99123445002e-03  2.89101215726e-03
 1.06064439886e-03 -4.27171687096e-03 -4.09001861830e-04  1.88184476572e-03  1.69485173644e-04  4.88248893136e-03  4.23788770501e-03  1.03755694159e-03 -1.55113265384e-03  7.21818963662e-03 -7.73433203093e-03  1.13822639337e-03  8.29171452551e-02 -3.13432095247e-03  6.04160807221e-03  1.32924280108e-02 -2.49783948560e-03  2.42228906780e-03  3.26438641714e-03  1.21748483082e-03  7.65608908194e-04 -3.23119699552e-04 -4.47399726247e-04 -3.24331206769e-03 -9.35873371699e-04  1.17943626840e-03 -9.99595019008e-04 -1.54854160491e-03 -3.74506013844e-03  3.91438332859e-03 -5.84467805880e-04 -2.38376707197e-04 -8.22558321881e-04 -1.13845128709e-03  1.07880594607e-04  1.90193665029e-03 -4.22304989150e-03  5.06076936445e-04  4.43091738517e-04  1.76900871014e-03  1.15237442062e-03 -3.08679127156e-03  5.95866834636e-05 -1.28224470502e-03 -2.14593840731e-03 -5.92196738224e-05 -3.35448468947e-04  4.48929815583e-03 -7.72816390069e-03 -9.50899804768e-04  1.69384136757e-03 -2.54240300329e-03  3.10057320333e-03 -5.38070538128e-04 -5.42490074912e-04  9.92979259740e-04 -2.45744765802e-03 -3.82254901792e-04 -2.31997239138e-03 -2.66259449857e-03 -1.11064450924e-03 -4.08904222947e-04  5.26058198385e-04  2.16004300680e-03
-2.84975538705e-04  1.89572350465e-03  4.74353407352e-04  1.48808877829e-03 -1.16070889922e-03 -1.82229565339e-03 -4.17300147470e-04  6.18956507437e-04  2.23301982499e-03  6.52471635995e-03 -2.04088115423e-04 -1.33901476171e-03 -3.13432095247e-03  7.94916647584e-02  1.96958957233e-03 -1.19599286810e-02  4.53731130812e-03 -2.89505198902e-03 -3.88581692332e-03  1.25490329245e-03  3.12541950497e-03  3.87289467214e-03 -2.42205729713e-03  1.73840770611e-03 -5.07918767813e-04  2.26620089872e-03  6.03815878929e-04 -6.43659696562e-04  3.64647273005e-03 -9.79502271165e-04  8.03177763344e-04 -1.02530914426e-03 -2.00646683058e-03  3.56527616281e-04  2.38002152656e-03  3.35058758554e-05 -3.17924117386e-05 -1.91136041139e-04  8.39742175495e-04  5.31502223451e-04  4.25949646943e-03  3.86736982598e-04 -5.13804365960e-04 -4.56145823451e-03 -3.75501227164e-03  2.03409486128e-03 -3.32815889844e-03 -9.50377914562e-04  3.42664452404e-03 -1.17167917851e-04  1.64352598282e-03 -1.25239559099e-03  8.69331544792e-04  1.32995838383e-03  1.08512848169e-04  4.13324491515e-04  1.29341174447e-03  6.52286994933e-04  1.42556091756e-03 -1.44173945814e-04 -1.16244886042e-03 -2.53553334596e-03 -5.45677372654e-04 -2.70439759957e-03
-1.14784806428e-03  1.85999187444e-03  3.03502732930e-03  8.84170618442e-04  1.18150384784e-03  2.17684473117e-04  2.66471045237e-03 -2.63744162278e-03  1.47264056174e-03  3.57234641741e-03  1.08541832318e-03 -4.43739818274e-03  6.04160807221e-03  1.96958957233e-03  7.37076396349e-02 -1.34521794613e-02 -3.15509780522e-03 -6.96913851748e-03  1.61515292157e-04  2.03958698639e-03 -2.23684444024e-03  5.78990720300e-04 -1.90855716983e-03 -1.71808677616e-03  2.04109153587e-05 -1.63739202254e-03 -2.63631899843e-03 -1.16018856541e-03 -6.76097622511e-04 -5.26853683402e-04 -1.49310087622e-04  4.00428347665e-04 -2.30686317999e-03  3.24413469447e-03 -3.14344374200e-03  2.62773923321e-03 -2.36935602154e-03  2.80982440593e-03  2.61119732028e-03  7.94659517320e-04 -4.33450772615e-04 -5.49568028568e-03  2.69915580146e-03  2.00919246240e-03 -3.51775078824e-04  2.27942732896e-03 -2.19127892513e-03 -1.12587565913e-03 -1.54629441211e-03 -1.65581256175e-03 -1.38452526276e-03 -6.97376985784e-04  1.66283235540e-03  4.98558821746e-04 -5.34340644596e-04  2.62312683951e-03 -1.06686824172e-03 -7.17394725461e-04  1.72504803555e-04 -4.41079203414e-04 -1.72909845737e-03 -1.47877015573e-03  2.38419460767e-03  5.03773141474e-04
 9.75569843768e-04 -4.65811428764e-03 -1.30093529067e-03 -1.33534859436e-03 -2.90081272236e-03  1.48723002303e-03  5.05443197575e-04  2.34594594696e-03 -1.30515797041e-03 -3.23285353888e-03 -2.95638290382e-03  1.83446747364e-03  1.32924280108e-02 -1.19599286810e-02 -1.34521794613e-02  6.71987742625e-02 -3.66832838214e-04  3.67817680834e-03  7.52740950969e-04  5.84181596215e-04 -2.00579554004e-03 -6.44861352949e-05  1.11536972408e-03 -9.00551760425e-04  6.18003331489e-04  3.15635030133e-03  1.56305811871e-03 -1.87500345480e-03 -2.61488621095e-03 -5.67141873088e-04  1.82432038862e-05 -1.06096501994e-03 -1.39258275770e-04 -2.38914402483e-03  2.26509042134e-03 -1.38165993159e-03  1.22053474041e-04 -2.88826289442e-04  9.70430021984e-04  1.82127288813e-03  3.38992162352e-03  8.94586015625e-04 -1.04231523954e-03  3.87813932920e-05  7.51212375280e-05 -1.82371421189e-03  1.87378532202e-03  1.23849366445e-03 -2.37992904849e-03 -1.36436552676e-03  3.25285473474e-03 -1.09840331030e-03  7.04302068312e-04 -1.77595806989e-03  4.22614642655e-04 -2.40739027735e-03 -8.51858835873e-04 -8.78759130286e-04 -2.90220101611e-03  1.27289390305e-03  3.89576335923e-03  3.89208389872e-03 -1.87709801446e-03  2.58618543448e-03
 3.25715205610e-03 -9.58487021453e-04  2.51923058228e-05  6.77546459889e-04  1.97903897403e-03  1.87092281165e-03  3.39246292401e-03 -7.37815099066e-06 -3.36485054218e-03  2.67412405366e-03 -8.02264754388e-04 -8.55926551675e-04 -2.49783948560e-03  4.53731130812e-03 -3.15509780522e-03 -3.66832838214e-04  1.04232458036e-01 -1.03193380122e-02  1.02420070482e-02  2.48199545520e-03  6.24416064341e-03 -2.94528570381e-04 -4.00399795088e-03 -3.76594092373e-03  2.13011240149e-03  6.13875724056e-03  1.35725112438e-03 -2.76917320322e-03  3.08483571025e-04  7.25624229085e-04 -3.89503858498e-03 -5.46014451261e-04 -3.48033410735e-03 -4.61402153540e-03  1.03538845133e-03  6.00256102154e-04 -6.57467759936e-04 -3.64662560919e-05 -1.98324652729e-03  1.38221673602e-03  4.84963059863e-03  4.10041122445e-03 -4.04670923888e-03 -7.11284151912e-04 -8.16376008260e-04 -1.77912580082e-03  3.40010415628e-03 -6.18299616050e-04  1.37110207644e-03  8.92840191285e-04 -1.05726326494e-03 -2.16278905374e-03 -3.38985623425e-04 -1.17672471504e-04 -1.81716389414e-03  4.73584577144e-05 -5.46872866506e-04 -1.59348085836e-03 -2.52414228497e-03  7.01513140679e-04  1.49406865395e-03  3.32134344990e-04 -1.77147711511e-03 -1.63045962117e-04
 1.66114888943e-03  2.89074325524e-06 -1.16895706769e-03 -9.29939461833e-04 -7.07501567554e-04  1.33644953237e-04  5.89857814982e-04  6.60886093078e-04 -1.62782196020e-03 -1.85526285773e-03  9.80655948732e-04 -1.53926073113e-04  2.42228906780e-03 -2.89505198902e-03 -6.96913851748e-03  3.67817680834e-03 -1.03193380122e-02  7.75965895675e-02  6.55756826746e-03 -7.08048753342e-03 -6.47472323806e-03 -1.17765576087e-03  7.82075237483e-04  1.28173429812e-03 -8.63118242561e-04  1.06624069868e-03  1.06630368873e-04  9.35662133476e-04 -9.33938234771e-05  1.47366469651e-03  6.73183924398e-04 -3.37633738247e-04  3.81726544063e-03  1.69907298636e-03 -1.73619825104e-03  2.89822116334e-03 -1.59700958317e-03  1.18118069765e-03  3.09736295577e-03  4.65638325560e-04  5.57138688645e-04 -3.38865038366e-03  1.34932104013e-03 -3.83334212901e-04 -1.21932046635e-03 -1.71476127732e-03  1.61764047437e-03  3.22413534957e-03 -9.80507530502e-04 -3.07080121279e-04 -3.55085005324e-04  1.46616321592e-04  3.98952875922e-04 -1.05907904902e-03 -3.58126346652e-03  6.01349337374e-05  9.25838745906e-04 -2.71247688757e-04  1.63921192876e-03  1.93927889984e-04  3.03422052372e-03  9.43152940905e-05 -1.35031999904e-03 -1.11938736749e-04
 4.91854553097e-03 -2.23281260074e-03 -6.13760332166e-04 -2.98676317412e-03  5.75331852708e-04  1.92052323676e-03  9.60191705771e-04 -2.65121033246e-04 -1.79679381824e-03 -5.71148367275e-04  7.16921240137e-04  1.47190858864e-03  3.26438641714e-03 -3.88581692332e-03  1.61515292157e-04  7.52740950969e-04  1.02420070482e-02  6.55756826746e-03  9.07037664847e-02 -8.86185562477e-03  5.71955314732e-03 -7.92202804625e-04  4.87517621787e-03 -2.59238785227e-03  1.60408709636e-03  1.25732132153e-03  6.52533097821e-03 -2.48817825504e-03  2.20075646311e-03 -2.88470539628e-03 -5.27431051772e-03 -1.44392731219e-03  4.58620990070e-03  1.42671662310e-04 -3.23428891407e-03  4.08616114515e-03 -1.42762386599e-03 -1.68364330476e-03 -1.01734474803e-03  1.62851413067e-03  1.95351828948e-03 -1.63532792198e-04 -1.39349652424e-03  4.27408981280e-03 -4.28206590046e-03 -1.89745243374e-03  4.13056173892e-03  8.30086643938e-04 -4.85798778461e-04 -2.04045241257e-03 -6.34541507297e-04 -2.26392433476e-03 -1.46972352895e-04 -9.43026695023e-04 -3.52522436568e-03 -1.06090221737e-04  3.35418711214e-04  2.50114338606e-03 -1.44775130153e-03 -2.63962255394e-03  2.62201267702e-03  2.58176163475e-03  2.33320281806e-03  3.74813803261e-03
 2.31090847210e-05 -2.80501105838e-03 -4.73182542954e-04  4.02731596823e-03 -2.09051825954e-03 -2.94714851413e-03  1.94846691172e-03 -1.13512987455e-03  2.22539989141e-04  1.44540001061e-03 -3.55380974938e-03  4.09744832467e-03  1.21748483082e-03  1.25490329245e-03  2.03958698639e-03  5.84181596215e-04  2.48199545520e-03 -7.08048753342e-03 -8.86185562477e-03  7.06088665120e-02 -1.10968064480e-02  1.73873959023e-02 -4.57429585175e-03 -1.23391457890e-04 -2.54563565474e-05 -6.47888665175e-04 -2.87428161342e-03  1.82262194751e-05 -2.93166660318e-03  7.27102655266e-04  6.73839076467e-04 -1.22280158180e-03  1.59160508131e-03  5.14843132456e-04 -2.63951282208e-03  1.87050344695e-04 -9.61215563268e-04  1.48913469260e-03 -5.65770708529e-04 -1.11651091541e-03  2.65065886609e-04  4.47125422945e-04 -1.50560818715e-03  1.97940069804e-04  3.17324397379e-04  6.36347645599e-04 -3.35593611146e-03 -2.49381605522e-03 -1.49799545524e-04  4.12395252809e-05  4.85358236906e-04  1.37906935289e-03  2.71336600654e-04  3.71589656757e-04  1.61175545609e-03 -1.59994371329e-04  2.90611516626e-04 -7.15962637746e-04  1.06582129805e-03  1.77228293629e-03 -1.88921484581e-03 -2.00303848540e-03  2.76549795589e-05 -2.27103798876e-03
-1.53798373270e-03  5.35647728708e-03  8.07497944936e-04 -3.50509137540e-03  6.77820352121e-04  1.14546194841e-03 -1.99573983557e-03  5.94298861186e-04 -5.69983847932e-04 -1.36825313871e-03 -9.99301470658e-05  8.09710916587e-04  7.65608908194e-04  3.12541950497e-03 -2.23684444024e-03 -2.00579554004e-03  6.24416064341e-03 -6.47472323806e-03  5.71955314732e-03 -1.10968064480e-02  9.31087773778e-02 -5.08202195668e-03  1.51886948868e-03 -3.68688613112e-03 -1.21253565892e-03  1.00709696929e-04  8.93537498619e-04  5.49501708912e-04  1.45117145639e-03  1.48998674388e-03 -1.18706116290e-03  3.31487326868e-03 -2.21833495192e-04 -5.02262436001e-03  3.00043286788e-03 -3.25492819816e-04 -2.12795475030e-03  1.95989413975e-04  1.60908093020e-03  1.23546705564e-03 -2.81843526276e-03 -2.01480988119e-03 -1.51052366151e-03  1.84961484897e-03 -9.02148741174e-04  8.28907280257e-04  1.70351824298e-03  5.32858595977e-04 -3.36496083603e-03 -3.31749775995e-03 -1.45504894913e-03  1.54241002383e-03 -1.59485154125e-03 -5.83610773024e-04  8.78971258703e-05  7.91450068161e-04  2.83306028043e-03  6.43784894427e-04  1.48282625787e-03 -5.37714996379e-03  1.57319241851e-04  4.40766907503e-04 -8.31509249195e-04  1.44250462662e-03
-4.62572661196e-04 -1.61191546682e-03 -3.27012519063e-03  1.73018462662e-03  1.26654754201e-04  1.98094103211e-03 -1.21448169103e-03  4.06911623494e-03 -1.44506869452e-03  1.29012754636e-03  3.63579577163e-04  2.43989145074e-03 -3.23119699552e-04  3.87289467214e-03  5.78990720300e-04 -6.44861352949e-05 -2.94528570381e-04 -1.17765576087e-03 -7.92202804625e-04  1.73873959023e-02 -5.08202195668e-03  7.03403045754e-02 -1.25900583525e-02  4.57547084958e-03 -1.48433816836e-03  1.27428970430e-03 -4.11087802421e-03  2.13578109507e-03 -3.06813354915e-03 -1.20330321091e-03 -1.07208306878e-03 -1.37228004111e-03 -4.23077397294e-04  1.67622684767e-03 -1.42798664683e-03 -4.47630631688e-03  6.81990919694e-04  4.38548156889e-04 -2.28075697538e-03 -1.01324053731e-03  2.33713010766e-03  2.13034396595e-04 -1.90432255451e-03  7.92494800789e-04  1.85596770540e-03  5.04120025972e-04 -3.74351631238e-03 -1.24533965132e-03 -1.00736967836e-03 -1.81448226202e-03  1.18170446969e-03 -6.04217029754e-04 -8.25043186940e-04  1.30700457094e-03  4.27110407803e-04  3.51578800092e-03  3.20393106163e-04  8.19760252076e-04  1.68549125576e-05 -4.31873788395e-04 -8.34867520162e-06 -4.50982431396e-04  3.03190718613e-03 -1.07114016701e-03
 3.09827918270e-03 -6.35875350390e-04  2.29630185574e-03 -4.02612369854e-03 -2.00096518387e-04 -4.76147693865e-04 -2.42481059068e-03 -1.56920028183e-03  3.33963288302e-03 -4.08989489734e-03 -5.23981049260e-04  3.36801458403e-03 -4.47399726247e-04 -2.42205729713e-03 -1.90855716983e-03  1.11536972408e-03 -4.00399795088e-03  7.82075237483e-04  4.87517621787e-03 -4.57429585175e-03  1.51886948868e-03 -1.25900583525e-02  8.61600292849e-02  5.38752475911e-03  1.01523513653e-02 -2.88602870102e-03  3.87661375575e-03 -1.91187191527e-03 -3.33900367325e-03 -4.72666542324e-03 -1.28219907176e-03  1.44299446909e-03 -1.22063420793e-03  6.96417890461e-04  2.63193799483e-03  3.31593010166e-03  8.75580396456e-04 -8.26138157013e-04  9.94998281209e-04  4.72433885302e-04 -2.46584379365e-03 -1.18997767774e-04  4.43634729487e-03  1.73337073388e-03 -1.03710826115e-03  4.38398584570e-04  1.26889141060e-03  2.96769365963e-03 -1.11636156529e-03  2.97714222980e-03 -3.03646711483e-03  7.76143767849e-04  2.13215059470e-03 -1.70333739477e-03 -4.02940397756e-03 -5.20914319576e-03 -1.83677553158e-03  4.33085863646e-03  3.56101512343e-04  1.57671196004e-03 -2.33958129510e-04  2.86701219859e-03 -2.52326632955e-03  1.90682291531e-03
-1.22270768260e-03  1.50144002127e-03  1.93463682491e-03  1.91940656477e-03  9.39056261030e-04  1.87953153960e-03  1.83737265401e-03 -1.10717325489e-03 -9.10786497011e-04 -1.87634233284e-03  5.12909949358e-04 -9.29710920330e-04 -3.24331206769e-03  1.73840770611e-03 -1.71808677616e-03 -9.00551760425e-04 -3.76594092373e-03  1.28173429812e-03 -2.59238785227e-03 -1.23391457890e-04 -3.68688613112e-03  4.57547084958e-03  5.38752475911e-03  7.21109973912e-02  7.02241358289e-03  7.73267670171e-04  6.33656747224e-03 -1.59281575459e-03 -4.89302366030e-04 -2.14936688145e-03 -8.69159091341e-04 -3.56631755941e-03 -4.03451170717e-04  3.31194226763e-04  3.34665265282e-03  1.52689247138e-03  2.18639679980e-03 -9.58403167710e-04 -2.27534172178e-03 -2.13980581195e-03 -6.18377339358e-04 -2.51254431698e-03  7.22323243746e-04 -3.57002112773e-03 -4.26968267595e-03 -1.16224328731e-05  1.27751773032e-04  3.32821783271e-03 -7.72315389993e-04  2.14005083841e-03  8.13193535758e-04 -6.72829980901e-04  9.54591318211e-04  3.09409469292e-03  3.12267979716e-03  2.67186417951e-03 -7.36635771365e-04  1.14109469895e-03  3.95912919649e-04  2.16808102470e-03  7.28312060753e-04  1.72736737008e-04  2.36957742544e-03  3.41914872479e-05
 3.52238556376e-05  1.65613184906e-03  7.01203837331e-04 -9.30374636378e-05 -1.15317528865e-03 -1.13057069943e-03 -3.79896268310e-04 -1.21784103583e-03 -5.25812358943e-04 -2.40579873197e-03  5.06904158790e-04 -1.75576009435e-05 -9.35873371699e-04 -5.07918767813e-04  2.04109153587e-05  6.18003331489e-04  2.13011240149e-03 -8.63118242561e-04  1.60408709636e-03 -2.54563565474e-05 -1.21253565892e-03 -1.48433816836e-03  1.01523513653e-02  7.02241358289e-03  4.44766311992e-02 -8.67881431839e-03  9.96502532199e-03 -3.19891489033e-03 -2.58168401619e-04  8.47475067482e-05 -9.52574408395e-04 -5.87385041958e-04 -6.83227951415e-04 -1.31103031904e-04  2.29934197438e-03  4.38595134117e-04  8.13298441815e-04 -5.57050001749e-04 -7.45834014611e-04 -1.08775060026e-03 -3.97128711048e-04  5.41961720128e-04  1.71763903797e-04 -2.37548687749e-06 -2.64930157470e-03  4.87372802182e-05 -2.29122936394e-04  3.57386917063e-04  1.35633075995e-03  2.00795089719e-03 -5.95968733569e-04 -3.86435392288e-04  6.27771910479e-04  4.23575656612e-04  3.13194402109e-04 -8.26158478194e-04 -2.03706189012e-04  1.20784324634e-03 -6.41817801340e-04  1.81913691580e-03  5.80472466630e-04 -1.00347104293e-03  1.06997273147e-03 -7.81808095644e-04
-3.49659962789e-03 -9.40917453146e-04  1.98817709618e-03 -1.42524945312e-03 -3.72365312659e-03  1.07160070767e-04 -2.63685653385e-03  5.47122199936e-04 -4.00921401999e-03 -4.09045076513e-05 -1.23603801152e-04 -4.63694956875e-04  1.17943626840e-03  2.26620089872e-03 -1.63739202254e-03  3.15635030133e-03  6.13875724056e-03  1.06624069868e-03  1.25732132153e-03 -6.47888665175e-04  1.00709696929e-04  1.27428970430e-03 -2.88602870102e-03  7.73267670171e-04 -8.67881431839e-03  8.86802498196e-02  2.06528100372e-03 -1.45532378168e-02 -5.23407874500e-03  2.38871848760e-04 -3.20689867637e-03  1.47499185338e-03 -5.58746395525e-04 -1.55546316800e-03  5.55770636571e-04  3.88317878776e-03 -8.24291059361e-04 -1.19688567598e-03  2.19641401101e-03  2.42934326152e-03  2.23128850468e-03 -5.41680188884e-04 -4.75615954199e-05 -8.99317644701e-04  1.22389258462e-04 -4.05873766616e-04  3.58612502930e-03  5.77353784253e-03 -6.39134936932e-03  1.11439129015e-03  1.05613841642e-03  6.46868095312e-05 -2.27611003098e-03  3.45853833232e-04 -1.50935346480e-03  9.48929321959e-04  5.11379356738e-04 -1.44453268253e-03 -2.74584441310e-04  5.98585871252e-05  4.69051109851e-06  1.88281957695e-03 -3.06732457988e-03  3.78551742624e-03
 2.57471214178e-03 -2.83056324310e-03  1.32606728134e-04 -9.26706853250e-04 -3.58944741725e-03 -1.23571747044e-03 -5.19341296413e-03 -8.54127208056e-04 -5.54328324014e-03 -5.19064350018e-03  6.62818208378e-03  6.52506509059e-04 -9.99595019008e-04  6.03815878929e-04 -2.63631899843e-03  1.56305811871e-03  1.35725112438e-03  1.06630368873e-04  6.52533097821e-03 -2.87428161342e-03  8.93537498619e-04 -4.11087802421e-03  3.87661375575e-03  6.33656747224e-03  9.96502532199e-03  2.06528100372e-03  1.05595103140e-01  9.29536102541e-04 -3.08399920439e-03 -2.46557416618e-04 -3.36945165524e-03 -4.54063436309e-04 -7.46434371443e-03 -4.09289247728e-03  1.28843766298e-03  1.00153179605e-03  1.42062084253e-03  1.42199331181e-03 -5.19322609151e-03 -1.25725279045e-03  5.46136618070e-03  2.55648765582e-03  1.17319152747e-04 -7.79039472735e-04  1.10605354414e-03  5.67362487826e-04 -8.06073176929e-04  1.26574481648e-03  1.13632199824e-03  3.28506317703e-03  3.76098391941e-03 -4.27143662472e-03 -3.11614842560e-03 -8.23481888261e-04  3.73125793804e-03  1.66947449095e-03  2.64446320456e-03 -1.13778999100e-03  1.17351961441e-03  3.05117271827e-03  3.62346279839e-03 -1.07269886641e-03  2.35625145699e-03  9.48548466528e-04
-1.61207704006e-03 -6.18545635832e-04 -2.38738218045e-03  3.68947674604e-03 -7.58062244248e-04  2.87326877252e-04  9.10075653644e-04  6.51762297936e-04  3.13479648097e-03  2.64429565307e-03  4.45765797766e-03 -5.02086794089e-04 -1.54854160491e-03 -6.43659696562e-04 -1.16018856541e-03 -1.87500345480e-03 -2.76917320322e-03  9.35662133476e-04 -2.48817825504e-03  1.82262194751e-05  5.49501708912e-04  2.13578109507e-03 -1.91187191527e-03 -1.59281575459e-03 -3.19891489033e-03 -1.45532378168e-02  9.29536102541e-04  8.52444054518e-02 -1.20017058946e-02  5.18110739032e-03  8.60368403215e-04  1.65360083842e-03  4.81853359378e-04  1.60624328098e-03 -4.87746891670e-03 -1.76895010379e-03 -1.05861096591e-03 -3.81734462553e-04 -4.04594566575e-03 -7.27487742430e-04 -3.15195696145e-03 -8.16648410721e-04 -1.48036846795e-03 -2.87749592132e-03  1.80259169655e-03 -1.00389801965e-03 -1.99535679211e-03 -5.82485940927e-03  2.87299288223e-03 -1.88202672694e-03 -3.00210924776e-03  4.40812821610e-03  2.11640015218e-03  4.36656872938e-04 -1.31845988266e-03  1.77516656719e-03 -2.17754560093e-03 -7.96820463701e-05 -1.68961337218e-03 -1.22744277647e-03 -4.11958204702e-03  2.73058288490e-03  3.66507472039e-04 -1.53326251823e-03
 5.03299771263e-03  5.10998516630e-04  2.35432350553e-03  8.67232128139e-04  4.19660558305e-03 -1.92336389480e-04  5.43074468006e-03 -2.41757530866e-03  6.44303766361e-04  8.60751468660e-04 -4.21129942045e-03  3.50063302912e-04 -3.74506013844e-03  3.64647273005e-03 -6.76097622511e-04 -2.61488621095e-03  3.08483571025e-04 -9.33938234771e-05  2.20075646311e-03 -2.93166660318e-03  1.45117145639e-03 -3.06813354915e-03 -3.33900367325e-03 -4.89302366030e-04 -2.58168401619e-04 -5.23407874500e-03 -3.08399920439e-03 -1.20017058946e-02  9.13837061183e-02  2.78943905969e-03  1.10934681359e-02  3.48757028332e-03  2.67770519909e-03  3.91583250109e-03 -6.02700152448e-05  2.67890118875e-03  1.91100888128e-03 -2.06887760427e-03  4.52289942084e-04 -2.93888035539e-04 -1.17504590144e-05  1.04104918592e-03  2.50283324575e-04  2.44219237969e-03 -3.28029238668e-04  6.54451577346e-04  3.40803823286e-03 -1.53249707645e-03  5.62864195239e-03 -1.86284759608e-03  1.35699127454e-03 -6.11148622551e-03  8.33419820655e-04  2.05977013363e-03  3.01070391817e-03 -1.64980373457e-03  2.12799287026e-03  2.16246211137e-04  3.93275172959e-03 -3.11694893398e-03  2.41992083892e-03  6.44007126965e-04 -4.56359701212e-03 -1.80736441168e-03
 1.29053756545e-03  1.15071006225e-05  1.21182168210e-03  1.49480184164e-04  1.64094381887e-03  4.39506282688e-04  3.03848162531e-03  2.04325148378e-03 -4.74341212265e-05 -7.71471176406e-04 -9.25911071701e-04  5.14967439979e-04  3.91438332859e-03 -9.79502271165e-04 -5.26853683402e-04 -5.67141873088e-04  7.25624229085e-04  1.47366469651e-03 -2.88470539628e-03  7.27102655266e-04  1.48998674388e-03 -1.20330321091e-03 -4.72666542324e-03 -2.14936688145e-03  8.47475067482e-05  2.38871848760e-04 -2.46557416618e-04  5.18110739032e-03  2.78943905969e-03  7.61146399468e-02  3.27945780238e-03  2.21510696525e-03  8.34695352385e-04 -1.18556770050e-03  6.84032244658e-04 -3.90932090315e-04 -2.46365634275e-03  2.14811513525e-03 -1.44689120353e-03 -3.97194803173e-04 -9.52780918239e-04  1.93198084837e-03 -2.40700285469e-03 -4.31143312298e-03  6.11569377103e-04  4.27111252746e-04 -4.75701430214e-03 -1.71746689348e-03  3.74857261300e-03 -2.85076069610e-03 -9.25179057469e-04  2.40500844592e-03 -3.21850383075e-04  3.18521029140e-03 -8.61231011216e-04  3.98731758228e-03 -2.30652038064e-03 -5.14241016473e-04 -5.91388986633e-04  1.89192424277e-03 -1.79152797239e-03  2.74969479393e-04 -4.39325993060e-03  1.67119016671e-03
 2.21830823495e-03 -1.62734433739e-03  2.98043210220e-03  4.37521070108e-03 -4.54915977172e-03 -2.40970147784e-03  2.18399605741e-03 -8.17248307419e-04 -5.87053651872e-03  2.70411182495e-03 -1.05199884127e-03  2.24031552802e-03 -5.84467805880e-04  8.03177763344e-04 -1.49310087622e-04  1.82432038862e-05 -3.89503858498e-03  6.73183924398e-04 -5.27431051772e-03  6.73839076467e-04 -1.18706116290e-03 -1.07208306878e-03 -1.28219907176e-03 -8.69159091341e-04 -9.52574408395e-04 -3.20689867637e-03 -3.36945165524e-03  8.60368403215e-04  1.10934681359e-02  3.27945780238e-03  7.25730602615e-02 -8.79958810792e-03  1.06287869997e-03  8.29312349106e-04  4.73916327173e-03  2.82225972992e-03  1.31060665703e-03 -2.41008207414e-03 -1.13889555254e-03  3.43595264170e-05 -1.74043545125e-03  1.66575350008e-03  8.99239777323e-04  4.99201670773e-03  4.02510191044e-03  1.15426579217e-03 -1.10173514007e-03 -7.29704718547e-04 -5.63404885808e-04  2.65839871066e-03 -2.19570932932e-04 -1.36233240950e-03 -5.05380187478e-04  6.72837132092e-04 -8.14173524445e-04  1.28607295876e-03 -1.42082030721e-03 -1.34361511359e-03  1.59225222704e-03 -5.53293873671e-04  8.65284424206e-04 -3.74723908770e-04  1.79155740744e-03 -4.36918498199e-04
 2.85777451490e-03 -2.85377423634e-03 -1.54970465437e-05  1.72805373528e-03  1.66345475272e-03 -3.02535466603e-03  5.81558147454e-03 -2.78699860207e-03 -6.77028219835e-05  1.64774156257e-03 -2.96232950665e-04  1.28961842557e-03 -2.38376707197e-04 -1.02530914426e-03  4.00428347665e-04 -1.06096501994e-03 -5.46014451261e-04 -3.37633738247e-04 -1.44392731219e-03 -1.22280158180e-03  3.31487326868e-03 -1.37228004111e-03  1.44299446909e-03 -3.56631755941e-03 -5.87385041958e-04  1.47499185338e-03 -4.54063436309e-04  1.65360083842e-03  3.48757028332e-03  2.21510696525e-03 -8.79958810792e-03  8.41752875285e-02  5.56932975127e-03  7.71255134111e-03 -5.70087753430e-03 -1.03610099919e-03  8.11554630362e-04  7.43002512067e-04  2.28049606327e-03  1.04624532315e-04 -1.95396721480e-03 -5.60183569995e-04  1.16066165772e-03 -4.40690162031e-03 -2.11195683214e-03  6.44510188347e-04  6.91496480003e-04  1.94264863481e-03  2.03628844760e-03 -4.88274075427e-04 -2.13229511033e-03 -3.68742049294e-03  6.47564077407e-04  1.17273280150e-03 -2.41960103585e-03  1.33901492756e-03 -9.74293651684e-04 -7.63578694485e-04  1.46861568743e-03  3.08450157505e-03  1.46334267082e-03 -3.55266025283e-03 -3.29425822937e-03 -6.85647102984e-03
-1.51939324241e-04 -2.55514040975e-03 -3.76770609138e-03  2.02917130537e-03 -6.54561254416e-03  6.84372524848e-04  4.35384246720e-04 -4.05566409804e-04 -6.57559077307e-04  1.65371983710e-03 -1.98539782406e-03  1.20273030474e-04 -8.22558321881e-04 -2.00646683058e-03 -2.30686317999e-03 -1.39258275770e-04 -3.48033410735e-03  3.81726544063e-03  4.58620990070e-03  1.59160508131e-03 -2.21833495192e-04 -4.23077397294e-04 -1.22063420793e-03 -4.03451170717e-04 -6.83227951415e-04 -5.58746395525e-04 -7.46434371443e-03  4.81853359378e-04  2.67770519909e-03  8.34695352385e-04  1.06287869997e-03  5.56932975127e-03  7.91510905637e-02 -5.66271377055e-03  8.01698415784e-03  6.47890234735e-03  2.98358808177e-03  2.73547323623e-03  9.25949379273e-04  3.15141923551e-03  3.52883478692e-04  3.53099499333e-03 -2.41960648413e-03  2.96654890046e-03  1.14799398812e-03 -1.39188603493e-03  2.99736883381e-03  2.19783634407e-03  1.62492916993e-03  1.75908850118e-03 -1.36444348107e-03  5.13573484273e-04 -3.38032997482e-03  3.10837942909e-04 -7.69689757472e-04  5.73847760752e-04  2.33388809591e-04 -1.05873383731e-04 -6.23474362346e-04  6.00944489064e-04 -2.19630604118e-03  2.85454341203e-03  4.54756224058e-03 -1.11639241998e-03
 2.64032611002e-03  2.17830025211e-04  3.88009275709e-03 -1.10040946722e-03  3.52087259095e-03  3.34971169805e-03  5.18903388306e-03  2.88282949348e-03  4.70111169412e-03 -1.60574327021e-03 -4.16410931488e-04  2.45577099887e-03 -1.13845128709e-03  3.56527616281e-04  3.24413469447e-03 -2.38914402483e-03 -4.61402153540e-03  1.69907298636e-03  1.42671662310e-04  5.14843132456e-04 -5.02262436001e-03  1.67622684767e-03  6.96417890461e-04  3.31194226763e-04 -1.31103031904e-04 -1.55546316800e-03 -4.09289247728e-03  1.60624328098e-03  3.91583250109e-03 -1.18556770050e-03  8.29312349106e-04  7.71255134111e-03 -5.66271377055e-03  7.51632976741e-02 -1.41784555573e-02  4.12608528527e-03  1.14338747531e-02  9.82139357287e-04 -2.44839087650e-03 -1.38630307029e-03 -5.62787050198e-03 -1.89090123415e-03  8.00960968535e-04 -2.52796161187e-03  5.40233301507e-04 -2.90316459261e-03  2.84977541552e-03 -1.46638668805e-03  2.50625654277e-03 -4.01381820678e-04  2.42485842025e-03 -2.10782857839e-03  2.51820397029e-03  2.79830599428e-03  3.47839333332e-04  1.13599686052e-03 -1.09541161128e-03 -1.10856685319e-03 -6.21934235293e-04 -1.59288684322e-03 -1.05511530522e-03  3.02627718217e-03  2.88482119616e-04  6.74315469957e-04
 1.43147067518e-03 -4.68814252598e-04  9.39252437241e-05  4.66044392882e-04 -3.50877559356e-03  2.13070200523e-03  1.44342564840e-03 -1.21143623290e-03 -4.93296571240e-03 -9.02071461101e-04 -1.83247602155e-03  2.05455945464e-03  1.07880594607e-04  2.38002152656e-03 -3.14344374200e-03  2.26509042134e-03  1.03538845133e-03 -1.73619825104e-03 -3.23428891407e-03 -2.63951282208e-03  3.00043286788e-03 -1.42798664683e-03  2.63193799483e-03  3.34665265282e-03  2.29934197438e-03  5.55770636571e-04  1.28843766298e-03 -4.87746891670e-03 -6.02700152448e-05  6.84032244658e-04  4.73916327173e-03 -5.70087753430e-03  8.01698415784e-03 -1.41784555573e-02  8.38501534592e-02  4.37451554855e-03  2.42572155137e-02 -4.30146530359e-03  4.97078369799e-03 -1.65380345675e-03  1.24900666011e-04  2.23356845228e-03  6.76106428944e-04  2.16355056864e-03 -2.71316060468e-03  1.75203181883e-03 -1.68613014033e-03  3.44240271273e-03 -7.09822359309e-04  1.91418689482e-03 -2.16310520228e-03  2.00171829987e-03 -3.62590523881e-03 -1.57983452828e-03  1.07334478050e-03  1.17154503655e-03  1.63346516651e-03 -3.92197170520e-04  5.41511734872e-04  2.92155600676e-03  4.41739225975e-04 -1.44306585108e-03 -1.13004600561e-03  2.22733680596e-03
 1.05499988468e-04 -1.38043840992e-03  4.78390980476e-04  7.93636942001e-04  2.29382461728e-03  5.10822029686e-03  3.27654955646e-03 -1.81777386681e-03  1.15814457175e-03 -7.86039501484e-04 -2.25895540474e-04  2.03578311754e-03  1.90193665029e-03  3.35058758554e-05  2.62773923321e-03 -1.38165993159e-03  6.00256102154e-04  2.89822116334e-03  4.08616114515e-03  1.87050344695e-04 -3.25492819816e-04 -4.47630631688e-03  3.31593010166e-03  1.52689247138e-03  4.38595134117e-04  3.88317878776e-03  1.00153179605e-03 -1.76895010379e-03  2.67890118875e-03 -3.90932090315e-04  2.82225972992e-03 -1.03610099919e-03  6.47890234735e-03  4.12608528527e-03  4.37451554855e-03  1.02376156637e-01 -1.57658744649e-02  2.80285166396e-03  6.28041832289e-03  9.72943667098e-04 -3.69408425772e-03  3.72919473012e-04  1.76525326616e-03  1.50157728914e-03 -6.45683756443e-03 -9.00075121622e-05  4.64790924448e-03  4.99487477047e-03 -3.08426897932e-03  3.42131352817e-03 -1.41849352662e-03  1.05569706887e-03 -4.78219003563e-05  3.32805778997e-03  3.52479883440e-03 -1.67975266653e-03  1.44858943491e-03  3.29301163933e-03  3.08380972581e-03 -4.76694009513e-03 -8.16715465632e-03  2.17384951964e-04 -2.16606824655e-04 -3.85550057267e-03
 1.45779129089e-03 -9.90830759728e-04  1.77891175378e-03 -1.49848247438e-03  8.95160593142e-05  1.69552400059e-03  2.27760779450e-03  1.81141022910e-03 -3.05700704668e-03 -3.94984548833e-03 -1.13595204924e-03  2.59016390314e-03 -4.22304989150e-03 -3.17924117386e-05 -2.36935602154e-03  1.22053474041e-04 -6.57467759936e-04 -1.59700958317e-03 -1.42762386599e-03 -9.61215563268e-04 -2.12795475030e-03  6.81990919694e-04  8.75580396456e-04  2.18639679980e-03  8.13298441815e-04 -8.24291059361e-04  1.42062084253e-03 -1.05861096591e-03  1.91100888128e-03 -2.46365634275e-03  1.31060665703e-03  8.11554630362e-04  2.98358808177e-03  1.14338747531e-02  2.42572155137e-02 -1.57658744649e-02  6.84280698498e-02  9.12079880452e-04 -1.01650742994e-03 -3.27056718445e-03 -7.32007486369e-04  2.08271526729e-03  1.07220078489e-03 -1.24807311832e-03 -2.32989168471e-04 -6.92079942961e-04 -2.14345710360e-03 -4.21046803108e-05  3.04812834302e-03  3.00536972703e-06 -1.31295325203e-03 -1.01602571939e-03 -1.51833629148e-03 -1.18380109500e-03  1.70656384082e-03  2.21448615784e-03  1.49473369745e-03 -2.61281795051e-03  1.29845898854e-03  1.74195724016e-03  3.94033339733e-03 -1.28698576415e-03 -1.65814618372e-03  1.89511066000e-03
-1.82144005482e-03  3.81566403439e-03  1.74345637561e-03 -2.48389969129e-03 -1.98941292345e-03 -1.38012510151e-03  1.14471953016e-03  1.96027193864e-03  1.65457574539e-03  9.96722511697e-04 -6.23215789370e-05  3.27690682361e-04  5.06076936445e-04 -1.91136041139e-04  2.80982440593e-03 -2.88826289442e-04 -3.64662560919e-05  1.18118069765e-03 -1.68364330476e-03  1.48913469260e-03  1.95989413975e-04  4.38548156889e-04 -8.26138157013e-04 -9.58403167710e-04 -5.57050001749e-04 -1.19688567598e-03  1.42199331181e-03 -3.81734462553e-04 -2.06887760427e-03  2.14811513525e-03 -2.41008207414e-03  7.43002512067e-04  2.73547323623e-03  9.82139357287e-04 -4.30146530359e-03  2.80285166396e-03  9.12079880452e-04  9.18628996587e-02 -7.51283136525e-03  9.63803940322e-05 -9.68228047449e-04  1.77782343173e-03  1.43304426104e-03 -2.38706790550e-03 -2.97576055846e-03 -8.64154408378e-04 -2.48830068244e-03 -9.87250874345e-05  1.40856365481e-03 -3.21853329556e-03  2.18565088711e-03 -2.71014786777e-03  1.72099741744e-03  1.12949159304e-03 -5.08258159463e-04  1.14051494859e-03 -2.81511289435e-03  7.93825716289e-04 -1.81021034695e-03 -5.95767954325e-04 -3.73079714321e-03 -3.63805604376e-04  1.43286153810e-03 -6.46609089969e-05
 1.80925637644e-03  2.40951816641e-03 -2.89676197632e-04 -2.67245806815e-03  8.22502340226e-04 -3.06938523021e-04  2.29463378876e-03  1.93663834833e-04 -1.45147564067e-03 -1.66500693902e-03 -2.17667995799e-03 -2.97243084213e-03  4.43091738517e-04  8.39742175495e-04  2.61119732028e-03  9.70430021984e-04 -1.98324652729e-03  3.09736295577e-03 -1.01734474803e-03 -5.65770708529e-04  1.60908093020e-03 -2.28075697538e-03  9.94998281209e-04 -2.27534172178e-03 -7.45834014611e-04  2.19641401101e-03 -5.19322609151e-03 -4.04594566575e-03  4.52289942084e-04 -1.44689120353e-03 -1.13889555254e-03  2.28049606327e-03  9.25949379273e-04 -2.44839087650e-03  4.97078369799e-03  6.28041832289e-03 -1.01650742994e-03 -7.51283136525e-03  8.25912212448e-02  4.85756555051e-03  5.23455855247e-03 -6.27944508462e-03 -8.94555154131e-04 -1.33338835964e-03 -7.88518912345e-04  2.40998090522e-05 -8.65080407664e-04  5.10887887324e-04  1.27471283253e-03  1.61361784334e-03 -4.08632583761e-03  1.09264555093e-03 -6.81253678017e-04 -2.56085721133e-03 -2.28818059602e-04  6.66301746798e-05  2.53060210828e-03  2.37023113389e-03  3.87965034677e-03 -3.96861900581e-03  2.79341341928e-03  4.83721073277e-04 -3.66035350212e-03 -4.88476434680e-04
-9.39951115460e-04  9.42374899606e-05  4.92846435999e-05  1.94641762691e-03  2.78483811736e-04 -8.37731396045e-04  8.30378146213e-04 -2.22101186075e-03  3.72614147305e-04  8.66673811708e-04  5.31346355160e-04 -2.76119298031e-03  1.76900871014e-03  5.31502223451e-04  7.94659517320e-04  1.82127288813e-03  1.38221673602e-03  4.65638325560e-04  1.62851413067e-03 -1.11651091541e-03  1.23546705564e-03 -1.01324053731e-03  4.72433885302e-04 -2.13980581195e-03 -1.08775060026e-03  2.42934326152e-03 -1.25725279045e-03 -7.27487742430e-04 -2.93888035539e-04 -3.97194803173e-04  3.43595264170e-05  1.04624532315e-04  3.15141923551e-03 -1.38630307029e-03 -1.65380345675e-03  9.72943667098e-04 -3.27056718445e-03  9.63803940322e-05  4.85756555051e-03  6.19702678381e-02  3.53665206706e-03 -2.61968276716e-03  3.70052190461e-03  1.29408095511e-03  4.55643197548e-03  2.79691043082e-04  7.27212050486e-04  5.39058442963e-04 -5.57432931732e-04 -1.57477156803e-03 -2.40904636416e-04  2.51472721992e-04 -1.75726108663e-03 -2.11907448576e-04 -3.15561049586e-03 -3.40407489192e-03  3.66167508196e-04  1.05389735879e-03 -3.70213385032e-05 -6.19849013668e-04 -2.51515231785e-03  4.15602028871e-03 -2.12271061663e-03  4.01658131752e-04
-9.78989321643e-04 -1.91092883765e-03 -5.81883991895e-04 -2.70929574719e-03 -2.62346026117e-03 -8.79950765251e-04 -2.14589347622e-03 -1.06966606803e-03 -2.60260768927e-03  4.32046649132e-04  4.44368837877e-03 -3.09530587114e-03  1.15237442062e-03  4.25949646943e-03 -4.33450772615e-04  3.38992162352e-03  4.84963059863e-03  5.57138688645e-04  1.95351828948e-03  2.65065886609e-04 -2.81843526276e-03  2.33713010766e-03 -2.46584379365e-03 -6.18377339358e-04 -3.97128711048e-04  2.23128850468e-03  5.46136618070e-03 -3.15195696145e-03 -1.17504590144e-05 -9.52780918239e-04 -1.74043545125e-03 -1.95396721480e-03  3.52883478692e-04 -5.62787050198e-03  1.24900666011e-04 -3.69408425772e-03 -7.32007486369e-04 -9.68228047449e-04  5.23455855247e-03  3.53665206706e-03  7.93103946344e-02  1.26600261432e-02 -7.22509368267e-03  3.14537636920e-03  1.52263765882e-03  4.35401941607e-04 -1.78433008097e-03 -4.62371490899e-03  8.11140102323e-04 -3.30237851359e-03 -3.26491264415e-05 -2.48259636717e-03  2.11774717905e-03  1.05760599456e-03 -7.04567001221e-04  1.70063354985e-04  6.30412692724e-04 -5.57397999187e-03  1.93810448171e-03  2.91007595384e-04  2.29120260194e-03 -1.20994490261e-03 -6.97744616796e-04 -3.59000049355e-04
-3.27152409159e-04 -3.08419135165e-03 -4.19184129629e-03 -4.91425494924e-04 -2.14383152218e-03 -1.67864840884e-03 -1.97768779441e-03  1.90838060604e-03 -8.72141427905e-04 -2.39731235140e-03  1.56123638062e-03  2.44434769199e-04 -3.08679127156e-03  3.86736982598e-04 -5.49568028568e-03  8.94586015625e-04  4.10041122445e-03 -3.38865038366e-03 -1.63532792198e-04  4.47125422945e-04 -2.01480988119e-03  2.13034396595e-04 -1.18997767774e-04 -2.51254431698e-03  5.41961720128e-04 -5.41680188884e-04  2.55648765582e-03 -8.16648410721e-04  1.04104918592e-03  1.93198084837e-03  1.66575350008e-03 -5.60183569995e-04  3.53099499333e-03 -1.89090123415e-03  2.23356845228e-03  3.72919473012e-04  2.08271526729e-03  1.77782343173e-03 -6.27944508462e-03 -2.61968276716e-03  1.26600261432e-02  8.67461177277e-02 -3.13272370776e-03 -1.48478346194e-03  1.12642211566e-04  6.21821367550e-04 -9.45308648527e-04 -6.25819388409e-04 -2.17068773498e-03 -1.81443971169e-04 -4.70553954198e-04 -2.55324501462e-03  1.68192474905e-03  2.20499279349e-03  1.91718455037e-04  2.82871456493e-03 -2.16950089434e-03 -4.78982342531e-03 -1.47801234174e-03 -2.75487019774e-03 -3.14293831004e-03 -1.00074076002e-03  6.96374188642e-04  2.25307755045e-03
 3.78172608607e-03 -4.65008944423e-03 -3.06732528728e-03 -7.03241477879e-05  1.47618593341e-03 -4.80831966962e-04  3.59996406766e-03 -2.71237026315e-03  2.50265063131e-03  5.17808798010e-03  3.02418815214e-03 -3.12198318678e-03  5.95866834636e-05 -5.13804365960e-04  2.69915580146e-03 -1.04231523954e-03 -4.04670923888e-03  1.34932104013e-03 -1.39349652424e-03 -1.50560818715e-03 -1.51052366151e-03 -1.90432255451e-03  4.43634729487e-03  7.22323243746e-04  1.71763903797e-04 -4.75615954199e-05  1.17319152747e-04 -1.48036846795e-03  2.50283324575e-04 -2.40700285469e-03  8.99239777323e-04  1.16066165772e-03 -2.41960648413e-03  8.00960968535e-04  6.76106428944e-04  1.76525326616e-03  1.07220078489e-03  1.43304426104e-03 -8.94555154131e-04  3.70052190461e-03 -7.22509368267e-03 -3.13272370776e-03  8.04759151071e-02  1.19490249284e-03  1.86570079253e-03  9.02999564455e-03 -3.51580459310e-03 -8.33171729802e-04  1.49759765428e-03  8.59492010379e-04 -2.54165456874e-03  8.32903931659e-04 -1.49618583404e-03 -1.96134551633e-03 -6.42321476192e-04 -8.51694552170e-04 -7.32671929935e-05  5.53437585044e-04  1.22975143037e-03 -2.78802518781e-03 -1.77555831287e-03  4.87432469967e-04 -1.37438112270e-03  1.87177214448e-03
 1.99173024403e-03 -1.36747581994e-03  4.03204137390e-03 -1.15143106705e-03 -4.45039360110e-03 -9.25922156498e-04  2.36469511050e-03 -2.71415160643e-03  3.12963436602e-04 -2.40698436603e-03  2.26639649887e-03  3.53039264096e-03 -1.28224470502e-03 -4.56145823451e-03  2.00919246240e-03  3.87813932920e-05 -7.11284151912e-04 -3.83334212901e-04  4.27408981280e-03  1.97940069804e-04  1.84961484897e-03  7.92494800789e-04  1.73337073388e-03 -3.57002112773e-03 -2.37548687749e-06 -8.99317644701e-04 -7.79039472735e-04 -2.87749592132e-03  2.44219237969e-03 -4.31143312298e-03  4.99201670773e-03 -4.40690162031e-03  2.96654890046e-03 -2.52796161187e-03  2.16355056864e-03  1.50157728914e-03 -1.24807311832e-03 -2.38706790550e-03 -1.33338835964e-03  1.29408095511e-03  3.14537636920e-03 -1.48478346194e-03  1.19490249284e-03  8.01031181370e-02  1.12760873199e-02  7.48726807319e-03  8.52331085083e-03  8.59633357883e-04 -2.21969191122e-03  3.88111406083e-03 -5.71255148974e-04  9.87349438207e-04  2.05689986757e-03 -5.04997320726e-04 -4.85695571251e-04 -3.79601593519e-03  9.02046954743e-04  1.27168250594e-03  2.51708559849e-03 -2.23904097826e-03  5.10960135959e-03 -7.95946454733e-04  2.98519878760e-04 -1.19191002929e-03
-6.44110506095e-04 -1.06993620669e-03  2.36660478012e-03 -2.05304927215e-03 -4.06210645568e-03 -3.42600032250e-03  1.37375210015e-03 -2.98614646664e-03 -2.88433221573e-03  2.07639499365e-03  1.20790613714e-03 -6.51272028824e-04 -2.14593840731e-03 -3.75501227164e-03 -3.51775078824e-04  7.51212375280e-05 -8.16376008260e-04 -1.21932046635e-03 -4.28206590046e-03  3.17324397379e-04 -9.02148741174e-04  1.85596770540e-03 -1.03710826115e-03 -4.26968267595e-03 -2.64930157470e-03  1.22389258462e-04  1.10605354414e-03  1.80259169655e-03 -3.28029238668e-04  6.11569377103e-04  4.02510191044e-03 -2.11195683214e-03  1.14799398812e-03  5.40233301507e-04 -2.71316060468e-03 -6.45683756443e-03 -2.32989168471e-04 -2.97576055846e-03 -7.88518912345e-04  4.55643197548e-03  1.52263765882e-03  1.12642211566e-04  1.86570079253e-03  1.12760873199e-02  8.67539444328e-02 -2.68488070665e-03 -7.97576409456e-03 -4.13653387890e-03 -2.85745140238e-04  2.74019925523e-03  8.59284960806e-04  2.80285079410e-03  2.34514878347e-03 -1.67390814683e-03 -2.96489540214e-03 -5.27517543338e-03 -2.36766950049e-04  2.49975429182e-03 -2.11944198264e-03 -2.91069033033e-04  4.26992605761e-03  1.87128854164e-03 -3.48429985981e-03  4.24511952136e-04
 8.29047466867e-04  1.39065827696e-03  2.00319063817e-03  1.81339108302e-03  5.55973218068e-04 -5.98905328675e-05 -2.19989260433e-04  1.20306690973e-03 -5.64463243489e-05 -5.54830571726e-05 -9.15742553583e-04 -6.88483564898e-04 -5.92196738224e-05  2.03409486128e-03  2.27942732896e-03 -1.82371421189e-03 -1.77912580082e-03 -1.71476127732e-03 -1.89745243374e-03  6.36347645599e-04  8.28907280257e-04  5.04120025972e-04  4.38398584570e-04 -1.16224328731e-05  4.87372802182e-05 -4.05873766616e-04  5.67362487826e-04 -1.00389801965e-03  6.54451577346e-04  4.27111252746e-04  1.15426579217e-03  6.44510188347e-04 -1.39188603493e-03 -2.90316459261e-03  1.75203181883e-03 -9.00075121622e-05 -6.92079942961e-04 -8.64154408378e-04  2.40998090522e-05  2.79691043082e-04  4.35401941607e-04  6.21821367550e-04  9.02999564455e-03  7.48726807319e-03 -2.68488070665e-03  6.25767522475e-02 -1.67538201110e-02  1.12964912720e-03  3.92782188713e-04  8.79852748820e-04 -2.47234654650e-03 -1.61584890087e-04  7.55289769728e-04  1.32088350419e-04  5.68342602063e-04  2.56590497913e-03  4.05655802969e-04 -1.71325314134e-03  4.12727446055e-04 -1.03579239100e-03 -5.97670969344e-04 -2.29155493673e-03  4.50258077386e-04  2.01134550876e-03
-1.12064703904e-03 -1.04930040917e-03 -7.16251485306e-04 -1.78930896213e-03 -2.29754623529e-03  3.16663977849e-04 -2.15374132517e-03 -2.12529257668e-04  1.24878469833e-03 -2.35635081591e-03  3.41380434294e-03  2.17473113328e-03 -3.35448468947e-04 -3.32815889844e-03 -2.19127892513e-03  1.87378532202e-03  3.40010415628e-03  1.61764047437e-03  4.13056173892e-03 -3.35593611146e-03  1.70351824298e-03 -3.74351631238e-03  1.26889141060e-03  1.27751773032e-04 -2.29122936394e-04  3.58612502930e-03 -8.06073176929e-04 -1.99535679211e-03  3.40803823286e-03 -4.75701430214e-03 -1.10173514007e-03  6.91496480003e-04  2.99736883381e-03  2.84977541552e-03 -1.68613014033e-03  4.64790924448e-03 -2.14345710360e-03 -2.48830068244e-03 -8.65080407664e-04  7.27212050486e-04 -1.78433008097e-03 -9.45308648527e-04 -3.51580459310e-03  8.52331085083e-03 -7.97576409456e-03 -1.67538201110e-02  8.60708408868e-02  5.92789071560e-03 -2.87572312151e-03  3.31451725670e-03  5.87702259093e-04 -7.18019167124e-04  6.19713820311e-05 -3.21209830618e-04 -3.10326390765e-03 -5.63805292516e-03  1.03663893924e-04 -1.56521841066e-03  3.42727509967e-05 -8.68732876290e-04  5.14220837047e-04  4.45461912677e-03  7.91686238598e-04 -2.63257670199e-03
-1.50952930043e-03  9.14485400763e-04 -1.32023486983e-03  2.07165051554e-03  4.38402749495e-04  9.05891146522e-04 -1.60127093062e-03 -2.68166475166e-03 -3.27054951497e-03 -4.43273546828e-03 -1.43678027709e-03  1.29535519816e-03  4.48929815583e-03 -9.50377914562e-04 -1.12587565913e-03  1.23849366445e-03 -6.18299616050e-04  3.22413534957e-03  8.30086643938e-04 -2.49381605522e-03  5.32858595977e-04 -1.24533965132e-03  2.96769365963e-03  3.32821783271e-03  3.57386917063e-04  5.77353784253e-03  1.26574481648e-03 -5.82485940927e-03 -1.53249707645e-03 -1.71746689348e-03 -7.29704718547e-04  1.94264863481e-03  2.19783634407e-03 -1.46638668805e-03  3.44240271273e-03  4.99487477047e-03 -4.21046803108e-05 -9.87250874345e-05  5.10887887324e-04  5.39058442963e-04 -4.62371490899e-03 -6.25819388409e-04 -8.33171729802e-04  8.59633357883e-04 -4.13653387890e-03  1.12964912720e-03  5.92789071560e-03  6.62733910868e-02 -1.60815015335e-02  6.35997409114e-03  6.54962615092e-03 -4.21691682246e-04  7.61022010306e-05 -1.50921173584e-03  8.47357386453e-04 -4.14253493463e-03  2.20465324903e-03  4.55940630005e-04  4.08044258470e-04 -1.24909483104e-04 -1.49757166594e-03 -1.92778025702e-03  1.59852763444e-03  2.32239588430e-04
-4.05184758781e-04  4.64923810302e-03  6.48958950481e-04 -1.19828578426e-03 -1.63864291675e-03 -6.10942707390e-05  1.06141262481e-03  2.75689371949e-04 -8.83193051526e-04  7.58865368270e-04  2.96950511167e-03 -1.59220125284e-03 -7.72816390069e-03  3.42664452404e-03 -1.54629441211e-03 -2.37992904849e-03  1.37110207644e-03 -9.80507530502e-04 -4.85798778461e-04 -1.49799545524e-04 -3.36496083603e-03 -1.00736967836e-03 -1.11636156529e-03 -7.72315389993e-04  1.35633075995e-03 -6.39134936932e-03  1.13632199824e-03  2.87299288223e-03  5.62864195239e-03  3.74857261300e-03 -5.63404885808e-04  2.03628844760e-03  1.62492916993e-03  2.50625654277e-03 -7.09822359309e-04 -3.08426897932e-03  3.04812834302e-03  1.40856365481e-03  1.27471283253e-03 -5.57432931732e-04  8.11140102323e-04 -2.17068773498e-03  1.49759765428e-03 -2.21969191122e-03 -2.85745140238e-04  3.92782188713e-04 -2.87572312151e-03 -1.60815015335e-02  8.56020098175e-02  7.71486584320e-03 -4.59876011916e-03 -2.36679334173e-03 -2.98121801951e-03  2.27094890824e-03  4.04016269519e-04 -3.36065487075e-04  1.21655706461e-04 -2.27966668683e-03  1.34822865524e-03  5.05817303520e-03  3.83359997656e-03 -1.43976473388e-03 -1.64584851204e-03 -2.12515049748e-03
-1.64591113606e-03 -9.63003724845e-04 -8.87621789410e-04  6.19246589582e-05  1.26728805061e-04  1.49010990345e-03 -1.80644457247e-03  3.58706703455e-03 -1.69706268896e-03  8.11305594902e-04 -1.79750816236e-03  2.25726070899e-03 -9.50899804768e-04 -1.17167917851e-04 -1.65581256175e-03 -1.36436552676e-03  8.92840191285e-04 -3.07080121279e-04 -2.04045241257e-03  4.12395252809e-05 -3.31749775995e-03 -1.81448226202e-03  2.97714222980e-03  2.14005083841e-03  2.00795089719e-03  1.11439129015e-03  3.28506317703e-03 -1.88202672694e-03 -1.86284759608e-03 -2.85076069610e-03  2.65839871066e-03 -4.88274075427e-04  1.75908850118e-03 -4.01381820678e-04  1.91418689482e-03  3.42131352817e-03  3.00536972703e-06 -3.21853329556e-03  1.61361784334e-03 -1.57477156803e-03 -3.30237851359e-03 -1.81443971169e-04  8.59492010379e-04  3.88111406083e-03  2.74019925523e-03  8.79852748820e-04  3.31451725670e-03  6.35997409114e-03  7.71486584320e-03  9.29824795675e-02  3.45996028371e-03  5.33531322324e-03  3.02834662279e-03 -5.67600780979e-03  7.74937095777e-04 -6.32964690236e-03  4.11562087886e-03  8.72261343507e-04 -1.14590964211e-03  3.81257653796e-03  1.02346725500e-03  2.87928664337e-04 -4.39454714775e-03  1.39255680690e-03
 8.85661831640e-04  1.63089187087e-03 -9.63700346573e-05 -1.82904276132e-03  1.04768030163e-03  3.13227453532e-03 -1.00360677107e-03 -1.56257531114e-03 -2.26000669868e-03 -1.29195267944e-04 -3.59754555431e-03  2.77375592813e-03  1.69384136757e-03  1.64352598282e-03 -1.38452526276e-03  3.25285473474e-03 -1.05726326494e-03 -3.55085005324e-04 -6.34541507297e-04  4.85358236906e-04 -1.45504894913e-03  1.18170446969e-03 -3.03646711483e-03  8.13193535758e-04 -5.95968733569e-04  1.05613841642e-03  3.76098391941e-03 -3.00210924776e-03  1.35699127454e-03 -9.25179057469e-04 -2.19570932932e-04 -2.13229511033e-03 -1.36444348107e-03  2.42485842025e-03 -2.16310520228e-03 -1.41849352662e-03 -1.31295325203e-03  2.18565088711e-03 -4.08632583761e-03 -2.40904636416e-04 -3.26491264415e-05 -4.70553954198e-04 -2.54165456874e-03 -5.71255148974e-04  8.59284960806e-04 -2.47234654650e-03  5.87702259093e-04  6.54962615092e-03 -4.59876011916e-03  3.45996028371e-03  7.61658948572e-02 -1.68060210218e-02  4.64871447765e-03  3.82853085305e-04  1.79115406437e-03 -2.03779068243e-03 -4.04793009461e-04  2.03845883137e-03 -2.10386384911e-03  1.30221194033e-03  4.57998153809e-03  2.49813746164e-04  2.25595270985e-04  1.71732329686e-03
-2.89972230921e-03  3.15381579253e-04 -4.32953162170e-03 -1.71865138502e-03  1.19135589136e-04  3.52086236341e-03 -6.30870975155e-04  2.88796980224e-03 -1.33157981815e-04  2.16055226794e-03  1.50682814456e-03 -3.15529930637e-04 -2.54240300329e-03 -1.25239559099e-03 -6.97376985784e-04 -1.09840331030e-03 -2.16278905374e-03  1.46616321592e-04 -2.26392433476e-03  1.37906935289e-03  1.54241002383e-03 -6.04217029754e-04  7.76143767849e-04 -6.72829980901e-04 -3.86435392288e-04  6.46868095312e-05 -4.27143662472e-03  4.40812821610e-03 -6.11148622551e-03  2.40500844592e-03 -1.36233240950e-03 -3.68742049294e-03  5.13573484273e-04 -2.10782857839e-03  2.00171829987e-03  1.05569706887e-03 -1.01602571939e-03 -2.71014786777e-03  1.09264555093e-03  2.51472721992e-04 -2.48259636717e-03 -2.55324501462e-03  8.32903931659e-04  9.87349438207e-04  2.80285079410e-03 -1.61584890087e-04 -7.18019167124e-04 -4.21691682246e-04 -2.36679334173e-03  5.33531322324e-03 -1.68060210218e-02  7.27529617857e-02  4.58622049855e-03 -5.88619336318e-03 -5.29538639060e-03 -7.17782954468e-04  5.82220963660e-05 -1.83596550456e-03  1.47453147942e-03  7.84254228619e-04 -2.49559699893e-03 -1.68432020195e-03 -3.56464150968e-04  3.73786447201e-04
-3.39864041322e-04  4.45868030784e-03  2.73349050120e-03 -1.09682016521e-03 -8.10165609361e-04  2.24893915311e-03  1.57071971922e-03  1.72627086751e-03  2.92611314266e-03 -3.85724659878e-04  8.49519611149e-04  5.21769301597e-04  3.10057320333e-03  8.69331544792e-04  1.66283235540e-03  7.04302068312e-04 -3.38985623425e-04  3.98952875922e-04 -1.46972352895e-04  2.71336600654e-04 -1.59485154125e-03 -8.25043186940e-04  2.13215059470e-03  9.54591318211e-04  6.27771910479e-04 -2.27611003098e-03 -3.11614842560e-03  2.11640015218e-03  8.33419820655e-04 -3.21850383075e-04 -5.05380187478e-04  6.47564077407e-04 -3.38032997482e-03  2.51820397029e-03 -3.62590523881e-03 -4.78219003563e-05 -1.51833629148e-03  1.72099741744e-03 -6.81253678017e-04 -1.75726108663e-03  2.11774717905e-03  1.68192474905e-03 -1.49618583404e-03  2.05689986757e-03  2.34514878347e-03  7.55289769728e-04  6.19713820311e-05  7.61022010306e-05 -2.98121801951e-03  3.02834662279e-03  4.64871447765e-03  4.58622049855e-03  7.60714269456e-02 -3.24387864235e-03 -2.01713154122e-03  6.84867310976e-04 -4.98884781290e-04  2.17390408794e-04 -2.96358632412e-04 -4.43011589396e-04 -2.46060656822e-03  4.49313412685e-03 -2.02942973140e-03 -1.91900136142e-03
 2.97737900743e-03 -9.65493509225e-04 -1.36969487721e-03  3.58976006173e-04  2.06676791948e-04 -3.15190401467e-03  5.97117108972e-04 -1.76945030535e-03  6.42910808399e-04  4.72737115720e-04 -2.24289196980e-03  1.25548686265e-03 -5.38070538128e-04  1.32995838383e-03  4.98558821746e-04 -1.77595806989e-03 -1.17672471504e-04 -1.05907904902e-03 -9.43026695023e-04  3.71589656757e-04 -5.83610773024e-04  1.30700457094e-03 -1.70333739477e-03  3.09409469292e-03  4.23575656612e-04  3.45853833232e-04 -8.23481888261e-04  4.36656872938e-04  2.05977013363e-03  3.18521029140e-03  6.72837132092e-04  1.17273280150e-03  3.10837942909e-04  2.79830599428e-03 -1.57983452828e-03  3.32805778997e-03 -1.18380109500e-03  1.12949159304e-03 -2.56085721133e-03 -2.11907448576e-04  1.05760599456e-03  2.20499279349e-03 -1.96134551633e-03 -5.04997320726e-04 -1.67390814683e-03  1.32088350419e-04 -3.21209830618e-04 -1.50921173584e-03  2.27094890824e-03 -5.67600780979e-03  3.82853085305e-04 -5.88619336318e-03 -3.24387864235e-03  5.98821927338e-02  9.06653098791e-03  8.38580989088e-03 -7.97621616641e-03 -1.06541970503e-03 -9.63245150808e-04 -6.94364563954e-04 -7.14583085195e-04  4.04220384255e-04  9.02940650032e-04 -1.24090692640e-03
 3.30149262734e-03 -5.07175280000e-03  2.65174602700e-03  6.24942806032e-04 -6.42150155162e-04  9.13437023791e-04 -1.63632337283e-03  1.14002432358e-03 -7.71779641319e-04 -3.15199390852e-03 -1.20967612592e-03  2.42309084532e-03 -5.42490074912e-04  1.08512848169e-04 -5.34340644596e-04  4.22614642655e-04 -1.81716389414e-03 -3.58126346652e-03 -3.52522436568e-03  1.61175545609e-03  8.78971258703e-05  4.27110407803e-04 -4.02940397756e-03  3.12267979716e-03  3.13194402109e-04 -1.50935346480e-03  3.73125793804e-03 -1.31845988266e-03  3.01070391817e-03 -8.61231011216e-04 -8.14173524445e-04 -2.41960103585e-03 -7.69689757472e-04  3.47839333332e-04  1.07334478050e-03  3.52479883440e-03  1.70656384082e-03 -5.08258159463e-04 -2.28818059602e-04 -3.15561049586e-03 -7.04567001221e-04  1.91718455037e-04 -6.42321476192e-04 -4.85695571251e-04 -2.96489540214e-03  5.68342602063e-04 -3.10326390765e-03  8.47357386453e-04  4.04016269519e-04  7.74937095777e-04  1.79115406437e-03 -5.29538639060e-03 -2.01713154122e-03  9.06653098791e-03  7.69737162846e-02  8.67429656068e-04  1.47895912014e-02 -2.03256409995e-03  9.72073405983e-04 -4.95580299880e-04 -2.94458531630e-03 -5.07980508295e-04  1.49804486742e-03  5.59213537474e-04
-1.21528472994e-03  3.59699317826e-04 -3.24914893579e-03 -1.00845077109e-03  1.11466436474e-03  6.49894064800e-03  1.78588006235e-03 -1.16677166204e-03 -2.81402332075e-04  1.38394725201e-03 -6.49539889939e-04 -9.22407773861e-04  9.92979259740e-04  4.13324491515e-04  2.62312683951e-03 -2.40739027735e-03  4.73584577144e-05  6.01349337374e-05 -1.06090221737e-04 -1.59994371329e-04  7.91450068161e-04  3.51578800092e-03 -5.20914319576e-03  2.67186417951e-03 -8.26158478194e-04  9.48929321959e-04  1.66947449095e-03  1.77516656719e-03 -1.64980373457e-03  3.98731758228e-03  1.28607295876e-03  1.33901492756e-03  5.73847760752e-04  1.13599686052e-03  1.17154503655e-03 -1.67975266653e-03  2.21448615784e-03  1.14051494859e-03  6.66301746798e-05 -3.40407489192e-03  1.70063354985e-04  2.82871456493e-03 -8.51694552170e-04 -3.79601593519e-03 -5.27517543338e-03  2.56590497913e-03 -5.63805292516e-03 -4.14253493463e-03 -3.36065487075e-04 -6.32964690236e-03 -2.03779068243e-03 -7.17782954468e-04  6.84867310976e-04  8.38580989088e-03  8.67429656068e-04  9.13443030537e-02 -9.90310488715e-03 -8.17698520950e-03  2.31547294109e-04  2.37894926219e-04  1.83745948849e-03 -2.41219367776e-03  5.39728781684e-04 -2.88271695041e-03
-1.68498326960e-03 -1.08048043728e-05  3.14567552855e-04 -6.36912203121e-05 -2.14316585977e-03 -2.49884138421e-03 -3.31141671570e-03 -5.79398808019e-04 -1.50217512337e-03 -8.27249442236e-04  2.17946228790e-03  2.04666738588e-04 -2.45744765802e-03  1.29341174447e-03 -1.06686824172e-03 -8.51858835873e-04 -5.46872866506e-04  9.25838745906e-04  3.35418711214e-04  2.90611516626e-04  2.83306028043e-03  3.20393106163e-04 -1.83677553158e-03 -7.36635771365e-04 -2.03706189012e-04  5.11379356738e-04  2.64446320456e-03 -2.17754560093e-03  2.12799287026e-03 -2.30652038064e-03 -1.42082030721e-03 -9.74293651684e-04  2.33388809591e-04 -1.09541161128e-03  1.63346516651e-03  1.44858943491e-03  1.49473369745e-03 -2.81511289435e-03  2.53060210828e-03  3.66167508196e-04  6.30412692724e-04 -2.16950089434e-03 -7.32671929935e-05  9.02046954743e-04 -2.36766950049e-04  4.05655802969e-04  1.03663893924e-04  2.20465324903e-03  1.21655706461e-04  4.11562087886e-03 -4.04793009461e-04  5.82220963660e-05 -4.98884781290e-04 -7.97621616641e-03  1.47895912014e-02 -9.90310488715e-03  5.64895075951e-02 -4.78704837452e-03  6.65018389467e-03  1.32525775878e-03 -2.53913500295e-03  5.44348514186e-04  9.70210136431e-04  1.66035656353e-03
 1.35461217740e-03  7.41268024943e-04  4.27268580361e-03 -2.46403941362e-04 -2.89634231860e-03  5.14582026899e-03  1.37095304573e-03  1.40116060141e-03  2.49734013549e-03 -2.08254080581e-03 -1.89437611579e-03  1.42804715493e-03 -3.82254901792e-04  6.52286994933e-04 -7.17394725461e-04 -8.78759130286e-04 -1.59348085836e-03 -2.71247688757e-04  2.50114338606e-03 -7.15962637746e-04  6.43784894427e-04  8.19760252076e-04  4.33085863646e-03  1.14109469895e-03  1.20784324634e-03 -1.44453268253e-03 -1.13778999100e-03 -7.96820463701e-05  2.16246211137e-04 -5.14241016473e-04 -1.34361511359e-03 -7.63578694485e-04 -1.05873383731e-04 -1.10856685319e-03 -3.92197170520e-04  3.29301163933e-03 -2.61281795051e-03  7.93825716289e-04  2.37023113389e-03  1.05389735879e-03 -5.57397999187e-03 -4.78982342531e-03  5.53437585044e-04  1.27168250594e-03  2.49975429182e-03 -1.71325314134e-03 -1.56521841066e-03  4.55940630005e-04 -2.27966668683e-03  8.72261343507e-04  2.03845883137e-03 -1.83596550456e-03  2.17390408794e-04 -1.06541970503e-03 -2.03256409995e-03 -8.17698520950e-03 -4.78704837452e-03  8.56568346093e-02  1.37477556852e-03 -4.51986681786e-03 -2.81051282974e-03  6.38719708672e-03  1.49620345787e-03  3.68746962461e-05
 9.05133376568e-05  1.64754785857e-03  1.00379063569e-03 -2.28360987092e-03 -1.44958026760e-03  1.95841170841e-03 -7.01727615714e-04 -3.42391756742e-03  6.46201072166e-04  2.37201425119e-03  3.39633714560e-04 -1.40492676543e-03 -2.31997239138e-03  1.42556091756e-03  1.72504803555e-04 -2.90220101611e-03 -2.52414228497e-03  1.63921192876e-03 -1.44775130153e-03  1.06582129805e-03  1.48282625787e-03  1.68549125576e-05  3.56101512343e-04  3.95912919649e-04 -6.41817801340e-04 -2.74584441310e-04  1.17351961441e-03 -1.68961337218e-03  3.93275172959e-03 -5.91388986633e-04  1.59225222704e-03  1.46861568743e-03 -6.23474362346e-04 -6.21934235293e-04  5.41511734872e-04  3.08380972581e-03  1.29845898854e-03 -1.81021034695e-03  3.87965034677e-03 -3.70213385032e-05  1.93810448171e-03 -1.47801234174e-03  1.22975143037e-03  2.51708559849e-03 -2.11944198264e-03  4.12727446055e-04  3.42727509967e-05  4.08044258470e-04  1.34822865524e-03 -1.14590964211e-03 -2.10386384911e-03  1.47453147942e-03 -2.96358632412e-04 -9.63245150808e-04  9.72073405983e-04  2.31547294109e-04  6.65018389467e-03  1.37477556852e-03  6.83212247873e-02 -2.87919216863e-03 -4.97531384344e-03 -2.14543387619e-03 -2.12328583124e-03  8.10906219918e-04
-3.43495217131e-04 -2.64540373390e-03  1.18518723085e-03 -3.90692919718e-03  1.80045037382e-03 -5.57474498080e-04  1.21950085466e-03 -2.91030332840e-03 -3.63068426685e-03  2.13553015209e-03 -1.29538981510e-04  1.41945666830e-03 -2.66259449857e-03 -1.44173945814e-04 -4.41079203414e-04  1.27289390305e-03  7.01513140679e-04  1.93927889984e-04 -2.63962255394e-03  1.77228293629e-03 -5.37714996379e-03 -4.31873788395e-04  1.57671196004e-03  2.16808102470e-03  1.81913691580e-03  5.98585871252e-05  3.05117271827e-03 -1.22744277647e-03 -3.11694893398e-03  1.89192424277e-03 -5.53293873671e-04  3.08450157505e-03  6.00944489064e-04 -1.59288684322e-03  2.92155600676e-03 -4.76694009513e-03  1.74195724016e-03 -5.95767954325e-04 -3.96861900581e-03 -6.19849013668e-04  2.91007595384e-04 -2.75487019774e-03 -2.78802518781e-03 -2.23904097826e-03 -2.91069033033e-04 -1.03579239100e-03 -8.68732876290e-04 -1.24909483104e-04  5.05817303520e-03  3.81257653796e-03  1.30221194033e-03  7.84254228619e-04 -4.43011589396e-04 -6.94364563954e-04 -4.95580299880e-04  2.37894926219e-04  1.32525775878e-03 -4.51986681786e-03 -2.87919216863e-03  8.49158569711e-02  1.37912241785e-02 -4.92546145876e-03  2.21196892827e-03  1.94169894761e-03
 1.82285846162e-03 -9.83138177249e-04  2.56038304436e-03 -5.03516631663e-03  1.15691437629e-03 -4.41188454160e-05  1.37585300577e-03 -7.23431687720e-04 -3.08560394820e-03 -1.56686809182e-04 -1.57273982028e-03  2.57627625483e-04 -1.11064450924e-03 -1.16244886042e-03 -1.72909845737e-03  3.89576335923e-03  1.49406865395e-03  3.03422052372e-03  2.62201267702e-03 -1.88921484581e-03  1.57319241851e-04 -8.34867520162e-06 -2.33958129510e-04  7.28312060753e-04  5.80472466630e-04  4.69051109851e-06  3.62346279839e-03 -4.11958204702e-03  2.41992083892e-03 -1.79152797239e-03  8.65284424206e-04  1.46334267082e-03 -2.19630604118e-03 -1.05511530522e-03  4.41739225975e-04 -8.16715465632e-03  3.94033339733e-03 -3.73079714321e-03  2.79341341928e-03 -2.51515231785e-03  2.29120260194e-03 -3.14293831004e-03 -1.77555831287e-03  5.10960135959e-03  4.26992605761e-03 -5.97670969344e-04  5.14220837047e-04 -1.49757166594e-03  3.83359997656e-03  1.02346725500e-03  4.57998153809e-03 -2.49559699893e-03 -2.46060656822e-03 -7.14583085195e-04 -2.94458531630e-03  1.83745948849e-03 -2.53913500295e-03 -2.81051282974e-03 -4.97531384344e-03  1.37912241785e-02  9.28820455503e-02 -2.40008239950e-03 -4.97645646118e-03 -4.66999597073e-04
 1.89996386039e-03 -3.71828139334e-03  2.44587073228e-03 -2.22729657894e-04 -6.27045980910e-03  8.53077056707e-04 -2.85938999890e-03  4.40080477637e-03  1.52886890513e-03 -1.82941341999e-03 -3.21117726906e-03  4.13467737906e-03 -4.08904222947e-04 -2.53553334596e-03 -1.47877015573e-03  3.89208389872e-03  3.32134344990e-04  9.43152940905e-05  2.58176163475e-03 -2.00303848540e-03  4.40766907503e-04 -4.50982431396e-04  2.86701219859e-03  1.72736737008e-04 -1.00347104293e-03  1.88281957695e-03 -1.07269886641e-03  2.73058288490e-03  6.44007126965e-04  2.74969479393e-04 -3.74723908770e-04 -3.55266025283e-03  2.85454341203e-03  3.02627718217e-03 -1.44306585108e-03  2.17384951964e-04 -1.28698576415e-03 -3.63805604376e-04  4.83721073277e-04  4.15602028871e-03 -1.20994490261e-03 -1.00074076002e-03  4.87432469967e-04 -7.95946454733e-04  1.87128854164e-03 -2.29155493673e-03  4.45461912677e-03 -1.92778025702e-03 -1.43976473388e-03  2.87928664337e-04  2.49813746164e-04 -1.68432020195e-03  4.49313412685e-03  4.04220384255e-04 -5.07980508295e-04 -2.41219367776e-03  5.44348514186e-04  6.38719708672e-03 -2.14543387619e-03 -4.92546145876e-03 -2.40008239950e-03  9.28078102859e-02  1.71031867555e-03  1.12633518495e-02
-1.22857636092e-03 -2.63915430121e-03  5.20268425551e-03  5.49584402613e-03 -3.68396010454e-05  9.68310605420e-04  1.43974936532e-03 -4.73498214760e-04 -5.23222408447e-03  6.06073077193e-04  2.03183579552e-03  1.99123445002e-03  5.26058198385e-04 -5.45677372654e-04  2.38419460767e-03 -1.87709801446e-03 -1.77147711511e-03 -1.35031999904e-03  2.33320281806e-03  2.76549795589e-05 -8.31509249195e-04  3.03190718613e-03 -2.52326632955e-03  2.36957742544e-03  1.06997273147e-03 -3.06732457988e-03  2.35625145699e-03  3.66507472039e-04 -4.56359701212e-03 -4.39325993060e-03  1.79155740744e-03 -3.29425822937e-03  4.54756224058e-03  2.88482119616e-04 -1.13004600561e-03 -2.16606824655e-04 -1.65814618372e-03  1.43286153810e-03 -3.66035350212e-03 -2.12271061663e-03 -6.97744616796e-04  6.96374188642e-04 -1.37438112270e-03  2.98519878760e-04 -3.48429985981e-03  4.50258077386e-04  7.91686238598e-04  1.59852763444e-03 -1.64584851204e-03 -4.39454714775e-03  2.25595270985e-04 -3.56464150968e-04 -2.02942973140e-03  9.02940650032e-04  1.49804486742e-03  5.39728781684e-04  9.70210136431e-04  1.49620345787e-03 -2.12328583124e-03  2.21196892827e-03 -4.97645646118e-03  1.71031867555e-03  9.92790077763e-02  2.60980935386e-03
-1.50350753441e-03 -8.08362153585e-04 -4.89472751131e-03 -1.47571859060e-03 -2.37187601527e-03  7.81276294853e-04 -2.48608764365e-03  1.47282183480e-04 -1.51069243866e-03 -1.73320465039e-03 -1.10141353787e-04  2.89101215726e-03  2.16004300680e-03 -2.70439759957e-03  5.03773141474e-04  2.58618543448e-03 -1.63045962117e-04 -1.11938736749e-04  3.74813803261e-03 -2.27103798876e-03  1.44250462662e-03 -1.07114016701e-03  1.90682291531e-03  3.41914872479e-05 -7.81808095644e-04  3.78551742624e-03  9.48548466528e-04 -1.53326251823e-03 -1.80736441168e-03  1.67119016671e-03 -4.36918498199e-04 -6.85647102984e-03 -1.11639241998e-03  6.74315469957e-04  2.22733680596e-03 -3.85550057267e-03  1.89511066000e-03 -6.46609089969e-05 -4.88476434680e-04  4.01658131752e-04 -3.59000049355e-04  2.25307755045e-03  1.87177214448e-03 -1.19191002929e-03  4.24511952136e-04  2.01134550876e-03 -2.63257670199e-03  2.32239588430e-04 -2.12515049748e-03  1.39255680690e-03  1.71732329686e-03  3.73786447201e-04 -1.91900136142e-03 -1.24090692640e-03  5.59213537474e-04 -2.88271695041e-03  1.66035656353e-03  3.68746962461e-05  8.10906219918e-04  1.94169894761e-03 -4.66999597073e-04  1.12633518495e-02  2.60980935386e-03  7.04223124520e-02
