# Supplementary material for: Proximal Distance Algorithms: Theory and Practice
Source: J Mach Learn Res. Author manuscript; Available in PMC 2019 Oct 24. (PMC6812563)
Supplement: code [file NIHMS1053815-supplement-code.zip › proxdist-master/keys_zhou_lange_2019/misc/spm/X_16_8.txt]

 1.06285585267e-01 -6.73478500570e-03 -5.82426348202e-03  6.47465966688e-04 -8.18789918971e-04 -1.29730414913e-03  1.66382441254e-03 -6.55605949222e-03  1.38632299687e-03  2.47196735134e-04  8.88784363438e-04  2.25856131255e-03 -3.79666590313e-03  1.37490220548e-03  2.01970795776e-03  2.54071327516e-03
-6.73478500570e-03  7.12612467412e-02 -1.04062587025e-02  1.87789524046e-02 -6.51065867916e-03 -3.91343170218e-03 -5.80124737999e-05 -8.46713583877e-04 -2.61519456121e-03  9.49096083246e-04 -3.21557317392e-04  2.18745176426e-04  4.23485024591e-03  2.18208168122e-03 -1.98682207616e-03 -4.09912678232e-04
-5.82426348202e-03 -1.04062587025e-02  6.48749346201e-02  3.04270623197e-03  5.64170636493e-03  4.59873576783e-03  2.84281843362e-04  1.98765157725e-03  1.96965560302e-03  5.25898769865e-04 -2.90864753787e-03  1.42272776148e-03  3.92898643685e-04  7.64688604744e-04  1.87468169254e-04 -3.14474880682e-04
 6.47465966688e-04  1.87789524046e-02  3.04270623197e-03  7.59884055381e-02  5.09763696934e-04 -1.24703089713e-02  2.32300953003e-03 -1.38982854573e-05 -2.35994075977e-04  2.60065580157e-03 -2.80718450309e-03 -4.20344679792e-03  5.62494316101e-03 -6.37880450799e-04 -5.69913136614e-04 -1.53965509437e-03
-8.18789918971e-04 -6.51065867916e-03  5.64170636493e-03  5.09763696934e-04  8.56731345681e-02 -9.61576604773e-03 -3.20393493549e-03  4.38600732116e-04  1.58374496674e-03 -3.89853192578e-04 -2.61245415841e-05 -2.74068869452e-03  2.87246343139e-03  1.55670706265e-04  4.79637212531e-04  1.21227885787e-03
-1.29730414913e-03 -3.91343170218e-03  4.59873576783e-03 -1.24703089713e-02 -9.61576604773e-03  8.22266735356e-02  8.11679777267e-03 -5.45006269244e-03  5.09530124114e-03 -3.65933360788e-03  2.36801912279e-03  3.96595495855e-03 -4.44508058421e-03 -2.89410131612e-03 -8.97610035443e-04  3.16806236314e-03
 1.66382441254e-03 -5.80124737999e-05  2.84281843362e-04  2.32300953003e-03 -3.20393493549e-03  8.11679777267e-03  9.08466278822e-02  4.81735335075e-03 -9.88346138813e-03 -5.09021479359e-03 -2.26269363672e-03  4.15142465533e-03  3.24312358206e-03 -2.86147056818e-03  9.42127242350e-04 -6.49528793374e-04
-6.55605949222e-03 -8.46713583877e-04  1.98765157725e-03 -1.38982854573e-05  4.38600732116e-04 -5.45006269244e-03  4.81735335075e-03  8.74705460566e-02  1.13110966779e-03  9.59138639973e-03 -5.68327855293e-03 -5.13358517499e-03  1.08275577122e-04 -8.46150576573e-04  1.15653613627e-03 -8.49442938428e-04
 1.38632299687e-03 -2.61519456121e-03  1.96965560302e-03 -2.35994075977e-04  1.58374496674e-03  5.09530124114e-03 -9.88346138813e-03  1.13110966779e-03  6.29276203403e-02 -5.79134727314e-03 -2.60527406733e-03 -4.98450689366e-03 -7.93118606743e-05 -3.38974328427e-03 -1.49846035472e-03 -3.63645533994e-03
 2.47196735134e-04  9.49096083246e-04  5.25898769865e-04  2.60065580157e-03 -3.89853192578e-04 -3.65933360788e-03 -5.09021479359e-03  9.59138639973e-03 -5.79134727314e-03  7.30126502271e-02  2.61535020715e-03 -2.68722160659e-03 -1.44596406321e-03  2.15957086931e-03  2.46777974544e-03  4.49922080306e-03
 8.88784363438e-04 -3.21557317392e-04 -2.90864753787e-03 -2.80718450309e-03 -2.61245415841e-05  2.36801912279e-03 -2.26269363672e-03 -5.68327855293e-03 -2.60527406733e-03  2.61535020715e-03  9.79035492120e-02 -3.27069851993e-03 -5.80642469526e-03  2.76654691826e-03 -2.45720036193e-03  2.24135876204e-04
 2.25856131255e-03  2.18745176426e-04  1.42272776148e-03 -4.20344679792e-03 -2.74068869452e-03  3.96595495855e-03  4.15142465533e-03 -5.13358517499e-03 -4.98450689366e-03 -2.68722160659e-03 -3.27069851993e-03  8.70761609331e-02 -1.03519610866e-02  2.91671293805e-03 -3.01753154639e-03 -3.44194856428e-03
-3.79666590313e-03  4.23485024591e-03  3.92898643685e-04  5.62494316101e-03  2.87246343139e-03 -4.44508058421e-03  3.24312358206e-03  1.08275577122e-04 -7.93118606743e-05 -1.44596406321e-03 -5.80642469526e-03 -1.03519610866e-02  7.67297280466e-02  2.70339230574e-03  2.38701094698e-03 -1.26391275570e-03
 1.37490220548e-03  2.18208168122e-03  7.64688604744e-04 -6.37880450799e-04  1.55670706265e-04 -2.89410131612e-03 -2.86147056818e-03 -8.46150576573e-04 -3.38974328427e-03  2.15957086931e-03  2.76654691826e-03  2.91671293805e-03  2.70339230574e-03  9.04879875746e-02  1.14125552173e-02 -1.18008208524e-02
 2.01970795776e-03 -1.98682207616e-03  1.87468169254e-04 -5.69913136614e-04  4.79637212531e-04 -8.97610035443e-04  9.42127242350e-04  1.15653613627e-03 -1.49846035472e-03  2.46777974544e-03 -2.45720036193e-03 -3.01753154639e-03  2.38701094698e-03  1.14125552173e-02  8.36571243751e-02  1.00921117390e-02
 2.54071327516e-03 -4.09912678232e-04 -3.14474880682e-04 -1.53965509437e-03  1.21227885787e-03  3.16806236314e-03 -6.49528793374e-04 -8.49442938428e-04 -3.63645533994e-03  4.49922080306e-03  2.24135876204e-04 -3.44194856428e-03 -1.26391275570e-03 -1.18008208524e-02  1.00921117390e-02  8.29402565690e-02
