# Supplementary material for: Proximal Distance Algorithms: Theory and Practice
Source: J Mach Learn Res. Author manuscript; Available in PMC 2019 Oct 24. (PMC6812563)
Supplement: code [file NIHMS1053815-supplement-code.zip › proxdist-master/keys_zhou_lange_2019/misc/spm/X_512_5.txt]

 1.27143961157e-01  2.54392520597e-02  8.86239343954e-03  6.95273028078e-03  9.81082294276e-04  5.24279775862e-03 -2.67527465983e-03 -4.32447823988e-03 -8.24374280672e-04  2.24869790737e-03 -1.74295847742e-03 -4.84957320854e-03 -1.90368670383e-03  3.33276223243e-03  5.06796395522e-03 -2.85886980097e-04 -8.68422353152e-03  8.80095598500e-04 -4.24922313640e-03 -6.24844422627e-04 -3.07168472703e-03 -4.96363835996e-04  1.75267759108e-03  1.45645217765e-03 -6.79101748593e-03 -1.62115081361e-03  4.19105191951e-03 -4.89351247994e-03 -6.48489914709e-04 -3.56077851993e-03  2.87671647890e-03  3.61039660597e-04  1.72738566102e-03 -1.41553766300e-03 -2.82516674235e-03 -6.73521111694e-03  2.57488662692e-03 -3.72593937652e-03  9.44784701433e-04 -2.59883877513e-03  2.91282538502e-04  3.23196509665e-03 -4.55631669715e-03 -5.56087029083e-03  5.40361190048e-03 -2.38143938179e-03  6.88034611051e-04  4.17868640238e-05  2.80534539476e-03  8.34698562420e-04  2.64074581103e-03  9.05451756236e-04 -4.02382227729e-04  3.53711099299e-03 -4.97232918021e-03  3.18288652063e-03  1.34996415837e-03  6.16108522896e-04  1.97132719264e-03  1.70674574273e-03 -1.82469017463e-04  1.46311335322e-03 -7.98708269749e-04 -1.63516725140e-03  8.12006379137e-05  1.10642904796e-03  4.00320362037e-03 -1.93732739878e-03 -2.01575522182e-05 -4.06287573278e-03 -5.05062686195e-03  1.67971612588e-03 -7.37673751185e-03  2.97867089878e-03  3.40194784173e-04  5.54141986393e-04 -1.84071406213e-03 -2.31857398045e-03 -8.81399127489e-04  3.17852466269e-03  3.25675794566e-03 -5.76764998966e-04  2.09229348621e-03  2.19873502497e-03 -9.23299519303e-03  1.47752187212e-03  9.72030028140e-04 -5.23165423653e-03  1.15949853273e-02 -1.98638939950e-04 -1.16376546784e-03 -2.13956689816e-03 -3.02021066977e-03  2.69358796493e-03  1.64624891815e-03 -3.16993170353e-03  1.16085148634e-03 -3.54784585066e-03  2.75597428886e-03  2.86177296494e-03 -9.57698504704e-04 -5.25312417796e-03 -1.50463054730e-03 -2.85565376690e-03 -4.30788280841e-03 -9.20856787424e-03  2.45434965355e-03 -7.88090813163e-04 -3.87048544954e-03  6.42257636922e-03 -9.32544899967e-03 -2.12468566515e-03 -1.11334036464e-04  6.25839518478e-03  2.40636012428e-03  1.74451169898e-03  4.36039802202e-03 -3.93171455903e-04  4.42926142869e-04  2.69710897762e-03 -1.66909698491e-03 -2.17218058243e-03  3.45150718392e-03  4.73346308107e-03 -7.94157022254e-03  1.08187805436e-04 -2.17420785158e-04  2.86907625864e-04 -2.21175542979e-04  9.33252267996e-04  3.79797342947e-03 -3.81761422128e-03 -2.29177066823e-03  2.68447473575e-03 -7.58922874319e-04 -4.87876053567e-03  1.32437146903e-03 -5.22694531157e-03 -7.10517765537e-03 -1.34379188524e-03  7.07626306168e-04 -2.21758105231e-03  3.52999322156e-03 -1.35147463841e-03 -9.30564353174e-05  6.87345383228e-04  6.43181234397e-03 -2.80988015169e-03 -2.93876792093e-03  4.87915891795e-04  2.98939721266e-03 -1.91941295777e-03  1.70121638708e-03  2.02202707264e-04 -5.20527015736e-04  7.18085733478e-04 -3.38300776416e-04 -1.18397322103e-03  1.91188263114e-03 -3.26840993420e-04  5.28108307926e-04  7.17483126319e-03 -1.84364758174e-03  2.15561034955e-04 -3.04262332774e-03  2.46422020639e-03  5.47529112896e-04  1.49721516808e-04 -1.86984159624e-03  4.67223636091e-04 -4.34781981597e-03 -3.33084528326e-03  4.73937544393e-03 -1.03176309004e-02 -1.70512843018e-04 -2.22393355958e-03 -1.95274156191e-03 -1.28498108124e-03 -2.20851375097e-03 -5.79435341057e-03 -2.32719987608e-03 -2.31867631201e-04  4.04361100797e-03  4.19570981522e-03 -6.59396797392e-04  1.76284369398e-03  2.72150262241e-04  7.56216005513e-03  1.23215828099e-03 -3.12593611783e-03 -2.18082090871e-03  4.77712284136e-04  1.33521891557e-03  1.52468871726e-03 -7.56128403959e-03 -4.03398027565e-03 -2.17034478724e-03  4.14716257862e-03  1.41573587862e-04 -8.63084277745e-04  1.15653096980e-03 -2.60434259134e-03  3.00095566628e-03 -4.99010249742e-03 -3.32463850621e-03 -1.99070490248e-03  5.56329237038e-04  3.58060567607e-04  4.19378550571e-03  6.98389007548e-04  1.71247153789e-03  1.50370093717e-03  4.35197984175e-03 -9.22674177523e-03 -4.07394211854e-04  5.99673131258e-04 -7.38054452585e-03  2.24494639875e-03 -1.99203748805e-04  1.92105012252e-03 -4.56254121937e-04  2.04815899525e-04  2.23640787877e-03 -4.43215867979e-03 -2.08579642944e-03  2.08737227138e-03 -1.60594426083e-03 -5.80289474550e-04 -7.38986711799e-03 -1.11567636329e-03 -3.27286557824e-03  3.12204998154e-03 -6.86104767736e-03 -3.61222319434e-03  6.42828407887e-03  5.28725659990e-04  2.88525377655e-03  2.72375431045e-03 -7.87032479654e-04  5.14590555381e-03 -3.57417967657e-03 -3.03529176588e-03 -5.33431790707e-03 -1.91114890984e-05 -6.95471819125e-03 -8.05129818723e-03  2.93518300828e-03  3.24585013072e-03 -9.72157820389e-03 -3.33288872950e-03 -5.18671516903e-03  4.24966611647e-03  1.09943009872e-03  4.76711845210e-03  1.23963066653e-02  1.02199163376e-02  8.01730417389e-04 -1.17585619791e-02  4.14256725752e-03  4.08764061428e-05  3.63486042888e-03 -3.49278961982e-03 -1.75683157579e-03 -2.63105738157e-03  3.35097243583e-03  1.69778284755e-03 -1.30560723390e-03  1.76035618812e-03 -2.74173047468e-03  9.44244024432e-04  3.25211252454e-03  7.41266395235e-03  2.96099277951e-03  7.33977862419e-04 -5.24867260504e-04 -2.64740906348e-03  3.03119263535e-03  5.92599178671e-04  2.37811265767e-03  1.45059402282e-03 -2.10887459131e-03 -3.62635797733e-03 -3.56731267795e-03  1.85486876313e-03 -2.99977673547e-03 -5.93807056276e-03 -7.18264116362e-03 -7.39234165975e-04 -4.22607558443e-03 -4.16051381610e-03 -1.97047164287e-03  6.17175615709e-04  4.70672208944e-03 -5.78334025259e-04  1.95739822271e-03 -1.27251358105e-04  1.58022545030e-03  2.68776517863e-03  2.26784848240e-03 -5.03264377857e-03  4.02246851840e-03 -3.99627033264e-03 -3.28929388577e-03  7.17263237881e-03  1.96823312410e-03 -2.60663045376e-04 -3.69837078558e-03 -3.27176342995e-03  6.54758502072e-04 -6.67576264731e-04 -1.00924889731e-03 -3.68619137751e-03 -1.61263033668e-03 -7.46889912787e-04  8.29263210646e-03  1.96749209104e-03 -5.23262726589e-03  2.54847956332e-03  1.82895624606e-03  5.37826012101e-03 -7.12740530470e-04 -1.54970257874e-03  1.49627085429e-03 -3.24916147419e-03 -2.66598614564e-03 -1.15051510321e-03  4.34292993773e-03 -6.14688310164e-03 -5.90964685911e-04 -3.19027747410e-03 -4.92203131678e-04 -7.99369623703e-03 -3.96212005333e-04 -1.75390280196e-03 -3.26740139370e-03 -8.23542246267e-03 -5.83984966508e-04 -4.80546178342e-03  1.57702145010e-03 -2.32373967759e-03 -9.49428953644e-03 -2.77113794917e-03  1.67555622325e-03  5.59639977814e-03  4.17431095219e-04 -2.14466592341e-03  2.18343127662e-03 -5.09832333188e-03 -3.44430660930e-03 -2.33816935712e-03  1.68613397367e-03 -1.86579661530e-04 -9.29345449831e-04 -4.30780488466e-03 -7.13755773478e-03  2.25683635344e-03 -6.30639368358e-04 -5.16805553610e-03  3.79874960177e-03 -5.05272227976e-04  2.28949558886e-03 -5.82635224729e-04  1.02191832483e-03 -1.22693324654e-03 -9.59295119397e-04 -6.65780077773e-03 -5.44843419304e-06  1.58183411960e-03  2.60405599724e-03 -1.00160774156e-03  2.52755830788e-03 -3.94519989109e-03  2.24825055996e-03  2.53178628276e-03  1.40808024715e-05 -1.23652479925e-03 -1.07704869473e-02 -2.04586043819e-03 -3.58054364287e-03  4.46017018037e-03 -6.18876708981e-03  2.32231615049e-03 -5.51729525335e-03 -1.21183610444e-03 -3.28322073362e-03  7.13358207725e-03  1.70461637727e-03 -1.06819080401e-03  5.86294838311e-04 -2.88463344101e-03 -2.17802592176e-03  6.23460316339e-03 -6.99838495552e-03 -4.17478226114e-04 -2.35553973339e-03  2.07139797209e-03 -3.36303928889e-03 -3.14859021504e-03  4.72075328278e-03 -2.94129228364e-04  8.63217488559e-04 -4.04562286785e-03  8.20714682955e-04  3.24593594579e-03 -2.93255811553e-03  3.19007739287e-04  2.43972505128e-04  3.14300746068e-03 -3.04532690083e-03  3.46921543734e-03  8.84911580248e-05 -5.77538778583e-03 -1.49486827645e-03 -9.47878717286e-04 -1.20676826123e-04 -1.23041429458e-03  5.42250248214e-03  3.45142575036e-03  5.58611587277e-03 -1.02789474855e-03 -1.59633537362e-03 -2.55191853686e-03 -1.61918883196e-03  4.16579590765e-03 -2.00559510441e-03 -1.23195976534e-03  4.17629899412e-03  2.23582882629e-05 -2.78800552465e-03 -2.34738474256e-03  3.07544333357e-03  9.56297161234e-03  1.70363340834e-03  6.93564786433e-03  2.05240372987e-03  6.93445693248e-03  3.61092648182e-03 -3.53979224667e-03 -1.15337891724e-04  1.43447316692e-05  2.49177657320e-03 -1.04745457940e-04 -9.25662229650e-04 -1.73069717085e-03  5.11621496398e-03 -3.15290845029e-03  5.24908557404e-03 -2.03099924198e-03  1.36458157435e-03  1.93811151329e-03 -1.69024519523e-03 -2.30510558476e-03  3.77146204698e-04  4.75917432383e-03  1.48190507395e-03  1.64543031007e-03 -3.47140822398e-03 -4.59569463638e-03  3.76318337281e-03  6.22326992562e-03  3.33498440743e-03 -3.38959937934e-03 -2.79067296764e-03 -1.82436530002e-04 -1.71359932589e-03  3.67343636350e-03 -4.52737559765e-03  3.25266167779e-03  5.43722858434e-03  3.57131475497e-03 -1.33974288934e-03  4.23130147810e-03 -2.13377972629e-03 -1.99797914303e-03  3.06228329696e-03  1.85785384915e-03  3.89237509256e-04 -3.09709069525e-03  2.66024997477e-03  2.13730963952e-03 -1.81027752190e-03 -5.16465789053e-04  5.01932385280e-03  1.28563946410e-04 -2.13105655128e-03 -3.08884740438e-03  9.10917898345e-04 -7.13977601584e-03 -2.21680240997e-03 -5.64238126219e-03 -2.55939735302e-03 -1.96716256167e-03 -1.87804999815e-03  4.02485257411e-03 -3.60917209446e-03  2.01752836701e-03  2.54064383962e-03 -4.70732630676e-03 -3.51655455524e-03  1.31264542918e-03 -4.21631999222e-03  2.36792905099e-04 -3.81950156920e-03  4.85563127020e-03  5.22032867128e-03  4.02200260441e-03  4.91716507075e-03 -3.91865770715e-04  2.35592724814e-03  6.18593283934e-03 -2.25857489195e-03  2.06326558580e-03
 2.54392520597e-02  1.24731587591e-01 -1.44315500403e-02  3.01562131316e-04  7.88348182096e-03  5.70215728514e-03 -5.03798589757e-03 -1.18545642551e-03  4.77362894961e-04  1.36947456754e-03 -4.57292932386e-03 -3.24587742304e-03  2.99509346893e-03  2.97780724197e-03  7.97256092937e-03  4.14452142454e-05  4.39874441378e-04  1.01071650757e-03  2.82857036486e-03 -7.25027072822e-03 -9.14707140106e-04  4.24012415387e-04  1.25686080223e-03 -3.80187073158e-04 -5.92944647568e-03 -4.95171963705e-03 -7.34092952288e-04 -6.07947746824e-03 -6.61087561355e-03  8.72307547093e-05  3.27657023291e-03  1.79392169104e-03  1.55967225862e-03 -1.05407866865e-03 -3.99582256737e-03 -3.53067934363e-04 -6.85181354919e-04 -2.44318179423e-03  3.19292713972e-03 -3.05429273590e-03  1.77237275349e-03 -2.83211987551e-03  5.62564103329e-04 -5.32381230959e-03  2.98880323067e-03  2.55722298352e-04 -7.99593060385e-06  3.60765091658e-03 -2.56120330397e-03  1.60754700571e-03 -7.65991228098e-03  7.64049433732e-03  7.56395637972e-04  6.76749054627e-03  1.18700877205e-03  7.30049396968e-03  2.42548016115e-04  4.02453945557e-03  9.37591849611e-04  1.97526708877e-03  1.29481033062e-03 -3.38327844781e-04  8.79449100906e-04 -2.27503502509e-03  3.81320071315e-03  9.08559304308e-04 -3.01760856073e-03 -1.98761467996e-03 -2.86868083199e-04 -2.12495955672e-03 -5.27517196970e-03 -5.02514691367e-04 -2.07270210334e-03 -3.48037924086e-04  6.05655553629e-04  5.59150745069e-03 -5.11884092021e-04  2.38554523317e-03  6.04260477507e-04  8.31301947662e-04  6.01746428971e-03 -1.03771990866e-03  5.39702940074e-03 -2.59514468653e-03 -8.70175416364e-03  1.39256146751e-03 -2.33933944015e-04 -6.98345948018e-03  3.47450336281e-03 -2.11918011789e-03  7.38830018817e-03  6.42130591300e-03 -7.95314381061e-03 -1.58741073321e-03  1.72844470738e-03 -1.43202176952e-02  5.81251168835e-04 -3.46143578613e-04  3.12887653193e-03  2.05393476654e-03 -1.95923828012e-03 -4.42985369560e-03  1.31499213086e-03  5.76615232364e-03  4.44844612342e-04 -5.12975708800e-03 -4.69170250909e-04  1.59427040554e-03 -4.47049354731e-04 -1.29600261330e-03 -4.44895967436e-03  4.52638967433e-04 -6.70271212388e-05  1.84086750608e-03 -1.18791863178e-03 -5.49494224946e-03 -1.25731485626e-03  1.43100394553e-03  5.12127921230e-03  6.82503801619e-03  8.99277076251e-03  4.07307669061e-03  9.48294189464e-05  4.78463814825e-03 -3.75635191268e-03  3.02586739085e-03  2.79936943346e-03 -2.18243998521e-04  2.85924661579e-03  7.02204885751e-04  3.13734763665e-03 -3.07727516292e-03 -3.25028662884e-03  4.28354282174e-03  3.48889457622e-04 -1.56557053601e-03 -2.50621427247e-03 -5.29796513730e-03 -2.26315561858e-03 -2.10704935454e-03 -1.08623720289e-03 -2.43353830332e-03 -3.21625742251e-03 -2.21333875285e-03 -1.19562807158e-03  6.70896886918e-04  8.62598233415e-03  1.05767936526e-04 -1.16685180363e-03  6.85556115778e-03  3.11597783522e-03 -5.98900518138e-03  5.10601974008e-03 -2.80366307295e-03  4.14298037029e-03  7.56438782855e-04 -1.43280487045e-03 -5.73019563723e-03  9.13882207708e-03 -1.55411914758e-03  8.92415116255e-04  8.41334908749e-03 -3.31206638497e-03 -8.86533406424e-03 -1.22287062758e-03  1.24438334157e-03 -3.38632730741e-04  1.43182795365e-03 -2.54142521186e-03 -6.52482267573e-03  2.01548214894e-03 -4.71791746141e-03  1.41975964907e-03  1.32646829263e-03 -1.60552285207e-03  1.05756874086e-03 -4.75706752465e-03 -5.51620045214e-04 -5.82026584022e-03 -1.96220078272e-03  3.39612736568e-03  2.60134281948e-03 -2.34849946625e-04  5.86533585805e-03 -1.65321848684e-03  5.33696130037e-03 -1.02081688316e-03  2.89424170077e-03  1.53239577375e-04  6.49684433180e-03  1.63088454258e-04 -4.52438801807e-04 -1.38375434862e-03  5.84529632965e-03 -4.96225189302e-04  5.78103779338e-05 -1.77426475466e-03  1.57374730026e-03 -1.97260414366e-03 -9.17997376161e-04  1.56276258651e-03  6.53253684860e-04  3.25829268195e-04  2.00127887669e-04 -5.14812222205e-03  6.14583564414e-04  3.41755509239e-04 -2.92163569174e-03  5.20144166034e-03  1.37859252092e-03  1.96208393499e-03  4.64692254516e-03 -4.92547513605e-03 -7.46987411684e-03 -7.53995026898e-03 -1.36352936066e-03 -4.69425394746e-05  3.38471135275e-03 -4.68853634479e-03  7.40451680250e-03  2.81959690032e-04  1.46574800854e-03 -1.49709248091e-03  2.41909973095e-03  5.92996317796e-04 -8.58963284858e-04 -1.31320917647e-03  3.82050644718e-03 -1.53907620885e-03 -3.23686481649e-04 -2.51810321863e-04  5.50415109147e-04 -7.98374199971e-03 -9.92233602461e-03  1.07018464921e-02  3.86447494119e-03 -2.65340975852e-03  1.47805876481e-04  6.94011007559e-03  7.51323759356e-03 -6.01030302409e-03  2.49872654779e-03  1.85794748851e-03 -2.57877265469e-03 -1.56241845644e-03 -1.98658948457e-03 -1.74091689607e-03 -2.89372788688e-04 -5.00693870024e-03  3.13179414534e-03 -2.43475417112e-03  4.24924096703e-03  2.95527238707e-03  6.37193897022e-03  6.08977067048e-03  2.04027209613e-03 -5.30683011198e-03 -5.66379822902e-03  9.42304557318e-04  1.35884961226e-03 -3.78695331528e-04 -3.60515399858e-03 -1.59394215571e-03  3.03795215644e-03  9.40323121455e-03  5.70338217051e-03 -7.93473540385e-03  2.87153199997e-03  2.12296406227e-03  5.25831430370e-03  1.14299581050e-03  5.88140804450e-04  9.29993514701e-04  1.22070122953e-04  3.10376561363e-03 -3.79983383697e-03 -1.49693178489e-03 -2.17907121096e-03  5.91778264288e-04 -3.06224390488e-04 -2.50113957376e-03 -3.66847610105e-03 -9.19813069388e-03  8.85464506389e-03  1.53621332096e-03 -8.71126929117e-03 -3.21962680512e-03  5.13821968462e-03 -1.34118245064e-03 -4.36008142715e-03 -9.74844014376e-04 -4.10349448628e-03  5.35375877918e-03 -7.62078421092e-04  6.79342441280e-03 -1.32969967902e-03 -3.52395028422e-05  5.86902485367e-04 -4.14558919399e-03 -2.00594255577e-03  1.42491717161e-03 -3.07880928156e-03 -1.98855994132e-03  3.97332175012e-03  1.58491513397e-05  2.99660609131e-03  1.16130771071e-03 -2.76704467533e-03 -4.58767092031e-03 -3.59584060789e-03 -4.38612069393e-04 -6.85514205471e-04 -1.93063014828e-03 -2.41340409360e-03  3.73056546710e-03  8.09736421558e-04  1.29363890059e-03  6.85235947125e-05 -2.96740778851e-03  7.41564686109e-04 -2.14902088851e-03 -8.29736891253e-03  3.76904698874e-04 -5.66320689273e-03 -1.98299819148e-03  3.45268630993e-03  5.74569173234e-03 -1.78440396200e-03 -2.98894213691e-03 -3.25373430521e-03 -7.45938114309e-04 -1.19680482723e-03  4.01455804106e-04 -4.83610821337e-03  6.75615415444e-03 -8.33091319581e-04  2.32349234436e-04 -2.50111987037e-03 -4.62866519477e-04 -5.84079724270e-05 -8.91787635516e-03 -4.68432222494e-03 -3.20976817475e-03 -4.24765218047e-03  4.54388285258e-04 -2.59813365066e-03  2.24759716289e-03 -7.33236197074e-03 -1.03647808959e-03 -1.53690862576e-03  1.62526098445e-03 -3.59554759026e-03  9.81628285492e-04  5.53867096455e-04  1.47480133227e-03  8.99064039556e-04 -3.91307492587e-04 -4.53783502244e-03  1.52639835714e-03  1.22815463504e-03  1.32889229149e-03 -1.22145026457e-03 -3.34998824418e-03  1.69700249522e-03 -1.98705639050e-03 -2.10829714571e-03  2.60905971432e-03  2.93909286466e-04  1.06476582372e-04 -2.49531469710e-03 -1.32887211746e-03  5.36228639973e-03 -6.25716340443e-04 -3.20145646847e-03  1.17362185558e-03 -2.90854810796e-03 -9.20547729287e-03  1.49462987036e-03 -3.05663729011e-03  9.06915613276e-03 -2.66225178345e-03 -4.31495892318e-04  3.57167289281e-03  8.27445670017e-04 -1.21542856991e-03  4.00967907898e-03  2.46723741443e-03 -1.21919824369e-03  1.99466049048e-03 -3.63075812848e-03  1.03568427908e-03 -2.57647734508e-03 -1.03447622308e-02 -1.74735311441e-03  4.00179414762e-03  1.15971414739e-03  1.44253321672e-03 -2.31108473102e-03  3.18667660108e-03 -3.08701753297e-03  1.81947393569e-03 -3.04406252431e-03  2.52193187602e-03  2.18981962981e-03  9.58552899897e-05  2.94598383226e-03  5.38715861963e-04  1.78452807423e-03 -4.25854109348e-04  1.77840780420e-03 -7.00758271649e-04 -3.73480817674e-03 -5.98493934771e-03  9.05208922532e-05 -2.80482839247e-03  1.50921088071e-03  6.78289431120e-03  5.98183192719e-03  8.96062686708e-04 -5.34458596272e-03  2.54512120483e-03 -3.89032090089e-03  3.52223788633e-03  5.95942194481e-04  1.44457239763e-03 -1.85312751148e-03 -4.29985477557e-06 -2.49175988641e-03 -6.30347604323e-03 -8.30669777807e-04  2.96150889906e-03  8.22840813655e-03 -1.02786393005e-03  3.04481748053e-03  9.50215178027e-03  3.34296084161e-03  5.26502012458e-03 -6.32665203875e-03  2.65269090213e-03 -3.51738736820e-04  6.10060057623e-03  4.57466214013e-03  5.47201133354e-04 -1.77437807885e-03 -7.57576730810e-04 -3.98859957426e-03 -6.90132889890e-04  3.54325099495e-03  1.47222974332e-03 -4.63561275209e-03  2.15218149065e-03 -1.46357388042e-03 -4.30204728267e-04 -4.29484545531e-03 -3.33608383568e-03  2.43421021311e-03  1.50265575886e-03 -1.09703133694e-03  1.86073249781e-03 -1.72757505544e-03  1.50702218853e-03 -8.76940114406e-05 -6.00987799129e-03  3.84793210920e-03  1.34266386441e-03  2.03333482061e-03 -5.44350471985e-03  7.42736246493e-03  4.79235065965e-03  4.20291014050e-03 -2.87223362831e-03  2.17070936137e-03 -2.18418730155e-03 -1.80625671165e-03  1.48145592295e-03 -4.10950413484e-03  5.14283670433e-03 -6.45525752803e-03  3.54588254890e-03  1.55231133109e-03  5.16932697528e-03  4.61003392458e-04 -2.25100576437e-03  2.70082652126e-03  5.55684025389e-04 -7.70047443989e-03  2.73256747255e-03 -5.88071719136e-03  6.95765455577e-04  1.00458769665e-03  2.56972054624e-03 -1.62995185768e-03 -1.14103189747e-03  5.00577497896e-03 -2.10694710220e-03  5.28596348059e-03 -5.50944806312e-03  1.69099182742e-04 -5.67591892773e-03 -4.62929182845e-03 -8.59221494503e-03  1.52287062039e-03 -3.11486268830e-04 -9.86262638043e-04  7.13443089894e-03  6.44521095953e-04  1.45857863814e-03  1.54416114192e-04  1.67788586831e-03  9.42062645546e-03  1.82834604245e-03  4.99093008081e-04
 8.86239343954e-03 -1.44315500403e-02  1.27335560058e-01 -2.50270902354e-02 -1.66964099816e-02 -1.50736630362e-03 -1.66238976919e-04 -3.37537020639e-03  1.20264728426e-03 -1.66654166226e-04  2.92248035901e-03  5.14192781198e-03 -5.34398324787e-03 -4.48967916846e-03 -1.62275364327e-03  7.90761224471e-05  2.14876718130e-04 -4.37047894499e-03 -8.51633061920e-03  3.53805301157e-03 -5.32786315555e-03 -2.63516021045e-04  2.01919957412e-03 -1.67920768755e-03  2.38638162501e-03  4.87106508411e-03 -2.76495124644e-03  2.07274270719e-03  4.89308812925e-03  4.53413684266e-05 -2.63379375493e-03  2.56725916708e-03  2.02890024645e-03  1.89339113016e-03  6.30449246444e-04 -9.91441446165e-04 -1.46033909606e-03 -1.00039890063e-03 -1.21646506160e-03 -3.13805063994e-03  3.14204098132e-03 -6.42153789538e-04  1.77399292764e-03  1.30097364922e-03  9.15426199654e-04 -2.96619512028e-03  2.81184965800e-04 -1.07399583856e-03  6.79160079706e-03  3.26909349795e-03  8.99334458196e-03 -5.64014356652e-04  2.02233313376e-03 -1.22875442887e-03 -2.52609654651e-03 -2.90639282196e-03 -8.93401173754e-04 -8.19984383968e-04 -5.36197014205e-05 -1.29649889044e-03 -4.60215701793e-03 -1.43343497112e-03  4.18059130366e-03 -9.08844669300e-04 -2.49710902740e-03 -2.61217606896e-03  5.51457930055e-03 -4.16159415954e-04 -1.18744757378e-03  1.05831925247e-02 -7.51684388338e-04 -6.07039509841e-03 -5.02309064744e-05  3.82689370511e-03 -1.24655983856e-04 -2.90866170867e-03 -3.57532239998e-03 -1.57275069939e-03 -6.47139635776e-03  2.40474326929e-03 -3.06120858075e-03 -2.65477194615e-03  2.02784080115e-03  3.68168920387e-03 -3.00399632830e-04  3.19753215582e-03 -1.44690254454e-03  6.07751331611e-03  2.12272654765e-03  1.73007969251e-04 -4.76876026886e-03 -1.97000991318e-03 -1.63272449576e-03  1.71755997304e-03  2.12879025376e-03 -1.40642311395e-03  2.20248964877e-03 -2.01037448354e-03 -2.23609193620e-03 -3.31482956935e-03 -2.48086417795e-03  4.77109126597e-03 -3.55096843677e-03 -1.52388194982e-03 -1.07487699410e-03 -2.26512687609e-03 -7.12427928295e-04 -5.98914723595e-03 -1.34393924175e-03  9.60951772586e-03 -5.47556845650e-05 -6.13531777907e-04 -2.25054877553e-03  2.78765834062e-03  7.58434346997e-03  2.57751770644e-03  1.13922649430e-03 -2.30713872288e-03  3.89137957431e-04 -1.00260339797e-03 -3.88501596642e-03  5.36725114153e-04  2.52292315483e-03  4.49065997663e-06 -9.98365113827e-04  9.26166530720e-04 -3.22257232441e-03 -6.18650072353e-04 -5.82158603185e-04 -5.53557443692e-03 -1.50413017535e-03  1.42975925850e-03 -2.77733698676e-03 -3.94938876793e-03 -6.96499588583e-04  2.89038555370e-03 -1.54689054288e-03 -2.23805673587e-03  1.30645359214e-03  4.75127672990e-03  8.21473626950e-03 -1.63816273056e-03 -1.84134950949e-03 -6.94314927346e-04 -3.64273056849e-03 -1.50179009322e-03 -3.07390594280e-03 -5.85095923614e-03  3.31516123270e-03 -5.80518735609e-03 -3.77518300091e-05  1.17256302551e-03 -3.25848767617e-03 -1.40032627512e-03 -5.82625317692e-03  2.74540950838e-03  2.15066640591e-03  8.31223882350e-04 -2.34235391141e-03 -3.81590213063e-03 -6.76679900447e-04  6.04324958178e-04 -8.35043333282e-03 -2.78775664863e-03 -4.94701323995e-03 -5.74433075060e-04 -3.20593006014e-03  4.33295420758e-03  1.97110057616e-04 -8.37794174003e-05 -3.63223087315e-03  1.73078560650e-03 -4.84900718137e-04 -2.10019163657e-03  1.84477805654e-03  4.97930834978e-04  6.55682609580e-03  1.58369848552e-03 -4.10682692515e-03 -3.43974781344e-03 -3.57162050615e-03 -1.64803672365e-03  2.71667544748e-03 -7.93730037431e-04  5.35933288984e-03  1.81441306951e-03  4.20989940694e-03 -2.91734323493e-04 -1.03570045547e-03 -3.06622354989e-03  1.74807934329e-03 -6.30449229627e-04 -9.29092587760e-04 -1.68683201545e-03 -5.46893965664e-04  8.79980573508e-04 -5.94619864302e-03  1.89027623133e-04 -2.32695746295e-03  1.32094150245e-03 -8.63315532646e-03 -4.82954007583e-04  9.30282988581e-04 -2.91760005618e-03  1.26511046221e-03 -9.78323905569e-04  1.02820564940e-03  3.96456052020e-03 -5.58723867449e-04  4.74412155925e-05 -4.01262620242e-03 -9.23765977839e-03 -2.13794093152e-03  6.83910528475e-03  4.40110052803e-03  7.57888345770e-04  3.92858747746e-04 -3.06576105172e-03 -8.20791384111e-05 -6.58426192739e-03  7.57038454963e-04 -1.63441576225e-03  1.74850331201e-03 -3.13878126037e-03  2.27515758080e-03 -2.96366501940e-03 -1.86778481043e-03  1.28829138765e-03 -3.11226180654e-03  3.06000516326e-03  1.26447754704e-03  1.41364170732e-03  1.42597259584e-03 -1.95996274620e-03 -2.24098229457e-03 -3.88069336044e-03  1.22093429005e-03  8.23268775187e-04  3.33128070411e-03  9.22719169821e-03 -2.47625158911e-04 -3.10104285340e-03 -5.87947744335e-03  1.01079399062e-03 -4.84364348642e-03 -2.87009335293e-03  4.22134896221e-03 -9.85926694718e-04  2.82530491718e-04 -1.55823294880e-03 -4.13848811490e-03 -8.52132794655e-04  1.30193714662e-03 -3.98852077308e-03  1.24148252198e-03  1.74967826376e-03  4.24888976397e-03  2.16577010012e-03 -2.86454928871e-03 -5.11549507765e-04  2.41713674281e-03  4.86699665082e-03  5.30489198108e-03  2.03984837208e-03 -8.59594615424e-03  4.35168322289e-03 -1.06145228071e-03  5.39352685690e-03 -1.89970229174e-05 -8.19686101760e-03 -3.74580748428e-03 -3.41950694816e-03  6.42204607667e-03  1.45665585385e-03  3.29165024364e-03 -1.89058153396e-03  7.70163503287e-03  3.73839280543e-03 -5.50141757710e-03  5.96946498968e-04  2.22668755052e-03 -1.45117170741e-03  2.14061301043e-03 -8.60161753627e-04 -7.26310821852e-05 -2.18278010657e-03 -2.23996941581e-03  3.61221204020e-03  1.44894321365e-04 -1.47620731610e-03 -4.20249305480e-04  2.18956690301e-03 -2.47090315270e-03  2.44983459338e-03 -7.64899447463e-04  7.71754992221e-03  1.82060699390e-03  4.90245407458e-03  8.59291153037e-03 -5.32058022180e-03 -6.83602816570e-03 -1.29946417825e-03 -2.40447583866e-03  8.86078957818e-03 -2.86498989449e-04 -1.73504731056e-03  8.43131433972e-03  1.92111841997e-03 -5.26761501103e-04  9.49001794559e-03  1.15336323627e-03  6.27792368288e-03 -9.12657622555e-05 -2.13163696384e-03  3.74789733620e-03 -7.04766712094e-04  5.57113648753e-04  3.39989129268e-03  2.69570082701e-03  1.22361864792e-04  5.09524441757e-03  2.49889384663e-03  4.67810580832e-04  8.40198610938e-03 -3.56520615332e-03 -3.06570152646e-03 -2.46153385063e-03 -4.13651346506e-03 -2.07183836773e-03 -1.84047531473e-03 -1.83106180711e-03 -7.69241380811e-03 -4.98525150894e-03  4.24726962570e-03 -1.25389863429e-03  2.10167634296e-03 -4.80260337243e-03 -8.07917882206e-03 -4.18551854425e-03 -2.11574703763e-03  2.07508801599e-03  1.16959571622e-03  3.56055820799e-03  8.07570278784e-03  1.90790982667e-03  4.08470380437e-03  2.36112078568e-03  1.11627733677e-03 -4.14442922969e-04  2.87039547851e-03 -1.11160791085e-03  4.89006082473e-03 -1.49135766969e-03 -3.03408658114e-03  1.68410719435e-03 -1.46684808611e-04 -7.07664545372e-04  1.02184636634e-03 -2.82910781382e-03 -1.10320565585e-03  4.22114596968e-03  1.99173827914e-03 -3.01905817358e-03  2.63290907464e-03  5.91798587891e-04 -3.58215256534e-04 -2.55234892025e-03 -3.06024395758e-03  2.81387047773e-03  1.15798774053e-05  3.08897424437e-04 -3.71175103863e-03 -1.63095267517e-03 -1.97200317732e-03  2.15378844571e-03  1.89617998987e-03 -4.57237735540e-03 -3.41132379207e-03  2.08098436479e-03 -3.87137570099e-03 -7.56796492397e-03  2.40407359159e-03 -2.30034350933e-03 -1.22781197541e-03  3.85673439993e-03 -4.52232271402e-03  3.59515402681e-04 -5.79890441804e-04 -6.47316524633e-03  1.68603461453e-03 -2.84623195085e-03 -9.01383140883e-04 -1.92292276124e-03 -3.59468759913e-03 -1.68789647511e-03 -3.68320233263e-04  2.18008767245e-03  1.23146434493e-03  5.43591207473e-03 -1.34963798249e-03 -1.79056501767e-03  1.50402290426e-03  1.61453271780e-04  1.02880224910e-03 -2.55250082819e-03 -7.56563199252e-03 -1.25905203279e-03 -2.91654032609e-03 -4.18707583437e-04 -1.05131648078e-03 -1.24695837396e-03 -9.47412051797e-03  3.49450614816e-03 -7.29422626251e-04 -3.67310109946e-04 -9.95934827712e-04 -1.10824067001e-05  1.95039541691e-03  4.69873355518e-03  3.60203682551e-03  1.53929674048e-04  6.07495128984e-03 -6.42592520193e-03 -9.37878095210e-04  1.02346279856e-03 -2.22897103572e-03  2.22104755004e-03 -2.60622108480e-03  1.32955274676e-03  3.28871678751e-03  1.87335009074e-03 -2.04460880916e-03  1.81958086979e-03 -1.58871214682e-03  2.03170893371e-03  2.82514433269e-03 -3.83857182647e-03 -2.70487998343e-04 -7.34653901433e-03 -1.63261480622e-03 -3.11948350376e-05 -4.24783976853e-03  7.92136747290e-03  2.12649580010e-03 -2.44042803976e-03  2.05076977234e-03  4.46399241524e-03 -3.13984446089e-03 -3.48688566651e-03  1.20226309087e-03 -2.69268404460e-03  4.97759146241e-04 -2.69905781785e-03  1.03301915242e-02  8.09552404414e-04  2.32458871246e-03  1.49260746522e-02  1.03598867067e-03 -1.71564836688e-03  4.22689547921e-03  1.03653644849e-03 -6.87277243446e-04  3.88133281582e-04 -4.15776972002e-03  2.41650339127e-03 -1.33496843530e-03  3.80050832447e-03  2.59660687122e-03  4.28648912267e-03 -2.85474940248e-03  1.30925028245e-04  5.66952462147e-03  3.17320658356e-03 -2.80915774397e-03  7.25312249178e-03  1.73297806067e-03  1.98819458955e-03 -1.50677740874e-04 -1.05567756653e-03 -2.05960715997e-03 -4.20227996455e-03 -6.87632811862e-04  3.81205945819e-03 -1.23830566576e-03  4.32520787134e-03 -1.13632955989e-03  2.64918501612e-03  1.33050485237e-03 -4.33958639722e-03 -7.49283888488e-04  3.54070916973e-03  1.12608549763e-03 -2.95695894412e-04 -1.51168854928e-03  3.45485761699e-03 -4.52791160878e-03  3.92257407261e-03 -2.87230869606e-03 -6.32212561673e-04  2.00925727363e-03 -2.46158854659e-03 -1.51019633401e-04  4.15073648981e-04 -1.07885549575e-03  3.48524667730e-04 -5.58333432419e-04  3.48663948202e-03 -1.54904893024e-03 -4.61934689357e-03  2.68083591537e-03 -5.82415871282e-03 -8.96420599030e-04
 6.95273028078e-03  3.01562131316e-04 -2.50270902354e-02  8.70566509192e-02 -2.91791842556e-03 -1.28463832047e-02  8.28450610414e-03  9.69591519191e-04  1.35044803938e-03 -1.01695973855e-03 -7.37735185975e-04 -3.20922335882e-03  2.87247850179e-03  3.26649619574e-03  2.14780154408e-03  2.07151379021e-03 -6.50773335527e-03 -1.83789775955e-03 -3.64411185233e-03 -7.19521643736e-04 -3.68647075451e-04 -1.96328638841e-03 -7.19964161570e-04 -4.97575092191e-04 -3.15179372660e-03  6.26783881653e-05  3.59556194466e-03 -1.15656149319e-03 -4.18096535235e-04  3.40907339587e-03  1.66077560388e-03 -3.15786501232e-03 -2.80340494050e-04  9.71509587394e-04 -2.77368508980e-04  1.22002494953e-03 -3.31600867256e-04 -3.21928015802e-03  2.58719048917e-04  3.27102292130e-03  3.24824544584e-04  2.67313107796e-03 -3.86379880884e-03 -3.64376339937e-04  3.22609843264e-04  2.41120960191e-04 -4.57382179500e-04  1.06300587830e-03 -2.91698234797e-03 -1.26255297428e-03 -3.80138122729e-03  6.95672356477e-04 -1.85266783813e-03 -3.73897179650e-03 -1.85249732643e-03 -1.88216811655e-03  1.92711315252e-03 -2.88281440186e-03 -4.52207809911e-04  9.19846190747e-04 -2.15917447086e-04 -1.57281180623e-04 -2.40450369929e-03 -1.72155334334e-03  2.45870606701e-03 -6.84569938875e-04  4.20641479545e-04 -5.73098497812e-04 -2.64917760915e-03 -4.13387566583e-03 -1.87737846423e-03  1.48228038404e-03 -2.67661962225e-03  1.11764668144e-03 -2.85582253373e-03 -2.15150259346e-03 -5.84156240052e-04 -6.33328557061e-04  4.20701456216e-03 -3.07097485425e-03 -5.93053177265e-04  4.04632862230e-03 -1.57315927468e-03  1.70405998719e-03  1.11380450819e-03 -2.77809711213e-03 -9.48735621944e-04 -3.75114890886e-04  3.22096081470e-03  3.46906337206e-04 -1.54849353575e-03  1.08423086291e-03 -1.53791427425e-03 -1.61493861916e-03 -2.30058463187e-03  1.03395785138e-03 -2.98687354750e-04 -2.84159028200e-03  3.20707394495e-03  2.55034074597e-03  1.13147781487e-03 -1.64741395338e-03 -1.07754784005e-03  3.98903165095e-04  3.98871256293e-04  3.39252732052e-03  6.46355605582e-04  6.76026882048e-03  3.67396427227e-03  1.41898646279e-04 -1.29165361516e-03 -3.78220333330e-03 -1.11605832593e-03  4.64836735496e-04 -5.25956598078e-03  2.01456838328e-04  1.02367908938e-03  9.39121518701e-04  4.33028353345e-04  2.15359310485e-03 -3.51333403597e-03  2.11647413837e-03 -2.56000916859e-03 -9.21676353375e-04 -3.92863947181e-03  2.47345329015e-04  3.54997235397e-03 -7.05680710843e-04 -1.20110131005e-03  5.86979848929e-03  3.45460910357e-03 -2.30060520989e-04  1.31546507557e-03 -1.96509329090e-04  4.25551047791e-04 -1.23014802925e-03  1.61626240484e-03  2.48742407168e-03 -1.60674876501e-03  1.46889195469e-03 -7.72847716351e-03  9.16929230888e-04  8.46782581500e-04 -1.56382961718e-03 -1.53710581280e-03  4.96515893203e-03 -1.67041589782e-03 -4.17989833690e-04 -2.16757024275e-04 -1.66513265375e-03  1.59442491609e-03  5.15747354375e-03 -1.54101838705e-03  1.03988392545e-03  3.59276268392e-04 -2.96324517581e-03 -3.97442795763e-03  2.64515013488e-03 -1.41484306970e-04  3.45524185684e-03 -1.21072954375e-03 -3.04402301486e-03  5.43551829010e-03  1.87758583309e-03  2.01976304606e-03  2.22357467049e-03  2.10679249519e-04 -3.59740156913e-03 -1.40031798388e-03 -4.94339583036e-03 -1.36968554916e-03 -5.77565860945e-04  2.53097084198e-03 -4.18278556360e-03  4.75857752296e-04  5.34808660273e-04 -2.18299537745e-03 -3.23826928152e-03  7.29007579027e-03  1.41172158881e-03  5.67711549414e-03  1.97773694769e-03 -3.27364593526e-03  7.60379205453e-04 -1.06657861456e-03  2.52368821036e-04 -2.69500250370e-04  3.78429883370e-03 -3.98742553168e-04 -6.70241366184e-05 -2.13888091249e-03 -1.88977429352e-04 -2.53566338654e-03 -3.56671383619e-04 -4.79328699161e-04 -2.33640341166e-03 -7.12906201812e-06  3.38923216798e-03  2.37954668701e-03  1.87143775099e-04  1.40084568543e-03 -5.05911138729e-04 -3.64139062716e-04  3.22549394668e-03 -3.13388809465e-03  1.96845436166e-03  8.60793504562e-04 -1.02376729816e-03 -2.81888205776e-03  8.71076881903e-04  2.14957273946e-03  3.76456238039e-03  4.05862839700e-03 -2.81969414955e-03  2.53951116765e-03 -4.65726236297e-04 -3.42286536230e-03 -6.67443184110e-04  3.91438447411e-03  1.93284940762e-03 -4.06516466082e-03 -1.93048060563e-03 -5.84295249398e-03  2.42360076411e-03  2.49939783340e-03  8.10644407409e-03  2.39056323310e-03 -1.74719222007e-03  1.57921878817e-03 -8.64209311680e-04 -5.85062888948e-04 -1.18281489278e-03 -4.27082724289e-03 -2.47091949866e-03  1.99215985788e-03 -1.17750196362e-03  5.09819326457e-04 -2.08713372812e-03  5.10522628848e-04 -7.85496164452e-04  8.41630607479e-05 -1.64404129077e-04 -5.52565815607e-04 -1.14261538269e-04  1.01224673192e-04  1.34362516368e-03 -3.86651078293e-03  2.44076716292e-03 -2.14834342906e-04  1.02426800559e-03 -2.44772198819e-03 -3.25702856541e-03  1.13790473668e-03  9.31119612559e-04 -3.26899004892e-03 -1.44375979696e-03 -1.26625269114e-03  1.82508627018e-03  1.00545391566e-03  2.28667210658e-03 -2.35697492831e-03 -2.06337981550e-03 -7.53858005290e-03  1.93432125881e-03  6.63470865096e-03  1.78630816158e-04 -7.55326876669e-04 -2.87932104842e-03 -1.07848840219e-04  6.00247478974e-03  2.12218929265e-03  1.86063603747e-03 -1.72529545293e-03  4.59287949388e-04 -9.63406031319e-04 -3.23735331153e-03 -6.03056444817e-03 -3.70377478774e-03  9.66384035623e-04 -1.05672833067e-03  2.31152490294e-03 -3.39353257663e-03 -1.61549582328e-04  1.88301001938e-03 -4.50214356830e-03 -2.51420966237e-03 -3.35820736634e-03 -1.97578144898e-03 -1.70809881969e-04 -4.25974262532e-03 -1.83182175469e-03  1.07132377707e-03  1.52518391437e-03 -1.48905773504e-03 -4.93255682840e-03 -1.94269447993e-03 -1.64798425179e-03 -5.04920613281e-03 -6.34156604360e-03  6.34146726867e-04  5.99940811136e-03 -2.79751436454e-03  8.21454547961e-06  4.23148769920e-04 -2.47213487156e-03  9.95748793833e-04 -1.19304030017e-03 -1.26180581931e-03 -8.86312828350e-04 -3.42265451633e-03 -1.46056646696e-03 -2.31265668102e-03 -2.52227713297e-03 -1.21451942339e-03  2.19847962481e-03 -2.10824115674e-03 -2.28724647040e-03 -3.38570325924e-03 -2.09771464099e-03  1.64546170194e-03 -5.11883806044e-03 -2.68413245256e-03  7.89990295401e-04 -3.01961601702e-03  2.49166747497e-03  1.90927661033e-03  1.74435145141e-03  4.59084724921e-03  7.99473363267e-04  2.46184180019e-03 -4.20750646791e-04 -3.93465808826e-05  1.54408071324e-03  1.64191770857e-03 -1.06219299581e-03 -3.27097846196e-03  5.20765515363e-04  2.95736185873e-03 -2.48957656779e-04 -7.55717656536e-05  9.52942542339e-05 -4.61372326713e-04 -4.58245175642e-03  1.63951554453e-03  6.22033965039e-04 -1.00954980029e-05  2.75266812787e-04  4.78521700184e-03  3.05932605793e-04 -1.02539855349e-03  1.20042060021e-03 -1.76997893924e-03 -6.04418174808e-04  6.49125519483e-04 -1.58065901153e-03 -2.45783811310e-03 -2.75354485192e-03  1.04693708658e-03 -2.58368514226e-03  2.12871967869e-03 -1.58936267107e-05 -4.38987416824e-03  3.01176506112e-03 -1.49438172831e-03  4.68602675027e-03  2.06582507386e-03  4.40995910681e-04  3.94329104122e-03  2.44241361740e-03  1.71999962874e-04 -5.35390193092e-04 -7.23522076810e-04  1.86898877072e-03  1.41316761986e-03 -3.88399826256e-04 -7.88367490386e-03  2.14909995682e-03  2.37800146658e-03 -1.57542119138e-03  7.42433738222e-03  5.01048887948e-04 -1.27812869774e-03 -2.96004198085e-03  2.88524055555e-03 -1.05111316199e-02  1.66534660815e-03 -6.16244086633e-04  4.12213750509e-04  4.82137539862e-03 -4.02731939890e-04 -1.83332740153e-03 -1.38665628979e-03 -2.11712064553e-03 -3.15471042693e-03 -1.78362719456e-04  6.36995949023e-03 -6.37638194542e-03  3.97926353805e-05 -3.38257524053e-03  3.63272455066e-03  1.72929981381e-03  1.29901504603e-03 -1.52088965279e-03 -8.94788212913e-04 -2.39505233781e-03 -2.67978094547e-04  1.94440283077e-04 -1.24367393960e-03  1.95592283909e-03  2.49980113263e-03  1.74214578205e-03  3.83904281589e-03  1.85965432149e-03 -2.10345810579e-03  9.70619804358e-04 -4.45015153605e-03 -1.03725976517e-03 -3.81848537628e-04 -1.88595955524e-03 -6.81110255581e-03 -1.64094514890e-03 -5.93389429701e-03  1.10655436588e-03  2.70052178897e-03 -1.70475092635e-03  3.08705677994e-03 -1.01816806982e-03 -1.42422040588e-03  4.62906250847e-03 -1.22688422017e-03  2.50211793193e-04 -1.21519011921e-04 -6.21926061623e-04  1.23089354988e-03 -2.21163455619e-03 -2.03358061578e-03 -3.79909643098e-04  2.83677564003e-03 -2.01712227301e-04 -9.60350234715e-04  1.55758130912e-03  4.21289671247e-03  2.37972165508e-03 -2.95077993215e-03  4.21474979894e-03 -5.61472986225e-03 -7.96819947205e-04 -1.99603838120e-03  1.50952900695e-04  3.02983684974e-03  3.48802259635e-03  1.49102191539e-03  1.06592174613e-03 -1.24132791679e-03  1.00302232282e-04 -3.54828101739e-03 -5.36742612935e-03  1.72385486341e-03  1.88112768469e-03 -2.49034216136e-04 -9.77518222811e-04 -3.29970410291e-04  5.64584303376e-05 -2.71082884586e-03 -4.04961831307e-03  8.83919901390e-04 -3.08867764189e-03 -3.51839392686e-03 -1.27972769821e-03  1.18580528826e-03  5.21371650057e-04 -3.16394661723e-03 -1.85842640166e-03 -3.57786037916e-03 -3.33765070523e-07  2.06112649873e-03 -9.10720426253e-05 -1.63760152575e-03 -2.88502953526e-03  1.63167071285e-03  1.70572922148e-03 -5.70250435365e-04  3.41203656835e-03  2.57832627815e-03 -5.01415498229e-05  1.43917130193e-03  1.00257790273e-03 -1.67791565821e-03  4.21489136860e-03 -1.32559791202e-04 -7.57445888010e-04 -3.85164040608e-03  1.10769511485e-03  9.64375391136e-04 -3.47139982406e-03  2.80459089058e-03  2.61952869347e-03  3.18373769045e-03 -5.14277396128e-04 -3.26424478600e-03 -1.20743640885e-03 -7.30910786240e-04 -1.57903710557e-03 -2.62974035172e-03 -2.15987872927e-03 -1.53156335648e-03 -6.38636152235e-04  1.79806939370e-03  3.07935666307e-03 -9.90745681284e-04  1.36834788868e-03 -4.65035492717e-04
 9.81082294276e-04  7.88348182096e-03 -1.66964099816e-02 -2.91791842556e-03  1.26486109707e-01  1.19160798322e-02 -1.05716706413e-02  1.12031321129e-03 -1.00402307987e-02  7.34217113562e-03 -2.24485540575e-03 -5.00383442500e-03  2.91748463534e-03 -1.17184347594e-03 -7.57936466121e-04 -2.48701985619e-03  3.43958559241e-04  1.19792098170e-03  4.48577012530e-03  2.46980685820e-03 -3.56183478313e-03 -4.67797352365e-03  1.60617500186e-03  9.34923794406e-04 -5.35083277256e-05 -3.39361907446e-03 -3.98009602878e-03 -1.39008069128e-05 -3.90936014708e-03 -3.76129582530e-04  2.99998076378e-03 -1.80117461271e-03  8.07370130375e-04 -3.87327008442e-03 -6.48891650838e-04 -2.90013809781e-03  1.27153362224e-03  1.92950787499e-03 -1.71782705765e-04 -1.67447242233e-03 -7.73153194715e-03 -2.32324873480e-03  1.13850036944e-03 -6.62856876959e-03 -6.07446941010e-03 -1.05774784950e-03 -2.69223715656e-03  1.62430679066e-03  3.05330305019e-04 -6.68655953128e-03 -8.73154952783e-04 -2.39895130616e-03 -1.11143314111e-03  2.92838298437e-03  5.16823843135e-03  3.90736760940e-03 -8.11564742451e-04  4.43080153078e-03  6.58956164753e-04 -6.24489432722e-04 -1.92153884575e-03 -1.65736971680e-03 -1.96227309303e-04 -1.18841651409e-03  3.72112711357e-04  9.22891167743e-05 -2.12867113543e-03 -1.57265646202e-03 -5.07320857357e-03 -3.99933482185e-03  5.74550372643e-03 -1.63481718104e-03 -4.86063247697e-04  2.11377254121e-03 -6.55895476992e-03  1.91411258365e-03 -5.78235249472e-03  3.00529833776e-03  4.26814635368e-04  2.07305712130e-04  1.69362803266e-03 -1.95931349619e-03 -6.59875805304e-03 -6.33894695429e-03 -6.51379761582e-03  3.36948921660e-03 -2.26348664470e-03 -4.52115906658e-03  1.03041880198e-03 -5.54673119809e-04 -3.34325281397e-03 -2.70370269010e-03  4.62902747404e-03  5.24243481017e-04 -1.43203949735e-03 -5.85660088495e-03  4.56834065299e-03 -1.14051463400e-03  9.05089174895e-04  5.15326550350e-05  5.05908503407e-03 -3.48557885094e-03  3.42038331507e-03 -5.33881231365e-03 -8.75264107971e-03 -2.41997356813e-03  1.33126729960e-03 -4.95185584735e-03  5.86779395847e-04  1.98241393238e-03  7.01323084904e-03 -7.15689577334e-04  2.85939036972e-03  3.37948780239e-03 -4.80838270815e-03  3.37880334590e-03  2.73180314031e-04 -3.44819481659e-03  1.40577975712e-04 -9.17150132434e-04  2.95372416557e-03  4.05025030816e-03  2.74065639786e-03  3.93962949518e-03 -3.70515579426e-03 -2.22315020465e-03  6.61368457321e-04 -2.00573194085e-03 -1.45252102213e-03 -4.02517264253e-03 -6.71153128102e-04 -3.78533826585e-03 -6.37150423746e-04 -3.94668720939e-03  3.82548077024e-03 -2.09962335679e-03  1.47253580887e-03 -4.48524770179e-04 -6.11116550727e-03  3.23127644443e-05  4.53996746936e-03 -2.71700508393e-03  3.68352280299e-03  6.57790831726e-03  6.14361624679e-03 -3.30843014067e-04  9.94195632400e-03  8.64519560956e-04 -4.68324315306e-03  1.68733424433e-03  4.50709772416e-03 -6.52068676842e-03 -1.45179765278e-04  1.51672271635e-03  1.48594797367e-03 -1.99653681444e-04  4.72327185399e-04 -6.57817032528e-03  1.30828258589e-03  3.16373252471e-03 -2.35064636629e-03  2.71793661822e-03  3.32993342266e-03 -4.45261646050e-03  1.68033370241e-04 -5.81345544874e-03  1.11037252594e-04  1.24070630587e-03  4.62378411787e-04 -2.52497096205e-03  7.39462580460e-03 -5.71464062911e-03  6.65500829761e-05  3.61264179690e-03  6.12489574232e-04  9.20736307918e-04 -8.27958295218e-03  2.54880088899e-03 -3.82981264097e-03 -7.16852548264e-05 -6.53183044971e-04  1.16020819087e-03  4.65196593184e-03 -9.77322358530e-04 -1.79110572940e-04  3.58014306184e-03  9.48646231656e-04  6.36280080403e-04 -1.15737701713e-03  3.87100160583e-03 -3.49044208990e-03 -3.84356978935e-03  1.88668616877e-04 -9.96483416555e-04  6.11764783103e-04  2.72758894192e-03  6.05147836147e-03 -2.51075884456e-03  1.32282954578e-03  6.11707674033e-04 -6.14901215271e-03  4.93483955595e-03 -2.47233950105e-03 -3.54687557151e-04  9.73421276338e-04 -1.06006844236e-04 -4.21365831248e-03  1.23625604257e-04  5.64100509649e-03 -1.93208317645e-03 -9.25498457655e-03  4.06340932079e-03 -3.49105347479e-03 -1.48244656020e-03 -1.96461145338e-03  1.14825530675e-03  4.06466747587e-04  7.04584352098e-04 -5.31005950667e-03  6.04200873578e-04  1.53168133062e-03  8.00867852059e-05 -3.41180290929e-03 -1.31653181741e-03  4.81762340710e-03  4.09104001542e-03  3.72836581263e-03 -3.90327150291e-03  5.80605941473e-03  3.45445810335e-04  3.46626669075e-03 -7.05022637242e-04  3.11715285688e-03  2.75482630870e-03 -3.86942619189e-03 -2.71318342199e-03  2.79521553790e-04 -3.44165152738e-03  4.38517292737e-03 -5.15355564542e-03 -4.95944857635e-03  2.66457051659e-03 -2.92700432577e-03  2.23693358177e-03 -2.02326759213e-03  9.50543742956e-04 -2.53968785813e-03 -3.02658018639e-03  7.61050454675e-04 -7.04541093996e-03  2.57256275431e-03  1.11410827228e-03 -5.18077974779e-04  4.07913810707e-03 -1.89960097291e-03 -4.50156418494e-03  7.90483131598e-03 -8.26507908224e-03  3.93285935866e-03 -1.22423408032e-03  5.00328322726e-03  5.87715594657e-05  2.23112752461e-03  1.30182882184e-03  4.71461670566e-03 -1.23850968923e-04  2.06581085016e-03 -9.05934153593e-03 -3.02532640874e-03  5.17831506291e-03 -2.62027474842e-03 -6.42243620820e-04  2.87486021253e-03  1.12145734507e-04  3.62135285822e-03 -1.14775915376e-03 -3.86042957456e-03 -4.65038847104e-04 -8.80790120466e-04 -2.27418733357e-03  2.40511297537e-03  3.02121215122e-03 -2.25286314749e-03  5.19734842473e-03 -5.47019968282e-03  2.41340375481e-03 -3.09176512289e-04 -8.58313617296e-04 -1.02495299311e-03  1.96324286045e-03  2.42163144003e-03  2.57891207536e-03 -1.38756314523e-03 -5.51155743988e-04 -2.86145854777e-03 -2.27289303857e-03  7.48628924561e-05  1.62385554046e-03  1.79469963779e-03 -1.70841053548e-03  5.46056401167e-03  3.32841952613e-03  1.14328046154e-04 -2.05223049539e-03  2.45267347254e-03  5.25128492062e-03  3.58509080297e-03  2.49357578291e-03 -2.32594305064e-03  1.13313948742e-03  3.72824206988e-03 -8.20315118802e-04  2.18788395340e-03  1.21171099787e-03 -5.41975409751e-03  2.09948339109e-03 -3.55308021683e-03  8.39015788299e-03 -1.88242260003e-03 -3.03887840351e-03 -2.13784088945e-03 -2.89912466655e-04  3.28543653544e-05  1.91683258230e-03 -2.40502098574e-03  3.16553205537e-03 -3.00544844648e-04 -1.92201128813e-03 -4.97833333915e-03 -2.89908634382e-03  1.46526247886e-04  1.12491866610e-03  3.95364176386e-03 -2.65449155247e-03 -6.99299974632e-03 -4.22036405202e-04  2.06060383866e-03  2.23141845299e-03  1.51716577871e-03  4.28958762698e-03 -1.05133522252e-03 -1.31845854750e-03 -4.41222924793e-03 -6.59587778941e-03 -3.43908341711e-03 -1.34382011651e-03 -1.21692273465e-03  7.43988091665e-04  2.21050755595e-04 -5.36824700771e-03 -2.09791019815e-03 -8.58002092123e-04 -2.04798712035e-03  1.65270239021e-03 -2.22058741120e-03  1.69048431857e-03  7.96563403260e-04  1.13159679671e-03  7.34215383390e-03 -3.76725315488e-04 -3.57572881703e-03  6.00842115892e-03  2.74178667996e-03 -5.62825267533e-03 -2.94866064857e-03 -3.20394265623e-03  2.17510058421e-03  7.97979791383e-04 -8.81153737525e-04 -3.04504836964e-03  1.10950598591e-05 -2.06762816759e-03 -1.69311884492e-03 -6.34306739464e-03 -4.71784581812e-03  3.30498404596e-03  9.25293736197e-04 -2.38069445785e-03 -1.65367027557e-03 -8.60992202871e-04  3.80454859993e-03 -7.26180720791e-03  7.72045292962e-04 -2.39817775580e-03  6.95804824086e-03  6.11575445308e-03  3.98783085101e-03 -1.43010348897e-03  1.92112342204e-03 -3.65958198512e-03  9.94295500641e-03  7.16899095172e-03 -7.06935597354e-03 -4.00738552079e-03 -6.84232113731e-04  3.94111620521e-03  5.77249999111e-05  4.51962292692e-03 -1.83745080893e-03  7.43713741107e-03 -1.28813450825e-03  6.09225076264e-04  2.50658235715e-03  1.34211549727e-03  3.27135028664e-03 -3.25319320093e-05  1.21820733820e-03 -8.02863071765e-04 -3.15118991973e-03 -7.76730069405e-03 -2.35963223940e-03 -7.68668347439e-04 -2.69134233841e-03  7.49140837160e-05 -1.40713035420e-03  6.84687383447e-03  5.41494397368e-04 -1.12306918866e-03 -3.28718957652e-03 -3.93023886180e-03  1.81041457896e-03  1.44766668550e-03  1.81020529402e-03 -6.88039041549e-04  7.82808804966e-03  1.58364732724e-03  3.21918953530e-03  2.14229160128e-03 -1.61553116643e-03 -3.35591657817e-03 -1.28977129204e-03 -2.09881803696e-03  1.88358709833e-03 -3.18331791100e-03  2.54262550717e-03 -2.97698402615e-03 -1.56084529896e-03  5.84529934505e-03  3.79949520541e-03  3.86031579738e-04 -1.40882169438e-03 -2.10191421946e-03 -8.51818712218e-03 -3.18763172513e-03  5.92187334234e-03  1.69872456131e-03 -7.28807404712e-03 -2.89366801459e-03  2.10583601520e-03 -7.05497229947e-03  2.85729136152e-03  2.49724832717e-03 -5.44122105721e-04 -3.41477497312e-04 -2.82295161591e-03 -4.45660515587e-03 -3.84939565777e-04  3.85012039872e-03  1.23956045862e-04 -6.90381035843e-04  5.80411783395e-03  3.67891428766e-03 -1.25390379601e-03  5.48096470375e-03  7.18718728506e-03 -2.55964830318e-03  6.45031688082e-03  1.53949593217e-03 -3.24788381120e-03  6.74190795546e-05 -3.45898040252e-03 -8.19936449667e-03  1.94430058962e-03 -1.38128337891e-04 -4.39990116891e-04  6.25813602962e-04 -1.05896911929e-03 -1.20019029445e-03  5.53387928027e-03  1.11738281587e-03 -1.78897704956e-03  4.88825007320e-03 -3.09103671733e-03 -6.64403611461e-04  8.26890800270e-03 -3.65621248548e-03 -4.93276815413e-04 -5.02297932141e-03 -1.22306263876e-03  4.61046911315e-04 -4.86587259675e-03  2.21511983922e-03  5.72733156430e-08 -1.01691463289e-03  3.75924659297e-03  1.05132834757e-03 -3.54322694960e-03  1.22150890098e-03  1.89549303680e-03 -4.05650249938e-03  3.10799458191e-03  1.59007104154e-03  4.68453419057e-04  5.55563836769e-03  3.73437419270e-03  1.04517315605e-03 -1.44556492087e-04  2.94680530134e-03 -5.92493490126e-07  4.68683057100e-04  7.38151551211e-03  2.41039143251e-03
 5.24279775862e-03  5.70215728514e-03 -1.50736630362e-03 -1.28463832047e-02  1.19160798322e-02  9.21158026159e-02 -1.60421305777e-03 -1.10104947853e-02 -2.46189227919e-03  4.28030605360e-03 -4.24644787267e-04  2.91448567804e-03 -3.23773423390e-03 -2.42072269938e-03 -1.88615471914e-03 -1.73745431741e-03  5.89306007887e-03  1.50963252730e-03  3.51483864106e-03  1.60550254481e-03  4.92674942332e-03  2.75399680678e-03 -5.52863747707e-03 -1.77281888271e-04 -3.26105821073e-03 -3.20500930510e-03 -3.00779243153e-03  1.81476503799e-03 -5.83186735087e-04 -3.92107111971e-03  3.66602698742e-04  5.48480691540e-03 -1.83863730987e-03  1.16245303343e-03 -2.26248226467e-03 -5.87902229023e-03  1.73531411142e-03  1.75050472165e-03  8.06271811495e-04  4.98360548925e-03 -5.98164917482e-04 -1.88027025572e-03  4.52132704273e-03 -3.54081347804e-03 -2.15483479829e-04 -1.35748947584e-03 -4.30950477011e-03  3.99023986782e-04  1.09602522287e-03  1.07777912404e-03  3.90754049755e-04  1.54386504515e-03  1.33301868673e-03 -3.79291262158e-03  1.54530379966e-04 -1.19048657312e-03  5.73625012879e-04  9.25272834677e-04 -3.26424809518e-03 -4.15888961035e-04  2.28676891149e-03 -4.59588610202e-04  2.33505317589e-03 -7.05472154925e-04  1.83312889425e-03  1.98605651937e-03 -2.35419770239e-03 -7.70951202886e-04  4.64426997162e-03  1.52656646016e-03  2.89295561867e-03 -1.45331608352e-03 -7.85893995640e-04  6.90570287460e-04  4.29850283314e-03  3.85782699351e-03  2.24768189908e-03 -8.62311716574e-04 -5.55830054415e-03  6.38741714512e-03  2.25088828965e-03 -2.22944590113e-03 -8.47126676074e-04 -2.33248646465e-03  8.98412044655e-04  1.98697418795e-03 -1.19415619387e-03 -2.80347130399e-03 -2.15878963868e-03 -5.38289228301e-04 -2.72647059738e-04 -2.12240685003e-03 -1.20646776655e-03  1.65189829103e-03  2.24262299756e-03  2.99482066122e-04  1.10747936598e-03  4.57048224168e-03 -2.66972160450e-03 -2.17236632654e-03  1.73151514725e-04 -4.50218504576e-03  2.24852508582e-03  1.56167202717e-03 -7.31576983656e-03 -8.40749812737e-03  1.67105679303e-03 -5.80331079930e-04 -1.48910431304e-03 -1.16070733780e-03 -9.36456514273e-06  2.80173658808e-03  1.81840592930e-03 -4.11019974441e-03  5.96967136411e-04 -7.38869999955e-04  3.75684868665e-03 -1.96944966129e-03  2.82007616738e-03  2.11417428072e-03  5.02100908419e-03 -1.91900418882e-04  1.77580305562e-03 -1.62562764105e-04  5.06688862292e-03  3.36346858221e-03 -1.47372280398e-03  1.91466809746e-03  5.68418653055e-03 -3.67874630287e-03  1.60750921304e-03  1.57014811838e-05 -3.01762114998e-04  1.43015935519e-03 -9.03302186770e-04 -4.65082499290e-03  1.30865697937e-03 -2.51086050142e-03 -1.79953498380e-03 -5.87459026128e-03  4.80486253246e-03  7.16515872862e-03  6.33804477787e-04 -1.85958941031e-03 -5.95552332004e-04 -2.29612565334e-03  6.92240502220e-03 -5.30715050074e-03 -2.94777669730e-03  2.79103539260e-03 -2.13636597245e-03 -4.03222585295e-03 -2.07102065143e-06  1.50440340919e-03  3.09978257453e-03 -3.43522485475e-04  4.43639634019e-03 -3.27893342244e-03  2.87051466940e-03 -1.58995808814e-03 -2.73280734015e-03  6.50000465891e-04 -1.66842407697e-03  2.29524122960e-03 -2.78471015234e-04 -6.00517547885e-03 -2.95210658548e-03 -1.50867192988e-03 -2.11125520601e-03  2.00608865115e-03  4.28227918869e-03 -3.07965543254e-04 -1.51186667198e-04  1.79614055251e-03 -7.44572711131e-04  1.42174319903e-03  2.70132050389e-04  4.24994574955e-03 -1.34759139426e-03  5.97790925363e-04  1.20009206154e-03  5.72119255000e-04 -7.59758546788e-04  8.88071977464e-04 -1.21433539415e-03 -1.68862018920e-03 -1.51364658320e-04 -1.01476146982e-03  7.47984044397e-04  2.73571931891e-04 -1.22591216312e-03  1.84995291880e-03  2.75196666513e-03 -3.05980218453e-04 -6.88488457104e-03 -6.85093983755e-04 -1.67770398147e-03  3.17912784093e-04 -1.06635374882e-03  5.34382766546e-04  1.78907929053e-04 -6.42484521873e-03  1.59003242666e-03  2.50984938045e-03 -4.13590165645e-03 -1.31358205660e-03 -6.53769402159e-04 -5.05600295395e-03  7.37701070896e-04 -2.06432475245e-03 -2.88755451921e-03  1.43662064274e-03 -1.05143980083e-04 -3.06676009311e-03 -1.95721588650e-03 -2.08904463730e-03 -2.70439782637e-03  3.93855123250e-04 -4.17005769429e-03  4.54464062918e-03  5.81847240015e-03  2.41071116761e-03  4.76996295494e-03 -1.64326738039e-03 -2.44963309574e-03 -1.33448807420e-04  1.08403306344e-03  2.80191656081e-04  9.08693969789e-04  1.10060238097e-03 -9.72811561042e-04  3.08136655707e-03 -2.44331604184e-03  2.73800579998e-03  2.41095943972e-03  2.43037159498e-03 -2.49480056706e-03  1.29632535928e-03  1.34221961567e-03 -2.83947618596e-03 -1.57707077444e-03  1.10175837062e-03  2.96585641394e-03  1.39607491322e-04  1.31683801081e-03 -1.06339717159e-03 -4.67714952825e-05 -2.87881178732e-04  1.01479073079e-05  7.87728643354e-04  4.31843661007e-03  2.09673979058e-04  1.54065044121e-03  1.20742370828e-03 -2.03126187170e-03 -9.67604668935e-04 -1.65578111952e-03 -7.47587855325e-04 -1.27335352335e-03  4.69016790897e-04  3.24251631300e-03  9.09311292520e-04  2.37272031330e-03  1.64716811211e-03  2.90202526158e-03 -3.34199086419e-03 -5.69747649525e-04  2.42261809889e-03 -1.90084574957e-05  7.99808421447e-04  1.58657361811e-05 -2.92632101703e-03  4.98830243178e-04 -1.43202029688e-03  1.02914995939e-03  2.92293857242e-03  1.96972109135e-04  3.70868367025e-03  1.89751329244e-03 -3.11684792405e-03 -3.16739417709e-03 -3.21460659607e-03 -2.19731944904e-03  6.81461838998e-04  8.75002843389e-04  1.79959907588e-03  5.00296851185e-04 -1.24403589346e-04 -1.87156851744e-03  5.06013112848e-03 -2.44883063948e-03  4.21477688434e-04 -1.95305670416e-03 -1.98225221743e-04  4.98251026637e-04  3.45061752733e-03  4.25188246143e-03  5.62327276119e-03  5.34302984924e-03  6.95306588705e-04 -8.68595991547e-05  1.14562341587e-03 -1.72411846647e-03  4.42963342654e-03  3.56753705948e-03 -2.48329586433e-03  4.53670202856e-03 -2.90062445376e-03  1.43081080895e-03 -2.17549050329e-03  1.37097522467e-03 -1.17406622394e-03 -2.54059908352e-03 -2.11578799093e-03  4.94513509471e-04 -1.63686892704e-04 -1.95355312052e-03 -2.05994470246e-03  3.12732254665e-03  7.45160248981e-04 -2.96699837201e-03 -2.96157697744e-04  8.62398481825e-04 -4.25741692127e-03  3.03802004692e-03  1.32107455329e-03 -7.51926165445e-06  7.14191986728e-04 -4.36792118347e-03 -1.07034958636e-03  8.54191595765e-04  2.67370346454e-03  1.76853319681e-03 -5.24286427134e-04  2.09108959363e-03 -1.74555921991e-03  9.47324464378e-04  5.71473801969e-04 -7.73966513823e-04  2.36643911937e-03 -3.80332910819e-03  2.57747987058e-03  9.50719659719e-04 -8.83773417135e-03 -4.10726842143e-03 -2.87822753473e-03 -2.18206583848e-03 -9.12072763821e-04 -7.43098952301e-04  3.28112922131e-03 -8.04738152262e-04  7.48982736683e-04 -1.69046137378e-03 -1.29405581431e-03 -1.18019173193e-03  2.26921375926e-03  9.02233000124e-04 -1.94125279442e-03  2.57155710409e-03  5.36129299991e-04  1.13066394380e-03  4.05693375342e-03  1.60276944695e-04 -1.53876787365e-03  9.32348136074e-04  1.99844144698e-03  2.38001228076e-03 -1.57923706023e-03 -4.24330663044e-04 -1.12025824550e-03 -3.17041249373e-03 -1.76840774506e-03 -7.72104635440e-04 -3.14470504007e-03  2.48489703667e-03 -8.48523578917e-04 -2.53225760192e-03 -2.48676920086e-03 -2.04479483540e-03 -5.15057854854e-03  2.61196685221e-03  9.75126502053e-04  2.64004403348e-03 -8.79844046553e-04  2.38170400336e-03  3.05270948211e-03 -7.62546776362e-04 -8.79318973765e-04  1.86836191110e-03  3.21979868811e-04  3.98457610204e-03 -9.28896897921e-04  1.41424293372e-03 -2.39428420146e-03 -1.37082634652e-03  3.92505041910e-04 -9.33654611857e-04 -2.31164343157e-03  3.34168663707e-04 -1.69160227256e-03  2.84554159403e-03  9.34576550460e-04  3.55357880545e-03  4.26298286643e-04  4.34276375497e-04  2.27203552002e-03  1.51179650318e-04 -1.39364026697e-03 -7.71452553089e-04 -5.98033096090e-03 -1.73186338648e-03 -1.18141408054e-03  1.25840027291e-03 -1.01464608397e-04  1.01910654740e-03 -1.20196360257e-04 -6.56870620409e-04 -1.17232596827e-03  1.01435756561e-03 -2.71305131758e-03  5.38854467612e-03  1.35600578520e-03  2.26749844713e-03 -6.26947133401e-04  1.92596738454e-03  1.31932321751e-03 -1.62592387485e-03  1.37543015616e-03  7.58095938993e-05 -2.46966043645e-04  3.88212019205e-03  2.26397657035e-03 -7.54116448857e-04 -3.27807697454e-03  1.14347417492e-03 -1.14105739375e-03  1.21726196591e-03 -1.01004107281e-04  3.02666306506e-03 -3.83548753703e-04  1.44223296592e-03 -9.56168918839e-04 -1.59416041348e-03  3.60583713970e-03  3.88565646622e-04  3.64929114044e-03  9.41672585636e-04 -5.44329471965e-04  2.59440390519e-05 -3.55310258858e-03 -5.81975360646e-04 -4.35331964352e-04 -6.15591632600e-04  2.06297005782e-03  2.27436529743e-03  1.36186168232e-03 -3.42761019355e-04 -4.57582152491e-03  4.61392627188e-04 -3.37343547218e-03  6.44966595124e-03 -5.74655546917e-03 -2.51939082200e-03  2.80101320096e-03  1.46469698872e-03 -4.56108960294e-03  5.92205058605e-03  3.89525102271e-03 -1.12408666050e-03 -3.84591107966e-03  1.63979170479e-03  1.37597757556e-03  1.56267745535e-03  3.54688244312e-03 -3.49509233769e-03 -4.68874665417e-03  3.74941759355e-04  2.46300352194e-03  3.78904051131e-03 -1.76521204265e-03 -6.20616585650e-04 -3.60302614057e-05 -9.24523136012e-04 -4.12113366183e-03  5.88961645891e-03  3.29402644787e-04 -1.82793199435e-03  8.72215917246e-04 -1.35055601117e-03 -1.68082327859e-03 -1.36110431681e-03  3.26527575668e-03 -2.49954574418e-03 -1.84417895937e-03 -7.85914577595e-04  2.13023799412e-03  1.09237104357e-03 -5.51652968593e-04  5.84818990481e-03  7.32684857606e-04  1.43776231885e-03  2.08348135696e-04 -1.21744347412e-03  4.63123305060e-04  5.09551731307e-03  1.15847302900e-03  2.51881298159e-04 -6.90047918805e-04 -1.66298143329e-03 -1.74693155807e-03  3.36477808527e-03 -1.48918627781e-03
-2.67527465983e-03 -5.03798589757e-03 -1.66238976919e-04  8.28450610414e-03 -1.05716706413e-02 -1.60421305777e-03  8.02121773894e-02  2.06171741906e-02  1.02054610890e-02 -9.08120712869e-03  2.46741024920e-03  2.47205213584e-04  5.69004931892e-05 -1.65607865763e-03 -1.26751734792e-03  1.58147142368e-03 -6.70127418199e-04  2.58818795078e-03 -1.13622900644e-03  8.53430517130e-04  2.25811328745e-04 -7.60487313127e-03 -1.79452892309e-03  5.92563060819e-03  8.67920402117e-04 -2.64951407214e-03  5.79722634844e-04 -8.52519359464e-04 -4.02024604152e-04  1.00707607087e-03  2.57244401971e-04 -1.24835688923e-03  7.08876403278e-04 -1.83570759732e-03 -4.06714814143e-04  1.45151169620e-03 -2.03352298329e-03  7.97315054495e-05  1.59472001574e-03  3.64766158585e-04  2.97701354695e-03  8.41352741762e-04  8.73878402903e-04  1.69804447884e-03 -1.91621103004e-03  3.51110243391e-03  3.62248729749e-03  4.70590994746e-04 -8.71260066234e-04  1.75453296153e-03 -1.04297292445e-03  3.33084462092e-03 -5.41892215880e-04 -2.13183987429e-03 -2.31387701244e-03 -6.59634380431e-04  5.91187620857e-04 -4.70599984266e-03 -9.39520685587e-04 -2.95467265881e-03  5.41043462046e-04 -1.14334392834e-03 -4.13637293318e-03  3.37602940444e-03 -3.41328116609e-03 -1.24075817623e-03  6.69189808477e-03  4.10239012424e-03  3.91990351232e-03  3.22005926311e-05 -2.31074458022e-03  7.60301409729e-04  1.95940060819e-03 -2.23923359096e-03  3.58079078241e-03 -1.73394166454e-03 -9.83535616155e-04  6.37814386045e-04  4.88906763040e-03  4.52453221505e-03 -5.17017579524e-04  2.92213828163e-03  2.02966523967e-03  1.14444118892e-03 -3.96690777831e-03  1.59199583992e-03 -1.38875428264e-03 -2.15998776774e-03 -4.70145842155e-03  3.85198922216e-03 -1.51497976448e-03  3.17597408669e-03 -1.57826852304e-03 -1.19302034095e-03 -2.40903422085e-04  2.50815630784e-03 -1.72104272271e-03  9.27813460338e-04  9.06517253428e-04  1.84886584132e-03 -1.96005944757e-03  2.25486892546e-03  4.32410401411e-04  2.07382343765e-03  2.62387440511e-03  2.92462188078e-03  1.58752920268e-04 -1.65431994109e-04 -2.68070537247e-03  7.04898632004e-03  1.28601173655e-03 -1.19683098141e-03 -2.16194839531e-03  1.23019695264e-03 -3.65963229846e-03 -1.91091249883e-03 -1.98866312519e-03 -3.55955548996e-04 -2.26234430012e-03 -1.49013304794e-03 -9.80283567347e-04  2.53113399152e-03  7.22059347702e-03 -2.14317546582e-03  1.36891973245e-03  9.19638016602e-04  2.93158496746e-04 -1.48511870516e-03 -7.15381554764e-05 -4.30225680815e-03 -1.31532436816e-03  7.19722829029e-04 -1.64251745289e-03  3.24492872075e-03  5.63808280674e-04 -1.59617196973e-03  2.77138375952e-03  1.64513161563e-03  9.37090592758e-04  4.80606558186e-03  1.17881002940e-03 -1.70456545446e-03 -3.78484485059e-03  2.10266880428e-04 -4.96360889010e-03  1.79349204697e-03 -4.83347424644e-03  3.73873314074e-03 -2.53939224082e-03  8.95532211736e-05  1.26605139557e-03 -1.60087334206e-03  1.51327915973e-03  1.56540058708e-03  4.63166999631e-03  3.82573424388e-03  3.46170362187e-04  2.86064928024e-03 -4.61004769900e-04 -1.20798313873e-03 -1.07522022323e-04 -4.07199169529e-05  1.02338000101e-04  4.98548013287e-03  3.19593924140e-04  2.06812663711e-03 -1.46741795705e-03 -2.21768354398e-03 -1.43053179603e-03 -5.04166567654e-03  2.11117143086e-03 -4.81372756828e-04  2.67157449564e-03 -1.75183082699e-03  1.33132744694e-04  1.93049968200e-03 -3.59323845945e-03 -4.48349304274e-04  5.20851234358e-03 -7.06416600128e-04  2.98414328554e-03  1.01667775580e-03 -7.73599317158e-04 -2.92130707226e-03  5.82218575448e-03 -4.19849038708e-03  7.50365544007e-06 -7.63784261717e-04 -1.42675244146e-03 -3.88552720547e-04  2.83811370282e-03  1.95356249475e-03  2.10338947647e-04  1.12843913904e-03 -5.72259429320e-04 -6.42712949476e-04 -2.71930759602e-03 -1.96890338178e-03 -2.40873606595e-05 -1.36548349820e-03 -5.75700716663e-04 -2.63871556463e-04  1.75082943810e-03  1.36961269270e-03 -2.05701634511e-03 -2.21331807149e-03  6.09369521828e-04  7.93915377762e-04 -4.17382462199e-04  7.62700186982e-04  2.19159011829e-03 -7.70298448875e-04  1.77077332509e-03 -2.30236879303e-03  1.91939018521e-03  1.00851743608e-03 -1.94303102629e-03  1.19488578845e-03  3.95002893865e-03  4.47035311594e-04 -6.99577859435e-04 -3.63829239285e-03 -2.34566167215e-03 -9.14280731251e-04  1.12826333589e-03  5.73561928783e-04  6.36438046586e-04  4.47104013423e-03  3.04749991885e-03  9.03041807041e-05 -9.17047011402e-04  1.00282717491e-04 -1.93247791660e-03 -3.01309964935e-03  4.22179831513e-03 -3.92682380957e-03  2.27797373140e-03 -6.43275200778e-04 -1.19134482626e-03 -4.43909379490e-03  1.55473947101e-03 -2.84062095916e-03  4.12727914144e-03 -3.12686641211e-03  2.08952121028e-03  1.11342226115e-04 -6.91207626464e-04 -2.95199351135e-03  1.73222718545e-04  7.63777938810e-03 -4.82498772388e-03 -1.30055380359e-03 -2.88583789440e-03 -1.96312999632e-03 -2.38858346067e-03 -3.84420072797e-03 -5.45971844084e-03  1.07530704190e-02 -2.69973553691e-03  1.21116293422e-03 -2.57579964696e-03 -7.79824326048e-04  1.12641826897e-03  1.45056276947e-03 -4.13408274606e-03  4.04448301592e-03  3.64033956219e-03  1.01094455076e-03  3.30732274641e-03  6.18296963382e-03  1.96507657033e-04 -8.93197796744e-04 -1.92160613014e-03  6.94752919432e-04 -1.73438459667e-03  6.34893725053e-04 -2.43724593527e-03 -1.32629742817e-03  1.51362696645e-03 -1.45012794757e-03  1.87751690882e-03 -5.57486434519e-04  2.24947833796e-03 -1.94153967610e-04 -2.75213270850e-03 -2.57241110579e-04 -2.54672873181e-03 -4.85382428790e-03 -2.08937888180e-04 -3.82939245032e-03 -2.71913956448e-03 -1.95906554470e-03 -6.27135545247e-04 -8.84147617190e-04  6.16582465282e-03 -4.36415062930e-04 -3.27840298440e-03 -3.71186509871e-03 -3.30904287970e-03  5.91668981155e-04  2.01640998125e-03 -1.55041128407e-03 -7.25000329031e-04 -8.34608525817e-04  7.50738985895e-04 -1.47945598233e-03 -1.28790266331e-03 -2.94608199228e-03  6.00869057072e-03  7.67256737965e-04 -3.05829783942e-03 -1.65248268874e-03  2.85578694393e-04  6.68689827134e-04 -1.21772162237e-03  1.61371394438e-03  7.56732323652e-04 -7.60460923082e-04  9.26868332795e-04  2.60003330007e-03 -2.17360808996e-04 -2.52945565263e-03 -7.15192494324e-05 -1.31801345798e-03 -1.42844416274e-03  2.70039842211e-03 -6.36498569949e-03  8.53886314255e-04  1.09302777015e-03  6.64723491147e-04 -2.92431891943e-04  2.34265776834e-03 -1.32716239227e-03  2.66038546287e-03  2.49993494029e-03  9.75438099591e-04  1.75532530365e-03  5.93706322729e-03  4.12664453061e-04  2.93573384426e-03  9.39678122968e-04 -2.32949466104e-03 -2.83956649290e-04  3.71984248429e-03  1.15644140881e-03  9.49893160616e-04 -2.77866572578e-03  7.43400158305e-04  1.54842039430e-03  5.91101298766e-04 -1.30708969658e-03 -2.19480777897e-03  9.02602513507e-03  2.72977558761e-03  4.56234352163e-03 -1.34968345483e-03 -1.82646482719e-04 -6.58995626395e-04 -1.85163668457e-03 -8.90196891020e-04 -3.03423558756e-04  1.89405358492e-03 -1.84712911831e-03  1.13516547025e-03  8.83738376070e-04  5.34104618076e-03 -4.49786402797e-04  7.56715440910e-04  1.24915345545e-03 -2.05587156385e-03  4.55879228202e-03  1.82451415912e-03  1.86542043663e-03  2.28350626008e-03  2.34230391438e-03  1.48487891272e-03  3.64827694128e-04  2.21823602060e-03 -2.95486468355e-03  3.66532327207e-03 -4.11553764228e-03  1.98242002345e-03 -3.46591430105e-03 -2.75491269949e-03  1.34099795526e-03 -3.57289432090e-03  3.69865480365e-04  4.77334178173e-04  6.67168679406e-03 -7.79410069093e-04 -3.78632234733e-03  2.54452887273e-03 -4.42486688861e-03  1.07225998863e-03  2.06505309340e-03  4.46627435648e-03 -5.60054669595e-03 -1.48202657955e-03 -1.71161584107e-03  7.45144154811e-04 -2.61430675670e-04 -3.41162387480e-03 -7.11934951325e-04  2.04506846026e-03  1.35696095216e-03 -4.77817710269e-03  1.50939044308e-03  2.90097327957e-03  1.65645538519e-04  5.02216762631e-03 -2.76007742276e-04 -5.57568166185e-03 -2.30054342070e-03 -4.41090316764e-03  1.01614215894e-04 -1.95711698256e-03 -1.86390548591e-03 -7.54130560083e-04 -1.74183787468e-03  2.91033085691e-03 -2.69879715171e-03  6.17564178911e-04 -2.10364176727e-03  4.70424195734e-04  3.06814555383e-03 -2.73736667791e-03 -2.36153570667e-03 -1.21908387030e-03 -3.85663488502e-03  2.13003130581e-03  3.18633171212e-04 -4.87777135715e-04  6.99232475110e-04  1.86777254296e-03 -4.76166719889e-03 -6.00874016982e-04  7.08868791792e-04  2.67655146731e-03 -1.17843980553e-03  1.52180137622e-03 -5.78853398361e-04  4.37447078378e-04  2.21015322451e-03  3.13798887646e-04 -2.30843996299e-03 -7.68584447028e-03 -6.79496010303e-04  1.46386772253e-03 -6.67363505089e-04  8.46322969855e-04  9.87505492369e-04  5.54693191578e-05 -2.43271301011e-03 -3.37415886532e-03 -6.86734754535e-04 -2.89444158775e-03  2.19270228891e-03 -5.32493708121e-04  1.17689485301e-03  2.24790338890e-03 -4.33530745367e-03 -1.41602620449e-04  6.34347968201e-03 -4.36797115530e-05 -2.18202566908e-03  1.17874828374e-03 -2.22513147582e-03 -1.16052272350e-03  3.34942093908e-03  9.13028008938e-04 -1.98256723211e-04  6.73769338167e-04 -4.28819752090e-03 -6.13144329698e-04  1.07822910498e-03  3.03910128168e-03 -5.56236974779e-05  9.40247588372e-04 -4.93139487493e-03 -9.00420204732e-04 -1.78835847791e-05  3.85358168641e-03 -1.26850691787e-04  5.79682906937e-03 -7.35896530035e-03  6.24182389134e-04  1.52851526277e-03 -2.15858469850e-03  1.48406417207e-04 -5.46470615198e-04 -3.34586376537e-04 -2.98523965993e-03 -2.04533221289e-03 -1.13323232816e-03  9.33748854486e-04 -5.81751693014e-04 -6.24693917328e-04 -1.03693542827e-03  6.69213995669e-05  1.76213247364e-03 -7.92707998383e-04 -8.75607266474e-04 -2.27054622335e-03 -1.89346484919e-04  1.77009317103e-03  1.33574553770e-03  1.72732010270e-03 -4.71862392311e-03 -4.80801531055e-03 -1.63239311379e-03 -4.57139413607e-03 -4.88389004533e-04
-4.32447823988e-03 -1.18545642551e-03 -3.37537020639e-03  9.69591519191e-04  1.12031321129e-03 -1.10104947853e-02  2.06171741906e-02  1.10593938238e-01 -3.76874431672e-03  3.73958246664e-03 -3.57005140064e-03  3.66285768778e-03 -1.04495812667e-03  6.40508075947e-04  4.28293094767e-03  4.42795494179e-03 -5.34447555824e-03  2.28946658980e-03  1.12391199642e-03 -1.42755552574e-06 -7.52635927800e-04 -7.01610131892e-03 -1.76333824052e-03  4.18761289656e-03  3.98134558777e-03 -3.16681765965e-03 -2.57530998457e-03 -2.72734071476e-03 -4.63569214883e-03  2.05773816477e-03  2.03956183370e-03 -3.07360148897e-03  9.26984341094e-04  3.71063134460e-03 -3.23055580436e-03 -4.66886768165e-03  3.57677312687e-03  4.85861225373e-03  1.05873450630e-03 -1.19273522935e-03  8.30011907055e-04  2.13466987544e-03 -1.96697431424e-03 -1.00817261099e-03  1.66723264649e-03  2.57173320576e-03  1.55843418882e-03  1.43501649472e-03 -7.42194381211e-05 -1.68759841857e-03 -2.18443446885e-04  3.78855329847e-03 -1.78047708968e-06 -2.27328929714e-04  2.70072952446e-03  1.70216563531e-04  4.09061376436e-03 -4.95965265927e-03 -1.40557807563e-04 -1.93284849358e-03 -2.66806404014e-04 -2.67537437279e-03 -1.23038934248e-03  3.37659357438e-03 -7.55675060837e-03 -5.49023904985e-03 -4.83715938725e-04  5.64917939731e-03  2.05308191235e-03  1.08546141489e-03 -8.36776295727e-04  1.46971251506e-04  5.75762249202e-03 -2.84425059142e-03 -7.14267037082e-04 -5.35485682102e-03  2.92729077744e-03 -1.45041594597e-03  6.34896727043e-03 -5.07640873817e-03 -2.79340704414e-03  1.66964308922e-03 -1.86237741842e-03  5.65301444391e-03 -2.12697848913e-03 -4.98917853418e-04 -1.02723368158e-03 -4.69430812398e-03 -5.68123182010e-03  8.49647913012e-04  7.96518878458e-04  2.71479247933e-03  1.17475382085e-03 -1.64742198893e-03 -9.92639130103e-04  3.94752221043e-03 -4.35620263715e-04  5.17692497787e-03  1.61380792369e-03  3.77680179734e-03 -2.53095604131e-03  3.82574462793e-03 -2.43825358167e-03 -1.79697501313e-03  6.08223430215e-04  1.58591124211e-03 -1.95935554286e-03 -5.80074964696e-03  1.34479649419e-03  5.38775259124e-03  5.03133396589e-03 -3.77270510030e-03  1.93142397077e-03  3.86416229108e-03 -3.92180513756e-03 -4.09876015151e-03 -1.37551215995e-03  9.03014563503e-04 -9.80634019981e-04 -2.77907238022e-03 -2.17610948620e-03  4.00671864006e-03  6.60310096804e-03  9.89607008349e-04 -2.16387132663e-03  4.03290261061e-04 -3.38115303798e-04  6.58123995223e-04 -2.02954268723e-03  2.00364216596e-03 -2.23160377124e-03 -3.06166531541e-03  4.80083877954e-03 -4.39583754516e-03  1.69838270070e-03 -3.54792203969e-03  5.62344053716e-03 -7.71267820761e-04 -4.54413476615e-03  5.14535340630e-03  4.75463748617e-03 -6.18124627761e-04 -1.08172802701e-03  2.22590899613e-03 -5.33697910250e-03  3.92336391948e-03 -3.03995675888e-05  2.38680110225e-03 -3.28284409859e-03  2.18107157649e-03  5.27253401441e-03 -9.25336005190e-04  6.24071030362e-04  1.20983240170e-03  6.72086555657e-03  4.36695505851e-03  3.78971364146e-04  3.75274778707e-03 -1.54471093362e-03 -1.16686964919e-03 -2.38931836318e-03  3.54039845331e-03 -6.82517321758e-03  1.59996643800e-03  1.49915370622e-03  1.62080565320e-03  1.71821939551e-03  7.48339859672e-04  1.72056401069e-03 -8.15706494416e-03  3.22452149704e-03  1.61046169414e-03 -2.77314655122e-04  1.44658523288e-03  1.03127521805e-03 -1.79525522608e-03 -3.70106442124e-03 -5.28102199642e-03  5.63482484251e-03 -3.14948677222e-03  2.82545887438e-03  2.79506172885e-03 -1.53483421670e-03 -9.74380309052e-04  1.15074373059e-03 -5.11106467145e-04 -3.01617507659e-03 -1.25666795839e-03  5.47102747437e-04  3.88275590108e-04  3.51769041910e-03 -9.74580480332e-04 -4.39675068807e-03 -9.26589634561e-04  7.25453275699e-03  6.79249488951e-03 -6.93560868904e-03 -4.18243600202e-03 -2.21893232745e-03 -3.59593102086e-04 -2.50316647121e-03 -5.11191438119e-04  9.84134295930e-04  4.39258485102e-05  9.25688624333e-04  2.52344559536e-03  1.93183595916e-03  5.32591542269e-03 -3.38804874450e-03  1.15478980245e-03 -5.98925248905e-04 -1.52595493448e-03 -1.14836904185e-03 -4.06287618538e-03 -2.12166915637e-04 -5.61174770613e-04 -1.64281564498e-04 -4.20189758929e-04  1.87708123474e-03 -8.06688584133e-04 -1.61612994099e-03 -3.39292401601e-03 -1.55394412463e-03 -5.81393012049e-04  8.31420257682e-04 -1.73042322827e-03 -3.14841525830e-03  1.06664689113e-03  1.57639459061e-03 -1.43919445367e-03 -3.68698289492e-03 -1.28066837447e-03 -5.30367282844e-03 -2.62689687116e-03 -3.85284168614e-03 -6.26559411397e-03  3.62469272034e-03 -2.50585951138e-03  1.92396559882e-03 -4.31343958197e-03  7.78222580150e-04  1.75770264624e-03 -3.53120299672e-03 -1.82805548416e-04 -3.98627015834e-03 -4.01071367260e-03  3.20942350575e-03 -1.27347029219e-03 -5.33771573665e-03  1.32339594387e-04 -6.31969454523e-03 -2.76075394571e-03 -5.62762423369e-03 -5.87529763391e-03 -2.70796141676e-03 -3.17282992894e-03 -3.21261482798e-03  6.86909891969e-03 -4.24840220550e-04 -2.56963926573e-03 -7.35598551999e-03  1.33179749902e-03 -6.70564825831e-04  2.34336227138e-03 -3.16931874755e-03  2.61935655672e-03  5.20940100404e-03 -4.00089587901e-03 -2.00513958762e-03  4.45996998039e-03  3.50368194830e-03  7.36483635152e-04  1.87079364306e-03  2.58346643284e-03 -2.31411037524e-03  2.46765312600e-03 -1.78320206505e-03 -2.51021364346e-03 -8.09878291550e-04 -1.25123074254e-03  3.20528629209e-03  5.68533307428e-04  2.11621865718e-03 -1.35825868807e-03 -4.97279099800e-03  9.14954645698e-04 -9.22137437129e-04 -2.17948995182e-03  1.30770874408e-03 -2.10297095643e-03  2.29239057088e-03 -1.05423476586e-03  2.31270562140e-03 -1.29184889733e-04 -1.15448471768e-03  2.88864472171e-04  9.95679955898e-04 -4.47679019618e-05 -1.93817075928e-03 -6.36748995812e-04  1.82690537805e-03  8.40633377068e-04  1.04844710053e-03 -1.11981212890e-03 -2.41422785949e-03  1.72351809423e-03 -5.14045488177e-03  3.31073888052e-03  9.57420345967e-04  1.29238856770e-03  2.49743093654e-03 -8.01444971959e-04 -7.53209992972e-04  7.77706231901e-04  1.87444849839e-03  2.45413603615e-03  2.97919722989e-03 -9.22884841796e-04  2.44071329452e-03 -1.34570701330e-03  5.56892793183e-03 -1.03827651297e-03 -4.07399757227e-03  4.45447485590e-03  3.38196007205e-05  8.64657478526e-05 -6.45333895666e-03 -3.87552383720e-04  5.60791031307e-04 -7.92730962988e-04 -2.17526629880e-03 -3.13003454364e-03 -2.80359043383e-03  3.47830351779e-03 -1.13607790061e-03  2.35048893004e-03  3.07084665127e-03  5.37374440836e-03  7.03446777993e-03  1.92597980440e-03 -1.62426375586e-03 -4.53650380960e-03 -6.00333361706e-03 -5.06126910058e-04 -4.83575216564e-03  2.92851054864e-03  2.41301457676e-03 -2.37912875715e-03 -3.99332189822e-05 -3.21763485864e-03 -2.94923377731e-04 -1.93511686331e-03  7.49414310031e-03  2.37328814646e-03  1.01525093728e-03  2.79252942715e-03  3.17632740811e-03 -3.82846270931e-03 -8.89896749680e-04 -4.88051742214e-03  3.86904999038e-05 -6.86652347499e-03 -3.09883844316e-04  2.52359879428e-03  2.86425704288e-03  1.11684555553e-03  3.28681655820e-04 -3.31295301829e-04  4.90390903338e-04 -1.77131124457e-04  6.14401224854e-03  1.03021186400e-03  4.36056304906e-04  5.10263858212e-04  4.28872827839e-03  6.66690407205e-03 -1.50652853736e-03  1.93286658192e-03 -3.41522212748e-03  3.58660715113e-03 -2.58310039481e-03  7.56442883870e-04  4.51503940091e-03 -4.38735271568e-03  3.41876337462e-03 -3.68028172159e-03 -2.72742752960e-03  7.17912545837e-04  4.36251272396e-03  6.22100293817e-04  1.31683045396e-03  3.60672292997e-03 -1.06710248399e-03  4.71337471844e-03  3.46634337145e-03 -2.29864394767e-03  1.82611031656e-03 -2.27324477848e-03 -1.60255550717e-03  1.32686341387e-03 -1.57508046363e-03 -6.07418402182e-03 -6.40117111278e-05  2.71912189386e-03  3.32755935286e-03  7.97531446453e-04  4.83532465065e-03  1.81934963787e-03  3.97092042929e-05  5.61229856318e-03 -2.34206816526e-03 -4.03771563153e-03 -6.29423442507e-03 -1.57373944634e-03 -2.31775267952e-03  2.34421800780e-03 -2.96871248888e-03 -1.20446487004e-03 -2.53014660067e-03  1.22891205814e-03  3.61989496490e-04  5.96581987715e-03 -4.46299777472e-04 -4.76760144002e-03  3.36963401227e-03 -3.60531944906e-03 -1.21965956450e-04  1.18109752815e-03 -2.50560215703e-03 -1.87081603797e-03 -1.63936212906e-03  4.12296461196e-03 -2.85000425395e-03  1.15063358924e-03 -2.95684247850e-03  2.27229352101e-03  6.37714505140e-03  2.74865910061e-03  2.47690288679e-03  6.28191547257e-04  2.29424739668e-03  3.02856616281e-03 -2.71651573538e-05 -2.77181403019e-03 -5.13306251508e-04 -2.44607184387e-03  2.38984852337e-04  1.67431067235e-03  1.16291441883e-03 -1.51606004354e-03 -5.60305396041e-04 -4.07447784532e-03 -2.59020604805e-03  2.41258146294e-03 -4.62973248381e-03 -9.11905524793e-03 -9.90602774117e-04  2.08450277510e-03  2.30245670315e-03  9.61342648377e-03 -3.12394607101e-03 -9.64269722514e-04  1.08312404620e-04  2.66529466628e-03  3.05269375191e-04  3.87065482857e-03 -4.34463258483e-03 -4.24662180483e-03  2.27787417111e-03  1.50634108786e-03 -6.92534804806e-04 -1.07614812659e-04 -2.86474042521e-03 -8.17387857704e-04  2.17947061441e-03 -9.00736650172e-04  3.63819088514e-03 -1.90549954135e-03 -5.30797745660e-03 -5.09631722875e-04  1.23878760526e-04  3.09866412841e-03 -9.50530917193e-04  3.52981358554e-03 -1.00330252919e-02 -6.92601816624e-04  2.87336669475e-03 -3.11557171443e-03  2.02858169530e-03 -5.60941502746e-05  1.42113072069e-03 -6.48065922940e-03 -2.52659637120e-03 -8.27224170299e-04  4.12015971986e-03 -2.58129344015e-03 -1.19003073111e-03 -2.24058992171e-03 -3.06520516570e-03  7.18912122747e-03 -2.55859485214e-03 -7.26771014913e-05 -3.02348797931e-04  6.73754452188e-03  3.23550718397e-03  1.91168555042e-03  1.83586854156e-03 -8.06210779891e-04 -2.68218638855e-03 -6.08206156441e-03 -3.57411255258e-03  8.00954317558e-04
-8.24374280672e-04  4.77362894961e-04  1.20264728426e-03  1.35044803938e-03 -1.00402307987e-02 -2.46189227919e-03  1.02054610890e-02 -3.76874431672e-03  1.20210566526e-01 -2.86103176365e-02 -3.53649490647e-03 -1.27628804353e-03  5.29379199786e-03 -7.30317765719e-04  1.30716119348e-03 -1.91211993573e-03  2.98620468712e-03 -1.58742242454e-03 -1.83301958524e-03  3.28451391100e-03 -7.23738013311e-03 -2.79237635996e-03  1.16495979570e-04  2.39656400722e-03  1.40379549191e-03 -1.72568117150e-03  4.67152642109e-03  5.07896003693e-03  1.96557461176e-03 -6.38847812045e-04 -4.53533128023e-03 -1.01011378372e-03  5.10050830987e-03 -8.69863229874e-04 -2.41099107180e-03  9.84734925779e-04  2.94516963709e-04 -4.92054247466e-03  8.89765954310e-03 -3.22306969498e-03  9.27923296029e-04 -1.42144197930e-03  4.89270806794e-03  1.43370745761e-02 -4.77987394556e-03  4.15513928886e-03 -1.68493785326e-03  1.84391053320e-03 -1.74890016304e-04 -1.78626251141e-03 -5.18329321733e-03 -4.15452617999e-03 -2.12601944625e-03  1.73231529227e-03 -1.42966054238e-03 -3.07898224888e-03  3.56441184172e-04 -2.83301017545e-03 -2.10647472083e-03 -2.44516971386e-03 -4.88767757712e-03 -2.11427439974e-04 -4.33834126144e-03  2.51332421764e-03 -2.58535020419e-03  4.07594764034e-03  2.55425447728e-03 -5.50848789733e-04  3.98783843299e-04 -1.39328553907e-03  1.22545372162e-05 -1.64154592003e-03 -1.02874281345e-03 -1.77813112905e-03  2.13629736744e-03  8.10224653173e-03  4.14900376520e-03  9.57282685418e-04  6.28139112906e-03  5.73294564437e-03  1.53378085044e-03  1.75161601148e-04  3.10420950459e-03  7.32255990537e-03  3.47576594786e-03  2.65469599297e-03 -7.29411848000e-04  2.38742599430e-03 -1.94689887236e-03  2.60946606780e-03  2.68314649547e-03 -1.35366309260e-04  1.12302181570e-03  2.38114522944e-04 -9.77235499596e-04  7.93174766421e-04  1.54973934490e-03  2.00392427494e-03 -3.94181521503e-03 -2.07701886972e-03  3.91757294003e-03  3.23991085003e-03  7.98820762470e-04  5.09088421608e-03  8.10066708923e-03 -3.89101281461e-03 -1.63613053181e-03  2.79680522322e-03 -2.01537981584e-03  7.81540224295e-04 -8.44780377369e-03 -2.23345080567e-04 -2.62508017259e-03  2.11853055417e-03  3.70763972494e-03  3.77471536839e-03  6.05445367928e-04 -1.46016457892e-03 -2.31118871721e-03  7.88220249068e-04  5.55027337318e-03  2.00621437121e-03  8.34487703346e-03 -1.59199382272e-03 -3.96905342732e-03  5.30997662216e-04  1.38804224518e-03 -6.05637401109e-04 -4.75284152065e-04 -3.91097510473e-04 -2.23514691857e-03 -1.77174115824e-03 -4.71717897975e-04  1.46598432042e-03  2.35782858221e-03  4.51086876153e-05 -5.89428359766e-03 -3.56081049428e-03  2.77833863030e-03 -4.46533250841e-03 -1.81319722171e-03 -1.73762513468e-03 -2.14196557794e-03 -3.18783177546e-04 -2.54748814426e-03 -1.72559629266e-03 -1.49177323222e-03  9.86653453821e-04  3.12554929272e-04  9.06021755740e-04 -4.94075532875e-03 -3.82337511455e-03  3.69738112053e-03 -2.89158014563e-03 -9.00789752641e-04 -1.95447382798e-03 -2.49142279622e-03 -2.65708738479e-04  6.00800963054e-03  2.05352955572e-03  3.73951925408e-05  4.52412270531e-03 -5.13490856394e-04 -1.22491271357e-03 -3.48524244599e-03  1.45716430555e-03 -6.19609177990e-04 -4.79279046500e-03 -5.51982947607e-03 -2.27514729087e-03  3.65228439847e-03 -4.46248659004e-03  1.62156123420e-03 -4.86313993913e-04  3.22229099407e-03  2.36671596648e-03  1.02928926512e-02 -1.90083915025e-03 -7.76430848811e-03 -2.67357226746e-03 -3.31157805004e-03  1.71030957339e-03  4.42532371100e-03 -3.05386504458e-03 -2.29920787447e-03  8.65735888770e-05 -5.67959227952e-03  1.95043997446e-03 -4.03968337007e-03 -1.35716676220e-04 -7.42463737620e-04  1.83206488995e-03  9.20638556537e-04  2.92366047177e-03  5.01595202796e-03 -5.58551142189e-03  8.52048605736e-04  2.09250427814e-03  9.02517208147e-04  5.37363523611e-04  2.67904127664e-03 -3.26957227006e-03  1.58911188292e-03  2.40811696001e-04 -2.39250399658e-03  7.17629245178e-04  3.96320425352e-03  4.84363878496e-03  2.19884612769e-03 -4.12060172865e-06 -5.74524640309e-03  5.58112548765e-04  8.53268213014e-04 -4.11541470985e-03 -3.86030943892e-03 -1.33628108839e-05  7.14964001418e-03 -5.03265886838e-03  3.93859709331e-03  5.56744142905e-04 -4.19438246752e-03  4.94743419299e-03  1.85073548491e-03 -5.73413794217e-05 -7.52350458499e-04 -1.06554204107e-03 -4.39017167372e-03  1.79755954071e-03 -5.85387413827e-04 -1.75767595557e-03  4.64990545709e-03 -4.13389645091e-03  2.68193303123e-04 -1.47079377560e-03 -2.42934590230e-03  2.83158659008e-03 -2.77507724766e-04  5.59221196947e-04  2.27374292850e-04 -3.55175182996e-03  1.22567435847e-03 -7.57960162898e-04  7.82387868571e-03 -2.18347055218e-03  2.21902879289e-03  1.11216467619e-03 -4.15894075398e-03  2.94281205865e-04 -1.61805517137e-03 -7.16913529788e-03 -1.40542194841e-03 -2.80000593020e-03 -8.47964854570e-04  2.77417615257e-03  6.91058159672e-03  1.56985193886e-03  2.38795309255e-03  6.85915877034e-03  8.54829864437e-04  8.42910745414e-04  3.33491017320e-03  4.56523296105e-03  4.94619834909e-03 -4.11991262702e-03 -6.25649474735e-04 -1.64050330717e-03 -3.38787405126e-04 -5.47390011298e-03 -5.43998034154e-04  1.49090971954e-03  4.00733801088e-03 -9.21925340543e-05  4.28201194348e-03  7.90052708518e-04  8.80944854993e-04 -2.67701529539e-03 -6.99414776627e-04  9.01177612986e-04 -1.37354552349e-03  1.27146686160e-03  2.94595238049e-03 -7.41531807724e-03  5.46601195545e-03 -3.90425600238e-03  4.73835201274e-03  5.48997608427e-04 -3.65025324909e-03  7.18831611988e-03  1.73592996526e-03 -1.63292564926e-03 -6.14569410192e-03 -1.71588876617e-04 -2.67573666834e-03  4.89605193301e-04 -3.79768664560e-04  5.39429336187e-03  1.23826254461e-03  3.65761012799e-03 -4.60082545145e-03  3.16123624259e-03 -1.07025877860e-03 -5.65878645885e-03 -3.25288980066e-03  7.32492919720e-03  1.02991160425e-03  2.92221195777e-03 -1.04162230639e-03  1.55941299346e-03  3.68834771967e-03  1.07652417534e-03 -1.46990900258e-03 -2.85652143753e-03 -4.70258774335e-04  8.84735286840e-05 -5.43540840278e-04  3.41509595210e-04  1.37422402511e-03 -4.12263460237e-03  3.08148032080e-03 -5.40577723950e-04  5.81120685050e-03 -9.65950956160e-04  1.34194310458e-03  5.59776491431e-04 -1.96306047555e-03  7.65265955432e-04 -3.96105474634e-03  2.73270900165e-03  3.41780604068e-03  1.53248552562e-03  1.43550754437e-03  1.34379025150e-03 -5.95611355773e-03  8.65127218448e-04  2.60569316530e-03  2.88589868075e-03  1.85993998817e-03  1.93302683299e-04 -4.44983006013e-03  4.73648866667e-03 -3.43552382478e-03 -1.71885153161e-04  5.44364467896e-04 -3.21904190271e-03  3.61943452198e-03  3.55581597383e-03 -3.03843216408e-03 -3.44823139007e-03 -2.16727882892e-03  3.65442391815e-03  1.68636150405e-03  4.58425769679e-03 -9.15130964418e-04 -1.21919010689e-03  3.96860172708e-03 -3.71289629850e-03  7.78955294179e-04  3.73959462352e-04 -4.06778635143e-03  2.44512158362e-03 -5.81059891823e-03  1.10113380536e-03 -1.02568059022e-03  4.74134794484e-04 -4.98315140811e-03  6.33359882927e-03  1.82542798613e-03 -7.59462202662e-04 -4.90384703181e-03  1.64149884297e-03  3.76737967705e-03 -2.09305638364e-03 -1.16239666365e-03 -5.41858247347e-03  1.40826303115e-03 -1.31506180612e-03 -4.89750525103e-03  2.29745073892e-03 -6.91512805471e-03  5.25559576156e-03 -5.17197843065e-03  1.23566719856e-03 -4.86099981826e-04 -9.96076105243e-04  6.08114607949e-04 -1.06158352164e-03  4.61476302490e-03  2.34448458526e-03  8.33409543860e-03  6.46958477250e-04 -4.55718822259e-03  4.16187441773e-03 -7.02012030903e-03  6.64928878138e-03  4.55458895092e-03 -3.73272825069e-03  9.95426882326e-04  7.58762689314e-03  1.28775588532e-03 -4.40476036202e-04 -1.83015399505e-04 -2.27571211855e-03  3.29936188210e-03 -3.70640910004e-04  4.72416158669e-04  3.72729960549e-03 -1.13919706372e-03  9.09098011185e-05 -9.97436352739e-04  1.84985461706e-03  1.25526237957e-03 -4.50562075709e-04 -1.94883998004e-03 -5.80738759215e-06 -5.17625032180e-04 -3.16117620493e-03  2.95866754529e-03  4.72903368569e-05 -1.10909331176e-03  1.17985073997e-04 -2.75578550469e-03 -2.59736183519e-03  7.58582336756e-06  4.93002269263e-03 -6.00851848627e-03 -1.39789862127e-03  9.66153337690e-04 -1.29819614643e-03 -4.98448732233e-03  3.11101161537e-03  1.62256851142e-03 -7.38603371663e-04  3.00524394645e-03  1.56308638010e-03  1.93628810543e-03  2.29791130204e-03  1.54109289334e-03 -4.51728744989e-03  4.47515688078e-03  1.92641008280e-03 -1.77361234170e-03 -5.65777625782e-04 -5.55707563712e-03  8.04798157698e-03 -2.83999302935e-03  6.29689428362e-03  3.77392371759e-03  9.40250898688e-04  5.79307659588e-04  1.40429960663e-03 -7.95694158522e-05 -1.44451976455e-03  3.50139480890e-04 -2.10411153147e-03 -2.65632552999e-04  2.58739687139e-03  2.38508790318e-03 -1.69547086254e-04 -3.41191326149e-03 -2.25559467404e-03  1.08776327144e-03 -3.47719251108e-03  4.86313968631e-03 -9.07708486143e-04  4.13496856168e-03  3.42293622398e-03  1.21211357320e-03  1.61140374244e-03  5.30486094881e-03  1.19613283591e-05 -3.98130405393e-04 -2.48263711687e-03 -4.78822512805e-03  2.76348365151e-03 -2.42079911115e-03  2.99522164376e-03  2.96115694636e-04 -5.06298287200e-04 -4.69867505446e-03 -9.31150215715e-04  2.55057805811e-03  2.26853745679e-03 -3.22157916720e-03  1.77104184072e-03 -1.02682977326e-02 -5.40840437997e-04 -3.92034660896e-04 -2.36242579293e-03  3.34246706272e-03  4.99672578439e-03  6.36385427641e-03 -7.65078124169e-04  3.46594931319e-03 -2.75328270802e-03  7.34864824175e-04  5.84121029021e-03 -7.25517829881e-03  2.14782955748e-03  3.05910592030e-03  1.77194416061e-03 -1.05087069687e-04 -8.65034309652e-04  3.53499283568e-03 -7.22610241782e-03 -3.79945327466e-03  2.02599428507e-03  2.27382133949e-03  2.27383133043e-03 -7.77141473392e-03 -6.34127877319e-04 -8.27435325005e-03 -1.34747806913e-03
 2.24869790737e-03  1.36947456754e-03 -1.66654166226e-04 -1.01695973855e-03  7.34217113562e-03  4.28030605360e-03 -9.08120712869e-03  3.73958246664e-03 -2.86103176365e-02  8.59812882581e-02 -1.98746274061e-02 -3.18279627777e-03 -1.25760307727e-02  8.54381434958e-04 -9.82607306443e-04  1.37436098228e-03 -1.04010555302e-03  9.12633120658e-04 -4.13896819292e-04  2.37246439469e-03 -4.77628172645e-06  3.04654272469e-03  5.39275166029e-04 -3.79811314997e-03 -2.93822734207e-03 -3.56137694930e-04 -3.73443353506e-03 -2.38011241957e-03 -1.36707072930e-03 -1.74877403487e-04  3.48407834736e-03 -1.59203159660e-03 -3.79208515677e-03  1.46061171970e-03  1.00948462582e-03 -3.61750394664e-03  2.98289123014e-03  4.20159843168e-03  1.80555646447e-03 -1.58683719865e-03 -1.42570958599e-03  1.25202506942e-03 -3.56036975275e-03 -7.22820368582e-03  4.56196993397e-03 -1.97157059542e-04 -6.84879389766e-05  1.13155095801e-04 -1.20073379697e-03  8.19050765937e-04  1.24458231662e-03 -9.21352819673e-04 -1.70823230503e-04 -2.28818214533e-03 -2.50297723341e-03  2.10032038034e-03  5.93490195366e-04  8.07375266237e-03 -9.58354941331e-04  2.21719617022e-03  9.64245260349e-04 -1.80275301469e-03  4.83563557114e-03 -3.57443477941e-03  7.76872018578e-04 -9.41400758375e-04 -5.38235279891e-03  1.19042844356e-04 -3.63022177070e-04 -1.95409605550e-03 -4.84959445172e-04  6.77750764661e-04  9.20709647119e-04 -1.42358385507e-03  5.89863128373e-05 -7.45709407712e-04 -1.12541726882e-03  2.16654840846e-03 -4.34507703639e-03 -1.83064986149e-03  8.58026801611e-04  2.46763364871e-04  6.77723872612e-04 -8.83687440445e-03  1.40004080716e-03 -3.90034470721e-03 -3.29388930839e-05 -8.60621977524e-04  1.88857450843e-03 -4.34279441256e-04 -2.27974182148e-03 -5.12938457439e-03  1.42991664794e-03 -3.13689212984e-03 -2.04927330596e-04 -2.34346423652e-03 -1.58661151311e-03  1.22934143244e-03 -7.37678136970e-04 -9.05647958350e-04 -1.60213623996e-03 -1.03910599400e-03  2.46666976983e-03 -1.24302466007e-03 -3.22045451834e-03  6.40560034428e-05  1.95849591134e-03  2.49475450780e-04 -1.10839286720e-03 -2.23240113378e-03  3.60561416527e-03  2.39587674300e-03 -1.04829995278e-03 -2.32329486487e-03  1.33240840593e-03  4.90969676476e-04 -1.07763910335e-04  5.64329038993e-03  1.67317259889e-03  3.35435278368e-03  4.93399432382e-04  1.90395305285e-04 -2.17861853497e-03 -7.46714382031e-04  8.94814975870e-04  1.05802542661e-03  9.49597721637e-04  1.92483394927e-03 -3.13483372610e-03  3.73875501734e-03 -1.31256317149e-03  1.12323233429e-03  1.05128479315e-03 -2.70198555875e-03 -9.18924621119e-04 -3.20555619740e-03 -2.32524428804e-04  5.10655006215e-04 -9.76614594307e-04  3.18074669545e-03  3.36531960206e-03  3.71527789819e-03  6.22401140738e-03  2.73080569142e-03  2.49661609916e-03  1.14944991771e-03  4.67060020350e-03  3.32870036833e-03 -2.25574712669e-03  7.54021435127e-04 -1.55188402875e-03 -1.84743402485e-03  2.18038078917e-03  3.62342717874e-04 -7.87102489008e-04  3.07498719494e-04  1.47524693735e-03  3.34694935930e-04 -2.14023610637e-05  2.10431910003e-03 -1.64529128359e-03  5.64843560865e-03 -2.24014863390e-03 -4.02233144640e-03 -2.00382999238e-05 -2.47896625199e-03 -2.35088124408e-03  3.48905733666e-03  2.10517706015e-03  2.29354934336e-03 -3.36998350101e-03  4.90716151627e-04 -1.10192105235e-03 -1.71219378938e-03 -5.06360948129e-04 -3.34025961872e-03 -6.90346518615e-03 -5.10351646899e-04 -3.59778669858e-04 -9.29959930951e-04 -3.50787310379e-04 -1.61574291702e-04 -1.91280303549e-04  5.44864002112e-04  2.35753582041e-03  1.26835910239e-04  2.01804523855e-03  5.90737003731e-04  2.29231711719e-03 -8.67597775942e-04  2.49902999847e-03 -1.33271013006e-03 -3.55382428095e-03 -3.01217471454e-03 -5.76749007985e-03  2.89568189424e-03 -7.78712166430e-04 -5.10798799394e-03 -2.20689804590e-03  2.34247435855e-03  3.36116020584e-03  2.97502466910e-04 -2.12206705091e-03  1.00596260273e-03 -2.09230756144e-03 -3.75914471015e-04 -4.69754831301e-04 -5.36638950232e-03 -2.64404548866e-03 -1.25810916097e-03  4.29578296760e-03  2.67015065171e-03  1.84106538800e-03  3.62976612311e-03  1.05389466168e-04 -2.30312966646e-03 -3.68654370491e-03 -1.76360817245e-03 -5.11307065574e-03 -1.35655349219e-03  3.25811490781e-03 -5.28815469465e-03  5.52337519478e-03 -3.94495594763e-03 -4.03868142700e-03 -7.65836349865e-04  2.04108946459e-03 -3.45550091753e-03 -1.17949896861e-03 -1.33211641968e-05 -4.69279322948e-04 -3.81701491245e-04 -4.00045588772e-04  1.79033332889e-03 -2.55963318109e-03 -3.46203416912e-03 -2.61226605337e-04 -2.72079795147e-03  4.78913002957e-04 -3.49328280312e-03 -2.41501388120e-03 -7.12704232097e-04 -7.07437054985e-03  2.85772267141e-03 -1.63081002703e-03  2.16160436549e-03  2.99607922891e-03  3.57839772252e-03  5.89150686474e-03 -8.11453716235e-04 -1.98352964683e-03 -2.41212022883e-03 -1.45971886624e-03 -1.51122864679e-03 -4.76695422590e-03 -4.46549825993e-03 -4.69236343864e-04 -3.66571919082e-03 -1.28700200933e-03 -1.04240045496e-03 -1.50045996648e-03 -1.92478822130e-03 -1.66967763691e-04 -1.74370287507e-03 -3.10641937233e-04 -5.01901516744e-03  7.50530727551e-04  1.35325080396e-03 -8.18364975114e-04  9.68056228207e-04 -1.41079272849e-03 -1.32963806902e-03 -1.79844675986e-03  7.94627915397e-04  3.21022880511e-03  1.03961601446e-03  1.43599330868e-03  3.55531499192e-03 -1.90986928670e-03 -2.68768642421e-04  1.64071534115e-03 -1.57902795948e-04 -4.39058562540e-03  1.27811835996e-03 -3.32945013713e-03 -3.76411524589e-03 -7.60762830627e-04 -2.34882372824e-03 -1.01999181969e-04  4.53525586668e-04  3.81190182913e-03 -2.25136127419e-03  3.86739223676e-03  4.28405554477e-04 -3.12717448832e-03 -4.50779971380e-03  1.72326129197e-03 -1.10392723192e-03  2.43222073902e-03 -1.80504215134e-03  4.00103349801e-03  4.47714755415e-04  1.24963005542e-03 -1.28250459821e-03 -4.16262756907e-04 -2.39274993026e-03 -5.96675343195e-04 -1.90191504280e-04 -3.07857460613e-03  4.69573362030e-03  4.68291617527e-03  4.83474045681e-04  1.37351972684e-04  2.29773740501e-03  4.58702384735e-03  3.97785529547e-03  1.40029594457e-03 -3.53478813003e-03  8.00442069723e-04  4.53583177943e-03 -1.99513954310e-03  6.41338190295e-05 -3.62269243873e-04  1.97536352665e-03 -1.69340112518e-03  1.16886389400e-03  5.76221784299e-03  7.77693871262e-04 -3.71981756748e-03  7.41538729167e-04 -1.40055099253e-03 -1.54003736441e-03  4.50027943995e-04 -3.59184148636e-03  1.06746993881e-04 -7.84370249189e-04 -4.36393438880e-03 -4.97818967801e-03  1.89934195053e-03  1.20693848523e-03  1.76279520022e-03  1.54307322847e-03 -1.21797770581e-03  2.15316125551e-03 -6.98975905500e-04  5.64738822262e-04  4.14428989603e-03 -1.51700993327e-03 -2.23264429221e-03 -3.48108606962e-03 -1.85767017966e-04 -1.03899224811e-03 -2.15820164552e-03 -2.43911011576e-03  3.28546264184e-04  6.74227838181e-06 -2.73235223004e-03 -5.75896875838e-04  3.24507039426e-03 -3.04865934557e-03  2.59612380338e-03 -5.32882674944e-03  2.08746907796e-03 -5.95860997548e-04  3.09701793283e-03 -2.02920833398e-03  1.08733294265e-03  1.73248817885e-03 -1.83482786020e-03  2.11257245975e-03 -6.47722000376e-03  6.37836404808e-03  4.29900011331e-04  1.50967128788e-03 -2.26607105825e-03  7.23992509527e-04  1.35770301871e-03 -4.49102966941e-03  8.49581299058e-04 -3.50698951963e-03  3.12069426320e-03 -3.94176626550e-03 -2.99516203571e-03  3.92766763218e-03 -8.19605182219e-04  6.01982003327e-03 -2.39181325573e-03 -1.48182417991e-03 -1.73750279920e-03  2.49982688385e-05  6.32656908006e-03  4.36589927178e-03  2.73692507825e-03 -4.25589909764e-04 -4.77256774499e-03 -3.10295344438e-03  2.80356211647e-03 -4.17558640972e-03  3.21394747861e-04  7.49119057235e-04 -3.67763063616e-03 -1.10638256187e-03  7.40959803745e-04 -3.04686601525e-03 -2.72773148526e-03 -3.32959648008e-03  6.45439977159e-04  3.51038968751e-04 -8.57817591507e-04  8.15177656815e-04 -1.31592246649e-03 -1.37171069751e-03 -5.46861013583e-03  3.07405787541e-03 -1.31963985013e-03  7.71160523590e-04 -2.23044877106e-03 -7.22028794959e-04  5.08287081988e-04  1.12938550792e-03  4.74760097593e-03 -3.85829939779e-04 -1.00398812441e-04 -6.71901585603e-03 -3.33012385915e-03  5.44090998070e-04 -1.03406956891e-03 -1.21195977274e-03  3.67510669757e-03 -5.32021811760e-03  2.94825670145e-03  7.80927514723e-04  9.07865480274e-05  2.81694027380e-03  3.00132566175e-03  1.27686792553e-03  4.04007115234e-04 -3.03579913355e-03  3.39179692321e-03 -3.32462555774e-03  3.76959640546e-03  1.78386939922e-03  1.07258270256e-03 -3.16687231540e-03 -2.88839805867e-04 -5.19407628855e-04  1.62309945287e-03 -4.38498349343e-03  2.97553416605e-03 -2.79041433459e-03  5.59622031180e-03  1.75074768829e-03 -4.76270175828e-03 -3.41119918014e-04 -2.50049415926e-03  2.06663991667e-03 -1.26626834525e-03  3.27107544322e-04  3.84545884963e-04  2.26109543306e-03 -5.67123302290e-04 -1.18673627710e-03 -5.80177877892e-03  6.69412854053e-04 -2.37001290424e-03 -3.26226656945e-03  3.03690144685e-03 -3.05201940659e-03 -4.94050791408e-03  3.82396826077e-04  9.26497089665e-04 -1.08526874521e-03 -1.70528714900e-03  6.61862486000e-04  9.24641089851e-04  1.69311125179e-03 -2.20109088773e-03  4.24410284937e-04  1.41836380931e-03  6.51998293864e-04 -4.97956455166e-03  6.53633235609e-04 -1.02244879337e-03 -5.01656833178e-03  4.98592473037e-03  1.70560900360e-03 -2.33556057986e-03  1.75706616924e-03 -1.84551477784e-03 -3.27531586628e-03 -6.95666369672e-03  3.67697776841e-03 -5.08982698752e-03  3.42660873125e-03 -3.58852121030e-03 -2.96708288146e-03  3.88786863043e-03 -3.30785530753e-03  4.69229488281e-05 -1.59328956070e-03 -4.30157516195e-03  2.72835129461e-03 -3.39912063482e-03  4.91198533518e-03  5.52516601469e-03  3.15627297676e-03 -1.28771469740e-03 -3.26719482703e-03  1.48076006358e-03  2.48904902676e-03  1.32681069639e-03  2.43270277560e-03
-1.74295847742e-03 -4.57292932386e-03  2.92248035901e-03 -7.37735185975e-04 -2.24485540575e-03 -4.24644787267e-04  2.46741024920e-03 -3.57005140064e-03 -3.53649490647e-03 -1.98746274061e-02  8.88734125101e-02 -2.51196294861e-03  1.76899806762e-02 -8.99949708855e-04  3.24972361348e-03 -1.06410323408e-03  4.63940323252e-03  9.39322753825e-04  5.69936142648e-03 -2.65165693108e-03  4.70293956888e-04  4.32063221145e-03 -2.50311116852e-03  1.40059807393e-03  1.61636017512e-04  2.72267575566e-03  2.79209081504e-03 -5.61317264477e-03 -2.10241777450e-03 -1.89549969225e-03  2.22494187162e-03 -5.63966034277e-04  3.28574223417e-03  4.27831245747e-03 -2.57509658521e-03  1.62285456726e-03 -7.21269445209e-03 -4.54649060727e-03 -3.12857343930e-03 -9.09910109695e-04 -7.90872869410e-04  1.27484882306e-03  8.40565377293e-04  4.18236701773e-03 -8.16637688007e-04 -1.80244353764e-03  3.16900065907e-04 -9.18460509810e-04 -6.27475166486e-04 -2.06570867280e-04 -7.55684118073e-04  1.51240381495e-03 -1.24361279294e-03  2.79922058241e-03  2.34914293410e-03 -2.05515058502e-03  1.55846633511e-04 -1.22686281665e-03  3.20585385238e-04  1.88455842582e-03 -1.66364518268e-04  6.84275321689e-04 -1.16289511575e-03  2.38745283351e-04 -3.43433785994e-03 -7.12741887040e-04 -1.43324101398e-03 -3.08674804434e-05  5.51280556690e-04  3.23213845846e-04 -2.50543540674e-03  5.29744787580e-04 -2.42280568286e-05 -5.41233634336e-04 -1.80048943303e-03  4.51785653168e-03  2.03546385250e-03 -1.47506046749e-03  6.70150377721e-03  8.30551213590e-04 -6.94746355762e-05  4.19098578318e-03 -2.51629380169e-03  7.18540479522e-03  3.04228682970e-03  2.14547460935e-03  1.50648128506e-03 -2.16295062480e-04 -2.28937236127e-04 -5.72288020020e-03  4.61103247401e-03  1.66497584067e-03  2.00618359992e-04  1.17104314045e-03 -3.01420265307e-03  2.87892667158e-04  2.52808383370e-03 -6.67257446215e-04  3.26159800245e-03  4.65578050762e-03 -1.97428684401e-03 -2.59113265610e-03 -3.58328181320e-03  1.08107418796e-03 -9.29061195527e-04 -2.49388509418e-03 -1.99163097727e-03 -3.71151366041e-03 -7.97897457525e-05  4.19183649595e-03 -2.25478910811e-03  2.88906795528e-03  1.50035614917e-04 -1.55568975994e-03 -1.99982108115e-03 -7.68568305437e-04  2.40078857011e-03 -5.32268825758e-03 -2.72320851630e-03 -5.87314861631e-03 -4.42588177507e-03  4.15684066982e-03 -1.82321668268e-03  1.81983991926e-03 -1.40648118189e-03 -1.46795141063e-03 -1.32123765105e-03 -9.23449132610e-04 -1.73324664430e-04 -8.32604574845e-03 -2.68344468309e-03  3.14298806484e-05 -2.59825694030e-03  2.91804007053e-03 -1.71223257937e-03  3.18511256358e-03  9.60527038049e-04 -3.18207659901e-03  4.13936518867e-03  1.87365244309e-03 -3.14774658783e-03  7.62944711158e-04 -3.57736858047e-03 -1.61383856270e-03  4.43697197514e-04  1.05184633905e-03 -8.02708680084e-04 -7.93738334911e-04  4.59659292490e-03  1.85981755907e-03  5.46844116326e-03 -2.71902141606e-03 -9.02660954691e-04 -1.38020765338e-03 -3.29382351016e-04  2.33221758124e-03  1.75040804198e-03  4.04562692860e-03  3.45839994751e-04 -1.70970333565e-03 -4.13263742201e-03 -6.84186623910e-03  1.13167866685e-03 -1.09159496590e-03  1.03761156997e-03  2.02770517451e-03  1.62832422909e-03 -2.95687854522e-03 -1.22729239360e-03  6.20590990484e-04 -4.57102328584e-05  2.49101005857e-03  4.75985481136e-04  2.56128836597e-03 -5.82563004193e-04  2.73167144209e-04  4.22571643042e-03  3.01022632953e-03  4.44606638717e-03  7.01847150302e-04 -1.21686842152e-03  1.35764368317e-04 -4.08118450722e-03  1.54137611503e-03 -1.20967474125e-04 -2.47249960304e-03  6.40765537165e-03  4.61265559750e-03 -2.05491877135e-03 -9.94720702411e-04  1.55439544464e-03  2.51922355827e-03  4.98233312803e-03  3.42852912801e-03  1.29170302435e-03 -5.27524209446e-03 -1.68530643466e-03  5.58417348160e-03  8.29212443281e-04 -5.71198525550e-03 -3.92112607192e-03  3.31175908766e-03 -1.29266380150e-04 -7.45292715384e-04  2.08652756527e-03 -1.80047544175e-03 -3.30726180601e-03  1.86857994397e-03  6.13578208372e-04  1.90598088355e-03 -9.79290429060e-04 -6.29891804123e-03 -4.30099357307e-04  1.58620518119e-03  9.47886419408e-04  2.17991012123e-03  2.11061317828e-03  6.84432091772e-04  1.71044957327e-03 -1.78440440600e-03 -4.85005875524e-03  2.08454065544e-03 -6.27551809974e-03  3.76849805302e-03  7.23118729921e-03 -6.54566628406e-05 -2.78576990634e-03  3.11948119183e-03 -1.14663590657e-03  1.23832239828e-03  7.40401619523e-04  3.89907650403e-03 -1.57432495081e-03 -2.52932385700e-03  6.14782111549e-03  2.24318239203e-03 -1.31630493476e-03  2.48557060382e-03 -7.54682202632e-04  4.06899767480e-03  2.36349118887e-03 -1.08237535640e-03  2.08148649296e-03 -3.15913665985e-04  2.63736554756e-03 -2.41827630661e-03 -1.85505274237e-03 -7.60792369273e-04 -4.08783646927e-03  1.20216828279e-03 -3.25359827563e-03  1.07222931020e-03  7.57005188708e-04  3.62333795565e-03 -2.05264498230e-03 -2.48263084987e-04  3.49493877587e-03  4.50862782145e-03  9.80835453801e-04 -9.53046875933e-04  1.91217312756e-03 -1.72976361395e-03  2.29257257598e-03  6.63731422959e-03 -4.05780992248e-03  4.31080159399e-03 -1.23276768505e-03  1.24159517543e-03 -8.79949471196e-07 -3.64572419361e-03 -2.00748613757e-03  2.91815341620e-03 -3.91494798649e-03 -3.52225929630e-03 -2.46445699374e-03  1.49061802067e-03  2.94859720063e-03 -1.82615078062e-03 -1.18330420371e-03  8.08897261769e-04  1.80893196320e-03  5.43804118344e-04  3.06754086268e-03 -2.88007934805e-03  1.14361141205e-03 -1.05838009330e-03 -1.49854094901e-03  9.84706844492e-04  9.49491543131e-04 -4.09418347491e-04  4.01607945077e-04  2.10887888565e-03 -3.45765936015e-03  3.20419738836e-05  6.39310606274e-03  2.51646373290e-03 -3.61329554731e-03 -3.11540151022e-03  4.87338963021e-03 -3.66083228596e-03 -2.89157639197e-03 -1.05924232959e-03 -1.29753697317e-03 -1.52309165671e-03 -1.91901263883e-03  8.78054020157e-04 -1.89806224805e-03  1.03442861218e-03  9.82710411609e-04 -1.84097057463e-03 -2.15605432577e-03  8.47026494110e-04 -1.73164662190e-04 -8.72901170597e-04 -1.51870942711e-03 -3.84504200894e-03 -1.05166042821e-03  3.73951983979e-03 -2.67255989055e-03 -2.71719787692e-03 -7.43757514379e-03  2.73258799265e-03  3.43923531867e-03 -2.66948486413e-04 -2.93776997767e-03  7.95896492029e-04 -1.78602273140e-03 -1.05621992215e-03  1.44495990676e-03 -1.32115997756e-03 -8.87063620428e-04  7.10233096359e-04 -6.17211961505e-04 -8.89535688015e-04 -3.08247273289e-03 -7.99001491401e-04  1.84322392243e-03  2.21645601551e-03  1.31414326395e-03 -3.47771691247e-03 -6.97307771927e-04 -8.70833612407e-04  1.48043931117e-03 -8.03876384390e-04 -5.47359309041e-04 -4.22311275764e-03 -2.47853697773e-03  1.40556522892e-03  1.27715246348e-03  4.63103017896e-03 -3.33017337084e-04  4.37501278036e-03 -4.54822809693e-04  1.31749857722e-03  1.44624635611e-03 -2.22466098008e-05  4.79919222833e-03  1.14348115082e-03  2.90237170816e-03  3.01852655944e-03 -6.21038880610e-04  4.05296925295e-03 -1.09735236221e-03  1.18589194615e-03 -5.39488207304e-03 -4.46435012045e-03 -1.33840956713e-03  1.17070348481e-03  1.46508461162e-03 -9.47977609195e-04  1.45504577576e-03 -8.04222709874e-03 -1.94500626921e-04 -8.84853756198e-03  6.43961888330e-05 -5.10509299910e-03  4.67184862988e-03  2.65822559249e-03  3.85669771871e-03  5.93747640329e-04  1.74581772208e-05  3.98785372586e-03  1.16948924713e-03 -3.88876637828e-03  6.40833949229e-06 -2.08618012423e-05  1.28499303173e-03  1.29018223599e-03 -1.20402564567e-03 -1.41148327365e-04 -4.44395431596e-03 -5.09115568465e-03  1.96778986724e-03 -1.12328752125e-03  5.07549727255e-04  1.76862455581e-03 -2.70041126857e-03 -1.27221803054e-03 -4.81633999054e-03  2.27028874095e-03  3.56807925303e-03  3.97626747148e-03  8.14097795159e-04 -3.17225936257e-03 -9.23546091406e-04  3.76681089963e-03 -2.27561943530e-03 -1.58091437888e-03  2.48514026744e-03 -5.37817914068e-03 -2.88447571522e-03  1.87297784790e-03  6.12001512878e-03  4.15243335130e-03  5.52572344624e-04 -3.24861788025e-03 -5.86081459989e-04 -9.73367139225e-04  1.56596830089e-03 -6.66625045808e-04  3.74671499875e-03  1.51976018091e-03  2.41273238673e-03  3.75102209775e-03  6.07314091729e-03  7.91355638498e-04 -6.63079101771e-03 -8.68368784352e-04  2.65800008352e-03  7.07244284652e-03 -5.05193226108e-03 -6.02594982168e-03 -1.09410981093e-04 -3.56102763411e-03 -9.91992994222e-03 -1.79142497267e-03 -3.09058748314e-03  2.39280615590e-03 -3.17357934256e-03  1.23185085200e-04 -9.45517024606e-04 -1.64060698155e-03  1.04945072781e-03 -1.10131703618e-03  2.57092643890e-03 -3.26434172941e-03  1.00982257807e-03  1.03339618864e-03 -3.70675474137e-03 -3.27543787921e-03 -6.63389811608e-03 -2.32875345827e-03  5.00410792298e-03  2.81731106796e-03  4.92838565822e-03 -6.70696426514e-04 -2.43109840309e-03  5.90015408923e-04 -1.40174865742e-03 -3.40343361887e-04  4.66002845704e-04  1.24324767591e-03  1.23867731551e-03  2.36025254251e-04  4.12734790729e-04 -5.24114155185e-04 -1.67001804012e-03  3.62268972716e-03 -1.58559640284e-03  3.62141781902e-04 -1.39797283540e-03  7.54347108774e-04  9.49461329166e-04  1.23655474132e-03 -1.42702827585e-04  1.69291087147e-03 -3.10978615265e-03  3.07086510843e-06  6.68107260637e-04 -1.46741823618e-03  2.71046644935e-03 -2.13486748103e-03  4.93952694564e-03  1.48235848164e-03  1.91493167273e-03 -2.24303748860e-03  1.88813906211e-04 -1.69705350419e-03 -1.31833737342e-03  7.18872317662e-04  2.69723475254e-03 -1.59444575051e-03  2.38769014900e-03 -1.90003728883e-03  1.34299528722e-03  2.57420655948e-03  1.10072134447e-03  3.71208922840e-04  2.93333920543e-04  5.74463535848e-04  2.94912072382e-03 -6.84823458901e-04  2.19036278321e-03 -4.06706902670e-03 -4.37628696957e-03 -3.60964449375e-03 -2.36648221659e-03  5.37508493577e-03 -2.03417073257e-03 -3.52662144014e-03 -3.97385387334e-03 -3.34803814640e-03
-4.84957320854e-03 -3.24587742304e-03  5.14192781198e-03 -3.20922335882e-03 -5.00383442500e-03  2.91448567804e-03  2.47205213584e-04  3.66285768778e-03 -1.27628804353e-03 -3.18279627777e-03 -2.51196294861e-03  1.31108399552e-01 -2.50369763333e-02 -9.36308792951e-03  4.03506252064e-03 -1.14389735555e-03 -8.85809060824e-04  4.52755654446e-03  2.44675493487e-03  1.76198018881e-03  3.66644103925e-03 -2.05481458846e-03 -7.12689329766e-03  6.34190451041e-04  4.42456539930e-03  1.18813308931e-02 -1.99366217885e-03 -5.57493388507e-04  2.09472316723e-03  2.74950345058e-03 -1.61906105277e-04  2.45848160104e-04 -4.57468822408e-03 -9.26896909129e-04  5.64345746428e-03 -7.35233272977e-04 -2.46085183703e-04  2.74588505793e-03 -6.62597947471e-03 -1.57686919348e-03 -8.58093284530e-04  5.32350405697e-04 -1.27233832927e-03 -1.38398740573e-03  6.61534741727e-03 -7.21026224743e-03  7.80366475302e-04 -1.29102307158e-03  3.29958351443e-03  3.92356429723e-03  7.28512309221e-03  1.87953526309e-03 -6.30465739136e-04  4.13057173344e-03  6.65079928581e-04  4.00438758796e-04 -1.81528498121e-04  1.20123721708e-03 -4.35457044483e-03  4.67385238862e-03 -1.97733699595e-03 -6.21325145600e-03  3.28576368098e-03 -4.48386482177e-03  4.36866287186e-04  3.49211932212e-03 -1.27106605257e-04  2.56352826240e-03  4.69854267433e-03  4.01700223697e-03  6.52625941633e-04 -4.76027921428e-03  2.08104919574e-03  1.32165201374e-03  2.54535332680e-03 -3.34535921838e-03 -5.67580603312e-04 -2.98485702509e-04  1.38329051154e-03  1.80423635792e-03  2.97527728981e-04 -3.95844945127e-03  6.09406962297e-03  1.39826920225e-03 -5.97720656697e-03  6.88998834716e-04 -9.60081273827e-04  1.23750867378e-03 -5.19015543484e-04  1.21806314513e-03  2.52446841212e-03 -2.14704936621e-03  4.77549082759e-03  1.06745625201e-04 -9.77831420448e-04 -8.09312184754e-04 -5.50533032552e-03  2.82069134119e-04  6.71326632929e-03  7.17840024019e-03  6.81812052444e-03  9.87108149116e-04 -2.25892092308e-03  7.45887151696e-04  2.85951884141e-03 -7.05907995088e-05 -3.24070610865e-03  1.80173099984e-03  7.32911943183e-03  4.43824031436e-03  2.49204818885e-03  3.32461266305e-03 -5.12337861118e-03 -1.49476019422e-03 -1.89143795058e-03  7.14605980766e-04 -3.28481116875e-03 -5.90243929782e-03  1.92060921303e-03  1.22958950475e-03  1.53425350018e-03 -5.78889949996e-04  2.87131299183e-03  8.26868659179e-03 -4.10967117744e-03 -2.37054688683e-03 -8.33846512831e-04  7.89232203063e-04 -2.49875946234e-03  8.83154873415e-05  7.79759584295e-04  1.16471752886e-03  1.61273904526e-03 -6.42441959192e-03  6.94648108687e-03 -3.58073429074e-03 -9.76000112881e-03 -1.39237952780e-03 -3.31401825684e-04  2.09242759032e-04  9.98841141378e-03  2.29995525143e-03 -2.00840864032e-03  2.80483557074e-03  1.69390231158e-03  1.36628936789e-03 -3.01937737339e-03  1.39010978718e-03  3.97371733468e-03 -4.63023714443e-03  3.78713763361e-03  1.21043263381e-03 -2.50741980303e-04 -6.49651402871e-04 -3.15219471389e-03 -3.35167552774e-03  1.00891676246e-03  6.03614481132e-03 -4.25059085524e-03 -1.01941270164e-02  7.88563135782e-04 -1.41772863938e-03 -6.77243375095e-03  9.57354348482e-04  3.26714047020e-03 -2.56362407253e-03 -6.15076147038e-04  6.78899798030e-04  4.05095455356e-03  2.20889101364e-03 -7.03566509918e-03 -2.87125426062e-03 -1.75229299033e-03  2.09471451271e-03  5.57066863427e-04  2.75695321136e-03  1.46948875603e-03 -4.37247447997e-03  4.84737501302e-03  6.34161661644e-03  4.65918900112e-03  1.81091168316e-03  1.16545753893e-03  4.05294632020e-04 -5.38009354176e-03  2.16663661586e-03 -5.75779007749e-03 -2.15943014953e-03  1.65977159259e-03  8.11937724636e-03  2.67224358913e-03 -2.80960007279e-03 -3.75372765496e-03 -2.42890016052e-03  3.71233908216e-03  2.52873813467e-04 -2.96579971843e-03  3.94749779125e-03 -2.52406643161e-03 -2.53493648589e-03 -7.89424558986e-03  6.99390439690e-03  5.62080463888e-04  7.02742225469e-04 -7.21872624546e-03 -1.84398886535e-03 -2.38480240398e-04  1.11310227769e-03 -3.67128322513e-04 -1.49011551567e-03 -6.23129629327e-03  1.86034534072e-03  3.96218010922e-03 -6.81257940634e-03  4.15974800137e-03  1.20523661714e-03 -2.69101855219e-03 -1.06692744640e-04  1.78053998459e-03  1.60897073654e-03  4.08721915637e-03  5.10607671405e-04 -2.07527344254e-04 -4.93378555626e-04 -2.63763831854e-03 -2.09938254897e-03 -2.07900458134e-03  7.96401564330e-03  2.47417395143e-03  2.24335619340e-03  1.26135506385e-03  1.18655173385e-03  1.83472810181e-03  4.53983427537e-03 -4.72076985103e-03 -3.02645604435e-03  5.20266601564e-04 -4.21202458516e-04 -6.81131390991e-04 -4.55385393468e-03 -1.53024245690e-03  1.25406855308e-03  6.94966993915e-03 -2.29415407279e-03  2.08720797597e-03 -3.10351094289e-04  8.70362383866e-04 -6.91915635800e-04 -1.48943715351e-03 -1.18162904929e-03 -2.09652192776e-03  1.20411147446e-03 -4.82561170303e-03 -6.73245182746e-04 -6.57625463603e-03 -5.99184017561e-03 -8.00471589169e-03  3.83133909198e-03 -3.75289354203e-03 -1.16155075668e-02 -4.04836105869e-03  1.08801971472e-02  3.44299992102e-03  4.01263378481e-04  2.62213704498e-03  1.80066961254e-03  5.19794681290e-03  1.27762320979e-03 -3.11526075244e-03 -5.02854416416e-03  1.71569829325e-03 -5.35528577237e-03  8.53230267716e-03 -1.71145548965e-03 -1.40809446442e-05  1.44635541816e-04  8.55419647058e-03  5.50250238736e-03 -8.52948496256e-03 -1.77792584143e-03 -5.04886551767e-03 -5.85178473850e-03 -1.77947204438e-03  7.14585180172e-05  4.05098042340e-03  8.36157575367e-03  1.06057646194e-02  4.23217151733e-03  1.88471995974e-03  3.30798801293e-03 -3.35671398152e-03  6.22027753417e-04 -6.80860904491e-03 -2.10358640628e-03  4.57898941352e-03  2.50544567109e-03  1.58742114640e-04 -1.18061063188e-03  9.22349557155e-03 -5.65493678301e-03 -5.40552012057e-03  5.09014462345e-03  2.12053252922e-03  1.74334427163e-04  1.54995870341e-03 -3.86003965407e-03  9.21367914523e-03  1.99957627504e-04 -1.98498290222e-03  6.73915717148e-03  5.40879299407e-03  4.22463806368e-03 -1.47242317604e-03 -1.31967478026e-03 -2.06879280751e-04 -1.34890247157e-04  7.44304024441e-03  8.78055453618e-03  3.78618703337e-04 -2.19405143038e-04  4.90650843871e-03 -6.03253756466e-03 -1.04538705201e-03 -6.45467689239e-04  6.61858845813e-04  7.58767751814e-03 -3.38924638530e-03  3.33690071950e-03 -5.17001425103e-03  9.02468583690e-04  1.50886836966e-03  5.67688776201e-03  2.35075189698e-03 -4.28222163047e-03  1.69755647884e-03 -2.40076696480e-03  4.64153458696e-03  8.12864702006e-04 -7.33217011514e-03 -1.76816846266e-04 -1.00267640381e-03  8.27529908043e-04 -1.21031503523e-04 -3.38855024731e-03  1.08956724221e-04 -2.19484913496e-03 -3.35369285363e-04  4.12484033757e-03  1.31623682366e-03 -3.98409116384e-03  2.50005834148e-03 -1.17208346965e-03 -1.18479761000e-04  3.73241661789e-03  2.84107979847e-03  3.09314007572e-03  4.94457632439e-03 -1.96118077517e-03 -4.58061354980e-03  4.12661828381e-03  8.90864510314e-04  3.75543746543e-03 -1.59362939612e-03  6.36163343069e-04 -9.69385350293e-04  2.31725962239e-04  1.21427410207e-03 -9.89569373071e-04 -1.12639219236e-03 -2.01560065924e-03  3.64219343519e-03  1.42998045974e-03 -3.00984687277e-04  1.86222440672e-03  6.12190377406e-03  5.97399120048e-04 -1.35485382284e-03 -3.61446579553e-04 -3.52476473161e-03  1.30520516291e-03 -2.79296649282e-03 -6.77500429338e-05 -5.96046151182e-04  3.08956739110e-03 -5.32492830315e-05  1.25694952114e-03 -3.75564966348e-03 -1.35900276314e-03 -1.68348540115e-03  6.63544081919e-03 -2.75732286819e-03 -8.62093294085e-03 -1.63428291970e-03  1.15597036400e-03 -1.53886659125e-03 -2.69285719693e-03  1.73980018520e-03 -1.36024230024e-04  9.66701793649e-04 -1.45865384333e-03  3.02341343119e-03  2.63476043303e-03 -9.41015415983e-04 -5.87269115571e-04 -1.80012479698e-04 -5.95022458138e-03 -2.84889826722e-03 -2.04523083479e-03 -4.72896468383e-03 -2.17364774943e-03  2.48269744265e-03 -2.10418067362e-03 -4.50631053602e-03 -3.59383037995e-04 -3.67976713449e-03 -6.56363054395e-04 -9.10261949163e-03 -3.53315805162e-03 -3.36671779213e-03 -2.71943388109e-03 -7.80160005022e-05  3.00401179214e-03  5.10883775493e-03 -1.66975106891e-03 -3.59025013913e-03  2.24398349034e-04  2.04568175416e-03  3.06886680337e-05 -1.12096542313e-03  2.01051400134e-03  2.83141796569e-03  1.96001156710e-03 -1.41377066351e-03 -6.42274447541e-03  4.16088624636e-03 -4.22372420598e-03 -6.21912692259e-03  6.01296715895e-03 -7.72328052992e-04  1.73498840021e-05 -2.18520745076e-03  2.06895934818e-03  1.25589678706e-02  5.09275524132e-03 -1.11287169567e-03  8.84972960435e-03 -7.64149446764e-04  3.87705694513e-03 -4.86442873664e-03 -6.68126119474e-04  3.37148723266e-03  3.53162174431e-03 -5.92390995492e-03 -2.38642828999e-03 -4.05759962733e-03 -5.46089868782e-03  1.09908811874e-02  4.31793678529e-03  6.12930109990e-04  1.97376462103e-03  1.46934259713e-03 -1.99348599504e-03  2.66911728123e-03 -3.40796333529e-03 -4.46836005454e-03 -4.67377540398e-03  2.13311398954e-03  2.37887386946e-03 -2.67183351691e-04 -4.49923446469e-03  2.42226987758e-03 -6.18320805940e-04  7.23621925602e-03 -2.40989189472e-03  1.51044469237e-03  2.34421827164e-04  8.59761223369e-04 -1.20000652136e-03  2.45794534091e-04  4.37254034920e-04  8.59304381530e-04 -5.99231226919e-03  1.75457506268e-04 -9.30190832254e-04 -2.79909771519e-03  8.31566562859e-04  3.44736131684e-04 -2.03572585215e-03  2.36601571862e-03 -1.06381088692e-05 -5.46786054223e-03 -8.32199178038e-03  7.35841687868e-04  3.38546672784e-03 -3.93117154380e-04  3.26307092157e-03 -3.28732397892e-03  5.26519474467e-03  5.76338003085e-03  8.89301377455e-03 -3.57700504263e-03  2.76318863987e-04  6.13480439364e-03  3.59113127261e-03 -5.65031815601e-03 -5.38245125303e-03 -6.04886789624e-03  1.23901189913e-02 -1.85511374845e-03 -2.87907951820e-03  5.93898125828e-03  1.28356909173e-03
-1.90368670383e-03  2.99509346893e-03 -5.34398324787e-03  2.87247850179e-03  2.91748463534e-03 -3.23773423390e-03  5.69004931892e-05 -1.04495812667e-03  5.29379199786e-03 -1.25760307727e-02  1.76899806762e-02 -2.50369763333e-02  9.10847045659e-02  1.53123683985e-03 -1.08954188884e-03  4.09605735469e-03  2.55473754279e-03  2.36822499988e-04  3.06392809920e-03 -2.14369488889e-03  3.10067857651e-03 -9.14781761223e-04 -1.58346110248e-03  1.08640222822e-03  1.52190968653e-03 -5.61847883085e-03  1.81613026148e-03  1.00381169253e-03  1.48807092692e-03  4.59418466281e-04  5.69529203508e-04 -4.41629637347e-04  8.94599759494e-04 -1.50669209735e-04 -1.75672014526e-03 -1.51207023084e-04 -2.51546769543e-03 -3.30938191953e-03 -1.61350471711e-03 -1.42149240830e-03  5.75296783961e-04 -6.18015798170e-05  3.60205615697e-03  5.69429288668e-03 -5.33197897977e-03  5.21567860880e-03 -1.13092137452e-03  5.50811195983e-04 -1.17897149195e-03 -2.60740410490e-03 -3.71955970823e-03 -1.67011343900e-03 -1.15207458548e-03 -7.57671509017e-04 -5.87149316230e-04 -1.07372100940e-03  7.55155253829e-04 -4.39538265799e-03  4.87496909470e-03 -1.49915835264e-04  2.12967413372e-03  4.37671324432e-03 -1.95181565539e-03  1.54273689572e-03 -2.56176091593e-03 -2.80405578696e-05 -1.74207244671e-04 -2.91894270275e-03 -3.96715629299e-04 -2.66475332762e-03 -3.14368708322e-03  1.96205738833e-03 -1.46054345906e-03 -3.09555175690e-03 -9.14214544571e-04  3.46617867025e-03  1.81970067949e-03 -1.81478777738e-04  8.88705650924e-03 -1.60106527178e-03  3.42002524263e-03  2.95686258088e-03 -2.92533791873e-03  2.41186343640e-03  2.19869226649e-03  1.74863777996e-03  3.77418540229e-03 -2.08826031586e-03 -2.12816556763e-03 -1.23078043682e-03  3.21281439458e-03  2.86131104977e-03 -1.16824316180e-04 -1.80553282482e-03 -3.06053874175e-05  9.97909692649e-04  1.37293474289e-03  8.10977458597e-04  1.71410447186e-03  2.31810566436e-03 -2.56210155509e-03 -1.95477118004e-03 -2.04092526599e-03  7.45218669038e-04 -5.02670575000e-04 -1.50919126856e-03 -7.12241735460e-04  8.82014869981e-04 -7.07033553269e-04 -2.03682677228e-03  2.61517520499e-03 -3.73270556729e-03  7.03199162951e-03  4.27928454615e-03 -3.24983119012e-03 -1.87012476152e-03 -2.13820149989e-03 -3.50714764295e-03 -1.62419969772e-03 -3.55187560320e-03 -3.14221164812e-03  3.21640664396e-03 -2.46619986247e-03 -8.97674638548e-04 -2.24498643839e-03 -2.40003757924e-03  2.03406035493e-03  4.93763985295e-05 -2.35271323635e-03 -6.69959770708e-04 -2.40932141352e-03 -5.85842817956e-04 -8.49646097561e-05 -4.53649664245e-04 -3.74494780865e-03  3.33709598052e-03  6.54607330699e-03  1.08487305145e-03 -2.59617613654e-03  2.19628929446e-03 -3.89789566447e-03 -6.20402110130e-05 -6.15626779554e-03 -1.86786479282e-03  1.92447296976e-03 -1.23653129645e-03  6.32268274345e-04  5.85876936003e-04 -1.93597614832e-03  4.30268160454e-03  2.14343794380e-03 -4.73262328337e-03  2.09289119837e-04 -1.29964883090e-03 -3.38116947987e-04  3.33040346283e-04 -4.34897609060e-03  1.11671526991e-04 -6.46335089361e-04  2.01373166495e-03  3.51041195386e-03 -2.91816049961e-03  6.83443355510e-04 -2.47653466654e-03  1.93515325912e-03  8.41736067384e-04  8.56323418279e-04 -3.67069834722e-03 -3.15232532018e-03 -5.29253934865e-03  3.92892286871e-03  2.64279231450e-03  7.20569701314e-04  1.09144515327e-03  2.50181445010e-04 -1.78243355878e-04 -3.02077576089e-03  4.67123326282e-03  8.18236940100e-05 -1.76454131793e-03 -5.35206945460e-03  1.46163345188e-03 -8.74152514736e-04  3.71144141223e-04  5.79375801547e-04 -4.20838506895e-04  3.87761276290e-03  7.67516021226e-03 -7.11829955952e-04 -4.39657541538e-03 -3.89074613545e-03  1.35878317139e-03  3.29748428792e-03  5.15546469577e-03  2.05833705878e-03 -2.93096520324e-03  1.01755393493e-03  1.43748588381e-03  2.84949968848e-03 -1.80769556264e-04  3.82774618270e-03  5.94904688978e-04 -5.02507801336e-04  2.95154215993e-03  4.03793895525e-04  2.12043329745e-03  7.15364680325e-04 -4.86983485966e-04 -3.81083156230e-04  2.27369037605e-04  9.39545314413e-04  1.29902358886e-03 -3.73816881589e-03 -1.05966501800e-03 -3.44726788069e-03 -2.62998138128e-03  2.81547157244e-03 -5.72993403335e-04  1.53113784419e-03 -1.45990319493e-03 -5.80750110631e-03  1.16834974327e-03 -3.60884484478e-03  2.44794669115e-03  4.23517112084e-03 -1.03484005641e-03  4.45734226708e-04 -1.92830150922e-03  7.71345881683e-04 -2.19343970171e-03  1.83931386337e-03 -2.46278391242e-03  3.44747549454e-03  1.30977219458e-03  7.65981049761e-03 -4.31839159988e-04  6.21679780837e-04  1.22559799441e-03 -1.63372263198e-03  3.86752129476e-03  5.40530134331e-03  1.44239217450e-03  2.38963354450e-04  5.12431175281e-05 -5.02296169786e-03 -8.63377359946e-04  9.40347426386e-05 -2.35342313940e-03 -5.10146417961e-04  1.44790910409e-03  3.56209433596e-04  3.04821968111e-03  4.24901838307e-03  3.99372574915e-03 -2.26401909078e-03  1.32041341280e-03  3.84309310733e-03  1.57546151546e-04  1.34613510921e-03  6.24472969576e-03  1.94569817707e-03 -4.29115981887e-03 -5.89128756043e-03 -2.19777496856e-03  1.87882512799e-03  4.66407232335e-04 -3.17369280988e-03 -2.20530477549e-03 -1.38748688577e-03  2.91232397034e-04 -3.44790367722e-03  2.03487480224e-03 -2.56076079644e-03 -5.28038809976e-04 -8.29851763985e-04  3.86112009433e-04  4.74830924545e-04 -2.78787461590e-03  1.14327015151e-03  1.63512666166e-03  3.98514475204e-03  2.48563378984e-03  2.46460872028e-03  1.67801961753e-03 -1.01117060722e-03 -2.31992568356e-03 -2.89596584648e-03 -6.06515425823e-03  8.07460052582e-04  2.17778098062e-03  1.55955202276e-03  3.61330481302e-03  1.80206817808e-03 -4.60166695689e-04 -1.43647891217e-03 -3.89818795402e-03 -6.13378629674e-03 -3.88462399525e-03 -1.78167516938e-04  1.77310763234e-04  2.68277473274e-03 -4.26177895657e-05  3.57056240188e-03 -6.78139798140e-03 -3.43524030434e-03  1.31564153033e-03 -4.54780835047e-03 -4.94382190101e-04  1.88197970571e-03 -2.68151773685e-04  2.31539709702e-04 -2.20421608098e-04  5.91348445247e-04 -2.78617204241e-03 -2.39800484870e-03 -4.15950331793e-03 -3.35615292047e-03  1.54603790966e-04 -1.81627469058e-03 -2.41897402100e-03 -3.18735398751e-03  4.22179430276e-03  1.05931294279e-03 -3.68176172632e-05 -2.39540592018e-03 -2.03383681677e-03 -5.98660422702e-04 -1.29358862423e-03  2.62454830550e-03 -9.87531955255e-04 -1.82157264189e-03 -1.26447177787e-03 -1.93452551487e-03  1.98989183371e-03 -2.79115273461e-03 -3.15084531558e-08  1.17238512590e-03  1.75760660692e-03  1.31603162361e-03  2.34744404859e-03 -2.22216420662e-03 -3.49198742272e-03  4.20328155727e-03 -3.27566033017e-03  1.84197232887e-03 -2.29636828759e-03 -2.31259792262e-03  4.73172078014e-04  2.75359823864e-03  3.99034458118e-03 -1.70489528252e-03  1.16329106457e-03  6.14930589290e-03  4.05761149320e-04 -1.30777472644e-03 -6.16412435106e-05 -2.07606874977e-03  8.61462189011e-05  3.20047578132e-03  1.03996687587e-03 -6.09677306053e-03 -1.50323573186e-03 -3.09570152608e-03  3.71975160666e-03 -4.71546286860e-03 -7.17839373720e-04 -5.17000570111e-04  9.78499447321e-04  7.49612086433e-04  2.68369919555e-03  6.75080844863e-04 -2.21114255332e-03 -1.84945173049e-03 -6.96437560826e-03 -3.74884084220e-03 -3.99076393118e-04  2.82380117966e-03  1.98138389220e-03  1.24776786357e-03  1.85362455595e-03  1.69265810716e-03  9.22001846368e-04  2.30629219264e-03 -4.49571536309e-04 -2.17630259170e-03 -6.22689627886e-03  1.45404893220e-03  3.48442078457e-03  5.16292939362e-03 -4.50143999484e-03 -2.31182312452e-03 -1.21759146195e-03  8.42431643979e-04 -3.59217411911e-03  1.45281050205e-03  3.63907178944e-03 -1.75393069303e-03 -7.43979140718e-04 -4.05295180395e-03  3.44553931532e-03  1.78408576996e-03  2.82490961872e-03 -2.22726068179e-03  2.44830285701e-04  1.07306339521e-03  5.11718647378e-03 -1.31068573987e-03 -2.13905388285e-04  1.59943697421e-03 -4.53527872799e-03 -1.46857467502e-03  7.20815146344e-03  4.99851869946e-03  1.62313784293e-03 -5.60490490568e-04 -3.10331963640e-03  2.87009705603e-03  3.38804511942e-03  2.12263195451e-03  6.91608918391e-04  2.48428144701e-04  1.87141521912e-03 -1.91728305346e-03  5.08101281366e-03  7.33832979077e-03 -5.70672121735e-04 -6.17426765172e-03 -2.74731228068e-03 -2.14728968618e-04  5.04151156746e-03 -6.10869093849e-03 -4.73938773815e-03 -9.29825346656e-05 -1.74418983193e-03 -2.61036086527e-03  1.02770215660e-04  1.28057097227e-03 -7.66809296255e-04 -8.49453945623e-04 -8.77538747892e-04 -8.07002121845e-04 -4.96139004441e-04 -6.43756597464e-03 -4.82192505991e-03  1.08947869455e-03 -4.68337071947e-03  3.83044684972e-03  2.02222432269e-03 -7.89568670219e-05  1.20347196341e-03  7.40518237165e-04 -5.08478702701e-04  1.63095988629e-03  1.58160775822e-04  1.35821035579e-03 -2.92911363209e-03 -4.09405936354e-03  2.32634373552e-03  9.43747367717e-04 -2.65223633516e-03 -1.10122548854e-03  2.24670426659e-03 -4.88567410588e-04  2.23884079890e-03  4.13559890574e-03 -5.50374491507e-04 -5.09614945002e-03 -3.36174127545e-04 -2.96170261665e-03  2.89919372877e-03 -2.17871894470e-03  1.94789980530e-03 -1.67245260532e-03  1.33038388545e-03  2.09276801308e-03 -7.99305984682e-04  1.72320897998e-03  1.18140113239e-04 -3.61022400692e-03  4.55939249903e-05  9.50493028962e-04  3.60674625623e-03 -1.05789465097e-03 -1.19245626839e-03 -1.80748203778e-03 -1.93401178291e-03  3.62864754620e-04 -6.73390014490e-04 -2.60515942916e-03 -2.20417422547e-04  3.78782058532e-03  7.50465666351e-03  2.80733448660e-03 -1.97528905219e-03 -2.33172646025e-03  2.71151870512e-03  2.90855220253e-03 -2.31482063793e-03  1.26242713589e-03  7.48789124978e-04  5.19043905143e-03 -2.40082384218e-04 -3.10139469796e-03 -1.16201319917e-03  2.66262047143e-04 -9.28865096769e-04 -4.69881534571e-05  1.72879105860e-03 -7.40044204299e-04  3.04348026304e-04 -8.53231749411e-03 -3.09625508253e-03
 3.33276223243e-03  2.97780724197e-03 -4.48967916846e-03  3.26649619574e-03 -1.17184347594e-03 -2.42072269938e-03 -1.65607865763e-03  6.40508075947e-04 -7.30317765719e-04  8.54381434958e-04 -8.99949708855e-04 -9.36308792951e-03  1.53123683985e-03  5.71599472062e-02  2.24324020446e-02  1.31508233216e-02 -5.29575011019e-03 -4.79895126471e-03 -1.46680274870e-03  1.35958089629e-04 -1.19088101250e-03 -2.49882793222e-03 -2.10643766846e-04 -8.55027765210e-04 -4.11685855008e-03 -2.00562163496e-03  2.54441419971e-04  1.10595675808e-03 -1.10943196971e-03  4.02109586015e-03  2.96091943438e-03 -9.75328401197e-04  1.16126836154e-03 -9.51237441747e-04 -1.95092180116e-03 -4.92331859881e-04 -3.02279721231e-04 -1.90025209852e-04  1.63904937351e-03 -4.89529795851e-04 -2.01493886711e-03  1.35901475856e-03 -3.99620281513e-04  2.12030235059e-03  8.30344858370e-04 -4.96651733804e-04  2.00478280211e-03 -1.92701018335e-03  3.54980668890e-04 -2.30464709970e-04 -1.54306886767e-03 -2.34068921943e-03  1.73814815670e-04 -3.80447833489e-04 -1.40514069113e-03  1.05072688752e-03 -1.45252402335e-04  1.27883054630e-03  7.78462898351e-04  1.41263099220e-03 -1.00428610811e-03  7.09088061360e-04  1.32618552374e-03 -6.34998085611e-04  2.07138424456e-04  3.12949480592e-03 -3.86748346795e-03 -1.09500005448e-03 -1.01187846863e-03 -3.03324735271e-03  9.34743872886e-04  1.96966154832e-03  1.45866426517e-04 -8.46413512685e-04 -5.96364152457e-04  6.61574262129e-04  3.10923270883e-03 -4.50742843007e-04 -7.29120871528e-04 -2.46239242413e-03 -1.64294590383e-03 -1.70084340749e-03  6.08750115117e-04  2.08165943877e-04  1.61194732431e-03 -1.43873195924e-03  3.77955745350e-03  7.27096183778e-04  1.69294163487e-03  4.42123587131e-04 -3.59443711410e-04  3.23201094512e-03 -2.91350530906e-03 -3.10304569511e-03 -1.40908276411e-03 -4.29569034466e-04 -4.96828276158e-04  1.26341246292e-03  1.29510983868e-03  1.07359522509e-03 -1.36402967931e-03  1.03489250646e-03 -1.69132306049e-04 -1.93533361426e-04  1.63854839788e-03  2.41855900476e-03  8.18735906242e-04  1.82992903334e-03 -1.92016152361e-03 -2.59209750683e-03 -4.45895770510e-04  8.86327842499e-04 -2.81109192353e-04 -6.68583451431e-04 -1.97568204330e-03 -5.77905700207e-04  2.28719513511e-03  9.55730524766e-05  6.53300372886e-04  4.47202342750e-03 -4.29900821401e-04  4.82142305727e-04 -9.98323683620e-04 -5.79054073291e-04  5.31218026783e-04  2.07381341068e-03  2.89976797609e-03 -8.99254837253e-04  8.56233689320e-04  2.57140505939e-03  3.07982051787e-03 -1.99830712609e-04  1.93408828962e-03  1.33303338420e-03 -1.48269510115e-03 -1.78069717962e-03  1.52618848556e-03 -1.18972523846e-03 -2.40719595256e-03  7.15931672980e-04 -3.29281313864e-03  1.87797051828e-03  1.58622570591e-03 -1.32247291935e-04  2.62556601590e-03 -1.14459379012e-03  6.78133913835e-04  2.97950935142e-03 -2.96876491568e-03 -3.21322072467e-04 -3.53709113021e-04 -1.66962868010e-03  3.17533740347e-04  1.87226239355e-03  3.84116070771e-03  2.17643290800e-03  8.33989901487e-05 -1.97647177403e-03  1.54813704403e-05  1.47125570374e-03  2.23416217573e-03 -2.23517375823e-03  3.66603705951e-03 -5.85487826997e-03  3.44372464353e-03  1.36471088392e-03  1.88633346956e-03 -3.01323430902e-03 -2.70766539156e-03 -2.26675330586e-03  1.40617742732e-04 -1.59050181972e-03  3.21642351888e-03 -2.71177215983e-03  3.13537678080e-04 -1.72950458197e-03  1.17945205015e-03  3.27656275857e-03 -3.09413157718e-03 -4.99550735362e-04 -2.47088751484e-03  7.00342049188e-04 -8.70475497627e-04 -8.39374115299e-04  2.15056656111e-03 -2.81770459926e-03  3.50900184550e-03  1.12741842436e-03  5.87411276553e-04  6.63594804137e-04  7.27840300659e-04  1.37195588555e-03 -6.36725194371e-04 -8.73834906420e-04 -2.38877672232e-03 -1.98999890624e-04 -4.16067916656e-04 -1.62868877215e-03  5.82069139205e-04  1.05180318970e-03  2.24063105574e-04  2.87234104811e-03 -5.92663574386e-04 -2.32209232137e-03  2.12919739132e-03  9.31063873642e-04  1.48421919767e-03  5.79263374122e-05  2.31457189933e-03  1.13941971692e-03 -1.61309282258e-03 -2.00044945528e-04  2.15877816567e-03  3.49762877909e-04  3.75715232078e-04 -2.28363684359e-03 -3.08298645926e-03  1.29656557373e-03 -1.97813566499e-03  1.35479343456e-03 -2.55034180443e-03 -6.49332037477e-04 -3.99107309973e-04  1.11215731802e-03 -1.89283978154e-04  2.58006462042e-03 -7.92924294585e-04  2.45813082764e-03  1.06713447268e-04 -4.43230348175e-03 -1.73020934035e-03 -8.24882932089e-04  1.52543449914e-03 -1.87454298149e-03  5.29339667645e-03  2.52607787538e-03  1.10303646143e-04  1.62310914580e-03 -4.29978712985e-03 -3.01863140662e-03  5.06561244710e-04  4.66801925247e-03  2.24808382299e-04  8.16812063843e-04  7.21445089802e-05  2.58658717132e-05  2.59712945612e-03  5.37441595602e-05  2.71226417944e-04  5.28999340075e-03 -8.07058923775e-04 -9.00398520901e-04  7.63660034629e-04  5.91171970279e-04  8.71803794984e-04  1.95914314347e-03 -5.04558867277e-05  2.05211676376e-03 -2.15893775240e-04 -1.24552254325e-03 -2.63621925087e-03 -5.20031075120e-04 -2.53088733894e-04 -3.20234673339e-03  1.15151639623e-03 -8.62620522322e-04 -1.28105099146e-03  8.68854267937e-04 -9.10325901664e-04  9.25547599494e-04  1.50618257495e-03  3.05402152522e-03 -3.60094858529e-03  1.12415815833e-03 -9.01896657348e-04  1.27724104755e-04 -2.78188485230e-03  5.17489178752e-04  1.87646307755e-03  1.30858808178e-04  1.41148281137e-03 -1.37554914381e-03 -1.25410770433e-03  1.14616115303e-03  3.14127181875e-04 -2.63678374530e-03 -1.55516457348e-03  2.05851795215e-03 -8.33535306160e-04 -9.65618746750e-04  1.84189541641e-03 -1.98208937384e-03  1.78983131834e-03  2.21057418779e-04 -5.79846311822e-04 -8.50815659471e-04  7.97791459801e-04  1.72982544802e-03 -2.98642070571e-03  1.80257499526e-03  2.89552769144e-03 -1.45755947915e-03 -1.53873533729e-03 -2.15125327447e-03 -4.29775233487e-04  6.12738420563e-04 -1.28262079734e-03 -2.17121783375e-03  3.37205816244e-03 -2.79574381756e-03 -2.87891507114e-03  1.34790134952e-03  1.23585745186e-03  7.45305221972e-04  2.38788426583e-03  3.98584019944e-03 -1.07198924390e-03 -5.11171851340e-04 -2.77846427003e-03  1.34907113597e-03  2.69949637532e-03  2.54178223553e-04 -1.64369635161e-04 -2.58862180119e-04  4.56138767693e-03 -3.49221212443e-03  2.07906211258e-03  6.37132662096e-04  1.10780660971e-03 -7.50568861919e-04 -1.99695648713e-04 -2.28832210765e-03  5.11526556676e-04 -1.41160202492e-03  8.29332098559e-04  7.08573743685e-04 -7.01767445193e-04  3.02837203679e-04  3.95467663949e-03 -2.03622531930e-03 -1.56268172331e-03 -9.77754670188e-04  3.64357860040e-03  3.35649751884e-03  2.11016636186e-03  2.15946222123e-03  2.01991064522e-03  9.36526833362e-05 -2.01266624916e-03 -4.55324818037e-03 -1.06195357711e-03 -2.76426819288e-03  2.20762999461e-03  9.66630556047e-04 -3.37288666645e-04 -8.91925226416e-04  1.28088266790e-03  2.79539541442e-04 -3.95580594297e-04 -2.83141327286e-03  3.29698821364e-03 -1.48716219489e-03  1.03621613036e-03 -2.00771633632e-03  2.23516089313e-03 -1.98330236898e-03 -1.88138209962e-03  8.76014317898e-04 -6.05362555993e-04  1.76730770076e-03 -1.28117272696e-03 -4.50205796923e-03  1.04021101933e-03  1.90998204045e-04 -1.95289040857e-03 -4.28989090081e-04  1.02725917789e-03  8.94412472334e-05 -2.39799694227e-04  3.92316235443e-03 -2.53098970964e-03 -3.32625171737e-03 -3.27422042212e-03  3.40936786144e-04  1.49204144827e-04 -6.43179432907e-04  1.88770998565e-03 -3.57736204015e-04 -4.77547722021e-04 -2.27275311877e-03 -7.75788089382e-04  1.55140468982e-04  7.93332724672e-05  6.97914932714e-04  1.34214442209e-05  1.77715589315e-03 -2.38978967910e-04 -9.31391345988e-04 -1.89190307093e-03 -7.56323720720e-04  2.43159572737e-03  1.32308382987e-03 -6.24125823335e-04 -2.10187295677e-04 -1.01945536660e-03 -1.10057719852e-04  8.32330253409e-04  5.77593550707e-04  2.06358458418e-03  1.08595763625e-03  5.58046103105e-04  1.33873579292e-03 -3.40552102185e-04  6.56987696932e-04 -4.33403140776e-04  3.32150769199e-03  1.67063437046e-03 -8.59319005035e-04  1.57099655853e-03  7.49891545869e-05  1.08568436655e-04 -4.94821977899e-04  4.19660632960e-05 -7.03687966174e-04  1.55462659164e-03  9.92820942436e-05 -1.29124186303e-03  2.87368411548e-03 -1.62338838373e-04 -1.31675233756e-04 -1.77793894490e-03  1.09210875603e-03 -1.89879719360e-03 -7.66241166295e-04 -1.69576296810e-03  1.23359456262e-03 -1.37230412572e-03 -7.68516138017e-04  2.27555178715e-03 -1.21527452550e-03  3.54816684623e-04  2.43390892743e-04  2.16376273042e-04 -4.34085081707e-03 -2.88116059652e-03 -2.71063883844e-03  3.34363177304e-03  3.68227339221e-04  4.51068706568e-04  2.19771768598e-03  1.25850243522e-03  1.00516214513e-03 -1.01918697997e-03 -3.01742079270e-03  4.53741508305e-04  2.52099745058e-03  1.02728957222e-03 -2.22821301846e-03  1.34083522863e-03  1.08375246718e-03  1.60365619978e-04 -5.69875895039e-04 -3.10866071962e-03  1.91414482090e-03  5.20905466123e-03 -8.80675526877e-04 -3.28874659251e-03 -4.62621347322e-06 -1.43530781748e-03  4.72443308075e-04 -1.85907407240e-03 -1.25717597729e-03 -2.43300896114e-03  4.94178676793e-04 -1.94168685073e-03 -3.62466629873e-04 -1.53284929608e-03  4.91001551208e-04 -5.56381002957e-05 -1.75757542919e-03  7.48616042506e-04  2.22390077045e-03 -3.81980674762e-04  1.35280403368e-03 -5.52867281769e-05 -1.94388702729e-04  1.49609744465e-04  2.31138691860e-03 -1.65176774724e-04  1.83210987072e-03  2.51508325210e-03 -1.54647357231e-03 -8.15151516255e-05 -6.56203476104e-04 -1.54429773133e-03  6.06301596815e-04  1.43790157217e-03 -4.01431299933e-03 -3.59255187290e-04 -2.22199299547e-03 -5.33535251653e-03  1.28176074276e-03 -2.13850020204e-04 -2.45688957251e-03  2.53459964693e-04  1.00194966279e-03 -1.42838573180e-03 -1.28597686421e-03 -5.47638969653e-04  8.06648492410e-04 -1.39965956512e-03 -7.18145715791e-04
 5.06796395522e-03  7.97256092937e-03 -1.62275364327e-03  2.14780154408e-03 -7.57936466121e-04 -1.88615471914e-03 -1.26751734792e-03  4.28293094767e-03  1.30716119348e-03 -9.82607306443e-04  3.24972361348e-03  4.03506252064e-03 -1.08954188884e-03  2.24324020446e-02  1.09821055822e-01  2.70380282595e-03 -7.53873775994e-03 -5.61479301299e-03 -5.49621000676e-03 -4.35233707028e-03  1.05501726582e-03  1.43937995091e-03  1.13154820006e-04 -8.62763050567e-04 -4.81963427873e-03 -1.66037442635e-03  3.99866684486e-03  3.67714619459e-04 -3.01747769047e-03  2.79111260866e-03  5.31962416678e-03 -3.20068159217e-04 -2.25754504372e-03  2.44435530636e-03 -1.96840264446e-03  3.63866696866e-03 -3.22011310177e-03  9.64452063548e-04  5.77490540780e-03 -4.68184292941e-03 -3.18752939811e-03  1.53044140511e-03  2.57486797580e-05  2.42893942809e-03  3.58145993297e-04  1.69937759023e-03  4.04119911744e-03 -4.06747304436e-03  7.52223653227e-04  3.33964776558e-04  1.53537494907e-03  2.57402515659e-03  1.36773337461e-03  2.96292046978e-03 -2.72370443949e-03  2.44092651551e-03 -2.09586659788e-03  7.07582934499e-03  2.23710031241e-03  7.80931038092e-03 -3.00408762021e-04  1.25287783303e-03  4.76003298282e-03 -2.92052476443e-03 -1.96102854492e-03  4.80920931254e-04 -4.54407509854e-03 -3.24314255981e-03 -6.90159094467e-03 -2.34199704912e-03  4.79391190169e-03 -6.03898233927e-04  7.28300969718e-05  2.08539757911e-03  6.26470367911e-04 -2.15338397189e-03  5.15104307257e-04 -7.93914489383e-04 -1.52764271137e-03  3.08150856095e-03 -1.62978486153e-03 -3.51169116062e-03 -1.21036114952e-03  6.52486061276e-04 -2.26169124434e-03  3.57365184767e-03  3.59680063587e-03 -7.16644762028e-05  1.19098446722e-03 -4.49509661638e-04  2.28634419954e-03  2.62326566304e-03  7.21270464151e-04 -2.54619735760e-03 -2.40545313303e-03 -2.10315329790e-03 -1.89324309314e-03  1.38188047555e-03  2.43086830826e-03  1.60000575251e-03  1.61695421385e-03  2.15275224544e-03  2.13370904979e-03 -2.57983042610e-03  1.94651218713e-03  6.30310877495e-03 -2.06312598294e-03 -2.59779283940e-03 -3.45736509829e-03 -8.91564677180e-04 -2.49557620677e-03  2.10994680516e-03 -6.30593970778e-04 -2.89293376788e-03 -1.80775337525e-03  3.75968840257e-05  6.30375413140e-03 -6.33917952482e-03  1.22551472879e-03 -2.26655447045e-03 -3.95867750652e-03  1.86304591566e-03  5.87123675375e-03  1.16176148046e-03  1.02930370151e-03  1.37046689831e-03  3.40816220561e-03  2.91548948257e-03  4.44626734951e-03 -4.67213809404e-03  2.20699964623e-03  1.11458783365e-04  2.38282000834e-03 -3.34100450201e-03 -2.41175015094e-03  2.16067919205e-03  9.76824479751e-03  6.02758135898e-04 -4.38506182941e-03  4.01987300381e-03 -1.11543691239e-02  9.83219446616e-04  1.64470442411e-03 -7.92953706512e-03  1.34213490622e-03 -3.28146118541e-03  3.65579275480e-03  4.97712868161e-03  3.64447696471e-03  2.83926429991e-04  2.48438859052e-03 -6.12718076569e-03  1.35982934245e-03  2.06858595357e-03  1.84536192974e-03  8.77661980478e-04  3.58552766942e-04 -5.59897820019e-03 -1.07252550064e-03 -6.37556627871e-04  3.25867134113e-03 -2.18811202812e-03  3.71218991856e-03 -1.17360254895e-02  3.56154174684e-03  1.94789349820e-03  1.79710400091e-03 -3.12507810958e-03 -1.47303866781e-04  7.66447200263e-04 -6.14718601773e-03  1.59506168406e-03  2.05968889617e-03 -3.28811119797e-03  1.77596121544e-03 -8.81790761737e-03  1.86771735511e-03 -9.03166480929e-04 -2.31964489552e-03 -2.73048208352e-04 -3.03762043121e-04  1.66302100005e-03 -1.00387715522e-03 -2.01642350204e-05  2.88961242021e-03 -1.09342733927e-03  1.24884173697e-03 -4.09565414301e-03 -3.76301737796e-04  4.35177661282e-03 -5.44109012175e-05  1.31575773228e-03 -2.35971342607e-03 -2.20122026139e-03 -2.29565316297e-03  1.51338942169e-03 -8.81155096870e-04 -4.89787465742e-03 -9.09006349747e-04  1.96819222216e-03 -1.27371738734e-03  9.09007714159e-03 -3.39430533612e-03 -1.16011929515e-03 -3.28708962286e-04  2.86123429534e-03  3.54856319473e-03  6.79054161407e-04  5.59325984845e-03 -3.84143822539e-04 -5.37907611865e-03 -7.26091313179e-04  1.51670015361e-03 -4.19851175926e-04  3.05179182281e-03  9.14337449737e-04 -1.53557678279e-03  3.85995209985e-04 -9.65429557384e-05 -3.03754741811e-03 -6.51621120559e-03 -1.51714202601e-03 -4.91741074234e-03  2.97880569456e-03  1.50025993152e-03 -4.41136468528e-03 -5.12404018434e-03  2.27404892834e-03  1.18970635831e-03 -3.98671445681e-03 -2.35496840919e-03  3.71014936952e-03 -1.51941322840e-04 -1.84234584601e-03  9.92707997421e-03  8.90313008105e-03 -3.24062673109e-03  4.00847438924e-03 -7.94347941521e-03 -6.13620929571e-04  8.79186568983e-04  5.80100989447e-04  7.40739630520e-04 -6.64276420205e-05 -1.01942482576e-03  5.34532992466e-04  6.39362632337e-04 -1.71137937533e-03  9.13617796340e-04  5.15925560952e-03 -9.07296278709e-03 -2.45633833058e-03 -1.00845538290e-03 -1.56003956167e-03 -1.82292370393e-03  1.37862459798e-03 -3.21500642941e-04  5.52005479355e-03  1.60335355541e-04 -2.65192426331e-03 -4.13874353452e-03 -1.12466944689e-03  4.89750469288e-03 -2.01110032616e-03  5.53736411065e-03 -3.92406158333e-03 -3.92772387334e-03  1.71586488897e-04 -2.70703573980e-03 -2.02103395814e-03  7.26798375473e-03  2.21193747542e-03 -5.53357914952e-04  1.40884283005e-03  2.58887616128e-04 -1.06461594200e-03 -1.62095010798e-03  2.51529566727e-03 -2.02275245045e-03  1.40021764527e-04 -3.87975901341e-04 -4.78536567994e-03  1.47067247686e-04  9.52581836700e-04 -5.91860718883e-03 -4.61345462604e-03 -3.91395238963e-03 -4.54041863198e-03 -1.72880034938e-03 -5.83828693221e-04 -4.38975047696e-04  4.39480582046e-05  2.88686798804e-03 -8.93067959973e-04 -7.21507997509e-03 -1.93063689589e-03  5.11213113935e-04  1.73767684738e-03 -1.86880264973e-03  3.75453061839e-03  1.98805409896e-03 -4.25638443921e-04 -1.86719045393e-03  3.04624736413e-03  1.04820059523e-03 -1.44713901859e-03 -1.13538200218e-04 -3.24237083154e-03  2.89053597725e-03 -1.66052550930e-03 -7.92281268130e-04 -6.13790727655e-04  1.60681409419e-03  1.67669771300e-03  2.26278627063e-03  8.20673895962e-03 -1.50691678873e-03 -1.73148832300e-03 -2.26774750352e-04  1.57167923220e-03  3.61676611885e-03 -2.02918462576e-03  4.30614554221e-04 -8.39250594720e-04  1.57396841035e-03 -2.60738194007e-03  2.10129246431e-03  3.77556194865e-03  5.47055985711e-03  1.16691546612e-03 -7.62701775937e-04 -9.58115247841e-04  7.53053420625e-04 -3.95107213901e-03 -1.21406554912e-03  2.78288133879e-03  2.33330473280e-03  1.66775776544e-03  1.27445398500e-03 -7.58582875533e-03 -9.60408812693e-04 -1.08512158785e-04 -1.86189216854e-03  2.59441515843e-03  6.27326148249e-03  5.91661037901e-04  2.77883609205e-03  3.74848186454e-03 -2.68255716963e-03 -6.92468399369e-03 -2.06022607598e-03 -3.07477769071e-03  4.45166834632e-03 -9.09401624534e-04  2.12269331148e-03 -2.53141438650e-03 -5.10504530568e-04  2.76700628493e-03  7.52900261763e-04 -3.06579652288e-03  7.92727856699e-03  2.49921612489e-04 -8.40540145332e-04 -8.71313931291e-04 -2.29775880817e-03 -4.23267490177e-03 -3.85420247804e-03  3.40192893604e-03 -3.70478786911e-03  1.75533345277e-03  4.62315830888e-03 -4.99332713930e-03  1.82642976913e-03  1.06497463107e-03  6.96920418936e-04 -2.10443311167e-03  1.69048142652e-03  2.28104102941e-03  1.71550940153e-03  4.20671002542e-03 -1.52701946293e-03 -5.17236105450e-03 -4.81218961513e-03  2.69645682788e-03  6.05210269242e-03  2.63672253091e-03  3.81785045072e-03 -1.40419772506e-03 -2.96144922359e-03 -4.25970861708e-03 -3.78829361905e-03  3.34767353229e-03 -1.90682544390e-03  9.47146390556e-03  1.35673218883e-04  7.15485512261e-04 -5.48718092299e-03 -5.63619103702e-03 -1.78372158378e-03  1.96143835230e-03  2.69150309438e-04 -3.45094988730e-04  2.92760948832e-03  4.78362487332e-04 -2.17783369318e-03 -4.99787167475e-03  2.40672487978e-03  8.10680705219e-04  2.95952922684e-03  3.40663912245e-03  5.87984298517e-03  4.74822070089e-03 -1.17671728078e-03 -5.41577087138e-03 -4.67886980328e-05  8.57636491409e-03  1.40194874210e-03  1.01351068509e-04  2.15682866355e-03  5.49623283928e-04  1.70310611756e-06  3.10711029789e-04 -6.67973228554e-04 -1.34751387426e-03  4.11560210860e-04  1.75922966215e-04  1.58407678506e-03  2.45746377949e-03  5.71185935596e-03 -6.55431263662e-04  6.53470516524e-04  2.77012138924e-03 -2.01788818536e-03 -1.56911275352e-03 -7.81583018218e-04 -1.15946347985e-03 -6.56598043318e-03 -1.32481514990e-04  2.85326123423e-03 -2.16941269642e-03 -1.08573131813e-03 -1.42907499146e-03  2.43669779030e-03 -6.86115832034e-03  2.27161612355e-04 -5.48154255842e-03  5.53990238298e-03  6.28383308706e-03 -3.82396597387e-03  3.10656985630e-03  1.70667413209e-03  8.69523056684e-04  1.25688327517e-03 -4.05631942325e-03  2.49791463514e-03  4.52175467471e-03  6.20452847331e-03 -1.47040117506e-03  3.65946305679e-03 -1.68330072468e-03  1.25278564833e-03 -1.45175105954e-03 -3.65398872640e-03  4.56600871995e-03  7.10188730365e-03 -2.66263247560e-03 -7.04470796761e-03 -3.63972317911e-03  3.30862821455e-04  2.11886968871e-03  1.49053661736e-03  4.47216807861e-03  3.54130384811e-03 -2.31615649038e-03 -3.30789930872e-03 -3.24742383139e-03  2.89926091746e-03 -1.09899490129e-03 -3.42993871293e-03 -1.02716014625e-03 -2.00410892424e-03  4.95185244928e-04 -2.31591723429e-03  1.04676091813e-03 -7.62792664140e-03 -6.01386774388e-04  2.27132257760e-03  1.17448262456e-04 -1.77980250871e-03  1.73833363958e-03  7.52216847616e-04 -3.52451353108e-03 -1.24284161363e-03 -7.62975524805e-04  3.80590987468e-03 -5.17732335806e-04 -3.84637590635e-03 -4.94872353902e-04 -3.60538247383e-03 -6.47719879382e-03 -8.75506489645e-03 -1.90732036371e-04  1.73413482986e-03 -8.89806067013e-04 -3.50714803939e-03 -5.46911238724e-04 -1.17596230686e-03  5.71891396233e-03 -2.13804434740e-03  1.56884234507e-03 -2.31897532067e-03 -1.47916073119e-03
-2.85886980097e-04  4.14452142454e-05  7.90761224471e-05  2.07151379021e-03 -2.48701985619e-03 -1.73745431741e-03  1.58147142368e-03  4.42795494179e-03 -1.91211993573e-03  1.37436098228e-03 -1.06410323408e-03 -1.14389735555e-03  4.09605735469e-03  1.31508233216e-02  2.70380282595e-03  9.85753324935e-02 -2.06635754684e-02 -1.95016745248e-02  2.65967878788e-03  1.58735568695e-03 -6.37324797168e-04 -8.37614856760e-05 -1.67624563165e-03  2.40476646148e-03 -3.71241847363e-04  6.70299339249e-04 -1.22495495189e-03 -2.10316410165e-03  9.42038886380e-05  1.81573278889e-03  2.15951361644e-03 -6.14139515912e-04  9.86744977174e-04  1.17424114272e-03 -6.60498287525e-04  5.15043144671e-04 -1.34602585079e-03 -1.60204580883e-03 -1.54371518122e-03 -1.90168495658e-05 -1.14972881094e-04  4.06039649007e-03 -1.27551487217e-03  1.53724983014e-03  4.97150245060e-03 -1.16842073141e-03 -2.87044235033e-05 -7.13277650828e-04 -2.65421973058e-03 -1.48406425376e-03 -3.56801252079e-03  1.23452141856e-03 -3.23445426100e-04 -2.53385215716e-03 -6.43400658596e-03  3.27322784999e-03  3.12469096435e-03 -5.03735968067e-03 -2.09263164717e-03 -2.39095559426e-03 -4.88761986180e-03 -5.73392620863e-03  2.41514111520e-03 -3.65069210590e-03 -4.88775862836e-04 -1.60037089625e-03 -2.83694757205e-03 -2.25118332901e-04 -8.58482061128e-04  2.15136711310e-03 -1.30411709952e-03 -5.55050473836e-04  4.08154445988e-03 -4.33405290674e-03  2.11004297333e-03  6.66703314751e-04  2.94102190209e-03 -4.16616628962e-03 -3.25063562802e-03 -1.04316492247e-03  4.30744884676e-04 -6.94009045111e-04  1.05393712420e-03  2.04878010599e-03  2.43073863094e-03 -1.51101644518e-03  6.48139545560e-03 -2.20588018252e-04  3.44415150379e-03  8.63451032966e-04 -7.83485088093e-04  2.57505865412e-03  3.91448555245e-03  1.20197005340e-03 -6.06640709469e-04  9.78865359101e-03 -1.86723157038e-03  1.15976797899e-03  5.31343379825e-03  5.57290060356e-03 -3.35214625161e-03  4.82685125521e-03 -7.49951568567e-03 -2.10732981413e-03  9.96373097648e-04 -1.36044496099e-03  1.75201325001e-03 -1.45866150873e-03 -5.76901797075e-03  4.08056368828e-03 -2.25082089341e-03  8.93052386038e-04 -2.16904863416e-03  3.68059032483e-03 -3.29618078311e-03  2.04275442012e-03  3.18747680839e-03 -3.12839325026e-04  1.74100870328e-03  5.72255807568e-03 -7.74694546986e-03 -8.55700621982e-04  3.70572827631e-03  6.55805221570e-03 -3.41175657150e-03 -1.91995420796e-03  6.82895199792e-05 -1.34346219917e-03 -1.71035860963e-04  1.31403532547e-03  1.80124690448e-03  9.38693090399e-04 -2.69459263493e-04  3.80765095985e-03 -1.30999941887e-03 -1.08897399874e-04  9.39609708730e-04 -9.60584872454e-04 -5.91673335349e-03 -1.74881177637e-03 -2.50482359226e-03  4.48561199272e-03  2.22227816737e-03 -3.26486429511e-04  7.76738600415e-04  5.17295976037e-05 -4.33174564461e-04  1.38261892900e-03 -3.38568621005e-03  1.45796466458e-03  1.15409843856e-03 -9.49073090563e-03 -6.22392767056e-04  3.90712817653e-03  2.35449778388e-03  1.86670097969e-03 -1.19952910408e-03  2.68593465573e-03  1.26913527563e-03  2.02140031089e-03  7.08358802112e-04 -5.07626994760e-03 -1.40974612066e-03  2.46047917228e-04  5.28737864724e-03  6.34039542798e-03  6.88331038169e-03  2.48788047387e-03  7.21800686849e-04 -1.75738748319e-03  2.12626530820e-03 -3.73575014209e-03 -6.36752615398e-04 -4.09901714282e-04  5.28810945367e-04 -2.56835343624e-03 -5.96486590781e-03  4.20686354650e-03 -3.77386865428e-03  3.30430956451e-04 -4.82667104657e-03  1.62746321875e-03  2.75721520636e-03 -2.95667082507e-03  1.80034062075e-03 -3.13688799129e-03  4.58004002962e-03  4.19567847418e-03  2.90345867471e-03 -3.80148437020e-03  2.82862496615e-03  1.05193139353e-03 -4.97467507520e-04 -3.85133301623e-03 -2.84971064045e-03 -1.90179558875e-04 -2.67327033121e-03  4.35090295803e-03 -1.31265439646e-03 -1.07527519790e-03 -3.12717605563e-03  2.22348254314e-04  1.94055939741e-03 -4.95163627608e-03  1.97413863976e-04 -3.59341612005e-03 -2.70307138670e-03 -1.20815206716e-03  2.20528297544e-03  7.45708036972e-04  1.97304495550e-04 -2.99807356408e-03  3.19430663074e-03 -4.99520579315e-03 -3.24931188185e-03 -3.77782880779e-03 -4.77080440650e-03  7.02987271301e-03 -2.04794965671e-04  4.84422104288e-03 -1.67419288750e-03 -1.47024456507e-04 -3.09376533135e-03 -1.11699810798e-04  4.02739262069e-03  7.74036596422e-03  1.18889884079e-03  6.26452367191e-04 -8.42665283263e-04 -4.59027340395e-04  1.67345953756e-04 -6.73574016024e-04  5.05683793900e-03 -3.35006257826e-03  3.77814456115e-03 -3.53145547301e-03  2.11755416422e-04 -4.67346997581e-04 -6.09793833524e-03 -5.89351195828e-04  5.53727584690e-04 -2.06544807102e-03 -3.85708122020e-03 -1.09096815433e-03 -9.37180476689e-04  8.63203486204e-04 -8.07191638131e-04 -4.74084768641e-04  9.65579691721e-04  2.68022672180e-03  2.12082474897e-03  4.98119505785e-04  1.50646651562e-03 -2.71037740881e-03 -2.70455439193e-03  1.80291807848e-03 -5.57233967162e-03 -5.42720326585e-04 -1.86843934468e-03 -3.57286417556e-03 -3.53550488345e-03  4.09581738847e-04 -1.20437541684e-03 -6.52783883922e-03 -1.08549622807e-03 -1.79383333840e-03  4.82874227248e-03 -2.36828882568e-03 -3.16847869836e-03  5.19500103111e-03  3.87968774676e-03  2.80674165930e-03 -6.50130815700e-04  6.01319178687e-04 -1.03652725263e-03  3.77922589138e-03  8.59490873723e-04 -3.81954278067e-03  7.53971814995e-03 -7.47027903796e-04  6.28285318397e-04 -3.28539442050e-03  4.91129735562e-04  1.62516071335e-03  5.01579414248e-03 -6.46739844623e-04 -4.86884517093e-04  6.40741494626e-03  1.15585462229e-03 -4.29384171532e-03  8.41250840972e-04  2.79641021519e-03 -1.32697542629e-03  1.03678613293e-04 -2.08553980060e-03 -1.97661062839e-03  5.05586129452e-04  3.11242715381e-03  1.01494302778e-03 -1.08281025633e-03  1.54173967328e-03  4.05445446303e-04 -2.90656543734e-04 -3.79250753919e-03 -1.26878806673e-03 -1.88035173357e-03  1.74363292797e-03 -3.17147185982e-03 -3.67076269605e-04 -1.81325443862e-03 -2.29144195227e-03  2.53168706231e-03  2.64601641514e-03  1.95245520882e-03  1.93504658596e-03  4.20616400445e-03 -2.09231347705e-03  1.98586085015e-04 -5.03554049425e-03 -2.21261971396e-03  7.26322386239e-03 -1.64882089222e-03 -1.07297944376e-03  2.47900387150e-03  8.31455896364e-04  1.79413411374e-04 -2.15171453139e-03  1.94279340773e-03 -9.65166548861e-04 -1.54943375452e-03  1.29554671950e-03 -4.76662355550e-04  2.13532728867e-03 -1.99229864603e-03  1.21829549755e-03 -3.20687390099e-03  1.07740013530e-03  1.20089066256e-03  3.53774574450e-04 -1.15612289651e-02 -5.69674710581e-03 -4.18231593688e-04  1.96508464649e-03  6.45056662091e-04  1.94239737348e-04  5.92642266224e-04 -4.02740980961e-03 -4.42242351601e-04  5.48308115278e-05 -3.17584917431e-03 -3.33748545415e-03  1.10343652482e-03  2.32227931950e-03  1.73187778565e-03 -2.85863319395e-04  1.83780185214e-04  3.41801391320e-03  8.86367846653e-04 -5.44706608051e-03  2.03964000613e-03 -3.04397162152e-03 -2.77517923916e-03  1.45760828436e-03 -4.16907064237e-03  3.62512542930e-03  4.71918925671e-04  1.21030010226e-03  3.14731944409e-04  5.64654649377e-04  5.36100721867e-04 -2.31880749878e-03  1.59266314676e-03  4.01429947187e-04  2.51475038344e-03 -3.16498171350e-04  2.85878149974e-04 -1.64708599984e-03 -3.02797280588e-03  1.76843500341e-03 -4.36686280969e-03  2.46478303130e-03 -3.35212176741e-03  2.39163651868e-04  1.36165347132e-03  1.45167762239e-03 -2.73959531134e-04 -3.28893750276e-04  3.41674577974e-03  2.93531956037e-03 -8.93503503940e-04 -4.22308891107e-03  3.10695837388e-03 -2.32766951804e-06 -5.29084513450e-03  1.96448024513e-03  8.33950087902e-03  7.39463629845e-03  2.52047835476e-04  3.02842168896e-03 -5.13909397351e-03  5.17603783793e-05 -1.42490438928e-03  3.35806038051e-04  8.15691960684e-04  1.96017203430e-03 -1.65417310716e-03  6.05617062611e-04 -1.21695358850e-03  3.54255833720e-03  1.08146827640e-03  3.63653990305e-04 -3.25274805420e-03  5.49897300945e-04 -3.58272414968e-03  1.45735920300e-03 -9.79856151890e-05  6.63186326654e-04 -3.15374898723e-03  5.81915660314e-03  3.04505385946e-03 -9.79872996986e-05  5.10770202481e-03 -2.09061370257e-03 -1.96249189291e-03  1.87107221798e-03 -1.29737455305e-05  6.72101639155e-04  7.85766770930e-06 -9.40311106810e-04  1.64562008210e-03 -1.88350516168e-03  2.11428932749e-03 -1.43354288174e-03  3.58030525745e-03 -1.11060120813e-04  6.25215161436e-04  2.59040973354e-03  6.27518887909e-04 -5.40258451754e-03  4.66097404588e-04 -6.41289779390e-04  5.09288756914e-03  2.32807272101e-03 -6.34740072470e-03 -5.91702822560e-03 -5.69186453739e-03  5.33259842821e-03  4.79693003685e-03 -3.65273762375e-03  4.81451348926e-03 -2.01627093782e-03  2.20826798217e-03 -2.34118702334e-03 -2.19974512501e-03  9.32769225626e-05  9.02607512030e-04 -2.13962059411e-03 -2.73944240476e-03 -1.17537013134e-03 -6.98669891208e-04  2.32982936921e-03  1.50487333408e-03 -5.55644846478e-03 -3.90244666897e-03  5.16303009936e-03 -1.44009907483e-03 -1.85544071111e-03  3.35539910679e-03 -4.11355356264e-03  4.89487841167e-04 -1.79649942616e-03  4.12773793610e-04 -4.36651226708e-03  1.81377762392e-04  2.63783835290e-03  2.17402279856e-03 -3.83760558715e-03  1.54650312533e-03 -7.48964078005e-04 -1.62356493096e-03  3.50722338473e-03  8.65858301054e-04 -2.33288612266e-05  4.40794193634e-03  2.75871318754e-03 -1.95944840631e-03  1.61632416147e-03 -1.63517398871e-03 -3.67705301455e-04 -1.63742127874e-05  4.02595933028e-04 -1.08947359189e-03  4.71406520357e-03 -1.54232405831e-04 -5.81114172754e-03 -1.33656580639e-03  3.58885421573e-03 -4.51550006548e-03 -1.07085597241e-03  1.07690854028e-03 -3.34717984095e-03  2.93229512386e-03  5.87754708037e-04 -2.31184433015e-03 -1.06753420921e-03  4.76402443894e-03 -1.58213740036e-03 -3.51177402329e-03 -2.59330342667e-03 -8.50097725540e-04 -3.18895654599e-03 -1.29191242340e-03
-8.68422353152e-03  4.39874441378e-04  2.14876718130e-04 -6.50773335527e-03  3.43958559241e-04  5.89306007887e-03 -6.70127418199e-04 -5.34447555824e-03  2.98620468712e-03 -1.04010555302e-03  4.63940323252e-03 -8.85809060824e-04  2.55473754279e-03 -5.29575011019e-03 -7.53873775994e-03 -2.06635754684e-02  1.18696372724e-01  2.70805738051e-03  1.14525265147e-02 -5.64744194881e-03  4.27719125010e-03  1.85921027669e-03  2.39252128561e-03 -6.08291948569e-05  4.47643393144e-03  3.02906297140e-03  2.29717777207e-04 -3.33747096119e-03 -1.81808888842e-04 -3.59107806203e-03 -1.79279337917e-03  6.52976533306e-03  1.67016885738e-03 -3.86361502606e-03  2.90951562896e-03  2.40571240846e-03  5.26905279131e-04 -7.22528300842e-04  3.85032250456e-03 -1.82851124566e-03  1.14030887292e-03 -2.81518759555e-03 -2.30675049558e-03 -4.55730094215e-03 -5.04703776483e-03  2.69302160182e-03  5.15355516041e-05  1.65048992134e-03  9.71507367151e-04  9.94312280931e-04  1.63569421791e-04  1.87536449196e-03  3.83917112969e-03  5.38197644211e-04  7.79962162985e-03 -3.37613178420e-03 -4.49153533201e-03  4.92184254405e-03  3.33287887830e-03  8.84925519751e-04  5.29342100616e-03 -8.00137817263e-04 -1.50950027950e-03  1.81122331447e-03 -2.08710270788e-03  3.85248789895e-03 -6.72211334878e-03 -5.67323814184e-03  3.55762756784e-03 -2.65844159720e-03 -3.90395067209e-03 -1.25313131277e-03 -3.48989322827e-03  5.71560542490e-03 -8.82492474548e-03  8.47058527511e-04 -3.31571838413e-03  3.02350204546e-03  3.13331649043e-03  3.84006166702e-03 -1.35118092455e-04  4.73001601555e-04 -3.79558856037e-03 -8.08462489872e-04 -4.83743696770e-03  5.59702407870e-03  3.56330775447e-03  6.15783449592e-03 -3.77348866430e-03 -3.90574780681e-03  7.76936594877e-03 -1.93649647307e-03 -2.29334049374e-03 -1.35176543256e-03 -1.13520981866e-03 -9.13066035582e-03  8.26428782891e-03  1.65955985630e-03 -3.47901227116e-03 -2.98878502245e-03  4.52301596318e-03 -3.81297615143e-03  3.14560757850e-04  1.90792069482e-03 -1.22912664513e-03 -8.24095533260e-05 -4.77096406360e-04  9.50129311339e-03  2.80607785064e-03 -7.54761275564e-03  3.54500136073e-03  7.36696711484e-04  2.14984304360e-04 -3.74446943849e-03  1.09784589169e-03 -2.65578011135e-03 -2.92765745231e-03 -2.23171324551e-03  4.37698973039e-03 -3.42383583451e-03  6.62990155267e-03  2.40767524609e-03 -8.94752790710e-03  2.84722418201e-04  8.45879964478e-03 -6.12043134086e-04 -6.35601427958e-03  1.43139404048e-03  4.09091177927e-03 -8.62665894585e-04 -3.18098589182e-03  3.25954241927e-04  2.34574826323e-03 -1.26516237828e-04  2.52088072911e-03 -5.41768355686e-04 -1.01479471037e-03  2.00452725715e-03  6.06153055377e-03  7.25194297173e-03  7.37549545624e-03 -1.04283689969e-03 -4.61994529279e-03  3.07835817501e-05 -1.30949941306e-03 -8.18589882373e-05  2.37378077358e-04  2.57093874247e-03 -4.37464801780e-04  6.83458195567e-03  2.16241354412e-03  3.80636857867e-03  3.97692666799e-04  3.07203174443e-03  3.88523435474e-03 -1.45585134492e-03  3.20253453546e-03 -2.13650129199e-03  5.62987782737e-04 -2.41408521888e-03 -4.43752737511e-03  5.46693632063e-03  1.12503753013e-03 -4.19644616448e-03 -6.30467938152e-03 -7.11470731795e-04 -5.84484131942e-03 -8.68482298445e-05 -4.87245919914e-03 -2.18865556800e-03  1.61380420613e-03  4.49937722900e-03  2.76995763437e-03 -4.19475472022e-03  3.79788646549e-04  1.91140026361e-03  7.60659627497e-03 -2.16540858842e-03  1.34933603039e-03  7.07288628125e-05  2.30559805101e-03 -1.94702996837e-04 -2.01382406303e-03 -1.09956765021e-04  1.11327928033e-03  7.38931618403e-04  3.40140517598e-03  2.04444130884e-03 -3.83445357463e-03  2.61233447378e-03 -1.25875519437e-03  2.98790996428e-03  2.83682647457e-03 -8.78405345157e-04 -3.71277838818e-04 -1.39900066940e-03  3.78025117787e-03  5.66527789015e-03  4.87212190895e-03 -1.20680569976e-03 -6.15772308140e-04 -3.67901391528e-03  8.62181641392e-05  2.14201329916e-03  3.43324723503e-03  1.34332146247e-03 -4.82131786710e-03 -2.15867481863e-03 -2.54893193167e-03 -2.57539349665e-03 -2.76799755859e-03  4.54102045060e-03 -1.02123121089e-03 -5.41840106457e-03  2.86165916593e-04 -7.63948135587e-04 -3.00393361586e-03  3.35553837217e-03  1.97329190424e-03  2.27056293888e-03 -3.88849410938e-04  3.29272062988e-03 -7.55253246261e-04 -2.56700925318e-03 -3.43594909405e-03  1.03638906856e-03  1.70463814936e-03 -9.93909690839e-05 -3.36424176082e-04  3.57614712684e-03  2.42778785531e-03 -1.69086274311e-04 -2.22373380635e-03  1.83698235606e-03  6.97700513714e-03 -6.80625610878e-03  1.72612405148e-03 -2.16419631522e-03  4.40991528857e-03  1.27257502630e-03  5.69987737745e-03  3.95146444495e-03  7.45619525031e-04  1.92980747245e-03  9.44554800316e-04  1.03624914753e-03  3.04544015262e-03  3.69742559961e-03  5.97227297139e-03  2.78270201083e-03  3.09284055609e-03  1.92407237716e-04 -3.22620063411e-04  5.63873608740e-03  3.84108686920e-03 -1.47135600965e-03  3.90614869815e-03  1.51731641266e-03 -5.49579699085e-04  4.38227178433e-04  1.47386067588e-03 -2.98200064686e-03 -2.89133229047e-03  2.38905535948e-03  1.17728876053e-03  2.05407235769e-03 -4.06366952304e-03  1.05232593857e-04  1.51263137762e-03 -1.86737256066e-03 -4.66787316621e-03 -4.56294396697e-03 -3.76030404628e-03  9.21775252628e-04 -6.27619996838e-05 -3.82903182235e-03 -1.79223329605e-03  1.06904056059e-03 -7.18265631907e-03  2.29957133587e-03  1.74802511036e-03  2.20387812111e-04 -4.41845639885e-04 -1.24727026179e-04  1.75797574517e-03  3.13467927057e-03  2.20566164446e-03  8.07790470223e-03 -1.58916830554e-04  4.40422615551e-03 -2.64550079431e-03 -3.07205685923e-03 -5.56089484855e-04  8.17543341853e-04  3.59522062268e-03  2.02069223049e-03 -3.13089270149e-03  8.61108836121e-04 -5.67196664295e-03  2.33638673225e-03  3.69780903099e-03 -1.52823645297e-03  2.64932835101e-03 -9.64958962067e-03  3.74337590184e-04  7.80454141967e-05  1.82944432076e-03  1.90234368067e-03  6.57358452978e-04 -7.47040762983e-04 -6.25821624633e-04 -2.45924113863e-03 -2.73808219816e-03 -5.68733529263e-03 -1.67413935583e-03 -3.75824624103e-03  3.27986765066e-03 -3.46137136532e-03 -6.34636362562e-04 -8.70266614601e-04 -6.57744604010e-03  1.76182251633e-03  7.05611485705e-04 -3.97760978259e-03  1.59135370253e-03  2.11670439442e-03 -2.66650228888e-03  2.53949040089e-03 -7.67660040414e-04  3.78086595961e-03 -7.79244574592e-04 -5.09062670505e-04 -1.54978811486e-03  4.00326127288e-03  2.83876501191e-04 -4.22254471032e-03 -3.43722896987e-03 -7.32789448045e-04  1.43719498209e-04  6.95448424772e-03 -7.22162218470e-05  6.22947200894e-04  5.08572969189e-03 -2.58590082853e-03 -2.51608374639e-03 -3.62149039530e-03  1.55906277680e-03  1.94725513338e-03  4.86918135665e-04  7.86552108757e-03  3.12623308848e-03 -4.86100634058e-05 -1.62089286596e-03  7.66055620786e-04  2.43111198383e-03 -2.59303012264e-03 -5.68382386097e-03  1.36119801762e-03  8.57343352563e-03 -3.77707546413e-03  6.08721840641e-04 -1.87951350802e-03 -1.32282223008e-04  3.45576180160e-03 -9.25013146346e-04  6.52046944495e-03  1.54101637927e-03  1.41760199912e-03 -8.80068180425e-03  5.41659749882e-03  8.08799093303e-03  2.28786607569e-03  6.30875901821e-04 -1.25029704691e-03  1.94955214765e-03  2.44996586763e-04 -2.79870296578e-03 -5.29137236900e-04 -2.64721853705e-04 -1.52414696686e-03  2.11175633814e-03  2.36108913382e-03  1.06373313787e-03 -2.97788464905e-03 -3.15833521254e-04 -4.72839956965e-03  5.11876580766e-03 -1.78688206838e-03 -2.99595857610e-03  9.78063724389e-04 -2.68730845102e-04 -8.10527895194e-03  2.44967130626e-03  3.65845240707e-03 -2.15302417321e-03 -2.18437739716e-03 -6.26399419504e-03 -7.46226628087e-03 -6.81309782740e-04  4.12925207252e-04  3.32433728382e-03  1.70085522909e-03 -2.67729463049e-03 -2.43836340201e-03 -1.95034190900e-04 -2.65242323669e-03 -8.65325622970e-04  3.89109275212e-04 -2.36930138575e-03 -6.99433771888e-03 -2.68564947577e-03 -2.36582347194e-04  6.36502917010e-03  4.12075571280e-03  1.19948564994e-03 -3.79558147998e-03 -1.51990663701e-03 -3.70516610723e-04 -3.17102149844e-03 -6.20392404963e-03  2.29233940568e-03 -4.64037814678e-03  1.35705141396e-03  6.64673336225e-05 -2.75717723069e-03 -5.83787376710e-04 -1.55372362869e-03 -3.03543958482e-03  8.35674635923e-04 -2.01023676189e-04  1.43902032595e-03 -5.45996195573e-03  1.53665781932e-03 -6.49301838921e-03  2.64566724243e-03 -2.25196543993e-03 -3.89102353166e-03  1.07045545311e-03  6.90773995332e-03 -3.66649847865e-03  2.79529874785e-03  6.33112572592e-03  4.79036672523e-03 -1.62466461907e-04 -2.07688651093e-03  5.46821804816e-03 -2.24243100728e-03 -4.49106134776e-03  4.39490377657e-04 -1.47093098610e-03 -4.19760247244e-03 -6.93192456295e-04  1.28939661647e-03  2.14715426807e-03 -5.40159706383e-04  8.74461368475e-04  1.69355454731e-03  5.54387120563e-03 -2.51495512812e-03  3.73598829620e-03 -4.90910896214e-03  7.30857715898e-03  3.79854639497e-03 -2.91910884648e-03 -4.88259474247e-03  3.05865268049e-03  2.45478180094e-03  7.40912147387e-04  4.29594253406e-03 -1.93212613277e-03  2.24920067678e-03 -1.00176488971e-03  1.47070653167e-03 -1.62228895415e-03 -3.97460779670e-03  5.71844731670e-05 -2.51949059251e-03  1.91331821890e-03 -3.49707511450e-03  1.56507939038e-03  6.68107330460e-03 -4.09708426784e-03  1.83386578003e-03  4.36555186782e-03 -3.14308478247e-03 -5.88763239343e-03 -1.43355345100e-03  7.64866293498e-04 -2.85823342692e-03 -1.68707233094e-03 -1.48175802503e-03  8.65709949538e-04 -1.01352465272e-03 -5.51303402756e-03  3.83661768409e-03  1.20764579344e-03  9.76005854145e-04 -6.02289446185e-04  2.56258698616e-03 -3.52665663025e-04  6.33915650072e-03 -2.24709137464e-03  1.77449387737e-03 -2.27833314036e-04 -2.83262735179e-03 -4.38845193135e-03  8.68530930360e-04  5.11418142739e-03  7.25321989406e-04 -4.42207878524e-04 -2.39429976023e-03 -2.01190577998e-03
 8.80095598500e-04  1.01071650757e-03 -4.37047894499e-03 -1.83789775955e-03  1.19792098170e-03  1.50963252730e-03  2.58818795078e-03  2.28946658980e-03 -1.58742242454e-03  9.12633120658e-04  9.39322753825e-04  4.52755654446e-03  2.36822499988e-04 -4.79895126471e-03 -5.61479301299e-03 -1.95016745248e-02  2.70805738051e-03  9.73550147445e-02  2.82179741731e-02 -3.90183251062e-03  4.16713602658e-03  2.88191067174e-04  1.17991480404e-04  4.80249121919e-04  9.42852194645e-04  3.70894989710e-03 -5.89248757007e-04 -9.33320719126e-04 -2.32109827563e-04 -3.33000541854e-04  2.32578177628e-03  2.62711478661e-03 -5.11021586791e-03  4.36116791626e-03  6.24078460695e-03 -2.33176224007e-04  1.83969514959e-03 -8.42712500177e-04 -6.95619584453e-04  1.42220776520e-03 -1.04548332064e-03  6.60982252689e-04 -2.00627134797e-03  6.89042037018e-03  2.59333241538e-03  1.98257987373e-03 -1.37205775593e-03 -1.31742417430e-03  3.50503356032e-03 -7.87484245461e-04  2.34891799987e-03  2.14897567064e-03  4.63006785050e-04  1.14441242716e-03 -5.00972721041e-04 -6.50385003445e-04 -2.92739926265e-03 -5.39708677556e-04 -4.61005351124e-04  7.11905344638e-04  3.18061663997e-03  2.87880434700e-03 -2.48735325300e-03  1.16052558640e-03 -1.07337206296e-04  3.23015305765e-03 -3.84510483925e-03 -1.27925973280e-03 -6.50996313246e-03 -1.26714211578e-03  3.62864059456e-03  1.82230806924e-03  3.53566463238e-04 -7.99059514993e-04  4.03365282666e-03 -1.60162204419e-03  2.83646233234e-03  2.15836653413e-03 -1.60958279971e-03  3.63533903554e-03  7.07471281135e-04 -4.19976183799e-03  5.90456480944e-04 -9.27333866029e-04 -7.41048035062e-04 -5.02347692014e-05 -3.77968977934e-03 -7.54948778747e-04  1.87175033524e-03 -4.76884220027e-03 -2.44065516130e-04 -1.84507409677e-03  3.02322221781e-03  1.25048105942e-03 -4.77477615182e-04  9.14638184069e-04 -7.73655887093e-04 -4.34692906196e-03 -1.81812559060e-03 -1.55652901951e-03  1.21105099654e-03 -4.49597099346e-04  7.04178558245e-04 -1.69711168238e-03 -4.55283928012e-03  1.77741925353e-03  2.92090715467e-04  2.10824184026e-03  3.77604841161e-03 -3.61243521739e-03  2.56560243931e-03  2.31559284175e-03 -1.09189863131e-03 -5.25337287156e-03  6.33780321772e-03 -2.88209725842e-03  4.70322227743e-04  1.01812658625e-03  2.46289334480e-03 -5.22761108756e-04  4.22558316749e-03 -1.97907695179e-03 -5.34682984236e-04 -9.06470801067e-04  4.14678535766e-03 -3.66126409215e-04 -2.14175189867e-03  5.41286536174e-04  2.24905109026e-03  1.30992188700e-03  2.01038546032e-03  6.43775474059e-04 -1.30864218656e-04 -1.78379817302e-03  2.49766625177e-03 -3.75688547465e-03 -2.34184734536e-03  2.98554406261e-03  4.20882234283e-03  3.57550612746e-03  2.82875807314e-03  6.26380629569e-03  2.16744604977e-04 -2.85829396072e-03 -2.14130599985e-03 -2.94755765435e-03 -4.70529802115e-03 -3.23692152187e-03  3.62792924453e-03  2.46643776683e-03 -3.01281654350e-03 -1.80972373945e-03 -1.96781361299e-05 -4.46596870295e-03  2.78640663664e-03 -4.04193741517e-04 -1.70965378095e-03  4.57356446849e-03  2.24558775888e-03  1.40471909085e-03 -1.59382677513e-03  2.89183388891e-03  1.48950730211e-03 -6.47296590872e-04 -2.88480655817e-03 -5.57683570543e-03 -5.77115816299e-03 -3.12586125822e-03  3.77219584836e-04  3.34142810162e-03 -1.24697910278e-03  2.98141487245e-03 -1.70850648345e-03  5.14451012354e-04  2.91188561442e-03  2.75011222030e-03 -1.56257113855e-03 -1.66202948611e-03 -3.46953250220e-04 -5.38026951370e-03  2.02585104671e-03  3.92033904414e-04 -5.72181624794e-03  1.16046746279e-03 -1.14946795447e-03  1.64919013059e-03 -1.30175955174e-04  2.95587729700e-04 -3.02125543419e-04  1.82112673496e-03 -3.08771488749e-03 -2.00172623397e-03 -6.99482168632e-04  5.81931471289e-03  2.49344704929e-04  1.55809335133e-04 -1.77047144873e-03 -7.39756995053e-03 -3.93930402310e-03 -2.16633298925e-03  2.26868556935e-03 -3.52287668174e-03  3.66396037978e-03 -1.83443355548e-03 -2.04835582065e-03 -2.65941355035e-03  1.17089792480e-03 -3.01870270706e-04  4.81873435438e-04 -4.92308530486e-04 -2.69571888701e-03  5.04941396535e-03 -4.42229856752e-03  1.54564199671e-03  1.11152384325e-03 -2.62962978360e-04 -6.22106076485e-03  1.59309931020e-04 -6.76540239685e-04 -2.46439625096e-03  2.30528021296e-03 -2.02507783474e-03  1.86781714716e-03  1.46869460352e-03 -2.43697821579e-03 -6.67061413874e-03 -7.34841286376e-04 -4.52641569501e-04  3.12483408160e-03  4.44278055393e-04  1.31639203793e-03 -2.53303991370e-03 -4.63151841813e-03 -4.79008890326e-03 -6.77819976090e-03 -2.02954641026e-03 -2.29198127070e-03 -4.94932684958e-03  8.08545893883e-03 -2.56566782666e-03 -2.69041751264e-06  5.26780992370e-03  1.09182648330e-04 -6.45408865578e-06 -4.50984151833e-03 -2.88569759457e-03  1.97558984291e-03 -7.26922877114e-04 -4.09339967615e-03 -4.91891220707e-03 -2.14750926974e-03  4.26020787796e-04 -2.68617257399e-03  3.93123923462e-04  4.70816676784e-03  3.78322985999e-04 -1.91043350560e-03  9.88749545476e-04 -1.17037330411e-03  4.79932400975e-03  1.35393803248e-03 -3.06574232224e-03 -3.35652276754e-03  5.09239557269e-03 -1.44064601244e-03  2.14699636194e-03 -3.30276556705e-03  6.42145268808e-04 -5.60385301912e-04 -2.08273324913e-03  2.27900778488e-04  9.94229813821e-03  2.20620279642e-04 -8.51691269347e-04  1.78475799236e-03  4.94089714435e-03  7.60253121949e-03  5.24077221258e-04 -4.33280451770e-03 -1.13282441804e-03  2.25842248790e-03  2.15715823844e-03  3.15439291682e-03 -4.66229730466e-03 -9.34271618900e-03  2.21927236924e-03 -2.24497300711e-04 -5.36307559685e-03 -3.60487163408e-03  2.81930023034e-03 -8.81477299999e-04 -9.96268371572e-04  1.63574676915e-03  5.01732523002e-04  1.57382841992e-03 -1.58236602457e-03  2.71579714360e-03 -2.29282427190e-03 -4.94245969026e-03 -2.52429250454e-03  2.18265515400e-03 -3.82948306649e-03 -1.17725090969e-03 -1.02572273542e-03 -7.50119132049e-04  1.89845813286e-04  3.72324034996e-05 -1.63859541971e-03 -3.12327663820e-03  1.55555782030e-03  5.50970068671e-04 -1.14932060047e-03 -7.43359162637e-04  1.75002812386e-03  9.38209639004e-04 -1.97083690745e-03 -1.86486620161e-03  2.30919420990e-03  2.26012435242e-03  3.02298729756e-03 -1.83371730682e-03 -4.53083681738e-03  2.05893452186e-03 -7.28996410622e-04  7.95459478512e-03 -3.25604475897e-03  2.02399476857e-03 -3.48369626945e-03  1.20461022986e-03  5.35273833136e-04 -1.88366684605e-03  1.87448639804e-03 -1.12817009920e-03 -9.56987552758e-04 -1.97030762214e-03 -1.42161475264e-03 -2.43211374796e-03 -1.78120345599e-03  3.39005347944e-03  4.52086883223e-03 -2.96543580375e-03  5.97178020993e-04 -1.90652087861e-03 -2.93033889719e-03 -1.73396797928e-03 -3.23702734299e-03 -3.54812318260e-03 -3.80691170503e-04  1.71453186587e-03 -3.95300211285e-03  1.15347341875e-04  4.73831448503e-03 -4.90771888236e-03 -1.54823791560e-03  2.38651002688e-03 -2.75153193842e-04  1.70601643527e-03  8.56493528712e-04  7.10806557433e-03 -2.52628610357e-03 -4.39428579945e-03 -5.98881242621e-04  1.32108806966e-03  1.16032905078e-04 -2.36567306577e-03 -6.17420986934e-03 -1.68898766790e-03 -4.02892605559e-04 -2.96885293647e-03  2.38416115250e-03  2.44720415230e-03  1.55659118561e-03 -2.26542548448e-04  1.20065233550e-03 -2.06041825640e-03  1.23294587013e-03 -1.12746399114e-03  1.66494422505e-03  8.12283340653e-04  2.32145579467e-04 -1.24417377241e-03  2.99246242029e-03 -5.73864105962e-04 -5.27853832628e-03  2.68948074732e-03  4.76927895803e-03 -4.66833803581e-03 -9.76675266772e-04  4.94735878847e-06  1.10943915110e-03  5.29837744642e-03 -2.07057745706e-03 -3.65074292316e-03  8.56732416554e-03  1.38712554783e-03 -7.28453832930e-03 -1.35842240223e-03  2.17377968502e-03  1.23228362722e-04  1.15456836688e-03 -2.81784635116e-04 -4.79982903194e-05 -4.13586576946e-03  3.76354888727e-03  4.44046349862e-03 -2.27487338305e-03 -3.41653046243e-05  1.51154460557e-03 -3.51591975650e-03  4.82351953872e-04  1.50081141040e-03  4.92397974499e-03 -3.26408705525e-03 -1.19684766754e-03  6.13862847883e-04  6.99048442951e-03  4.82185040978e-03  1.88473341861e-03 -3.19601129612e-03  4.92603966118e-04 -2.68022924749e-05 -1.52180335875e-03 -1.00219949054e-03  4.07966053803e-03 -1.11495275690e-03  1.15288876257e-03 -4.99030763036e-05  2.86729376223e-03  5.49230378591e-03 -8.23363180241e-04 -1.87296288535e-04 -2.67090486125e-03 -4.97981452345e-04 -1.94096742635e-06 -2.27490651821e-03 -1.69558527711e-04  1.60883977666e-03 -2.97710496063e-03 -2.16375880518e-03  5.62521142937e-04  2.37298864383e-03 -1.69731500842e-03  6.21199029441e-03  3.59173159850e-03 -1.22034099611e-03  8.46976110203e-04 -3.33114528037e-03  1.33952514200e-03 -1.24801579916e-03 -1.92667054248e-03 -7.28023159758e-04 -9.55568043942e-04 -4.68970350788e-03 -5.20546769740e-03 -5.91466896834e-04 -6.27253812134e-03  2.73805834073e-04  6.49726637604e-04 -2.40397674856e-03  3.12726348135e-03 -2.01169159392e-03 -9.19511688215e-04  2.49001526419e-03  2.70983158293e-03 -1.24874474770e-03 -2.27523384191e-03 -3.36948061885e-03 -3.82486064078e-03 -3.86046532733e-03 -1.35372724349e-03  2.80114894890e-03  8.86930768904e-04  1.69940042706e-03 -1.21819440715e-04 -5.31898234022e-04  1.23813873630e-03 -1.79621070951e-03  6.76132110902e-05  1.49264114716e-03  6.53650432242e-05  1.49901274787e-03 -1.46175156304e-03  4.16802745169e-04  8.60877218249e-04 -4.58571401982e-03 -4.62766971799e-04 -2.37533929804e-03 -2.65625864654e-03  1.59308664087e-03 -4.30294102977e-03 -2.89776662643e-03 -3.77451060964e-03  2.09695067698e-03  1.20814371679e-04  2.89854697418e-03  3.30273064189e-04 -2.67520632920e-03  4.78454757025e-04  4.68219446421e-04 -1.26471506938e-03 -3.76650772391e-03 -5.63777960930e-04 -1.94505605919e-03 -2.78246194221e-04  7.60175843559e-03 -1.84276006353e-04 -1.04588894105e-03 -4.97601228660e-03 -2.82634702242e-03 -1.94000345062e-03  2.63771263728e-04  1.64675318118e-04
-4.24922313640e-03  2.82857036486e-03 -8.51633061920e-03 -3.64411185233e-03  4.48577012530e-03  3.51483864106e-03 -1.13622900644e-03  1.12391199642e-03 -1.83301958524e-03 -4.13896819292e-04  5.69936142648e-03  2.44675493487e-03  3.06392809920e-03 -1.46680274870e-03 -5.49621000676e-03  2.65967878788e-03  1.14525265147e-02  2.82179741731e-02  1.33060459032e-01 -8.46920264490e-03 -2.81940823645e-03  7.61138142417e-03 -1.82508376165e-04 -4.82064662687e-04 -1.41681349345e-03  6.95742280924e-03 -2.12546803752e-03 -4.55581983112e-03  4.93011835939e-03 -1.64676758341e-03  2.51014654435e-03 -3.09092184813e-03 -2.35314140295e-03  7.92419096628e-04  3.36301084993e-03  4.69462684388e-03  3.41659586071e-04 -2.94596086952e-03  2.69670421402e-03  4.89630021916e-03 -5.69605785486e-03  4.16911264447e-03 -1.53833598917e-03  9.18176215247e-03  4.51576730108e-03  4.98289010005e-03 -5.73526061778e-04 -4.43041931664e-03 -2.08748394412e-04  3.17190634545e-03  1.00194052897e-03  5.38742402122e-03 -1.36690130816e-03  3.96155912625e-04 -3.59924008865e-03  4.26962976152e-03  1.66046571555e-03  3.19734658733e-03  4.11095105335e-04  1.79851896779e-03 -2.25647359813e-03 -1.59459778710e-03  3.47647534303e-03 -2.64585504596e-03 -2.51133490748e-03  9.63732324733e-04 -4.62216761687e-03 -1.91410822233e-03 -9.69182358937e-03 -1.91945115506e-03  1.05105870963e-02 -1.52222546346e-03  2.73237941633e-03  3.58927807924e-03 -1.45252593323e-03  4.58208833439e-03  1.58740748235e-05 -2.40113450294e-04 -5.39877712024e-03  1.36115262101e-02  3.90253863110e-03  4.85516680088e-03  2.57354724158e-04 -3.94116917215e-03  4.46800667230e-03 -1.26160657119e-03  3.01364232356e-04 -1.83156763258e-03 -4.11913922773e-03  3.12800291467e-03  8.74848824240e-04  5.07126722056e-03  3.35787155874e-03  2.03171991533e-03 -5.05670906976e-04  4.51086184462e-03 -4.74020606127e-04 -3.11861108308e-03  6.66161981393e-03  6.78673871385e-03 -7.30411590260e-03 -2.95165225323e-03 -8.50846456267e-03 -5.96014900140e-03 -6.12441657936e-03  3.83317293944e-03  6.34605257772e-04 -1.02412799676e-03 -2.31703260675e-03 -7.34256688679e-03  2.61074082703e-03  1.38520880097e-04 -5.36122179064e-04  7.81682454770e-04  8.66679363468e-03  3.10500125818e-03 -1.41674632631e-03 -2.78933968901e-03 -1.42305658412e-03  2.24384269698e-03  5.17968996350e-03  6.11148217419e-03  1.87330816267e-04 -4.81974949436e-03  3.01374936507e-03 -4.73446111690e-03 -8.37348416319e-05 -3.07736801076e-03  3.40593462886e-03 -6.09840100218e-03  4.95422010451e-04 -3.06815311489e-03 -5.26813430236e-03  8.50152617105e-04  2.78015941116e-03 -2.12673606347e-03 -8.04771131221e-04  6.10718300026e-03  9.26149373147e-03  1.09852935459e-02  1.91096820405e-03  4.52680055899e-03 -1.22977022222e-03 -3.02755146010e-03 -2.59783069644e-03 -3.45573364065e-03 -8.75735874991e-04  9.50622430471e-03 -1.58658920740e-03  7.13347105036e-03  2.23312137019e-04 -8.23164506563e-03  3.04587492949e-03 -1.61863893596e-03  7.50905743592e-03  5.81399581499e-03 -4.35590556275e-04  1.02143886651e-03  1.90899789554e-03  1.05029848935e-03 -1.08993950758e-03  1.41753039226e-03  5.24289273258e-03 -1.55552683960e-03 -1.78795974792e-03 -1.56175776021e-03 -2.05671461087e-03 -5.23958124653e-03 -1.44259858358e-03  5.86261542775e-03  4.10607302087e-03 -9.59271295594e-04  1.55968931681e-03  2.98228871424e-04 -1.66172915163e-03  5.92581697990e-03 -5.40231497767e-03  3.26889106276e-03 -4.20833366591e-03 -1.66993617461e-03 -4.73695756913e-04 -1.10347013240e-04 -2.05789917589e-03  7.96787696423e-04  1.58598741732e-03 -1.05362935282e-03  3.00238650950e-04  4.29755482708e-03  3.66070927254e-03 -3.01301616723e-04  2.67498124593e-03  2.60337864192e-03  4.00922817505e-04  5.12007985475e-03  3.15533506235e-03  5.53378266723e-04  1.63777688289e-03 -4.88635232845e-04 -2.88834670876e-03 -2.19284522341e-03  5.70455059068e-04 -8.01612251407e-04  2.99933378554e-03 -2.79946195915e-03 -1.85562660254e-03 -8.10469756089e-04 -2.32463366784e-03 -2.88221938997e-03  6.09723240479e-04 -7.34505030682e-04 -7.62851771197e-04 -4.60892963841e-04  8.13927038076e-04  4.44743801595e-04  6.55911336443e-04 -1.80371833889e-03 -9.95331347974e-03 -1.34573519272e-03  2.21517959617e-03  1.79876180400e-03  2.37990107785e-03  1.77287008634e-03 -1.70699147321e-04 -6.92721922491e-04  5.72339801946e-04  1.93088669749e-03  1.06190790838e-03 -3.28990357885e-03 -3.50595632648e-04 -4.19872159670e-03 -1.22373952638e-03 -6.14912041562e-03 -4.21067797456e-03 -2.45510565144e-03 -2.21913366552e-03 -1.23494464643e-02  2.54176341161e-03 -3.12776385828e-03 -2.44275263435e-03 -3.11751154532e-03  3.56060964977e-03  2.92248366933e-03  2.05114486845e-03 -2.51493427258e-04 -1.53242447065e-03 -3.47981158234e-04  7.97020061474e-04 -6.85504246941e-04  2.21287164495e-03 -1.38687548199e-02  1.10263731124e-03 -9.46210294774e-04  1.55805335890e-03 -3.78336655521e-03  2.71091506083e-03  3.55450510980e-03 -5.06096445479e-03 -3.19460446597e-03 -1.27166344828e-03 -1.89620086083e-04 -2.21527019888e-03 -1.72710527616e-03 -1.21779450068e-03  1.87039765510e-03 -1.97108798799e-03 -4.29051801406e-04 -1.53451504950e-03 -1.57224176038e-04 -7.80756354111e-03 -4.51385311075e-03  3.90248634201e-03  6.19864053956e-03 -3.21891066639e-03 -3.13798876681e-03  9.53055747182e-04  7.08370904428e-03  9.47924020861e-03  5.16855090343e-04  1.98715893721e-03 -2.98836906863e-03  1.86229470296e-03  6.23763502347e-03  4.81071301504e-03 -4.08916932390e-03 -7.85343352478e-03 -1.54416127682e-03 -1.81613413802e-03 -1.87654073663e-03  1.19382743723e-03  3.03659973590e-03 -3.73162239113e-04 -2.80461662938e-03  4.18384024482e-03 -1.10911049116e-03  7.29635045934e-03 -1.66653940282e-04  1.42767180905e-03 -4.93025219884e-03 -1.70326925745e-03 -6.71639697114e-03  4.02452082834e-03  4.40278122271e-03 -2.27664618191e-03 -3.87718335184e-03  2.76792212527e-03  1.67299640983e-03  5.74366670221e-03 -1.84799166037e-03 -7.26447897967e-03 -2.41542044779e-03 -1.39981171671e-03 -1.51662109820e-03 -1.52329873304e-03 -2.46192609171e-03  2.13003384577e-03 -6.43774852056e-03 -3.40379928994e-03  1.89369844653e-03 -1.13552174355e-04  1.62463161072e-03 -1.71679802217e-03  1.59172176916e-03  5.45717714895e-03  3.80627993375e-03  2.18861006515e-03 -5.71544921161e-03 -1.89195680646e-05 -2.24776185788e-03  3.39758695908e-03  8.07139721781e-04  1.03233091885e-03  1.77909002430e-03 -1.83012532952e-03  3.03952454736e-03 -1.25886918575e-03 -1.64883266769e-05  3.27740268273e-03  8.06153604557e-03  8.93750430467e-03 -7.17614951668e-03 -7.35391143602e-03 -5.14746020975e-03  7.90044846646e-03 -1.16302606152e-03 -8.35173998657e-03 -1.14238723789e-03 -5.80906007194e-03 -5.52809526014e-03  4.33316214369e-03  1.07256462763e-03  3.41284567351e-03  2.04072637524e-03 -8.37803925319e-03  1.13747121708e-03  4.41921762363e-03 -1.01398304079e-05  1.05399702070e-03 -5.10757076750e-03 -2.74355449842e-03 -3.03033350445e-03  3.16707541605e-03 -2.60615272294e-03  4.25944470658e-05 -1.56703697051e-03 -1.32515373151e-03  5.75920425006e-04 -1.64344785340e-03  3.10809863163e-03 -4.93119295192e-03 -1.31772814670e-04  3.83927172131e-03 -7.58700060093e-03 -2.01101607795e-03 -9.73666123152e-03 -1.05263723733e-04 -4.37800406711e-04 -3.20562500737e-03  7.58725812249e-04  6.21574782741e-03  1.83213700801e-03  7.72832537214e-04  5.30458832696e-03  1.44973977834e-03 -5.74546217180e-03 -7.73260162273e-04  4.97486792890e-03 -2.38337341138e-04  3.09398576499e-04  3.09583258549e-04 -1.49404738922e-03  2.34485121449e-03 -1.41604824956e-03 -8.18545589768e-06  1.00454351193e-02  1.17490452844e-03 -2.79531038652e-03 -2.69960828771e-03 -3.31416141636e-03  4.30506190454e-04  5.47230494121e-03 -2.88569539470e-03  1.93957657194e-03  1.88874086643e-03 -1.70423765473e-03  3.21901707333e-03  1.75645492958e-04 -3.32389653255e-03  6.77385257220e-04 -1.83048367021e-03 -6.96958022816e-04  2.17522442395e-03  3.89545931955e-03  1.40906003183e-03 -5.16778234490e-03  7.76387369925e-03  3.17444353759e-04  1.13576923794e-03  2.65127106173e-03 -3.63770877749e-03  9.88166357446e-04  1.25563581278e-03 -1.89125180145e-03  4.73416102149e-04  4.79481147343e-03  5.10391067074e-03  1.86621387935e-03 -3.35917466137e-03  4.05991031055e-03  1.64674352875e-03 -9.61093133298e-04 -3.48184094273e-03 -6.00352304846e-03 -2.74597017505e-03 -2.93768506804e-03  1.54333754662e-03  9.57676643086e-04  5.02396815199e-03 -2.80202520242e-03  1.50376098656e-03 -3.95356502190e-04  3.20737951683e-03 -5.61348348789e-04  1.60987369061e-03  1.10954141468e-03 -7.92394471332e-03  2.43355635857e-03 -7.82445889190e-03 -1.50679635056e-03 -2.94881251655e-03 -4.29475489501e-03 -6.54527315072e-03 -4.29220639944e-03 -1.48086324150e-03 -7.96801687927e-03 -8.83797739832e-04 -5.92496334282e-03 -2.89936437620e-03  1.95772732632e-03 -1.25408438271e-03  1.19915272568e-04 -2.04323200831e-03  2.03646716899e-03  1.80485280091e-03 -6.80177180703e-04 -5.37487558748e-03 -3.26511032283e-04 -4.64875460470e-03 -4.11174779084e-03 -3.31488168531e-03  7.02340644338e-04 -1.56611992198e-03  5.78759184903e-03 -6.02607790566e-03  4.83460295464e-03 -7.09770061669e-04  1.58814501473e-03 -4.12011291603e-03  8.16560617711e-04  1.02117884581e-03  9.80660344755e-04 -1.42620814293e-03  3.06044485792e-03 -5.73162301868e-03  3.16019941569e-03 -2.02856679271e-03  1.45718771470e-03  4.82019123975e-03 -2.82818643950e-03 -1.36197744073e-03 -4.49347055606e-05 -9.95790333132e-04 -4.52868704688e-03  2.89516354303e-03  7.92397694204e-04 -6.56507661047e-04  5.16081235252e-03  2.04708022550e-04 -1.41575841880e-03  3.33111555178e-03 -1.05036404945e-03 -3.35601564236e-03  2.32101040678e-03  1.04423686914e-03  5.20208360116e-03  4.77996051622e-03 -2.62792436472e-03 -3.82132560293e-03 -3.18897036367e-03 -4.01808163852e-03 -4.65462487191e-03 -1.22742100878e-03  1.46949477968e-03
-6.24844422627e-04 -7.25027072822e-03  3.53805301157e-03 -7.19521643736e-04  2.46980685820e-03  1.60550254481e-03  8.53430517130e-04 -1.42755552574e-06  3.28451391100e-03  2.37246439469e-03 -2.65165693108e-03  1.76198018881e-03 -2.14369488889e-03  1.35958089629e-04 -4.35233707028e-03  1.58735568695e-03 -5.64744194881e-03 -3.90183251062e-03 -8.46920264490e-03  1.39578945876e-01 -1.21122273843e-02 -5.17383420739e-03  8.29749864058e-03 -9.00695859494e-04  7.62254279938e-04 -3.95847849334e-03 -4.48116352940e-03  9.59283014835e-04 -3.69059001179e-03  6.22036301738e-03  1.99805677169e-03 -2.33860216357e-03  4.31548125515e-03  2.74533993742e-04  4.54824291816e-04 -4.01271688174e-03 -2.49519407319e-03  3.78226933401e-03  6.36946965319e-03 -1.67547141806e-03  2.00826664739e-03  1.49025717814e-03  6.74922317740e-03  6.42222840929e-03 -2.15917864258e-03 -1.67825933914e-03 -1.79249994783e-03  1.18202053862e-03  5.65199205943e-05 -1.58694116533e-03  2.68871171733e-03 -8.54067780973e-04 -2.43781347888e-03  2.72503305906e-03  4.76112667815e-04  1.70295506603e-05  3.04906627124e-03 -1.91418608297e-03 -2.46101385238e-03  4.17507023762e-03 -1.01217195467e-02  2.61298763893e-03  5.47555477223e-04  4.51316044763e-03 -7.73935566696e-04  4.13947457111e-03 -2.43053721375e-03 -1.22664757652e-03  3.99809086992e-03  2.00776023073e-04  2.96152730937e-03 -4.70965580345e-03  1.33636806102e-03  4.34215318744e-03 -7.24159084657e-03  1.96627853929e-03  5.33571234047e-03  2.79170748949e-03  5.93788856056e-03  5.63144063408e-03 -4.44214601193e-03  4.06046098545e-04 -2.11342718183e-03  2.81108192313e-05  3.51347790915e-03 -2.13599680625e-03  3.26871881997e-05 -5.08163158040e-03  5.80750228049e-04 -3.41448980569e-05 -4.46314158828e-03 -6.34013142648e-03  4.15715043253e-03  1.30792211476e-03 -3.40307632852e-03 -3.06769970176e-03  7.60958153352e-05  2.72427604082e-03 -4.76750903709e-03 -4.88808110926e-03 -3.95794297345e-03  2.52474558208e-03  2.32314452373e-03 -1.26296432236e-03 -3.22239747622e-03 -2.43551571223e-03  4.18565718932e-03  1.57976335977e-03 -8.93686747739e-04 -2.27763729967e-03 -2.11719306600e-04 -5.93492615413e-03  6.60890177412e-03 -1.56466703364e-04 -3.00211580352e-03  3.50022521888e-04 -4.28458114298e-03  4.81701045521e-03  4.27410867385e-03 -7.94036721706e-04 -1.05620623417e-02 -2.53651339649e-04  3.86590345401e-03 -4.97043335847e-04  1.51092702806e-03 -9.40744796471e-04 -3.71295799160e-03  9.82811854145e-04 -6.75064814104e-04 -2.91947226822e-03  4.07609189423e-04 -5.18374476369e-05 -9.41557121385e-03  4.57577024046e-03  5.62631301471e-04  4.77509845448e-03 -3.37718382471e-03 -5.71377086049e-03 -1.02868270531e-02 -4.30621855853e-03  7.05009201305e-03  4.28543689421e-03  9.53687402012e-05  5.57502960193e-03  5.89887947097e-03 -1.74467050299e-03 -2.61126408959e-03 -4.88518065761e-03  9.77157759562e-04  2.82466958400e-03 -5.55163730196e-03  8.99505508064e-03 -3.75119120711e-04  1.21943696533e-03 -3.68627507166e-03 -2.89262154393e-03 -1.33913905444e-03 -3.98743820168e-03  1.05936489379e-03  3.72682948170e-03  1.20994714552e-04 -4.61455787803e-05  3.43445051250e-03  6.72316594115e-03  2.16849809846e-03 -4.61509748090e-03 -5.82827863881e-03  8.02624305450e-04  3.77498998865e-03  1.48598204414e-03  6.63791196862e-04 -5.90257261316e-03  7.23272539101e-04 -8.54889022275e-04 -2.32536208989e-03  1.80640920897e-03  4.35751849816e-05  3.67167104862e-04  9.75180196728e-04  2.33111963717e-03  1.35744951164e-03 -3.69724412189e-03  2.36013836320e-03 -2.13869128391e-03  1.62778228622e-03 -9.25711323935e-04 -2.15837631958e-03 -1.90176091622e-04  1.63839946400e-03 -5.38741398497e-03 -3.73754411534e-03 -8.75721751456e-03 -6.33305473260e-03 -4.51933778511e-03 -5.61681728588e-03  2.67239750722e-03  3.97891501229e-03 -2.20908851495e-03 -3.97613449474e-03 -2.51027771686e-03  2.63146092683e-03  2.16878399476e-03 -1.99803889525e-03  2.59499563659e-03  1.80670108605e-03  2.98456430564e-03 -1.32461467403e-03 -4.93505413495e-03 -1.72858369344e-04 -4.20545373643e-03 -3.97755093677e-03  2.13821674442e-03  4.46301807080e-03 -2.26205567967e-03  5.79677369121e-03  1.57693318779e-03  8.20072444540e-03 -1.73125729985e-03 -5.81655345600e-03 -6.96262044412e-04  2.19977490564e-03 -3.31331350018e-03 -7.18043133391e-04 -1.54746265827e-03  4.13838287048e-03  4.98617905876e-03  5.10155623759e-03 -4.55166330091e-03  2.56116275165e-04  5.14397795606e-04  2.57107513486e-03 -3.78080272665e-03 -1.31454519744e-03 -1.00383823043e-03 -8.50414972649e-03 -2.45837816579e-03  2.56646172716e-03  1.29659444357e-03 -5.98423713205e-03 -3.91754262198e-03  1.60314783194e-04 -4.21150786914e-04  5.53184392679e-04  2.26698550192e-03 -9.57417001257e-04 -3.43423630068e-03  3.12375469407e-03 -6.19783761476e-04 -3.90845932460e-03 -3.90628718031e-03 -9.47139122138e-03 -7.89980593007e-03 -3.24001821996e-03 -5.07420792384e-03 -2.69941673632e-04 -2.45187660004e-03  2.67203389188e-04 -7.32935377103e-03 -1.95789738923e-03 -3.74043817909e-03 -5.23396366818e-03  1.30013381241e-03 -1.18166486308e-03 -3.30079401787e-03  1.16222277858e-02 -3.42096990569e-03  5.11433277122e-05 -7.80986525975e-04  1.19026373810e-03  5.43165919017e-04  9.12629174383e-04  3.42284247443e-03  9.09362238086e-03 -7.77225272302e-04 -4.05535928894e-03  3.67047142410e-03 -1.90032164028e-03 -3.33713503581e-03  1.69362701879e-03  1.03965704912e-03  3.43664797833e-04 -3.48746992902e-03  3.39980352156e-04  4.03126551920e-03 -2.15409675412e-03 -8.19939697335e-04  1.10329357842e-03 -1.34843061488e-03 -3.06357443875e-03 -1.87382894637e-03 -6.46924404761e-03  7.80008143357e-03 -3.66784860935e-03 -4.11852054207e-03  2.57219196208e-03  4.77176435716e-03 -4.62152418750e-03  2.08441534251e-03  3.00792362510e-03 -1.24780409731e-03 -2.20220673156e-03  3.16573230126e-03 -8.34568179545e-04  5.84460388105e-03  3.73035125468e-03  4.66557097607e-03  3.23484534225e-03 -2.67822970503e-03 -8.38195290934e-03 -3.63151890157e-03 -1.80530813099e-03  5.68773498586e-03  2.07072917890e-03 -3.60737008864e-03  4.12701966429e-03 -2.15303965083e-07 -3.47486222041e-03 -8.60608974177e-05 -9.02470219379e-04 -6.21162932336e-03  9.04638036051e-04 -1.12085995406e-03 -1.13123871665e-03  2.30068304140e-03 -4.86766641121e-03  3.04114300572e-03 -9.90641238929e-04  3.17860766856e-03  7.45008420363e-04 -1.84989168481e-04  8.68042237552e-04  1.52544153444e-03  1.11769205759e-03  4.80836613654e-03 -1.76034166506e-03  1.19666260620e-02 -2.00090123135e-03 -2.65789311624e-03  2.48149422703e-03  2.52633852197e-03  6.17865103275e-03  5.01401242632e-03  1.11141273624e-03  5.50362293684e-03 -1.44693680318e-04  4.80393181822e-03  4.63466519815e-03 -2.01333964367e-03 -3.81596009216e-03  1.59190474611e-02  3.83275956784e-03  2.72604964101e-03 -5.44956537560e-03  5.79234427276e-04  3.89337372805e-03  7.55417530196e-04  6.32716345881e-03 -6.12741088904e-05  7.20975625800e-03  2.60298390245e-04  8.77366156905e-04  4.75306364429e-03 -8.01383470271e-04  3.40583017594e-03 -4.43130182651e-04 -2.79310158220e-03 -2.51917920107e-03 -1.28100908560e-02  8.87051414993e-04 -6.37072074476e-04 -8.15879963645e-03 -5.55872194298e-03  9.32400376349e-04  2.51675928909e-03 -7.76843238265e-04  5.96384622373e-04 -1.98798513221e-03 -5.27271746616e-04 -2.96390155878e-03  1.44720073185e-03 -1.69181722919e-03  2.39464223291e-03  4.69707645710e-03  3.46146333595e-03  3.48108277680e-04 -4.20364048671e-03 -4.58724471660e-03 -8.38010714799e-05  4.80368258324e-05  2.86177554640e-03  1.45073490567e-03  2.28903970574e-03  6.28050684804e-03 -9.11492700353e-03 -5.44018936307e-03 -1.00739482878e-03  1.02603341462e-02  2.76568436192e-04 -4.20211023480e-03  7.65787525730e-03 -1.09559199473e-03 -1.46921909952e-03 -4.23079386899e-03  4.95527392908e-03  3.28324097153e-03 -4.34306380213e-04 -1.47068471529e-03 -3.31281494639e-04  4.14743776930e-03 -1.12141615337e-03  2.67177665185e-03  9.12189575175e-04 -2.89193842569e-03 -3.47894116377e-03 -4.67030508068e-03 -2.89947957152e-03 -2.94183293940e-03 -5.09329324591e-03  1.29605126609e-03  1.24418697535e-03 -1.97725637645e-03 -8.25578633809e-04 -4.08564443319e-07 -6.20882311199e-03 -7.87308669414e-03  1.44894294758e-03  5.27108874522e-03  5.24045452319e-03 -2.53795756497e-03 -5.26546000368e-03  1.33793626687e-03  5.67273940831e-03 -3.10057658078e-03  2.27302450306e-03 -1.66818737578e-03  2.42223149316e-04 -1.59141258517e-03 -3.21739882281e-04 -2.71374399033e-03 -4.88245371047e-04  1.33578350120e-03 -1.13990908007e-03 -6.79302356032e-03  5.91017718306e-03  3.04593116488e-03  1.47996769732e-03 -1.14025331525e-03 -5.01179546431e-03 -3.18104962093e-05 -1.83479832272e-03 -8.40496767030e-03 -6.34704809058e-03  3.77913499386e-03 -4.96671435522e-04 -6.08789502899e-03 -1.16159723062e-02 -3.01144663760e-04  6.38374871200e-03 -3.95943478475e-03 -3.02850267758e-04  3.77818921224e-03 -7.69998706641e-04 -1.11392379477e-03  1.57154295494e-03  4.62706878646e-03  2.83077526486e-03 -1.93011079886e-03 -2.17193830779e-03 -3.38665073594e-03 -1.31177942199e-03  1.29347153138e-03  3.10210335671e-03  2.47659743571e-03 -1.43843859356e-03 -6.93056773119e-04 -4.51417617781e-03  2.74660847761e-03  4.10567477062e-04 -1.90515203169e-03 -4.56394718840e-03 -1.70746825413e-03  5.30306484052e-03  3.37582674334e-03  2.84361078784e-04  1.16519303948e-03  2.64823459182e-03  1.91358021018e-03  3.62169161741e-03 -2.85711474555e-03  2.56913994996e-03 -2.77459343593e-03  7.88526527028e-03 -8.50811978240e-03 -2.04944568221e-03 -6.18571714583e-04  2.76680046341e-03  2.25842218512e-03  5.34117819285e-03  2.78001245061e-03 -1.63320049040e-04  1.09773931575e-03  2.09283736867e-03  1.99218323038e-03  6.97680119064e-04 -1.07420016344e-03  2.63559090388e-03 -2.72064275657e-03  1.83812826971e-03  1.60414895762e-03 -2.82100911616e-03  2.74774399467e-03 -1.30870237226e-03
-3.07168472703e-03 -9.14707140106e-04 -5.32786315555e-03 -3.68647075451e-04 -3.56183478313e-03  4.92674942332e-03  2.25811328745e-04 -7.52635927800e-04 -7.23738013311e-03 -4.77628172645e-06  4.70293956888e-04  3.66644103925e-03  3.10067857651e-03 -1.19088101250e-03  1.05501726582e-03 -6.37324797168e-04  4.27719125010e-03  4.16713602658e-03 -2.81940823645e-03 -1.21122273843e-02  1.24554627789e-01  1.39612595500e-02 -3.26420258978e-02  7.31051909527e-04  3.57436721360e-04  9.09604310912e-04  2.32198877283e-03  2.71759920707e-03 -2.87443287741e-03  3.76691064270e-03 -2.67123985629e-04  1.67490851775e-03  2.52545060850e-03 -7.48344065417e-03  1.13258858691e-03 -2.62808527183e-03  9.99881752505e-03  7.16949014033e-03 -2.47929535144e-03  6.75262883520e-03  1.68051525496e-03  7.36525985819e-04 -2.02702502727e-03 -1.98412486478e-03  1.54633598484e-03  7.33162249454e-04  2.16934480681e-03 -1.48513162088e-03  5.62803555816e-03 -3.28127644827e-04  3.99058782633e-03 -6.90207918203e-04  2.91339018105e-03 -2.41161609782e-05  6.25566081028e-03 -3.38669619764e-03 -1.16776303021e-03  8.24971067808e-03  7.63618369457e-04  8.70052996248e-04  5.69857302293e-03  1.28255633515e-03 -3.77712653622e-05 -1.64994038300e-03 -1.60382291615e-03 -2.30776648596e-03  2.18985757490e-04 -3.11891852638e-03 -3.96131773707e-03 -2.39203751767e-03 -3.51633290065e-03  1.13213532865e-03 -5.47987188587e-04 -1.02760688832e-03 -2.71167278173e-03 -1.49903140866e-03  2.51430491469e-03 -1.09502949227e-03 -6.31699464731e-03 -3.79390918926e-03 -1.30878225234e-03 -2.77322603024e-03 -6.79860948781e-03  8.24656577984e-03 -3.59628484684e-03  5.95128739333e-03 -1.43058954013e-03  2.00039684937e-03  4.86414766591e-03 -4.38944526914e-03  3.37126553237e-03 -1.64732040848e-03  4.35142251755e-04 -2.35985908237e-03  1.91452477509e-03  4.40406691533e-04 -1.18899369693e-03 -3.61631078281e-03  3.81291739563e-03  1.26807638782e-04  5.61165789289e-03 -3.55767430917e-03  1.09286660849e-03  1.14650981776e-03  3.90810527047e-03  5.33856233354e-03  2.38239119585e-04  4.46064882059e-03 -5.14001665452e-03 -8.96835557107e-04  1.69758011456e-03  6.32462594500e-03 -5.23973183499e-03 -3.89344493016e-03  1.15250818224e-03 -1.20080176491e-04  1.97460612143e-03 -3.03480791169e-03  5.47236052581e-03 -1.45291080145e-03  7.51952767693e-03  1.17469836522e-03  2.72227185995e-04 -2.39219528626e-04  2.70292113058e-03  5.47240543814e-03  2.24143279325e-03  2.44968754186e-03 -8.33611273042e-04  6.59082107230e-04 -2.86514448521e-03 -5.86409237553e-05  6.49467901449e-04  6.87138552421e-03 -4.92178559012e-03 -1.40008042447e-03  3.74901507378e-03 -2.94074272574e-03 -4.99753957767e-03 -5.04385984698e-03 -5.91158163572e-03 -1.35573314092e-03 -2.03109649904e-03 -2.36148672306e-03 -2.01073905935e-03  5.72185234644e-03 -1.24908345503e-03 -4.92896828791e-03 -2.35888634821e-03 -2.54682210769e-03  5.80714830816e-05 -2.84303963685e-03 -1.41864836798e-03 -2.40723652579e-04  8.33679056025e-03 -4.35073141567e-03  4.75953178001e-03  6.64417863070e-03 -5.59721153572e-03  8.91092189522e-05  1.94938831872e-03 -4.87267803515e-03  1.07921510543e-03  4.11645522628e-03 -2.66783575878e-03 -1.70756613560e-03  2.76940152918e-03  5.99351342183e-03 -2.76279250287e-03 -9.12904428913e-03 -1.01047568542e-03 -3.34687261079e-04 -2.43385402338e-04 -9.31503727810e-04 -2.19486400412e-04  7.72517403397e-04 -1.93818466759e-03  4.25429237496e-04  3.99435937304e-03 -4.87349058240e-03  1.39883340028e-03  2.95226552462e-03 -2.21207825896e-03  1.84048131938e-03  3.94920356247e-03 -1.40062606014e-04 -2.09145734511e-03  1.82566357103e-03  1.45898684048e-03  4.05951212955e-03 -7.48689240134e-04  2.71131631964e-03  2.16552857301e-03 -1.01289446748e-03 -4.11680684785e-03  1.11667288411e-03  5.08680557457e-03 -2.21455377720e-03 -5.58827422704e-03 -7.47527921125e-04  4.75070362605e-03  2.89239361384e-03 -1.56565752645e-03 -4.38556509054e-03 -1.03006056085e-03 -1.61208300422e-03 -6.26720181852e-04 -1.78890710256e-03  2.00563243569e-03  3.29404772425e-03 -1.87255612658e-03 -1.13624200499e-03 -3.28523669750e-03  4.60953659788e-03 -2.22940900504e-03 -3.37781577835e-03 -5.34589650924e-03  3.40148939900e-03  1.97297507718e-04  2.38106317236e-03  2.60575690749e-03  1.17482297210e-03 -1.37252524660e-03  1.42790783738e-03 -2.50165652420e-03 -3.40093686593e-03 -2.75113271063e-03  6.08398638818e-04 -7.10006049918e-04 -1.35682618352e-03 -1.62442582407e-03  1.60978327645e-03  5.67692487646e-03  9.21435775218e-03  1.36590878693e-02  8.60412742922e-03 -2.72522060308e-04  5.60127472708e-03 -2.87480602079e-03  4.62524300440e-03 -5.93112216661e-03  3.02270631258e-03  6.11487709628e-03 -2.40751682058e-03  3.53547926314e-03 -2.33496656549e-03  1.25926932596e-03  5.11711857714e-03  1.42603227337e-03 -9.10761811319e-05  6.00351421890e-03  5.27006645025e-03  6.22308183344e-04  1.84066104222e-03 -4.08743045403e-03 -3.02512748557e-03 -4.28648702180e-03 -1.83804335049e-03  3.81729820068e-03  4.26633872584e-03  3.88490173008e-03 -7.93510737615e-03  3.97468617221e-03 -3.06523085334e-04  7.32662359347e-04  4.05965988001e-03  6.27503156420e-03  3.49623160132e-03  9.69399314695e-04 -3.36220209224e-06  5.77814509633e-04  6.25449686643e-04 -7.46157303988e-03 -1.16270637897e-03  2.98146935772e-03 -6.45568599406e-04 -1.80773042854e-04  4.54076509321e-03 -5.60058821600e-03  8.70786820645e-05 -1.11904906622e-04  5.41552931056e-03  3.49462917038e-03 -6.44643794920e-03 -7.87644220140e-04  1.23277898728e-03 -1.47651448487e-05 -5.62392972901e-03  1.47760329578e-03  5.32233269035e-03 -3.55834224337e-05  4.02510377359e-03 -3.07113319724e-03 -3.88091426002e-03  2.32353294654e-03  5.46308176978e-03 -6.47254742079e-03 -7.34446537536e-03  2.00576561228e-04 -3.78835124437e-04  9.40654840622e-03  2.72490079315e-03 -4.72187605571e-03 -3.69155320455e-03 -2.99371189608e-03 -3.93292609839e-03 -1.45665376785e-03  2.30755420448e-03  3.18687229297e-03 -2.07879688734e-03  8.01132886889e-04  1.60222264641e-03 -1.27494962519e-03  8.63781137310e-04  6.11460714620e-03  4.62080524652e-03  6.98397860289e-03 -4.32316080453e-04 -4.79519720413e-03  5.93647099322e-04 -1.04784474451e-03  1.75503621736e-03  1.56389362524e-03  7.70002618332e-04  3.33607953394e-03 -6.00236541407e-03 -2.45229515302e-03  1.69660248123e-03  3.78639588327e-03  6.55293460484e-03  3.09819632406e-03 -1.98124944821e-03 -2.38098635001e-03 -6.04444983653e-03  5.38681862060e-03 -5.39294602175e-03 -2.92708231915e-03 -2.78755174829e-03  5.66355746055e-04  1.29887224872e-03  7.26015155589e-04 -1.03090454289e-03 -5.54139412301e-03 -4.21285159972e-05 -5.51869325179e-03 -1.64732352324e-03 -1.22677889851e-03  2.67387026921e-03  2.26563196651e-03 -2.06670433578e-03 -3.07427910297e-03 -2.91448016392e-04  4.55878451509e-03  8.95968125084e-04 -1.82182315889e-03  1.59660897027e-03 -1.46764343813e-03 -2.85640614019e-04  6.07884442818e-03 -3.40710866238e-05 -2.15801393493e-03 -1.82883686676e-03  1.08667653764e-03  2.15265331375e-03 -1.70976156147e-04 -3.67189208603e-03 -2.86874440163e-03  2.32272112477e-03  9.94076165773e-03  5.78587805874e-03 -1.72423656467e-03 -1.88303904608e-03  9.56162213615e-04  2.32022702200e-03  7.76578521243e-04 -5.84330374169e-04  4.32646128214e-03  2.66692427032e-03 -3.60726065720e-03 -4.13282329294e-03 -2.78586502351e-03  1.55547449660e-03 -4.22366081408e-03 -3.18834154183e-03 -2.77085374192e-03  3.79150060227e-03  1.21765472899e-03 -5.18732252442e-04 -1.23186262076e-03  3.90127430728e-03 -1.31164897199e-03 -6.44694117093e-03  2.03291525153e-03  2.90509723201e-03  3.40282953133e-03 -1.21348703580e-03  2.68929709481e-04 -2.45501838426e-03  4.39269030617e-03 -2.58142747960e-03  6.94377080114e-04 -1.90680805076e-03  1.30133210207e-03 -4.92915771566e-04 -1.59195672931e-03  9.11323502796e-03 -2.24974434338e-03  1.66888213043e-03  4.63546927687e-04  3.58696294229e-03  1.29598764989e-03  1.90880086285e-03  2.36995533700e-03 -8.55374473894e-04  3.01053620022e-03  6.10261487117e-03  5.65508314827e-03  3.44656405545e-03 -4.14623989752e-03  9.01525750363e-04 -2.66576695838e-03 -2.23222758694e-04  1.65066162179e-04  7.98431268606e-05  1.48265727138e-03 -8.86140363228e-04 -3.10599627433e-03 -6.41918193831e-05  1.93749993507e-03  8.89265705755e-04 -6.17672136036e-03 -4.50364523055e-03  4.91530265189e-04  2.76965583745e-03  2.87146009111e-03 -1.08580003289e-03 -9.82613363065e-05  5.63011244631e-04  6.05426840073e-04 -2.18790851695e-03 -1.22931868937e-03  1.60451569858e-03 -1.51548126304e-03  1.97102767385e-03 -1.33382572518e-03  5.13286687605e-03 -2.27498849923e-04  1.99938445985e-03 -3.34361043936e-04  3.69367882853e-03  8.04087545863e-04  1.23134723723e-03 -4.79234329577e-03  9.31226432345e-04  3.28176299068e-03 -6.50829930715e-04  1.26950630444e-03  9.04110771921e-04 -3.91896371225e-03 -3.64586253404e-03  5.65806503223e-04  4.32502988252e-04  1.06240372935e-03  2.71374681030e-03 -2.72576057881e-03 -9.27504591040e-04 -2.24617951394e-03  1.98850021964e-03  3.65009932956e-04 -2.15015189869e-03  1.14669358090e-03  1.40383403445e-03  1.26822777456e-02 -2.58046236761e-03  1.53725558041e-03 -8.68746855350e-04 -1.38968404131e-04  1.45382938949e-03  8.26660658906e-04 -1.00524112129e-03 -1.85645791870e-03  2.35087571483e-03  1.65607534040e-03 -2.22918438029e-03 -1.54121236790e-03 -4.70763552040e-04  1.46686141311e-03 -2.93457838567e-03  2.51575432461e-03  4.09659750674e-03 -4.73050748994e-05 -3.68433271217e-03 -5.97695539760e-03  7.66016997268e-04  1.28616181743e-03 -1.16785673012e-03 -7.99312200031e-04 -6.05070610023e-03  1.50632395136e-03 -6.46083215037e-03  2.22246967614e-03 -2.26507117591e-03 -2.63813936735e-03  2.87105159962e-03  1.99025457347e-03  3.61526526207e-03  4.36675269497e-03 -1.55657648396e-03  1.34518794977e-03  7.44865173507e-03  3.67606531623e-03 -1.45968204592e-04
-4.96363835996e-04  4.24012415387e-04 -2.63516021045e-04 -1.96328638841e-03 -4.67797352365e-03  2.75399680678e-03 -7.60487313127e-03 -7.01610131892e-03 -2.79237635996e-03  3.04654272469e-03  4.32063221145e-03 -2.05481458846e-03 -9.14781761223e-04 -2.49882793222e-03  1.43937995091e-03 -8.37614856760e-05  1.85921027669e-03  2.88191067174e-04  7.61138142417e-03 -5.17383420739e-03  1.39612595500e-02  1.32671935763e-01 -2.71955193644e-03 -2.93884468732e-03 -2.18070160009e-04  7.82275008165e-03  3.43529246867e-03 -1.04725781065e-04  3.68698437872e-03  1.30418836153e-03  3.34862813918e-03  2.14754853201e-03 -7.58984865613e-04 -2.84093600603e-03  6.53939309129e-03  2.17911408956e-03  8.36346740403e-04  4.22546693418e-03 -1.44416196107e-04  2.56460645887e-03 -1.90348327690e-03  8.89398672129e-04  9.10847601063e-04  2.92262532817e-03 -3.16874929290e-03 -5.55312586707e-03 -7.53546622191e-04  5.16672222011e-03  6.27614307442e-04 -4.58589504105e-03 -1.26229145691e-03 -1.66797786594e-03  3.18879797908e-03 -1.29905834602e-03  3.91874904539e-03 -3.73139802978e-03  1.66388632694e-03  6.89789404606e-03 -4.03876192584e-03  3.11618033037e-03 -6.96241138422e-03  1.33091666641e-03  3.71309138373e-03 -7.53204361685e-03 -1.29858832366e-03 -8.17728072234e-03 -3.25568685481e-03  1.30238460761e-03  4.37313713957e-04 -8.88411861261e-03 -2.71932874078e-03  3.68196712262e-03 -3.57256035053e-03  3.29204053203e-03  7.54804970634e-03 -5.59023310766e-03  9.40335003291e-04 -7.97639489691e-04 -2.99755956679e-03 -6.64447147775e-03  2.03042449545e-03  2.73803733110e-04 -2.00070111980e-03 -2.68358135044e-03  3.60107355045e-03  2.35334659024e-03 -3.86732039517e-03  9.04974642047e-04  3.38417964106e-03 -3.00640902153e-03  5.35163479594e-03  2.31868839223e-03 -8.29684781274e-04 -3.84016724677e-03  1.73786103128e-03  4.21937126241e-03 -1.47204816807e-03 -2.54331763267e-03  3.03282519603e-03  3.21668159278e-03  4.66502985021e-04 -2.16705232725e-03 -5.68680004332e-03 -4.49988219057e-03  8.54002899470e-04 -2.55411123796e-04 -1.19332037461e-03  4.06164391099e-03 -3.54102639328e-03 -4.47310524245e-04 -3.70568490303e-03 -3.76019951082e-03 -8.34056612551e-04 -5.86748150132e-03  1.08366583110e-02  2.97644737738e-03 -2.57051649874e-03 -1.03452119397e-03  4.27088873492e-03  1.85030067833e-03  3.34067795787e-03  2.51729744898e-03  1.36487096092e-03 -9.14172256437e-03 -5.20966568603e-03  1.20349997890e-04  6.64273387390e-03  5.36214256986e-04  2.89187636299e-03 -2.99538340920e-03  2.85847546627e-04 -1.32945803800e-03  3.93730507983e-04 -4.54639528450e-04 -1.15302018817e-03  2.25925683131e-03 -2.61550692014e-03 -3.53103069952e-03  1.02588426777e-02  1.94755859790e-03  1.03303142710e-03  2.17874746443e-03  2.12092889269e-04  3.80157244074e-04  8.36741739244e-04 -3.92821119375e-03  4.66973980620e-03  4.41109845300e-03 -1.48547699228e-03  2.07737052138e-03  1.07166289242e-03 -2.67068713005e-05  1.70925876718e-03  1.04241193601e-03 -2.45029907860e-03 -4.01243284732e-03  3.34541445382e-03 -5.80704889370e-03 -2.99221985120e-03  3.48204636724e-03 -3.73024108891e-04 -1.90949915584e-03  2.58039171416e-03  2.21076232405e-03  1.21589389881e-03 -7.66713257455e-04  7.15855799492e-03  5.55130696093e-03  8.96627345245e-04  1.91674446613e-03  3.89488113037e-03 -1.72394373754e-03 -3.11048015186e-03  6.52017158737e-03 -2.08166276423e-03  8.21035840629e-03 -4.97883911689e-04  4.35378708441e-03  2.90153496896e-03  1.84189431877e-03  7.57827043130e-03  1.30991951117e-03 -5.71469498694e-03  5.12128567871e-03 -2.93419740135e-03  1.06923566481e-03  3.58987875427e-03  4.82071592573e-03 -2.29742492264e-03 -6.89459179699e-03 -2.29551687657e-03  4.07593234738e-03  2.90124341030e-04  1.59761645325e-03  8.44238887266e-04  3.51239278917e-03 -7.09512358440e-04  2.93512502546e-03 -3.60560591261e-03 -8.84159081377e-04  9.10195494338e-03 -2.46813775585e-03 -1.70310259875e-03 -8.94014687817e-04  5.72005190281e-03  3.83910167532e-03  8.99400050893e-06  7.67739071089e-04  2.93073583516e-03 -3.13871130099e-04  6.48800259332e-03 -3.66297041895e-03 -6.25294271058e-03  4.05670519909e-03 -1.39551360940e-03 -2.03027999428e-03 -4.24033194668e-03  9.29954751922e-03  2.07786343834e-03  4.12506012884e-03  2.54169483332e-04  3.37458784601e-03 -3.11055006388e-03  4.14711001559e-03 -2.74651576449e-03 -6.04341892405e-03  1.57441661435e-03  1.99664426242e-03 -4.28255865657e-04  5.28645751135e-04  1.31454707465e-04 -2.47245811684e-03  1.73847151694e-03 -1.89104219376e-03 -4.74407711380e-03 -3.04543279477e-04 -3.42501593118e-03  8.90560385483e-04  9.28591002289e-03 -4.17268015247e-03 -9.57614187076e-03  4.31600724510e-03  4.05213695147e-03 -1.50384036686e-03  3.06004363345e-04 -1.13132689230e-03 -7.53665314503e-04  3.51749733183e-03 -4.93046371180e-03  1.69632398448e-03  9.54065816322e-04  4.52591259575e-03 -3.04129506114e-03 -3.35300286756e-03 -6.84331520242e-03 -5.90040800733e-03 -4.87836885507e-03  2.56672833741e-03  1.99396795965e-03  4.06180755462e-03  5.69777604176e-04 -3.16836653498e-03 -2.81094423585e-03  9.80717525407e-04  4.16028758744e-03  6.76296117134e-03 -1.37907169128e-03  3.00508929249e-03 -1.03577783712e-03 -2.09082304755e-03 -2.31681833229e-03  6.14149069484e-03 -3.71181835288e-03 -3.83469082853e-03  4.29684547181e-04  2.87222075573e-03  1.49994484018e-03 -1.43254264249e-03 -3.82329413211e-03  3.98762633663e-04 -2.33740105333e-03  2.48845017643e-03  2.34886734098e-03 -7.81508837704e-03 -3.81235947725e-03 -3.54409537839e-03 -7.45255311816e-03  3.69682144661e-03  2.40143831739e-03  3.57089615612e-03  3.40932723107e-03  1.86664322673e-03  5.93873216921e-04 -1.31596695553e-03  3.86163526970e-03 -9.86178217108e-04  1.71555203100e-03  4.23410561927e-03  3.84369110573e-03  4.66217253226e-03 -3.02274871276e-03  4.68358741404e-03  2.68277648769e-04 -3.51530301193e-03 -1.36717074981e-03 -3.38838974312e-03 -3.08607214362e-03  1.99559791930e-03 -3.07443799393e-03 -7.80643455804e-03  4.09272276288e-04 -4.00589720334e-03 -6.96055132159e-03 -4.65517438270e-03  4.02390922551e-03 -1.97939118183e-03 -3.29763833882e-03  1.61340503115e-03  1.74130625202e-03 -6.07487113153e-03 -4.31551592383e-03  2.97275537841e-03 -1.62703908916e-03  4.08480693088e-03  1.40691732846e-04 -1.44524645490e-03 -2.39904240722e-03  1.47883918125e-03  4.69607640223e-04 -8.50104812560e-04  4.47526475095e-03 -4.06079407501e-03 -2.60423585230e-03  7.09629937129e-04 -9.39176164591e-04  6.34212784745e-03 -1.95195807659e-04 -7.64991743616e-03 -9.40220232980e-04  1.89844829301e-03 -2.73958262362e-03 -2.21478871150e-03 -2.96646819769e-04 -3.52143391585e-03  3.78348852685e-03  8.64878010864e-04  2.18137925567e-04 -5.07742088383e-03 -1.63621683709e-03 -7.68337451844e-03 -4.19449605844e-04 -1.06557784113e-03  9.87787909307e-03  5.69479081422e-03 -4.94963533527e-03  3.36577044725e-03  6.18663679896e-03 -5.10726469965e-03 -3.25298145180e-03  6.56041117176e-03 -1.28916075208e-03 -5.59358623716e-03  1.32435652785e-03 -1.52878827852e-03  7.21285121130e-04  4.03046910617e-03  4.10286265698e-03 -3.62958418979e-03 -6.48639748087e-04  2.39826271426e-03 -2.77406485991e-03 -8.35418090659e-04  9.29755205077e-04 -4.26399288190e-03 -2.52015356679e-03 -6.12663295721e-03  1.43426562118e-03  3.63219794248e-03 -1.28536482424e-03  8.19315886093e-03 -9.12303944843e-03  1.47382823420e-03 -7.25988654533e-03 -2.53207887411e-05  1.84906528430e-03  1.95591314711e-03 -4.28044212525e-03 -1.38449139502e-03 -8.67670349390e-03  6.69141761872e-04 -1.33672703540e-03  9.36849093406e-04 -1.58569313396e-03 -9.43137037004e-04 -2.09394835698e-03 -1.37108809164e-03 -4.79584415027e-05 -3.65809855631e-03  5.66509180170e-03 -3.88265353764e-03 -4.58059867266e-03  3.43314251228e-03 -1.48871822653e-03 -6.17783859316e-03 -6.15144913422e-03  4.18359881894e-03 -4.17876546713e-03 -4.37481861644e-03  4.46884392437e-03  4.71392898843e-03 -5.81122996234e-04 -4.95181164155e-04 -1.79723842958e-03  1.30672506581e-03 -1.65423800737e-03 -2.21340923331e-03 -1.17541258604e-03  3.57069199644e-03 -1.04885727882e-02  1.56712270780e-03  9.59770627748e-03 -1.48240023129e-03  1.07281354816e-03 -3.01979485022e-03  5.53339435329e-03  2.11507921077e-03  8.16622533308e-03  5.06029965081e-04  1.29315275037e-02  3.60530760870e-03 -3.53985187849e-03 -5.78670398774e-03 -4.95924669988e-03 -9.50753434781e-03  6.36009505640e-03  2.12830979940e-04 -1.46628600442e-03 -5.27282563858e-03  2.85825632920e-03 -3.55541056294e-03  8.55179259799e-04 -2.52040108920e-04  1.20598761780e-03  1.94714354202e-03  3.67871440512e-03  1.31124730758e-03 -3.64025200896e-03  2.36266678784e-03  1.57527879349e-03 -1.04444774412e-03  1.52178370762e-03  5.30064024512e-04  5.88730791317e-03  3.59492129509e-03 -5.37823456018e-04 -4.91543602479e-03 -3.85292471026e-03 -5.41781306337e-03 -4.98338083198e-03  9.55144423364e-06  3.28103303009e-04  6.37099580894e-04 -4.73134924502e-03 -3.76350923595e-04 -7.03284762879e-03 -2.05235649430e-03 -3.67049868861e-03 -2.88055494050e-03 -4.38264875096e-03  2.44705502768e-04  9.69536142192e-04  7.30040013950e-03  4.49818773671e-03  3.73051724447e-04 -3.90487372443e-03  1.95287292117e-03 -2.49017790438e-04 -4.22922126227e-03  1.77325042270e-03  1.13406739763e-03 -6.65015812689e-04 -5.94929557578e-03  1.66118368042e-03 -2.02423126211e-03  1.20548025753e-03 -2.12850601345e-04 -7.05938991238e-04 -1.88265904901e-03  1.72966429907e-03  5.68897308147e-03  4.25706156139e-03  1.45346113416e-03 -4.47219232286e-03  2.36062484439e-03  9.06911280382e-03 -2.23573790613e-03 -9.30584629833e-03 -4.11450282368e-03 -3.24011019154e-03 -7.62950369225e-03 -3.22880694998e-04  7.23534837532e-04 -1.05746187516e-03  5.76007382004e-03  2.54383569749e-03 -1.22454339168e-04  1.11142286428e-03  1.44599168257e-03  4.65969313411e-03 -1.62452099498e-03  6.24990022251e-03 -2.77186434967e-03
 1.75267759108e-03  1.25686080223e-03  2.01919957412e-03 -7.19964161570e-04  1.60617500186e-03 -5.52863747707e-03 -1.79452892309e-03 -1.76333824052e-03  1.16495979570e-04  5.39275166029e-04 -2.50311116852e-03 -7.12689329766e-03 -1.58346110248e-03 -2.10643766846e-04  1.13154820006e-04 -1.67624563165e-03  2.39252128561e-03  1.17991480404e-04 -1.82508376165e-04  8.29749864058e-03 -3.26420258978e-02 -2.71955193644e-03  1.13932235264e-01 -3.99854204487e-03  4.85970568993e-03 -4.06570972216e-03 -5.08344785257e-03 -8.66290495908e-04 -2.06654012083e-03 -3.54853029861e-04 -1.00332613779e-05 -4.77049780184e-03 -3.44507765951e-03 -3.82306956763e-04  4.90016155900e-03  2.63811675546e-03 -2.29500947446e-03 -3.75471538954e-03  3.18614725056e-03  1.94214295612e-03  5.89526593648e-04  3.24103692035e-03 -2.60553654278e-03  5.47996027035e-03  1.30875861836e-03 -1.31366273242e-03  1.22869356385e-03 -7.23028370828e-04 -3.43751998733e-03 -2.11801418147e-03 -4.13553244613e-04  4.03839230568e-03  2.65542381125e-04 -2.62722150565e-04 -4.84323745594e-03 -1.62437926375e-04  7.16731079040e-04 -4.01663340500e-03 -2.80401480024e-03 -3.95208167999e-03 -6.09823792678e-03  5.53616570620e-05 -2.36603729176e-05  1.00676647277e-03  1.01688839149e-03  3.08585844535e-03 -2.38074217669e-03 -8.56769859719e-04 -1.63475204095e-04  1.29030817892e-03  7.52762137253e-04 -2.40923464645e-03 -3.79473698945e-04  3.41920989856e-03  3.24699440477e-03 -3.00306474753e-03 -1.21084001390e-03 -2.53418680262e-04  5.65365948041e-03  4.26015877275e-03  5.05545762282e-04 -2.76880950154e-03  2.01755530790e-03  2.49966526274e-04  4.56668907564e-03 -5.56343047245e-04  2.27641311179e-03 -7.11020947251e-05 -3.81452070145e-03 -2.99049024286e-04 -1.74070135765e-03  2.13369157424e-03  2.35135656386e-03 -2.26126054319e-03 -3.21437189107e-03  2.41831706963e-03  9.92090127897e-04 -1.80242709104e-03 -3.47283717949e-03 -3.57783189906e-03  1.74401514261e-03  1.95324291256e-03  2.70003652785e-03  2.49268864850e-03  2.41889600487e-03 -6.39940823068e-03  1.35133441449e-03 -5.78894800659e-03  3.05153657711e-03 -2.46375438140e-03  2.48302407060e-03 -1.71135876414e-03  2.66048802729e-03  4.55900154707e-04  1.01843332087e-03 -1.63628406975e-03  1.97177707124e-03  4.44351098516e-03 -5.50432557608e-03  4.97202516401e-03 -7.49341975988e-03 -8.38192231241e-04  3.94720640749e-03 -7.08406964599e-04  2.57684330944e-03 -1.60716030417e-04 -1.72115438537e-03  2.96329129391e-04  5.20241627348e-03  2.08991494987e-03  2.96612712570e-03  6.50788268630e-04  8.76962434678e-05 -3.32718741673e-04 -8.69368436566e-04  1.17741499753e-03 -1.77159772403e-03 -1.54049308175e-03 -1.31321200633e-03 -1.71246980637e-03  2.05525091069e-03  5.94264264904e-03 -1.65456040121e-03 -7.18289929628e-04  1.03965025683e-03 -1.31792266875e-03  4.33619681439e-03  9.21844873459e-04 -2.84146967171e-03  3.57897664336e-03 -2.28897242070e-03  5.50260416495e-03 -7.08286785408e-04  9.51741905941e-04 -4.51531707619e-03  1.29737310352e-03  5.45324673926e-05 -9.86856945654e-03  6.07420257464e-03  4.32358260707e-03  7.10670255887e-04  3.03217470658e-03  1.02036854751e-03 -3.39426786368e-03 -3.00031285692e-03 -8.94549999575e-04 -3.58136016476e-03 -1.37910199418e-03  3.94002963844e-04  5.40870224752e-03 -9.41735525714e-04 -3.39559920054e-04 -2.10414464344e-04  3.11017405812e-04 -5.62498423551e-04 -1.93096211044e-03 -1.40350096494e-03 -1.96001399026e-04 -2.14560812852e-03 -5.30280363641e-04 -3.31215489553e-03 -2.85063673137e-03 -1.49238755426e-03 -2.68029369598e-03  2.54460161436e-03 -2.50905340071e-03  6.35124931900e-03  5.43156188731e-03 -9.61602670228e-04 -5.87762842535e-03 -8.10717576468e-03 -8.56193888358e-03 -4.47414815572e-03 -2.35469657299e-03  8.80067813865e-03  6.36993594962e-04  9.21614433257e-05 -6.02229163033e-04  1.30880353447e-03 -2.16426373620e-03 -3.79199001360e-03 -5.68470763160e-03  1.84329660371e-03  3.72249010725e-03  2.60161535265e-03  5.17042309826e-03  1.59221497013e-03  4.66685179573e-03 -5.46505101754e-04 -2.24540599953e-03 -3.78269197244e-04  8.85902770116e-04  8.75776331440e-04 -5.14935069858e-04  1.08884716590e-03  1.24562777012e-03  2.31542010253e-03 -1.72674498884e-03 -2.80905357202e-03 -9.83858102182e-04  5.66314865239e-04 -1.24845356743e-03  2.83274023526e-03 -1.47552932427e-03 -1.33592301891e-03 -3.94239921151e-04 -3.03287349713e-03  3.77778693167e-03  1.55953672179e-03  4.07245818881e-03  1.46068214027e-04 -3.67178602959e-03 -1.16776961559e-02 -9.31821098659e-03 -4.16229961373e-03 -3.23209154939e-03 -9.43618310278e-04 -2.19287601329e-03  3.30193216387e-03 -1.35790958497e-03  7.44423329674e-03 -4.30074955644e-03 -1.08274490498e-03  1.14413592881e-03 -5.07450368600e-03  9.83550039836e-05 -3.74932810014e-03 -4.30732506611e-03 -1.39542529995e-03  2.52721554746e-04 -4.18755032601e-03 -9.99511218410e-04 -3.62601184808e-04  8.05102820492e-04  5.53976221536e-03  5.47923568457e-03  2.46055128670e-03 -2.68790724270e-03 -2.83516361000e-03  1.82002988622e-03 -1.46355926974e-03 -1.76532686895e-04 -5.17382790042e-03 -4.47389697655e-03  3.99745977985e-03 -3.85309906918e-03 -3.00715808233e-03 -1.19337152254e-03 -1.41686848248e-03 -1.05222400491e-03  2.06217812053e-03  5.97001970914e-03 -1.42135918931e-03  2.68184609553e-03 -2.92891474661e-03 -3.42694260380e-03  2.63333920695e-03 -6.55660817984e-04  1.71561562991e-04  2.26514049140e-03  1.30423748631e-03 -5.21576331416e-04  2.98473373120e-05  1.14417346621e-03  1.17913830927e-03 -4.08552247034e-03 -2.74663795068e-03  1.77167902841e-03 -3.33329437230e-03 -2.33754033004e-03  1.99356760688e-03 -4.84169147978e-03  4.81910836273e-03  3.75884739588e-04 -7.28038124568e-03  5.00669735737e-04  2.42301031817e-03  3.79218340512e-03 -2.36926968060e-03  7.87324759219e-04 -2.92283546923e-03 -8.18983686947e-04  6.28344490419e-04  7.52064806021e-03  4.37824026410e-04  2.91128505282e-03  2.11701803068e-03  1.93994335352e-03 -2.65845187096e-03  8.92622971257e-04  2.02400323602e-03 -6.60030616507e-04  6.91657254299e-04 -1.31237392825e-03  3.89217319519e-03  3.41950316591e-03 -1.80075340224e-03  1.87264530446e-03  4.33765611145e-03 -4.01498004106e-03  7.90149550246e-04 -4.00587745885e-04 -1.15392795606e-03  8.55978044871e-04 -2.07223673266e-03 -5.46820820176e-04 -1.40235104756e-03  1.76841785636e-03  4.13873275738e-03 -9.04085115469e-04 -6.09060604473e-04  3.88830625610e-03  1.88015603271e-03  1.79064459957e-03 -4.72953787979e-03  1.75266745122e-03 -3.96578327443e-03  5.82797132819e-04  1.41243604703e-03  5.11078778972e-03 -7.19406131373e-04  1.83106866109e-03  6.06134782033e-03 -2.19676293629e-03  7.26759496791e-03  2.68923496924e-03  5.07890157540e-03 -4.35887466848e-03 -6.44216341895e-03 -6.62881120513e-04  1.71402435522e-03  5.97245731735e-03 -1.74161465568e-04 -4.21125586748e-04 -2.28591050655e-03  3.43526428736e-04  3.79457729162e-04 -2.11102767272e-03 -4.36396660001e-03 -1.45422424338e-03  9.34695156070e-04  2.98552527951e-03 -2.05435356983e-03  2.42177124574e-03 -6.60643450564e-03 -1.51633283834e-03  4.53935889875e-03 -2.97126067016e-03  2.77829008998e-03 -3.73485649210e-03  2.09419526397e-03 -4.51375815540e-03 -2.72326482330e-03 -2.34368380606e-03 -6.60437894823e-04 -2.65244061872e-03 -2.18521106748e-03 -1.35145854407e-03  5.72890417672e-03  2.79031881588e-03  1.61899783727e-03  1.15643016642e-03  3.99391325919e-03 -8.92946339098e-04  6.98745098180e-04 -1.17804092780e-03 -1.81705949008e-04  1.84128332798e-03 -2.18788206643e-03 -3.74553431823e-03 -4.77601360705e-05  1.00549060965e-03 -3.13100899813e-03 -5.77002821991e-03 -4.59655313362e-03  2.37274251371e-03  2.33624643208e-04 -2.16341059861e-03 -3.62142149163e-04  2.36754401609e-03 -3.16752635769e-03 -1.10635159913e-03 -2.56215542260e-03 -2.86035402394e-04  3.18592650750e-04 -2.69641923959e-03  2.19081844868e-03  8.84512085005e-04  3.00377046853e-03  3.85097811001e-03  2.74908577120e-03  1.87016258215e-03  1.76083774575e-03  7.43923866344e-04 -5.74102952100e-04 -1.60535247176e-03 -1.17698242967e-03 -1.12895435911e-03 -1.41830489259e-03 -4.19897755367e-04 -5.11282227027e-03 -1.20747367118e-03  1.46869998050e-03  6.94910107930e-04 -4.16258499162e-04  3.86283486878e-03  5.44883501965e-03  4.13778716852e-03  1.16083706977e-03 -2.22459939127e-03  1.37429620987e-04  2.27737564064e-03 -5.52702850439e-03  2.66500338163e-03 -2.87345219161e-03  1.65784711331e-03  4.78529524367e-03 -2.23266116267e-04  1.39665162124e-03  2.83376312268e-03  3.43153515606e-03  1.80940720544e-04  3.45400810155e-03 -1.38630357593e-04  3.64455912781e-03  2.23298806070e-04 -5.55851868780e-04 -2.41315884544e-04  1.77951656488e-03  2.80707157109e-03 -2.78275085659e-03 -3.56594257429e-04  3.05981449616e-03 -1.24563136203e-03 -3.37525409505e-03 -3.75908837010e-03 -2.52281058755e-03  1.35532669717e-03  5.98427051135e-03  3.26520402193e-03 -1.84943010992e-03  2.58839784430e-04  2.83928973477e-03 -6.18555940121e-03 -5.15179323741e-03 -5.40079317075e-03 -3.87784682451e-03  4.39057996344e-03  1.46844696726e-03 -6.37028472411e-05 -1.53139920097e-03 -6.32288743605e-04  1.21536965901e-03  5.97894143530e-06  1.41672524597e-03 -3.32479289723e-05 -2.44230639802e-04 -6.69281866487e-04 -2.34817723385e-03 -3.40023693256e-04 -5.93559717452e-04 -1.27494522981e-03 -1.74973235819e-03  6.54081132092e-04  7.72525774691e-03  4.61548330057e-03 -4.09964321305e-04  3.59598881722e-03 -1.27049949197e-03 -3.72932708839e-03 -3.23073600138e-04 -1.90722464566e-03  7.13187962037e-03 -2.13264066920e-03  1.58516793007e-03 -1.61708868684e-03 -1.26612889619e-03  3.20327108800e-03 -5.39664656791e-03  1.00615543100e-03 -1.26773427226e-03  4.64566399345e-04  1.37884413156e-03 -2.56464238791e-03 -1.35101335717e-03 -2.48561745359e-03 -3.36053598242e-03  2.05268570542e-03  1.97894821955e-03 -4.27376944644e-03  4.02651887439e-03  1.27001948497e-03
 1.45645217765e-03 -3.80187073158e-04 -1.67920768755e-03 -4.97575092191e-04  9.34923794406e-04 -1.77281888271e-04  5.92563060819e-03  4.18761289656e-03  2.39656400722e-03 -3.79811314997e-03  1.40059807393e-03  6.34190451041e-04  1.08640222822e-03 -8.55027765210e-04 -8.62763050567e-04  2.40476646148e-03 -6.08291948569e-05  4.80249121919e-04 -4.82064662687e-04 -9.00695859494e-04  7.31051909527e-04 -2.93884468732e-03 -3.99854204487e-03  9.66761502523e-02  8.05160152889e-03 -1.55327720795e-02 -5.31821165260e-03  2.61534623138e-03 -1.64608671303e-03  4.86705925350e-03  3.92716958648e-03 -2.69418928041e-03  1.04398980456e-04  1.94794048688e-03 -7.28033767687e-04  8.93837162832e-04 -1.16605282588e-03  6.06914760326e-03  3.06898840811e-03 -1.55919766434e-03  6.97814141616e-04 -2.08264173706e-03  5.82788758358e-03  2.31240060635e-03  9.06648000992e-04 -1.03385245990e-03  2.08644608558e-03  2.46275107294e-03 -1.45415182755e-03  2.95579837361e-03  3.48148869532e-04 -3.42828816725e-05  1.34610307718e-04 -3.12894703460e-03  4.90544431660e-04 -3.96849801405e-03 -2.52887743683e-03  4.03486371432e-03 -3.25312331948e-03  2.94518502326e-03 -1.64056821397e-03 -2.42265984020e-03 -2.17372604978e-03  6.98174318610e-04 -3.49539031825e-04 -2.59080681091e-03  8.80452494459e-03  2.57423227285e-03  5.63820303801e-03  2.18711816129e-03  2.56638184511e-03 -3.33206106423e-03  2.27904987557e-03  6.29519163959e-04 -2.71750814540e-03 -1.91340121640e-03 -9.20549426508e-04  3.78973684762e-04  6.48871688392e-03  8.27803972603e-04  6.72120244172e-04  4.98277059238e-03 -3.86661030529e-03  6.56629007426e-03  4.08424955966e-04  2.01752860372e-03 -5.16738291967e-03 -2.46994108358e-03 -1.68119103717e-03  6.24242318697e-04  3.16550495372e-05  2.47190964147e-05  3.24109009368e-04 -2.06821216013e-03  9.13967605222e-04  5.74868413501e-03 -5.86779153771e-04 -3.78522787395e-05  4.83753585516e-04  1.75414573133e-03  1.16303408629e-03 -4.44546066256e-03  2.47301776043e-03  1.39943942721e-03  1.01844510615e-03 -2.91827523483e-03  1.93755276342e-03  2.68636255314e-03  1.94148304771e-03  4.43429406267e-03 -5.79114683420e-03 -2.19749639589e-03  2.40575224052e-04  2.87089543919e-03 -5.12882956113e-03 -1.33674504448e-03 -3.80253089050e-03 -3.18651305637e-03 -6.03314887405e-04  1.02209722016e-03 -1.12277909239e-03 -2.64875967898e-03 -1.06422112712e-03  2.77085472052e-03 -6.63088064267e-04 -2.42045393194e-03 -3.73783015481e-03 -5.93665125986e-03  1.18580191226e-03 -2.74904547294e-03 -9.70173483720e-04  8.77550661743e-04 -1.56822252035e-03  3.22507446424e-03 -1.44664450763e-03 -1.83960467367e-03 -4.29605881032e-04 -2.39245449900e-03  3.23756811394e-03 -1.69993581400e-03  3.08364452684e-03  4.59567530420e-04  3.90666490714e-03  2.27680810717e-04 -1.55829366795e-03  4.13601903073e-03 -1.25398090893e-03  4.99115415930e-03 -5.44806873715e-03  4.22702380551e-03  2.57305500549e-03 -5.33709632344e-03  1.77028620055e-03  8.36288717106e-04  6.50130676001e-04 -2.14399088769e-03  1.06695740673e-03 -3.18359024494e-03 -2.23071940717e-03 -2.32491889594e-03 -6.62539365378e-03 -2.99296131022e-04 -3.84205992196e-03  4.76377212832e-04 -7.13328137661e-04  2.36730415510e-03 -1.27584186591e-03 -7.04321525248e-04 -7.52396917931e-04  5.77012706946e-04 -2.35169933918e-03  5.60487207042e-03  1.43481302885e-03 -2.09469684708e-03 -1.23750490390e-03  1.15837665157e-03  8.65704116181e-04  7.12352795901e-04  9.01664250627e-03  1.81028540055e-03 -4.44544669569e-03 -1.95520522396e-04  1.73123090805e-03 -9.61198757298e-04  2.20372229367e-03 -2.15915771828e-03 -2.41227460476e-03  5.52741116868e-05 -2.71625891376e-03  2.66020686890e-03 -2.42601358154e-03 -3.90405599102e-04 -7.24233527982e-04  9.69112273284e-04 -1.17140958841e-03 -4.97205352624e-04 -5.97210662179e-03 -1.89918899074e-03  1.09599194203e-04 -2.19133559582e-04 -6.70260034233e-05 -2.47315289174e-03  1.04221438217e-03 -1.06326084805e-03 -1.28228185474e-03 -2.80514382514e-03 -1.34357064397e-03 -1.10216412513e-03  5.54298034578e-03  1.26631782354e-03 -1.71634967732e-03 -3.72939266123e-04  2.37646625874e-03 -4.11156939221e-03 -1.53221495549e-03  2.23615489683e-03 -1.60523583534e-03  3.55169192751e-03  1.32268700694e-03 -5.82757114804e-03  1.92022198349e-03 -2.11026620695e-03  4.66314786918e-03 -1.61668221302e-03  3.41246427390e-04  3.71327413996e-03  2.82990168988e-03  2.28361856786e-04 -1.78399035946e-03 -1.19036921694e-03 -3.67072267925e-03  2.48414956832e-03 -4.54073067063e-03  2.20006855597e-04  1.90662178482e-03  1.69965786866e-03  1.03530675143e-03  1.52011883672e-03  3.76445942954e-03 -9.21420653909e-04 -4.10911954708e-03 -2.98412908045e-03  4.90883960992e-04 -7.64826062710e-04  1.67488639176e-03 -1.88010696135e-03  6.76069349932e-04  2.47972855691e-03  1.48623993291e-03 -3.49587446587e-03 -8.93280628878e-04 -3.65487326171e-03 -3.48973428214e-03  3.08135667890e-03  3.75720277630e-04  1.16297646004e-03 -1.44195980375e-03 -3.03589267262e-03  2.03581656832e-03 -2.47764705836e-03 -2.72180392477e-03  1.23022545080e-03  2.86172755577e-03 -2.01674823283e-03 -4.42612882223e-03  2.05645491043e-03  2.99747527958e-03 -4.83201371654e-04  7.99210863861e-04  2.39922519021e-03 -9.36437885929e-04  3.11834966300e-03 -2.96715315764e-03  2.42317143034e-03  1.94662264137e-03  1.15827428018e-03  1.95969140534e-03  3.27591436370e-04  1.39050153878e-03  1.00905102631e-03  9.66675390524e-05 -2.30429345198e-03  2.16381321938e-03 -2.19656149604e-03  1.55194525469e-03 -1.07576412683e-03 -2.54890905035e-03  5.95100130413e-03  8.65627433300e-04 -4.37371734619e-03 -6.02967968011e-04 -4.18842521009e-03  1.48167537984e-03 -1.93130593290e-03  4.04541770088e-03  1.46287866642e-04 -1.94975757323e-03  1.16472380358e-03  3.02111191816e-03  3.16050582014e-04  2.46974256868e-03  2.12269756627e-04 -2.55350185099e-03 -2.59335505180e-04  7.10023823343e-04  2.26785759204e-03  1.67710191319e-04  1.25522353065e-03  1.20865726617e-03 -1.54436159072e-03  3.15366144435e-03  1.66001249831e-03 -9.28803317224e-04 -1.98877063197e-03 -1.85351924771e-03  2.47543815375e-03  5.60178651805e-03  2.12245698594e-03 -5.68542921603e-03 -2.23629334627e-03  2.30732248971e-03 -1.91685319257e-03  4.41806637608e-03  1.55269230460e-03 -3.49157690872e-03 -2.70027941489e-03 -5.78610201792e-04 -1.80913947501e-04  2.95586407616e-03  2.59597338844e-03  7.92665946054e-04  1.66764040170e-03  1.04195945306e-03  1.09522935347e-03 -3.23952449408e-03 -1.77048916066e-03  2.21734046542e-03  7.61831045134e-03  1.14726942165e-03 -3.88503016059e-03 -2.02100540222e-03 -2.43944771315e-03  2.50480673133e-03  3.61053435653e-03  5.32219192419e-03 -1.29780335629e-03 -3.55160833500e-03 -2.37966521945e-03  7.65677010959e-05 -4.65970619134e-03 -2.48146632266e-04 -1.91792776409e-03  3.85816544113e-04 -1.35879623131e-03 -1.86686444932e-03  1.81951649446e-03  3.86987863028e-05 -2.14102302413e-03  1.76109470851e-03 -2.05063948285e-03  3.96866512523e-03 -8.47200951954e-04 -1.78364290332e-03  4.54417416908e-04  1.00083083377e-03  3.34801649392e-03 -1.46091512265e-03 -2.39247649491e-03 -1.02225787966e-03 -3.92813948545e-03  2.01071645283e-03 -6.50146206259e-04  1.35226447841e-03 -1.00912472190e-03  6.22009941074e-04  1.04298445478e-03 -3.42025786878e-03 -2.36242433047e-03 -3.92677967151e-03 -1.78560291309e-03  1.17497964259e-03 -2.97614586094e-04  1.28975908314e-03  7.93759614225e-04  3.92246969443e-03 -3.35815128300e-03 -5.93281386945e-03 -8.76476929236e-04  1.84232876682e-03  1.92345773810e-03 -1.27157905934e-04  5.15181817640e-04 -3.78342368640e-03  2.45100542185e-03  2.48892566614e-03  1.19954452646e-03  4.19822400806e-03  3.09633462355e-03 -5.27324565337e-03  5.65050148019e-03 -1.93161249047e-03 -1.55751557049e-04 -2.82042465511e-03  2.83326551856e-03  1.79933823564e-03 -1.20184909979e-03  3.92010200439e-03  2.54694945236e-03 -3.30577121083e-03 -2.87776350546e-03  1.52598360417e-03 -1.82128826921e-03 -1.76796355341e-03  2.73293102047e-05  2.37362366641e-03 -1.19735223225e-03 -3.53678112393e-03 -6.31815141146e-03  1.41376657910e-03  1.15220962344e-03 -5.23970008467e-03 -2.55570209906e-03  6.94133083475e-04  2.28783302981e-03  1.51902568917e-03 -4.19681146472e-05  2.65628586815e-03  1.86267090684e-03 -5.74122595080e-05 -2.27442178605e-03  1.14941259760e-03  2.14201571064e-03 -2.08969891246e-03  2.84997709275e-04  5.02319204351e-03 -1.66726319278e-03 -7.45659326970e-04 -3.44926409542e-04 -2.15090734939e-03  8.89358161601e-04 -2.37740950366e-03 -1.02638085763e-03 -2.10884956992e-03  5.56132967452e-04  6.05338838899e-03  1.09072282963e-03  1.34778391935e-03  1.85689109121e-03  2.67668622768e-03  3.43318165687e-04 -1.07402573234e-03 -1.96475758722e-03  5.74094251428e-04 -2.13930241283e-03 -1.36815152261e-03  2.85953323304e-03  5.49042081757e-03 -2.70827166113e-04 -3.33038320934e-03  6.30191127976e-03 -1.47340723596e-03  1.54003381780e-03 -2.30774530314e-03  4.17067450287e-03  7.10707461573e-03  4.21739091656e-03 -4.15445201368e-03 -3.51484255269e-03 -3.32830559389e-03  9.96072062923e-04 -1.97593792589e-03 -1.96897942751e-03 -2.33965322518e-04  1.14161564777e-04 -1.76276946734e-03 -1.27506843824e-03 -3.69134921249e-04  1.96374131457e-03 -8.08052193021e-04 -8.12358135548e-04  1.17976396905e-03 -1.97245900668e-03  4.02877272535e-03  1.32903067415e-03 -3.71726448670e-03 -1.48998795346e-03 -3.14258705544e-03  7.31161511613e-04 -8.62332247908e-04  6.20980093097e-04  5.43465923808e-03  4.67881353152e-03 -3.03133138919e-03 -1.96511545480e-03  2.01965832422e-03  3.85775345474e-04 -1.00885683653e-03  3.67429356421e-03 -7.83232437984e-04  3.79767488692e-04 -1.30218608764e-03  1.71960997006e-04  1.69517782582e-03  3.02171069249e-03 -4.46552693495e-03 -8.98230387991e-04  1.15180875283e-03  3.52089601563e-03 -8.31073640614e-03 -1.04082118383e-03  1.18103424798e-03 -9.11732055884e-04
-6.79101748593e-03 -5.92944647568e-03  2.38638162501e-03 -3.15179372660e-03 -5.35083277256e-05 -3.26105821073e-03  8.67920402117e-04  3.98134558777e-03  1.40379549191e-03 -2.93822734207e-03  1.61636017512e-04  4.42456539930e-03  1.52190968653e-03 -4.11685855008e-03 -4.81963427873e-03 -3.71241847363e-04  4.47643393144e-03  9.42852194645e-04 -1.41681349345e-03  7.62254279938e-04  3.57436721360e-04 -2.18070160009e-04  4.85970568993e-03  8.05160152889e-03  1.13962879010e-01 -5.15458795664e-03 -1.79382683778e-02 -6.09451486769e-03 -6.15062920439e-03  2.84824020609e-03  4.78233498798e-04 -4.71430673320e-04  6.29545269058e-04 -1.78609131039e-03  4.25638099713e-03  4.12181535742e-03 -3.95364626974e-04 -1.50091490859e-04 -2.90133808399e-03 -4.23760962319e-03  1.57368483985e-03 -4.33187069453e-03  4.89896481265e-03  4.62515749158e-04  1.99048813089e-03 -1.91029835846e-03 -3.57866521840e-03 -6.99514622841e-04 -1.30311438968e-03 -1.07796729882e-03  1.28703463587e-03 -9.38008964587e-03 -1.89896254756e-03 -7.06883667408e-04 -1.46426965751e-03 -1.09660675616e-03 -8.96632338447e-04  2.53087521345e-03 -1.48104619724e-03  5.66412010198e-04 -3.42373869931e-03  9.53787654265e-04 -2.11687210704e-03  3.71603358964e-03 -5.45782882022e-04  2.02323003923e-03 -7.06990828489e-03  4.09338792995e-04  3.05178288393e-05 -1.00291651405e-03 -1.69445838216e-03 -2.26727790923e-03 -6.70174125938e-04  1.08400278173e-03 -9.84087920145e-04  3.62241031220e-04  6.07024784955e-04  8.81766542326e-04  6.51508997876e-03 -4.87311691834e-03 -2.05253548040e-03  5.41128456620e-03  1.57461461123e-04 -7.88937019872e-04  1.96387925204e-03  1.68213476768e-03  3.99267953506e-03  6.56727495951e-04 -5.60001754283e-03 -3.45390941246e-03  6.54447939011e-03  6.04784206744e-04 -5.27739675857e-03 -6.82071909880e-03 -1.95412091397e-03  6.25545149752e-03  4.48254332174e-03  6.79018806733e-04 -3.45859323919e-03 -3.17161319506e-03 -1.49368754560e-03  7.85114257441e-04  1.17817373833e-03  2.93289922881e-03  4.68672443558e-03  1.68364810457e-03 -1.58717157823e-03 -1.20815067777e-03  6.79683490858e-03  2.86971934356e-03  1.08299327061e-03 -8.96788729659e-04 -2.48090060882e-03  1.81784666852e-03 -6.30562118521e-04 -4.04080816674e-03 -2.99465752540e-03  5.19105601125e-03  1.25641820973e-03 -4.99936032614e-03  4.84222638286e-03  3.21208830811e-04 -3.08328829831e-03  8.13691854023e-04  1.90225442732e-03  2.05320450393e-03 -4.02272384245e-03 -2.61852451694e-04  2.24599947545e-03 -8.33361467844e-03 -4.71113692773e-03 -3.21991884449e-03 -2.76101173148e-03  4.68906284294e-03  6.38743588199e-04  2.63080526848e-04 -6.38900184434e-04 -3.87826964547e-03 -3.27291350064e-04  1.72801526055e-03  1.02425992839e-03 -5.01102469075e-03  5.12638051200e-03  5.40747026648e-05 -2.17390887630e-03 -5.55669445999e-03 -1.84470375491e-03 -2.85234869208e-03  1.86114926027e-03  9.36304350936e-04 -2.88334840395e-03  6.54525494044e-03 -2.66621353393e-03  3.25368527967e-03  1.54080216026e-03  2.28324415648e-03  3.17429268839e-03 -2.42155700098e-03  5.77214919479e-04 -2.57232921587e-03 -6.39572294230e-03 -2.58500021632e-03 -7.78380060354e-04  3.83425441867e-03  3.12923569479e-03  2.63362361732e-03  2.86943764042e-03 -7.91686961366e-03 -4.18451241350e-03 -1.88729317982e-03 -1.30847077387e-03 -3.22462138342e-04 -1.31470475744e-03 -2.81361829215e-03 -4.64258722235e-03  9.62147423871e-04 -4.38813454576e-03  1.79306767883e-03  4.88646301103e-03 -4.52742233102e-03 -5.30604169940e-04 -2.66894035436e-03 -3.06375290567e-03  1.81591770349e-04 -1.44909492613e-03 -1.43806523862e-04  9.39439609593e-05  2.83660381089e-03  2.06604250094e-03  2.54447881073e-03  1.40495731433e-03 -1.55028427638e-04  2.49638969630e-03 -5.89277417917e-03  3.03651691055e-03  3.66513736852e-03 -2.53938808335e-03  3.37041878750e-03 -2.33186834908e-03 -3.19451632320e-03  3.14453573801e-03  5.08190817374e-05  2.60785999974e-03 -2.27441036375e-03  1.46641589428e-03 -9.83008314578e-04  6.60193016945e-04  1.08505774856e-03  9.69406567252e-03 -1.11297824537e-04 -6.66430929993e-03 -1.80076267139e-03  2.74447004243e-03 -1.87704335119e-03  9.34434280903e-04 -7.13106140357e-04 -6.23723266409e-03  6.98790134847e-04  3.45613666074e-03 -1.20506431277e-03  7.22511223849e-04 -3.48117350489e-03  9.38072980878e-04  8.84637567505e-04 -2.29062671119e-03 -1.67099835845e-03 -1.19606858361e-03  4.37946940451e-03  9.61734512060e-04 -8.92511062448e-04 -4.97340005329e-03  1.54221514992e-03 -1.15063177277e-03  9.88150733715e-04  6.19577142597e-03  1.16609722149e-04  4.68191126100e-03  1.12060892695e-03  1.78464227770e-03  1.95480496095e-03 -1.71572219041e-03 -3.00977858264e-03 -1.12959490084e-03  1.36912180352e-03  4.28061078524e-03 -9.90121927622e-04  3.80401332087e-03 -1.35383281071e-03 -9.02974018808e-04 -2.37509862478e-04 -2.76774176564e-03 -2.36048314646e-03  3.18765932476e-03 -4.93869698403e-03 -2.30992103252e-03 -6.82115987943e-03 -6.67640623971e-04 -1.40881824334e-03  1.73839163665e-03 -4.47297230217e-03 -7.70453399464e-04  6.14921108075e-03 -6.70127043537e-04 -7.41795107339e-03  1.63601233821e-03  1.27378872941e-03  2.63724321395e-05 -3.49693346900e-03  1.60101228463e-04  4.13444508383e-03 -1.41330523705e-03 -2.78624023332e-03  1.77950051748e-03 -1.21708522628e-04 -1.59965100756e-03 -2.56047027231e-04  2.67578027365e-03 -3.05133727705e-03  2.72877076199e-03  2.94649446384e-03  2.62976507128e-05 -1.18593355799e-03 -8.60744417821e-04 -3.98922492279e-03  5.23682154556e-03 -3.75286068517e-04 -1.01588588454e-03  3.24584308646e-03 -7.24368988372e-04  2.25702159525e-03 -5.51365284602e-03  1.24774076678e-03 -2.07918224503e-03 -7.42570204586e-04 -3.68132196284e-03  1.76905847474e-03  3.68038315058e-03  3.59614945620e-03  4.85915879985e-05 -5.44130931678e-03  3.28635829312e-04 -4.00132394881e-03  2.54786491842e-03  1.84548964564e-03  2.54179645639e-03  2.72610920260e-03 -2.94818611670e-03  4.91849030880e-03 -6.73033442489e-03 -4.75654044214e-03 -7.86289185251e-04 -1.71320402217e-03  1.21228002148e-03  1.07493754851e-03 -3.38015968662e-04  1.58183503261e-04  3.11795370394e-03 -1.82927099925e-03  9.26413990983e-04 -1.67834010550e-04  6.84570070377e-03 -3.94004205659e-03  3.40332524584e-04  6.74777929943e-03 -6.91127003469e-03 -1.28824716759e-03 -4.08582523941e-04  2.42688176248e-03 -2.55173217108e-03  1.57270240193e-03  1.74358117544e-03  1.29665941211e-03  2.24078441540e-03 -2.71283778936e-03  1.48914372121e-03  8.76392648178e-03 -1.37952691475e-03 -3.13469470980e-03 -1.14109545576e-03 -6.22518520247e-04 -2.46323252266e-03 -1.72566709424e-03 -5.17974691325e-03 -5.38180795781e-04 -2.82506706113e-03 -8.25040517153e-04  2.29146465777e-03 -3.56548110943e-03 -3.39151134246e-03 -2.41487511311e-04  1.85001174030e-03 -5.27325159346e-03 -9.88090034397e-04  3.47738491984e-04 -4.56814345688e-03  2.17306130198e-03  1.79700483768e-03 -4.27944543659e-03 -4.24923817109e-03 -3.75428952312e-04 -4.20163268038e-03 -1.65855422923e-03 -4.32668795307e-03  3.03182533954e-03  6.05778074339e-04  4.58101553900e-04  4.88184911337e-03 -2.61918819593e-03  2.51523008613e-03 -3.60640114159e-03  4.00176090220e-03  5.08505734279e-03 -7.67999905980e-04  1.47940540371e-03  3.03282697393e-03  1.78267700254e-03  3.02757331510e-03 -4.70355840229e-04  2.50091691819e-03  2.07183744473e-03  1.65886368903e-03 -4.06310987266e-03  1.52859306358e-03  2.27740944284e-03  9.44250621117e-03  3.63070431503e-03 -5.07705747920e-03 -1.44937592445e-03 -1.71497059374e-03  1.79322895753e-04  6.06681513410e-03 -2.47066641398e-03 -5.28001219016e-03 -1.44979758663e-03  3.21478624233e-03 -4.66767990505e-04  3.66404116528e-03 -1.13788295073e-03  2.73433109793e-03  3.14195839189e-03 -7.39380958870e-03  4.17733752589e-03 -1.65067945139e-03  1.66031684155e-03  6.27149569757e-04 -3.55371701701e-05 -5.25399228140e-03  2.24507856314e-03  3.04860157769e-03  1.29499033754e-03 -1.48003234744e-03 -2.24313176718e-03 -7.20181816865e-04 -2.54081915397e-03  3.64092749450e-03  2.35355414713e-03 -3.93493272347e-03 -3.90388342863e-03  1.75874874177e-03 -8.17099775467e-04  3.39687944407e-03  9.69575912322e-04 -1.50940103111e-03 -6.80971778657e-03  2.02579262661e-03 -1.43485563348e-03  8.32049095540e-03  2.29299838640e-03  8.32108160138e-04  5.35696796555e-04  3.51068319432e-03  9.58777898166e-04  3.30206087119e-04 -1.75849330196e-03  4.89553226594e-03  8.33061340966e-04  3.87760502617e-04  5.29200627009e-03  1.01763295994e-03  3.52676143691e-04 -7.43613105335e-04  1.16210040798e-03 -5.02884195488e-03  1.81251689301e-03  3.02870401131e-03  8.60677830460e-03 -2.20170032179e-03  2.80237572717e-03  6.11740573991e-04  7.95895835192e-03 -7.38461775422e-03 -5.21438437802e-04  1.98374969138e-04 -1.47841340883e-03 -3.36799482553e-03 -6.48158926392e-03  6.32160613436e-04  2.90861887917e-03 -5.90468611648e-03 -4.58837775455e-03 -2.38439199120e-03  3.89885850427e-03  8.72442462669e-04 -1.63165980820e-03 -1.60577861856e-04  2.28423621245e-03 -3.68325708557e-03 -2.34724225594e-03 -2.25196364843e-03  9.20646027947e-04  4.70848571118e-04 -1.80359991576e-03 -1.50007754525e-03 -1.58873608051e-03 -3.03715210681e-04 -3.14438120911e-04 -2.12693594144e-03  1.83463323643e-03  3.63630155503e-03 -3.83891132776e-04  2.39101036464e-03 -1.77177321283e-03 -1.72669420411e-03  1.45885006830e-03 -8.20833696775e-03 -2.96764326067e-03  1.87273359537e-03 -2.90711252088e-03  6.59350845929e-04  2.78445161004e-03  1.99426071684e-03  2.48903254162e-03 -1.45699902580e-03 -5.46794816890e-03 -4.39118212798e-03  3.47127064603e-03  1.59012625863e-03  1.09954967873e-03  4.54259751866e-03  3.91800563950e-04  4.03425953762e-03  1.02287699613e-03  1.35938192358e-03  1.62813855749e-03 -4.62277195611e-03 -6.35197716998e-04  2.57762577402e-03 -2.04861855657e-03 -3.17345294963e-05 -5.79227845658e-03  2.88183558773e-03  9.90867084803e-05
-1.62115081361e-03 -4.95171963705e-03  4.87106508411e-03  6.26783881653e-05 -3.39361907446e-03 -3.20500930510e-03 -2.64951407214e-03 -3.16681765965e-03 -1.72568117150e-03 -3.56137694930e-04  2.72267575566e-03  1.18813308931e-02 -5.61847883085e-03 -2.00562163496e-03 -1.66037442635e-03  6.70299339249e-04  3.02906297140e-03  3.70894989710e-03  6.95742280924e-03 -3.95847849334e-03  9.09604310912e-04  7.82275008165e-03 -4.06570972216e-03 -1.55327720795e-02 -5.15458795664e-03  1.35336308480e-01  1.04141709377e-02 -1.12996845266e-02  9.81993834817e-03 -2.93410294190e-03 -6.55956649667e-03  3.97206499392e-03  2.57208224223e-04 -1.33149646505e-04 -1.71428780898e-03  5.94234560305e-04 -4.65000225300e-04  1.45113941651e-03 -5.21729172200e-03 -6.32814028496e-04  5.12065764435e-04  5.54310520108e-03 -9.36485717770e-03  6.03817297158e-03  2.91347532516e-03 -1.43871507852e-03  3.77421357604e-03 -2.40572114039e-03  5.97164051159e-03  7.68574379802e-03  5.88629399847e-03 -7.68196549828e-03 -1.98918954363e-03 -1.22616079058e-03  7.11711898471e-03  7.79105872961e-04  2.37233496818e-03  9.69265459891e-04 -2.01916253551e-03 -7.88459478111e-03  5.01179303693e-04 -5.85625847198e-03  1.91523491287e-03  5.94715295929e-04 -6.48282773890e-03 -2.55780580362e-03 -4.44939810716e-03 -2.96111642983e-03 -2.91534462164e-03 -1.06345712456e-03  8.55150740128e-04 -2.31913264548e-03 -1.92637460474e-03  3.71641982828e-03 -4.00093488336e-03 -3.09867611959e-03 -3.29255314470e-03 -2.37547152165e-04 -2.13408777138e-03 -6.91502629723e-04 -4.56019835543e-04  9.54013303867e-04  4.49736531597e-03 -3.76017241073e-03  1.01136934179e-03 -3.12536157736e-03 -6.66142088747e-03 -7.84405199571e-04 -6.39453401717e-03  7.25655362510e-03 -4.44668728798e-04  1.07239820738e-03  1.47957671292e-03 -3.82255449069e-04 -5.18558758680e-04  2.52706876788e-03  3.33164984005e-03 -8.07351524594e-03  7.02520516628e-04  1.98201286642e-03 -5.15074732457e-03  3.00834923904e-03 -2.40029712879e-03 -2.23332452481e-03 -4.84116897697e-03  8.02683101035e-04  2.33813681362e-03  6.05035943309e-03  3.21510044774e-03 -1.29413967733e-03  9.89450002799e-04 -2.24050523631e-05 -2.91295237762e-03 -2.19779394602e-03  2.71383841926e-03  7.34951418890e-03  2.73273782334e-04 -3.57440444274e-03 -3.12513627209e-03  7.70656488678e-04  1.76926959129e-04 -3.11958862458e-03 -3.81054443341e-03  6.06280880181e-04 -5.13410483355e-03  1.27596368516e-03  2.39868308353e-03  1.38777602922e-03  3.16683683917e-03 -6.62514027903e-03  2.45916042401e-03 -1.23708648465e-03  3.28568312183e-04 -1.04468547534e-04  2.22843832814e-03 -3.77181860690e-03 -3.63842309805e-03 -2.20285965509e-03  3.74399050736e-03  1.56872749038e-03 -1.33451886144e-03 -4.72433954590e-03  2.63832376556e-03  1.82507921340e-03  3.73615544883e-03 -4.07899157494e-03  2.93732227107e-03  2.55106911240e-03  3.30771566507e-03  1.43239132502e-03 -4.39422388989e-04 -4.12417417337e-03 -1.16942315195e-03  7.65560575745e-04 -3.17479317831e-03 -1.92480614512e-03 -3.73062163843e-03  9.17789626891e-03  4.27450624095e-03  3.97084224133e-03  2.27391973713e-04 -1.97693451206e-03 -2.78249054505e-04 -8.21942467303e-03  5.22565202468e-03  1.85529373707e-03  1.46072255474e-04 -5.87766704341e-03  2.09032702123e-03  2.74800774942e-03 -9.47025549483e-03  2.76799102110e-03 -2.31325395182e-03 -6.20098078967e-03 -2.86700015527e-04 -1.88775945122e-03  3.76221022741e-03  5.08490028482e-03 -6.78058535485e-03  5.30540491245e-03  3.29849790454e-04 -2.59287495725e-04 -2.28674827055e-03 -5.13998839404e-04 -4.56238771930e-03 -1.83637514286e-03  3.61961407772e-03  4.28572993375e-04  1.72915016017e-03  5.31718115316e-04  3.38784717276e-03 -1.01217235955e-03 -3.45403600548e-03 -4.43644686658e-03  1.12119474493e-04  2.53584314248e-03  1.85213517758e-03  7.94259631772e-03  4.78412692594e-03  4.08330090113e-03 -6.83863044511e-04 -6.75282824599e-03 -2.08695229408e-03  3.57876438497e-03 -4.03919924441e-03  2.69943157729e-03  1.66270075469e-03 -4.49017287250e-03  2.56191186265e-03  9.97230186053e-04 -1.31713159621e-04 -1.43809593407e-03 -5.19143872933e-03  1.65324076440e-03  2.97524645790e-03 -1.62969111851e-03 -2.32676583405e-03 -3.09141283721e-03  2.68787405231e-03 -3.45533154988e-03 -2.54024747847e-03  1.64987499774e-03  7.62143464680e-04  2.26131469439e-03 -4.87017503403e-03  1.31555890534e-03  1.98231518058e-03  1.02519836449e-03  2.32221181052e-03  3.50999295561e-03  7.74292315814e-04  3.17629828389e-03  4.04819917688e-03 -1.07257807884e-03 -4.87331143702e-03 -6.52256992139e-04 -2.92872159415e-03 -4.23520759172e-03  4.56105257429e-03 -1.53380103627e-03  4.93108196895e-03  4.14980917765e-04 -1.48281453727e-03  1.19539853408e-03  1.59291091805e-03 -1.34174776221e-03 -3.11504862499e-03  1.66028513757e-03 -1.64187529596e-03 -6.79033081279e-03  4.43623970206e-04 -2.74682807151e-04 -3.03838467108e-03 -4.29427490568e-03 -1.75194346017e-03 -5.67973631119e-04 -3.95325920907e-03 -3.78751459026e-03 -2.74796845994e-03  2.26260026995e-03  1.88140542858e-03  3.40581641159e-03 -4.32459009272e-03  5.04124816205e-03  5.27164383641e-03  2.53934505191e-04 -9.88529742867e-04 -2.57307264600e-03 -6.62828328727e-03 -7.15532835422e-03 -3.39399827693e-03 -1.76469123515e-03 -4.47078890075e-03 -8.81289255890e-05  2.74749962584e-03  4.19875089352e-03  5.42575767726e-03  2.04942357516e-03 -4.92601551613e-03 -3.28612906892e-03 -1.44389389067e-03 -4.04703241602e-04  3.56442543841e-03 -5.32251670838e-03 -4.00783223538e-04  1.49518870247e-04  3.15474007912e-04  2.24235488579e-03 -1.70587511113e-03 -2.88147469242e-03  1.91544678755e-03  2.67876587342e-03  8.57098776558e-04 -3.26000689270e-03  1.04715065426e-02  2.18654609859e-03 -4.37787452368e-03 -6.19786455016e-04  2.14585450192e-03 -4.00114850118e-03  1.79866388087e-03  5.36070614112e-03 -3.97749834664e-03  2.96687067560e-03  2.75518597980e-03  1.30344717219e-03  4.08520047674e-03 -3.62259018042e-03  2.09527685619e-03 -9.43535044278e-04 -4.22152747309e-03 -2.14084084684e-03 -3.03636792451e-03 -4.22603707942e-03  4.70199107308e-03 -5.53498690848e-03  1.55926201879e-03  2.56864237782e-03 -5.57586323129e-03  5.19609165044e-04 -4.17304309615e-03 -4.45867004288e-03 -2.78390364669e-03 -5.10320729380e-04  8.81708686673e-04  9.92694500131e-04  4.09816829689e-03 -1.45794781044e-03 -3.38526756563e-03  3.47678926446e-03  1.61144766027e-03  5.37978243389e-03  4.55638597051e-03 -5.51569671588e-03  2.45316465790e-03  4.08596203375e-03  3.29469774260e-03  1.07333699660e-03  4.05284053979e-03  2.41298323366e-03  3.40296641753e-03  1.30487297139e-03 -7.39088250282e-03 -1.81655368404e-03 -6.57357873213e-03 -8.11143128436e-04 -2.28600767706e-04  3.52842194836e-03  3.20919443214e-03  1.06238081608e-03  2.03545337786e-03 -4.30755700117e-03 -1.83438431074e-03 -2.52149850756e-04 -5.20246030169e-03  5.51068287290e-03 -2.33471380294e-03 -8.56747108985e-03 -8.39516002789e-03  2.93690385262e-03 -2.00460502568e-03 -2.21472352311e-03  7.73065767352e-04  2.60833411925e-03  2.96045364816e-03  1.62384672989e-04  3.10453168825e-03 -3.00833660065e-04 -4.42519220209e-03  5.70445310568e-03  3.87268860410e-03  6.30737219361e-04  1.75651188796e-03  8.57745272747e-04 -5.47451181828e-05  2.80640503770e-03  5.41185557452e-03 -4.20985497152e-04  1.66095961690e-03 -3.53229406558e-03  7.01014892232e-05  3.15227302694e-03 -1.18851942350e-03 -3.38449917984e-04 -5.68411543593e-03  9.43104324616e-03  1.09634636456e-03 -8.99987057496e-04 -6.35432606119e-03  4.33738614240e-03  1.07273002947e-03 -5.87727490582e-03  1.21896287313e-02  7.78451309695e-03 -6.99759134968e-03 -1.46206991138e-02  3.16040201760e-03 -4.91063372409e-04  2.65228325149e-03 -2.24907598339e-03 -1.40870689619e-03 -8.67924341873e-04 -1.69733941530e-03 -4.49205884684e-03  6.78161345967e-04 -1.47441700183e-03 -6.05746032239e-03  4.32226428682e-03  1.42789810938e-03  2.78987370838e-03  7.28691228141e-04 -9.37507501692e-04 -1.59058776242e-03  2.23345727966e-04  1.76031704573e-03 -2.30816715188e-03  3.58581955702e-03  3.60221909024e-03 -2.99964475314e-03  3.56226663937e-04 -5.91998942161e-03  5.46850211482e-03 -5.12817488717e-03  2.26668288166e-03 -3.20377128050e-04 -2.29086500264e-03 -5.80376766642e-03  2.99419063653e-03 -1.30204592130e-02 -7.00808653430e-04  4.84698746243e-03 -7.49265478077e-03  6.71766524541e-03  1.06600000554e-03 -8.02605041499e-04  4.78983780760e-03 -1.82431464688e-03  6.67222121154e-03 -1.58221725185e-03  2.01670753613e-04  1.27146784773e-04 -1.94556712423e-03  1.21300306261e-02  2.58794380055e-04  1.37014122453e-03 -3.75511937750e-04  2.83852010480e-03 -1.39769646567e-03 -3.37817126204e-03  1.87580048541e-03  3.55754199756e-04  6.73648806554e-04  6.85320777241e-04 -2.56895330890e-03  1.70756794113e-03  7.47070489974e-04 -1.81727153876e-03 -1.15572767687e-03  3.57287247512e-03  3.88531279612e-03 -3.73172576124e-03 -4.36904521240e-04  3.09135589997e-03 -3.35935497198e-03 -7.22540929039e-03 -3.00647681931e-03 -4.22683824562e-03  6.72251611603e-04  1.44807095056e-03 -1.34475000319e-03 -1.31076308081e-03 -2.31453471685e-03  6.30826635910e-03 -5.85965998196e-03  5.15905116849e-03  8.41255541970e-03 -3.85823908036e-03  2.02766483266e-03 -4.20542427575e-03  6.21263819129e-04 -4.61049562215e-03 -4.20072643901e-04 -1.48535799306e-04 -6.35071276125e-03 -3.95475894223e-03  4.32731132053e-03 -1.60026993839e-03 -7.79371705914e-03  5.54516900342e-03 -6.07496650166e-04 -3.33575294816e-03 -1.01372837318e-02  2.70064951810e-03  2.98756760909e-03 -1.18915954605e-03  5.56419702356e-04 -9.49367165009e-04  5.04635059145e-03  2.72576805804e-03  2.33263533912e-03 -4.03565080109e-03  3.03747175262e-04 -1.68063576626e-03 -4.34893519925e-03 -1.39453089205e-03 -1.16701497553e-04 -8.57528312725e-04 -2.53311059133e-03 -6.25974913114e-03  6.95164554285e-03 -2.33411395956e-03 -4.74716932300e-04
 4.19105191951e-03 -7.34092952288e-04 -2.76495124644e-03  3.59556194466e-03 -3.98009602878e-03 -3.00779243153e-03  5.79722634844e-04 -2.57530998457e-03  4.67152642109e-03 -3.73443353506e-03  2.79209081504e-03 -1.99366217885e-03  1.81613026148e-03  2.54441419971e-04  3.99866684486e-03 -1.22495495189e-03  2.29717777207e-04 -5.89248757007e-04 -2.12546803752e-03 -4.48116352940e-03  2.32198877283e-03  3.43529246867e-03 -5.08344785257e-03 -5.31821165260e-03 -1.79382683778e-02  1.04141709377e-02  1.10151707628e-01  2.72887992733e-03  8.94308634637e-03 -8.25245958595e-03 -2.86661927616e-03  1.66058231513e-03 -1.35402108248e-03 -2.20396599140e-03  2.99468829951e-03  9.88833405304e-04 -1.71376405267e-03 -2.84001347936e-03 -5.17199429288e-04 -5.97774916807e-04  1.65564781155e-03  4.25788645531e-03 -9.65515772464e-03  5.63745342958e-03  2.53810594482e-03  5.12601326865e-03  4.07495937851e-03 -1.57054146101e-03  9.35961002515e-04  4.23372030200e-03 -7.05746613906e-04  8.75254583206e-03 -1.47721361962e-04 -2.11912361229e-03 -3.21612628985e-04 -2.35307784601e-03  7.01746043339e-04  2.05790560316e-03  1.23868789428e-03  5.52038930556e-04  4.28163356939e-03 -4.27078409577e-03  1.43420060850e-04 -3.13250220063e-04  2.08094736222e-03 -2.32888559760e-03  7.06906203467e-03  2.26528148905e-03  2.86984564753e-03 -3.65217495576e-03 -9.80798655097e-04  1.85851975989e-03  9.00139238746e-04 -2.01890734585e-03  1.30354917836e-03  1.65068639696e-03 -9.26584317083e-04  1.56127641494e-03  1.49251816439e-03 -3.40714284774e-03  4.73978312721e-03  5.47126334350e-03  4.06866995746e-03 -6.83184634554e-03 -3.98628007353e-03  1.07378905833e-03  1.91399307818e-03 -2.94099502598e-03 -3.12554295824e-03  2.03384975661e-03  1.59675739370e-03  6.42901756695e-05  7.10809489860e-03  4.20569697837e-03 -3.60122925675e-04  3.30905159890e-03 -1.93550049075e-03 -4.27640630616e-04  1.24084081072e-03  1.06835473170e-04  1.83715922539e-03 -4.47738761122e-04  2.09458486517e-04 -1.38433397864e-03 -2.04032596300e-03 -1.97186724517e-03 -1.72360952895e-03  4.96091847927e-03 -7.92347370537e-04 -2.26581358927e-03  3.88915156447e-03  4.27738595765e-03 -1.23305309191e-03 -2.05707503865e-03  1.51515400299e-03  1.72162859625e-04  3.10422337105e-03 -4.60597546771e-03 -2.26773719589e-04  5.61893569539e-03 -7.29406620661e-03 -4.90460623803e-03  4.28596202096e-03 -2.07982283041e-03  8.60316075599e-04  1.78603318698e-03 -8.20114658268e-04  1.47828147626e-03  5.08067454358e-03 -8.01732778100e-04 -3.80210034392e-04  2.24867840381e-03 -3.64913574252e-03  1.53864578792e-03  9.84171493846e-04  1.87261105229e-03  3.60684406303e-03  1.68014397660e-03  6.31847580940e-03 -2.29193574787e-03 -3.50152095748e-03 -2.48436350551e-04  1.48953218410e-05 -1.27188089671e-03  7.17360611821e-05 -1.62806067556e-03  4.72950183784e-03  2.31121026840e-03  1.49092779520e-03 -5.76983612990e-03 -4.14823622863e-04 -1.19988026756e-03 -5.18748016875e-04 -1.65106133733e-03 -8.33033459287e-03 -2.04209659933e-03 -2.38359578368e-03 -5.69563579377e-03  3.66035903241e-03  4.33532359245e-03  4.93783198119e-03 -2.56991851020e-03  5.41495962307e-03 -5.98106508444e-03 -3.09938133768e-03  6.27643087478e-04 -9.75766524310e-04  2.55776404509e-03 -8.75684278329e-04  4.12247473540e-03 -2.39275762892e-03  1.35960660222e-03  1.79397065229e-05  2.35537652390e-04  3.12967531904e-03 -6.97541756703e-04  7.08693397329e-03  9.14463195789e-04 -2.67539763562e-03 -6.17805085208e-04  9.49353147559e-04  2.70419383299e-03  4.91157789140e-03  2.76345039651e-04 -3.90071593912e-03  1.51512477947e-04 -2.11805318599e-03  6.80230875807e-04 -2.12146182766e-03 -1.02805360419e-03 -2.13021715841e-03  2.22757305287e-04  1.67472293053e-03 -6.91121969562e-04  2.74481247550e-03 -5.86087659555e-05  3.59014114358e-03 -1.91688474543e-03 -2.68083507204e-03  1.94397041761e-03 -1.19390908761e-03 -4.19071682136e-04 -1.82430333535e-03  2.84733379167e-03 -7.64883327133e-04 -1.33371490763e-04  1.10212673806e-03 -1.48581365800e-03 -1.35095375783e-03  1.96712629472e-03  7.60708906159e-03  8.69084452095e-04  8.35570149971e-04 -1.42531482655e-03  2.79633550313e-03  9.12291093390e-04 -9.05864968233e-04  2.47547384303e-03 -8.60723904273e-04  6.18711488195e-03 -1.06685377302e-03  3.27418527362e-03 -6.04104771892e-04  1.52784138535e-03  1.99141403565e-03  1.55862951092e-03  1.08928954688e-03  3.81783049895e-04  3.01806062963e-03 -2.42544673558e-03  3.68310008391e-03 -5.08674649712e-03  2.69623727527e-03 -3.15550217811e-03  2.68644271235e-04  1.99883366209e-03 -6.34189348664e-03 -1.39828961065e-03  2.48909230633e-03  5.72471213354e-03  2.28569024790e-03  5.39657987374e-03  3.76614809030e-03 -9.64644842425e-04 -4.49738971508e-03  9.24653556869e-04 -2.25264175180e-03  2.68697051505e-03  8.05155975965e-04 -5.23874050619e-03 -1.90055325263e-04 -2.63434722729e-03  5.38735488049e-03 -1.64596664609e-03  1.81027851060e-03  5.05343841006e-03  3.90659843940e-03  4.10748365308e-04  1.64284251719e-04  1.28135944943e-03  2.78475677972e-03 -5.01827735545e-03  5.09093176654e-03  4.25343043176e-03 -6.80906323078e-03 -9.05076801133e-04  2.13024393272e-03 -1.28893913050e-03 -2.13675225835e-03  1.18643438202e-03  3.84071191835e-03  1.07467567136e-03 -1.69180647042e-03  7.71308451866e-04 -2.85783642901e-03  3.63694490549e-04  1.06022996150e-03  3.10624243960e-03  1.00966503678e-03  1.98788365452e-03  3.07410232549e-03  5.10461467943e-03  6.68123454465e-03 -2.37579652877e-03 -5.78968230894e-04  1.10840993966e-04  2.34686040684e-03  4.98727215076e-03  2.52322305218e-03 -9.62039891949e-06  4.00572412372e-03  4.07448767648e-03  4.43759782619e-03 -1.19849447340e-03  2.79402681668e-04  2.11726151031e-03 -2.66469731318e-03 -2.06449656913e-03 -1.98273641713e-03  5.84149020412e-03 -1.47629940230e-03  5.67018841832e-03 -4.88651673956e-04 -3.20941759171e-03 -2.49319308194e-05 -3.15322970236e-03  9.96580436812e-04 -3.34954557443e-03  3.15158711696e-03 -1.91526129409e-03 -2.45026688650e-03 -4.24365112407e-03 -4.10265820680e-03 -3.14186839868e-03  1.65545347775e-03 -4.85318884895e-04 -1.93858879565e-03  7.93649585816e-04  2.76910919502e-03  2.88582034079e-03 -1.60505243594e-03 -2.51711016782e-03  1.34136567141e-03 -3.11599895543e-03 -2.64905795681e-04 -2.32204896786e-03 -1.79835848365e-03  2.09562914826e-03  4.04556237060e-03  3.09947995439e-03  3.02163251613e-03  4.12826473780e-04  3.12681431332e-03 -2.13634388919e-03 -1.98259646399e-03 -1.05567000252e-03 -5.92705703074e-04 -5.06778012268e-04  5.15922398388e-03  2.01273031922e-03  5.43232018955e-03  1.84216705880e-03  6.10693264015e-03  5.36330561233e-03 -4.88013308592e-03 -4.45643917186e-04 -7.05819168877e-05  6.48513220011e-03  1.94667834166e-03  2.88416561532e-03  2.27857822838e-03  6.01697411996e-04 -1.36810815184e-03  1.43913203447e-03 -2.10545965602e-03 -3.04358164514e-03 -2.50773198429e-03  4.64704627552e-03  6.67378205963e-03  3.98386932980e-03 -1.36818005289e-03  8.83105061226e-03 -2.30512835710e-03  3.19584603587e-03  2.87942196898e-03 -3.28796394286e-03 -3.26649263840e-03  2.73692229503e-03 -1.11136695935e-03  1.97961093419e-03  4.07859071549e-03  2.93623155287e-04  2.29060854051e-03 -7.40520451470e-04 -9.79122444006e-05  6.61162900363e-04  1.75085099151e-03  8.49300777172e-04  4.67958441950e-04  7.59546259948e-03 -1.59362653522e-03 -2.68972934951e-03 -1.51137612674e-03 -5.00154671159e-05 -1.58854646396e-03 -7.56006116031e-03  7.63160534640e-03 -2.06366896419e-03 -1.17547808869e-03  1.76776601840e-03  6.44868830283e-05 -3.73835364932e-03  1.21909625104e-02  2.28187632373e-03 -6.25872777370e-03  1.65852376512e-03 -2.53044917392e-03  4.13145106135e-03 -6.22652415027e-03 -9.61352698460e-04  4.13096348394e-03 -2.19491491538e-03 -1.73949942687e-03 -1.73816736973e-03 -1.41568144627e-03  2.31567487313e-03  1.24192007946e-03  1.47860960120e-04  1.35504299537e-03 -2.17053378119e-03  7.17065794703e-04  3.24202353141e-03  2.88422241319e-04  5.26286965455e-03 -2.03965719810e-03 -5.96662630075e-04  2.69638975150e-03  1.32966410609e-03 -2.89305424340e-03 -1.04678621787e-03 -6.46967983417e-03  5.78652992953e-05 -3.43352717664e-04  5.64276069667e-03  5.02117508952e-04 -2.05197117396e-03  1.45259928782e-03 -2.38803598443e-04 -3.22105187357e-03 -2.30254493288e-04  3.07100314161e-03 -2.62450767368e-03  3.53441273942e-03 -4.09942461370e-03 -1.64491477336e-03  2.91455375303e-03 -3.19483790176e-03 -4.14640248760e-03  2.57675906639e-03 -2.37100993154e-03 -2.44391419353e-03  1.63660385110e-03  1.85860069189e-03  3.13508406415e-04 -4.49675767100e-03 -5.06069492477e-03  4.15662443556e-03 -2.65397741822e-03 -3.31910849597e-03 -2.91371744652e-03 -5.43984155511e-03 -2.63005729573e-03 -6.41520172461e-05 -3.65888263144e-03 -6.98648555748e-04  8.02486232457e-04 -7.92292758321e-04 -1.11124357841e-03  4.07923765335e-03 -8.41716559751e-04  1.23862647744e-03 -4.92409246342e-03  2.63164072356e-03 -9.72702668993e-04  4.76725118057e-03  1.66028083994e-03  4.16178335529e-03  4.30471211081e-03  3.68058328825e-03 -2.06953885726e-03  1.44864828955e-03  2.58125474565e-03  1.27891416648e-03 -5.05472990728e-03  2.89898036825e-03  4.09536386476e-03 -1.42315019600e-03 -4.90999399610e-04  2.21056526165e-03  1.61882806516e-03  3.34220793604e-03 -5.01956176166e-03  2.57018456264e-03 -2.44920412111e-04 -2.74819551423e-03  2.20519090790e-03 -4.02826296520e-03 -1.58228986109e-03  3.46529566893e-03 -2.45447437784e-03  4.72563189271e-04 -3.91987636678e-03  3.38285974008e-03 -1.00315944517e-03  1.35563858111e-03  2.70730162052e-03 -2.48699054164e-03  4.58727465091e-03 -2.99826921196e-03  2.10594817540e-03  1.31405860137e-03 -1.44056335534e-03  2.40103500221e-03 -4.68109194179e-03 -5.40911154107e-03  9.30449777242e-04  2.18003755045e-03  8.41727622982e-03 -5.92193510054e-03  3.67042619049e-03 -1.21342548110e-03  7.00328657729e-04
-4.89351247994e-03 -6.07947746824e-03  2.07274270719e-03 -1.15656149319e-03 -1.39008069128e-05  1.81476503799e-03 -8.52519359464e-04 -2.72734071476e-03  5.07896003693e-03 -2.38011241957e-03 -5.61317264477e-03 -5.57493388507e-04  1.00381169253e-03  1.10595675808e-03  3.67714619459e-04 -2.10316410165e-03 -3.33747096119e-03 -9.33320719126e-04 -4.55581983112e-03  9.59283014835e-04  2.71759920707e-03 -1.04725781065e-04 -8.66290495908e-04  2.61534623138e-03 -6.09451486769e-03 -1.12996845266e-02  2.72887992733e-03  1.20503819229e-01  2.05922260045e-02  1.62474037259e-02 -2.26772594831e-03 -8.70192837437e-03 -1.37883318876e-03  1.25297697751e-04  1.52895407601e-03  1.47218131616e-03  3.79926555909e-03  2.88493837191e-03  7.05357499248e-03  1.92123339170e-03  1.94047306726e-05 -3.58700111338e-03  5.01937757393e-04  7.75824296822e-05 -1.56150331629e-03  5.84364154070e-03 -8.39003480353e-04 -6.20840548933e-04  1.05784834997e-03  1.60291230916e-03  3.51432275802e-03 -6.76793252453e-03  2.92566069719e-03 -1.69758584527e-03  5.29600583032e-04 -6.23040731969e-04  1.27409633541e-04  1.93265971957e-03 -1.39521400207e-04 -1.30627480218e-03 -1.61431464273e-03 -2.28771965274e-03 -1.17968023049e-03  1.91063142967e-03  1.59655161443e-03 -2.20894460470e-03  9.19029557457e-03  3.91432266596e-03  2.55144318194e-04  2.76739957058e-03 -2.93834071465e-03 -1.55047075264e-03 -3.54843506859e-03  1.49690433191e-03 -1.23769922327e-03 -4.78142257705e-03  2.50295368356e-03 -1.07618684222e-03  2.33564998184e-04  2.36157602498e-03 -1.79895404890e-03 -3.90868289506e-03 -2.96532472908e-03  9.36409930366e-03  6.70701540550e-03  1.83925182836e-03 -3.05082693014e-03 -5.45898602385e-04  3.33720627638e-04  2.73681786817e-03 -1.20229617467e-03 -2.50946236553e-03  2.73916169447e-03  4.30650839076e-03 -9.68575047717e-04 -9.10134249880e-03 -6.06947548662e-03  6.65911222683e-04  6.08072476479e-04 -3.61233460029e-03  2.10805883418e-03  4.68813945220e-03 -1.00841982147e-03 -8.59956256379e-04  3.09537174048e-03  2.88102926835e-03 -2.20842488226e-03 -5.62283100304e-03 -1.40503626396e-03  4.25972991953e-03  6.53292396657e-03  4.55414174504e-03 -2.47109257017e-03  6.49832332424e-04 -1.49176243266e-04 -6.11551133188e-03 -2.54687870706e-03  1.28388070359e-03  2.78360728203e-03 -4.24530900339e-03  7.38924309812e-03  2.70763009371e-03 -8.60467469748e-04 -3.20675905758e-03 -5.52770287858e-03  3.66301216898e-04  2.98195422584e-03 -1.90161129245e-04 -4.25361164552e-04  7.12168201530e-03 -5.90848731678e-04  1.81083126795e-03 -1.00686382564e-03  1.55353230541e-03 -9.15784893521e-04  2.34153740977e-03 -5.95083248234e-04  2.29234378358e-03 -2.14580809922e-03 -1.89816397987e-03 -2.12013381812e-03  4.95649124206e-03  3.77026702054e-03 -6.92973856124e-03 -4.44062840597e-03  5.69540769106e-03 -5.33808136616e-03 -8.40218397629e-03 -3.47879448734e-03 -7.32679079747e-03 -1.08860849277e-03  7.92732984267e-03  7.66975720391e-05  8.20171970591e-04  2.67322208352e-03 -6.51500897649e-03 -8.61760448121e-04 -2.50341721799e-03 -2.74100459946e-03  3.72866811798e-03  7.52300926248e-03  6.67303625555e-04 -1.62306401424e-04  9.38581264323e-04 -3.78903217453e-04  1.86886912007e-03  3.14457851544e-03  1.01841664189e-02 -1.31747738922e-03 -4.45488415589e-03  5.32734565808e-03 -1.07766763990e-03  2.98941663993e-03 -1.59752214054e-03  7.85680220966e-04  1.18096924449e-04  2.73403879419e-03 -4.20702718338e-03  3.99463392015e-03 -9.75927598979e-04  4.43285721008e-03 -2.92131815692e-03  6.56327395735e-04 -4.63021413998e-05 -2.44079924677e-03 -9.24079360336e-04 -5.80743710539e-03 -2.14859106970e-03 -7.49564734532e-03  6.38639510452e-04 -3.17011315211e-03  3.38292542129e-03 -8.25641710637e-04  5.37222421745e-03  4.82508453469e-03  4.40773354181e-03 -5.23388361388e-03 -4.83318663741e-03 -1.69537343451e-03  2.33791198134e-04 -2.22093947844e-03  6.34222605400e-03 -6.50171489271e-04 -5.78111117009e-03  9.95330560211e-04  1.84178844651e-04 -2.94327959742e-03  4.78810597455e-04 -1.63683693412e-03  6.44148177567e-05 -5.85155906462e-04  5.38793585780e-03  5.07210746741e-06  1.88812925517e-03  2.27598547028e-03  2.72720900487e-03  1.81021830830e-03 -4.95959576506e-03 -3.48736249033e-03  8.11105417542e-04 -8.14848612207e-04  2.99706977258e-03  2.64315148185e-04 -4.11899656794e-04  7.27961036687e-04  2.90206114845e-03 -4.11758906323e-03 -2.09275703316e-03 -3.93178438029e-03  2.64056447413e-03  5.11768128912e-03 -2.88659199708e-03 -1.00157189121e-03  1.32834664229e-03 -3.83400831638e-03  6.76606023737e-03 -4.35652917363e-03  1.36998109411e-03  2.47990215615e-04  1.11457757252e-03  6.77498158388e-04 -3.49221663245e-03  4.65487782168e-03 -3.49422882280e-03  1.11230972074e-03  1.65108905939e-04  4.83785162546e-04 -8.22389959530e-04  1.36117228400e-03 -3.62179693064e-04  2.86718471944e-03  1.81841609252e-03  2.54069060360e-03 -2.01088578523e-03  5.03665058849e-03  4.90140206585e-03 -4.11392020928e-04 -8.48817440307e-04  1.51131043135e-03 -2.13918965759e-03  2.15700772709e-03  5.85601344138e-03  5.85716965694e-03 -4.74520094669e-03 -3.58254966472e-03 -4.57366287414e-04 -9.86045852466e-04 -4.72605161015e-04 -5.14495874613e-04 -1.99599986000e-03 -2.79953814744e-03  3.03986090505e-03  5.31352890895e-03  3.07394769224e-03  6.96246893922e-03 -9.23616547923e-05 -2.09287055705e-03 -8.89802349308e-04  3.35913067152e-03  4.20970944807e-04  4.95302213376e-05 -3.00402923105e-03 -1.07921326097e-03 -1.94483059661e-03  4.15354208029e-03 -1.01311448191e-03  5.01107829550e-03  4.42043743341e-03  2.70151037857e-03  2.53807355113e-04 -2.51935162449e-03  2.18569929514e-03 -4.52807716116e-03  1.99665623555e-03  9.30126582677e-04  1.50076778818e-03 -6.04808655937e-05  1.85896097232e-03 -3.53516638465e-04  1.95979567825e-03 -2.96412822025e-03  1.77266861562e-03 -1.80797437320e-03  1.67858366644e-03 -2.24101183320e-03  6.78726557085e-04  6.42990194455e-03 -5.37569154148e-03  1.32493915962e-03  6.72338535179e-03 -1.06644911677e-03  3.65270515582e-04 -2.46716863841e-03 -1.25398068187e-03 -9.27247313804e-04 -2.68477939618e-04 -7.13743008278e-04 -4.03217687007e-04  1.95760615874e-03  7.22353718028e-04 -1.98342084243e-03  8.82831358397e-04  1.89090245773e-03 -1.91470652959e-03  1.23395363738e-03  4.01734463866e-04 -1.98992300486e-03  2.20893593507e-03 -8.89070348661e-04 -1.45357699224e-04 -1.35803619220e-03  1.73638411209e-03 -2.03350458105e-03  5.08640690184e-03  1.70389687451e-03  5.71228795742e-03  1.85535378323e-03 -5.11249485570e-03 -1.81073799058e-03  7.97554648570e-03 -6.99027589751e-04  1.63494132943e-03 -4.21440173829e-03 -5.46678330054e-03 -2.24999062292e-03 -1.74766919201e-03 -2.00393146081e-03 -1.28549738593e-05  1.87346788385e-03  9.25205446329e-03  5.96026968596e-05  9.28709986939e-03 -1.56736213533e-03 -8.32208624281e-04  5.74482873165e-03 -1.72886015342e-03  7.58397059536e-03  4.03151703134e-04 -4.06772411909e-03  1.62290043206e-03 -5.84803553013e-04  4.12851456385e-03  1.69221337059e-04 -1.99501402152e-03  2.22623773020e-03 -2.66291851841e-03 -1.37158645869e-04 -2.96746112028e-03  4.87944475076e-03  5.55992978743e-04 -5.14354531381e-03 -2.50352941560e-03 -1.98545295917e-04  3.77714557684e-03  4.12748864395e-03  2.79388794314e-03  8.31551172719e-04  2.04795559604e-03  1.50804404576e-03  1.22108301026e-03  2.20798478993e-03 -1.81030920462e-03 -3.48089540909e-05 -3.06747877521e-04 -2.58912364280e-03 -3.61728277023e-04  4.95619900771e-03  1.73032668676e-03  5.58425685877e-03 -2.80050594792e-03 -1.97008352814e-03  6.49053617592e-03  5.14615026926e-04 -1.79850136998e-03 -1.10542907803e-03 -1.99999270728e-03  1.35822227972e-04 -2.86231249749e-04 -2.09415091911e-03  6.24121642625e-04 -2.42863375048e-03 -4.76261907609e-03  1.76131350739e-03  2.97583344879e-03  3.71361621667e-03 -2.92635134473e-03  5.66394197033e-03 -3.68533145834e-03  1.44187831003e-03  3.66465205409e-03  6.53114058329e-05  2.74638205910e-03  4.85405324190e-03  8.64372585173e-04 -1.49604468214e-03  4.36827408441e-03 -5.79504421206e-04 -9.74437562396e-04  4.14002724167e-03 -2.21674654748e-03 -5.16726581352e-03  1.26323610066e-03  2.39734914339e-03 -2.75805789215e-03 -4.48961080748e-03 -1.87459323934e-03  3.50776359445e-03 -6.30021189940e-03  3.23943993537e-03  6.22355711330e-03  4.93383092935e-04  7.83456975012e-04  1.02557349595e-03 -3.88886495756e-04  6.80469066813e-03  1.64084243783e-03 -9.31484965969e-05  3.48163062042e-03 -6.45528305808e-03 -5.60912909688e-04  2.55401328358e-03 -5.60199359450e-03  5.71716193297e-03 -3.31923185026e-03 -1.35135070004e-03  4.99271558538e-03  3.16427751762e-03  2.58641868184e-03 -8.71387590994e-04  2.08208813884e-03  1.59199078997e-03  2.01205462945e-03 -8.10875978412e-04 -1.38954847077e-03  3.20641723869e-04 -1.49205315176e-03  1.17438797420e-03  3.00810588524e-03  4.67446630243e-03 -3.82996044920e-03  3.43779024945e-03 -3.87587917448e-03 -1.21857031774e-03  2.44939779353e-03  5.08036994052e-03 -2.69896490342e-03 -1.94139249901e-03  8.28975440044e-04 -6.09124526232e-04  2.00265367884e-03 -1.05471707985e-03 -1.43078279959e-03  2.92068075967e-03  1.69900956784e-03 -4.11078554422e-03 -6.29547190063e-03  2.64463581061e-03  3.12930567778e-03  4.60352792190e-03  7.72299653094e-04 -1.89744445491e-03  1.83670996709e-03 -1.88546672813e-03 -3.02769575050e-03 -4.30185474509e-04  4.24240850442e-03 -2.19328268856e-04  7.44732978248e-04  2.28469743300e-03  1.01682755895e-03  2.89857179633e-03  8.74539189293e-04 -1.91595677422e-03  5.09491908658e-03  1.15834128084e-03 -2.06911890311e-04 -4.96260929609e-03 -7.31169551187e-04  2.40951424908e-03  6.12900019438e-05  1.41256556916e-02 -3.15401142037e-03  3.84648270121e-03 -3.96145601232e-04 -6.77292411741e-04 -1.78561381886e-03 -2.94843626299e-03  2.98889339019e-03  7.51047216779e-03  2.70818089318e-03  1.85082139055e-03  1.54053730772e-03
-6.48489914709e-04 -6.61087561355e-03  4.89308812925e-03 -4.18096535235e-04 -3.90936014708e-03 -5.83186735087e-04 -4.02024604152e-04 -4.63569214883e-03  1.96557461176e-03 -1.36707072930e-03 -2.10241777450e-03  2.09472316723e-03  1.48807092692e-03 -1.10943196971e-03 -3.01747769047e-03  9.42038886380e-05 -1.81808888842e-04 -2.32109827563e-04  4.93011835939e-03 -3.69059001179e-03 -2.87443287741e-03  3.68698437872e-03 -2.06654012083e-03 -1.64608671303e-03 -6.15062920439e-03  9.81993834817e-03  8.94308634637e-03  2.05922260045e-02  1.00702149650e-01 -1.41892079077e-02  2.52126637602e-03 -6.45839261234e-03 -2.68091848271e-03  4.14738825215e-03 -8.58774021590e-04  6.96424727717e-04  8.13928356408e-04  8.34194075187e-04  5.40739452548e-03 -1.34026626163e-03  1.27448414524e-03 -2.27367316184e-03  2.37896813813e-03  5.71544291520e-04  3.42903876044e-03  5.19565681982e-03 -2.91237716990e-03 -1.22285601898e-03  2.61881076213e-03 -2.31249899352e-03  2.91987315253e-03  6.63849377912e-04  1.70801794987e-03 -9.21659169668e-04  1.69770466263e-03 -1.54357948667e-03  7.25291342970e-04  5.75522681842e-03 -9.45746237255e-04  3.03933347738e-04 -4.39696759091e-03 -1.62662918422e-03  2.54742725613e-03 -9.77088313165e-04 -1.26136182870e-03  6.79596063964e-04 -2.98693036271e-03 -3.91114301064e-03 -5.24641172671e-03 -7.53513640082e-04 -2.83920564639e-05 -1.50673697474e-03 -1.13961835817e-04  5.00579870288e-04  1.18092974525e-03 -7.97571367202e-03 -2.14869356212e-04 -1.15052482839e-03 -7.73631544788e-04  4.07014457968e-04 -7.11615425541e-05 -4.10843208195e-03 -7.76094291885e-05  1.57947529632e-03  1.76395611427e-03  3.72165741340e-03 -2.51262400479e-03  2.87001540669e-03 -4.50586448172e-03  7.90317428625e-03 -3.02129786909e-03 -3.50913890733e-03 -3.55849915117e-03  2.15862107250e-03  2.00307604179e-03 -7.63498468800e-04  8.35060997952e-04 -4.28071902528e-03  4.61714730471e-03  2.04039813337e-04  3.05872809286e-03  5.10791702534e-04 -9.90523264911e-04  1.46259218204e-03  3.90346792916e-03 -1.84831493301e-03  1.51654422603e-03 -2.79238401616e-04 -3.95430998065e-04 -3.46232994675e-04  5.30587649060e-03  2.01759270021e-03  4.31181316032e-04 -3.41941812723e-03  2.66573756306e-03  8.19236720212e-04  6.67699941570e-04  1.32794441697e-03 -3.52458157505e-04 -1.95303929755e-03  5.12583275239e-03  4.14302305172e-03  2.70639644780e-03 -5.74491273440e-04 -2.14372165149e-03  1.28534621817e-03  1.88020806821e-03  5.51519187508e-04 -7.32894122684e-04  1.72500067024e-03 -2.48772418683e-03 -2.69420591480e-04  9.28874535485e-04 -2.50239829345e-03 -4.20264128867e-04 -2.37536732264e-03  2.92163453978e-03  3.00214021930e-03  8.79901912321e-03  1.62598271625e-03  3.13798213651e-03 -2.11380179267e-03  2.51750540448e-03 -2.16918364180e-04  4.99216620123e-03  3.51029379273e-03  4.98055058484e-04 -2.24528615216e-03 -3.73768032335e-03 -6.44161644049e-03 -2.98011007355e-04  2.21586358817e-03  4.55909359020e-04  1.12604213389e-03 -9.37639102521e-04  2.84918195389e-04  8.84925297760e-04 -2.50842063548e-03  4.95855542215e-03  4.71229975963e-03  2.24131014176e-03 -3.51135431314e-05 -1.28586371499e-03  5.11926502162e-04  4.79580269192e-04  9.58948147334e-04  3.20472646700e-03  6.29377083436e-03 -2.44927783302e-04 -1.06373123337e-03  6.90407735188e-03 -4.73440028340e-03 -7.58607031697e-04  4.96923833561e-03  2.11618085789e-03 -2.73949860420e-04  2.38559030017e-03 -1.27309879424e-03  4.40402169204e-03 -2.43171032409e-03  6.69530468301e-04 -2.97439698851e-03 -1.23631711597e-03 -8.60673174466e-04 -1.46462501571e-03 -4.63700842137e-04 -5.49516004461e-03  4.18558363868e-04 -4.95996391751e-03 -7.95037705226e-03 -1.73065486847e-03  2.31364574184e-03 -8.25575152662e-04  4.69296397629e-03  2.91004577047e-04  4.94823390209e-04  3.14786697065e-04  1.01217425055e-03  4.94389852011e-03  7.63460803173e-04  4.49389457608e-03 -1.09634503070e-03 -2.33205143262e-05 -2.71978402544e-04  1.57618744847e-03  5.50935524884e-03 -2.26983096107e-03 -1.45100429420e-03  8.05269301352e-04 -2.54454059118e-03  3.13310507407e-03  7.44804896245e-04 -2.36283291956e-03 -6.82661618433e-04  6.76162303603e-04  8.42184978113e-04  2.97538895814e-03 -4.17492608009e-03 -1.26003814583e-03 -3.66781294789e-03 -2.87299291485e-03  1.85858312421e-03  2.49077924717e-03 -3.56761224183e-03 -1.45587933629e-03 -3.07813995586e-04 -2.95367278542e-03 -2.68304573333e-03 -5.65235839511e-03  3.40927946793e-04  2.92763883558e-03 -1.06620114501e-03  2.81950809425e-03  1.01472374263e-03 -7.11110319203e-03 -1.09800861080e-03  7.51082640768e-04 -1.93707544392e-03 -2.78767071716e-03 -4.82677377527e-03  2.02858731236e-04 -3.55703349419e-04  5.90830133958e-04 -7.40625486880e-04  5.39435232534e-04  1.41554257135e-03  7.37877102004e-05 -2.73666986936e-03  1.01029571470e-03 -6.02850044646e-03  2.64038107251e-03  3.25083548570e-03  2.58752368240e-03  4.18200924515e-03  4.59750880229e-03  3.43094409470e-03 -1.78172339381e-03 -2.33085700015e-04 -9.74978076354e-04  1.88236128009e-04  3.12697607571e-03  4.24274309464e-03  4.02957400514e-03 -5.94229871846e-03 -1.02516420666e-03 -1.40496719635e-03 -4.55274611897e-03  5.07695352037e-03  3.28596186258e-03 -6.29701117559e-04  1.32809164465e-03  6.57600142688e-03  6.41368255205e-03  3.01714001287e-03  2.75188235516e-03  2.31752423601e-03  3.55915934969e-03 -1.68750782682e-03  1.22689259022e-03 -3.68731920096e-03 -2.87795753182e-03  3.18750475961e-03  1.13233919462e-03 -2.42707474272e-03  4.31509559508e-03  2.31154173738e-03  6.22225735906e-03 -2.02703190029e-03 -1.75156846011e-03  1.59846533053e-03 -5.78830424260e-04  1.67533154430e-04 -4.25339935192e-03 -3.30524564387e-04  6.34326005728e-03  3.09475351345e-04 -1.45813724877e-03 -2.55264819493e-03 -1.95679902005e-03  4.06094019793e-03 -3.29785466740e-03  1.73519447786e-03 -1.80894034790e-03  6.54742896874e-04  1.00795203380e-03  1.80286772819e-03  3.90660797420e-03 -2.28408594071e-03  4.00503577484e-03  7.07146568540e-03 -8.13257300314e-05  1.99233659146e-03 -3.55572999723e-03 -1.98988392242e-03 -1.09536801530e-03 -2.56672565058e-03 -4.10549048747e-03  2.99872151687e-03 -2.94364046624e-03 -6.95957249661e-04 -4.92555782941e-03  9.98529884418e-04 -2.79299289757e-03 -1.55667492332e-03  1.73038960243e-03 -1.25219962651e-03 -2.51665539350e-03 -7.80485577123e-04  6.40034659584e-04 -4.89326439779e-04 -2.37183106827e-03  2.29727317102e-03 -3.62638827236e-06 -1.82240928907e-03  2.83135577385e-03  5.84514728036e-04  2.05408295214e-05 -1.02759696736e-03 -1.64235158518e-03 -1.86198999722e-04 -6.61211629059e-03 -6.28036011442e-04  6.04578713419e-04  1.65252274599e-03 -8.88312308268e-03 -4.65465891912e-03 -2.46136082051e-03  3.18903522251e-03  1.04061009082e-03 -7.56199571623e-04 -5.48792198564e-04 -1.35641279804e-03 -3.37957336147e-03 -4.75767652928e-03  3.89418823298e-03 -7.47559086247e-04  3.12332745425e-03 -6.98882990864e-04 -2.82520282284e-03  7.23339019035e-04  3.24238347934e-03  5.09960605308e-03 -8.55911854356e-04 -1.44944162087e-03 -1.75659942077e-03 -8.81004195598e-04 -7.57769322728e-04 -1.45804478299e-03  3.44698870812e-04  8.10401080194e-04  1.48739103032e-04  4.95397093918e-03  7.04651069284e-04  4.20910796664e-03  1.38903907109e-03 -3.52585933720e-03  7.18309058992e-04  9.37389186353e-04  4.88121168874e-04  1.42973126754e-03 -2.25444427237e-03  1.19492144018e-03 -1.43736888068e-03  1.35937182737e-04 -4.66195637419e-03 -3.61579021149e-03  4.63816395263e-03  2.62980447898e-04 -4.91247922251e-03  1.58610868928e-03  8.85961060999e-04  5.05996371461e-04  2.70676368872e-03 -3.74073448746e-03 -1.46527925253e-03 -4.65146923464e-04  4.78333827539e-03  4.30544573067e-03  1.11034415626e-03 -4.14507570012e-03  7.28079775976e-05 -7.13520564663e-04  1.31937803676e-03  5.68834636169e-04  2.98713680541e-04 -5.97666884479e-04  7.62474732678e-04 -1.41256021924e-03  5.72520066332e-04  9.85694517429e-04 -8.25440369967e-04 -5.00627202497e-04 -1.13188537194e-03 -8.86446744533e-04  1.48672871538e-03  8.57017447636e-04 -8.24114340617e-05  1.75340220377e-03  1.10346429424e-03 -1.74163275219e-03 -7.93343764519e-04  6.26019500598e-04 -2.49333202670e-03  1.26710820262e-03  3.61284437449e-03 -4.03810257735e-03 -1.18788206522e-03 -5.10619603931e-03 -5.25489513456e-03  8.56134337718e-03 -4.78489352667e-05 -4.89764064958e-03  2.15149347252e-03 -4.03031439266e-04  3.18336805089e-03  5.05522256734e-03 -4.49312972489e-03 -9.15046789719e-04 -2.98941554105e-03 -2.20337938904e-03  2.03904776034e-04  1.89723874627e-03  2.55218092431e-03  1.46972113914e-03 -9.98544683595e-03 -2.11671994195e-03  1.66883861901e-03 -5.98550225400e-04 -4.07535949000e-03 -9.68794985865e-05  2.39377243548e-04  2.05806269257e-03  1.74460855382e-03 -9.84633477444e-04  1.19049598843e-03 -2.25592209400e-03 -2.33040517829e-03 -3.51178650962e-03  1.26601043149e-03 -2.31147203340e-03 -3.01517207930e-03  1.37695267582e-03  1.62144833565e-03  5.18555118013e-04  3.46711732986e-03  4.85647333443e-04  6.34150666774e-03  4.38261599610e-04 -3.69176825419e-03 -7.51899506404e-04 -1.82768795992e-03  4.14091530559e-03  8.08133056032e-03 -3.88543410215e-03  1.65283726502e-03  2.86294331207e-04 -1.44849987370e-03  2.84563480888e-03 -7.21231654139e-04 -9.53059962012e-04 -1.88241607985e-03  2.22966340769e-03  2.08669464777e-03 -2.64871644043e-03 -2.31095158668e-03  3.81648336981e-05 -1.88365977878e-03 -3.59659396857e-04  3.63041840247e-03 -1.84513010058e-03  2.04993776504e-03  3.85769914413e-05 -4.39296976809e-04  6.79648826039e-03 -6.97021342663e-04 -1.98488238504e-03 -2.93196847494e-03  2.50532089189e-03  1.30969962353e-03  5.19704741454e-03  5.84398262618e-03 -3.05721891447e-03  1.84136001660e-03  2.10914848628e-03 -5.95001285981e-03 -3.49592556705e-04 -7.31207954313e-04  2.97331169757e-03 -1.74610077141e-03 -1.06345553311e-05  2.24498791047e-03  2.90161324555e-04
-3.56077851993e-03  8.72307547093e-05  4.53413684266e-05  3.40907339587e-03 -3.76129582530e-04 -3.92107111971e-03  1.00707607087e-03  2.05773816477e-03 -6.38847812045e-04 -1.74877403487e-04 -1.89549969225e-03  2.74950345058e-03  4.59418466281e-04  4.02109586015e-03  2.79111260866e-03  1.81573278889e-03 -3.59107806203e-03 -3.33000541854e-04 -1.64676758341e-03  6.22036301738e-03  3.76691064270e-03  1.30418836153e-03 -3.54853029861e-04  4.86705925350e-03  2.84824020609e-03 -2.93410294190e-03 -8.25245958595e-03  1.62474037259e-02 -1.41892079077e-02  1.06037891701e-01  2.70739258633e-03 -1.79051948930e-02 -1.46911465988e-03  4.53550312812e-04  6.68046523891e-04  1.28070962837e-03  1.01701763597e-03  1.11187845200e-03 -5.01557596115e-04 -1.35363500301e-03 -9.55491005328e-04 -2.22629678671e-03  5.71390218217e-04 -3.22302665433e-03 -2.93882780046e-03  3.38733533362e-03  8.51318732111e-04 -1.48046855233e-03 -1.01576080033e-03  1.65994575308e-03  4.26017322491e-03  2.26132845787e-04  2.24640916199e-03 -5.91974989880e-03 -1.75136488282e-03 -1.65651033576e-03 -2.64028303947e-03  2.83683806977e-03  2.81952103014e-03 -3.05798817985e-04 -2.76155195176e-03  2.34032042193e-04 -1.19737166371e-03  7.92248579080e-04 -7.66058701094e-04 -6.55334156947e-05  7.61883690181e-04  3.88950868726e-03  1.52313211972e-03  1.85400014812e-03  1.45078356315e-03 -1.50009263243e-03 -3.56816181070e-04  2.27217400553e-03 -6.14604103023e-03  4.38547456905e-03  3.39316951570e-04  4.97485314268e-03  4.32105672045e-03 -2.97424670206e-03 -2.33314801673e-03  3.46202939996e-03 -2.46936606338e-03  2.65111534412e-03 -1.87746183816e-05  3.65731973526e-04 -2.21650980291e-03 -3.94503537052e-03  3.52399007483e-03  3.68620863032e-03 -5.23358589753e-03 -5.86319994596e-04  5.30987178989e-03  2.48081760224e-03 -2.20850123588e-03  5.23957536456e-04 -6.37470103043e-03  4.34084097774e-03 -1.18124024440e-03  5.13833087352e-03 -4.65350859308e-03  6.96360727655e-04 -5.80917391311e-03 -2.03257156214e-03  1.89448987587e-03 -1.42406199220e-03 -4.82075619449e-03 -6.77239954422e-03 -5.51707383159e-03 -1.35744452935e-03 -1.17974017977e-03 -2.14586952514e-03 -8.51529471149e-04  5.05994213144e-03  2.49824791243e-03 -2.84049912181e-03 -2.69920866070e-03 -9.72455248275e-04  4.15364869869e-03 -1.17218599713e-03 -8.44504810498e-03  2.59252007862e-03  3.86132180159e-04  1.13793000808e-03 -3.47426813591e-04 -2.33227260471e-03 -2.51766250907e-03 -1.64390867113e-03  2.48309461381e-03  3.20979343587e-03  3.46701974193e-03  1.26744771249e-03 -4.65377689437e-03 -4.90505895759e-04 -1.15881097549e-03  3.02054417858e-03  7.89753320845e-04 -1.20974890251e-03 -8.15823293227e-03 -2.24643506267e-03 -5.36834615199e-03 -3.45890630610e-03  5.12036748699e-03  9.36657124270e-04  1.40911194241e-03  5.90291013664e-04 -4.67549105653e-03  4.40060484601e-04  1.07800645351e-03 -3.49532615541e-03  3.06944606906e-03 -3.72589216671e-03  1.62954055143e-03  1.00989402273e-03  3.63337027279e-04  4.88976038620e-05  2.21288779812e-04  5.65470075645e-03 -4.06080320112e-03 -2.76539480361e-03 -6.00351427556e-04  1.70233145151e-03 -2.22157631764e-03  3.31948403894e-03 -8.13034062993e-04 -3.40822984729e-03 -8.39917330144e-05  6.81156674668e-03  4.69970547271e-03  1.31203828228e-03 -7.71288637807e-04 -6.23852280230e-04  4.89117394752e-03 -5.87601487056e-03 -4.05129632316e-03 -2.48119572438e-03 -3.89159552007e-04 -2.59927297588e-03  6.46209133790e-03 -1.69723661784e-03 -7.31168746760e-04  2.08744653912e-03  1.29784068648e-03 -1.05270570995e-03  1.10335946503e-03 -1.77649335049e-03  4.77592520948e-03 -3.04899040113e-03  1.77589310559e-03  2.67898713825e-03 -2.96271200193e-03  6.66945217663e-04  3.07688069050e-05 -1.26070625570e-03  3.05055297813e-03 -9.45870704514e-04  1.46440154524e-04  1.67810831824e-03 -2.77876299307e-03  2.33876818827e-03 -4.71982640256e-03  5.51774908019e-03 -8.08618839842e-04 -1.62981335653e-03  1.40694431589e-03 -8.51924843243e-04 -1.92634805939e-03  9.05134890514e-05  7.54615103602e-04  6.84815048864e-04 -1.29910974313e-03  8.04878323139e-04  2.61886167727e-03 -5.91437239238e-05  3.02464073054e-03  2.28052756146e-03  3.04545903304e-04  5.86813536056e-04  1.92935123623e-03  6.05924335393e-03  4.01257154307e-04  9.74219097949e-04 -3.55592861199e-03 -8.48563310843e-04  1.75768258275e-03  3.85840845891e-03 -2.95780849834e-03  5.09726385863e-03 -7.02658262282e-04 -1.00873397126e-03 -2.72018802001e-05 -6.13670318983e-03  5.37267309104e-04 -2.20297937923e-03  3.24583531000e-03  1.80554035109e-03  3.56138626345e-04  2.78979508877e-03 -1.91515775355e-03 -2.13600583139e-04  5.21910191787e-04  1.91600885609e-03  1.96391608537e-03 -1.50278976283e-03  5.41496875117e-03  2.47752263770e-03 -6.30297551116e-04  1.78102005092e-03  6.23054628425e-03  1.45870948336e-03  2.32181475465e-03 -7.17354261710e-03 -9.45779626359e-04 -2.76971777414e-03 -2.40151982319e-03 -3.08201721862e-03  1.12601420756e-03  1.78456781790e-03  1.54119546393e-03 -5.10839272680e-03 -7.50741113094e-04  6.18180441923e-03  4.59243107311e-03  3.94696158282e-03  1.07564845908e-03 -2.38906426324e-03 -2.88096480574e-03 -3.80316063208e-04 -1.31282840571e-03 -4.94547945020e-03 -1.27732743214e-03  7.71632394539e-03  5.43369413221e-03 -7.81566072921e-04  2.18156771824e-03 -5.45389427835e-03 -7.13018207202e-03  1.25616848888e-03 -2.85508442745e-03 -4.97069123932e-04  6.41124930769e-03 -6.58295534251e-03  7.86105735369e-04 -2.72860082430e-03  3.74774258212e-04 -1.19543455606e-03 -4.02875311926e-04  2.29699749656e-03  1.68166876668e-04 -1.65636387729e-03  2.20602845328e-04 -1.44368634455e-03 -1.51001729596e-03  1.66515677227e-04 -2.09032690305e-03 -2.14665500460e-04 -2.10368600254e-04 -2.66050258011e-04 -3.29749997480e-03 -9.98969591933e-04  1.90144001340e-03 -2.32440756604e-03 -3.88880167781e-04 -2.22584517740e-03  3.14550470243e-04  1.06649080384e-03  1.78876400941e-03 -5.50135317368e-04 -2.32322579483e-03 -1.78679969020e-03 -8.97184193983e-04 -9.65976246997e-04  8.55293899762e-04 -1.20269550852e-03 -1.30811669756e-03 -2.90539529628e-04  3.13958948855e-03 -4.06462535289e-03  2.49776024989e-03 -2.67363038503e-03  3.22906194715e-03 -2.48958692902e-03  4.18975526277e-03  1.02406934014e-03 -2.30669901692e-03  5.59674590995e-04  5.70909028732e-04  3.10578809477e-03 -1.38878010281e-03 -1.22002711863e-03 -3.11193993317e-05  1.20112246563e-03 -2.10210725920e-03  8.13231663284e-04  5.38265843848e-03  4.94917041730e-03 -1.84929191051e-03 -7.47879408861e-04 -3.02928649594e-03  2.47310689305e-03  5.40018159794e-03 -2.19185993079e-03 -2.73365046609e-03  1.29626740087e-03  1.10647057443e-04  2.04466997610e-03  2.35997570237e-04 -1.24265454306e-03  8.67560187708e-04 -6.74594679790e-03 -2.31571521605e-03 -8.47366728974e-04 -2.36729912729e-04 -3.97569935989e-04  5.98657279919e-03 -2.05247039209e-03  2.87180190586e-03 -7.11660515064e-04 -1.94602533918e-03 -1.24063203422e-03 -3.38860911030e-03 -7.46807146198e-05  2.72501664509e-03 -3.98082072153e-03 -4.68877671984e-03 -4.73879011944e-03 -5.95702430986e-04 -2.79057105900e-03  2.79588838971e-03 -9.09945241262e-06 -2.28681535739e-03 -6.95790428854e-03 -1.44539398530e-03 -5.64105861448e-03 -2.54329096890e-03 -2.91074990375e-03  2.86219579687e-03  1.23894316007e-03  9.92941316667e-04  4.43628786307e-03 -9.23092111594e-04  8.67848448081e-04 -2.98601780413e-03  6.81857220201e-04  3.62054354383e-03  2.35140025761e-03 -3.60324882666e-03 -2.81692900272e-03  5.92293763268e-03 -3.71217788787e-03 -1.75445165798e-03 -2.07625420300e-03  2.01918359742e-03 -3.88453172033e-03 -3.37308963495e-04 -1.71849276100e-04  1.05464031736e-03 -1.35074382836e-03  2.18775297697e-04 -3.71569324054e-04 -1.47208023121e-03  7.24538631602e-04  2.83786586161e-03 -1.70592848734e-03  1.14064412147e-03 -1.17694304661e-03 -1.67431653891e-03 -8.23766731160e-04  1.38954738232e-03  2.93337283392e-03 -3.62162957489e-04  3.46832329326e-03  3.26020457256e-04  7.43861162164e-03 -4.11276619645e-03  3.54345577026e-03  3.22589960729e-03 -1.38104104422e-03  4.09098101796e-03 -9.50981663073e-04  7.96165897839e-04  2.52360733933e-04  4.21901260980e-04 -6.59930646022e-03 -8.68524229141e-04  1.72640838040e-03  4.76625221404e-04  2.34245838144e-03  5.13745758402e-03 -3.98714260818e-03  6.46434332705e-04  1.60514675020e-05 -2.37048677208e-03 -6.15516845706e-05 -1.37769457493e-03 -2.85270474645e-03  2.95232755937e-03  3.20948633784e-03 -3.09057892209e-03 -1.40921154960e-03 -1.52405016617e-04 -6.96825853421e-03  7.07702545215e-03  1.27990605486e-03 -1.47105187582e-03  5.20270954313e-03  1.31840127971e-03  1.85510681762e-03  3.13308525311e-03  8.18626326748e-04  3.97174634914e-03  1.09708817289e-03 -1.93749299757e-03  1.28030279150e-03 -1.14932045815e-03 -6.51330642982e-05  1.09820042112e-03  3.03787416026e-03 -4.15884668463e-04 -5.41990374598e-03  3.01597778879e-03 -2.81587826316e-03 -2.37559880680e-03  4.74736420681e-03  5.48696535733e-03  1.58745044792e-03 -3.96955547705e-03  1.12745811932e-03  7.39135196653e-04  2.86257021762e-03 -2.20144417150e-03 -2.50292614522e-03  2.78285447266e-03 -4.54933392384e-04 -1.93634262095e-03 -3.32519806403e-03  1.14625993372e-03 -7.15776625367e-04 -8.98519006250e-04 -1.27799852273e-03 -2.47576442343e-03  6.64461072540e-03 -2.56597208068e-03  1.86112654087e-03  2.12900731515e-03  4.72600666738e-03  3.03709097564e-03 -7.49836029769e-05  2.74386847181e-03  4.11703110113e-03  4.34778391115e-04  1.48086029150e-03 -3.21008531029e-03  1.21840606575e-03  1.02346304878e-03  5.33190267664e-04  1.49304449013e-03  1.12383344263e-03 -1.29696448809e-03 -3.93619451177e-03 -3.50673457292e-03  1.91263840612e-03  1.56842583041e-03  1.09950947007e-03  3.42814812992e-03 -8.18954093596e-04 -1.80921059304e-03  1.53526756827e-03  3.42575117066e-03 -6.68212067174e-04 -2.52931206400e-03 -4.88670769667e-04
 2.87671647890e-03  3.27657023291e-03 -2.63379375493e-03  1.66077560388e-03  2.99998076378e-03  3.66602698742e-04  2.57244401971e-04  2.03956183370e-03 -4.53533128023e-03  3.48407834736e-03  2.22494187162e-03 -1.61906105277e-04  5.69529203508e-04  2.96091943438e-03  5.31962416678e-03  2.15951361644e-03 -1.79279337917e-03  2.32578177628e-03  2.51014654435e-03  1.99805677169e-03 -2.67123985629e-04  3.34862813918e-03 -1.00332613779e-05  3.92716958648e-03  4.78233498798e-04 -6.55956649667e-03 -2.86661927616e-03 -2.26772594831e-03  2.52126637602e-03  2.70739258633e-03  9.16673787979e-02 -3.34802919909e-02 -1.51635075359e-03  8.43947726119e-03  7.48553318811e-04  1.73635835655e-03  4.73212058704e-04  4.63775462486e-03  2.68010110731e-04 -5.40287993479e-03 -2.22030062930e-03  1.31381557977e-03 -2.62269097043e-03  8.00654923373e-03  1.32101400762e-03  3.96372582754e-04  1.40419946191e-03 -2.92057246406e-04  2.49875274329e-03  1.74917703287e-05 -8.64154984391e-04 -1.30646490503e-03 -3.16036439735e-04 -1.85604316121e-03  4.75410491954e-04 -4.89134150236e-06  1.40849849788e-03  5.43067049424e-03  8.62637817129e-04  5.03663876564e-03 -4.38694621968e-03 -6.19366574064e-04  2.40095474991e-03 -5.84093726203e-03 -1.46861342090e-03 -2.86056391205e-03 -3.45457503029e-03 -2.72129199613e-03 -3.82833079675e-03 -9.85420265703e-04 -1.49207998634e-03  3.26808433085e-03 -2.49541413923e-03  2.38410411373e-03 -1.12103985254e-03  1.59322428283e-03 -3.50705564985e-03  2.00367322309e-03  2.85315647001e-03 -2.49348341746e-04  1.52882696569e-03  1.70115933027e-03 -2.72759975679e-03 -2.93067066078e-03 -2.47066105403e-03  2.15181585020e-03 -7.06020395530e-04  2.37131697873e-03 -2.81184107129e-03  6.12248732743e-03 -4.60108929643e-03 -4.15954891040e-03  2.88468954336e-03 -4.13695508433e-04 -9.01021150022e-04  5.36721022990e-04 -4.70335135852e-03  3.20539175108e-03  1.62020707565e-03  5.75535962763e-03 -3.96262587340e-03  6.45279456139e-03 -4.93712183596e-03 -3.04350285059e-03  3.68937410212e-03  1.61449819463e-03  1.55937414809e-03 -4.26716415911e-03 -3.89667232677e-03  4.22868612755e-03  3.45572945889e-03 -2.25414962866e-03  1.23747819134e-03  1.37402499398e-03 -1.13094717845e-03 -1.54381998478e-03 -9.02252435831e-04  5.66623025133e-03 -3.31114942918e-03 -5.11610543364e-03 -2.87126271207e-03  4.35073340242e-04  2.00571736826e-03  1.26685414986e-03 -3.08467456318e-04 -1.81678569934e-03 -1.81093309234e-03 -1.64881233413e-03  8.39335903797e-04 -4.85412273871e-03 -1.06991155421e-03 -2.79578388867e-03 -8.54553667337e-04  1.03031023265e-03 -2.30383985209e-03  4.86743689704e-03  3.55484153829e-03  2.99525271282e-03 -4.91924322409e-03 -6.07548103953e-03  5.54303777286e-03  5.68429296667e-04  9.75026198033e-05 -1.82416949906e-04  2.98500997927e-03 -1.72040193330e-03  6.19223429553e-04  1.42954143036e-03 -2.61367718004e-04 -1.42549057561e-03 -2.02511529164e-03 -2.74877527395e-04  4.00713734631e-04 -3.87086074411e-03 -3.10050732042e-03 -2.43274549907e-03 -5.69282153652e-04  2.16053945289e-03 -3.52513829962e-04  2.60962725052e-03 -4.24447302779e-03  9.65695729354e-04 -1.62633187424e-03  4.48177776785e-03  5.86231736243e-04 -5.87907669824e-03 -3.18289031850e-04  6.47393633692e-03 -2.35983671214e-03 -3.33628165510e-03  3.59995824818e-03 -1.42400862749e-03  3.17024330871e-03 -2.43886592000e-03 -2.94289040688e-03  3.90132588737e-03 -6.34970175798e-03 -1.75252745634e-03  9.93258632692e-04  2.05604838647e-03  1.21622491143e-03 -7.26898765797e-04  1.08092657832e-03 -1.91778084444e-03  3.35476742186e-03 -1.81897242658e-03 -4.48635120741e-03 -8.24792507665e-04 -1.36989149727e-03  2.02644011770e-04 -5.82974706043e-04  5.92147733850e-05 -2.00606557625e-03  6.99285507345e-04 -1.62874794663e-03 -1.84306218092e-03  1.73790394670e-03 -3.80861313702e-03  2.51557499464e-04 -1.00438386214e-03  1.71492307763e-03  4.45377709141e-04  1.60897779592e-04  1.36317264026e-05  1.54834337382e-03  1.50171487831e-04 -6.44798118989e-04 -3.64592139975e-03  7.37859875439e-04 -3.08501168060e-03 -1.68272066911e-03  1.77814878041e-03 -2.49887369804e-04  4.22928825080e-03  2.16759509717e-03  4.73290457437e-04  2.78256297645e-03  1.06869911960e-03  3.28677944016e-03 -4.34621234172e-04  1.81523406572e-03 -3.43675663964e-04  3.91653645817e-03 -3.37884508535e-03  2.55860531223e-03  3.10045783696e-03 -3.40487263930e-03  4.28928034235e-04 -2.51576543698e-04 -3.13633314106e-03 -1.14584232794e-04 -9.28699653492e-04 -6.40105863460e-04 -1.77118861198e-03 -3.51939017847e-03 -3.32770810059e-03  1.55363171948e-03  1.20203714411e-03 -4.39155165437e-03 -7.84024100605e-03 -3.31914249128e-03  2.65977558902e-03  1.94820059514e-03  1.49239577868e-03  3.56003486824e-03  2.32244906760e-03  1.28961874562e-03 -1.30359347461e-03  4.95346208641e-04  4.01247203270e-03  4.37844776399e-04  2.64111529759e-03 -5.24446268973e-04  3.82499816675e-04  3.24486187659e-03  1.39287282772e-03  1.17501246939e-03  3.81447918148e-03 -7.77051218203e-04 -1.76405346266e-03 -4.06695737728e-03 -1.56930181432e-03 -5.24510763868e-04  4.56405945505e-03  6.41553892203e-03 -1.81994797292e-03 -1.41595996891e-03 -2.35585157725e-03  2.56145390354e-04  4.80725283315e-03  4.54858970328e-03  2.07074261521e-03  2.18244658375e-03 -9.86296165528e-04 -5.65547765080e-03 -1.93330763431e-03  1.13011677509e-03  4.38217148092e-04  6.20271240940e-04 -3.60680343790e-03 -6.29884847470e-04  1.21514815833e-03  1.91223559643e-03 -3.94475709971e-03 -2.35037998222e-03 -1.36814630702e-05  3.07687235677e-03 -6.57264672312e-03 -5.80853454813e-03 -2.16242690909e-03 -2.56205855453e-03  2.45182941779e-03 -1.95198399635e-03 -2.90281868532e-03 -2.95619220578e-03  6.32914688670e-03 -6.59185529385e-04  2.23596292110e-03  2.24457739562e-03  1.48307557523e-03 -1.11557834496e-03  8.85074759127e-04  1.14001221741e-03  2.56955769276e-03 -2.90036236509e-03 -2.74278890494e-03  3.55704020468e-03 -1.08552559498e-03 -4.26435345256e-03  3.19760167440e-04 -2.29354829573e-03  3.66171383908e-03 -1.26942514647e-03 -3.07315168106e-03  8.59481446538e-04  5.50306440662e-04 -4.10973673687e-03  1.49734687451e-03 -9.44245875097e-04  1.84665221621e-03 -3.57580604200e-04 -3.63802569606e-03 -9.94339917480e-04 -2.16592276560e-03  3.59857087041e-03 -1.79275839384e-03  4.60707590062e-04  8.08885664984e-04  6.17513353175e-04  5.93363512411e-05 -2.19599008093e-03  1.14742450649e-03 -3.86867390847e-04 -3.21773453188e-03 -2.89688183386e-03  2.05068235065e-03  5.18228190115e-03  1.63057951644e-03  1.11589647071e-03 -2.36942107520e-04 -4.60897214778e-04 -4.44397231352e-03  3.09805910142e-03  5.95515856996e-03  1.29274588469e-03 -2.44597141405e-03  1.44725052812e-03 -1.65510281919e-03 -2.70637177359e-03 -2.54256615677e-03 -2.14651544845e-03  2.37102721589e-03 -4.02735340172e-03 -3.44430855207e-03 -1.69504770323e-03  2.08903642238e-03  1.46421661019e-03 -3.62836948600e-03  2.67128011285e-04  8.61082483137e-04  1.50075471684e-03  1.16077243041e-03  1.08751119524e-03 -3.95530543132e-03 -4.46219110880e-03 -1.19122521874e-03  2.13504150863e-03 -2.42237822074e-03 -4.66322490604e-04  3.83032901209e-03 -1.54386478115e-03 -4.90097020092e-03  7.94481394795e-04 -3.50032236067e-03 -4.82452005770e-03  1.00771489442e-03  3.34930657232e-03  2.26546881184e-03 -1.62990953002e-03 -4.21470596571e-03 -3.33602478972e-03  3.33854223802e-03 -2.42864320918e-03 -2.04832464212e-03  3.76389377439e-03 -1.08057427979e-05 -4.12823787086e-03  2.40103147512e-03  2.57526441555e-03 -3.41453816643e-03  1.06349655029e-03 -1.60961443878e-03  4.05211058640e-04 -1.15579603113e-03  1.29234262567e-03  4.53268403279e-03  4.84805627746e-03 -2.25684450379e-03 -1.13967968503e-03  2.24642168086e-04  2.28837659723e-03  9.67214728954e-04  1.86303819455e-03  5.01661776657e-04 -4.70394116550e-04  7.63824813111e-04 -3.46103803390e-03 -1.29742010123e-03  1.99072393233e-04  3.21450108523e-03  9.33551521425e-04 -1.86641336718e-03 -2.16795765772e-04  7.19555651374e-04 -3.86713342285e-03  1.86350745506e-03 -1.14212183917e-03 -3.30182550264e-03  1.69371671151e-03  6.28701290803e-04  5.51163760071e-03 -2.47740393096e-03  2.66580058577e-03 -2.73038991980e-03  1.55823894394e-03 -7.41976111158e-05  2.61399494025e-04  1.36756161323e-03  2.38928713058e-03 -5.31402017867e-03  1.73543856429e-03  9.82121662723e-04 -1.01465019368e-03 -1.85909994947e-03  1.79223707780e-04  1.00406335564e-04 -1.34462385442e-03 -5.14932575755e-03  4.35961952989e-04 -3.98360167104e-04 -1.34221824653e-03  2.00829549933e-03  6.33395038518e-03 -9.73122354109e-05 -8.41793900714e-04  3.05317964758e-03  2.03817730244e-04  2.40295360015e-03 -1.03169875207e-04  1.82487097467e-03 -5.92557979090e-04  1.34349763447e-03 -3.53781215126e-04  1.89336642274e-03  2.07713674613e-03  9.29060050124e-04  6.24651019141e-04  5.24559413268e-05  3.36570286627e-03 -1.96958799868e-03 -5.33986966236e-04  5.72019410687e-04 -5.56741203584e-03  2.64235215121e-03  6.94478642132e-04 -5.53328378996e-04 -1.94999924976e-03  1.40424086903e-03  9.99467631517e-05  1.31369902580e-03 -2.34018808750e-03 -3.12693452387e-03  7.63614794346e-04 -1.26094284151e-03 -1.12570075138e-03  1.70892372317e-03 -4.38992179224e-04 -9.79696193836e-04 -1.59490570677e-03 -7.15539567525e-04  2.48511187839e-03 -9.59883253613e-04 -1.30159715901e-03 -6.63019678853e-04 -3.32425662773e-03 -7.23687746643e-04  2.20853858954e-03 -1.81796536345e-03 -1.77703387904e-04 -1.21438729060e-03 -2.66892374149e-03 -4.06518631971e-06 -9.30256693028e-05  3.82780062918e-03 -5.94665313548e-04 -3.45357070831e-03  5.32900334886e-03 -2.54242419765e-03  1.28574372474e-04 -2.70064127791e-03  1.36881538801e-03 -4.42986442934e-04  1.77483637976e-03 -4.17565854338e-04 -3.32814378399e-03 -2.06262737883e-04 -1.63335655339e-03  1.99199761154e-03  5.36731039864e-03 -3.74466600740e-03 -2.81316716309e-04 -1.23195141345e-03
 3.61039660597e-04  1.79392169104e-03  2.56725916708e-03 -3.15786501232e-03 -1.80117461271e-03  5.48480691540e-03 -1.24835688923e-03 -3.07360148897e-03 -1.01011378372e-03 -1.59203159660e-03 -5.63966034277e-04  2.45848160104e-04 -4.41629637347e-04 -9.75328401197e-04 -3.20068159217e-04 -6.14139515912e-04  6.52976533306e-03  2.62711478661e-03 -3.09092184813e-03 -2.33860216357e-03  1.67490851775e-03  2.14754853201e-03 -4.77049780184e-03 -2.69418928041e-03 -4.71430673320e-04  3.97206499392e-03  1.66058231513e-03 -8.70192837437e-03 -6.45839261234e-03 -1.79051948930e-02 -3.34802919909e-02  1.24150671812e-01  1.59430432718e-03  6.40585660774e-03 -2.24821286377e-03 -2.35777499868e-03 -5.14600877098e-04 -2.66037936379e-03  1.71878371661e-03  6.48041313985e-03  5.35964479837e-03  1.88065720595e-05 -1.96797127216e-03 -4.37946354625e-03 -5.04361565212e-03 -3.69909802091e-03 -3.38020019632e-04 -1.80685218770e-03 -2.85672338677e-03 -5.70120687563e-03 -3.35862591130e-03 -3.87852018604e-04 -1.17567399510e-03  5.25866057935e-03 -4.19906053945e-03  2.68740930829e-04 -2.89781796633e-03 -9.96065564056e-04 -1.52775464820e-04  4.96589877304e-04  1.01692241960e-02  3.08469781656e-04  9.25535546234e-04  2.39216012805e-03 -1.34867475288e-03 -1.35562833913e-03 -1.74367577502e-03  2.18690676596e-03  4.31535373178e-03 -9.48111136812e-04  3.44866415908e-04 -4.63541284468e-03  4.02669723470e-03 -8.33189730932e-04  2.92263987629e-03  3.15137181211e-03  3.92226847882e-03 -4.61097297511e-04 -1.03285039357e-02  4.45068125546e-03 -8.77033511004e-05 -1.98573598561e-03  2.10912324645e-03  7.91858875517e-03  2.06996660247e-03 -1.17862473950e-03  3.31959910752e-03 -6.93209819779e-04  4.84377009598e-03 -1.03435089990e-02  7.06079838548e-03 -3.14894789288e-03 -2.49671185852e-03 -1.32888935189e-03  4.79392240112e-03  8.69539025015e-03  4.09657042214e-03 -1.60400742552e-03  1.16243829885e-03 -6.49669756458e-03  5.70758372952e-03 -9.50066571482e-03  3.32763123058e-03  2.98546925976e-03 -7.05928428702e-03 -6.19482685954e-03  4.02055629299e-03  1.16508576936e-02  9.46091764141e-03 -4.80446891356e-03 -3.95588176155e-03  6.20003162010e-04 -1.72762417958e-03  7.56590941451e-04  2.07128291072e-03  4.20127891325e-03  8.18457900523e-03 -5.89553274193e-03  5.29821105440e-03 -1.04008840601e-03  1.53206730052e-04 -2.91804691544e-03 -3.01912234083e-03 -2.18303612629e-04  4.74881348953e-03  1.24618284334e-04 -2.46657341810e-03  3.77680453319e-03  2.15666896027e-03  6.11816058522e-03 -4.09946686888e-04  3.65047000048e-03  1.84183460910e-03  1.48423775800e-04  2.84546705095e-03 -1.04317547757e-02 -7.65843288809e-03 -2.56605674432e-03  8.98902970123e-03  7.21584116623e-03  4.45932424795e-04  3.23007627338e-04 -5.44423343389e-04  8.13204110863e-05 -3.53420751581e-03  4.04328239660e-03  2.82081607968e-03  1.06269402230e-03  1.70011671862e-03  3.12827581754e-03  4.97344742473e-03 -2.81231502522e-03  2.53332806928e-04  1.01454989616e-03 -2.35723605988e-04  2.53266794684e-03  8.03442454037e-04 -5.14482025011e-03  3.80380068361e-03 -4.48496302580e-03  6.81413807456e-03 -1.62181487884e-03 -3.61299032744e-03  8.06587457635e-04 -2.53687797187e-03  4.94337933054e-03  1.83182451521e-03 -2.85247477920e-03  2.46627808726e-03  1.18265082483e-03  7.44184685512e-04 -2.53485850298e-03 -2.24915620070e-03  1.36560349194e-03  9.89524314791e-04  1.33510978886e-03  7.13996698184e-03  4.94684811645e-03 -4.56833282488e-03  7.15272671116e-05  3.63230990424e-03  8.49863286751e-04  1.97269850940e-03  2.42443620554e-03 -2.05642962429e-03  3.17770490242e-04  5.20461402957e-03 -2.99043692714e-04  2.08341278814e-04 -4.20871438407e-04  1.48732490297e-03 -1.37411890338e-03  3.43277750254e-03 -2.23485590645e-03  4.21498333486e-03  3.16027659854e-03  6.25780127200e-04 -1.24315325482e-04 -3.06772227988e-03  1.73576897412e-03  7.01497100196e-04  4.20789345875e-04 -2.30325856131e-03  2.94859293861e-03  4.58967170951e-04  3.59406320157e-03  2.84665660829e-03  4.40378099255e-03 -8.03591827008e-04  3.96490890296e-03 -1.46820361965e-03 -8.88848984910e-04  6.55425063223e-04 -6.38418759228e-03 -4.40979664462e-03 -3.13463718404e-03 -9.61720599156e-03 -9.48359292253e-04 -1.30741517249e-03  1.51395152231e-03 -2.34752143327e-03  3.65309885779e-03  1.03569093813e-04  3.89719033640e-03 -4.98110672153e-03 -1.39392249842e-03  5.34291586112e-03 -4.05555561087e-03  2.63195708897e-03  4.75773698826e-03 -3.83264023623e-03  8.60255532052e-03  1.79955301694e-04  6.54906812355e-03  7.03873603293e-03 -6.18061709334e-04 -1.77481911955e-03 -9.01541514420e-04  4.62454151362e-03  3.76720370551e-03 -1.64316288994e-03  1.10878863758e-03 -1.05001311608e-03 -1.56327602619e-03 -4.69930545066e-03 -7.22685522803e-03  5.96498458403e-03  8.98869157749e-04 -4.17622369182e-03 -5.05629028789e-03 -2.50046736678e-03  1.68689088860e-03  2.53865366190e-03 -1.13026833454e-03  2.32190887846e-03  2.01372363468e-03 -2.57228487987e-03 -5.16560128351e-03  1.91360937514e-03  3.12730481202e-03  3.56361446681e-03 -3.64037562258e-04 -1.31631415020e-03 -3.03310861183e-03 -4.64102921950e-03  6.62445717128e-03  6.06575831290e-03  3.86819010328e-03  3.92542353712e-03  1.06067458900e-03 -2.00415476605e-03 -7.61588987584e-03 -3.38321519084e-03  1.85075729207e-03 -1.58236144455e-04  1.08774039131e-02  1.99994439891e-04 -2.33054168602e-03 -5.45662802492e-03  1.67942297018e-03  1.15076092046e-03 -2.87972219683e-03  7.30752933407e-04  2.29477278545e-03 -5.18767741798e-03 -1.90619160050e-03 -7.53889435566e-04  9.63771656923e-03  3.87705170773e-03  5.54117819709e-04  3.14044712998e-03 -7.10582267180e-03  6.22500496720e-03  2.05077779181e-03  1.81573602054e-03 -5.54469724064e-03  1.44923250706e-03 -3.47902996655e-03  2.60310404629e-04 -1.69722671298e-03 -5.02277779953e-03  2.59293142363e-03 -3.84693020255e-04 -1.18134372095e-03  2.43698925938e-04  1.19070573858e-03  7.73135383720e-03  3.08967269951e-03 -1.35302881415e-03  8.75094230910e-03  5.35616083374e-03  3.52161664410e-03  1.35030111487e-03  3.24373457746e-03  1.28728714823e-03 -5.78649294601e-04 -1.93854872205e-03  4.65677734940e-03 -1.48417719168e-03  1.92181903677e-03 -2.83850490296e-03  2.15768884496e-03  1.86814708282e-03 -2.39388246223e-03  2.79897401481e-03  3.07447139966e-03  3.22332014909e-03 -3.51403252327e-04 -3.57047780373e-03  1.71773294759e-03 -9.98696529981e-04 -3.61644132880e-03  8.94187671035e-04  1.36637703911e-03 -3.06189914346e-03  9.38148609833e-04 -3.77479205130e-04 -3.98179430581e-04  6.94963456468e-03 -1.07840905736e-03 -2.31874155491e-04  1.90608947420e-03 -2.88797202709e-03 -5.39738851606e-03  4.23345753913e-03  1.56936303877e-03 -1.66593051040e-03 -7.67862086061e-04  2.85646666631e-03  3.97701874394e-03  1.63132899541e-03  1.32064557779e-03  3.86526458810e-04  5.63633268717e-04 -5.59833584615e-03  1.81107753148e-03  5.51182180589e-04  1.25860415142e-03  1.79382700335e-04  4.67683741927e-04  9.76663888176e-04 -2.62960842628e-03 -7.06700966955e-04  5.30958297203e-03  7.39646659170e-03  2.35891662464e-03 -1.62409720386e-03 -2.59485241514e-04 -4.10517754594e-03 -4.26818298588e-03  6.36126435211e-04  1.11677587232e-02  1.20780895935e-03  8.39364416651e-03  4.63935377345e-03 -1.84867606018e-03 -2.70772294950e-03 -2.92017556850e-03  3.95940539060e-04  7.52185259862e-04  3.17826443052e-03 -3.58840809140e-03  3.28196532475e-03  2.55305789946e-03 -4.92686033196e-04 -3.60087726918e-03  2.22468157781e-03 -3.95774114663e-03 -2.93487718854e-03  3.95519322163e-03  3.62021518094e-03 -9.54633139846e-04  3.22680020111e-03  5.60989940061e-04 -7.71411874841e-04  3.50631857500e-03 -8.17752744020e-03 -4.08342902649e-03 -1.58542194270e-03  4.21479630498e-03  6.93542740791e-04  2.27486669675e-03 -7.15876926219e-03  1.85470057440e-03 -3.44236126412e-03 -3.08270290099e-03 -1.38085876639e-03  4.56967343433e-04  1.25200894368e-03 -4.04003816911e-03 -2.34005985788e-03 -4.17228671301e-04  4.51658558615e-04 -1.49200866870e-03  2.59398436557e-03 -3.23926685752e-03  1.45836280645e-03  2.20577162764e-03 -2.14119487722e-03 -2.18669288197e-03 -1.28139218730e-03  2.42583649030e-03 -9.40783803955e-04  4.29968689168e-03  1.38592767156e-03 -1.05797044079e-03 -4.20367050440e-04 -2.56760632334e-03 -6.51283765108e-03  7.69034059160e-03 -7.19183593787e-04 -2.66169974711e-04  4.14031070575e-03 -8.41481990901e-04  8.30207963803e-03  9.77972393111e-04  3.09091317487e-03  7.73805125972e-03 -2.90939727352e-03  4.29501799331e-03 -4.45066205885e-04 -6.19862164433e-03  4.38067099165e-04  1.23901284955e-03  3.59890760607e-03 -5.17582815581e-03 -3.91311074524e-03 -3.53247035747e-03 -7.48086911526e-03 -1.46072826134e-03 -8.12362032656e-03 -3.45418959040e-03  3.97379321969e-03 -3.43549322815e-03 -2.31258194153e-03  6.63346083517e-04  2.09346515655e-03  7.84995047557e-04 -3.89297415924e-03  5.50843715570e-03 -9.26462912075e-04  2.94730261550e-03  6.82343446021e-03 -3.34176249610e-03 -5.24970039411e-03 -1.06150691848e-03  2.23499904916e-03 -5.14132264009e-03 -2.92058786845e-03 -2.47002310401e-03  3.62491353835e-03  5.07189959507e-03 -1.58125854901e-03  2.16740536044e-03 -3.67853890311e-04  2.14117313806e-03 -1.73167387314e-03  2.95750748235e-04  1.19436728921e-03  1.55447750505e-03  2.74215485114e-04 -7.04039575239e-03  4.23626980760e-03 -2.07258854602e-03  4.03808488394e-03 -2.21562486102e-03 -4.89735147154e-03 -1.36824082694e-03  7.11923983266e-04  4.19918618000e-03  7.42847555649e-03  1.58346459756e-03  2.81766042004e-04 -4.12800879531e-03  3.00546005690e-03  1.50811722340e-03 -8.73912247091e-03  2.93956886974e-04 -1.13552069084e-04  7.11879872139e-03 -5.70098369554e-03 -1.89885391687e-04 -1.61191483158e-04 -1.34306876087e-03  3.13467376715e-03 -3.92040119710e-05  6.51113657635e-03  1.38225717964e-03 -8.62833672462e-03  9.59423288333e-04 -2.31028599740e-03  2.99337808727e-04
 1.72738566102e-03  1.55967225862e-03  2.02890024645e-03 -2.80340494050e-04  8.07370130375e-04 -1.83863730987e-03  7.08876403278e-04  9.26984341094e-04  5.10050830987e-03 -3.79208515677e-03  3.28574223417e-03 -4.57468822408e-03  8.94599759494e-04  1.16126836154e-03 -2.25754504372e-03  9.86744977174e-04  1.67016885738e-03 -5.11021586791e-03 -2.35314140295e-03  4.31548125515e-03  2.52545060850e-03 -7.58984865613e-04 -3.44507765951e-03  1.04398980456e-04  6.29545269058e-04  2.57208224223e-04 -1.35402108248e-03 -1.37883318876e-03 -2.68091848271e-03 -1.46911465988e-03 -1.51635075359e-03  1.59430432718e-03  8.16846595895e-02 -2.13644286785e-02 -2.26039904008e-02  1.08039231477e-03  8.87102894550e-05  1.27859100358e-03  5.94964626847e-04 -1.76822325797e-03  1.58890674759e-03 -1.24005536528e-03  1.87009357047e-04  1.68046812357e-03  2.52633720026e-03 -1.60266476149e-03 -2.07799640805e-03 -1.26041506978e-04 -1.25500077729e-03 -1.84984231739e-03 -3.49464294379e-03  1.53707618557e-03 -2.52682061778e-03  3.26001007509e-05  2.03106828427e-04 -3.42482194788e-04  1.17876034071e-03 -1.55376927084e-03 -2.66241196682e-03 -8.66308045548e-04 -2.97354898680e-03 -1.87587877762e-03 -2.19902860096e-03  2.18257411503e-03  2.43513079137e-03 -1.39120936176e-03  5.71515530555e-03  1.07012476419e-03  1.40014436802e-03 -2.48150444160e-03 -1.52259617015e-03 -1.78137068689e-03  3.77111226470e-04  9.44978309685e-04 -3.36647028470e-03  3.81441542681e-03  3.74394806647e-03  5.07398033877e-04 -6.09422500927e-03 -4.42433538447e-03  4.64546075084e-04  3.19618335509e-03  4.52270929369e-04  3.34545735446e-05 -3.49262057927e-03  2.57446900085e-03 -1.04795684324e-04 -1.28469490188e-03  3.76922207440e-04  7.87200861496e-04 -6.97897391455e-04 -1.81794019659e-03 -4.01932428909e-03 -4.22513282397e-03 -4.00476727834e-04 -1.19535148997e-03  3.05086954855e-04  1.52212895262e-03  5.01820031102e-04 -2.32713820108e-03  1.71607693356e-03  1.25125631781e-03  1.85554970346e-04 -6.41642407551e-04 -9.06601220448e-04 -2.58776413390e-03  2.95430596128e-04 -4.32773601591e-03 -2.07329688278e-03  7.27105126182e-04 -2.21122682224e-03  1.45065664759e-03 -5.55037706420e-04  3.66302504802e-04  4.12013216046e-04 -4.28159381178e-04 -2.77513389487e-03 -5.75038439820e-04 -1.89348539952e-03  7.03071453976e-04  3.48827633318e-04 -6.47077411008e-04 -3.02474014659e-03 -2.97043041498e-03  5.35903768877e-04 -1.47804220650e-03 -2.08325792760e-03  6.44583238649e-04 -1.22557863343e-03 -6.13401713300e-03 -4.70139345318e-04 -4.27950955800e-03 -2.07356899727e-03  5.96365376320e-03 -1.23955787523e-03 -4.35950044842e-03  2.53035455419e-03 -5.41141501827e-03  2.13503905607e-04 -5.17601233918e-03 -5.56020433883e-04 -4.76369987647e-03  4.33602425384e-03 -8.54791020824e-04 -4.50673076395e-03 -1.59181240923e-03 -5.22723083851e-04  2.73985488721e-04  7.88166073559e-04  2.02145363169e-03 -4.26729118478e-03  1.62378787150e-03 -4.31024368854e-03  8.69219483823e-04  1.54079722815e-03  9.00192279256e-04 -6.10697267817e-04 -2.19863934576e-03  2.93418932267e-04 -9.57794037772e-04  6.23129608479e-04 -6.07401302375e-04  1.41074041830e-03  2.11919579452e-04 -3.34188543481e-04  3.06260942621e-03  7.04931934717e-04 -2.29376383689e-03  7.34372950223e-04 -7.16817263238e-03  6.69280240024e-04  1.19912958891e-03  9.55333178699e-04 -8.14344667327e-04  1.48126236572e-03 -4.85425688367e-04  4.79539677903e-03  4.61081623124e-03  1.25306910721e-03  4.99476762936e-03  4.20529659494e-04  7.59321368541e-04  5.25486936147e-03  7.25316120373e-04  1.64080476074e-03 -1.36096449641e-03  3.98731047955e-04 -3.11398713545e-04  4.89356816779e-04 -1.37161028226e-03  9.23065904940e-03  4.21284754238e-03  1.22221454559e-03  1.43373136809e-03 -1.71491475713e-03 -1.86775777023e-03  1.56442253674e-03  5.05007094983e-03 -8.81906575373e-04 -1.49537116884e-03 -9.04521983066e-04  1.79524395128e-04 -2.12831855894e-04  8.67271567312e-04  5.14986216203e-04  4.08953163857e-03  8.98299028785e-04  3.00336981269e-03  3.43364052841e-04  2.01816328715e-03 -1.27733101229e-03 -7.79855206878e-04 -2.07134133797e-03  2.32307763806e-04 -3.24098643920e-03  4.25791651020e-04 -1.87143881847e-03  4.05610405219e-03 -1.63338227187e-03 -9.16673939834e-04 -1.70810697186e-03  3.12237980250e-04  2.12523092406e-03 -2.84046405713e-03  1.91487772074e-04  2.80357152198e-03  4.98882819526e-04  3.25254843302e-04 -5.76334673425e-03 -1.88044010354e-03 -2.49075816176e-03  4.34118595484e-03 -2.39022323234e-04 -2.21997093098e-03  2.63096289506e-04 -2.18659444267e-03  2.64365412152e-03 -1.82180874698e-03 -1.52058074881e-03 -3.06011678551e-03  6.65646965379e-04  1.74115269735e-03  4.54412647083e-03 -1.48100314995e-03  6.03605337334e-03 -1.65722789509e-03  3.07849201369e-03  1.25541293049e-03  5.95799245425e-03  5.21143559801e-03 -2.72375786947e-03 -5.95673890929e-03 -1.45273402413e-03  4.32333082966e-03  2.57629797820e-04 -3.70724836653e-04 -5.05550542317e-04 -4.59342121907e-04  2.30530734026e-03 -2.01152582784e-04  7.71844409429e-04 -8.81581230856e-04  2.44272137282e-03  1.59572425035e-03 -2.99664252312e-03  1.58127634370e-03  1.90717997436e-03  5.91564702298e-04 -1.60127765145e-03 -2.76557861144e-03 -4.23496670697e-03 -5.63999129665e-03 -1.11585340835e-03  8.78625071787e-04 -2.50014186112e-03  4.23785544452e-04 -5.22721123499e-04  2.87981054605e-04  4.92572628163e-03  9.01996067834e-04  1.39855114624e-03 -4.15611394731e-03 -3.22731298884e-03  4.07979546138e-03  2.59571514704e-04  2.53315556672e-03 -1.66152345562e-03  5.08451815543e-03  2.26887843080e-03 -2.97135622943e-03 -2.12942749408e-03  3.19862789641e-03  9.55011638912e-04  4.17663706308e-04  1.21399850151e-03 -5.90245311696e-04  6.36925019989e-05  4.08099540801e-04 -4.32436727840e-03  1.41127995067e-03 -3.67671832429e-04 -8.78796696838e-04 -1.74065791997e-03  2.68739341721e-04 -1.06874426427e-03 -6.81474568248e-04 -2.42437836405e-03 -4.76935998138e-04  5.17057093259e-03  2.66791290577e-03 -1.32079830768e-04  6.07799846685e-04 -4.48982235563e-04 -1.81961887932e-03  3.08761716489e-03 -2.68505344985e-03  3.59337945227e-03 -2.66699219948e-03 -1.53651773368e-03  3.01782283045e-03 -3.44564734299e-03  4.08632381534e-03  7.70251815588e-03  3.94232841868e-03 -3.37204233228e-03 -2.81813154153e-04 -1.50314303413e-03  1.57621149465e-03  2.21908268339e-03  2.07741131985e-04  4.77905978363e-04 -1.48485063969e-04  1.45346392475e-03 -1.20022066985e-03  1.07622745176e-03 -1.27069753537e-03 -2.45487113555e-03 -5.78383396375e-04 -1.95180655135e-03 -2.92061175276e-03  2.60862942914e-03  4.57094429183e-03  3.50367539231e-03  1.89927402518e-03  3.42996125120e-03  2.92315335814e-03 -1.49980330433e-03  4.13888064919e-03  1.36369478660e-03  2.15493527267e-03  7.34977327583e-05  2.18649336682e-03  1.16580940322e-03 -1.07230414919e-03  4.68731651353e-03 -2.28443492755e-03  2.88278971468e-03 -1.64130265946e-03  3.36554215172e-03 -6.12092416475e-04  4.26840548203e-04  6.13817758200e-03  1.43693488568e-06 -7.82246817445e-04 -1.50970885613e-03  1.46565870511e-03 -1.18460766537e-03  4.97605108610e-03 -1.10623765699e-04  3.23605817566e-04 -7.54019330172e-04 -1.44545575023e-03 -7.61493117042e-04  4.17680551504e-03 -2.90981214658e-03  1.24482820261e-03 -6.05572750535e-03 -2.26164298053e-03 -7.12438241971e-04 -7.10751540171e-03  4.20920259631e-03  1.08973077078e-03 -1.26785567626e-03 -1.87868387448e-03 -2.85625283124e-03 -1.14436145636e-03  1.05993649590e-03 -2.21564525857e-04 -3.19713443180e-03  3.08228889149e-03 -5.40551649897e-03  2.59932696659e-03 -1.77821783609e-03  6.42922974157e-04  2.94253318819e-03 -1.23583100172e-03  9.12218241778e-03  1.33658857302e-03 -4.13124709786e-04 -1.07199249154e-03  6.08485375919e-03  5.97264859455e-04 -3.35676275930e-03 -3.38510315384e-04  4.64449110752e-04  2.63756673146e-03 -2.21796793443e-03 -1.91668947676e-03  8.34834466141e-05 -4.90774324216e-03 -2.01618117783e-04  2.97244239557e-03  3.30766310333e-04 -2.14496220915e-04 -1.63434289421e-03 -2.84460004203e-03  3.80986403883e-03  3.38103274564e-03 -3.44991391577e-03  5.67855247438e-03  4.85595309483e-03 -8.28342519880e-04 -1.34304437506e-03 -1.27267489780e-03 -1.31080591213e-03  1.54974297641e-03 -3.47329078280e-03 -6.15123347449e-05 -4.36996477742e-04  3.61921271267e-03 -2.91194688439e-03 -1.26484310637e-03 -1.33030976719e-03  6.57328351919e-04  1.44540765620e-04 -3.05389217977e-04  1.21634581577e-03 -7.33906931763e-04  2.49843003082e-03 -3.45963151488e-05 -2.12495826039e-04 -2.00594942587e-03 -3.22225195786e-03  2.76915438550e-04 -2.00509324228e-03 -7.55190151664e-04 -2.80847356342e-03 -2.21907633199e-03  4.26982267962e-03 -3.36955612806e-03  2.87178475190e-03  2.48992042672e-04  3.24483944803e-03  1.61099014340e-03  2.23022932443e-03  7.53024606597e-04 -6.53175719360e-04 -1.18925818051e-04 -1.29647633241e-03 -2.55702305586e-03  3.90187213150e-04  4.18119895420e-04  2.44595148863e-03  7.98323861382e-04 -7.83711591998e-04 -1.54228065321e-03 -6.42636271008e-04  4.41149442744e-04 -1.20404912779e-03  4.09813717083e-04 -2.45700885429e-03 -2.44936632531e-03  1.60526192162e-03 -2.46368963742e-03  4.21121614760e-04 -1.24430780525e-03  2.07290010435e-03 -8.53658657020e-04  3.93775413213e-04 -1.03790431824e-03 -1.31293897284e-03  1.01572726018e-03 -2.05840415495e-03 -2.25405924043e-03  4.46145215035e-04 -3.96674737776e-03  6.17159798130e-03 -3.16333559020e-03 -2.73144850010e-03  1.30345989680e-03 -1.03320190510e-03  1.30101182242e-03  1.99555547057e-03 -6.19551306365e-03 -1.77444822840e-03  2.57550223901e-03  1.95190110257e-03  1.09137169850e-03  3.07637214134e-03 -1.54660741285e-05 -4.23700113774e-04 -6.40264971888e-04 -4.00234114506e-03 -3.38563006569e-03  3.59327489975e-03  1.78054737161e-04  4.36942068437e-03 -1.62145122328e-03  8.02302165943e-04 -1.15222648377e-03 -1.29850849000e-03 -1.70286907038e-03
-1.41553766300e-03 -1.05407866865e-03  1.89339113016e-03  9.71509587394e-04 -3.87327008442e-03  1.16245303343e-03 -1.83570759732e-03  3.71063134460e-03 -8.69863229874e-04  1.46061171970e-03  4.27831245747e-03 -9.26896909129e-04 -1.50669209735e-04 -9.51237441747e-04  2.44435530636e-03  1.17424114272e-03 -3.86361502606e-03  4.36116791626e-03  7.92419096628e-04  2.74533993742e-04 -7.48344065417e-03 -2.84093600603e-03 -3.82306956763e-04  1.94794048688e-03 -1.78609131039e-03 -1.33149646505e-04 -2.20396599140e-03  1.25297697751e-04  4.14738825215e-03  4.53550312812e-04  8.43947726119e-03  6.40585660774e-03 -2.13644286785e-02  1.28930291403e-01 -8.57477907624e-03 -1.40515916013e-03 -5.96535700261e-03  2.76083027770e-03  3.10817534360e-03  8.07050737843e-04  2.28801796308e-03 -4.05335547879e-03  4.87973033134e-03 -3.04988591297e-03 -5.92300323456e-03  4.70374578155e-04  9.14808110818e-04  2.04519397704e-04  3.84300837113e-03 -3.36347613880e-03  6.42770008834e-03  6.37794324987e-03  6.20201919723e-03  3.71701978700e-03  4.48308894574e-03 -3.88008814892e-04  1.12716665675e-03 -9.77872165292e-06 -1.77101468367e-03 -5.43879939931e-04  5.31058370851e-03  4.59912589307e-04 -2.05556971159e-03 -4.90871171910e-03 -2.83459848995e-03 -2.57130923276e-03 -1.46764393250e-02  1.61770649841e-03 -1.39382198464e-03  2.97700188103e-03  9.41303566077e-04  7.82681677063e-04  2.43497149177e-03 -1.02221763853e-03  2.41631886868e-03  2.33825999440e-03 -3.38604138866e-03 -9.07423604643e-04  3.81625861050e-03  4.33125608703e-03  8.27456560377e-04 -3.47619520998e-03 -3.70664302062e-04  5.10982906523e-03  6.96601040415e-04 -7.25864016483e-04 -3.53582777996e-03  1.10043554241e-03 -8.34392794394e-04  1.67642119275e-03 -4.70906656403e-03 -7.90345797319e-03  1.08646957769e-03  2.57088909922e-03  4.12670502873e-03  5.62529445083e-03  8.62442882952e-04  3.47092364287e-05  1.15584367724e-04  6.46823085480e-04 -9.64862748620e-04 -3.58243795599e-03 -2.78070380835e-03 -3.87951206735e-03 -5.54037274032e-03  3.22980939697e-03 -7.47381440089e-04 -2.21755423739e-04 -2.30619468244e-03  9.10373830919e-04 -7.22005070174e-03 -5.13146085311e-03  3.71839242646e-03 -8.26491534691e-04  3.51878606710e-03 -3.84513899606e-03  6.48235937449e-03 -3.78607282153e-03 -9.49681446073e-04  4.56507087774e-04  1.01017640452e-03  2.75462020308e-03  2.35511182408e-03  5.26612947554e-03  1.06347021224e-02 -9.31577136056e-05 -1.81531320519e-03 -3.90339034155e-03 -1.87278385155e-03  3.27279652258e-03  1.61893202268e-04  2.24469345690e-03  3.25396876323e-03 -6.39429197419e-03  3.87347196903e-03 -1.97503856586e-03 -7.12023482708e-03  3.21871746332e-03  2.56663141513e-03  1.32285550971e-03  8.21637948272e-03  2.78662713444e-03 -7.48775322729e-03 -1.83987243984e-03 -6.85522006539e-04  3.23370904081e-03  5.72999250009e-03  2.87213954754e-03 -3.78438709217e-04  5.24963318370e-03 -1.38794437095e-03 -8.72023263177e-03  2.61291081429e-03 -1.23053597821e-03 -4.35848488912e-04 -5.52953036577e-03 -6.82430527021e-03  6.31362256241e-03  8.51484022578e-04 -2.62081020179e-04 -7.02605627010e-03 -4.70594579210e-03 -8.80409759977e-03  1.23648726751e-02 -2.94629538625e-03 -5.26116831088e-03 -1.24497670289e-03  4.84244334090e-03 -2.69723350167e-03  2.42298061685e-03  9.82071475126e-04  5.82169107443e-04 -7.95120592863e-04 -2.83517458041e-03  8.92670955358e-07  3.70424625738e-03 -2.10130418894e-03 -4.23901929085e-04  3.90143033777e-03  2.14264824347e-03  1.56983743613e-03  1.71167701675e-04 -4.22016317657e-03  2.63238741135e-03 -3.22966284250e-03  1.14301936471e-03  2.70178461451e-03 -2.55719740736e-03 -2.75308259593e-03  2.49057141922e-03 -2.04082420000e-03 -4.44405552550e-03 -6.37278352586e-03 -1.55813594451e-03 -4.12227271176e-03  4.28259901745e-03 -1.23032340245e-03 -1.15429353162e-02  2.09698065674e-03  2.79116400716e-03  2.56973471538e-03  3.40748532706e-03 -2.45026029594e-03  3.72548163098e-03 -3.40932917254e-04 -6.04640839095e-04  6.50389837885e-04 -1.19902117868e-03 -1.19714831881e-02 -3.30313087607e-03 -2.90140686630e-03  8.77320336467e-03  2.92159838913e-03 -9.95927417620e-04  6.59412390855e-03  4.43817504425e-04 -2.83301463890e-03 -2.92910036467e-03  7.72238753548e-03 -3.07104536489e-03  2.26716056780e-03  5.83661818532e-04  3.46255378259e-03  1.06704296977e-03 -1.88485094259e-03 -1.12509639737e-02  3.58043234478e-03 -9.28222164447e-03  4.03166076530e-03  3.30467619369e-03  1.80680726044e-03 -4.01835192786e-03 -3.11112694154e-03 -7.61310537154e-05  1.96756114855e-03  1.18014046637e-03 -3.58801827921e-04  3.95595259163e-03  3.30528921810e-03  1.38039417023e-03  2.36622781708e-03 -3.54486164207e-03 -5.53339745477e-03  2.02088536486e-03  3.38642312221e-03 -2.30632795582e-03  3.45954869367e-03  9.28460313538e-04 -8.67896155534e-03 -4.29454887130e-03  2.08015733168e-03  7.86035919196e-03  4.40422644088e-03 -5.58338495936e-03  5.61279208514e-03  2.98261003811e-03 -6.01149433368e-03  1.88276659137e-03 -2.10225265807e-03  7.03606423150e-04 -1.35813390423e-03  5.58675504738e-03 -1.27659594038e-03  5.64295989985e-03  2.62655107052e-03 -2.37375739810e-03  5.01096411650e-04 -2.70101869037e-03 -4.93694138379e-03 -6.77661425140e-04  9.77638874503e-03  8.11400957581e-03 -6.59661624928e-03 -1.35085066141e-03 -6.41890670139e-04  3.36172488696e-03  1.32950470225e-03  2.02054962515e-03 -4.54745093173e-03  8.49383144754e-04 -2.91144903092e-03  1.05474970001e-02  2.13491497393e-03 -1.95027518008e-03 -3.31922137209e-03 -1.95689956794e-03  1.57903817261e-03 -7.48483640099e-03  1.72397721110e-03 -1.94276752887e-03  4.16118284103e-03 -5.01320688128e-03  5.65148847919e-04  2.21861778278e-03 -3.25652310763e-03 -2.16849347448e-03  1.96788128144e-03 -3.55517660151e-04  9.74635293265e-03 -3.44629998024e-03 -8.10746871600e-03  2.59687233188e-03  2.61704211256e-03  7.71094628300e-03  1.95108448540e-03  3.69543210802e-03  7.13958004972e-03  5.71478414924e-05 -7.62799623462e-03  1.37753640273e-03  1.90433023404e-03  1.96100811636e-03  2.75106738026e-03  2.66416597013e-03 -4.52034581533e-03 -1.74697690507e-04 -8.05943256795e-03 -4.11796433347e-04  2.86679174471e-04  4.89251402830e-03 -3.27517103425e-03  9.14911791911e-05 -5.26300077730e-03 -3.55350416494e-03 -5.70285916069e-03  3.91086699819e-03  4.43745242071e-03 -2.68151461892e-03 -2.60803341353e-03 -1.41563204303e-03 -5.89821302547e-04  1.04346185252e-03 -5.46306146729e-03  2.28622930314e-03 -4.93978089522e-04 -1.59234532665e-03  3.00041518490e-03 -2.92138414600e-03  2.24444529876e-03  4.55076499283e-03 -7.56253545281e-04 -3.28963838611e-03 -2.15325911185e-03 -2.68497192519e-04 -2.21436058163e-03 -5.52849571499e-03  1.05447547827e-03 -8.75912544235e-03 -1.56215705414e-03  1.80663034655e-04  3.45470239523e-03 -3.22203711337e-03 -2.87691506421e-03 -6.24791851035e-03 -4.47525862816e-03  1.81575679424e-03  2.39998445692e-03 -6.09754390570e-04  4.30818171884e-03 -2.61092983138e-03  4.84219416001e-03  2.06106372634e-03  8.41350842701e-04  1.83117195142e-03 -2.44291486188e-03 -7.92630605730e-03  1.07430685695e-04  4.07578084459e-04  4.23225325293e-03  4.73183510418e-03  1.74164098466e-04  3.05308811559e-03  2.40350165329e-04 -8.30325841705e-03  1.48191794878e-05 -3.32789973878e-04  3.16852230094e-03 -6.14532377027e-04  1.64809109278e-03  1.90451459388e-03 -1.24302429488e-03  6.16374542190e-03  6.71284227751e-03  7.69196379286e-03  1.80299224071e-03  7.10385830138e-04 -2.38859211368e-03  2.62411925480e-03  7.01586747880e-03 -6.68177080656e-03 -1.67513549288e-03  9.48057732320e-04 -3.48472847450e-03 -3.81263650977e-03  1.33474032808e-03  2.11914155857e-03  2.09954194412e-03 -3.50481475174e-03  4.04838012008e-03  1.36184130263e-03 -5.29474661602e-03  5.08050722158e-03  4.16296345838e-03  1.04794378020e-03  1.00506101383e-03 -4.01534369542e-03 -9.48549221003e-04  9.31691261731e-04 -1.40809427722e-03  1.37028534248e-03 -3.33629033757e-03  1.65125479081e-03  1.57512970907e-03  3.52190343897e-03 -9.58056069187e-04  4.64900357122e-03 -3.07973626285e-03  1.64267477288e-03 -1.31756803943e-03 -5.15410551214e-03 -3.26237889057e-03  4.22592472803e-03  2.87470737496e-04  3.23828694666e-03 -3.39268283108e-03 -2.36901041418e-03  3.02703025406e-03 -5.17764701586e-03  2.21135221171e-04  6.33842734237e-03  1.96020899407e-03 -6.09911722639e-03 -1.71758196009e-03 -2.98922042053e-03 -6.54766643543e-03 -2.43088044462e-03 -7.61405932835e-04 -4.12469892966e-03 -5.01352617284e-03  1.73687599639e-04  2.93700645422e-04 -3.85117050771e-03 -1.92324042199e-03  9.50362964756e-04 -1.00580017164e-03 -6.18885624971e-03 -1.34250536045e-03  5.30012831028e-03 -5.64140822948e-03 -1.71104252809e-03 -3.76341355974e-03  3.62164368840e-04  4.53752709715e-03  6.22187925817e-03 -1.19668995455e-03  5.48011184282e-03  5.85730975427e-03 -8.50747423486e-04 -1.94808939089e-04  4.88756104514e-03 -4.66291694942e-04  9.69801212837e-04 -7.25529083445e-03 -4.36687459235e-05  7.77827567771e-03  5.41115078731e-03  5.13018582345e-03 -6.17653403347e-03 -3.75823048738e-05  5.03951495116e-04  7.65273667351e-03  5.04058865359e-03 -1.15857705308e-03  4.11420561810e-03 -6.21828859050e-03  2.68021228797e-03 -2.78966528079e-03 -3.51252439390e-03  2.71157021364e-04 -6.44077125575e-04 -3.45533278100e-03 -2.49610162959e-03 -6.89525512128e-04 -8.11969895475e-04 -4.62250569773e-03 -6.47096719952e-03 -4.71251731522e-03  2.73094179257e-03 -5.33600854140e-03 -2.10536382275e-03 -2.65755111701e-03  1.45982601037e-03 -5.33051312115e-03  7.01262553575e-04 -2.20218903874e-03 -1.52054686430e-03  5.93874229513e-03 -3.43091367593e-03 -3.71292536448e-03 -1.23598424343e-03 -2.53946630410e-03  1.88478058516e-04  5.02409469148e-03  4.21923125397e-03 -5.21669533771e-03 -2.80865881284e-04  1.88808973425e-04  6.43632044568e-03 -5.96719638439e-03  5.50232583746e-03 -1.68391618923e-03 -1.08650988981e-03
-2.82516674235e-03 -3.99582256737e-03  6.30449246444e-04 -2.77368508980e-04 -6.48891650838e-04 -2.26248226467e-03 -4.06714814143e-04 -3.23055580436e-03 -2.41099107180e-03  1.00948462582e-03 -2.57509658521e-03  5.64345746428e-03 -1.75672014526e-03 -1.95092180116e-03 -1.96840264446e-03 -6.60498287525e-04  2.90951562896e-03  6.24078460695e-03  3.36301084993e-03  4.54824291816e-04  1.13258858691e-03  6.53939309129e-03  4.90016155900e-03 -7.28033767687e-04  4.25638099713e-03 -1.71428780898e-03  2.99468829951e-03  1.52895407601e-03 -8.58774021590e-04  6.68046523891e-04  7.48553318811e-04 -2.24821286377e-03 -2.26039904008e-02 -8.57477907624e-03  8.93028811463e-02  2.46931844367e-02  1.29228225168e-02 -1.20706758950e-02  4.62182008498e-03  5.95080183393e-03 -3.38041406092e-03  2.96127675503e-03  3.31334746037e-04  2.08416322664e-03 -2.37340632935e-03  5.66759847078e-03  4.47597436340e-03 -3.88372055062e-03 -3.84607414231e-03  2.07334975351e-03 -1.64900105073e-03 -2.57463292669e-03  5.11413454999e-04 -8.44595925446e-04  1.08813534021e-03 -3.45436520659e-04  7.85055393224e-04  3.36441954352e-04  2.46508463738e-03  3.15773146954e-03 -8.44138358764e-04  2.49945492880e-03  2.02956714820e-03 -5.64819438138e-04  6.42039379159e-04  5.97619180120e-05 -1.08058061168e-03 -8.09151027498e-04 -8.77611704244e-04  6.66997719660e-04  1.00726376978e-03 -5.19098007424e-03  3.83945900470e-03 -9.03821802394e-04  2.36881878951e-03 -1.63228234982e-03 -1.69790012890e-03  6.98213737424e-04  5.05061073528e-03  3.99532979956e-03 -3.07010503730e-04 -5.52434147744e-03  8.93709449571e-04 -5.53700708979e-03  3.11063757098e-03 -2.03332955175e-03 -8.88230528102e-05  3.93864984533e-03  1.24217147732e-03 -4.83044602414e-03  3.09727837211e-03  1.29543019066e-03  3.03713597431e-03  1.66059071546e-03  7.81482790346e-06 -7.89342501170e-04 -7.17396061553e-04 -6.50822635838e-04  1.44866355690e-03  1.82664772311e-03 -1.82962816088e-04 -1.65310193613e-03  1.18400232705e-03  3.52285097393e-03  2.71936757077e-03 -3.59955148967e-04  7.35307868689e-04  4.36521327797e-03  2.88768304831e-03 -4.67614935341e-04  4.10879445281e-03  1.16849698652e-03 -2.46657634927e-03 -9.81372206635e-04  3.74332916624e-03  1.68290049919e-03 -3.20467264597e-03  2.18113092153e-03  3.03709893664e-04 -2.38648487487e-04 -1.51189337729e-03 -2.25002697760e-03  3.65947544806e-05  1.75233350071e-03 -1.39942822402e-03 -1.19860828291e-03 -1.35631690656e-03  4.56081573450e-03  5.13007098040e-04  1.74228777821e-03 -2.57329515717e-03  1.41498093703e-03 -9.03557597182e-05 -2.98352198880e-04 -7.98770726307e-04  4.84930701185e-03  3.62898344248e-03  2.53931036770e-03  1.02356816437e-03  1.17303487130e-03  1.93111833314e-03  3.45205514382e-03  4.93284361414e-03  3.06515094295e-03  2.30269991304e-03 -1.97589232526e-03 -4.63568918533e-03 -7.46942111564e-04 -4.96457370215e-03 -2.78428024107e-03  5.62667155245e-03  7.31267594252e-03 -1.94667977808e-03  1.76156433191e-03 -1.87544350263e-03 -1.56176963589e-03 -1.24127828652e-03  2.60759393236e-03 -2.37934828388e-03  1.25265645167e-03 -3.13098478781e-04 -2.78846778406e-03  6.56381684457e-03 -4.05334228109e-03 -1.32118877635e-03 -3.62756510676e-03 -3.96320319504e-03  2.50837009160e-03 -1.40956729838e-03  2.49338595838e-03 -3.24210377829e-04 -3.23407929902e-03 -3.48121494893e-03  6.12129160319e-03 -1.29938770591e-03  4.90565810071e-04 -2.36348443460e-03 -4.44337194481e-03 -8.94835007232e-04 -5.19671217091e-03 -6.94700271223e-04 -2.20219631463e-03 -4.03397306296e-03 -1.60782684449e-03  7.98918648418e-05  1.57460768289e-05  1.06567416568e-03  5.25707866891e-03  1.14178147242e-03  7.34880097909e-04 -5.12399229298e-03 -1.17243301981e-03  4.37890009748e-04 -1.55137413875e-04 -1.11321160136e-03  2.05059868351e-03 -1.59258351162e-03 -3.22278252340e-03  3.40663557517e-03  4.08631300191e-03 -2.84332556717e-03  1.75060645054e-03 -7.21744735148e-04  2.30172087029e-03 -3.76196104046e-04  3.02049124990e-04  2.57462096296e-03  1.92003909566e-03  3.35096985848e-03  1.15252002131e-03  1.15377625164e-04 -2.96531998897e-04  1.19527792890e-03  9.32621730474e-04  5.62188316197e-03  1.54619126203e-03  3.52078150971e-03 -1.26835712142e-03  3.07758519397e-03 -3.01967308427e-03 -2.08987900699e-04  4.36446765942e-04  2.18792364258e-03 -3.75923369295e-04 -1.64294841122e-04 -1.38675747366e-03 -1.71695502321e-03  2.82498710563e-03  3.47859394271e-03  4.64248665019e-04  2.31252017091e-03 -4.60409830365e-03  9.92540897224e-04 -1.57414121498e-03 -2.58496673218e-03  6.95675782394e-04  9.64632906096e-04  1.19306681879e-03  6.32712388466e-04  1.92949174239e-03 -2.10237320942e-03 -3.80477178581e-03 -4.22558519323e-03  1.28576928784e-03 -5.04501698118e-03  1.43232067259e-03 -2.44056673044e-03 -1.67532961372e-03  1.21799948091e-03 -8.00161553382e-04 -1.07121927906e-03 -2.56756466944e-04 -2.87373078764e-03 -3.06857694190e-03  1.91294741713e-03  3.34598767537e-03  2.87997071205e-03 -3.05076168592e-04  1.33208174711e-03 -3.50746007171e-04  2.07451429221e-03  7.55797513261e-03 -4.13953866527e-03 -4.66313397123e-04 -8.42387706555e-04 -1.51491508614e-03  1.12477315937e-03 -4.58417670186e-03  1.32847033843e-03  5.01692823044e-03 -1.21954802731e-04  4.94398596567e-03  3.52112404817e-03  5.88482078125e-04  4.57655478940e-03 -2.05166808365e-03  3.13329616407e-03 -1.81826561460e-04  4.29342130275e-05 -3.70199328095e-04 -1.76702202333e-03  1.18770597304e-03  3.73033762481e-03 -4.89510323317e-03 -2.93588983946e-04 -1.20225627914e-03  1.47896479814e-04  1.42294081384e-03 -3.71286416705e-03 -4.75397129317e-05 -4.08512232720e-03  2.87926788952e-03 -6.15913754354e-03  8.27189918562e-04 -5.98234588630e-04 -1.25394691699e-03  5.34281665866e-04 -5.51324373750e-04  4.25617830342e-04 -2.15773657696e-03  6.49609496805e-03 -1.43039077927e-03 -1.85328424698e-03 -2.26328158453e-03 -7.95178117260e-04 -7.21660805031e-05 -7.91447988525e-04  3.37714471854e-04  1.38966587478e-03 -4.20297388563e-03 -3.17899528845e-03 -1.40097472203e-03 -2.40747336894e-03 -2.26169964809e-03  1.19840669570e-03  2.49366800966e-03 -4.65249418720e-04  1.88239361353e-03  5.68717269334e-03 -3.44208929945e-03  5.93731292720e-03 -3.68443105365e-03 -4.25456317170e-03 -2.42641749540e-03  3.78169412926e-03  7.11362860448e-04 -3.08316177563e-03  3.91616463565e-04 -1.94472352192e-03  1.62711653472e-03  1.98923366177e-03  3.61024216391e-03  5.86274062795e-03 -1.06207924637e-03 -5.94973776011e-04  4.44594952846e-03  4.52045281187e-04  1.99176824985e-03  1.86484798156e-04 -6.30956188567e-05 -1.83524802773e-03 -8.99662676081e-04  4.54851468824e-03 -1.21070379963e-03 -6.73580599179e-04 -1.06994858419e-04 -1.12642539127e-03 -3.91446373578e-03  8.01945796980e-04  2.54908940787e-03 -1.80735834663e-04  4.76212601386e-03 -1.51314158080e-03  3.22739199051e-03 -4.11472225953e-04  3.79116345304e-04 -1.75748213243e-03  3.00339666790e-03 -3.77843404940e-03 -2.34168524436e-04 -1.38007498638e-03 -5.25745331006e-03 -1.80736010999e-03 -2.91449577908e-04  1.21593946418e-03  1.37899849949e-03  7.95513841386e-04 -5.16260025745e-03  1.36895229512e-03 -2.11114046125e-03 -2.22532714698e-03 -1.18652180554e-03 -1.96631148970e-03  9.11987072992e-04  5.02525653256e-03 -2.43389209141e-03  7.62514832818e-04  4.88835580719e-03  2.07419154614e-03  7.51653631098e-03 -1.85156408199e-03 -1.03628986670e-04  2.02820773185e-03  7.35412067176e-04 -1.08993578472e-04 -2.40235708499e-03 -3.80730613018e-03 -2.29542740866e-03 -1.25447691772e-03  1.63784128390e-03  2.18607594262e-03 -4.47130084515e-04 -5.41390744987e-03 -8.45841701551e-04 -5.00299538253e-03  4.66985189376e-03 -5.22907158270e-03  1.71170670692e-03 -1.13164777213e-03  2.63004107932e-03 -6.43291449967e-04  1.21918374594e-03 -4.43422701078e-03 -8.37486372306e-04 -1.86429828284e-03 -4.65599960185e-03  9.47177218226e-04 -5.24807982024e-04 -6.31814347726e-04  1.96323774453e-03  9.18798225855e-04 -4.95816616543e-03 -2.79327728639e-03 -4.68095010736e-03  2.45158825792e-03 -4.75485905544e-03 -1.10635293519e-03 -2.39917965959e-03  4.48563840675e-03 -4.47687632762e-03 -3.15344316951e-03  1.84097749134e-05  5.63345470967e-04 -2.44884971369e-03 -1.47271161246e-03 -2.54162742443e-04  6.41481682897e-03  2.05936692923e-03  1.99187684643e-03 -7.33109958949e-03  3.38025626861e-03  2.68289991979e-03 -4.24970158402e-04 -1.15591765388e-03  1.02805551923e-03  1.40825739582e-03  1.79963302904e-03  3.54885990641e-03 -4.78049641585e-03  5.52812675975e-04  1.79754427802e-03  2.50222803287e-03 -3.23100641760e-04  1.49639293992e-04 -3.39737576420e-03  1.58949257616e-03  7.32175996340e-04 -3.24108104623e-04  2.65162114790e-04  4.63574175780e-03 -4.26169234980e-03 -1.12497021889e-03 -1.21861052525e-03 -7.41992303920e-03 -7.12534976290e-03 -1.91621645394e-03  3.60754237701e-03  3.75265980641e-03  1.14386323475e-03 -4.54541830200e-03  1.57510318102e-03  9.77745054306e-04  4.68306372770e-03 -2.93597758834e-03 -6.33174588117e-03 -2.70116319772e-03 -2.83654031709e-03  3.99898216480e-04 -7.69795016521e-04  1.10155104722e-03  1.75150164399e-04  3.59686703396e-03 -2.77887587330e-03  2.47465925986e-03 -3.75823846134e-03 -9.38927213225e-04 -8.46822828453e-04  1.91809080143e-03  4.09334619577e-04  3.34606125138e-03  1.96347335255e-03 -1.31737862589e-03  1.83333055652e-03 -4.69402343315e-04  5.57765544561e-04  4.25935287492e-03 -2.25027347969e-03 -1.69278804691e-04  3.66909594942e-03 -1.69028334737e-03  1.53933258910e-03  3.47575505708e-04 -3.75990106819e-04  3.12400704498e-03  3.40632878136e-03 -1.22931857404e-03 -5.01391878473e-03  7.22282571332e-04 -6.37689042543e-04 -7.54739133291e-04  1.43823045868e-03 -1.74034072896e-04  2.92875836444e-03 -3.48177070960e-04  3.68659829317e-04 -3.28184191713e-03 -6.80957690881e-04  8.54211853142e-04 -1.29232561772e-03  4.84474225132e-03 -1.20979463764e-03 -1.17171172887e-04
-6.73521111694e-03 -3.53067934363e-04 -9.91441446165e-04  1.22002494953e-03 -2.90013809781e-03 -5.87902229023e-03  1.45151169620e-03 -4.66886768165e-03  9.84734925779e-04 -3.61750394664e-03  1.62285456726e-03 -7.35233272977e-04 -1.51207023084e-04 -4.92331859881e-04  3.63866696866e-03  5.15043144671e-04  2.40571240846e-03 -2.33176224007e-04  4.69462684388e-03 -4.01271688174e-03 -2.62808527183e-03  2.17911408956e-03  2.63811675546e-03  8.93837162832e-04  4.12181535742e-03  5.94234560305e-04  9.88833405304e-04  1.47218131616e-03  6.96424727717e-04  1.28070962837e-03  1.73635835655e-03 -2.35777499868e-03  1.08039231477e-03 -1.40515916013e-03  2.46931844367e-02  1.09351254119e-01 -1.46562889837e-02 -6.43180739379e-03  6.15802471004e-03 -1.72276889712e-04  3.55666236379e-04  3.57143465782e-03 -4.06926448400e-03  2.80168157973e-03  1.94884917278e-03 -1.15839833669e-03  4.71930386795e-03 -3.18423110736e-03 -2.13315188060e-03  5.21326644428e-03 -2.93557715239e-03  4.23464869697e-03 -2.55499832317e-03 -3.38348828284e-03 -2.86835847033e-03 -2.85305184957e-03 -2.80509522674e-04 -2.11730224048e-03  3.70729258976e-03  2.32871759961e-03 -1.46269343000e-03 -6.21926187509e-04  3.21966698553e-03 -4.49347724918e-03 -6.58802050907e-04 -2.03063167207e-03  1.02999871465e-03 -1.30587666548e-04 -3.10423715754e-03 -8.44173254947e-04 -2.49117966288e-04 -3.76611148784e-03  3.01477659299e-03 -1.38294230674e-05  2.18788330408e-03  3.78886354284e-03  1.85910525102e-04  2.21261835193e-03  1.48745366856e-03  3.72553194046e-03  3.15524903915e-05 -7.26493918323e-03  2.11458278778e-04 -3.56628233097e-03  3.66725211216e-03  1.25192361612e-03 -2.85951791242e-04  3.20093595205e-03 -3.86063881840e-04 -3.87921846949e-03  6.51897543544e-03  2.14959096595e-05 -3.14377519305e-03 -7.10106225565e-04  1.90799569678e-03 -1.29807213991e-03  2.04636100060e-03 -2.60335867849e-03  8.12472200235e-05  2.52233171366e-03  4.30652284070e-03  1.15851997178e-03 -2.24151137150e-03  4.20685792664e-03  4.35308429649e-03 -4.82824216935e-03  2.94199926560e-04  2.97497645260e-03  4.95953896607e-03  5.62464946970e-03  5.03841974233e-03  1.52978365236e-03 -1.88217205318e-03  1.05194992977e-03  1.15134421611e-03  4.56919000995e-03 -5.70551595992e-03 -8.03336930431e-04  6.09419142531e-04 -3.03441757791e-03  4.05228620937e-03 -6.69668689906e-04  2.92108927848e-03  1.35532465668e-03  1.92396679522e-03 -3.36810580224e-03 -1.59715850559e-03  6.02483743139e-03 -3.38905081004e-03 -3.11148136655e-03 -5.65387563934e-03 -3.30524156795e-03  1.19928878533e-03  4.39460311580e-03 -3.23337430158e-03 -1.51862444833e-04  6.02235475216e-03  3.68163164771e-04  2.67146297113e-03  4.23492075455e-04 -2.10025151205e-03  2.62502075688e-03  3.71690543420e-03 -8.15518801954e-04  8.05649956414e-04 -4.38602038082e-03 -1.84709170322e-03  8.46245235857e-04 -8.83264037134e-04  1.27167578863e-03  1.77436374651e-03  4.10325807079e-03 -3.72047481597e-03 -3.37743031610e-04 -4.94651390790e-03 -5.43626335947e-03  8.31909721498e-04  1.35207849416e-03  6.30285677149e-05 -2.14231478737e-03 -1.30848164066e-03 -6.28591814606e-03  7.66235407208e-03 -2.49719256417e-03 -1.04354929320e-05 -2.71011936514e-04 -4.68811537065e-03 -2.87629629003e-03 -3.07174672486e-03 -1.62175932215e-03  4.31572820881e-03 -3.54301036111e-03 -1.85410216991e-03  5.49387164738e-03 -2.09490276462e-03  5.60339907843e-03  1.64430557336e-03 -3.80154522281e-03 -2.97777128157e-03  2.00919867187e-03 -1.72147316665e-03 -4.01145532016e-03 -4.73142403159e-03 -2.02310736558e-03  1.51583777893e-03 -5.63356328857e-03 -3.31447887718e-03  2.48577016824e-03 -1.80000842362e-04  5.71017520429e-04 -4.82207138320e-03 -6.44667246094e-04 -2.93400130072e-04  1.23825862218e-03 -1.75797877289e-03  9.73540336207e-04  5.30656784714e-04 -1.39974572148e-03  4.32609154610e-03  3.56158760113e-03  4.19385274467e-04  3.40304021938e-03  3.33725103723e-05 -3.15189200097e-03  2.17027408653e-05  1.29962717869e-03  3.58777000624e-03  2.57478098061e-03  4.22693007251e-03  1.79704752049e-03 -1.72407322453e-03 -4.18391127524e-03  3.62105404716e-03  4.98028747518e-03  4.89259893580e-03  3.26312412052e-03  4.57350701596e-03  1.31832778488e-03  3.72763653975e-03 -2.90855108807e-03 -1.40557081323e-03 -8.87980591664e-04  5.70248191244e-04 -3.53343479771e-03  4.79050416793e-04 -1.84728394169e-03 -3.34693754141e-03 -2.17063429026e-03  3.31070131070e-03  2.94215011919e-03  3.07482222852e-03 -2.84231206000e-03  5.88925671894e-03 -1.85487851123e-03  1.57578414330e-03  1.89755608829e-03 -2.99033625305e-04  6.97920895688e-04 -1.96506962799e-03 -1.29318469558e-04  1.30958325696e-03  2.48481707638e-03  4.73090632857e-04  1.47576504882e-04 -7.79639255122e-03  1.30922593001e-03 -5.45872890898e-03 -4.03312480221e-03  1.48358509864e-03  9.21377653714e-03 -2.08479896956e-04 -4.55021504791e-03 -4.03966060549e-03 -2.44138074879e-03 -2.33022811335e-03  2.20234593208e-03 -1.65391373672e-03  1.22599664699e-03  1.43684588746e-03  1.52249425152e-03 -1.03240409881e-04  4.37016785802e-03 -3.24879778988e-03 -7.05229538699e-03 -2.25794754955e-03  2.24142616306e-03 -4.10663781518e-03 -8.90323887753e-04 -5.35526435090e-03  7.69426915050e-05  1.12494952340e-03 -6.84878741952e-04  9.08018250806e-03  2.16682307620e-03  3.29345584773e-03 -2.25049895110e-03  2.75711655256e-03 -4.56789594795e-04  5.16061106705e-04  1.48307721056e-03 -4.09403492210e-03 -1.19365109140e-03  3.54126732746e-03 -3.61112485351e-03  2.95284101057e-04  3.37211397658e-04 -1.92107271360e-03 -2.17506598677e-03  1.71346381889e-03 -3.20140771824e-03  2.18801275714e-03  3.93445603733e-03 -3.31567315355e-03  7.05543761403e-05 -3.86300945511e-03 -7.46687059071e-03 -3.77634300466e-03 -1.91151040650e-03  9.07148953706e-04 -3.48361284290e-04  1.61845022381e-03 -1.54567471336e-03 -2.23059471582e-03 -2.28006749942e-03 -3.23494873936e-03 -1.31427731150e-03  5.12324608443e-04 -2.91854051433e-04  4.81826841098e-03 -1.50751040807e-04 -3.49157428421e-03 -7.27526363780e-04  9.96596427281e-04 -1.54038783175e-03  1.10431934355e-03  3.36568842939e-03  1.14063175307e-03  1.11931801877e-03 -5.65068160304e-04  1.18318566384e-03  1.28272138036e-03 -1.40506934023e-03 -2.73349992358e-04 -4.02691174808e-04 -1.55753397297e-03  1.43492584658e-03  7.14627541908e-04  4.14611788110e-03  1.63106426587e-03  3.09863659863e-03  4.09576558707e-04  1.10921070153e-04  1.35645038183e-03 -2.13283633046e-03 -8.28117302989e-04  7.23998459693e-04 -1.13103200796e-03  2.88592395219e-04  5.14133554108e-04  3.31686415513e-03  2.41586259016e-03  4.59964798195e-04  8.20502860068e-03  7.88207207865e-04 -1.59389902769e-03 -3.68305938775e-03 -5.65642196454e-03  2.05632194664e-03  3.23960570024e-03 -4.13407575735e-03 -2.65856267023e-04  6.99581916440e-03  2.71409090612e-03  9.61576908499e-04  4.13456408829e-03 -3.14214218485e-03 -4.61682142147e-03  7.61000321396e-03  1.20844883136e-03 -2.25156879052e-03 -4.32978408131e-04 -6.16579171810e-03 -5.97478533803e-04 -4.81811584205e-03 -1.18016507261e-03  4.13332537363e-03  2.69554320775e-04 -2.90756192847e-03  2.56825830829e-03  4.04114774205e-05 -3.44796374534e-03 -5.37499921839e-04 -1.27855200967e-03  4.74771305018e-04  4.89875963215e-03 -3.69476018262e-03 -1.76484524722e-03  5.35736860880e-03  1.07896848163e-03  2.48322351950e-03 -4.76756956026e-03  2.17693090421e-03 -3.79802666950e-04  1.32195625550e-03 -4.12083127171e-03 -2.87962094211e-03  2.87512764389e-03  9.14270743430e-04 -3.00653015419e-04 -7.65920993011e-04 -2.75782265133e-03  2.35598473252e-03 -3.35365720479e-03 -4.19593356237e-03  1.73228194608e-03  3.83519763306e-03  5.19701818023e-03 -1.24754814417e-03  5.08027396632e-04  1.89194587021e-04  1.20320850629e-03  1.48223329099e-04 -5.67833477348e-03  2.05377980742e-03 -1.78465861620e-04 -5.67636334315e-03 -6.88400113612e-03 -7.41053845811e-04 -1.09965744433e-04 -1.24273859608e-03 -5.12359701114e-04 -5.70393622484e-05  4.82341212466e-04 -5.57657788466e-04  7.61096343026e-04 -1.86559384943e-03 -2.75008609025e-05 -1.26683050919e-04  7.25120246595e-03 -1.17519570428e-03 -4.83214284295e-03  3.87079992420e-03  8.46728160609e-04 -4.52910052474e-03  2.40721330322e-03  5.74014285193e-04 -1.45609667496e-03 -3.43771745737e-03  3.95609910870e-03 -1.73457793940e-03  3.65047752259e-03 -3.91760087699e-03 -1.27729055053e-03 -7.01488593349e-04 -2.61077982052e-03  2.00342980649e-03  4.20701016376e-03  2.00809721773e-03 -8.77421610209e-03  3.34011369402e-03 -5.10954035182e-04 -6.37915028622e-04 -5.36707051276e-04 -2.30587903040e-03 -4.74867689233e-03 -4.64589098753e-03  1.19447584999e-03  6.14920829842e-04 -1.55744367002e-03 -2.09825801864e-03 -3.59313348889e-03  4.08204825532e-05  9.42532116655e-04 -1.08462115033e-03 -4.52015820891e-03  3.04315208188e-03  6.32502815199e-03  3.80110704095e-03 -3.43635057460e-03 -3.62681665265e-03  1.39165891104e-03 -1.24130752293e-03  9.96919136456e-03  1.16847741134e-04 -5.17213212383e-03 -4.53786251733e-04  3.52224931354e-03  3.09158220381e-03 -6.44224624982e-04  3.46820334262e-03 -1.93485704702e-03  4.13347990643e-03 -1.36340478704e-03  1.51078568079e-03 -2.35293807001e-03 -1.32970435841e-04  1.39763409963e-03 -2.41428998955e-03 -2.42016739510e-03  1.07608074083e-03 -2.07347333964e-03  8.59237749771e-04  2.21639692604e-03 -4.09675265198e-03  1.32418972009e-03  4.55658410371e-03  5.40335587747e-04  2.54660920668e-03  1.23491481259e-03  1.58641423325e-04  4.32246178753e-03 -1.20737591138e-03  2.88716099565e-03  1.64051145291e-03 -1.81096386622e-03  7.65687150654e-04  8.21639992908e-04  3.31125730795e-03 -2.00016192249e-03 -5.95946375052e-03 -3.81386959449e-03 -1.66767004809e-03  1.46717645178e-03 -8.97007367230e-03 -1.42873608442e-03 -4.11356820966e-03 -6.38234765999e-04 -4.25475948530e-04 -6.63772229996e-04  1.49159171725e-03 -2.82621297182e-03 -2.17465459119e-03
 2.57488662692e-03 -6.85181354919e-04 -1.46033909606e-03 -3.31600867256e-04  1.27153362224e-03  1.73531411142e-03 -2.03352298329e-03  3.57677312687e-03  2.94516963709e-04  2.98289123014e-03 -7.21269445209e-03 -2.46085183703e-04 -2.51546769543e-03 -3.02279721231e-04 -3.22011310177e-03 -1.34602585079e-03  5.26905279131e-04  1.83969514959e-03  3.41659586071e-04 -2.49519407319e-03  9.99881752505e-03  8.36346740403e-04 -2.29500947446e-03 -1.16605282588e-03 -3.95364626974e-04 -4.65000225300e-04 -1.71376405267e-03  3.79926555909e-03  8.13928356408e-04  1.01701763597e-03  4.73212058704e-04 -5.14600877098e-04  8.87102894550e-05 -5.96535700261e-03  1.29228225168e-02 -1.46562889837e-02  8.94599267547e-02  7.00927432792e-03  9.36202750085e-03  1.41279188037e-02  1.36034043313e-03  6.90120183158e-04  2.11902905783e-03  6.68452198571e-04  5.82908504370e-03  1.35484026737e-03  2.37707345486e-03 -2.70176973765e-03 -2.99201497002e-04 -1.21784234978e-03  5.03253505472e-04  1.61578188989e-03  4.11793953179e-03  1.33709637658e-03 -3.51938115409e-04  5.24015812350e-03  1.30447443212e-03  4.59418255564e-03  5.95388941781e-04  4.03412985251e-04 -6.29109100322e-03  3.52114696486e-03 -1.25144376197e-03  1.11882257900e-03  2.56672305446e-04 -2.25686568191e-03  7.07769785712e-03 -2.68093464770e-03  9.29424802438e-04  3.40671884861e-03 -1.93027130936e-03 -2.07474836215e-03  8.94389712098e-04 -4.23416095589e-04 -4.31733488691e-03  3.07969960481e-03  1.58915004246e-03 -1.62783679209e-03 -2.82917117087e-03  6.51286836476e-05  2.17847466260e-04 -4.38060262651e-04  7.35974556254e-05  2.07125079554e-03  4.85637519276e-03 -4.80001151765e-03 -5.61884571911e-04 -2.80033951659e-03 -1.90686105041e-03 -1.26819367174e-03 -5.49511316801e-04  3.16345338806e-03  6.46485029837e-04  9.84083012753e-04  7.27826533363e-04 -2.92403388290e-03 -2.89435277924e-04 -1.12659055804e-03  2.00363450916e-04 -1.47477991650e-04 -3.02918790973e-03 -2.36526485497e-03  1.10220415655e-03  1.53827207952e-03 -1.18938242266e-03 -1.85702792696e-04  2.55904608476e-03  1.37830453770e-03  2.70630349688e-03 -2.39044151018e-03  2.05182908371e-03  2.57752490076e-03 -2.63363627394e-03 -1.87086806150e-03  3.46189367546e-03 -4.84380790811e-04 -1.01675350223e-03 -7.34990647851e-04 -1.26893258690e-03 -2.19570366508e-03  1.03313589014e-03 -2.21696801037e-03 -1.66426394402e-03 -1.08284635414e-03  1.74839153632e-03 -1.90142878850e-03 -5.31328686063e-04  2.58245911691e-03 -2.75406180922e-03  6.07855257297e-03 -2.04111014692e-04  2.86975881236e-03  1.48365687530e-04 -9.60588684262e-05 -1.48770061472e-04  1.89638615037e-04 -2.84955025876e-03  5.59397737482e-04  3.21390558162e-03 -3.29131483918e-03  1.26530455945e-03  2.51335726547e-04  2.64095824503e-03  2.08470094510e-03  3.02043141410e-03  7.90807002794e-04 -6.36812217467e-04 -9.74024208648e-04 -4.62326773328e-03  1.74449063989e-04  3.11357538489e-03 -1.31024119133e-04  5.87492617168e-04 -5.76890575288e-04  8.01344517553e-03  2.68582369462e-04 -3.13384894065e-03  3.48474543772e-03 -4.37964332792e-04  5.05029467850e-03  3.46331934065e-03  3.56519896868e-03  4.32653103803e-03 -2.70612925888e-03 -7.54077895846e-04  3.49408791182e-04 -1.30226839556e-03  4.69923888982e-03 -4.94693011931e-04  3.01097246828e-04  5.22597823104e-03 -1.86751551796e-03  1.37678947024e-03  2.11121666340e-03  3.62688758432e-03 -5.99661604155e-04 -4.15412696096e-03 -1.76135763103e-03  3.15849689946e-03  2.59807141354e-03 -8.68033929886e-04  1.52376555522e-03  4.45618367939e-03  1.36745999684e-03 -1.27257599332e-03  2.87837236015e-03  1.00010582854e-03  1.40760295687e-03  1.51362879250e-04 -3.60740801226e-03 -2.35085992304e-03  7.09914827376e-04  1.29828354990e-04  1.24819971326e-03  1.59017916320e-04  2.26679537866e-03  1.38777133006e-03 -2.37881231987e-03 -2.29360104796e-03  2.43045412957e-03 -6.23332148170e-03 -1.51697739729e-03  4.97892228902e-04  4.03195596168e-03 -6.63067042927e-03 -1.25789549811e-03  2.08677653425e-03  2.68781534203e-03 -1.68135206275e-03  1.08551656257e-03  4.42865177732e-04  9.12437256598e-04 -3.34968483165e-03 -8.22090977389e-04  1.52007924812e-04  8.70454909130e-04  5.19163332123e-03 -2.40133411382e-03  3.55086101594e-03 -4.13737893059e-03 -3.37579306993e-03 -9.51022703002e-04  9.58330257219e-04  1.46863520694e-03 -2.58047408668e-04 -1.58278919385e-03  5.46019655081e-05 -4.38076011416e-03 -3.42951052378e-03 -1.97084960296e-03 -2.04198468880e-03  2.92587887408e-03  8.18977727565e-04  3.59833838619e-03 -1.61505544242e-03 -1.47828633079e-03 -3.44207221206e-04  1.33676250924e-04  8.73386349321e-03 -1.82225777938e-03 -3.87950058157e-03 -5.17136445021e-03 -1.02341051119e-03  1.40483260493e-03  6.47545816875e-04 -2.93193385303e-03  6.48203938079e-03  3.78607609041e-03  3.53390746693e-03 -6.71151840904e-03  1.46400111959e-04 -2.59956258956e-03 -3.76777894736e-03 -5.63090618749e-03 -1.98268415852e-03  5.41018731332e-04 -1.08354058625e-03 -7.15770293180e-03  1.37372948668e-03 -8.81763049095e-04  1.26155223922e-03  7.45350916183e-04 -1.08465502891e-04  7.12919938187e-03  6.08456644908e-04 -3.34897806266e-04  4.61811651120e-03 -2.01128556968e-03  1.66019211578e-03  1.76545430860e-03 -4.15170974251e-03  5.81106959102e-03 -1.42263910180e-03 -2.46623293923e-04  2.06571960770e-03 -1.72041705717e-03 -5.33357054291e-04  3.92983251324e-03 -4.89223427470e-03  7.04877109381e-04  4.96633223579e-03 -1.79524594227e-03  3.88943809315e-03 -1.87627059556e-03  9.45988963479e-04  4.19127399143e-03  1.99903577987e-03  2.42124803119e-03 -2.86328349066e-03  2.92478577352e-03 -8.27775519634e-03  7.52493023855e-04 -6.77949821925e-03  1.00670391999e-03  6.89320119342e-03  2.26095155591e-03  3.38118160106e-03 -1.27952986841e-03 -1.54857748866e-03 -2.04225945576e-03  5.64275224662e-03  5.24234188584e-04 -3.39470118310e-03  3.28343498363e-03  1.72829813020e-04 -1.03999461395e-03 -1.02294184961e-03  5.95180986220e-04 -3.82526943647e-03  2.48881278847e-04  3.13953087338e-04  2.32978438253e-03 -3.32057634314e-03 -1.83199366239e-03  3.91265018544e-03 -9.36633112599e-04 -5.09593743414e-05  3.28319596812e-04  1.24531410891e-03 -3.04130110032e-03  3.90699309163e-04  2.59975764316e-03 -2.65754678469e-03  4.39090308698e-04  1.02071398449e-02 -1.58435719435e-03  2.48001962859e-04 -1.07522175757e-03  5.10475560619e-04 -1.07718419376e-03  2.05303641781e-03  1.81471796884e-03  5.25597046393e-04  9.99912891794e-04 -2.11635016921e-03  2.49520452103e-03 -1.36104269049e-04  1.12035505393e-03  6.76418347534e-04 -2.13434685865e-03 -4.73560643468e-03 -3.45214424648e-03  1.93502385276e-05 -3.88030088609e-03 -2.69526258355e-03  6.06655058617e-03  9.32965758923e-04 -3.30659767040e-03  8.21569190702e-04  1.96174009893e-05 -2.45809543961e-03 -1.57503551931e-03 -6.24524937015e-03  2.50548268937e-04  2.46716183765e-03  1.28096023752e-03  2.03830316074e-03 -1.21590795082e-03 -3.30901352334e-03 -4.77557767598e-04  1.84808100545e-03 -2.82893607502e-03 -4.33395951415e-04  2.79165710840e-03 -2.51193635299e-03 -3.81659940123e-03  1.35985128432e-03 -2.70084085969e-04 -4.84770673783e-04  3.38417955868e-05  1.58712164046e-03 -1.85691005084e-03 -8.67761548586e-04 -3.18046350991e-03 -4.36138663577e-05  1.68531934016e-03 -1.10545052867e-03 -1.70407581352e-03  1.64869928647e-03 -1.11437613461e-03  2.26320422335e-03  2.16303326100e-03  1.21903720915e-03 -3.37599994635e-03  1.59723566850e-03  3.33957116767e-03 -2.88904964193e-03 -2.03712457176e-03 -1.11636092842e-04  1.55068137478e-03  4.28656790106e-03 -1.99168173551e-03  1.90497953171e-03  1.61513560275e-03 -7.16079631561e-03  3.73466479075e-03 -3.53252589383e-03  5.14549779547e-05 -1.39567968521e-03 -1.77828979101e-03  2.60619342914e-03 -2.51662029101e-03  1.58580281117e-03 -1.04499359557e-03  2.18977109633e-03  4.04588626561e-03  4.21564914407e-03  2.23403879998e-03 -2.09901571053e-03 -1.07972228707e-03  1.56669431848e-04 -9.13092389106e-04 -1.69770647798e-03 -5.23687462699e-04  2.41240492719e-04 -5.83759264746e-04 -1.70015507705e-03 -9.87853655248e-04 -5.96523244055e-03  9.87870689787e-04  4.93102667525e-04 -1.50082303718e-03 -2.70380958619e-03 -7.63998480619e-04 -3.56321938095e-03 -5.59139173822e-04  1.32581429631e-03 -1.45360998420e-04 -1.31968801288e-03 -4.02413267877e-03  2.96746098432e-03  4.00403304995e-03  1.95491836347e-03  4.01236438425e-03  3.86383017532e-04 -3.95858448235e-03  1.74193700978e-03  2.89528539736e-03  1.15400594174e-03 -4.66847710100e-04 -3.82860221920e-04  1.73206965514e-03  4.12025617143e-03  5.10318977385e-03 -2.97916028250e-03  4.82708274460e-03  2.69789456734e-03  2.74233754349e-03  6.04211018543e-03  4.70573641092e-03  4.57171907536e-03 -7.75477000827e-05 -8.85742476927e-04 -4.09327181036e-03 -5.13737959063e-04 -4.18917545669e-03 -4.66617432300e-03 -2.35595947712e-03  3.28687266570e-03  2.84465803885e-03 -2.73190015657e-04  3.45965899333e-03 -4.94555143544e-03 -7.44043456023e-04 -3.19365971672e-03  9.76546293815e-04 -3.49405473694e-03 -1.74724911294e-03  2.37909634990e-03 -6.94756064168e-04  1.02686926730e-03 -4.78635969676e-04  5.38622313818e-03  1.02065759477e-04  7.85946614677e-04 -4.98415709275e-04 -1.11081835804e-03  2.83777273220e-03  1.50060345329e-03  8.32137989443e-04 -9.65268960648e-04  1.75561007681e-03 -2.79258238274e-03  2.53783855683e-04 -8.90237246849e-04 -1.72048172480e-03 -2.84136499813e-03 -2.58644289039e-03  3.25825376906e-03  4.40590905068e-03  4.04614334185e-04  1.94098177479e-03 -4.65616518132e-03  1.88634645027e-03 -1.48829660239e-03 -5.62950101142e-04  1.25387041572e-03  7.70654432268e-04  3.17357437378e-03  6.02683634607e-05  1.76908637394e-03  1.22433410733e-03 -7.23541984386e-04  3.22254959831e-03  5.22858046214e-04  1.06335113974e-03  3.34865817734e-03 -9.03103863665e-04  1.15119558534e-03 -1.15623461378e-03  5.66100683958e-03  3.96061610400e-04
-3.72593937652e-03 -2.44318179423e-03 -1.00039890063e-03 -3.21928015802e-03  1.92950787499e-03  1.75050472165e-03  7.97315054495e-05  4.85861225373e-03 -4.92054247466e-03  4.20159843168e-03 -4.54649060727e-03  2.74588505793e-03 -3.30938191953e-03 -1.90025209852e-04  9.64452063548e-04 -1.60204580883e-03 -7.22528300842e-04 -8.42712500177e-04 -2.94596086952e-03  3.78226933401e-03  7.16949014033e-03  4.22546693418e-03 -3.75471538954e-03  6.06914760326e-03 -1.50091490859e-04  1.45113941651e-03 -2.84001347936e-03  2.88493837191e-03  8.34194075187e-04  1.11187845200e-03  4.63775462486e-03 -2.66037936379e-03  1.27859100358e-03  2.76083027770e-03 -1.20706758950e-02 -6.43180739379e-03  7.00927432792e-03  1.42312790752e-01 -6.12228140823e-03 -7.67429405472e-03 -5.00783213020e-04 -1.84753442960e-03  1.13156032457e-03  7.74723638630e-03 -3.61528083092e-03 -3.69595475439e-04 -1.12513695605e-03  2.17257032599e-03  4.37077582694e-03 -4.39251286007e-03  2.21860293687e-03 -3.34636172581e-03  4.68557410416e-03  3.97345130308e-03  5.71612036984e-03 -4.58160531040e-04 -4.07513562071e-03  5.83789246604e-03  2.49444891095e-03  3.94486705150e-03 -1.85561495090e-03  2.33309864794e-03 -3.83567746781e-03  1.24735358170e-03 -2.14519103066e-03  3.16755164580e-03 -5.20439236225e-03 -5.92705134083e-03 -4.20656158622e-04  5.52239808485e-03 -2.16221752397e-04  1.84308628307e-03 -1.74736871841e-03  6.35034982251e-04 -7.01509880602e-04 -6.21461001524e-03 -4.40966955743e-04 -3.12156650624e-04 -2.00651716238e-03 -3.14548475347e-03 -2.86513000563e-03  3.91696374661e-03 -7.69902147246e-03  7.77576285084e-03  4.92340070538e-03 -1.54644202357e-03  6.73240115733e-04 -2.28827147763e-03  2.53976607982e-03  8.60903814077e-04 -1.73608028190e-03 -4.36661720396e-03 -2.70081254242e-03 -3.10253397582e-03  4.47922877792e-04  2.23604487619e-03 -9.01071041531e-05  7.31308974610e-03  1.07094130130e-03  3.26996484354e-03  1.32723630155e-04  2.23567752120e-03  5.11775708755e-04 -4.05235152009e-03 -2.29086320682e-03 -1.53941679634e-03  2.10730448908e-03 -3.26301160969e-03  2.22015287744e-03  2.00143945516e-03  5.55857402076e-03 -2.05716420084e-03  1.20567759261e-03 -2.21249340090e-03 -3.12809260535e-03 -5.41728042654e-03 -1.64558409061e-03 -3.82263464554e-04  3.35530791629e-04 -1.35204197880e-02  6.35646417895e-03  5.38865465765e-03  3.78777747067e-03  1.57401940034e-03  2.28376944618e-03 -3.02505337199e-04 -3.57837709230e-03  3.46052585795e-03  7.54315693093e-03 -6.28905276941e-04  4.43868128308e-03  1.34201128823e-03 -5.58938152473e-03 -2.12357568697e-03  1.33819586775e-03 -2.44635065622e-03 -1.78243260473e-03 -4.65581212811e-04  2.58344361935e-03 -6.26546781695e-04 -1.85020389150e-03  4.91251134633e-03  3.33901888159e-04  2.28742738549e-04  1.31893139875e-03  3.35737871842e-03 -2.75909042644e-03  2.14113202811e-03  4.74681588682e-04  5.78207035299e-03 -6.04674788220e-03 -6.31856442819e-04 -2.98957491207e-03 -3.66021605112e-03  1.83592188535e-04 -4.60204685343e-03  5.81946684632e-04 -9.69205351917e-04  1.15616381392e-02  9.22285630026e-04 -4.44965128659e-04  1.13027740309e-02 -4.42963833260e-03 -3.70102270123e-03  3.12524652325e-03  6.78652033794e-03  2.92508637509e-03  5.25073771041e-03  3.70291175478e-03 -1.17377256002e-03  1.07230504260e-03 -1.20174464966e-03  2.08779393335e-03 -3.23563878756e-03 -1.95440108121e-04  1.17487655674e-03  3.64711844093e-03  3.93420339011e-03  3.03059732036e-03  2.47535184592e-03  2.90994514726e-03 -2.59135664944e-03  6.15114355364e-03 -3.64410737934e-03 -2.92349429953e-04  1.72055117573e-03 -4.47946316907e-03 -8.11141466512e-04 -7.10651746635e-04  1.76041948911e-03 -4.51373145691e-03 -3.05642271970e-03 -2.16261926769e-03  1.60198596699e-03 -6.94112266873e-03  1.39840412440e-03  2.80678139398e-03 -7.14804839067e-03 -4.93960497343e-03 -3.37309016285e-03  1.97012291353e-03 -3.67801060036e-03  1.74955205132e-03  5.29057567860e-04 -6.38859144622e-03 -5.69918655791e-03 -1.80915461436e-03 -1.35149408279e-03 -1.25144180793e-03 -1.54404983853e-04  1.78945742041e-03  5.98031481680e-03 -4.26875268287e-03  5.63359497964e-03 -1.42792671883e-03  2.84815915703e-04  5.91520172576e-03  1.46007488517e-03 -1.43964099025e-03  7.04673338383e-04 -7.96278625703e-04 -1.62716492349e-03 -3.16013877808e-03  2.02119843443e-03 -5.20161823403e-04 -6.88670077324e-03  6.26119219660e-04 -1.58155836671e-03 -3.72780271968e-03  1.59955770600e-03 -2.68338373129e-03  3.16009702823e-03 -2.11618691659e-03  2.44494490761e-03 -2.83184664051e-03  2.08901843047e-03 -1.26809621251e-03 -1.45611345151e-03  6.24617555809e-03  1.23104769256e-04 -4.11498912245e-03  9.08411873103e-04 -1.84621790999e-04  1.07961594982e-03  4.35285590595e-03 -3.70818418080e-03  6.94237118843e-03 -7.55246706867e-03  5.35943118058e-03 -6.58758337489e-03  6.10258268681e-03 -1.37370395050e-03 -3.79316080500e-03 -4.99739320124e-03 -4.57517833823e-03 -4.23885161840e-03 -8.02329281707e-03  4.74065338141e-03 -5.69292488158e-03 -2.16393480963e-03  3.97233557817e-03  2.16313991832e-03  2.47916305185e-03  3.48295149105e-03  5.96581227063e-03  4.01469437589e-04  5.42900293380e-04 -7.59970743790e-04 -5.50719677777e-04 -9.30052645867e-04  5.80909612008e-03  2.82573975556e-03  1.11325157530e-03  1.43426151958e-04 -1.33936364955e-03 -6.81890582561e-04  1.66094938292e-03 -6.51744612051e-04  2.89505127147e-03 -2.85794961623e-03  6.22334700245e-04 -7.27285753090e-04 -1.47608310622e-04 -5.25847121918e-05 -4.71611986590e-04  2.84694059609e-03 -7.69202703775e-04 -6.43813668626e-03  1.62749962588e-03  1.76388024053e-03  3.41503805899e-03  1.47946043084e-03 -3.07038477317e-04 -5.05258259399e-04 -2.61260688561e-03  1.40795417284e-05 -9.27143872655e-04 -9.02669014343e-04 -9.27244183832e-04  6.06616760021e-03 -3.45874776545e-03  3.65575489763e-03  1.09164191945e-03  6.67384176674e-03  2.27046387076e-03  1.97024690541e-05  5.63868326061e-03 -2.75799523996e-03 -7.42673462157e-03  1.19356754470e-04  2.21849873829e-04  1.27283278118e-03 -2.91699578928e-03 -3.28067664189e-03  5.49080980009e-03 -1.28284236766e-03 -1.67940718688e-04 -2.12241799260e-03  4.33685773291e-03 -3.01253997265e-03  7.17925850501e-04 -1.71219350512e-03 -3.31976827780e-03  1.31022554304e-04  1.26506762944e-03 -1.74815417256e-03 -1.55387032714e-03  1.58129243231e-03  2.06262124006e-03  5.18185294886e-04 -8.06696763910e-04 -8.44532495518e-04 -4.35395280519e-04  4.20596796845e-03 -8.35378783163e-04  5.44509795337e-03  5.57056993913e-03 -2.76987573236e-03  3.81036416510e-03 -1.74227674008e-03 -2.44540267698e-03 -3.07565797410e-03 -3.71560717273e-03 -9.64070721804e-05 -3.88675059924e-03  8.25758099524e-04  1.10488176214e-03  3.66995110981e-03  1.29030845198e-03 -4.28475482216e-03 -2.92319894324e-03 -3.77033663729e-04 -1.10162124004e-02 -4.74349332187e-03 -1.98877192649e-03  1.47761201639e-03 -4.25165147543e-03 -1.15336828151e-03 -2.72414943248e-05  3.04141257229e-03  1.95106541239e-03  3.85147779671e-03  3.04351782973e-03 -2.43887098187e-03 -2.02352882115e-03  2.65551213797e-03 -3.46948598461e-03 -2.15256882426e-03 -1.35538317028e-03 -2.42015642137e-03  3.74207735891e-03  4.91398970712e-04 -1.39492059930e-04  5.17735763776e-03 -2.81928615355e-04 -1.32786733534e-03 -5.99392034781e-04 -7.27652087557e-04 -1.84816622907e-03 -2.80628649138e-03 -2.77263134689e-03 -1.97699393145e-03 -1.73976805825e-03 -1.67367946004e-03  5.83980040053e-03  4.96091558324e-03  9.20623112904e-05 -1.23029876372e-03 -1.32807247236e-03  2.27411159978e-03  1.54705075879e-03 -3.16844821202e-04  4.68272540156e-04  1.71626692722e-03 -1.41439685340e-03 -5.71020257959e-03  9.72466541698e-03  8.14314639200e-03  4.14917882640e-03 -1.51004885028e-03 -6.57191905072e-03  7.06741175196e-05  3.70231826574e-03 -3.42441504299e-03  2.12164620758e-03  8.91283201273e-03 -1.22125127519e-03 -1.74255422516e-03  4.56232143852e-04 -1.70176180264e-03  5.26744945863e-04  3.54917063597e-03  3.65637030148e-05  5.56598403445e-03 -1.72096900191e-03 -2.19691201615e-03 -7.67196949245e-04  3.70527055117e-05 -1.98684683985e-03 -1.66440914554e-03 -1.00942231374e-02 -8.43367942493e-04  1.70484695370e-03  3.09743734126e-03 -2.80979127811e-03 -4.50419702181e-03 -2.57397569339e-03  2.36642047638e-03 -8.11005415421e-03 -3.93004130449e-03  5.87619240505e-03  9.40426397845e-03 -3.14715983589e-03  5.44021745681e-03 -3.35586446161e-03 -6.24400891670e-03 -2.29933966198e-03 -7.02431357945e-04  6.72802481359e-03 -1.25325041076e-03 -5.59330689802e-04  2.79527415624e-05  6.36119230654e-05  1.62449928080e-04  2.29958288274e-03  4.86835703197e-03 -2.77051210909e-03 -8.05683512062e-04 -2.12383697653e-03 -3.98314998525e-03  6.56218750122e-05 -2.62555275034e-03 -4.60271992897e-04  8.06377282763e-03  3.36774411774e-03 -5.24698156117e-03 -2.91886916074e-03  7.74980986061e-03  8.49574791901e-03  2.60227669737e-03  2.62062085494e-05 -1.60420459700e-03 -8.18195191724e-03  2.17511395646e-03  2.57045718025e-03  1.48788538047e-03 -2.57340881600e-03 -1.39157443160e-03 -3.10390237582e-03 -2.52535596968e-03  3.18850250984e-04 -3.99388491464e-03  1.02414920023e-03 -9.65796406077e-04 -3.44067911828e-03 -2.91658845264e-03  3.78918415752e-03 -1.41756549278e-03  2.54174285985e-03  8.06978652805e-04 -1.18652572669e-02 -5.21809278891e-03 -3.34272614147e-03 -2.56228524214e-03 -3.28873094113e-03  6.62642042601e-03 -4.26917427843e-03  5.67095073091e-03 -2.92259516950e-03  4.50061893305e-03  9.50833682614e-05  4.72055910831e-04 -4.46251137727e-03  1.06929658033e-04  1.84153422116e-03 -3.22377465594e-03 -1.62265064920e-03 -2.74864037136e-04  3.93720906810e-03 -3.55749787195e-03  4.98911380913e-03  3.33968348047e-03  4.39382809154e-04  7.24725043554e-03  2.50285293981e-03 -4.93213761143e-03  7.78129917565e-04 -5.33785117732e-04  4.55920480891e-03 -4.93986264441e-03  7.08624267817e-03  1.38442909174e-03
 9.44784701433e-04  3.19292713972e-03 -1.21646506160e-03  2.58719048917e-04 -1.71782705765e-04  8.06271811495e-04  1.59472001574e-03  1.05873450630e-03  8.89765954310e-03  1.80555646447e-03 -3.12857343930e-03 -6.62597947471e-03 -1.61350471711e-03  1.63904937351e-03  5.77490540780e-03 -1.54371518122e-03  3.85032250456e-03 -6.95619584453e-04  2.69670421402e-03  6.36946965319e-03 -2.47929535144e-03 -1.44416196107e-04  3.18614725056e-03  3.06898840811e-03 -2.90133808399e-03 -5.21729172200e-03 -5.17199429288e-04  7.05357499248e-03  5.40739452548e-03 -5.01557596115e-04  2.68010110731e-04  1.71878371661e-03  5.94964626847e-04  3.10817534360e-03  4.62182008498e-03  6.15802471004e-03  9.36202750085e-03 -6.12228140823e-03  1.25205283815e-01 -7.19019836653e-03  1.12642388264e-03  2.08573808899e-03  3.66059002958e-04  4.55952416473e-03  4.73679973507e-03  9.89565818545e-04  1.39969564261e-03 -2.83715995858e-03 -2.69187335382e-03 -1.18014194697e-03  5.93402380492e-03  7.96457176932e-04  3.76794391623e-03 -1.19870816532e-03 -2.71039750938e-03  5.59595005922e-03  6.33954672657e-04  3.22523650962e-03 -2.46897779460e-04 -1.48255894786e-03  4.83388369170e-03  3.09656705290e-03 -3.41905067410e-03  2.83213815878e-03  1.19853371933e-03  1.35944742191e-03  9.18255146919e-03 -1.83566165170e-04 -1.56076639908e-03  2.20156510110e-03  3.91021172963e-04 -5.50643345040e-03  2.35703353042e-03 -8.28500320953e-04 -1.24390678995e-03  3.51184071031e-03  2.27583926499e-03  2.85409443992e-03 -7.05857422020e-03  9.28226610626e-03  5.01421597405e-04 -8.66613540848e-03  5.16885328400e-03 -5.00995957752e-03  6.66799638926e-03 -1.73864294236e-03 -1.01242373610e-03 -2.74209459328e-03 -5.80378627642e-03  4.99650186682e-03  4.39809093891e-03  3.84883000995e-03 -6.11208287324e-04 -1.10442600955e-03  4.35791650686e-04 -2.00838590538e-03 -4.20324373803e-04  5.50597666699e-04  7.97255116098e-04  1.45457236478e-03  5.76164082826e-03  3.33706450263e-04  8.83704706279e-04 -7.38669274321e-04 -1.57285257439e-03  1.45141537351e-03  5.02898993484e-03 -5.47944933496e-06 -4.55842488743e-04  3.11383097917e-03 -1.94326322553e-03 -3.44539524504e-03  2.42636781304e-03 -9.64659678264e-04  4.58820088932e-03  1.41561952685e-03 -6.11701166837e-03 -5.56550827758e-03  5.63450522883e-03  4.05200472947e-03  2.67730953880e-03  1.94071073103e-03  3.12930158383e-03 -1.94544668805e-03  2.73029368261e-03 -2.90236808443e-03 -6.23837379959e-03  4.48422990664e-03  4.58881289252e-03  4.22183410859e-03  2.38900258232e-03  1.29612631657e-03  1.22870486090e-03  3.09652806535e-04  1.12673681005e-03  2.24051806490e-04  2.16972832112e-03 -7.17250789976e-04 -1.99063393010e-03  6.48515597183e-03  2.44038562480e-04 -6.33605791658e-04 -2.07052298270e-03  3.88235613495e-05 -2.25933211431e-03  9.25112262595e-04 -3.98888873259e-03  6.92919182638e-04  8.50003998512e-04 -4.89531002607e-04 -5.12230101967e-03  4.44462063466e-03 -2.24398480093e-03  3.21120371306e-03 -1.94816474633e-03 -3.90498824021e-03 -4.81976919375e-03 -4.08072085148e-03 -5.75362319672e-03  1.27671071168e-03  9.65676454880e-04  2.73466820558e-03 -2.18186123562e-03  2.63382238071e-03 -1.13173282631e-03  7.03548593850e-03  3.88320926551e-03  4.50056637191e-03 -1.92288719827e-03 -2.52363161372e-04  3.10582381832e-03 -4.89103176418e-03  6.12589620400e-03 -7.89059497735e-03 -4.99626121850e-04 -2.39951942176e-03 -1.58201334810e-03 -5.62331320591e-04 -5.82088674535e-03 -4.49984147773e-03 -3.37084143308e-03 -2.32969780059e-03 -7.52626553431e-04 -2.42448136285e-03  5.82176305826e-03  4.42870282760e-03 -3.99600671908e-03 -7.79315109651e-03  4.31555171486e-03 -5.14408526979e-04  1.73858991572e-03  2.01105008650e-04 -8.42215655480e-04  2.23592713802e-03  2.19517766556e-03 -1.71115755695e-03 -4.23175992816e-03 -1.97720007035e-03  5.20124474425e-03  7.09313557504e-04  2.11969088993e-03  2.71738768697e-03  3.49929325270e-04 -2.36607339960e-03 -3.27432286986e-03  9.66471381382e-04  2.00525996702e-03 -8.40928911022e-04  4.15079392192e-03 -1.05113074578e-03 -5.84576691066e-03 -8.40031952800e-04 -3.29920522053e-03  2.89682170615e-03 -2.19633806225e-03 -2.03610190175e-03  1.02686384256e-03 -7.39948668655e-03 -1.44063843691e-03 -1.14658159260e-03  4.14751282392e-04 -5.49994511717e-03 -1.96216919157e-03 -1.21559677370e-03 -1.04136883506e-03  3.13444600373e-03 -1.14057440208e-04 -3.38805290306e-04 -1.15032888394e-03  1.25252175858e-03 -1.82187010518e-03  3.37089505811e-03 -1.07082269996e-03 -6.50963537490e-03  4.18187734332e-03  2.12775989819e-03 -4.52836200378e-03  8.79653937656e-04  4.35387334476e-03 -1.74609752735e-03 -4.82103294136e-03 -5.46054113009e-03  9.94861901191e-04  1.22683874752e-03 -2.99445137411e-03 -2.38684244951e-03  7.96738123571e-03  2.99508229076e-03 -4.21672534628e-03 -1.06012046998e-02 -2.60643449418e-03  3.63133668530e-03 -5.75418408516e-03 -9.25941592938e-03 -3.60480320961e-04 -4.40250100512e-05 -4.31150399953e-03 -2.32943301685e-03  4.19590768359e-04  6.27724948363e-03  1.60395173833e-03 -8.01263554973e-03  4.18755391994e-03 -4.12654189267e-03  1.00857465098e-03  4.14776150245e-03 -1.05970089025e-03  1.67172863502e-03  1.95696651055e-03  1.96483465792e-03  6.91709647554e-04 -7.86183337001e-03  3.23741491505e-03 -1.29783033376e-04  6.76429650249e-03  6.23110737084e-04  7.79764250841e-04  1.15108787773e-03  1.01524528994e-03  4.48424716936e-04  9.34270514890e-04 -6.64741254846e-04  2.43338279472e-04 -2.97413400240e-03 -3.96097956910e-03 -1.95661012889e-03 -4.18815017883e-03  3.13928212608e-03 -4.11577110663e-03 -6.30489738200e-03 -2.37135557763e-03 -5.63382474805e-03  5.46866781684e-04 -4.28283265084e-04 -1.98421999428e-03  2.97543210776e-03 -1.05628126689e-04  6.82451568861e-04  4.28480858711e-03 -4.62925926908e-04  3.07031445748e-03  1.04591243068e-03  4.26894315458e-04 -5.87825694337e-04 -1.36235923174e-03 -6.45925299515e-04  5.30444741649e-03 -1.85542101026e-03 -3.10354524095e-03 -5.59907142014e-04 -5.47793321086e-03 -4.26497880818e-03 -3.61321175108e-03 -4.98268509338e-03  2.26196911726e-03  1.45637599543e-04 -9.48401563051e-03  3.09054556852e-03  3.33343370913e-03 -1.32459085212e-03  4.92763935802e-03 -1.35989422278e-04  1.01330118378e-03  2.98263722643e-03 -5.62848614754e-03 -2.74514761285e-03 -1.27281960170e-03 -8.83491728438e-04  3.74247629564e-03 -8.56947249192e-04  3.18507396777e-04  4.96566751483e-03  2.20530355474e-03 -6.74349586092e-03  8.37915678692e-03 -5.07900921533e-04 -1.59579045098e-03  3.27160470206e-03  3.97377009247e-03  1.56534248012e-03 -4.49671902323e-03 -5.08826546748e-03 -2.72454878644e-03 -5.47345362776e-03  1.10042818620e-03  2.24542945997e-03 -9.83042357532e-04 -1.69028108699e-03  1.92332430079e-04  9.83981548877e-04 -4.29401724444e-04 -1.71267083705e-04 -4.57591145591e-03  3.04833901066e-04 -2.20991286008e-04  2.56079447474e-03  1.33797109903e-04 -1.66952133280e-03 -5.05040308311e-03 -1.50384514620e-03  2.58526600143e-03 -2.99353476886e-03 -1.58193028045e-03  3.35988653805e-03 -4.94616525802e-03 -5.14740170532e-03  2.92221861508e-03 -4.26215232186e-05 -3.91290514179e-03 -6.25799338007e-04  2.34214631161e-03 -6.44864374540e-04  2.17436049288e-04 -2.81309479719e-03 -1.91345216372e-03  4.39308932825e-04  2.89127268469e-03  1.89792262635e-03  2.40179124278e-04 -4.12964800454e-03  5.87445869291e-03  1.48429817397e-03  3.28194237357e-04 -5.53424863411e-03  7.91053681245e-03  7.31167149569e-03  1.68727985058e-03  9.55477806959e-04  5.91864794219e-03 -5.79569416244e-04  2.84768905396e-03 -4.36744054017e-04  2.55937063854e-03  7.62361439358e-03 -2.46803015306e-03 -3.66503902964e-03 -2.42801934654e-03 -3.10274503048e-03  3.99870005592e-03 -3.23459346330e-03 -1.89528442227e-03 -3.49234040743e-03  3.10384623652e-03  2.34663096431e-03  2.61389134441e-03 -5.44062875061e-03  4.66854725377e-03  2.79155428636e-03 -1.18898325304e-03 -7.30980446555e-03 -1.65083518315e-04 -1.36259009666e-03 -6.87376816540e-04 -4.98635889854e-04  1.12137181250e-03  1.48317604345e-03  1.03137836927e-03 -2.36310327037e-03  1.26131162248e-03  1.99202763326e-03 -9.30825333506e-04 -1.48334776677e-04  4.24711452219e-03 -2.23148663945e-03  1.56260188404e-03 -1.10838688474e-03  3.51694735768e-04 -1.19968439058e-03 -1.49562453627e-03 -3.51117447191e-03  1.90882730919e-03  1.34032602345e-03  2.46329964226e-03  2.31822800895e-03 -2.87131676013e-03 -4.12240851630e-04  8.18295578650e-03  2.89625655164e-03  2.44637454639e-03  3.49157467893e-03  1.01695225087e-03  1.69955619774e-03  9.65194294319e-03  1.04984042551e-02 -1.09331034497e-02  7.07748722376e-05  9.44459175070e-04 -2.49889976974e-03  6.27282942746e-03  1.35577042361e-03  2.36924948410e-05 -4.42584408495e-03  1.00308936350e-03 -8.39225604884e-03 -2.03604612714e-03  5.78649027873e-03  2.32699769992e-03 -2.01078540668e-03 -2.41114982237e-03  1.41406118948e-03 -5.80106075500e-03 -4.34160911654e-03 -5.04984285594e-04  3.55366077450e-03  3.43136333060e-03  7.94774664887e-04  3.94850380029e-03 -1.57572047930e-03 -1.21609805052e-03 -4.51153860062e-04  5.39622491303e-03  2.57999195697e-03  5.25445753044e-05 -2.83394512818e-04  7.21624385449e-03  4.59150199000e-04  9.48531717769e-04  4.60150702614e-04 -1.67232235402e-03  1.83836586887e-03 -5.14168500927e-04  4.77570395245e-03 -6.08211047695e-03 -2.69446150400e-03 -6.27941267709e-03 -7.25510197670e-03 -3.39638849834e-03  2.49811824384e-03 -8.19232692641e-04  3.49520605462e-03 -1.68084575937e-03  4.64752554475e-03 -8.14646409224e-03  1.91130427806e-03 -4.46585837801e-03  2.70070830612e-03  1.04263061585e-03  6.76296921188e-03  1.52416635735e-03 -2.61822289446e-03  1.13405471212e-03 -6.46749459294e-04 -3.36848596301e-03 -1.95155150620e-03 -1.41697706672e-03 -6.45272906204e-04  2.43087345247e-03 -2.94600016016e-03 -6.65193816987e-04 -5.78232911178e-03 -4.78199993150e-03 -2.78571465246e-03
-2.59883877513e-03 -3.05429273590e-03 -3.13805063994e-03  3.27102292130e-03 -1.67447242233e-03  4.98360548925e-03  3.64766158585e-04 -1.19273522935e-03 -3.22306969498e-03 -1.58683719865e-03 -9.09910109695e-04 -1.57686919348e-03 -1.42149240830e-03 -4.89529795851e-04 -4.68184292941e-03 -1.90168495658e-05 -1.82851124566e-03  1.42220776520e-03  4.89630021916e-03 -1.67547141806e-03  6.75262883520e-03  2.56460645887e-03  1.94214295612e-03 -1.55919766434e-03 -4.23760962319e-03 -6.32814028496e-04 -5.97774916807e-04  1.92123339170e-03 -1.34026626163e-03 -1.35363500301e-03 -5.40287993479e-03  6.48041313985e-03 -1.76822325797e-03  8.07050737843e-04  5.95080183393e-03 -1.72276889712e-04  1.41279188037e-02 -7.67429405472e-03 -7.19019836653e-03  1.15225752199e-01  5.16176932522e-03  4.11341904127e-03 -1.43379902985e-04  5.75077081523e-04  2.48873373745e-03  1.90862683240e-03  1.64186538805e-03 -7.60055121902e-05  1.67286289122e-03 -1.26659030090e-03  6.86059498939e-03  4.64983090395e-03 -2.38789747976e-04  3.01760136622e-03 -1.39785581456e-03  3.31724028009e-03  4.74574605217e-03 -7.01214559993e-03 -4.61231712178e-03  2.58164951933e-03 -1.78543237729e-03  2.67295748181e-03  1.02883259272e-03 -4.23436115808e-03  4.74002480326e-04 -1.56413242578e-03  4.13561477126e-03 -3.12587447701e-03  1.58282929799e-03  8.46265458829e-04 -1.47822502717e-03  2.30074681454e-04  4.86884559922e-04  5.23793877722e-04  8.04930954534e-03 -1.79273668369e-03  4.41576516107e-04  1.03312770608e-03 -7.49564692909e-03 -5.09266715283e-03 -5.84841155037e-04 -1.16519567608e-03  2.13759703955e-03  2.99004104042e-03  1.80149931503e-03 -1.28103179583e-03  8.14390042097e-04 -1.68273254424e-03  4.31127518050e-03 -6.48283595227e-03  4.82241593235e-04  5.29745434651e-03 -2.61855687383e-03 -4.53476127166e-04  1.55001665435e-03 -3.91858363207e-03  1.21244416614e-03 -2.66601695438e-03 -1.46977531379e-03 -4.79079964131e-03  3.17188014845e-03 -4.02249419068e-03  2.96043040438e-03  4.73791292873e-03  1.43859388091e-03 -4.87030399482e-03  2.19642192180e-03  3.86517348971e-03  4.03779449638e-03 -7.99641474330e-03  3.41545236595e-03  3.54956797786e-03 -2.35744825079e-03 -2.17414642029e-03  5.63691620661e-03  1.96038336197e-04  2.06636251200e-03 -2.27206502068e-04  1.15909375285e-04 -2.09822923675e-03  2.35546350016e-03  7.82773826735e-04  1.26238584893e-03 -2.25694881363e-03  1.15627369201e-03  3.23451065275e-03  3.87410649119e-03  1.33778232355e-03 -1.77025120312e-03  3.21907834674e-03 -6.83275533914e-06  1.48446456815e-03  1.98473256601e-03  2.50172839581e-03 -4.73285833590e-03 -3.42359323397e-03  3.05262985138e-03 -4.72650752987e-03  5.45921388184e-03 -4.72597046415e-03 -3.39663627412e-04  2.33675801825e-03  9.33503492575e-04  1.95943355625e-03  2.94256172953e-04  5.32024903574e-03 -2.48003017803e-03 -4.53946659873e-03 -3.10371221729e-03  5.64231511145e-04 -4.55187123644e-04  5.15116312616e-03 -9.22650266253e-04 -2.86797302586e-03 -6.11957667943e-04 -3.26677108101e-03  2.68765245773e-03 -4.52966792249e-03 -2.09963044051e-03  3.65368310858e-03 -3.75018615390e-04 -7.06137050484e-04 -5.94606627108e-04  5.21118779017e-03 -1.69228367075e-03 -5.22644031825e-03 -1.82723580936e-03 -2.76306228916e-03 -2.50056753190e-04  1.99343824728e-05  3.18773931897e-03  4.15261494106e-03 -2.24893578055e-04  1.37653444888e-03 -2.81642496379e-03  4.46543063308e-03 -2.98440514314e-03  5.52183700791e-03  3.46841392094e-03  1.93170428436e-03 -2.68591961926e-04 -5.49119569968e-04  2.70193965332e-03 -2.14478778726e-04  1.65199806072e-04 -3.38162886272e-03  2.54821822830e-04  4.52677888775e-03 -3.13433170921e-03 -7.50399603238e-04 -1.86392211392e-03  1.61515016783e-03  2.20221885578e-03 -1.53924137054e-03 -3.16567632267e-03  1.82094389958e-03  1.08282816151e-03  6.79295461570e-04 -3.22283551575e-03 -8.83266089494e-04 -6.70089807634e-04  4.28262496114e-03 -8.58398791570e-04  1.07833869783e-03 -2.39112337168e-04  8.82593231645e-04  1.78730748371e-03  2.58194518966e-03 -5.49322891426e-03  1.22791898050e-03  6.68676600336e-03 -4.04914589892e-03 -4.62458905090e-03  1.92541369107e-03 -4.73339457901e-03 -2.19617735915e-03 -1.62857531646e-03 -1.51399344964e-03  1.59035315141e-03 -4.09180394378e-03 -2.17449112835e-03  2.33909933125e-03  5.24012782881e-03  1.87287165790e-03 -6.03708470456e-03  2.70875058496e-03  2.39169514459e-03 -2.56028938834e-03  5.70877132045e-04  2.49194896295e-04 -3.97201757641e-04  1.05467915382e-03 -2.11552557369e-03  2.21748338477e-03 -3.21972744895e-03 -2.00599008338e-03 -1.27816753243e-03  1.65417448145e-04  1.93148191044e-03  7.60572056274e-04  2.63394500309e-03 -3.72424553470e-03 -2.91130226678e-03 -1.52022911790e-05 -3.93033709812e-03 -5.08394282046e-04 -2.03543470249e-03 -3.73180857881e-03 -1.14235532467e-03  4.01264273373e-03  3.23881820346e-03  1.65299663884e-03  4.42954520867e-03 -2.69942531025e-04 -4.81926950334e-04  2.70543348581e-04 -5.35504050421e-03  1.38208357422e-03  2.40208780326e-03  6.81947468816e-04 -1.16759498329e-03 -2.20610569469e-04 -7.66135871485e-03  2.87214722206e-03 -2.24574939223e-03  2.75243196314e-04  1.85314359073e-03 -9.67959171559e-05  7.50175641885e-04  5.56685421689e-03 -2.86809120518e-03 -2.90064008922e-03 -1.89607310707e-03  9.66688816566e-04  6.03264427235e-03  1.01122320488e-03 -2.03420866031e-03 -2.22082423103e-03  2.79413962812e-04  7.63699743507e-04 -2.06847312353e-03  2.55945633846e-03  2.59074401832e-03 -2.04859515565e-03 -7.64953005433e-04  1.53100984445e-03  4.79120102514e-03  2.28601137291e-03 -5.60281836814e-04  2.28174557937e-03 -6.64477287851e-03  2.66621790232e-03 -6.80724632807e-03  1.35758079721e-04  7.20711206177e-03  8.03404151823e-04  3.12210893130e-03  1.00879389001e-03 -1.87140714142e-03 -5.14522044600e-03  2.21629734865e-03  4.27017319655e-03 -7.97556419387e-03  2.66152165883e-03 -3.66281135026e-03  4.64504435210e-04 -6.61458185226e-03  5.95337656356e-03  4.74968309552e-03 -5.28286173705e-03  2.23556482081e-03  2.59391119705e-03 -3.04779879602e-03 -2.45221591712e-03  2.40204570310e-03 -1.31648263463e-03  2.94245178039e-04  2.93518435325e-03  1.15029951164e-03 -1.98261774435e-03 -7.92498380804e-03  8.30554381475e-03 -3.59768112002e-03 -1.45777853627e-03  4.73554599822e-03 -6.92415067233e-04  1.01678644847e-03 -6.88105301111e-04 -5.52063970804e-04  1.47267481228e-03 -3.21946444885e-04  1.54285653147e-03 -9.41308978331e-04  1.35365636391e-03 -5.06559936529e-03 -1.89386489786e-03  7.95541281767e-05  1.39119844080e-03  6.23876600062e-04  1.27952179513e-03 -5.72126312166e-04 -2.53352769524e-03  9.33356993531e-04 -1.38745664363e-03 -8.09018602234e-03  1.22954214268e-03  1.52246877478e-03 -8.44923083208e-03 -3.28264031443e-03 -4.50751907490e-03 -2.44122434348e-03  9.11861408431e-04 -4.29554768987e-03 -1.42128622232e-05 -3.08956288442e-04  1.64142806882e-03  4.43273259270e-03 -4.04103584603e-03 -6.77998272696e-04 -1.63748671901e-03 -6.64112494517e-04 -2.19363455697e-03 -1.63191764463e-03  1.51983458461e-03 -3.33380753698e-04 -4.58477102329e-03 -2.30360854929e-03  1.05515376004e-03  8.53812630340e-03 -1.19606277498e-03  6.85559582036e-04 -2.65385422020e-04 -3.48290798204e-04  1.06960518782e-03  8.59585541562e-05 -4.10033909515e-03 -2.75076439312e-03  1.32393777322e-03 -5.27375109283e-03 -9.44224330787e-04  2.25042842677e-04  1.54971270707e-03  6.69434063055e-04  3.16930789900e-03 -5.40198077854e-03 -6.38791659249e-04  1.53453439815e-03  2.47999176176e-05 -4.11563650833e-04 -1.05006947868e-03  1.57618692110e-03  4.16338894617e-03 -3.62243403680e-04 -6.76721843163e-03 -6.25959917599e-03  6.88859073493e-03  3.82192729739e-03 -3.90841661769e-03 -3.06023101343e-03 -8.92344032913e-04  4.38236479009e-03 -2.50497161466e-03 -1.57382166076e-03  3.21210387283e-04 -1.26714595086e-03  3.45823041558e-04  2.87816069864e-07  2.21459992188e-03 -3.91067930602e-04  9.34470560746e-04  2.09592089513e-03 -6.99964015777e-04 -2.64017629927e-03 -3.14808200140e-03  3.12807957846e-03 -3.36360461635e-03 -4.46751987036e-03 -6.78017178928e-03  3.59539215712e-03  3.57019723403e-03 -9.72981240863e-04  1.05436444913e-03 -1.73202717525e-03  3.46306637040e-04 -1.45310689008e-03  3.99733192883e-03 -1.63522837951e-03  7.21421350694e-04 -3.91996455461e-04  8.29215804935e-04  1.84893264014e-03 -8.15911482295e-04 -5.87016883995e-04 -2.05134460065e-03 -2.99128378612e-03 -2.38577634061e-03  2.82414734069e-03 -3.32305364761e-03  6.18594310383e-03 -1.08757261413e-03  3.39226976768e-03  2.27916277241e-03  7.47912234222e-03  7.65258974842e-03 -9.44797024475e-03  4.74939883864e-03  2.48285865759e-04 -2.78227058858e-03  4.72109451470e-03 -2.47332558245e-03  1.05518802337e-03 -1.54324561522e-03  1.39392975222e-03  5.12497807200e-03 -1.71376296863e-03 -6.85528565620e-03 -5.98326286278e-03 -4.48228782626e-03 -2.43629431682e-03  1.12597409644e-03 -6.12699517674e-04 -2.99233903400e-03  4.00559841046e-03 -6.39365178239e-04  9.58583485870e-04 -1.31856426659e-03 -1.12651515335e-04  8.68570403403e-03 -1.17408184104e-04  2.31279195859e-05 -6.08810738236e-03 -5.21158435266e-03 -3.87256098769e-05  3.17424498913e-04 -1.36714105215e-03  3.25852154066e-03 -6.30522044947e-03  5.41199991192e-03  1.75155343452e-03 -1.54066400211e-05 -3.32435848862e-04  4.29101892484e-04  1.15757978528e-03 -1.81112996400e-03  4.36860961535e-03 -6.92810463257e-03 -4.09856427421e-03  1.26572137256e-04 -3.07530804302e-03  1.83533446163e-03  9.07536463876e-04  1.46249990235e-03 -6.46499205289e-03 -2.29589836502e-03 -5.79798133647e-03 -2.86886385060e-04  1.01424672411e-02 -7.85422524856e-04  6.93152985584e-03 -3.56705240612e-03  2.77418787466e-03 -1.14768394182e-04  1.83299417898e-03  4.86246438397e-03  7.56256102299e-04  5.70158385059e-03  5.79471239252e-03 -1.54180204285e-03  3.52674734865e-03 -2.13231680868e-03  1.13809145729e-02  3.43465186156e-03
 2.91282538502e-04  1.77237275349e-03  3.14204098132e-03  3.24824544584e-04 -7.73153194715e-03 -5.98164917482e-04  2.97701354695e-03  8.30011907055e-04  9.27923296029e-04 -1.42570958599e-03 -7.90872869410e-04 -8.58093284530e-04  5.75296783961e-04 -2.01493886711e-03 -3.18752939811e-03 -1.14972881094e-04  1.14030887292e-03 -1.04548332064e-03 -5.69605785486e-03  2.00826664739e-03  1.68051525496e-03 -1.90348327690e-03  5.89526593648e-04  6.97814141616e-04  1.57368483985e-03  5.12065764435e-04  1.65564781155e-03  1.94047306726e-05  1.27448414524e-03 -9.55491005328e-04 -2.22030062930e-03  5.35964479837e-03  1.58890674759e-03  2.28801796308e-03 -3.38041406092e-03  3.55666236379e-04  1.36034043313e-03 -5.00783213020e-04  1.12642388264e-03  5.16176932522e-03  7.69302790461e-02 -3.54362506006e-03  2.33193421706e-03  9.42568433267e-05 -2.25988828757e-03 -1.03556530783e-04 -7.51556077690e-04 -1.29240395663e-03 -1.45484494760e-03  8.07722436117e-04 -1.12095822267e-03 -7.43387603258e-04 -7.02639842903e-04 -2.05930004738e-04  6.53753258655e-04 -9.50473282489e-04 -1.18754785781e-03 -1.58994789242e-03 -3.50307225417e-04 -1.71850968821e-03  4.23218226218e-03  3.05654891355e-03 -1.39421229333e-03  1.63349332489e-03 -4.85140986492e-04 -1.15613222499e-03 -2.56680383804e-04  6.95190260819e-04  2.35936181892e-03  1.91932440587e-03 -1.69912423678e-03 -1.04961618254e-03  1.62421292588e-03  6.29328203313e-04 -1.92579083753e-03  2.69826037281e-03 -9.91247713087e-04 -1.23723371673e-03 -3.25321080650e-03 -7.40364205610e-03 -1.75207975753e-04  3.21616189619e-03 -5.63505834733e-04 -1.73388837266e-03  2.49399540795e-03 -2.87939632053e-03 -4.21218276050e-03  1.90703873833e-03  4.49889100404e-03 -3.17782029111e-03 -2.15902188031e-03 -2.28518669794e-03 -1.92101703791e-03  3.89827118448e-04  1.34081805289e-03 -1.36992078729e-03 -2.61559403659e-03 -1.76157188626e-03 -3.94196311017e-03 -2.34145269635e-03 -3.02683228550e-03  1.02165672281e-03  3.07889886247e-03  2.97593880466e-03  1.64047608776e-03  2.23858622254e-03 -9.49140011059e-04  2.51374698068e-03 -4.29653293839e-04  4.69176844075e-04 -5.83189284714e-03 -1.43770574759e-03 -3.26239880606e-04 -9.83393937154e-04 -2.40560267120e-03 -5.69991176566e-03 -2.01136138023e-03  2.10597239989e-03 -7.03415556790e-04 -2.07946368011e-03 -4.86861082993e-03 -2.66170435108e-03  1.57862360903e-03  2.27241872952e-03  3.08018841753e-03  3.82381418901e-04 -4.97760477472e-03  1.32149450962e-03 -1.60783108404e-03  1.18707363754e-03  3.64923093808e-04 -9.31369864127e-05  5.05791043958e-04  1.81023759359e-03  5.96800839972e-04 -2.66366949617e-04 -1.92337065495e-03  1.50686807203e-03 -1.19875978113e-03  1.00028515945e-03  2.02886558016e-03 -1.04801811667e-03 -4.37238144167e-03  6.86617410025e-04  6.88151840848e-04  3.53066342737e-03 -4.68288563960e-03 -1.63454304103e-03  4.72364778130e-03  9.59126722362e-04  1.06669172876e-03 -6.58280564185e-04 -9.63355726836e-04  1.52227698836e-03  2.40173265124e-03 -2.23885868021e-03 -2.51487771932e-03 -3.70999733835e-03 -1.88817864920e-03  1.08694522239e-03  1.84726697430e-03  3.27348937154e-03 -3.97434162002e-03  4.25502486625e-03  1.26276813874e-03  7.85494920082e-04 -1.78931406782e-03 -8.10991102343e-04 -2.53742922733e-04  1.56011549297e-03  5.77428487238e-04  3.39277150945e-03  1.33146472621e-03  1.17808767505e-03  9.27917146108e-04  5.01436955956e-04  5.48564303168e-03  2.33105369531e-03  3.21342076465e-03  1.66155144430e-03  2.07080444133e-03 -1.32801514607e-03  2.73397553202e-03  2.60735404839e-04 -9.84479303165e-04 -2.18589483028e-03 -6.28100404731e-03  1.40200856235e-03 -8.04918002336e-04 -1.15030256652e-03 -1.49808428431e-03  1.96429441727e-03  1.19993986929e-03  1.86819769264e-03  1.09848031870e-03  6.45599247468e-04 -5.91733501516e-04  1.00480928808e-03  4.60568074041e-05 -2.10481465770e-03 -2.83556345954e-03 -1.86725514325e-03  4.49708268114e-04  1.91025204286e-03 -2.40210241477e-04  4.70639355518e-04 -7.35073627078e-04  4.61334293544e-04 -1.28087149701e-03  6.55944542720e-04  4.51184899757e-03 -1.12175158452e-03 -1.46296458741e-03  6.92253237083e-04  7.58621562383e-04  1.63998289244e-03 -8.94090778301e-04  1.96268156986e-03 -4.35457739338e-04 -1.28076374145e-03  1.51207221510e-03 -4.06956690342e-04  4.50145661605e-04  2.54325005662e-03 -3.16072128933e-03 -1.82937724138e-03 -2.59195719854e-04  9.18640822764e-04  5.95277564438e-04 -3.50439866208e-04 -2.28769213879e-03  1.03799763105e-04 -9.57489036107e-04  2.24030159683e-03 -8.66918501086e-04  3.59385702947e-04  4.06574981660e-04 -1.06710316618e-03 -3.01319829032e-05 -5.02618618947e-03  4.61348000215e-04  4.13768248512e-03  4.36923673217e-04 -4.41885458400e-04 -9.98390006332e-04 -2.49760071834e-03  3.14613332953e-03  1.45011050481e-03 -1.40895600699e-03 -4.91379670955e-04  1.30000976486e-03  3.01812638401e-04 -3.10230329533e-04 -7.39446004901e-04  3.80402138405e-04  2.92968944916e-04 -9.01119409784e-04  1.39527464072e-03  1.71921832614e-03  3.35953317526e-03  3.23802394965e-03 -2.21575056316e-03 -7.81394716213e-04  1.22312351790e-03  3.42416188435e-03  9.41119575113e-04  2.87636720496e-03  1.53086868570e-03  2.14507472963e-03  7.37467634775e-04  1.07582184424e-03  5.49042413007e-04 -5.59724321563e-04 -3.79162273093e-04 -7.12088424379e-04  1.46192228037e-03  1.23626813138e-03 -5.34159321493e-05 -1.96018373032e-04 -1.16225404314e-03  1.22852748898e-03 -1.14077702993e-03 -3.31234461215e-04  4.21243403556e-03  2.34376301634e-03  2.93706565225e-04  2.95507958046e-03 -1.36083751108e-03 -1.97376829896e-03 -1.82496023428e-03 -1.12671487958e-03  1.91065915135e-03 -2.49977466885e-03 -6.25777386354e-04  3.90096805316e-03 -4.17069163434e-04  1.85489366480e-03  3.76659736943e-04 -2.50061783207e-03 -2.71297960875e-04  3.13138868197e-03 -2.14989868091e-03  3.15508803011e-04 -2.36228988011e-03  6.00884842442e-05 -7.44809308862e-04 -5.69322341540e-03 -6.74577230986e-05  2.05455825599e-03 -2.37561879252e-03 -1.42483333312e-03  1.24353712758e-03 -5.51997983262e-04 -9.47321275548e-04 -4.76382297341e-04 -8.77874216581e-04 -1.03131965188e-03  1.67981744847e-03  1.32704756410e-04 -1.13367162907e-03  4.95185012425e-04  2.40242355964e-03 -1.98106261800e-03 -1.23867201460e-03 -7.79790341136e-04  3.10709996506e-04 -2.59407298687e-03  2.17892026964e-03  2.94014081561e-03  3.52124078594e-03  2.65753146553e-03  2.38508715468e-03  2.16536055338e-04  4.12051190462e-03 -1.12855940537e-03 -1.01885577567e-03  2.91393870769e-04  1.10074928025e-03  3.25088598906e-03  2.37464241849e-03 -1.20482590239e-03 -6.96515634500e-04  6.54787520004e-04  2.28364716312e-03 -7.35002483222e-04  1.41026170654e-03 -1.90140088888e-04 -2.13285610031e-03  5.64319692224e-04 -2.12047871887e-04 -7.26469718610e-05 -3.37312434903e-03  2.92805414397e-03  2.04015197038e-03  5.26884971708e-03 -2.07502503636e-03 -5.45788091092e-04 -7.55741648852e-04 -1.70330968484e-03 -1.77976803014e-04  2.25810057482e-03 -1.01380582713e-03 -3.20329154012e-03  1.12265843657e-03 -1.85367751119e-03 -4.28889519680e-03  1.28180083064e-03  1.94355885921e-03  1.04055756033e-03 -1.98562052269e-04 -2.05139550865e-04  2.05525881820e-03  5.18890991812e-04  1.99364852297e-03  2.52786654222e-03 -2.87125668500e-03  2.20075708649e-04  9.44542444659e-04 -2.80542897290e-06  2.32903084976e-03  5.75502224212e-04 -3.71195214788e-04  3.96806988817e-04  1.26089503113e-03 -1.51390621700e-03 -3.72148119893e-03  1.00205398286e-03 -6.62565791783e-04 -1.72365211648e-04  2.02161447275e-03 -2.35464183197e-03  4.73755288092e-04  4.61486898047e-04 -2.56718025812e-03  2.09018683482e-03  2.24983624637e-03  2.01609931370e-03 -7.73420430164e-04  2.57002928479e-04 -6.99088794922e-04  3.81890039792e-04  4.60845749183e-04  1.92339402417e-03  1.49814570115e-03  4.92404140264e-04 -3.22998618843e-03  1.96414359384e-03 -2.09067743858e-03  1.30597872075e-03 -1.35067077932e-03 -1.06555248634e-04  4.01238547890e-03  3.35070813288e-03  3.84351190260e-03 -2.57472741397e-03  7.92539001464e-04 -1.04841026422e-03 -6.19652794194e-03  3.20445413952e-03  6.21148627470e-04 -3.26193236481e-03  8.05437196414e-04  7.47401430785e-05  2.33749334272e-04  3.14302357850e-04 -2.57185750479e-03  3.06231596892e-03  1.46102981805e-03 -4.33401734444e-03  5.03952424587e-04  5.95890567334e-04  1.39549748397e-03 -1.76265795997e-03 -9.46699118441e-04 -2.41646517091e-03 -1.80371433590e-04 -1.72881685222e-03  1.39131534417e-03 -4.04603613075e-04 -1.56805787703e-03 -2.05513813997e-03  1.54202393605e-03 -2.22201651105e-03  2.65811265322e-04  1.62402850751e-03 -4.94870083653e-04  9.84329869636e-04  7.47012561250e-04 -8.16192684133e-04  1.84404368088e-03 -5.39686471738e-04  9.32257931030e-04 -1.92805896464e-03  2.51851498671e-03  4.93532421967e-04 -1.84179661830e-03  2.18998098545e-03 -1.86570905795e-03  3.07550550764e-03 -4.62132077854e-04  1.09601365485e-03 -3.33153442900e-03  2.15842407877e-03  3.76665678491e-04 -4.13000295956e-04  8.11022272329e-04 -9.64066891211e-04  2.31749900664e-03  3.32128712019e-03  1.37976469243e-03 -3.07844046500e-03 -3.66506975132e-04 -1.21147622078e-03 -2.04401336650e-04 -2.60820714635e-03  3.69250499106e-03 -5.16734382603e-03  1.54980866984e-03 -3.65442006368e-03  5.75940652169e-04 -1.89379139011e-03 -3.46403510424e-04  1.87730384787e-03 -2.22304660256e-03  1.18381561575e-03 -2.46152895557e-03 -1.07133625896e-03 -2.36864957578e-03  1.29300321625e-03 -9.79085414747e-04 -1.25910864653e-03  2.32949688159e-03  6.92613395317e-04 -5.01995532603e-03 -3.47410951931e-03 -4.98301303032e-04  3.37597053700e-03  7.22450419591e-04 -1.10530129526e-03 -4.19587900684e-03  1.01022123047e-04 -1.24159502625e-03 -5.86599664932e-04 -1.77325788872e-03 -1.32837247745e-04 -3.05324490201e-04 -3.42923675603e-03 -7.23789560863e-04 -1.22498966983e-03  1.91104714064e-03 -3.14203458438e-03 -1.20980464179e-03
[truncated: 4,581,889 more chars]
