# Supplementary material for: Proximal Distance Algorithms: Theory and Practice
Source: J Mach Learn Res. Author manuscript; Available in PMC 2019 Oct 24. (PMC6812563)
Supplement: code [file NIHMS1053815-supplement-code.zip › proxdist-master/keys_zhou_lange_2019/misc/spm/W_128_50670_2.txt]

 8.97097137477580  0.00000000000000  0.00000000000000  0.00000000000000  0.00000000000000  0.00000000000000  0.00000000000000 -0.06237832140603  0.00000000000000 -0.06291852441132  0.00000000000000  0.00000000000000  0.00000000000000  0.00000000000000  0.00000000000000  0.00000000000000  0.34613106496988  0.00000000000000  0.00000000000000  0.00000000000000  0.00000000000000  0.00000000000000  0.00000000000000  0.22752526954559  0.00000000000000 -0.23012883811260  0.00000000000000  0.00000000000000  0.00000000000000  0.00000000000000  0.00000000000000  0.00000000000000  0.00000000000000  0.00000000000000  0.00000000000000  0.00000000000000  0.00000000000000  0.00000000000000  0.00000000000000  0.00000000000000 -0.05336334439527  0.00000000000000  0.01922891174662  0.00000000000000  0.00000000000000  0.00000000000000  0.00000000000000  0.00000000000000  0.00000000000000  0.00000000000000  0.00000000000000  0.00000000000000  0.00000000000000  0.00000000000000  0.00000000000000  0.00000000000000  0.00000000000000  0.00000000000000  0.00000000000000  0.00000000000000  0.00000000000000  0.00000000000000  0.00000000000000  0.00000000000000  0.00000000000000  0.00000000000000  0.00000000000000  0.00000000000000  0.00000000000000 -0.18382775347586  0.00000000000000  0.00000000000000  0.00000000000000  0.00000000000000  0.00000000000000  0.00000000000000  0.00000000000000  0.00000000000000  0.36588389838210  0.00000000000000  0.00000000000000  0.00000000000000  0.19002737710865  0.00000000000000  0.00000000000000  0.00000000000000  0.00000000000000  0.00000000000000  0.00000000000000  0.00000000000000  0.00000000000000  0.00000000000000 -0.17234872371857  0.00000000000000  0.00000000000000  0.00000000000000  0.00000000000000  0.00000000000000  0.00000000000000  0.00000000000000  0.00000000000000  0.00000000000000  0.00000000000000  0.00000000000000  0.00000000000000  0.00000000000000  0.00000000000000  0.00000000000000  0.00000000000000  0.00000000000000  0.00000000000000  0.00000000000000 -0.06942852540331  0.00000000000000  0.00000000000000  0.00000000000000  0.00000000000000  0.00000000000000  0.00000000000000  0.00000000000000  0.00000000000000 -0.01981179490448  0.00000000000000  0.00000000000000  0.00000000000000  0.00000000000000  0.00000000000000  0.00000000000000
 0.00000000000000 10.50458499886241  0.00000000000000  1.16730946299685  0.00000000000000  0.00000000000000  0.00000000000000  0.00000000000000  0.00000000000000  0.00000000000000  0.00000000000000  0.00000000000000  0.00000000000000  0.00000000000000  0.00000000000000  0.00000000000000  0.00000000000000  0.00000000000000  0.00000000000000  0.00000000000000  0.00000000000000  0.00000000000000  0.00000000000000  0.00000000000000  0.00000000000000  0.00000000000000  0.00000000000000  0.00000000000000  0.00000000000000  0.00000000000000  0.00000000000000  0.00000000000000  0.00000000000000  0.00000000000000  0.00000000000000  0.00000000000000  0.00000000000000  0.00000000000000  0.00000000000000  0.00000000000000  0.00000000000000  0.00000000000000  0.00000000000000  0.00000000000000  0.08520721760110  0.00000000000000  0.00000000000000  0.00000000000000  0.00000000000000  0.00000000000000  0.04593257607855  0.00000000000000  0.08692029244442  0.00000000000000  0.00000000000000  0.00000000000000  0.00000000000000  0.00000000000000  0.00000000000000  0.00000000000000  0.00000000000000  0.00000000000000  0.00000000000000  0.00000000000000  0.00000000000000  0.00000000000000  0.00000000000000  0.00000000000000  0.00000000000000  0.00000000000000  0.00000000000000  0.00000000000000  0.00000000000000  0.00000000000000  0.00000000000000  0.00000000000000  0.00000000000000  0.00000000000000  0.00000000000000  0.00000000000000  0.00000000000000  0.00000000000000  0.00000000000000  0.00000000000000  0.00000000000000  0.00000000000000  0.00000000000000  0.00000000000000  0.00000000000000  0.00000000000000  0.00000000000000  0.00000000000000  0.00000000000000  0.00000000000000  0.00000000000000  0.00000000000000  0.00000000000000  0.00000000000000  0.02450587260508  0.00000000000000  0.00311027683639  0.00000000000000  0.00000000000000  0.00000000000000  0.00000000000000 -0.03265102586914  0.02214944069123  0.00000000000000  0.00000000000000  0.00000000000000  0.00000000000000  0.00000000000000  0.00000000000000  0.00000000000000  0.00000000000000  0.00000000000000  0.00000000000000  0.00000000000000  0.00000000000000  0.00000000000000  0.00000000000000  0.00000000000000  0.00000000000000  0.00000000000000  0.00000000000000  0.00000000000000  0.00000000000000  0.00000000000000
 0.00000000000000  0.00000000000000 11.93714594396785 -0.99105701765460  0.00000000000000 -0.40542568164163  0.00000000000000  0.00000000000000  0.00000000000000  0.00000000000000  0.00000000000000  0.00000000000000  0.00000000000000  0.00000000000000  0.00000000000000  0.00000000000000  0.00000000000000  0.00000000000000  0.00000000000000  0.00000000000000  0.00000000000000  0.00000000000000  0.00000000000000  0.00000000000000  0.00000000000000  0.00000000000000  0.00000000000000  0.00000000000000  0.00000000000000  0.00000000000000  0.00000000000000  0.00000000000000  0.00000000000000  0.00000000000000  0.00000000000000  0.00000000000000  0.00000000000000  0.00000000000000  0.00000000000000  0.00000000000000  0.00000000000000  0.00000000000000  0.00000000000000  0.00000000000000  0.00000000000000  0.00000000000000  0.00000000000000  0.00000000000000  0.00000000000000  0.00000000000000  0.00000000000000  0.00000000000000  0.00000000000000  0.00000000000000  0.00000000000000  0.00000000000000  0.00000000000000  0.00000000000000  0.00000000000000  0.00000000000000  0.00000000000000  0.00000000000000  0.00000000000000  0.00000000000000  0.00000000000000  0.00000000000000  0.00000000000000  0.00000000000000  0.00000000000000  0.00000000000000  0.00000000000000  0.00000000000000  0.00000000000000  0.00000000000000  0.00000000000000  0.00000000000000 -0.02666263225120  0.00000000000000  0.00000000000000  0.00000000000000  0.00000000000000  0.00000000000000  0.00000000000000  0.00000000000000  0.00000000000000  0.00000000000000  0.00000000000000  0.00000000000000  0.00000000000000  0.00000000000000  0.00000000000000  0.00000000000000  0.00000000000000  0.00000000000000  0.00000000000000  0.00000000000000  0.00000000000000  0.00000000000000  0.00000000000000  0.00000000000000  0.00000000000000  0.00000000000000  0.00000000000000  0.00000000000000  0.00000000000000  0.00000000000000  0.00000000000000  0.00000000000000  0.00000000000000  0.00000000000000  0.00000000000000  0.00000000000000  0.00000000000000  0.00000000000000  0.00000000000000  0.00000000000000  0.00000000000000  0.00000000000000  0.00000000000000  0.00000000000000  0.00000000000000  0.00000000000000  0.00000000000000  0.00000000000000  0.00000000000000  0.00000000000000  0.00000000000000  0.29730511463136
 0.00000000000000  1.16730946367620 -0.99105701772017 14.87772947394887 -0.92201932932389  0.02256250182186  0.00000000000000  0.00000000000000  0.00000000000000  0.00000000000000  0.00000000000000  0.00000000000000  0.00000000000000  0.00000000000000  0.00000000000000  0.00000000000000  0.00000000000000  0.00000000000000  0.00000000000000  0.00000000000000  0.00000000000000  0.00000000000000  0.00000000000000  0.00000000000000  0.00000000000000  0.00000000000000  0.00000000000000  0.00000000000000  0.00000000000000  0.00000000000000  0.00000000000000  0.00000000000000  0.00000000000000  0.00000000000000  0.00000000000000  0.00000000000000  0.00000000000000  0.00000000000000  0.00000000000000  0.00000000000000  0.00000000000000  0.00000000000000  0.00000000000000  0.00000000000000  0.00000000000000 -0.08436619358366  0.00000000000000  0.00000000000000  0.00000000000000  0.00000000000000  0.00000000000000  0.00000000000000  0.00000000000000  0.00000000000000  0.00000000000000  0.00000000000000  0.00000000000000  0.00000000000000  0.00000000000000  0.00000000000000  0.00000000000000  0.00000000000000  0.00000000000000  0.00000000000000  0.00000000000000  0.00000000000000  0.00000000000000  0.00000000000000  0.00000000000000  0.00000000000000  0.00000000000000  0.00000000000000  0.00000000000000  0.00000000000000  0.00000000000000  0.00000000000000  0.00000000000000  0.00000000000000  0.00000000000000  0.00000000000000  0.00000000000000  0.00000000000000  0.00000000000000  0.00000000000000  0.00000000000000  0.00000000000000  0.00000000000000  0.00000000000000  0.00000000000000  0.00000000000000  0.00000000000000  0.00000000000000  0.00000000000000  0.00000000000000  0.00000000000000  0.00000000000000  0.00000000000000  0.00000000000000  0.00000000000000  0.00000000000000  0.00000000000000  0.00000000000000  0.00000000000000  0.00000000000000  0.00000000000000  0.00000000000000  0.00000000000000 -0.09181079078184  0.00000000000000  0.00000000000000  0.00000000000000  0.00000000000000  0.00000000000000  0.00000000000000  0.00000000000000  0.00000000000000  0.00000000000000  0.00000000000000  0.00000000000000  0.00000000000000  0.00000000000000  0.00000000000000  0.00000000000000  0.00000000000000  0.00000000000000  0.00000000000000  0.00000000000000  0.00000000000000
 0.00000000000000  0.00000000000000  0.00000000000000 -0.92201933452967 10.18602558917531  0.00000000000000  0.00000000000000  0.00000000000000  0.00000000000000  0.00000000000000  0.00000000000000  0.00000000000000  0.00000000000000  0.00000000000000  0.01505986209279  0.00000000000000  0.00000000000000  0.00000000000000  0.00000000000000  0.00000000000000  0.00000000000000  0.00000000000000  0.00000000000000  0.00000000000000  0.00000000000000  0.00000000000000  0.00000000000000  0.00000000000000  0.00000000000000  0.00000000000000  0.00000000000000  0.00000000000000  0.00000000000000  0.00000000000000  0.00000000000000 -0.24138695922740  0.00000000000000  0.00000000000000  0.00000000000000  0.00000000000000 -0.17889442827787  0.00000000000000  0.00000000000000  0.00000000000000  0.09887121749922  0.00000000000000  0.00000000000000  0.00000000000000  0.00000000000000  0.00000000000000  0.00000000000000  0.00000000000000  0.00000000000000  0.00000000000000  0.00000000000000  0.00000000000000  0.00000000000000  0.00000000000000  0.00000000000000  0.00000000000000  0.00000000000000  0.00000000000000  0.00000000000000  0.17379057259684  0.00000000000000  0.00000000000000  0.00000000000000  0.00000000000000  0.00000000000000  0.00000000000000  0.00000000000000  0.00000000000000 -0.01024044442266  0.00000000000000  0.00000000000000  0.00000000000000  0.00000000000000  0.00000000000000  0.00000000000000  0.00000000000000  0.00000000000000  0.00000000000000  0.00000000000000  0.00000000000000  0.00000000000000  0.00000000000000  0.00000000000000  0.00000000000000  0.00000000000000  0.00000000000000  0.00000000000000  0.00000000000000  0.00000000000000  0.00000000000000  0.00000000000000  0.00000000000000  0.00000000000000  0.00000000000000  0.00000000000000  0.00000000000000 -0.40302126789141  0.00000000000000  0.00000000000000  0.00000000000000  0.00000000000000  0.00000000000000  0.00000000000000  0.00000000000000  0.00000000000000  0.00000000000000  0.00000000000000  0.00000000000000  0.00000000000000  0.00000000000000  0.00000000000000  0.00000000000000  0.00000000000000  0.00000000000000  0.00000000000000  0.00000000000000  0.00000000000000  0.00000000000000  0.00000000000000  0.00000000000000  0.00000000000000  0.00000000000000  0.00000000000000  0.00000000000000
 0.00000000000000  0.00000000000000 -0.40542568170202  0.02256248464441  0.00000000000000 10.29660124368948  0.00000000000000  0.00000000000000  0.00000000000000  0.00000000000000  0.00000000000000  0.00000000000000  0.00000000000000  0.00000000000000  0.00000000000000  0.00000000000000  0.00000000000000  0.00000000000000  0.00000000000000  0.00000000000000  0.00000000000000  0.00000000000000  0.00000000000000  0.00000000000000  0.00000000000000  0.00000000000000  0.00000000000000  0.00000000000000  0.00000000000000  0.00000000000000  0.00000000000000  0.00000000000000  0.00000000000000  0.00000000000000  0.00000000000000  0.00000000000000  0.00000000000000  0.00000000000000  0.00000000000000  0.00000000000000  0.00000000000000  0.00000000000000  0.00000000000000  0.00000000000000  0.00000000000000  0.00000000000000  0.00000000000000  0.00000000000000  0.00000000000000 -0.04786436355454  0.00000000000000  0.00000000000000  0.00000000000000  0.00000000000000  0.00000000000000  0.00000000000000  0.00000000000000  0.00000000000000  0.00000000000000  0.00000000000000 -0.07411148184999  0.00000000000000  0.00000000000000  0.00000000000000  0.00000000000000  0.00000000000000 -0.00212088341968  0.00000000000000  0.00000000000000  0.00000000000000  0.00000000000000  0.00000000000000  0.00000000000000  0.00000000000000  0.00000000000000  0.00000000000000  0.00000000000000 -0.28338589263476  0.00000000000000  0.00000000000000  0.00000000000000  0.00000000000000  0.00000000000000 -0.05451214986867  0.00000000000000  0.00000000000000  0.00000000000000  0.00000000000000  0.00000000000000  0.00000000000000  0.00000000000000  0.00000000000000  0.00000000000000  0.00000000000000  0.00000000000000  0.00000000000000  0.00000000000000  0.00000000000000  0.00000000000000  0.00000000000000  0.00000000000000  0.00000000000000  0.00000000000000  0.09079820252525  0.00000000000000  0.00000000000000  0.00000000000000  0.00000000000000  0.00000000000000  0.00000000000000  0.00000000000000  0.00000000000000  0.00000000000000  0.00000000000000  0.00000000000000  0.00000000000000  0.00000000000000  0.00000000000000  0.00000000000000  0.00000000000000  0.00000000000000  0.00000000000000  0.00000000000000  0.00000000000000  0.00000000000000  0.00000000000000  0.00000000000000  0.00000000000000
 0.00000000000000  0.00000000000000  0.00000000000000  0.00000000000000  0.00000000000000  0.00000000000000 16.52857403493924  0.00000000000000 -1.01927994527238  0.00000000000000  0.00000000000000  0.00000000000000  0.00000000000000  0.00000000000000  0.00000000000000  0.00000000000000  0.00000000000000  0.00000000000000  0.00000000000000  0.00000000000000  0.00000000000000  0.00000000000000  0.00000000000000  0.00000000000000  0.00000000000000  0.00000000000000  0.00000000000000  0.00000000000000  0.00000000000000  0.00000000000000  0.00000000000000  0.00000000000000  0.00000000000000  0.00000000000000  0.00000000000000  0.00000000000000  0.00000000000000  0.00000000000000  0.00000000000000  0.00000000000000  0.00000000000000  0.00000000000000  0.00000000000000  0.00000000000000  0.00000000000000  0.00000000000000  0.00000000000000  0.00000000000000  0.00000000000000  0.00000000000000  0.00000000000000  0.00000000000000  0.00000000000000  0.00000000000000  0.00000000000000  0.00000000000000  0.00000000000000  0.00000000000000  0.00000000000000  0.00000000000000  0.00000000000000  0.00000000000000  0.00000000000000  0.00000000000000  0.00000000000000  0.00000000000000  0.00000000000000  0.00000000000000  0.00000000000000  0.00000000000000  0.00000000000000  0.00000000000000  0.00000000000000  0.00000000000000  0.00000000000000  0.00000000000000  0.00000000000000  0.00000000000000  0.00000000000000  0.00000000000000  0.00000000000000  0.00000000000000  0.00000000000000  0.00000000000000  0.00000000000000  0.00000000000000  0.00000000000000  0.00000000000000  0.00000000000000  0.00000000000000  0.00000000000000  0.00000000000000  0.00000000000000  0.00000000000000  0.00000000000000  0.00000000000000  0.00000000000000  0.00000000000000  0.00000000000000  0.00000000000000  0.00000000000000  0.00000000000000  0.00000000000000  0.00000000000000  0.00000000000000  0.00000000000000  0.00000000000000  0.00000000000000  0.00000000000000  0.00000000000000  0.00000000000000  0.00000000000000  0.00000000000000  0.00000000000000  0.00000000000000  0.00000000000000  0.00000000000000  0.00000000000000  0.00000000000000  0.00000000000000  0.00000000000000  0.00000000000000  0.00000000000000  0.00000000000000  0.00000000000000  0.00000000000000  0.00000000000000  0.00000000000000
-0.06237832317328  0.00000000000000  0.00000000000000  0.00000000000000  0.00000000000000  0.00000000000000  0.00000000000000 12.36165070624143 -0.68141478348598  0.00000000000000  0.00000000000000  0.00000000000000 -0.07464238032790  0.00000000000000  0.00000000000000  0.00000000000000  0.00000000000000  0.00000000000000  0.00000000000000  0.00000000000000  0.00000000000000  0.00000000000000  0.00000000000000  0.00000000000000  0.00000000000000  0.00000000000000  0.00000000000000  0.00000000000000  0.00000000000000  0.00000000000000  0.00000000000000  0.00000000000000  0.00000000000000  0.00000000000000  0.00000000000000  0.00000000000000  0.00000000000000  0.00000000000000  0.00000000000000  0.00000000000000  0.00000000000000  0.00000000000000  0.00000000000000  0.00000000000000  0.00000000000000  0.00000000000000  0.00000000000000  0.00000000000000  0.00000000000000  0.00000000000000  0.00000000000000  0.00000000000000  0.00000000000000  0.00000000000000  0.00000000000000  0.00000000000000  0.00000000000000  0.00000000000000  0.00000000000000  0.00000000000000  0.00000000000000  0.00000000000000  0.00000000000000  0.00000000000000  0.00000000000000  0.00000000000000  0.00000000000000  0.27369223854599  0.00000000000000  0.00000000000000  0.00000000000000  0.00000000000000  0.00000000000000  0.00000000000000  0.00000000000000  0.00000000000000  0.00000000000000  0.00000000000000  0.06252945041423  0.00000000000000  0.00000000000000  0.00000000000000  0.00000000000000  0.00000000000000  0.00000000000000  0.00000000000000  0.00000000000000  0.00000000000000  0.00000000000000  0.00000000000000  0.00000000000000  0.00000000000000  0.00000000000000  0.00000000000000  0.00000000000000  0.00000000000000  0.00000000000000  0.00000000000000  0.00000000000000  0.00000000000000  0.00000000000000  0.00000000000000  0.00000000000000  0.00000000000000  0.00000000000000  0.00000000000000  0.00000000000000  0.00000000000000  0.00000000000000  0.00000000000000  0.00000000000000  0.00000000000000  0.00000000000000  0.00000000000000  0.00000000000000  0.00000000000000  0.00000000000000  0.00000000000000  0.00000000000000  0.00000000000000  0.00000000000000  0.00000000000000  0.00000000000000  0.00000000000000  0.00000000000000  0.00000000000000  0.00000000000000  0.00000000000000
 0.00000000000000  0.00000000000000  0.00000000000000  0.00000000000000  0.00000000000000  0.00000000000000 -1.01927994527268 -0.68141478309233 13.83230778713193 -1.03550600183359  0.00000000000000  0.00000000000000  0.00000000000000  0.00000000000000  0.00000000000000  0.00000000000000  0.00000000000000  0.00000000000000  0.00000000000000  0.00000000000000  0.00000000000000  0.00000000000000  0.00000000000000  0.00000000000000  0.00000000000000  0.00000000000000  0.00000000000000  0.00000000000000  0.00000000000000  0.00000000000000  0.00000000000000  0.00000000000000  0.00000000000000  0.00000000000000  0.00000000000000  0.00000000000000  0.00000000000000  0.00000000000000  0.00000000000000  0.00000000000000  0.00000000000000  0.00000000000000  0.00000000000000  0.00000000000000  0.00000000000000  0.00000000000000  0.00000000000000  0.00000000000000  0.00000000000000  0.00000000000000  0.00000000000000  0.00000000000000  0.00000000000000  0.00000000000000  0.00000000000000  0.00000000000000  0.00000000000000  0.00000000000000  0.00000000000000  0.00000000000000  0.00000000000000  0.00000000000000  0.00000000000000  0.00000000000000  0.00000000000000  0.00000000000000  0.00000000000000  0.00000000000000  0.00000000000000  0.00000000000000  0.00000000000000  0.00000000000000  0.00000000000000  0.00000000000000  0.00000000000000  0.00000000000000  0.00000000000000  0.00000000000000  0.00000000000000  0.00000000000000  0.00000000000000  0.00000000000000  0.00000000000000  0.00000000000000  0.00000000000000  0.00000000000000  0.00000000000000  0.00000000000000  0.00000000000000  0.00000000000000  0.00000000000000  0.00000000000000  0.00000000000000  0.00000000000000  0.00000000000000  0.00000000000000  0.00000000000000  0.00000000000000  0.00000000000000  0.00000000000000  0.00000000000000  0.00000000000000  0.00000000000000  0.00000000000000  0.00000000000000  0.00000000000000  0.00000000000000  0.00000000000000  0.00000000000000  0.00000000000000  0.00000000000000  0.00000000000000  0.00000000000000  0.00000000000000  0.00000000000000  0.00000000000000  0.00000000000000  0.00000000000000  0.00000000000000  0.00000000000000  0.00000000000000  0.00000000000000  0.00000000000000  0.00000000000000  0.00000000000000  0.00000000000000  0.00000000000000  0.00000000000000
-0.06291851801283  0.00000000000000  0.00000000000000  0.00000000000000  0.00000000000000  0.00000000000000  0.00000000000000  0.00000000000000 -1.03550600226764 12.95306478745427  1.36555083834279  0.26408139270470 -0.18038124281171  0.00000000000000  0.00000000000000  0.00000000000000  0.00000000000000  0.00000000000000  0.00000000000000  0.00000000000000  0.00000000000000  0.00000000000000  0.00000000000000  0.00000000000000  0.00000000000000  0.00000000000000  0.00000000000000  0.00000000000000  0.00000000000000  0.00000000000000  0.00000000000000  0.00000000000000  0.00000000000000  0.00000000000000  0.00000000000000  0.00000000000000  0.00000000000000  0.00000000000000  0.00000000000000  0.00000000000000  0.00000000000000  0.00000000000000  0.00000000000000  0.00000000000000  0.00000000000000  0.00000000000000  0.00000000000000  0.00000000000000  0.00000000000000  0.00000000000000  0.00000000000000  0.00000000000000  0.00000000000000  0.00000000000000  0.00000000000000  0.00000000000000  0.00000000000000  0.00000000000000  0.00000000000000  0.00000000000000  0.00000000000000  0.00000000000000  0.00000000000000  0.00000000000000  0.00000000000000  0.00000000000000  0.00000000000000  0.00000000000000  0.00000000000000  0.00000000000000  0.00000000000000  0.00000000000000  0.00000000000000  0.00000000000000  0.00000000000000  0.00000000000000  0.00000000000000  0.00000000000000  0.00000000000000  0.00000000000000  0.00000000000000  0.00000000000000  0.00000000000000  0.00000000000000  0.00000000000000  0.00000000000000  0.00000000000000  0.00000000000000  0.00000000000000  0.00000000000000  0.00000000000000  0.00000000000000  0.00000000000000  0.00000000000000  0.00000000000000  0.00000000000000  0.00000000000000  0.00000000000000  0.00000000000000  0.00000000000000  0.00000000000000  0.00000000000000  0.00000000000000  0.00000000000000  0.00000000000000  0.00000000000000  0.00000000000000  0.00000000000000  0.00000000000000  0.00000000000000  0.00000000000000  0.00000000000000  0.00000000000000  0.00000000000000  0.00000000000000  0.00000000000000  0.00000000000000  0.00000000000000  0.00000000000000  0.00000000000000  0.00000000000000  0.00000000000000  0.00000000000000  0.00000000000000  0.00000000000000  0.00000000000000  0.00000000000000  0.00000000000000
 0.00000000000000  0.00000000000000  0.00000000000000  0.00000000000000  0.00000000000000  0.00000000000000  0.00000000000000  0.00000000000000  0.00000000000000  1.36555083862956 12.34636532667398  0.00000000000000 -0.02272221315801  0.21847427725857  0.00000000000000  0.00000000000000 -0.01131348152521  0.00000000000000  0.00000000000000  0.00000000000000  0.00000000000000  0.00000000000000  0.00000000000000  0.00000000000000  0.00000000000000  0.00000000000000  0.00000000000000  0.00000000000000  0.00000000000000  0.00000000000000  0.00000000000000  0.00000000000000  0.00000000000000  0.00000000000000  0.00000000000000  0.00000000000000  0.00000000000000  0.00000000000000  0.00000000000000  0.00000000000000  0.00000000000000  0.00000000000000  0.00000000000000  0.00000000000000  0.14171553030817  0.00000000000000  0.00000000000000  0.00000000000000  0.00000000000000  0.00000000000000  0.00000000000000  0.00000000000000  0.00000000000000  0.22088608869737  0.00000000000000  0.00000000000000  0.00000000000000  0.00000000000000  0.00000000000000  0.00000000000000  0.00000000000000  0.00000000000000  0.00000000000000  0.00000000000000  0.00000000000000  0.00000000000000  0.00000000000000  0.00000000000000  0.00000000000000  0.00000000000000  0.00000000000000  0.00000000000000  0.00000000000000  0.00000000000000  0.00000000000000  0.00000000000000  0.00000000000000  0.00000000000000  0.00000000000000  0.00000000000000  0.00000000000000  0.00000000000000  0.00000000000000  0.00000000000000  0.00000000000000  0.00000000000000  0.00000000000000  0.00000000000000  0.00000000000000  0.00000000000000  0.00000000000000  0.00000000000000  0.00000000000000  0.00000000000000  0.00000000000000  0.00000000000000  0.00000000000000  0.00000000000000  0.00000000000000  0.00000000000000  0.00000000000000  0.00000000000000  0.00000000000000  0.00000000000000  0.00000000000000  0.00000000000000  0.00000000000000  0.00000000000000  0.00000000000000  0.00000000000000  0.00000000000000  0.00000000000000  0.00000000000000  0.00000000000000  0.00000000000000  0.00000000000000  0.00000000000000  0.00000000000000  0.00000000000000  0.00000000000000  0.00000000000000  0.00000000000000  0.00000000000000  0.00000000000000  0.00000000000000  0.00000000000000  0.00000000000000  0.00000000000000
 0.00000000000000  0.00000000000000  0.00000000000000  0.00000000000000  0.00000000000000  0.00000000000000  0.00000000000000  0.00000000000000  0.00000000000000  0.26408139452019  0.00000000000000 11.74881361897413  0.00000000000000  0.00000000000000  0.09968974126527  0.00000000000000  0.00000000000000  0.00000000000000  0.00000000000000  0.00000000000000  0.00000000000000  0.00000000000000  0.00000000000000  0.00000000000000  0.00000000000000  0.00000000000000  0.00000000000000  0.00000000000000  0.00000000000000  0.00000000000000  0.00000000000000  0.00000000000000  0.00000000000000  0.00000000000000  0.00000000000000  0.00000000000000  0.00000000000000  0.00000000000000  0.00000000000000  0.00000000000000  0.00000000000000  0.00000000000000 -0.08460691043702  0.00000000000000  0.00000000000000  0.00000000000000  0.00000000000000  0.00000000000000  0.00000000000000  0.00000000000000  0.00000000000000  0.00000000000000  0.00000000000000  0.00000000000000  0.00000000000000  0.00000000000000  0.00000000000000  0.00000000000000  0.00000000000000  0.00000000000000  0.00000000000000  0.00000000000000  0.00000000000000  0.00000000000000  0.00000000000000  0.00000000000000  0.00000000000000  0.00000000000000  0.00000000000000  0.00000000000000  0.00000000000000  0.00000000000000  0.00000000000000  0.00000000000000  0.00000000000000  0.00000000000000  0.00000000000000  0.00000000000000  0.00000000000000  0.00000000000000  0.00000000000000  0.00000000000000  0.00000000000000  0.00000000000000  0.00000000000000  0.00000000000000  0.00000000000000  0.00000000000000  0.00000000000000  0.00000000000000  0.00000000000000  0.00000000000000  0.00000000000000  0.00000000000000  0.00000000000000  0.00000000000000  0.00000000000000  0.00000000000000  0.00000000000000  0.00000000000000  0.00000000000000  0.00000000000000 -0.10237583158823  0.00000000000000  0.00000000000000  0.00000000000000  0.00000000000000  0.00000000000000  0.00000000000000  0.00000000000000  0.00000000000000  0.00000000000000  0.00000000000000  0.00000000000000  0.00000000000000  0.00000000000000  0.00000000000000  0.00000000000000  0.00000000000000  0.00000000000000  0.00000000000000  0.00000000000000  0.00000000000000  0.00000000000000  0.00000000000000  0.00000000000000  0.00000000000000  0.00000000000000
 0.00000000000000  0.00000000000000  0.00000000000000  0.00000000000000  0.00000000000000  0.00000000000000  0.00000000000000 -0.07464238049395  0.00000000000000 -0.18038124263649 -0.02272221296470  0.00000000000000  9.98422389449766  0.09331086140977  0.00000000000000 -0.20094374683289  0.00000000000000  0.00000000000000  0.00000000000000  0.00000000000000  0.00000000000000  0.00000000000000  0.00000000000000  0.00000000000000  0.05628548582017  0.00000000000000  0.00000000000000  0.00000000000000  0.00000000000000  0.00000000000000  0.00000000000000  0.00000000000000  0.00000000000000  0.00000000000000  0.00000000000000  0.00000000000000  0.00000000000000  0.00000000000000  0.00000000000000  0.00000000000000  0.00000000000000  0.00000000000000  0.00000000000000  0.00000000000000  0.00000000000000  0.00000000000000  0.00000000000000  0.00000000000000  0.00000000000000 -0.06625819383519  0.00000000000000  0.00000000000000 -0.10456510561105  0.00000000000000  0.00000000000000 -0.00729927723988  0.00000000000000 -0.02069775020727  0.00000000000000  0.00000000000000  0.00000000000000  0.00000000000000  0.00000000000000  0.00000000000000  0.00000000000000  0.00000000000000  0.00000000000000  0.00000000000000  0.00000000000000  0.00000000000000  0.00000000000000  0.00000000000000  0.00000000000000  0.00000000000000  0.00000000000000  0.00000000000000  0.00000000000000  0.00000000000000  0.00000000000000  0.00000000000000  0.00000000000000  0.00000000000000  0.00000000000000  0.00000000000000  0.00000000000000  0.00000000000000  0.00000000000000 -0.03730492819535  0.00000000000000  0.00000000000000  0.00000000000000  0.00000000000000  0.00000000000000  0.00000000000000  0.00000000000000  0.00000000000000  0.00000000000000  0.00000000000000  0.00000000000000  0.00000000000000  0.00000000000000  0.00000000000000  0.00000000000000  0.00000000000000  0.00000000000000  0.00000000000000  0.00000000000000  0.00000000000000  0.00000000000000  0.07608326958274 -0.04152854839992  0.00000000000000  0.00000000000000  0.00000000000000  0.00000000000000  0.00000000000000  0.00000000000000  0.00000000000000  0.00000000000000  0.00000000000000  0.00000000000000  0.00000000000000  0.00000000000000  0.05384574412752  0.00000000000000  0.00000000000000  0.00000000000000  0.00000000000000
 0.00000000000000  0.00000000000000  0.00000000000000  0.00000000000000  0.00000000000000  0.00000000000000  0.00000000000000  0.00000000000000  0.00000000000000  0.00000000000000  0.21847427725806  0.00000000000000  0.09331086100505 14.51414255044398  0.00000000000000  0.00000000000000  0.00000000000000  0.00000000000000  0.00000000000000  0.00000000000000  0.00000000000000  0.00000000000000  0.00000000000000  0.00000000000000  0.00000000000000  0.00000000000000  0.00000000000000  0.00000000000000  0.00000000000000  0.00000000000000  0.00000000000000  0.00000000000000  0.00000000000000  0.00000000000000  0.00000000000000  0.00000000000000  0.00000000000000  0.00000000000000  0.00000000000000  0.00000000000000  0.00000000000000  0.00000000000000  0.00000000000000  0.00000000000000  0.00000000000000  0.00000000000000  0.00000000000000  0.00000000000000  0.00000000000000  0.00000000000000  0.00000000000000  0.00000000000000  0.00000000000000  0.00000000000000  0.00000000000000  0.00000000000000  0.00000000000000  0.00000000000000  0.00000000000000  0.00000000000000  0.00000000000000  0.00000000000000  0.00000000000000  0.00000000000000  0.00000000000000  0.00000000000000  0.00000000000000  0.00000000000000  0.00000000000000  0.00000000000000  0.00000000000000  0.00000000000000  0.00000000000000  0.00000000000000  0.00000000000000  0.00000000000000  0.00000000000000  0.00000000000000  0.00000000000000  0.00000000000000  0.00000000000000  0.00000000000000  0.00000000000000  0.00000000000000  0.00000000000000  0.00000000000000  0.00000000000000  0.00000000000000  0.00000000000000  0.00000000000000  0.00000000000000  0.00000000000000  0.00000000000000  0.00000000000000  0.00000000000000  0.00000000000000  0.00000000000000  0.00000000000000  0.00000000000000  0.00000000000000  0.00000000000000  0.00000000000000  0.05301836943504  0.00000000000000  0.00000000000000  0.00000000000000  0.00000000000000  0.00000000000000  0.00000000000000 -0.05787864883665  0.00000000000000  0.00000000000000  0.00000000000000  0.00000000000000  0.00000000000000  0.00000000000000  0.00000000000000  0.00000000000000  0.00000000000000  0.00000000000000  0.00000000000000  0.00000000000000  0.00000000000000  0.00000000000000  0.00000000000000  0.00000000000000  0.00000000000000  0.00000000000000
 0.00000000000000  0.00000000000000  0.00000000000000  0.00000000000000  0.01505986250288  0.00000000000000  0.00000000000000  0.00000000000000  0.00000000000000  0.00000000000000  0.00000000000000  0.09968974176378  0.00000000000000  0.00000000000000 12.55054186464585  0.09184709574841  0.00000000000000  0.89257613716709  0.00000000000000  0.14183456424966 -0.15806190596198  0.00000000000000  0.00000000000000  0.00000000000000  0.00000000000000  0.00000000000000  0.00000000000000  0.00000000000000  0.00000000000000  0.00000000000000  0.00000000000000  0.00000000000000  0.00000000000000  0.00000000000000  0.00000000000000  0.00000000000000  0.00000000000000  0.00000000000000  0.00000000000000  0.00000000000000  0.01325144513691  0.00000000000000  0.00000000000000  0.00000000000000  0.00000000000000  0.00000000000000  0.00000000000000  0.00000000000000  0.00000000000000  0.00000000000000  0.00000000000000  0.00000000000000  0.00000000000000  0.00000000000000  0.00000000000000  0.00000000000000  0.00000000000000  0.00000000000000  0.00000000000000  0.00000000000000  0.00000000000000  0.00000000000000  0.00000000000000  0.00000000000000  0.00000000000000  0.00000000000000  0.00000000000000  0.00000000000000  0.00000000000000  0.00000000000000  0.00000000000000  0.00000000000000  0.00000000000000  0.00000000000000  0.00000000000000  0.00000000000000  0.00000000000000  0.00000000000000  0.00000000000000  0.00000000000000  0.00000000000000  0.00000000000000  0.00000000000000  0.00000000000000  0.00000000000000  0.00000000000000  0.00000000000000  0.00000000000000  0.00000000000000  0.00000000000000  0.00000000000000  0.00000000000000  0.00000000000000  0.00000000000000  0.00000000000000  0.00000000000000  0.00000000000000  0.00000000000000  0.00000000000000  0.00000000000000  0.00000000000000  0.00000000000000  0.00000000000000  0.00000000000000  0.06588502067060  0.00000000000000  0.00000000000000  0.00000000000000  0.00000000000000  0.00000000000000  0.00000000000000  0.00000000000000  0.00000000000000  0.00000000000000  0.00000000000000  0.00000000000000  0.00000000000000  0.00000000000000  0.00000000000000  0.00000000000000  0.00000000000000  0.00000000000000  0.00000000000000  0.00000000000000  0.00000000000000  0.00000000000000  0.00000000000000  0.00000000000000
 0.00000000000000  0.00000000000000  0.00000000000000  0.00000000000000  0.00000000000000  0.00000000000000  0.00000000000000  0.00000000000000  0.00000000000000  0.00000000000000  0.00000000000000  0.00000000000000 -0.20094374877377  0.00000000000000  0.09184709593933 10.81782072798342  0.00000000000000 -0.26003205051331  0.00000000000000  0.00000000000000  0.00000000000000  0.00000000000000  0.00000000000000  0.00000000000000  0.00000000000000 -0.12919557940906  0.00000000000000  0.00000000000000  0.00000000000000  0.00000000000000  0.00000000000000  0.27695672809251  0.00000000000000  0.00000000000000  0.00000000000000  0.00000000000000  0.00000000000000  0.00000000000000  0.00000000000000  0.00000000000000  0.00000000000000  0.00000000000000  0.00000000000000  0.00000000000000  0.00000000000000  0.00000000000000  0.00000000000000  0.00000000000000  0.00000000000000  0.00000000000000  0.00000000000000  0.00000000000000  0.00000000000000  0.00000000000000  0.00000000000000  0.00000000000000  0.00000000000000  0.00000000000000  0.00000000000000  0.00000000000000  0.00000000000000  0.00000000000000  0.00000000000000  0.00000000000000  0.00000000000000  0.00000000000000  0.00000000000000  0.00000000000000  0.00000000000000 -0.38780579024516  0.00000000000000  0.00000000000000  0.00000000000000  0.00000000000000  0.00000000000000  0.00000000000000  0.00000000000000  0.00000000000000  0.00000000000000  0.00000000000000  0.00000000000000 -0.07683958620749  0.00000000000000  0.00000000000000  0.00000000000000  0.00000000000000  0.00000000000000  0.00000000000000  0.00000000000000  0.00000000000000  0.00000000000000  0.00000000000000  0.00000000000000  0.00000000000000  0.00000000000000  0.00000000000000  0.00000000000000  0.00000000000000  0.00000000000000  0.00000000000000  0.00000000000000  0.00000000000000  0.00000000000000  0.00000000000000  0.00000000000000  0.00000000000000  0.00000000000000  0.00000000000000  0.00000000000000  0.00000000000000  0.00000000000000  0.00000000000000  0.00000000000000  0.00000000000000  0.00000000000000  0.00000000000000  0.00000000000000  0.00000000000000  0.00000000000000  0.00000000000000  0.00000000000000  0.00000000000000  0.00000000000000  0.00000000000000  0.00000000000000  0.00000000000000  0.00000000000000  0.00000000000000
 0.34613105893093  0.00000000000000  0.00000000000000  0.00000000000000  0.00000000000000  0.00000000000000  0.00000000000000  0.00000000000000  0.00000000000000  0.00000000000000 -0.01131348156553  0.00000000000000  0.00000000000000  0.00000000000000  0.00000000000000  0.00000000000000 13.58665207429035  0.00000000000000  0.00000000000000  0.00000000000000  0.00000000000000  0.00000000000000  0.00000000000000  0.00000000000000 -0.29221291296903  0.00000000000000  0.00000000000000  0.00000000000000  0.00000000000000  0.00000000000000  0.00000000000000  0.00000000000000  0.00000000000000  0.00000000000000  0.00000000000000  0.00000000000000  0.00000000000000  0.00000000000000  0.00000000000000  0.00000000000000  0.00000000000000  0.00000000000000  0.00000000000000  0.00000000000000  0.00000000000000  0.00000000000000  0.00000000000000  0.00000000000000  0.00000000000000  0.00000000000000  0.00000000000000  0.00000000000000  0.00000000000000  0.00000000000000  0.00000000000000  0.00000000000000  0.00000000000000  0.00000000000000  0.00000000000000  0.00000000000000  0.00000000000000  0.00000000000000  0.00000000000000  0.00000000000000  0.00000000000000  0.00000000000000  0.00000000000000  0.00000000000000  0.00000000000000  0.00000000000000  0.00000000000000  0.00000000000000  0.00000000000000  0.00000000000000  0.00000000000000  0.00000000000000  0.00000000000000  0.00000000000000  0.00000000000000  0.00000000000000  0.00000000000000  0.00000000000000  0.00000000000000  0.00000000000000  0.00000000000000  0.00000000000000  0.00000000000000  0.00000000000000  0.00000000000000  0.00000000000000  0.00000000000000  0.00000000000000  0.00000000000000  0.00000000000000  0.00000000000000  0.00000000000000  0.00000000000000  0.00000000000000  0.00000000000000  0.00000000000000  0.00000000000000  0.00000000000000  0.00000000000000  0.00000000000000  0.00000000000000  0.00000000000000  0.00000000000000  0.00000000000000  0.00000000000000  0.00000000000000  0.00000000000000  0.00000000000000  0.00000000000000  0.00000000000000  0.00000000000000  0.00000000000000  0.00000000000000  0.00000000000000  0.00000000000000  0.00000000000000  0.00000000000000  0.00000000000000  0.00000000000000  0.00000000000000  0.00000000000000  0.00000000000000  0.00000000000000  0.00000000000000
 0.00000000000000  0.00000000000000  0.00000000000000  0.00000000000000  0.00000000000000  0.00000000000000  0.00000000000000  0.00000000000000  0.00000000000000  0.00000000000000  0.00000000000000  0.00000000000000  0.00000000000000  0.00000000000000  0.89257613185444 -0.26003205092970  0.00000000000000 15.45540001344869  0.86768937573957  0.17941953648275  1.13890166587599  0.00000000000000  0.00000000000000  0.00000000000000  0.00000000000000  0.00000000000000  0.00000000000000  0.00000000000000  0.00000000000000  0.00000000000000  0.00000000000000  0.00000000000000  0.00000000000000  0.00000000000000  0.00000000000000  0.00000000000000  0.00000000000000  0.00000000000000  0.00000000000000  0.00000000000000  0.00000000000000  0.00000000000000  0.00000000000000  0.00000000000000  0.00000000000000  0.00000000000000  0.00000000000000  0.00000000000000  0.00000000000000  0.00000000000000  0.00000000000000  0.00000000000000  0.00000000000000  0.00000000000000  0.00000000000000  0.00000000000000  0.00000000000000  0.00000000000000  0.00000000000000  0.00000000000000  0.00000000000000  0.00000000000000  0.00000000000000  0.00000000000000  0.00000000000000  0.00000000000000  0.00000000000000  0.00000000000000  0.00000000000000  0.00000000000000  0.00000000000000  0.00000000000000  0.00000000000000  0.00000000000000  0.00000000000000  0.00000000000000  0.00000000000000  0.00000000000000  0.00000000000000  0.00000000000000  0.00000000000000  0.00000000000000  0.00000000000000  0.00000000000000  0.00000000000000  0.00000000000000  0.00000000000000  0.00000000000000  0.00000000000000  0.00000000000000  0.00000000000000  0.00000000000000  0.00000000000000  0.00000000000000  0.00000000000000  0.00000000000000  0.00000000000000  0.00000000000000  0.00000000000000  0.00000000000000  0.00000000000000  0.00000000000000  0.00000000000000  0.00000000000000  0.00000000000000  0.00000000000000  0.00000000000000  0.00000000000000  0.00000000000000  0.00000000000000  0.00000000000000  0.00000000000000  0.00000000000000  0.00000000000000  0.00000000000000  0.00000000000000  0.00000000000000  0.00000000000000  0.00000000000000  0.00000000000000  0.00000000000000  0.00000000000000  0.00000000000000  0.00000000000000  0.00000000000000  0.00000000000000  0.00000000000000  0.00000000000000
 0.00000000000000  0.00000000000000  0.00000000000000  0.00000000000000  0.00000000000000  0.00000000000000  0.00000000000000  0.00000000000000  0.00000000000000  0.00000000000000  0.00000000000000  0.00000000000000  0.00000000000000  0.00000000000000  0.00000000000000  0.00000000000000  0.00000000000000  0.86768937564730  9.92817999052687  0.00000000000000  0.39465945373186  0.00000000000000  0.00000000000000  0.00000000000000  0.00000000000000  0.00000000000000  0.00000000000000  0.00000000000000  0.00000000000000  0.00000000000000  0.00000000000000  0.00000000000000  0.00000000000000  0.00000000000000  0.00000000000000  0.00000000000000  0.00000000000000  0.00000000000000  0.00000000000000  0.00000000000000  0.00000000000000  0.00000000000000  0.00000000000000  0.00000000000000  0.00000000000000  0.00000000000000  0.00000000000000  0.00000000000000  0.00000000000000  0.00000000000000  0.00000000000000  0.00000000000000  0.00000000000000  0.00000000000000  0.00000000000000  0.11102973420927  0.00000000000000  0.00000000000000  0.00000000000000  0.00000000000000  0.00000000000000  0.00000000000000  0.00000000000000  0.00000000000000  0.00000000000000  0.00000000000000  0.00000000000000  0.00000000000000  0.00000000000000  0.00000000000000  0.00000000000000  0.00000000000000  0.00000000000000  0.00000000000000  0.31232260169613  0.00000000000000  0.00000000000000  0.00000000000000  0.00000000000000  0.00000000000000  0.00000000000000  0.00000000000000  0.00000000000000  0.00000000000000  0.00000000000000  0.00000000000000  0.00000000000000  0.00000000000000  0.00000000000000  0.00000000000000  0.00000000000000  0.00000000000000  0.00000000000000  0.00000000000000  0.00000000000000  0.00000000000000  0.00000000000000  0.00000000000000  0.00000000000000  0.00000000000000  0.00000000000000  0.00000000000000  0.00000000000000  0.00000000000000  0.00000000000000  0.00000000000000  0.00000000000000  0.12985641372815  0.00000000000000  0.00000000000000  0.00000000000000  0.00000000000000  0.00000000000000  0.00000000000000  0.00000000000000  0.00000000000000  0.00000000000000  0.00000000000000  0.00000000000000 -0.17814725121084  0.00000000000000  0.00000000000000  0.00000000000000  0.00000000000000  0.00000000000000  0.00000000000000  0.00000000000000  0.00000000000000
 0.00000000000000  0.00000000000000  0.00000000000000  0.00000000000000  0.00000000000000  0.00000000000000  0.00000000000000  0.00000000000000  0.00000000000000  0.00000000000000  0.00000000000000  0.00000000000000  0.00000000000000  0.00000000000000  0.14183456351629  0.00000000000000  0.00000000000000  0.17941953625330  0.00000000000000 12.73922797828675  0.31451456713059  0.00000000000000  0.00000000000000  0.00000000000000  0.00000000000000  0.00000000000000  0.00000000000000  0.00000000000000  0.00000000000000  0.00000000000000  0.00000000000000  0.00000000000000  0.00000000000000  0.00000000000000  0.00000000000000  0.00000000000000  0.00000000000000  0.00000000000000  0.00000000000000  0.00000000000000  0.00000000000000  0.00000000000000  0.00000000000000  0.00000000000000  0.00000000000000 -0.10905143290698  0.00000000000000  0.00000000000000  0.00000000000000  0.00000000000000  0.00000000000000  0.00000000000000  0.00000000000000  0.00000000000000  0.00000000000000  0.00000000000000  0.00000000000000  0.00000000000000  0.00000000000000  0.00000000000000  0.00000000000000  0.00000000000000  0.00000000000000  0.00000000000000  0.00000000000000  0.00000000000000  0.00000000000000  0.00000000000000  0.00000000000000  0.00000000000000  0.00000000000000  0.00000000000000  0.00000000000000  0.00000000000000  0.00000000000000  0.00000000000000  0.00000000000000  0.00000000000000  0.00000000000000  0.00000000000000  0.00000000000000  0.00000000000000  0.00000000000000  0.00000000000000  0.00000000000000  0.00000000000000  0.00000000000000  0.00000000000000  0.00000000000000  0.00000000000000  0.00000000000000  0.00000000000000  0.00000000000000  0.00000000000000  0.00000000000000  0.00000000000000  0.00000000000000  0.00000000000000  0.00000000000000  0.00000000000000  0.00000000000000  0.00000000000000  0.00000000000000  0.00000000000000  0.00000000000000  0.00000000000000  0.00000000000000  0.00000000000000  0.00000000000000  0.00000000000000  0.00000000000000  0.00000000000000  0.00000000000000  0.00000000000000  0.00000000000000  0.00000000000000  0.00000000000000  0.00000000000000  0.00000000000000  0.00000000000000  0.00000000000000  0.00000000000000  0.00000000000000  0.00000000000000  0.00000000000000  0.00000000000000  0.00000000000000  0.00000000000000
 0.00000000000000  0.00000000000000  0.00000000000000  0.00000000000000  0.00000000000000  0.00000000000000  0.00000000000000  0.00000000000000  0.00000000000000  0.00000000000000  0.00000000000000  0.00000000000000  0.00000000000000  0.00000000000000 -0.15806190871497  0.00000000000000  0.00000000000000  1.13890166746014  0.39465945207030  0.31451456889642 11.52771708639442  0.00000000000000 -0.53619554186050  0.00000000000000 -0.31965834360588  0.00000000000000  0.00000000000000  0.00000000000000  0.00000000000000  0.00000000000000  0.00000000000000  0.00000000000000  0.00000000000000  0.00000000000000  0.00000000000000  0.00000000000000  0.00000000000000  0.00000000000000  0.00000000000000  0.00000000000000  0.00000000000000  0.00000000000000  0.00000000000000  0.00000000000000  0.00000000000000  0.00000000000000  0.00000000000000  0.00000000000000  0.00000000000000  0.00000000000000  0.00000000000000  0.00000000000000  0.00000000000000  0.00000000000000  0.00000000000000  0.00000000000000  0.00000000000000  0.00000000000000  0.00000000000000  0.00000000000000  0.00000000000000  0.00000000000000  0.00000000000000  0.00000000000000  0.00000000000000  0.00000000000000  0.00000000000000  0.00000000000000  0.00000000000000  0.00000000000000  0.00000000000000  0.00000000000000  0.00000000000000  0.00000000000000  0.00000000000000  0.00000000000000  0.00000000000000  0.00000000000000  0.00000000000000  0.00000000000000  0.00000000000000  0.00000000000000  0.00000000000000  0.00000000000000  0.00000000000000 -0.03516296425572  0.00000000000000  0.00000000000000  0.00000000000000  0.00000000000000  0.00000000000000  0.00000000000000  0.00000000000000  0.00000000000000  0.00000000000000  0.00000000000000  0.00000000000000  0.00000000000000  0.00000000000000  0.00000000000000  0.00000000000000  0.00000000000000  0.00000000000000  0.00000000000000  0.00000000000000  0.00000000000000  0.00000000000000  0.00000000000000  0.00000000000000  0.00000000000000  0.00000000000000  0.00000000000000  0.00000000000000  0.00000000000000  0.00000000000000  0.00000000000000  0.00000000000000  0.00000000000000  0.00000000000000  0.00000000000000  0.00000000000000  0.00000000000000  0.00000000000000  0.00000000000000  0.00000000000000  0.00000000000000  0.00000000000000  0.00000000000000
 0.00000000000000  0.00000000000000  0.00000000000000  0.00000000000000  0.00000000000000  0.00000000000000  0.00000000000000  0.00000000000000  0.00000000000000  0.00000000000000  0.00000000000000  0.00000000000000  0.00000000000000  0.00000000000000  0.00000000000000  0.00000000000000  0.00000000000000  0.00000000000000  0.00000000000000  0.00000000000000  0.00000000000000 11.17516137301923 -0.65219132106884  0.33039644594072  0.00000000000000  0.00000000000000  0.00000000000000  0.00000000000000  0.00000000000000  0.00000000000000  0.00000000000000  0.00000000000000  0.00000000000000  0.00000000000000  0.00000000000000  0.00000000000000  0.00000000000000  0.33368266445650  0.00000000000000  0.00000000000000  0.00000000000000  0.00000000000000  0.00000000000000  0.00000000000000  0.00000000000000  0.00000000000000  0.00000000000000  0.00000000000000  0.00000000000000  0.00000000000000  0.00000000000000  0.00000000000000  0.00000000000000 -0.01358952331623  0.00000000000000 -0.46926849546453  0.00000000000000  0.00000000000000  0.00000000000000  0.00000000000000  0.00000000000000  0.00000000000000  0.00000000000000  0.00000000000000  0.00000000000000  0.00000000000000  0.00000000000000  0.00000000000000  0.00000000000000  0.00000000000000  0.00000000000000  0.00000000000000  0.00000000000000  0.00000000000000  0.00000000000000  0.00000000000000  0.00000000000000  0.00000000000000  0.00000000000000  0.00000000000000  0.00000000000000  0.00000000000000  0.00000000000000  0.00000000000000  0.00000000000000  0.00000000000000  0.00000000000000  0.00000000000000  0.00000000000000  0.00000000000000  0.00000000000000  0.00000000000000  0.00000000000000  0.00000000000000  0.00000000000000  0.00000000000000  0.00000000000000  0.00000000000000 -0.16759513432954  0.00000000000000  0.00000000000000  0.00000000000000  0.00000000000000  0.00000000000000  0.00000000000000  0.00000000000000  0.00000000000000  0.00000000000000  0.00000000000000  0.00000000000000  0.00000000000000  0.00000000000000 -0.07294527811603  0.00000000000000  0.00000000000000  0.00000000000000  0.00000000000000  0.00000000000000  0.00000000000000  0.00000000000000  0.00000000000000  0.00000000000000  0.00000000000000  0.00000000000000 -0.01969970050087  0.00000000000000  0.00000000000000  0.00000000000000
 0.00000000000000  0.00000000000000  0.00000000000000  0.00000000000000  0.00000000000000  0.00000000000000  0.00000000000000  0.00000000000000  0.00000000000000  0.00000000000000  0.00000000000000  0.00000000000000  0.00000000000000  0.00000000000000  0.00000000000000  0.00000000000000  0.00000000000000  0.00000000000000  0.00000000000000  0.00000000000000 -0.53619553875101 -0.65219132153199 15.38790226869879  0.00000000000000 -0.35748208593651  0.00000000000000  0.00000000000000  0.00000000000000  0.00000000000000  0.00000000000000  0.00000000000000  0.00000000000000  0.00000000000000  0.00000000000000  0.00000000000000  0.00000000000000  0.00000000000000  0.00000000000000  0.00000000000000  0.00000000000000  0.00000000000000  0.00000000000000  0.00000000000000  0.00000000000000  0.00000000000000  0.00000000000000  0.00000000000000  0.00000000000000  0.00000000000000  0.00000000000000  0.00000000000000  0.00000000000000  0.00000000000000  0.00000000000000  0.00000000000000  0.00000000000000  0.00000000000000  0.00000000000000  0.00000000000000  0.00000000000000  0.00000000000000  0.00000000000000  0.00000000000000  0.00000000000000  0.00000000000000  0.00000000000000  0.00000000000000  0.00000000000000  0.00000000000000  0.00000000000000  0.00000000000000  0.00000000000000  0.00000000000000  0.00000000000000  0.00000000000000  0.00000000000000  0.00000000000000  0.00000000000000  0.00000000000000  0.00000000000000  0.00000000000000  0.00000000000000  0.00000000000000  0.00000000000000  0.00000000000000  0.00000000000000  0.00000000000000  0.00000000000000  0.00000000000000  0.00000000000000  0.00000000000000  0.00000000000000  0.00000000000000  0.00000000000000  0.00000000000000  0.00000000000000  0.00000000000000  0.00000000000000  0.00000000000000  0.00000000000000  0.00000000000000  0.00000000000000  0.00000000000000  0.00000000000000  0.00000000000000  0.00000000000000  0.00000000000000  0.00000000000000  0.00000000000000  0.00000000000000  0.00000000000000  0.00000000000000  0.00000000000000  0.00000000000000  0.00000000000000  0.00000000000000  0.00000000000000  0.00000000000000  0.00000000000000  0.00000000000000  0.00000000000000  0.00000000000000  0.00000000000000  0.00000000000000  0.00000000000000  0.00000000000000  0.00000000000000  0.00000000000000
 0.22752525592061  0.00000000000000  0.00000000000000  0.00000000000000  0.00000000000000  0.00000000000000  0.00000000000000  0.00000000000000  0.00000000000000  0.00000000000000  0.00000000000000  0.00000000000000  0.00000000000000  0.00000000000000  0.00000000000000  0.00000000000000  0.00000000000000  0.00000000000000  0.00000000000000  0.00000000000000  0.00000000000000  0.33039644892157  0.00000000000000 12.38879692082888  0.00000000000000  0.00000000000000 -0.41050786048596  0.00000000000000  0.00000000000000  0.00000000000000  0.00000000000000  0.00000000000000  0.00000000000000  0.00000000000000  0.00000000000000  0.00000000000000  0.00000000000000  0.00000000000000  0.00000000000000  0.00000000000000  0.00000000000000  0.00000000000000 -0.07297710224127  0.00000000000000  0.00000000000000  0.00000000000000  0.00000000000000  0.00000000000000  0.00000000000000  0.00000000000000  0.00000000000000  0.00000000000000  0.00000000000000  0.00000000000000  0.00000000000000  0.00000000000000  0.00000000000000  0.00000000000000  0.00000000000000  0.00000000000000  0.00000000000000  0.00000000000000  0.00000000000000  0.00000000000000  0.00000000000000  0.00000000000000  0.00000000000000  0.00000000000000  0.00000000000000  0.00000000000000  0.00000000000000  0.00000000000000  0.00000000000000  0.00000000000000  0.00000000000000  0.00000000000000  0.00000000000000  0.00000000000000  0.00000000000000  0.00000000000000  0.00000000000000  0.00000000000000 -0.25734160309328  0.00000000000000  0.00000000000000  0.00000000000000  0.00000000000000  0.00000000000000  0.00000000000000  0.00000000000000  0.00000000000000  0.00000000000000  0.00000000000000  0.00000000000000  0.00000000000000  0.00000000000000  0.00000000000000  0.00000000000000  0.00000000000000 -0.10021528550642  0.00000000000000  0.00000000000000  0.00000000000000  0.00000000000000  0.00000000000000  0.00000000000000  0.00000000000000  0.00000000000000  0.00000000000000  0.00000000000000  0.00000000000000  0.00000000000000  0.00000000000000  0.00000000000000  0.00000000000000  0.00000000000000  0.00000000000000  0.00000000000000  0.00000000000000  0.00000000000000  0.00000000000000  0.00000000000000  0.00000000000000  0.00000000000000  0.00000000000000  0.00000000000000  0.00000000000000  0.00000000000000
 0.00000000000000  0.00000000000000  0.00000000000000  0.00000000000000  0.00000000000000  0.00000000000000  0.00000000000000  0.00000000000000  0.00000000000000  0.00000000000000  0.00000000000000  0.00000000000000  0.05628548566029  0.00000000000000  0.00000000000000  0.00000000000000 -0.29221291279679  0.00000000000000  0.00000000000000  0.00000000000000 -0.31965834287012  0.00000000000000 -0.35748208496712  0.00000000000000  9.67690864043923  0.30500178341781  0.00000000000000  0.00000000000000  0.00000000000000  0.00000000000000  0.00000000000000  0.00000000000000  0.00000000000000  0.00000000000000  0.00000000000000 -0.26915987169445  0.00000000000000  0.00000000000000  0.00000000000000  0.00000000000000  0.00000000000000  0.00000000000000  0.00000000000000  0.00000000000000  0.00000000000000  0.00000000000000  0.00000000000000  0.00000000000000  0.00000000000000  0.00000000000000  0.00000000000000  0.00000000000000  0.00000000000000  0.00000000000000  0.00000000000000  0.00000000000000  0.00000000000000  0.00000000000000  0.00000000000000  0.00000000000000  0.00000000000000  0.00000000000000  0.00000000000000  0.00000000000000  0.00000000000000  0.00000000000000  0.00000000000000  0.00000000000000  0.00000000000000  0.00000000000000  0.00000000000000  0.00000000000000  0.00000000000000  0.00000000000000  0.00000000000000  0.00000000000000  0.00000000000000  0.00000000000000  0.00000000000000  0.00000000000000  0.00000000000000  0.00000000000000  0.00000000000000 -0.03987254102538  0.00000000000000  0.00000000000000  0.00000000000000  0.00000000000000  0.00000000000000  0.00000000000000  0.00000000000000  0.00000000000000 -0.05354670598899  0.00000000000000  0.00000000000000  0.00000000000000  0.00000000000000  0.00000000000000  0.00000000000000  0.00000000000000  0.00000000000000  0.00000000000000  0.00000000000000  0.00000000000000  0.00000000000000  0.00000000000000  0.00000000000000  0.00000000000000  0.00000000000000  0.00000000000000  0.00000000000000  0.00000000000000  0.00000000000000  0.00000000000000  0.22386820567881  0.00000000000000  0.00000000000000  0.00000000000000  0.00000000000000  0.00000000000000  0.00000000000000 -0.24764949108660  0.00000000000000  0.00000000000000 -0.03803550533306  0.00000000000000  0.00000000000000  0.00000000000000
-0.23012879718171  0.00000000000000  0.00000000000000  0.00000000000000  0.00000000000000  0.00000000000000  0.00000000000000  0.00000000000000  0.00000000000000  0.00000000000000  0.00000000000000  0.00000000000000  0.00000000000000  0.00000000000000  0.00000000000000 -0.12919556280092  0.00000000000000  0.00000000000000  0.00000000000000  0.00000000000000  0.00000000000000  0.00000000000000  0.00000000000000  0.00000000000000  0.30500178293087 11.55407484084697  0.00000000000000 -1.35530648504863  0.00000000000000  0.00000000000000  0.00000000000000  0.00000000000000  0.00000000000000  0.00000000000000  0.00000000000000  0.00000000000000  0.00000000000000  0.00000000000000  0.00000000000000  0.00000000000000  0.00000000000000  0.00000000000000  0.00000000000000  0.00000000000000  0.00000000000000  0.00000000000000  0.00000000000000  0.00000000000000  0.00000000000000 -0.29013308654750  0.00000000000000  0.00000000000000  0.00000000000000  0.00000000000000  0.00000000000000  0.00000000000000  0.00000000000000  0.00000000000000  0.00000000000000  0.00000000000000  0.00000000000000  0.00000000000000  0.00000000000000  0.00000000000000  0.00000000000000  0.00000000000000  0.00000000000000  0.00000000000000  0.00000000000000  0.00000000000000  0.00000000000000  0.00000000000000  0.00000000000000  0.00000000000000  0.00000000000000  0.00000000000000  0.00000000000000  0.00000000000000  0.00000000000000  0.00000000000000  0.00000000000000  0.00000000000000  0.00000000000000  0.00000000000000  0.00000000000000  0.00000000000000  0.00000000000000  0.00000000000000  0.00000000000000  0.00000000000000  0.00000000000000  0.00000000000000  0.00000000000000  0.00000000000000  0.00000000000000  0.00000000000000  0.00000000000000  0.00000000000000  0.00000000000000  0.00000000000000  0.00000000000000  0.00000000000000  0.00000000000000  0.00000000000000  0.00000000000000  0.00000000000000  0.00000000000000  0.00000000000000  0.00000000000000  0.00000000000000  0.00000000000000  0.00000000000000  0.00000000000000  0.00000000000000  0.00000000000000  0.00000000000000  0.00000000000000  0.00000000000000  0.00000000000000  0.00000000000000  0.00000000000000  0.00000000000000  0.00000000000000  0.00000000000000  0.00000000000000  0.00000000000000  0.00000000000000  0.00000000000000
 0.00000000000000  0.00000000000000  0.00000000000000  0.00000000000000  0.00000000000000  0.00000000000000  0.00000000000000  0.00000000000000  0.00000000000000  0.00000000000000  0.00000000000000  0.00000000000000  0.00000000000000  0.00000000000000  0.00000000000000  0.00000000000000  0.00000000000000  0.00000000000000  0.00000000000000  0.00000000000000  0.00000000000000  0.00000000000000  0.00000000000000 -0.41050786694594  0.00000000000000  0.00000000000000 23.49702217692865 -2.05206417298202  0.00000000000000  0.00000000000000  0.00000000000000  0.00000000000000  0.00000000000000  0.00000000000000  0.00000000000000  0.00000000000000  0.00000000000000  0.00000000000000  0.00000000000000  0.00000000000000  0.00000000000000  0.00000000000000  0.00000000000000  0.00000000000000  0.00000000000000  0.00000000000000  0.00000000000000  0.00000000000000  0.00000000000000  0.00000000000000  0.00000000000000  0.00000000000000  0.00000000000000  0.00000000000000  0.00000000000000  0.00000000000000  0.00000000000000  0.00000000000000  0.00000000000000  0.00000000000000  0.00000000000000  0.00000000000000  0.00000000000000  0.00000000000000  0.00000000000000  0.00000000000000  0.00000000000000  0.00000000000000  0.00000000000000  0.00000000000000  0.00000000000000  0.00000000000000  0.00000000000000  0.00000000000000  0.00000000000000  0.00000000000000  0.00000000000000  0.00000000000000  0.00000000000000  0.00000000000000  0.00000000000000  0.00000000000000  0.00000000000000  0.00000000000000  0.00000000000000  0.00000000000000  0.00000000000000  0.00000000000000  0.00000000000000  0.00000000000000  0.00000000000000  0.00000000000000  0.00000000000000  0.00000000000000  0.00000000000000  0.00000000000000  0.00000000000000  0.00000000000000  0.00000000000000  0.00000000000000  0.00000000000000  0.00000000000000  0.00000000000000  0.00000000000000  0.00000000000000  0.00000000000000  0.00000000000000  0.00000000000000  0.00000000000000  0.00000000000000  0.00000000000000  0.00000000000000  0.00000000000000  0.00000000000000  0.00000000000000  0.00000000000000  0.00000000000000  0.00000000000000  0.00000000000000  0.00000000000000  0.00000000000000  0.00000000000000  0.00000000000000  0.00000000000000  0.00000000000000  0.00000000000000  0.00000000000000  0.00000000000000
 0.00000000000000  0.00000000000000  0.00000000000000  0.00000000000000  0.00000000000000  0.00000000000000  0.00000000000000  0.00000000000000  0.00000000000000  0.00000000000000  0.00000000000000  0.00000000000000  0.00000000000000  0.00000000000000  0.00000000000000  0.00000000000000  0.00000000000000  0.00000000000000  0.00000000000000  0.00000000000000  0.00000000000000  0.00000000000000  0.00000000000000  0.00000000000000  0.00000000000000 -1.35530648683642 -2.05206417305697 13.19169235968200  0.00000000000000  0.49809588369298  0.00000000000000  0.00000000000000  0.00000000000000  0.00000000000000  0.00000000000000  0.00000000000000  0.00000000000000  0.00000000000000  0.00000000000000  0.00000000000000  0.00000000000000  0.00000000000000  0.00000000000000  0.00000000000000  0.00000000000000  0.00000000000000  0.00000000000000  0.00000000000000  0.00000000000000  0.00000000000000  0.00000000000000  0.00000000000000  0.00000000000000  0.00000000000000  0.00000000000000  0.00000000000000  0.00000000000000  0.00000000000000  0.00000000000000  0.00000000000000  0.00000000000000  0.44173040419248  0.00000000000000  0.00000000000000  0.00000000000000  0.00000000000000  0.00000000000000  0.00000000000000  0.00000000000000  0.00000000000000  0.00000000000000  0.00000000000000  0.00000000000000  0.00000000000000  0.00000000000000  0.00000000000000  0.00000000000000  0.03312289522707  0.00000000000000  0.00000000000000  0.00000000000000  0.00000000000000  0.00000000000000  0.00000000000000  0.00000000000000  0.00000000000000  0.00000000000000  0.00000000000000  0.00000000000000  0.00000000000000  0.00000000000000  0.00000000000000  0.00000000000000  0.00000000000000  0.00000000000000  0.00000000000000  0.00000000000000  0.00000000000000  0.00000000000000  0.00000000000000  0.00000000000000  0.00000000000000  0.00000000000000  0.00000000000000  0.00000000000000  0.00000000000000  0.00000000000000  0.00000000000000  0.00000000000000  0.00000000000000  0.00000000000000  0.00000000000000  0.00000000000000  0.00000000000000  0.00000000000000  0.00000000000000  0.00000000000000  0.00000000000000  0.00000000000000  0.00000000000000  0.00000000000000  0.00000000000000  0.00000000000000  0.00000000000000  0.00000000000000  0.00000000000000  0.00000000000000  0.00000000000000
 0.00000000000000  0.00000000000000  0.00000000000000  0.00000000000000  0.00000000000000  0.00000000000000  0.00000000000000  0.00000000000000  0.00000000000000  0.00000000000000  0.00000000000000  0.00000000000000  0.00000000000000  0.00000000000000  0.00000000000000  0.00000000000000  0.00000000000000  0.00000000000000  0.00000000000000  0.00000000000000  0.00000000000000  0.00000000000000  0.00000000000000  0.00000000000000  0.00000000000000  0.00000000000000  0.00000000000000  0.00000000000000 15.14611915373104 -1.66038219317704 -2.58075650607070  0.36294497493424  0.00000000000000  0.00000000000000  0.00000000000000  0.00000000000000  0.00000000000000  0.00000000000000  0.00000000000000  0.00000000000000  0.00000000000000  0.00000000000000  0.00000000000000  0.00000000000000  0.00000000000000  0.00000000000000  0.00000000000000  0.00000000000000  0.00000000000000  0.00000000000000  0.00000000000000  0.00000000000000  0.00000000000000  0.00000000000000  0.00000000000000  0.00000000000000  0.00000000000000  0.00000000000000  0.00000000000000  0.00000000000000  0.00000000000000  0.00000000000000  0.00000000000000  0.00000000000000  0.00000000000000  0.00000000000000  0.00000000000000  0.00000000000000  0.00000000000000  0.00000000000000  0.00000000000000  0.00000000000000  0.00000000000000  0.00000000000000  0.00000000000000  0.00000000000000  0.00000000000000  0.00000000000000  0.00000000000000  0.00000000000000  0.00000000000000  0.00000000000000  0.00000000000000  0.00000000000000  0.00000000000000  0.00000000000000  0.00000000000000  0.00000000000000  0.00000000000000  0.00000000000000  0.00000000000000  0.00000000000000  0.00000000000000  0.00000000000000  0.00000000000000  0.00000000000000  0.00000000000000  0.00000000000000  0.00000000000000  0.00000000000000  0.00000000000000  0.00000000000000  0.00000000000000  0.00000000000000  0.00000000000000  0.00000000000000  0.00000000000000  0.00000000000000  0.00000000000000  0.00000000000000  0.00000000000000  0.00000000000000  0.00000000000000  0.00000000000000  0.00000000000000  0.00000000000000  0.00000000000000  0.00000000000000  0.00000000000000  0.00000000000000  0.00000000000000  0.00000000000000  0.00000000000000  0.00000000000000  0.00000000000000  0.00000000000000  0.00000000000000  0.00000000000000
 0.00000000000000  0.00000000000000  0.00000000000000  0.00000000000000  0.00000000000000  0.00000000000000  0.00000000000000  0.00000000000000  0.00000000000000  0.00000000000000  0.00000000000000  0.00000000000000  0.00000000000000  0.00000000000000  0.00000000000000  0.00000000000000  0.00000000000000  0.00000000000000  0.00000000000000  0.00000000000000  0.00000000000000  0.00000000000000  0.00000000000000  0.00000000000000  0.00000000000000  0.00000000000000  0.00000000000000  0.49809588707878 -1.66038220043600 13.65236140664778  0.38981226890211 -0.38553921504484 -0.57365046043510  0.00000000000000  0.00000000000000  0.00000000000000  0.00000000000000  0.00000000000000  0.00000000000000  0.00000000000000  0.00000000000000  0.00000000000000  0.00000000000000  0.00000000000000  0.00000000000000  0.00000000000000  0.00000000000000  0.00000000000000  0.00000000000000  0.00000000000000  0.00000000000000  0.00000000000000  0.00000000000000  0.00000000000000  0.00000000000000  0.00000000000000  0.00000000000000  0.00000000000000  0.00000000000000  0.00000000000000  0.00000000000000  0.00000000000000  0.00000000000000  0.00000000000000  0.00000000000000  0.00000000000000  0.00000000000000  0.00000000000000  0.00000000000000  0.00000000000000  0.00000000000000  0.00000000000000  0.00000000000000  0.00000000000000  0.00000000000000  0.00000000000000  0.00000000000000  0.00000000000000  0.00000000000000  0.00000000000000  0.00000000000000  0.00000000000000  0.00000000000000  0.00000000000000  0.00000000000000  0.00000000000000  0.00000000000000  0.00000000000000  0.00000000000000  0.00000000000000  0.00000000000000  0.00000000000000  0.00000000000000  0.11973875863899  0.00000000000000  0.00000000000000  0.00000000000000  0.00000000000000  0.00000000000000  0.00000000000000 -0.37457519220069  0.00000000000000  0.00000000000000  0.00000000000000  0.00000000000000  0.00000000000000  0.00000000000000  0.00000000000000  0.00000000000000  0.00000000000000  0.00000000000000  0.00000000000000  0.00000000000000  0.00000000000000  0.00000000000000  0.00000000000000  0.00000000000000  0.00000000000000  0.00000000000000  0.00000000000000  0.00000000000000  0.00000000000000  0.00000000000000  0.00000000000000  0.00000000000000  0.00000000000000  0.00000000000000  0.00000000000000
 0.00000000000000  0.00000000000000  0.00000000000000  0.00000000000000  0.00000000000000  0.00000000000000  0.00000000000000  0.00000000000000  0.00000000000000  0.00000000000000  0.00000000000000  0.00000000000000  0.00000000000000  0.00000000000000  0.00000000000000  0.00000000000000  0.00000000000000  0.00000000000000  0.00000000000000  0.00000000000000  0.00000000000000  0.00000000000000  0.00000000000000  0.00000000000000  0.00000000000000  0.00000000000000  0.00000000000000  0.00000000000000 -2.58075650607118  0.38981226802787 12.23920332999820 -0.01751332931750  0.00000000000000  0.13675037921320  0.00000000000000  0.00000000000000  0.00000000000000  0.00000000000000  0.00000000000000  0.00000000000000  0.00000000000000  0.00000000000000  0.00000000000000  0.00000000000000  0.00000000000000  0.00000000000000  0.00000000000000  0.00000000000000  0.00000000000000  0.00000000000000  0.00000000000000  0.00000000000000  0.00000000000000  0.00000000000000  0.00000000000000  0.00000000000000  0.00000000000000  0.00000000000000  0.00000000000000  0.00000000000000  0.00000000000000  0.00000000000000  0.00000000000000  0.00000000000000  0.00000000000000  0.00000000000000  0.00000000000000  0.00000000000000  0.00000000000000  0.00000000000000  0.00000000000000  0.01898121731180  0.00000000000000  0.00000000000000  0.00000000000000  0.00000000000000  0.00000000000000  0.00000000000000  0.00000000000000  0.00000000000000  0.00000000000000  0.00000000000000  0.00000000000000  0.00000000000000  0.00000000000000  0.00000000000000  0.00000000000000  0.00000000000000  0.00000000000000  0.00000000000000  0.00000000000000  0.00000000000000  0.00000000000000  0.00000000000000  0.00000000000000  0.00000000000000  0.00000000000000  0.00000000000000  0.00000000000000  0.00000000000000  0.00000000000000  0.00000000000000  0.00000000000000  0.00000000000000  0.00000000000000  0.00000000000000  0.00000000000000  0.00000000000000  0.00000000000000  0.00000000000000  0.00000000000000  0.00000000000000  0.00000000000000  0.00000000000000  0.00000000000000  0.00000000000000  0.00000000000000  0.00000000000000  0.00000000000000  0.00000000000000  0.00000000000000  0.00000000000000  0.00000000000000  0.00000000000000  0.00000000000000  0.00000000000000  0.00000000000000  0.00000000000000
 0.00000000000000  0.00000000000000  0.00000000000000  0.00000000000000  0.00000000000000  0.00000000000000  0.00000000000000  0.00000000000000  0.00000000000000  0.00000000000000  0.00000000000000  0.00000000000000  0.00000000000000  0.00000000000000  0.00000000000000  0.27695672822559  0.00000000000000  0.00000000000000  0.00000000000000  0.00000000000000  0.00000000000000  0.00000000000000  0.00000000000000  0.00000000000000  0.00000000000000  0.00000000000000  0.00000000000000  0.00000000000000  0.36294497530531 -0.38553921303319 -0.01751332928311  9.53637476266118  0.10082400109097  0.00000000000000  0.00000000000000  0.00000000000000  0.00000000000000  0.00000000000000  0.00000000000000  0.00000000000000  0.00000000000000  0.00000000000000  0.00000000000000  0.00000000000000  0.00000000000000  0.00000000000000  0.00000000000000  0.00000000000000  0.00000000000000  0.00000000000000  0.00000000000000  0.00000000000000 -0.06469606465073  0.00000000000000  0.00000000000000  0.00000000000000  0.00000000000000  0.00000000000000  0.00000000000000  0.00000000000000  0.00000000000000  0.00000000000000  0.00000000000000  0.00000000000000  0.00000000000000  0.00000000000000  0.00000000000000  0.00000000000000  0.00000000000000  0.00000000000000  0.00000000000000  0.00000000000000  0.00000000000000  0.00000000000000  0.00000000000000  0.00000000000000  0.00000000000000  0.29435015477488  0.00000000000000  0.00000000000000  0.00000000000000  0.00000000000000  0.00000000000000  0.00000000000000  0.00000000000000  0.00000000000000  0.00000000000000  0.00000000000000  0.00000000000000  0.00000000000000  0.00000000000000  0.00000000000000  0.00000000000000  0.00000000000000  0.00000000000000  0.00000000000000  0.00000000000000  0.00000000000000  0.00000000000000  0.00000000000000  0.00000000000000  0.00000000000000 -0.06979169921527  0.00000000000000  0.00000000000000  0.00000000000000  0.00000000000000  0.00000000000000  0.00000000000000  0.00000000000000  0.00000000000000 -0.04920235722095  0.00000000000000  0.00000000000000  0.00000000000000  0.00000000000000  0.00000000000000  0.00000000000000  0.00000000000000  0.00000000000000  0.00000000000000  0.00000000000000  0.00000000000000  0.00000000000000  0.00000000000000  0.00000000000000  0.00000000000000  0.00000000000000
 0.00000000000000  0.00000000000000  0.00000000000000  0.00000000000000  0.00000000000000  0.00000000000000  0.00000000000000  0.00000000000000  0.00000000000000  0.00000000000000  0.00000000000000  0.00000000000000  0.00000000000000  0.00000000000000  0.00000000000000  0.00000000000000  0.00000000000000  0.00000000000000  0.00000000000000  0.00000000000000  0.00000000000000  0.00000000000000  0.00000000000000  0.00000000000000  0.00000000000000  0.00000000000000  0.00000000000000  0.00000000000000  0.00000000000000 -0.57365046027836  0.00000000000000  0.10082400097759 11.24971942916252 -0.60692623580180 -0.68408331761595  0.00000000000000  0.00000000000000  0.00000000000000  0.00000000000000  0.00000000000000  0.00000000000000  0.00000000000000  0.00000000000000  0.00000000000000  0.00000000000000  0.00000000000000  0.00000000000000  0.00000000000000  0.00000000000000  0.00000000000000  0.00000000000000  0.00000000000000  0.00000000000000  0.00000000000000  0.00000000000000  0.00000000000000  0.00000000000000  0.00000000000000  0.00000000000000  0.00000000000000  0.00000000000000  0.00000000000000  0.00000000000000  0.00000000000000  0.00000000000000  0.00000000000000  0.00000000000000  0.00000000000000  0.00000000000000  0.00000000000000  0.00000000000000  0.00000000000000  0.00000000000000  0.00000000000000  0.00000000000000  0.00000000000000  0.00000000000000 -0.04201062091522  0.00000000000000  0.00000000000000  0.00000000000000  0.01011427799888  0.00000000000000  0.00000000000000  0.00658722973160  0.00000000000000  0.00000000000000  0.00000000000000  0.00000000000000  0.00000000000000  0.00000000000000  0.00000000000000  0.00000000000000  0.00000000000000  0.00000000000000  0.00000000000000  0.00000000000000  0.00000000000000  0.00000000000000  0.00000000000000  0.00000000000000  0.00000000000000  0.00000000000000  0.00000000000000  0.00000000000000  0.00000000000000  0.00000000000000  0.00000000000000  0.00000000000000  0.00000000000000  0.00000000000000  0.00000000000000  0.00000000000000  0.00000000000000  0.00000000000000  0.00000000000000  0.00000000000000  0.00000000000000  0.00000000000000  0.00000000000000  0.00000000000000  0.00000000000000  0.00000000000000  0.00000000000000  0.00000000000000  0.00000000000000  0.00000000000000  0.00000000000000
 0.00000000000000  0.00000000000000  0.00000000000000  0.00000000000000  0.00000000000000  0.00000000000000  0.00000000000000  0.00000000000000  0.00000000000000  0.00000000000000  0.00000000000000  0.00000000000000  0.00000000000000  0.00000000000000  0.00000000000000  0.00000000000000  0.00000000000000  0.00000000000000  0.00000000000000  0.00000000000000  0.00000000000000  0.00000000000000  0.00000000000000  0.00000000000000  0.00000000000000  0.00000000000000  0.00000000000000  0.00000000000000  0.00000000000000  0.00000000000000  0.13675037993998  0.00000000000000 -0.60692623581215 14.74110720877880  0.57403859808881  0.29427342819419  0.00000000000000  0.00000000000000  0.00000000000000  0.00000000000000  0.00000000000000  0.00000000000000  0.00000000000000  0.00000000000000  0.00000000000000  0.00000000000000  0.00000000000000  0.00000000000000  0.00000000000000  0.00000000000000  0.00000000000000  0.00000000000000  0.00000000000000  0.00000000000000  0.00000000000000  0.00000000000000  0.00000000000000  0.00000000000000  0.00000000000000  0.00000000000000  0.00000000000000  0.00000000000000  0.00000000000000  0.00000000000000  0.00000000000000  0.00000000000000  0.00000000000000  0.00000000000000  0.00000000000000  0.00000000000000  0.00000000000000  0.00000000000000  0.00000000000000  0.00000000000000  0.00000000000000  0.00000000000000  0.00000000000000  0.00000000000000  0.00000000000000  0.00000000000000  0.00000000000000  0.00000000000000  0.00000000000000  0.00000000000000  0.00000000000000  0.00000000000000  0.00000000000000  0.00000000000000  0.00000000000000  0.00000000000000  0.00000000000000  0.00000000000000  0.00000000000000  0.00000000000000  0.00000000000000  0.00000000000000  0.00000000000000  0.00000000000000  0.00000000000000  0.00000000000000  0.00000000000000  0.00000000000000  0.00000000000000  0.00000000000000  0.00000000000000  0.00000000000000  0.00000000000000  0.00000000000000  0.00000000000000  0.00000000000000  0.00000000000000  0.00000000000000  0.00000000000000  0.00000000000000  0.00000000000000  0.00000000000000  0.00000000000000  0.00000000000000  0.00000000000000  0.00000000000000  0.00000000000000  0.00000000000000  0.00000000000000  0.00000000000000  0.00000000000000  0.00000000000000  0.00000000000000  0.00000000000000
 0.00000000000000  0.00000000000000  0.00000000000000  0.00000000000000  0.00000000000000  0.00000000000000  0.00000000000000  0.00000000000000  0.00000000000000  0.00000000000000  0.00000000000000  0.00000000000000  0.00000000000000  0.00000000000000  0.00000000000000  0.00000000000000  0.00000000000000  0.00000000000000  0.00000000000000  0.00000000000000  0.00000000000000  0.00000000000000  0.00000000000000  0.00000000000000  0.00000000000000  0.00000000000000  0.00000000000000  0.00000000000000  0.00000000000000  0.00000000000000  0.00000000000000  0.00000000000000 -0.68408331760660  0.57403859762094 14.46042751244714 -1.23441045623049  0.00000000000000  0.68364148976208  0.00000000000000  0.00000000000000  0.00000000000000  0.00000000000000  0.00000000000000  0.00000000000000  0.00000000000000  0.00000000000000  0.00000000000000  0.00000000000000  0.00000000000000  0.00000000000000  0.00000000000000  0.00000000000000  0.00000000000000  0.00000000000000  0.00000000000000  0.00000000000000  0.00000000000000  0.00000000000000  0.00000000000000  0.00000000000000  0.00000000000000  0.00000000000000  0.00000000000000  0.00000000000000  0.00000000000000  0.00000000000000  0.00000000000000  0.00000000000000  0.00000000000000  0.00000000000000  0.00000000000000  0.00000000000000  0.00000000000000  0.00000000000000  0.00000000000000  0.00000000000000  0.00000000000000  0.00000000000000  0.00000000000000  0.00000000000000  0.00000000000000  0.00000000000000  0.00000000000000  0.00000000000000  0.00000000000000  0.00000000000000  0.00000000000000  0.00000000000000  0.00000000000000  0.00000000000000  0.00000000000000  0.00000000000000  0.00000000000000  0.00000000000000  0.00000000000000  0.00000000000000  0.00000000000000  0.00000000000000  0.00000000000000  0.00000000000000  0.00000000000000  0.00000000000000  0.00000000000000  0.00000000000000  0.00000000000000  0.00000000000000  0.00000000000000  0.00000000000000  0.00000000000000  0.00000000000000  0.00000000000000 -0.00441055327784  0.00000000000000  0.00000000000000  0.00000000000000  0.00000000000000  0.00000000000000  0.00000000000000  0.00000000000000  0.00000000000000  0.00000000000000  0.00000000000000  0.00000000000000  0.00000000000000  0.00000000000000  0.00000000000000  0.00000000000000  0.00000000000000
 0.00000000000000  0.00000000000000  0.00000000000000  0.00000000000000 -0.24138695764301  0.00000000000000  0.00000000000000  0.00000000000000  0.00000000000000  0.00000000000000  0.00000000000000  0.00000000000000  0.00000000000000  0.00000000000000  0.00000000000000  0.00000000000000  0.00000000000000  0.00000000000000  0.00000000000000  0.00000000000000  0.00000000000000  0.00000000000000  0.00000000000000  0.00000000000000 -0.26915987262402  0.00000000000000  0.00000000000000  0.00000000000000  0.00000000000000  0.00000000000000  0.00000000000000  0.00000000000000  0.00000000000000  0.29427342850013 -1.23441045395063 10.33162243209829  0.00000000000000  0.00000000000000  0.00000000000000  0.00000000000000  0.00000000000000  0.00000000000000  0.00000000000000  0.00000000000000  0.00000000000000  0.00000000000000  0.00000000000000  0.00000000000000  0.00000000000000  0.00000000000000  0.00000000000000  0.00000000000000  0.00000000000000  0.00000000000000  0.00000000000000  0.00000000000000  0.00000000000000  0.00000000000000  0.00000000000000  0.00000000000000  0.00000000000000  0.00000000000000  0.00000000000000  0.00000000000000  0.00000000000000  0.00000000000000  0.00000000000000  0.00000000000000  0.00000000000000  0.00000000000000  0.00000000000000  0.00000000000000  0.00000000000000  0.00000000000000  0.00000000000000  0.00000000000000  0.00000000000000  0.00000000000000 -0.02120576528081  0.00000000000000  0.00000000000000  0.00000000000000  0.00000000000000  0.00000000000000  0.00000000000000  0.06802854198774  0.00000000000000  0.00000000000000  0.00000000000000  0.00000000000000  0.00000000000000  0.00000000000000  0.00000000000000  0.00000000000000  0.00000000000000  0.00000000000000  0.00000000000000 -0.11081303874674  0.00000000000000  0.00000000000000  0.00000000000000  0.00000000000000  0.00000000000000  0.00000000000000  0.00000000000000  0.00000000000000  0.00000000000000  0.00000000000000  0.00000000000000  0.00000000000000  0.00000000000000  0.00000000000000  0.00000000000000  0.00000000000000  0.00000000000000  0.00000000000000  0.00000000000000  0.00000000000000  0.00000000000000  0.00000000000000  0.00000000000000  0.00000000000000 -0.24775692716232  0.00000000000000  0.00000000000000  0.00000000000000  0.00000000000000  0.00000000000000
 0.00000000000000  0.00000000000000  0.00000000000000  0.00000000000000  0.00000000000000  0.00000000000000  0.00000000000000  0.00000000000000  0.00000000000000  0.00000000000000  0.00000000000000  0.00000000000000  0.00000000000000  0.00000000000000  0.00000000000000  0.00000000000000  0.00000000000000  0.00000000000000  0.00000000000000  0.00000000000000  0.00000000000000  0.00000000000000  0.00000000000000  0.00000000000000  0.00000000000000  0.00000000000000  0.00000000000000  0.00000000000000  0.00000000000000  0.00000000000000  0.00000000000000  0.00000000000000  0.00000000000000  0.00000000000000  0.00000000000000  0.00000000000000 12.04846523870363 -0.50808663937478  0.00000000000000  0.00000000000000  0.00000000000000  0.00000000000000  0.00000000000000  0.00000000000000  0.00000000000000  0.00000000000000  0.00000000000000  0.00000000000000  0.00000000000000  0.00000000000000  0.00000000000000  0.00000000000000  0.00000000000000  0.00000000000000  0.00000000000000  0.00000000000000  0.00000000000000  0.00000000000000  0.00000000000000  0.00000000000000  0.00000000000000 -0.14228294872098  0.00000000000000  0.00000000000000  0.00000000000000  0.00000000000000  0.00000000000000  0.00000000000000  0.00000000000000  0.00000000000000  0.00000000000000  0.00000000000000  0.00000000000000  0.00000000000000  0.00000000000000  0.00000000000000  0.00000000000000  0.00000000000000  0.00000000000000  0.00000000000000  0.00000000000000  0.00000000000000  0.00000000000000  0.00000000000000  0.00000000000000  0.00000000000000  0.00000000000000  0.00000000000000  0.00000000000000  0.00000000000000  0.00000000000000  0.00000000000000  0.00000000000000  0.00000000000000  0.00000000000000  0.00000000000000  0.00000000000000  0.00000000000000  0.00000000000000  0.00000000000000  0.00000000000000  0.00000000000000  0.00000000000000  0.00000000000000  0.00000000000000  0.00000000000000  0.00000000000000  0.00000000000000  0.00000000000000  0.00000000000000  0.00000000000000  0.00000000000000  0.00000000000000  0.00000000000000  0.00000000000000  0.00000000000000  0.00000000000000  0.00000000000000  0.00000000000000  0.00000000000000  0.00000000000000  0.00000000000000  0.01129596530503  0.00000000000000  0.00000000000000  0.00000000000000  0.00000000000000  0.00000000000000
 0.00000000000000  0.00000000000000  0.00000000000000  0.00000000000000  0.00000000000000  0.00000000000000  0.00000000000000  0.00000000000000  0.00000000000000  0.00000000000000  0.00000000000000  0.00000000000000  0.00000000000000  0.00000000000000  0.00000000000000  0.00000000000000  0.00000000000000  0.00000000000000  0.00000000000000  0.00000000000000  0.00000000000000  0.33368266275420  0.00000000000000  0.00000000000000  0.00000000000000  0.00000000000000  0.00000000000000  0.00000000000000  0.00000000000000  0.00000000000000  0.00000000000000  0.00000000000000  0.00000000000000  0.00000000000000  0.68364148951534  0.00000000000000 -0.50808663944328 10.70024715647219 -1.09956792895454  0.70172120781418  0.00000000000000  0.00000000000000  0.00000000000000  0.00000000000000  0.00000000000000  0.00000000000000  0.00000000000000  0.00000000000000  0.00000000000000  0.00000000000000  0.00000000000000  0.00000000000000  0.00000000000000 -0.15347743235485  0.00000000000000  0.00000000000000  0.00000000000000 -0.00101356266070  0.00000000000000  0.00000000000000  0.00000000000000  0.00000000000000  0.00000000000000  0.00000000000000  0.00000000000000  0.00000000000000  0.00000000000000  0.00000000000000  0.00000000000000  0.00000000000000  0.00000000000000  0.00000000000000  0.00000000000000  0.00000000000000  0.00000000000000  0.00000000000000  0.00000000000000  0.00000000000000  0.00000000000000  0.00000000000000  0.00000000000000  0.00000000000000 -0.01412678470667  0.00000000000000  0.00000000000000  0.00000000000000  0.00000000000000  0.00000000000000  0.00000000000000  0.00000000000000  0.00000000000000  0.00000000000000  0.00000000000000  0.00000000000000  0.00000000000000  0.00000000000000  0.00000000000000  0.00000000000000  0.00000000000000  0.00000000000000  0.00000000000000  0.00000000000000  0.00000000000000 -0.00718416339970  0.00000000000000  0.00000000000000  0.00000000000000  0.00000000000000  0.00000000000000  0.00000000000000  0.00000000000000  0.00000000000000  0.00000000000000  0.00000000000000  0.00000000000000  0.00000000000000  0.00000000000000  0.00000000000000  0.00000000000000 -0.09105631732102  0.00000000000000  0.28136385628120  0.00000000000000  0.00000000000000  0.00000000000000  0.00000000000000  0.00000000000000  0.00000000000000
 0.00000000000000  0.00000000000000  0.00000000000000  0.00000000000000  0.00000000000000  0.00000000000000  0.00000000000000  0.00000000000000  0.00000000000000  0.00000000000000  0.00000000000000  0.00000000000000  0.00000000000000  0.00000000000000  0.00000000000000  0.00000000000000  0.00000000000000  0.00000000000000  0.00000000000000  0.00000000000000  0.00000000000000  0.00000000000000  0.00000000000000  0.00000000000000  0.00000000000000  0.00000000000000  0.00000000000000  0.00000000000000  0.00000000000000  0.00000000000000  0.00000000000000  0.00000000000000  0.00000000000000  0.00000000000000  0.00000000000000  0.00000000000000  0.00000000000000 -1.09956792926080 17.34903599005390  0.00000000000000 -0.27242048210872  0.00000000000000  0.00000000000000  0.00000000000000  0.00000000000000  0.00000000000000  0.00000000000000  0.00000000000000  0.00000000000000  0.00000000000000  0.00000000000000  0.00000000000000  0.00000000000000  0.00000000000000  0.00000000000000  0.00000000000000  0.00000000000000  0.00000000000000  0.00000000000000  0.00000000000000  0.00000000000000  0.00000000000000  0.00000000000000  0.00000000000000  0.00000000000000  0.00000000000000  0.00000000000000  0.00000000000000  0.00000000000000  0.00000000000000  0.00000000000000  0.00000000000000  0.00000000000000  0.00000000000000  0.00000000000000  0.00000000000000  0.00000000000000  0.00000000000000  0.00000000000000  0.00000000000000  0.00000000000000  0.00000000000000  0.00000000000000  0.00000000000000  0.00000000000000  0.00000000000000  0.00000000000000  0.00000000000000  0.00000000000000  0.00000000000000  0.00000000000000  0.00000000000000  0.00000000000000  0.00000000000000  0.00000000000000  0.00000000000000  0.00000000000000  0.00000000000000  0.00000000000000  0.00000000000000  0.00000000000000  0.00000000000000  0.00000000000000  0.00000000000000  0.00000000000000  0.00000000000000  0.00000000000000  0.00000000000000  0.00000000000000  0.00000000000000  0.00000000000000  0.00000000000000  0.00000000000000  0.00000000000000  0.00000000000000  0.00000000000000  0.00000000000000  0.00000000000000  0.00000000000000  0.00000000000000  0.00000000000000  0.00000000000000  0.00000000000000  0.00000000000000  0.00000000000000  0.00000000000000  0.00000000000000  0.00000000000000
 0.00000000000000  0.00000000000000  0.00000000000000  0.00000000000000  0.00000000000000  0.00000000000000  0.00000000000000  0.00000000000000  0.00000000000000  0.00000000000000  0.00000000000000  0.00000000000000  0.00000000000000  0.00000000000000  0.00000000000000  0.00000000000000  0.00000000000000  0.00000000000000  0.00000000000000  0.00000000000000  0.00000000000000  0.00000000000000  0.00000000000000  0.00000000000000  0.00000000000000  0.00000000000000  0.00000000000000  0.00000000000000  0.00000000000000  0.00000000000000  0.00000000000000  0.00000000000000  0.00000000000000  0.00000000000000  0.00000000000000  0.00000000000000  0.00000000000000  0.70172120733288  0.00000000000000 12.69059183507686 -0.61285751616530  0.00000000000000  0.00000000000000  0.00000000000000  0.00000000000000  0.00000000000000  0.00000000000000  0.00000000000000  0.00000000000000  0.00000000000000  0.00000000000000  0.00000000000000  0.00000000000000  0.00000000000000  0.00000000000000  0.00000000000000  0.00000000000000  0.00000000000000  0.00000000000000  0.00000000000000  0.00000000000000  0.00000000000000  0.00000000000000  0.00000000000000  0.00000000000000  0.00000000000000  0.00000000000000  0.00000000000000  0.00000000000000  0.00000000000000  0.00000000000000  0.00000000000000  0.00000000000000  0.00000000000000  0.00000000000000  0.00000000000000  0.00000000000000  0.00000000000000  0.00000000000000  0.00000000000000  0.00000000000000  0.00000000000000  0.00000000000000  0.00000000000000  0.00000000000000  0.00000000000000  0.00000000000000  0.00000000000000  0.00000000000000  0.00000000000000  0.00000000000000  0.06876764684492  0.00000000000000  0.00000000000000  0.00000000000000  0.00000000000000  0.00000000000000  0.00000000000000  0.00000000000000  0.00000000000000  0.00000000000000  0.00000000000000  0.00000000000000  0.00000000000000  0.00000000000000  0.00000000000000  0.00000000000000  0.00000000000000  0.00000000000000  0.00000000000000  0.00000000000000  0.00000000000000  0.00000000000000  0.00000000000000  0.00000000000000  0.00000000000000  0.00000000000000  0.00000000000000  0.00000000000000  0.00000000000000  0.00000000000000  0.00000000000000  0.00000000000000  0.00000000000000  0.00000000000000  0.00000000000000  0.00000000000000  0.00000000000000
-0.05336334317350  0.00000000000000  0.00000000000000  0.00000000000000 -0.17889442146660  0.00000000000000  0.00000000000000  0.00000000000000  0.00000000000000  0.00000000000000  0.00000000000000  0.00000000000000  0.00000000000000  0.00000000000000  0.01325144400643  0.00000000000000  0.00000000000000  0.00000000000000  0.00000000000000  0.00000000000000  0.00000000000000  0.00000000000000  0.00000000000000  0.00000000000000  0.00000000000000  0.00000000000000  0.00000000000000  0.00000000000000  0.00000000000000  0.00000000000000  0.00000000000000  0.00000000000000  0.00000000000000  0.00000000000000  0.00000000000000  0.00000000000000  0.00000000000000  0.00000000000000 -0.27242049037398 -0.61285750954610 11.19528697346327  2.97499891862385  0.00000000000000  0.00000000000000  0.00000000000000  0.00000000000000  0.00000000000000  0.00000000000000  0.00000000000000  0.00000000000000  0.00000000000000  0.00000000000000  0.00000000000000  0.00000000000000  0.00000000000000  0.00000000000000  0.00000000000000  0.00000000000000  0.00000000000000  0.00000000000000  0.00000000000000  0.00000000000000  0.00000000000000  0.00000000000000  0.00000000000000  0.00000000000000  0.00000000000000  0.00000000000000  0.00000000000000  0.00000000000000  0.00000000000000  0.00000000000000  0.00000000000000  0.00000000000000  0.00000000000000  0.00000000000000  0.00000000000000  0.00000000000000  0.00000000000000  0.00000000000000  0.00000000000000  0.00000000000000  0.00000000000000  0.00000000000000  0.00000000000000  0.00000000000000  0.00000000000000  0.00000000000000  0.00000000000000  0.00000000000000  0.00000000000000  0.06657045870502  0.00000000000000  0.00000000000000  0.00000000000000  0.00000000000000  0.00000000000000  0.00000000000000  0.00000000000000  0.00000000000000 -0.21076339963780  0.00000000000000  0.00000000000000  0.00000000000000  0.00000000000000  0.00000000000000  0.00000000000000  0.00000000000000  0.00000000000000  0.00000000000000  0.00000000000000  0.00000000000000  0.00000000000000  0.00000000000000  0.00000000000000  0.00000000000000  0.00000000000000  0.00000000000000  0.00000000000000  0.00000000000000  0.00000000000000  0.00000000000000  0.00000000000000  0.00000000000000  0.00000000000000  0.00000000000000  0.00000000000000  0.00000000000000
 0.00000000000000  0.00000000000000  0.00000000000000  0.00000000000000  0.00000000000000  0.00000000000000  0.00000000000000  0.00000000000000  0.00000000000000  0.00000000000000  0.00000000000000  0.00000000000000  0.00000000000000  0.00000000000000  0.00000000000000  0.00000000000000  0.00000000000000  0.00000000000000  0.00000000000000  0.00000000000000  0.00000000000000  0.00000000000000  0.00000000000000  0.00000000000000  0.00000000000000  0.00000000000000  0.00000000000000  0.00000000000000  0.00000000000000  0.00000000000000  0.00000000000000  0.00000000000000  0.00000000000000  0.00000000000000  0.00000000000000  0.00000000000000  0.00000000000000  0.00000000000000  0.00000000000000  0.00000000000000  2.97499892102635 17.76877688681967  0.79098677166956  1.96260668405699  0.00000000000000  0.00000000000000  0.00000000000000  0.00000000000000  0.00000000000000  0.00000000000000  0.00000000000000  0.00000000000000  0.00000000000000  0.00000000000000  0.00000000000000  0.00000000000000  0.00000000000000  0.00000000000000  0.00000000000000  0.00000000000000  0.00000000000000  0.00000000000000  0.00000000000000  0.00000000000000  0.00000000000000  0.00000000000000  0.00000000000000  0.00000000000000  0.00000000000000  0.00000000000000  0.00000000000000  0.00000000000000  0.00000000000000  0.00000000000000  0.00000000000000  0.00000000000000  0.00000000000000  0.00000000000000  0.00000000000000  0.00000000000000  0.00000000000000  0.00000000000000  0.00000000000000  0.00000000000000  0.00000000000000  0.00000000000000  0.00000000000000  0.00000000000000  0.00000000000000  0.00000000000000  0.00000000000000  0.00000000000000  0.00000000000000  0.00000000000000  0.00000000000000  0.00000000000000  0.00000000000000  0.00000000000000  0.00000000000000  0.00000000000000  0.00000000000000  0.00000000000000  0.00000000000000  0.00000000000000  0.00000000000000  0.00000000000000  0.00000000000000  0.00000000000000  0.00000000000000  0.00000000000000  0.00000000000000  0.00000000000000  0.00000000000000  0.00000000000000  0.00000000000000  0.00000000000000  0.00000000000000  0.00000000000000  0.00000000000000  0.00000000000000  0.00000000000000  0.00000000000000  0.00000000000000  0.00000000000000  0.00000000000000  0.00000000000000  0.00000000000000  0.00000000000000
 0.01922890109977  0.00000000000000  0.00000000000000  0.00000000000000  0.00000000000000  0.00000000000000  0.00000000000000  0.00000000000000  0.00000000000000  0.00000000000000  0.00000000000000 -0.08460690960090  0.00000000000000  0.00000000000000  0.00000000000000  0.00000000000000  0.00000000000000  0.00000000000000  0.00000000000000  0.00000000000000  0.00000000000000  0.00000000000000  0.00000000000000 -0.07297710752486  0.00000000000000  0.00000000000000  0.00000000000000  0.00000000000000  0.00000000000000  0.00000000000000  0.00000000000000  0.00000000000000  0.00000000000000  0.00000000000000  0.00000000000000  0.00000000000000  0.00000000000000  0.00000000000000  0.00000000000000  0.00000000000000  0.00000000000000  0.79098676131686 11.44052215815082 -1.02818336199305  0.00000000000000  0.00000000000000  0.00000000000000  0.00000000000000  0.00000000000000  0.00000000000000  0.00000000000000  0.00000000000000  0.00000000000000  0.35584820747721  0.00000000000000  0.10554558222408  0.00000000000000  0.00000000000000  0.00000000000000  0.00000000000000  0.00000000000000  0.38486871683613  0.00000000000000  0.00000000000000  0.00000000000000  0.00000000000000  0.00000000000000  0.00000000000000  0.00000000000000 -0.02470519946264  0.00000000000000  0.00000000000000  0.00000000000000  0.00000000000000  0.00000000000000  0.00000000000000  0.00000000000000  0.00000000000000  0.00000000000000  0.00000000000000  0.00000000000000  0.00000000000000  0.00000000000000  0.00000000000000  0.00000000000000  0.00000000000000  0.00000000000000  0.00000000000000  0.00000000000000  0.00000000000000  0.00000000000000  0.00000000000000  0.00000000000000  0.00000000000000  0.00000000000000  0.00000000000000  0.00000000000000  0.00000000000000  0.00000000000000  0.00000000000000  0.00000000000000  0.00000000000000  0.00000000000000  0.00000000000000  0.00000000000000  0.00000000000000  0.00000000000000  0.00000000000000  0.00000000000000 -0.02752506008797  0.00000000000000  0.00000000000000  0.00000000000000  0.00000000000000 -0.07580125850834  0.00000000000000  0.00000000000000  0.00000000000000  0.00000000000000  0.00000000000000  0.00000000000000  0.00000000000000  0.00000000000000  0.00000000000000  0.00000000000000  0.00000000000000  0.00000000000000  0.00000000000000
 0.00000000000000  0.00000000000000  0.00000000000000  0.00000000000000  0.00000000000000  0.00000000000000  0.00000000000000  0.00000000000000  0.00000000000000  0.00000000000000  0.00000000000000  0.00000000000000  0.00000000000000  0.00000000000000  0.00000000000000  0.00000000000000  0.00000000000000  0.00000000000000  0.00000000000000  0.00000000000000  0.00000000000000  0.00000000000000  0.00000000000000  0.00000000000000  0.00000000000000  0.00000000000000  0.00000000000000  0.00000000000000  0.00000000000000  0.00000000000000  0.00000000000000  0.00000000000000  0.00000000000000  0.00000000000000  0.00000000000000  0.00000000000000  0.00000000000000  0.00000000000000  0.00000000000000  0.00000000000000  0.00000000000000  1.96260668429188 -1.02818336204303 15.23047153533665  0.00000000000000  0.00000000000000  0.00000000000000  0.00000000000000  0.00000000000000  0.00000000000000  0.00000000000000  0.00000000000000  0.00000000000000  0.00000000000000  0.00000000000000  0.00000000000000  0.00000000000000  0.00000000000000  0.00000000000000  0.00000000000000  0.00000000000000  0.00000000000000  0.00000000000000  0.00000000000000  0.00000000000000  0.00000000000000  0.00000000000000  0.00000000000000  0.00000000000000  0.00000000000000  0.00000000000000  0.00000000000000  0.00000000000000  0.00000000000000  0.00000000000000  0.00000000000000  0.00000000000000  0.00000000000000  0.00000000000000  0.00000000000000  0.00000000000000  0.00000000000000  0.00000000000000  0.00000000000000  0.00000000000000  0.00000000000000  0.00000000000000  0.00000000000000  0.00000000000000  0.00000000000000  0.00000000000000  0.00000000000000  0.00000000000000  0.00000000000000  0.00000000000000  0.00000000000000  0.00000000000000  0.00000000000000  0.00000000000000  0.00000000000000  0.00000000000000  0.00000000000000  0.00000000000000  0.00000000000000  0.00000000000000  0.00000000000000  0.00000000000000  0.00000000000000  0.00000000000000  0.00000000000000  0.00000000000000  0.00000000000000  0.00000000000000  0.00000000000000  0.00000000000000  0.00000000000000  0.00000000000000  0.00000000000000  0.00000000000000  0.00000000000000  0.00000000000000  0.00000000000000  0.00000000000000  0.00000000000000  0.00000000000000  0.00000000000000  0.00000000000000  0.00000000000000
 0.00000000000000  0.08520721760879  0.00000000000000  0.00000000000000  0.09887121959140  0.00000000000000  0.00000000000000  0.00000000000000  0.00000000000000  0.00000000000000  0.14171553109095  0.00000000000000  0.00000000000000  0.00000000000000  0.00000000000000  0.00000000000000  0.00000000000000  0.00000000000000  0.00000000000000  0.00000000000000  0.00000000000000  0.00000000000000  0.00000000000000  0.00000000000000  0.00000000000000  0.00000000000000  0.00000000000000  0.00000000000000  0.00000000000000  0.00000000000000  0.00000000000000  0.00000000000000  0.00000000000000  0.00000000000000  0.00000000000000  0.00000000000000  0.00000000000000  0.00000000000000  0.00000000000000  0.00000000000000  0.00000000000000  0.00000000000000  0.00000000000000  0.00000000000000  9.27373199702248 -0.17380334536469  0.00000000000000  0.00000000000000  0.00000000000000  0.00000000000000 -0.04382754225834  0.00000000000000  0.00000000000000  0.00000000000000  0.00000000000000  0.00000000000000  0.00000000000000  0.00000000000000  0.00000000000000  0.00000000000000  0.00000000000000  0.00000000000000  0.11155261814845  0.00000000000000  0.00000000000000 -0.01040967302905  0.00000000000000  0.00000000000000  0.00000000000000  0.00000000000000  0.00000000000000  0.00000000000000  0.00000000000000  0.00000000000000  0.00000000000000  0.00000000000000  0.00000000000000  0.00000000000000 -0.22303018489890  0.22145830836771  0.00000000000000  0.00000000000000  0.00000000000000  0.00000000000000  0.00000000000000  0.00000000000000  0.00000000000000  0.00000000000000  0.00000000000000  0.00000000000000  0.00000000000000  0.00000000000000  0.00000000000000  0.00000000000000  0.00000000000000  0.00000000000000  0.00000000000000  0.00000000000000  0.00000000000000  0.00000000000000  0.00000000000000  0.00000000000000  0.00000000000000  0.00000000000000  0.00000000000000  0.00000000000000  0.00000000000000  0.00000000000000  0.00000000000000  0.00327630002146  0.00000000000000  0.00000000000000  0.00000000000000  0.00000000000000  0.00000000000000  0.00000000000000  0.00000000000000  0.00000000000000  0.00000000000000  0.00000000000000  0.00000000000000  0.00000000000000  0.00000000000000  0.00000000000000  0.00000000000000  0.00000000000000  0.00000000000000  0.00000000000000
 0.00000000000000  0.00000000000000  0.00000000000000 -0.08436619355830  0.00000000000000  0.00000000000000  0.00000000000000  0.00000000000000  0.00000000000000  0.00000000000000  0.00000000000000  0.00000000000000  0.00000000000000  0.00000000000000  0.00000000000000  0.00000000000000  0.00000000000000  0.00000000000000  0.00000000000000 -0.10905143290341  0.00000000000000  0.00000000000000  0.00000000000000  0.00000000000000  0.00000000000000  0.00000000000000  0.00000000000000  0.00000000000000  0.00000000000000  0.00000000000000  0.00000000000000  0.00000000000000  0.00000000000000  0.00000000000000  0.00000000000000  0.00000000000000  0.00000000000000  0.00000000000000  0.00000000000000  0.00000000000000  0.00000000000000  0.00000000000000  0.00000000000000  0.00000000000000 -0.17380334537366 11.05328489837396  0.00000000000000  0.00000000000000  0.00000000000000  0.00000000000000  0.00000000000000  0.00000000000000  0.00000000000000  0.00000000000000  0.00000000000000  0.00000000000000  0.00000000000000  0.00000000000000  0.00000000000000  0.00000000000000  0.00000000000000  0.00000000000000  0.00000000000000  0.00000000000000  0.00000000000000  0.00000000000000  0.00000000000000  0.00000000000000  0.00000000000000  0.00000000000000  0.00000000000000  0.00000000000000  0.00000000000000  0.00000000000000  0.00000000000000  0.00000000000000  0.00000000000000  0.00000000000000  0.00000000000000  0.00000000000000  0.00000000000000  0.00000000000000  0.00000000000000  0.00000000000000  0.00000000000000  0.00000000000000  0.00000000000000  0.00000000000000  0.00000000000000  0.00000000000000  0.00000000000000  0.00000000000000  0.00000000000000  0.00000000000000  0.00000000000000  0.00000000000000  0.00000000000000  0.00000000000000  0.00000000000000  0.00000000000000  0.00000000000000  0.00000000000000  0.00000000000000  0.00000000000000  0.00000000000000  0.00000000000000  0.00000000000000  0.00000000000000  0.00000000000000  0.00000000000000  0.00000000000000  0.00000000000000  0.00000000000000  0.00000000000000  0.00000000000000  0.00000000000000  0.00000000000000  0.00000000000000  0.00000000000000 -0.41321713025434  0.00000000000000  0.00000000000000  0.00000000000000  0.00000000000000  0.00000000000000  0.00000000000000  0.00000000000000  0.00000000000000
 0.00000000000000  0.00000000000000  0.00000000000000  0.00000000000000  0.00000000000000  0.00000000000000  0.00000000000000  0.00000000000000  0.00000000000000  0.00000000000000  0.00000000000000  0.00000000000000  0.00000000000000  0.00000000000000  0.00000000000000  0.00000000000000  0.00000000000000  0.00000000000000  0.00000000000000  0.00000000000000  0.00000000000000  0.00000000000000  0.00000000000000  0.00000000000000  0.00000000000000  0.00000000000000  0.00000000000000  0.00000000000000  0.00000000000000  0.00000000000000  0.00000000000000  0.00000000000000  0.00000000000000  0.00000000000000  0.00000000000000  0.00000000000000  0.00000000000000  0.00000000000000  0.00000000000000  0.00000000000000  0.00000000000000  0.00000000000000  0.00000000000000  0.00000000000000  0.00000000000000  0.00000000000000 11.03429804783006  0.00000000000000  0.09568596753889  0.00000000000000  0.00000000000000  0.00000000000000  0.00000000000000  0.00000000000000  0.00000000000000  0.30102309043302  0.00000000000000  0.00000000000000  0.00000000000000  0.00000000000000  0.00000000000000  0.00000000000000  0.00000000000000  0.00000000000000  0.00000000000000  0.00000000000000  0.00000000000000  0.00000000000000  0.00000000000000  0.00000000000000  0.00000000000000  0.00000000000000  0.00000000000000  0.00000000000000  0.00000000000000  0.00000000000000  0.00000000000000  0.00000000000000  0.00000000000000  0.00000000000000  0.00000000000000  0.00000000000000  0.12569041435546  0.00000000000000  0.00000000000000  0.00000000000000  0.00000000000000  0.00000000000000  0.00000000000000  0.00000000000000  0.00000000000000  0.00000000000000  0.00000000000000  0.00000000000000  0.00000000000000  0.00000000000000  0.00000000000000  0.00000000000000  0.00000000000000  0.00000000000000  0.00000000000000  0.00000000000000  0.00000000000000  0.00000000000000  0.00000000000000  0.00000000000000  0.00000000000000  0.00000000000000  0.00000000000000  0.00000000000000  0.00000000000000  0.00000000000000  0.00000000000000  0.00000000000000 -0.06095921935512  0.00000000000000  0.00000000000000  0.00000000000000  0.00000000000000  0.00000000000000  0.00000000000000  0.00000000000000  0.00000000000000  0.00000000000000  0.00000000000000  0.00000000000000  0.00000000000000  0.00000000000000
 0.00000000000000  0.00000000000000  0.00000000000000  0.00000000000000  0.00000000000000  0.00000000000000  0.00000000000000  0.00000000000000  0.00000000000000  0.00000000000000  0.00000000000000  0.00000000000000  0.00000000000000  0.00000000000000  0.00000000000000  0.00000000000000  0.00000000000000  0.00000000000000  0.00000000000000  0.00000000000000  0.00000000000000  0.00000000000000  0.00000000000000  0.00000000000000  0.00000000000000  0.00000000000000  0.00000000000000  0.00000000000000  0.00000000000000  0.00000000000000  0.00000000000000  0.00000000000000  0.00000000000000  0.00000000000000  0.00000000000000  0.00000000000000  0.00000000000000  0.00000000000000  0.00000000000000  0.00000000000000  0.00000000000000  0.00000000000000  0.00000000000000  0.00000000000000  0.00000000000000  0.00000000000000  0.00000000000000 13.99540582589833 -0.52423579655872  0.00000000000000  0.49115419322208  0.00000000000000  0.00000000000000  0.00000000000000  0.00000000000000  0.00000000000000  0.00000000000000  0.00000000000000  0.00000000000000  0.00000000000000  0.00000000000000  0.00000000000000  0.00000000000000  0.00000000000000  0.00000000000000  0.00000000000000  0.00000000000000  0.00000000000000  0.00000000000000  0.00000000000000  0.00000000000000  0.00000000000000  0.00000000000000  0.00000000000000  0.00000000000000  0.00000000000000  0.00000000000000  0.00000000000000  0.00000000000000  0.00000000000000  0.00000000000000  0.00000000000000  0.00000000000000  0.00000000000000  0.00000000000000  0.00000000000000  0.00000000000000  0.00000000000000  0.00000000000000  0.00000000000000  0.00000000000000  0.00000000000000  0.00000000000000  0.00000000000000  0.00000000000000  0.00000000000000  0.00000000000000  0.00000000000000  0.00000000000000  0.00000000000000  0.00000000000000  0.00000000000000  0.00000000000000  0.00000000000000  0.00000000000000  0.00000000000000  0.00000000000000  0.00000000000000  0.00000000000000  0.00000000000000  0.00000000000000  0.00000000000000  0.00000000000000  0.00000000000000  0.00000000000000  0.00000000000000  0.00000000000000  0.00000000000000  0.00000000000000  0.00000000000000  0.00000000000000  0.00000000000000  0.00000000000000  0.00000000000000  0.00000000000000  0.00000000000000  0.00000000000000  0.00000000000000
 0.00000000000000  0.00000000000000  0.00000000000000  0.00000000000000  0.00000000000000  0.00000000000000  0.00000000000000  0.00000000000000  0.00000000000000  0.00000000000000  0.00000000000000  0.00000000000000  0.00000000000000  0.00000000000000  0.00000000000000  0.00000000000000  0.00000000000000  0.00000000000000  0.00000000000000  0.00000000000000  0.00000000000000  0.00000000000000  0.00000000000000  0.00000000000000  0.00000000000000  0.00000000000000  0.00000000000000  0.00000000000000  0.00000000000000  0.00000000000000  0.00000000000000  0.00000000000000  0.00000000000000  0.00000000000000  0.00000000000000  0.00000000000000  0.00000000000000  0.00000000000000  0.00000000000000  0.00000000000000  0.00000000000000  0.00000000000000  0.00000000000000  0.00000000000000  0.00000000000000  0.00000000000000  0.09568596753360 -0.52423579654911 13.09831281710112 -0.74691161024709  0.00000000000000 -0.31325751372206  0.00000000000000  0.00000000000000  0.00000000000000  0.00000000000000  0.00000000000000  0.00000000000000  0.00000000000000  0.00000000000000  0.00000000000000  0.00000000000000  0.00000000000000  0.00000000000000  0.00000000000000  0.00000000000000  0.00000000000000  0.00000000000000  0.00000000000000  0.00000000000000  0.00000000000000  0.00000000000000  0.00000000000000  0.00000000000000  0.00000000000000  0.00000000000000  0.00000000000000  0.00000000000000  0.00000000000000  0.00000000000000  0.00000000000000  0.00000000000000  0.00000000000000  0.00000000000000  0.00000000000000  0.00000000000000  0.00000000000000  0.00000000000000  0.00000000000000  0.00000000000000  0.00000000000000  0.00000000000000  0.00000000000000  0.00000000000000  0.00000000000000  0.00000000000000  0.00000000000000  0.00000000000000  0.00000000000000  0.00000000000000  0.00000000000000  0.00000000000000  0.00000000000000  0.00000000000000  0.00000000000000  0.00000000000000  0.00000000000000  0.00000000000000  0.00000000000000  0.00000000000000  0.00000000000000  0.00000000000000  0.00000000000000  0.00000000000000  0.00000000000000  0.00000000000000  0.00000000000000  0.00000000000000  0.00000000000000  0.00000000000000  0.00000000000000  0.00000000000000  0.00000000000000  0.00000000000000  0.00000000000000  0.00000000000000  0.00000000000000  0.00000000000000
 0.00000000000000  0.00000000000000  0.00000000000000  0.00000000000000  0.00000000000000 -0.04786436383319  0.00000000000000  0.00000000000000  0.00000000000000  0.00000000000000  0.00000000000000  0.00000000000000 -0.06625819369447  0.00000000000000  0.00000000000000  0.00000000000000  0.00000000000000  0.00000000000000  0.00000000000000  0.00000000000000  0.00000000000000  0.00000000000000  0.00000000000000  0.00000000000000  0.00000000000000 -0.29013308518786  0.00000000000000  0.00000000000000  0.00000000000000  0.00000000000000  0.00000000000000  0.00000000000000  0.00000000000000  0.00000000000000  0.00000000000000  0.00000000000000  0.00000000000000  0.00000000000000  0.00000000000000  0.00000000000000  0.00000000000000  0.00000000000000  0.00000000000000  0.00000000000000  0.00000000000000  0.00000000000000  0.00000000000000  0.00000000000000 -0.74691161067252  9.18004500466307  0.08914541970667  0.00985935916540  0.00000000000000  0.00000000000000  0.00000000000000  0.00000000000000  0.00000000000000  0.00000000000000  0.00000000000000  0.00000000000000  0.00000000000000  0.00000000000000  0.00000000000000  0.00000000000000  0.00000000000000  0.00000000000000  0.00000000000000  0.00000000000000  0.00000000000000  0.00000000000000  0.00000000000000  0.00000000000000  0.00000000000000  0.00000000000000  0.00000000000000  0.00000000000000  0.00000000000000  0.00000000000000  0.00000000000000  0.00000000000000  0.00000000000000  0.00000000000000  0.00000000000000  0.00000000000000  0.02202528455931 -0.25222880730181  0.00000000000000  0.00000000000000  0.00000000000000  0.00000000000000  0.00000000000000  0.00000000000000  0.00000000000000  0.00000000000000  0.00000000000000  0.00000000000000  0.00000000000000  0.00000000000000  0.00000000000000 -0.05696762993397  0.00000000000000  0.00000000000000 -0.09842677666198  0.00930298360504  0.00000000000000  0.00000000000000  0.00000000000000  0.00000000000000  0.00000000000000  0.00000000000000  0.00000000000000  0.00000000000000  0.00000000000000  0.00000000000000  0.00000000000000  0.00000000000000  0.00000000000000  0.00000000000000 -0.13562433189395  0.03905757793312  0.00000000000000  0.00000000000000  0.00000000000000  0.00000000000000  0.00000000000000  0.00000000000000  0.00000000000000  0.00000000000000
 0.00000000000000  0.04593257607527  0.00000000000000  0.00000000000000  0.00000000000000  0.00000000000000  0.00000000000000  0.00000000000000  0.00000000000000  0.00000000000000  0.00000000000000  0.00000000000000  0.00000000000000  0.00000000000000  0.00000000000000  0.00000000000000  0.00000000000000  0.00000000000000  0.00000000000000  0.00000000000000  0.00000000000000  0.00000000000000  0.00000000000000  0.00000000000000  0.00000000000000  0.00000000000000  0.00000000000000  0.00000000000000  0.00000000000000  0.00000000000000  0.00000000000000  0.00000000000000  0.00000000000000  0.00000000000000  0.00000000000000  0.00000000000000  0.00000000000000  0.00000000000000  0.00000000000000  0.00000000000000  0.00000000000000  0.00000000000000  0.00000000000000  0.00000000000000 -0.04382754226908  0.00000000000000  0.00000000000000  0.49115419321976  0.00000000000000  0.08914541633495 10.38827461470892  0.04321941637584  0.00000000000000  0.00000000000000  0.00000000000000  0.00000000000000  0.00000000000000  0.00000000000000  0.00000000000000  0.00000000000000  0.00000000000000  0.00000000000000  0.00000000000000  0.00000000000000  0.00000000000000  0.00000000000000  0.00000000000000  0.00000000000000  0.00000000000000  0.00000000000000  0.00000000000000  0.00000000000000  0.00000000000000  0.00000000000000  0.00000000000000  0.00000000000000  0.00000000000000  0.00000000000000  0.00000000000000  0.00000000000000  0.00000000000000  0.00000000000000  0.00000000000000  0.00000000000000  0.00000000000000  0.00000000000000  0.00000000000000  0.00000000000000  0.00000000000000  0.00000000000000  0.00000000000000  0.00000000000000  0.00000000000000  0.00000000000000  0.00000000000000  0.00000000000000  0.00000000000000  0.00000000000000  0.00000000000000  0.00000000000000  0.00000000000000  0.00000000000000  0.00000000000000  0.00000000000000  0.00000000000000  0.00000000000000  0.00000000000000  0.00000000000000  0.00000000000000  0.00000000000000  0.00000000000000  0.00000000000000  0.00000000000000  0.00000000000000  0.00000000000000  0.00000000000000  0.00000000000000  0.00000000000000  0.00000000000000  0.00000000000000  0.00000000000000  0.00000000000000  0.00000000000000  0.00000000000000  0.00000000000000  0.00000000000000  0.00000000000000  0.00000000000000
 0.00000000000000  0.00000000000000  0.00000000000000  0.00000000000000  0.00000000000000  0.00000000000000  0.00000000000000  0.00000000000000  0.00000000000000  0.00000000000000  0.00000000000000  0.00000000000000  0.00000000000000  0.00000000000000  0.00000000000000  0.00000000000000  0.00000000000000  0.00000000000000  0.00000000000000  0.00000000000000  0.00000000000000  0.00000000000000  0.00000000000000  0.00000000000000  0.00000000000000  0.00000000000000  0.00000000000000  0.00000000000000  0.00000000000000  0.00000000000000  0.00000000000000  0.00000000000000  0.00000000000000  0.00000000000000  0.00000000000000  0.00000000000000  0.00000000000000  0.00000000000000  0.00000000000000  0.00000000000000  0.00000000000000  0.00000000000000  0.00000000000000  0.00000000000000  0.00000000000000  0.00000000000000  0.00000000000000  0.00000000000000 -0.31325751372544  0.00985935920596  0.04321941637928 13.66001597900175 -0.38307654844789  0.00000000000000  0.00000000000000  0.00000000000000  0.00000000000000  0.00000000000000  0.00000000000000  0.00000000000000  0.00000000000000  0.00000000000000  0.00000000000000  0.00000000000000  0.00000000000000  0.00000000000000  0.00000000000000  0.00000000000000  0.00000000000000  0.00000000000000  0.00000000000000  0.00000000000000  0.00000000000000  0.00000000000000  0.00000000000000  0.00000000000000  0.00000000000000  0.00000000000000  0.00000000000000  0.00000000000000  0.00000000000000  0.00000000000000  0.00000000000000  0.00000000000000  0.00000000000000  0.00000000000000  0.00000000000000  0.00000000000000  0.00000000000000  0.00000000000000  0.00000000000000  0.00000000000000  0.00000000000000  0.00000000000000  0.00000000000000  0.00000000000000  0.00000000000000  0.00000000000000  0.00000000000000  0.00000000000000  0.00000000000000  0.00000000000000  0.05456747803043  0.00000000000000  0.00000000000000  0.00000000000000  0.00000000000000  0.00000000000000  0.00000000000000  0.00000000000000  0.00000000000000  0.00000000000000  0.00000000000000  0.00000000000000  0.00000000000000  0.00000000000000  0.00000000000000  0.00000000000000  0.00000000000000  0.00000000000000  0.00000000000000  0.00000000000000  0.00000000000000  0.00000000000000  0.00000000000000  0.00000000000000  0.00000000000000  0.00000000000000
 0.00000000000000  0.08692029292011  0.00000000000000  0.00000000000000  0.00000000000000  0.00000000000000  0.00000000000000  0.00000000000000  0.00000000000000  0.00000000000000  0.00000000000000  0.00000000000000 -0.10456510504939  0.00000000000000  0.00000000000000  0.00000000000000  0.00000000000000  0.00000000000000  0.00000000000000  0.00000000000000  0.00000000000000  0.00000000000000  0.00000000000000  0.00000000000000  0.00000000000000  0.00000000000000  0.00000000000000  0.00000000000000  0.00000000000000  0.00000000000000  0.00000000000000 -0.06469606458537  0.00000000000000  0.00000000000000  0.00000000000000  0.00000000000000  0.00000000000000  0.00000000000000  0.00000000000000  0.00000000000000  0.00000000000000  0.00000000000000  0.00000000000000  0.00000000000000  0.00000000000000  0.00000000000000  0.00000000000000  0.00000000000000  0.00000000000000  0.00000000000000  0.00000000000000 -0.38307654845282  9.37385180050260 -0.09838558469696 -0.60706631536798  0.00000000000000  0.00000000000000  0.00000000000000  0.00000000000000  0.00000000000000  0.00000000000000  0.00000000000000  0.00000000000000  0.00000000000000  0.00000000000000  0.00000000000000  0.00000000000000  0.00000000000000  0.00000000000000  0.00000000000000  0.00000000000000  0.10267199935211  0.00000000000000  0.00000000000000  0.00000000000000  0.00000000000000  0.00000000000000  0.00000000000000  0.00000000000000  0.00000000000000  0.00000000000000  0.00000000000000 -0.01618861883647  0.01201382148018  0.00000000000000  0.00000000000000  0.00000000000000  0.00000000000000  0.00000000000000  0.00000000000000  0.00000000000000  0.00000000000000  0.00000000000000  0.00000000000000  0.00000000000000  0.00000000000000  0.00000000000000  0.00000000000000  0.00000000000000  0.00000000000000  0.00000000000000  0.00000000000000  0.00000000000000  0.00000000000000  0.10716810406051  0.00000000000000  0.00000000000000  0.00000000000000  0.00000000000000  0.16610563876728  0.00000000000000  0.00000000000000  0.00000000000000  0.00000000000000  0.00000000000000  0.00000000000000  0.00000000000000  0.06373096514916  0.00000000000000  0.00000000000000  0.00000000000000  0.36070344003091  0.11540259219915  0.00000000000000  0.00000000000000  0.00000000000000  0.00000000000000  0.00000000000000
 0.00000000000000  0.00000000000000  0.00000000000000  0.00000000000000  0.00000000000000  0.00000000000000  0.00000000000000  0.00000000000000  0.00000000000000  0.00000000000000  0.22088608917844  0.00000000000000  0.00000000000000  0.00000000000000  0.00000000000000  0.00000000000000  0.00000000000000  0.00000000000000  0.00000000000000  0.00000000000000  0.00000000000000 -0.01358952398817  0.00000000000000  0.00000000000000  0.00000000000000  0.00000000000000  0.00000000000000  0.00000000000000  0.00000000000000  0.00000000000000  0.00000000000000  0.00000000000000  0.00000000000000  0.00000000000000  0.00000000000000  0.00000000000000  0.00000000000000 -0.15347743091115  0.00000000000000  0.00000000000000  0.00000000000000  0.00000000000000  0.35584822133054  0.00000000000000  0.00000000000000  0.00000000000000  0.00000000000000  0.00000000000000  0.00000000000000  0.00000000000000  0.00000000000000  0.00000000000000 -0.09838558887872  9.74452711182366  0.93164449520525 -0.54809899681018 -1.59953612370029  0.00000000000000  0.00000000000000  0.00000000000000  0.00000000000000  0.00000000000000  0.00000000000000  0.00000000000000  0.00000000000000  0.00000000000000  0.00000000000000 -0.08673355889397  0.00000000000000  0.10490085351685  0.00000000000000 -0.16751198719241  0.00000000000000  0.00000000000000  0.00000000000000  0.00000000000000  0.00000000000000  0.00000000000000  0.00000000000000  0.00000000000000  0.00000000000000  0.00000000000000  0.00000000000000  0.00000000000000  0.00000000000000  0.00000000000000  0.00000000000000  0.00000000000000  0.00000000000000  0.00000000000000  0.00000000000000  0.00000000000000  0.00000000000000  0.00000000000000  0.00000000000000  0.00000000000000  0.00000000000000  0.00000000000000  0.00000000000000  0.00000000000000  0.10190940444361  0.00000000000000  0.00000000000000  0.00000000000000  0.00000000000000  0.00000000000000  0.00000000000000  0.00000000000000  0.00000000000000  0.00000000000000  0.00000000000000  0.00000000000000  0.00000000000000  0.00000000000000  0.00000000000000  0.00000000000000  0.00000000000000  0.00000000000000  0.00000000000000  0.00000000000000  0.00000000000000  0.00000000000000 -0.03287140211388  0.00000000000000  0.00000000000000  0.00000000000000  0.00000000000000  0.00559271146453
 0.00000000000000  0.00000000000000  0.00000000000000  0.00000000000000  0.00000000000000  0.00000000000000  0.00000000000000  0.00000000000000  0.00000000000000  0.00000000000000  0.00000000000000  0.00000000000000  0.00000000000000  0.00000000000000  0.00000000000000  0.00000000000000  0.00000000000000  0.00000000000000  0.00000000000000  0.00000000000000  0.00000000000000  0.00000000000000  0.00000000000000  0.00000000000000  0.00000000000000  0.00000000000000  0.00000000000000  0.00000000000000  0.00000000000000  0.00000000000000  0.00000000000000  0.00000000000000  0.00000000000000  0.00000000000000  0.00000000000000  0.00000000000000  0.00000000000000  0.00000000000000  0.00000000000000  0.00000000000000  0.00000000000000  0.00000000000000  0.00000000000000  0.00000000000000  0.00000000000000  0.00000000000000  0.00000000000000  0.00000000000000  0.00000000000000  0.00000000000000  0.00000000000000  0.00000000000000 -0.60706631540132  0.93164449517361 12.14991243486171  0.00000000000000  0.00000000000000  0.00000000000000  0.00000000000000  0.00000000000000  0.00000000000000  0.00000000000000  0.00000000000000  0.00000000000000  0.00000000000000  0.00000000000000  0.00000000000000  0.00000000000000  0.00000000000000  0.00000000000000  0.00000000000000  0.00000000000000  0.00000000000000  0.00000000000000  0.00000000000000  0.00000000000000  0.00000000000000  0.00000000000000  0.00000000000000  0.00000000000000  0.00000000000000  0.00000000000000  0.00000000000000  0.00000000000000  0.00000000000000  0.00000000000000  0.00000000000000  0.00000000000000  0.00000000000000  0.00000000000000  0.00000000000000  0.00000000000000  0.00000000000000  0.00000000000000  0.00000000000000  0.00000000000000  0.00000000000000  0.00000000000000  0.00000000000000  0.00000000000000  0.00000000000000  0.00000000000000  0.00000000000000  0.00000000000000  0.00000000000000  0.00000000000000  0.00000000000000  0.00000000000000  0.00000000000000  0.00000000000000  0.00000000000000  0.00000000000000  0.00000000000000  0.00000000000000  0.00000000000000  0.00000000000000  0.00000000000000  0.00000000000000  0.00000000000000  0.00000000000000  0.00000000000000  0.00000000000000  0.00000000000000  0.00000000000000  0.00000000000000  0.00000000000000  0.00000000000000  0.00000000000000
 0.00000000000000  0.00000000000000  0.00000000000000  0.00000000000000  0.00000000000000  0.00000000000000  0.00000000000000  0.00000000000000  0.00000000000000  0.00000000000000  0.00000000000000  0.00000000000000 -0.00729927672928  0.00000000000000  0.00000000000000  0.00000000000000  0.00000000000000  0.00000000000000  0.11102973410880  0.00000000000000  0.00000000000000 -0.46926849488893  0.00000000000000  0.00000000000000  0.00000000000000  0.00000000000000  0.00000000000000  0.00000000000000  0.00000000000000  0.00000000000000  0.00000000000000  0.00000000000000  0.00000000000000  0.00000000000000  0.00000000000000  0.00000000000000  0.00000000000000  0.00000000000000  0.00000000000000  0.00000000000000  0.00000000000000  0.00000000000000  0.10554558465402  0.00000000000000  0.00000000000000  0.00000000000000  0.30102309037049  0.00000000000000  0.00000000000000  0.00000000000000  0.00000000000000  0.00000000000000  0.00000000000000 -0.54809896912508  0.00000000000000 10.37983264686787  0.00000000000000 -1.19872412572706  0.00000000000000  0.00000000000000  0.00000000000000  0.00000000000000  0.00000000000000  0.00000000000000  0.00000000000000  0.00000000000000 -0.14724391647048  0.00000000000000  0.00000000000000  0.00000000000000  0.00000000000000  0.00000000000000  0.00000000000000  0.00000000000000  0.16338274881519  0.00000000000000 -0.04700500527155  0.00000000000000  0.00000000000000  0.00000000000000  0.00000000000000  0.00000000000000 -0.02306680016687  0.00000000000000  0.00000000000000  0.00000000000000  0.00000000000000  0.00000000000000  0.00000000000000  0.00000000000000  0.00000000000000  0.00000000000000  0.00000000000000  0.00000000000000  0.00000000000000  0.00000000000000  0.00000000000000  0.00000000000000  0.00000000000000  0.00000000000000  0.20712887809321  0.00000000000000  0.00000000000000  0.00000000000000  0.00000000000000  0.00000000000000  0.00000000000000  0.00000000000000  0.00000000000000  0.00000000000000  0.00000000000000  0.00000000000000  0.00000000000000  0.00000000000000  0.00000000000000  0.00000000000000  0.00000000000000  0.00000000000000  0.00000000000000  0.00000000000000  0.00000000000000  0.00000000000000  0.00000000000000  0.00000000000000  0.00000000000000  0.00000000000000  0.00000000000000  0.00000000000000
 0.00000000000000  0.00000000000000  0.00000000000000  0.00000000000000  0.00000000000000  0.00000000000000  0.00000000000000  0.00000000000000  0.00000000000000  0.00000000000000  0.00000000000000  0.00000000000000  0.00000000000000  0.00000000000000  0.00000000000000  0.00000000000000  0.00000000000000  0.00000000000000  0.00000000000000  0.00000000000000  0.00000000000000  0.00000000000000  0.00000000000000  0.00000000000000  0.00000000000000  0.00000000000000  0.00000000000000  0.00000000000000  0.00000000000000  0.00000000000000  0.00000000000000  0.00000000000000  0.00000000000000  0.00000000000000  0.00000000000000  0.00000000000000  0.00000000000000  0.00000000000000  0.00000000000000  0.00000000000000  0.00000000000000  0.00000000000000  0.00000000000000  0.00000000000000  0.00000000000000  0.00000000000000  0.00000000000000  0.00000000000000  0.00000000000000  0.00000000000000  0.00000000000000  0.00000000000000  0.00000000000000 -1.59953611056879  0.00000000000000  0.00000000000000 12.70443424540978  0.60422902535103  0.00000000000000 -1.79724442948348  0.00000000000000  0.00000000000000  0.00000000000000  0.00000000000000  0.00000000000000  0.00000000000000  0.00000000000000  0.00000000000000  0.00000000000000  0.00000000000000  0.00000000000000  0.00000000000000  0.00000000000000  0.00000000000000  0.00000000000000  0.00000000000000  0.00000000000000  0.00000000000000  0.00000000000000  0.00000000000000  0.00000000000000  0.00000000000000  0.00000000000000  0.00000000000000  0.00000000000000  0.00000000000000  0.00000000000000  0.00000000000000  0.00000000000000  0.00000000000000  0.00000000000000  0.00000000000000  0.00000000000000  0.00000000000000  0.00000000000000  0.00000000000000  0.00000000000000  0.00000000000000  0.00000000000000  0.00000000000000  0.00000000000000  0.00000000000000  0.00000000000000  0.00000000000000  0.00000000000000  0.00000000000000  0.00000000000000  0.00000000000000  0.00000000000000  0.00000000000000  0.00000000000000  0.00000000000000  0.00000000000000  0.00000000000000  0.00000000000000  0.00000000000000  0.00000000000000  0.00000000000000  0.00000000000000  0.00000000000000  0.00000000000000  0.00000000000000  0.00000000000000  0.10508023015083  0.00000000000000  0.00000000000000  0.00000000000000  0.00000000000000
 0.00000000000000  0.00000000000000  0.00000000000000  0.00000000000000  0.00000000000000  0.00000000000000  0.00000000000000  0.00000000000000  0.00000000000000  0.00000000000000  0.00000000000000  0.00000000000000 -0.02069775161302  0.00000000000000  0.00000000000000  0.00000000000000  0.00000000000000  0.00000000000000  0.00000000000000  0.00000000000000  0.00000000000000  0.00000000000000  0.00000000000000  0.00000000000000  0.00000000000000  0.00000000000000  0.00000000000000  0.00000000000000  0.00000000000000  0.00000000000000  0.00000000000000  0.00000000000000  0.00000000000000  0.00000000000000  0.00000000000000  0.00000000000000  0.00000000000000 -0.00101356306989  0.00000000000000  0.00000000000000  0.00000000000000  0.00000000000000  0.00000000000000  0.00000000000000  0.00000000000000  0.00000000000000  0.00000000000000  0.00000000000000  0.00000000000000  0.00000000000000  0.00000000000000  0.00000000000000  0.00000000000000  0.00000000000000  0.00000000000000 -1.19872412620501  0.60422902529122 11.61048425315836  0.00000000000000  0.00000000000000  0.00000000000000  0.00000000000000  0.00000000000000  0.00000000000000  0.00000000000000  0.00000000000000  0.00000000000000  0.00000000000000  0.00000000000000  0.00000000000000  0.00000000000000  0.00000000000000  0.00000000000000  0.00000000000000  0.00000000000000  0.00000000000000  0.00000000000000  0.00000000000000  0.00000000000000  0.00000000000000  0.00000000000000  0.00000000000000  0.00000000000000  0.00000000000000  0.00000000000000  0.00000000000000  0.00000000000000  0.00000000000000  0.00000000000000  0.00000000000000  0.00000000000000  0.00000000000000  0.00000000000000  0.00000000000000  0.00000000000000  0.00000000000000  0.00000000000000  0.00000000000000  0.00000000000000  0.00000000000000  0.00000000000000  0.00000000000000  0.00000000000000  0.00000000000000  0.00000000000000  0.00000000000000  0.00000000000000  0.00000000000000  0.00000000000000  0.05677586966815  0.00000000000000  0.00000000000000  0.00000000000000  0.00000000000000  0.00000000000000  0.00000000000000  0.00000000000000  0.00000000000000  0.00000000000000  0.00000000000000  0.00000000000000  0.00000000000000  0.00000000000000  0.00000000000000  0.00000000000000  0.00000000000000  0.00000000000000  0.00000000000000
 0.00000000000000  0.00000000000000  0.00000000000000  0.00000000000000  0.00000000000000  0.00000000000000  0.00000000000000  0.00000000000000  0.00000000000000  0.00000000000000  0.00000000000000  0.00000000000000  0.00000000000000  0.00000000000000  0.00000000000000  0.00000000000000  0.00000000000000  0.00000000000000  0.00000000000000  0.00000000000000  0.00000000000000  0.00000000000000  0.00000000000000  0.00000000000000  0.00000000000000  0.00000000000000  0.00000000000000  0.00000000000000  0.00000000000000  0.00000000000000  0.00000000000000  0.00000000000000  0.00000000000000  0.00000000000000  0.00000000000000  0.00000000000000  0.00000000000000  0.00000000000000  0.00000000000000  0.00000000000000  0.00000000000000  0.00000000000000  0.00000000000000  0.00000000000000  0.00000000000000  0.00000000000000  0.00000000000000  0.00000000000000  0.00000000000000  0.00000000000000  0.00000000000000  0.00000000000000  0.00000000000000  0.00000000000000  0.00000000000000  0.00000000000000  0.00000000000000  0.00000000000000 12.26278956469165  0.00000000000000  0.00000000000000  0.11134614853062  0.00000000000000  0.00000000000000  0.00000000000000  0.00000000000000  0.00000000000000 -0.10022091213559  0.00000000000000  0.00000000000000  0.00000000000000  0.00000000000000  0.00000000000000  0.00000000000000  0.00000000000000  0.00000000000000  0.00000000000000  0.00000000000000  0.00000000000000  0.00000000000000  0.00000000000000  0.00000000000000  0.00000000000000  0.00000000000000  0.00000000000000  0.00000000000000  0.00000000000000  0.00000000000000  0.00000000000000  0.00000000000000  0.00000000000000  0.00000000000000  0.00000000000000  0.00000000000000  0.00000000000000  0.00000000000000  0.00000000000000  0.00000000000000  0.00000000000000  0.00000000000000  0.00000000000000  0.00000000000000  0.00000000000000  0.00000000000000  0.00000000000000  0.00000000000000  0.00000000000000  0.00000000000000  0.00000000000000  0.00000000000000  0.00000000000000  0.05602258976234  0.00000000000000  0.00000000000000  0.00000000000000  0.00000000000000  0.00000000000000  0.00000000000000  0.00000000000000  0.00000000000000  0.00000000000000 -0.22634328399634  0.00000000000000  0.00000000000000  0.00000000000000  0.00000000000000  0.00000000000000  0.00000000000000
 0.00000000000000  0.00000000000000  0.00000000000000  0.00000000000000  0.00000000000000  0.00000000000000  0.00000000000000  0.00000000000000  0.00000000000000  0.00000000000000  0.00000000000000  0.00000000000000  0.00000000000000  0.00000000000000  0.00000000000000  0.00000000000000  0.00000000000000  0.00000000000000  0.00000000000000  0.00000000000000  0.00000000000000  0.00000000000000  0.00000000000000  0.00000000000000  0.00000000000000  0.00000000000000  0.00000000000000  0.00000000000000  0.00000000000000  0.00000000000000  0.00000000000000  0.00000000000000  0.00000000000000  0.00000000000000  0.00000000000000  0.00000000000000  0.00000000000000  0.00000000000000  0.00000000000000  0.00000000000000  0.00000000000000  0.00000000000000  0.00000000000000  0.00000000000000  0.00000000000000  0.00000000000000  0.00000000000000  0.00000000000000  0.00000000000000  0.00000000000000  0.00000000000000  0.00000000000000  0.00000000000000  0.00000000000000  0.00000000000000  0.00000000000000 -1.79724442948837  0.00000000000000  0.00000000000000 17.79410551392417  0.14564702341609  0.00000000000000  0.09016831679642  0.00000000000000  0.00000000000000  0.00000000000000  0.00000000000000  0.00000000000000  0.00000000000000  0.00000000000000  0.00000000000000  0.00000000000000  0.00000000000000  0.00000000000000  0.00000000000000  0.00000000000000  0.00000000000000  0.00000000000000  0.00000000000000  0.00000000000000  0.00000000000000  0.00000000000000  0.00000000000000  0.00000000000000  0.00000000000000  0.00000000000000  0.00000000000000  0.00000000000000  0.00000000000000  0.00000000000000  0.00000000000000  0.00000000000000  0.00000000000000  0.00000000000000  0.00000000000000  0.00000000000000  0.00000000000000  0.00000000000000  0.00000000000000  0.00000000000000  0.00000000000000  0.00000000000000  0.00000000000000  0.00000000000000  0.00000000000000  0.00000000000000  0.00000000000000  0.00000000000000  0.00000000000000  0.00000000000000  0.00000000000000  0.00000000000000  0.00000000000000  0.00000000000000  0.00000000000000  0.00000000000000  0.00000000000000  0.00000000000000  0.00000000000000  0.00000000000000  0.00000000000000  0.00000000000000  0.00000000000000  0.00000000000000  0.00000000000000  0.00000000000000  0.00000000000000  0.00000000000000
 0.00000000000000  0.00000000000000  0.00000000000000  0.00000000000000  0.00000000000000 -0.07411148189484  0.00000000000000  0.00000000000000  0.00000000000000  0.00000000000000  0.00000000000000  0.00000000000000  0.00000000000000  0.00000000000000  0.00000000000000  0.00000000000000  0.00000000000000  0.00000000000000  0.00000000000000  0.00000000000000  0.00000000000000  0.00000000000000  0.00000000000000  0.00000000000000  0.00000000000000  0.00000000000000  0.00000000000000  0.00000000000000  0.00000000000000  0.00000000000000  0.00000000000000  0.00000000000000  0.00000000000000  0.00000000000000  0.00000000000000  0.00000000000000  0.00000000000000  0.00000000000000  0.00000000000000  0.00000000000000  0.00000000000000  0.00000000000000  0.00000000000000  0.00000000000000  0.00000000000000  0.00000000000000  0.00000000000000  0.00000000000000  0.00000000000000  0.00000000000000  0.00000000000000  0.00000000000000  0.00000000000000  0.00000000000000  0.00000000000000  0.00000000000000  0.00000000000000  0.00000000000000  0.00000000000000  0.14564702351230 10.89983642224705 -0.27943272105948 -0.25008178528440  0.00000000000000  0.00000000000000  0.00000000000000  0.00000000000000  0.00000000000000  0.00000000000000  0.00000000000000  0.00000000000000  0.00000000000000  0.00000000000000  0.00000000000000  0.00000000000000  0.00000000000000  0.00000000000000  0.00000000000000  0.00000000000000  0.00000000000000  0.00000000000000  0.00000000000000  0.00000000000000  0.00000000000000  0.00000000000000  0.00000000000000  0.00000000000000  0.00000000000000  0.00000000000000  0.00000000000000  0.00000000000000  0.00000000000000  0.00000000000000  0.00000000000000  0.00000000000000  0.00000000000000  0.00000000000000  0.00000000000000  0.00000000000000  0.00000000000000  0.00000000000000  0.00000000000000  0.00000000000000  0.00000000000000  0.00000000000000  0.00000000000000  0.00000000000000  0.00000000000000  0.00000000000000  0.00000000000000  0.00000000000000  0.00000000000000  0.00000000000000  0.00000000000000  0.00000000000000  0.00000000000000  0.00000000000000  0.00000000000000  0.00000000000000  0.17418189117412  0.00000000000000  0.00000000000000  0.00000000000000  0.00000000000000  0.00000000000000  0.00000000000000  0.00000000000000  0.00000000000000
 0.00000000000000  0.00000000000000  0.00000000000000  0.00000000000000  0.00000000000000  0.00000000000000  0.00000000000000  0.00000000000000  0.00000000000000  0.00000000000000  0.00000000000000  0.00000000000000  0.00000000000000  0.00000000000000  0.00000000000000  0.00000000000000  0.00000000000000  0.00000000000000  0.00000000000000  0.00000000000000  0.00000000000000  0.00000000000000  0.00000000000000  0.00000000000000  0.00000000000000  0.00000000000000  0.00000000000000  0.44173040286445  0.00000000000000  0.00000000000000  0.00000000000000  0.00000000000000  0.00000000000000  0.00000000000000  0.00000000000000  0.00000000000000 -0.14228294869389  0.00000000000000  0.00000000000000  0.00000000000000  0.00000000000000  0.00000000000000  0.38486871120054  0.00000000000000  0.00000000000000  0.00000000000000  0.00000000000000  0.00000000000000  0.00000000000000  0.00000000000000  0.00000000000000  0.00000000000000  0.00000000000000  0.00000000000000  0.00000000000000  0.00000000000000  0.00000000000000  0.00000000000000  0.11134614708278  0.00000000000000 -0.27943272142432 11.25004110987587 -0.52566810244284  0.00000000000000 -0.63704601940838  0.00000000000000  0.00000000000000  0.00000000000000  0.00000000000000  0.00000000000000  0.00000000000000  0.00000000000000  0.00000000000000  0.00000000000000  0.00000000000000  0.00000000000000  0.00000000000000  0.00000000000000  0.00000000000000  0.00000000000000  0.00000000000000  0.00000000000000  0.00000000000000  0.00000000000000  0.00000000000000  0.00000000000000 -0.04139902877939  0.00000000000000  0.00000000000000  0.00000000000000  0.00000000000000  0.00000000000000  0.00000000000000  0.00000000000000  0.00000000000000  0.00000000000000  0.00000000000000  0.00000000000000  0.00000000000000  0.00000000000000  0.00000000000000  0.00000000000000  0.00000000000000  0.00000000000000  0.09655003018562  0.00000000000000  0.00000000000000  0.00000000000000  0.00000000000000  0.00000000000000  0.00000000000000 -0.22505394152111  0.00000000000000  0.00000000000000  0.00000000000000  0.00000000000000  0.00000000000000  0.00000000000000  0.00000000000000  0.00000000000000  0.00000000000000  0.00000000000000  0.00000000000000  0.00000000000000  0.00000000000000  0.00000000000000  0.00000000000000  0.00000000000000
 0.00000000000000  0.00000000000000  0.00000000000000  0.00000000000000  0.00000000000000  0.00000000000000  0.00000000000000  0.00000000000000  0.00000000000000  0.00000000000000  0.00000000000000  0.00000000000000  0.00000000000000  0.00000000000000  0.00000000000000  0.00000000000000  0.00000000000000  0.00000000000000  0.00000000000000  0.00000000000000  0.00000000000000  0.00000000000000  0.00000000000000  0.00000000000000  0.00000000000000  0.00000000000000  0.00000000000000  0.00000000000000  0.00000000000000  0.00000000000000  0.00000000000000  0.00000000000000  0.00000000000000  0.00000000000000  0.00000000000000  0.00000000000000  0.00000000000000  0.00000000000000  0.00000000000000  0.00000000000000  0.00000000000000  0.00000000000000  0.00000000000000  0.00000000000000  0.11155261804966  0.00000000000000  0.00000000000000  0.00000000000000  0.00000000000000  0.00000000000000  0.00000000000000  0.00000000000000  0.00000000000000  0.00000000000000  0.00000000000000  0.00000000000000  0.00000000000000  0.00000000000000  0.00000000000000  0.09016831598460 -0.25008178531516 -0.52566810161010 13.24927907992810  1.58112978885841  0.51808811394478  0.00000000000000  0.00000000000000  0.00000000000000  0.00000000000000  0.00000000000000  0.00000000000000  0.00000000000000  0.00000000000000  0.00000000000000  0.00000000000000  0.00000000000000  0.00000000000000  0.00000000000000  0.00000000000000  0.00000000000000  0.00000000000000  0.00000000000000  0.00000000000000  0.00000000000000  0.00000000000000  0.00000000000000  0.00000000000000  0.00000000000000  0.00000000000000  0.00000000000000  0.00000000000000  0.00000000000000  0.00000000000000  0.00000000000000  0.00000000000000  0.00000000000000  0.00000000000000  0.00000000000000  0.00000000000000  0.00000000000000  0.00000000000000  0.00000000000000  0.00000000000000  0.00000000000000  0.00000000000000  0.00000000000000  0.00000000000000  0.00000000000000  0.00000000000000  0.00000000000000  0.00000000000000  0.00000000000000  0.00000000000000  0.00000000000000  0.00000000000000  0.00000000000000  0.00000000000000  0.00000000000000  0.00000000000000  0.00000000000000  0.00000000000000  0.00000000000000  0.00000000000000  0.00000000000000  0.00000000000000  0.00000000000000  0.00000000000000  0.00000000000000
 0.00000000000000  0.00000000000000  0.00000000000000  0.00000000000000  0.17379057059018  0.00000000000000  0.00000000000000  0.00000000000000  0.00000000000000  0.00000000000000  0.00000000000000  0.00000000000000  0.00000000000000  0.00000000000000  0.00000000000000  0.00000000000000  0.00000000000000  0.00000000000000  0.00000000000000  0.00000000000000  0.00000000000000  0.00000000000000  0.00000000000000  0.00000000000000  0.00000000000000  0.00000000000000  0.00000000000000  0.00000000000000  0.00000000000000  0.00000000000000  0.00000000000000  0.00000000000000  0.00000000000000  0.00000000000000  0.00000000000000  0.00000000000000  0.00000000000000  0.00000000000000  0.00000000000000  0.00000000000000  0.00000000000000  0.00000000000000  0.00000000000000  0.00000000000000  0.00000000000000  0.00000000000000  0.00000000000000  0.00000000000000  0.00000000000000  0.00000000000000  0.00000000000000  0.00000000000000  0.00000000000000  0.00000000000000  0.00000000000000  0.00000000000000  0.00000000000000  0.00000000000000  0.00000000000000  0.00000000000000  0.00000000000000  0.00000000000000  1.58112978063102 11.28429159430216  0.00000000000000  0.60757793832244  0.00000000000000  0.00000000000000  0.00000000000000  0.00000000000000  0.00000000000000  0.00000000000000  0.00000000000000  0.00000000000000  0.00000000000000  0.00000000000000  0.00000000000000  0.00000000000000  0.00000000000000  0.00000000000000  0.00000000000000  0.00000000000000  0.00000000000000  0.00000000000000  0.00000000000000  0.00000000000000  0.00000000000000  0.00000000000000  0.00000000000000  0.00000000000000  0.00000000000000  0.00000000000000  0.00000000000000  0.00000000000000  0.00000000000000  0.00000000000000  0.00000000000000  0.00000000000000  0.00000000000000  0.00000000000000  0.00000000000000  0.00000000000000  0.00000000000000  0.00000000000000  0.00000000000000  0.00000000000000  0.00000000000000  0.00000000000000  0.00000000000000  0.00000000000000  0.00000000000000  0.00000000000000  0.00000000000000  0.00000000000000  0.00000000000000  0.00000000000000  0.00000000000000  0.00000000000000  0.00000000000000  0.00836331257838  0.00000000000000 -0.02467871739472  0.00000000000000  0.00000000000000  0.00000000000000  0.00000000000000  0.00000000000000  0.00000000000000
 0.00000000000000  0.00000000000000  0.00000000000000  0.00000000000000  0.00000000000000  0.00000000000000  0.00000000000000  0.00000000000000  0.00000000000000  0.00000000000000  0.00000000000000  0.00000000000000  0.00000000000000  0.00000000000000  0.00000000000000  0.00000000000000  0.00000000000000  0.00000000000000  0.00000000000000  0.00000000000000  0.00000000000000  0.00000000000000  0.00000000000000  0.00000000000000  0.00000000000000  0.00000000000000  0.00000000000000  0.00000000000000  0.00000000000000  0.00000000000000  0.00000000000000  0.00000000000000  0.00000000000000  0.00000000000000  0.00000000000000  0.00000000000000  0.00000000000000  0.00000000000000  0.00000000000000  0.00000000000000  0.00000000000000  0.00000000000000  0.00000000000000  0.00000000000000  0.00000000000000  0.00000000000000  0.00000000000000  0.00000000000000  0.00000000000000  0.00000000000000  0.00000000000000  0.00000000000000  0.00000000000000  0.00000000000000  0.00000000000000  0.00000000000000  0.00000000000000  0.00000000000000  0.00000000000000  0.00000000000000  0.00000000000000 -0.63704602118847  0.51808803528182  0.00000000000000 19.33668137190009  5.69836348629945  0.00000000000000  0.00000000000000  0.00000000000000  0.00000000000000  0.00000000000000  0.00000000000000  0.00000000000000  0.00000000000000  0.00000000000000  0.00000000000000  0.00000000000000  0.00000000000000  0.00000000000000  0.00000000000000  0.00000000000000  0.00000000000000  0.01464133720869  0.00000000000000  0.00000000000000  0.00000000000000  0.00000000000000  0.00000000000000  0.00000000000000  0.00000000000000  0.00000000000000  0.00000000000000  0.00000000000000  0.00000000000000  0.00000000000000  0.00000000000000  0.00000000000000  0.00000000000000  0.00000000000000  0.00000000000000  0.00000000000000  0.00000000000000  0.00000000000000  0.00000000000000  0.00000000000000  0.00000000000000  0.00000000000000  0.00000000000000  0.00000000000000  0.00000000000000  0.00000000000000  0.00000000000000  0.00000000000000  0.00000000000000  0.00000000000000  0.00000000000000  0.00000000000000  0.00000000000000  0.00000000000000  0.00000000000000  0.00000000000000  0.00000000000000  0.00000000000000  0.00000000000000  0.00000000000000  0.00000000000000  0.00000000000000  0.00000000000000
 0.00000000000000  0.00000000000000  0.00000000000000  0.00000000000000  0.00000000000000  0.00000000000000  0.00000000000000  0.00000000000000  0.00000000000000  0.00000000000000  0.00000000000000  0.00000000000000  0.00000000000000  0.00000000000000  0.00000000000000  0.00000000000000  0.00000000000000  0.00000000000000  0.00000000000000  0.00000000000000  0.00000000000000  0.00000000000000  0.00000000000000  0.00000000000000  0.00000000000000  0.00000000000000  0.00000000000000  0.00000000000000  0.00000000000000  0.00000000000000  0.00000000000000  0.00000000000000  0.00000000000000  0.00000000000000  0.00000000000000  0.00000000000000  0.00000000000000  0.00000000000000  0.00000000000000  0.00000000000000  0.00000000000000  0.00000000000000  0.00000000000000  0.00000000000000 -0.01040967135949  0.00000000000000  0.00000000000000  0.00000000000000  0.00000000000000  0.00000000000000  0.00000000000000  0.00000000000000  0.00000000000000  0.00000000000000  0.00000000000000  0.00000000000000  0.00000000000000  0.00000000000000  0.00000000000000  0.00000000000000  0.00000000000000  0.00000000000000  0.00000000000000  0.60757796389674  5.69836349416911 15.41773444250615  0.00000000000000  0.00000000000000  0.00000000000000  0.00000000000000  0.00000000000000  0.00000000000000  0.00000000000000  0.00000000000000  0.00000000000000  0.00000000000000  0.00000000000000  0.00000000000000  0.00000000000000  0.00000000000000  0.00000000000000  0.00000000000000  0.00000000000000  0.00000000000000  0.00000000000000  0.00000000000000  0.00000000000000  0.00000000000000  0.00000000000000  0.00000000000000  0.00000000000000  0.00000000000000  0.00000000000000  0.00000000000000  0.00000000000000  0.00000000000000  0.00000000000000  0.00000000000000  0.00000000000000  0.00000000000000  0.00000000000000  0.00000000000000  0.00000000000000  0.00000000000000  0.00000000000000  0.00000000000000  0.00000000000000  0.00000000000000  0.00000000000000  0.00000000000000  0.00000000000000  0.00000000000000  0.00000000000000  0.00000000000000  0.00000000000000  0.00000000000000  0.00000000000000  0.00000000000000  0.00000000000000  0.00000000000000  0.00000000000000  0.00000000000000  0.00000000000000  0.00000000000000  0.00000000000000  0.00000000000000  0.00000000000000  0.00000000000000
 0.00000000000000  0.00000000000000  0.00000000000000  0.00000000000000  0.00000000000000 -0.00212088334809  0.00000000000000  0.00000000000000  0.00000000000000  0.00000000000000  0.00000000000000  0.00000000000000  0.00000000000000  0.00000000000000  0.00000000000000  0.00000000000000  0.00000000000000  0.00000000000000  0.00000000000000  0.00000000000000  0.00000000000000  0.00000000000000  0.00000000000000  0.00000000000000  0.00000000000000  0.00000000000000  0.00000000000000  0.00000000000000  0.00000000000000  0.00000000000000  0.00000000000000  0.00000000000000  0.00000000000000  0.00000000000000  0.00000000000000  0.00000000000000  0.00000000000000  0.00000000000000  0.00000000000000  0.00000000000000  0.00000000000000  0.00000000000000  0.00000000000000  0.00000000000000  0.00000000000000  0.00000000000000  0.00000000000000  0.00000000000000  0.00000000000000  0.00000000000000  0.00000000000000  0.00000000000000  0.00000000000000  0.00000000000000  0.00000000000000 -0.14724391703865  0.00000000000000  0.00000000000000  0.00000000000000  0.00000000000000  0.00000000000000  0.00000000000000  0.00000000000000  0.00000000000000  0.00000000000000  0.00000000000000 12.19202010069785  1.08084905867049  0.00000000000000  0.22036530528814  0.00000000000000  0.00000000000000  0.00000000000000  0.00000000000000  0.00000000000000  0.00000000000000  0.00000000000000  0.00000000000000  0.00000000000000  0.00000000000000  0.00000000000000  0.00000000000000  0.00000000000000  0.00000000000000  0.00000000000000  0.00000000000000  0.00000000000000  0.00000000000000  0.00000000000000  0.00000000000000  0.00000000000000  0.00000000000000  0.00000000000000  0.00000000000000  0.00000000000000  0.00000000000000  0.00000000000000  0.00000000000000  0.00000000000000  0.00000000000000  0.00000000000000  0.00000000000000 -0.14884084812045  0.00000000000000  0.00000000000000  0.00000000000000  0.00000000000000  0.00000000000000  0.00000000000000  0.00000000000000  0.00000000000000  0.00000000000000  0.00000000000000  0.00000000000000  0.00000000000000  0.00000000000000  0.00000000000000  0.00000000000000  0.00000000000000  0.00000000000000  0.00000000000000  0.00000000000000  0.00000000000000  0.00000000000000  0.00000000000000  0.00000000000000  0.00000000000000  0.00000000000000
 0.00000000000000  0.00000000000000  0.00000000000000  0.00000000000000  0.00000000000000  0.00000000000000  0.00000000000000  0.27369223808645  0.00000000000000  0.00000000000000  0.00000000000000  0.00000000000000  0.00000000000000  0.00000000000000  0.00000000000000  0.00000000000000  0.00000000000000  0.00000000000000  0.00000000000000  0.00000000000000  0.00000000000000  0.00000000000000  0.00000000000000  0.00000000000000  0.00000000000000  0.00000000000000  0.00000000000000  0.00000000000000  0.00000000000000  0.00000000000000  0.00000000000000  0.00000000000000  0.00000000000000  0.00000000000000  0.00000000000000  0.00000000000000  0.00000000000000  0.00000000000000  0.00000000000000  0.00000000000000  0.00000000000000  0.00000000000000  0.00000000000000  0.00000000000000  0.00000000000000  0.00000000000000  0.00000000000000  0.00000000000000  0.00000000000000  0.00000000000000  0.00000000000000  0.00000000000000  0.00000000000000 -0.08673355879261  0.00000000000000  0.00000000000000  0.00000000000000  0.00000000000000 -0.10022091210411  0.00000000000000  0.00000000000000  0.00000000000000  0.00000000000000  0.00000000000000  0.00000000000000  0.00000000000000  1.08084905867123 10.91363186375808  0.00000000000000  0.00000000000000  0.00000000000000  0.00000000000000  0.00000000000000  0.00000000000000  0.00000000000000  0.00000000000000  0.00000000000000  0.00000000000000  0.00000000000000  0.00000000000000  0.00000000000000  0.00000000000000  0.00000000000000  0.00000000000000  0.00000000000000  0.00000000000000  0.00000000000000  0.00000000000000  0.00000000000000  0.00000000000000  0.00000000000000  0.00000000000000  0.00000000000000  0.00000000000000  0.00000000000000  0.00000000000000  0.00000000000000  0.00000000000000  0.00000000000000  0.00000000000000  0.00000000000000  0.00000000000000  0.00000000000000  0.00000000000000  0.00000000000000  0.00000000000000  0.00000000000000  0.00000000000000  0.00000000000000  0.00000000000000  0.00000000000000  0.00000000000000  0.00000000000000  0.00000000000000  0.00000000000000  0.00000000000000  0.00000000000000  0.00000000000000  0.00000000000000  0.00000000000000  0.00000000000000  0.00000000000000  0.00000000000000  0.00000000000000  0.00000000000000  0.00000000000000  0.00000000000000  0.00000000000000
 0.00000000000000  0.00000000000000  0.00000000000000  0.00000000000000  0.00000000000000  0.00000000000000  0.00000000000000  0.00000000000000  0.00000000000000  0.00000000000000  0.00000000000000  0.00000000000000  0.00000000000000  0.00000000000000  0.00000000000000  0.00000000000000  0.00000000000000  0.00000000000000  0.00000000000000  0.00000000000000  0.00000000000000  0.00000000000000  0.00000000000000  0.00000000000000  0.00000000000000  0.00000000000000  0.00000000000000  0.00000000000000  0.00000000000000  0.00000000000000  0.00000000000000  0.00000000000000  0.00000000000000  0.00000000000000  0.00000000000000  0.00000000000000  0.00000000000000  0.00000000000000  0.00000000000000  0.00000000000000  0.00000000000000  0.00000000000000  0.00000000000000  0.00000000000000  0.00000000000000  0.00000000000000  0.00000000000000  0.00000000000000  0.00000000000000  0.00000000000000  0.00000000000000  0.00000000000000  0.00000000000000  0.00000000000000  0.00000000000000  0.00000000000000  0.00000000000000  0.00000000000000  0.00000000000000  0.00000000000000  0.00000000000000  0.00000000000000  0.00000000000000  0.00000000000000  0.00000000000000  0.00000000000000  0.00000000000000  0.00000000000000 11.91037238334133 -0.90721760220005 -2.40810452200724  0.07801556648001  0.00000000000000  0.00000000000000  0.00000000000000  0.00000000000000  0.00000000000000  0.00000000000000  0.00000000000000  0.00000000000000  0.00000000000000  0.00000000000000  0.00000000000000  0.00000000000000  0.00000000000000  0.00000000000000  0.00000000000000  0.00000000000000  0.00000000000000  0.00000000000000  0.00000000000000  0.00000000000000  0.00000000000000  0.00000000000000  0.00000000000000  0.00000000000000  0.00000000000000  0.00000000000000  0.00000000000000  0.00000000000000  0.00000000000000  0.00000000000000  0.00000000000000  0.00000000000000  0.00000000000000  0.00000000000000  0.00000000000000 -0.02722653936472  0.00000000000000  0.00000000000000  0.00000000000000  0.00000000000000  0.00000000000000  0.00000000000000  0.00000000000000  0.00000000000000  0.00000000000000  0.00000000000000  0.00000000000000  0.00000000000000  0.00000000000000  0.00000000000000  0.00000000000000  0.00000000000000  0.00000000000000  0.00000000000000  0.00000000000000  0.00000000000000
-0.18382775320902  0.00000000000000  0.00000000000000  0.00000000000000  0.00000000000000  0.00000000000000  0.00000000000000  0.00000000000000  0.00000000000000  0.00000000000000  0.00000000000000  0.00000000000000  0.00000000000000  0.00000000000000  0.00000000000000 -0.38780578839891  0.00000000000000  0.00000000000000  0.00000000000000  0.00000000000000  0.00000000000000  0.00000000000000  0.00000000000000  0.00000000000000  0.00000000000000  0.00000000000000  0.00000000000000  0.00000000000000  0.00000000000000  0.00000000000000  0.00000000000000  0.00000000000000  0.00000000000000  0.00000000000000  0.00000000000000  0.00000000000000  0.00000000000000  0.00000000000000  0.00000000000000  0.00000000000000  0.00000000000000  0.00000000000000 -0.02470520024538  0.00000000000000  0.00000000000000  0.00000000000000  0.00000000000000  0.00000000000000  0.00000000000000  0.00000000000000  0.00000000000000  0.00000000000000  0.00000000000000  0.10490086094375  0.00000000000000  0.00000000000000  0.00000000000000  0.00000000000000  0.00000000000000  0.00000000000000  0.00000000000000  0.00000000000000  0.00000000000000  0.00000000000000  0.00000000000000  0.00000000000000  0.22036530471851  0.00000000000000 -0.90721759774132 10.58042539970842  0.86202453909283  0.00000000000000  0.00000000000000  0.00000000000000  0.00000000000000  0.00000000000000  0.00000000000000  0.00000000000000  0.00000000000000  0.00000000000000  0.00000000000000  0.00000000000000  0.00000000000000  0.00000000000000  0.00000000000000  0.00000000000000  0.00000000000000  0.00000000000000  0.00000000000000  0.00000000000000  0.00000000000000  0.00000000000000 -0.34127587392390  0.00000000000000  0.00000000000000  0.00000000000000  0.00000000000000  0.00000000000000  0.00000000000000  0.00000000000000  0.00000000000000  0.00000000000000  0.00000000000000  0.00000000000000  0.00000000000000  0.00000000000000  0.00000000000000  0.00000000000000  0.00000000000000  0.00000000000000  0.00000000000000  0.00000000000000  0.00000000000000  0.00000000000000  0.00000000000000  0.00000000000000  0.00000000000000  0.00000000000000  0.00000000000000  0.14325205759800  0.00000000000000  0.00000000000000  0.00000000000000  0.00000000000000  0.00000000000000  0.00000000000000  0.00000000000000  0.00000000000000
 0.00000000000000  0.00000000000000  0.00000000000000  0.00000000000000  0.00000000000000  0.00000000000000  0.00000000000000  0.00000000000000  0.00000000000000  0.00000000000000  0.00000000000000  0.00000000000000  0.00000000000000  0.00000000000000  0.00000000000000  0.00000000000000  0.00000000000000  0.00000000000000  0.00000000000000  0.00000000000000  0.00000000000000  0.00000000000000  0.00000000000000  0.00000000000000  0.00000000000000  0.00000000000000  0.00000000000000  0.00000000000000  0.00000000000000  0.00000000000000  0.00000000000000  0.00000000000000  0.00000000000000  0.00000000000000  0.00000000000000  0.00000000000000  0.00000000000000  0.00000000000000  0.00000000000000  0.00000000000000  0.00000000000000  0.00000000000000  0.00000000000000  0.00000000000000  0.00000000000000  0.00000000000000  0.00000000000000  0.00000000000000  0.00000000000000  0.00000000000000  0.00000000000000  0.00000000000000  0.00000000000000  0.00000000000000  0.00000000000000  0.00000000000000  0.00000000000000  0.00000000000000  0.00000000000000  0.00000000000000  0.00000000000000  0.00000000000000  0.00000000000000  0.00000000000000  0.00000000000000  0.00000000000000  0.00000000000000  0.00000000000000 -2.40810452186204  0.86202453924574 20.54245190104568 -0.10492808192230  0.00000000000000  0.00000000000000  0.00000000000000  0.00000000000000  0.00000000000000  0.00000000000000  0.00000000000000  0.00000000000000  0.00000000000000  0.00000000000000  0.00000000000000  0.00000000000000  0.00000000000000  0.00000000000000  0.00000000000000  0.00000000000000  0.00000000000000  0.00000000000000  0.00000000000000  0.00000000000000  0.00000000000000  0.00000000000000  0.00000000000000  0.00000000000000  0.00000000000000  0.00000000000000  0.00000000000000  0.00000000000000  0.00000000000000  0.00000000000000  0.00000000000000  0.00000000000000  0.00000000000000  0.00000000000000  0.00000000000000  0.00000000000000  0.00000000000000  0.00000000000000  0.00000000000000  0.00000000000000  0.00000000000000  0.00000000000000  0.00000000000000  0.00000000000000  0.00000000000000  0.00000000000000  0.00000000000000  0.00000000000000  0.00000000000000  0.00000000000000  0.00000000000000  0.00000000000000  0.00000000000000  0.00000000000000  0.00000000000000  0.00000000000000
 0.00000000000000  0.00000000000000  0.00000000000000  0.00000000000000  0.00000000000000  0.00000000000000  0.00000000000000  0.00000000000000  0.00000000000000  0.00000000000000  0.00000000000000  0.00000000000000  0.00000000000000  0.00000000000000  0.00000000000000  0.00000000000000  0.00000000000000  0.00000000000000  0.00000000000000  0.00000000000000  0.00000000000000  0.00000000000000  0.00000000000000  0.00000000000000  0.00000000000000  0.00000000000000  0.00000000000000  0.00000000000000  0.00000000000000  0.00000000000000  0.01898121862073  0.00000000000000  0.00000000000000  0.00000000000000  0.00000000000000  0.00000000000000  0.00000000000000  0.00000000000000  0.00000000000000  0.00000000000000  0.00000000000000  0.00000000000000  0.00000000000000  0.00000000000000  0.00000000000000  0.00000000000000  0.00000000000000  0.00000000000000  0.00000000000000  0.00000000000000  0.00000000000000  0.00000000000000  0.10267199941361 -0.16751198621574  0.00000000000000  0.00000000000000  0.00000000000000  0.00000000000000  0.00000000000000  0.00000000000000  0.00000000000000  0.00000000000000  0.00000000000000  0.00000000000000  0.00000000000000  0.00000000000000  0.00000000000000  0.00000000000000  0.07801556654206  0.00000000000000 -0.10492808200115  9.43335282270813 -0.73403875913418  0.00000000000000  0.46761249262559  0.00000000000000  0.00000000000000  0.00000000000000  0.00000000000000  0.00000000000000  0.00000000000000  0.00000000000000  0.00000000000000  0.00000000000000  0.00000000000000  0.00000000000000  0.00000000000000  0.00000000000000  0.00000000000000  0.00000000000000  0.00000000000000  0.00000000000000  0.00000000000000  0.00000000000000  0.00000000000000  0.00000000000000  0.00000000000000  0.00000000000000  0.00000000000000  0.00000000000000  0.00000000000000  0.00000000000000  0.00000000000000  0.00000000000000  0.00000000000000  0.00000000000000  0.00000000000000  0.00000000000000  0.00000000000000  0.00000000000000  0.00000000000000  0.00000000000000  0.00000000000000  0.00000000000000  0.00000000000000  0.00000000000000  0.00000000000000  0.00000000000000  0.00000000000000  0.00000000000000  0.00000000000000  0.00000000000000  0.00000000000000  0.00000000000000  0.00000000000000  0.00000000000000  0.00000000000000  0.00000000000000
 0.00000000000000  0.00000000000000  0.00000000000000  0.00000000000000 -0.01024047312052  0.00000000000000  0.00000000000000  0.00000000000000  0.00000000000000  0.00000000000000  0.00000000000000  0.00000000000000  0.00000000000000  0.00000000000000  0.00000000000000  0.00000000000000  0.00000000000000  0.00000000000000  0.00000000000000  0.00000000000000  0.00000000000000  0.00000000000000  0.00000000000000  0.00000000000000  0.00000000000000  0.00000000000000  0.00000000000000  0.00000000000000  0.00000000000000  0.00000000000000  0.00000000000000  0.00000000000000  0.00000000000000  0.00000000000000  0.00000000000000  0.00000000000000  0.00000000000000  0.00000000000000  0.00000000000000  0.00000000000000  0.00000000000000  0.00000000000000  0.00000000000000  0.00000000000000  0.00000000000000  0.00000000000000  0.00000000000000  0.00000000000000  0.00000000000000  0.00000000000000  0.00000000000000  0.00000000000000  0.00000000000000  0.00000000000000  0.00000000000000  0.00000000000000  0.00000000000000  0.00000000000000  0.00000000000000  0.00000000000000  0.00000000000000  0.00000000000000  0.00000000000000  0.00000000000000  0.00000000000000  0.00000000000000  0.00000000000000  0.00000000000000  0.00000000000000  0.00000000000000  0.00000000000000 -0.73403876339423 16.02355094632295  0.00000000000000 -4.03577802289750  0.00000000000000  0.00000000000000  0.00000000000000  0.00000000000000  0.00000000000000  0.00000000000000  0.00000000000000  0.00000000000000  0.00000000000000  0.00000000000000  0.00000000000000  0.00000000000000  0.00000000000000  0.00000000000000  0.00000000000000  0.00000000000000  0.00000000000000  0.00000000000000  0.00000000000000  0.00000000000000  0.00000000000000  0.00000000000000  0.00000000000000  0.00000000000000  0.00000000000000  0.00000000000000  0.00000000000000  0.00000000000000  0.00000000000000  0.00000000000000  0.00000000000000  0.00000000000000  0.00000000000000  0.00000000000000  0.00000000000000  0.00000000000000  0.00000000000000  0.00000000000000  0.00000000000000  0.00000000000000  0.00000000000000  0.00000000000000  0.00000000000000  0.00000000000000  0.00000000000000  0.00000000000000  0.00000000000000  0.00000000000000  0.00000000000000  0.00000000000000  0.00000000000000  0.00000000000000  0.00000000000000
 0.00000000000000  0.00000000000000  0.00000000000000  0.00000000000000  0.00000000000000  0.00000000000000  0.00000000000000  0.00000000000000  0.00000000000000  0.00000000000000  0.00000000000000  0.00000000000000  0.00000000000000  0.00000000000000  0.00000000000000  0.00000000000000  0.00000000000000  0.00000000000000  0.00000000000000  0.00000000000000  0.00000000000000  0.00000000000000  0.00000000000000  0.00000000000000  0.00000000000000  0.00000000000000  0.00000000000000  0.00000000000000  0.00000000000000  0.00000000000000  0.00000000000000  0.00000000000000  0.00000000000000  0.00000000000000  0.00000000000000  0.00000000000000  0.00000000000000  0.00000000000000  0.00000000000000  0.00000000000000  0.00000000000000  0.00000000000000  0.00000000000000  0.00000000000000  0.00000000000000  0.00000000000000  0.00000000000000  0.00000000000000  0.00000000000000  0.00000000000000  0.00000000000000  0.00000000000000  0.00000000000000  0.00000000000000  0.00000000000000  0.00000000000000  0.00000000000000  0.00000000000000  0.00000000000000  0.00000000000000  0.00000000000000  0.00000000000000  0.00000000000000  0.00000000000000  0.00000000000000  0.00000000000000  0.00000000000000  0.00000000000000  0.00000000000000  0.00000000000000  0.00000000000000  0.00000000000000  0.00000000000000 12.42293007038081  1.87136067933855 -1.27070203473958  0.27683928486796  0.00000000000000  0.00000000000000  0.00000000000000  0.00000000000000  0.00000000000000  0.00000000000000  0.00000000000000  0.00000000000000  0.00000000000000  0.00000000000000  0.00000000000000  0.00000000000000  0.00000000000000  0.00000000000000  0.00000000000000  0.00000000000000  0.00000000000000  0.00000000000000  0.00000000000000  0.00000000000000  0.00000000000000  0.00000000000000  0.00000000000000  0.00000000000000  0.00000000000000  0.00000000000000  0.00000000000000  0.00000000000000  0.00000000000000  0.00000000000000  0.00000000000000  0.00000000000000  0.00000000000000  0.00000000000000  0.00000000000000  0.00000000000000  0.00000000000000  0.00000000000000  0.00000000000000  0.00000000000000  0.00000000000000  0.00000000000000  0.00000000000000  0.00000000000000  0.00000000000000  0.00000000000000  0.00000000000000  0.00000000000000  0.00000000000000  0.00000000000000  0.00000000000000
 0.00000000000000  0.00000000000000  0.00000000000000  0.00000000000000  0.00000000000000  0.00000000000000  0.00000000000000  0.00000000000000  0.00000000000000  0.00000000000000  0.00000000000000  0.00000000000000  0.00000000000000  0.00000000000000  0.00000000000000  0.00000000000000  0.00000000000000  0.00000000000000  0.31232260001248  0.00000000000000  0.00000000000000  0.00000000000000  0.00000000000000  0.00000000000000  0.00000000000000  0.00000000000000  0.00000000000000  0.00000000000000  0.00000000000000  0.00000000000000  0.00000000000000  0.00000000000000  0.00000000000000  0.00000000000000  0.00000000000000  0.00000000000000  0.00000000000000  0.00000000000000  0.00000000000000  0.00000000000000  0.00000000000000  0.00000000000000  0.00000000000000  0.00000000000000  0.00000000000000  0.00000000000000  0.00000000000000  0.00000000000000  0.00000000000000  0.00000000000000  0.00000000000000  0.00000000000000  0.00000000000000  0.00000000000000  0.00000000000000  0.16338275145068  0.00000000000000  0.00000000000000  0.00000000000000  0.00000000000000  0.00000000000000  0.00000000000000  0.00000000000000  0.00000000000000  0.00000000000000  0.00000000000000  0.00000000000000  0.00000000000000  0.00000000000000  0.00000000000000  0.00000000000000  0.46761249290826 -4.03577802309970  1.87136068040152 14.49252833373166  0.00000000000000  0.00000000000000 -0.12063649748404  0.00000000000000  0.00000000000000  0.00000000000000  0.00000000000000  0.00000000000000  0.00000000000000  0.00000000000000  0.00000000000000  0.00000000000000  0.00000000000000  0.00000000000000  0.00000000000000  0.00000000000000  0.00000000000000  0.00000000000000  0.00000000000000  0.00000000000000  0.00000000000000  0.00000000000000  0.00000000000000  0.00000000000000  0.00000000000000  0.00000000000000  0.00000000000000  0.00000000000000  0.00000000000000  0.00000000000000  0.00000000000000  0.00000000000000  0.00000000000000  0.00000000000000  0.00000000000000  0.00000000000000  0.00000000000000  0.00000000000000  0.00000000000000  0.00000000000000  0.00000000000000  0.00000000000000  0.00000000000000  0.00000000000000  0.00000000000000  0.00000000000000  0.00000000000000  0.00000000000000  0.00000000000000  0.00000000000000  0.00000000000000  0.00000000000000  0.00000000000000
 0.00000000000000  0.00000000000000  0.00000000000000  0.00000000000000  0.00000000000000  0.00000000000000  0.00000000000000  0.00000000000000  0.00000000000000  0.00000000000000  0.00000000000000  0.00000000000000  0.00000000000000  0.00000000000000  0.00000000000000  0.00000000000000  0.00000000000000  0.00000000000000  0.00000000000000  0.00000000000000  0.00000000000000  0.00000000000000  0.00000000000000  0.00000000000000  0.00000000000000  0.00000000000000  0.00000000000000  0.00000000000000  0.00000000000000  0.00000000000000  0.00000000000000  0.00000000000000  0.00000000000000  0.00000000000000  0.00000000000000  0.00000000000000  0.00000000000000  0.00000000000000  0.00000000000000  0.00000000000000  0.00000000000000  0.00000000000000  0.00000000000000  0.00000000000000  0.00000000000000  0.00000000000000  0.00000000000000  0.00000000000000  0.00000000000000  0.00000000000000  0.00000000000000  0.00000000000000  0.00000000000000  0.00000000000000  0.00000000000000  0.00000000000000  0.00000000000000  0.00000000000000  0.00000000000000  0.00000000000000  0.00000000000000  0.00000000000000  0.00000000000000  0.00000000000000  0.00000000000000  0.00000000000000  0.00000000000000  0.00000000000000  0.00000000000000  0.00000000000000  0.00000000000000  0.00000000000000  0.00000000000000 -1.27070203454392  0.00000000000000 13.06622231556573  0.00000000000000 -1.15443738373310  0.00000000000000  0.00000000000000  0.00000000000000  0.00000000000000  0.00000000000000  0.00000000000000  0.00000000000000  0.00000000000000  0.00000000000000  0.00000000000000  0.00000000000000  0.00000000000000  0.00000000000000  0.00000000000000  0.00000000000000  0.00000000000000  0.00000000000000  0.00000000000000  0.00000000000000  0.00000000000000  0.00000000000000  0.00000000000000  0.00000000000000  0.00000000000000  0.00000000000000  0.00000000000000  0.00000000000000  0.00000000000000  0.00000000000000  0.00000000000000  0.00000000000000  0.00000000000000  0.00000000000000  0.00000000000000  0.00000000000000  0.00000000000000  0.00000000000000  0.00000000000000  0.00000000000000  0.00000000000000  0.00000000000000  0.00000000000000  0.00000000000000  0.00000000000000  0.00000000000000  0.00000000000000  0.00000000000000  0.00000000000000  0.00000000000000  0.00000000000000
 0.00000000000000  0.00000000000000 -0.02666263222985  0.00000000000000  0.00000000000000  0.00000000000000  0.00000000000000  0.00000000000000  0.00000000000000  0.00000000000000  0.00000000000000  0.00000000000000  0.00000000000000  0.00000000000000  0.00000000000000  0.00000000000000  0.00000000000000  0.00000000000000  0.00000000000000  0.00000000000000  0.00000000000000  0.00000000000000  0.00000000000000  0.00000000000000  0.00000000000000  0.00000000000000  0.00000000000000  0.00000000000000  0.00000000000000  0.00000000000000  0.00000000000000  0.00000000000000  0.00000000000000  0.00000000000000  0.00000000000000  0.00000000000000  0.00000000000000  0.00000000000000  0.00000000000000  0.00000000000000  0.00000000000000  0.00000000000000  0.00000000000000  0.00000000000000  0.00000000000000  0.00000000000000  0.00000000000000  0.00000000000000  0.00000000000000  0.00000000000000  0.00000000000000  0.00000000000000  0.00000000000000  0.00000000000000  0.00000000000000 -0.04700500606267  0.00000000000000  0.00000000000000  0.00000000000000  0.00000000000000  0.00000000000000  0.00000000000000  0.00000000000000  0.00000000000000  0.00000000000000  0.00000000000000  0.00000000000000  0.00000000000000  0.00000000000000  0.00000000000000  0.00000000000000  0.00000000000000  0.00000000000000  0.27683928497186  0.00000000000000  0.00000000000000 10.16194097917782  0.00000000000000  0.00000000000000  0.00000000000000  0.00000000000000  0.00000000000000  0.00000000000000  0.00000000000000  0.00000000000000  0.00000000000000  0.00000000000000  0.09326126627721 -0.04013967886901  0.00000000000000  0.00000000000000  0.00000000000000  0.00000000000000  0.00000000000000  0.00000000000000  0.00000000000000  0.00000000000000  0.00000000000000  0.00000000000000  0.00000000000000  0.07247076806655  0.00000000000000  0.00000000000000  0.00000000000000  0.00000000000000  0.00000000000000  0.00000000000000  0.00000000000000  0.00000000000000  0.00000000000000  0.00000000000000  0.00000000000000  0.00000000000000  0.00000000000000  0.00000000000000  0.00000000000000  0.00000000000000  0.00000000000000  0.00000000000000  0.00000000000000  0.00000000000000  0.00000000000000  0.00000000000000  0.00000000000000  0.00000000000000  0.00000000000000  0.00000000000000  0.00000000000000
 0.00000000000000  0.00000000000000  0.00000000000000  0.00000000000000  0.00000000000000 -0.28338589361579  0.00000000000000  0.00000000000000  0.00000000000000  0.00000000000000  0.00000000000000  0.00000000000000  0.00000000000000  0.00000000000000  0.00000000000000  0.00000000000000  0.00000000000000  0.00000000000000  0.00000000000000  0.00000000000000  0.00000000000000  0.00000000000000  0.00000000000000  0.00000000000000  0.00000000000000  0.00000000000000  0.00000000000000  0.03312291804808  0.00000000000000  0.00000000000000  0.00000000000000  0.29435015431174 -0.04201062074802  0.00000000000000  0.00000000000000  0.00000000000000  0.00000000000000  0.00000000000000  0.00000000000000  0.00000000000000  0.00000000000000  0.00000000000000  0.00000000000000  0.00000000000000  0.00000000000000  0.00000000000000  0.00000000000000  0.00000000000000  0.00000000000000  0.00000000000000  0.00000000000000  0.00000000000000  0.00000000000000  0.00000000000000  0.00000000000000  0.00000000000000  0.00000000000000  0.00000000000000  0.00000000000000  0.00000000000000  0.00000000000000  0.00000000000000  0.00000000000000  0.00000000000000  0.00000000000000  0.00000000000000  0.00000000000000  0.00000000000000  0.00000000000000  0.00000000000000  0.00000000000000  0.00000000000000  0.00000000000000  0.00000000000000 -0.12063648224677 -1.15443738249966  0.00000000000000 11.64469368245119  0.50330814996449  0.00000000000000  0.00000000000000  0.00000000000000  0.00000000000000  0.00000000000000  0.00000000000000  0.00000000000000  0.00000000000000  0.00000000000000  0.00000000000000  0.00000000000000  0.00000000000000  0.00000000000000  0.00000000000000  0.00000000000000  0.00000000000000  0.00000000000000  0.00000000000000  0.00000000000000  0.00000000000000  0.00000000000000  0.00000000000000  0.00000000000000  0.00000000000000  0.00000000000000  0.00000000000000  0.00000000000000  0.00000000000000  0.00000000000000  0.00000000000000  0.00000000000000  0.00000000000000  0.00000000000000  0.00000000000000  0.00000000000000  0.00000000000000  0.00000000000000  0.00000000000000  0.00000000000000  0.00000000000000  0.00000000000000  0.00000000000000  0.00000000000000  0.00000000000000  0.00000000000000  0.00000000000000  0.00000000000000  0.00000000000000  0.00000000000000
 0.36588388343748  0.00000000000000  0.00000000000000  0.00000000000000  0.00000000000000  0.00000000000000  0.00000000000000  0.06252944889960  0.00000000000000  0.00000000000000  0.00000000000000  0.00000000000000  0.00000000000000  0.00000000000000  0.00000000000000  0.00000000000000  0.00000000000000  0.00000000000000  0.00000000000000  0.00000000000000  0.00000000000000  0.00000000000000  0.00000000000000  0.00000000000000  0.00000000000000  0.00000000000000  0.00000000000000  0.00000000000000  0.00000000000000  0.00000000000000  0.00000000000000  0.00000000000000  0.00000000000000  0.00000000000000  0.00000000000000 -0.02120576677220  0.00000000000000  0.00000000000000  0.00000000000000  0.00000000000000  0.00000000000000  0.00000000000000  0.00000000000000  0.00000000000000 -0.22303018536208  0.00000000000000  0.00000000000000  0.00000000000000  0.00000000000000  0.00000000000000  0.00000000000000  0.00000000000000  0.00000000000000  0.00000000000000  0.00000000000000  0.00000000000000  0.00000000000000  0.00000000000000  0.00000000000000  0.00000000000000  0.00000000000000  0.00000000000000  0.00000000000000  0.00000000000000  0.00000000000000  0.00000000000000  0.00000000000000  0.00000000000000  0.00000000000000  0.00000000000000  0.00000000000000  0.00000000000000  0.00000000000000  0.00000000000000  0.00000000000000  0.00000000000000  0.00000000000000  0.50330814980350 11.04341018257488  0.00000000000000  0.00000000000000 -0.05736090899621  0.00000000000000  0.00000000000000  0.00203138701264  0.00000000000000  0.00000000000000  0.00000000000000  0.00000000000000  0.00000000000000  0.08657417121776  0.00000000000000  0.00000000000000  0.00000000000000  0.00000000000000  0.00000000000000  0.00000000000000  0.00000000000000  0.00000000000000  0.00000000000000  0.00000000000000  0.00000000000000  0.00000000000000  0.00000000000000  0.00000000000000  0.00000000000000  0.00000000000000  0.00000000000000  0.00000000000000  0.00000000000000  0.00000000000000  0.00000000000000  0.00000000000000  0.00000000000000  0.00000000000000  0.00000000000000  0.00000000000000  0.00000000000000  0.00000000000000  0.00000000000000  0.00000000000000  0.00000000000000  0.00000000000000  0.00000000000000  0.00000000000000  0.00000000000000  0.00000000000000  0.00000000000000
 0.00000000000000  0.00000000000000  0.00000000000000  0.00000000000000  0.00000000000000  0.00000000000000  0.00000000000000  0.00000000000000  0.00000000000000  0.00000000000000  0.00000000000000  0.00000000000000  0.00000000000000  0.00000000000000  0.00000000000000  0.00000000000000  0.00000000000000  0.00000000000000  0.00000000000000  0.00000000000000  0.00000000000000  0.00000000000000  0.00000000000000  0.00000000000000  0.00000000000000  0.00000000000000  0.00000000000000  0.00000000000000  0.00000000000000  0.00000000000000  0.00000000000000  0.00000000000000  0.00000000000000  0.00000000000000  0.00000000000000  0.00000000000000  0.00000000000000  0.00000000000000  0.00000000000000  0.00000000000000  0.00000000000000  0.00000000000000  0.00000000000000  0.00000000000000  0.22145830838214  0.00000000000000  0.00000000000000  0.00000000000000  0.00000000000000  0.00000000000000  0.00000000000000  0.00000000000000  0.00000000000000  0.00000000000000  0.00000000000000  0.00000000000000  0.00000000000000  0.00000000000000  0.00000000000000  0.00000000000000  0.00000000000000  0.00000000000000  0.00000000000000  0.00000000000000  0.00000000000000  0.00000000000000  0.00000000000000  0.00000000000000  0.00000000000000  0.00000000000000  0.00000000000000  0.00000000000000  0.00000000000000  0.00000000000000  0.00000000000000  0.00000000000000  0.00000000000000  0.00000000000000  0.00000000000000 11.91772789767102 -1.30933763891616  0.00000000000000  0.00000000000000  0.00000000000000  0.00000000000000  0.00000000000000  0.00000000000000  0.00000000000000  0.00000000000000  0.00000000000000  0.00000000000000  0.00000000000000  0.00000000000000  0.00000000000000  0.00000000000000  0.00000000000000  0.00000000000000  0.00000000000000  0.00000000000000  0.00000000000000  0.00000000000000  0.00000000000000  0.00000000000000  0.00000000000000  0.00000000000000  0.00000000000000  0.00000000000000  0.00000000000000  0.00000000000000  0.00000000000000  0.00000000000000  0.00000000000000  0.00000000000000  0.00000000000000  0.00000000000000  0.00000000000000  0.00000000000000  0.00000000000000  0.00000000000000  0.00000000000000  0.00000000000000  0.00000000000000  0.00000000000000  0.00000000000000  0.00000000000000  0.00000000000000  0.00000000000000  0.00000000000000
 0.00000000000000  0.00000000000000  0.00000000000000  0.00000000000000  0.00000000000000  0.00000000000000  0.00000000000000  0.00000000000000  0.00000000000000  0.00000000000000  0.00000000000000  0.00000000000000  0.00000000000000  0.00000000000000  0.00000000000000  0.00000000000000  0.00000000000000  0.00000000000000  0.00000000000000  0.00000000000000  0.00000000000000  0.00000000000000  0.00000000000000  0.00000000000000  0.00000000000000  0.00000000000000  0.00000000000000  0.00000000000000  0.00000000000000  0.00000000000000  0.00000000000000  0.00000000000000  0.00000000000000  0.00000000000000  0.00000000000000  0.00000000000000  0.00000000000000  0.00000000000000  0.00000000000000  0.00000000000000  0.00000000000000  0.00000000000000  0.00000000000000  0.00000000000000  0.00000000000000  0.00000000000000  0.00000000000000  0.00000000000000  0.00000000000000  0.00000000000000  0.00000000000000  0.00000000000000  0.00000000000000  0.00000000000000  0.00000000000000  0.00000000000000  0.00000000000000  0.00000000000000  0.00000000000000  0.00000000000000  0.00000000000000  0.00000000000000  0.00000000000000  0.00000000000000  0.00000000000000  0.00000000000000  0.00000000000000  0.00000000000000  0.00000000000000  0.00000000000000  0.00000000000000  0.00000000000000  0.00000000000000  0.00000000000000  0.00000000000000  0.00000000000000  0.00000000000000  0.00000000000000  0.00000000000000 -1.30933763891449 12.21705124213342 -0.73590357891221  1.00261671749679  0.00000000000000  0.00000000000000  0.00000000000000  0.00000000000000  0.00000000000000  0.00000000000000  0.00000000000000  0.00000000000000  0.00000000000000  0.00000000000000  0.00000000000000  0.00000000000000  0.00000000000000  0.00000000000000  0.00000000000000  0.00000000000000  0.00000000000000  0.00000000000000  0.00000000000000  0.00000000000000  0.00000000000000  0.00000000000000  0.00000000000000  0.00000000000000  0.00000000000000  0.00000000000000  0.00000000000000  0.00000000000000  0.00000000000000 -0.05292135012131  0.00000000000000  0.00000000000000  0.00000000000000  0.00000000000000  0.00000000000000  0.00000000000000  0.39168737117962  0.00000000000000  0.00000000000000  0.00000000000000  0.00000000000000  0.00000000000000  0.00000000000000  0.00000000000000  0.00000000000000
 0.00000000000000  0.00000000000000  0.00000000000000  0.00000000000000  0.00000000000000  0.00000000000000  0.00000000000000  0.00000000000000  0.00000000000000  0.00000000000000  0.00000000000000  0.00000000000000  0.00000000000000  0.00000000000000  0.00000000000000 -0.07683958681705  0.00000000000000  0.00000000000000  0.00000000000000  0.00000000000000  0.00000000000000  0.00000000000000  0.00000000000000  0.00000000000000  0.00000000000000  0.00000000000000  0.00000000000000  0.00000000000000  0.00000000000000  0.00000000000000  0.00000000000000  0.00000000000000  0.01011427778566  0.00000000000000  0.00000000000000  0.00000000000000  0.00000000000000  0.00000000000000  0.00000000000000  0.00000000000000  0.00000000000000  0.00000000000000  0.00000000000000  0.00000000000000  0.00000000000000  0.00000000000000  0.00000000000000  0.00000000000000  0.00000000000000  0.00000000000000  0.00000000000000  0.00000000000000  0.00000000000000  0.00000000000000  0.00000000000000  0.00000000000000  0.00000000000000  0.00000000000000  0.00000000000000  0.00000000000000  0.00000000000000  0.00000000000000  0.00000000000000  0.00000000000000  0.00000000000000  0.00000000000000  0.00000000000000  0.00000000000000  0.00000000000000  0.00000000000000  0.00000000000000  0.00000000000000  0.00000000000000  0.00000000000000  0.00000000000000  0.00000000000000  0.00000000000000  0.00000000000000 -0.05736090460142  0.00000000000000 -0.73590357885568 12.42559035478202  0.00000000000000  0.00000000000000 -0.05714838684442  0.00000000000000  0.00000000000000  0.00000000000000  0.00000000000000  0.00000000000000  0.00000000000000  0.00000000000000  0.00000000000000  0.00000000000000  0.00000000000000  0.00000000000000  0.00000000000000  0.00000000000000  0.00000000000000  0.00000000000000  0.00000000000000  0.00000000000000  0.00000000000000  0.00000000000000  0.00000000000000  0.00000000000000  0.00000000000000  0.00000000000000  0.00000000000000  0.00000000000000  0.00000000000000  0.00000000000000  0.00000000000000  0.00000000000000  0.00000000000000  0.00000000000000  0.00000000000000  0.00000000000000  0.00000000000000  0.00000000000000  0.00000000000000  0.00000000000000  0.00000000000000  0.00000000000000  0.00000000000000  0.00000000000000  0.00000000000000  0.00000000000000
 0.19002736858427  0.00000000000000  0.00000000000000  0.00000000000000  0.00000000000000  0.00000000000000  0.00000000000000  0.00000000000000  0.00000000000000  0.00000000000000  0.00000000000000  0.00000000000000  0.00000000000000  0.00000000000000  0.00000000000000  0.00000000000000  0.00000000000000  0.00000000000000  0.00000000000000  0.00000000000000  0.00000000000000  0.00000000000000  0.00000000000000 -0.25734160386286  0.00000000000000  0.00000000000000  0.00000000000000  0.00000000000000  0.00000000000000  0.00000000000000  0.00000000000000  0.00000000000000  0.00000000000000  0.00000000000000  0.00000000000000  0.00000000000000  0.00000000000000 -0.01412678220896  0.00000000000000  0.00000000000000  0.00000000000000  0.00000000000000  0.00000000000000  0.00000000000000  0.00000000000000  0.00000000000000  0.12569041413656  0.00000000000000  0.00000000000000  0.00000000000000  0.00000000000000  0.00000000000000 -0.01618862040412  0.00000000000000  0.00000000000000 -0.02306679777374  0.00000000000000  0.00000000000000  0.00000000000000  0.00000000000000  0.00000000000000  0.00000000000000  0.00000000000000  0.00000000000000  0.01464132277521  0.00000000000000  0.00000000000000  0.00000000000000  0.00000000000000  0.00000000000000  0.00000000000000  0.00000000000000  0.00000000000000  0.00000000000000  0.00000000000000  0.00000000000000  0.00000000000000  0.00000000000000  0.00000000000000  0.00000000000000  1.00261671657642  0.00000000000000  9.18765739288770  0.58343108608083  0.19585078178307  0.00000000000000  0.00000000000000  0.00000000000000  0.00000000000000  0.00000000000000  0.00000000000000  0.00000000000000  0.00000000000000  0.00000000000000  0.00000000000000  0.00000000000000  0.00000000000000  0.00000000000000  0.00000000000000 -0.11984654599787  0.00000000000000  0.00000000000000  0.00000000000000  0.00000000000000  0.00000000000000  0.00000000000000  0.00000000000000  0.00000000000000  0.00000000000000  0.00000000000000  0.00000000000000  0.00000000000000  0.00000000000000  0.00000000000000 -0.13763437460775  0.00000000000000  0.00000000000000  0.00000000000000  0.00000000000000  0.00000000000000  0.00000000000000  0.00000000000000  0.00000000000000 -0.01682910993515  0.00000000000000  0.00000000000000  0.00000000000000  0.00000000000000
 0.00000000000000  0.00000000000000  0.00000000000000  0.00000000000000  0.00000000000000 -0.05451214989081  0.00000000000000  0.00000000000000  0.00000000000000  0.00000000000000  0.00000000000000  0.00000000000000  0.00000000000000  0.00000000000000  0.00000000000000  0.00000000000000  0.00000000000000  0.00000000000000  0.00000000000000  0.00000000000000  0.00000000000000  0.00000000000000  0.00000000000000  0.00000000000000 -0.03987254096809  0.00000000000000  0.00000000000000  0.00000000000000  0.00000000000000  0.00000000000000  0.00000000000000  0.00000000000000  0.00000000000000  0.00000000000000  0.00000000000000  0.00000000000000  0.00000000000000  0.00000000000000  0.00000000000000  0.00000000000000  0.00000000000000  0.00000000000000  0.00000000000000  0.00000000000000  0.00000000000000  0.00000000000000  0.00000000000000  0.00000000000000  0.00000000000000  0.00000000000000  0.00000000000000  0.00000000000000  0.01201382193361  0.00000000000000  0.00000000000000  0.00000000000000  0.00000000000000  0.00000000000000  0.00000000000000  0.00000000000000  0.00000000000000  0.00000000000000  0.00000000000000  0.00000000000000  0.00000000000000  0.00000000000000  0.00000000000000  0.00000000000000  0.00000000000000  0.00000000000000  0.00000000000000  0.00000000000000  0.00000000000000  0.00000000000000  0.00000000000000  0.00000000000000  0.00000000000000  0.00000000000000  0.00000000000000  0.00000000000000  0.00000000000000  0.00000000000000  0.58343108645699 10.70657306382495 -0.01293426862709 -0.17451372822995  0.00000000000000  0.00000000000000  0.00000000000000  0.00000000000000  0.00000000000000  0.00000000000000  0.00000000000000  0.00000000000000  0.00000000000000  0.00000000000000  0.00000000000000  0.00000000000000  0.00000000000000  0.00000000000000  0.00000000000000  0.00000000000000  0.00000000000000  0.00000000000000  0.00000000000000  0.00000000000000  0.00000000000000  0.00000000000000  0.00000000000000  0.00000000000000  0.00000000000000  0.00000000000000  0.00000000000000  0.00000000000000  0.00000000000000  0.00000000000000  0.00000000000000  0.00000000000000  0.00000000000000  0.00000000000000  0.00000000000000  0.00000000000000  0.00000000000000  0.00000000000000  0.00000000000000  0.00000000000000  0.00000000000000  0.00000000000000
 0.00000000000000  0.00000000000000  0.00000000000000  0.00000000000000  0.00000000000000  0.00000000000000  0.00000000000000  0.00000000000000  0.00000000000000  0.00000000000000  0.00000000000000  0.00000000000000  0.00000000000000  0.00000000000000  0.00000000000000  0.00000000000000  0.00000000000000  0.00000000000000  0.00000000000000  0.00000000000000  0.00000000000000  0.00000000000000  0.00000000000000  0.00000000000000  0.00000000000000  0.00000000000000  0.00000000000000  0.00000000000000  0.00000000000000  0.00000000000000  0.00000000000000  0.00000000000000  0.00658722861417  0.00000000000000  0.00000000000000  0.00000000000000  0.00000000000000  0.00000000000000  0.00000000000000  0.00000000000000  0.00000000000000  0.00000000000000  0.00000000000000  0.00000000000000  0.00000000000000  0.00000000000000  0.00000000000000  0.00000000000000  0.00000000000000  0.02202528521762  0.00000000000000  0.00000000000000  0.00000000000000  0.00000000000000  0.00000000000000  0.00000000000000  0.00000000000000  0.00000000000000  0.00000000000000  0.00000000000000  0.00000000000000  0.00000000000000  0.00000000000000  0.00000000000000  0.00000000000000  0.00000000000000  0.00000000000000  0.00000000000000  0.00000000000000  0.00000000000000  0.00000000000000  0.00000000000000  0.00000000000000  0.00000000000000  0.00000000000000  0.00000000000000  0.00000000000000  0.00000000000000  0.00203138574693  0.00000000000000  0.00000000000000 -0.05714838747834  0.19585078282557 -0.01293426947919 11.10735464307471  1.13452629367583 -0.78431281769796  0.02210891440944  0.00000000000000  0.00000000000000  0.00000000000000  0.00000000000000  0.00000000000000  0.00000000000000  0.00000000000000  0.00000000000000  0.00000000000000  0.00000000000000  0.00000000000000  0.00000000000000  0.00000000000000  0.00000000000000  0.00000000000000  0.00000000000000  0.00000000000000  0.00000000000000 -0.24149719123041  0.00000000000000  0.00000000000000  0.00000000000000  0.00000000000000  0.00000000000000  0.00000000000000  0.00000000000000  0.00000000000000  0.00000000000000  0.00000000000000  0.00000000000000  0.00000000000000  0.00000000000000  0.00000000000000  0.00000000000000  0.02479331038860  0.00000000000000  0.00000000000000  0.00000000000000  0.00000000000000  0.00000000000000
 0.00000000000000  0.00000000000000  0.00000000000000  0.00000000000000  0.00000000000000  0.00000000000000  0.00000000000000  0.00000000000000  0.00000000000000  0.00000000000000  0.00000000000000  0.00000000000000  0.00000000000000  0.00000000000000  0.00000000000000  0.00000000000000  0.00000000000000  0.00000000000000  0.00000000000000  0.00000000000000 -0.03516296436080  0.00000000000000  0.00000000000000  0.00000000000000  0.00000000000000  0.00000000000000  0.00000000000000  0.00000000000000  0.00000000000000  0.00000000000000  0.00000000000000  0.00000000000000  0.00000000000000  0.00000000000000  0.00000000000000  0.06802854150236  0.00000000000000  0.00000000000000  0.00000000000000  0.00000000000000  0.00000000000000  0.00000000000000  0.00000000000000  0.00000000000000  0.00000000000000  0.00000000000000  0.00000000000000  0.00000000000000  0.00000000000000 -0.25222880956003  0.00000000000000  0.00000000000000  0.00000000000000  0.00000000000000  0.00000000000000  0.00000000000000  0.00000000000000  0.00000000000000  0.00000000000000  0.00000000000000  0.00000000000000  0.00000000000000  0.00000000000000  0.00000000000000  0.00000000000000  0.00000000000000  0.00000000000000  0.00000000000000  0.00000000000000  0.00000000000000  0.00000000000000  0.00000000000000  0.00000000000000  0.00000000000000  0.00000000000000  0.00000000000000  0.00000000000000  0.00000000000000  0.00000000000000  0.00000000000000  0.00000000000000  0.00000000000000  0.00000000000000 -0.17451372833984  1.13452629591945 13.63036687063225  0.92027289156867 -1.06422432792535 -1.39582968934546  0.00000000000000  0.00000000000000  0.00000000000000  0.00000000000000  0.00000000000000  0.00000000000000  0.00000000000000  0.00000000000000  0.00000000000000  0.00000000000000  0.00000000000000  0.00000000000000  0.00000000000000  0.00000000000000  0.00000000000000  0.00000000000000  0.00000000000000  0.00000000000000  0.00000000000000  0.00000000000000  0.00000000000000  0.00000000000000  0.00000000000000  0.00000000000000  0.00000000000000  0.00000000000000  0.00000000000000  0.00000000000000  0.00000000000000  0.00000000000000 -0.10639888545982  0.00000000000000  0.00000000000000  0.00000000000000  0.00000000000000  0.00000000000000  0.00000000000000  0.00000000000000  0.00000000000000
 0.00000000000000  0.00000000000000  0.00000000000000  0.00000000000000  0.00000000000000  0.00000000000000  0.00000000000000  0.00000000000000  0.00000000000000  0.00000000000000  0.00000000000000  0.00000000000000  0.00000000000000  0.00000000000000  0.00000000000000  0.00000000000000  0.00000000000000  0.00000000000000  0.00000000000000  0.00000000000000  0.00000000000000  0.00000000000000  0.00000000000000  0.00000000000000  0.00000000000000  0.00000000000000  0.00000000000000  0.00000000000000  0.00000000000000  0.00000000000000  0.00000000000000  0.00000000000000  0.00000000000000  0.00000000000000  0.00000000000000  0.00000000000000  0.00000000000000  0.00000000000000  0.00000000000000  0.00000000000000  0.00000000000000  0.00000000000000  0.00000000000000  0.00000000000000  0.00000000000000  0.00000000000000  0.00000000000000  0.00000000000000  0.00000000000000  0.00000000000000  0.00000000000000  0.00000000000000  0.00000000000000  0.00000000000000  0.00000000000000  0.00000000000000  0.00000000000000  0.00000000000000  0.00000000000000  0.00000000000000  0.00000000000000 -0.04139902945402  0.00000000000000  0.00000000000000  0.00000000000000  0.00000000000000  0.00000000000000  0.00000000000000  0.00000000000000  0.00000000000000  0.00000000000000  0.00000000000000  0.00000000000000  0.00000000000000  0.00000000000000  0.00000000000000  0.00000000000000  0.00000000000000  0.00000000000000  0.00000000000000  0.00000000000000  0.00000000000000  0.00000000000000  0.00000000000000 -0.78431281753611  0.92027289144707 11.76494806134585  0.16539738446857  0.00000000000000  0.00000000000000  0.00000000000000  0.00000000000000  0.00000000000000 -0.05985184669863 -0.03156921534758  0.00000000000000  0.00000000000000  0.00000000000000  0.00000000000000  0.00000000000000  0.00000000000000  0.00000000000000  0.00000000000000  0.00000000000000  0.00000000000000  0.00000000000000  0.00000000000000  0.00000000000000  0.00000000000000  0.00000000000000  0.00000000000000  0.00000000000000  0.00000000000000  0.00000000000000  0.00000000000000  0.00000000000000  0.00000000000000  0.00000000000000  0.00000000000000  0.00000000000000  0.00000000000000  0.00000000000000  0.00000000000000  0.00000000000000  0.00000000000000  0.00000000000000  0.00000000000000  0.00000000000000
 0.00000000000000  0.00000000000000  0.00000000000000  0.00000000000000  0.00000000000000  0.00000000000000  0.00000000000000  0.00000000000000  0.00000000000000  0.00000000000000  0.00000000000000  0.00000000000000 -0.03730492821468  0.00000000000000  0.00000000000000  0.00000000000000  0.00000000000000  0.00000000000000  0.00000000000000  0.00000000000000  0.00000000000000  0.00000000000000  0.00000000000000  0.00000000000000  0.00000000000000  0.00000000000000  0.00000000000000  0.00000000000000  0.00000000000000  0.00000000000000  0.00000000000000  0.00000000000000  0.00000000000000  0.00000000000000  0.00000000000000  0.00000000000000  0.00000000000000  0.00000000000000  0.00000000000000  0.00000000000000  0.00000000000000  0.00000000000000  0.00000000000000  0.00000000000000  0.00000000000000  0.00000000000000  0.00000000000000  0.00000000000000  0.00000000000000  0.00000000000000  0.00000000000000  0.00000000000000  0.00000000000000  0.00000000000000  0.00000000000000  0.00000000000000  0.00000000000000  0.00000000000000  0.00000000000000  0.00000000000000  0.00000000000000  0.00000000000000  0.00000000000000  0.00000000000000  0.00000000000000  0.00000000000000  0.00000000000000  0.00000000000000  0.00000000000000  0.00000000000000  0.00000000000000  0.00000000000000  0.00000000000000  0.00000000000000  0.00000000000000  0.00000000000000  0.09326125856296  0.00000000000000  0.00000000000000  0.00000000000000  0.00000000000000  0.00000000000000  0.00000000000000  0.00000000000000  0.02210891049379 -1.06422432873617  0.16539738449773 11.11551406024509  1.05893125499975  0.00000000000000  0.00000000000000  0.00000000000000  0.00000000000000  0.00000000000000  0.00000000000000  0.00000000000000  0.00000000000000  0.00000000000000  0.00000000000000  0.00000000000000  0.00000000000000  0.00000000000000  0.00000000000000  0.00000000000000  0.00000000000000  0.00000000000000  0.00000000000000  0.00000000000000  0.00000000000000  0.00000000000000  0.00000000000000  0.00000000000000  0.00000000000000  0.00000000000000  0.00000000000000  0.00000000000000  0.00000000000000  0.00000000000000  0.00000000000000  0.00000000000000  0.00000000000000  0.00000000000000 -0.26483003441048  0.00000000000000  0.00000000000000  0.00000000000000  0.00000000000000  0.00000000000000
 0.00000000000000  0.00000000000000  0.00000000000000  0.00000000000000  0.00000000000000  0.00000000000000  0.00000000000000  0.00000000000000  0.00000000000000  0.00000000000000  0.00000000000000  0.00000000000000  0.00000000000000  0.00000000000000  0.00000000000000  0.00000000000000  0.00000000000000  0.00000000000000  0.00000000000000  0.00000000000000  0.00000000000000  0.00000000000000  0.00000000000000  0.00000000000000  0.00000000000000  0.00000000000000  0.00000000000000  0.00000000000000  0.00000000000000  0.00000000000000  0.00000000000000  0.00000000000000  0.00000000000000  0.00000000000000  0.00000000000000  0.00000000000000  0.00000000000000  0.00000000000000  0.00000000000000  0.00000000000000  0.00000000000000  0.00000000000000  0.00000000000000  0.00000000000000  0.00000000000000  0.00000000000000  0.00000000000000  0.00000000000000  0.00000000000000  0.00000000000000  0.00000000000000  0.00000000000000  0.00000000000000  0.00000000000000  0.00000000000000  0.00000000000000  0.00000000000000  0.00000000000000  0.00000000000000  0.00000000000000  0.00000000000000  0.00000000000000  0.00000000000000  0.00000000000000  0.00000000000000  0.00000000000000  0.00000000000000  0.00000000000000  0.00000000000000  0.00000000000000  0.00000000000000  0.00000000000000  0.00000000000000  0.00000000000000  0.00000000000000  0.00000000000000 -0.04013967896865  0.00000000000000  0.00000000000000  0.00000000000000  0.00000000000000  0.00000000000000  0.00000000000000  0.00000000000000  0.00000000000000 -1.39582968928918  0.00000000000000  1.05893125490482 12.28649536726096  0.00000000000000  0.00000000000000  0.00000000000000  0.00000000000000  0.00000000000000  0.00000000000000  0.00000000000000  0.00000000000000  0.00000000000000  0.00000000000000  0.00000000000000  0.00000000000000  0.00000000000000  0.00000000000000  0.00000000000000  0.00000000000000  0.00000000000000  0.00000000000000  0.00000000000000  0.00000000000000  0.00000000000000  0.00000000000000  0.00000000000000  0.00000000000000  0.00000000000000  0.00000000000000  0.00000000000000  0.00000000000000  0.00000000000000  0.00000000000000  0.00000000000000  0.00000000000000  0.00000000000000  0.00000000000000  0.00000000000000  0.00000000000000  0.00000000000000  0.00000000000000  0.00000000000000
 0.00000000000000  0.00000000000000  0.00000000000000  0.00000000000000  0.00000000000000  0.00000000000000  0.00000000000000  0.00000000000000  0.00000000000000  0.00000000000000  0.00000000000000  0.00000000000000  0.00000000000000  0.00000000000000  0.00000000000000  0.00000000000000  0.00000000000000  0.00000000000000  0.00000000000000  0.00000000000000  0.00000000000000  0.00000000000000  0.00000000000000  0.00000000000000  0.00000000000000  0.00000000000000  0.00000000000000  0.00000000000000  0.00000000000000  0.00000000000000  0.00000000000000  0.00000000000000  0.00000000000000  0.00000000000000  0.00000000000000  0.00000000000000  0.00000000000000  0.00000000000000  0.00000000000000  0.00000000000000  0.00000000000000  0.00000000000000  0.00000000000000  0.00000000000000  0.00000000000000  0.00000000000000  0.00000000000000  0.00000000000000  0.00000000000000  0.00000000000000  0.00000000000000  0.00000000000000  0.00000000000000  0.00000000000000  0.00000000000000  0.00000000000000  0.00000000000000  0.00000000000000  0.00000000000000  0.00000000000000  0.00000000000000  0.00000000000000  0.00000000000000  0.00000000000000  0.00000000000000  0.00000000000000  0.00000000000000  0.00000000000000  0.00000000000000  0.00000000000000  0.00000000000000  0.00000000000000  0.00000000000000  0.00000000000000  0.00000000000000  0.00000000000000  0.00000000000000  0.00000000000000  0.00000000000000  0.00000000000000  0.00000000000000  0.00000000000000  0.00000000000000  0.00000000000000  0.00000000000000  0.00000000000000  0.00000000000000  0.00000000000000  0.00000000000000 16.35544826935924  2.43975886267940  0.00000000000000  0.02987147967992  0.00000000000000  0.00000000000000  0.00000000000000  0.00000000000000  0.00000000000000  0.00000000000000  0.00000000000000  0.00000000000000  0.00000000000000  0.00000000000000  0.00000000000000  0.00000000000000  0.00000000000000  0.00000000000000  0.00000000000000  0.00000000000000  0.00000000000000  0.00000000000000  0.00000000000000  0.00000000000000  0.00000000000000  0.00000000000000  0.00000000000000  0.00000000000000  0.00000000000000  0.00000000000000  0.00000000000000  0.00000000000000  0.00000000000000  0.00000000000000  0.00000000000000  0.00000000000000  0.00000000000000  0.00000000000000  0.00000000000000
 0.00000000000000  0.00000000000000  0.00000000000000  0.00000000000000  0.00000000000000  0.00000000000000  0.00000000000000  0.00000000000000  0.00000000000000  0.00000000000000  0.00000000000000  0.00000000000000  0.00000000000000  0.00000000000000  0.00000000000000  0.00000000000000  0.00000000000000  0.00000000000000  0.00000000000000  0.00000000000000  0.00000000000000  0.00000000000000  0.00000000000000  0.00000000000000  0.00000000000000  0.00000000000000  0.00000000000000  0.00000000000000  0.00000000000000  0.00000000000000  0.00000000000000  0.00000000000000  0.00000000000000  0.00000000000000  0.00000000000000  0.00000000000000  0.00000000000000  0.00000000000000  0.00000000000000  0.00000000000000  0.00000000000000  0.00000000000000  0.00000000000000  0.00000000000000  0.00000000000000  0.00000000000000  0.00000000000000  0.00000000000000  0.00000000000000  0.00000000000000  0.00000000000000  0.00000000000000  0.00000000000000  0.00000000000000  0.00000000000000  0.00000000000000  0.00000000000000  0.00000000000000  0.00000000000000  0.00000000000000  0.00000000000000  0.00000000000000  0.00000000000000  0.00000000000000  0.00000000000000  0.00000000000000  0.00000000000000  0.00000000000000  0.00000000000000  0.00000000000000  0.00000000000000  0.00000000000000  0.00000000000000  0.00000000000000  0.00000000000000  0.00000000000000  0.00000000000000  0.00000000000000  0.08657417192562  0.00000000000000  0.00000000000000  0.00000000000000  0.00000000000000  0.00000000000000  0.00000000000000  0.00000000000000  0.00000000000000  0.00000000000000  0.00000000000000  2.43975886267922 13.30294343195563  1.22614395039368 -0.00118785706597  0.00000000000000  0.00000000000000  0.00000000000000  0.00000000000000  0.00000000000000  0.00000000000000  0.00000000000000  0.00000000000000  0.00000000000000  0.00000000000000  0.00000000000000  0.00000000000000  0.00000000000000  0.00000000000000  0.00000000000000  0.00000000000000  0.00000000000000  0.00000000000000  0.00000000000000  0.00000000000000  0.00000000000000  0.00000000000000  0.00000000000000  0.00000000000000  0.00000000000000  0.00000000000000  0.00000000000000  0.00000000000000  0.00000000000000  0.00000000000000  0.00000000000000  0.00000000000000  0.00000000000000  0.00000000000000  0.00000000000000
 0.00000000000000  0.00000000000000  0.00000000000000  0.00000000000000  0.00000000000000  0.00000000000000  0.00000000000000  0.00000000000000  0.00000000000000  0.00000000000000  0.00000000000000  0.00000000000000  0.00000000000000  0.00000000000000  0.00000000000000  0.00000000000000  0.00000000000000  0.00000000000000  0.00000000000000  0.00000000000000  0.00000000000000  0.00000000000000  0.00000000000000  0.00000000000000  0.00000000000000  0.00000000000000  0.00000000000000  0.00000000000000  0.00000000000000  0.00000000000000  0.00000000000000  0.00000000000000  0.00000000000000  0.00000000000000  0.00000000000000  0.00000000000000  0.00000000000000  0.00000000000000  0.00000000000000  0.06876764728844  0.06657047670304  0.00000000000000  0.00000000000000  0.00000000000000  0.00000000000000  0.00000000000000  0.00000000000000  0.00000000000000  0.00000000000000  0.00000000000000  0.00000000000000  0.00000000000000  0.00000000000000  0.00000000000000  0.00000000000000  0.00000000000000  0.00000000000000  0.00000000000000  0.00000000000000  0.00000000000000  0.00000000000000  0.00000000000000  0.00000000000000  0.00000000000000  0.00000000000000  0.00000000000000  0.00000000000000  0.00000000000000  0.00000000000000  0.00000000000000  0.00000000000000  0.00000000000000  0.00000000000000  0.00000000000000  0.00000000000000  0.00000000000000  0.00000000000000  0.00000000000000  0.00000000000000  0.00000000000000  0.00000000000000  0.00000000000000  0.00000000000000  0.00000000000000  0.00000000000000  0.00000000000000  0.00000000000000  0.00000000000000  0.00000000000000  0.00000000000000  1.22614394357282 13.40074865071323  0.00000000000000 -2.16232698853895  0.00000000000000  0.00000000000000  0.00000000000000  0.00000000000000  0.00000000000000  0.00000000000000  0.00000000000000  0.00000000000000 -0.03337676499400  0.00000000000000  0.00000000000000  0.00000000000000  0.00000000000000  0.00000000000000  0.00000000000000  0.00000000000000  0.00000000000000  0.00000000000000  0.00000000000000  0.00000000000000  0.00000000000000  0.00000000000000  0.00000000000000  0.00000000000000  0.00000000000000  0.00000000000000  0.00000000000000  0.00000000000000  0.00000000000000  0.00000000000000  0.00000000000000  0.00000000000000  0.00000000000000  0.00000000000000
-0.17234872437709  0.00000000000000  0.00000000000000  0.00000000000000  0.00000000000000  0.00000000000000  0.00000000000000  0.00000000000000  0.00000000000000  0.00000000000000  0.00000000000000  0.00000000000000  0.00000000000000  0.00000000000000  0.00000000000000  0.00000000000000  0.00000000000000  0.00000000000000  0.00000000000000  0.00000000000000  0.00000000000000  0.00000000000000  0.00000000000000  0.00000000000000 -0.05354670614012  0.00000000000000  0.00000000000000  0.00000000000000  0.00000000000000  0.00000000000000  0.00000000000000  0.00000000000000  0.00000000000000  0.00000000000000  0.00000000000000  0.00000000000000  0.00000000000000  0.00000000000000  0.00000000000000  0.00000000000000  0.00000000000000  0.00000000000000  0.00000000000000  0.00000000000000  0.00000000000000  0.00000000000000  0.00000000000000  0.00000000000000  0.00000000000000  0.00000000000000  0.00000000000000  0.00000000000000  0.00000000000000  0.00000000000000  0.00000000000000  0.00000000000000  0.00000000000000  0.00000000000000  0.00000000000000  0.00000000000000  0.00000000000000  0.00000000000000  0.00000000000000  0.00000000000000  0.00000000000000  0.00000000000000  0.00000000000000  0.00000000000000  0.00000000000000 -0.34127587304805  0.00000000000000  0.00000000000000  0.00000000000000  0.00000000000000  0.00000000000000  0.00000000000000  0.00000000000000  0.00000000000000  0.00000000000000  0.00000000000000  0.00000000000000  0.00000000000000  0.00000000000000  0.00000000000000  0.00000000000000  0.00000000000000  0.00000000000000  0.00000000000000  0.00000000000000  0.02987147955677 -0.00118785741481  0.00000000000000 12.30621654351588  0.00000000000000  0.00000000000000  0.00000000000000  0.00000000000000  0.00000000000000  0.00000000000000  0.00000000000000  0.04681483474194  0.00000000000000  0.00000000000000  0.00000000000000  0.00000000000000  0.00000000000000  0.00000000000000  0.00000000000000  0.00000000000000  0.00000000000000  0.00000000000000  0.00000000000000  0.00000000000000  0.00000000000000  0.00000000000000  0.00000000000000  0.00000000000000  0.00000000000000  0.00000000000000  0.00000000000000  0.00000000000000  0.00000000000000  0.00000000000000  0.00000000000000  0.00000000000000  0.00000000000000  0.00000000000000  0.00000000000000
 0.00000000000000  0.00000000000000  0.00000000000000  0.00000000000000  0.00000000000000  0.00000000000000  0.00000000000000  0.00000000000000  0.00000000000000  0.00000000000000  0.00000000000000  0.00000000000000  0.00000000000000  0.00000000000000  0.00000000000000  0.00000000000000  0.00000000000000  0.00000000000000  0.00000000000000  0.00000000000000  0.00000000000000  0.00000000000000  0.00000000000000  0.00000000000000  0.00000000000000  0.00000000000000  0.00000000000000  0.00000000000000  0.00000000000000  0.11973875186425  0.00000000000000  0.00000000000000  0.00000000000000  0.00000000000000  0.00000000000000  0.00000000000000  0.00000000000000  0.00000000000000  0.00000000000000  0.00000000000000  0.00000000000000  0.00000000000000  0.00000000000000  0.00000000000000  0.00000000000000  0.00000000000000  0.00000000000000  0.00000000000000  0.00000000000000  0.00000000000000  0.00000000000000  0.00000000000000  0.00000000000000  0.00000000000000  0.00000000000000  0.00000000000000  0.00000000000000  0.00000000000000  0.00000000000000  0.00000000000000  0.00000000000000  0.00000000000000  0.00000000000000  0.00000000000000  0.00000000000000  0.00000000000000  0.00000000000000  0.00000000000000  0.00000000000000  0.00000000000000  0.00000000000000  0.00000000000000  0.00000000000000  0.00000000000000  0.00000000000000  0.00000000000000  0.00000000000000  0.00000000000000  0.00000000000000  0.00000000000000  0.00000000000000  0.00000000000000  0.00000000000000  0.00000000000000  0.00000000000000  0.00000000000000 -0.05985184561444  0.00000000000000  0.00000000000000  0.00000000000000  0.00000000000000 -2.16232698785615  0.00000000000000 14.89488694196968 -2.64834456641392 -0.12416760785597  0.00000000000000  0.00000000000000  0.00000000000000  0.00000000000000  0.00000000000000  0.00000000000000  0.00000000000000  0.00000000000000  0.00000000000000  0.00000000000000  0.00000000000000  0.00000000000000  0.00000000000000  0.00000000000000  0.00000000000000  0.00000000000000  0.00000000000000  0.00000000000000  0.00000000000000  0.00000000000000  0.00000000000000  0.00000000000000  0.00000000000000  0.00000000000000  0.00000000000000  0.00000000000000  0.00000000000000  0.00000000000000  0.00000000000000  0.00000000000000  0.00000000000000  0.00000000000000
 0.00000000000000  0.00000000000000  0.00000000000000  0.00000000000000  0.00000000000000  0.00000000000000  0.00000000000000  0.00000000000000  0.00000000000000  0.00000000000000  0.00000000000000  0.00000000000000  0.00000000000000  0.00000000000000  0.00000000000000  0.00000000000000  0.00000000000000  0.00000000000000  0.00000000000000  0.00000000000000  0.00000000000000  0.00000000000000  0.00000000000000  0.00000000000000  0.00000000000000  0.00000000000000  0.00000000000000  0.00000000000000  0.00000000000000  0.00000000000000  0.00000000000000  0.00000000000000  0.00000000000000  0.00000000000000  0.00000000000000  0.00000000000000  0.00000000000000  0.00000000000000  0.00000000000000  0.00000000000000  0.00000000000000  0.00000000000000  0.00000000000000  0.00000000000000  0.00000000000000  0.00000000000000  0.00000000000000  0.00000000000000  0.00000000000000  0.00000000000000  0.00000000000000  0.00000000000000  0.00000000000000  0.00000000000000  0.00000000000000  0.00000000000000  0.00000000000000  0.00000000000000  0.00000000000000  0.00000000000000  0.00000000000000  0.00000000000000  0.00000000000000  0.00000000000000  0.00000000000000  0.00000000000000  0.00000000000000  0.00000000000000  0.00000000000000  0.00000000000000  0.00000000000000  0.00000000000000  0.00000000000000  0.00000000000000  0.00000000000000  0.00000000000000  0.00000000000000  0.00000000000000  0.00000000000000  0.00000000000000  0.00000000000000  0.00000000000000  0.00000000000000  0.00000000000000  0.00000000000000  0.00000000000000 -0.03156921644147  0.00000000000000  0.00000000000000  0.00000000000000  0.00000000000000  0.00000000000000  0.00000000000000 -2.64834456867665 13.02221560873794 -1.12284635341501 -0.49697101233022  0.00000000000000  0.00000000000000  0.00000000000000  0.00000000000000  0.00000000000000  0.15800544956158  0.00000000000000  0.00000000000000  0.00000000000000  0.00000000000000  0.00000000000000  0.00000000000000  0.00000000000000  0.00000000000000  0.00000000000000  0.00000000000000  0.00000000000000  0.00000000000000  0.00000000000000  0.00000000000000  0.00000000000000  0.00000000000000  0.00000000000000  0.00000000000000  0.00000000000000  0.00000000000000  0.00000000000000  0.00000000000000  0.00000000000000  0.00000000000000  0.00000000000000
 0.00000000000000  0.00000000000000  0.00000000000000  0.00000000000000  0.00000000000000  0.00000000000000  0.00000000000000  0.00000000000000  0.00000000000000  0.00000000000000  0.00000000000000  0.00000000000000  0.00000000000000  0.00000000000000  0.00000000000000  0.00000000000000  0.00000000000000  0.00000000000000  0.00000000000000  0.00000000000000  0.00000000000000  0.00000000000000  0.00000000000000  0.00000000000000  0.00000000000000  0.00000000000000  0.00000000000000  0.00000000000000  0.00000000000000  0.00000000000000  0.00000000000000  0.00000000000000  0.00000000000000  0.00000000000000  0.00000000000000  0.00000000000000  0.00000000000000  0.00000000000000  0.00000000000000  0.00000000000000  0.00000000000000  0.00000000000000  0.00000000000000  0.00000000000000  0.00000000000000  0.00000000000000  0.00000000000000  0.00000000000000  0.00000000000000  0.00000000000000  0.00000000000000  0.00000000000000  0.00000000000000  0.00000000000000  0.00000000000000  0.00000000000000  0.00000000000000  0.00000000000000  0.00000000000000  0.00000000000000  0.00000000000000  0.00000000000000  0.00000000000000  0.00000000000000  0.00000000000000  0.00000000000000  0.00000000000000  0.00000000000000  0.00000000000000  0.00000000000000  0.00000000000000  0.00000000000000  0.00000000000000  0.00000000000000  0.00000000000000  0.00000000000000  0.00000000000000  0.00000000000000  0.00000000000000  0.00000000000000  0.00000000000000  0.00000000000000  0.00000000000000  0.00000000000000  0.00000000000000  0.00000000000000  0.00000000000000  0.00000000000000  0.00000000000000  0.00000000000000  0.00000000000000  0.00000000000000  0.00000000000000 -0.12416761121723 -1.12284635349342 13.63711718384922  0.95717033556378  0.00000000000000  0.00000000000000  0.00000000000000  0.00000000000000  0.00000000000000  0.00000000000000  0.00000000000000  0.00000000000000  0.00000000000000  0.00000000000000  0.00000000000000  0.00000000000000  0.00000000000000  0.00000000000000  0.00000000000000  0.00000000000000  0.00000000000000  0.00000000000000  0.00000000000000  0.00000000000000  0.00000000000000  0.00000000000000  0.00000000000000  0.00000000000000  0.00000000000000  0.00000000000000  0.00000000000000  0.00000000000000  0.00000000000000  0.00000000000000  0.00000000000000
 0.00000000000000  0.00000000000000  0.00000000000000  0.00000000000000  0.00000000000000  0.00000000000000  0.00000000000000  0.00000000000000  0.00000000000000  0.00000000000000  0.00000000000000  0.00000000000000  0.00000000000000  0.00000000000000  0.00000000000000  0.00000000000000  0.00000000000000  0.00000000000000  0.00000000000000  0.00000000000000  0.00000000000000  0.00000000000000  0.00000000000000  0.00000000000000  0.00000000000000  0.00000000000000  0.00000000000000  0.00000000000000  0.00000000000000  0.00000000000000  0.00000000000000  0.00000000000000  0.00000000000000  0.00000000000000  0.00000000000000  0.00000000000000  0.00000000000000  0.00000000000000  0.00000000000000  0.00000000000000  0.00000000000000  0.00000000000000  0.00000000000000  0.00000000000000  0.00000000000000  0.00000000000000  0.00000000000000  0.00000000000000  0.00000000000000  0.00000000000000  0.00000000000000  0.00000000000000  0.00000000000000  0.00000000000000  0.00000000000000  0.00000000000000  0.00000000000000  0.00000000000000  0.00000000000000  0.00000000000000  0.00000000000000  0.00000000000000  0.00000000000000  0.00000000000000  0.00000000000000  0.00000000000000  0.00000000000000  0.00000000000000  0.00000000000000  0.00000000000000  0.00000000000000  0.00000000000000  0.00000000000000  0.00000000000000  0.00000000000000  0.00000000000000  0.00000000000000  0.00000000000000  0.00000000000000  0.00000000000000  0.00000000000000  0.00000000000000  0.00000000000000  0.00000000000000  0.00000000000000  0.00000000000000  0.00000000000000  0.00000000000000  0.00000000000000  0.00000000000000  0.00000000000000  0.00000000000000  0.00000000000000  0.00000000000000 -0.49697101736482  0.95717033555154 14.50996901270849 -2.45526343466223  0.33951232704451  0.00000000000000  0.00000000000000  0.00000000000000  0.00000000000000  0.00000000000000  0.00000000000000  0.00000000000000  0.00000000000000 -0.13360757775028  0.00000000000000  0.00000000000000  0.00000000000000  0.00000000000000  0.00000000000000  0.00000000000000  0.00000000000000  0.00000000000000  0.00000000000000  0.00000000000000  0.00000000000000  0.00000000000000  0.00000000000000  0.00000000000000  0.00000000000000  0.00000000000000  0.00000000000000  0.00000000000000  0.00000000000000  0.00000000000000
 0.00000000000000  0.00000000000000  0.00000000000000  0.00000000000000  0.00000000000000  0.00000000000000  0.00000000000000  0.00000000000000  0.00000000000000  0.00000000000000  0.00000000000000  0.00000000000000  0.00000000000000  0.00000000000000  0.00000000000000  0.00000000000000  0.00000000000000  0.00000000000000  0.00000000000000  0.00000000000000  0.00000000000000  0.00000000000000  0.00000000000000  0.00000000000000  0.00000000000000  0.00000000000000  0.00000000000000  0.00000000000000  0.00000000000000  0.00000000000000  0.00000000000000  0.00000000000000  0.00000000000000  0.00000000000000  0.00000000000000 -0.11081303728507  0.00000000000000  0.00000000000000  0.00000000000000  0.00000000000000  0.00000000000000  0.00000000000000  0.00000000000000  0.00000000000000  0.00000000000000  0.00000000000000  0.00000000000000  0.00000000000000  0.00000000000000  0.00000000000000  0.00000000000000  0.00000000000000  0.00000000000000  0.00000000000000  0.00000000000000  0.00000000000000  0.00000000000000  0.00000000000000  0.00000000000000  0.00000000000000  0.00000000000000  0.00000000000000  0.00000000000000  0.00000000000000  0.00000000000000  0.00000000000000  0.00000000000000  0.00000000000000  0.00000000000000  0.00000000000000  0.00000000000000  0.00000000000000  0.00000000000000  0.00000000000000  0.00000000000000  0.00000000000000  0.00000000000000  0.00000000000000  0.00000000000000  0.00000000000000  0.00000000000000  0.00000000000000  0.00000000000000  0.00000000000000  0.00000000000000  0.00000000000000  0.00000000000000  0.00000000000000  0.00000000000000  0.00000000000000  0.00000000000000  0.00000000000000  0.00000000000000  0.00000000000000  0.00000000000000  0.00000000000000 -2.45526343460850 13.07468077989417  0.00000000000000  0.00000000000000 -0.10040988614625  0.00000000000000  0.00000000000000  0.00000000000000  0.00000000000000  0.00000000000000  0.00000000000000  0.00000000000000  0.00000000000000  0.00000000000000  0.00000000000000  0.00000000000000  0.00000000000000  0.00000000000000  0.00000000000000  0.00000000000000  0.00000000000000  0.00000000000000  0.00000000000000  0.00000000000000  0.00000000000000  0.00000000000000  0.00000000000000  0.00000000000000  0.00000000000000  0.00000000000000  0.00000000000000  0.00000000000000
 0.00000000000000  0.02450587264228  0.00000000000000  0.00000000000000  0.00000000000000  0.00000000000000  0.00000000000000  0.00000000000000  0.00000000000000  0.00000000000000  0.00000000000000  0.00000000000000  0.00000000000000  0.00000000000000  0.00000000000000  0.00000000000000  0.00000000000000  0.00000000000000  0.00000000000000  0.00000000000000  0.00000000000000 -0.16759513538232  0.00000000000000  0.00000000000000  0.00000000000000  0.00000000000000  0.00000000000000  0.00000000000000  0.00000000000000  0.00000000000000  0.00000000000000  0.00000000000000  0.00000000000000  0.00000000000000  0.00000000000000  0.00000000000000  0.00000000000000  0.00000000000000  0.00000000000000  0.00000000000000  0.00000000000000  0.00000000000000  0.00000000000000  0.00000000000000  0.00000000000000  0.00000000000000  0.00000000000000  0.00000000000000  0.00000000000000  0.00000000000000  0.00000000000000  0.00000000000000  0.00000000000000  0.00000000000000  0.00000000000000  0.00000000000000  0.00000000000000  0.00000000000000  0.00000000000000  0.00000000000000  0.00000000000000  0.00000000000000  0.00000000000000  0.00000000000000  0.00000000000000  0.00000000000000  0.00000000000000  0.00000000000000  0.00000000000000  0.00000000000000  0.00000000000000  0.00000000000000  0.00000000000000  0.00000000000000  0.00000000000000  0.00000000000000  0.00000000000000  0.00000000000000  0.00000000000000  0.00000000000000  0.00000000000000  0.00000000000000  0.00000000000000  0.00000000000000  0.00000000000000  0.00000000000000  0.00000000000000  0.00000000000000  0.00000000000000  0.00000000000000  0.00000000000000  0.00000000000000  0.00000000000000  0.00000000000000  0.00000000000000  0.00000000000000  0.33951232722720  0.00000000000000 12.71546442190518  0.97764834842930  0.00000000000000  2.13745351084628  0.00000000000000  0.00000000000000  0.00000000000000  0.00000000000000  0.00000000000000  0.00000000000000  0.00000000000000  0.13662665541034  0.00000000000000  0.00000000000000  0.00000000000000  0.00000000000000  0.00000000000000  0.00000000000000  0.00000000000000  0.00000000000000  0.00000000000000  0.00000000000000  0.00000000000000  0.00000000000000  0.00000000000000  0.00000000000000  0.00000000000000  0.00000000000000  0.00000000000000  0.00000000000000
 0.00000000000000  0.00000000000000  0.00000000000000  0.00000000000000  0.00000000000000  0.00000000000000  0.00000000000000  0.00000000000000  0.00000000000000  0.00000000000000  0.00000000000000  0.00000000000000  0.00000000000000  0.00000000000000  0.00000000000000  0.00000000000000  0.00000000000000  0.00000000000000  0.00000000000000  0.00000000000000  0.00000000000000  0.00000000000000  0.00000000000000 -0.10021527461176  0.00000000000000  0.00000000000000  0.00000000000000  0.00000000000000  0.00000000000000  0.00000000000000  0.00000000000000  0.00000000000000  0.00000000000000  0.00000000000000  0.00000000000000  0.00000000000000  0.00000000000000  0.00000000000000  0.00000000000000  0.00000000000000  0.00000000000000  0.00000000000000  0.00000000000000  0.00000000000000  0.00000000000000  0.00000000000000  0.00000000000000  0.00000000000000  0.00000000000000 -0.05696764426568  0.00000000000000  0.00000000000000  0.00000000000000  0.00000000000000  0.00000000000000  0.00000000000000  0.00000000000000  0.00000000000000  0.00000000000000  0.00000000000000  0.00000000000000  0.00000000000000  0.00000000000000  0.00000000000000  0.00000000000000  0.00000000000000  0.00000000000000  0.00000000000000  0.00000000000000  0.00000000000000  0.00000000000000  0.00000000000000  0.00000000000000  0.00000000000000  0.00000000000000  0.00000000000000  0.00000000000000  0.00000000000000  0.00000000000000  0.00000000000000  0.00000000000000  0.00000000000000 -0.11984654679223  0.00000000000000  0.00000000000000  0.00000000000000  0.00000000000000  0.00000000000000  0.00000000000000  0.00000000000000  0.00000000000000  0.00000000000000  0.00000000000000  0.00000000000000  0.00000000000000  0.00000000000000  0.00000000000000  0.00000000000000  0.97764835361458 11.86146117055734  0.64986508809164  0.00000000000000  0.00000000000000  0.00000000000000  0.00000000000000  0.00000000000000  0.00000000000000  0.00000000000000  0.00000000000000  0.00000000000000  0.00000000000000  0.00000000000000  0.00000000000000  0.00000000000000  0.00000000000000  0.00000000000000  0.00000000000000  0.00000000000000  0.00000000000000  0.00000000000000  0.00000000000000  0.00000000000000  0.00000000000000  0.00000000000000  0.00000000000000  0.00000000000000  0.00000000000000  0.00000000000000
 0.00000000000000  0.00311027686874  0.00000000000000  0.00000000000000 -0.40302126000400  0.00000000000000  0.00000000000000  0.00000000000000  0.00000000000000  0.00000000000000  0.00000000000000  0.00000000000000  0.00000000000000  0.00000000000000  0.00000000000000  0.00000000000000  0.00000000000000  0.00000000000000  0.00000000000000  0.00000000000000  0.00000000000000  0.00000000000000  0.00000000000000  0.00000000000000  0.00000000000000  0.00000000000000  0.00000000000000  0.00000000000000  0.00000000000000 -0.37457519178147  0.00000000000000  0.00000000000000  0.00000000000000  0.00000000000000  0.00000000000000  0.00000000000000  0.00000000000000  0.00000000000000  0.00000000000000  0.00000000000000 -0.21076341291403  0.00000000000000  0.00000000000000  0.00000000000000  0.00000000000000  0.00000000000000  0.00000000000000  0.00000000000000  0.00000000000000  0.00000000000000  0.00000000000000  0.00000000000000  0.00000000000000  0.10190940319366  0.00000000000000  0.20712887754927  0.00000000000000  0.00000000000000  0.00000000000000  0.00000000000000  0.00000000000000  0.00000000000000  0.00000000000000  0.00000000000000  0.00000000000000  0.00000000000000  0.00000000000000  0.00000000000000  0.00000000000000  0.00000000000000  0.00000000000000  0.00000000000000  0.00000000000000  0.00000000000000  0.00000000000000  0.00000000000000  0.07247076890959  0.00000000000000  0.00000000000000  0.00000000000000  0.00000000000000  0.00000000000000  0.00000000000000  0.00000000000000  0.00000000000000  0.00000000000000  0.00000000000000  0.00000000000000  0.00000000000000  0.00000000000000  0.00000000000000  0.00000000000000  0.04681483493769  0.00000000000000  0.00000000000000  0.00000000000000  0.00000000000000 -0.10040988649290  0.00000000000000  0.64986508366365 11.03513504685524 -0.13446719086734  0.00000000000000  0.00000000000000  0.00000000000000  0.00000000000000  0.00000000000000  0.00000000000000  0.00000000000000  0.00000000000000  0.00000000000000  0.00000000000000  0.00000000000000  0.00000000000000  0.00000000000000  0.00000000000000  0.00000000000000  0.00000000000000  0.00000000000000  0.00000000000000  0.00000000000000  0.00000000000000  0.00000000000000  0.00000000000000  0.00000000000000  0.00000000000000  0.00000000000000  0.00000000000000
 0.00000000000000  0.00000000000000  0.00000000000000  0.00000000000000  0.00000000000000  0.00000000000000  0.00000000000000  0.00000000000000  0.00000000000000  0.00000000000000  0.00000000000000  0.00000000000000  0.00000000000000  0.00000000000000  0.00000000000000  0.00000000000000  0.00000000000000  0.00000000000000  0.00000000000000  0.00000000000000  0.00000000000000  0.00000000000000  0.00000000000000  0.00000000000000  0.00000000000000  0.00000000000000  0.00000000000000  0.00000000000000  0.00000000000000  0.00000000000000  0.00000000000000  0.00000000000000  0.00000000000000  0.00000000000000  0.00000000000000  0.00000000000000  0.00000000000000  0.00000000000000  0.00000000000000  0.00000000000000  0.00000000000000  0.00000000000000  0.00000000000000  0.00000000000000  0.00000000000000  0.00000000000000  0.00000000000000  0.00000000000000  0.00000000000000  0.00000000000000  0.00000000000000  0.00000000000000  0.00000000000000  0.00000000000000  0.00000000000000  0.00000000000000  0.00000000000000  0.00000000000000  0.00000000000000  0.00000000000000  0.00000000000000  0.00000000000000  0.00000000000000  0.00000000000000  0.00000000000000  0.00000000000000  0.00000000000000  0.00000000000000  0.00000000000000  0.00000000000000  0.00000000000000  0.00000000000000  0.00000000000000  0.00000000000000  0.00000000000000  0.00000000000000  0.00000000000000  0.00000000000000  0.00000000000000  0.00000000000000  0.00000000000000  0.00000000000000  0.00000000000000  0.00000000000000  0.00000000000000  0.00000000000000  0.00000000000000  0.00000000000000  0.00000000000000  0.00000000000000  0.00000000000000  0.00000000000000  0.00000000000000  0.00000000000000  0.00000000000000  0.00000000000000  0.00000000000000  0.00000000000000  2.13745351087882  0.00000000000000 -0.13446719123606 14.54262394208759  0.30988845353226  0.00000000000000  0.00000000000000  0.00000000000000  0.00000000000000  0.00000000000000  0.00000000000000  0.00000000000000  0.00000000000000  0.00000000000000  0.00000000000000  0.00000000000000  0.00000000000000  0.00000000000000  0.00000000000000  0.00000000000000  0.00000000000000  0.00000000000000  0.00000000000000  0.00000000000000  0.00000000000000  0.00000000000000  0.00000000000000  0.00000000000000  0.00000000000000  0.00000000000000
 0.00000000000000  0.00000000000000  0.00000000000000  0.00000000000000  0.00000000000000  0.00000000000000  0.00000000000000  0.00000000000000  0.00000000000000  0.00000000000000  0.00000000000000 -0.10237583220665  0.00000000000000  0.05301836941234  0.00000000000000  0.00000000000000  0.00000000000000  0.00000000000000  0.00000000000000  0.00000000000000  0.00000000000000  0.00000000000000  0.00000000000000  0.00000000000000  0.00000000000000  0.00000000000000  0.00000000000000  0.00000000000000  0.00000000000000  0.00000000000000  0.00000000000000 -0.06979169901835  0.00000000000000  0.00000000000000  0.00000000000000  0.00000000000000  0.00000000000000  0.00000000000000  0.00000000000000  0.00000000000000  0.00000000000000  0.00000000000000  0.00000000000000  0.00000000000000  0.00000000000000  0.00000000000000  0.00000000000000  0.00000000000000  0.00000000000000 -0.09842677866335  0.00000000000000  0.05456747846896  0.00000000000000  0.00000000000000  0.00000000000000  0.00000000000000  0.00000000000000  0.00000000000000  0.00000000000000  0.00000000000000  0.00000000000000  0.00000000000000  0.00000000000000  0.00000000000000  0.00000000000000  0.00000000000000 -0.14884084832018  0.00000000000000  0.00000000000000  0.00000000000000  0.00000000000000  0.00000000000000  0.00000000000000  0.00000000000000  0.00000000000000  0.00000000000000  0.00000000000000  0.00000000000000  0.00000000000000  0.00000000000000  0.00000000000000  0.00000000000000  0.00000000000000  0.00000000000000  0.00000000000000  0.00000000000000  0.00000000000000  0.00000000000000  0.00000000000000  0.00000000000000  0.00000000000000 -0.03337676756552  0.00000000000000  0.00000000000000  0.15800545591115  0.00000000000000  0.00000000000000  0.00000000000000  0.00000000000000  0.00000000000000  0.00000000000000  0.30988846002915 10.38765902382165  1.31056518175528  0.00000000000000  1.14294844383004  0.00000000000000  0.00000000000000  0.00000000000000  0.00000000000000  0.00000000000000  0.00000000000000  0.00000000000000  0.00000000000000  0.00000000000000  0.00000000000000  0.00000000000000  0.00000000000000  0.00000000000000  0.00000000000000  0.00000000000000  0.00000000000000  0.00000000000000  0.00000000000000  0.00000000000000  0.00000000000000  0.00000000000000  0.00000000000000
 0.00000000000000  0.00000000000000  0.00000000000000  0.00000000000000  0.00000000000000  0.09079820065210  0.00000000000000  0.00000000000000  0.00000000000000  0.00000000000000  0.00000000000000  0.00000000000000  0.00000000000000  0.00000000000000  0.00000000000000  0.00000000000000  0.00000000000000  0.00000000000000  0.00000000000000  0.00000000000000  0.00000000000000  0.00000000000000  0.00000000000000  0.00000000000000  0.00000000000000  0.00000000000000  0.00000000000000  0.00000000000000  0.00000000000000  0.00000000000000  0.00000000000000  0.00000000000000  0.00000000000000  0.00000000000000  0.00000000000000  0.00000000000000  0.00000000000000 -0.00718416348425  0.00000000000000  0.00000000000000  0.00000000000000  0.00000000000000  0.00000000000000  0.00000000000000  0.00000000000000  0.00000000000000  0.00000000000000  0.00000000000000  0.00000000000000  0.00930299134913  0.00000000000000  0.00000000000000  0.00000000000000  0.00000000000000  0.00000000000000  0.00000000000000  0.00000000000000  0.00000000000000  0.00000000000000  0.00000000000000  0.00000000000000  0.00000000000000  0.00000000000000  0.00000000000000  0.00000000000000  0.00000000000000  0.00000000000000  0.00000000000000  0.00000000000000  0.00000000000000  0.00000000000000  0.00000000000000  0.00000000000000  0.00000000000000  0.00000000000000  0.00000000000000  0.00000000000000  0.00000000000000  0.00000000000000  0.00000000000000  0.00000000000000  0.00000000000000  0.00000000000000  0.00000000000000  0.00000000000000  0.00000000000000  0.00000000000000  0.00000000000000  0.00000000000000  0.00000000000000  0.00000000000000  0.00000000000000  0.00000000000000  0.00000000000000  0.00000000000000  0.00000000000000  0.00000000000000  0.00000000000000  0.00000000000000  0.00000000000000  0.00000000000000  0.00000000000000  1.31056517554000 13.01883225794169  0.00000000000000  2.32222245593171  0.00000000000000  0.00000000000000  0.00000000000000  0.00000000000000  0.00000000000000  0.00000000000000  0.00000000000000  0.00000000000000  0.00000000000000  0.00000000000000  0.00000000000000  0.00000000000000  0.00000000000000  0.00000000000000  0.00000000000000  0.00000000000000  0.00000000000000  0.00000000000000  0.00000000000000  0.00000000000000  0.00000000000000  0.00000000000000
 0.00000000000000  0.00000000000000  0.00000000000000  0.00000000000000  0.00000000000000  0.00000000000000  0.00000000000000  0.00000000000000  0.00000000000000  0.00000000000000  0.00000000000000  0.00000000000000  0.00000000000000  0.00000000000000  0.06588496346790  0.00000000000000  0.00000000000000  0.00000000000000  0.00000000000000  0.00000000000000  0.00000000000000  0.00000000000000  0.00000000000000  0.00000000000000  0.00000000000000  0.00000000000000  0.00000000000000  0.00000000000000  0.00000000000000  0.00000000000000  0.00000000000000  0.00000000000000  0.00000000000000  0.00000000000000  0.00000000000000  0.00000000000000  0.00000000000000  0.00000000000000  0.00000000000000  0.00000000000000  0.00000000000000  0.00000000000000  0.00000000000000  0.00000000000000  0.00000000000000  0.00000000000000  0.00000000000000  0.00000000000000  0.00000000000000  0.00000000000000  0.00000000000000  0.00000000000000  0.10716810379775  0.00000000000000  0.00000000000000  0.00000000000000  0.00000000000000  0.00000000000000  0.00000000000000  0.00000000000000  0.00000000000000  0.09655003117582  0.00000000000000  0.00000000000000  0.00000000000000  0.00000000000000  0.00000000000000  0.00000000000000  0.00000000000000  0.00000000000000  0.00000000000000  0.00000000000000  0.00000000000000  0.00000000000000  0.00000000000000  0.00000000000000  0.00000000000000  0.00000000000000  0.00000000000000  0.00000000000000  0.00000000000000  0.00000000000000  0.00000000000000  0.00000000000000  0.00000000000000  0.00000000000000  0.00000000000000  0.00000000000000  0.00000000000000  0.00000000000000  0.00000000000000  0.00000000000000  0.00000000000000  0.00000000000000  0.00000000000000  0.00000000000000  0.00000000000000  0.00000000000000  0.00000000000000  0.00000000000000  0.00000000000000  0.00000000000000  0.00000000000000  0.00000000000000 11.56814221415751  0.51474567622642  1.25885517412091  1.36810550801727  0.00000000000000  0.00000000000000  0.00000000000000  0.00000000000000  0.00000000000000  0.00000000000000  0.00000000000000  0.00000000000000  0.00000000000000  0.00000000000000  0.00000000000000  0.00000000000000  0.09022980347474  0.00000000000000  0.00000000000000  0.00000000000000  0.00000000000000  0.00000000000000  0.00000000000000  0.00000000000000
 0.00000000000000 -0.03265102655500  0.00000000000000  0.00000000000000  0.00000000000000  0.00000000000000  0.00000000000000  0.00000000000000  0.00000000000000  0.00000000000000  0.00000000000000  0.00000000000000  0.00000000000000  0.00000000000000  0.00000000000000  0.00000000000000  0.00000000000000  0.00000000000000  0.00000000000000  0.00000000000000  0.00000000000000  0.00000000000000  0.00000000000000  0.00000000000000  0.00000000000000  0.00000000000000  0.00000000000000  0.00000000000000  0.00000000000000  0.00000000000000  0.00000000000000  0.00000000000000  0.00000000000000  0.00000000000000  0.00000000000000  0.00000000000000  0.00000000000000  0.00000000000000  0.00000000000000  0.00000000000000  0.00000000000000  0.00000000000000  0.00000000000000  0.00000000000000  0.00000000000000  0.00000000000000  0.00000000000000  0.00000000000000  0.00000000000000  0.00000000000000  0.00000000000000  0.00000000000000  0.00000000000000  0.00000000000000  0.00000000000000  0.00000000000000  0.00000000000000  0.00000000000000  0.00000000000000  0.00000000000000  0.00000000000000  0.00000000000000  0.00000000000000  0.00000000000000  0.00000000000000  0.00000000000000  0.00000000000000  0.00000000000000  0.00000000000000  0.00000000000000  0.00000000000000  0.00000000000000  0.00000000000000  0.00000000000000  0.00000000000000  0.00000000000000  0.00000000000000  0.00000000000000  0.00000000000000  0.00000000000000  0.00000000000000  0.00000000000000  0.00000000000000  0.00000000000000  0.00000000000000  0.00000000000000  0.00000000000000  0.00000000000000  0.00000000000000  0.00000000000000  0.00000000000000  0.00000000000000  0.00000000000000  0.00000000000000  0.00000000000000  0.00000000000000  0.00000000000000  0.00000000000000  0.00000000000000  0.00000000000000  0.00000000000000  0.00000000000000  1.14294844408040  2.32222245593802  0.51474569402924 13.12779211539682  1.57030864120776  0.00000000000000  0.00000000000000  0.00000000000000  0.00000000000000  0.00000000000000  0.00000000000000  0.00000000000000  0.00000000000000  0.00000000000000  0.00000000000000  0.00000000000000  0.00000000000000  0.00000000000000  0.00000000000000  0.00000000000000  0.00000000000000  0.00000000000000  0.00000000000000  0.00000000000000  0.00000000000000  0.00000000000000
 0.00000000000000  0.02214943997302  0.00000000000000  0.00000000000000  0.00000000000000  0.00000000000000  0.00000000000000  0.00000000000000  0.00000000000000  0.00000000000000  0.00000000000000  0.00000000000000  0.00000000000000  0.00000000000000  0.00000000000000  0.00000000000000  0.00000000000000  0.00000000000000  0.00000000000000  0.00000000000000  0.00000000000000  0.00000000000000  0.00000000000000  0.00000000000000  0.00000000000000  0.00000000000000  0.00000000000000  0.00000000000000  0.00000000000000  0.00000000000000  0.00000000000000  0.00000000000000  0.00000000000000  0.00000000000000  0.00000000000000  0.00000000000000  0.00000000000000  0.00000000000000  0.00000000000000  0.00000000000000  0.00000000000000  0.00000000000000  0.00000000000000  0.00000000000000  0.00000000000000  0.00000000000000  0.00000000000000  0.00000000000000  0.00000000000000  0.00000000000000  0.00000000000000  0.00000000000000  0.00000000000000  0.00000000000000  0.00000000000000  0.00000000000000  0.00000000000000  0.00000000000000  0.00000000000000  0.00000000000000  0.00000000000000  0.00000000000000  0.00000000000000  0.00000000000000  0.00000000000000  0.00000000000000  0.00000000000000  0.00000000000000  0.00000000000000  0.00000000000000  0.00000000000000  0.00000000000000  0.00000000000000  0.00000000000000  0.00000000000000  0.00000000000000  0.00000000000000  0.00000000000000  0.00000000000000  0.00000000000000  0.00000000000000  0.00000000000000  0.00000000000000  0.00000000000000 -0.24149719371730  0.00000000000000  0.00000000000000  0.00000000000000  0.00000000000000  0.00000000000000  0.00000000000000  0.00000000000000  0.00000000000000  0.00000000000000  0.00000000000000  0.00000000000000  0.00000000000000  0.00000000000000  0.00000000000000  0.00000000000000  0.00000000000000  0.00000000000000  0.00000000000000  0.00000000000000  1.25885517276612  1.57030864113195 12.15599821472098  0.00000000000000  0.03320404807599  0.00000000000000  0.00000000000000  0.00000000000000  0.00000000000000  0.00000000000000  0.00000000000000  0.00000000000000  0.00000000000000  0.00000000000000  0.00000000000000  0.00000000000000  0.00000000000000  0.00000000000000  0.00000000000000  0.00000000000000  0.00000000000000  0.00000000000000  0.00000000000000  0.12259996512320
 0.00000000000000  0.00000000000000  0.00000000000000 -0.09181078291720  0.00000000000000  0.00000000000000  0.00000000000000  0.00000000000000  0.00000000000000  0.00000000000000  0.00000000000000  0.00000000000000  0.00000000000000  0.00000000000000  0.00000000000000  0.00000000000000  0.00000000000000  0.00000000000000  0.12985641349726  0.00000000000000  0.00000000000000  0.00000000000000  0.00000000000000  0.00000000000000  0.00000000000000  0.00000000000000  0.00000000000000  0.00000000000000  0.00000000000000  0.00000000000000  0.00000000000000  0.00000000000000  0.00000000000000  0.00000000000000  0.00000000000000  0.00000000000000  0.00000000000000  0.00000000000000  0.00000000000000  0.00000000000000  0.00000000000000  0.00000000000000  0.00000000000000  0.00000000000000  0.00000000000000  0.00000000000000  0.00000000000000  0.00000000000000  0.00000000000000  0.00000000000000  0.00000000000000  0.00000000000000  0.00000000000000  0.00000000000000  0.00000000000000  0.00000000000000  0.00000000000000  0.00000000000000  0.00000000000000  0.00000000000000  0.00000000000000  0.00000000000000  0.00000000000000  0.00000000000000  0.00000000000000  0.00000000000000  0.00000000000000  0.00000000000000 -0.02722653662796  0.00000000000000  0.00000000000000  0.00000000000000  0.00000000000000  0.00000000000000  0.00000000000000  0.00000000000000  0.00000000000000  0.00000000000000  0.00000000000000  0.00000000000000  0.00000000000000  0.00000000000000  0.00000000000000  0.00000000000000  0.00000000000000  0.00000000000000  0.00000000000000  0.00000000000000  0.00000000000000  0.00000000000000  0.00000000000000  0.00000000000000  0.00000000000000  0.00000000000000  0.00000000000000  0.00000000000000 -0.13360757666473  0.00000000000000  0.00000000000000  0.00000000000000  0.00000000000000  0.00000000000000  0.00000000000000  0.00000000000000  1.36810551114830  0.00000000000000  0.00000000000000 11.14898335318228 -1.99797504909398  0.00000000000000  0.00000000000000  0.00000000000000  0.00000000000000  0.00000000000000  0.00000000000000  0.00000000000000  0.00000000000000  0.00000000000000  0.08494917760581  0.00000000000000  0.00000000000000  0.00000000000000  0.06710123431173  0.00000000000000  0.00000000000000  0.00000000000000  0.00000000000000  0.00000000000000
 0.00000000000000  0.00000000000000  0.00000000000000  0.00000000000000  0.00000000000000  0.00000000000000  0.00000000000000  0.00000000000000  0.00000000000000  0.00000000000000  0.00000000000000  0.00000000000000  0.00000000000000  0.00000000000000  0.00000000000000  0.00000000000000  0.00000000000000  0.00000000000000  0.00000000000000  0.00000000000000  0.00000000000000  0.00000000000000  0.00000000000000  0.00000000000000  0.00000000000000  0.00000000000000  0.00000000000000  0.00000000000000  0.00000000000000  0.00000000000000  0.00000000000000  0.00000000000000  0.00000000000000  0.00000000000000  0.00000000000000  0.00000000000000  0.00000000000000  0.00000000000000  0.00000000000000  0.00000000000000  0.00000000000000  0.00000000000000  0.00000000000000  0.00000000000000  0.00000000000000  0.00000000000000  0.00000000000000  0.00000000000000  0.00000000000000  0.00000000000000  0.00000000000000  0.00000000000000  0.00000000000000  0.00000000000000  0.00000000000000  0.00000000000000  0.00000000000000  0.00000000000000  0.00000000000000  0.00000000000000  0.00000000000000  0.00000000000000  0.00000000000000  0.00000000000000  0.00000000000000  0.00000000000000  0.00000000000000  0.00000000000000  0.00000000000000  0.00000000000000  0.00000000000000  0.00000000000000  0.00000000000000  0.00000000000000  0.00000000000000  0.00000000000000  0.00000000000000  0.00000000000000  0.00000000000000  0.00000000000000  0.00000000000000  0.00000000000000  0.00000000000000  0.00000000000000  0.00000000000000  0.00000000000000  0.00000000000000  0.00000000000000  0.00000000000000  0.00000000000000  0.00000000000000  0.00000000000000  0.00000000000000  0.00000000000000  0.00000000000000  0.00000000000000  0.00000000000000  0.00000000000000  0.00000000000000  0.00000000000000  0.00000000000000  0.00000000000000  0.00000000000000  0.00000000000000  0.00000000000000  0.00000000000000  0.03320405129047 -1.99797504910181 17.27259735312524  0.00000000000000 -0.34326826958519  0.22429466339970  0.00000000000000  0.00000000000000  0.00000000000000  0.00000000000000  0.00000000000000  0.00000000000000  0.00000000000000  0.00000000000000  0.00000000000000  0.00000000000000  0.00000000000000  0.00000000000000  0.00000000000000  0.00000000000000  0.00000000000000  0.00000000000000
 0.00000000000000  0.00000000000000  0.00000000000000  0.00000000000000  0.00000000000000  0.00000000000000  0.00000000000000  0.00000000000000  0.00000000000000  0.00000000000000  0.00000000000000  0.00000000000000  0.07608326613785 -0.05787864783709  0.00000000000000  0.00000000000000  0.00000000000000  0.00000000000000  0.00000000000000  0.00000000000000  0.00000000000000  0.00000000000000  0.00000000000000  0.00000000000000  0.00000000000000  0.00000000000000  0.00000000000000  0.00000000000000  0.00000000000000  0.00000000000000  0.00000000000000  0.00000000000000  0.00000000000000  0.00000000000000  0.00000000000000  0.00000000000000  0.00000000000000  0.00000000000000  0.00000000000000  0.00000000000000  0.00000000000000  0.00000000000000 -0.02752505882210  0.00000000000000  0.00327629999669  0.00000000000000  0.00000000000000  0.00000000000000  0.00000000000000  0.00000000000000  0.00000000000000  0.00000000000000  0.16610564316941  0.00000000000000  0.00000000000000  0.00000000000000  0.00000000000000  0.05677586807940  0.00000000000000  0.00000000000000  0.00000000000000  0.00000000000000  0.00000000000000  0.00000000000000  0.00000000000000  0.00000000000000  0.00000000000000  0.00000000000000  0.00000000000000  0.00000000000000  0.00000000000000  0.00000000000000  0.00000000000000  0.00000000000000  0.00000000000000  0.00000000000000  0.00000000000000  0.00000000000000  0.00000000000000  0.00000000000000  0.00000000000000  0.00000000000000  0.00000000000000  0.00000000000000  0.00000000000000  0.00000000000000  0.00000000000000  0.00000000000000  0.00000000000000  0.00000000000000  0.00000000000000  0.00000000000000  0.00000000000000  0.00000000000000  0.00000000000000  0.00000000000000  0.00000000000000  0.00000000000000  0.13662665584443  0.00000000000000  0.00000000000000  0.00000000000000  0.00000000000000  0.00000000000000  0.00000000000000  0.00000000000000  0.00000000000000  0.00000000000000  0.00000000000000  9.44033104392195  0.33553269599668  0.29314098463366  0.01236651984644  0.00000000000000  0.00000000000000  0.06104385296205 -0.09998856078459 -0.26085911576952  0.01634402474725  0.00000000000000  0.00000000000000  0.00000000000000  0.00000000000000  0.00000000000000  0.00000000000000  0.00000000000000  0.00000000000000  0.00000000000000
 0.00000000000000  0.00000000000000  0.00000000000000  0.00000000000000  0.00000000000000  0.00000000000000  0.00000000000000  0.00000000000000  0.00000000000000  0.00000000000000  0.00000000000000  0.00000000000000 -0.04152856097340  0.00000000000000  0.00000000000000  0.00000000000000  0.00000000000000  0.00000000000000  0.00000000000000  0.00000000000000  0.00000000000000  0.00000000000000  0.00000000000000  0.00000000000000  0.00000000000000  0.00000000000000  0.00000000000000  0.00000000000000  0.00000000000000  0.00000000000000  0.00000000000000  0.00000000000000  0.00000000000000  0.00000000000000  0.00000000000000  0.00000000000000  0.00000000000000  0.00000000000000  0.00000000000000  0.00000000000000  0.00000000000000  0.00000000000000  0.00000000000000  0.00000000000000  0.00000000000000  0.00000000000000  0.00000000000000  0.00000000000000  0.00000000000000  0.00000000000000  0.00000000000000  0.00000000000000  0.00000000000000  0.00000000000000  0.00000000000000  0.00000000000000  0.00000000000000  0.00000000000000  0.00000000000000  0.00000000000000  0.00000000000000  0.00000000000000  0.00000000000000  0.00000000000000  0.00000000000000  0.00000000000000  0.00000000000000  0.00000000000000  0.00000000000000  0.00000000000000  0.00000000000000  0.00000000000000  0.00000000000000  0.00000000000000  0.00000000000000  0.00000000000000  0.00000000000000  0.00000000000000  0.00000000000000  0.00000000000000  0.00000000000000  0.00000000000000  0.00000000000000  0.00000000000000  0.00000000000000  0.00000000000000  0.00000000000000  0.00000000000000  0.00000000000000  0.00000000000000  0.00000000000000  0.00000000000000  0.00000000000000  0.00000000000000  0.00000000000000  0.00000000000000  0.00000000000000  0.00000000000000  0.00000000000000  0.00000000000000  0.00000000000000  0.00000000000000  0.00000000000000  0.00000000000000  0.00000000000000  0.00000000000000  0.00000000000000  0.00000000000000 -0.34326826999212  0.33553268585399 13.88361314064399  3.10647087150750 -0.82903202930993  0.00000000000000  0.00000000000000  0.00000000000000  0.00000000000000  0.00000000000000  0.00000000000000  0.00000000000000  0.00000000000000  0.00000000000000  0.00000000000000  0.00000000000000  0.00000000000000  0.00000000000000  0.00000000000000  0.00000000000000
 0.00000000000000  0.00000000000000  0.00000000000000  0.00000000000000  0.00000000000000  0.00000000000000  0.00000000000000  0.00000000000000  0.00000000000000  0.00000000000000  0.00000000000000  0.00000000000000  0.00000000000000  0.00000000000000  0.00000000000000  0.00000000000000  0.00000000000000  0.00000000000000  0.00000000000000  0.00000000000000  0.00000000000000  0.00000000000000  0.00000000000000  0.00000000000000  0.00000000000000  0.00000000000000  0.00000000000000  0.00000000000000  0.00000000000000  0.00000000000000  0.00000000000000 -0.04920235679038  0.00000000000000  0.00000000000000 -0.00441055252225  0.00000000000000  0.00000000000000  0.00000000000000  0.00000000000000  0.00000000000000  0.00000000000000  0.00000000000000  0.00000000000000  0.00000000000000  0.00000000000000  0.00000000000000  0.00000000000000  0.00000000000000  0.00000000000000  0.00000000000000  0.00000000000000  0.00000000000000  0.00000000000000  0.00000000000000  0.00000000000000  0.00000000000000  0.00000000000000  0.00000000000000  0.05602258983216  0.00000000000000  0.00000000000000 -0.22505394385205  0.00000000000000  0.00000000000000  0.00000000000000  0.00000000000000  0.00000000000000  0.00000000000000  0.00000000000000  0.00000000000000  0.00000000000000  0.00000000000000  0.00000000000000  0.00000000000000  0.00000000000000  0.00000000000000  0.00000000000000  0.00000000000000  0.00000000000000  0.00000000000000  0.00000000000000  0.00000000000000  0.00000000000000  0.00000000000000  0.00000000000000  0.00000000000000  0.00000000000000  0.00000000000000  0.00000000000000  0.00000000000000  0.00000000000000  0.00000000000000  0.00000000000000  0.00000000000000  0.00000000000000  0.00000000000000  0.00000000000000  0.00000000000000  0.00000000000000  0.00000000000000  0.00000000000000  0.00000000000000  0.00000000000000  0.00000000000000  0.00000000000000  0.00000000000000  0.00000000000000  0.00000000000000  0.22429466328678  0.29314098388524  3.10647087153777 12.00612894348211  0.00000000000000  0.00000000000000  0.00000000000000  0.00000000000000  0.00000000000000  0.00000000000000  0.00000000000000  0.00000000000000  0.00000000000000  0.00000000000000  0.00000000000000  0.00000000000000  0.00000000000000  0.00000000000000  0.00000000000000  0.00000000000000
-0.06942852763396  0.00000000000000  0.00000000000000  0.00000000000000  0.00000000000000  0.00000000000000  0.00000000000000  0.00000000000000  0.00000000000000  0.00000000000000  0.00000000000000  0.00000000000000  0.00000000000000  0.00000000000000  0.00000000000000  0.00000000000000  0.00000000000000  0.00000000000000  0.00000000000000  0.00000000000000  0.00000000000000 -0.07294527853542  0.00000000000000  0.00000000000000  0.00000000000000  0.00000000000000  0.00000000000000  0.00000000000000  0.00000000000000  0.00000000000000  0.00000000000000  0.00000000000000  0.00000000000000  0.00000000000000  0.00000000000000  0.00000000000000  0.00000000000000  0.00000000000000  0.00000000000000  0.00000000000000  0.00000000000000  0.00000000000000  0.00000000000000  0.00000000000000  0.00000000000000  0.00000000000000  0.00000000000000  0.00000000000000  0.00000000000000  0.00000000000000  0.00000000000000  0.00000000000000  0.00000000000000  0.00000000000000  0.00000000000000  0.00000000000000  0.00000000000000  0.00000000000000  0.00000000000000  0.00000000000000  0.00000000000000  0.00000000000000  0.00000000000000  0.00000000000000  0.00000000000000  0.00000000000000  0.00000000000000  0.00000000000000  0.00000000000000  0.00000000000000  0.00000000000000  0.00000000000000  0.00000000000000  0.00000000000000  0.00000000000000  0.00000000000000  0.00000000000000  0.00000000000000  0.00000000000000  0.00000000000000 -0.05292134843416  0.00000000000000  0.00000000000000  0.00000000000000  0.00000000000000  0.00000000000000  0.00000000000000  0.00000000000000  0.00000000000000  0.00000000000000  0.00000000000000  0.00000000000000  0.00000000000000  0.00000000000000  0.00000000000000  0.00000000000000  0.00000000000000  0.00000000000000  0.00000000000000  0.00000000000000  0.00000000000000  0.00000000000000  0.00000000000000  0.00000000000000  0.00000000000000  0.00000000000000  0.00000000000000  0.00000000000000  0.00000000000000  0.01236652398291 -0.82903202856388  0.00000000000000 10.56402604772177  0.43958633987119  0.00000000000000  0.00000000000000  0.00000000000000  0.00000000000000  0.00000000000000  0.00000000000000  0.00000000000000  0.00000000000000  0.00000000000000  0.00000000000000  0.00000000000000  0.00000000000000  0.01992629582854  0.00000000000000
 0.00000000000000  0.00000000000000  0.00000000000000  0.00000000000000  0.00000000000000  0.00000000000000  0.00000000000000  0.00000000000000  0.00000000000000  0.00000000000000  0.00000000000000  0.00000000000000  0.00000000000000  0.00000000000000  0.00000000000000  0.00000000000000  0.00000000000000  0.00000000000000  0.00000000000000  0.00000000000000  0.00000000000000  0.00000000000000  0.00000000000000  0.00000000000000  0.00000000000000  0.00000000000000  0.00000000000000  0.00000000000000  0.00000000000000  0.00000000000000  0.00000000000000  0.00000000000000  0.00000000000000  0.00000000000000  0.00000000000000  0.00000000000000  0.00000000000000  0.00000000000000  0.00000000000000  0.00000000000000  0.00000000000000  0.00000000000000  0.00000000000000  0.00000000000000  0.00000000000000  0.00000000000000  0.00000000000000  0.00000000000000  0.00000000000000  0.00000000000000  0.00000000000000  0.00000000000000  0.00000000000000  0.00000000000000  0.00000000000000  0.00000000000000  0.00000000000000  0.00000000000000  0.00000000000000  0.00000000000000  0.00000000000000  0.00000000000000  0.00000000000000  0.00000000000000  0.00000000000000  0.00000000000000  0.00000000000000  0.00000000000000  0.00000000000000  0.00000000000000  0.00000000000000  0.00000000000000  0.00000000000000  0.00000000000000  0.00000000000000  0.00000000000000  0.00000000000000  0.00000000000000  0.00000000000000  0.00000000000000  0.00000000000000  0.00000000000000  0.00000000000000  0.00000000000000  0.00000000000000  0.00000000000000  0.00000000000000  0.00000000000000  0.00000000000000  0.00000000000000  0.00000000000000  0.00000000000000  0.00000000000000  0.00000000000000  0.00000000000000  0.00000000000000  0.00000000000000  0.00000000000000  0.00000000000000  0.00000000000000  0.00000000000000  0.00000000000000  0.00000000000000  0.00000000000000  0.00000000000000  0.00000000000000  0.00000000000000  0.00000000000000  0.00000000000000  0.00000000000000  0.00000000000000  0.00000000000000  0.43958634205768 13.52543593741710 -0.84303952184660  0.00000000000000  0.36538446895883  0.00000000000000  0.00000000000000  0.00000000000000  0.00000000000000  0.00000000000000  0.00000000000000  0.00000000000000  0.00000000000000  0.00000000000000  0.00000000000000  0.00000000000000
 0.00000000000000  0.00000000000000  0.00000000000000  0.00000000000000  0.00000000000000  0.00000000000000  0.00000000000000  0.00000000000000  0.00000000000000  0.00000000000000  0.00000000000000  0.00000000000000  0.00000000000000  0.00000000000000  0.00000000000000  0.00000000000000  0.00000000000000  0.00000000000000  0.00000000000000  0.00000000000000  0.00000000000000  0.00000000000000  0.00000000000000  0.00000000000000  0.22386820620919  0.00000000000000  0.00000000000000  0.00000000000000  0.00000000000000  0.00000000000000  0.00000000000000  0.00000000000000  0.00000000000000  0.00000000000000  0.00000000000000  0.00000000000000  0.00000000000000  0.00000000000000  0.00000000000000  0.00000000000000  0.00000000000000  0.00000000000000 -0.07580126014443  0.00000000000000  0.00000000000000  0.00000000000000 -0.06095921937945  0.00000000000000  0.00000000000000  0.00000000000000  0.00000000000000  0.00000000000000  0.00000000000000  0.00000000000000  0.00000000000000  0.00000000000000  0.00000000000000  0.00000000000000  0.00000000000000  0.00000000000000  0.00000000000000  0.00000000000000  0.00000000000000  0.00000000000000  0.00000000000000  0.00000000000000  0.00000000000000  0.00000000000000  0.00000000000000  0.00000000000000  0.00000000000000  0.00000000000000  0.00000000000000  0.00000000000000  0.00000000000000  0.00000000000000  0.00000000000000  0.00000000000000  0.00000000000000  0.00000000000000  0.00000000000000  0.00000000000000 -0.13763437738764  0.00000000000000  0.00000000000000  0.00000000000000  0.00000000000000  0.00000000000000  0.00000000000000  0.00000000000000  0.00000000000000  0.00000000000000  0.00000000000000  0.00000000000000  0.00000000000000  0.00000000000000  0.00000000000000  0.00000000000000  0.00000000000000  0.00000000000000  0.00000000000000  0.00000000000000  0.00000000000000  0.00000000000000  0.00000000000000  0.00000000000000  0.00000000000000  0.00000000000000  0.00000000000000  0.00000000000000  0.00000000000000  0.00000000000000  0.00000000000000 -0.84303952182872  9.91336863427130  0.00000000000000  0.00000000000000  0.00000000000000  0.00000000000000  0.00000000000000  0.00000000000000  0.00000000000000  0.00000000000000  0.00000000000000  0.00000000000000  0.00000000000000  0.00000000000000  0.00000000000000
 0.00000000000000  0.00000000000000  0.00000000000000  0.00000000000000  0.00000000000000  0.00000000000000  0.00000000000000  0.00000000000000  0.00000000000000  0.00000000000000  0.00000000000000  0.00000000000000  0.00000000000000  0.00000000000000  0.00000000000000  0.00000000000000  0.00000000000000  0.00000000000000  0.00000000000000  0.00000000000000  0.00000000000000  0.00000000000000  0.00000000000000  0.00000000000000  0.00000000000000  0.00000000000000  0.00000000000000  0.00000000000000  0.00000000000000  0.00000000000000  0.00000000000000  0.00000000000000  0.00000000000000  0.00000000000000  0.00000000000000  0.00000000000000  0.00000000000000  0.00000000000000  0.00000000000000  0.00000000000000  0.00000000000000  0.00000000000000  0.00000000000000  0.00000000000000  0.00000000000000  0.00000000000000  0.00000000000000  0.00000000000000  0.00000000000000  0.00000000000000  0.00000000000000  0.00000000000000  0.00000000000000  0.00000000000000  0.00000000000000  0.00000000000000  0.00000000000000  0.00000000000000  0.00000000000000  0.00000000000000  0.00000000000000  0.00000000000000  0.00000000000000  0.00000000000000  0.00000000000000  0.00000000000000  0.00000000000000  0.00000000000000  0.00000000000000  0.00000000000000  0.00000000000000  0.00000000000000  0.00000000000000  0.00000000000000  0.00000000000000  0.00000000000000  0.00000000000000  0.00000000000000  0.00000000000000  0.00000000000000  0.00000000000000  0.00000000000000  0.00000000000000  0.00000000000000  0.00000000000000  0.00000000000000  0.00000000000000  0.00000000000000  0.00000000000000  0.00000000000000  0.00000000000000  0.00000000000000  0.00000000000000  0.00000000000000  0.00000000000000  0.00000000000000  0.00000000000000  0.00000000000000  0.00000000000000  0.00000000000000  0.00000000000000  0.00000000000000  0.00000000000000  0.00000000000000  0.00000000000000  0.00000000000000  0.00000000000000  0.00000000000000  0.00000000000000  0.06104385253225  0.00000000000000  0.00000000000000  0.00000000000000  0.00000000000000  0.00000000000000 16.78800616991045  0.00000000000000  0.23023445044723 -2.15466570801164  0.00000000000000  0.00000000000000  0.00000000000000  0.00000000000000  0.00000000000000  0.00000000000000  0.00000000000000  0.00000000000000  0.00000000000000
 0.00000000000000  0.00000000000000  0.00000000000000  0.00000000000000  0.00000000000000  0.00000000000000  0.00000000000000  0.00000000000000  0.00000000000000  0.00000000000000  0.00000000000000  0.00000000000000  0.00000000000000  0.00000000000000  0.00000000000000  0.00000000000000  0.00000000000000  0.00000000000000  0.00000000000000  0.00000000000000  0.00000000000000  0.00000000000000  0.00000000000000  0.00000000000000  0.00000000000000  0.00000000000000  0.00000000000000  0.00000000000000  0.00000000000000  0.00000000000000  0.00000000000000  0.00000000000000  0.00000000000000  0.00000000000000  0.00000000000000  0.00000000000000  0.00000000000000  0.00000000000000  0.00000000000000  0.00000000000000  0.00000000000000  0.00000000000000  0.00000000000000  0.00000000000000  0.00000000000000  0.00000000000000  0.00000000000000  0.00000000000000  0.00000000000000  0.00000000000000  0.00000000000000  0.00000000000000  0.00000000000000  0.00000000000000  0.00000000000000  0.00000000000000  0.00000000000000  0.00000000000000  0.00000000000000  0.00000000000000  0.00000000000000  0.00000000000000  0.00000000000000  0.00000000000000  0.00000000000000  0.00000000000000  0.00000000000000  0.00000000000000  0.00000000000000  0.00000000000000  0.00000000000000  0.00000000000000  0.00000000000000  0.00000000000000  0.00000000000000  0.00000000000000  0.00000000000000  0.00000000000000  0.00000000000000  0.00000000000000  0.00000000000000  0.00000000000000  0.00000000000000  0.00000000000000  0.00000000000000  0.00000000000000  0.00000000000000  0.00000000000000  0.00000000000000  0.00000000000000  0.00000000000000  0.00000000000000  0.00000000000000  0.00000000000000  0.00000000000000  0.00000000000000  0.00000000000000  0.00000000000000  0.00000000000000  0.00000000000000  0.00000000000000  0.00000000000000  0.00000000000000  0.00000000000000  0.00000000000000  0.00000000000000  0.00000000000000  0.00000000000000  0.00000000000000 -0.09998856186546  0.00000000000000  0.00000000000000  0.00000000000000  0.36538446936308  0.00000000000000  0.00000000000000 14.15012362843082 -0.73627068327031  0.31506693043554  0.81707644361213  0.00000000000000  0.00000000000000  0.00000000000000  0.00000000000000  0.00000000000000  0.00000000000000  0.00000000000000  0.00000000000000
 0.00000000000000  0.00000000000000  0.00000000000000  0.00000000000000  0.00000000000000  0.00000000000000  0.00000000000000  0.00000000000000  0.00000000000000  0.00000000000000  0.00000000000000  0.00000000000000  0.00000000000000  0.00000000000000  0.00000000000000  0.00000000000000  0.00000000000000  0.00000000000000  0.00000000000000  0.00000000000000  0.00000000000000  0.00000000000000  0.00000000000000  0.00000000000000  0.00000000000000  0.00000000000000  0.00000000000000  0.00000000000000  0.00000000000000  0.00000000000000  0.00000000000000  0.00000000000000  0.00000000000000  0.00000000000000  0.00000000000000  0.00000000000000  0.00000000000000  0.00000000000000  0.00000000000000  0.00000000000000  0.00000000000000  0.00000000000000  0.00000000000000  0.00000000000000  0.00000000000000  0.00000000000000  0.00000000000000  0.00000000000000  0.00000000000000  0.00000000000000  0.00000000000000  0.00000000000000  0.06373096518273  0.00000000000000  0.00000000000000  0.00000000000000  0.00000000000000  0.00000000000000  0.00000000000000  0.00000000000000  0.00000000000000  0.00000000000000  0.00000000000000  0.00000000000000  0.00000000000000  0.00000000000000  0.00000000000000  0.00000000000000  0.00000000000000  0.00000000000000  0.00000000000000  0.00000000000000  0.00000000000000  0.00000000000000  0.00000000000000  0.00000000000000  0.00000000000000  0.00000000000000  0.00000000000000  0.00000000000000  0.00000000000000  0.00000000000000  0.00000000000000  0.00000000000000  0.00000000000000  0.00000000000000  0.00000000000000  0.00000000000000  0.00000000000000  0.00000000000000  0.00000000000000  0.00000000000000  0.00000000000000  0.00000000000000  0.00000000000000  0.00000000000000  0.00000000000000  0.00000000000000  0.00000000000000  0.00000000000000  0.00000000000000  0.00000000000000  0.00000000000000  0.00000000000000  0.00000000000000  0.00000000000000  0.00000000000000  0.00000000000000  0.00000000000000 -0.26085911568005  0.00000000000000  0.00000000000000  0.00000000000000  0.00000000000000  0.00000000000000  0.23023445045003 -0.73627068326708 16.33862726245238  0.44649017292834 -0.22651247181011  0.45228534573494  0.00000000000000  0.00000000000000  0.00000000000000  0.00000000000000  0.00000000000000  0.00000000000000  0.00000000000000
 0.00000000000000  0.00000000000000  0.00000000000000  0.00000000000000  0.00000000000000  0.00000000000000  0.00000000000000  0.00000000000000  0.00000000000000  0.00000000000000  0.00000000000000  0.00000000000000  0.00000000000000  0.00000000000000  0.00000000000000  0.00000000000000  0.00000000000000  0.00000000000000  0.00000000000000  0.00000000000000  0.00000000000000  0.00000000000000  0.00000000000000  0.00000000000000  0.00000000000000  0.00000000000000  0.00000000000000  0.00000000000000  0.00000000000000  0.00000000000000  0.00000000000000  0.00000000000000  0.00000000000000  0.00000000000000  0.00000000000000  0.00000000000000  0.00000000000000  0.00000000000000  0.00000000000000  0.00000000000000  0.00000000000000  0.00000000000000  0.00000000000000  0.00000000000000  0.00000000000000  0.00000000000000  0.00000000000000  0.00000000000000  0.00000000000000 -0.13562433367171  0.00000000000000  0.00000000000000  0.00000000000000  0.00000000000000  0.00000000000000  0.00000000000000  0.00000000000000  0.00000000000000  0.00000000000000  0.00000000000000  0.00000000000000  0.00000000000000  0.00000000000000  0.00000000000000  0.00000000000000  0.00000000000000  0.00000000000000  0.00000000000000  0.00000000000000  0.00000000000000  0.00000000000000  0.00000000000000  0.00000000000000  0.00000000000000  0.00000000000000  0.00000000000000  0.00000000000000  0.00000000000000  0.00000000000000  0.00000000000000  0.00000000000000  0.00000000000000  0.00000000000000  0.00000000000000  0.00000000000000  0.00000000000000  0.00000000000000  0.00000000000000  0.00000000000000  0.00000000000000  0.00000000000000  0.00000000000000  0.00000000000000  0.00000000000000  0.00000000000000  0.00000000000000  0.00000000000000  0.00000000000000  0.00000000000000  0.00000000000000  0.00000000000000  0.00000000000000  0.00000000000000  0.00000000000000  0.00000000000000  0.00000000000000  0.00000000000000  0.08494917717927  0.00000000000000  0.01634402064023  0.00000000000000  0.00000000000000  0.00000000000000  0.00000000000000  0.00000000000000 -2.15466570797301  0.31506692537539  0.44649017321040 11.30237719905949  0.00000000000000  0.00000000000000  0.00000000000000  0.00000000000000  0.00000000000000  0.00000000000000  0.00000000000000  0.00000000000000  0.00000000000000
 0.00000000000000  0.00000000000000  0.00000000000000  0.00000000000000  0.00000000000000  0.00000000000000  0.00000000000000  0.00000000000000  0.00000000000000  0.00000000000000  0.00000000000000  0.00000000000000  0.00000000000000  0.00000000000000  0.00000000000000  0.00000000000000  0.00000000000000  0.00000000000000 -0.17814725105381  0.00000000000000  0.00000000000000  0.00000000000000  0.00000000000000  0.00000000000000  0.00000000000000  0.00000000000000  0.00000000000000  0.00000000000000  0.00000000000000  0.00000000000000  0.00000000000000  0.00000000000000  0.00000000000000  0.00000000000000  0.00000000000000  0.00000000000000  0.00000000000000 -0.09105631740596  0.00000000000000  0.00000000000000  0.00000000000000  0.00000000000000  0.00000000000000  0.00000000000000  0.00000000000000 -0.41321713024498  0.00000000000000  0.00000000000000  0.00000000000000  0.03905758254228  0.00000000000000  0.00000000000000  0.00000000000000  0.00000000000000  0.00000000000000  0.00000000000000  0.00000000000000  0.00000000000000  0.00000000000000  0.00000000000000  0.17418189075570  0.00000000000000  0.00000000000000  0.00836331390002  0.00000000000000  0.00000000000000  0.00000000000000  0.00000000000000  0.00000000000000  0.14325205978473  0.00000000000000  0.00000000000000  0.00000000000000  0.00000000000000  0.00000000000000  0.00000000000000  0.00000000000000  0.00000000000000  0.00000000000000  0.00000000000000  0.39168737129855  0.00000000000000  0.00000000000000  0.00000000000000  0.00000000000000 -0.10639888488443  0.00000000000000  0.00000000000000  0.00000000000000  0.00000000000000  0.00000000000000  0.00000000000000  0.00000000000000  0.00000000000000  0.00000000000000  0.00000000000000  0.00000000000000  0.00000000000000  0.00000000000000  0.00000000000000  0.00000000000000  0.00000000000000  0.00000000000000  0.00000000000000  0.00000000000000  0.00000000000000  0.00000000000000  0.00000000000000  0.00000000000000  0.00000000000000  0.00000000000000  0.00000000000000  0.00000000000000  0.00000000000000  0.00000000000000  0.00000000000000  0.81707644540125 -0.22651247189231  0.00000000000000 10.02232894788648  0.00000000000000  0.21032358878324  0.00000000000000  0.00000000000000  0.00000000000000  0.00000000000000  0.00000000000000  0.00000000000000
 0.00000000000000  0.00000000000000  0.00000000000000  0.00000000000000  0.00000000000000  0.00000000000000  0.00000000000000  0.00000000000000  0.00000000000000  0.00000000000000  0.00000000000000  0.00000000000000  0.00000000000000  0.00000000000000  0.00000000000000  0.00000000000000  0.00000000000000  0.00000000000000  0.00000000000000  0.00000000000000  0.00000000000000  0.00000000000000  0.00000000000000  0.00000000000000  0.00000000000000  0.00000000000000  0.00000000000000  0.00000000000000  0.00000000000000  0.00000000000000  0.00000000000000  0.00000000000000  0.00000000000000  0.00000000000000  0.00000000000000  0.00000000000000  0.00000000000000  0.00000000000000  0.00000000000000  0.00000000000000  0.00000000000000  0.00000000000000  0.00000000000000  0.00000000000000  0.00000000000000  0.00000000000000  0.00000000000000  0.00000000000000  0.00000000000000  0.00000000000000  0.00000000000000  0.00000000000000  0.00000000000000  0.00000000000000  0.00000000000000  0.00000000000000  0.00000000000000  0.00000000000000  0.00000000000000  0.00000000000000  0.00000000000000  0.00000000000000  0.00000000000000  0.00000000000000  0.00000000000000  0.00000000000000  0.00000000000000  0.00000000000000  0.00000000000000  0.00000000000000  0.00000000000000  0.00000000000000  0.00000000000000  0.00000000000000  0.00000000000000  0.00000000000000  0.00000000000000  0.00000000000000  0.00000000000000  0.00000000000000  0.00000000000000  0.00000000000000  0.00000000000000  0.00000000000000  0.00000000000000  0.00000000000000  0.00000000000000  0.00000000000000  0.00000000000000  0.00000000000000  0.00000000000000  0.00000000000000  0.00000000000000  0.00000000000000  0.00000000000000  0.00000000000000  0.00000000000000  0.00000000000000  0.00000000000000  0.00000000000000  0.00000000000000  0.00000000000000  0.00000000000000  0.00000000000000  0.09022980313263  0.00000000000000  0.00000000000000  0.00000000000000  0.00000000000000  0.00000000000000  0.00000000000000  0.00000000000000  0.00000000000000  0.00000000000000  0.00000000000000  0.00000000000000  0.00000000000000  0.45228534568279  0.00000000000000  0.00000000000000 10.51060110769509 -0.39598526964684  0.00000000000000  0.14392165462621  0.00000000000000  0.00000000000000  0.00000000000000  0.00000000000000
-0.01981181044122  0.00000000000000  0.00000000000000  0.00000000000000  0.00000000000000  0.00000000000000  0.00000000000000  0.00000000000000  0.00000000000000  0.00000000000000  0.00000000000000  0.00000000000000  0.00000000000000  0.00000000000000  0.00000000000000  0.00000000000000  0.00000000000000  0.00000000000000  0.00000000000000  0.00000000000000  0.00000000000000  0.00000000000000  0.00000000000000  0.00000000000000 -0.24764948266688  0.00000000000000  0.00000000000000  0.00000000000000  0.00000000000000  0.00000000000000  0.00000000000000  0.00000000000000  0.00000000000000  0.00000000000000  0.00000000000000  0.00000000000000  0.00000000000000  0.28136384939823  0.00000000000000  0.00000000000000  0.00000000000000  0.00000000000000  0.00000000000000  0.00000000000000  0.00000000000000  0.00000000000000  0.00000000000000  0.00000000000000  0.00000000000000  0.00000000000000  0.00000000000000  0.00000000000000  0.36070343788098  0.00000000000000  0.00000000000000  0.00000000000000  0.00000000000000  0.00000000000000 -0.22634328496267  0.00000000000000  0.00000000000000  0.00000000000000  0.00000000000000 -0.02467871662176  0.00000000000000  0.00000000000000  0.00000000000000  0.00000000000000  0.00000000000000  0.00000000000000  0.00000000000000  0.00000000000000  0.00000000000000  0.00000000000000  0.00000000000000  0.00000000000000  0.00000000000000  0.00000000000000  0.00000000000000  0.00000000000000  0.00000000000000  0.00000000000000  0.00000000000000  0.00000000000000  0.00000000000000  0.00000000000000  0.00000000000000  0.00000000000000  0.00000000000000  0.00000000000000  0.00000000000000  0.00000000000000  0.00000000000000  0.00000000000000  0.00000000000000  0.00000000000000  0.00000000000000  0.00000000000000  0.00000000000000  0.00000000000000  0.00000000000000  0.00000000000000  0.00000000000000  0.00000000000000  0.00000000000000  0.00000000000000  0.00000000000000  0.00000000000000  0.00000000000000  0.00000000000000  0.00000000000000  0.00000000000000  0.00000000000000  0.00000000000000  0.00000000000000  0.00000000000000  0.00000000000000  0.00000000000000  0.00000000000000  0.21032358725104 -0.39598526945171  9.27313468751097 -0.17260930112101  0.00000000000000  0.00000000000000  0.00000000000000  0.00000000000000  0.00000000000000
 0.00000000000000  0.00000000000000  0.00000000000000  0.00000000000000  0.00000000000000  0.00000000000000  0.00000000000000  0.00000000000000  0.00000000000000  0.00000000000000  0.00000000000000  0.00000000000000  0.00000000000000  0.00000000000000  0.00000000000000  0.00000000000000  0.00000000000000  0.00000000000000  0.00000000000000  0.00000000000000  0.00000000000000  0.00000000000000  0.00000000000000  0.00000000000000  0.00000000000000  0.00000000000000  0.00000000000000  0.00000000000000  0.00000000000000  0.00000000000000  0.00000000000000  0.00000000000000  0.00000000000000  0.00000000000000  0.00000000000000 -0.24775692682014  0.01129596536947  0.00000000000000  0.00000000000000  0.00000000000000  0.00000000000000  0.00000000000000  0.00000000000000  0.00000000000000  0.00000000000000  0.00000000000000  0.00000000000000  0.00000000000000  0.00000000000000  0.00000000000000  0.00000000000000  0.00000000000000  0.11540259234447 -0.03287140146233  0.00000000000000  0.00000000000000  0.00000000000000  0.00000000000000  0.00000000000000  0.00000000000000  0.00000000000000  0.00000000000000  0.00000000000000  0.00000000000000  0.00000000000000  0.00000000000000  0.00000000000000  0.00000000000000  0.00000000000000  0.00000000000000  0.00000000000000  0.00000000000000  0.00000000000000  0.00000000000000  0.00000000000000  0.00000000000000  0.00000000000000  0.00000000000000  0.00000000000000  0.00000000000000  0.00000000000000  0.00000000000000  0.00000000000000  0.00000000000000  0.02479329868813  0.00000000000000  0.00000000000000 -0.26483003418685  0.00000000000000  0.00000000000000  0.00000000000000  0.00000000000000  0.00000000000000  0.00000000000000  0.00000000000000  0.00000000000000  0.00000000000000  0.00000000000000  0.00000000000000  0.00000000000000  0.00000000000000  0.00000000000000  0.00000000000000  0.00000000000000  0.00000000000000  0.00000000000000  0.00000000000000  0.06710123392859  0.00000000000000  0.00000000000000  0.00000000000000  0.00000000000000  0.00000000000000  0.00000000000000  0.00000000000000  0.00000000000000  0.00000000000000  0.00000000000000  0.00000000000000  0.00000000000000  0.00000000000000 -0.17260930136571 13.03711063833114  1.33734034064022  0.00000000000000  0.00000000000000  0.00000000000000  0.00000000000000
 0.00000000000000  0.00000000000000  0.00000000000000  0.00000000000000  0.00000000000000  0.00000000000000  0.00000000000000  0.00000000000000  0.00000000000000  0.00000000000000  0.00000000000000  0.00000000000000  0.05384574175624  0.00000000000000  0.00000000000000  0.00000000000000  0.00000000000000  0.00000000000000  0.00000000000000  0.00000000000000  0.00000000000000  0.00000000000000  0.00000000000000  0.00000000000000  0.00000000000000  0.00000000000000  0.00000000000000  0.00000000000000  0.00000000000000  0.00000000000000  0.00000000000000  0.00000000000000  0.00000000000000  0.00000000000000  0.00000000000000  0.00000000000000  0.00000000000000  0.00000000000000  0.00000000000000  0.00000000000000  0.00000000000000  0.00000000000000  0.00000000000000  0.00000000000000  0.00000000000000  0.00000000000000  0.00000000000000  0.00000000000000  0.00000000000000  0.00000000000000  0.00000000000000  0.00000000000000  0.00000000000000  0.00000000000000  0.00000000000000  0.00000000000000  0.10508022897503  0.00000000000000  0.00000000000000  0.00000000000000  0.00000000000000  0.00000000000000  0.00000000000000  0.00000000000000  0.00000000000000  0.00000000000000  0.00000000000000  0.00000000000000  0.00000000000000  0.00000000000000  0.00000000000000  0.00000000000000  0.00000000000000  0.00000000000000  0.00000000000000  0.00000000000000  0.00000000000000  0.00000000000000  0.00000000000000  0.00000000000000  0.00000000000000  0.00000000000000 -0.01682911329886  0.00000000000000  0.00000000000000  0.00000000000000  0.00000000000000  0.00000000000000  0.00000000000000  0.00000000000000  0.00000000000000  0.00000000000000  0.00000000000000  0.00000000000000  0.00000000000000  0.00000000000000  0.00000000000000  0.00000000000000  0.00000000000000  0.00000000000000  0.00000000000000  0.00000000000000  0.00000000000000  0.00000000000000  0.00000000000000  0.00000000000000  0.00000000000000  0.00000000000000  0.00000000000000  0.00000000000000  0.00000000000000  0.00000000000000  0.00000000000000  0.00000000000000  0.00000000000000  0.00000000000000  0.00000000000000  0.00000000000000  0.00000000000000  0.00000000000000  0.14392165484380  0.00000000000000  1.33734034058788 11.30864585982796  0.00000000000000  0.41084088979685  0.00000000000000  0.00000000000000
 0.00000000000000  0.00000000000000  0.00000000000000  0.00000000000000  0.00000000000000  0.00000000000000  0.00000000000000  0.00000000000000  0.00000000000000  0.00000000000000  0.00000000000000  0.00000000000000  0.00000000000000  0.00000000000000  0.00000000000000  0.00000000000000  0.00000000000000  0.00000000000000  0.00000000000000  0.00000000000000  0.00000000000000 -0.01969970052741  0.00000000000000  0.00000000000000 -0.03803550568467  0.00000000000000  0.00000000000000  0.00000000000000  0.00000000000000  0.00000000000000  0.00000000000000  0.00000000000000  0.00000000000000  0.00000000000000  0.00000000000000  0.00000000000000  0.00000000000000  0.00000000000000  0.00000000000000  0.00000000000000  0.00000000000000  0.00000000000000  0.00000000000000  0.00000000000000  0.00000000000000  0.00000000000000  0.00000000000000  0.00000000000000  0.00000000000000  0.00000000000000  0.00000000000000  0.00000000000000  0.00000000000000  0.00000000000000  0.00000000000000  0.00000000000000  0.00000000000000  0.00000000000000  0.00000000000000  0.00000000000000  0.00000000000000  0.00000000000000  0.00000000000000  0.00000000000000  0.00000000000000  0.00000000000000  0.00000000000000  0.00000000000000  0.00000000000000  0.00000000000000  0.00000000000000  0.00000000000000  0.00000000000000  0.00000000000000  0.00000000000000  0.00000000000000  0.00000000000000  0.00000000000000  0.00000000000000  0.00000000000000  0.00000000000000  0.00000000000000  0.00000000000000  0.00000000000000  0.00000000000000  0.00000000000000  0.00000000000000  0.00000000000000  0.00000000000000  0.00000000000000  0.00000000000000  0.00000000000000  0.00000000000000  0.00000000000000  0.00000000000000  0.00000000000000  0.00000000000000  0.00000000000000  0.00000000000000  0.00000000000000  0.00000000000000  0.00000000000000  0.00000000000000  0.00000000000000  0.00000000000000  0.00000000000000  0.00000000000000  0.00000000000000  0.00000000000000  0.00000000000000  0.00000000000000  0.00000000000000  0.00000000000000  0.00000000000000  0.00000000000000  0.00000000000000  0.00000000000000  0.00000000000000  0.00000000000000  0.00000000000000  0.00000000000000  0.00000000000000  0.00000000000000  0.00000000000000 10.82506572257644 -0.40122845766902  0.00000000000000 -0.60830874555415
 0.00000000000000  0.00000000000000  0.00000000000000  0.00000000000000  0.00000000000000  0.00000000000000  0.00000000000000  0.00000000000000  0.00000000000000  0.00000000000000  0.00000000000000  0.00000000000000  0.00000000000000  0.00000000000000  0.00000000000000  0.00000000000000  0.00000000000000  0.00000000000000  0.00000000000000  0.00000000000000  0.00000000000000  0.00000000000000  0.00000000000000  0.00000000000000  0.00000000000000  0.00000000000000  0.00000000000000  0.00000000000000  0.00000000000000  0.00000000000000  0.00000000000000  0.00000000000000  0.00000000000000  0.00000000000000  0.00000000000000  0.00000000000000  0.00000000000000  0.00000000000000  0.00000000000000  0.00000000000000  0.00000000000000  0.00000000000000  0.00000000000000  0.00000000000000  0.00000000000000  0.00000000000000  0.00000000000000  0.00000000000000  0.00000000000000  0.00000000000000  0.00000000000000  0.00000000000000  0.00000000000000  0.00000000000000  0.00000000000000  0.00000000000000  0.00000000000000  0.00000000000000  0.00000000000000  0.00000000000000  0.00000000000000  0.00000000000000  0.00000000000000  0.00000000000000  0.00000000000000  0.00000000000000  0.00000000000000  0.00000000000000  0.00000000000000  0.00000000000000  0.00000000000000  0.00000000000000  0.00000000000000  0.00000000000000  0.00000000000000  0.00000000000000  0.00000000000000  0.00000000000000  0.00000000000000  0.00000000000000  0.00000000000000  0.00000000000000  0.00000000000000  0.00000000000000  0.00000000000000  0.00000000000000  0.00000000000000  0.00000000000000  0.00000000000000  0.00000000000000  0.00000000000000  0.00000000000000  0.00000000000000  0.00000000000000  0.00000000000000  0.00000000000000  0.00000000000000  0.00000000000000  0.00000000000000  0.00000000000000  0.00000000000000  0.00000000000000  0.00000000000000  0.00000000000000  0.00000000000000  0.00000000000000  0.00000000000000  0.00000000000000  0.00000000000000  0.00000000000000  0.00000000000000  0.00000000000000  0.00000000000000  0.00000000000000  0.00000000000000  0.00000000000000  0.00000000000000  0.00000000000000  0.00000000000000  0.00000000000000  0.00000000000000  0.00000000000000  0.00000000000000  0.41084088980843 -0.40122845767917 15.47210180727672  0.49347790761258  0.00000000000000
 0.00000000000000  0.00000000000000  0.00000000000000  0.00000000000000  0.00000000000000  0.00000000000000  0.00000000000000  0.00000000000000  0.00000000000000  0.00000000000000  0.00000000000000  0.00000000000000  0.00000000000000  0.00000000000000  0.00000000000000  0.00000000000000  0.00000000000000  0.00000000000000  0.00000000000000  0.00000000000000  0.00000000000000  0.00000000000000  0.00000000000000  0.00000000000000  0.00000000000000  0.00000000000000  0.00000000000000  0.00000000000000  0.00000000000000  0.00000000000000  0.00000000000000  0.00000000000000  0.00000000000000  0.00000000000000  0.00000000000000  0.00000000000000  0.00000000000000  0.00000000000000  0.00000000000000  0.00000000000000  0.00000000000000  0.00000000000000  0.00000000000000  0.00000000000000  0.00000000000000  0.00000000000000  0.00000000000000  0.00000000000000  0.00000000000000  0.00000000000000  0.00000000000000  0.00000000000000  0.00000000000000  0.00000000000000  0.00000000000000  0.00000000000000  0.00000000000000  0.00000000000000  0.00000000000000  0.00000000000000  0.00000000000000  0.00000000000000  0.00000000000000  0.00000000000000  0.00000000000000  0.00000000000000  0.00000000000000  0.00000000000000  0.00000000000000  0.00000000000000  0.00000000000000  0.00000000000000  0.00000000000000  0.00000000000000  0.00000000000000  0.00000000000000  0.00000000000000  0.00000000000000  0.00000000000000  0.00000000000000  0.00000000000000  0.00000000000000  0.00000000000000  0.00000000000000  0.00000000000000  0.00000000000000  0.00000000000000  0.00000000000000  0.00000000000000  0.00000000000000  0.00000000000000  0.00000000000000  0.00000000000000  0.00000000000000  0.00000000000000  0.00000000000000  0.00000000000000  0.00000000000000  0.00000000000000  0.00000000000000  0.00000000000000  0.00000000000000  0.00000000000000  0.00000000000000  0.00000000000000  0.00000000000000  0.00000000000000  0.00000000000000  0.00000000000000  0.00000000000000  0.00000000000000  0.00000000000000  0.01992629596482  0.00000000000000  0.00000000000000  0.00000000000000  0.00000000000000  0.00000000000000  0.00000000000000  0.00000000000000  0.00000000000000  0.00000000000000  0.00000000000000  0.00000000000000  0.00000000000000  0.49347790761318 12.75390943406589  0.00000000000000
 0.00000000000000  0.00000000000000  0.29730511339669  0.00000000000000  0.00000000000000  0.00000000000000  0.00000000000000  0.00000000000000  0.00000000000000  0.00000000000000  0.00000000000000  0.00000000000000  0.00000000000000  0.00000000000000  0.00000000000000  0.00000000000000  0.00000000000000  0.00000000000000  0.00000000000000  0.00000000000000  0.00000000000000  0.00000000000000  0.00000000000000  0.00000000000000  0.00000000000000  0.00000000000000  0.00000000000000  0.00000000000000  0.00000000000000  0.00000000000000  0.00000000000000  0.00000000000000  0.00000000000000  0.00000000000000  0.00000000000000  0.00000000000000  0.00000000000000  0.00000000000000  0.00000000000000  0.00000000000000  0.00000000000000  0.00000000000000  0.00000000000000  0.00000000000000  0.00000000000000  0.00000000000000  0.00000000000000  0.00000000000000  0.00000000000000  0.00000000000000  0.00000000000000  0.00000000000000  0.00000000000000  0.00559271253653  0.00000000000000  0.00000000000000  0.00000000000000  0.00000000000000  0.00000000000000  0.00000000000000  0.00000000000000  0.00000000000000  0.00000000000000  0.00000000000000  0.00000000000000  0.00000000000000  0.00000000000000  0.00000000000000  0.00000000000000  0.00000000000000  0.00000000000000  0.00000000000000  0.00000000000000  0.00000000000000  0.00000000000000  0.00000000000000  0.00000000000000  0.00000000000000  0.00000000000000  0.00000000000000  0.00000000000000  0.00000000000000  0.00000000000000  0.00000000000000  0.00000000000000  0.00000000000000  0.00000000000000  0.00000000000000  0.00000000000000  0.00000000000000  0.00000000000000  0.00000000000000  0.00000000000000  0.00000000000000  0.00000000000000  0.00000000000000  0.00000000000000  0.00000000000000  0.00000000000000  0.00000000000000  0.00000000000000  0.00000000000000  0.00000000000000  0.00000000000000  0.00000000000000  0.00000000000000  0.12259996222188  0.00000000000000  0.00000000000000  0.00000000000000  0.00000000000000  0.00000000000000  0.00000000000000  0.00000000000000  0.00000000000000  0.00000000000000  0.00000000000000  0.00000000000000  0.00000000000000  0.00000000000000  0.00000000000000  0.00000000000000  0.00000000000000  0.00000000000000 -0.60830874555123  0.00000000000000  0.00000000000000 12.60562645987498
