# Supplementary material for: Proximal Distance Algorithms: Theory and Practice
Source: J Mach Learn Res. Author manuscript; Available in PMC 2019 Oct 24. (PMC6812563)
Supplement: code [file NIHMS1053815-supplement-code.zip › proxdist-master/keys_zhou_lange_2019/misc/spm/W_32_33200_10.txt]

10.87007636308876  0.93779786599834  0.97099325160869  0.00000000000000  0.00000000000000  0.00000000000000  0.00000000000000  0.00000000000000  0.00000000000000  0.00000000000000  0.00000000000000  0.00000000000000  0.00000000000000 -0.12249056542167  0.00000000000000  0.00000000000000 -0.04566207351604 -0.09681123732056  0.00000000000000  0.00000000000000  0.00000000000000  0.00000000000000  0.00000000000000  0.00000000000000  0.00000000000000  0.00000000000000  0.09518477223656  0.00000000000000  0.00000000000000  0.00000000000000  0.00000000000000  0.00000000000000
 0.93779786439720 11.63886861409819  0.00000000000000  1.34040016358330  0.00000000000000  0.00000000000000  0.00000000000000  0.00000000000000  0.00000000000000  0.00000000000000 -0.25407076660645  0.00000000000000  0.58516500384673  0.00000000000000  0.00000000000000  0.00000000000000  0.00000000000000  0.00000000000000  0.00000000000000  0.00000000000000  0.00000000000000  0.00000000000000  0.00000000000000  0.00000000000000  0.00000000000000  0.00000000000000  0.00000000000000  0.00000000000000  0.00000000000000  0.00000000000000  0.00000000000000  0.00000000000000
 0.97099325051624  0.00000000000000 13.17913643797568 -1.03359231369248 -0.50810647400319  0.00000000000000  0.00000000000000  0.00000000000000  0.00000000000000  0.00000000000000  0.00000000000000  0.00000000000000  0.00000000000000  0.00000000000000  0.00000000000000  0.00000000000000  0.00000000000000  0.00000000000000  0.00000000000000  0.00000000000000  0.00000000000000  0.00000000000000  0.00000000000000  0.00000000000000  0.00000000000000  0.00000000000000 -0.19601628609760  0.00000000000000  0.00000000000000  0.00000000000000  0.00000000000000  0.00000000000000
 0.00000000000000  1.34040016401537 -1.03359231421564 11.98910831104303  0.00000000000000 -0.20233756062397  0.00000000000000  0.00000000000000  0.00000000000000  0.00000000000000  0.05427309846279  0.00000000000000  0.00000000000000  0.00000000000000  0.00000000000000  0.09701707641927  0.00000000000000  0.00000000000000  0.00000000000000  0.00000000000000  0.00000000000000  0.00000000000000  0.00000000000000  0.00000000000000  0.00000000000000  0.00000000000000  0.00000000000000  0.00000000000000 -0.07421859631019  0.00000000000000  0.00000000000000  0.00000000000000
 0.00000000000000  0.00000000000000 -0.50810647571186  0.00000000000000 12.22077759465003  1.51150881382765  0.00000000000000 -3.19204779979997  0.00000000000000  0.00000000000000  0.00000000000000  0.00000000000000  0.00000000000000  0.00000000000000  0.00000000000000  0.00000000000000  0.00000000000000  0.00000000000000  0.00000000000000  0.00000000000000  0.00000000000000  0.00000000000000  0.00000000000000 -0.14510935405045  0.00000000000000  0.00000000000000 -0.01498162161001  0.00000000000000  0.00000000000000  0.00000000000000  0.00000000000000  0.00000000000000
 0.00000000000000  0.00000000000000  0.00000000000000 -0.20233756080299  1.51150881343453 12.71248792128733  0.00000000000000 -1.09675928365365  0.00000000000000  0.00000000000000  0.00000000000000  0.00000000000000  0.00000000000000  0.00000000000000  0.00000000000000  0.00000000000000  0.00000000000000  0.00000000000000  0.00000000000000  0.00000000000000 -0.04344020117364  0.00000000000000  0.00000000000000  0.00000000000000  0.00000000000000  0.00000000000000  0.00000000000000  0.00000000000000  0.00000000000000 -0.00237676677141  0.00000000000000  0.00000000000000
 0.00000000000000  0.00000000000000  0.00000000000000  0.00000000000000  0.00000000000000  0.00000000000000 13.45915576472489  0.71491266672810  4.21899468537448 -1.35931616198292  0.02038118637866  0.00000000000000  0.00000000000000  0.00000000000000  0.00000000000000  0.00000000000000  0.00000000000000 -0.18086491169789  0.02099923577734  0.00000000000000 -0.51427982928883  0.00000000000000  0.00000000000000  0.00000000000000  0.00000000000000  0.00000000000000  0.00000000000000  0.00000000000000  0.00000000000000  0.00000000000000 -0.08103039542570  0.00000000000000
 0.00000000000000  0.00000000000000  0.00000000000000  0.00000000000000 -3.19204779951489 -1.09675928363022  0.71491266852604 16.49197857831429  0.12272420087827  0.00000000000000  0.00000000000000  0.00000000000000  0.00000000000000  0.00000000000000  0.00000000000000  0.00000000000000  0.00000000000000  0.00000000000000  0.00000000000000  0.00000000000000  0.00000000000000  0.00000000000000  0.00000000000000  0.00000000000000  0.00000000000000  0.25398892156020  0.00000000000000  0.00000000000000  0.00000000000000  0.00000000000000  0.00000000000000  0.00000000000000
 0.00000000000000  0.00000000000000  0.00000000000000  0.00000000000000  0.00000000000000  0.00000000000000  4.21899468164862  0.12272420013667 22.11144650220863 -1.96666565446422 -1.86464030468425 -0.18973043417747  0.00000000000000  0.00000000000000  0.00000000000000  0.00000000000000  0.00000000000000  0.00000000000000  0.00000000000000  0.00000000000000  0.00000000000000  0.00000000000000  0.00000000000000  0.00000000000000  0.00000000000000  0.00000000000000  0.00000000000000  0.00000000000000  0.00000000000000  0.00000000000000  0.00000000000000  0.00000000000000
 0.00000000000000  0.00000000000000  0.00000000000000  0.00000000000000  0.00000000000000  0.00000000000000 -1.35931616154633  0.00000000000000 -1.96666565316994 17.31080311610157 -1.38936652275449  0.00000000000000 -1.41872218164190  0.00000000000000  0.00000000000000  0.00000000000000  0.00000000000000  0.00000000000000  0.00000000000000  0.00000000000000  0.00000000000000  0.00000000000000  0.00000000000000  0.00000000000000  0.00000000000000  0.00000000000000  0.00000000000000  0.00000000000000  0.00000000000000  0.00000000000000  0.00000000000000  0.00000000000000
 0.00000000000000 -0.25407076625246  0.00000000000000  0.05427309900280  0.00000000000000  0.00000000000000  0.02038120177520  0.00000000000000 -1.86464029401862 -1.38936652502215 11.25259593066374  1.23553621140883  0.00000000000000  0.00000000000000  0.00000000000000 -0.07021594327092  0.00000000000000  0.26034462889409  0.00000000000000  0.00000000000000  0.14074544526066  0.00000000000000  0.00000000000000  0.00000000000000  0.00000000000000  0.00000000000000  0.00000000000000  0.00000000000000 -0.03449126685006  0.00000000000000  0.00000000000000  0.00000000000000
 0.00000000000000  0.00000000000000  0.00000000000000  0.00000000000000  0.00000000000000  0.00000000000000  0.00000000000000  0.00000000000000 -0.18973043408540  0.00000000000000  1.23553621132617 13.12548534232833 -1.54047594561544  0.00000000000000  1.79162892023503  0.00000000000000  0.00000000000000  0.02715213922056  0.00000000000000  0.00000000000000  0.00000000000000  0.00000000000000  0.00000000000000  0.00000000000000  0.00000000000000  0.00000000000000  0.00000000000000  0.00000000000000  0.00000000000000  0.00000000000000  0.00000000000000  0.00000000000000
 0.00000000000000  0.58516500366548  0.00000000000000  0.00000000000000  0.00000000000000  0.00000000000000  0.00000000000000  0.00000000000000  0.00000000000000 -1.41872218162113  0.00000000000000 -1.54047594545971 11.97448011081426  0.00000000000000 -0.66354794593126  0.00000000000000  0.00000000000000  0.00000000000000  0.00000000000000  0.00000000000000  0.00000000000000  0.00000000000000  0.00000000000000  0.00000000000000  0.00000000000000  0.00000000000000  0.00000000000000  0.00000000000000  0.00000000000000  0.00000000000000  0.00000000000000  0.02964081647904
-0.12249057651840  0.00000000000000  0.00000000000000  0.00000000000000  0.00000000000000  0.00000000000000  0.00000000000000  0.00000000000000  0.00000000000000  0.00000000000000  0.00000000000000  0.00000000000000  0.00000000000000 10.94869004244218  0.00000000000000  0.00000000000000  0.55844145647593  0.04009760836824  0.00000000000000  0.00000000000000  0.00000000000000  0.00000000000000  0.00000000000000  0.00000000000000  0.00000000000000  0.00000000000000  0.00000000000000  0.00000000000000  0.00000000000000  0.00000000000000  0.00000000000000  0.00000000000000
 0.00000000000000  0.00000000000000  0.00000000000000  0.00000000000000  0.00000000000000  0.00000000000000  0.00000000000000  0.00000000000000  0.00000000000000  0.00000000000000  0.00000000000000  1.79162892032930 -0.66354794786910  0.00000000000000 15.12966766927322  0.00000000000000  0.36227413237339  0.00000000000000  0.00000000000000  0.00000000000000  0.00000000000000  0.00000000000000  0.00000000000000  0.00000000000000  0.00000000000000 -0.21878371112023  0.00000000000000  0.00000000000000 -0.35336710870299  0.00000000000000  0.00000000000000  0.00000000000000
 0.00000000000000  0.00000000000000  0.00000000000000  0.09701707648296  0.00000000000000  0.00000000000000  0.00000000000000  0.00000000000000  0.00000000000000  0.00000000000000 -0.07021594329021  0.00000000000000  0.00000000000000  0.00000000000000  0.00000000000000 10.99460451550137  0.00000000000000  1.43326080435634  0.00000000000000 -0.25654991055478  0.00000000000000  0.00000000000000  0.02161273563849  0.00000000000000  0.00000000000000  0.00000000000000  0.00000000000000  0.00000000000000 -0.07090379588282  0.00000000000000  0.00000000000000  0.00000000000000
-0.04566207108828  0.00000000000000  0.00000000000000  0.00000000000000  0.00000000000000  0.00000000000000  0.00000000000000  0.00000000000000  0.00000000000000  0.00000000000000  0.00000000000000  0.00000000000000  0.00000000000000  0.55844145464217  0.36227412438174  0.00000000000000 15.20533909517970 -4.25452681368080 -0.92032151535227 -0.30949796129452  0.00000000000000  0.00000000000000  0.00000000000000  0.00000000000000  0.00000000000000  0.00000000000000  0.00000000000000  0.00000000000000  0.00000000000000  0.00000000000000  0.00000000000000  0.00000000000000
-0.09681123275018  0.00000000000000  0.00000000000000  0.00000000000000  0.00000000000000  0.00000000000000 -0.18086491094085  0.00000000000000  0.00000000000000  0.00000000000000  0.26034463013691  0.02715213886111  0.00000000000000  0.04009760895778  0.00000000000000  1.43326080435170 -4.25452681434142 13.93006458721271  0.29834284848658  0.00000000000000 -0.28149589898032  0.00000000000000  0.00000000000000  0.00000000000000  0.00000000000000  0.00000000000000  0.00000000000000  0.00000000000000  0.12179843746343  0.00000000000000  0.00000000000000  0.00000000000000
 0.00000000000000  0.00000000000000  0.00000000000000  0.00000000000000  0.00000000000000  0.00000000000000  0.02099923604951  0.00000000000000  0.00000000000000  0.00000000000000  0.00000000000000  0.00000000000000  0.00000000000000  0.00000000000000  0.00000000000000  0.00000000000000 -0.92032151596447  0.29834285338537 13.36037155504401  0.64858540353635  1.27225951079402  2.10329657164423  0.00000000000000  0.00000000000000  0.00000000000000  0.00000000000000  0.00000000000000  0.00000000000000 -0.22634586132786  0.00000000000000  0.00000000000000  0.00000000000000
 0.00000000000000  0.00000000000000  0.00000000000000  0.00000000000000  0.00000000000000  0.00000000000000  0.00000000000000  0.00000000000000  0.00000000000000  0.00000000000000  0.00000000000000  0.00000000000000  0.00000000000000  0.00000000000000  0.00000000000000 -0.25654991038954 -0.30949796100208  0.00000000000000  0.64858540408939 13.68867697718282 -0.20668195690746  0.00000000000000  1.98767481194406  0.00000000000000  0.00000000000000  0.00000000000000 -0.42930202461034  0.00000000000000  0.00000000000000  0.00000000000000  0.00000000000000  0.00000000000000
 0.00000000000000  0.00000000000000  0.00000000000000  0.00000000000000  0.00000000000000 -0.04344020112559 -0.51427982909173  0.00000000000000  0.00000000000000  0.00000000000000  0.14074544566364  0.00000000000000  0.00000000000000  0.00000000000000  0.00000000000000  0.00000000000000  0.00000000000000 -0.28149589848419  1.27225951110967 -0.20668195718474 15.87013141856526  1.64141588612633 -0.63712018607683  0.00000000000000  0.00000000000000  0.00000000000000  0.00000000000000  0.00000000000000  0.00000000000000  0.00000000000000  0.00000000000000  0.00000000000000
 0.00000000000000  0.00000000000000  0.00000000000000  0.00000000000000  0.00000000000000  0.00000000000000  0.00000000000000  0.00000000000000  0.00000000000000  0.00000000000000  0.00000000000000  0.00000000000000  0.00000000000000  0.00000000000000  0.00000000000000  0.00000000000000  0.00000000000000  0.00000000000000  2.10329657179649  0.00000000000000  1.64141588616799 19.83045962487335  0.00000000000000  0.00000000000000  0.11450839689380  0.00000000000000  0.00000000000000  0.00000000000000  0.00000000000000  0.00000000000000  0.00000000000000  0.00000000000000
 0.00000000000000  0.00000000000000  0.00000000000000  0.00000000000000  0.00000000000000  0.00000000000000  0.00000000000000  0.00000000000000  0.00000000000000  0.00000000000000  0.00000000000000  0.00000000000000  0.00000000000000  0.00000000000000  0.00000000000000  0.02161273564216  0.00000000000000  0.00000000000000  0.00000000000000  1.98767481195185 -0.63712018608106  0.00000000000000 13.91650117510043  0.00000000000000  0.00000000000000  0.00000000000000  0.00000000000000  0.00000000000000 -0.23489292117631  0.00000000000000  0.00000000000000  0.00000000000000
 0.00000000000000  0.00000000000000  0.00000000000000  0.00000000000000 -0.14510935592120  0.00000000000000  0.00000000000000  0.00000000000000  0.00000000000000  0.00000000000000  0.00000000000000  0.00000000000000  0.00000000000000  0.00000000000000  0.00000000000000  0.00000000000000  0.00000000000000  0.00000000000000  0.00000000000000  0.00000000000000  0.00000000000000  0.00000000000000  0.00000000000000 12.62141202146421  0.32702360947162 -0.40702318488689  0.15122428206142  0.00000000000000  0.00000000000000  0.00000000000000  0.00000000000000  0.00000000000000
 0.00000000000000  0.00000000000000  0.00000000000000  0.00000000000000  0.00000000000000  0.00000000000000  0.00000000000000  0.00000000000000  0.00000000000000  0.00000000000000  0.00000000000000  0.00000000000000  0.00000000000000  0.00000000000000  0.00000000000000  0.00000000000000  0.00000000000000  0.00000000000000  0.00000000000000  0.00000000000000  0.00000000000000  0.11450839693433  0.00000000000000  0.32702360961735 23.30088737883432  2.51088799276578  0.32294487559122  3.17724255548005  0.00000000000000  0.00000000000000  0.00000000000000  0.00000000000000
 0.00000000000000  0.00000000000000  0.00000000000000  0.00000000000000  0.00000000000000  0.00000000000000  0.00000000000000  0.25398892134259  0.00000000000000  0.00000000000000  0.00000000000000  0.00000000000000  0.00000000000000  0.00000000000000 -0.21878371027679  0.00000000000000  0.00000000000000  0.00000000000000  0.00000000000000  0.00000000000000  0.00000000000000  0.00000000000000  0.00000000000000 -0.40702318492857  2.51088799282326 11.15245351717356  0.58436248482495  0.00000000000000  0.00000000000000  0.00000000000000  0.00000000000000  0.00000000000000
 0.09518477398171  0.00000000000000 -0.19601628566174  0.00000000000000 -0.01498163024879  0.00000000000000  0.00000000000000  0.00000000000000  0.00000000000000  0.00000000000000  0.00000000000000  0.00000000000000  0.00000000000000  0.00000000000000  0.00000000000000  0.00000000000000  0.00000000000000  0.00000000000000  0.00000000000000 -0.42930202423060  0.00000000000000  0.00000000000000  0.00000000000000  0.15122429364331  0.32294485950280  0.58436248510553 10.11246662311030  0.33532323710316  0.93322205547165  0.00000000000000  0.00000000000000  0.00000000000000
 0.00000000000000  0.00000000000000  0.00000000000000  0.00000000000000  0.00000000000000  0.00000000000000  0.00000000000000  0.00000000000000  0.00000000000000  0.00000000000000  0.00000000000000  0.00000000000000  0.00000000000000  0.00000000000000  0.00000000000000  0.00000000000000  0.00000000000000  0.00000000000000  0.00000000000000  0.00000000000000  0.00000000000000  0.00000000000000  0.00000000000000  0.00000000000000  3.17724255669666  0.00000000000000  0.33532323718740 16.21126278187955 -1.52419217834651 -0.51775102118213 -1.22937596295665  0.00000000000000
 0.00000000000000  0.00000000000000  0.00000000000000 -0.07421859682856  0.00000000000000  0.00000000000000  0.00000000000000  0.00000000000000  0.00000000000000  0.00000000000000 -0.03449126697068  0.00000000000000  0.00000000000000  0.00000000000000 -0.35336710746761 -0.07090379610384  0.00000000000000  0.12179843717259 -0.22634586215234  0.00000000000000  0.00000000000000  0.00000000000000 -0.23489292120162  0.00000000000000  0.00000000000000  0.00000000000000  0.93322205459743 -1.52419217367391 10.90028514818557 -0.88578840173084  0.00877462555201 -1.03485267480767
 0.00000000000000  0.00000000000000  0.00000000000000  0.00000000000000  0.00000000000000 -0.00237676629989  0.00000000000000  0.00000000000000  0.00000000000000  0.00000000000000  0.00000000000000  0.00000000000000  0.00000000000000  0.00000000000000  0.00000000000000  0.00000000000000  0.00000000000000  0.00000000000000  0.00000000000000  0.00000000000000  0.00000000000000  0.00000000000000  0.00000000000000  0.00000000000000  0.00000000000000  0.00000000000000  0.00000000000000 -0.51775102147743 -0.88578840161035 23.11521159234122  0.00000000000000  4.38548107458204
 0.00000000000000  0.00000000000000  0.00000000000000  0.00000000000000  0.00000000000000  0.00000000000000 -0.08103039534821  0.00000000000000  0.00000000000000  0.00000000000000  0.00000000000000  0.00000000000000  0.00000000000000  0.00000000000000  0.00000000000000  0.00000000000000  0.00000000000000  0.00000000000000  0.00000000000000  0.00000000000000  0.00000000000000  0.00000000000000  0.00000000000000  0.00000000000000  0.00000000000000  0.00000000000000  0.00000000000000 -1.22937596264121  0.00877462583631  0.00000000000000 12.60099160869708  0.00000000000000
 0.00000000000000  0.00000000000000  0.00000000000000  0.00000000000000  0.00000000000000  0.00000000000000  0.00000000000000  0.00000000000000  0.00000000000000  0.00000000000000  0.00000000000000  0.00000000000000  0.02964081757759  0.00000000000000  0.00000000000000  0.00000000000000  0.00000000000000  0.00000000000000  0.00000000000000  0.00000000000000  0.00000000000000  0.00000000000000  0.00000000000000  0.00000000000000  0.00000000000000  0.00000000000000  0.00000000000000  0.00000000000000 -1.03485267472722  4.38548107458414  0.00000000000000 16.01308901038232
