# Supplementary material for: Proximal Distance Algorithms: Theory and Practice
Source: J Mach Learn Res. Author manuscript; Available in PMC 2019 Oct 24. (PMC6812563)
Supplement: code [file NIHMS1053815-supplement-code.zip › proxdist-master/keys_zhou_lange_2019/misc/spm/W_32_33300_9.txt]

10.5461358169734 -0.4810697618588  0.0000000000000  0.0000000000000  0.0000000000000  0.0000000000000  0.0000000000000  0.0000000000000 -0.2345824326822  0.0000000000000  0.0000000000000  0.0000000000000  0.0000000000000  0.0000000000000  0.0000000000000  0.0000000000000  0.0000000000000  0.0000000000000  0.0000000000000  0.0000000000000  0.0000000000000  0.0000000000000  0.0000000000000  0.0000000000000  0.0000000000000 -0.0908731252098 -0.0309218907442  0.0000000000000  0.0000000000000  0.0000000000000  0.0000000000000  0.0000000000000
-0.4810697619772 11.2241979050167 -0.6200429274871 -0.5145293416366  0.0000000000000  0.0000000000000  0.0000000000000  0.0000000000000  0.0000000000000  0.0000000000000  0.0000000000000  0.0000000000000  0.0000000000000  0.0000000000000  0.0000000000000  0.0000000000000  0.0000000000000  0.0000000000000  0.0000000000000  0.0000000000000  0.0000000000000  0.4070716548763  0.0000000000000  0.0000000000000  0.0000000000000  0.0000000000000  0.0000000000000  0.0000000000000  0.3523159957846  0.0000000000000  0.0000000000000  0.0000000000000
 0.0000000000000 -0.6200429298934 11.5129481798788  0.6474196417636  0.0000000000000  0.0000000000000  0.0000000000000 -0.3148803324177  0.0000000000000  0.0000000000000  0.0000000000000  0.0000000000000  0.0000000000000  0.0000000000000  0.0000000000000  0.0000000000000  0.2151890032547  0.0000000000000  0.0000000000000  0.0000000000000  0.0000000000000  0.0000000000000  0.0000000000000  0.0000000000000  0.0000000000000  0.0000000000000  0.0000000000000  0.0000000000000  0.0000000000000  0.0000000000000  0.0000000000000  0.0000000000000
 0.0000000000000 -0.5145293420419  0.6474196420272 10.6002266264874  0.0000000000000 -0.2087294814749  0.0000000000000  0.0000000000000  0.0000000000000  0.0000000000000  0.0000000000000  0.0000000000000  0.0000000000000 -0.0574881589621  0.0000000000000  0.0000000000000  0.0000000000000  0.0000000000000  0.0000000000000  0.0345743214197  0.0000000000000  0.0000000000000  0.0000000000000  0.0000000000000  0.0000000000000  0.0000000000000  0.0000000000000  0.0000000000000  0.0000000000000  0.0000000000000  0.0000000000000  0.0000000000000
 0.0000000000000  0.0000000000000  0.0000000000000  0.0000000000000 10.3664500497742 -1.1060078037218 -0.6383841623124 -1.2813701878054  0.0000000000000  0.0000000000000  0.0000000000000  0.0000000000000  0.0000000000000  0.0177266551493 -0.3000002659424  0.0000000000000 -0.0390332643597  0.0000000000000  0.0000000000000  0.0000000000000 -0.2788547747301  0.0000000000000  0.0000000000000  0.0000000000000  0.0000000000000  0.0000000000000  0.0000000000000 -0.1042984128840  0.0000000000000  0.0000000000000  0.0000000000000  0.0326676791714
 0.0000000000000  0.0000000000000  0.0000000000000 -0.2087294815065 -1.1060078038841 17.0765424884847  0.0000000000000  2.0572771661669  0.0000000000000  0.0000000000000  0.0000000000000  0.0000000000000  0.0000000000000  0.0000000000000  0.0000000000000  0.0000000000000 -0.1576212339098  0.0000000000000  0.0000000000000  0.0000000000000  0.0000000000000  0.0000000000000  0.0000000000000  0.0000000000000  0.0000000000000  0.0000000000000  0.0000000000000  0.0000000000000  0.0000000000000  0.0000000000000  0.0000000000000  0.0000000000000
 0.0000000000000  0.0000000000000  0.0000000000000  0.0000000000000 -0.6383841615811  0.0000000000000 12.1058481879428  0.7810678327326 -0.1720612493161  0.0000000000000  0.0000000000000 -0.1791504295604  0.0000000000000  0.0000000000000  0.0000000000000  0.0000000000000  0.0000000000000  0.0000000000000  0.0000000000000  0.0000000000000  0.0000000000000  0.0000000000000  0.0000000000000  0.0000000000000  0.0000000000000  0.0000000000000  0.0000000000000  0.0000000000000  0.0000000000000  0.0000000000000  0.3326337591526  0.0000000000000
 0.0000000000000  0.0000000000000 -0.3148803312399  0.0000000000000 -1.2813701880484  2.0572771661371  0.7810678334983 12.5850059057602  0.0000000000000 -0.2132015783842  0.0000000000000  0.0000000000000  0.0000000000000  0.0000000000000  0.0000000000000  0.0000000000000  0.0000000000000  0.0000000000000 -0.1807309533105  0.0000000000000  0.0000000000000  0.0000000000000  0.0000000000000  0.0000000000000  0.0000000000000  0.0000000000000  0.0000000000000  0.0000000000000  0.0000000000000 -0.4168643201247  0.0000000000000  0.0000000000000
-0.2345824316982  0.0000000000000  0.0000000000000  0.0000000000000  0.0000000000000  0.0000000000000 -0.1720612566314  0.0000000000000 12.1461517297761  0.2642356523356 -1.7281027274461  1.6628522883625  0.0000000000000  0.0000000000000  0.0000000000000 -0.5454639415510  0.0000000000000  0.0000000000000  0.0000000000000  0.0000000000000  0.0000000000000  0.0000000000000  0.0000000000000  0.0000000000000  0.0000000000000  0.0000000000000  0.0000000000000  0.0000000000000  0.0000000000000  0.0000000000000  0.0000000000000  0.0000000000000
 0.0000000000000  0.0000000000000  0.0000000000000  0.0000000000000  0.0000000000000  0.0000000000000  0.0000000000000 -0.2132015755303  0.2642356608802 10.9128122708638  0.0000000000000  0.0000000000000  0.0000000000000  0.0000000000000  0.0000000000000  0.1515696684486  0.0000000000000  0.0000000000000 -0.0982028747759  0.0000000000000  0.0000000000000  0.0000000000000  0.0000000000000  0.0000000000000  0.0000000000000  0.0000000000000  0.0000000000000  0.0000000000000  0.0000000000000  0.0000000000000  0.0000000000000  0.1848544128775
 0.0000000000000  0.0000000000000  0.0000000000000  0.0000000000000  0.0000000000000  0.0000000000000  0.0000000000000  0.0000000000000 -1.7281027303976  0.0000000000000 12.6460099974252 -2.6217557664754  0.4358153833861  0.4210965921018  0.0000000000000  0.0000000000000  0.0000000000000  0.0000000000000  0.0593254732295  0.0000000000000  0.0000000000000  0.0000000000000  0.0000000000000  0.0000000000000  0.0000000000000  0.0000000000000  0.0000000000000 -0.0570411885178  0.0000000000000  0.0000000000000 -0.3505427571160  0.0000000000000
 0.0000000000000  0.0000000000000  0.0000000000000  0.0000000000000  0.0000000000000  0.0000000000000 -0.1791504310278  0.0000000000000  1.6628522885644  0.0000000000000 -2.6217557657070 14.7309855795686  2.4918993425227  0.0000000000000  0.0000000000000  0.0000000000000  0.0000000000000  0.0000000000000  0.0000000000000  0.0000000000000  0.0000000000000  0.0000000000000  0.0000000000000  0.0000000000000  0.0000000000000  0.0000000000000  0.0000000000000  0.0000000000000 -0.2823693605816  0.0000000000000 -0.0786886300710  0.0000000000000
 0.0000000000000  0.0000000000000  0.0000000000000  0.0000000000000  0.0000000000000  0.0000000000000  0.0000000000000  0.0000000000000  0.0000000000000  0.0000000000000  0.4358153834804  2.4918993425415 18.3518914484552  0.4529996504486  0.0000000000000  0.0000000000000  0.0000000000000  0.0000000000000  0.0000000000000  0.0000000000000  0.0000000000000  0.0000000000000  0.0000000000000  0.0000000000000  0.0000000000000  0.0000000000000  0.0000000000000  0.0000000000000  0.0000000000000  0.0000000000000  0.0000000000000  0.0000000000000
 0.0000000000000  0.0000000000000  0.0000000000000 -0.0574881589028  0.0177266567460  0.0000000000000  0.0000000000000  0.0000000000000  0.0000000000000  0.0000000000000  0.4210965922318  0.0000000000000  0.4529996504391 10.3981953844707  0.3559099785768  0.0000000000000  0.0000000000000  0.0000000000000  0.0000000000000  0.0000000000000  0.0000000000000  0.0000000000000  0.0000000000000  0.0000000000000  0.0000000000000  0.0000000000000  0.0000000000000  0.0000000000000  0.0000000000000  0.0000000000000  0.0000000000000  0.0000000000000
 0.0000000000000  0.0000000000000  0.0000000000000  0.0000000000000 -0.3000002660151  0.0000000000000  0.0000000000000  0.0000000000000  0.0000000000000  0.0000000000000  0.0000000000000  0.0000000000000  0.0000000000000  0.3559099786382 11.7055977850343  1.5608308513685 -0.7519834364692  1.0616675477038  0.0000000000000  0.0000000000000  0.0000000000000  0.0000000000000  0.0000000000000  0.0000000000000  0.0000000000000  0.0000000000000  0.0000000000000  0.0000000000000  0.0000000000000  0.0000000000000 -0.0235183385314  0.0000000000000
 0.0000000000000  0.0000000000000  0.0000000000000  0.0000000000000  0.0000000000000  0.0000000000000  0.0000000000000  0.0000000000000 -0.5454639436513  0.1515696727085  0.0000000000000  0.0000000000000  0.0000000000000  0.0000000000000  1.5608308515280 12.6108512498262 -0.0504912376880  1.2689317679529  0.8952091218098  0.0000000000000  0.0000000000000  0.0000000000000  0.0000000000000  0.0000000000000  0.0000000000000  0.0000000000000  0.0000000000000  0.0000000000000  0.0000000000000  0.0000000000000  0.0000000000000  0.0000000000000
 0.0000000000000  0.0000000000000  0.2151890020923  0.0000000000000 -0.0390332672242 -0.1576212336293  0.0000000000000  0.0000000000000  0.0000000000000  0.0000000000000  0.0000000000000  0.0000000000000  0.0000000000000  0.0000000000000 -0.7519834367348 -0.0504912411512  9.7778389206136 -0.5620456444972  0.3930502305593 -0.0200834228905  0.0000000000000  0.0000000000000  0.0000000000000  0.0000000000000 -0.0841580536712  0.0000000000000  0.0000000000000  0.0000000000000  0.0000000000000  0.0000000000000  0.0000000000000  0.0000000000000
 0.0000000000000  0.0000000000000  0.0000000000000  0.0000000000000  0.0000000000000  0.0000000000000  0.0000000000000  0.0000000000000  0.0000000000000  0.0000000000000  0.0000000000000  0.0000000000000  0.0000000000000  0.0000000000000  1.0616675480064  1.2689317647361 -0.5620456418679 12.0169073025493  1.1607762833901 -0.3335130718336  1.9196728902810  0.0000000000000  0.0000000000000  0.0000000000000  0.0000000000000  0.0000000000000  0.0000000000000  0.0000000000000  0.0000000000000  0.0000000000000  0.0000000000000  0.0000000000000
 0.0000000000000  0.0000000000000  0.0000000000000  0.0000000000000  0.0000000000000  0.0000000000000  0.0000000000000 -0.1807309539916  0.0000000000000 -0.0982028740937  0.0593254731693  0.0000000000000  0.0000000000000  0.0000000000000  0.0000000000000  0.8952091213060  0.3930502309724  1.1607762866788 14.0087742681797  0.9520601447345  2.0319998219713  0.1755249138095  0.0000000000000  0.0000000000000  0.0000000000000  0.0000000000000  0.0000000000000  0.0000000000000  0.0000000000000  0.0000000000000  0.0000000000000  0.0000000000000
 0.0000000000000  0.0000000000000  0.0000000000000  0.0345743213942  0.0000000000000  0.0000000000000  0.0000000000000  0.0000000000000  0.0000000000000  0.0000000000000  0.0000000000000  0.0000000000000  0.0000000000000  0.0000000000000  0.0000000000000  0.0000000000000 -0.0200834295235 -0.3335130711617  0.9520601446271 12.8013623220238  0.0000000000000  0.5450916271140  0.0000000000000  0.0000000000000  0.0000000000000  0.0000000000000  0.0000000000000  0.0000000000000  0.0000000000000  0.0000000000000  0.0000000000000  0.0000000000000
 0.0000000000000  0.0000000000000  0.0000000000000  0.0000000000000 -0.2788547753432  0.0000000000000  0.0000000000000  0.0000000000000  0.0000000000000  0.0000000000000  0.0000000000000  0.0000000000000  0.0000000000000  0.0000000000000  0.0000000000000  0.0000000000000  0.0000000000000  1.9196728901391  2.0319998218776  0.0000000000000 15.7398574860361 -0.6217573952167 -0.5476399936409  0.0000000000000  0.0000000000000  0.0000000000000  0.0000000000000  0.0000000000000  0.0000000000000  0.0000000000000  0.0000000000000  0.0000000000000
 0.0000000000000  0.4070716521846  0.0000000000000  0.0000000000000  0.0000000000000  0.0000000000000  0.0000000000000  0.0000000000000  0.0000000000000  0.0000000000000  0.0000000000000  0.0000000000000  0.0000000000000  0.0000000000000  0.0000000000000  0.0000000000000  0.0000000000000  0.0000000000000  0.1755249118005  0.5450916241172 -0.6217573956635 10.1141635094764  0.9099879432245  1.3162578106967  0.0000000000000  0.0000000000000  0.0000000000000  0.1489696929775  0.0000000000000  0.0000000000000  0.0000000000000  0.0000000000000
 0.0000000000000  0.0000000000000  0.0000000000000  0.0000000000000  0.0000000000000  0.0000000000000  0.0000000000000  0.0000000000000  0.0000000000000  0.0000000000000  0.0000000000000  0.0000000000000  0.0000000000000  0.0000000000000  0.0000000000000  0.0000000000000  0.0000000000000  0.0000000000000  0.0000000000000  0.0000000000000 -0.5476399936748  0.9099879432406 14.3491196339995  0.0000000000000  0.0000000000000  0.0000000000000  0.0000000000000  0.0000000000000  0.0000000000000  0.0000000000000  0.0000000000000  0.0000000000000
 0.0000000000000  0.0000000000000  0.0000000000000  0.0000000000000  0.0000000000000  0.0000000000000  0.0000000000000  0.0000000000000  0.0000000000000  0.0000000000000  0.0000000000000  0.0000000000000  0.0000000000000  0.0000000000000  0.0000000000000  0.0000000000000  0.0000000000000  0.0000000000000  0.0000000000000  0.0000000000000  0.0000000000000  1.3162578106136  0.0000000000000 32.3880457125244 -1.4475899672565 -2.4975722083611  0.2071080480348  0.0000000000000  0.0000000000000  0.0000000000000  0.0000000000000  0.0000000000000
 0.0000000000000  0.0000000000000  0.0000000000000  0.0000000000000  0.0000000000000  0.0000000000000  0.0000000000000  0.0000000000000  0.0000000000000  0.0000000000000  0.0000000000000  0.0000000000000  0.0000000000000  0.0000000000000  0.0000000000000  0.0000000000000 -0.0841580536266  0.0000000000000  0.0000000000000  0.0000000000000  0.0000000000000  0.0000000000000  0.0000000000000 -1.4475899674257 11.1410689126092 -0.1058073536550  0.3613125463840  0.0000000000000  0.0000000000000  0.0000000000000  0.0000000000000  0.1035479951457
-0.0908731235318  0.0000000000000  0.0000000000000  0.0000000000000  0.0000000000000  0.0000000000000  0.0000000000000  0.0000000000000  0.0000000000000  0.0000000000000  0.0000000000000  0.0000000000000  0.0000000000000  0.0000000000000  0.0000000000000  0.0000000000000  0.0000000000000  0.0000000000000  0.0000000000000  0.0000000000000  0.0000000000000  0.0000000000000  0.0000000000000 -2.4975722005421 -0.1058073552575 14.8813325412948 -2.9021857832625  0.0000000000000 -0.2735928088471  0.0000000000000  0.0000000000000  0.0000000000000
-0.0309218909223  0.0000000000000  0.0000000000000  0.0000000000000  0.0000000000000  0.0000000000000  0.0000000000000  0.0000000000000  0.0000000000000  0.0000000000000  0.0000000000000  0.0000000000000  0.0000000000000  0.0000000000000  0.0000000000000  0.0000000000000  0.0000000000000  0.0000000000000  0.0000000000000  0.0000000000000  0.0000000000000  0.0000000000000  0.0000000000000  0.2071080466221  0.3613125468532 -2.9021857713816 12.0394281487006  0.0553369282744  0.0000000000000 -0.6692340403720 -0.3334503827457  0.0000000000000
 0.0000000000000  0.0000000000000  0.0000000000000  0.0000000000000 -0.1042984127411  0.0000000000000  0.0000000000000  0.0000000000000  0.0000000000000  0.0000000000000 -0.0570411885303  0.0000000000000  0.0000000000000  0.0000000000000  0.0000000000000  0.0000000000000  0.0000000000000  0.0000000000000  0.0000000000000  0.0000000000000  0.0000000000000  0.1489696928577  0.0000000000000  0.0000000000000  0.0000000000000  0.0000000000000  0.0553369361932 13.7890370759927  2.3040290926729  0.0000000000000  0.0000000000000  0.0000000000000
 0.0000000000000  0.3523159948169  0.0000000000000  0.0000000000000  0.0000000000000  0.0000000000000  0.0000000000000  0.0000000000000  0.0000000000000  0.0000000000000  0.0000000000000 -0.2823693603547  0.0000000000000  0.0000000000000  0.0000000000000  0.0000000000000  0.0000000000000  0.0000000000000  0.0000000000000  0.0000000000000  0.0000000000000  0.0000000000000  0.0000000000000  0.0000000000000  0.0000000000000 -0.2735928261582  0.0000000000000  2.3040290916835 14.9472767423243  4.4807682596137 -0.4199813406628  0.4067137938935
 0.0000000000000  0.0000000000000  0.0000000000000  0.0000000000000  0.0000000000000  0.0000000000000  0.0000000000000 -0.4168643215107  0.0000000000000  0.0000000000000  0.0000000000000  0.0000000000000  0.0000000000000  0.0000000000000  0.0000000000000  0.0000000000000  0.0000000000000  0.0000000000000  0.0000000000000  0.0000000000000  0.0000000000000  0.0000000000000  0.0000000000000  0.0000000000000  0.0000000000000  0.0000000000000 -0.6692340420490  0.0000000000000  4.4807682602560 21.4026663502840 -0.5490186051132 -0.3108937640784
 0.0000000000000  0.0000000000000  0.0000000000000  0.0000000000000  0.0000000000000  0.0000000000000  0.3326337581099  0.0000000000000  0.0000000000000  0.0000000000000 -0.3505427566333 -0.0786886301753  0.0000000000000  0.0000000000000 -0.0235183387527  0.0000000000000  0.0000000000000  0.0000000000000  0.0000000000000  0.0000000000000  0.0000000000000  0.0000000000000  0.0000000000000  0.0000000000000  0.0000000000000  0.0000000000000 -0.3334503780606  0.0000000000000 -0.4199813396001 -0.5490186048960 10.4407927961735  0.0000000000000
 0.0000000000000  0.0000000000000  0.0000000000000  0.0000000000000  0.0326676792158  0.0000000000000  0.0000000000000  0.0000000000000  0.0000000000000  0.1848544129765  0.0000000000000  0.0000000000000  0.0000000000000  0.0000000000000  0.0000000000000  0.0000000000000  0.0000000000000  0.0000000000000  0.0000000000000  0.0000000000000  0.0000000000000  0.0000000000000  0.0000000000000  0.0000000000000  0.1035479951532  0.0000000000000  0.0000000000000  0.0000000000000  0.4067137934765 -0.3108937640211  0.0000000000000 14.5532138054051
