# Supplementary material for: Proximal Distance Algorithms: Theory and Practice
Source: J Mach Learn Res. Author manuscript; Available in PMC 2019 Oct 24. (PMC6812563)
Supplement: code [file NIHMS1053815-supplement-code.zip › proxdist-master/keys_zhou_lange_2019/misc/spm/W_32_32700_1.txt]

10.62483220732177 -0.75001537950103  0.68488168022692  0.00000000000000  0.07269229051408  0.00000000000000  0.00000000000000  0.00000000000000  0.00000000000000  0.00000000000000  0.00000000000000  0.00000000000000  0.13227144325349  0.00000000000000  0.00000000000000  0.00000000000000  0.00000000000000  0.00000000000000  0.00000000000000  0.00000000000000  0.00000000000000  0.00000000000000 -0.08659554305052  0.00000000000000  0.00000000000000  0.21267107984809  0.11540603585717  0.00000000000000  0.00000000000000  0.00000000000000  0.00000000000000  0.00000000000000
-0.75001537776000 15.15689033605781 -1.38732153263801  0.00000000000000  0.00000000000000  0.00000000000000  0.00000000000000  0.00000000000000  0.00000000000000  0.00000000000000  0.00000000000000  0.00000000000000  0.00000000000000  0.00000000000000  0.00000000000000  0.07460586923447  0.00000000000000 -0.01866032301822  0.00000000000000  0.00000000000000  0.00000000000000  0.00000000000000  0.00000000000000  0.00000000000000  0.00000000000000  0.00000000000000  0.00000000000000  0.00000000000000  0.00000000000000  0.00000000000000  0.00000000000000  0.00000000000000
 0.68488168019204 -1.38732153271808 12.91254737055240  1.29988719370391  0.00000000000000  0.00000000000000  0.00000000000000  0.00000000000000  0.00000000000000  0.00000000000000  0.00000000000000  0.00000000000000  0.00000000000000  0.00000000000000  0.00000000000000 -0.02350400229801  0.00000000000000  0.00000000000000  0.26847701937093  0.00000000000000  0.00000000000000  0.00000000000000  0.00000000000000  0.00000000000000  0.00000000000000  0.00000000000000  0.00000000000000  0.00000000000000  0.00000000000000  0.00000000000000  0.00000000000000  0.00000000000000
 0.00000000000000  0.00000000000000  1.29988719517248 14.86422907752209  0.00000000000000  1.68339982534737 -3.17459070415703  0.00000000000000  0.00000000000000  0.00000000000000  0.00000000000000  0.00000000000000  0.00000000000000  0.00000000000000  0.00000000000000  0.00000000000000  0.00000000000000  0.00000000000000  0.00000000000000  0.00000000000000  0.00000000000000  0.00000000000000  0.00000000000000  0.00000000000000  0.00000000000000  0.00000000000000  0.00000000000000  0.00000000000000  0.00000000000000  0.00000000000000  0.00000000000000  0.00000000000000
 0.07269227950526  0.00000000000000  0.00000000000000  0.00000000000000 10.31041200270990  0.00000000000000 -0.92943964946407  0.00000000000000  0.00000000000000  0.00000000000000  0.00000000000000  0.00000000000000  0.00000000000000  0.00000000000000  0.00000000000000  0.00000000000000  0.22428228161363  0.14177241425798  0.00000000000000  0.00000000000000  0.00000000000000 -0.23185577345573  0.14492998193949  0.13822650150091  0.00000000000000  0.00000000000000  0.04110221875105  0.00000000000000  0.00000000000000  0.00000000000000  0.00000000000000  0.00000000000000
 0.00000000000000  0.00000000000000  0.00000000000000  1.68339982311110  0.00000000000000 12.57166209456749 -3.41438541471963 -3.61327735493198  0.92696403229732  0.00000000000000 -0.46159541306699  0.00000000000000  0.00000000000000  0.00000000000000  0.00000000000000  0.00000000000000  0.19526755543169  0.11335880153003  0.00000000000000  0.00000000000000  0.00000000000000  0.19999420178285  0.00000000000000  0.00000000000000  0.00000000000000  0.05593312817507  0.00000000000000  0.00000000000000  0.00000000000000  0.00000000000000  0.00000000000000  0.00000000000000
 0.00000000000000  0.00000000000000  0.00000000000000 -3.17459070627312 -0.92943965101134 -3.41438541806157 16.66419490606305  3.27076777430573  0.00000000000000  0.00000000000000 -0.04942540967439  0.00000000000000  0.00000000000000  0.00000000000000  0.00000000000000  0.00000000000000  0.00000000000000  0.00000000000000  0.00000000000000  0.13397546512397  0.00000000000000  0.00000000000000  0.00000000000000  0.00000000000000  0.00000000000000  0.00000000000000  0.00000000000000  0.00000000000000  0.00000000000000 -0.02976615694746  0.00000000000000  0.00000000000000
 0.00000000000000  0.00000000000000  0.00000000000000  0.00000000000000  0.00000000000000 -3.61327734121663  3.27076777511443 16.71793724032839 -1.91956748991738  0.00000000000000  0.00000000000000  0.00000000000000  0.00000000000000  0.00000000000000  0.00000000000000  0.00000000000000  0.00000000000000  0.00000000000000 -0.16503743778731  0.00000000000000  0.00000000000000  0.00000000000000  0.00000000000000  0.00000000000000  0.00000000000000  0.00000000000000  0.00000000000000  0.00000000000000  0.00000000000000  0.00000000000000  0.00000000000000  0.00000000000000
 0.00000000000000  0.00000000000000  0.00000000000000  0.00000000000000  0.00000000000000  0.92696403331372  0.00000000000000 -1.91956748714680 14.81452102894523 -0.49130881745906  1.86904923286401  1.10781699720741  0.00000000000000  0.00000000000000  0.00000000000000  0.00000000000000  0.00000000000000  0.00000000000000  0.00000000000000  0.00000000000000  0.00000000000000  0.00000000000000  0.00000000000000  0.00000000000000  0.00000000000000  0.00000000000000  0.00000000000000  0.00000000000000  0.00000000000000  0.00000000000000  0.00000000000000  0.00000000000000
 0.00000000000000  0.00000000000000  0.00000000000000  0.00000000000000  0.00000000000000  0.00000000000000  0.00000000000000  0.00000000000000 -0.49130881708906 16.42660689723779  0.00000000000000 -1.64836505633626  0.00000000000000  0.00000000000000  0.00000000000000  0.00000000000000  0.00000000000000  0.00000000000000  0.00000000000000  0.00000000000000  0.00000000000000  0.00000000000000  0.00000000000000  0.00000000000000  0.00000000000000  0.00000000000000  0.00000000000000  0.00000000000000  0.00000000000000  0.00000000000000  0.00000000000000  0.00000000000000
 0.00000000000000  0.00000000000000  0.00000000000000  0.00000000000000  0.00000000000000 -0.46159540576983 -0.04942542155966  0.00000000000000  1.86904923352787  0.00000000000000 15.89975940350483  0.00000000000000 -3.92822702463200  1.05409243254101  0.00000000000000  0.00000000000000  0.00000000000000  0.00000000000000  0.00000000000000  0.00000000000000  0.00000000000000  0.21087790339264  0.00000000000000  0.00000000000000  0.00000000000000  0.00000000000000  0.00000000000000  0.00000000000000  0.00000000000000  0.00000000000000  0.00000000000000  0.00000000000000
 0.00000000000000  0.00000000000000  0.00000000000000  0.00000000000000  0.00000000000000  0.00000000000000  0.00000000000000  0.00000000000000  1.10781699705511 -1.64836505633542  0.00000000000000 16.83400328304069  0.00000000000000  0.41694587249342  0.17357405596523  0.00000000000000  0.00000000000000  0.00000000000000  0.00000000000000  0.00000000000000  0.00000000000000  0.00000000000000  0.00000000000000  0.00000000000000  0.00000000000000  0.00000000000000  0.00000000000000  0.00000000000000  0.00000000000000  0.00000000000000  0.00000000000000  0.00000000000000
 0.13227144272285  0.00000000000000  0.00000000000000  0.00000000000000  0.00000000000000  0.00000000000000  0.00000000000000  0.00000000000000  0.00000000000000  0.00000000000000 -3.92822702831335  0.00000000000000 17.08726942406235  0.00000000000000  0.33998400382714  0.52283169249118  0.00000000000000  0.00000000000000  0.00000000000000  0.00000000000000  0.00000000000000  0.00000000000000  0.00000000000000  0.00000000000000  0.00000000000000  0.00000000000000  0.00000000000000  0.00000000000000  0.00000000000000  0.00000000000000  0.00000000000000  0.00000000000000
 0.00000000000000  0.00000000000000  0.00000000000000  0.00000000000000  0.00000000000000  0.00000000000000  0.00000000000000  0.00000000000000  0.00000000000000  0.00000000000000  1.05409243300763  0.41694587247826  0.00000000000000 10.60717749093082 -0.11251665617033  0.00000000000000  0.00000000000000  0.00000000000000  0.00000000000000  0.00000000000000  0.00000000000000  0.00000000000000  0.00000000000000  0.00000000000000  0.00000000000000  0.00000000000000 -0.20464705635628  0.02791426367541  0.00000000000000  0.00000000000000  0.16869300198484 -0.10810552318886
 0.00000000000000  0.00000000000000  0.00000000000000  0.00000000000000  0.00000000000000  0.00000000000000  0.00000000000000  0.00000000000000  0.00000000000000  0.00000000000000  0.00000000000000  0.17357405597109  0.33998400373467 -0.11251665594713 16.45926790861391 -1.56701491397282 -0.74871027575117  0.00000000000000  0.00000000000000  0.00000000000000  0.00000000000000  0.00000000000000  0.00000000000000  0.00000000000000  0.00000000000000  0.00000000000000  0.00000000000000  0.00000000000000  0.00000000000000  0.00000000000000  0.00000000000000  0.00000000000000
 0.00000000000000  0.07460587019672 -0.02350400306322  0.00000000000000  0.00000000000000  0.00000000000000  0.00000000000000  0.00000000000000  0.00000000000000  0.00000000000000  0.00000000000000  0.00000000000000  0.52283169243663  0.00000000000000 -1.56701491418089 10.57677586040616  0.20156981505610  0.00000000000000  0.00000000000000  0.00000000000000  0.00000000000000  0.00000000000000  0.00000000000000  0.00000000000000  0.00000000000000  0.00000000000000  0.00000000000000  0.00000000000000  0.00000000000000 -0.12442110113749  0.32448885702732  0.00000000000000
 0.00000000000000  0.00000000000000  0.00000000000000  0.00000000000000  0.22428228346570  0.19526755549135  0.00000000000000  0.00000000000000  0.00000000000000  0.00000000000000  0.00000000000000  0.00000000000000  0.00000000000000  0.00000000000000 -0.74871027586623  0.20156981232109 10.91996976743034 -0.96385478849284  0.30765868724586 -0.07774856604973 -0.06788293971950  0.01847678836106  0.00000000000000  0.00000000000000  0.00000000000000  0.00000000000000  0.00000000000000  0.00000000000000  0.00000000000000  0.00000000000000  0.00000000000000 -0.27464588784665
 0.00000000000000 -0.01866032642270  0.00000000000000  0.00000000000000  0.14177242327762  0.11335880317051  0.00000000000000  0.00000000000000  0.00000000000000  0.00000000000000  0.00000000000000  0.00000000000000  0.00000000000000  0.00000000000000  0.00000000000000  0.00000000000000 -0.96385478742005  9.82773888646920  0.00000000000000 -0.30506238800591  0.00000000000000  0.01069007232519  0.00000000000000  0.00000000000000  0.00000000000000  0.00000000000000  0.00000000000000  0.00000000000000  0.00000000000000  0.00000000000000  0.00000000000000  0.00000000000000
 0.00000000000000  0.00000000000000  0.26847701833805  0.00000000000000  0.00000000000000  0.00000000000000  0.00000000000000 -0.16503743813993  0.00000000000000  0.00000000000000  0.00000000000000  0.00000000000000  0.00000000000000  0.00000000000000  0.00000000000000  0.00000000000000  0.30765868682654  0.00000000000000 16.19201019381617 -1.36446981612043  0.00000000000000  0.00000000000000  0.00000000000000  0.00000000000000  0.00000000000000  0.00000000000000  0.00000000000000  0.00000000000000  0.00000000000000  0.00000000000000  0.00000000000000  0.00000000000000
 0.00000000000000  0.00000000000000  0.00000000000000  0.00000000000000  0.00000000000000  0.00000000000000  0.13397546542326  0.00000000000000  0.00000000000000  0.00000000000000  0.00000000000000  0.00000000000000  0.00000000000000  0.00000000000000  0.00000000000000  0.00000000000000 -0.07774856602340 -0.30506238799022 -1.36446981616935 10.65610524374259  0.00000000000000 -0.06044918893083  0.00000000000000  0.00000000000000  0.00000000000000  0.00000000000000  0.00000000000000  0.00000000000000  0.00000000000000  0.00000000000000  0.11036428750156  0.09847651344074
 0.00000000000000  0.00000000000000  0.00000000000000  0.00000000000000  0.00000000000000  0.00000000000000  0.00000000000000  0.00000000000000  0.00000000000000  0.00000000000000  0.00000000000000  0.00000000000000  0.00000000000000  0.00000000000000  0.00000000000000  0.00000000000000 -0.06788293957643  0.00000000000000  0.00000000000000  0.00000000000000 19.11739333316176  1.83694938502896 -1.29685518243054 -0.54398432022351  0.00000000000000  0.00000000000000  0.00000000000000  0.00000000000000  0.00000000000000  0.00000000000000  0.00000000000000  0.00000000000000
 0.00000000000000  0.00000000000000  0.00000000000000  0.00000000000000 -0.23185577246100  0.19999420195594  0.00000000000000  0.00000000000000  0.00000000000000  0.00000000000000  0.21087790573916  0.00000000000000  0.00000000000000  0.00000000000000  0.00000000000000  0.00000000000000  0.01847678946600  0.01069007193170  0.00000000000000 -0.06044918896029  1.83694938507677 10.80160754602898  0.00000000000000  0.00000000000000  0.00000000000000  0.00000000000000  0.15827230470405  0.00000000000000  0.00000000000000  0.00000000000000  0.00000000000000  0.00000000000000
-0.08659554517738  0.00000000000000  0.00000000000000  0.00000000000000  0.14492998074650  0.00000000000000  0.00000000000000  0.00000000000000  0.00000000000000  0.00000000000000  0.00000000000000  0.00000000000000  0.00000000000000  0.00000000000000  0.00000000000000  0.00000000000000  0.00000000000000  0.00000000000000  0.00000000000000  0.00000000000000 -1.29685518242164  0.00000000000000 13.84917377150323  0.55329681932905  0.08662543880231  0.00000000000000 -0.11158046579463  0.00000000000000  0.00000000000000  0.00000000000000  0.00000000000000  0.00000000000000
 0.00000000000000  0.00000000000000  0.00000000000000  0.00000000000000  0.13822650406865  0.00000000000000  0.00000000000000  0.00000000000000  0.00000000000000  0.00000000000000  0.00000000000000  0.00000000000000  0.00000000000000  0.00000000000000  0.00000000000000  0.00000000000000  0.00000000000000  0.00000000000000  0.00000000000000  0.00000000000000 -0.54398432028135  0.00000000000000  0.55329681833437 12.52868010616723 -0.51163076860818  0.00000000000000  0.00000000000000  0.00000000000000  0.24367955854068  0.00000000000000  0.00000000000000  0.00000000000000
 0.00000000000000  0.00000000000000  0.00000000000000  0.00000000000000  0.00000000000000  0.00000000000000  0.00000000000000  0.00000000000000  0.00000000000000  0.00000000000000  0.00000000000000  0.00000000000000  0.00000000000000  0.00000000000000  0.00000000000000  0.00000000000000  0.00000000000000  0.00000000000000  0.00000000000000  0.00000000000000  0.00000000000000  0.00000000000000  0.08662544074858 -0.51163076814712 25.78011828759943 -0.41570706466993  3.55169378459169  0.00000000000000  0.00000000000000  0.00000000000000  0.00000000000000  0.00000000000000
 0.21267107845449  0.00000000000000  0.00000000000000  0.00000000000000  0.00000000000000  0.05593314372946  0.00000000000000  0.00000000000000  0.00000000000000  0.00000000000000  0.00000000000000  0.00000000000000  0.00000000000000  0.00000000000000  0.00000000000000  0.00000000000000  0.00000000000000  0.00000000000000  0.00000000000000  0.00000000000000  0.00000000000000  0.00000000000000  0.00000000000000  0.00000000000000 -0.41570706447467 12.43455278878956 -1.68470285611426  0.00000000000000  0.00000000000000  0.00000000000000  0.00000000000000  0.00000000000000
 0.11540604613744  0.00000000000000  0.00000000000000  0.00000000000000  0.04110221090555  0.00000000000000  0.00000000000000  0.00000000000000  0.00000000000000  0.00000000000000  0.00000000000000  0.00000000000000  0.00000000000000 -0.20464705735697  0.00000000000000  0.00000000000000  0.00000000000000  0.00000000000000  0.00000000000000  0.00000000000000  0.00000000000000  0.15827230453054 -0.11158045958517  0.00000000000000  3.55169378636590 -1.68470285620783 11.24976105417603  0.10428175954931 -0.65656649443250 -0.22843918064241  0.00000000000000  0.00000000000000
 0.00000000000000  0.00000000000000  0.00000000000000  0.00000000000000  0.00000000000000  0.00000000000000  0.00000000000000  0.00000000000000  0.00000000000000  0.00000000000000  0.00000000000000  0.00000000000000  0.00000000000000  0.02791426367556  0.00000000000000  0.00000000000000  0.00000000000000  0.00000000000000  0.00000000000000  0.00000000000000  0.00000000000000  0.00000000000000  0.00000000000000  0.00000000000000  0.00000000000000  0.00000000000000  0.10428175958849 13.17490093024974  0.00000000000000  0.00757559807185  0.00000000000000  0.00000000000000
 0.00000000000000  0.00000000000000  0.00000000000000  0.00000000000000  0.00000000000000  0.00000000000000  0.00000000000000  0.00000000000000  0.00000000000000  0.00000000000000  0.00000000000000  0.00000000000000  0.00000000000000  0.00000000000000  0.00000000000000  0.00000000000000  0.00000000000000  0.00000000000000  0.00000000000000  0.00000000000000  0.00000000000000  0.00000000000000  0.00000000000000  0.24367955847299  0.00000000000000  0.00000000000000 -0.65656649195633  0.00000000000000 13.51486717383953  2.01331683067329 -0.16187065487942 -0.09697853543536
 0.00000000000000  0.00000000000000  0.00000000000000  0.00000000000000  0.00000000000000  0.00000000000000 -0.02976615547384  0.00000000000000  0.00000000000000  0.00000000000000  0.00000000000000  0.00000000000000  0.00000000000000  0.00000000000000  0.00000000000000 -0.12442110132159  0.00000000000000  0.00000000000000  0.00000000000000  0.00000000000000  0.00000000000000  0.00000000000000  0.00000000000000  0.00000000000000  0.00000000000000  0.00000000000000 -0.22843918035132  0.00757559807204  2.01331683001063 12.24794794997840  0.49811500356207  0.00000000000000
 0.00000000000000  0.00000000000000  0.00000000000000  0.00000000000000  0.00000000000000  0.00000000000000  0.00000000000000  0.00000000000000  0.00000000000000  0.00000000000000  0.00000000000000  0.00000000000000  0.00000000000000  0.16869300208704  0.00000000000000  0.32448885702962  0.00000000000000  0.00000000000000  0.00000000000000  0.11036428750989  0.00000000000000  0.00000000000000  0.00000000000000  0.00000000000000  0.00000000000000  0.00000000000000  0.00000000000000  0.00000000000000 -0.16187065477224  0.49811500358266 15.19823477547138 -0.44870210609695
 0.00000000000000  0.00000000000000  0.00000000000000  0.00000000000000  0.00000000000000  0.00000000000000  0.00000000000000  0.00000000000000  0.00000000000000  0.00000000000000  0.00000000000000  0.00000000000000  0.00000000000000 -0.10810552317121  0.00000000000000  0.00000000000000 -0.27464588783394  0.00000000000000  0.00000000000000  0.09847651343984  0.00000000000000  0.00000000000000  0.00000000000000  0.00000000000000  0.00000000000000  0.00000000000000  0.00000000000000  0.00000000000000 -0.09697853544590  0.00000000000000 -0.44870210609918 12.27545529572244
