# Supplementary material for: Proximal Distance Algorithms: Theory and Practice
Source: J Mach Learn Res. Author manuscript; Available in PMC 2019 Oct 24. (PMC6812563)
Supplement: code [file NIHMS1053815-supplement-code.zip › proxdist-master/keys_zhou_lange_2019/misc/spm/W_8_14000_10.txt]

11.2927725684631  0.0678127778675  0.2587165928742 -0.4454125805192  0.0410134089563  0.0000000000000 -0.1001863351032  0.0000000000000
 0.0678127775921 10.6436088693397  0.7931570449284 -0.4235596329236  0.0000000000000 -0.0926740458014  0.1106810328396  0.0000000000000
 0.2587165946656  0.7931570449243 11.8193896371890  0.0000000000000  0.2294664936223  0.0000000000000  0.0000000000000  0.0105876208521
-0.4454125803885 -0.4235596329181  0.0000000000000 12.7233301783309  0.0000000000000 -0.2236470632660  0.0000000000000  0.0000000000000
 0.0410134094505  0.0000000000000  0.2294664931508  0.0000000000000 10.5342620969571  0.8907941110555 -0.7429976729951  0.3773232929780
 0.0000000000000 -0.0926740458419  0.0000000000000 -0.2236470632637  0.8907941110412 14.4375976416613  1.3150746999953 -0.7438722856948
-0.1001863351974  0.1106810329254  0.0000000000000  0.0000000000000 -0.7429976729209  1.3150746998144 12.6142768806105 -0.8106079840056
 0.0000000000000  0.0000000000000  0.0105876208342  0.0000000000000  0.3773232929761 -0.7438722856940 -0.8106079840118 13.1251089941598
