# Supplementary material for: Proximal Distance Algorithms: Theory and Practice
Source: J Mach Learn Res. Author manuscript; Available in PMC 2019 Oct 24. (PMC6812563)
Supplement: code [file NIHMS1053815-supplement-code.zip › proxdist-master/keys_zhou_lange_2019/misc/spm/W_64_45900_7.txt]

10.47346770432908 -0.15444665077986  0.00000000000000  0.13724991397666  0.00000000000000  0.00000000000000  0.00000000000000  0.00000000000000  0.00000000000000  0.00000000000000  0.00000000000000 -0.11187903161988  0.00000000000000  0.00000000000000  0.00000000000000  0.00000000000000  0.00000000000000  0.00000000000000  0.00000000000000  0.00000000000000  0.00000000000000  0.00000000000000  0.00000000000000  0.00000000000000  0.00000000000000  0.00000000000000  0.00000000000000  0.00000000000000  0.00000000000000  0.00000000000000  0.00000000000000  0.00000000000000  0.00000000000000  0.00000000000000  0.00000000000000  0.00000000000000  0.00000000000000  0.00000000000000  0.00000000000000  0.00000000000000  0.00000000000000  0.00000000000000  0.00000000000000  0.00000000000000  0.00000000000000 -0.14623576958882  0.00000000000000  0.00000000000000  0.00000000000000  0.00000000000000  0.00000000000000  0.00000000000000  0.00000000000000  0.00000000000000  0.00000000000000 -0.29834084261612  0.28790566015008  0.00000000000000  0.00000000000000  0.00000000000000  0.00000000000000  0.00000000000000  0.00000000000000  0.00000000000000
-0.15444665187600 13.83381452889885 -0.72761816717421 -1.06678312253328  0.00000000000000  0.00000000000000  0.00000000000000  0.00000000000000  0.00000000000000  0.00000000000000  0.00000000000000  0.00000000000000  0.00000000000000  0.00000000000000  0.00000000000000  0.00000000000000  0.00000000000000  0.00000000000000  0.00000000000000  0.00000000000000  0.00000000000000  0.00000000000000  0.00000000000000  0.00000000000000  0.00000000000000  0.00000000000000  0.00000000000000  0.00000000000000  0.00000000000000  0.00000000000000  0.00000000000000  0.00000000000000  0.00000000000000  0.00000000000000 -0.15923983367831  0.00000000000000  0.00000000000000  0.00000000000000  0.00000000000000  0.00000000000000  0.00000000000000  0.00000000000000  0.00000000000000  0.00000000000000  0.00000000000000  0.00000000000000  0.00000000000000  0.00000000000000  0.00000000000000  0.00000000000000  0.00000000000000  0.00000000000000  0.00000000000000  0.00000000000000  0.00000000000000  0.00000000000000  0.00000000000000  0.00000000000000  0.00000000000000  0.00000000000000  0.00000000000000  0.00000000000000  0.00000000000000  0.00000000000000
 0.00000000000000 -0.72761816708380  9.98659069215063  0.77000707561217 -0.76763864491399  0.00000000000000  0.00000000000000  0.00000000000000  0.00000000000000  0.00000000000000  0.00000000000000  0.00000000000000  0.00000000000000  0.00000000000000  0.00000000000000  0.00000000000000  0.00000000000000  0.00000000000000  0.00000000000000  0.00000000000000  0.00000000000000  0.00000000000000  0.00000000000000  0.00000000000000  0.00000000000000  0.00000000000000  0.00000000000000  0.00000000000000  0.00000000000000  0.00000000000000  0.00000000000000  0.00000000000000  0.00000000000000  0.00000000000000  0.00000000000000  0.00000000000000  0.00000000000000  0.00000000000000  0.00000000000000 -0.08499056310448  0.00000000000000  0.00000000000000  0.00000000000000  0.00000000000000  0.00000000000000  0.00000000000000  0.00000000000000  0.00000000000000  0.00000000000000  0.00000000000000  0.00000000000000  0.00000000000000  0.00000000000000  0.00000000000000  0.00000000000000  0.00000000000000  0.00000000000000  0.00000000000000  0.00000000000000  0.00000000000000  0.00000000000000  0.00000000000000  0.00000000000000  0.00000000000000
 0.13724991336502 -1.06678312212754  0.77000707594557 11.86641828878208 -0.53098385175365  0.00000000000000  0.00000000000000  0.00000000000000  0.00000000000000  0.00000000000000  0.00000000000000  0.00000000000000  0.00000000000000  0.00000000000000  0.00000000000000  0.00000000000000  0.00000000000000  0.00000000000000  0.00000000000000  0.00000000000000  0.00000000000000  0.00000000000000  0.00000000000000  0.00000000000000  0.00000000000000  0.00000000000000  0.00000000000000  0.00000000000000  0.00000000000000  0.00000000000000  0.00000000000000  0.00000000000000  0.00000000000000  0.00000000000000  0.00000000000000  0.00000000000000  0.00000000000000  0.00000000000000  0.00000000000000  0.00000000000000  0.02518541693731  0.00000000000000  0.00000000000000  0.00000000000000  0.00000000000000  0.00000000000000  0.00000000000000  0.00000000000000  0.00000000000000  0.00000000000000  0.00000000000000  0.10087922862322  0.00000000000000  0.00000000000000  0.00000000000000  0.00000000000000  0.00000000000000  0.00000000000000  0.00000000000000  0.00000000000000  0.00000000000000  0.00000000000000  0.00000000000000  0.00000000000000
 0.00000000000000  0.00000000000000 -0.76763864408506 -0.53098385177906 16.50893674958943 -0.98848302602291  0.00000000000000  0.59895539608365  0.00000000000000  0.00000000000000  0.00000000000000  0.00000000000000  0.00000000000000  0.00000000000000  0.00000000000000  0.00000000000000  0.03995751797818  0.00000000000000  0.00000000000000  0.00000000000000  0.00000000000000  0.00000000000000  0.00000000000000  0.00000000000000  0.00000000000000  0.00000000000000  0.00000000000000  0.00000000000000  0.00000000000000  0.00000000000000  0.00000000000000  0.00000000000000  0.00000000000000  0.00000000000000  0.00000000000000  0.00000000000000  0.00000000000000  0.00000000000000  0.00000000000000  0.00000000000000  0.00000000000000  0.00000000000000  0.00000000000000  0.00000000000000  0.00000000000000  0.00000000000000  0.00000000000000  0.00000000000000  0.00000000000000  0.00000000000000  0.00000000000000  0.00000000000000  0.00000000000000  0.00000000000000  0.00000000000000  0.00000000000000  0.00000000000000  0.00000000000000  0.00000000000000  0.00000000000000  0.00000000000000  0.00000000000000  0.00000000000000  0.00000000000000
 0.00000000000000  0.00000000000000  0.00000000000000  0.00000000000000 -0.98848301771084 15.25117844181798 -3.29843987829152 -0.37309365001491 -0.05630442086001  0.00000000000000  0.00000000000000  0.00000000000000  0.00000000000000  0.00000000000000  0.00000000000000  0.00000000000000  0.00000000000000  0.00000000000000  0.00000000000000  0.00000000000000  0.00000000000000  0.00000000000000  0.00000000000000  0.00000000000000  0.00000000000000  0.00000000000000  0.00000000000000  0.00000000000000  0.00000000000000  0.00000000000000  0.00000000000000  0.00000000000000  0.00000000000000  0.00000000000000  0.00000000000000  0.00000000000000  0.00000000000000  0.00000000000000  0.00000000000000  0.00000000000000  0.00000000000000  0.00000000000000  0.00000000000000  0.00000000000000  0.00000000000000  0.00000000000000  0.00000000000000  0.00000000000000  0.00000000000000  0.00000000000000  0.00000000000000  0.00000000000000  0.00000000000000  0.00000000000000  0.00000000000000  0.00000000000000  0.00000000000000  0.00000000000000  0.00000000000000  0.00000000000000  0.00000000000000  0.00000000000000  0.00000000000000  0.00000000000000
 0.00000000000000  0.00000000000000  0.00000000000000  0.00000000000000  0.00000000000000 -3.29843987843652 13.69126321191265  0.00000000000000 -0.19827161820407  0.00000000000000  0.03339975185143  0.00000000000000  0.00000000000000  0.00000000000000  0.00000000000000  0.07276057570725  0.00000000000000  0.00000000000000  0.00000000000000  0.00000000000000  0.00000000000000  0.00000000000000  0.00000000000000  0.00000000000000  0.00000000000000  0.01343320785799 -0.00895415689046  0.00000000000000  0.00000000000000  0.00000000000000  0.00000000000000  0.00000000000000  0.00000000000000  0.00000000000000  0.00000000000000  0.00000000000000  0.00000000000000  0.00000000000000  0.00000000000000  0.00000000000000  0.00000000000000  0.00000000000000  0.00000000000000  0.00000000000000  0.00000000000000  0.00000000000000  0.00000000000000  0.00000000000000  0.00000000000000  0.00000000000000  0.00000000000000  0.00000000000000  0.00000000000000  0.00000000000000  0.00000000000000  0.00000000000000  0.00000000000000  0.00000000000000  0.00000000000000  0.00000000000000  0.00000000000000  0.00000000000000  0.00000000000000  0.00000000000000
 0.00000000000000  0.00000000000000  0.00000000000000  0.00000000000000  0.59895539582309 -0.37309364987756  0.00000000000000 10.64698586128543  0.00000000000000  0.00000000000000 -0.10191991002411  0.00000000000000  0.00000000000000  0.00000000000000  0.00000000000000  0.00000000000000  0.00000000000000  0.00000000000000  0.09564774955873  0.00000000000000  0.00000000000000  0.00000000000000  0.00000000000000  0.00000000000000 -0.14992763702334  0.00000000000000  0.00000000000000  0.00000000000000  0.00000000000000 -0.03207920955070  0.00000000000000  0.00000000000000 -0.11736793277626  0.00000000000000  0.00000000000000  0.00000000000000  0.00000000000000  0.00000000000000  0.00000000000000  0.00000000000000  0.00000000000000  0.31503946420044  0.00000000000000  0.00000000000000  0.00000000000000  0.00000000000000  0.00000000000000  0.00000000000000  0.00000000000000  0.00000000000000  0.03251347044385  0.00000000000000  0.00000000000000  0.00000000000000  0.00000000000000  0.00000000000000  0.00000000000000  0.00000000000000  0.00000000000000  0.00000000000000  0.08998755526583  0.00000000000000  0.00000000000000  0.00000000000000
 0.00000000000000  0.00000000000000  0.00000000000000  0.00000000000000  0.00000000000000 -0.05630441735051 -0.19827161870336  0.00000000000000  9.80011273849970 -0.45847719063670  0.00000000000000  0.12768195650089  0.00000000000000  0.00000000000000  0.12263679809854  0.00000000000000  0.00000000000000  0.00000000000000  0.00000000000000  0.00000000000000  0.01209299532800  0.00000000000000  0.00000000000000  0.00000000000000  0.00000000000000  0.00000000000000 -0.39423069158988  0.00000000000000  0.00000000000000  0.00000000000000  0.00000000000000  0.00000000000000  0.00000000000000  0.00000000000000 -0.04697459603260 -0.05680842786504 -0.01211979716962  0.00000000000000  0.00000000000000  0.00000000000000  0.00000000000000  0.00000000000000  0.00000000000000  0.00000000000000  0.00000000000000 -0.14572474658643  0.00000000000000  0.00000000000000  0.00000000000000  0.00000000000000  0.00000000000000  0.00000000000000  0.00000000000000  0.00000000000000  0.00000000000000  0.00000000000000  0.00000000000000  0.00000000000000  0.00000000000000  0.00000000000000  0.00000000000000  0.02448674360502  0.00000000000000  0.00000000000000
 0.00000000000000  0.00000000000000  0.00000000000000  0.00000000000000  0.00000000000000  0.00000000000000  0.00000000000000  0.00000000000000 -0.45847719066331 13.87822806742166  0.26940842737609 -1.83834933323953  1.42011167610796  0.00000000000000  0.00000000000000  0.00000000000000  0.00000000000000  0.00000000000000  0.00000000000000  0.00000000000000  0.00000000000000  0.00000000000000  0.00000000000000  0.00000000000000  0.00000000000000  0.00000000000000  0.00000000000000  0.00000000000000  0.00000000000000  0.00000000000000  0.00000000000000  0.00000000000000  0.00000000000000  0.00000000000000  0.00000000000000  0.00000000000000  0.00000000000000  0.00000000000000  0.00000000000000  0.00000000000000  0.00000000000000  0.00000000000000  0.00000000000000  0.00000000000000  0.00000000000000  0.00000000000000  0.00000000000000  0.00000000000000  0.12972202417193  0.00000000000000  0.00000000000000  0.00000000000000  0.00000000000000  0.00000000000000  0.00000000000000  0.00000000000000  0.00000000000000  0.00000000000000  0.00000000000000  0.00000000000000  0.00000000000000  0.00000000000000  0.00000000000000  0.00000000000000
 0.00000000000000  0.00000000000000  0.00000000000000  0.00000000000000  0.00000000000000  0.00000000000000  0.03339975185324 -0.10191991002586  0.00000000000000  0.26940842737731 10.19947902271842  0.00000000000000  0.00000000000000  0.00000000000000  0.00000000000000  0.00000000000000  0.00000000000000  0.00000000000000  0.00000000000000  0.00000000000000 -0.12208233269096  0.00000000000000  0.00000000000000  0.00000000000000 -0.36206307449568  0.00000000000000  0.00000000000000  0.00000000000000  0.00000000000000  0.00000000000000  0.00000000000000  0.00000000000000  0.00000000000000  0.00000000000000  0.00000000000000  0.00000000000000  0.00457197307592  0.00000000000000  0.00000000000000  0.00000000000000  0.00000000000000  0.00000000000000  0.00000000000000  0.00000000000000  0.00000000000000  0.00000000000000  0.00000000000000  0.00000000000000  0.00000000000000  0.00000000000000  0.00000000000000  0.00000000000000  0.00000000000000  0.00000000000000  0.00000000000000  0.00000000000000  0.00000000000000  0.00000000000000  0.00000000000000  0.00000000000000  0.00000000000000  0.00000000000000  0.00000000000000  0.00000000000000
-0.11187903076612  0.00000000000000  0.00000000000000  0.00000000000000  0.00000000000000  0.00000000000000  0.00000000000000  0.00000000000000  0.12768195697812 -1.83834933311874  0.00000000000000 11.73372560248432  1.39095497004944  0.00000000000000 -0.17980823884312  0.00000000000000  0.00000000000000  0.00000000000000  0.00000000000000  0.00000000000000  0.00000000000000  0.00000000000000  0.00000000000000 -0.39071664145625  0.00000000000000  0.00000000000000  0.00000000000000  0.00000000000000  0.00000000000000  0.00000000000000  0.00000000000000  0.00000000000000  0.00000000000000  0.00000000000000  0.00000000000000  0.00000000000000  0.00000000000000  0.00000000000000  0.00000000000000  0.00000000000000  0.00000000000000  0.00000000000000  0.00000000000000  0.00000000000000  0.00000000000000  0.00000000000000  0.00000000000000  0.00000000000000  0.00000000000000  0.00000000000000  0.00000000000000  0.00000000000000  0.00000000000000  0.00000000000000  0.00000000000000  0.00000000000000  0.00000000000000  0.00000000000000  0.02406795559750  0.00000000000000  0.00000000000000  0.00000000000000  0.00000000000000  0.00000000000000
 0.00000000000000  0.00000000000000  0.00000000000000  0.00000000000000  0.00000000000000  0.00000000000000  0.00000000000000  0.00000000000000  0.00000000000000  1.42011167608435  0.00000000000000  1.39095497003631 17.17603382821435  0.23605642025662  0.00000000000000  0.00000000000000  0.00000000000000  0.00000000000000  0.00000000000000  0.00000000000000  0.00000000000000  0.00000000000000  0.00000000000000  0.00000000000000  0.00000000000000  0.00000000000000  0.00000000000000  0.00000000000000  0.00000000000000  0.00000000000000  0.00000000000000  0.00000000000000  0.00000000000000  0.00000000000000  0.00000000000000  0.00000000000000  0.00000000000000  0.00000000000000  0.00000000000000  0.00000000000000  0.00000000000000  0.00000000000000  0.00000000000000  0.00000000000000  0.00000000000000  0.00000000000000  0.00000000000000  0.00000000000000  0.00000000000000  0.00000000000000  0.00000000000000  0.00000000000000  0.00000000000000  0.00000000000000  0.00000000000000  0.00000000000000  0.00000000000000  0.00000000000000  0.00000000000000  0.00000000000000  0.00000000000000  0.00000000000000  0.00000000000000  0.00000000000000
 0.00000000000000  0.00000000000000  0.00000000000000  0.00000000000000  0.00000000000000  0.00000000000000  0.00000000000000  0.00000000000000  0.00000000000000  0.00000000000000  0.00000000000000  0.00000000000000  0.23605642025729 14.46257846471491  0.50927713776694  0.00000000000000  0.00000000000000  0.00000000000000  0.00000000000000  0.00000000000000  0.00000000000000  0.00000000000000  0.00000000000000  0.00000000000000  0.00000000000000  0.00000000000000  0.00000000000000  0.00000000000000  0.00000000000000  0.00000000000000  0.00000000000000  0.00000000000000  0.00000000000000  0.00000000000000  0.00000000000000  0.00000000000000  0.00000000000000  0.00000000000000  0.00000000000000  0.00000000000000  0.00000000000000  0.00000000000000  0.00000000000000  0.00000000000000  0.00000000000000  0.00000000000000  0.00000000000000  0.00000000000000  0.00000000000000  0.00000000000000  0.00000000000000  0.00000000000000  0.00000000000000  0.00000000000000  0.00000000000000  0.00000000000000  0.00000000000000  0.00000000000000  0.00000000000000  0.00000000000000  0.00000000000000  0.00000000000000  0.00000000000000  0.00000000000000
 0.00000000000000  0.00000000000000  0.00000000000000  0.00000000000000  0.00000000000000  0.00000000000000  0.00000000000000  0.00000000000000  0.12263679812278  0.00000000000000  0.00000000000000 -0.17980823892242  0.00000000000000  0.50927713775796 14.32379758811891 -1.84448645506921  0.00000000000000  0.00000000000000  0.00000000000000  0.00000000000000  0.00000000000000  0.00000000000000  0.00000000000000  0.00000000000000  0.00000000000000  0.00000000000000  0.00000000000000  0.00000000000000  0.00000000000000  0.00000000000000  0.00000000000000  0.00000000000000  0.00000000000000  0.00000000000000  0.00000000000000  0.00000000000000  0.00000000000000  0.00000000000000  0.00000000000000 -0.13304292268454  0.00000000000000  0.00000000000000  0.00000000000000  0.00000000000000  0.00000000000000  0.00000000000000  0.00000000000000  0.00000000000000  0.00000000000000  0.00000000000000  0.00000000000000  0.00000000000000  0.00000000000000  0.00000000000000  0.00000000000000  0.00000000000000  0.00000000000000  0.00000000000000  0.00000000000000  0.00000000000000  0.00000000000000  0.00000000000000  0.00000000000000  0.00000000000000
 0.00000000000000  0.00000000000000  0.00000000000000  0.00000000000000  0.00000000000000  0.00000000000000  0.07276057570818  0.00000000000000  0.00000000000000  0.00000000000000  0.00000000000000  0.00000000000000  0.00000000000000  0.00000000000000 -1.84448645508388 10.09951368703478  0.00000000000000  0.00000000000000  0.00000000000000  0.00000000000000  0.00000000000000  0.00000000000000  0.00000000000000  0.00000000000000  0.00000000000000  0.00000000000000  0.00000000000000 -0.02783981851214  0.00000000000000  0.00000000000000  0.00000000000000  0.00000000000000  0.00000000000000  0.00000000000000  0.00000000000000  0.00000000000000  0.00000000000000  0.00000000000000 -0.13309113075674 -0.01491828997600  0.00000000000000  0.00000000000000  0.00000000000000  0.00000000000000  0.00000000000000  0.00000000000000  0.00000000000000  0.00000000000000  0.00000000000000 -0.05640374109787  0.00000000000000  0.00000000000000 -0.08279808352067  0.00000000000000  0.00000000000000  0.00000000000000  0.00000000000000 -0.06767750920772  0.00000000000000  0.00000000000000  0.00000000000000  0.00000000000000  0.00000000000000 -0.09272833906264
 0.00000000000000  0.00000000000000  0.00000000000000  0.00000000000000  0.03995751797946  0.00000000000000  0.00000000000000  0.00000000000000  0.00000000000000  0.00000000000000  0.00000000000000  0.00000000000000  0.00000000000000  0.00000000000000  0.00000000000000  0.00000000000000 11.95007357106103  0.00000000000000  0.00000000000000  0.00000000000000  0.00000000000000  0.00000000000000  0.00000000000000  0.00000000000000  0.00000000000000  0.00000000000000  0.00000000000000  0.00000000000000  0.00000000000000  0.00000000000000  0.00000000000000  0.00000000000000  0.00000000000000  0.00000000000000  0.00000000000000  0.00000000000000  0.00000000000000  0.00000000000000  0.00000000000000  0.00000000000000  0.00000000000000  0.00000000000000  0.00000000000000  0.00000000000000  0.00000000000000  0.00000000000000  0.00000000000000  0.00000000000000  0.00000000000000  0.00000000000000  0.00000000000000  0.00000000000000  0.00000000000000  0.00000000000000  0.00000000000000  0.00000000000000  0.00000000000000  0.00000000000000  0.00000000000000  0.00000000000000  0.00000000000000  0.00000000000000  0.00000000000000  0.00000000000000
 0.00000000000000  0.00000000000000  0.00000000000000  0.00000000000000  0.00000000000000  0.00000000000000  0.00000000000000  0.00000000000000  0.00000000000000  0.00000000000000  0.00000000000000  0.00000000000000  0.00000000000000  0.00000000000000  0.00000000000000  0.00000000000000  0.00000000000000 18.17814112457744  0.67299737051388  0.00000000000000  0.00000000000000  0.00000000000000  0.00000000000000  0.00000000000000  0.00000000000000  0.00000000000000  0.00000000000000  0.00000000000000  0.00000000000000  0.00000000000000  0.00000000000000  0.00000000000000  0.00000000000000  0.00000000000000  0.00000000000000  0.00000000000000  0.00000000000000  0.00000000000000  0.00000000000000  0.00000000000000  0.00000000000000  0.00000000000000  0.00000000000000  0.00000000000000  0.00000000000000  0.00000000000000  0.00000000000000  0.00000000000000  0.00000000000000  0.00000000000000  0.00000000000000  0.00000000000000  0.00000000000000  0.00000000000000  0.00000000000000  0.00000000000000  0.00000000000000  0.00000000000000  0.00000000000000  0.00000000000000  0.00000000000000  0.00000000000000  0.00000000000000  0.00000000000000
 0.00000000000000  0.00000000000000  0.00000000000000  0.00000000000000  0.00000000000000  0.00000000000000  0.00000000000000  0.09564774937225  0.00000000000000  0.00000000000000  0.00000000000000  0.00000000000000  0.00000000000000  0.00000000000000  0.00000000000000  0.00000000000000  0.00000000000000  0.67299737051406 10.44873771057383  0.00000000000000  0.00000000000000  0.00000000000000  0.00000000000000  0.00000000000000  0.00000000000000  0.00330043248023  0.00000000000000  0.00000000000000  0.00000000000000  0.08212456255940  0.00000000000000  0.00000000000000  0.00000000000000  0.00000000000000  0.00000000000000  0.00000000000000  0.00000000000000  0.00000000000000  0.00000000000000  0.00000000000000  0.00000000000000  0.00000000000000  0.00000000000000  0.00000000000000  0.00000000000000  0.00000000000000  0.00000000000000  0.00000000000000  0.00000000000000  0.00000000000000  0.00000000000000 -0.04863091187690  0.00000000000000  0.07496703143324  0.00000000000000  0.00000000000000  0.00000000000000  0.00000000000000  0.00000000000000  0.00000000000000  0.00000000000000  0.00000000000000  0.00000000000000 -0.09192440585801
 0.00000000000000  0.00000000000000  0.00000000000000  0.00000000000000  0.00000000000000  0.00000000000000  0.00000000000000  0.00000000000000  0.00000000000000  0.00000000000000  0.00000000000000  0.00000000000000  0.00000000000000  0.00000000000000  0.00000000000000  0.00000000000000  0.00000000000000  0.00000000000000  0.00000000000000 12.84100041018656  0.00000000000000  0.22227394435132  0.00000000000000  0.00000000000000  0.00000000000000  0.00000000000000  0.00000000000000  0.00000000000000  0.00000000000000  0.00000000000000  0.00000000000000  0.00000000000000  0.00000000000000  0.00000000000000  0.00000000000000  0.00000000000000  0.00000000000000  0.00000000000000  0.00000000000000  0.00000000000000  0.00000000000000  0.00000000000000  0.00000000000000  0.00000000000000  0.00000000000000  0.00000000000000  0.00000000000000  0.00000000000000  0.00000000000000  0.00000000000000  0.00000000000000  0.00000000000000  0.00000000000000  0.00000000000000  0.00000000000000  0.00000000000000  0.00000000000000  0.00000000000000  0.00000000000000  0.00000000000000  0.00000000000000  0.00000000000000  0.00000000000000  0.00000000000000
 0.00000000000000  0.00000000000000  0.00000000000000  0.00000000000000  0.00000000000000  0.00000000000000  0.00000000000000  0.00000000000000  0.01209299529748  0.00000000000000 -0.12208233269296  0.00000000000000  0.00000000000000  0.00000000000000  0.00000000000000  0.00000000000000  0.00000000000000  0.00000000000000  0.00000000000000  0.00000000000000  9.32621128957840  0.00000000000000  0.00000000000000  0.00000000000000  0.00000000000000  0.00000000000000  0.00000000000000  0.00000000000000  0.00000000000000  0.13617998619140  0.00000000000000  0.00000000000000  0.00000000000000  0.00000000000000  0.07897421500575  0.00000000000000  0.00000000000000  0.00000000000000  0.00000000000000  0.00000000000000  0.00000000000000  0.00000000000000  0.06382990815264  0.00000000000000  0.00000000000000  0.00000000000000 -0.03392026716801  0.00000000000000  0.00000000000000  0.00000000000000  0.00000000000000  0.00000000000000 -0.05673378656859  0.02860258226495  0.00000000000000  0.00000000000000  0.00000000000000  0.00000000000000  0.00000000000000  0.00000000000000  0.00000000000000  0.00000000000000  0.00000000000000  0.00000000000000
 0.00000000000000  0.00000000000000  0.00000000000000  0.00000000000000  0.00000000000000  0.00000000000000  0.00000000000000  0.00000000000000  0.00000000000000  0.00000000000000  0.00000000000000  0.00000000000000  0.00000000000000  0.00000000000000  0.00000000000000  0.00000000000000  0.00000000000000  0.00000000000000  0.00000000000000  0.22227394435130  0.00000000000000 11.74902336357186 -0.49992582124207 -0.30789360976762  1.80830700776924  0.00000000000000  0.00000000000000  0.00000000000000  0.00000000000000  0.16710859160401  0.00000000000000  0.00000000000000  0.00000000000000  0.00000000000000  0.00000000000000  0.00000000000000  0.00000000000000  0.00000000000000  0.00000000000000  0.00000000000000  0.00000000000000  0.00000000000000  0.00000000000000  0.00000000000000  0.00000000000000  0.00000000000000 -0.27466342444531  0.00000000000000  0.00000000000000  0.00000000000000 -0.15165743232003  0.00000000000000  0.00000000000000  0.00000000000000  0.00000000000000  0.00000000000000  0.00000000000000  0.08068630340928  0.00000000000000  0.00000000000000  0.00000000000000  0.00000000000000  0.00000000000000  0.00000000000000
 0.00000000000000  0.00000000000000  0.00000000000000  0.00000000000000  0.00000000000000  0.00000000000000  0.00000000000000  0.00000000000000  0.00000000000000  0.00000000000000  0.00000000000000  0.00000000000000  0.00000000000000  0.00000000000000  0.00000000000000  0.00000000000000  0.00000000000000  0.00000000000000  0.00000000000000  0.00000000000000  0.00000000000000 -0.49992582124389 11.57086088257267  0.00000000000000  0.00000000000000  0.00000000000000  0.00000000000000  0.00000000000000  0.00000000000000  0.00000000000000  0.00000000000000  0.00000000000000 -0.09271585740972  0.00000000000000  0.00000000000000  0.00000000000000  0.00000000000000  0.00000000000000  0.00000000000000  0.00000000000000  0.00000000000000  0.00000000000000  0.00000000000000  0.00000000000000  0.00000000000000  0.00000000000000  0.00000000000000  0.00000000000000  0.00000000000000  0.00000000000000  0.00000000000000  0.00000000000000  0.09855498886142  0.00000000000000  0.00000000000000  0.00000000000000  0.00000000000000  0.31717345486394  0.00000000000000  0.00000000000000  0.00000000000000  0.00000000000000  0.00000000000000  0.00000000000000
 0.00000000000000  0.00000000000000  0.00000000000000  0.00000000000000  0.00000000000000  0.00000000000000  0.00000000000000  0.00000000000000  0.00000000000000  0.00000000000000  0.00000000000000 -0.39071664148676  0.00000000000000  0.00000000000000  0.00000000000000  0.00000000000000  0.00000000000000  0.00000000000000  0.00000000000000  0.00000000000000  0.00000000000000 -0.30789360946255  0.00000000000000 11.14728153732455  0.00000000000000  0.22897051643506  0.00000000000000  0.00000000000000  0.00000000000000  0.00000000000000  0.00000000000000  0.00000000000000  0.00000000000000  0.00000000000000  0.00000000000000  0.00000000000000  0.00000000000000  0.00000000000000  0.00000000000000  0.00000000000000  0.00000000000000  0.00000000000000  0.00000000000000  0.00000000000000  0.00000000000000  0.00000000000000  0.00000000000000  0.00000000000000  0.00000000000000  0.00000000000000  0.00000000000000  0.00000000000000  0.00000000000000  0.00000000000000  0.00000000000000  0.00000000000000  0.00000000000000  0.00000000000000  0.00000000000000  0.00000000000000  0.00000000000000  0.00000000000000  0.00000000000000  0.00000000000000
 0.00000000000000  0.00000000000000  0.00000000000000  0.00000000000000  0.00000000000000  0.00000000000000  0.00000000000000 -0.14992763698985  0.00000000000000  0.00000000000000 -0.36206307450821  0.00000000000000  0.00000000000000  0.00000000000000  0.00000000000000  0.00000000000000  0.00000000000000  0.00000000000000  0.00000000000000  0.00000000000000  0.00000000000000  1.80830700777474  0.00000000000000  0.00000000000000 11.00839371610542  0.00000000000000  0.00000000000000  0.00000000000000  0.00000000000000  0.00000000000000  0.00000000000000  0.00000000000000 -0.03748084216454  0.00000000000000  0.00000000000000  0.00000000000000  0.00000000000000 -0.09999736184849  0.00000000000000  0.00000000000000 -0.32821943902843  0.00000000000000  0.00000000000000  0.00000000000000  0.00000000000000  0.00000000000000  0.00000000000000  0.00000000000000  0.00000000000000  0.00000000000000  0.00000000000000  0.00000000000000  0.00000000000000  0.00000000000000  0.00000000000000  0.00000000000000  0.00000000000000  0.00000000000000  0.00000000000000  0.00000000000000  0.00000000000000  0.00000000000000  0.00000000000000  0.00000000000000
 0.00000000000000  0.00000000000000  0.00000000000000  0.00000000000000  0.00000000000000  0.00000000000000  0.01343320829493  0.00000000000000  0.00000000000000  0.00000000000000  0.00000000000000  0.00000000000000  0.00000000000000  0.00000000000000  0.00000000000000  0.00000000000000  0.00000000000000  0.00000000000000  0.00330043254117  0.00000000000000  0.00000000000000  0.00000000000000  0.00000000000000  0.22897051688474  0.00000000000000 11.72581183635919  2.05089216266307  0.22508849043838  0.00000000000000  0.00000000000000  0.00000000000000  0.00000000000000  0.00000000000000  0.00000000000000  0.00000000000000  0.00000000000000  0.00000000000000  0.00000000000000  0.00000000000000 -0.24856257329612  0.00000000000000  0.00000000000000  0.00000000000000  0.00000000000000  0.00000000000000  0.00000000000000  0.00000000000000  0.00000000000000 -0.03554474398705  0.00000000000000  0.00000000000000  0.00000000000000  0.01697992756929 -0.25180941013356  0.00000000000000  0.00000000000000  0.00000000000000  0.00000000000000  0.00000000000000  0.00000000000000  0.00000000000000  0.00000000000000  0.00000000000000  0.00000000000000
 0.00000000000000  0.00000000000000  0.00000000000000  0.00000000000000  0.00000000000000  0.00000000000000 -0.00895415679198  0.00000000000000 -0.39423069161967  0.00000000000000  0.00000000000000  0.00000000000000  0.00000000000000  0.00000000000000  0.00000000000000  0.00000000000000  0.00000000000000  0.00000000000000  0.00000000000000  0.00000000000000  0.00000000000000  0.00000000000000  0.00000000000000  0.00000000000000  0.00000000000000  2.05089216244761 15.65232701682605 -0.44621822803228  0.00000000000000  0.00000000000000  0.00000000000000  0.00000000000000  0.00000000000000  0.00000000000000  0.00000000000000  0.00000000000000  0.00000000000000  0.00000000000000  0.00000000000000  0.00000000000000  0.00000000000000  0.00000000000000  0.00000000000000  0.00000000000000  0.00000000000000  0.00000000000000  0.00000000000000  0.00000000000000  0.00000000000000  0.00000000000000  0.00000000000000  0.00000000000000  0.00000000000000  0.00000000000000  0.00000000000000  0.00000000000000  0.00000000000000  0.00000000000000  0.00000000000000  0.00000000000000  0.00000000000000  0.00000000000000  0.00000000000000  0.00000000000000
 0.00000000000000  0.00000000000000  0.00000000000000  0.00000000000000  0.00000000000000  0.00000000000000  0.00000000000000  0.00000000000000  0.00000000000000  0.00000000000000  0.00000000000000  0.00000000000000  0.00000000000000  0.00000000000000  0.00000000000000 -0.02783981851892  0.00000000000000  0.00000000000000  0.00000000000000  0.00000000000000  0.00000000000000  0.00000000000000  0.00000000000000  0.00000000000000  0.00000000000000  0.22508849046669 -0.44621822803858 10.86139148087446 -1.36024473042750  0.00000000000000  0.00000000000000  0.00000000000000  0.00000000000000 -0.12422572583303  0.00000000000000  0.00000000000000  0.00000000000000  0.00000000000000  0.00000000000000  0.00000000000000  0.00000000000000  0.00000000000000  0.00000000000000  0.00000000000000  0.00000000000000  0.00000000000000  0.00000000000000  0.00000000000000  0.00000000000000  0.00000000000000  0.00000000000000  0.00000000000000 -0.02296588889787  0.00000000000000  0.00000000000000  0.00000000000000  0.00000000000000  0.00000000000000  0.00000000000000  0.00000000000000 -0.04427849632320  0.00000000000000  0.00000000000000  0.00000000000000
 0.00000000000000  0.00000000000000  0.00000000000000  0.00000000000000  0.00000000000000  0.00000000000000  0.00000000000000  0.00000000000000  0.00000000000000  0.00000000000000  0.00000000000000  0.00000000000000  0.00000000000000  0.00000000000000  0.00000000000000  0.00000000000000  0.00000000000000  0.00000000000000  0.00000000000000  0.00000000000000  0.00000000000000  0.00000000000000  0.00000000000000  0.00000000000000  0.00000000000000  0.00000000000000  0.00000000000000 -1.36024473042800 14.08798281072317  0.94757753850152  0.67642327607437  0.00000000000000  0.00000000000000  0.00000000000000  0.00000000000000  0.00000000000000  0.00000000000000  0.00000000000000  0.00000000000000  0.00000000000000  0.00000000000000  0.00000000000000  0.00000000000000  0.00000000000000  0.00000000000000  0.00000000000000  0.00000000000000  0.00000000000000  0.00000000000000  0.00000000000000 -0.06514698610433  0.00000000000000  0.00000000000000  0.00000000000000  0.00000000000000  0.00000000000000  0.00000000000000  0.00000000000000  0.00000000000000  0.00000000000000  0.00000000000000  0.00000000000000  0.00000000000000  0.00000000000000
 0.00000000000000  0.00000000000000  0.00000000000000  0.00000000000000  0.00000000000000  0.00000000000000  0.00000000000000 -0.03207920964774  0.00000000000000  0.00000000000000  0.00000000000000  0.00000000000000  0.00000000000000  0.00000000000000  0.00000000000000  0.00000000000000  0.00000000000000  0.00000000000000  0.08212456256400  0.00000000000000  0.13617998619245  0.16710859161114  0.00000000000000  0.00000000000000  0.00000000000000  0.00000000000000  0.00000000000000  0.00000000000000  0.94757753850132  8.79237485561663  0.00000000000000  0.00000000000000  0.00000000000000  0.00000000000000  0.00000000000000  0.04650818473518  0.00000000000000  0.00000000000000  0.00000000000000 -0.10089870294389  0.00000000000000  0.00000000000000  0.00000000000000  0.00000000000000  0.00000000000000  0.00000000000000  0.00000000000000  0.00000000000000  0.00000000000000  0.08288065294712  0.00000000000000  0.00000000000000  0.00000000000000  0.00000000000000  0.00000000000000  0.00000000000000  0.00000000000000  0.00000000000000  0.00000000000000  0.00000000000000  0.13516336894143  0.00000000000000  0.00000000000000  0.00000000000000
 0.00000000000000  0.00000000000000  0.00000000000000  0.00000000000000  0.00000000000000  0.00000000000000  0.00000000000000  0.00000000000000  0.00000000000000  0.00000000000000  0.00000000000000  0.00000000000000  0.00000000000000  0.00000000000000  0.00000000000000  0.00000000000000  0.00000000000000  0.00000000000000  0.00000000000000  0.00000000000000  0.00000000000000  0.00000000000000  0.00000000000000  0.00000000000000  0.00000000000000  0.00000000000000  0.00000000000000  0.00000000000000  0.67642327607402  0.00000000000000 14.37211200226026  0.00000000000000  0.00000000000000  0.00000000000000  0.00000000000000  0.00000000000000  0.00000000000000 -0.05732950372129  0.00000000000000  0.00000000000000  0.00000000000000  0.00000000000000  0.00940230741662  0.00000000000000  0.00000000000000  0.00000000000000  0.00000000000000  0.00000000000000  0.00000000000000  0.00000000000000  0.00000000000000  0.00000000000000  0.00000000000000  0.00000000000000  0.00000000000000  0.00000000000000  0.00000000000000  0.00000000000000  0.00000000000000  0.00000000000000  0.00000000000000  0.00000000000000  0.00000000000000  0.00000000000000
 0.00000000000000  0.00000000000000  0.00000000000000  0.00000000000000  0.00000000000000  0.00000000000000  0.00000000000000  0.00000000000000  0.00000000000000  0.00000000000000  0.00000000000000  0.00000000000000  0.00000000000000  0.00000000000000  0.00000000000000  0.00000000000000  0.00000000000000  0.00000000000000  0.00000000000000  0.00000000000000  0.00000000000000  0.00000000000000  0.00000000000000  0.00000000000000  0.00000000000000  0.00000000000000  0.00000000000000  0.00000000000000  0.00000000000000  0.00000000000000  0.00000000000000 15.06793986731478  0.00000000000000  0.00000000000000  0.00000000000000  0.00000000000000  0.00000000000000  0.00000000000000  0.00000000000000  0.00000000000000  0.00000000000000  0.00000000000000  0.00000000000000  0.00000000000000  0.00000000000000  0.00000000000000  0.00000000000000  0.00000000000000  0.00000000000000  0.00000000000000  0.00000000000000  0.00000000000000  0.00000000000000  0.00000000000000  0.00000000000000  0.00000000000000  0.00000000000000  0.00000000000000  0.00000000000000  0.00000000000000  0.00000000000000  0.00000000000000  0.00000000000000  0.00000000000000
 0.00000000000000  0.00000000000000  0.00000000000000  0.00000000000000  0.00000000000000  0.00000000000000  0.00000000000000 -0.11736793271983  0.00000000000000  0.00000000000000  0.00000000000000  0.00000000000000  0.00000000000000  0.00000000000000  0.00000000000000  0.00000000000000  0.00000000000000  0.00000000000000  0.00000000000000  0.00000000000000  0.00000000000000  0.00000000000000 -0.09271585741119  0.00000000000000 -0.03748084232449  0.00000000000000  0.00000000000000  0.00000000000000  0.00000000000000  0.00000000000000  0.00000000000000  0.00000000000000 11.09673306432989  0.00000000000000  0.23322815398515  0.00000000000000  0.00000000000000 -0.16225160270078  0.00000000000000 -0.03305097293615  0.00000000000000  0.00000000000000  0.00000000000000  0.00000000000000  0.00000000000000  0.00000000000000  0.00000000000000  0.00000000000000 -0.06157175064813  0.00000000000000  0.00000000000000  0.00000000000000  0.09903705660762 -0.05011736172573  0.00000000000000  0.00000000000000  0.00000000000000  0.00000000000000  0.00000000000000  0.00000000000000  0.00000000000000  0.00000000000000  0.00000000000000  0.00000000000000
 0.00000000000000  0.00000000000000  0.00000000000000  0.00000000000000  0.00000000000000  0.00000000000000  0.00000000000000  0.00000000000000  0.00000000000000  0.00000000000000  0.00000000000000  0.00000000000000  0.00000000000000  0.00000000000000  0.00000000000000  0.00000000000000  0.00000000000000  0.00000000000000  0.00000000000000  0.00000000000000  0.00000000000000  0.00000000000000  0.00000000000000  0.00000000000000  0.00000000000000  0.00000000000000  0.00000000000000 -0.12422572581575  0.00000000000000  0.00000000000000  0.00000000000000  0.00000000000000  0.00000000000000 13.94670372584930  0.54388551231798 -1.73707017379037  0.22193089129828  0.00000000000000  0.00000000000000  0.00000000000000  0.00000000000000  0.00000000000000  0.00000000000000  0.00000000000000  0.00000000000000  0.00000000000000  0.15925906532120  0.00000000000000  0.00000000000000  0.00000000000000  0.00000000000000  0.00000000000000  0.00000000000000  0.00000000000000  0.00000000000000  0.00000000000000  0.00000000000000  0.00000000000000  0.00000000000000  0.00000000000000  0.00000000000000  0.00000000000000  0.00000000000000  0.00000000000000
 0.00000000000000 -0.15923983383915  0.00000000000000  0.00000000000000  0.00000000000000  0.00000000000000  0.00000000000000  0.00000000000000 -0.04697459612653  0.00000000000000  0.00000000000000  0.00000000000000  0.00000000000000  0.00000000000000  0.00000000000000  0.00000000000000  0.00000000000000  0.00000000000000  0.00000000000000  0.00000000000000  0.07897421501718  0.00000000000000  0.00000000000000  0.00000000000000  0.00000000000000  0.00000000000000  0.00000000000000  0.00000000000000  0.00000000000000  0.00000000000000  0.00000000000000  0.00000000000000  0.23322815399162  0.54388551231750 10.60576631114520  0.00000000000000  0.00000000000000  0.00000000000000  0.00000000000000  0.00000000000000  0.00000000000000  0.00000000000000  0.00000000000000  0.00000000000000  0.00000000000000  0.00000000000000  0.00000000000000  0.00000000000000  0.08830486550030  0.00000000000000  0.00000000000000  0.00000000000000  0.00000000000000  0.00000000000000  0.00000000000000  0.03201726064606  0.00000000000000  0.00000000000000  0.00000000000000 -0.20786007582631  0.00000000000000  0.00000000000000  0.00000000000000  0.00000000000000
 0.00000000000000  0.00000000000000  0.00000000000000  0.00000000000000  0.00000000000000  0.00000000000000  0.00000000000000  0.00000000000000 -0.05680842792423  0.00000000000000  0.00000000000000  0.00000000000000  0.00000000000000  0.00000000000000  0.00000000000000  0.00000000000000  0.00000000000000  0.00000000000000  0.00000000000000  0.00000000000000  0.00000000000000  0.00000000000000  0.00000000000000  0.00000000000000  0.00000000000000  0.00000000000000  0.00000000000000  0.00000000000000  0.00000000000000  0.04650818474171  0.00000000000000  0.00000000000000  0.00000000000000 -1.73707017372541  0.00000000000000 12.97707133594292 -0.50821602007446  0.00000000000000  0.00000000000000  0.00000000000000 -0.17350464326356  0.00000000000000  0.00000000000000  0.00000000000000  0.00000000000000  0.00000000000000  0.00000000000000  0.00000000000000  0.00000000000000  0.00000000000000  0.00000000000000  0.00000000000000  0.00000000000000  0.00000000000000  0.00000000000000  0.00000000000000  0.00000000000000  0.00000000000000  0.00000000000000  0.00000000000000  0.00000000000000  0.00000000000000  0.00000000000000  0.00000000000000
 0.00000000000000  0.00000000000000  0.00000000000000  0.00000000000000  0.00000000000000  0.00000000000000  0.00000000000000  0.00000000000000 -0.01211979714376  0.00000000000000  0.00457197307562  0.00000000000000  0.00000000000000  0.00000000000000  0.00000000000000  0.00000000000000  0.00000000000000  0.00000000000000  0.00000000000000  0.00000000000000  0.00000000000000  0.00000000000000  0.00000000000000  0.00000000000000  0.00000000000000  0.00000000000000  0.00000000000000  0.00000000000000  0.00000000000000  0.00000000000000  0.00000000000000  0.00000000000000  0.00000000000000  0.22193089129577  0.00000000000000 -0.50821602007409 13.51061322226834 -1.25308901094904 -0.12951239307759  0.38020727614420  0.00000000000000  0.00000000000000  0.00000000000000  0.20331373433519  0.00000000000000  0.00000000000000  0.00000000000000  0.00000000000000  0.22952207259380  0.00000000000000  0.00000000000000  0.00000000000000  0.00000000000000  0.00000000000000  0.00000000000000  0.00000000000000  0.00000000000000  0.00000000000000  0.00000000000000  0.00000000000000  0.00000000000000  0.00000000000000  0.00000000000000  0.00000000000000
 0.00000000000000  0.00000000000000  0.00000000000000  0.00000000000000  0.00000000000000  0.00000000000000  0.00000000000000  0.00000000000000  0.00000000000000  0.00000000000000  0.00000000000000  0.00000000000000  0.00000000000000  0.00000000000000  0.00000000000000  0.00000000000000  0.00000000000000  0.00000000000000  0.00000000000000  0.00000000000000  0.00000000000000  0.00000000000000  0.00000000000000  0.00000000000000 -0.09999736186487  0.00000000000000  0.00000000000000  0.00000000000000  0.00000000000000  0.00000000000000 -0.05732950367423  0.00000000000000 -0.16225160300863  0.00000000000000  0.00000000000000  0.00000000000000 -1.25308901095952 10.23538826120703  0.00000000000000 -0.09762232989568  0.00000000000000  0.00000000000000  0.00000000000000 -0.25147237079390  0.00000000000000  0.18810995517076  0.00000000000000  0.00000000000000  0.00000000000000  0.00000000000000  0.00000000000000  0.00000000000000  0.00000000000000  0.00000000000000  0.00000000000000  0.00000000000000  0.00000000000000  0.00000000000000  0.00000000000000  0.00000000000000  0.00000000000000  0.00000000000000  0.00000000000000 -0.04290583242889
 0.00000000000000  0.00000000000000  0.00000000000000  0.00000000000000  0.00000000000000  0.00000000000000  0.00000000000000  0.00000000000000  0.00000000000000  0.00000000000000  0.00000000000000  0.00000000000000  0.00000000000000  0.00000000000000  0.00000000000000 -0.13309113075985  0.00000000000000  0.00000000000000  0.00000000000000  0.00000000000000  0.00000000000000  0.00000000000000  0.00000000000000  0.00000000000000  0.00000000000000  0.00000000000000  0.00000000000000  0.00000000000000  0.00000000000000  0.00000000000000  0.00000000000000  0.00000000000000  0.00000000000000  0.00000000000000  0.00000000000000  0.00000000000000 -0.12951239308964  0.00000000000000 12.87450421483660 -0.22932876557660 -1.00394876577046  0.00000000000000  0.00000000000000 -0.25486874981504  0.00000000000000  0.00000000000000  0.00000000000000  0.00000000000000  0.00000000000000  0.00000000000000  0.00000000000000  0.00000000000000  0.00000000000000  0.00000000000000  0.00000000000000  0.00000000000000  0.00000000000000  0.00000000000000  0.00000000000000  0.00000000000000  0.00000000000000  0.00000000000000  0.00000000000000  0.00000000000000
 0.00000000000000  0.00000000000000 -0.08499055867831  0.00000000000000  0.00000000000000  0.00000000000000  0.00000000000000  0.00000000000000  0.00000000000000  0.00000000000000  0.00000000000000  0.00000000000000  0.00000000000000  0.00000000000000 -0.13304292337164 -0.01491829009867  0.00000000000000  0.00000000000000  0.00000000000000  0.00000000000000  0.00000000000000  0.00000000000000  0.00000000000000  0.00000000000000  0.00000000000000 -0.24856257326745  0.00000000000000  0.00000000000000  0.00000000000000 -0.10089870281827  0.00000000000000  0.00000000000000 -0.03305097271392  0.00000000000000  0.00000000000000  0.00000000000000  0.38020727619654 -0.09762232995659 -0.22932876574941 10.55230442482170  0.53447009817434  0.00000000000000  0.00000000000000  0.00000000000000  0.00000000000000  0.00000000000000  0.00000000000000  0.00000000000000 -0.12764719424487  0.00000000000000  0.00000000000000  0.00000000000000  0.04561795169663  0.00000000000000  0.00000000000000  0.00000000000000  0.00000000000000 -0.07677950871385  0.00000000000000  0.00000000000000  0.00000000000000  0.00000000000000  0.00000000000000  0.00000000000000
 0.00000000000000  0.00000000000000  0.00000000000000  0.02518541749238  0.00000000000000  0.00000000000000  0.00000000000000  0.00000000000000  0.00000000000000  0.00000000000000  0.00000000000000  0.00000000000000  0.00000000000000  0.00000000000000  0.00000000000000  0.00000000000000  0.00000000000000  0.00000000000000  0.00000000000000  0.00000000000000  0.00000000000000  0.00000000000000  0.00000000000000  0.00000000000000 -0.32821943887402  0.00000000000000  0.00000000000000  0.00000000000000  0.00000000000000  0.00000000000000  0.00000000000000  0.00000000000000  0.00000000000000  0.00000000000000  0.00000000000000 -0.17350464329203  0.00000000000000  0.00000000000000 -1.00394876570455  0.53447009587850 10.90392649321017 -1.25064548112557 -0.27304541566889 -0.14719236745152  0.00000000000000  0.00000000000000  0.00000000000000  0.00000000000000 -0.05937139675503  0.00000000000000  0.00000000000000  0.00000000000000  0.00000000000000  0.00000000000000  0.00000000000000  0.00000000000000  0.00000000000000  0.00000000000000  0.00000000000000  0.00000000000000  0.00000000000000  0.00000000000000  0.00000000000000  0.00000000000000
 0.00000000000000  0.00000000000000  0.00000000000000  0.00000000000000  0.00000000000000  0.00000000000000  0.00000000000000  0.31503946417706  0.00000000000000  0.00000000000000  0.00000000000000  0.00000000000000  0.00000000000000  0.00000000000000  0.00000000000000  0.00000000000000  0.00000000000000  0.00000000000000  0.00000000000000  0.00000000000000  0.00000000000000  0.00000000000000  0.00000000000000  0.00000000000000  0.00000000000000  0.00000000000000  0.00000000000000  0.00000000000000  0.00000000000000  0.00000000000000  0.00000000000000  0.00000000000000  0.00000000000000  0.00000000000000  0.00000000000000  0.00000000000000  0.00000000000000  0.00000000000000  0.00000000000000  0.00000000000000 -1.25064548094822 12.12990903904879  0.12588100323807  0.00000000000000  0.00000000000000  0.00000000000000  0.00000000000000  0.00000000000000  0.00000000000000  0.00000000000000  0.00000000000000  0.00000000000000  0.00000000000000  0.00000000000000  0.00000000000000  0.00000000000000  0.00000000000000  0.00000000000000  0.00000000000000  0.00000000000000  0.00000000000000  0.00000000000000  0.00000000000000  0.00000000000000
 0.00000000000000  0.00000000000000  0.00000000000000  0.00000000000000  0.00000000000000  0.00000000000000  0.00000000000000  0.00000000000000  0.00000000000000  0.00000000000000  0.00000000000000  0.00000000000000  0.00000000000000  0.00000000000000  0.00000000000000  0.00000000000000  0.00000000000000  0.00000000000000  0.00000000000000  0.00000000000000  0.06382990815583  0.00000000000000  0.00000000000000  0.00000000000000  0.00000000000000  0.00000000000000  0.00000000000000  0.00000000000000  0.00000000000000  0.00000000000000  0.00940230741504  0.00000000000000  0.00000000000000  0.00000000000000  0.00000000000000  0.00000000000000  0.00000000000000  0.00000000000000  0.00000000000000  0.00000000000000 -0.27304541562730  0.12588100323853 11.72373944428039  0.64767643655003  0.27671642001985  0.00000000000000 -0.04720910696171  0.00000000000000  0.00000000000000  0.00000000000000  0.00000000000000 -0.04373187385488  0.00000000000000  0.03937703508785  0.08870459237091  0.00000000000000  0.00000000000000  0.35452219007551  0.00000000000000  0.00000000000000  0.00000000000000  0.00000000000000  0.00000000000000  0.00000000000000
 0.00000000000000  0.00000000000000  0.00000000000000  0.00000000000000  0.00000000000000  0.00000000000000  0.00000000000000  0.00000000000000  0.00000000000000  0.00000000000000  0.00000000000000  0.00000000000000  0.00000000000000  0.00000000000000  0.00000000000000  0.00000000000000  0.00000000000000  0.00000000000000  0.00000000000000  0.00000000000000  0.00000000000000  0.00000000000000  0.00000000000000  0.00000000000000  0.00000000000000  0.00000000000000  0.00000000000000  0.00000000000000  0.00000000000000  0.00000000000000  0.00000000000000  0.00000000000000  0.00000000000000  0.00000000000000  0.00000000000000  0.00000000000000  0.20331373433647 -0.25147237060954 -0.25486874985137  0.00000000000000 -0.14719236645957  0.00000000000000  0.64767643655307  9.78754465292163  0.00000000000000  0.08796961218015  0.00000000000000  0.00000000000000  0.00000000000000  0.00000000000000  0.00000000000000  0.00000000000000  0.00000000000000  0.00000000000000  0.00000000000000  0.00000000000000  0.00000000000000  0.00000000000000  0.00000000000000  0.00000000000000  0.00000000000000  0.00000000000000  0.00000000000000  0.00000000000000
 0.00000000000000  0.00000000000000  0.00000000000000  0.00000000000000  0.00000000000000  0.00000000000000  0.00000000000000  0.00000000000000  0.00000000000000  0.00000000000000  0.00000000000000  0.00000000000000  0.00000000000000  0.00000000000000  0.00000000000000  0.00000000000000  0.00000000000000  0.00000000000000  0.00000000000000  0.00000000000000  0.00000000000000  0.00000000000000  0.00000000000000  0.00000000000000  0.00000000000000  0.00000000000000  0.00000000000000  0.00000000000000  0.00000000000000  0.00000000000000  0.00000000000000  0.00000000000000  0.00000000000000  0.00000000000000  0.00000000000000  0.00000000000000  0.00000000000000  0.00000000000000  0.00000000000000  0.00000000000000  0.00000000000000  0.00000000000000  0.27671642001608  0.00000000000000 21.22744107753704 -4.49544995838518  0.00000000000000  0.00000000000000  0.00000000000000  0.00000000000000  0.00000000000000  0.00000000000000  0.00000000000000  0.00000000000000  0.00000000000000  0.00000000000000  0.00000000000000  0.00000000000000  0.00000000000000  0.00000000000000  0.00000000000000  0.00000000000000  0.00000000000000  0.00000000000000
-0.14623576979337  0.00000000000000  0.00000000000000  0.00000000000000  0.00000000000000  0.00000000000000  0.00000000000000  0.00000000000000 -0.14572474651151  0.00000000000000  0.00000000000000  0.00000000000000  0.00000000000000  0.00000000000000  0.00000000000000  0.00000000000000  0.00000000000000  0.00000000000000  0.00000000000000  0.00000000000000  0.00000000000000  0.00000000000000  0.00000000000000  0.00000000000000  0.00000000000000  0.00000000000000  0.00000000000000  0.00000000000000  0.00000000000000  0.00000000000000  0.00000000000000  0.00000000000000  0.00000000000000  0.00000000000000  0.00000000000000  0.00000000000000  0.00000000000000  0.18810995485292  0.00000000000000  0.00000000000000  0.00000000000000  0.00000000000000  0.00000000000000  0.08796961159282 -4.49544995809600 12.22142351174821  0.00000000000000 -0.04722096348703  0.00000000000000  0.00000000000000  0.00000000000000  0.00000000000000  0.00000000000000  0.00000000000000  0.00000000000000  0.00000000000000  0.00000000000000  0.00000000000000  0.00000000000000  0.00000000000000  0.00000000000000  0.00000000000000  0.00000000000000  0.00000000000000
 0.00000000000000  0.00000000000000  0.00000000000000  0.00000000000000  0.00000000000000  0.00000000000000  0.00000000000000  0.00000000000000  0.00000000000000  0.00000000000000  0.00000000000000  0.00000000000000  0.00000000000000  0.00000000000000  0.00000000000000  0.00000000000000  0.00000000000000  0.00000000000000  0.00000000000000  0.00000000000000 -0.03392026716773 -0.27466342444561  0.00000000000000  0.00000000000000  0.00000000000000  0.00000000000000  0.00000000000000  0.00000000000000  0.00000000000000  0.00000000000000  0.00000000000000  0.00000000000000  0.00000000000000  0.15925906531396  0.00000000000000  0.00000000000000  0.00000000000000  0.00000000000000  0.00000000000000  0.00000000000000  0.00000000000000  0.00000000000000 -0.04720910696149  0.00000000000000  0.00000000000000  0.00000000000000 10.32555244784906  0.00000000000000  0.00000000000000  0.00000000000000  0.00000000000000  0.00000000000000  0.00000000000000  0.00000000000000  0.00000000000000  0.00000000000000  0.00000000000000  0.00000000000000  0.00000000000000  0.00000000000000  0.00000000000000  0.00000000000000  0.00000000000000  0.00000000000000
 0.00000000000000  0.00000000000000  0.00000000000000  0.00000000000000  0.00000000000000  0.00000000000000  0.00000000000000  0.00000000000000  0.00000000000000  0.00000000000000  0.00000000000000  0.00000000000000  0.00000000000000  0.00000000000000  0.00000000000000  0.00000000000000  0.00000000000000  0.00000000000000  0.00000000000000  0.00000000000000  0.00000000000000  0.00000000000000  0.00000000000000  0.00000000000000  0.00000000000000  0.00000000000000  0.00000000000000  0.00000000000000  0.00000000000000  0.00000000000000  0.00000000000000  0.00000000000000  0.00000000000000  0.00000000000000  0.00000000000000  0.00000000000000  0.00000000000000  0.00000000000000  0.00000000000000  0.00000000000000  0.00000000000000  0.00000000000000  0.00000000000000  0.00000000000000  0.00000000000000 -0.04722096338310  0.00000000000000 14.77913499985769  0.00000000000000  0.83882605603394  0.00000000000000  0.00000000000000  0.16315117749668  0.00000000000000  0.00000000000000  0.00000000000000  0.00000000000000  0.00000000000000  0.00000000000000  0.00000000000000  0.00000000000000  0.00000000000000  0.00000000000000  0.00000000000000
 0.00000000000000  0.00000000000000  0.00000000000000  0.00000000000000  0.00000000000000  0.00000000000000  0.00000000000000  0.00000000000000  0.00000000000000  0.12972202417492  0.00000000000000  0.00000000000000  0.00000000000000  0.00000000000000  0.00000000000000  0.00000000000000  0.00000000000000  0.00000000000000  0.00000000000000  0.00000000000000  0.00000000000000  0.00000000000000  0.00000000000000  0.00000000000000  0.00000000000000 -0.03554474399390  0.00000000000000  0.00000000000000  0.00000000000000  0.00000000000000  0.00000000000000  0.00000000000000 -0.06157175065560  0.00000000000000  0.08830486550030  0.00000000000000  0.22952207258962  0.00000000000000  0.00000000000000 -0.12764719414393 -0.05937139687096  0.00000000000000  0.00000000000000  0.00000000000000  0.00000000000000  0.00000000000000  0.00000000000000  0.00000000000000 10.49525231971197  0.00000000000000  0.00000000000000 -0.30539166581450  0.00000000000000  0.00000000000000  0.00000000000000  0.00000000000000  0.00000000000000  0.00000000000000  0.00000000000000  0.00000000000000  0.00000000000000  0.00000000000000  0.00000000000000  0.00000000000000
 0.00000000000000  0.00000000000000  0.00000000000000  0.00000000000000  0.00000000000000  0.00000000000000  0.00000000000000  0.00000000000000  0.00000000000000  0.00000000000000  0.00000000000000  0.00000000000000  0.00000000000000  0.00000000000000  0.00000000000000 -0.05640374111821  0.00000000000000  0.00000000000000  0.00000000000000  0.00000000000000  0.00000000000000  0.00000000000000  0.00000000000000  0.00000000000000  0.00000000000000  0.00000000000000  0.00000000000000  0.00000000000000  0.00000000000000  0.08288065294621  0.00000000000000  0.00000000000000  0.00000000000000  0.00000000000000  0.00000000000000  0.00000000000000  0.00000000000000  0.00000000000000  0.00000000000000  0.00000000000000  0.00000000000000  0.00000000000000  0.00000000000000  0.00000000000000  0.00000000000000  0.00000000000000  0.00000000000000  0.83882605607245  0.00000000000000 13.60288964977266 -0.10726934347656  0.00000000000000 -0.01059043087419  0.00000000000000  0.00000000000000  0.00000000000000  0.00000000000000 -0.15480660836022  0.00000000000000  0.00000000000000  0.00000000000000  0.00000000000000  0.00000000000000  0.00000000000000
 0.00000000000000  0.00000000000000  0.00000000000000  0.00000000000000  0.00000000000000  0.00000000000000  0.00000000000000  0.03251347045033  0.00000000000000  0.00000000000000  0.00000000000000  0.00000000000000  0.00000000000000  0.00000000000000  0.00000000000000  0.00000000000000  0.00000000000000  0.00000000000000  0.00000000000000  0.00000000000000  0.00000000000000 -0.15165743232046  0.00000000000000  0.00000000000000  0.00000000000000  0.00000000000000  0.00000000000000  0.00000000000000 -0.06514698610413  0.00000000000000  0.00000000000000  0.00000000000000  0.00000000000000  0.00000000000000  0.00000000000000  0.00000000000000  0.00000000000000  0.00000000000000  0.00000000000000  0.00000000000000  0.00000000000000  0.00000000000000  0.00000000000000  0.00000000000000  0.00000000000000  0.00000000000000  0.00000000000000  0.00000000000000  0.00000000000000 -0.10726934347656  9.97988075257684  0.00000000000000  0.00000000000000  0.00000000000000  0.00000000000000  0.00000000000000  0.00000000000000  0.00000000000000  0.00000000000000  0.00000000000000  0.00000000000000  0.00000000000000  0.00000000000000  0.00000000000000
 0.00000000000000  0.00000000000000  0.00000000000000  0.10087922861047  0.00000000000000  0.00000000000000  0.00000000000000  0.00000000000000  0.00000000000000  0.00000000000000  0.00000000000000  0.00000000000000  0.00000000000000  0.00000000000000  0.00000000000000  0.00000000000000  0.00000000000000  0.00000000000000 -0.04863091182219  0.00000000000000  0.00000000000000  0.00000000000000  0.00000000000000  0.00000000000000  0.00000000000000  0.00000000000000  0.00000000000000  0.00000000000000  0.00000000000000  0.00000000000000  0.00000000000000  0.00000000000000  0.00000000000000  0.00000000000000  0.00000000000000  0.00000000000000  0.00000000000000  0.00000000000000  0.00000000000000  0.00000000000000  0.00000000000000  0.00000000000000 -0.04373187387273  0.00000000000000  0.00000000000000  0.00000000000000  0.00000000000000  0.00000000000000 -0.30539166581866  0.00000000000000  0.00000000000000 11.26149965726729  0.00000000000000  0.57667971550567  0.00000000000000  0.00000000000000  0.00000000000000  0.00000000000000  0.00000000000000  0.00000000000000  0.00000000000000  0.00000000000000  0.00000000000000  0.00000000000000
 0.00000000000000  0.00000000000000  0.00000000000000  0.00000000000000  0.00000000000000  0.00000000000000  0.00000000000000  0.00000000000000  0.00000000000000  0.00000000000000  0.00000000000000  0.00000000000000  0.00000000000000  0.00000000000000  0.00000000000000 -0.08279808366480  0.00000000000000  0.00000000000000  0.00000000000000  0.00000000000000 -0.05673378659084  0.00000000000000  0.09855498886705  0.00000000000000  0.00000000000000  0.01697992911388  0.00000000000000 -0.02296588881072  0.00000000000000  0.00000000000000  0.00000000000000  0.00000000000000  0.09903705661429  0.00000000000000  0.00000000000000  0.00000000000000  0.00000000000000  0.00000000000000  0.00000000000000  0.04561795205087  0.00000000000000  0.00000000000000  0.00000000000000  0.00000000000000  0.00000000000000  0.00000000000000  0.00000000000000  0.16315117753557  0.00000000000000 -0.01059043088251  0.00000000000000  0.00000000000000 11.03568935995747  1.49265974892436  1.31445705696584  0.00000000000000  0.00000000000000  0.00000000000000  0.00000000000000  0.00000000000000 -0.09174100469652  0.00000000000000  0.00000000000000  0.00000000000000
 0.00000000000000  0.00000000000000  0.00000000000000  0.00000000000000  0.00000000000000  0.00000000000000  0.00000000000000  0.00000000000000  0.00000000000000  0.00000000000000  0.00000000000000  0.00000000000000  0.00000000000000  0.00000000000000  0.00000000000000  0.00000000000000  0.00000000000000  0.00000000000000  0.07496703077233  0.00000000000000  0.02860258134239  0.00000000000000  0.00000000000000  0.00000000000000  0.00000000000000 -0.25180940978343  0.00000000000000  0.00000000000000  0.00000000000000  0.00000000000000  0.00000000000000  0.00000000000000 -0.05011736025461  0.00000000000000  0.00000000000000  0.00000000000000  0.00000000000000  0.00000000000000  0.00000000000000  0.00000000000000  0.00000000000000  0.00000000000000  0.03937703504070  0.00000000000000  0.00000000000000  0.00000000000000  0.00000000000000  0.00000000000000  0.00000000000000  0.00000000000000  0.00000000000000  0.57667971550571  1.49265974852079 12.08694203814984 -1.99864399875106  0.90699156722299  0.41254267326709  0.00000000000000  0.00000000000000  0.00000000000000  0.12110363892825  0.00000000000000  0.00000000000000  0.00000000000000
 0.00000000000000  0.00000000000000  0.00000000000000  0.00000000000000  0.00000000000000  0.00000000000000  0.00000000000000  0.00000000000000  0.00000000000000  0.00000000000000  0.00000000000000  0.00000000000000  0.00000000000000  0.00000000000000  0.00000000000000  0.00000000000000  0.00000000000000  0.00000000000000  0.00000000000000  0.00000000000000  0.00000000000000  0.00000000000000  0.00000000000000  0.00000000000000  0.00000000000000  0.00000000000000  0.00000000000000  0.00000000000000  0.00000000000000  0.00000000000000  0.00000000000000  0.00000000000000  0.00000000000000  0.00000000000000  0.00000000000000  0.00000000000000  0.00000000000000  0.00000000000000  0.00000000000000  0.00000000000000  0.00000000000000  0.00000000000000  0.08870459237671  0.00000000000000  0.00000000000000  0.00000000000000  0.00000000000000  0.00000000000000  0.00000000000000  0.00000000000000  0.00000000000000  0.00000000000000  1.31445705695198 -1.99864399862509 14.79342685977686  0.00000000000000  0.00000000000000 -1.15353270223783  0.00000000000000  0.00000000000000  0.00000000000000  0.00000000000000  0.00000000000000  0.00000000000000
-0.29834084345378  0.00000000000000  0.00000000000000  0.00000000000000  0.00000000000000  0.00000000000000  0.00000000000000  0.00000000000000  0.00000000000000  0.00000000000000  0.00000000000000  0.00000000000000  0.00000000000000  0.00000000000000  0.00000000000000  0.00000000000000  0.00000000000000  0.00000000000000  0.00000000000000  0.00000000000000  0.00000000000000  0.00000000000000  0.00000000000000  0.00000000000000  0.00000000000000  0.00000000000000  0.00000000000000  0.00000000000000  0.00000000000000  0.00000000000000  0.00000000000000  0.00000000000000  0.00000000000000  0.00000000000000  0.03201726119767  0.00000000000000  0.00000000000000  0.00000000000000  0.00000000000000  0.00000000000000  0.00000000000000  0.00000000000000  0.00000000000000  0.00000000000000  0.00000000000000  0.00000000000000  0.00000000000000  0.00000000000000  0.00000000000000  0.00000000000000  0.00000000000000  0.00000000000000  0.00000000000000  0.90699156120950  0.00000000000000 14.07856517855918  3.09970319097527 -0.37660238756573  0.00000000000000  0.00000000000000  0.00000000000000  0.00000000000000  0.00000000000000  0.00000000000000
 0.28790566075872  0.00000000000000  0.00000000000000  0.00000000000000  0.00000000000000  0.00000000000000  0.00000000000000  0.00000000000000  0.00000000000000  0.00000000000000  0.00000000000000  0.00000000000000  0.00000000000000  0.00000000000000  0.00000000000000  0.00000000000000  0.00000000000000  0.00000000000000  0.00000000000000  0.00000000000000  0.00000000000000  0.00000000000000  0.00000000000000  0.00000000000000  0.00000000000000  0.00000000000000  0.00000000000000  0.00000000000000  0.00000000000000  0.00000000000000  0.00000000000000  0.00000000000000  0.00000000000000  0.00000000000000  0.00000000000000  0.00000000000000  0.00000000000000  0.00000000000000  0.00000000000000  0.00000000000000  0.00000000000000  0.00000000000000  0.00000000000000  0.00000000000000  0.00000000000000  0.00000000000000  0.00000000000000  0.00000000000000  0.00000000000000  0.00000000000000  0.00000000000000  0.00000000000000  0.00000000000000  0.41254267183981  0.00000000000000  3.09970319048265 14.42715098239232 -0.21846217288022  0.93755925523129  0.00000000000000  0.00000000000000  0.00000000000000  0.00000000000000  0.00000000000000
 0.00000000000000  0.00000000000000  0.00000000000000  0.00000000000000  0.00000000000000  0.00000000000000  0.00000000000000  0.00000000000000  0.00000000000000  0.00000000000000  0.00000000000000  0.00000000000000  0.00000000000000  0.00000000000000  0.00000000000000 -0.06767750910224  0.00000000000000  0.00000000000000  0.00000000000000  0.00000000000000  0.00000000000000  0.08068630347188  0.31717345486449  0.00000000000000  0.00000000000000  0.00000000000000  0.00000000000000  0.00000000000000  0.00000000000000  0.00000000000000  0.00000000000000  0.00000000000000  0.00000000000000  0.00000000000000  0.00000000000000  0.00000000000000  0.00000000000000  0.00000000000000  0.00000000000000 -0.07677950888983  0.00000000000000  0.00000000000000  0.35452218997003  0.00000000000000  0.00000000000000  0.00000000000000  0.00000000000000  0.00000000000000  0.00000000000000 -0.15480660838618  0.00000000000000  0.00000000000000  0.00000000000000  0.00000000000000 -1.15353270220944 -0.37660238667654 -0.21846217266189 11.23385725461688  0.00000000000000  0.00000000000000 -0.23796144482100  0.00000000000000  0.00000000000000  0.00000000000000
 0.00000000000000  0.00000000000000  0.00000000000000  0.00000000000000  0.00000000000000  0.00000000000000  0.00000000000000  0.00000000000000  0.00000000000000  0.00000000000000  0.00000000000000  0.02406795561927  0.00000000000000  0.00000000000000  0.00000000000000  0.00000000000000  0.00000000000000  0.00000000000000  0.00000000000000  0.00000000000000  0.00000000000000  0.00000000000000  0.00000000000000  0.00000000000000  0.00000000000000  0.00000000000000  0.00000000000000  0.00000000000000  0.00000000000000  0.00000000000000  0.00000000000000  0.00000000000000  0.00000000000000  0.00000000000000  0.00000000000000  0.00000000000000  0.00000000000000  0.00000000000000  0.00000000000000  0.00000000000000  0.00000000000000  0.00000000000000  0.00000000000000  0.00000000000000  0.00000000000000  0.00000000000000  0.00000000000000  0.00000000000000  0.00000000000000  0.00000000000000  0.00000000000000  0.00000000000000  0.00000000000000  0.00000000000000  0.00000000000000  0.00000000000000  0.93755925524155  0.00000000000000 14.46318648410833  0.00000000000000 -1.10523638818138  0.00000000000000  0.00000000000000  0.00000000000000
 0.00000000000000  0.00000000000000  0.00000000000000  0.00000000000000  0.00000000000000  0.00000000000000  0.00000000000000  0.00000000000000  0.00000000000000  0.00000000000000  0.00000000000000  0.00000000000000  0.00000000000000  0.00000000000000  0.00000000000000  0.00000000000000  0.00000000000000  0.00000000000000  0.00000000000000  0.00000000000000  0.00000000000000  0.00000000000000  0.00000000000000  0.00000000000000  0.00000000000000  0.00000000000000  0.00000000000000  0.00000000000000  0.00000000000000  0.00000000000000  0.00000000000000  0.00000000000000  0.00000000000000  0.00000000000000 -0.20786007582297  0.00000000000000  0.00000000000000  0.00000000000000  0.00000000000000  0.00000000000000  0.00000000000000  0.00000000000000  0.00000000000000  0.00000000000000  0.00000000000000  0.00000000000000  0.00000000000000  0.00000000000000  0.00000000000000  0.00000000000000  0.00000000000000  0.00000000000000  0.00000000000000  0.00000000000000  0.00000000000000  0.00000000000000  0.00000000000000  0.00000000000000  0.00000000000000 12.70419145194677 -0.57523414960559  0.00000000000000 -0.68723784546360  0.17218244617358
 0.00000000000000  0.00000000000000  0.00000000000000  0.00000000000000  0.00000000000000  0.00000000000000  0.00000000000000  0.08998755499192  0.00000000000000  0.00000000000000  0.00000000000000  0.00000000000000  0.00000000000000  0.00000000000000  0.00000000000000  0.00000000000000  0.00000000000000  0.00000000000000  0.00000000000000  0.00000000000000  0.00000000000000  0.00000000000000  0.00000000000000  0.00000000000000  0.00000000000000  0.00000000000000  0.00000000000000 -0.04427849631126  0.00000000000000  0.13516336890599  0.00000000000000  0.00000000000000  0.00000000000000  0.00000000000000  0.00000000000000  0.00000000000000  0.00000000000000  0.00000000000000  0.00000000000000  0.00000000000000  0.00000000000000  0.00000000000000  0.00000000000000  0.00000000000000  0.00000000000000  0.00000000000000  0.00000000000000  0.00000000000000  0.00000000000000  0.00000000000000  0.00000000000000  0.00000000000000 -0.09174100442500  0.12110363958727  0.00000000000000  0.00000000000000  0.00000000000000 -0.23796144479162 -1.10523638818121 -0.57523414967956 12.92929781675005 -0.50847902581138  0.88986244597796  0.02717907958211
 0.00000000000000  0.00000000000000  0.00000000000000  0.00000000000000  0.00000000000000  0.00000000000000  0.00000000000000  0.00000000000000  0.02448674361772  0.00000000000000  0.00000000000000  0.00000000000000  0.00000000000000  0.00000000000000  0.00000000000000  0.00000000000000  0.00000000000000  0.00000000000000  0.00000000000000  0.00000000000000  0.00000000000000  0.00000000000000  0.00000000000000  0.00000000000000  0.00000000000000  0.00000000000000  0.00000000000000  0.00000000000000  0.00000000000000  0.00000000000000  0.00000000000000  0.00000000000000  0.00000000000000  0.00000000000000  0.00000000000000  0.00000000000000  0.00000000000000  0.00000000000000  0.00000000000000  0.00000000000000  0.00000000000000  0.00000000000000  0.00000000000000  0.00000000000000  0.00000000000000  0.00000000000000  0.00000000000000  0.00000000000000  0.00000000000000  0.00000000000000  0.00000000000000  0.00000000000000  0.00000000000000  0.00000000000000  0.00000000000000  0.00000000000000  0.00000000000000  0.00000000000000  0.00000000000000  0.00000000000000 -0.50847902581374 15.02619680782987  0.00000000000000  0.00000000000000
 0.00000000000000  0.00000000000000  0.00000000000000  0.00000000000000  0.00000000000000  0.00000000000000  0.00000000000000  0.00000000000000  0.00000000000000  0.00000000000000  0.00000000000000  0.00000000000000  0.00000000000000  0.00000000000000  0.00000000000000  0.00000000000000  0.00000000000000  0.00000000000000  0.00000000000000  0.00000000000000  0.00000000000000  0.00000000000000  0.00000000000000  0.00000000000000  0.00000000000000  0.00000000000000  0.00000000000000  0.00000000000000  0.00000000000000  0.00000000000000  0.00000000000000  0.00000000000000  0.00000000000000  0.00000000000000  0.00000000000000  0.00000000000000  0.00000000000000  0.00000000000000  0.00000000000000  0.00000000000000  0.00000000000000  0.00000000000000  0.00000000000000  0.00000000000000  0.00000000000000  0.00000000000000  0.00000000000000  0.00000000000000  0.00000000000000  0.00000000000000  0.00000000000000  0.00000000000000  0.00000000000000  0.00000000000000  0.00000000000000  0.00000000000000  0.00000000000000  0.00000000000000  0.00000000000000 -0.68723784546855  0.88986244597750  0.00000000000000 16.72638967754593  0.00000000000000
 0.00000000000000  0.00000000000000  0.00000000000000  0.00000000000000  0.00000000000000  0.00000000000000  0.00000000000000  0.00000000000000  0.00000000000000  0.00000000000000  0.00000000000000  0.00000000000000  0.00000000000000  0.00000000000000  0.00000000000000 -0.09272833906195  0.00000000000000  0.00000000000000 -0.09192440585776  0.00000000000000  0.00000000000000  0.00000000000000  0.00000000000000  0.00000000000000  0.00000000000000  0.00000000000000  0.00000000000000  0.00000000000000  0.00000000000000  0.00000000000000  0.00000000000000  0.00000000000000  0.00000000000000  0.00000000000000  0.00000000000000  0.00000000000000  0.00000000000000 -0.04290583242857  0.00000000000000  0.00000000000000  0.00000000000000  0.00000000000000  0.00000000000000  0.00000000000000  0.00000000000000  0.00000000000000  0.00000000000000  0.00000000000000  0.00000000000000  0.00000000000000  0.00000000000000  0.00000000000000  0.00000000000000  0.00000000000000  0.00000000000000  0.00000000000000  0.00000000000000  0.00000000000000  0.00000000000000  0.17218244617414  0.02717907958174  0.00000000000000  0.00000000000000 11.74151158962816
