# Supplementary material for: Proximal Distance Algorithms: Theory and Practice
Source: J Mach Learn Res. Author manuscript; Available in PMC 2019 Oct 24. (PMC6812563)
Supplement: code [file NIHMS1053815-supplement-code.zip › proxdist-master/keys_zhou_lange_2019/misc/spm/X_8_10.txt]

 0.088727176819544 -0.001706491892377 -0.003316661242089  0.004495937899108 -0.001656597783710 -0.000783993603131  0.002095490959398  0.000605369850775
-0.001706491892377  0.094568722120661 -0.007739707744444  0.004550423318969  0.000877859347369  0.002137314433367 -0.002308914019043 -0.000803453034823
-0.003316661242089 -0.007739707744444  0.085110210013676  0.000596805931269 -0.003257837681021  0.000188455467443 -0.000784758601636 -0.001415757140496
 0.004495937899108  0.004550423318969  0.000596805931269  0.078831271837166  0.001209635675525  0.002665109966323 -0.000118143344287 -0.000899018290802
-0.001656597783710  0.000877859347369 -0.003257837681021  0.001209635675525  0.096064611562217 -0.008033014969171  0.007570650101933 -0.004155015846041
-0.000783993603131  0.002137314433367  0.000188455467443  0.002665109966323 -0.008033014969171  0.070573712440842 -0.008915210960058  0.005126287216761
 0.002095490959398 -0.002308914019043 -0.000784758601636 -0.000118143344287  0.007570650101933 -0.008915210960058  0.080717276919266  0.005781846072703
 0.000605369850775 -0.000803453034823 -0.001415757140496 -0.000899018290802 -0.004155015846041  0.005126287216761  0.005781846072703  0.076750870421755
