# Supplementary material for: Proximal Distance Algorithms: Theory and Practice
Source: J Mach Learn Res. Author manuscript; Available in PMC 2019 Oct 24. (PMC6812563)
Supplement: code [file NIHMS1053815-supplement-code.zip › proxdist-master/keys_zhou_lange_2019/misc/spm/W_16_31200_4.txt]

15.63926446237683 -0.42776282856189  0.00000000000000 -0.57162385899609  0.00000000000000  0.00000000000000  0.00000000000000  0.00000000000000  0.00000000000000  0.00000000000000  0.00000000000000  0.00000000000000  0.00000000000000  0.00000000000000  0.00000000000000  0.00000000000000
-0.42776282867720 11.18476307663505 -0.86732247019353  0.00000000000000  0.00000000000000  0.00000000000000  0.00000000000000  0.00000000000000  0.00000000000000  0.00000000000000  0.00000000000000  0.00000000000000  0.00000000000000  0.00000000000000  0.00000000000000 -0.14913029255141
 0.00000000000000 -0.86732247073829  9.83177561663950 -0.55847254281610  0.00000000000000  0.07521946266112  0.00000000000000  0.00000000000000  0.00000000000000  0.00000000000000 -0.07382239727568 -0.04880810674481 -0.29692169643814  0.00000000000000  0.06118247748412  0.00000000000000
-0.57162386008593  0.00000000000000 -0.55847254351174 13.58290099001491 -1.74915457181892 -1.78224154619521  0.00000000000000 -0.01831917273312  0.00000000000000  0.00000000000000  0.00000000000000  0.00000000000000  0.00000000000000  0.00000000000000  0.06611386773427  0.00000000000000
 0.00000000000000  0.00000000000000  0.00000000000000 -1.74915456116342 12.82211996883184  2.76808435708443  0.25428933416858 -0.45411860186577  0.00000000000000  0.00000000000000  0.00000000000000  0.08335593263139  0.00000000000000  0.00000000000000 -0.23907250308754  0.00000000000000
 0.00000000000000  0.00000000000000  0.07521946594195 -1.78224154685561  2.76808435896816 17.82795711102102  1.40171383282916 -1.08151256087056  0.00000000000000  0.00000000000000  0.00000000000000  0.00000000000000  0.00000000000000  0.00000000000000  0.00000000000000  0.00000000000000
 0.00000000000000  0.00000000000000  0.00000000000000  0.00000000000000  0.25428933372651  1.40171383259519 12.19092020842750  0.00000000000000  0.00000000000000  0.10727229109428  0.00000000000000  0.00000000000000  0.00000000000000  0.00000000000000  0.00000000000000 -0.06466317216660
 0.00000000000000  0.00000000000000  0.00000000000000 -0.01831917823958 -0.45411860097689 -1.08151256033507  0.00000000000000 11.58520054878492  0.06452945187103  0.00000000000000  0.00000000000000  0.00000000000000  0.00000000000000  0.00000000000000  0.10035852213861  0.00000000000000
 0.00000000000000  0.00000000000000  0.00000000000000  0.00000000000000  0.00000000000000  0.00000000000000  0.00000000000000  0.06452945204549 10.23682326736178 -0.74690323518005 -0.35958794838444 -0.15805459518553  0.00000000000000  0.00000000000000 -0.11945219886838 -0.08771890209693
 0.00000000000000  0.00000000000000  0.00000000000000  0.00000000000000  0.00000000000000  0.00000000000000  0.10727229101318  0.00000000000000 -0.74690323518060 13.13387261359375  0.00000000000000  0.33377572020564  2.65020842546383 -0.00658498776986 -0.29567563061278 -0.03198271850401
 0.00000000000000  0.00000000000000 -0.07382240094852  0.00000000000000  0.00000000000000  0.00000000000000  0.00000000000000  0.00000000000000 -0.35958794839198  0.00000000000000 10.84090709258238 -0.97465199055884 -1.20095140291671 -0.11733600746802  0.00000000000000 -0.00678337169165
 0.00000000000000  0.00000000000000 -0.04880810658844  0.00000000000000  0.08335594420573  0.00000000000000  0.00000000000000  0.00000000000000 -0.15805459516427  0.33377572020967 -0.97465199050290 11.83350938988044  1.87402251001068  0.29351795629833  0.00000000000000  0.00000000000000
 0.00000000000000  0.00000000000000 -0.29692169802243  0.00000000000000  0.00000000000000  0.00000000000000  0.00000000000000  0.00000000000000  0.00000000000000  2.65020842546153 -1.20095140274324  1.87402251013092 17.34418711231311  0.00000000000000  0.00000000000000  0.00000000000000
 0.00000000000000  0.00000000000000  0.00000000000000  0.00000000000000  0.00000000000000  0.00000000000000  0.00000000000000  0.00000000000000  0.00000000000000 -0.00658498776943 -0.11733600744375  0.29351795629865  0.00000000000000 11.34606790897309 -0.94970953664521  0.00000000000000
 0.00000000000000  0.00000000000000  0.06118247732515  0.06611387581464 -0.23907250428137  0.00000000000000  0.00000000000000  0.10035852121524 -0.11945219703419 -0.29567563078836  0.00000000000000  0.00000000000000  0.00000000000000 -0.94970953663972 11.49262184210023  0.00000000000000
 0.00000000000000 -0.14913029254912  0.00000000000000  0.00000000000000  0.00000000000000  0.00000000000000 -0.06466317219186  0.00000000000000 -0.08771890209222 -0.03198271850006 -0.00678337146669  0.00000000000000  0.00000000000000  0.00000000000000  0.00000000000000 11.85465251061385
