# Supplementary material for: Proximal Distance Algorithms: Theory and Practice
Source: J Mach Learn Res. Author manuscript; Available in PMC 2019 Oct 24. (PMC6812563)
Supplement: code [file NIHMS1053815-supplement-code.zip › proxdist-master/keys_zhou_lange_2019/misc/spm/W_8_22000_3.txt]

11.14102862305188  0.00000000000000  0.62823789113417  0.68376134775957  0.00000000000000  0.00375702273488  0.06578860483183  0.00000000000000
 0.00000000000000 10.47663894603807  1.18589237378632  0.00000000000000 -0.94110541743943  0.00000000000000  0.18423853478854  0.00000000000000
 0.62823788107970  1.18589237568456 16.09209540178343 -1.71526230393798 -3.63369579663487 -0.07563806768492  0.00000000000000  0.00000000000000
 0.68376135322052  0.00000000000000 -1.71526230039891 17.97194147923280  1.20952081866334  3.45538492013293  0.19190338820073 -0.32422474230628
 0.00000000000000 -0.94110541739741 -3.63369579540771  1.20952082257928 13.06422474238944 -0.81943677724874 -0.21693522819783 -0.01427935170450
 0.00375702414907  0.00000000000000 -0.07563806792172  3.45538492017139 -0.81943677709036 14.82711799539365  0.00000000000000  0.69505813566734
 0.06578859734805  0.18423853512685  0.00000000000000  0.19190338548304 -0.21693522824547  0.00000000000000 10.41704996273808  0.00000000000000
 0.00000000000000  0.00000000000000  0.00000000000000 -0.32422474231426 -0.01427935170188  0.69505813566485  0.00000000000000  9.81924735043309
