# Supplementary material for: Proximal Distance Algorithms: Theory and Practice
Source: J Mach Learn Res. Author manuscript; Available in PMC 2019 Oct 24. (PMC6812563)
Supplement: code [file NIHMS1053815-supplement-code.zip › proxdist-master/keys_zhou_lange_2019/misc/spm/W_16_31200_5.txt]

 9.44005566178065  0.00000000000000 -0.04387255103365  0.00000000000000  0.00000000000000  0.09326917051850  0.00000000000000  0.00000000000000  0.00000000000000  0.00000000000000  0.00000000000000  0.00000000000000  0.00000000000000  0.00000000000000  0.00000000000000  0.00000000000000
 0.00000000000000 10.29131919865377  0.43424782326765  0.62096061529442 -0.36796800491782  0.00000000000000  0.00000000000000  0.00000000000000  0.00000000000000  0.00000000000000  0.00000000000000  0.00000000000000  0.00000000000000  0.00000000000000  0.00000000000000  0.00000000000000
-0.04387255092684  0.43424782320274 11.63360908412727  0.24818055435438 -0.40310722638211  0.00000000000000  0.00000000000000  0.00000000000000  0.00000000000000  0.00000000000000  0.00000000000000  0.00000000000000  0.00000000000000  0.00000000000000  0.00000000000000  0.00000000000000
 0.00000000000000  0.62096061554234  0.24818055470665 14.50557578320319 -1.52810447512005  0.43607435060729 -0.39873660317971  0.00000000000000  0.00000000000000  0.00000000000000  0.00000000000000  0.00000000000000  0.00000000000000  0.00000000000000  0.00000000000000  0.00000000000000
 0.00000000000000 -0.36796800490064 -0.40310722657910 -1.52810447853746 13.30413747051830  0.00000000000000 -0.12414454535770  0.00000000000000  0.00000000000000  0.00000000000000  0.00000000000000  0.04795283688961 -0.04608455929855  0.00000000000000  0.00000000000000  0.00000000000000
 0.09326917047671  0.00000000000000  0.00000000000000  0.43607434912662  0.00000000000000 11.76520165275611 -2.19981729262655  0.83352355166165 -0.37153682821166  0.00000000000000  0.00000000000000  0.29019926152820  0.00000000000000  0.00000000000000  0.05879967190322 -0.48076501599765
 0.00000000000000  0.00000000000000  0.00000000000000 -0.39873660331469 -0.12414454490918 -2.19981729447002 13.08643259741308 -1.26751475314909 -0.14284680290123  0.00000000000000  0.21107339692533  0.00000000000000  0.00000000000000  0.00000000000000  0.02273992867929 -0.04979087395052
 0.00000000000000  0.00000000000000  0.00000000000000  0.00000000000000  0.00000000000000  0.83352355058264 -1.26751475332979 14.51750046580781  0.83407068259072  0.05146297174421  0.23681462165737  0.00000000000000  0.00000000000000  0.00000000000000  0.00000000000000  0.00000000000000
 0.00000000000000  0.00000000000000  0.00000000000000  0.00000000000000  0.00000000000000 -0.37153682824992 -0.14284680291624  0.83407068185853 11.92806485385789  0.78381176307938  0.27580557822217  0.00000000000000  0.00000000000000  0.00000000000000  0.00000000000000  0.00000000000000
 0.00000000000000  0.00000000000000  0.00000000000000  0.00000000000000  0.00000000000000  0.00000000000000  0.00000000000000  0.05146297178756  0.78381176307492 15.97589876313818  0.00000000000000 -0.37843605596956  0.66768391459209  0.00000000000000  0.00000000000000  0.00000000000000
 0.00000000000000  0.00000000000000  0.00000000000000  0.00000000000000  0.00000000000000  0.00000000000000  0.21107339692487  0.23681462163340  0.27580557823525  0.00000000000000 15.99069534615770  0.91881767304640 -1.08779579302808  0.00000000000000  0.00000000000000  0.00000000000000
 0.00000000000000  0.00000000000000  0.00000000000000  0.00000000000000  0.04795284361140  0.29019925928397  0.00000000000000  0.00000000000000  0.00000000000000 -0.37843605592431  0.91881767308512 11.13314792539893 -0.61488869877643 -1.97420504019187  0.00000000000000  0.00233677794878
 0.00000000000000  0.00000000000000  0.00000000000000  0.00000000000000 -0.04608455965288  0.00000000000000  0.00000000000000  0.00000000000000  0.00000000000000  0.66768391453580 -1.08779579288655 -0.61488869786371 12.44830470442905  1.00933261245117  3.11100640308835  1.60225095434886
 0.00000000000000  0.00000000000000  0.00000000000000  0.00000000000000  0.00000000000000  0.00000000000000  0.00000000000000  0.00000000000000  0.00000000000000  0.00000000000000  0.00000000000000 -1.97420504031706  1.00933261142035 16.70466635757377  0.42927862800982 -0.56030858202945
 0.00000000000000  0.00000000000000  0.00000000000000  0.00000000000000  0.00000000000000  0.05879965169110  0.02273994519394  0.00000000000000  0.00000000000000  0.00000000000000  0.00000000000000  0.00000000000000  3.11100639999902  0.42927863343388 18.80631436144362  2.82908470152597
 0.00000000000000  0.00000000000000  0.00000000000000  0.00000000000000  0.00000000000000 -0.48076501467901 -0.04979087385162  0.00000000000000  0.00000000000000  0.00000000000000  0.00000000000000  0.00233677965474  1.60225095456093 -0.56030858009857  2.82908473121861 13.46362951976123
