# Supplementary material for: Proximal Distance Algorithms: Theory and Practice
Source: J Mach Learn Res. Author manuscript; Available in PMC 2019 Oct 24. (PMC6812563)
Supplement: code [file NIHMS1053815-supplement-code.zip › proxdist-master/keys_zhou_lange_2019/misc/spm/losses_256.txt]

-366.741804221
-367.981457030
-370.382116282
-366.930168827
-368.539122277
-364.627646465
-366.723133040
-365.468544834
-366.801568134
-366.488850491
