# Supplementary material for: Proximal Distance Algorithms: Theory and Practice
Source: J Mach Learn Res. Author manuscript; Available in PMC 2019 Oct 24. (PMC6812563)
Supplement: code [file NIHMS1053815-supplement-code.zip › proxdist-master/keys_zhou_lange_2019/misc/spm/X_32_10.txt]

 9.32929261623e-02 -1.08899730805e-02 -1.02005001145e-02  1.33174391568e-03 -3.16374171339e-03  1.86905236831e-04 -2.00524663287e-03  5.78054603710e-04  3.56984313176e-05 -8.05509655516e-04 -3.19072059277e-03  1.99664801114e-03  2.88137686100e-03  4.33693222758e-03 -2.51057221052e-03  9.91975770497e-04  3.78781192127e-03  4.12259075809e-03  5.04092411776e-05 -3.23007013468e-04  1.02494340743e-03 -1.60570235809e-03  2.38592844093e-03  1.67301418077e-03  6.07904870268e-05 -7.06897528266e-05 -4.34518590009e-03  7.20264377346e-04 -1.91652772532e-03  3.86147815993e-04 -2.07343855345e-04 -7.66350592961e-04
-1.08899730805e-02  8.79330719266e-02  6.01034705007e-04 -1.31831692172e-02 -2.34044487715e-03 -2.33792028638e-03  3.77883517783e-04 -2.66636905304e-03 -3.35144828091e-04 -2.06854682374e-03  5.43997891078e-03 -2.62184873293e-03 -7.73439263639e-03 -3.37311063463e-04  3.06026577580e-03  3.36130856712e-04  2.59996069723e-03  3.18614837894e-03  3.16884406493e-03  1.22290778210e-03  5.93062561960e-04 -1.88032231456e-03 -1.96483784575e-04 -2.82486748808e-03  8.71585863669e-05  1.05317369966e-03  4.70184922883e-05  1.80366215683e-03 -1.00857908278e-03 -2.31103351768e-03  1.22679844840e-03  8.03774104607e-04
-1.02005001145e-02  6.01034705007e-04  7.70618193226e-02  9.98342495381e-03  6.72492834779e-03  2.60795903948e-03 -1.58035948630e-03  2.97768947174e-03  1.90144334875e-03 -1.09086077798e-03  3.41616321228e-05  2.73002782848e-04  5.69672800243e-04  2.58505990321e-03  1.25956220124e-03  2.11751274587e-04 -2.55583388645e-03 -1.97035054656e-04 -8.12752045900e-04 -1.78736858676e-03  2.26244974356e-03 -3.97399131187e-04  7.45146596913e-04 -2.69987820229e-03  1.38405975829e-03 -2.41838132651e-03  4.90140368777e-03 -9.33593411366e-04 -2.66109070561e-03  7.42949673441e-04  1.07370232689e-03 -2.01448374839e-03
 1.33174391568e-03 -1.31831692172e-02  9.98342495381e-03  8.51217420445e-02 -2.28912266056e-03  4.66820479065e-03  2.71841078548e-03 -5.62518269261e-04 -1.00018040468e-03 -3.71242618263e-05 -3.98364500214e-03 -8.32500589435e-04  1.10526751885e-03 -1.07461234664e-04  1.31668812401e-03 -4.08450397236e-03  1.84725492795e-03  2.36759338026e-03 -2.33496761221e-03 -5.93670788530e-04  2.45360917143e-03  1.63344961084e-03  1.31615161390e-04  3.33907677010e-04  5.77905065960e-04 -2.83741789284e-03  1.36139031283e-03  7.47845579221e-04  3.89864295770e-03  1.49866012310e-03 -2.75518881318e-03  7.19848288228e-04
-3.16374171339e-03 -2.34044487715e-03  6.72492834779e-03 -2.28912266056e-03  8.73636930117e-02 -1.22943043074e-02 -4.21893420870e-03  1.96764961988e-02  3.63025873735e-04 -2.48969859146e-03  7.87613936741e-05  1.16162226729e-03 -2.58621667689e-03  4.73122283897e-04 -4.70250009872e-04 -1.59695964004e-03  1.29318369197e-03  1.59287908128e-03  1.25743523164e-04  2.34924730192e-03 -2.32937756199e-04  1.41526652005e-04 -2.12020191375e-03  4.31001379060e-03 -4.96510013744e-04 -3.16201190456e-03  3.52545020577e-03 -1.81231126168e-04 -7.20518186688e-04 -4.03245451550e-04 -2.39474001746e-03  1.57408469664e-03
 1.86905236831e-04 -2.33792028638e-03  2.60795903948e-03  4.66820479065e-03 -1.22943043074e-02  8.00623587103e-02 -3.06206014864e-03  6.91677738031e-03 -4.38628559554e-04  3.24932448298e-04 -5.84402248110e-05  2.65883476467e-03  1.48049946952e-03  1.03987281158e-03  7.58323790912e-04 -8.04475702482e-04 -1.61583750186e-03 -2.12014606312e-03  1.19857776544e-03  7.57036882199e-04  3.53674071799e-03  1.75125734959e-03 -3.22880071703e-04 -1.66922955912e-03  3.60514015455e-04 -3.09067293281e-03 -1.52999099688e-03 -3.06588958648e-04  1.76878070138e-04  3.32895244190e-03  1.99162991627e-03 -3.09125722468e-03
-2.00524663287e-03  3.77883517783e-04 -1.58035948630e-03  2.71841078548e-03 -4.21893420870e-03 -3.06206014864e-03  7.97577878721e-02 -6.85419697301e-03 -1.83054816833e-02  7.75165003720e-03 -5.47095446371e-03 -7.71298504185e-04  9.09165126994e-04 -2.34664328173e-03  3.92974351286e-04 -3.34707442160e-03  1.98297684662e-03  4.57738240616e-03 -3.67929574692e-03  1.55058835508e-04  5.99848519217e-03 -2.33734423036e-04  8.46370986606e-04 -3.07441128443e-03  5.10505141359e-04  9.80439040176e-04 -1.94685213581e-03  1.63154968445e-03  1.29478635029e-03 -1.51340961588e-03  3.83679042821e-03  3.27597430196e-03
 5.78054603710e-04 -2.66636905304e-03  2.97768947174e-03 -5.62518269261e-04  1.96764961988e-02  6.91677738031e-03 -6.85419697301e-03  6.42146580416e-02 -3.02141753325e-03 -3.12208615028e-03  2.72258253932e-03 -1.62418240007e-04 -2.23314391918e-03  2.25812650545e-04 -4.00077044741e-05  3.50868751576e-04 -1.18111537733e-03 -5.60937187327e-04  6.92197089385e-04  2.95125465720e-03  1.17291522269e-04  6.13096932813e-05 -1.24158362715e-03  1.47920535410e-03  1.44791667203e-03 -4.82104681794e-03  1.09460295030e-03 -7.57664954775e-04 -5.43873410078e-04  5.06007711434e-04  8.06229076639e-05 -4.71536476754e-04
 3.56984313176e-05 -3.35144828091e-04  1.90144334875e-03 -1.00018040468e-03  3.63025873735e-04 -4.38628559554e-04 -1.83054816833e-02 -3.02141753325e-03  4.92911180405e-02  8.50378695048e-03  1.21831738409e-02  3.26459656394e-03  2.93839181371e-03 -4.22372664904e-04 -4.46495217940e-04  8.05461468686e-04 -2.15141428045e-03 -2.83452708751e-03  2.18286917003e-05 -9.30622428281e-04 -2.57541101298e-03  1.71306319591e-04 -2.77045578631e-04  1.96585168472e-03 -2.06382319601e-03  2.54529358116e-03 -4.01159194722e-04  8.34942225311e-04 -1.10168100100e-03  7.20238908627e-04 -1.55180050877e-03 -9.46705528481e-04
-8.05509655516e-04 -2.06854682374e-03 -1.09086077798e-03 -3.71242618263e-05 -2.48969859146e-03  3.24932448298e-04  7.75165003720e-03 -3.12208615028e-03  8.50378695048e-03  5.99509690716e-02  1.15609887197e-02 -1.57659620596e-03  1.04608477401e-02 -1.67771345639e-03 -5.13260026436e-04 -2.35029039964e-03  8.20312999056e-05  4.30573160145e-04 -2.36921538791e-03 -6.17143354714e-04 -2.86841576837e-03  1.91160717616e-03 -1.24307333821e-05 -1.05316601816e-03 -9.53584562957e-04  5.94705138180e-04  2.34790333321e-03  2.72961703752e-03  1.89251827985e-03  2.22515272531e-04  1.44667014096e-04  7.58530470320e-04
-3.19072059277e-03  5.43997891078e-03  3.41616321228e-05 -3.98364500214e-03  7.87613936741e-05 -5.84402248110e-05 -5.47095446371e-03  2.72258253932e-03  1.21831738409e-02  1.15609887197e-02  9.24339325488e-02 -1.20545151090e-02 -2.49495366078e-03 -1.73696631656e-03  2.78411041636e-03  4.18337241080e-03 -3.21018897667e-03 -5.35327384807e-03 -7.77146358731e-04 -1.20962836749e-03 -4.26173868647e-03  8.88258552629e-04 -2.50449147845e-03 -8.70682675193e-04 -1.66897225433e-03 -4.50950412082e-05  1.10858054307e-03  1.92201810027e-03  3.68232232234e-03  2.20399117799e-03 -1.46076597195e-03 -2.49764447159e-03
 1.99664801114e-03 -2.62184873293e-03  2.73002782848e-04 -8.32500589435e-04  1.16162226729e-03  2.65883476467e-03 -7.71298504185e-04 -1.62418240007e-04  3.26459656394e-03 -1.57659620596e-03 -1.20545151090e-02  7.93812281763e-02  1.30797133391e-02  1.14234482899e-03 -1.23083736197e-02  2.31125750862e-04 -9.79485132721e-04 -3.22480075789e-03  8.22361189130e-04  1.01586476770e-03 -1.86315723108e-03  1.34347996835e-03  1.30194547053e-03  2.54001649703e-03 -2.04197033657e-03 -1.76075084678e-03  1.89316030450e-03  1.08427796067e-03 -2.23209376046e-03  1.23319144382e-03 -1.35175225468e-03 -1.61257037605e-03
 2.88137686100e-03 -7.73439263639e-03  5.69672800243e-04  1.10526751885e-03 -2.58621667689e-03  1.48049946952e-03  9.09165126994e-04 -2.23314391918e-03  2.93839181371e-03  1.04608477401e-02 -2.49495366078e-03  1.30797133391e-02  8.59737862550e-02 -8.87011462252e-04  5.93912779418e-03  1.67297857238e-03 -5.72648295745e-04 -3.45329332161e-04 -2.65784935509e-03 -8.78315580575e-04 -2.23111218409e-03  9.71769906775e-04 -1.58001632270e-03  1.75615739354e-03 -1.00412786284e-03 -3.70561643627e-04  1.39161579537e-03  2.96903335754e-03  2.18811940425e-03  1.82763868850e-03 -1.00079696933e-03 -3.48348709653e-03
 4.33693222758e-03 -3.37311063463e-04  2.58505990321e-03 -1.07461234664e-04  4.73122283897e-04  1.03987281158e-03 -2.34664328173e-03  2.25812650545e-04 -4.22372664904e-04 -1.67771345639e-03 -1.73696631656e-03  1.14234482899e-03 -8.87011462252e-04  9.15442778435e-02  4.78881557725e-04  1.22993128104e-03 -7.09519482114e-03 -4.74485740883e-03 -2.43523939014e-03 -2.64974830756e-03  7.32037989083e-04 -4.26995867588e-05  2.00997896787e-03  7.25021060658e-04  1.07585759019e-03 -4.69373307444e-04  1.12039778102e-03 -4.64189122012e-04 -8.74172265479e-04  2.03013372897e-03  1.78664404046e-03 -8.88079645110e-04
-2.51057221052e-03  3.06026577580e-03  1.25956220124e-03  1.31668812401e-03 -4.70250009872e-04  7.58323790912e-04  3.92974351286e-04 -4.00077044741e-05 -4.46495217940e-04 -5.13260026436e-04  2.78411041636e-03 -1.23083736197e-02  5.93912779418e-03  4.78881557725e-04  6.73901141696e-02  7.64462753925e-04 -5.09439466660e-03  2.44133041477e-03 -9.95746025932e-04 -3.67871474649e-04  2.86555134575e-03 -1.92499829970e-03 -2.86240666422e-05 -1.14975032499e-03 -6.87080923159e-04  4.70067400289e-03  6.87160319015e-04  5.56474236764e-04  5.59355156528e-03  1.76225108877e-04  1.01983028188e-05  3.89863561024e-04
 9.91975770497e-04  3.36130856712e-04  2.11751274587e-04 -4.08450397236e-03 -1.59695964004e-03 -8.04475702482e-04 -3.34707442160e-03  3.50868751576e-04  8.05461468686e-04 -2.35029039964e-03  4.18337241080e-03  2.31125750862e-04  1.67297857238e-03  1.22993128104e-03  7.64462753925e-04  9.23693442570e-02 -1.53454440674e-03 -1.37358536845e-02  1.43353603910e-03  5.04010221368e-03 -1.18895876215e-03  1.87753949596e-04 -3.70566867499e-03 -1.60693806743e-03 -1.02074759864e-03  1.30739647266e-03  1.99823953511e-03  2.77896794908e-03  4.04428787905e-03  2.87806766326e-03  1.57347688522e-03 -1.48749457929e-04
 3.78781192127e-03  2.59996069723e-03 -2.55583388645e-03  1.84725492795e-03  1.29318369197e-03 -1.61583750186e-03  1.98297684662e-03 -1.18111537733e-03 -2.15141428045e-03  8.20312999056e-05 -3.21018897667e-03 -9.79485132721e-04 -5.72648295745e-04 -7.09519482114e-03 -5.09439466660e-03 -1.53454440674e-03  7.25112880417e-02  2.57011657231e-02  7.80769155326e-03  4.72527661247e-03  3.57357779262e-04  1.15208726357e-03 -1.15499609709e-03  2.80286211547e-04 -6.53936577879e-04 -5.50716894456e-04 -1.35074274159e-03  9.81261164977e-04  5.13925384063e-04 -7.08377823499e-04  4.91006107801e-04  1.63407583901e-03
 4.12259075809e-03  3.18614837894e-03 -1.97035054656e-04  2.36759338026e-03  1.59287908128e-03 -2.12014606312e-03  4.57738240616e-03 -5.60937187327e-04 -2.83452708751e-03  4.30573160145e-04 -5.35327384807e-03 -3.22480075789e-03 -3.45329332161e-04 -4.74485740883e-03  2.44133041477e-03 -1.37358536845e-02  2.57011657231e-02  7.98067830100e-02 -3.72872477317e-03 -1.71565208480e-03  4.84100294858e-03  5.75271802346e-04  1.59643647735e-03  2.78862940995e-05 -1.70160939376e-03  2.44987408805e-03 -3.95725987058e-04 -1.26529519996e-03 -4.34320280918e-03  4.53902136491e-04  2.18865022067e-03  6.00547022452e-04
 5.04092411776e-05  3.16884406493e-03 -8.12752045900e-04 -2.33496761221e-03  1.25743523164e-04  1.19857776544e-03 -3.67929574692e-03  6.92197089385e-04  2.18286917003e-05 -2.36921538791e-03 -7.77146358731e-04  8.22361189130e-04 -2.65784935509e-03 -2.43523939014e-03 -9.95746025932e-04  1.43353603910e-03  7.80769155326e-03 -3.72872477317e-03  7.71089747356e-02 -7.00900146624e-03 -8.75776910449e-03 -1.10484933282e-02  1.38337318471e-03  2.61429883774e-03  4.61626471523e-04 -6.79113921711e-04 -2.93937275115e-03  5.33456683849e-04  4.99332011608e-03 -6.70224105777e-04  2.04873371095e-03  1.12285424204e-03
-3.23007013468e-04  1.22290778210e-03 -1.78736858676e-03 -5.93670788530e-04  2.34924730192e-03  7.57036882199e-04  1.55058835508e-04  2.95125465720e-03 -9.30622428281e-04 -6.17143354714e-04 -1.20962836749e-03  1.01586476770e-03 -8.78315580575e-04 -2.64974830756e-03 -3.67871474649e-04  5.04010221368e-03  4.72527661247e-03 -1.71565208480e-03 -7.00900146624e-03  7.49572764856e-02  4.13746817490e-03  2.40318775900e-03 -1.40014508217e-02  9.65459841295e-04 -1.19480504369e-03 -1.52562277234e-03  6.57384772425e-03  8.76369391992e-04 -3.61058009966e-03 -6.75531933335e-04 -2.36185529794e-03 -4.12233737405e-04
 1.02494340743e-03  5.93062561960e-04  2.26244974356e-03  2.45360917143e-03 -2.32937756199e-04  3.53674071799e-03  5.99848519217e-03  1.17291522269e-04 -2.57541101298e-03 -2.86841576837e-03 -4.26173868647e-03 -1.86315723108e-03 -2.23111218409e-03  7.32037989083e-04  2.86555134575e-03 -1.18895876215e-03  3.57357779262e-04  4.84100294858e-03 -8.75776910449e-03  4.13746817490e-03  6.41838240286e-02 -8.05604597638e-03  6.14063595763e-03 -3.12142869562e-03  2.37799021417e-04  1.27789357985e-03  1.40095056109e-03  9.97278848778e-04 -1.96144465629e-03 -3.79052539141e-04 -3.54475020273e-04 -2.25692304350e-04
-1.60570235809e-03 -1.88032231456e-03 -3.97399131187e-04  1.63344961084e-03  1.41526652005e-04  1.75125734959e-03 -2.33734423036e-04  6.13096932813e-05  1.71306319591e-04  1.91160717616e-03  8.88258552629e-04  1.34347996835e-03  9.71769906775e-04 -4.26995867588e-05 -1.92499829970e-03  1.87753949596e-04  1.15208726357e-03  5.75271802346e-04 -1.10484933282e-02  2.40318775900e-03 -8.05604597638e-03  5.16407366858e-02 -3.52525323208e-03 -3.31854060778e-04 -3.58556326299e-03  9.88018502285e-05  2.55278923198e-03 -1.42352527969e-04 -3.16860709561e-03  2.96579255451e-04  2.00182831026e-03 -1.57002017294e-03
 2.38592844093e-03 -1.96483784575e-04  7.45146596913e-04  1.31615161390e-04 -2.12020191375e-03 -3.22880071703e-04  8.46370986606e-04 -1.24158362715e-03 -2.77045578631e-04 -1.24307333821e-05 -2.50449147845e-03  1.30194547053e-03 -1.58001632270e-03  2.00997896787e-03 -2.86240666422e-05 -3.70566867499e-03 -1.15499609709e-03  1.59643647735e-03  1.38337318471e-03 -1.40014508217e-02  6.14063595763e-03 -3.52525323208e-03  7.35408553847e-02 -2.40036445155e-04  9.43388982945e-04  1.23975143860e-03 -6.65562359748e-04  2.58214632149e-03  5.00046854109e-03 -1.41101356230e-04  1.98160162324e-04  2.57252619559e-03
 1.67301418077e-03 -2.82486748808e-03 -2.69987820229e-03  3.33907677010e-04  4.31001379060e-03 -1.66922955912e-03 -3.07441128443e-03  1.47920535410e-03  1.96585168472e-03 -1.05316601816e-03 -8.70682675193e-04  2.54001649703e-03  1.75615739354e-03  7.25021060658e-04 -1.14975032499e-03 -1.60693806743e-03  2.80286211547e-04  2.78862940995e-05  2.61429883774e-03  9.65459841295e-04 -3.12142869562e-03 -3.31854060778e-04 -2.40036445155e-04  7.94034611167e-02 -4.81812275399e-03  6.62433121023e-03 -4.67743732590e-03  2.47491780492e-03  2.08079000922e-03  1.47442206609e-04  1.35852469781e-03  2.90044878674e-03
 6.07904870268e-05  8.71585863669e-05  1.38405975829e-03  5.77905065960e-04 -4.96510013744e-04  3.60514015455e-04  5.10505141359e-04  1.44791667203e-03 -2.06382319601e-03 -9.53584562957e-04 -1.66897225433e-03 -2.04197033657e-03 -1.00412786284e-03  1.07585759019e-03 -6.87080923159e-04 -1.02074759864e-03 -6.53936577879e-04 -1.70160939376e-03  4.61626471523e-04 -1.19480504369e-03  2.37799021417e-04 -3.58556326299e-03  9.43388982945e-04 -4.81812275399e-03  4.52832157442e-02 -1.35552911997e-02 -3.73634614195e-03 -1.23796334233e-02 -2.27788250273e-03 -7.47815044764e-05 -3.38502044950e-03 -9.85733561072e-04
-7.06897528266e-05  1.05317369966e-03 -2.41838132651e-03 -2.83741789284e-03 -3.16201190456e-03 -3.09067293281e-03  9.80439040176e-04 -4.82104681794e-03  2.54529358116e-03  5.94705138180e-04 -4.50950412082e-05 -1.76075084678e-03 -3.70561643627e-04 -4.69373307444e-04  4.70067400289e-03  1.30739647266e-03 -5.50716894456e-04  2.44987408805e-03 -6.79113921711e-04 -1.52562277234e-03  1.27789357985e-03  9.88018502285e-05  1.23975143860e-03  6.62433121023e-03 -1.35552911997e-02  9.24262374247e-02 -8.54174043797e-03  5.01977506120e-03  3.89642162315e-03 -1.44029630495e-03  3.63309937076e-04  3.23725792564e-03
-4.34518590009e-03  4.70184922883e-05  4.90140368777e-03  1.36139031283e-03  3.52545020577e-03 -1.52999099688e-03 -1.94685213581e-03  1.09460295030e-03 -4.01159194722e-04  2.34790333321e-03  1.10858054307e-03  1.89316030450e-03  1.39161579537e-03  1.12039778102e-03  6.87160319015e-04  1.99823953511e-03 -1.35074274159e-03 -3.95725987058e-04 -2.93937275115e-03  6.57384772425e-03  1.40095056109e-03  2.55278923198e-03 -6.65562359748e-04 -4.67743732590e-03 -3.73634614195e-03 -8.54174043797e-03  1.00336881869e-01 -6.20006566954e-03 -1.24164075008e-02  2.52618277334e-04 -1.01942910312e-03 -2.51182518027e-03
 7.20264377346e-04  1.80366215683e-03 -9.33593411366e-04  7.47845579221e-04 -1.81231126168e-04 -3.06588958648e-04  1.63154968445e-03 -7.57664954775e-04  8.34942225311e-04  2.72961703752e-03  1.92201810027e-03  1.08427796067e-03  2.96903335754e-03 -4.64189122012e-04  5.56474236764e-04  2.77896794908e-03  9.81261164977e-04 -1.26529519996e-03  5.33456683849e-04  8.76369391992e-04  9.97278848778e-04 -1.42352527969e-04  2.58214632149e-03  2.47491780492e-03 -1.23796334233e-02  5.01977506120e-03 -6.20006566954e-03  6.49511784944e-02  1.28188477867e-02  5.11566440717e-03  9.65039892808e-03  6.47814378883e-04
-1.91652772532e-03 -1.00857908278e-03 -2.66109070561e-03  3.89864295770e-03 -7.20518186688e-04  1.76878070138e-04  1.29478635029e-03 -5.43873410078e-04 -1.10168100100e-03  1.89251827985e-03  3.68232232234e-03 -2.23209376046e-03  2.18811940425e-03 -8.74172265479e-04  5.59355156528e-03  4.04428787905e-03  5.13925384063e-04 -4.34320280918e-03  4.99332011608e-03 -3.61058009966e-03 -1.96144465629e-03 -3.16860709561e-03  5.00046854109e-03  2.08079000922e-03 -2.27788250273e-03  3.89642162315e-03 -1.24164075008e-02  1.28188477867e-02  9.47505887146e-02  6.14894922117e-03 -2.45939026704e-03  8.66839282164e-03
 3.86147815993e-04 -2.31103351768e-03  7.42949673441e-04  1.49866012310e-03 -4.03245451550e-04  3.32895244190e-03 -1.51340961588e-03  5.06007711434e-04  7.20238908627e-04  2.22515272531e-04  2.20399117799e-03  1.23319144382e-03  1.82763868850e-03  2.03013372897e-03  1.76225108877e-04  2.87806766326e-03 -7.08377823499e-04  4.53902136491e-04 -6.70224105777e-04 -6.75531933335e-04 -3.79052539141e-04  2.96579255451e-04 -1.41101356230e-04  1.47442206609e-04 -7.47815044764e-05 -1.44029630495e-03  2.52618277334e-04  5.11566440717e-03  6.14894922117e-03  4.57527828212e-02  1.64157124855e-03 -1.56674884879e-02
-2.07343855345e-04  1.22679844840e-03  1.07370232689e-03 -2.75518881318e-03 -2.39474001746e-03  1.99162991627e-03  3.83679042821e-03  8.06229076639e-05 -1.55180050877e-03  1.44667014096e-04 -1.46076597195e-03 -1.35175225468e-03 -1.00079696933e-03  1.78664404046e-03  1.01983028188e-05  1.57347688522e-03  4.91006107801e-04  2.18865022067e-03  2.04873371095e-03 -2.36185529794e-03 -3.54475020273e-04  2.00182831026e-03  1.98160162324e-04  1.35852469781e-03 -3.38502044950e-03  3.63309937076e-04 -1.01942910312e-03  9.65039892808e-03 -2.45939026704e-03  1.64157124855e-03  7.99791632102e-02  8.65715351089e-04
-7.66350592961e-04  8.03774104607e-04 -2.01448374839e-03  7.19848288228e-04  1.57408469664e-03 -3.09125722468e-03  3.27597430196e-03 -4.71536476754e-04 -9.46705528481e-04  7.58530470320e-04 -2.49764447159e-03 -1.61257037605e-03 -3.48348709653e-03 -8.88079645110e-04  3.89863561024e-04 -1.48749457929e-04  1.63407583901e-03  6.00547022452e-04  1.12285424204e-03 -4.12233737405e-04 -2.25692304350e-04 -1.57002017294e-03  2.57252619559e-03  2.90044878674e-03 -9.85733561072e-04  3.23725792564e-03 -2.51182518027e-03  6.47814378883e-04  8.66839282164e-03 -1.56674884879e-02  8.65715351089e-04  6.61764460875e-02
