# Supplementary material for: Proximal Distance Algorithms: Theory and Practice
Source: J Mach Learn Res. Author manuscript; Available in PMC 2019 Oct 24. (PMC6812563)
Supplement: code [file NIHMS1053815-supplement-code.zip › proxdist-master/keys_zhou_lange_2019/misc/spm/X_8_9.txt]

 8.89039831573e-02  1.98812909795e-03  9.13642584659e-03  6.76530204080e-03 -2.02775966740e-03 -3.00747998940e-03 -3.36842222207e-03  2.72155963365e-03
 1.98812909795e-03  9.65852803643e-02 -3.26407786067e-03 -2.13067969419e-03 -3.71537122422e-03  3.04801086370e-03  1.64593422524e-03  8.18412852089e-04
 9.13642584659e-03 -3.26407786067e-03  8.83515814802e-02 -1.51024935729e-03 -7.79719180838e-03 -7.04245165006e-04  2.91242839289e-05  6.63422688779e-05
 6.76530204080e-03 -2.13067969419e-03 -1.51024935729e-03  7.44649931832e-02  7.06036982973e-03 -2.57373098376e-03 -1.05239031746e-03 -9.42562526107e-04
-2.02775966740e-03 -3.71537122422e-03 -7.79719180838e-03  7.06036982973e-03  5.67738535642e-02 -2.11153135318e-03 -2.48199085102e-03  5.99299748118e-04
-3.00747998940e-03  3.04801086370e-03 -7.04245165006e-04 -2.57373098376e-03 -2.11153135318e-03  5.84598657281e-02  8.03399813583e-03 -1.70805009326e-03
-3.36842222207e-03  1.64593422524e-03  2.91242839289e-05 -1.05239031746e-03 -2.48199085102e-03  8.03399813583e-03  7.70869611179e-02 -3.23194184057e-03
 2.72155963365e-03  8.18412852089e-04  6.63422688779e-05 -9.42562526107e-04  5.99299748118e-04 -1.70805009326e-03 -3.23194184057e-03  8.36435762593e-02
