# Supplementary material for: Proximal Distance Algorithms: Theory and Practice
Source: J Mach Learn Res. Author manuscript; Available in PMC 2019 Oct 24. (PMC6812563)
Supplement: code [file NIHMS1053815-supplement-code.zip › proxdist-master/keys_zhou_lange_2019/misc/spm/X_8_8.txt]

 0.089854075839611  0.001526025684877  0.003751856808854  0.001498134049632  0.001689683143151  0.000877067377382 -0.004740719198779  0.000572204940912
 0.001526025684877  0.078410325669331  0.004576007300474 -0.003207148997327  0.002623630417758  0.002792268989842  0.001083485070981  0.001729860375929
 0.003751856808854  0.004576007300474  0.074980297441207  0.017031753309137  0.003765066608161  0.004386652907586 -0.000623115567043 -0.001193638329374
 0.001498134049632 -0.003207148997327  0.017031753309137  0.067995518408791 -0.002536330510324 -0.008434020824025 -0.003172339703497 -0.000543316920717
 0.001689683143151  0.002623630417758  0.003765066608161 -0.002536330510324  0.087267840942678  0.013259126061473 -0.002072705321405 -0.001068819558032
 0.000877067377382  0.002792268989842  0.004386652907586 -0.008434020824025  0.013259126061473  0.055445238420192  0.005434940686708  0.003613883594481
-0.004740719198779  0.001083485070981 -0.000623115567043 -0.003172339703497 -0.002072705321405  0.005434940686708  0.088206195805014 -0.006963729140345
 0.000572204940912  0.001729860375929 -0.001193638329374 -0.000543316920717 -0.001068819558032  0.003613883594481 -0.006963729140345  0.093950884998616
