# Supplementary material for: Proximal Distance Algorithms: Theory and Practice
Source: J Mach Learn Res. Author manuscript; Available in PMC 2019 Oct 24. (PMC6812563)
Supplement: code [file NIHMS1053815-supplement-code.zip › proxdist-master/keys_zhou_lange_2019/misc/spm/X_16_10.txt]

 1.02900490158e-01  4.64500223134e-03 -6.56424088532e-03  9.16836595216e-03  3.18133665558e-03  1.58755441462e-03  2.49302361244e-03 -3.29987617015e-03 -1.29963063129e-03  2.50128903249e-03  1.36584920967e-04  9.59052640939e-04 -1.85395210017e-03  5.59800668961e-04  3.89246961158e-03 -3.11069800511e-03
 4.64500223134e-03  9.46325006350e-02  2.83141206909e-03 -7.56072776665e-03 -5.17598388935e-03 -9.64301883648e-05 -1.54458729217e-03 -1.02948535693e-03  2.38911203937e-03  1.69207386512e-03  1.71416267231e-03 -2.81999896960e-04 -1.17199092946e-03  1.61262799379e-03  3.17689117305e-03 -1.28296836552e-03
-6.56424088532e-03  2.83141206909e-03  9.10032796443e-02  1.90596441670e-03 -9.23146636011e-03 -2.71844276448e-03  1.80118509534e-03  1.62106663643e-03  1.70573807993e-03  2.79370823273e-03  2.25968893328e-03 -2.23383720894e-03  4.98682704530e-04 -4.31989395347e-04 -9.96563944094e-04 -2.49778733389e-03
 9.16836595216e-03 -7.56072776665e-03  1.90596441670e-03  7.82910360366e-02  6.93742668467e-03  6.18924173809e-03  4.52308110719e-04  1.76935574598e-03  4.10757777767e-03  5.57604553224e-03 -1.39122325523e-03  6.85730054848e-04  1.09301095094e-03 -5.76053204364e-04  8.51414727790e-04 -1.25466277585e-03
 3.18133665558e-03 -5.17598388935e-03 -9.23146636011e-03  6.93742668467e-03  4.94881392255e-02 -5.57219029339e-03 -3.38530943566e-03 -7.76033299099e-04 -5.08004011389e-04 -1.48939393238e-03 -1.02708974683e-03 -5.41053428843e-04 -1.10018165572e-03 -8.93845551438e-04  1.76535353124e-04  1.09459550380e-03
 1.58755441462e-03 -9.64301883648e-05 -2.71844276448e-03  6.18924173809e-03 -5.57219029339e-03  8.99447426628e-02  8.70484353784e-03  2.12000564594e-03  7.10668524911e-03  5.15886617719e-03  4.80122828710e-04  3.19742150836e-03 -7.77782591655e-04 -2.29517386240e-03 -1.84924447443e-03 -2.15399140259e-03
 2.49302361244e-03 -1.54458729217e-03  1.80118509534e-03  4.52308110719e-04 -3.38530943566e-03  8.70484353784e-03  8.17604735570e-02 -3.49389548806e-04 -1.32650370391e-03  1.38347072232e-02  5.21708467335e-04  5.98090460193e-03 -8.07619726173e-04  1.75346630841e-03  2.82020065984e-03 -2.45544818656e-03
-3.29987617015e-03 -1.02948535693e-03  1.62106663643e-03  1.76935574598e-03 -7.76033299099e-04  2.12000564594e-03 -3.49389548806e-04  7.10764670780e-02 -9.33774527371e-03  2.12043007072e-02 -1.22701948405e-02  1.70830827979e-03 -1.19320514672e-03  6.66765566353e-04 -1.01149509785e-03 -2.63723746455e-03
-1.29963063129e-03  2.38911203937e-03  1.70573807993e-03  4.10757777767e-03 -5.08004011389e-04  7.10668524911e-03 -1.32650370391e-03 -9.33774527371e-03  7.38599176962e-02  1.64871886008e-02  4.87440316939e-03 -4.90193945828e-03 -1.01144293226e-03 -3.09667528932e-06  8.38835201622e-04 -2.82892507905e-03
 2.50128903249e-03  1.69207386512e-03  2.79370823273e-03  5.57604553224e-03 -1.48939393238e-03  5.15886617719e-03  1.38347072232e-02  2.12043007072e-02  1.64871886008e-02  7.52038904137e-02  1.36630332332e-03  9.45824038294e-03 -8.45213810207e-04  2.85917811062e-03 -1.31568125086e-03 -4.04631929805e-03
 1.36584920967e-04  1.71416267231e-03  2.25968893328e-03 -1.39122325523e-03 -1.02708974683e-03  4.80122828710e-04  5.21708467335e-04 -1.22701948405e-02  4.87440316939e-03  1.36630332332e-03  7.98497959081e-02  6.48587888231e-03  1.18797120329e-04 -3.26256809137e-03  1.82943583733e-03  1.03726267407e-03
 9.59052640939e-04 -2.81999896960e-04 -2.23383720894e-03  6.85730054848e-04 -5.41053428843e-04  3.19742150836e-03  5.98090460193e-03  1.70830827979e-03 -4.90193945828e-03  9.45824038294e-03  6.48587888231e-03  7.91962034246e-02  4.49118481070e-03  5.14767189647e-03  3.34924608940e-03 -1.40928605248e-03
-1.85395210017e-03 -1.17199092946e-03  4.98682704530e-04  1.09301095094e-03 -1.10018165572e-03 -7.77782591655e-04 -8.07619726173e-04 -1.19320514672e-03 -1.01144293226e-03 -8.45213810207e-04  1.18797120329e-04  4.49118481070e-03  7.18688816693e-02 -2.42304351228e-03  5.12670339288e-03  1.97933645082e-03
 5.59800668961e-04  1.61262799379e-03 -4.31989395347e-04 -5.76053204364e-04 -8.93845551438e-04 -2.29517386240e-03  1.75346630841e-03  6.66765566353e-04 -3.09667528932e-06  2.85917811062e-03 -3.26256809137e-03  5.14767189647e-03 -2.42304351228e-03  7.81569486070e-02 -7.89709929260e-03 -6.14083460035e-03
 3.89246961158e-03  3.17689117305e-03 -9.96563944094e-04  8.51414727790e-04  1.76535353124e-04 -1.84924447443e-03  2.82020065984e-03 -1.01149509785e-03  8.38835201622e-04 -1.31568125086e-03  1.82943583733e-03  3.34924608940e-03  5.12670339288e-03 -7.89709929260e-03  6.37858852282e-02  6.20966843849e-03
-3.11069800511e-03 -1.28296836552e-03 -2.49778733389e-03 -1.25466277585e-03  1.09459550380e-03 -2.15399140259e-03 -2.45544818656e-03 -2.63723746455e-03 -2.82892507905e-03 -4.04631929805e-03  1.03726267407e-03 -1.40928605248e-03  1.97933645082e-03 -6.14083460035e-03  6.20966843849e-03  8.77029831771e-02
