# Supplementary material for: Proximal Distance Algorithms: Theory and Practice
Source: J Mach Learn Res. Author manuscript; Available in PMC 2019 Oct 24. (PMC6812563)
Supplement: code [file NIHMS1053815-supplement-code.zip › proxdist-master/keys_zhou_lange_2019/misc/spm/losses_8.txt]

-12.6819500007
-12.0339303402
-12.2384489019
-11.8365024730
-12.9759885693
-12.2537598217
-12.2934942519
-12.5080467865
-12.5984610427
-11.9211161512
