# Supplementary material for: Proximal Distance Algorithms: Theory and Practice
Source: J Mach Learn Res. Author manuscript; Available in PMC 2019 Oct 24. (PMC6812563)
Supplement: code [file NIHMS1053815-supplement-code.zip › proxdist-master/keys_zhou_lange_2019/misc/spm/X_128_9.txt]

 9.45673690773e-02 -1.15021078244e-02  5.52421734299e-04  6.79974521986e-03 -4.27615083138e-03 -5.96648144859e-03 -3.07489450070e-04 -1.59042618127e-03 -5.77841824722e-03 -2.20761467433e-03  1.28227713321e-03 -1.77430434838e-03 -3.08239990998e-03  1.13484323970e-03 -1.28835546848e-03  6.29282654455e-04 -2.18547179063e-03  6.90339245558e-03  6.11878967195e-03 -3.17545993074e-03 -2.12983339789e-04 -6.37709694512e-03  2.83242397852e-03 -2.92371497490e-03  1.31878113072e-03  1.26159095209e-03 -2.59109009612e-03 -2.45659512032e-03 -3.45563039078e-03  1.12202703093e-03  9.32377528807e-04  2.83574604690e-04  1.54122007962e-03  1.53807592342e-03  4.32192486814e-04  7.55230121924e-04  1.10124899144e-03  3.37674833327e-03 -2.29565463785e-03 -4.33338654749e-03 -1.59283249200e-04 -2.25415590789e-03  2.98180896353e-03  1.02609114492e-03 -1.55369139362e-03 -1.21528729174e-03  3.24544097040e-03 -1.70721819250e-03 -1.85620274815e-03 -1.87030044204e-03  9.37871821193e-04  7.66455421177e-04  2.11665744562e-03 -1.28309574974e-03  4.33402060574e-03  1.20436453255e-03 -3.22758522212e-03 -1.29725090910e-03 -1.40155968833e-03 -1.50723826983e-03  7.72311279527e-05 -3.89896321428e-03  1.92421996264e-03  9.70639933342e-04  1.13434600031e-03  3.19934950078e-03 -3.03508518901e-03 -7.06686403705e-04 -2.63224536394e-03 -9.02910461977e-04 -2.13920339049e-03 -5.31826927372e-04 -1.43307294776e-03 -3.37348890069e-03  6.49898141539e-04  2.03858677819e-03 -1.77057762659e-03 -2.29191257464e-04 -1.50283834207e-04  1.49342204264e-03  1.62494572664e-03  2.45198757338e-03  1.29094207324e-03  2.24976226994e-04 -3.55924810797e-03  7.83762258231e-04  2.09778658614e-04 -3.75858211783e-03 -1.64531708568e-04  2.35625012832e-03  1.18236245552e-03 -6.66295445430e-05 -1.56000771518e-03  2.43378040766e-03  6.14387037034e-04 -1.02184301544e-03 -3.82080702219e-04 -1.94182641326e-03  1.84479156015e-03 -1.31677431142e-04 -1.21863328552e-03 -1.79632798689e-03  1.49447709980e-03 -2.26591572480e-03  1.04076916422e-03 -1.48216814049e-03  2.21025234203e-03 -1.25814005011e-03  3.28309253278e-03 -5.16744580480e-05  1.10199498111e-03 -2.62778946737e-03 -7.11268748696e-04  1.61409784654e-03 -4.84603668013e-03 -5.28121932295e-04  4.41114679740e-03  3.68740172747e-03  3.12866545519e-04  3.34478173666e-03  1.77558929389e-03  2.18573424133e-04  2.86942242537e-03 -2.17106201315e-04  4.08909201642e-04 -9.07194713660e-04  1.81338309801e-03  1.80827020003e-03
-1.15021078244e-02  6.78550427948e-02  9.57166642034e-03  9.68902629647e-03  2.51884090142e-03  1.74451459711e-03  3.44764947218e-03  2.98761373021e-03  3.44639316441e-03 -2.31400632703e-03 -1.06474171628e-03  3.17789514153e-03 -2.51676864775e-03  3.64950634568e-03 -3.09770053854e-03 -1.94690825473e-03  3.46402675316e-03 -2.56099547106e-03 -4.88468963690e-04 -2.77561860788e-03 -1.03998662778e-03 -1.41278443217e-03 -2.44074739204e-03  6.83886894584e-04  4.85927054792e-04 -3.21856701883e-03  1.44243185473e-03 -4.79978679306e-04 -1.62112590507e-04 -3.24913976129e-03  5.69882202145e-04  8.67709855119e-04 -9.25537451586e-04  1.08740720657e-03 -1.39771732324e-03  1.99151180511e-03 -2.40330765850e-03 -1.81163911939e-03  1.69890106726e-03  2.12772749883e-03 -2.74318727386e-03 -7.29604377699e-04 -2.67339442347e-04  1.52583677635e-03  9.68432971482e-04  5.65850893184e-04 -1.86091175368e-03 -3.93068509813e-03 -8.41828086971e-04  1.07984861193e-05 -2.24771707589e-03 -4.53195235048e-03 -6.15728411121e-04  4.84578650224e-04  2.79048086947e-04  5.55222719019e-03 -5.12455371793e-04 -2.21576043242e-03  1.21133967316e-03  8.34979966378e-04  5.95237562184e-04  6.35373152947e-04  8.61195008035e-05  4.59629307970e-04 -4.01616019026e-04 -1.66477883500e-03 -1.29062785599e-03 -2.10111392219e-04  1.59260371960e-03 -9.23860595526e-05  5.39903828659e-03  1.64778803248e-03  7.71350191326e-04  1.37395700462e-03  3.09175383127e-03  5.60402162044e-04  2.48253367985e-03  2.51144277275e-03  1.64568782295e-03  3.99223395116e-04  3.48727674930e-03 -2.39110346064e-03 -6.86985216303e-03 -4.50823697147e-04 -2.92510990380e-03  2.41527589073e-03  1.08141922313e-03  4.93323895569e-03  1.24308783931e-05  9.37201194779e-06 -9.12655148815e-04 -7.99014919137e-04  1.60557529510e-03 -4.20079954324e-03 -6.85116720272e-04 -1.41732592469e-03  7.16943701284e-04 -1.54774557626e-03 -9.09194105400e-04 -4.18236274273e-04  1.09068147536e-03  3.44297531611e-03  1.59348457278e-03  3.68421219641e-03 -3.79661497579e-03  1.81582046618e-03 -1.30431206268e-03  1.84604270923e-04 -1.15480460843e-03 -1.81009968406e-03  3.17303159786e-04  1.17727220168e-03  2.83840302182e-03  2.49948552990e-03  4.62178320434e-03  7.20475220634e-04 -4.52011601550e-03 -2.54641837861e-03 -1.95267195104e-03 -1.64452173464e-03 -3.59261371411e-03  4.51513305901e-04  6.17807237760e-04  6.17176108771e-04  2.29146757075e-03  1.29025018441e-03 -3.48823086929e-03 -5.66653621876e-04
 5.52421734299e-04  9.57166642034e-03  1.04447218653e-01 -7.98976975433e-03 -2.92856236226e-03  5.15971090019e-03  2.01319789686e-03  2.45569440557e-03  1.69532307498e-03  4.28235083660e-03 -1.44390986394e-03 -4.62568019742e-04 -1.71083579025e-03  3.62735291902e-03 -1.42108399706e-03  5.63115151245e-04 -8.24703399593e-04  4.04252438884e-03  4.77349961306e-04 -4.91449916506e-03  4.66401885690e-03 -4.32480458806e-03 -1.47480030478e-03 -2.17523659976e-03  4.65132057436e-04 -1.05401769583e-04  1.19221850346e-03 -2.08003086972e-03  3.46370318916e-04 -1.92115229173e-03 -5.13687135523e-04  2.20279631476e-03 -4.22877122873e-04  3.29378103220e-03 -1.09572975151e-03  3.69488385670e-03 -3.84806962527e-03 -2.09764983765e-04  4.10788653639e-03  1.74559035444e-04 -2.52631450050e-03  2.68974765933e-03 -2.88197486832e-03 -2.62641986249e-03  3.57688692957e-03  2.63186686688e-03 -4.00336671978e-03 -4.22437614657e-03 -1.40464017499e-03  2.07043307195e-03  1.06837764084e-03 -7.38716921007e-03 -1.19749451796e-03  4.34733099261e-03  7.74814435881e-04  4.27105398783e-03  1.81508178670e-03 -2.09365143420e-03  1.27493273643e-03 -1.92615772534e-03  5.29403100415e-03 -2.86117674527e-03 -1.03780235678e-03  1.81096218289e-03 -1.44722574184e-05  1.54977257096e-03 -7.26996272409e-04  1.54396750801e-03 -2.03001996584e-03  5.14545568365e-05  1.20267856116e-03 -1.78192798225e-03 -3.33973236273e-04  2.68156501444e-03  4.51749074559e-05 -4.16673976340e-05  9.27392140645e-04  1.07265634927e-03 -1.46503840317e-03  1.31946405509e-03  2.74526397713e-03  2.28708186001e-03 -5.16702929898e-03  1.64166898541e-03 -1.16233824852e-03 -3.45251032760e-04  1.05648603718e-05  2.31204938622e-03 -6.41860750773e-04 -2.86773579075e-04 -2.76679136990e-03 -2.41393366966e-03 -3.23249532146e-03 -1.03756843369e-03  8.56041991153e-05 -2.81986599600e-03  5.70572980474e-04 -1.87585314975e-03 -4.16949534339e-03 -4.95492171056e-04  1.05062167928e-03  5.26674223393e-03 -1.64108909972e-03  7.68410142819e-03  1.81462406912e-03 -5.49575507483e-03 -2.65284501433e-03  1.59449157223e-03  1.99513275059e-05  2.48432744158e-05  6.52568814783e-04  4.12646710498e-04 -1.25335787906e-04  1.91146639986e-04 -1.35993887015e-03 -1.92778064919e-04 -2.91356222445e-03 -1.82161212974e-03  1.58589327278e-03 -2.62353378014e-03 -4.51112408021e-03  2.62366891695e-03 -1.66055782089e-03  2.77746134902e-04  1.09584617313e-03 -8.55990373742e-04 -8.18970483333e-03  2.99611551316e-04
 6.79974521986e-03  9.68902629647e-03 -7.98976975433e-03  7.64779143358e-02 -7.80923424568e-03  7.95099296743e-03 -1.94763423388e-04 -4.77594104176e-05  1.77259194611e-03 -2.88766702151e-03 -1.01144126509e-03  7.59482793272e-04 -9.83166722777e-06 -5.68413355562e-04 -4.68269953194e-05  5.45196248076e-04  3.13483069492e-03  5.85431042004e-05  3.09577110853e-03 -4.76211463448e-03 -1.60972181108e-03 -8.11128722029e-04 -2.14716446312e-04  5.83706951981e-04  2.32764989789e-03 -3.47536197102e-03 -1.49909546525e-03 -2.44297728628e-03  1.29284197183e-03 -1.42866444513e-03 -3.98092746589e-04  3.89431607145e-04  1.54234107724e-04  1.08119339861e-03 -7.69660609971e-04  1.81067983366e-04  3.21413960739e-04  2.19031847209e-03 -3.03992363909e-04 -1.66410231313e-03 -1.44899704530e-03 -6.41720109429e-04 -8.09880083139e-04  1.91769938631e-04  4.15647953786e-04 -2.12452567517e-04  1.08791862752e-03  4.45009011608e-04 -1.68013484039e-03 -1.75686655245e-03 -2.86489463078e-03 -8.86323182112e-04  2.09008243608e-03 -1.85400043915e-03  3.36578414800e-03  2.51971201252e-03  4.89376687738e-04 -1.98351337010e-03  4.84924101052e-04 -5.52706478972e-04 -1.52386687827e-03 -2.44828169539e-03 -7.75985929257e-04 -3.36211484453e-03  1.37353945160e-03 -9.42953693645e-04 -2.90379434532e-05 -3.29036376517e-03  1.33848730572e-03  1.70429342099e-03  4.32305851259e-03  2.16807108312e-03 -2.89500777079e-03  3.80548071408e-04 -1.05324184034e-04 -1.18344765579e-03 -4.15767483635e-04  2.41894368124e-03  1.25164410102e-03 -1.02667742696e-03 -8.53212044421e-04  3.95370284084e-04  5.04831994557e-04  6.21654988155e-04  5.98303349718e-04  1.22604528001e-03  1.11598214995e-03  1.32138970728e-03  1.12725791092e-04 -8.57955250905e-04  1.51331473822e-03  4.76629056700e-06  7.55581405390e-05 -2.37015937965e-03  1.56697980585e-03 -1.47128213234e-03  8.05259733391e-04 -1.65628909036e-04 -3.91343933261e-04 -1.93781527214e-03  6.01907074158e-04 -3.09926620274e-03 -1.11391307265e-04 -2.11618668981e-03  5.15454026290e-04  4.27720218050e-03  2.47878656430e-03  1.45753486708e-03 -1.36299743073e-03 -2.57648347985e-03 -3.51224728070e-04 -3.61252266899e-04  1.14697133749e-03  2.81487676929e-04 -4.28493250258e-04  3.75852325087e-04  1.34883727864e-03  1.00401833768e-03 -6.19318878431e-04  8.01958689396e-04  1.51001026343e-03  3.83953637953e-03  3.19278339159e-03  6.54083479104e-04  6.55467790353e-04 -1.16619401093e-03  4.95322643611e-03 -7.16952565297e-04
-4.27615083138e-03  2.51884090142e-03 -2.92856236226e-03 -7.80923424568e-03  6.23788221616e-02  1.14620818507e-03 -4.03162512597e-04  7.96332036933e-04 -4.20709273727e-04  2.95344276520e-03  3.85636602666e-04 -1.35049509357e-03 -4.08343924664e-03 -4.98594223833e-04 -6.76776176392e-04 -1.32855491579e-03  2.43885534150e-03  1.98688042215e-03  2.14616967567e-04  7.70349683660e-04 -9.01631075068e-04  4.61593332626e-03 -3.22526485933e-03 -6.13172820605e-05 -8.65207029223e-05  9.56691658341e-04  3.62840680184e-04  2.10648860899e-03  2.91527529300e-03  2.15916508315e-04 -1.93607823298e-05  9.24177380115e-04 -9.19613721704e-04  1.09067695878e-04  9.03405301912e-04  2.25252185577e-04  1.94797843234e-04  1.42380266864e-03 -1.06333843495e-03  1.13790704516e-03  1.98182750752e-03  2.48150222732e-03 -3.71435196619e-04  8.54341812893e-04 -9.52179087645e-04 -5.61590579872e-04 -6.99376724321e-05 -1.12632451286e-03 -6.87951372124e-04  8.55217791231e-05  3.77900571935e-05 -1.86444189497e-03  2.08113975954e-03 -4.16437598796e-05  6.37285556701e-04 -3.14761418835e-03  2.74414116773e-03  7.81403768641e-04  1.09992678120e-03 -6.02063447145e-04  1.26966865780e-04 -3.16032602374e-04  1.03752105117e-04  2.10988146864e-03  1.93122756872e-03 -5.43282818071e-04  5.62778219152e-04  1.49296597079e-03  1.36243093346e-05  7.37968013920e-04 -2.02681484674e-04  8.13406213039e-04 -7.88436726529e-04 -2.52261932198e-03  1.65068667677e-04  1.27621534627e-03 -1.33397456520e-03  1.45415275536e-04 -1.84621493020e-04 -1.07281030443e-03  1.62540925830e-03  1.24829958519e-03  1.33654343148e-03 -3.25953039648e-04 -2.06826018271e-03 -1.25309951271e-03 -1.05292055215e-04  7.56740896441e-04 -1.12717418607e-04  6.51304915606e-04  1.50710974389e-03  3.45075391890e-03  1.38070542994e-03 -2.12728012054e-03  1.05865735178e-03  2.32180400519e-03 -7.27686895897e-04 -1.11303216865e-03 -3.27964261615e-03  1.35420717957e-03 -9.53183388833e-04  1.02399883884e-03  2.15659677247e-03 -4.38056304466e-03  2.03001875739e-04 -1.28888641047e-03  1.20061628221e-03 -2.25001454116e-03  1.49775913922e-04  5.88187434574e-04  1.33621794197e-03 -2.33113518892e-04 -3.25851264129e-03 -1.14258641224e-04  5.12344794770e-04  3.73414983340e-04 -2.17878143021e-03  1.52681346450e-03 -9.14281803327e-04 -6.74659358700e-04  1.83064607957e-03 -2.33115315953e-03  1.34061919983e-03 -4.87428880258e-04  4.68520279257e-04  1.27544008368e-03  6.66895503703e-04  7.33637603597e-04
-5.96648144859e-03  1.74451459711e-03  5.15971090019e-03  7.95099296743e-03  1.14620818507e-03  1.04372485031e-01 -1.22424791014e-03  4.77688463946e-03 -1.25761489566e-03  4.05254342256e-03 -5.28982057461e-04 -2.62387370542e-03  2.05197653699e-04 -1.69595827038e-03  1.36473776870e-03  1.88765934546e-03  2.02441692880e-04 -2.53325923867e-03 -8.98841262444e-04 -1.70417092092e-03  1.09578869271e-03 -3.50095123173e-03  1.62043417724e-03 -1.86825967072e-03 -2.37677494877e-03  2.20230162513e-03  2.36691065768e-03  8.31044316244e-03 -5.36152405545e-04  1.93399592165e-03  1.26227150842e-03 -4.05744917303e-03  1.39834929701e-03  5.64414147538e-04 -2.20268416825e-03  2.81364436890e-03 -5.08537441987e-04  1.87601781137e-03 -3.10301169574e-04 -2.10040327604e-03  7.50114479011e-04  3.58400531086e-03 -1.55331565687e-03  6.23419579212e-04  6.14080046327e-03 -3.40564605367e-03 -8.42730739447e-04 -1.93866214534e-03 -2.75084244026e-03  9.02469415902e-03 -1.25409325004e-03  9.51059412576e-05 -1.05266791095e-03  7.89875692382e-04 -4.22338981959e-03  3.35369715231e-03  1.13043027206e-03  1.58434119047e-03  2.00725256690e-03 -1.64781526107e-04  9.90553969005e-04  1.49942418211e-03 -1.10257172325e-03  2.01398585220e-03  2.36796859588e-03 -2.69863149673e-03  7.86379091754e-04 -9.81870480371e-04  1.51833821856e-03  1.48214036862e-03  9.92523167508e-04  4.37400058157e-04 -3.40854654735e-03  2.92807783233e-03  8.89086394765e-04 -1.95385789051e-03  1.15672984516e-03  1.80587203928e-03 -1.91073838837e-03 -4.60304777857e-03  1.13503289174e-03  1.14635436008e-03  1.21480873493e-03  1.65687450754e-03  2.32023410668e-03  2.82747105219e-03  2.19375275004e-03  4.86845922161e-03  3.09612429904e-03  7.69540627362e-04 -2.31564103892e-03  1.46498738374e-03 -4.53307734418e-03 -3.69576423471e-03  1.10594253748e-03  1.56073644156e-03  2.90149818965e-04 -6.81280870087e-04 -3.47844129408e-04 -1.94388613186e-03  1.17694260476e-04 -2.14843979076e-03 -4.61820826792e-03  1.56504356941e-04  3.12394689429e-03 -2.16372392071e-03  3.51881380262e-03 -3.98585837850e-03  9.93254724163e-04  2.41935011874e-03  6.64277096765e-05  1.30495782658e-03 -6.21490852256e-03  2.11835237207e-03 -2.44971821373e-03 -4.30441248905e-03 -8.35567066497e-04 -4.63690378000e-05 -2.31574592426e-03  3.24547705906e-03  1.21360972218e-03  7.00243097147e-03 -2.35620838054e-03  1.88651477672e-03  1.16870543957e-03  9.96599575072e-04 -9.69284153865e-04 -1.76958874566e-04
-3.07489450070e-04  3.44764947218e-03  2.01319789686e-03 -1.94763423388e-04 -4.03162512597e-04 -1.22424791014e-03  7.01915491326e-02  7.28320473212e-03  2.41920591870e-03 -1.26910688748e-03 -6.14191448513e-04 -5.17843922115e-04 -2.45347046868e-03 -6.65291667056e-04  7.55683889770e-04  2.23722903432e-03 -2.41629390959e-04 -2.79131069926e-03 -5.50164103188e-04 -1.07668746669e-04 -2.11341774371e-03 -1.27045172839e-03 -6.67717320913e-04 -7.62450919476e-04  4.20728762646e-03 -2.26741238958e-03 -6.11889307016e-05 -2.03804618596e-03 -2.12936106607e-03 -3.86982110580e-04  1.23060212008e-03 -1.00698125616e-03 -2.21240316568e-05  3.78237775625e-03  2.11014373270e-04 -7.20086205516e-04  3.39867901677e-03  5.48686528859e-04  5.37894115730e-04 -2.08410137475e-03 -2.60188260459e-04 -1.20033748330e-03  6.44990725833e-04  9.44860832756e-04 -9.45401959628e-04 -2.05948468896e-04  1.33448978683e-03 -2.06960512667e-03 -2.11953566825e-03  5.89705859656e-04 -1.03358929389e-03 -1.55812737704e-03 -1.75544069775e-03  2.49318194170e-03  1.55413422978e-03  2.12323962387e-04 -2.74502907083e-03 -2.23560279702e-03  6.20015874529e-04  1.22952168747e-04  2.66594133406e-03 -3.25223144411e-04  3.69708513120e-04  6.85033684066e-04 -3.75485510851e-03  2.08557404376e-03  7.75531425716e-04  5.68880746367e-04 -2.47286210050e-03  1.08251066286e-03 -2.52528897448e-03 -9.46687159158e-04 -3.83511995417e-03 -2.47559746941e-03 -5.22162874218e-03  4.50190453947e-04 -9.73139116123e-05  2.11147871055e-03 -1.04400735406e-03  2.10740114784e-03  3.32258576527e-03 -2.90564476890e-03  5.21513795682e-05  1.30878794662e-04 -9.65129814735e-04  1.31185609548e-03  8.07380820122e-04  1.04150354951e-03  1.91237936553e-03 -1.41086877798e-03 -9.91761009234e-05 -1.94896386510e-04  2.04388870786e-03 -7.55791437859e-04 -4.45680542682e-06 -2.75842027249e-04  1.48223281820e-03  1.03759056945e-03 -2.19713371559e-03 -5.77115337574e-04  2.30468690815e-04  1.89028165588e-03  2.07791695492e-03  1.18607626335e-03 -2.13190700617e-04 -1.12828399876e-03 -3.75762884079e-03  1.57590627972e-03  4.45651181474e-04 -7.74390395513e-04 -3.85308273646e-04  9.61572189357e-04  1.47164446353e-03  3.76113415111e-04 -2.39710074463e-03 -1.31688619033e-03  1.94396116491e-03 -1.16854021421e-03 -1.37790296845e-03 -2.27561684955e-03 -6.43290532386e-05 -8.35344638993e-04 -1.18805266324e-04  4.26780100372e-04  5.92269401469e-04  1.39948697360e-03 -2.76284382241e-03 -2.58567490205e-03
-1.59042618127e-03  2.98761373021e-03  2.45569440557e-03 -4.77594104176e-05  7.96332036933e-04  4.77688463946e-03  7.28320473212e-03  7.45470620968e-02 -8.28596286415e-03 -6.74056904851e-03  4.63997954010e-03  2.55935125607e-03 -3.62163316927e-03  3.05001768709e-03 -9.05433890006e-04  2.00157916629e-03 -1.52263895193e-03 -3.85733866989e-03 -2.72286688849e-03  2.30834592508e-03 -3.11087268858e-03 -1.19655562879e-03  1.14328196330e-03  2.70292750168e-04  4.97864221188e-04  1.48793590005e-03 -3.60939556866e-04  2.26794555614e-03  6.03104838445e-05  2.27901237485e-03 -1.69666000193e-03 -2.29111838056e-03 -2.57385862113e-03 -9.55320544820e-04  8.98181146617e-05 -1.20766930612e-03  1.33381421142e-03 -1.15253969155e-03 -1.11355136038e-03  2.54138509538e-03  4.76196262897e-04  3.89905027517e-03 -1.27763769962e-03  4.43725862776e-03 -1.76145905041e-03 -1.02360722380e-03  7.55299661828e-04  4.84886518324e-04  5.14552605115e-04  5.42848317892e-04 -1.17037050146e-03  6.91420317389e-04 -2.65855354986e-03  1.50375257210e-03  3.66836595195e-03 -2.21480818401e-03 -8.97609320125e-04  1.01709254653e-03  3.60375432827e-04  6.24903625823e-04 -2.01458191597e-03  1.48918309821e-04 -1.07032138210e-03 -1.03330077038e-03 -4.38985089298e-03  5.40646470851e-04 -3.65078911076e-04  9.97874127908e-04  2.54512606163e-03  3.22739043721e-03  2.86105479012e-03  9.57711008825e-05  1.33996662420e-03 -1.63950090739e-03  3.24834008822e-04  1.23847243581e-03 -1.41542645675e-03 -1.41525986442e-03  1.39465603146e-03  1.67959628355e-03 -5.92148552499e-04  3.20314287751e-04  1.96363397507e-03 -2.27684605242e-03 -1.65745511741e-03  1.72690076788e-03  3.45448857581e-04  6.41622185708e-04 -1.30328013883e-03  5.25788258869e-03  3.12559876619e-03  2.23991387296e-03  1.81472634104e-03 -6.77358077085e-04  2.97437472590e-03 -2.83028011486e-03  1.18504029266e-03 -2.81863548952e-04 -1.37669933752e-03 -1.49763513583e-04  8.01699077258e-04 -2.35279523958e-03 -2.47548442999e-03  1.25803427168e-03  1.74157147974e-03  6.17739811950e-04 -2.22762861573e-03 -9.39735096659e-04  1.64739502632e-03  2.48260787888e-04 -1.85234306543e-03 -3.29451397244e-04  6.98934723887e-04  1.98657425779e-03 -3.23403592751e-03 -2.14751539844e-03  3.14842596719e-04 -1.52250065763e-03  8.13459288545e-04 -1.17227008840e-04 -4.09366514763e-03  1.19289505436e-03 -1.54877434886e-03 -2.77661090669e-03  1.84398918364e-03  1.91086351549e-04 -4.56608539628e-04  7.67600768989e-04
-5.77841824722e-03  3.44639316441e-03  1.69532307498e-03  1.77259194611e-03 -4.20709273727e-04 -1.25761489566e-03  2.41920591870e-03 -8.28596286415e-03  8.97912779509e-02 -2.88698728377e-03 -1.71015554167e-02 -2.45336658229e-03  9.05345116645e-04 -2.32041996413e-03  9.63328706207e-04  6.66442942879e-04  1.34224482053e-03  1.97523890044e-03  2.81026487486e-03  5.31879736067e-04  5.67388997665e-03 -5.81793381963e-04 -6.42686769611e-04 -1.41227280789e-03  1.52679437927e-03 -1.08701138488e-03 -1.06234081841e-04 -4.68301536378e-03  7.70634662247e-04 -2.14406069412e-03 -1.82697020827e-03  4.26357391351e-04 -4.39023718711e-03 -2.15119905552e-03 -3.81337255416e-03  2.74194405132e-03  1.94664366401e-03 -3.52260535227e-04  6.82852520980e-04  8.73642363720e-04 -2.67604443947e-03 -3.59613736069e-04  2.30029970938e-03 -8.91411040806e-04  1.77583859667e-03  4.17201333637e-03 -1.24836886680e-03 -2.86365048451e-03 -3.17452150210e-03 -2.94550189078e-04 -9.81779670341e-04 -3.00163329665e-04 -5.47141756652e-04  1.31115216375e-03  2.81270545588e-03 -1.59854807115e-03  4.55696860353e-03 -1.21512341992e-03  3.68712141582e-03  1.69455654104e-03  1.26822650989e-03  5.71740749713e-04 -2.88762216853e-03 -5.43600036713e-03  4.33408544205e-04 -1.46155211850e-03  6.03195332408e-03 -1.68055507600e-03  5.44432647850e-03 -1.10178575202e-03  2.57139338330e-03  1.49093424624e-03 -5.34135126718e-03 -9.98779317495e-04 -8.03178542243e-04 -4.33501589194e-03 -2.72429631353e-03  1.16524568737e-03  3.12408353279e-04  1.43144337784e-03  1.47624626457e-03 -1.48937349676e-03  1.30167799168e-03  2.53927913899e-04  1.10027287746e-03 -1.69737516796e-03  8.58999113010e-04  1.23421499324e-03  3.94388033504e-03 -2.21574886767e-04 -3.82691944137e-04  1.18503341205e-03 -1.75652804433e-04 -1.17814346647e-03 -3.38107149207e-03  1.72552324891e-03  1.01164019717e-03  5.89370079924e-04  6.74341333987e-04  1.00032177290e-03 -1.44018049296e-04  9.13660830645e-04  2.72650284127e-04  8.91671794963e-05  9.97214476903e-04 -4.52056151687e-05  1.00072571029e-04 -3.46070866318e-03 -3.55659374463e-03  1.38409874886e-03  1.73335469808e-03  3.03602815247e-03  3.99177409247e-03  6.57854086034e-03  2.29290114722e-03 -7.31956035466e-04 -5.15011107112e-03 -1.20393912989e-03  1.15476685052e-03 -6.16911619105e-03  4.94762841929e-03  5.26079873370e-04  4.19225947944e-03  2.50275050703e-03  7.74795118997e-04  1.45357047268e-03 -4.31598729647e-03 -1.32176607971e-03
-2.20761467433e-03 -2.31400632703e-03  4.28235083660e-03 -2.88766702151e-03  2.95344276520e-03  4.05254342256e-03 -1.26910688748e-03 -6.74056904851e-03 -2.88698728377e-03  1.05089693902e-01  1.93985754143e-03 -4.98648878659e-03 -2.74365893650e-03 -2.92485511110e-04 -1.25748303367e-03 -6.01136650830e-03 -4.75060518905e-03  7.87222099954e-04  3.08149474414e-03 -1.21862629501e-03 -9.12887413644e-04  6.22944016429e-03 -4.48997718753e-03  1.90000932507e-03  8.89840385211e-04 -2.79041856680e-03 -8.60790640715e-04  7.47190769936e-03  8.85915500755e-04  1.51900780179e-03 -1.06932160462e-03 -3.39677967682e-04  1.14351249446e-03  1.64879411013e-03 -9.65514443512e-04  2.29998376894e-03 -2.19455390266e-05  4.85925115046e-05 -2.14530296891e-04  5.28460820543e-04 -3.38598581808e-04 -7.63297379813e-04 -2.51203303144e-03  5.21804847285e-03 -4.83358218166e-03 -4.26503734498e-03  1.93959879619e-03 -7.76408668416e-04 -3.88434214029e-03 -8.53977075875e-04 -3.48813299237e-03 -6.67477346679e-03 -1.80018962088e-03  7.93916872416e-04 -7.10206113046e-04  3.05003558887e-04  4.16515513928e-03 -2.22565031885e-03  1.25714219212e-03  1.85540446186e-04 -4.50174869219e-03 -2.86201356713e-03  1.18139408378e-03 -8.52082103256e-04 -1.97975091299e-03  1.80883859190e-03 -5.40633138294e-03 -1.15504375728e-03 -5.80731111046e-03 -2.72693923168e-03 -7.71214298287e-03  1.25267116027e-04  1.28850021702e-03  2.98830226554e-03  6.65969124059e-04 -2.72033933676e-03  2.57212708821e-03  1.56109315831e-04 -5.26103765797e-03 -7.95734511145e-04  3.34371701655e-04  7.27831305737e-03  6.69733089105e-04  6.55616979802e-04 -1.69344844703e-03 -5.90317004641e-05  1.20731152560e-04 -5.19258295359e-04 -1.33251462202e-03 -3.07753886050e-03  9.94478214872e-05 -3.89603808775e-03  5.55991920778e-04  1.71343904945e-03 -3.13947446189e-03 -5.64938237669e-04 -1.07001340517e-03 -3.14214066121e-03 -2.41098612179e-03  1.19458605649e-03 -3.50433688153e-03  4.89693378182e-03  4.47081896638e-03 -4.59789132798e-03 -3.91125897767e-03 -3.01945107800e-03 -1.23227911205e-03  1.79788261929e-03  9.81912743096e-04  4.36368116273e-03  8.86340627545e-04 -9.42811028648e-05 -2.93093679729e-03 -2.41773674335e-03 -2.86387877726e-04  2.70857480953e-04 -2.95174571383e-04  2.00702913947e-03  3.10430542801e-03  1.54576747657e-04  6.14913073088e-03 -1.62992071238e-03  6.53222400264e-03 -8.08802490810e-05 -4.74545252708e-03 -4.16745196161e-04  3.79481768497e-03  3.73760164597e-04
 1.28227713321e-03 -1.06474171628e-03 -1.44390986394e-03 -1.01144126509e-03  3.85636602666e-04 -5.28982057461e-04 -6.14191448513e-04  4.63997954010e-03 -1.71015554167e-02  1.93985754143e-03  8.56801079337e-02  6.03543422593e-03  2.41276953390e-04  5.71783502842e-04  1.15565022460e-03  2.72983269779e-04  1.76462986869e-04 -2.81835538025e-03 -1.78872655843e-03 -1.87917922622e-03 -2.33441932995e-03 -1.16319226936e-03  1.75951461321e-03  6.07004719153e-04 -6.00905056199e-04  2.36227530312e-03 -2.17669097033e-03  5.04990694731e-03 -2.74163412405e-03  2.43686653799e-03 -1.07053324022e-04 -4.86796677801e-03  7.73444576624e-03  1.61680389097e-03  1.46920739558e-03 -9.99879312920e-04 -9.90685459646e-05 -7.95796652262e-04 -1.93119169492e-03 -1.87641521685e-03  1.00754042418e-03  6.82068808393e-04 -1.82486189422e-03  3.78287454664e-03 -2.69141339782e-03 -1.27886605405e-03  4.03730110559e-03  2.81498304788e-03  3.14095368167e-03  2.04749090653e-03 -1.34424767484e-03 -2.41157695958e-03 -1.96584158522e-03 -1.94741441358e-03  2.39215226228e-04  6.20956889029e-03 -3.57929364262e-03 -4.19803218093e-03  3.18136635996e-03 -2.10935920713e-03 -3.93854165068e-03 -4.01551472510e-04  5.61656243085e-04  8.17101056533e-03 -2.72346728419e-03  1.51356418849e-04 -2.76447922772e-03 -1.67402528323e-03 -5.30003149250e-03  6.83069780864e-04 -3.12313066667e-04 -7.03676781393e-04  2.05588914782e-03  2.84319046885e-03 -1.53461100527e-03 -1.11474200723e-03  5.77777551815e-03  7.16416318171e-04  1.81606569335e-03 -9.58657227302e-04  6.91745914165e-04  3.13489162276e-03 -3.16311993732e-04  1.69260050318e-04 -1.51994853285e-03 -2.58394401606e-03 -8.55217966044e-04 -1.09582923117e-03 -2.97236871630e-03  1.01035181713e-03  1.75229700147e-03  2.78758515542e-03  1.74435156430e-03 -1.31801923973e-03  2.06677504836e-03 -3.45336598443e-03 -6.50379543811e-04 -2.04374019989e-03 -1.73121876298e-03 -5.57102175139e-04 -1.84557422068e-03 -4.68340612032e-03 -1.62512627867e-03 -3.02071205159e-03  4.49323376574e-04 -1.53276473720e-03  2.28548825634e-03  1.43343653487e-03  1.36710680287e-03 -2.42507236217e-03  3.12274963185e-03 -3.09607177620e-03 -3.32559297972e-03  6.49100321947e-05 -1.17090564385e-03  1.95614485206e-03  3.38222496701e-04  3.53747356041e-03 -1.10958957065e-03  3.95416864185e-03  4.95900423287e-04 -1.40398484832e-03  2.00046814997e-03 -1.97716193815e-03  4.78540846466e-04  2.10618814681e-03 -2.31991312234e-03  9.51988642215e-04
-1.77430434838e-03  3.17789514153e-03 -4.62568019742e-04  7.59482793272e-04 -1.35049509357e-03 -2.62387370542e-03 -5.17843922115e-04  2.55935125607e-03 -2.45336658229e-03 -4.98648878659e-03  6.03543422593e-03  7.38112915054e-02 -5.39642087027e-04  5.22156052599e-03 -4.93993542216e-03 -6.41198340891e-04  2.57672547342e-03 -4.41048432294e-04  5.80105434853e-04  2.77975869416e-03  1.59755894041e-03  1.97737192242e-03  1.59081315831e-03 -9.68914250515e-05 -1.55470328107e-03  1.52907461013e-03  1.43734390240e-03 -2.79066323308e-03 -1.10088748524e-03 -2.61921672000e-03  3.60137437635e-04  6.10101192116e-04 -5.03665029357e-03  1.07673089647e-03 -1.22360876092e-03 -1.04847679830e-03 -1.10358606128e-03  3.39038281771e-03  8.68021100875e-04 -3.32650944450e-05 -1.44133299201e-03  2.27545793375e-03 -2.71963969096e-04 -7.31544219283e-05 -1.82614623000e-03  5.25808105253e-04  2.06388752479e-03 -2.47014232824e-03  2.23044024958e-03  2.47620893925e-04 -4.37081398883e-04  1.12154462699e-03 -2.67231002625e-03  1.12388045331e-04 -9.47763272105e-04  3.11750113323e-03 -2.26431699306e-03 -7.43292323721e-04 -4.21685072005e-03 -7.51754965987e-04  8.87712461686e-04  5.29070077755e-04  1.57535632485e-03  4.39488787572e-03 -2.08615956603e-03  3.11628105220e-04 -1.23166487168e-03 -1.73815726835e-03 -1.15291926119e-03  3.38022341786e-03  2.77756143655e-03 -1.13504927687e-03  5.60200439647e-04 -1.55897725433e-03 -4.14279702525e-04  1.20206954567e-03 -7.79579044720e-04  7.28027683102e-04 -1.47033913604e-03 -3.42380853138e-03  1.89480666446e-03  3.60133477407e-03 -1.33357214860e-03  5.76585966632e-04 -2.01578037425e-03  1.14196816641e-03  1.59785062557e-04  9.46296971724e-04 -6.15391947555e-04 -4.92789689214e-04  4.42888907770e-05 -3.87929917363e-03  2.59059069499e-04 -1.34163525721e-03 -3.35088449258e-04  2.57850963195e-03  7.37631604073e-05 -6.35323690200e-04 -1.36550097647e-03 -5.73414156986e-05  1.08656179268e-03 -7.53004343327e-04 -3.07457826452e-03  1.35574226332e-03 -4.02568059067e-03  3.06418264329e-03 -8.88154410510e-04  1.02575825105e-03 -1.88413263653e-04  3.52052521016e-04  2.08321218863e-03 -4.93622308937e-05  1.04782482620e-03  1.73977874667e-04 -4.13681529621e-04  4.77107061330e-04 -6.42040377777e-04  1.91575416956e-03 -1.27779468949e-03 -3.21613248538e-04  2.89631718978e-03  2.33053672875e-03  3.15051830458e-03 -6.65580282515e-04  7.07660140761e-04  1.13450161307e-03  1.21838725618e-03  8.76620024627e-04
-3.08239990998e-03 -2.51676864775e-03 -1.71083579025e-03 -9.83166722777e-06 -4.08343924664e-03  2.05197653699e-04 -2.45347046868e-03 -3.62163316927e-03  9.05345116645e-04 -2.74365893650e-03  2.41276953390e-04 -5.39642087027e-04  9.07519985036e-02  3.52015042062e-04 -6.09502343126e-03 -1.06034713058e-03 -3.46950009136e-03 -1.94372864060e-03 -1.56097172153e-03 -2.08101511047e-03  2.96726826350e-04 -3.18837649176e-03  1.82620672832e-03  1.43506148843e-03 -3.61968655141e-03  7.75012928195e-03 -1.05246762622e-03 -7.20060717576e-03  1.16354745327e-03  4.24164127908e-03 -2.90260162993e-04 -4.08302217094e-03  2.10783774664e-03  1.05936763732e-03  2.06708425936e-03 -2.82539030727e-04  5.52374362205e-04 -2.29876532230e-03 -3.81571235464e-04  2.26669985471e-03  2.44700738630e-03  1.64885355125e-03 -1.47162860798e-03 -8.48884602728e-04 -1.41093702098e-03 -1.39899006724e-03 -1.14720951028e-03  1.68045758377e-03 -5.42745433634e-04  9.28373344812e-04  3.47171677822e-03  4.04103906974e-03  4.91214865015e-05 -1.56273231225e-03  7.31299025379e-04  1.18347321005e-03 -5.30804321656e-04 -1.93399128019e-03 -2.71493033276e-03  1.67288553190e-04 -2.86189880880e-03 -3.60952565445e-03 -1.97505976712e-03 -3.70831809629e-03 -3.45002088277e-03 -2.07497403052e-03 -1.18262332125e-03  2.22357044638e-03  2.81479450426e-04 -1.97718096235e-04  1.08041309856e-03  2.27696592482e-03 -5.97420712555e-03  1.53195852679e-03  3.79212977318e-04 -2.86437284909e-03 -3.27232322286e-04 -8.54749894530e-04  1.38536019131e-03  1.12767283891e-03  1.04329696137e-03  1.16807133993e-03  8.46769467298e-04 -2.51620214575e-03  2.48788613766e-03 -3.95665828274e-03  5.94717814452e-04 -2.65315895412e-03  2.81375617376e-03 -2.20347073170e-03 -4.28125628143e-03 -3.01006262087e-04 -4.56846030471e-03 -1.54680920095e-04  1.49399849984e-03 -5.11264086712e-03  1.20285202679e-03 -1.63230732949e-03 -2.18252558501e-03 -8.25464376759e-04 -6.88945051919e-04  1.97132231016e-03 -1.37824789157e-03  4.04507084430e-03 -2.51718969789e-03 -4.44119562138e-04 -7.41271913341e-04  2.46144019479e-03 -9.95518042604e-04 -1.41528340904e-03  2.62124744197e-03  2.18197860016e-05  8.35479465038e-04 -3.74193944497e-03  2.71743644004e-03 -1.70539974911e-04  2.69399309477e-04  2.32041880035e-03 -1.06725911306e-04  3.00066005152e-04  1.29277359510e-03 -3.57389924656e-03 -2.43210444247e-03  6.01577685882e-04 -5.72549817982e-03  6.01180557645e-04  4.53994828181e-03 -2.68415227102e-04
 1.13484323970e-03  3.64950634568e-03  3.62735291902e-03 -5.68413355562e-04 -4.98594223833e-04 -1.69595827038e-03 -6.65291667056e-04  3.05001768709e-03 -2.32041996413e-03 -2.92485511110e-04  5.71783502842e-04  5.22156052599e-03  3.52015042062e-04  7.61824270789e-02 -6.28424832321e-03 -4.95699207848e-03 -4.53809058566e-03  1.82406219132e-03  2.63132174234e-03 -1.28731170304e-03 -4.35492988289e-03  1.01098856121e-03  1.81079059181e-03  7.96890916778e-04 -6.93819211026e-04  3.99141507077e-04 -6.25727052839e-04 -3.47734986670e-03  1.67461961519e-03 -1.27795912444e-03  1.43418016851e-03  2.74767387055e-03 -2.66593237808e-03  1.05291148349e-03 -1.52919104137e-03 -6.92200297927e-04  7.41130765606e-04  7.33010301201e-04 -2.73635495102e-03 -7.90972312324e-04  3.67252175626e-06  2.12260084692e-03 -2.10264227070e-03 -1.17889122292e-03 -1.99547208705e-03 -4.26821182984e-04 -7.73477087685e-04 -4.89336261001e-03 -4.53531828700e-04  3.97144062557e-03 -1.34492678077e-03  2.27465107802e-03 -4.16950390299e-03 -2.44880413182e-03  6.72561419481e-04  1.11745486638e-03 -8.76185468167e-04  1.29267391450e-03 -1.87340050031e-03  1.92275149561e-03 -2.08754385671e-03  4.48574652350e-03  3.46858924734e-04  1.24028469275e-03 -1.70066252842e-03  5.20472940994e-04 -1.84366659189e-03 -1.86972924728e-04 -2.90730188196e-03  2.51023275954e-03  6.35022607161e-04 -5.93704473796e-05  1.02018287260e-04 -2.97062839001e-03 -3.76592888910e-04  1.60267945113e-03  1.65769504002e-03  7.24471016619e-04  7.02461075669e-05  9.15502246238e-04  3.01349272096e-03  3.58339341065e-03 -3.07491630246e-03  2.08942897198e-03 -2.68592625246e-04  3.86416476161e-03 -1.70683913836e-03 -7.57310298911e-04 -9.41419265583e-04  1.25861029291e-03  8.16333845779e-04  2.18448837762e-03  2.49004179325e-03 -1.74367350315e-03  1.76709599270e-04  8.87241460527e-04 -2.59018858017e-04 -2.85103677198e-04  4.64002746990e-05  4.29217174298e-04 -1.50181026866e-04  4.26334916031e-03  3.62205409815e-03  2.39719359371e-04 -2.96704432987e-04  2.10956587043e-03 -3.09017860177e-04  8.19642808364e-04 -1.55145356610e-03 -2.29272396938e-03  2.96761078454e-03 -7.13804452409e-04  8.29760597237e-04 -1.87173076133e-03 -4.93831992468e-03  8.83434983851e-04  1.48688254243e-03  4.80341806929e-04 -3.49069239778e-03 -3.00477666681e-03 -3.79307212772e-03 -7.49206426603e-04 -4.13205033914e-03  8.78798454985e-04 -2.77662132583e-03  1.08998747736e-03  5.73378250508e-04 -1.45618200697e-03
-1.28835546848e-03 -3.09770053854e-03 -1.42108399706e-03 -4.68269953194e-05 -6.76776176392e-04  1.36473776870e-03  7.55683889770e-04 -9.05433890006e-04  9.63328706207e-04 -1.25748303367e-03  1.15565022460e-03 -4.93993542216e-03 -6.09502343126e-03 -6.28424832321e-03  6.65799173705e-02 -2.60389493637e-03  1.27587373193e-03 -1.39994561574e-03  2.88732204067e-03 -2.49472361402e-03 -2.96733039696e-03 -1.58496705428e-03 -6.62327651130e-05 -3.27801464559e-04  2.39215492696e-03 -1.54365792076e-03 -5.70855951601e-04 -7.44346859064e-04  2.60861776611e-03  7.69079152297e-04  2.09025168455e-03 -8.81048660627e-04  1.17550539779e-03  6.77613187589e-04  1.53113538965e-03 -3.73295749459e-04 -1.65512849829e-03 -6.80084581791e-04  1.18519882235e-03  2.48972988038e-03 -4.46111612606e-04 -6.74839213190e-04 -1.95503825480e-03 -3.23762847140e-03  2.04156586956e-03 -2.27100329281e-04 -1.69688022889e-03 -2.24585571039e-04 -6.52711356924e-04  6.97464833644e-04  4.30884411105e-06 -1.58940731514e-04  2.01605544653e-03 -2.24575553180e-03  1.91467707620e-03  8.56906104207e-05 -8.47789313182e-05 -8.10094210730e-04  3.03763190497e-03 -4.04108455436e-04 -9.88507418061e-04  1.10910789189e-03 -2.70308725454e-03 -2.84339434011e-03  1.02364536463e-03 -1.70355096048e-03  2.09216300760e-04  4.40469815655e-04  1.57288297238e-04  9.90265611414e-04 -6.44968944898e-06 -1.63842505523e-03  1.05329878720e-03  2.10385274101e-04 -2.10768262037e-04 -3.72927450845e-03  6.53159751305e-04  8.29909328771e-04 -1.83621236356e-03  1.15957268013e-03  8.64389475400e-04  2.67476901747e-03  2.60620070041e-03 -8.47817922203e-04  5.39651360492e-04 -1.37777074385e-03  5.83864363413e-04 -2.83924408727e-04  2.19049715528e-04 -1.57778036214e-03  9.29706673701e-04 -1.64034519666e-03  1.57490986924e-03 -2.03351592868e-03  4.24850691246e-05 -4.38929565276e-04  1.50298106918e-03  1.31185689631e-03  3.28354383797e-03 -6.85717121664e-04 -9.95034916134e-04 -2.45189175235e-03  1.94908323701e-03 -5.29725593356e-03 -1.53022662509e-03  7.71739959439e-04 -4.91708782107e-04 -2.41153947841e-04  7.18927038355e-04  8.29306587805e-04 -1.31774498071e-04  1.03798785494e-03  2.10114181335e-04 -9.63859920710e-04 -2.32698633997e-03 -3.79512780245e-04  1.28493981516e-03 -4.76809553824e-04  1.08006526489e-03  2.04389536652e-03 -1.09818466687e-03 -3.18670897490e-03 -1.96322499243e-03  6.66780143706e-04 -1.56506562490e-03  1.15583735879e-03 -2.25876972146e-03  1.86933893092e-03
 6.29282654455e-04 -1.94690825473e-03  5.63115151245e-04  5.45196248076e-04 -1.32855491579e-03  1.88765934546e-03  2.23722903432e-03  2.00157916629e-03  6.66442942879e-04 -6.01136650830e-03  2.72983269779e-04 -6.41198340891e-04 -1.06034713058e-03 -4.95699207848e-03 -2.60389493637e-03  8.19753520482e-02  7.55146873187e-03  8.20931471619e-03 -1.61521278015e-02  4.51044024926e-03  1.27889811242e-03  1.44871480207e-03 -1.72282135699e-03 -3.90938362363e-03  1.48623249639e-03  6.14586889786e-04 -1.98460700872e-03  1.55072972931e-03  2.91658211640e-04  1.69637707817e-03 -5.05231612931e-03  1.61446908097e-03  9.74112702155e-06  4.70617905964e-04  3.56879636271e-03 -3.57880594921e-03 -1.78916321391e-03  6.80568949631e-03  6.34922734676e-04 -1.15798811711e-03  1.65705989946e-03  5.29042512080e-03  8.36621114853e-04 -2.41353598833e-03  2.84248328731e-04  1.85350560272e-03  1.37673982727e-03  6.81532966103e-04  1.70280602056e-03 -8.90098174450e-05  3.48148044062e-03  3.23962194904e-03  1.16688220481e-03  9.14958595331e-04  1.15640632954e-03  1.36366792858e-03 -3.64086577778e-03 -5.64867612017e-04  9.85125172791e-04 -5.94283286324e-04  7.28482822024e-04  1.04024198387e-03 -2.95728912954e-03 -5.07666265654e-04 -2.99444941998e-03 -4.00260754857e-03 -5.62995478979e-04 -2.20348878086e-04  6.46153145177e-04  1.83605075372e-03  1.10154748030e-03  2.57361472016e-03 -1.75909927464e-03  3.95381710655e-05 -5.25972946030e-04 -2.31190420386e-03 -3.32161209362e-03 -5.04756302212e-04  4.88031405706e-04  2.57085846700e-03  1.78127790574e-03 -3.19824524704e-03  7.47011423137e-04 -2.68705122661e-03 -5.80889967824e-04 -4.61374029837e-03  1.24948279910e-04  2.15267665985e-03 -1.19741596888e-03  8.16278296904e-03  2.60090108023e-03 -1.14928543461e-03 -4.89002308908e-03  3.40488562487e-03 -1.44207068712e-03  1.26238214603e-03 -2.42631700984e-03 -2.79148769172e-03 -5.92535313405e-03  9.01183772225e-04 -3.81436678887e-03  8.88284609639e-04 -2.30818466909e-04 -1.31605946043e-03  4.73772068445e-03 -9.12425568219e-04  1.60337867966e-03 -3.91497415512e-05 -2.12840248373e-03 -2.00840426234e-03  6.01164146932e-04  1.72473996106e-03 -9.16288346106e-04  1.75044715091e-03 -3.72623409118e-04  8.26645841729e-04  1.75126380027e-04 -1.81349822067e-03 -7.62621820083e-05 -3.18512135167e-03 -1.12656195751e-03  2.86190363565e-03 -2.62476134742e-03 -1.42624273731e-04  2.66322556653e-03  1.35989368909e-03  1.06700857391e-03  2.28335236602e-03
-2.18547179063e-03  3.46402675316e-03 -8.24703399593e-04  3.13483069492e-03  2.43885534150e-03  2.02441692880e-04 -2.41629390959e-04 -1.52263895193e-03  1.34224482053e-03 -4.75060518905e-03  1.76462986869e-04  2.57672547342e-03 -3.46950009136e-03 -4.53809058566e-03  1.27587373193e-03  7.55146873187e-03  8.64020385479e-02 -1.19714248801e-02  5.70862412041e-03  7.53982195045e-03  1.64160460412e-03  9.15750015418e-04 -1.95414065900e-03  1.13316166573e-03  1.29592521507e-03  1.75585677786e-03 -4.70277158359e-04 -4.68138867233e-03  1.19081970769e-03 -1.26502181424e-03 -1.87134571165e-05 -1.34558484578e-03  2.25951458357e-03 -7.89958465103e-04 -1.23284830839e-03  3.08745632108e-03  1.42190914980e-03  5.30536452301e-04  1.71781074768e-03 -2.97937045998e-03  9.86846692050e-04 -3.07600919908e-03 -7.51497723099e-04 -2.56859454147e-04  2.11296530788e-03  1.55724372003e-03 -1.51986137808e-04  1.22673389179e-03 -1.18807016757e-03 -2.61376929839e-03 -9.30401136672e-04 -4.98805630980e-03  9.73943608232e-04  3.78926122045e-04  4.29915854731e-04  3.81904646983e-03 -1.28140829730e-03 -2.95171243266e-03  3.70763336879e-03 -4.06650279476e-03  8.82140353478e-04  1.42009377591e-03 -1.18486606797e-03  4.34603247108e-04 -9.34152779866e-04 -4.12427036320e-03  1.84403418832e-04 -5.32869292114e-04 -1.78945305419e-03  3.91646719575e-03  8.43200834485e-04  1.58104547537e-03 -1.71861699296e-04  3.36893215858e-03 -2.61591770238e-04 -6.23235884409e-04  2.12538099116e-03 -1.87118254742e-03 -2.50233187413e-03 -6.34898341147e-04  1.28418081116e-03 -4.44266891672e-04 -7.10172492916e-04 -4.57834914544e-04  3.18822767051e-03  1.29519242754e-03 -1.03110927132e-04  3.01520173539e-03 -1.99357567834e-05  1.05381442868e-03 -6.51460608501e-04  2.26931962654e-03  8.00160698299e-04 -1.61822336636e-03 -9.71485059817e-04  1.51198490171e-03 -1.43353148522e-04 -2.93159276143e-04 -2.85669133715e-03  8.38595998768e-04 -3.60875990387e-03  2.25217501608e-03  1.88276861169e-03  4.79448366541e-03  2.00329634309e-04  3.57188590333e-03 -1.86655816260e-04  6.62442479968e-04 -2.53357906261e-03 -1.60114365561e-03  4.12834865212e-05  2.30626443518e-03  1.32924579248e-03 -6.37112840503e-04  4.20188018554e-03  9.57300179192e-05 -2.12112294057e-03 -2.53429342518e-03 -2.14767216841e-03  4.02526941158e-03 -1.87390995493e-03 -3.34325563227e-03 -1.75647086948e-03 -3.58578037594e-03 -3.76752707014e-03  2.94290292432e-03 -1.00273303472e-03 -2.14433832788e-03
 6.90339245558e-03 -2.56099547106e-03  4.04252438884e-03  5.85431042004e-05  1.98688042215e-03 -2.53325923867e-03 -2.79131069926e-03 -3.85733866989e-03  1.97523890044e-03  7.87222099954e-04 -2.81835538025e-03 -4.41048432294e-04 -1.94372864060e-03  1.82406219132e-03 -1.39994561574e-03  8.20931471619e-03 -1.19714248801e-02  9.93742270649e-02  4.00011501132e-03  1.22422075429e-03 -8.04128550424e-05  1.71515163211e-03  3.60711076518e-03 -1.74029961769e-03 -1.38286635100e-03 -2.19701170485e-03  2.87853335392e-03  7.63139325192e-05  1.25183995847e-03  1.83475545729e-03 -2.29563693281e-03 -4.44643250445e-05  4.05700025543e-03  3.77224664935e-03  1.91409458069e-03  9.76693333451e-04  3.27547384865e-03 -2.48599762164e-03 -2.97380555120e-03  9.99571641499e-04 -1.97723883252e-03  1.46976159323e-03  3.62133033581e-03 -2.53165898742e-03 -1.36891571765e-03 -2.16561825769e-03 -1.33262298644e-03 -3.61515320150e-03 -1.70036429780e-03  2.66871740545e-03  3.05977914836e-03  3.89176878290e-03  1.68757203781e-03 -1.33458768056e-03 -1.14889202391e-03 -3.62752301738e-03 -1.43430341194e-03  2.65102326504e-03 -4.05367954703e-03 -1.35138932503e-03  2.45280602778e-04 -5.91795415950e-04  7.77516690741e-04 -9.83751227783e-05  1.27295227816e-03  1.96461624448e-03 -3.14065384931e-03  2.18415421384e-03  1.16786696752e-03  4.64767828434e-03  3.41526660565e-03 -9.89213205399e-04 -3.19575155689e-04 -2.30500502154e-03 -4.10629977787e-04  1.07420955312e-03 -3.61822144198e-03 -1.44238324734e-04 -2.28013701137e-03 -4.41394878914e-03  7.75596684874e-04 -4.95117287424e-04 -1.35802526716e-03  2.73411777806e-03 -2.25677374101e-03 -1.41946638929e-03 -1.04974057812e-03 -4.60872175226e-03 -2.15859067372e-03  4.10671761531e-03  1.03588653646e-03 -1.14189380218e-03 -1.84852389379e-03  1.58639436599e-03 -2.05937618616e-03  4.23245318021e-03 -1.30856955985e-03 -1.16168634436e-03  3.68247335391e-04  9.49886896786e-04  2.81785449322e-03  3.08254652297e-05  1.03134022593e-04 -4.06927288061e-03  2.61242212850e-03 -7.13325560662e-03 -1.73638600959e-03 -1.94880474197e-03  2.99421355468e-04  1.36332227455e-03  2.43173992929e-03  1.32169726834e-03  7.30861203008e-03  4.34525938337e-03 -6.39215473870e-03 -2.73175296102e-04  2.37935005467e-03  1.02645216672e-03  4.19395432178e-03 -8.69643203185e-04  3.47679068994e-03  3.24747998707e-03  3.86131047917e-03  2.40997009151e-03  4.66433501171e-03  1.12491385707e-04  1.82529436050e-03  6.20107702659e-04
 6.11878967195e-03 -4.88468963690e-04  4.77349961306e-04  3.09577110853e-03  2.14616967567e-04 -8.98841262444e-04 -5.50164103188e-04 -2.72286688849e-03  2.81026487486e-03  3.08149474414e-03 -1.78872655843e-03  5.80105434853e-04 -1.56097172153e-03  2.63132174234e-03  2.88732204067e-03 -1.61521278015e-02  5.70862412041e-03  4.00011501132e-03  6.55216630118e-02 -5.62320203437e-03 -2.93983118967e-03 -3.62847026554e-03  3.17855285470e-03  1.51426699382e-03  5.77006416246e-04  1.31929578973e-03  8.69802804995e-04 -2.77660522888e-03 -5.79426948726e-04 -6.88743170363e-04  3.37057222754e-03 -1.34212339012e-03  2.43113388604e-03  5.04532545050e-04 -7.40024700192e-04  2.91433814512e-03  1.67926684517e-04 -2.15775354433e-03 -5.16101405613e-04 -1.84908862366e-03  2.77918591172e-04 -3.24797643441e-03  1.04965066194e-03  2.49697064049e-03  8.60286033424e-04 -2.60998585198e-04 -3.41697157292e-03 -2.61197333090e-03 -1.77925466651e-03  1.49557226795e-04  6.99928928158e-04 -1.22882146774e-03 -1.68511887347e-03  9.77570120970e-04 -1.52447580088e-03  2.19255397659e-03  1.43550196308e-04 -1.50021243853e-04 -1.53597288031e-03 -1.62991088716e-03  5.76770726905e-04  3.29177119735e-04  7.66718857630e-04 -2.10783223501e-03  2.09783795628e-03  4.06390863215e-05 -3.84934499368e-04  7.37823368669e-04 -1.05045259730e-03  1.07255950868e-03  6.71060713505e-04 -2.84308239802e-04 -7.87734032192e-04 -1.62239562510e-03 -1.23665131509e-03 -2.62177616400e-04 -7.71720005243e-04 -1.83209798853e-03 -1.12367760027e-03 -2.09730413823e-03  5.27230254767e-04  2.16637147192e-03 -6.70455203118e-04 -2.53108167174e-03  5.23492057468e-05  3.50537615107e-04 -7.54238142370e-04 -2.55345874612e-03 -5.70819943401e-04 -1.50590749859e-03 -1.59541564893e-03  2.28867854066e-03  1.94218052210e-03 -2.10586574943e-03  4.45858261476e-04  6.33454646726e-05  1.04642831640e-03 -2.87518774675e-04  5.52510115402e-03  3.26139131053e-04  1.01613431697e-03  1.44279838222e-03  2.09638929388e-03  1.89637483714e-03 -2.47521536917e-03  7.48316380093e-04 -1.85756601157e-03 -1.00212423804e-03  1.97915396038e-03  1.74658926118e-03 -1.58072795544e-04 -1.21432278030e-03  2.06747357859e-03  3.81708049808e-04 -2.02539797821e-03 -7.68922225772e-06 -1.31368837228e-03  6.96495147106e-04 -2.03728826335e-03  1.98123125876e-03  4.05938547151e-04  2.16044362720e-03  2.22640325552e-04 -2.11490146108e-03 -1.34769815769e-03 -2.04901063059e-03  9.63582324401e-04 -1.34991175749e-03
-3.17545993074e-03 -2.77561860788e-03 -4.91449916506e-03 -4.76211463448e-03  7.70349683660e-04 -1.70417092092e-03 -1.07668746669e-04  2.30834592508e-03  5.31879736067e-04 -1.21862629501e-03 -1.87917922622e-03  2.77975869416e-03 -2.08101511047e-03 -1.28731170304e-03 -2.49472361402e-03  4.51044024926e-03  7.53982195045e-03  1.22422075429e-03 -5.62320203437e-03  8.04774150306e-02  8.24580924826e-03  1.26659537712e-02  1.30265410880e-03 -1.98330572755e-03  1.10149536410e-03 -2.37981973505e-03 -5.98071266480e-04 -1.14371250535e-03  1.41630011899e-03  1.38370736135e-03 -2.57493858560e-03  3.39503341327e-03 -1.83782945621e-03  1.13122335772e-03  1.98912628464e-03 -3.82561071629e-03 -1.18450744515e-03 -4.01958140463e-03 -4.71751701752e-04 -7.06514287037e-04  4.15656064008e-03  2.45404996154e-03 -4.08046922680e-04 -3.89888087134e-03 -5.40392848203e-04  3.56238401938e-03  1.42352174852e-03 -2.82945647810e-03  2.11022890645e-03 -1.70513942890e-04  5.67028486318e-05  6.41068442290e-03 -2.18067647036e-03 -1.82268897991e-03  2.35649441873e-04 -1.89952752688e-03  1.47845410236e-03  2.80568204774e-03 -2.94422632849e-03 -1.20639359391e-03  2.32356590468e-04  8.38000619545e-04 -9.60992689230e-04  1.31219976368e-03  3.18999497521e-03 -1.62737996746e-03 -2.75929647976e-03  6.86216582039e-04  2.90315886380e-03  3.87420273848e-03  5.38096042665e-04  1.01054263699e-04  1.59725407381e-03 -2.43229589116e-03 -2.66870845437e-03  1.29583138834e-03 -1.15942293234e-03 -4.97749961379e-03 -2.74275613907e-03 -2.08155061973e-03 -3.53976878098e-04  4.65377819268e-04  2.12543519917e-03 -1.42195022340e-03  8.60576614742e-06  7.18415846374e-04 -5.79676415578e-04 -4.51903787614e-03 -2.50225486985e-04  2.24800845326e-03 -1.09756431186e-03 -1.25599276948e-03 -1.66068682782e-03  1.33070825950e-03  1.42467017112e-03  1.13662905744e-03  1.14935488137e-03  1.96096059884e-03 -2.76305173461e-03  9.64185544099e-04  5.52546707718e-04  2.81710454293e-04  5.76404141686e-05 -3.10886754096e-03  2.33269778680e-03 -1.88168667460e-03 -1.92336761294e-03 -1.34590736649e-04 -2.64240940991e-03 -1.83311489420e-03 -7.15423311046e-04  2.50508013058e-03  6.47288797785e-04 -1.93429984084e-04  1.15582674309e-03  5.50804279414e-04  1.06473407954e-03  1.71278988575e-03  5.26789340946e-04 -1.51561396955e-03 -7.34034511600e-04  2.28456224116e-04  2.04199412025e-04 -6.74165800045e-04  1.11054870528e-03  1.27880670055e-03  1.81214627127e-03  3.01244709315e-03
-2.12983339789e-04 -1.03998662778e-03  4.66401885690e-03 -1.60972181108e-03 -9.01631075068e-04  1.09578869271e-03 -2.11341774371e-03 -3.11087268858e-03  5.67388997665e-03 -9.12887413644e-04 -2.33441932995e-03  1.59755894041e-03  2.96726826350e-04 -4.35492988289e-03 -2.96733039696e-03  1.27889811242e-03  1.64160460412e-03 -8.04128550424e-05 -2.93983118967e-03  8.24580924826e-03  9.49427657066e-02 -6.30645425172e-03  4.30409155481e-03 -4.18798943148e-03 -1.31869209772e-03 -2.01223187317e-03  2.59599568474e-03  1.26135462359e-03 -8.82683679190e-04 -4.48024418908e-03 -5.65375424342e-04  2.25626131372e-03  2.99440304363e-03  2.71960141017e-03 -3.16929411483e-03  6.55490038472e-04 -5.10903026767e-04 -1.72302467970e-03  1.19985530427e-03 -7.25689451912e-04  2.67517224733e-03 -5.22480734471e-04  8.53730430352e-04 -3.76159891356e-03  4.55304732877e-03 -3.94206333139e-04 -2.75858931718e-03 -4.82907008240e-03 -9.08981352070e-04  6.63154710289e-04 -2.16140243964e-03  2.41078389781e-03 -3.31495701477e-03 -1.13356170481e-03  6.91337487628e-03 -1.56887843421e-03  1.24937218286e-03 -1.54769857213e-04  1.63846794210e-03 -1.46501947187e-03 -6.16740340328e-04 -3.11575799111e-03  1.72319369031e-03 -3.70088880559e-03  1.05982667897e-03  3.11198815618e-04 -3.77830989587e-03 -1.36734242709e-03 -1.47315741080e-03 -5.67376604620e-04 -4.19799496798e-04  2.88290607765e-04  1.12739967145e-03  6.15613131677e-04 -9.44773789793e-04 -2.28393273170e-03  9.58442251175e-04  3.24147073199e-03 -1.82116793169e-03  3.99478960018e-04  2.06030416716e-03 -1.48428938236e-03  1.27752039082e-03  5.42532191882e-03  2.56528048686e-04 -3.43397198482e-03  1.70700884720e-03  2.38617544129e-03  1.08147931100e-03 -4.86301326662e-05 -2.12380181381e-03 -5.49156356347e-03 -3.55596511573e-03 -2.10112586165e-03  6.10372399719e-05  2.89618397583e-03 -1.31225388773e-03 -6.45422064109e-04  1.15183464581e-03  1.96370218255e-03 -1.84604380111e-03  3.18991689098e-03  9.68221338555e-05  1.58757397758e-03  3.54291985170e-03 -2.57343976704e-03  9.27914558078e-04 -1.35284559789e-03 -1.25924136047e-03  6.73755279285e-04  1.60642591928e-03  7.81477590252e-04  5.93178144824e-03  2.14187150976e-03 -5.65031403766e-04  4.12978402704e-04  1.97680339667e-03  2.66296027658e-03 -2.01849591655e-03 -1.24745818832e-03 -2.33983964199e-04  1.01854082564e-03  5.67764636403e-03 -1.69890792419e-03  4.75899160214e-03 -2.34587819706e-03  9.89379450251e-04 -2.25879900695e-03
-6.37709694512e-03 -1.41278443217e-03 -4.32480458806e-03 -8.11128722029e-04  4.61593332626e-03 -3.50095123173e-03 -1.27045172839e-03 -1.19655562879e-03 -5.81793381963e-04  6.22944016429e-03 -1.16319226936e-03  1.97737192242e-03 -3.18837649176e-03  1.01098856121e-03 -1.58496705428e-03  1.44871480207e-03  9.15750015418e-04  1.71515163211e-03 -3.62847026554e-03  1.26659537712e-02 -6.30645425172e-03  8.61315758624e-02 -1.96448151196e-02  2.58258480243e-03  2.06049295057e-04 -2.53573973326e-03 -1.10785558154e-04  2.72069855796e-03  3.92034401927e-03 -3.92991543053e-03  5.58327521947e-04  4.09098849838e-03 -6.91157351902e-04 -1.21736956245e-03  4.00199985623e-03 -1.78594998063e-03 -2.55932506635e-03 -3.58329578621e-03 -1.76814014266e-03  1.41812903042e-03  1.55325071105e-03 -1.34546623530e-03  1.04953596643e-03 -4.72175228325e-03  9.97055785637e-04  3.86380090198e-03  2.20780100993e-03  1.03314088450e-03  4.82781080247e-03 -5.05990564482e-04  2.29138617770e-03  2.59607532695e-03 -1.12920605888e-03 -7.21188959955e-04 -2.30684567153e-03 -2.16866672955e-03  2.68936260162e-03  1.60323126063e-03 -2.96006654056e-03  6.16334279391e-04  2.73375484040e-03  4.71202517382e-04 -4.77826278106e-03 -1.04171751666e-03  3.73724294332e-03 -1.50293230587e-03 -1.75647548535e-03  4.84541536854e-04 -2.43038852207e-03  1.76789650513e-03 -1.72260378795e-03 -4.24042568470e-04  2.32221487815e-04  8.45859379429e-05  2.69066139795e-03 -1.86880100096e-03 -1.35608835303e-03 -1.00788620204e-03 -1.18157821644e-03 -4.38519699906e-03  2.49525915316e-04  1.11843383160e-03  5.84574363027e-04 -2.31990260677e-03 -1.43167494524e-03 -3.28302120839e-03 -8.13531355541e-05  7.60907688784e-04  2.65434268036e-03 -4.50368114081e-04  1.75312550410e-05  3.35979359550e-03  6.97274616982e-04 -1.26903026115e-03  1.65647482550e-04  9.91359018592e-04  8.11273033016e-04 -7.09340474129e-04 -2.42729097877e-03 -8.71389087180e-04 -2.16616098008e-03  1.79016021103e-03  4.48671081598e-03  5.08774994230e-04 -1.25425819154e-04  1.40635146372e-03  1.45585827209e-03 -1.15873783500e-03  1.21225708351e-03  4.27603867553e-04 -1.90692209669e-03 -2.54949670771e-03 -1.04298152217e-03 -2.14064198364e-03 -1.23593387252e-03  1.59280622000e-04 -5.45482630757e-04  1.53490457749e-03 -8.66562827033e-04 -5.49559113641e-03  6.47399566216e-03  2.87751420122e-03 -1.66560350101e-03  2.60197726529e-03 -1.56543470777e-04  1.64978304080e-03  3.70761383644e-03  4.69042876168e-04
 2.83242397852e-03 -2.44074739204e-03 -1.47480030478e-03 -2.14716446312e-04 -3.22526485933e-03  1.62043417724e-03 -6.67717320913e-04  1.14328196330e-03 -6.42686769611e-04 -4.48997718753e-03  1.75951461321e-03  1.59081315831e-03  1.82620672832e-03  1.81079059181e-03 -6.62327651130e-05 -1.72282135699e-03 -1.95414065900e-03  3.60711076518e-03  3.17855285470e-03  1.30265410880e-03  4.30409155481e-03 -1.96448151196e-02  7.15823317148e-02  7.24029555219e-03  2.84120824532e-03  1.18094930376e-03 -2.63904293827e-03  6.63667429668e-05 -9.11815607428e-04  1.66771392095e-03  1.41787344250e-03 -2.77179836990e-03  4.48499733202e-03  2.29008087751e-03 -1.48816813304e-03  2.03520322908e-04  2.59837160628e-03  1.17112445529e-03 -1.17150408905e-03 -3.95682816239e-03  3.39999160664e-03 -1.73739162850e-03 -7.60682557535e-04  2.18750517609e-03 -3.02816878758e-03 -9.91499261857e-04  4.97054468003e-04  2.20874328221e-03 -5.28105653452e-04 -5.74409464431e-04 -2.10011220668e-03 -1.19451370499e-03 -1.84267194816e-03  3.35401369453e-03 -1.50088485151e-03  2.47145625590e-03 -1.49959570936e-03  1.05491007677e-03  1.91807340238e-03  1.71451329348e-03 -2.46850134526e-03  3.81935181184e-04  6.65588038143e-04 -2.14770854966e-04 -1.41232382246e-03  1.39872324606e-04  5.42769520109e-04  6.31986125634e-04  1.33280931293e-03 -2.34554420601e-03 -7.31852559337e-04  1.09082773820e-03  1.08365599494e-03  2.11612141881e-03  1.81882523336e-04  3.28682392747e-04  1.66635344514e-04  3.30385556348e-05  1.84197117788e-04  7.56355080035e-04 -3.17161297930e-04  7.62815280812e-04  1.88067076231e-03  3.24628676877e-03  8.67587415780e-04  3.66857327519e-03  5.01646026919e-04 -5.21696442953e-05  3.66434149855e-04  3.57423745557e-03  6.67329214599e-04 -3.24471392924e-04 -1.61380643511e-04  2.89501899498e-03 -4.83525120607e-04 -1.92663988228e-03 -2.79273086721e-03 -2.13790122257e-03  5.12362559086e-03  1.98160700938e-03 -7.98646805493e-04 -8.32285463103e-05 -2.26122872153e-03 -1.19044701008e-04  1.28444873437e-03 -9.33901526857e-04 -2.11759285610e-03  1.85422887884e-03 -5.62658452388e-04 -1.74477656648e-03  2.38747550947e-03  9.82172913747e-04  3.77794793394e-03  2.33405865399e-03  1.16479337176e-04  1.47067085724e-03  1.25582565915e-03 -4.05890441721e-04 -5.62394126948e-04  1.99157912456e-03 -3.27228923728e-03  1.83912895506e-04  9.33840325081e-04 -1.34595539688e-03  4.74676654284e-04 -7.76385214179e-04  8.25025031212e-04 -2.02056933514e-03
-2.92371497490e-03  6.83886894584e-04 -2.17523659976e-03  5.83706951981e-04 -6.13172820605e-05 -1.86825967072e-03 -7.62450919476e-04  2.70292750168e-04 -1.41227280789e-03  1.90000932507e-03  6.07004719153e-04 -9.68914250515e-05  1.43506148843e-03  7.96890916778e-04 -3.27801464559e-04 -3.90938362363e-03  1.13316166573e-03 -1.74029961769e-03  1.51426699382e-03 -1.98330572755e-03 -4.18798943148e-03  2.58258480243e-03  7.24029555219e-03  6.72053001610e-02  6.16035279234e-03  4.30707945061e-03 -1.54046011665e-02 -1.17205399324e-03 -4.90931571482e-04  1.55256983561e-03 -1.82626766859e-04 -8.53395368340e-04  2.68344744116e-03  1.63924576416e-03 -1.81855959356e-03  1.16458486760e-03  2.26462709650e-03  1.78278096661e-03 -2.85612844640e-05 -1.07021410120e-03 -9.97415452201e-04 -2.68957850325e-03 -2.33577534581e-04 -1.85512193953e-03 -1.95774807625e-03  4.71126385333e-04  1.86554809151e-03 -1.27755175566e-03  3.24399988132e-04 -3.63049824353e-04 -7.38209724600e-04 -4.01322714148e-03  1.58012832103e-03  3.02291384053e-04 -5.48144259133e-04 -1.90252332669e-03  2.21099211071e-03  1.33285861696e-04 -1.17041299345e-03  3.46196399948e-03 -1.59442478429e-03  3.12672566785e-03  2.38943241173e-03  3.37889018089e-04  1.08564914002e-03  3.57330454128e-04 -1.38401532385e-03  7.17699232251e-04 -6.06339874453e-05 -1.40250315036e-04 -3.57997379691e-03  3.98623223664e-04  9.34632493390e-05  6.55131522051e-04  2.38235338636e-03 -4.98702830225e-05  1.17688028448e-03 -1.98857179785e-04 -1.52671547820e-03  9.97652623025e-04  2.10488564673e-04  1.09414617522e-03 -2.38317671623e-03 -2.76602306633e-04 -3.02286417079e-03 -1.60635783648e-03  6.84028078307e-04 -2.59539923615e-03  4.14097094218e-04 -1.24103426843e-03 -9.69099748839e-04  1.75185916577e-03  4.37953048585e-05 -2.12724906745e-03  1.37425502166e-03 -3.45808455980e-03  1.07379699740e-03 -5.26947944660e-04  1.86423047077e-03  6.80038123159e-04 -6.52527593485e-04  8.34947890705e-04  2.17657170953e-03  4.37707299619e-04 -1.98206838452e-03  2.20817024660e-03 -1.95207394112e-03 -1.06268052946e-03  1.83843589037e-03  2.61701521824e-03  2.24097446494e-04 -1.68714432075e-03 -2.26229867046e-03  1.39065706975e-03  5.62709237706e-04 -5.56689336238e-04 -1.50362479174e-03 -8.34333115612e-04  5.54744532247e-04 -2.34828259598e-03 -2.17208308608e-03  1.31464126317e-03 -3.47486188807e-03 -4.66104864571e-05 -1.82797086124e-03 -6.47110719534e-04  1.41152522618e-03 -2.70192911252e-04
 1.31878113072e-03  4.85927054792e-04  4.65132057436e-04  2.32764989789e-03 -8.65207029223e-05 -2.37677494877e-03  4.20728762646e-03  4.97864221188e-04  1.52679437927e-03  8.89840385211e-04 -6.00905056199e-04 -1.55470328107e-03 -3.61968655141e-03 -6.93819211026e-04  2.39215492696e-03  1.48623249639e-03  1.29592521507e-03 -1.38286635100e-03  5.77006416246e-04  1.10149536410e-03 -1.31869209772e-03  2.06049295057e-04  2.84120824532e-03  6.16035279234e-03  7.96205788570e-02 -8.63339545916e-03 -9.06889739067e-03 -9.44597825518e-03 -1.62666405773e-03  1.31936320012e-03 -1.77860535955e-03  1.00901856616e-03  3.61906230145e-03  7.76375178636e-04 -1.35724479219e-03  3.32928507198e-04 -1.70126997908e-03  4.88223142826e-03  3.91065192574e-03  2.29884478091e-03  1.71088983361e-03  7.49194077854e-04 -2.86645705183e-03 -2.55082580647e-03  3.84630192000e-03 -2.03537241987e-04 -1.09425948972e-03  1.19015763772e-03 -4.53225878919e-04  6.43350157404e-04  1.33599067944e-03 -5.35584757909e-04  1.83319631218e-03 -8.71631159504e-04  9.42932621272e-04 -2.12224806955e-04  5.27609360920e-04 -7.73362976855e-05  1.72161179831e-03 -4.41787750449e-04 -9.66590674423e-04 -1.47445474888e-03  1.16351065923e-04 -2.10053298387e-03 -4.71230435572e-04 -6.76501310763e-04  3.34934770028e-04 -1.15926330160e-03 -2.85366778855e-05  2.77751809942e-05 -3.68886665046e-03 -8.57019106823e-04  4.63480440578e-03 -2.56348943752e-04  1.22190695385e-03  2.76427505783e-04 -1.71498964216e-04 -2.65829649537e-04  8.08322254142e-05 -1.46490347314e-03 -3.34202972215e-03  4.43828044410e-03  3.49065310632e-03  1.90183500020e-03  2.07991519759e-03 -7.01812366836e-04  1.04310361162e-03 -2.75499569249e-03  5.28269264691e-04  4.38122776536e-03  2.51255183326e-03 -1.57231076966e-03  2.52062655422e-03 -5.40961192352e-04 -1.11541178745e-03 -1.32431792045e-03  4.24205958375e-04 -1.56111581801e-03 -1.35813945872e-04  1.12181649723e-03 -1.24659605478e-03  3.51290473854e-03  3.08393159422e-03 -3.41870059932e-03 -1.50422673117e-03  1.10464542708e-03 -3.95215325450e-03  2.16448830054e-04  1.36793416829e-03 -3.34411425710e-03  3.55658629186e-04  1.37147979647e-03 -7.07900571035e-04  2.44047814813e-03 -4.29868995104e-03 -5.59161936143e-04 -1.92797022542e-04 -8.69963575930e-04 -2.02478867765e-03  2.57756827884e-03 -1.86637629486e-03  4.03129593441e-03 -2.92243138066e-03  1.41784823111e-03 -3.24929870005e-04 -2.06424122356e-04  2.71932548411e-03 -2.84485660361e-03
 1.26159095209e-03 -3.21856701883e-03 -1.05401769583e-04 -3.47536197102e-03  9.56691658341e-04  2.20230162513e-03 -2.26741238958e-03  1.48793590005e-03 -1.08701138488e-03 -2.79041856680e-03  2.36227530312e-03  1.52907461013e-03  7.75012928195e-03  3.99141507077e-04 -1.54365792076e-03  6.14586889786e-04  1.75585677786e-03 -2.19701170485e-03  1.31929578973e-03 -2.37981973505e-03 -2.01223187317e-03 -2.53573973326e-03  1.18094930376e-03  4.30707945061e-03 -8.63339545916e-03  8.67326236557e-02 -6.89007836897e-03 -5.80227317405e-05 -4.82918325941e-03  3.22878364532e-04  5.19295798728e-04  7.74746132300e-04  1.52175078786e-04  2.87050063897e-04  6.47671548985e-05 -8.83872631892e-04  2.21235253708e-03  2.12719784936e-03 -2.19641772426e-03  9.40397537144e-04  2.14039967173e-05  1.99478323214e-03  4.43405936723e-05  8.73284686471e-04 -3.26645623230e-03 -2.12691743738e-05  7.73115075137e-04 -2.27973706873e-03  2.22409788002e-03  5.56310581135e-03 -4.24477313456e-04  1.29238416251e-03  1.76217488448e-03 -1.31529302096e-03  2.09969011958e-03  2.67987674817e-03 -1.49097752199e-03  1.23270877831e-03 -2.32557630259e-04 -6.30620755768e-04  6.12293030120e-04  2.10125184122e-04  1.02653417302e-03  3.38353722004e-03  1.73312562816e-03  9.92701050218e-04  4.99765310658e-04  1.16681714306e-03  1.96384233011e-03 -1.10665545058e-03  3.91476045449e-05  3.66153349444e-04 -2.37006113567e-03 -1.16163696336e-03 -5.87639511241e-04 -3.10167392643e-03 -3.65878917877e-03  1.16870502100e-04  8.48913893743e-04  3.43434159091e-03  1.57091958114e-03 -1.73219969198e-03 -5.98232522480e-03 -2.21060826661e-03 -4.37287780132e-03  6.51843668550e-04 -1.36903955206e-03  2.08576972161e-03  1.00231520702e-03 -4.72618237831e-04 -2.15787029319e-03 -5.91804138643e-05 -4.05545967908e-03  1.35705612975e-03  1.65705648545e-03  2.71182294700e-03 -1.07219578822e-03 -4.96377559412e-04 -7.28203192227e-04 -5.60742585026e-04 -6.83987378803e-04 -8.59097174782e-04  8.45249596774e-05  1.25441698754e-03  3.21792508656e-03 -3.14268618537e-03  1.00617503830e-04  5.23777982534e-04  1.43888794997e-03  4.14151181708e-06  3.03141182502e-03 -1.01299268493e-03 -3.84249870706e-03 -3.55665524298e-03  1.74193167428e-03 -2.88282966290e-04 -1.73304462793e-03  6.75034113935e-04 -1.86208285041e-03  3.41475652753e-03  1.90682008909e-03 -1.39117984460e-03  2.33787899801e-03 -1.41693776711e-03 -3.02117221827e-03  2.96737325339e-03  1.08139830257e-03  1.21441814156e-03
-2.59109009612e-03  1.44243185473e-03  1.19221850346e-03 -1.49909546525e-03  3.62840680184e-04  2.36691065768e-03 -6.11889307016e-05 -3.60939556866e-04 -1.06234081841e-04 -8.60790640715e-04 -2.17669097033e-03  1.43734390240e-03 -1.05246762622e-03 -6.25727052839e-04 -5.70855951601e-04 -1.98460700872e-03 -4.70277158359e-04  2.87853335392e-03  8.69802804995e-04 -5.98071266480e-04  2.59599568474e-03 -1.10785558154e-04 -2.63904293827e-03 -1.54046011665e-02 -9.06889739067e-03 -6.89007836897e-03  6.35901931174e-02 -2.30803303401e-04  4.07833803315e-03 -1.15931922633e-02  3.27587832840e-03  4.14669461268e-03 -6.70036190383e-03 -4.18428185679e-05  8.69336025906e-04 -9.80307486826e-04 -2.74044544018e-04 -7.40175660706e-04 -1.53848299754e-03 -2.53313541896e-03 -2.02604495240e-03 -1.55547368947e-03  1.98888333916e-03  1.80241394713e-03 -5.29555579802e-04  1.41235408144e-03 -4.58775551915e-04  2.40558108897e-03 -1.90430184714e-05  6.15767447235e-04  1.06623508310e-05  3.40232102431e-03  8.32140379099e-04 -5.22259506070e-04 -1.42447401910e-03  9.10412993860e-04  3.03048167170e-04  2.23584586959e-04  3.93332454658e-05  8.31844518147e-04 -1.39145339351e-03 -1.25991524007e-03 -5.03513270477e-05  4.05658336210e-04 -1.66962090570e-03 -1.05781296799e-03  6.21150702903e-04  1.21170384552e-03 -3.17242523053e-04 -4.88303427155e-05  1.85997429385e-03 -5.27856920576e-04  1.64896129052e-03  1.75859900956e-03 -4.63087716509e-03 -1.58898307307e-03  2.11619774487e-04 -4.15108460547e-04  7.81577157638e-04 -1.10049693823e-03 -1.24157503095e-03  2.05760525351e-04  2.28015822452e-03 -8.52422698772e-04  2.49395797012e-03 -1.69880136966e-03 -1.15714402958e-04  4.43907941268e-04  2.11241629981e-04  1.76316129662e-04 -7.23164887805e-04 -3.67536480460e-04 -5.41633708513e-04  4.95167857852e-03  3.49611600531e-04 -1.63325092275e-03 -2.75106558487e-04 -1.74353840932e-05  8.30349035783e-04  2.62944462952e-05  7.04039178291e-04 -2.11864112889e-03 -3.39095009662e-03 -2.64155792058e-05  1.09519744729e-03  3.63487169174e-04  3.52782341184e-03 -2.24781997777e-03 -2.11145797650e-03  4.11933785169e-05 -5.34239713211e-04  1.55422890875e-03  2.12269510596e-03 -1.86777029162e-03  5.87202626118e-04  1.30093607674e-03  1.92838812946e-03  1.10059900902e-03 -7.96338953905e-04  2.30795156592e-03  3.19423178314e-03 -9.87279518338e-04  2.85707351303e-03 -1.13642084683e-03  2.88054708222e-03 -1.58848658664e-03 -1.43344972206e-03  1.17281832201e-03
-2.45659512032e-03 -4.79978679306e-04 -2.08003086972e-03 -2.44297728628e-03  2.10648860899e-03  8.31044316244e-03 -2.03804618596e-03  2.26794555614e-03 -4.68301536378e-03  7.47190769936e-03  5.04990694731e-03 -2.79066323308e-03 -7.20060717576e-03 -3.47734986670e-03 -7.44346859064e-04  1.55072972931e-03 -4.68138867233e-03  7.63139325192e-05 -2.77660522888e-03 -1.14371250535e-03  1.26135462359e-03  2.72069855796e-03  6.63667429668e-05 -1.17205399324e-03 -9.44597825518e-03 -5.80227317405e-05 -2.30803303401e-04  1.12246875511e-01  2.94675106963e-04  2.75960848083e-03 -3.18673711312e-04 -3.06199318149e-03  3.37832583437e-03 -4.85547134877e-05  3.09939427477e-03  8.40042216679e-04 -1.34615771257e-03 -7.49982492420e-04 -2.56102616358e-03 -1.70473671282e-03  9.91581846625e-04 -2.45422362760e-03  2.32873696896e-03  5.69473198291e-03 -5.02092741643e-03 -3.59739200903e-03 -1.17831757953e-03  1.46833025131e-03  1.15799813568e-03 -3.27307940094e-03 -6.45010980857e-04  5.55857245419e-04 -2.19803562583e-03  3.14442561362e-03 -3.83913951733e-03  4.91619799748e-03 -3.05029623938e-03  1.15694084158e-03  5.77287262172e-03 -2.33269754158e-03  6.01827135957e-04  6.17745013780e-03 -4.36636656916e-03 -7.45430942689e-04 -1.84918664248e-03  1.22390685585e-03  1.60868320761e-03 -6.26652755896e-04 -7.88797414695e-04  8.54809434399e-04 -7.87524540862e-04  3.90657803057e-04  9.04206694344e-05  1.06367671746e-03  1.44517156989e-03  1.07807553709e-03  3.81874249208e-03 -2.87795951776e-03  2.46336857180e-03 -1.55569390030e-03 -1.26811401821e-03  4.64244861150e-04  3.15217152324e-04 -3.25173366164e-03  8.21466485217e-04  4.30808606390e-03 -7.17937587909e-05  3.28959046903e-03  2.60483625578e-03  2.55987195329e-03  5.17295951265e-03 -2.06439814175e-04  4.25839053398e-03 -4.93030330387e-04  3.77729754578e-03 -2.49192678732e-03  7.23427881716e-04 -1.10201670961e-04 -2.88590670135e-03 -2.78160775209e-03  2.06222934100e-03 -6.16931858061e-03 -7.78030187156e-03  5.05335348400e-03  1.02316338350e-03  1.63726694864e-04  1.81814394743e-03  2.89591301905e-03  3.12922025701e-05  1.16413280772e-04 -1.62015902417e-03 -9.77232797656e-04 -4.75142886392e-03 -1.42245401571e-03  1.54788943945e-03 -2.94839816853e-03  2.13486446038e-03 -6.58973200830e-04 -9.55946214316e-04 -4.55293339822e-03 -4.53227812251e-04 -4.62524436859e-03  5.27632406879e-03 -6.09533866923e-04  3.65946923078e-03 -2.30580441074e-03 -3.60837006008e-03  6.54321526282e-03
-3.45563039078e-03 -1.62112590507e-04  3.46370318916e-04  1.29284197183e-03  2.91527529300e-03 -5.36152405545e-04 -2.12936106607e-03  6.03104838445e-05  7.70634662247e-04  8.85915500755e-04 -2.74163412405e-03 -1.10088748524e-03  1.16354745327e-03  1.67461961519e-03  2.60861776611e-03  2.91658211640e-04  1.19081970769e-03  1.25183995847e-03 -5.79426948726e-04  1.41630011899e-03 -8.82683679190e-04  3.92034401927e-03 -9.11815607428e-04 -4.90931571482e-04 -1.62666405773e-03 -4.82918325941e-03  4.07833803315e-03  2.94675106963e-04  8.86748167260e-02  3.11766129085e-03 -6.69532117654e-03 -5.12493205807e-03  4.70657477761e-03 -7.09959710855e-04  1.32494290242e-03 -1.74969329058e-03 -2.88818203371e-04 -1.47546093992e-03  2.49156985764e-03  9.58175832463e-04  5.42764547927e-04  1.93843447325e-05  1.45561752222e-03  5.54504602950e-04 -3.80884180342e-03 -1.96487216029e-03  4.51808978920e-04 -2.34065262259e-03 -2.38544980469e-03  2.32898114202e-03 -6.18675374655e-04  9.50060369806e-04  1.28543802401e-03 -3.18171949173e-03 -2.24555387497e-04 -2.54111035106e-03  3.47383860499e-03 -3.55560855716e-04 -5.02039374935e-03  3.85982875653e-03 -6.99431962667e-04  1.67540456790e-03 -2.68573462876e-03 -2.03090807745e-03 -4.28710719930e-03 -2.42127725554e-03  2.75025924157e-03  7.91536297545e-04 -5.51254592304e-03  3.35671660121e-03  4.07177449942e-04 -1.11159368449e-03  1.47395660040e-03 -2.16768950576e-04 -1.04200612465e-03 -1.92222348344e-04  4.42014660337e-04  4.57544425983e-04  1.76608431809e-03  2.54875549361e-03 -3.51136423314e-05  5.05216004106e-05  1.40811685613e-03 -5.05709816460e-04  3.29672610693e-03 -3.12315098207e-03 -7.60253220412e-04 -2.90064130955e-03 -7.65086487434e-05 -6.40938323315e-03 -6.72615081870e-04  2.71520246962e-04  3.05199650264e-03  2.03553195717e-03 -4.40272649719e-04  1.20908144579e-03 -2.27731684389e-03 -1.17831229312e-03 -4.75923980549e-03  4.07640646188e-04  8.93865399064e-04  3.20906963673e-04  6.72278852637e-04 -2.97277059928e-04 -1.91750879047e-03  3.94745513508e-03  2.71532033609e-03 -8.93141211891e-04 -1.57671202836e-03  7.48653313744e-04  2.60272622767e-03  2.36743757050e-03  2.39751248686e-03 -3.42106514081e-03  5.95425058681e-04  1.07991740284e-03  1.07006073631e-03 -2.66161475410e-03  2.48469520146e-03 -2.48680334198e-03 -6.95676052171e-03 -2.71212007172e-03 -1.38470076346e-03  4.52423357213e-04 -3.44980417481e-04  3.65063159360e-04  4.38037443532e-03  7.15710147447e-04
 1.12202703093e-03 -3.24913976129e-03 -1.92115229173e-03 -1.42866444513e-03  2.15916508315e-04  1.93399592165e-03 -3.86982110580e-04  2.27901237485e-03 -2.14406069412e-03  1.51900780179e-03  2.43686653799e-03 -2.61921672000e-03  4.24164127908e-03 -1.27795912444e-03  7.69079152297e-04  1.69637707817e-03 -1.26502181424e-03  1.83475545729e-03 -6.88743170363e-04  1.38370736135e-03 -4.48024418908e-03 -3.92991543053e-03  1.66771392095e-03  1.55256983561e-03  1.31936320012e-03  3.22878364532e-04 -1.15931922633e-02  2.75960848083e-03  3.11766129085e-03  6.99806327010e-02 -1.65799243037e-02 -1.90315290377e-02  2.69197476804e-03  6.62733217535e-04 -1.24352595117e-03 -4.24850215269e-04  1.01286610094e-03 -2.11505634693e-04  1.81901851049e-03  8.13362101970e-04  2.74058139330e-03  4.85421800519e-03  1.53049958780e-03 -7.85415270822e-04 -2.12871379697e-03 -2.32538437525e-03 -3.42100245397e-04  2.09261196902e-03 -7.98741786504e-04 -2.12025163107e-03 -2.41404606768e-03 -1.55470834623e-03 -3.34997071763e-03  1.81379710698e-03 -4.60744731285e-05  1.03918173482e-03 -7.57322177768e-04 -2.58639491610e-03  1.83375271745e-03 -1.01544887410e-03 -6.01279285402e-03 -3.95656618797e-03  6.58218669952e-04 -1.98551477522e-03  7.11984922890e-04  2.74299981995e-03 -7.02052272931e-04  1.27646570764e-03 -5.70605650209e-04 -1.90106144517e-03 -4.26599028738e-04  1.85479518001e-03 -6.31498874722e-03  7.78949540641e-04  6.16223962853e-04  5.24484963801e-04 -4.16777263285e-04  1.29359732111e-03 -2.39890615913e-03  7.64377877627e-04  4.68994743090e-03 -2.43455526928e-03  4.35806745247e-03 -6.98299499588e-04 -4.47827418616e-03  5.17674261874e-04  2.35784872531e-04 -3.27781030236e-03 -6.87322923917e-04  8.53873052928e-04  1.64224167887e-03  8.93182544332e-04 -1.00405475158e-03  1.38111942209e-03 -1.28635059712e-03  2.27734286123e-03 -1.58455849119e-03  4.12698257096e-04 -9.32367335369e-04  4.51855021573e-04 -6.34216384698e-05 -2.06262647234e-03 -9.44863044414e-04 -1.43296745700e-04  6.49803760757e-04 -2.10619978716e-03 -4.38674361789e-03 -1.12164903002e-03  1.43691406852e-03 -2.27800939801e-04  1.59854654691e-03  4.30799701276e-03  1.26099122959e-03  1.12352754247e-03  1.29864236378e-03  1.07693946412e-03  7.24111494705e-04 -9.84285336565e-04 -1.74901777812e-03  6.55593926835e-04 -4.50468829117e-03 -1.33218616185e-03 -2.30842314439e-03  3.39679602044e-04 -1.51326455235e-03  3.02406411699e-03  3.26796587177e-03 -1.67765601102e-03
 9.32377528807e-04  5.69882202145e-04 -5.13687135523e-04 -3.98092746589e-04 -1.93607823298e-05  1.26227150842e-03  1.23060212008e-03 -1.69666000193e-03 -1.82697020827e-03 -1.06932160462e-03 -1.07053324022e-04  3.60137437635e-04 -2.90260162993e-04  1.43418016851e-03  2.09025168455e-03 -5.05231612931e-03 -1.87134571165e-05 -2.29563693281e-03  3.37057222754e-03 -2.57493858560e-03 -5.65375424342e-04  5.58327521947e-04  1.41787344250e-03 -1.82626766859e-04 -1.77860535955e-03  5.19295798728e-04  3.27587832840e-03 -3.18673711312e-04 -6.69532117654e-03 -1.65799243037e-02  6.54032753572e-02 -4.27603141784e-03  3.43420641302e-03  3.33261774770e-03  2.30032377941e-03  1.69414638173e-03 -2.03342164137e-03  1.07703513018e-03 -2.58105764585e-03 -2.83733242907e-04  6.34993016952e-04 -4.18834487441e-03  4.48289886153e-04  2.35980044713e-03  9.45459736623e-05 -2.58831671914e-04 -5.78928095755e-04 -9.81978366125e-04 -4.40700875934e-04  4.93879061150e-04  1.12273681850e-03  7.29529929214e-04  7.60273135331e-04 -9.43922755036e-04  1.60322925691e-03 -5.70599123836e-04 -1.13022211911e-03  1.85128289730e-03 -3.69597284057e-03  1.43369306214e-03  2.83397991029e-03  8.78144841614e-04 -2.02568412393e-03 -4.68354350399e-03  4.46215740896e-04 -1.20603236758e-03 -9.94969518314e-04 -8.89250317252e-04 -1.75118708674e-03 -9.88215951713e-04  3.47381353933e-04 -9.71300010172e-04  1.81979087356e-03 -1.13688371250e-03  3.14001612438e-04 -1.32685607417e-03  1.08821265142e-03  1.27308435167e-03  1.17858076926e-03  2.06995273577e-03  1.20883711988e-03  2.46866915176e-04 -4.04499910448e-03 -2.36969161238e-05  1.24776582988e-03 -1.50735892949e-03  6.16750869288e-05  2.97225421066e-03  1.77886434052e-03  3.44232804141e-04 -5.92477057714e-04 -1.66161743818e-03  1.48837222679e-03 -2.16923616385e-03  6.02565791592e-04  2.41508477556e-03  8.24931290919e-04 -2.12426809385e-03  1.76955540043e-03  2.61526013045e-04 -1.44665582734e-03  2.50893061099e-03  3.79742840568e-03 -6.87952696140e-04 -2.26504868358e-04  2.73915248271e-03  1.36683033948e-03  5.73959480665e-04  1.15570672829e-03  2.99891551506e-03 -7.29556661544e-05 -2.37518838882e-03 -2.27572971715e-03  1.23392534188e-03 -7.86707608241e-04 -1.33387138601e-03 -7.44017198153e-04  8.25585798123e-04  9.80264267289e-04 -9.99014480539e-05 -1.04433611848e-03  4.03443856387e-04 -9.55716935414e-04  8.54638803494e-04  2.60375880108e-03 -8.30087038261e-04  7.23673731039e-04  8.95049928815e-04
 2.83574604690e-04  8.67709855119e-04  2.20279631476e-03  3.89431607145e-04  9.24177380115e-04 -4.05744917303e-03 -1.00698125616e-03 -2.29111838056e-03  4.26357391351e-04 -3.39677967682e-04 -4.86796677801e-03  6.10101192116e-04 -4.08302217094e-03  2.74767387055e-03 -8.81048660627e-04  1.61446908097e-03 -1.34558484578e-03 -4.44643250445e-05 -1.34212339012e-03  3.39503341327e-03  2.25626131372e-03  4.09098849838e-03 -2.77179836990e-03 -8.53395368340e-04  1.00901856616e-03  7.74746132300e-04  4.14669461268e-03 -3.06199318149e-03 -5.12493205807e-03 -1.90315290377e-02 -4.27603141784e-03  8.49955646245e-02 -2.89119439300e-03 -8.65628671891e-03  7.66633371577e-05 -3.39502809969e-04 -6.13282059349e-04 -1.46370417085e-03  1.25886708063e-03 -1.95923423076e-03 -3.06402070469e-03 -4.71653915835e-03 -4.61717233263e-03 -3.96951026494e-03  1.75249330561e-03  3.75383251620e-03  1.28749448098e-03  1.44406269390e-03  3.56815313632e-03  1.93944749833e-03 -5.17787936918e-04 -1.48272055150e-03 -7.61935347555e-04 -1.69839051897e-03 -2.00521671817e-03  7.27902000849e-05 -1.29347658704e-05  2.84785615602e-03 -3.06870809731e-03  9.68119672363e-04  4.01726626764e-03  3.22833669371e-04 -3.00744984975e-04 -7.35741776656e-04  2.93552587328e-03 -7.86128415930e-04 -1.62989352699e-03  9.34460946526e-04  3.38408053401e-03  4.44314794855e-03 -6.41866664167e-04 -8.40539709769e-04  4.20592491521e-03 -3.60320253086e-03  4.85164978437e-04  1.58771242019e-03 -3.72813642948e-03 -4.75990460391e-03  3.27253497072e-04  1.73170655627e-03 -2.64925273511e-03  2.08306506641e-03 -2.66972241391e-03  5.56705622852e-03 -8.42642721875e-04 -1.32233410902e-03  2.00810812426e-04  1.69513575224e-03  5.90798944387e-04 -2.32375008424e-03 -5.43316355385e-04  2.65982015181e-04 -1.24515497844e-03 -1.74769565483e-03  1.04141458167e-03 -1.36161831078e-03  3.01935663667e-03  1.61881740159e-03  1.24611428987e-03 -9.88670284166e-04  4.14262834115e-03  1.58123214939e-03  3.26987228207e-03 -2.88314791364e-03 -2.95500672437e-03  2.13519133745e-03  2.47378798203e-03  1.66613919795e-03  1.25648446034e-03  2.36452593582e-05 -8.62961698904e-04 -2.37189369808e-03 -2.07801500785e-03 -4.00310053166e-03  2.71633856643e-03  8.68954566017e-04 -2.06630508202e-03 -6.26704626089e-05 -6.48864096603e-04  4.88892358068e-04  2.01190677918e-03  1.66346191709e-03 -1.70241883875e-04 -1.71602390788e-03 -2.19169612406e-03 -1.27257203161e-03 -1.10154532037e-03  8.90824188828e-04
 1.54122007962e-03 -9.25537451586e-04 -4.22877122873e-04  1.54234107724e-04 -9.19613721704e-04  1.39834929701e-03 -2.21240316568e-05 -2.57385862113e-03 -4.39023718711e-03  1.14351249446e-03  7.73444576624e-03 -5.03665029357e-03  2.10783774664e-03 -2.66593237808e-03  1.17550539779e-03  9.74112702155e-06  2.25951458357e-03  4.05700025543e-03  2.43113388604e-03 -1.83782945621e-03  2.99440304363e-03 -6.91157351902e-04  4.48499733202e-03  2.68344744116e-03  3.61906230145e-03  1.52175078786e-04 -6.70036190383e-03  3.37832583437e-03  4.70657477761e-03  2.69197476804e-03  3.43420641302e-03 -2.89119439300e-03  1.15794575029e-01  5.48301533743e-03  4.91974019690e-03  7.45554096526e-03  6.94790333064e-04 -4.07580899904e-03 -4.90304334504e-04 -3.72413258572e-03  5.33661617193e-03  4.48538752241e-03  8.22009334164e-04 -1.99413056374e-03  2.91764343714e-03 -2.97312726160e-03  8.70928749389e-04  1.94318851639e-03 -8.68763332847e-04  3.57152440199e-03  4.65522463790e-03 -9.69151321271e-04  5.48707532544e-03  2.43083771331e-03 -5.18066167050e-03  5.65251580594e-03 -2.25047455719e-03 -1.17633920190e-03  8.93192213022e-05  8.90842359789e-04 -4.95511083646e-03 -2.78250053384e-03  5.21098088371e-04  1.93739174599e-03  3.28025645051e-03  1.87172019874e-03 -3.45856685529e-03  1.41474672907e-03  8.59440054983e-05  5.61941040196e-04 -2.60065399372e-03  3.47865951363e-04 -9.76564048222e-04 -2.87772042083e-03  4.00209939720e-03  7.25817392411e-04  3.32052086280e-04 -1.53734169760e-03  1.09114229604e-04 -2.74802618099e-03  2.10803639979e-03 -7.95602412276e-04 -1.70369367145e-04  2.61293466552e-04  6.51429022463e-05 -4.57273273436e-03  1.14281871636e-03 -2.57080718276e-04  2.44959274235e-03  2.59756252139e-03  1.26712013023e-03 -2.45635669403e-03  1.71339956569e-03 -4.73863162439e-03 -3.73387572365e-03  2.94113394422e-04  4.29839430535e-05 -4.38093825736e-03 -1.44161160823e-03  2.19753899582e-03 -1.56883430743e-03  7.65676528654e-03  4.87868642181e-03  8.19813368756e-03 -2.41406370928e-03 -1.29674926524e-03 -4.36583598206e-03  4.18872312803e-03  1.35821763598e-03 -3.83364938064e-03  3.54454070381e-05  4.27930504020e-03 -2.81284023192e-03  1.23973717024e-03  2.40791155447e-03  1.08488340862e-03 -1.51967010309e-03 -8.19000179983e-04 -2.66790649881e-04  7.46158627692e-03 -6.95743005346e-03 -2.33979253139e-03 -3.02460076908e-03  5.59888695977e-04 -4.08836529967e-03  2.01789389450e-03  2.64142268202e-03 -1.83498493352e-04
 1.53807592342e-03  1.08740720657e-03  3.29378103220e-03  1.08119339861e-03  1.09067695878e-04  5.64414147538e-04  3.78237775625e-03 -9.55320544820e-04 -2.15119905552e-03  1.64879411013e-03  1.61680389097e-03  1.07673089647e-03  1.05936763732e-03  1.05291148349e-03  6.77613187589e-04  4.70617905964e-04 -7.89958465103e-04  3.77224664935e-03  5.04532545050e-04  1.13122335772e-03  2.71960141017e-03 -1.21736956245e-03  2.29008087751e-03  1.63924576416e-03  7.76375178636e-04  2.87050063897e-04 -4.18428185679e-05 -4.85547134877e-05 -7.09959710855e-04  6.62733217535e-04  3.33261774770e-03 -8.65628671891e-03  5.48301533743e-03  8.98444903263e-02 -1.30301325198e-03 -8.00917116740e-03  1.42411902343e-02  5.71332398171e-06 -2.40320806789e-04 -3.40635210572e-03 -2.72891322183e-04  2.24897512715e-03  6.62831548497e-04 -1.56690101239e-03 -2.25844475524e-03  1.39376125194e-03  7.44047933221e-04  3.02817052216e-04 -1.49369976349e-03  1.53542718810e-03  4.71887485766e-05  2.12098471187e-03 -1.80143144323e-03  5.16910633814e-04  6.58130422325e-03  2.29359790054e-03 -5.94386887725e-04 -4.36227984419e-03  3.06462010638e-03 -1.92840176664e-03 -6.31468982140e-04  1.18041312693e-03 -2.11740305377e-03 -2.19279749763e-03 -1.18799706416e-03  4.40603646497e-04  2.54678428177e-03  1.23362302459e-03 -1.72283694045e-03  6.24405903944e-04  1.37210205347e-03  1.17398482665e-03  4.85818445533e-04  1.15680610720e-03 -1.48990569320e-03  3.98673144687e-04 -2.04948335436e-05  3.62820264553e-03 -1.33389112847e-03  1.82633461521e-03  2.85170656828e-03  3.03020505784e-03  3.20657929604e-03  1.04345316305e-03  4.83085511120e-03 -3.56601129803e-03  9.66417922072e-04  2.12849408695e-03  2.32239908187e-03  2.93047089231e-03 -3.88104786320e-04  2.26994091977e-03  1.21613192175e-03  6.64959835709e-04  6.03467364091e-04  6.33407895140e-04  4.82719622371e-04  1.34876460489e-03 -1.09282138391e-03 -1.18961866325e-03 -3.57653930768e-03 -8.85390472873e-04  2.23069482357e-04  1.97747008540e-04  5.99341023932e-03 -3.95192630109e-03  9.47878688834e-04  1.23705339518e-03  9.83984596477e-04  1.98416767235e-03  1.83000043242e-03  1.30760230679e-03  5.13893577980e-03 -3.36072670569e-03 -9.63131367921e-04 -1.77699292304e-04  3.07288067417e-03  7.76333439806e-04  3.10680689790e-04 -4.70520985874e-03  5.12398827200e-04 -3.89332367808e-04  5.25006784815e-03 -3.13909991852e-03  1.53568046448e-03 -2.03225521949e-03  7.10149875443e-03 -1.15814793738e-03
 4.32192486814e-04 -1.39771732324e-03 -1.09572975151e-03 -7.69660609971e-04  9.03405301912e-04 -2.20268416825e-03  2.11014373270e-04  8.98181146617e-05 -3.81337255416e-03 -9.65514443512e-04  1.46920739558e-03 -1.22360876092e-03  2.06708425936e-03 -1.52919104137e-03  1.53113538965e-03  3.56879636271e-03 -1.23284830839e-03  1.91409458069e-03 -7.40024700192e-04  1.98912628464e-03 -3.16929411483e-03  4.00199985623e-03 -1.48816813304e-03 -1.81855959356e-03 -1.35724479219e-03  6.47671548985e-05  8.69336025906e-04  3.09939427477e-03  1.32494290242e-03 -1.24352595117e-03  2.30032377941e-03  7.66633371577e-05  4.91974019690e-03 -1.30301325198e-03  8.16217372513e-02 -9.95699207721e-03 -1.44494367790e-02 -4.91818144485e-04 -1.94169483876e-04 -1.73121218856e-03 -3.57604967970e-04 -3.45906566979e-04  4.81001959174e-05 -6.85963785628e-04  2.46200743364e-03  1.76939465658e-03  9.64581080332e-04  1.33396010787e-03 -1.33408793590e-03 -1.26795768189e-03  3.08458991853e-03  3.07714673016e-03  5.08615774854e-03 -8.49902296094e-04  1.10246820869e-03  2.02096806261e-04  2.24770741907e-04 -4.72360399102e-04  7.85506206387e-04 -4.09188852216e-04 -1.94901895007e-03 -7.35377997834e-04 -4.11345776580e-03 -1.41239497398e-03 -2.32929927360e-03 -1.24837334146e-03  1.58317434005e-03  2.81212633922e-03  2.07427238213e-03  1.62794900473e-03  3.71737160226e-03 -4.26016423962e-04 -6.03844903282e-04 -2.10757958744e-03 -3.79573787811e-03  1.35443230434e-04 -3.48431358381e-03 -2.94563702699e-03 -2.31450607487e-03  1.02407662573e-03  4.26240865542e-03  2.21341897676e-03 -7.65980470134e-04 -2.22607246887e-03  1.03291850645e-03 -6.78951652167e-04 -2.33475029341e-04  2.56963094558e-03  3.83121379359e-03  4.15706098068e-03 -3.72467089139e-03 -2.33729647437e-03 -9.34935233800e-04 -1.80132070640e-03 -1.54333601640e-03 -2.09844293703e-03 -1.44033472728e-03 -3.03764773926e-03 -6.56980452570e-03  6.27779770926e-04 -2.98928960889e-03  2.71163771158e-03  1.52072075319e-03 -3.10642322473e-03 -5.46480106856e-04  2.32571059848e-05 -1.29583418872e-03  5.40328367492e-06 -4.25215758842e-05  1.05161561278e-04 -3.08919381491e-04  3.29045825042e-03  1.31873658686e-03  1.50033292837e-03  5.29366349386e-04  9.62721940858e-04 -1.91666635517e-03 -9.90871110466e-05  5.28462273628e-03  3.29457599330e-03 -7.51469589784e-04 -1.20200337642e-03  1.99414995701e-04 -4.03835940076e-03  1.00001038126e-03  2.66503086837e-03 -1.03566161878e-03  3.69166899749e-04
 7.55230121924e-04  1.99151180511e-03  3.69488385670e-03  1.81067983366e-04  2.25252185577e-04  2.81364436890e-03 -7.20086205516e-04 -1.20766930612e-03  2.74194405132e-03  2.29998376894e-03 -9.99879312920e-04 -1.04847679830e-03 -2.82539030727e-04 -6.92200297927e-04 -3.73295749459e-04 -3.57880594921e-03  3.08745632108e-03  9.76693333451e-04  2.91433814512e-03 -3.82561071629e-03  6.55490038472e-04 -1.78594998063e-03  2.03520322908e-04  1.16458486760e-03  3.32928507198e-04 -8.83872631892e-04 -9.80307486826e-04  8.40042216679e-04 -1.74969329058e-03 -4.24850215269e-04  1.69414638173e-03 -3.39502809969e-04  7.45554096526e-03 -8.00917116740e-03 -9.95699207721e-03  8.03803056510e-02  4.11929684752e-03  1.01315782796e-03  1.75257911900e-03  1.71242525343e-03  1.40205545102e-03 -3.17069812959e-03  3.45797344895e-03  2.69996618031e-03 -4.36471357399e-03 -2.98784037516e-03  1.63640580013e-03 -8.76704714195e-04 -9.54852597075e-04  5.87683019525e-04 -3.30414654198e-05 -9.51628954090e-04  4.33894150761e-04  1.64063686769e-03 -8.67280827716e-04  1.42275810170e-03 -2.39525122024e-03  1.95905261094e-03 -4.03442563304e-04 -9.39720087372e-04  2.59146261327e-03  2.09720096500e-03  2.08109121930e-03  5.30311406687e-04  1.56804165315e-03 -1.29208215490e-03 -2.66908806500e-03 -1.34447655819e-03 -2.15228762060e-03 -8.31514038711e-04 -2.49957894912e-03  7.42607714368e-04 -2.15635494575e-03  4.11617570861e-03  4.10606612740e-04 -2.32940277236e-04  5.73465131729e-04  2.80758578247e-06 -1.46826927182e-03 -5.18728116615e-04 -8.02647944720e-04 -2.17643315693e-03 -4.08860876165e-03  3.37332157888e-04 -1.78671955513e-03  7.50121779709e-04  1.44847100019e-04 -2.84183650887e-03 -1.49878533615e-03 -3.97159703185e-03 -5.12649022739e-04 -4.37767083261e-03  1.14969115524e-04 -2.18530788355e-03 -1.60120852576e-03  1.49809869607e-03  5.36587748376e-05 -8.19954496966e-04  3.01116883633e-03  9.36655942622e-04  2.03841113235e-03  1.08786409471e-03 -1.04992604710e-03  3.60437149430e-03  3.86100199290e-03 -3.20465890375e-03  1.82004532419e-03 -1.82683093571e-03  5.67683866582e-04 -2.48611525094e-04  1.21176162423e-03 -1.21444409804e-03 -2.71572240078e-03  1.43856922325e-03 -2.32807153018e-04 -1.22524995356e-03  2.75751967582e-04 -1.02260115890e-03 -1.36499197860e-03  1.62951394236e-03  1.13199343680e-04 -8.39734607652e-05 -5.39352228802e-04  2.73944647638e-03  8.58098621180e-04 -2.72964393694e-03  1.93957579644e-03 -1.21928021408e-03
 1.10124899144e-03 -2.40330765850e-03 -3.84806962527e-03  3.21413960739e-04  1.94797843234e-04 -5.08537441987e-04  3.39867901677e-03  1.33381421142e-03  1.94664366401e-03 -2.19455390266e-05 -9.90685459646e-05 -1.10358606128e-03  5.52374362205e-04  7.41130765606e-04 -1.65512849829e-03 -1.78916321391e-03  1.42190914980e-03  3.27547384865e-03  1.67926684517e-04 -1.18450744515e-03 -5.10903026767e-04 -2.55932506635e-03  2.59837160628e-03  2.26462709650e-03 -1.70126997908e-03  2.21235253708e-03 -2.74044544018e-04 -1.34615771257e-03 -2.88818203371e-04  1.01286610094e-03 -2.03342164137e-03 -6.13282059349e-04  6.94790333064e-04  1.42411902343e-02 -1.44494367790e-02  4.11929684752e-03  7.52420181090e-02 -1.91073244462e-03 -1.38193918962e-03 -9.04977657536e-03  3.75828492341e-04 -1.93467799565e-03  1.73544422441e-03  3.19089411042e-04 -5.21823288639e-03  2.83199039307e-04 -2.49945190510e-04 -1.38712473798e-03  4.03309959632e-04  1.99357654096e-03 -2.49560073695e-03 -4.54927874861e-03 -1.61628977623e-03  2.53672737896e-03  1.46686642015e-03  2.87982987557e-03 -1.73387317035e-04 -2.84572193197e-03  2.35988433531e-03 -3.34185264299e-04  1.49370501371e-03  3.17573516276e-03 -1.61680677017e-04 -2.67589675047e-04  7.36071592278e-05  7.50574967772e-04  1.05926069122e-03  1.48074774630e-03  4.06120087017e-03 -3.12082487948e-03 -4.38019184835e-03  2.18936766324e-03 -3.51938422579e-03  7.36911220466e-04 -1.62308249356e-04 -1.40711375808e-03 -8.57816551690e-04  1.00294648782e-04  1.26910209117e-03 -3.37689741359e-03 -3.15278098207e-03 -2.74275478423e-03 -2.14825110181e-04  3.65384867490e-04 -8.81086131948e-04 -5.71631249618e-04  8.28058824222e-04  2.54612621141e-03 -2.56438354004e-04  1.23779140565e-03  2.66811372980e-03  2.80231004473e-03  3.65082207675e-03 -7.17814065577e-04 -1.77656281788e-03 -1.28590604814e-03  5.82420915934e-04 -2.05644518555e-03  2.56181460973e-03 -1.69943328121e-04 -3.56167035370e-03 -2.77307030873e-03 -5.32755244629e-05  2.44953616437e-03  1.67267438181e-03 -1.44211923522e-03 -3.97856388480e-03  1.85207422377e-03  1.15456110277e-03  1.77375084015e-03  8.34660006119e-04 -2.71532464399e-03 -1.40614291192e-03 -8.98175991271e-06 -6.50220840896e-04 -1.16500563017e-03  1.14535276632e-03 -1.39059503876e-03 -5.83258439688e-04  5.38615393962e-04  1.31869071663e-03  1.86640624149e-03  9.64592686517e-04 -8.13164841092e-04 -2.30949355511e-04 -1.55000304133e-03  2.53688541478e-03 -1.13266064090e-03
 3.37674833327e-03 -1.81163911939e-03 -2.09764983765e-04  2.19031847209e-03  1.42380266864e-03  1.87601781137e-03  5.48686528859e-04 -1.15253969155e-03 -3.52260535227e-04  4.85925115046e-05 -7.95796652262e-04  3.39038281771e-03 -2.29876532230e-03  7.33010301201e-04 -6.80084581791e-04  6.80568949631e-03  5.30536452301e-04 -2.48599762164e-03 -2.15775354433e-03 -4.01958140463e-03 -1.72302467970e-03 -3.58329578621e-03  1.17112445529e-03  1.78278096661e-03  4.88223142826e-03  2.12719784936e-03 -7.40175660706e-04 -7.49982492420e-04 -1.47546093992e-03 -2.11505634693e-04  1.07703513018e-03 -1.46370417085e-03 -4.07580899904e-03  5.71332398171e-06 -4.91818144485e-04  1.01315782796e-03 -1.91073244462e-03  9.25196369275e-02  1.85839194463e-03 -7.73963667903e-03  3.28417270068e-03 -3.71344445559e-03  1.41357307403e-03 -2.17814283109e-05 -2.86058122052e-03 -2.44166885468e-03 -4.76441553246e-04  2.00689826907e-04  1.86649961289e-03  9.58213410447e-04 -5.11780073829e-04  5.28012163443e-03  2.25407829423e-03  4.94393439558e-04  1.49956996767e-03  3.33672667254e-03  2.65779775604e-04 -1.06921891495e-03  4.54192549616e-03 -1.06151711054e-03 -1.83503443429e-03  4.24732666543e-04 -1.60318285418e-03 -6.13488442266e-03 -2.91089505117e-03 -9.47645905145e-04  1.25505635378e-03 -3.96179245507e-03 -3.42693938175e-03 -2.32549420031e-03 -6.29585907597e-03  3.02393678090e-04 -8.42848563640e-04  3.43897056543e-04  1.28664048258e-03  7.63282318645e-04  8.69195799245e-04  5.18744409642e-03  5.48587988702e-04  4.57630942668e-03 -4.90744832782e-04  4.49947907750e-04  4.54870462060e-03 -1.47958029152e-03 -3.87574335504e-04 -1.89675734286e-03 -1.21076124145e-03 -6.95838814872e-05 -4.79710015442e-03  5.68565637679e-03  8.43567321093e-04 -5.25648563544e-05 -5.41399823981e-04  4.16436745339e-03  6.11946881453e-04 -2.38755151722e-03  1.04728309104e-03 -9.84131758758e-04 -2.84481718112e-03  2.80071149203e-04 -2.79807231140e-03 -6.98529203397e-04 -6.68961970525e-04  8.11676112788e-04  4.04068272446e-04  2.95050913327e-03  2.36846386971e-03 -1.51929717604e-03 -1.87970502688e-03  3.18822200036e-04  2.86847530930e-03  1.33702874486e-03 -3.99262909211e-04  3.36510318416e-03 -3.05385627500e-03 -2.77741168662e-03 -1.49472770493e-03  1.05316780590e-03 -1.12085133378e-03  1.17086437750e-03  4.61316171532e-05  1.35822799501e-03 -1.03322251240e-03 -7.65443111437e-04  7.99142628200e-04 -2.72983138629e-03 -2.89207459522e-04  3.93950471555e-04
-2.29565463785e-03  1.69890106726e-03  4.10788653639e-03 -3.03992363909e-04 -1.06333843495e-03 -3.10301169574e-04  5.37894115730e-04 -1.11355136038e-03  6.82852520980e-04 -2.14530296891e-04 -1.93119169492e-03  8.68021100875e-04 -3.81571235464e-04 -2.73635495102e-03  1.18519882235e-03  6.34922734676e-04  1.71781074768e-03 -2.97380555120e-03 -5.16101405613e-04 -4.71751701752e-04  1.19985530427e-03 -1.76814014266e-03 -1.17150408905e-03 -2.85612844640e-05  3.91065192574e-03 -2.19641772426e-03 -1.53848299754e-03 -2.56102616358e-03  2.49156985764e-03  1.81901851049e-03 -2.58105764585e-03  1.25886708063e-03 -4.90304334504e-04 -2.40320806789e-04 -1.94169483876e-04  1.75257911900e-03 -1.38193918962e-03  1.85839194463e-03  4.88429633170e-02 -7.96005642146e-04 -3.99910772213e-03 -8.23546021041e-04 -1.75343983138e-04  4.69541595848e-04 -3.29576041189e-04  5.52541819973e-05 -8.19292495465e-04 -1.02816200457e-03 -1.83448345090e-03 -5.30418539978e-04 -6.04642488079e-04 -1.38061079321e-03  1.13384290739e-03  2.77671258403e-04  2.55416806847e-03 -2.15701168889e-03  8.37914446999e-04 -1.68177678829e-03  1.96460682867e-03 -7.25914241423e-04  1.19506543297e-03  1.09627954048e-03  9.27464561694e-04  5.50687304730e-04 -3.03236193173e-04 -2.42082468599e-04 -2.64897307517e-03 -5.01875251618e-04 -1.43098807093e-03 -1.87825459192e-03 -8.66568150966e-05  1.22962450319e-04 -7.16558406815e-04 -1.35303057078e-03 -1.26253167478e-03 -4.09957440546e-04  2.10519083110e-04 -4.34568696311e-05 -1.17236556943e-04  1.71550083219e-03  2.40296731973e-04  2.52863493579e-03  6.29876362114e-04  2.23841750120e-03  4.72598375649e-05 -2.82826295542e-04 -1.70454598478e-04  5.87362578047e-04  1.60180277084e-04 -1.06785159560e-03 -2.78306835369e-04 -2.02630760923e-03  7.13833658018e-04 -1.53947240347e-05  1.03877836945e-03 -1.22048676835e-03  8.37085112142e-04  3.32266210991e-04  6.21542903699e-04 -6.56257896661e-04 -1.08117151799e-03 -4.46270845901e-04 -5.19022632253e-04  2.78175530395e-04 -1.31640905862e-03  2.17044327130e-04 -8.23860839962e-04 -7.00315389539e-04 -1.02776974092e-03  3.56993772993e-04 -6.42779792216e-04  1.09381294766e-04  2.81248352497e-03  2.99134868460e-04  2.66566725020e-03  1.72747176137e-03 -2.69631574234e-03 -1.92435873995e-04 -8.92407841171e-05  7.88822804820e-04 -1.33943655598e-03 -2.28661729354e-03  3.27733596476e-04 -3.29972402247e-04 -1.96986588413e-03 -2.95788460028e-04  8.65253800828e-04  3.02702467973e-04
-4.33338654749e-03  2.12772749883e-03  1.74559035444e-04 -1.66410231313e-03  1.13790704516e-03 -2.10040327604e-03 -2.08410137475e-03  2.54138509538e-03  8.73642363720e-04  5.28460820543e-04 -1.87641521685e-03 -3.32650944450e-05  2.26669985471e-03 -7.90972312324e-04  2.48972988038e-03 -1.15798811711e-03 -2.97937045998e-03  9.99571641499e-04 -1.84908862366e-03 -7.06514287037e-04 -7.25689451912e-04  1.41812903042e-03 -3.95682816239e-03 -1.07021410120e-03  2.29884478091e-03  9.40397537144e-04 -2.53313541896e-03 -1.70473671282e-03  9.58175832463e-04  8.13362101970e-04 -2.83733242907e-04 -1.95923423076e-03 -3.72413258572e-03 -3.40635210572e-03 -1.73121218856e-03  1.71242525343e-03 -9.04977657536e-03 -7.73963667903e-03 -7.96005642146e-04  7.67513707744e-02 -7.62320554439e-03  9.04700796149e-03  3.47791478378e-03 -2.78380181630e-04  2.97163277222e-03 -9.35404344686e-04 -1.92191808928e-03  3.06221854198e-03 -1.84554265255e-03  1.45910857606e-03  7.99445361186e-04 -2.37340655470e-04  8.97376918801e-04 -3.01469528071e-03 -2.23446199347e-04 -3.52002790565e-03 -9.63939041029e-04 -6.71782389207e-04 -1.49590533281e-03  9.09868511682e-05  2.47739008828e-03 -4.51566866193e-04  4.96378042134e-04  9.13933767773e-04  1.60036821339e-03 -6.87577454161e-05 -2.07667749366e-03  2.61106191690e-04 -5.34749388449e-03  3.87421826131e-03  6.13675955818e-03 -1.17364346762e-03  4.62889941364e-03  2.38932964627e-03  1.18441119866e-03 -5.75288008696e-04  1.57322573390e-03  2.20017300211e-03 -2.10614547645e-03 -2.98402924872e-03  3.55889072467e-03 -3.59937544819e-04 -1.93106765573e-03  7.74955364155e-04  1.34579178862e-03  1.33789926823e-04 -1.42864100379e-04  9.74060638446e-04  4.77208979223e-05 -9.54084570400e-04 -2.44178354588e-03 -3.12872398480e-03 -1.01979226696e-03 -2.93335005217e-03  5.49329927126e-05  1.28578403512e-03 -1.88838375596e-03  9.44909247498e-04 -7.39364513740e-04  7.56433884222e-04 -5.69927264427e-04 -1.28176942109e-03 -1.94375248919e-03 -2.35487670976e-03 -7.49569090829e-04  2.29089229021e-04  8.16825714240e-04 -2.75315796943e-04  2.67282622992e-04  1.07001932095e-03  1.68597423360e-03  2.51281476852e-03  1.01444269255e-03  2.99755009475e-03  7.08991348036e-04 -1.07223150188e-03 -2.36680856615e-03 -6.95502152785e-04 -4.82700273414e-04 -2.01530106520e-03  2.26262163123e-03  3.95134667650e-04 -6.07305928928e-03  3.89504089333e-03  9.78557557427e-04  2.08195705167e-03 -1.44306949761e-03 -1.32664514697e-03
-1.59283249200e-04 -2.74318727386e-03 -2.52631450050e-03 -1.44899704530e-03  1.98182750752e-03  7.50114479011e-04 -2.60188260459e-04  4.76196262897e-04 -2.67604443947e-03 -3.38598581808e-04  1.00754042418e-03 -1.44133299201e-03  2.44700738630e-03  3.67252175626e-06 -4.46111612606e-04  1.65705989946e-03  9.86846692050e-04 -1.97723883252e-03  2.77918591172e-04  4.15656064008e-03  2.67517224733e-03  1.55325071105e-03  3.39999160664e-03 -9.97415452201e-04  1.71088983361e-03  2.14039967173e-05 -2.02604495240e-03  9.91581846625e-04  5.42764547927e-04  2.74058139330e-03  6.34993016952e-04 -3.06402070469e-03  5.33661617193e-03 -2.72891322183e-04 -3.57604967970e-04  1.40205545102e-03  3.75828492341e-04  3.28417270068e-03 -3.99910772213e-03 -7.62320554439e-03  7.60707906869e-02  5.80577320143e-03 -6.16431321566e-03 -1.87579637134e-03 -9.42131878032e-04  1.06098888473e-03  1.03019357844e-03  2.58191763906e-03  2.87956486231e-04 -2.29708755209e-03  1.47566869657e-04  2.64285055068e-03  1.11426196680e-03  2.50516417125e-03 -2.53027119528e-03  4.83165499492e-03  8.07054880402e-05  2.33177918442e-03  1.91432423008e-05 -2.64446503737e-03  2.66818156672e-04 -1.07749798821e-03  1.10027248573e-03 -3.16521283546e-03 -1.17532757778e-03 -2.38183003788e-03  2.12949847772e-03  1.73335445219e-04  1.12731018385e-03 -1.42831986210e-03 -4.13082283643e-03  2.34125569109e-04 -3.54837659505e-03  1.50855096079e-03 -7.37468718174e-04 -2.17175845303e-03  9.01458149196e-04 -5.88608768261e-07  7.29996045179e-04  2.37706745588e-03 -7.43780140561e-05 -2.46080924511e-03  3.82375974062e-04  1.75639453583e-03 -2.51123640212e-03 -2.04699905326e-03 -1.30381115546e-04 -5.30885508342e-04 -9.09673436036e-04 -1.37223246540e-03  2.81703639620e-04 -8.20288306747e-04  9.69032812551e-05  1.30677647002e-03 -6.50861779290e-04  3.02370217113e-03  2.08529474184e-03 -2.34493134004e-03 -6.72528889821e-06  1.69256567828e-04  8.91566234460e-04  6.97675220490e-06  4.02860115704e-05  1.43815360294e-03  2.25137471551e-03 -8.28622665664e-04 -7.15183790383e-04  1.26303161095e-03  1.01081469835e-04 -1.12392864027e-03 -2.22464184745e-03 -5.57834173397e-04  1.56529867785e-03 -2.28704390380e-03  3.57155170261e-03  3.22272342943e-03  4.26665331301e-04  1.46151639991e-03  1.03384721851e-03  2.61926561816e-03  1.38811297752e-04  2.92414833045e-04  1.61043616790e-03 -9.61348365746e-04  8.51969287409e-04  1.58984771964e-03  5.72050145443e-04  2.11405305921e-03
-2.25415590789e-03 -7.29604377699e-04  2.68974765933e-03 -6.41720109429e-04  2.48150222732e-03  3.58400531086e-03 -1.20033748330e-03  3.89905027517e-03 -3.59613736069e-04 -7.63297379813e-04  6.82068808393e-04  2.27545793375e-03  1.64885355125e-03  2.12260084692e-03 -6.74839213190e-04  5.29042512080e-03 -3.07600919908e-03  1.46976159323e-03 -3.24797643441e-03  2.45404996154e-03 -5.22480734471e-04 -1.34546623530e-03 -1.73739162850e-03 -2.68957850325e-03  7.49194077854e-04  1.99478323214e-03 -1.55547368947e-03 -2.45422362760e-03  1.93843447325e-05  4.85421800519e-03 -4.18834487441e-03 -4.71653915835e-03  4.48538752241e-03  2.24897512715e-03 -3.45906566979e-04 -3.17069812959e-03 -1.93467799565e-03 -3.71344445559e-03 -8.23546021041e-04  9.04700796149e-03  5.80577320143e-03  9.20177931761e-02 -1.01628123566e-02 -1.03037011381e-02  2.29260205255e-03  9.97747314615e-04  3.16061826448e-04 -9.66527281633e-04 -7.88463991578e-04  1.92330897305e-03 -1.69077642587e-03 -2.34925654281e-03 -7.53947009851e-05 -1.29501129842e-03 -9.86470228461e-04  2.98547289936e-03 -1.99908593550e-03  1.45477061665e-03 -2.04308866572e-03  2.15563402492e-03 -3.29747210524e-03 -2.58239919917e-03  3.50472033989e-04 -3.16462206389e-03 -1.40624124175e-03  3.31730032476e-04  2.66839157686e-05  1.11072279182e-03 -1.08800987679e-03  6.01951070307e-03  3.21521977279e-03 -3.02990475226e-03  7.33598486565e-04 -3.60565244739e-03 -4.01492661210e-03  2.16735092014e-03 -4.12930121928e-03 -2.26227034530e-03 -1.21070637943e-03 -1.23651114424e-03  2.24714680763e-03  1.27830701037e-03  2.43279519675e-03  2.53397410742e-03  3.08139211544e-03  6.90986486936e-04 -5.20262642097e-04  1.79636727355e-03  3.95486609114e-04  2.67942180256e-04  2.26802192903e-03 -1.66511121691e-03  5.03353478659e-04 -3.82214992097e-03  1.44595048040e-03  4.15113903291e-03 -1.19211607791e-04  1.21707390980e-03 -5.31988615206e-03  6.87111808045e-04 -2.26345620003e-03  2.39464870436e-03 -6.30522480621e-04  9.21078615274e-04  3.50353392254e-03 -4.66064573148e-03 -1.76436892080e-03 -8.10859975861e-04 -4.03857356583e-04  4.82119959142e-04 -9.15498603069e-04  2.21027569296e-04  7.17754728265e-04  3.15418666697e-03  4.10574769502e-03  2.32908030983e-03 -9.79329430847e-04  1.00495201188e-03 -1.68015711385e-03  1.50279444072e-03 -2.21999868178e-03 -1.19846509761e-03 -3.05117103833e-03  2.13032764219e-03 -3.34710974489e-03  5.79196833430e-04  7.91694655150e-03 -1.12829790922e-03
 2.98180896353e-03 -2.67339442347e-04 -2.88197486832e-03 -8.09880083139e-04 -3.71435196619e-04 -1.55331565687e-03  6.44990725833e-04 -1.27763769962e-03  2.30029970938e-03 -2.51203303144e-03 -1.82486189422e-03 -2.71963969096e-04 -1.47162860798e-03 -2.10264227070e-03 -1.95503825480e-03  8.36621114853e-04 -7.51497723099e-04  3.62133033581e-03  1.04965066194e-03 -4.08046922680e-04  8.53730430352e-04  1.04953596643e-03 -7.60682557535e-04 -2.33577534581e-04 -2.86645705183e-03  4.43405936723e-05  1.98888333916e-03  2.32873696896e-03  1.45561752222e-03  1.53049958780e-03  4.48289886153e-04 -4.61717233263e-03  8.22009334164e-04  6.62831548497e-04  4.81001959174e-05  3.45797344895e-03  1.73544422441e-03  1.41357307403e-03 -1.75343983138e-04  3.47791478378e-03 -6.16431321566e-03 -1.01628123566e-02  6.89802996160e-02  2.21026471869e-03 -5.23328825607e-03 -4.60749612504e-03  1.70225507225e-03 -1.82215546993e-03 -1.61071918773e-03  2.73788831129e-03  1.48420266378e-03  2.58576710750e-03 -7.66362162098e-04  3.15252721259e-03 -8.45550659705e-04 -2.14662708333e-03 -8.50253197796e-04  2.61080031065e-04 -1.50388907071e-03 -9.26524772876e-04  1.06998613361e-03  3.64559171341e-04  3.44018021179e-04  6.34301062888e-04 -1.09012172747e-04  3.28674978801e-04  1.50751070696e-03 -4.56232639458e-05 -2.45543860056e-04  2.40584728637e-04 -2.53470806711e-03 -9.25966818055e-05 -3.39037162490e-03 -2.17281149954e-04 -2.41840360477e-03 -5.68300541107e-04 -2.40378739530e-03  1.37068612361e-03  1.41939261989e-03 -5.58272261352e-04 -2.81422676713e-03 -2.31390536953e-03 -2.54916930278e-03  3.41443092836e-03  7.49520039235e-04  1.10227153357e-03 -1.22560883384e-03  9.35423723236e-04 -4.67305246752e-04  9.92318327159e-04 -6.31044791560e-04 -1.39933902946e-03  1.54674308555e-03 -1.29717678983e-04  6.47647294398e-04 -1.18612596849e-03 -2.76470338841e-04 -1.24439876422e-03  3.78253246074e-04  1.26631782540e-03 -1.42322685575e-03  1.68038667723e-04 -8.07230917716e-06 -6.57226805759e-04 -5.08600024559e-04 -1.63158121955e-03 -9.89027065555e-04 -2.98088339026e-03  3.28632269575e-04  9.61201942297e-04 -6.15476951006e-04 -1.18162162357e-03  2.48875094341e-03 -1.54352734093e-03  5.55233579349e-04 -2.73925657812e-03  2.88665357128e-05  1.59792558119e-03 -1.74913558652e-04 -3.48339697005e-03  1.99616683823e-03 -4.09466827021e-03 -2.64345441810e-03  1.29049693362e-03 -1.12127228312e-03  7.44197944715e-04  1.19681509294e-03  8.07374535633e-04
 1.02609114492e-03  1.52583677635e-03 -2.62641986249e-03  1.91769938631e-04  8.54341812893e-04  6.23419579212e-04  9.44860832756e-04  4.43725862776e-03 -8.91411040806e-04  5.21804847285e-03  3.78287454664e-03 -7.31544219283e-05 -8.48884602728e-04 -1.17889122292e-03 -3.23762847140e-03 -2.41353598833e-03 -2.56859454147e-04 -2.53165898742e-03  2.49697064049e-03 -3.89888087134e-03 -3.76159891356e-03 -4.72175228325e-03  2.18750517609e-03 -1.85512193953e-03 -2.55082580647e-03  8.73284686471e-04  1.80241394713e-03  5.69473198291e-03  5.54504602950e-04 -7.85415270822e-04  2.35980044713e-03 -3.96951026494e-03 -1.99413056374e-03 -1.56690101239e-03 -6.85963785628e-04  2.69996618031e-03  3.19089411042e-04 -2.17814283109e-05  4.69541595848e-04 -2.78380181630e-04 -1.87579637134e-03 -1.03037011381e-02  2.21026471869e-03  7.96391589083e-02 -6.82655597908e-03 -9.49872066116e-03 -1.15086671034e-03  1.72260273233e-03 -1.84358344239e-03 -4.29660458086e-04 -1.95971183431e-03 -9.21575537206e-04 -1.82679124253e-03 -1.05472760849e-03  2.24091102041e-03 -2.73629361161e-03 -1.81333888951e-04 -1.75346016071e-03 -2.62334841725e-03  3.09594700747e-03 -7.84700655713e-04 -4.74918485686e-05  2.11375472060e-03  2.78630988377e-03 -3.97910533917e-03  7.46837919043e-04  2.81185604938e-04 -6.10698429192e-04  6.66880228319e-04 -4.36137429612e-03 -1.96135532202e-03  1.69686105224e-03  6.34808303619e-04  3.39553360409e-03 -1.65058885635e-03 -2.74356839686e-03  2.11577348481e-03 -4.23964425740e-04  4.00236117183e-03  5.66566317418e-03 -1.19043894517e-03 -1.56751546171e-03 -2.63372321235e-04  1.06082259842e-03 -1.41649180054e-03  1.41339362920e-03  3.97833389206e-05  2.22341473973e-04 -4.59668664154e-05 -1.82721511546e-04  1.15175294380e-03  1.08170217331e-03 -6.65574265228e-04  8.77292565815e-03 -1.66592787418e-03 -5.59616644735e-03  6.36690627364e-04 -2.17275530971e-03  4.47924958579e-03  2.91765951091e-05  5.93429276141e-04 -9.30773612970e-04 -2.72266065585e-04 -1.15250074247e-03  2.53035349793e-03  2.09374407592e-03 -3.95226375282e-04  4.71871077879e-03 -6.30715457639e-05 -1.15092089400e-04  6.11502464247e-04  9.53845672414e-04 -1.11974528298e-03 -2.01539907531e-03 -7.44476039936e-04 -2.97113814609e-03  2.31314518735e-03  2.61711351645e-04  5.11297047306e-04 -1.30935256928e-04 -3.23110170748e-04 -2.62843694328e-03  2.41766143997e-03 -2.10732006346e-03  2.20226871348e-03 -1.58506035255e-03 -2.98944511294e-03  1.00301496774e-03
-1.55369139362e-03  9.68432971482e-04  3.57688692957e-03  4.15647953786e-04 -9.52179087645e-04  6.14080046327e-03 -9.45401959628e-04 -1.76145905041e-03  1.77583859667e-03 -4.83358218166e-03 -2.69141339782e-03 -1.82614623000e-03 -1.41093702098e-03 -1.99547208705e-03  2.04156586956e-03  2.84248328731e-04  2.11296530788e-03 -1.36891571765e-03  8.60286033424e-04 -5.40392848203e-04  4.55304732877e-03  9.97055785637e-04 -3.02816878758e-03 -1.95774807625e-03  3.84630192000e-03 -3.26645623230e-03 -5.29555579802e-04 -5.02092741643e-03 -3.80884180342e-03 -2.12871379697e-03  9.45459736623e-05  1.75249330561e-03  2.91764343714e-03 -2.25844475524e-03  2.46200743364e-03 -4.36471357399e-03 -5.21823288639e-03 -2.86058122052e-03 -3.29576041189e-04  2.97163277222e-03 -9.42131878032e-04  2.29260205255e-03 -5.23328825607e-03 -6.82655597908e-03  9.24023341374e-02  1.31393072082e-02 -1.53905732370e-02 -3.55665513365e-03 -2.75621245038e-03 -4.24739604982e-03  1.52860434262e-03 -2.25138451179e-03  6.42787046491e-04 -1.40266848305e-05  1.86585784046e-03 -1.06294947979e-03 -1.62224361112e-04 -2.22803302708e-04  4.65249210997e-03 -5.48353817571e-04  3.65560488170e-03 -1.00517558643e-03  1.16719226371e-03 -3.62623445834e-03  3.79811529434e-03 -1.92183608100e-03 -3.51917242817e-03 -5.58893498462e-05  1.95013755796e-03  3.52431638074e-03  2.99112731263e-04 -3.00574627127e-03  8.08574865806e-03 -4.90253042674e-04  1.22432943130e-03  2.63388419828e-03 -1.42768609150e-04  3.59083944494e-04  2.33293059324e-03 -2.99198419981e-03 -6.73263193931e-05  3.07371052587e-03 -1.06449533988e-03 -1.08581312209e-03 -2.00747229054e-03 -5.30292273639e-03 -1.16838600736e-03 -1.16835049264e-03 -1.74976232974e-03  2.38265299599e-03 -2.74063542895e-03  8.70283111180e-04 -4.35394770873e-03 -2.52253559915e-03 -3.27328588457e-03  1.57983305949e-03  4.89295541974e-04 -2.38596141129e-03 -6.98540126681e-05 -7.20417529104e-04 -1.20930082341e-03 -1.24847230546e-03 -1.49030405135e-03  5.06852902418e-03 -1.11070274486e-04 -1.08946731608e-03 -3.09333545272e-03 -6.63503128028e-04  2.58373825312e-03 -2.07044075852e-04 -8.61350201266e-04  1.32050803606e-03  1.36893935800e-03 -1.95102137532e-03  2.96873918995e-04 -1.40158771797e-03 -1.32074179203e-03 -3.14189203897e-03  9.04504740571e-04  4.89393481025e-04 -3.03345677649e-03  4.52470336583e-03 -3.65307480501e-03  5.48911290954e-04  1.81196082299e-03  1.55248322328e-03 -5.52892052588e-03  1.90229512500e-03
-1.21528729174e-03  5.65850893184e-04  2.63186686688e-03 -2.12452567517e-04 -5.61590579872e-04 -3.40564605367e-03 -2.05948468896e-04 -1.02360722380e-03  4.17201333637e-03 -4.26503734498e-03 -1.27886605405e-03  5.25808105253e-04 -1.39899006724e-03 -4.26821182984e-04 -2.27100329281e-04  1.85350560272e-03  1.55724372003e-03 -2.16561825769e-03 -2.60998585198e-04  3.56238401938e-03 -3.94206333139e-04  3.86380090198e-03 -9.91499261857e-04  4.71126385333e-04 -2.03537241987e-04 -2.12691743738e-05  1.41235408144e-03 -3.59739200903e-03 -1.96487216029e-03 -2.32538437525e-03 -2.58831671914e-04  3.75383251620e-03 -2.97312726160e-03  1.39376125194e-03  1.76939465658e-03 -2.98784037516e-03  2.83199039307e-04 -2.44166885468e-03  5.52541819973e-05 -9.35404344686e-04  1.06098888473e-03  9.97747314615e-04 -4.60749612504e-03 -9.49872066116e-03  1.31393072082e-02  7.22797460217e-02  7.57178140389e-03 -4.75637974240e-04  8.43781334271e-03 -3.12473973168e-03  1.41345104048e-03  1.03683874981e-03 -7.99248125607e-04  4.32749987558e-03 -4.28700981388e-03  1.76725336075e-03  9.56338146602e-05  1.97802008981e-03 -2.85293685759e-03  6.98681571398e-04 -1.35449028214e-03  2.01970885703e-03 -1.77756026674e-03 -2.06329940713e-03  1.20860008432e-04 -1.56075424981e-03  1.76416705201e-04  6.76219187266e-04 -1.14993757093e-04  9.81946595899e-04  6.14023019644e-04 -8.05515694942e-04  3.90589116168e-03 -1.76934751922e-04  1.35627426733e-03  5.06478798902e-04 -2.06573708966e-04  1.30415985957e-03 -7.87226536723e-04 -3.41368597965e-03  7.08654418001e-04  3.83549849191e-03  1.15036961532e-03 -4.02637749101e-04 -2.16069014401e-03  3.85231233693e-04  1.28853765372e-04  1.53089738625e-03  5.82178559327e-04  5.51926870514e-04 -1.45497423003e-03 -1.75502267742e-03 -2.85932930402e-03 -2.63394212351e-03  1.68160712296e-03  2.37259665458e-03  2.30929816386e-04 -3.33435346683e-04 -2.88238573987e-03 -2.75074834479e-04 -3.37948172823e-03 -2.43341796053e-03 -1.79055353192e-03  1.19092378406e-04  9.50235991630e-04 -1.51689347315e-03  3.21683738300e-05 -2.26359992479e-03  5.45508925530e-05  3.77695319643e-03 -1.73799661630e-03  1.67382792647e-04  9.51631398813e-04  2.30172196738e-03 -2.35959440750e-03 -8.76637000830e-04 -1.22213721108e-03 -3.33012846288e-03  3.02811111694e-03  1.91610495394e-03 -2.74905536857e-03  1.20749399297e-03  9.35591480374e-04  1.98605735456e-03  1.06916262484e-03  6.35616799590e-04 -2.49305269916e-03  2.09108946817e-03
 3.24544097040e-03 -1.86091175368e-03 -4.00336671978e-03  1.08791862752e-03 -6.99376724321e-05 -8.42730739447e-04  1.33448978683e-03  7.55299661828e-04 -1.24836886680e-03  1.93959879619e-03  4.03730110559e-03  2.06388752479e-03 -1.14720951028e-03 -7.73477087685e-04 -1.69688022889e-03  1.37673982727e-03 -1.51986137808e-04 -1.33262298644e-03 -3.41697157292e-03  1.42352174852e-03 -2.75858931718e-03  2.20780100993e-03  4.97054468003e-04  1.86554809151e-03 -1.09425948972e-03  7.73115075137e-04 -4.58775551915e-04 -1.17831757953e-03  4.51808978920e-04 -3.42100245397e-04 -5.78928095755e-04  1.28749448098e-03  8.70928749389e-04  7.44047933221e-04  9.64581080332e-04  1.63640580013e-03 -2.49945190510e-04 -4.76441553246e-04 -8.19292495465e-04 -1.92191808928e-03  1.03019357844e-03  3.16061826448e-04  1.70225507225e-03 -1.15086671034e-03 -1.53905732370e-02  7.57178140389e-03  6.40981899176e-02  5.60911885121e-03  6.09875206229e-03  3.85153079960e-03  4.69453589358e-04  1.48564889194e-03 -3.16644578256e-05  2.83476673777e-03 -1.11929929341e-03  1.65226217926e-03  2.50987701054e-05  1.12359867598e-03 -4.13658438625e-03  1.61544218292e-03 -3.15359153242e-03  5.13252207137e-04 -6.68891043838e-04  2.61213546566e-03  1.14697126494e-03  4.66624848148e-04  4.99883434084e-04  1.10261456682e-04 -1.23230846683e-03  3.59291307297e-04 -2.97457771171e-03 -1.14526810307e-04 -5.78107755247e-04 -2.83623262930e-04  9.40728832914e-04 -6.88892081962e-05 -1.34951386687e-03 -1.08439997736e-03 -3.59011222729e-03 -2.08609403231e-03  1.20821504501e-03  1.20683638768e-03 -1.44219648709e-03 -7.42914257902e-04 -2.30224319106e-04  4.29107367201e-03 -3.40013336293e-04  8.52211694819e-04  9.33522823458e-06  2.38969766316e-03  5.70890457880e-05 -1.01109828241e-03  7.42179935651e-04 -7.60302674529e-04  2.35105188117e-03  8.78513809483e-04  7.34186287073e-04  2.19081447228e-03 -5.04551210098e-04 -2.60211620961e-04 -4.23300918446e-04  4.22989452762e-04 -6.98002931494e-04 -2.26845927996e-03 -2.34585484926e-04  1.65564804105e-04  4.57487378028e-03 -3.01191393408e-03 -1.12513605565e-03  1.36809359908e-03  5.24146330520e-04 -1.97961299967e-03  5.66306372338e-04  8.27758246536e-04 -3.76746588673e-03  5.59642759966e-04 -5.21213387995e-04  5.42832460945e-04  1.25685899532e-03  4.48852133792e-04  2.18283912881e-03 -2.77758573477e-03  1.65379107608e-03  5.77099077263e-04 -1.88584078129e-03 -1.86181149049e-03  4.98264153665e-03  1.88463988987e-03
-1.70721819250e-03 -3.93068509813e-03 -4.22437614657e-03  4.45009011608e-04 -1.12632451286e-03 -1.93866214534e-03 -2.06960512667e-03  4.84886518324e-04 -2.86365048451e-03 -7.76408668416e-04  2.81498304788e-03 -2.47014232824e-03  1.68045758377e-03 -4.89336261001e-03 -2.24585571039e-04  6.81532966103e-04  1.22673389179e-03 -3.61515320150e-03 -2.61197333090e-03 -2.82945647810e-03 -4.82907008240e-03  1.03314088450e-03  2.20874328221e-03 -1.27755175566e-03  1.19015763772e-03 -2.27973706873e-03  2.40558108897e-03  1.46833025131e-03 -2.34065262259e-03  2.09261196902e-03 -9.81978366125e-04  1.44406269390e-03  1.94318851639e-03  3.02817052216e-04  1.33396010787e-03 -8.76704714195e-04 -1.38712473798e-03  2.00689826907e-04 -1.02816200457e-03  3.06221854198e-03  2.58191763906e-03 -9.66527281633e-04 -1.82215546993e-03  1.72260273233e-03 -3.55665513365e-03 -4.75637974240e-04  5.60911885121e-03  1.02851600010e-01  1.53654528644e-02 -6.54535733918e-03 -1.50278836418e-03  2.02026484448e-04 -3.33509978230e-04  3.51149866217e-03 -2.23258206591e-03  7.22972686916e-04 -4.58728589990e-05  1.51805257461e-03  3.45099101647e-04 -2.42626819895e-03 -2.90115849801e-03  3.66256763248e-03 -3.30204532129e-03  5.47636060967e-04 -4.48893729310e-04 -6.29284289127e-05  2.23827865272e-03  1.42697369924e-03  1.29038029752e-03 -3.88632481590e-03 -1.33328055204e-03  2.51365896710e-03  1.87514607523e-04  4.57104588327e-03  6.57482977288e-03  6.40820037607e-04  3.90977593858e-03  2.36168025441e-03 -4.66516640540e-04 -2.12638847938e-03  2.91373732341e-03  2.87431476080e-03  1.03839837231e-02 -1.00158166613e-04  6.02157171175e-03  5.09207010923e-03  6.78592324128e-04  2.93456372377e-03  6.30921810474e-04  2.33359357737e-03  9.12071145687e-04  2.22762225557e-03  1.06349803174e-03  1.69052996092e-03  1.95878962662e-03 -3.15820599729e-03 -1.08885725434e-03  2.53423223765e-03  2.31191150758e-03 -1.53815383602e-03  9.72566325073e-04 -2.07663874840e-03 -5.54598775743e-03  2.07436495444e-03  4.89009181391e-03 -3.27344414659e-04  4.71623007513e-03 -1.95884826449e-03 -1.36153840291e-03  1.35214238960e-03 -1.67039681822e-03 -1.76485232949e-04  1.11642911498e-03 -3.96241860851e-03  5.10256873587e-03  2.56436062725e-03 -2.13533419211e-03  3.06670538445e-03  2.58477301395e-04  5.47617214586e-04 -1.09922867754e-03  3.16453106786e-03  5.64308179314e-03  2.87463789378e-03 -1.68990735910e-03  5.51160926448e-04 -2.48689764334e-04  5.27098553334e-03
-1.85620274815e-03 -8.41828086971e-04 -1.40464017499e-03 -1.68013484039e-03 -6.87951372124e-04 -2.75084244026e-03 -2.11953566825e-03  5.14552605115e-04 -3.17452150210e-03 -3.88434214029e-03  3.14095368167e-03  2.23044024958e-03 -5.42745433634e-04 -4.53531828700e-04 -6.52711356924e-04  1.70280602056e-03 -1.18807016757e-03 -1.70036429780e-03 -1.77925466651e-03  2.11022890645e-03 -9.08981352070e-04  4.82781080247e-03 -5.28105653452e-04  3.24399988132e-04 -4.53225878919e-04  2.22409788002e-03 -1.90430184714e-05  1.15799813568e-03 -2.38544980469e-03 -7.98741786504e-04 -4.40700875934e-04  3.56815313632e-03 -8.68763332847e-04 -1.49369976349e-03 -1.33408793590e-03 -9.54852597075e-04  4.03309959632e-04  1.86649961289e-03 -1.83448345090e-03 -1.84554265255e-03  2.87956486231e-04 -7.88463991578e-04 -1.61071918773e-03 -1.84358344239e-03 -2.75621245038e-03  8.43781334271e-03  6.09875206229e-03  1.53654528644e-02  7.70247200721e-02  2.18247336863e-03  7.70003041846e-03  5.18690066907e-03 -1.91254400199e-03  1.23136005861e-03 -3.26596862169e-03 -5.04658628586e-04 -1.71470003152e-03  8.49183398320e-04 -3.99136554388e-03  3.50565859052e-03 -7.13217145368e-04 -1.20825650696e-03 -1.80260816370e-04 -5.80240525890e-04 -1.27941314216e-03 -8.22190655404e-04  1.86200963481e-03  3.49172338158e-04 -4.25740514054e-04  5.59589655500e-04  2.50500733807e-03  7.80065733612e-06  2.71710304825e-03  1.20841901905e-03  2.78900010964e-03 -3.05092102770e-03 -1.21814090779e-05  1.90324886048e-03  3.32230295916e-03  1.21979013777e-03 -1.65031930615e-04  3.78714137923e-03  2.27821924030e-03  2.21869839100e-03  3.47329271857e-03  3.67227287789e-03  9.79926210881e-04  1.18739516591e-03  6.65308119680e-04  2.59329525142e-03  4.13733619568e-04  5.64700998416e-04  2.31869496449e-04  2.05478431474e-03 -1.07828765475e-04  1.31407725366e-04  8.44139342485e-04  1.28417835501e-03  2.50029199454e-03  9.57851168630e-04 -9.30269835289e-04 -8.59236235975e-04 -4.84813484291e-03  4.85683991017e-03  1.03434913708e-03  1.29857882735e-03  4.74767628273e-03  2.10245763597e-03 -1.74632950622e-03 -1.36299720451e-03 -2.60302695176e-03 -2.27184528292e-03  3.34927774763e-03 -1.44730592929e-03  2.16819704520e-04  8.03139018581e-04 -6.81753925564e-04 -2.76081335953e-04  3.55994996574e-04  9.70339592605e-04 -1.47652770350e-03 -1.19546310864e-03 -4.01610856062e-04  6.61231199694e-04 -2.63951725972e-03  1.72822746978e-04 -8.78275568031e-04  1.30944869022e-03
-1.87030044204e-03  1.07984861193e-05  2.07043307195e-03 -1.75686655245e-03  8.55217791231e-05  9.02469415902e-03  5.89705859656e-04  5.42848317892e-04 -2.94550189078e-04 -8.53977075875e-04  2.04749090653e-03  2.47620893925e-04  9.28373344812e-04  3.97144062557e-03  6.97464833644e-04 -8.90098174450e-05 -2.61376929839e-03  2.66871740545e-03  1.49557226795e-04 -1.70513942890e-04  6.63154710289e-04 -5.05990564482e-04 -5.74409464431e-04 -3.63049824353e-04  6.43350157404e-04  5.56310581135e-03  6.15767447235e-04 -3.27307940094e-03  2.32898114202e-03 -2.12025163107e-03  4.93879061150e-04  1.93944749833e-03  3.57152440199e-03  1.53542718810e-03 -1.26795768189e-03  5.87683019525e-04  1.99357654096e-03  9.58213410447e-04 -5.30418539978e-04  1.45910857606e-03 -2.29708755209e-03  1.92330897305e-03  2.73788831129e-03 -4.29660458086e-04 -4.24739604982e-03 -3.12473973168e-03  3.85153079960e-03 -6.54535733918e-03  2.18247336863e-03  9.56850801007e-02  3.89600072737e-03  1.11436308255e-03  3.15069084645e-03 -2.04003196168e-03 -5.86014718705e-04  1.52125881756e-03 -1.29510858267e-03 -1.53789993396e-03  2.36217044020e-03 -2.60498677224e-04  1.27172684973e-03  2.20067547317e-03  1.17295299463e-04  2.63998385275e-03 -1.44274050446e-04 -3.14366615965e-04  1.93463668070e-03 -4.32438973284e-04 -7.10857939568e-04  2.85203741719e-03 -5.12477865385e-04 -1.00144645290e-03 -2.80537087027e-03 -4.43123396565e-03 -5.08615007460e-03  5.63578192185e-05 -5.48751943283e-03 -2.46588771624e-03 -1.44605051723e-03 -5.83967978711e-05  2.34251891135e-04 -1.77564490005e-03  1.51452543449e-04  5.71649623262e-03  3.25223942614e-03  4.44007812164e-03 -1.19805233733e-03  2.53740122470e-03 -1.97868201761e-03  9.91268521078e-04  9.27288661781e-04  7.75356251960e-04 -3.06101547234e-03  2.33336223287e-03  3.73409761662e-03  1.91735589202e-03 -9.87496160791e-04  1.34201677713e-03  2.18568180886e-03  3.23391477037e-04  3.52314600360e-03  3.45998319393e-03  3.58156816466e-03  3.15556160455e-03 -3.37478669350e-03 -3.74029374894e-03  4.03541271609e-05 -2.30665530429e-03 -1.03501029726e-03  7.87320683282e-04  1.28596948071e-03 -5.68361779738e-04  1.26624174854e-03  6.85390127762e-04 -4.65181400960e-03 -7.74882037627e-04  2.31641699310e-03 -2.05462716081e-03 -1.90277517818e-03  2.35187516654e-03  1.76320445901e-03 -2.90006165924e-04 -1.29135917196e-03  1.22382509587e-03 -1.48525994360e-03  2.43591173022e-03 -9.96961654869e-04 -2.01091096163e-03
 9.37871821193e-04 -2.24771707589e-03  1.06837764084e-03 -2.86489463078e-03  3.77900571935e-05 -1.25409325004e-03 -1.03358929389e-03 -1.17037050146e-03 -9.81779670341e-04 -3.48813299237e-03 -1.34424767484e-03 -4.37081398883e-04  3.47171677822e-03 -1.34492678077e-03  4.30884411105e-06  3.48148044062e-03 -9.30401136672e-04  3.05977914836e-03  6.99928928158e-04  5.67028486318e-05 -2.16140243964e-03  2.29138617770e-03 -2.10011220668e-03 -7.38209724600e-04  1.33599067944e-03 -4.24477313456e-04  1.06623508310e-05 -6.45010980857e-04 -6.18675374655e-04 -2.41404606768e-03  1.12273681850e-03 -5.17787936918e-04  4.65522463790e-03  4.71887485766e-05  3.08458991853e-03 -3.30414654198e-05 -2.49560073695e-03 -5.11780073829e-04 -6.04642488079e-04  7.99445361186e-04  1.47566869657e-04 -1.69077642587e-03  1.48420266378e-03 -1.95971183431e-03  1.52860434262e-03  1.41345104048e-03  4.69453589358e-04 -1.50278836418e-03  7.70003041846e-03  3.89600072737e-03  5.73534514825e-02  2.09637751834e-02  7.76878954700e-03  2.36117588215e-03 -1.94827562082e-03  1.40298028020e-03 -2.46114792795e-03  1.10807331534e-03 -5.98233021231e-04  2.28340721931e-03  1.23779558716e-03  1.41420941415e-04 -3.78549404771e-04 -1.17824849398e-05  1.78544967884e-03 -9.35861955344e-04  2.11321182772e-03 -2.58298573598e-04 -1.33911906538e-03  1.18633403388e-03  1.14006691025e-03 -1.57480161056e-03 -1.16769111180e-04 -2.19960507212e-03 -1.77735428857e-03  1.31112871707e-03 -1.62704159237e-03 -6.51015939951e-04  4.63247095356e-04 -1.34385174529e-03 -6.57251720928e-04  6.72610070134e-04  1.73053480364e-03  3.15276902586e-03  7.62568780005e-04 -8.80106585658e-04  9.29462908791e-04 -5.69727828214e-05 -7.72436811172e-04 -3.30011909894e-03  3.75999070688e-04 -5.75126259688e-04  5.56316009052e-04 -6.31151659117e-04 -2.78790040139e-04  2.10133079668e-03  3.82624096939e-04 -4.76287450166e-04  7.45735123903e-06  3.81752890797e-04  1.77307126114e-04  3.45531565131e-03  5.73742689694e-04  1.96785821893e-03 -3.21032978243e-03 -1.27776655218e-03  4.09077126757e-04  1.79655688251e-03  1.61525514298e-04 -2.11173699188e-03 -1.97025155225e-03  2.61864480634e-03  4.96513726086e-03 -6.15050731019e-04 -7.07883510755e-04  1.81500466461e-03  1.03232671111e-03 -5.12687746966e-05 -2.01021557477e-03 -7.55465112769e-04  2.06090113454e-03  7.84903661285e-04 -2.94968874185e-03 -5.70016413663e-04 -1.47137038134e-03 -8.11668736444e-04 -1.08429831570e-03  5.18826909174e-04
 7.66455421177e-04 -4.53195235048e-03 -7.38716921007e-03 -8.86323182112e-04 -1.86444189497e-03  9.51059412576e-05 -1.55812737704e-03  6.91420317389e-04 -3.00163329665e-04 -6.67477346679e-03 -2.41157695958e-03  1.12154462699e-03  4.04103906974e-03  2.27465107802e-03 -1.58940731514e-04  3.23962194904e-03 -4.98805630980e-03  3.89176878290e-03 -1.22882146774e-03  6.41068442290e-03  2.41078389781e-03  2.59607532695e-03 -1.19451370499e-03 -4.01322714148e-03 -5.35584757909e-04  1.29238416251e-03  3.40232102431e-03  5.55857245419e-04  9.50060369806e-04 -1.55470834623e-03  7.29529929214e-04 -1.48272055150e-03 -9.69151321271e-04  2.12098471187e-03  3.07714673016e-03 -9.51628954090e-04 -4.54927874861e-03  5.28012163443e-03 -1.38061079321e-03 -2.37340655470e-04  2.64285055068e-03 -2.34925654281e-03  2.58576710750e-03 -9.21575537206e-04 -2.25138451179e-03  1.03683874981e-03  1.48564889194e-03  2.02026484448e-04  5.18690066907e-03  1.11436308255e-03  2.09637751834e-02  1.03125687842e-01 -1.05108512333e-02 -5.24433160462e-03  3.58160617812e-04 -3.28496178367e-03 -1.81444240977e-04  2.80381318154e-03  5.47696405145e-03 -1.77381734424e-03 -1.55156543556e-03  6.68023698647e-04  2.60213813630e-04 -3.50070380064e-04  4.04239362195e-03  1.32288198066e-03  5.08296582793e-03 -2.21641153791e-03  3.61515981999e-03 -2.99275882335e-03 -2.75275526827e-04 -3.02295843104e-03 -1.75600349123e-04 -1.44032150398e-03 -5.60247669735e-03 -2.78608778373e-03 -4.12616063994e-03  1.03283268721e-03 -3.16075721652e-04  2.13729859968e-03  1.97788718885e-03 -2.24009254579e-04  4.72362287149e-03  2.48509187812e-03  1.92585519725e-03 -1.53445184419e-03  2.94705215681e-03 -1.09820374348e-03  1.02172024245e-03 -4.13529377272e-03 -1.76639873115e-03 -4.71463399457e-03 -4.12774514611e-03  4.83839898792e-04 -4.71523544398e-04  3.69633961737e-03  8.17453562120e-04 -1.05623480741e-03  4.39852537084e-04 -4.26866730950e-04 -4.49319736692e-05  1.05092609452e-03 -2.97499765396e-03  3.03904135951e-03 -3.73686441404e-03  3.86801275707e-03  6.56159124227e-03  1.51852567588e-04 -2.86677435486e-03 -3.25053560720e-03  8.76288377244e-04 -8.24271980947e-04  3.53619323948e-03  2.54834578011e-03 -6.82434225713e-03 -1.49963339357e-03  2.29743871681e-03 -1.49693531533e-03 -4.24833623416e-03 -3.21057577691e-03 -4.92750468979e-04  3.91740689945e-04 -2.47342148687e-03  5.09344369522e-03  3.18774649204e-04 -1.75689658487e-03 -1.22085234017e-03  6.21085917414e-04
 2.11665744562e-03 -6.15728411121e-04 -1.19749451796e-03  2.09008243608e-03  2.08113975954e-03 -1.05266791095e-03 -1.75544069775e-03 -2.65855354986e-03 -5.47141756652e-04 -1.80018962088e-03 -1.96584158522e-03 -2.67231002625e-03  4.91214865015e-05 -4.16950390299e-03  2.01605544653e-03  1.16688220481e-03  9.73943608232e-04  1.68757203781e-03 -1.68511887347e-03 -2.18067647036e-03 -3.31495701477e-03 -1.12920605888e-03 -1.84267194816e-03  1.58012832103e-03  1.83319631218e-03  1.76217488448e-03  8.32140379099e-04 -2.19803562583e-03  1.28543802401e-03 -3.34997071763e-03  7.60273135331e-04 -7.61935347555e-04  5.48707532544e-03 -1.80143144323e-03  5.08615774854e-03  4.33894150761e-04 -1.61628977623e-03  2.25407829423e-03  1.13384290739e-03  8.97376918801e-04  1.11426196680e-03 -7.53947009851e-05 -7.66362162098e-04 -1.82679124253e-03  6.42787046491e-04 -7.99248125607e-04 -3.16644578256e-05 -3.33509978230e-04 -1.91254400199e-03  3.15069084645e-03  7.76878954700e-03 -1.05108512333e-02  8.37695434618e-02 -1.37052240385e-02 -5.25684564846e-03  1.06233908761e-03 -8.91239254547e-04 -9.81247835580e-04 -9.23255310650e-04  1.69937629582e-03  1.31536367105e-03 -1.63719750797e-03 -1.00208285822e-03  3.68022228680e-03  1.51546003927e-03 -4.34736490805e-03 -8.10762833541e-04  2.00358712459e-03  6.00369819195e-04  2.31089486114e-03  3.22520564499e-03  2.13172972941e-04 -1.25787657495e-03 -2.35661114173e-03 -2.12344821429e-03 -6.37313021104e-04 -2.55854155921e-03 -1.54627844639e-03  9.43412997419e-04  2.26861999401e-04  2.64334690320e-03  1.49827670558e-03 -1.28659886982e-03 -3.36791112346e-03  1.88446364541e-03  1.61966577930e-03 -4.67003944237e-04  1.20576420382e-03  2.43930289800e-04 -4.77438593992e-03 -9.68527552575e-04  1.60052901207e-03  4.45333024902e-04  1.28081274942e-03 -5.90137797937e-04 -3.73236637232e-03 -1.35881759191e-03 -2.20468631668e-03  1.83568609712e-03  1.30796848286e-03  1.05947299813e-03  3.51943329405e-03  2.34954748393e-03  5.41004439929e-04 -1.80785844799e-03  9.38486073934e-04 -1.29342549727e-03  5.43406757474e-03  5.96546319187e-04 -2.37216620682e-03 -1.94819680875e-03  3.00710865251e-03 -5.52846526103e-04  2.90196193075e-03  7.76945870662e-05  3.06729640205e-03 -3.60062023028e-03 -9.37265985197e-04  1.80648369677e-05  3.46419499863e-03 -1.20992053613e-04  1.08729992721e-03  5.77608743668e-04 -2.10858119863e-03  4.72790918322e-04 -1.75804691335e-03  3.13494222561e-03  2.24456875884e-03
-1.28309574974e-03  4.84578650224e-04  4.34733099261e-03 -1.85400043915e-03 -4.16437598796e-05  7.89875692382e-04  2.49318194170e-03  1.50375257210e-03  1.31115216375e-03  7.93916872416e-04 -1.94741441358e-03  1.12388045331e-04 -1.56273231225e-03 -2.44880413182e-03 -2.24575553180e-03  9.14958595331e-04  3.78926122045e-04 -1.33458768056e-03  9.77570120970e-04 -1.82268897991e-03 -1.13356170481e-03 -7.21188959955e-04  3.35401369453e-03  3.02291384053e-04 -8.71631159504e-04 -1.31529302096e-03 -5.22259506070e-04  3.14442561362e-03 -3.18171949173e-03  1.81379710698e-03 -9.43922755036e-04 -1.69839051897e-03  2.43083771331e-03  5.16910633814e-04 -8.49902296094e-04  1.64063686769e-03  2.53672737896e-03  4.94393439558e-04  2.77671258403e-04 -3.01469528071e-03  2.50516417125e-03 -1.29501129842e-03  3.15252721259e-03 -1.05472760849e-03 -1.40266848305e-05  4.32749987558e-03  2.83476673777e-03  3.51149866217e-03  1.23136005861e-03 -2.04003196168e-03  2.36117588215e-03 -5.24433160462e-03 -1.37052240385e-02  8.78917586328e-02 -8.48898589596e-03  7.74221173804e-03 -6.96840265939e-04  6.21152894626e-04 -3.46776909535e-03 -2.09545870042e-03 -4.53420942406e-03  3.29623121901e-04 -5.66968455575e-04 -1.80649536604e-03 -5.97716799742e-03  1.05593289920e-03  1.05514924299e-03  5.08327378864e-04  1.26291097576e-03 -2.33234079837e-03 -3.66279792282e-03 -9.00451310238e-05  1.31724253084e-03  4.71707871055e-04 -1.14000985275e-03  6.26711861509e-04 -9.90421654674e-04  1.82679132376e-03 -1.02735908973e-03 -2.36853770780e-04 -7.96209582135e-04 -6.35836709291e-04  1.92337712503e-03  3.02257323502e-03 -3.24560436510e-04  3.81727084253e-03 -1.29860525206e-03  1.56826633052e-03 -2.38856274490e-03 -1.73114231647e-03  1.11758280297e-03 -6.41820896515e-04  2.45094144242e-03 -3.53979364831e-03  1.45039991458e-03 -1.32740783190e-03  2.32570896922e-03  7.38576601280e-04 -2.89542175846e-03  3.43743492619e-05 -4.42368932441e-03 -4.35704084431e-04 -2.74195174979e-04  2.39618005178e-03 -5.80167815550e-05 -5.86431166605e-03 -3.17762940369e-03 -5.08085395682e-03  7.81447869586e-04  1.37191085975e-03 -3.24139576879e-03 -1.70667447371e-03 -1.07972755288e-03  8.80398411804e-04  8.81307791784e-04 -1.72298819260e-03  7.05431229109e-04 -1.28443120930e-03  1.44837452361e-03  1.06311970245e-05  1.49647050066e-03  1.02624311059e-03 -3.68694864072e-03 -1.21272550482e-03  1.66924273224e-03 -5.59816934019e-04 -1.33338533585e-03 -6.92248966205e-06
 4.33402060574e-03  2.79048086947e-04  7.74814435881e-04  3.36578414800e-03  6.37285556701e-04 -4.22338981959e-03  1.55413422978e-03  3.66836595195e-03  2.81270545588e-03 -7.10206113046e-04  2.39215226228e-04 -9.47763272105e-04  7.31299025379e-04  6.72561419481e-04  1.91467707620e-03  1.15640632954e-03  4.29915854731e-04 -1.14889202391e-03 -1.52447580088e-03  2.35649441873e-04  6.91337487628e-03 -2.30684567153e-03 -1.50088485151e-03 -5.48144259133e-04  9.42932621272e-04  2.09969011958e-03 -1.42447401910e-03 -3.83913951733e-03 -2.24555387497e-04 -4.60744731285e-05  1.60322925691e-03 -2.00521671817e-03 -5.18066167050e-03  6.58130422325e-03  1.10246820869e-03 -8.67280827716e-04  1.46686642015e-03  1.49956996767e-03  2.55416806847e-03 -2.23446199347e-04 -2.53027119528e-03 -9.86470228461e-04 -8.45550659705e-04  2.24091102041e-03  1.86585784046e-03 -4.28700981388e-03 -1.11929929341e-03 -2.23258206591e-03 -3.26596862169e-03 -5.86014718705e-04 -1.94827562082e-03  3.58160617812e-04 -5.25684564846e-03 -8.48898589596e-03  9.56437582550e-02 -3.08822733520e-03 -5.91044434611e-03 -1.70424991370e-02 -2.69652358781e-04  7.38325001577e-04  1.34142140564e-03 -1.93131971784e-03  1.35527569110e-03 -1.29254480550e-03  1.15520279007e-03 -1.90048685051e-03  6.83357811570e-04 -2.11258699236e-03  7.25077693791e-04 -5.03143377407e-04  9.91906938879e-04 -6.09881664217e-04 -2.69325249084e-04 -2.00570155756e-03 -4.87166204012e-04 -2.08230958092e-03 -1.15980711554e-03  7.40834868527e-04  1.60393323051e-03  4.03336666801e-03  3.43138858407e-03  1.26199223499e-03  4.16629892160e-03 -2.75267552108e-03  3.48989418827e-03 -3.38545874384e-03 -1.14386022907e-03 -2.52879815071e-03 -2.80473486418e-03  1.86750084264e-03  2.13618885649e-03  4.79046705406e-03  8.98244034082e-04 -4.99727180863e-04  3.55403189369e-04  7.62840073715e-04  1.15627044796e-03 -6.73832533063e-04 -1.87960282834e-03  4.58545771333e-04 -1.46027300292e-03  1.82209446436e-03  2.46491709337e-03 -3.44728910643e-03  7.62932944288e-05 -1.37526818658e-03  8.52126934684e-04  1.08674494921e-03 -2.14208307806e-03  6.26620131237e-04  3.67171584194e-03 -4.46020160828e-03  2.15469941690e-03 -1.25701526336e-03  6.08256561194e-04 -3.96625140851e-03 -2.68630116497e-03 -1.37268808421e-03 -3.20282644150e-03 -5.35668070381e-03 -1.16206593523e-03  1.27234964141e-03  1.13825210665e-03 -9.15703086002e-04 -1.12163863902e-03  3.56279097673e-03  1.27467740889e-03 -3.09038172176e-03
 1.20436453255e-03  5.55222719019e-03  4.27105398783e-03  2.51971201252e-03 -3.14761418835e-03  3.35369715231e-03  2.12323962387e-04 -2.21480818401e-03 -1.59854807115e-03  3.05003558887e-04  6.20956889029e-03  3.11750113323e-03  1.18347321005e-03  1.11745486638e-03  8.56906104207e-05  1.36366792858e-03  3.81904646983e-03 -3.62752301738e-03  2.19255397659e-03 -1.89952752688e-03 -1.56887843421e-03 -2.16866672955e-03  2.47145625590e-03 -1.90252332669e-03 -2.12224806955e-04  2.67987674817e-03  9.10412993860e-04  4.91619799748e-03 -2.54111035106e-03  1.03918173482e-03 -5.70599123836e-04  7.27902000849e-05  5.65251580594e-03  2.29359790054e-03  2.02096806261e-04  1.42275810170e-03  2.87982987557e-03  3.33672667254e-03 -2.15701168889e-03 -3.52002790565e-03  4.83165499492e-03  2.98547289936e-03 -2.14662708333e-03 -2.73629361161e-03 -1.06294947979e-03  1.76725336075e-03  1.65226217926e-03  7.22972686916e-04 -5.04658628586e-04  1.52125881756e-03  1.40298028020e-03 -3.28496178367e-03  1.06233908761e-03  7.74221173804e-03 -3.08822733520e-03  8.36232759604e-02 -1.23559541836e-02 -1.00817379152e-02  3.77115959709e-03 -1.12593183113e-03 -7.81043374462e-04  2.07310495789e-03  6.60655457139e-04  2.05032329849e-03 -5.02098329492e-03  1.05579108877e-03 -1.47299921188e-03  2.73863611856e-03 -5.19377058113e-04  5.52016617495e-03  3.53727998637e-03  4.10524298817e-04  2.50599726648e-03  3.91185153603e-04 -3.11127289099e-03 -1.52206903630e-03  1.54337758449e-03 -8.49872001591e-04 -4.20603659623e-03 -1.37484905709e-03  2.19866222163e-03 -2.36088508310e-03  9.01231029262e-04  2.04871417101e-03  4.75647481714e-04  1.55208976648e-03  5.28643204289e-04  4.27288642728e-03  1.87346401587e-03 -4.83144884529e-04  3.62932393070e-03  2.80188210088e-04  2.58086783728e-03 -5.92817006261e-03  2.21134052431e-03 -6.09621831409e-03  3.32985027771e-03 -3.87858002941e-03 -1.93439767811e-04  1.07127194002e-03 -3.68943391650e-03  5.58282385446e-03 -7.43781901561e-04  2.32104233254e-03  1.38040624331e-03  5.88790853678e-04  1.63729571008e-03 -4.10249425328e-04  3.12849919060e-04 -1.42876729387e-03 -7.04209289199e-04  1.79116582816e-03  5.26909159617e-03 -1.39258858671e-03  2.41122903562e-03  3.04185198890e-03  3.53631243163e-04  2.02720987568e-03 -4.45999887263e-03  1.79248240782e-03  5.79179434783e-03 -9.33086827909e-04 -5.61573276542e-03  7.38446515395e-04  1.39516176392e-03 -4.80417929582e-04  3.78190563845e-04 -1.47603267961e-03
-3.22758522212e-03 -5.12455371793e-04  1.81508178670e-03  4.89376687738e-04  2.74414116773e-03  1.13043027206e-03 -2.74502907083e-03 -8.97609320125e-04  4.55696860353e-03  4.16515513928e-03 -3.57929364262e-03 -2.26431699306e-03 -5.30804321656e-04 -8.76185468167e-04 -8.47789313182e-05 -3.64086577778e-03 -1.28140829730e-03 -1.43430341194e-03  1.43550196308e-04  1.47845410236e-03  1.24937218286e-03  2.68936260162e-03 -1.49959570936e-03  2.21099211071e-03  5.27609360920e-04 -1.49097752199e-03  3.03048167170e-04 -3.05029623938e-03  3.47383860499e-03 -7.57322177768e-04 -1.13022211911e-03 -1.29347658704e-05 -2.25047455719e-03 -5.94386887725e-04  2.24770741907e-04 -2.39525122024e-03 -1.73387317035e-04  2.65779775604e-04  8.37914446999e-04 -9.63939041029e-04  8.07054880402e-05 -1.99908593550e-03 -8.50253197796e-04 -1.81333888951e-04 -1.62224361112e-04  9.56338146602e-05  2.50987701054e-05 -4.58728589990e-05 -1.71470003152e-03 -1.29510858267e-03 -2.46114792795e-03 -1.81444240977e-04 -8.91239254547e-04 -6.96840265939e-04 -5.91044434611e-03 -1.23559541836e-02  7.20120716501e-02 -2.65904165475e-03  4.86990154183e-03 -1.13045890547e-03  4.71981813469e-05 -7.68496322368e-04  1.72062689562e-03  2.89899126336e-04  2.94693538951e-03  1.07065845663e-03 -7.30970632879e-04 -3.35427207270e-04  2.01468153417e-03  2.44545632053e-03 -7.94544265438e-04 -1.01888409660e-03 -3.16679666967e-03  1.77172513758e-05 -1.84656234424e-03  1.53839925130e-04 -1.49199572878e-03 -6.77303287505e-05  3.87663626029e-03  1.35785537525e-03 -1.12510620081e-03 -9.83736054868e-04  1.20985658278e-03 -1.73380993539e-03  3.33286894424e-03  2.17378680166e-03  3.38263765192e-04  2.02522678338e-03  6.80346271854e-04 -4.60234382008e-03 -4.14494217837e-03 -2.49441148096e-03 -1.82542822398e-03 -1.77973326709e-03 -2.62166117101e-03  2.14473104089e-03 -1.00567352368e-03  2.72901153497e-03  1.49314881855e-05 -1.43585350614e-03  4.03539992671e-03 -1.77122381524e-03 -5.85024754271e-04 -8.10055161053e-04 -1.69887166713e-03  1.81016203965e-03 -1.46359128514e-03 -1.61006667000e-03 -7.85648811579e-04 -2.14426623817e-04 -2.26962383292e-03  6.47489044845e-04 -1.13912173576e-03  1.02155044034e-03  2.90730104100e-04 -1.93417833640e-03 -1.01421834325e-03 -1.18446463559e-03  1.76933594019e-03 -2.02949855165e-03  2.26231220020e-03 -3.75014021775e-04  1.70396396755e-03  3.30906573320e-03 -2.65452541514e-04  1.32956376478e-03 -1.93865341986e-03 -2.73551595902e-03
-1.29725090910e-03 -2.21576043242e-03 -2.09365143420e-03 -1.98351337010e-03  7.81403768641e-04  1.58434119047e-03 -2.23560279702e-03  1.01709254653e-03 -1.21512341992e-03 -2.22565031885e-03 -4.19803218093e-03 -7.43292323721e-04 -1.93399128019e-03  1.29267391450e-03 -8.10094210730e-04 -5.64867612017e-04 -2.95171243266e-03  2.65102326504e-03 -1.50021243853e-04  2.80568204774e-03 -1.54769857213e-04  1.60323126063e-03  1.05491007677e-03  1.33285861696e-04 -7.73362976855e-05  1.23270877831e-03  2.23584586959e-04  1.15694084158e-03 -3.55560855716e-04 -2.58639491610e-03  1.85128289730e-03  2.84785615602e-03 -1.17633920190e-03 -4.36227984419e-03 -4.72360399102e-04  1.95905261094e-03 -2.84572193197e-03 -1.06921891495e-03 -1.68177678829e-03 -6.71782389207e-04  2.33177918442e-03  1.45477061665e-03  2.61080031065e-04 -1.75346016071e-03 -2.22803302708e-04  1.97802008981e-03  1.12359867598e-03  1.51805257461e-03  8.49183398320e-04 -1.53789993396e-03  1.10807331534e-03  2.80381318154e-03 -9.81247835580e-04  6.21152894626e-04 -1.70424991370e-02 -1.00817379152e-02 -2.65904165475e-03  6.14574592049e-02 -8.07725444351e-03 -2.87355142222e-03  4.05482469176e-05  3.51738196515e-04  5.07187519530e-04 -2.67046650040e-04  2.74603256649e-03  1.81352248563e-03  7.62962613618e-04  5.53919234915e-04 -3.49987705316e-04  7.40308989070e-04 -1.89019664240e-03 -8.57572458130e-05  2.85355385701e-04  9.63414978969e-05  1.69965650434e-03  1.36875831622e-03 -5.63379984042e-04 -4.01108462787e-04 -1.89977975394e-04 -1.59831390331e-03 -5.70442594236e-03 -3.97059620018e-04 -3.85946096777e-03  4.05411646757e-03 -2.30125877058e-03 -1.67224702150e-03  2.95171249176e-05 -1.23195229875e-03  6.43730111623e-04  6.86822322083e-04 -1.22983926840e-03 -1.85829276239e-03 -3.96330009382e-04  9.02774860572e-04  1.43483391113e-03  4.17503989012e-03 -1.32109322004e-03  2.59795106306e-03  1.00214224683e-03 -7.23771773892e-04  1.19584058422e-03  6.34693978133e-04  1.06170286059e-03  1.43675294699e-03 -9.80863272401e-06 -6.56764153098e-04  5.58049933184e-04 -1.83284031491e-03  2.68252041391e-03  1.71093474613e-04 -1.80683011366e-03  2.48562465652e-04 -2.73168205364e-03  9.60358239119e-04 -4.12517048964e-04  3.25277170541e-03  1.15239669515e-03  4.87513783295e-04  6.15936528248e-04  1.98613945269e-03 -1.14120740864e-03  6.38339961182e-04  2.55937784067e-03  3.56553833959e-04 -1.78597293788e-03 -2.98980194442e-03 -1.64644883715e-03  5.40090218056e-04
-1.40155968833e-03  1.21133967316e-03  1.27493273643e-03  4.84924101052e-04  1.09992678120e-03  2.00725256690e-03  6.20015874529e-04  3.60375432827e-04  3.68712141582e-03  1.25714219212e-03  3.18136635996e-03 -4.21685072005e-03 -2.71493033276e-03 -1.87340050031e-03  3.03763190497e-03  9.85125172791e-04  3.70763336879e-03 -4.05367954703e-03 -1.53597288031e-03 -2.94422632849e-03  1.63846794210e-03 -2.96006654056e-03  1.91807340238e-03 -1.17041299345e-03  1.72161179831e-03 -2.32557630259e-04  3.93332454658e-05  5.77287262172e-03 -5.02039374935e-03  1.83375271745e-03 -3.69597284057e-03 -3.06870809731e-03  8.93192213022e-05  3.06462010638e-03  7.85506206387e-04 -4.03442563304e-04  2.35988433531e-03  4.54192549616e-03  1.96460682867e-03 -1.49590533281e-03  1.91432423008e-05 -2.04308866572e-03 -1.50388907071e-03 -2.62334841725e-03  4.65249210997e-03 -2.85293685759e-03 -4.13658438625e-03  3.45099101647e-04 -3.99136554388e-03  2.36217044020e-03 -5.98233021231e-04  5.47696405145e-03 -9.23255310650e-04 -3.46776909535e-03 -2.69652358781e-04  3.77115959709e-03  4.86990154183e-03 -8.07725444351e-03  9.35208994863e-02 -1.93850904189e-02 -1.41207312184e-03  1.55660175165e-03 -1.93422499349e-04 -8.34470006616e-04 -6.51896651194e-03 -1.74881020156e-03  3.59903434499e-03 -5.67860173655e-05  6.15621210897e-03 -9.02023306741e-04  1.97338160693e-04 -2.45325635713e-03  1.68236364125e-03  2.35249634629e-03  2.41312848931e-03  9.84036954461e-04  5.33671267866e-04  3.20502713618e-04 -3.11489960437e-03 -6.48142775442e-04  4.48483941024e-03 -2.40650453208e-03  4.97238549859e-04 -7.47705279916e-04  7.09331279887e-03 -7.85884825057e-05  2.19926090804e-03  1.99357567305e-04  3.27372538680e-03 -2.33935706552e-03  8.74250603824e-05 -3.80933717339e-03 -6.56777033105e-04 -2.96438012568e-04 -6.22274928198e-04  5.31545085163e-05  1.02447148393e-04  1.69300044248e-04 -8.03802624410e-05 -4.68190326258e-04  2.93043768046e-03  1.40985872660e-05 -3.29995276782e-03  5.29710906633e-03  3.82600283739e-03 -2.80718415707e-03 -3.79726225738e-03  3.15794412160e-03 -3.24221379485e-03 -2.12328233950e-03 -8.09591484120e-04  5.81382638531e-04 -6.56204977092e-03  1.75980387623e-04  1.73118852392e-03 -2.78966870108e-03  1.03242425070e-04 -9.19063156242e-04 -8.06874769357e-04  3.19907686788e-04  1.82135868354e-03 -2.12805483781e-03  1.08893576679e-03 -4.69875573729e-04  1.85201361280e-04  3.81088609604e-03 -3.94087014507e-03 -3.47708678438e-03
-1.50723826983e-03  8.34979966378e-04 -1.92615772534e-03 -5.52706478972e-04 -6.02063447145e-04 -1.64781526107e-04  1.22952168747e-04  6.24903625823e-04  1.69455654104e-03  1.85540446186e-04 -2.10935920713e-03 -7.51754965987e-04  1.67288553190e-04  1.92275149561e-03 -4.04108455436e-04 -5.94283286324e-04 -4.06650279476e-03 -1.35138932503e-03 -1.62991088716e-03 -1.20639359391e-03 -1.46501947187e-03  6.16334279391e-04  1.71451329348e-03  3.46196399948e-03 -4.41787750449e-04 -6.30620755768e-04  8.31844518147e-04 -2.33269754158e-03  3.85982875653e-03 -1.01544887410e-03  1.43369306214e-03  9.68119672363e-04  8.90842359789e-04 -1.92840176664e-03 -4.09188852216e-04 -9.39720087372e-04 -3.34185264299e-04 -1.06151711054e-03 -7.25914241423e-04  9.09868511682e-05 -2.64446503737e-03  2.15563402492e-03 -9.26524772876e-04  3.09594700747e-03 -5.48353817571e-04  6.98681571398e-04  1.61544218292e-03 -2.42626819895e-03  3.50565859052e-03 -2.60498677224e-04  2.28340721931e-03 -1.77381734424e-03  1.69937629582e-03 -2.09545870042e-03  7.38325001577e-04 -1.12593183113e-03 -1.13045890547e-03 -2.87355142222e-03 -1.93850904189e-02  8.80248974669e-02 -1.03330039430e-02  9.17612738222e-04 -7.32118313688e-04  2.39291774338e-04  2.55405831021e-03 -4.16609762520e-03 -1.33735414572e-03 -2.92505249956e-03 -3.74750805922e-03 -2.05773367462e-03 -1.01153459396e-03 -4.76030968331e-04  1.36354935771e-03 -2.23764613645e-03 -2.43883537195e-03 -3.71855143894e-03 -2.53225818735e-03  4.10896259208e-03  4.39450303056e-04  2.95579570065e-03 -7.98422407400e-04 -2.09613676570e-04  5.40357330803e-03 -1.77666429344e-03 -5.92222201879e-03 -8.09670907822e-04  8.35015197966e-04 -4.61018130940e-04  6.37634332625e-04  2.34674072011e-03  1.74632380424e-04  2.09849395425e-03  8.48632123283e-04  1.90317149056e-03 -1.26131819738e-03 -3.44309316109e-03 -1.86498313102e-03  1.65723669034e-03  3.93992004931e-04 -1.21944519194e-03 -1.40861568230e-03 -3.33837926408e-03  2.90812278878e-03 -1.69091746333e-03 -4.05211866650e-03  3.39767188573e-03  2.55872758393e-03 -1.25095952922e-03 -3.03973090194e-04  6.55577221219e-04  1.15855404047e-03 -2.03829900926e-03  3.97970925143e-03  3.11380017996e-04 -1.83988736826e-04  2.23525162831e-03 -6.12984195891e-05  1.32802532740e-03  2.57047335032e-03 -2.86408161364e-03 -2.28379682367e-03  8.86516025426e-04 -6.55453614832e-03 -6.81672214966e-04 -1.16412555804e-03 -5.19265191520e-04  1.72667066755e-03 -1.01938489250e-03
 7.72311279527e-05  5.95237562184e-04  5.29403100415e-03 -1.52386687827e-03  1.26966865780e-04  9.90553969005e-04  2.66594133406e-03 -2.01458191597e-03  1.26822650989e-03 -4.50174869219e-03 -3.93854165068e-03  8.87712461686e-04 -2.86189880880e-03 -2.08754385671e-03 -9.88507418061e-04  7.28482822024e-04  8.82140353478e-04  2.45280602778e-04  5.76770726905e-04  2.32356590468e-04 -6.16740340328e-04  2.73375484040e-03 -2.46850134526e-03 -1.59442478429e-03 -9.66590674423e-04  6.12293030120e-04 -1.39145339351e-03  6.01827135957e-04 -6.99431962667e-04 -6.01279285402e-03  2.83397991029e-03  4.01726626764e-03 -4.95511083646e-03 -6.31468982140e-04 -1.94901895007e-03  2.59146261327e-03  1.49370501371e-03 -1.83503443429e-03  1.19506543297e-03  2.47739008828e-03  2.66818156672e-04 -3.29747210524e-03  1.06998613361e-03 -7.84700655713e-04  3.65560488170e-03 -1.35449028214e-03 -3.15359153242e-03 -2.90115849801e-03 -7.13217145368e-04  1.27172684973e-03  1.23779558716e-03 -1.55156543556e-03  1.31536367105e-03 -4.53420942406e-03  1.34142140564e-03 -7.81043374462e-04  4.71981813469e-05  4.05482469176e-05 -1.41207312184e-03 -1.03330039430e-02  9.49983105504e-02  6.53756606880e-03  2.34141130286e-04  2.57905970529e-03  4.79646989181e-04  1.89324103398e-03  4.19350704065e-03 -3.17139541229e-04  1.78614102797e-03  1.24577013548e-03  1.76943561104e-03  9.72855524342e-04 -2.34226664241e-03 -9.83386255447e-04  2.72220593283e-03  2.40579019258e-03  1.12130508538e-03  2.47791681474e-03 -8.11637023587e-04 -2.14603872145e-03  1.65872980984e-03  2.14715120270e-04 -8.80810886955e-03 -4.12594230405e-03  5.07688610003e-03 -3.45383519280e-03 -2.29913336919e-04 -6.48311278713e-04 -2.35935668409e-03 -1.73613384098e-03 -7.82872493530e-04  2.59189657579e-03 -9.61736335991e-04 -1.62825652483e-03 -1.09993729080e-03  4.33957984760e-03 -6.37351817497e-04  1.02980151771e-03 -1.03129491617e-03 -7.44437338154e-04  2.84243919838e-03  8.43724623429e-04  3.46014460534e-03  1.44936579573e-04  4.52675323506e-03 -3.19251634721e-03 -2.49672478288e-03 -1.18058370597e-03 -2.82369985805e-04  1.51236786212e-03  4.00850204529e-03 -3.83460145143e-04 -4.57796223524e-03  3.28333080073e-03 -1.46744749819e-03 -1.17875746885e-04 -2.31714305105e-03  7.83938948170e-04 -1.99398042892e-03 -1.20708688365e-03  4.07966852508e-03  2.38844744201e-03  2.42717813069e-03  1.14687017957e-03  1.88640509562e-03 -2.35858394658e-03 -1.02267972557e-03 -1.47290576675e-03
-3.89896321428e-03  6.35373152947e-04 -2.86117674527e-03 -2.44828169539e-03 -3.16032602374e-04  1.49942418211e-03 -3.25223144411e-04  1.48918309821e-04  5.71740749713e-04 -2.86201356713e-03 -4.01551472510e-04  5.29070077755e-04 -3.60952565445e-03  4.48574652350e-03  1.10910789189e-03  1.04024198387e-03  1.42009377591e-03 -5.91795415950e-04  3.29177119735e-04  8.38000619545e-04 -3.11575799111e-03  4.71202517382e-04  3.81935181184e-04  3.12672566785e-03 -1.47445474888e-03  2.10125184122e-04 -1.25991524007e-03  6.17745013780e-03  1.67540456790e-03 -3.95656618797e-03  8.78144841614e-04  3.22833669371e-04 -2.78250053384e-03  1.18041312693e-03 -7.35377997834e-04  2.09720096500e-03  3.17573516276e-03  4.24732666543e-04  1.09627954048e-03 -4.51566866193e-04 -1.07749798821e-03 -2.58239919917e-03  3.64559171341e-04 -4.74918485686e-05 -1.00517558643e-03  2.01970885703e-03  5.13252207137e-04  3.66256763248e-03 -1.20825650696e-03  2.20067547317e-03  1.41420941415e-04  6.68023698647e-04 -1.63719750797e-03  3.29623121901e-04 -1.93131971784e-03  2.07310495789e-03 -7.68496322368e-04  3.51738196515e-04  1.55660175165e-03  9.17612738222e-04  6.53756606880e-03  8.25852430205e-02 -5.62966567769e-03  4.69404614834e-03 -9.53541522826e-03  1.86785846802e-03  1.98877030000e-03  1.43761667976e-03 -3.28573192672e-04 -1.08745226506e-04 -1.16261256386e-04 -6.77033677108e-04  6.11723460566e-04 -1.48047259149e-03  8.63695041636e-04  2.87595250270e-03  1.00291651510e-03 -1.58060735428e-03 -6.72630698306e-04  1.36783696153e-03  2.37453634064e-03  5.04257598757e-03  1.04172597125e-04 -1.46678660967e-03 -6.61269136382e-04  2.14236799308e-03  2.26889479383e-04 -1.85239858709e-03 -5.71293815847e-04 -2.98055521890e-03  1.94365274816e-04 -2.50350123823e-04  1.85069425392e-03 -3.22913568333e-03 -6.96372229703e-05 -8.88671440521e-04 -2.25850434967e-04 -5.34867848337e-04 -2.00456440475e-03 -3.17975145795e-04 -1.64244888828e-03 -1.06144834337e-03 -6.62269006281e-04  2.46616399486e-04 -9.65823462576e-04 -1.64444603391e-03  1.41682393412e-03 -2.01186825636e-03 -4.07329737896e-03  7.99603332563e-04  6.05706981088e-04 -6.35419678417e-04 -3.21479084770e-03  4.32262494166e-04 -4.11560561290e-03 -9.64897217030e-04  2.87012143174e-03  2.94734769830e-03 -1.01475963847e-03 -2.83042671467e-03 -1.31343743428e-03 -8.05542970793e-04  1.85532302954e-03 -2.07508822865e-03  2.00970460702e-03 -3.24781312886e-04 -1.44221931120e-03 -2.63308056889e-04
 1.92421996264e-03  8.61195008035e-05 -1.03780235678e-03 -7.75985929257e-04  1.03752105117e-04 -1.10257172325e-03  3.69708513120e-04 -1.07032138210e-03 -2.88762216853e-03  1.18139408378e-03  5.61656243085e-04  1.57535632485e-03 -1.97505976712e-03  3.46858924734e-04 -2.70308725454e-03 -2.95728912954e-03 -1.18486606797e-03  7.77516690741e-04  7.66718857630e-04 -9.60992689230e-04  1.72319369031e-03 -4.77826278106e-03  6.65588038143e-04  2.38943241173e-03  1.16351065923e-04  1.02653417302e-03 -5.03513270477e-05 -4.36636656916e-03 -2.68573462876e-03  6.58218669952e-04 -2.02568412393e-03 -3.00744984975e-04  5.21098088371e-04 -2.11740305377e-03 -4.11345776580e-03  2.08109121930e-03 -1.61680677017e-04 -1.60318285418e-03  9.27464561694e-04  4.96378042134e-04  1.10027248573e-03  3.50472033989e-04  3.44018021179e-04  2.11375472060e-03  1.16719226371e-03 -1.77756026674e-03 -6.68891043838e-04 -3.30204532129e-03 -1.80260816370e-04  1.17295299463e-04 -3.78549404771e-04  2.60213813630e-04 -1.00208285822e-03 -5.66968455575e-04  1.35527569110e-03  6.60655457139e-04  1.72062689562e-03  5.07187519530e-04 -1.93422499349e-04 -7.32118313688e-04  2.34141130286e-04 -5.62966567769e-03  6.48724250962e-02  9.62782388588e-03  4.30596068199e-03  5.50209514476e-03  3.22943812085e-04  5.00178884659e-04  3.34158729700e-03 -1.18252305835e-04 -2.05775041662e-03  6.85891150235e-04 -6.32751749949e-04  2.32350204929e-05  1.90147640447e-03  2.82315959719e-03  1.76034623380e-03  8.42551012521e-07  9.59121821608e-04  6.51278536980e-04 -2.54901110869e-03  1.51156258020e-03  9.87910146282e-04 -1.84471503515e-04  1.13730773371e-03  2.84162180255e-03 -7.26717192133e-04 -1.67776711317e-03 -1.54743938084e-03 -2.16360815298e-04 -2.91787617950e-03 -1.16930400558e-03 -2.66720244126e-03  1.50229751345e-03 -1.54760199132e-03  1.31759013942e-03  1.29393645240e-03  1.79192899609e-03  3.44571490447e-03  4.01101258757e-04 -2.08162753351e-05  6.75218914430e-04  1.17200205799e-03  1.84514908556e-03 -2.45814020983e-04  8.69034940554e-04 -2.85729992236e-03  1.15160684909e-03  4.26522792997e-04 -4.92048146742e-04  8.88725859065e-04  9.85440508175e-04  1.94629840608e-03 -2.54829688346e-03  2.52441762929e-03 -8.87576851691e-04 -6.84865730761e-04  1.10615772408e-03  5.68587242755e-04 -1.64788679006e-03  4.00206927971e-03  9.11702269303e-04 -1.26310206267e-03  1.33054009069e-04 -1.96695317492e-03  1.54809310864e-03 -3.56597828940e-03 -4.63141407507e-05
 9.70639933342e-04  4.59629307970e-04  1.81096218289e-03 -3.36211484453e-03  2.10988146864e-03  2.01398585220e-03  6.85033684066e-04 -1.03330077038e-03 -5.43600036713e-03 -8.52082103256e-04  8.17101056533e-03  4.39488787572e-03 -3.70831809629e-03  1.24028469275e-03 -2.84339434011e-03 -5.07666265654e-04  4.34603247108e-04 -9.83751227783e-05 -2.10783223501e-03  1.31219976368e-03 -3.70088880559e-03 -1.04171751666e-03 -2.14770854966e-04  3.37889018089e-04 -2.10053298387e-03  3.38353722004e-03  4.05658336210e-04 -7.45430942689e-04 -2.03090807745e-03 -1.98551477522e-03 -4.68354350399e-03 -7.35741776656e-04  1.93739174599e-03 -2.19279749763e-03 -1.41239497398e-03  5.30311406687e-04 -2.67589675047e-04 -6.13488442266e-03  5.50687304730e-04  9.13933767773e-04 -3.16521283546e-03 -3.16462206389e-03  6.34301062888e-04  2.78630988377e-03 -3.62623445834e-03 -2.06329940713e-03  2.61213546566e-03  5.47636060967e-04 -5.80240525890e-04  2.63998385275e-03 -1.17824849398e-05 -3.50070380064e-04  3.68022228680e-03 -1.80649536604e-03 -1.29254480550e-03  2.05032329849e-03  2.89899126336e-04 -2.67046650040e-04 -8.34470006616e-04  2.39291774338e-04  2.57905970529e-03  4.69404614834e-03  9.62782388588e-03  8.80824904162e-02  4.40483185838e-03  6.28915667464e-03  1.93865016390e-03  3.40860539836e-04  3.28745734346e-03  1.05918217019e-03  1.69947246421e-03  7.56734094486e-04  6.56223489628e-04  2.99778949662e-03  2.74096126693e-03  3.25691673821e-03  4.77871534788e-04 -6.11534532412e-04  1.40561232605e-03 -1.55473744777e-03  2.08594470049e-03 -1.67693072486e-03 -1.61188857957e-03 -2.41471438611e-03 -5.27864250695e-04  3.62983157553e-03 -1.89392338261e-03 -3.08444471489e-03 -2.06124955663e-03 -1.07553172956e-03 -3.07767864920e-03 -3.70389585711e-03 -4.27365326464e-03  3.69467753784e-04  9.38843574587e-04  3.56680590581e-04 -6.57688969620e-04 -3.14379275462e-03  2.92633657656e-04  2.41765684756e-04 -1.05872750729e-03 -2.02270230708e-03  4.21853663999e-04  1.42208487004e-03 -1.46610780870e-03 -7.29060389614e-04 -3.26594693866e-03 -3.21919787596e-04 -6.38598012118e-04 -2.12576443847e-03  2.60271020639e-04 -8.08933439023e-06 -3.19508502354e-03 -9.63459431236e-04  3.55874475288e-03  2.28839458737e-04 -5.04058869856e-03 -8.61800633915e-04 -1.07792554715e-03  2.63997328685e-03  2.04134275710e-03 -1.91897714488e-03  7.10775748638e-04 -2.33563537546e-04 -2.31781200880e-03  1.45442989715e-03 -3.49148932465e-03  3.43759975901e-03
 1.13434600031e-03 -4.01616019026e-04 -1.44722574184e-05  1.37353945160e-03  1.93122756872e-03  2.36796859588e-03 -3.75485510851e-03 -4.38985089298e-03  4.33408544205e-04 -1.97975091299e-03 -2.72346728419e-03 -2.08615956603e-03 -3.45002088277e-03 -1.70066252842e-03  1.02364536463e-03 -2.99444941998e-03 -9.34152779866e-04  1.27295227816e-03  2.09783795628e-03  3.18999497521e-03  1.05982667897e-03  3.73724294332e-03 -1.41232382246e-03  1.08564914002e-03 -4.71230435572e-04  1.73312562816e-03 -1.66962090570e-03 -1.84918664248e-03 -4.28710719930e-03  7.11984922890e-04  4.46215740896e-04  2.93552587328e-03  3.28025645051e-03 -1.18799706416e-03 -2.32929927360e-03  1.56804165315e-03  7.36071592278e-05 -2.91089505117e-03 -3.03236193173e-04  1.60036821339e-03 -1.17532757778e-03 -1.40624124175e-03 -1.09012172747e-04 -3.97910533917e-03  3.79811529434e-03  1.20860008432e-04  1.14697126494e-03 -4.48893729310e-04 -1.27941314216e-03 -1.44274050446e-04  1.78544967884e-03  4.04239362195e-03  1.51546003927e-03 -5.97716799742e-03  1.15520279007e-03 -5.02098329492e-03  2.94693538951e-03  2.74603256649e-03 -6.51896651194e-03  2.55405831021e-03  4.79646989181e-04 -9.53541522826e-03  4.30596068199e-03  4.40483185838e-03  8.91870567643e-02 -2.82607545249e-03 -1.89706427582e-03  1.65272770192e-03  3.44448073409e-03 -1.65383590358e-03 -2.62770664132e-03  1.55120435087e-03  1.93912677027e-03  2.40820293643e-04  1.84266816245e-03  8.57699284506e-04 -1.98694714109e-04 -6.18919960149e-04 -2.97698567621e-03 -3.91675669502e-03  1.48709827488e-03 -1.64006163512e-03 -1.17342046710e-03  4.79628287645e-04 -2.54346390858e-03  5.85659657217e-04 -7.28211421463e-04 -7.12968571634e-04 -6.35546247441e-04  1.51480717830e-03  8.31565905087e-04  1.80151856206e-03 -2.34325227063e-03 -6.01362707439e-04 -5.65179234082e-04  6.54198352766e-03 -3.40110357680e-03  5.88845901192e-04  6.39367921353e-03  4.68318555229e-04  4.37668507867e-03 -6.44955469468e-04  5.79171896851e-04  1.05915931568e-03 -3.46628897915e-03  5.39043825876e-04 -2.77398930582e-04  5.84693108919e-04  1.90270987987e-03 -5.16242816048e-04  4.15176222931e-04 -1.96475991663e-03 -2.68973316363e-03 -2.30578280471e-03 -4.52778199637e-04  2.47499917728e-04 -9.51322997492e-04 -2.66185758153e-03  1.96721951491e-04  2.24844171521e-03  3.66464468122e-03 -1.45998360475e-03 -2.37653277635e-03  5.19468717440e-04 -2.43000536139e-03  2.21157471553e-03 -1.12849982395e-03  4.22761858776e-03
 3.19934950078e-03 -1.66477883500e-03  1.54977257096e-03 -9.42953693645e-04 -5.43282818071e-04 -2.69863149673e-03  2.08557404376e-03  5.40646470851e-04 -1.46155211850e-03  1.80883859190e-03  1.51356418849e-04  3.11628105220e-04 -2.07497403052e-03  5.20472940994e-04 -1.70355096048e-03 -4.00260754857e-03 -4.12427036320e-03  1.96461624448e-03  4.06390863215e-05 -1.62737996746e-03  3.11198815618e-04 -1.50293230587e-03  1.39872324606e-04  3.57330454128e-04 -6.76501310763e-04  9.92701050218e-04 -1.05781296799e-03  1.22390685585e-03 -2.42127725554e-03  2.74299981995e-03 -1.20603236758e-03 -7.86128415930e-04  1.87172019874e-03  4.40603646497e-04 -1.24837334146e-03 -1.29208215490e-03  7.50574967772e-04 -9.47645905145e-04 -2.42082468599e-04 -6.87577454161e-05 -2.38183003788e-03  3.31730032476e-04  3.28674978801e-04  7.46837919043e-04 -1.92183608100e-03 -1.56075424981e-03  4.66624848148e-04 -6.29284289127e-05 -8.22190655404e-04 -3.14366615965e-04 -9.35861955344e-04  1.32288198066e-03 -4.34736490805e-03  1.05593289920e-03 -1.90048685051e-03  1.05579108877e-03  1.07065845663e-03  1.81352248563e-03 -1.74881020156e-03 -4.16609762520e-03  1.89324103398e-03  1.86785846802e-03  5.50209514476e-03  6.28915667464e-03 -2.82607545249e-03  6.73067738815e-02  8.38014912475e-03  5.25765928356e-03 -1.95003225300e-03  4.94988888219e-04 -3.37548851389e-04 -3.16431943289e-04 -2.98355483354e-03 -1.03186636655e-03  2.26951104600e-04  1.75982986640e-03 -4.22541379627e-04 -1.53085625621e-03  8.56548798441e-04  1.06698492520e-03  2.91190656476e-04 -4.02323213867e-04 -1.90626748632e-03 -9.31025001739e-04 -8.31282455804e-05  1.16924765178e-03 -6.70362346878e-04  8.15525152096e-04  3.87937408510e-04 -3.45045328661e-04  5.45240551892e-04  1.68173985820e-03  1.48910461586e-03  1.18067031767e-04  1.64807200552e-03 -2.67892217857e-03  2.53970587452e-03 -1.01034455650e-03 -1.95710341194e-03 -1.47565274406e-03 -1.76500598808e-04  1.81081701899e-04  1.17275956505e-03 -1.53044070858e-03  1.45517866806e-04  1.36962631531e-03  8.32572386862e-04 -6.54928531994e-04 -1.62931692906e-03  1.00311868496e-03  1.83719914288e-03 -9.49710481972e-04 -7.94935594103e-04 -2.49291025006e-03  7.43133146900e-04  2.39940681843e-04  3.19822233055e-04  2.14103459250e-04  3.32193913076e-03 -2.45382573152e-03  1.34665588251e-03 -2.03050378329e-03 -9.99683083352e-04 -4.30563854005e-05  1.03987461054e-03  1.92754960038e-03  3.41891651114e-04  2.97962041813e-03
-3.03508518901e-03 -1.29062785599e-03 -7.26996272409e-04 -2.90379434532e-05  5.62778219152e-04  7.86379091754e-04  7.75531425716e-04 -3.65078911076e-04  6.03195332408e-03 -5.40633138294e-03 -2.76447922772e-03 -1.23166487168e-03 -1.18262332125e-03 -1.84366659189e-03  2.09216300760e-04 -5.62995478979e-04  1.84403418832e-04 -3.14065384931e-03 -3.84934499368e-04 -2.75929647976e-03 -3.77830989587e-03 -1.75647548535e-03  5.42769520109e-04 -1.38401532385e-03  3.34934770028e-04  4.99765310658e-04  6.21150702903e-04  1.60868320761e-03  2.75025924157e-03 -7.02052272931e-04 -9.94969518314e-04 -1.62989352699e-03 -3.45856685529e-03  2.54678428177e-03  1.58317434005e-03 -2.66908806500e-03  1.05926069122e-03  1.25505635378e-03 -2.64897307517e-03 -2.07667749366e-03  2.12949847772e-03  2.66839157686e-05  1.50751070696e-03  2.81185604938e-04 -3.51917242817e-03  1.76416705201e-04  4.99883434084e-04  2.23827865272e-03  1.86200963481e-03  1.93463668070e-03  2.11321182772e-03  5.08296582793e-03 -8.10762833541e-04  1.05514924299e-03  6.83357811570e-04 -1.47299921188e-03 -7.30970632879e-04  7.62962613618e-04  3.59903434499e-03 -1.33735414572e-03  4.19350704065e-03  1.98877030000e-03  3.22943812085e-04  1.93865016390e-03 -1.89706427582e-03  8.38014912475e-03  8.90259794193e-02  2.85574134731e-04  3.85905831441e-03 -1.26967471678e-03  2.52556867825e-03 -1.89785082516e-05 -2.41394733968e-03 -1.68727539140e-03 -2.94864349185e-03  3.68652203547e-03 -6.05238234553e-04  5.45524025685e-04  1.69799937571e-03  3.66704196644e-03 -6.69660881385e-04  4.02854019955e-03  1.04261201823e-03 -1.33772485517e-03  6.07203471584e-03 -9.32513413671e-05  1.44763251255e-03  5.29683056303e-04  1.40028116348e-03  1.16687773837e-03  3.54290642191e-04  3.34234183445e-04  6.45534560755e-04  3.98268971645e-03 -2.65704172711e-03  1.02552704584e-03 -6.88171630640e-04  2.95230593054e-03  3.55194310615e-03 -1.92184389112e-03  4.90802970319e-03 -7.88560640018e-04  8.00779896431e-04  1.10262281633e-03 -2.10421307015e-03  4.78415583089e-04  1.02198636585e-03  1.42286688037e-03 -3.74650720884e-03 -1.00487893816e-03  6.24579665299e-04 -1.03250872301e-03 -2.53568927550e-03 -2.41659710510e-03  1.97175099467e-03 -1.10321171385e-03 -3.79065371827e-05 -1.30766356513e-03  5.84346120797e-04  8.78149489851e-04  2.00269172863e-03 -2.70654723546e-03 -2.54661861826e-03 -1.24915920356e-03  7.87193163890e-04 -6.35244594716e-04  9.02087419282e-04 -7.12957994378e-04
-7.06686403705e-04 -2.10111392219e-04  1.54396750801e-03 -3.29036376517e-03  1.49296597079e-03 -9.81870480371e-04  5.68880746367e-04  9.97874127908e-04 -1.68055507600e-03 -1.15504375728e-03 -1.67402528323e-03 -1.73815726835e-03  2.22357044638e-03 -1.86972924728e-04  4.40469815655e-04 -2.20348878086e-04 -5.32869292114e-04  2.18415421384e-03  7.37823368669e-04  6.86216582039e-04 -1.36734242709e-03  4.84541536854e-04  6.31986125634e-04  7.17699232251e-04 -1.15926330160e-03  1.16681714306e-03  1.21170384552e-03 -6.26652755896e-04  7.91536297545e-04  1.27646570764e-03 -8.89250317252e-04  9.34460946526e-04  1.41474672907e-03  1.23362302459e-03  2.81212633922e-03 -1.34447655819e-03  1.48074774630e-03 -3.96179245507e-03 -5.01875251618e-04  2.61106191690e-04  1.73335445219e-04  1.11072279182e-03 -4.56232639458e-05 -6.10698429192e-04 -5.58893498462e-05  6.76219187266e-04  1.10261456682e-04  1.42697369924e-03  3.49172338158e-04 -4.32438973284e-04 -2.58298573598e-04 -2.21641153791e-03  2.00358712459e-03  5.08327378864e-04 -2.11258699236e-03  2.73863611856e-03 -3.35427207270e-04  5.53919234915e-04 -5.67860173655e-05 -2.92505249956e-03 -3.17139541229e-04  1.43761667976e-03  5.00178884659e-04  3.40860539836e-04  1.65272770192e-03  5.25765928356e-03  2.85574134731e-04  5.61672181420e-02  1.31674426429e-02  7.62346154922e-03 -3.04651229252e-04 -2.37899407487e-05 -1.20458715821e-03 -3.92518848257e-04  4.60023327977e-04  3.95259776394e-04 -1.32527360529e-03  5.47822850339e-04 -4.01254389157e-04  2.12669829691e-03  1.10719535427e-03  1.40655617129e-03 -1.37681192192e-03  1.16174132911e-03 -1.06155396032e-03  1.76258286246e-03  1.08858896100e-03  1.55434587030e-03  1.27025835345e-03  7.24527076993e-04 -3.65330025673e-04  2.19186295745e-03 -1.26630742170e-03 -4.71300897767e-04  1.74909094062e-03 -3.16104713080e-04  1.00566712192e-04 -2.82391687421e-04  1.12035715697e-03  5.87439409861e-04  1.48346373175e-03  2.12997882291e-03  1.29806341045e-04 -3.55753548675e-03  7.50120568230e-04 -8.85245565169e-04  1.66829807102e-04 -1.02054396743e-03 -1.68037819773e-04  6.19378234483e-04 -1.52999124057e-03 -1.67394886472e-03  3.85302072131e-04 -2.00662942671e-03  1.52848690965e-03 -8.02068516359e-04 -8.07273179461e-04 -1.54410715594e-03  4.03947707915e-04  2.23648701330e-03  3.12445634454e-04  3.18360970381e-03 -2.22670324677e-04 -9.13012856144e-04 -3.99519550061e-04  1.57156538222e-03 -1.03745722836e-03  6.11468863110e-04
-2.63224536394e-03  1.59260371960e-03 -2.03001996584e-03  1.33848730572e-03  1.36243093346e-05  1.51833821856e-03 -2.47286210050e-03  2.54512606163e-03  5.44432647850e-03 -5.80731111046e-03 -5.30003149250e-03 -1.15291926119e-03  2.81479450426e-04 -2.90730188196e-03  1.57288297238e-04  6.46153145177e-04 -1.78945305419e-03  1.16786696752e-03 -1.05045259730e-03  2.90315886380e-03 -1.47315741080e-03 -2.43038852207e-03  1.33280931293e-03 -6.06339874453e-05 -2.85366778855e-05  1.96384233011e-03 -3.17242523053e-04 -7.88797414695e-04 -5.51254592304e-03 -5.70605650209e-04 -1.75118708674e-03  3.38408053401e-03  8.59440054983e-05 -1.72283694045e-03  2.07427238213e-03 -2.15228762060e-03  4.06120087017e-03 -3.42693938175e-03 -1.43098807093e-03 -5.34749388449e-03  1.12731018385e-03 -1.08800987679e-03 -2.45543860056e-04  6.66880228319e-04  1.95013755796e-03 -1.14993757093e-04 -1.23230846683e-03  1.29038029752e-03 -4.25740514054e-04 -7.10857939568e-04 -1.33911906538e-03  3.61515981999e-03  6.00369819195e-04  1.26291097576e-03  7.25077693791e-04 -5.19377058113e-04  2.01468153417e-03 -3.49987705316e-04  6.15621210897e-03 -3.74750805922e-03  1.78614102797e-03 -3.28573192672e-04  3.34158729700e-03  3.28745734346e-03  3.44448073409e-03 -1.95003225300e-03  3.85905831441e-03  1.31674426429e-02  1.00080509906e-01  8.81331484089e-04  4.78504273904e-03 -1.44855021200e-04 -3.96948576157e-04 -3.97495790887e-04  2.23463712174e-03  2.06449263370e-03 -1.43802145609e-04 -3.94643779231e-03  2.05013800586e-03  6.64292413755e-03  1.10040595778e-04 -6.27779593568e-04  1.80182660983e-03 -2.22380361381e-03  2.50027989289e-03  3.59011446386e-04  1.44088767852e-03  1.57464843746e-03 -1.13505632814e-03  1.58360066795e-03 -6.48491357459e-04  9.21737423416e-04 -7.15687317415e-05 -7.46827605070e-03 -2.10206817744e-03  2.38661939820e-03  2.80622363733e-03  4.82071860065e-03  4.83434891382e-03  2.08695801257e-03  5.48661545806e-03  2.42048362852e-03  1.95901967097e-04  3.13694837096e-03 -3.01932947150e-03  4.40777647854e-03 -1.23509052409e-03 -3.21297906849e-04 -1.69473808179e-03 -1.15568483265e-03 -4.05078896742e-03 -3.17969112648e-03 -1.09339972548e-03  3.97717726659e-03  2.78233428101e-03 -1.68245480597e-03  1.48448242203e-04  4.92029430533e-03  2.36298699818e-03  1.69426205049e-04  6.03567657460e-03  4.96726809516e-03  3.78908008950e-03 -6.77954782500e-04  1.58288703955e-04  3.66750362021e-03 -4.30641861659e-03  2.20434037368e-03
-9.02910461977e-04 -9.23860595526e-05  5.14545568365e-05  1.70429342099e-03  7.37968013920e-04  1.48214036862e-03  1.08251066286e-03  3.22739043721e-03 -1.10178575202e-03 -2.72693923168e-03  6.83069780864e-04  3.38022341786e-03 -1.97718096235e-04  2.51023275954e-03  9.90265611414e-04  1.83605075372e-03  3.91646719575e-03  4.64767828434e-03  1.07255950868e-03  3.87420273848e-03 -5.67376604620e-04  1.76789650513e-03 -2.34554420601e-03 -1.40250315036e-04  2.77751809942e-05 -1.10665545058e-03 -4.88303427155e-05  8.54809434399e-04  3.35671660121e-03 -1.90106144517e-03 -9.88215951713e-04  4.44314794855e-03  5.61941040196e-04  6.24405903944e-04  1.62794900473e-03 -8.31514038711e-04 -3.12082487948e-03 -2.32549420031e-03 -1.87825459192e-03  3.87421826131e-03 -1.42831986210e-03  6.01951070307e-03  2.40584728637e-04 -4.36137429612e-03  3.52431638074e-03  9.81946595899e-04  3.59291307297e-04 -3.88632481590e-03  5.59589655500e-04  2.85203741719e-03  1.18633403388e-03 -2.99275882335e-03  2.31089486114e-03 -2.33234079837e-03 -5.03143377407e-04  5.52016617495e-03  2.44545632053e-03  7.40308989070e-04 -9.02023306741e-04 -2.05773367462e-03  1.24577013548e-03 -1.08745226506e-04 -1.18252305835e-04  1.05918217019e-03 -1.65383590358e-03  4.94988888219e-04 -1.26967471678e-03  7.62346154922e-03  8.81331484089e-04  8.78522836404e-02  1.83499010696e-02 -6.81011798093e-03 -6.08482146003e-04 -3.47971886984e-03 -3.85121056120e-03  2.17644802495e-03 -4.78358597863e-03 -6.22169560368e-03  3.79658446744e-03 -5.51204354129e-04 -3.50931891926e-03  5.66662425870e-03  4.92440330462e-03  1.77324955983e-03  7.41142333843e-03  2.05735251010e-03 -4.85694818093e-04 -1.60684380006e-04 -4.54206655610e-04 -2.76944354574e-03 -8.48297033595e-04 -2.84661613482e-03 -1.14089073179e-03  5.81625350299e-05  3.06587967301e-03  1.74999946152e-03 -9.19319265231e-04 -1.64575040697e-03 -2.25113751024e-03  4.36910595322e-04 -5.91996908648e-04  3.09835499111e-03  2.22102609049e-03 -9.50089023967e-04 -4.45506098468e-04  2.18576929716e-03  3.92234490146e-03  4.46844896150e-03  1.05222930616e-03 -3.57388665771e-03 -2.50513108080e-03 -2.27569387760e-03  1.13579194962e-03 -5.27737706062e-03  4.94196418957e-03 -2.07783940501e-04 -2.63319370923e-03 -1.80346905038e-03 -7.21492705343e-04 -4.90376518678e-03  8.21937544316e-04 -9.54379953208e-04  5.13933660681e-04 -1.61945898741e-03 -3.30090821159e-03  1.81615883533e-04  2.51230707940e-03  5.60281163997e-04
-2.13920339049e-03  5.39903828659e-03  1.20267856116e-03  4.32305851259e-03 -2.02681484674e-04  9.92523167508e-04 -2.52528897448e-03  2.86105479012e-03  2.57139338330e-03 -7.71214298287e-03 -3.12313066667e-04  2.77756143655e-03  1.08041309856e-03  6.35022607161e-04 -6.44968944898e-06  1.10154748030e-03  8.43200834485e-04  3.41526660565e-03  6.71060713505e-04  5.38096042665e-04 -4.19799496798e-04 -1.72260378795e-03 -7.31852559337e-04 -3.57997379691e-03 -3.68886665046e-03  3.91476045449e-05  1.85997429385e-03 -7.87524540862e-04  4.07177449942e-04 -4.26599028738e-04  3.47381353933e-04 -6.41866664167e-04 -2.60065399372e-03  1.37210205347e-03  3.71737160226e-03 -2.49957894912e-03 -4.38019184835e-03 -6.29585907597e-03 -8.66568150966e-05  6.13675955818e-03 -4.13082283643e-03  3.21521977279e-03 -2.53470806711e-03 -1.96135532202e-03  2.99112731263e-04  6.14023019644e-04 -2.97457771171e-03 -1.33328055204e-03  2.50500733807e-03 -5.12477865385e-04  1.14006691025e-03 -2.75275526827e-04  3.22520564499e-03 -3.66279792282e-03  9.91906938879e-04  3.53727998637e-03 -7.94544265438e-04 -1.89019664240e-03  1.97338160693e-04 -1.01153459396e-03  1.76943561104e-03 -1.16261256386e-04 -2.05775041662e-03  1.69947246421e-03 -2.62770664132e-03 -3.37548851389e-04  2.52556867825e-03 -3.04651229252e-04  4.78504273904e-03  1.83499010696e-02  9.53286577321e-02 -2.20890033536e-03  6.45043112878e-04 -2.54689777131e-03 -3.92532000777e-03 -4.84788028478e-05 -4.54177327557e-03 -5.35117913331e-03  2.61025377327e-03  4.74683258426e-04 -3.10146246525e-03 -1.30167592163e-03 -1.75057158610e-03  3.30079762447e-04  3.86297566287e-03  1.34134096227e-03 -1.33354438849e-03 -2.17481110228e-03 -1.10000472569e-03  3.04476737321e-04 -2.43238761745e-04  2.07859836524e-03  3.05689700617e-03 -2.19465262978e-03 -8.64714374121e-04  5.89617606627e-04  1.34635514826e-03 -1.03579174665e-03 -8.89218715587e-04 -1.04675334811e-03  2.35812191677e-03  1.52777587623e-03 -3.02356413969e-04  1.45369598025e-03  4.69918931941e-03 -3.33500183656e-04  4.83165848813e-03  5.02636398157e-04 -2.09684742169e-03 -4.20668404552e-03 -2.89741850296e-03  5.33791334573e-04  4.82804360653e-04  2.61589265432e-03  5.99910865071e-03  1.03193646258e-03 -4.21803475362e-03 -1.32646714166e-03  3.46215588161e-03 -2.16770732543e-03  3.39745540024e-03 -4.04757573528e-03  3.75766881230e-03  8.23860479499e-04 -2.39939175470e-03  2.01472876533e-04  7.76264528756e-05 -2.05949915044e-03
-5.31826927372e-04  1.64778803248e-03 -1.78192798225e-03  2.16807108312e-03  8.13406213039e-04  4.37400058157e-04 -9.46687159158e-04  9.57711008825e-05  1.49093424624e-03  1.25267116027e-04 -7.03676781393e-04 -1.13504927687e-03  2.27696592482e-03 -5.93704473796e-05 -1.63842505523e-03  2.57361472016e-03  1.58104547537e-03 -9.89213205399e-04 -2.84308239802e-04  1.01054263699e-04  2.88290607765e-04 -4.24042568470e-04  1.09082773820e-03  3.98623223664e-04 -8.57019106823e-04  3.66153349444e-04 -5.27856920576e-04  3.90657803057e-04 -1.11159368449e-03  1.85479518001e-03 -9.71300010172e-04 -8.40539709769e-04  3.47865951363e-04  1.17398482665e-03 -4.26016423962e-04  7.42607714368e-04  2.18936766324e-03  3.02393678090e-04  1.22962450319e-04 -1.17364346762e-03  2.34125569109e-04 -3.02990475226e-03 -9.25966818055e-05  1.69686105224e-03 -3.00574627127e-03 -8.05515694942e-04 -1.14526810307e-04  2.51365896710e-03  7.80065733612e-06 -1.00144645290e-03 -1.57480161056e-03 -3.02295843104e-03  2.13172972941e-04 -9.00451310238e-05 -6.09881664217e-04  4.10524298817e-04 -1.01888409660e-03 -8.57572458130e-05 -2.45325635713e-03 -4.76030968331e-04  9.72855524342e-04 -6.77033677108e-04  6.85891150235e-04  7.56734094486e-04  1.55120435087e-03 -3.16431943289e-04 -1.89785082516e-05 -2.37899407487e-05 -1.44855021200e-04 -6.81011798093e-03 -2.20890033536e-03  4.63784197787e-02 -1.21044985510e-02  6.72813510679e-03  9.84354721886e-03  7.23483154291e-04  1.83125017849e-03  2.64569968235e-03 -7.17502921025e-04 -7.15405125700e-04 -7.82529325694e-04 -2.80467460611e-03 -2.46087774160e-03 -9.09152215733e-04 -1.11969077609e-03 -2.08331007272e-03  1.38403058723e-04 -8.04925541040e-05 -4.69252847851e-05  9.48609817692e-04  2.86863859071e-04  8.53115208814e-04  4.84529358749e-04 -1.03511043189e-03  1.47556992989e-03  5.29232201937e-04  2.85250156681e-04  1.39741574665e-03  1.39070843991e-03  4.08989601202e-04  1.65758214667e-04 -7.32417846917e-04  5.58770129723e-04 -1.71175551255e-03  2.49778483106e-03  4.95165371737e-04  3.60465205797e-04 -3.23669050685e-04  8.48082391129e-04  1.21469023592e-03  1.62243884639e-03  1.49487595580e-03  2.85153269288e-03  1.85001607281e-03 -4.03283149298e-03  1.81564098073e-03  1.21449734205e-03 -1.68006503139e-03  3.36353820738e-04  7.87789429039e-04 -1.23000377158e-03  7.92253562702e-04  2.06750276653e-04  7.42614456184e-04 -6.35221259105e-04 -2.77421235187e-03  4.65925505652e-04  1.40598165701e-03
-1.43307294776e-03  7.71350191326e-04 -3.33973236273e-04 -2.89500777079e-03 -7.88436726529e-04 -3.40854654735e-03 -3.83511995417e-03  1.33996662420e-03 -5.34135126718e-03  1.28850021702e-03  2.05588914782e-03  5.60200439647e-04 -5.97420712555e-03  1.02018287260e-04  1.05329878720e-03 -1.75909927464e-03 -1.71861699296e-04 -3.19575155689e-04 -7.87734032192e-04  1.59725407381e-03  1.12739967145e-03  2.32221487815e-04  1.08365599494e-03  9.34632493390e-05  4.63480440578e-03 -2.37006113567e-03  1.64896129052e-03  9.04206694344e-05  1.47395660040e-03 -6.31498874722e-03  1.81979087356e-03  4.20592491521e-03 -9.76564048222e-04  4.85818445533e-04 -6.03844903282e-04 -2.15635494575e-03 -3.51938422579e-03 -8.42848563640e-04 -7.16558406815e-04  4.62889941364e-03 -3.54837659505e-03  7.33598486565e-04 -3.39037162490e-03  6.34808303619e-04  8.08574865806e-03  3.90589116168e-03 -5.78107755247e-04  1.87514607523e-04  2.71710304825e-03 -2.80537087027e-03 -1.16769111180e-04 -1.75600349123e-04 -1.25787657495e-03  1.31724253084e-03 -2.69325249084e-04  2.50599726648e-03 -3.16679666967e-03  2.85355385701e-04  1.68236364125e-03  1.36354935771e-03 -2.34226664241e-03  6.11723460566e-04 -6.32751749949e-04  6.56223489628e-04  1.93912677027e-03 -2.98355483354e-03 -2.41394733968e-03 -1.20458715821e-03 -3.96948576157e-04 -6.08482146003e-04  6.45043112878e-04 -1.21044985510e-02  1.06121900883e-01  1.09252879500e-02  1.25935417205e-03  2.52766193754e-03  3.62999908932e-03 -2.09141767629e-03 -3.76596233692e-03  2.18695611617e-04  1.42095066879e-03 -8.97181184315e-04  4.07896756828e-03 -1.00386178879e-03  2.11697220102e-03  2.33808876988e-03  4.87851855928e-04 -5.66721608259e-04 -3.17868358320e-03 -1.24156441733e-03 -2.12043070546e-03 -1.19014920481e-03 -1.87847807883e-03 -9.59899445462e-04  1.00397619167e-03 -1.39157330331e-03 -2.04792399029e-04 -2.14995221287e-03 -2.33914612873e-03 -1.23912675785e-03  7.46653331779e-04  1.91342970560e-04 -3.35329632412e-05  1.24980846194e-04 -1.73069859812e-03  3.27438720733e-03 -6.30514094958e-04  1.49038879371e-03  1.02894758856e-03 -1.45063499501e-03 -4.81591392344e-05 -1.81360468925e-03  1.02287148392e-03  2.47170216008e-03 -2.23515968333e-03 -4.44364110668e-03  2.91873338015e-03  4.18198419409e-04  7.37125284618e-04 -4.17937249103e-04 -5.09068844369e-03  2.71665685382e-04 -5.34531950140e-03 -3.60222380130e-03  2.02705390836e-03 -2.25450304974e-03 -3.45332870567e-03 -2.06214364863e-03
-3.37348890069e-03  1.37395700462e-03  2.68156501444e-03  3.80548071408e-04 -2.52261932198e-03  2.92807783233e-03 -2.47559746941e-03 -1.63950090739e-03 -9.98779317495e-04  2.98830226554e-03  2.84319046885e-03 -1.55897725433e-03  1.53195852679e-03 -2.97062839001e-03  2.10385274101e-04  3.95381710655e-05  3.36893215858e-03 -2.30500502154e-03 -1.62239562510e-03 -2.43229589116e-03  6.15613131677e-04  8.45859379429e-05  2.11612141881e-03  6.55131522051e-04 -2.56348943752e-04 -1.16163696336e-03  1.75859900956e-03  1.06367671746e-03 -2.16768950576e-04  7.78949540641e-04 -1.13688371250e-03 -3.60320253086e-03 -2.87772042083e-03  1.15680610720e-03 -2.10757958744e-03  4.11617570861e-03  7.36911220466e-04  3.43897056543e-04 -1.35303057078e-03  2.38932964627e-03  1.50855096079e-03 -3.60565244739e-03 -2.17281149954e-04  3.39553360409e-03 -4.90253042674e-04 -1.76934751922e-04 -2.83623262930e-04  4.57104588327e-03  1.20841901905e-03 -4.43123396565e-03 -2.19960507212e-03 -1.44032150398e-03 -2.35661114173e-03  4.71707871055e-04 -2.00570155756e-03  3.91185153603e-04  1.77172513758e-05  9.63414978969e-05  2.35249634629e-03 -2.23764613645e-03 -9.83386255447e-04 -1.48047259149e-03  2.32350204929e-05  2.99778949662e-03  2.40820293643e-04 -1.03186636655e-03 -1.68727539140e-03 -3.92518848257e-04 -3.97495790887e-04 -3.47971886984e-03 -2.54689777131e-03  6.72813510679e-03  1.09252879500e-02  7.87457876996e-02  1.44907023242e-03 -7.17354833872e-03  1.49199187626e-02  3.36334554735e-03 -9.56960039189e-04 -2.25748083239e-05 -2.23262237376e-03 -3.15005751229e-03  4.97269632033e-05 -2.09256461071e-03 -3.06386614122e-03 -2.07371158385e-03  9.70451292371e-05 -1.39058653017e-04  2.89144610171e-04 -2.01413427317e-03 -1.62459345542e-03 -2.10464210568e-03  1.62898031522e-03 -4.32084218721e-03  2.19758685309e-03 -1.09601238904e-03  2.27244825473e-03  1.14494816195e-03  2.94168825684e-04 -1.01593896633e-03  7.95430779823e-04 -6.63241346083e-03 -2.99246601449e-03 -8.50077684155e-04  6.99768400564e-03 -1.93829564513e-03 -5.85187113295e-04  1.21117948557e-03  1.24031612886e-03 -3.93041482705e-04 -4.00105861311e-04 -1.92693923064e-03 -3.49992469821e-04 -1.53400098711e-03 -2.83311055104e-03 -5.17739685323e-04  2.07820200060e-03 -2.59335365473e-03 -1.70737607595e-03 -1.74314594260e-03 -2.31719776015e-03 -3.64895607274e-03  4.28298242612e-03  1.15752949234e-03  2.20624577507e-03 -3.92825552385e-04 -2.09571098240e-03  2.62665086988e-04
 6.49898141539e-04  3.09175383127e-03  4.51749074559e-05 -1.05324184034e-04  1.65068667677e-04  8.89086394765e-04 -5.22162874218e-03  3.24834008822e-04 -8.03178542243e-04  6.65969124059e-04 -1.53461100527e-03 -4.14279702525e-04  3.79212977318e-04 -3.76592888910e-04 -2.10768262037e-04 -5.25972946030e-04 -2.61591770238e-04 -4.10629977787e-04 -1.23665131509e-03 -2.66870845437e-03 -9.44773789793e-04  2.69066139795e-03  1.81882523336e-04  2.38235338636e-03  1.22190695385e-03 -5.87639511241e-04 -4.63087716509e-03  1.44517156989e-03 -1.04200612465e-03  6.16223962853e-04  3.14001612438e-04  4.85164978437e-04  4.00209939720e-03 -1.48990569320e-03 -3.79573787811e-03  4.10606612740e-04 -1.62308249356e-04  1.28664048258e-03 -1.26253167478e-03  1.18441119866e-03 -7.37468718174e-04 -4.01492661210e-03 -2.41840360477e-03 -1.65058885635e-03  1.22432943130e-03  1.35627426733e-03  9.40728832914e-04  6.57482977288e-03  2.78900010964e-03 -5.08615007460e-03 -1.77735428857e-03 -5.60247669735e-03 -2.12344821429e-03 -1.14000985275e-03 -4.87166204012e-04 -3.11127289099e-03 -1.84656234424e-03  1.69965650434e-03  2.41312848931e-03 -2.43883537195e-03  2.72220593283e-03  8.63695041636e-04  1.90147640447e-03  2.74096126693e-03  1.84266816245e-03  2.26951104600e-04 -2.94864349185e-03  4.60023327977e-04  2.23463712174e-03 -3.85121056120e-03 -3.92532000777e-03  9.84354721886e-03  1.25935417205e-03  1.44907023242e-03  9.03118091855e-02  2.12033302604e-02  1.43930701030e-02  8.28007200783e-03 -1.62449644342e-03 -4.10781089461e-03 -9.05131493326e-04 -3.10570336592e-03 -2.32651089980e-03 -3.68356535542e-03 -4.14772212875e-03 -4.24682934258e-03 -7.44036837700e-04 -8.35310990744e-04 -1.38560882225e-04 -1.47190240039e-03 -5.61944262085e-04  2.15812909266e-03 -1.13838638443e-03  9.12805331223e-04  8.58081914430e-04 -1.24877582333e-03  8.74901825717e-05  3.35175463822e-03  7.73142044613e-04  1.18858986441e-03  1.22565791012e-03  3.24166270049e-03 -1.12950459567e-03  5.28670497342e-04  2.23210445755e-03 -1.09674183595e-03 -1.73161114919e-03 -6.24411047574e-04  2.99779673603e-04  1.63549261059e-03 -1.52094439495e-03  1.81210308052e-03  2.66883243957e-03  2.72417624757e-03 -1.90442323255e-03 -1.66505785372e-03 -1.65588543849e-03 -1.06505919790e-03  5.13458581895e-03  2.18527898010e-03 -2.48782300826e-03  3.68300710599e-03 -8.38199614592e-04 -3.51209437907e-03 -3.83211092090e-03  9.90085286145e-04 -2.00699367443e-03  5.84097897541e-04
 2.03858677819e-03  5.60402162044e-04 -4.16673976340e-05 -1.18344765579e-03  1.27621534627e-03 -1.95385789051e-03  4.50190453947e-04  1.23847243581e-03 -4.33501589194e-03 -2.72033933676e-03 -1.11474200723e-03  1.20206954567e-03 -2.86437284909e-03  1.60267945113e-03 -3.72927450845e-03 -2.31190420386e-03 -6.23235884409e-04  1.07420955312e-03 -2.62177616400e-04  1.29583138834e-03 -2.28393273170e-03 -1.86880100096e-03  3.28682392747e-04 -4.98702830225e-05  2.76427505783e-04 -3.10167392643e-03 -1.58898307307e-03  1.07807553709e-03 -1.92222348344e-04  5.24484963801e-04 -1.32685607417e-03  1.58771242019e-03  7.25817392411e-04  3.98673144687e-04  1.35443230434e-04 -2.32940277236e-04 -1.40711375808e-03  7.63282318645e-04 -4.09957440546e-04 -5.75288008696e-04 -2.17175845303e-03  2.16735092014e-03 -5.68300541107e-04 -2.74356839686e-03  2.63388419828e-03  5.06478798902e-04 -6.88892081962e-05  6.40820037607e-04 -3.05092102770e-03  5.63578192185e-05  1.31112871707e-03 -2.78608778373e-03 -6.37313021104e-04  6.26711861509e-04 -2.08230958092e-03 -1.52206903630e-03  1.53839925130e-04  1.36875831622e-03  9.84036954461e-04 -3.71855143894e-03  2.40579019258e-03  2.87595250270e-03  2.82315959719e-03  3.25691673821e-03  8.57699284506e-04  1.75982986640e-03  3.68652203547e-03  3.95259776394e-04  2.06449263370e-03  2.17644802495e-03 -4.84788028478e-05  7.23483154291e-04  2.52766193754e-03 -7.17354833872e-03  2.12033302604e-02  8.65100541539e-02  6.92970787436e-03 -5.02523756626e-03  8.03852514482e-04 -5.18442873213e-03 -2.42064287475e-03 -1.29106892334e-04  2.56065473171e-03  2.09272950047e-03  2.84318903585e-03 -5.17192776413e-04  6.04704541344e-04  1.40337791945e-04 -4.61275658913e-04  1.88144543578e-03 -2.31858561685e-03  2.26480169004e-04 -1.64224820791e-03 -1.05766376870e-03 -2.72259924085e-03 -1.96496844849e-03 -1.43299284068e-03  2.98794126616e-03  3.85362369245e-03  1.56885691448e-03  4.90298900929e-04  4.68175155111e-03  2.15305532467e-05  3.38910217508e-03  2.02408506836e-03  2.89386107941e-03  3.14500291195e-03 -9.61593302105e-04 -4.59828024088e-04  1.55918326389e-03 -5.30875518825e-04  2.45504778314e-03 -1.19508547153e-03 -2.00888985997e-04 -4.24774500498e-04 -1.47687848442e-03 -4.88798115826e-04  1.04607205171e-03  4.22852033624e-04  8.23494056187e-04  3.73779697814e-03  8.80706680173e-05 -2.32767240772e-03 -3.13080502102e-03  9.71411660836e-04 -6.60647935121e-04 -1.74310061802e-03 -1.72709036668e-03
-1.77057762659e-03  2.48253367985e-03  9.27392140645e-04 -4.15767483635e-04 -1.33397456520e-03  1.15672984516e-03 -9.73139116123e-05 -1.41542645675e-03 -2.72429631353e-03  2.57212708821e-03  5.77777551815e-03 -7.79579044720e-04 -3.27232322286e-04  1.65769504002e-03  6.53159751305e-04 -3.32161209362e-03  2.12538099116e-03 -3.61822144198e-03 -7.71720005243e-04 -1.15942293234e-03  9.58442251175e-04 -1.35608835303e-03  1.66635344514e-04  1.17688028448e-03 -1.71498964216e-04 -3.65878917877e-03  2.11619774487e-04  3.81874249208e-03  4.42014660337e-04 -4.16777263285e-04  1.08821265142e-03 -3.72813642948e-03  3.32052086280e-04 -2.04948335436e-05 -3.48431358381e-03  5.73465131729e-04 -8.57816551690e-04  8.69195799245e-04  2.10519083110e-04  1.57322573390e-03  9.01458149196e-04 -4.12930121928e-03 -2.40378739530e-03  2.11577348481e-03 -1.42768609150e-04 -2.06573708966e-04 -1.34951386687e-03  3.90977593858e-03 -1.21814090779e-05 -5.48751943283e-03 -1.62704159237e-03 -4.12616063994e-03 -2.55854155921e-03 -9.90421654674e-04 -1.15980711554e-03  1.54337758449e-03 -1.49199572878e-03 -5.63379984042e-04  5.33671267866e-04 -2.53225818735e-03  1.12130508538e-03  1.00291651510e-03  1.76034623380e-03  4.77871534788e-04 -1.98694714109e-04 -4.22541379627e-04 -6.05238234553e-04 -1.32527360529e-03 -1.43802145609e-04 -4.78358597863e-03 -4.54177327557e-03  1.83125017849e-03  3.62999908932e-03  1.49199187626e-02  1.43930701030e-02  6.92970787436e-03  6.88853377072e-02  7.21537330380e-03  9.22394963036e-04 -1.75592969633e-04 -1.49813284404e-04 -2.70083278195e-03  2.22896596511e-03 -8.51176213186e-04 -1.31241183624e-03 -2.10540465288e-03  5.62689360929e-06  2.19729400391e-03  1.06457523282e-03 -2.54699107562e-04 -7.15145801045e-04  1.73547658966e-03  1.56634509124e-03 -2.31466893459e-04  1.47014482907e-03 -3.51098512709e-04  1.02902102924e-03  7.72977415066e-04  2.20682297989e-03  7.06986872817e-04 -1.03358702041e-03 -3.10855903372e-03 -9.12366901852e-04 -1.29147323552e-03  3.96365000973e-04  5.80509273172e-06 -1.25536893028e-03  1.87598418627e-05 -7.44440907410e-04 -9.83800610641e-04 -1.63623406938e-04  1.25032733319e-03  2.14482718137e-03 -3.25984168354e-03  5.19458687700e-03 -1.48183272476e-03 -5.90380460502e-04 -4.30348059999e-04 -1.54485822672e-04 -1.95073673392e-03 -8.03594824850e-04  4.48027168169e-05  1.73085061366e-03 -6.73660402826e-05  1.95378863099e-03  2.33220214290e-04 -3.18244076990e-03  1.00659263942e-03
-2.29191257464e-04  2.51144277275e-03  1.07265634927e-03  2.41894368124e-03  1.45415275536e-04  1.80587203928e-03  2.11147871055e-03 -1.41525986442e-03  1.16524568737e-03  1.56109315831e-04  7.16416318171e-04  7.28027683102e-04 -8.54749894530e-04  7.24471016619e-04  8.29909328771e-04 -5.04756302212e-04 -1.87118254742e-03 -1.44238324734e-04 -1.83209798853e-03 -4.97749961379e-03  3.24147073199e-03 -1.00788620204e-03  3.30385556348e-05 -1.98857179785e-04 -2.65829649537e-04  1.16870502100e-04 -4.15108460547e-04 -2.87795951776e-03  4.57544425983e-04  1.29359732111e-03  1.27308435167e-03 -4.75990460391e-03 -1.53734169760e-03  3.62820264553e-03 -2.94563702699e-03  2.80758578247e-06  1.00294648782e-04  5.18744409642e-03 -4.34568696311e-05  2.20017300211e-03 -5.88608768261e-07 -2.26227034530e-03  1.37068612361e-03 -4.23964425740e-04  3.59083944494e-04  1.30415985957e-03 -1.08439997736e-03  2.36168025441e-03  1.90324886048e-03 -2.46588771624e-03 -6.51015939951e-04  1.03283268721e-03 -1.54627844639e-03  1.82679132376e-03  7.40834868527e-04 -8.49872001591e-04 -6.77303287505e-05 -4.01108462787e-04  3.20502713618e-04  4.10896259208e-03  2.47791681474e-03 -1.58060735428e-03  8.42551012521e-07 -6.11534532412e-04 -6.18919960149e-04 -1.53085625621e-03  5.45524025685e-04  5.47822850339e-04 -3.94643779231e-03 -6.22169560368e-03 -5.35117913331e-03  2.64569968235e-03 -2.09141767629e-03  3.36334554735e-03  8.28007200783e-03 -5.02523756626e-03  7.21537330380e-03  7.47372908234e-02 -1.54497944488e-03  6.57034972615e-03  6.82369349900e-03 -9.51071631672e-06  7.99520008129e-04 -1.38551172963e-03 -5.58221139799e-03  1.53950247535e-03  1.68577637440e-04  2.00865193802e-03  2.42075572411e-04  3.72078663020e-04 -1.23446482006e-03 -4.87623016337e-04  1.71208802109e-03  3.26098317697e-04  1.07942104245e-03  4.42983639345e-03 -7.72703633509e-04  1.19255118616e-03  1.85761477022e-04  8.72710377367e-04 -1.88776598534e-05 -2.64690532326e-03  3.30150939118e-04 -2.74087218314e-03 -2.56986723980e-04 -6.85358669876e-04 -1.75790045019e-03 -1.88678533104e-03  5.04611985559e-05 -4.73709134766e-04  5.73581986824e-04 -9.34800970408e-04  5.87089428094e-03 -2.78999971106e-03  4.46806890001e-04  1.91366763941e-03  2.49391338399e-03  5.94972509417e-04  6.83293325260e-04 -9.35709792409e-04 -2.26893142019e-03  2.17328854967e-03  1.79784440322e-03 -9.73557604682e-04 -6.78027107849e-04  1.44500585195e-03 -2.43843434911e-03 -5.05589879101e-04
-1.50283834207e-04  1.64568782295e-03 -1.46503840317e-03  1.25164410102e-03 -1.84621493020e-04 -1.91073838837e-03 -1.04400735406e-03  1.39465603146e-03  3.12408353279e-04 -5.26103765797e-03  1.81606569335e-03 -1.47033913604e-03  1.38536019131e-03  7.02461075669e-05 -1.83621236356e-03  4.88031405706e-04 -2.50233187413e-03 -2.28013701137e-03 -1.12367760027e-03 -2.74275613907e-03 -1.82116793169e-03 -1.18157821644e-03  1.84197117788e-04 -1.52671547820e-03  8.08322254142e-05  8.48913893743e-04  7.81577157638e-04  2.46336857180e-03  1.76608431809e-03 -2.39890615913e-03  1.17858076926e-03  3.27253497072e-04  1.09114229604e-04 -1.33389112847e-03 -2.31450607487e-03 -1.46826927182e-03  1.26910209117e-03  5.48587988702e-04 -1.17236556943e-04 -2.10614547645e-03  7.29996045179e-04 -1.21070637943e-03  1.41939261989e-03  4.00236117183e-03  2.33293059324e-03 -7.87226536723e-04 -3.59011222729e-03 -4.66516640540e-04  3.32230295916e-03 -1.44605051723e-03  4.63247095356e-04 -3.16075721652e-04  9.43412997419e-04 -1.02735908973e-03  1.60393323051e-03 -4.20603659623e-03  3.87663626029e-03 -1.89977975394e-04 -3.11489960437e-03  4.39450303056e-04 -8.11637023587e-04 -6.72630698306e-04  9.59121821608e-04  1.40561232605e-03 -2.97698567621e-03  8.56548798441e-04  1.69799937571e-03 -4.01254389157e-04  2.05013800586e-03  3.79658446744e-03  2.61025377327e-03 -7.17502921025e-04 -3.76596233692e-03 -9.56960039189e-04 -1.62449644342e-03  8.03852514482e-04  9.22394963036e-04 -1.54497944488e-03  7.90944360666e-02  1.62791725885e-02 -2.01947885175e-02 -3.28184181648e-03  3.44944622842e-04  1.74941995481e-03  2.96214261352e-03 -3.47830387293e-03 -1.36098057412e-03  9.59462451673e-04 -3.84859147157e-04 -3.72541539648e-03  8.82198560519e-04  3.36794289275e-04  9.51984510209e-05 -9.15347751303e-05  1.42836934004e-05 -1.04089309223e-03  7.30066723570e-04 -5.88058966512e-04 -1.12219609058e-03 -7.56073045007e-04  6.91268663245e-04 -2.48505019206e-03 -5.99830190582e-04  5.29445293005e-04 -3.53949172647e-04  8.11471978790e-04 -1.07339459222e-03  2.75924139723e-03 -4.06664807163e-04  9.42575439308e-04  4.04958704491e-04  3.01655700817e-03  3.81805315138e-03 -3.17024870704e-03  2.88998523505e-04 -1.35746201255e-03  2.07255310796e-03 -1.14993949662e-03  2.58902691541e-03  2.44741041562e-04 -2.38925477148e-03 -1.08436307791e-03  5.03578716759e-03 -4.49022955724e-03 -1.41200625937e-03  3.52330719861e-04  1.22089754712e-03 -3.34965601709e-03
 1.49342204264e-03  3.99223395116e-04  1.31946405509e-03 -1.02667742696e-03 -1.07281030443e-03 -4.60304777857e-03  2.10740114784e-03  1.67959628355e-03  1.43144337784e-03 -7.95734511145e-04 -9.58657227302e-04 -3.42380853138e-03  1.12767283891e-03  9.15502246238e-04  1.15957268013e-03  2.57085846700e-03 -6.34898341147e-04 -4.41394878914e-03 -2.09730413823e-03 -2.08155061973e-03  3.99478960018e-04 -4.38519699906e-03  7.56355080035e-04  9.97652623025e-04 -1.46490347314e-03  3.43434159091e-03 -1.10049693823e-03 -1.55569390030e-03  2.54875549361e-03  7.64377877627e-04  2.06995273577e-03  1.73170655627e-03 -2.74802618099e-03  1.82633461521e-03  1.02407662573e-03 -5.18728116615e-04 -3.37689741359e-03  4.57630942668e-03  1.71550083219e-03 -2.98402924872e-03  2.37706745588e-03 -1.23651114424e-03 -5.58272261352e-04  5.66566317418e-03 -2.99198419981e-03 -3.41368597965e-03 -2.08609403231e-03 -2.12638847938e-03  1.21979013777e-03 -5.83967978711e-05 -1.34385174529e-03  2.13729859968e-03  2.26861999401e-04 -2.36853770780e-04  4.03336666801e-03 -1.37484905709e-03  1.35785537525e-03 -1.59831390331e-03 -6.48142775442e-04  2.95579570065e-03 -2.14603872145e-03  1.36783696153e-03  6.51278536980e-04 -1.55473744777e-03 -3.91675669502e-03  1.06698492520e-03  3.66704196644e-03  2.12669829691e-03  6.64292413755e-03 -5.51204354129e-04  4.74683258426e-04 -7.15405125700e-04  2.18695611617e-04 -2.25748083239e-05 -4.10781089461e-03 -5.18442873213e-03 -1.75592969633e-04  6.57034972615e-03  1.62791725885e-02  9.52599628070e-02  6.81287035528e-03  3.25917635622e-03 -2.64584543207e-03 -2.99280636654e-03  3.17577153248e-03 -3.60280152384e-03  1.24363496126e-03  2.38442589599e-03  1.21341558981e-03 -2.93407024976e-03 -9.48517331459e-04 -1.84803613194e-04 -3.25538324092e-04  5.53189973940e-03 -2.29327477291e-03 -3.66152654788e-03  1.37890154325e-03 -7.16333601870e-04 -2.38968018079e-03  3.49629216734e-04  3.04806304129e-03 -2.72304199742e-04  3.70575205359e-03 -4.22562137690e-03 -2.95954186256e-03  1.99812588526e-03 -9.65873719299e-04 -1.59308817086e-03 -1.37521448464e-03  1.68706966065e-03 -1.00534656498e-03 -1.61062911705e-03  3.25142087976e-03 -3.45515713809e-03  1.56630450633e-03  1.19102257254e-03  2.89610955560e-03  2.73033062010e-03 -1.94783027430e-04  1.87297262120e-03 -2.22791818588e-03 -1.18069708525e-03  6.10652429807e-03  1.09000156924e-04  1.83367432367e-03 -1.52007244002e-03 -5.96079404960e-04 -2.95970823162e-03
 1.62494572664e-03  3.48727674930e-03  2.74526397713e-03 -8.53212044421e-04  1.62540925830e-03  1.13503289174e-03  3.32258576527e-03 -5.92148552499e-04  1.47624626457e-03  3.34371701655e-04  6.91745914165e-04  1.89480666446e-03  1.04329696137e-03  3.01349272096e-03  8.64389475400e-04  1.78127790574e-03  1.28418081116e-03  7.75596684874e-04  5.27230254767e-04 -3.53976878098e-04  2.06030416716e-03  2.49525915316e-04 -3.17161297930e-04  2.10488564673e-04 -3.34202972215e-03  1.57091958114e-03 -1.24157503095e-03 -1.26811401821e-03 -3.51136423314e-05  4.68994743090e-03  1.20883711988e-03 -2.64925273511e-03  2.10803639979e-03  2.85170656828e-03  4.26240865542e-03 -8.02647944720e-04 -3.15278098207e-03 -4.90744832782e-04  2.40296731973e-04  3.55889072467e-03 -7.43780140561e-05  2.24714680763e-03 -2.81422676713e-03 -1.19043894517e-03 -6.73263193931e-05  7.08654418001e-04  1.20821504501e-03  2.91373732341e-03 -1.65031930615e-04  2.34251891135e-04 -6.57251720928e-04  1.97788718885e-03  2.64334690320e-03 -7.96209582135e-04  3.43138858407e-03  2.19866222163e-03 -1.12510620081e-03 -5.70442594236e-03  4.48483941024e-03 -7.98422407400e-04  1.65872980984e-03  2.37453634064e-03 -2.54901110869e-03  2.08594470049e-03  1.48709827488e-03  2.91190656476e-04 -6.69660881385e-04  1.10719535427e-03  1.10040595778e-04 -3.50931891926e-03 -3.10146246525e-03 -7.82529325694e-04  1.42095066879e-03 -2.23262237376e-03 -9.05131493326e-04 -2.42064287475e-03 -1.49813284404e-04  6.82369349900e-03 -2.01947885175e-02  6.81287035528e-03  8.68359507146e-02  1.74812296454e-03 -5.95646917973e-03 -7.71821030908e-03 -1.83282698671e-03 -1.34397655837e-04  1.46532155327e-03 -6.99009972084e-04  2.73346704741e-03 -2.74436911484e-03 -3.49697973108e-03 -4.02540302527e-03 -4.61385073313e-03  1.12297277758e-03 -4.98191387401e-04  3.20161132736e-03 -2.25819248119e-03  3.82260167608e-04 -1.26127632208e-04 -7.05549665268e-04  5.21659603965e-04  1.76355082097e-03  1.16716143490e-03  4.72119835900e-03  1.09479316840e-03 -7.73667854063e-04 -6.66166817209e-04  1.13709240159e-03 -2.06717643288e-03 -1.85026105379e-03  2.41554012841e-03 -1.69727082071e-04  1.72224705872e-03  2.01055335886e-03  1.63491568456e-03  4.05973443014e-03 -2.34931628351e-03  5.25157860954e-04 -2.91646724564e-03  1.90589032721e-04 -4.31664753920e-03  4.66275600890e-05 -4.68223796396e-03  4.19929701890e-03  8.96162092928e-04 -1.62539241078e-04 -1.15472106652e-03  7.59871549424e-04
 2.45198757338e-03 -2.39110346064e-03  2.28708186001e-03  3.95370284084e-04  1.24829958519e-03  1.14635436008e-03 -2.90564476890e-03  3.20314287751e-04 -1.48937349676e-03  7.27831305737e-03  3.13489162276e-03  3.60133477407e-03  1.16807133993e-03  3.58339341065e-03  2.67476901747e-03 -3.19824524704e-03 -4.44266891672e-04 -4.95117287424e-04  2.16637147192e-03  4.65377819268e-04 -1.48428938236e-03  1.11843383160e-03  7.62815280812e-04  1.09414617522e-03  4.43828044410e-03 -1.73219969198e-03  2.05760525351e-04  4.64244861150e-04  5.05216004106e-05 -2.43455526928e-03  2.46866915176e-04  2.08306506641e-03 -7.95602412276e-04  3.03020505784e-03  2.21341897676e-03 -2.17643315693e-03 -2.74275478423e-03  4.49947907750e-04  2.52863493579e-03 -3.59937544819e-04 -2.46080924511e-03  1.27830701037e-03 -2.31390536953e-03 -1.56751546171e-03  3.07371052587e-03  3.83549849191e-03  1.20683638768e-03  2.87431476080e-03  3.78714137923e-03 -1.77564490005e-03  6.72610070134e-04 -2.24009254579e-04  1.49827670558e-03 -6.35836709291e-04  1.26199223499e-03 -2.36088508310e-03 -9.83736054868e-04 -3.97059620018e-04 -2.40650453208e-03 -2.09613676570e-04  2.14715120270e-04  5.04257598757e-03  1.51156258020e-03 -1.67693072486e-03 -1.64006163512e-03 -4.02323213867e-04  4.02854019955e-03  1.40655617129e-03 -6.27779593568e-04  5.66662425870e-03 -1.30167592163e-03 -2.80467460611e-03 -8.97181184315e-04 -3.15005751229e-03 -3.10570336592e-03 -1.29106892334e-04 -2.70083278195e-03 -9.51071631672e-06 -3.28184181648e-03  3.25917635622e-03  1.74812296454e-03  1.02445951001e-01  1.12266896774e-02  2.82172672769e-03 -4.91446352124e-03  4.51861544534e-03  1.27719486247e-03 -7.41740569359e-05  1.30177230383e-03 -3.89320786709e-03 -4.83487596981e-03 -1.77920651457e-03 -3.36205425416e-03  8.99674971336e-04  4.67916019335e-04 -2.67964882919e-03 -5.29036140898e-04  2.04244646527e-03  3.32982273076e-03  5.91292993455e-04 -7.87759706909e-04  2.21143695845e-03  1.45102779113e-03 -2.64202300204e-03  2.70825229927e-03  2.49175285608e-03  2.67610508891e-03  9.37797757095e-03 -3.16704648832e-03 -1.91848550029e-03 -1.48088419467e-03 -5.51053971115e-03  9.44651416501e-04 -1.74632149325e-03  5.31808582565e-04  6.30550902250e-04 -1.52910247593e-03  2.22937025574e-03 -2.10707873437e-03  8.12603418614e-04 -2.06087943401e-03  2.27861537735e-03  7.89200213872e-03 -3.07078697309e-03  4.00418602937e-03 -3.90226969448e-03  4.88586996495e-03  1.40722439435e-03
 1.29094207324e-03 -6.86985216303e-03 -5.16702929898e-03  5.04831994557e-04  1.33654343148e-03  1.21480873493e-03  5.21513795682e-05  1.96363397507e-03  1.30167799168e-03  6.69733089105e-04 -3.16311993732e-04 -1.33357214860e-03  8.46769467298e-04 -3.07491630246e-03  2.60620070041e-03  7.47011423137e-04 -7.10172492916e-04 -1.35802526716e-03 -6.70455203118e-04  2.12543519917e-03  1.27752039082e-03  5.84574363027e-04  1.88067076231e-03 -2.38317671623e-03  3.49065310632e-03 -5.98232522480e-03  2.28015822452e-03  3.15217152324e-04  1.40811685613e-03  4.35806745247e-03 -4.04499910448e-03 -2.66972241391e-03 -1.70369367145e-04  3.20657929604e-03 -7.65980470134e-04 -4.08860876165e-03 -2.14825110181e-04  4.54870462060e-03  6.29876362114e-04 -1.93106765573e-03  3.82375974062e-04  2.43279519675e-03 -2.54916930278e-03 -2.63372321235e-04 -1.06449533988e-03  1.15036961532e-03 -1.44219648709e-03  1.03839837231e-02  2.27821924030e-03  1.51452543449e-04  1.73053480364e-03  4.72362287149e-03 -1.28659886982e-03  1.92337712503e-03  4.16629892160e-03  9.01231029262e-04  1.20985658278e-03 -3.85946096777e-03  4.97238549859e-04  5.40357330803e-03 -8.80810886955e-03  1.04172597125e-04  9.87910146282e-04 -1.61188857957e-03 -1.17342046710e-03 -1.90626748632e-03  1.04261201823e-03 -1.37681192192e-03  1.80182660983e-03  4.92440330462e-03 -1.75057158610e-03 -2.46087774160e-03  4.07896756828e-03  4.97269632033e-05 -2.32651089980e-03  2.56065473171e-03  2.22896596511e-03  7.99520008129e-04  3.44944622842e-04 -2.64584543207e-03 -5.95646917973e-03  1.12266896774e-02  9.26272574606e-02  7.13036818327e-03  9.48681710638e-03  1.35362881493e-03  1.21909777827e-03  1.51187456476e-03  1.02053304227e-03 -5.12363467903e-04 -1.41206775734e-03 -9.13485621149e-04 -2.65619541415e-03  1.65494877422e-03 -3.35805126686e-03 -1.99207406130e-03 -7.52964675847e-04  1.68034098887e-03  6.33270961853e-04  1.80290412829e-04 -1.84585613777e-03 -8.95869196467e-04 -6.91847877843e-04 -9.22390417937e-04  1.54575496161e-03 -2.08857923399e-03  2.14250986131e-03 -5.72139788731e-04 -4.30613091517e-04 -4.78610383190e-04  7.11753680350e-04 -1.46762772128e-03  3.80567798578e-03  1.88170807796e-03  2.47800584083e-03 -2.35359825437e-03 -2.89164062577e-04  1.03252730739e-03 -3.76012172231e-04 -6.49691585537e-04  1.95179621902e-03  1.83536942058e-03  2.88470778207e-03 -1.57794798698e-03 -1.60571440876e-03 -4.03562908831e-04  4.80782541581e-03 -1.02490225047e-03
 2.24976226994e-04 -4.50823697147e-04  1.64166898541e-03  6.21654988155e-04 -3.25953039648e-04  1.65687450754e-03  1.30878794662e-04 -2.27684605242e-03  2.53927913899e-04  6.55616979802e-04  1.69260050318e-04  5.76585966632e-04 -2.51620214575e-03  2.08942897198e-03 -8.47817922203e-04 -2.68705122661e-03 -4.57834914544e-04  2.73411777806e-03 -2.53108167174e-03 -1.42195022340e-03  5.42532191882e-03 -2.31990260677e-03  3.24628676877e-03 -2.76602306633e-04  1.90183500020e-03 -2.21060826661e-03 -8.52422698772e-04 -3.25173366164e-03 -5.05709816460e-04 -6.98299499588e-04 -2.36969161238e-05  5.56705622852e-03  2.61293466552e-04  1.04345316305e-03 -2.22607246887e-03  3.37332157888e-04  3.65384867490e-04 -1.47958029152e-03  2.23841750120e-03  7.74955364155e-04  1.75639453583e-03  2.53397410742e-03  3.41443092836e-03  1.06082259842e-03 -1.08581312209e-03 -4.02637749101e-04 -7.42914257902e-04 -1.00158166613e-04  2.21869839100e-03  5.71649623262e-03  3.15276902586e-03  2.48509187812e-03 -3.36791112346e-03  3.02257323502e-03 -2.75267552108e-03  2.04871417101e-03 -1.73380993539e-03  4.05411646757e-03 -7.47705279916e-04 -1.77666429344e-03 -4.12594230405e-03 -1.46678660967e-03 -1.84471503515e-04 -2.41471438611e-03  4.79628287645e-04 -9.31025001739e-04 -1.33772485517e-03  1.16174132911e-03 -2.22380361381e-03  1.77324955983e-03  3.30079762447e-04 -9.09152215733e-04 -1.00386178879e-03 -2.09256461071e-03 -3.68356535542e-03  2.09272950047e-03 -8.51176213186e-04 -1.38551172963e-03  1.74941995481e-03 -2.99280636654e-03 -7.71821030908e-03  2.82172672769e-03  7.13036818327e-03  9.40140780840e-02 -4.55964285505e-03  7.15180299612e-04  1.62033120808e-03  2.27853206667e-03  1.40092751422e-03 -1.49874948303e-03  3.09328262371e-03 -8.39822613635e-05  2.63130300449e-03 -2.47549115694e-03 -4.49748658371e-03 -3.33942044407e-04 -9.60515393997e-04  1.34900529508e-03  2.32179745489e-03 -1.30742578030e-03  1.94776437425e-03  3.47130655579e-03  1.00288298124e-03 -4.08360473796e-03  3.38744536508e-03 -4.42716838001e-03  9.74300357036e-05  6.07296371258e-04  2.33002591486e-03  6.71248882044e-04 -1.38415440466e-03 -4.78775641110e-04  1.31126662135e-03 -7.53795371367e-04 -1.15556611737e-03 -1.87850352769e-03  3.67832218273e-03 -2.39602155351e-03 -2.49489671503e-03  4.61356735442e-04 -3.50232696133e-03 -6.05387076109e-03 -5.96648288078e-05 -2.43751419171e-03 -3.70653110261e-03 -3.26468734250e-03 -3.18171325899e-03 -6.49685007247e-04
-3.55924810797e-03 -2.92510990380e-03 -1.16233824852e-03  5.98303349718e-04 -2.06826018271e-03  2.32023410668e-03 -9.65129814735e-04 -1.65745511741e-03  1.10027287746e-03 -1.69344844703e-03 -1.51994853285e-03 -2.01578037425e-03  2.48788613766e-03 -2.68592625246e-04  5.39651360492e-04 -5.80889967824e-04  3.18822767051e-03 -2.25677374101e-03  5.23492057468e-05  8.60576614742e-06  2.56528048686e-04 -1.43167494524e-03  8.67587415780e-04 -3.02286417079e-03  2.07991519759e-03 -4.37287780132e-03  2.49395797012e-03  8.21466485217e-04  3.29672610693e-03 -4.47827418616e-03  1.24776582988e-03 -8.42642721875e-04  6.51429022463e-05  4.83085511120e-03  1.03291850645e-03 -1.78671955513e-03 -8.81086131948e-04 -3.87574335504e-04  4.72598375649e-05  1.34579178862e-03 -2.51123640212e-03  3.08139211544e-03  7.49520039235e-04 -1.41649180054e-03 -2.00747229054e-03 -2.16069014401e-03 -2.30224319106e-04  6.02157171175e-03  3.47329271857e-03  3.25223942614e-03  7.62568780005e-04  1.92585519725e-03  1.88446364541e-03 -3.24560436510e-04  3.48989418827e-03  4.75647481714e-04  3.33286894424e-03 -2.30125877058e-03  7.09331279887e-03 -5.92222201879e-03  5.07688610003e-03 -6.61269136382e-04  1.13730773371e-03 -5.27864250695e-04 -2.54346390858e-03 -8.31282455804e-05  6.07203471584e-03 -1.06155396032e-03  2.50027989289e-03  7.41142333843e-03  3.86297566287e-03 -1.11969077609e-03  2.11697220102e-03 -3.06386614122e-03 -4.14772212875e-03  2.84318903585e-03 -1.31241183624e-03 -5.58221139799e-03  2.96214261352e-03  3.17577153248e-03 -1.83282698671e-03 -4.91446352124e-03  9.48681710638e-03 -4.55964285505e-03  9.95873882894e-02  7.20781556323e-03  5.54903209622e-03  5.47787759955e-03 -5.18399669922e-04  6.30561844227e-04 -9.92309641546e-04 -2.84881719760e-03 -1.23877782906e-03 -5.09270191175e-04 -3.15473351571e-03  7.36244830257e-04 -1.30879910839e-03  3.29752102351e-03 -1.59110693966e-03 -2.42402827783e-03  5.62142779141e-03  2.55073753316e-03 -8.07389296914e-04  3.23491920344e-03  5.37022620646e-04  2.47892147320e-03  8.19797776279e-04  3.17929934103e-03 -6.79920453644e-04 -2.20098786186e-03  3.66347016309e-03  1.60887969021e-03 -1.83018369277e-03 -1.72688921960e-04  3.02585740600e-03  2.11648285125e-03 -2.14545496405e-03  4.04430352367e-04 -1.47238020772e-03 -1.85563094818e-03  5.01133020758e-03  9.92204671630e-04 -3.69132017164e-05 -1.23769616686e-04 -3.87282885536e-03  2.40492135781e-03 -1.54600082584e-03 -1.16123341403e-03
 7.83762258231e-04  2.41527589073e-03 -3.45251032760e-04  1.22604528001e-03 -1.25309951271e-03  2.82747105219e-03  1.31185609548e-03  1.72690076788e-03 -1.69737516796e-03 -5.90317004641e-05 -2.58394401606e-03  1.14196816641e-03 -3.95665828274e-03  3.86416476161e-03 -1.37777074385e-03 -4.61374029837e-03  1.29519242754e-03 -1.41946638929e-03  3.50537615107e-04  7.18415846374e-04 -3.43397198482e-03 -3.28302120839e-03  3.66857327519e-03 -1.60635783648e-03 -7.01812366836e-04  6.51843668550e-04 -1.69880136966e-03  4.30808606390e-03 -3.12315098207e-03  5.17674261874e-04 -1.50735892949e-03 -1.32233410902e-03 -4.57273273436e-03 -3.56601129803e-03 -6.78951652167e-04  7.50121779709e-04 -5.71631249618e-04 -1.89675734286e-03 -2.82826295542e-04  1.33789926823e-04 -2.04699905326e-03  6.90986486936e-04  1.10227153357e-03  1.41339362920e-03 -5.30292273639e-03  3.85231233693e-04  4.29107367201e-03  5.09207010923e-03  3.67227287789e-03  4.44007812164e-03 -8.80106585658e-04 -1.53445184419e-03  1.61966577930e-03  3.81727084253e-03 -3.38545874384e-03  1.55208976648e-03  2.17378680166e-03 -1.67224702150e-03 -7.85884825057e-05 -8.09670907822e-04 -3.45383519280e-03  2.14236799308e-03  2.84162180255e-03  3.62983157553e-03  5.85659657217e-04  1.16924765178e-03 -9.32513413671e-05  1.76258286246e-03  3.59011446386e-04  2.05735251010e-03  1.34134096227e-03 -2.08331007272e-03  2.33808876988e-03 -2.07371158385e-03 -4.24682934258e-03 -5.17192776413e-04 -2.10540465288e-03  1.53950247535e-03 -3.47830387293e-03 -3.60280152384e-03 -1.34397655837e-04  4.51861544534e-03  1.35362881493e-03  7.15180299612e-04  7.20781556323e-03  9.74069214642e-02 -1.92240862889e-03  5.86427301694e-03 -9.09775990144e-03  5.26522667139e-03 -2.36605260584e-04 -8.65958991135e-04 -5.38256665880e-04  2.66237454780e-03 -1.36718396540e-03  8.18033714480e-04 -2.22601362190e-03  4.86132148408e-03  4.47444777736e-03 -7.78887415628e-04  1.28975589462e-03 -1.54705475925e-03 -1.35334863678e-03 -3.42407254495e-04 -1.55720731279e-03 -4.89734146983e-05  3.31644339609e-03  1.77456334994e-03  9.12269867592e-04 -2.41997349057e-03 -2.39059464068e-04 -3.42463818812e-03 -2.93879173242e-03 -1.37794583239e-03 -2.71102405281e-03  1.81260281202e-05  3.08156095638e-03 -1.28346692663e-04 -3.28885480214e-03  4.10054186440e-03  2.66246345539e-03 -1.43992020887e-03 -3.50826240545e-03  2.45481443854e-03 -3.29243638837e-03 -1.24047508337e-03 -1.66904758810e-03 -3.08945483054e-03
 2.09778658614e-04  1.08141922313e-03  1.05648603718e-05  1.11598214995e-03 -1.05292055215e-04  2.19375275004e-03  8.07380820122e-04  3.45448857581e-04  8.58999113010e-04  1.20731152560e-04 -8.55217966044e-04  1.59785062557e-04  5.94717814452e-04 -1.70683913836e-03  5.83864363413e-04  1.24948279910e-04 -1.03110927132e-04 -1.04974057812e-03 -7.54238142370e-04 -5.79676415578e-04  1.70700884720e-03 -8.13531355541e-05  5.01646026919e-04  6.84028078307e-04  1.04310361162e-03 -1.36903955206e-03 -1.15714402958e-04 -7.17937587909e-05 -7.60253220412e-04  2.35784872531e-04  6.16750869288e-05  2.00810812426e-04  1.14281871636e-03  9.66417922072e-04 -2.33475029341e-04  1.44847100019e-04  8.28058824222e-04 -1.21076124145e-03 -1.70454598478e-04 -1.42864100379e-04 -1.30381115546e-04 -5.20262642097e-04 -1.22560883384e-03  3.97833389206e-05 -1.16838600736e-03  1.28853765372e-04 -3.40013336293e-04  6.78592324128e-04  9.79926210881e-04 -1.19805233733e-03  9.29462908791e-04  2.94705215681e-03 -4.67003944237e-04 -1.29860525206e-03 -1.14386022907e-03  5.28643204289e-04  3.38263765192e-04  2.95171249176e-05  2.19926090804e-03  8.35015197966e-04 -2.29913336919e-04  2.26889479383e-04 -7.26717192133e-04 -1.89392338261e-03 -7.28211421463e-04 -6.70362346878e-04  1.44763251255e-03  1.08858896100e-03  1.44088767852e-03 -4.85694818093e-04 -1.33354438849e-03  1.38403058723e-04  4.87851855928e-04  9.70451292371e-05 -7.44036837700e-04  6.04704541344e-04  5.62689360929e-06  1.68577637440e-04 -1.36098057412e-03  1.24363496126e-03  1.46532155327e-03  1.27719486247e-03  1.21909777827e-03  1.62033120808e-03  5.54903209622e-03 -1.92240862889e-03  3.47856329333e-02  6.38403642030e-03  1.17888433640e-02 -1.71725637645e-03 -9.01725473248e-04 -9.21451848696e-05 -2.41174624278e-04 -9.56287383092e-05 -1.69988412859e-03 -4.71052914221e-04  1.64035301363e-05 -6.99792043498e-04 -1.16771951565e-03 -2.10230214779e-04  3.74342672413e-04  5.12062682199e-04 -1.27293425179e-03 -8.64843823866e-04  1.06206130297e-03  1.07436913304e-03  1.98944676019e-03  5.15579311232e-04  1.99619574240e-04 -3.84291174572e-04  7.42020588743e-04 -1.32219140828e-04  3.24934857527e-04 -9.23096331165e-04  1.00657121721e-03  2.49709572012e-04 -5.41247618295e-04 -1.84481300744e-04 -8.93301618535e-04  1.43419876198e-03 -3.26570697526e-04  1.41907838643e-03  1.65177605824e-03  1.88932321746e-03  1.91801768068e-03  5.01032657047e-04 -9.22838860176e-04  5.05986224750e-04
-3.75858211783e-03  4.93323895569e-03  2.31204938622e-03  1.32138970728e-03  7.56740896441e-04  4.86845922161e-03  1.04150354951e-03  6.41622185708e-04  1.23421499324e-03 -5.19258295359e-04 -1.09582923117e-03  9.46296971724e-04 -2.65315895412e-03 -7.57310298911e-04 -2.83924408727e-04  2.15267665985e-03  3.01520173539e-03 -4.60872175226e-03 -2.55345874612e-03 -4.51903787614e-03  2.38617544129e-03  7.60907688784e-04 -5.21696442953e-05 -2.59539923615e-03 -2.75499569249e-03  2.08576972161e-03  4.43907941268e-04  3.28959046903e-03 -2.90064130955e-03 -3.27781030236e-03  2.97225421066e-03  1.69513575224e-03 -2.57080718276e-04  2.12849408695e-03  2.56963094558e-03 -2.84183650887e-03  2.54612621141e-03 -6.95838814872e-05  5.87362578047e-04  9.74060638446e-04 -5.30885508342e-04  1.79636727355e-03  9.35423723236e-04  2.22341473973e-04 -1.16835049264e-03  1.53089738625e-03  8.52211694819e-04  2.93456372377e-03  1.18739516591e-03  2.53740122470e-03 -5.69727828214e-05 -1.09820374348e-03  1.20576420382e-03  1.56826633052e-03 -2.52879815071e-03  4.27288642728e-03  2.02522678338e-03 -1.23195229875e-03  1.99357567305e-04 -4.61018130940e-04 -6.48311278713e-04 -1.85239858709e-03 -1.67776711317e-03 -3.08444471489e-03 -7.12968571634e-04  8.15525152096e-04  5.29683056303e-04  1.55434587030e-03  1.57464843746e-03 -1.60684380006e-04 -2.17481110228e-03 -8.04925541040e-05 -5.66721608259e-04 -1.39058653017e-04 -8.35310990744e-04  1.40337791945e-04  2.19729400391e-03  2.00865193802e-03  9.59462451673e-04  2.38442589599e-03 -6.99009972084e-04 -7.41740569359e-05  1.51187456476e-03  2.27853206667e-03  5.47787759955e-03  5.86427301694e-03  6.38403642030e-03  8.08731848035e-02  1.57862998208e-02  7.56769568954e-03  6.04060217355e-04 -3.90572028807e-03  7.64632715715e-05 -3.39918014936e-03 -4.69569042957e-03 -1.69810824707e-03  7.19388652516e-04 -3.46688837382e-03  4.70422592624e-03  9.28293816527e-04 -1.02516185080e-03  5.03478360611e-03  2.23132687046e-05 -1.83859750562e-03  2.70230388071e-03  5.75744261330e-04 -1.84125398472e-03  3.46092828139e-03 -3.65687712288e-04 -7.48222064240e-05 -1.03250504481e-03  3.26313892616e-04  3.01537709838e-03  1.67480689904e-03  4.55111229799e-03 -3.21744446368e-03 -4.09590261360e-03 -1.49627738033e-03 -2.23397355485e-04  2.17715147362e-03  7.73535842959e-03  2.44914974524e-04  1.91763141882e-03  2.81949700375e-04  2.67564452187e-03  7.42047160932e-04 -2.51457856950e-03 -2.00012463121e-03
-1.64531708568e-04  1.24308783931e-05 -6.41860750773e-04  1.12725791092e-04 -1.12717418607e-04  3.09612429904e-03  1.91237936553e-03 -1.30328013883e-03  3.94388033504e-03 -1.33251462202e-03 -2.97236871630e-03 -6.15391947555e-04  2.81375617376e-03 -9.41419265583e-04  2.19049715528e-04 -1.19741596888e-03 -1.99357567834e-05 -2.15859067372e-03 -5.70819943401e-04 -2.50225486985e-04  1.08147931100e-03  2.65434268036e-03  3.66434149855e-04  4.14097094218e-04  5.28269264691e-04  1.00231520702e-03  2.11241629981e-04  2.60483625578e-03 -7.65086487434e-05 -6.87322923917e-04  1.77886434052e-03  5.90798944387e-04  2.44959274235e-03  2.32239908187e-03  3.83121379359e-03 -1.49878533615e-03 -2.56438354004e-04 -4.79710015442e-03  1.60180277084e-04  4.77208979223e-05 -9.09673436036e-04  3.95486609114e-04 -4.67305246752e-04 -4.59668664154e-05 -1.74976232974e-03  5.82178559327e-04  9.33522823458e-06  6.30921810474e-04  6.65308119680e-04 -1.97868201761e-03 -7.72436811172e-04  1.02172024245e-03  2.43930289800e-04 -2.38856274490e-03 -2.80473486418e-03  1.87346401587e-03  6.80346271854e-04  6.43730111623e-04  3.27372538680e-03  6.37634332625e-04 -2.35935668409e-03 -5.71293815847e-04 -1.54743938084e-03 -2.06124955663e-03 -6.35546247441e-04  3.87937408510e-04  1.40028116348e-03  1.27025835345e-03 -1.13505632814e-03 -4.54206655610e-04 -1.10000472569e-03 -4.69252847851e-05 -3.17868358320e-03  2.89144610171e-04 -1.38560882225e-04 -4.61275658913e-04  1.06457523282e-03  2.42075572411e-04 -3.84859147157e-04  1.21341558981e-03  2.73346704741e-03  1.30177230383e-03  1.02053304227e-03  1.40092751422e-03 -5.18399669922e-04 -9.09775990144e-03  1.17888433640e-02  1.57862998208e-02  6.77559657925e-02 -3.68530645107e-03 -2.02714450999e-03 -6.99252014733e-04 -4.40765210565e-05 -2.27677025857e-03 -2.23545708912e-03 -2.58674079708e-03 -4.68434298011e-04 -1.80820262168e-03  2.32120735968e-03  6.28811840854e-05  5.81397854949e-05  1.19434065839e-03 -2.54638372930e-03 -1.73256054072e-03  1.09597623360e-03  9.71738046760e-05 -1.05372550118e-03  4.16925152697e-04 -7.61107313043e-04  1.51211601190e-03 -1.42502872347e-03  1.52955160810e-03  3.92987027723e-03  1.35991656989e-03  4.51873030889e-03 -2.87844545373e-04 -3.76309010673e-03  7.88468413072e-04  3.79336024834e-04 -2.10861920185e-03 -5.87781300726e-04 -2.00707848084e-04  2.62607878072e-03  2.53202392942e-03  1.59409584710e-03  3.21787435841e-04 -1.20806792668e-03  2.29619445307e-03
 2.35625012832e-03  9.37201194779e-06 -2.86773579075e-04 -8.57955250905e-04  6.51304915606e-04  7.69540627362e-04 -1.41086877798e-03  5.25788258869e-03 -2.21574886767e-04 -3.07753886050e-03  1.01035181713e-03 -4.92789689214e-04 -2.20347073170e-03  1.25861029291e-03 -1.57778036214e-03  8.16278296904e-03  1.05381442868e-03  4.10671761531e-03 -1.50590749859e-03  2.24800845326e-03 -4.86301326662e-05 -4.50368114081e-04  3.57423745557e-03 -1.24103426843e-03  4.38122776536e-03 -4.72618237831e-04  1.76316129662e-04  2.55987195329e-03 -6.40938323315e-03  8.53873052928e-04  3.44232804141e-04 -2.32375008424e-03  2.59756252139e-03  2.93047089231e-03  4.15706098068e-03 -3.97159703185e-03  1.23779140565e-03  5.68565637679e-03 -1.06785159560e-03 -9.54084570400e-04 -1.37223246540e-03  2.67942180256e-04  9.92318327159e-04 -1.82721511546e-04  2.38265299599e-03  5.51926870514e-04  2.38969766316e-03  2.33359357737e-03  2.59329525142e-03  9.91268521078e-04 -3.30011909894e-03 -4.13529377272e-03 -4.77438593992e-03 -1.73114231647e-03  1.86750084264e-03 -4.83144884529e-04 -4.60234382008e-03  6.86822322083e-04 -2.33935706552e-03  2.34674072011e-03 -1.73613384098e-03 -2.98055521890e-03 -2.16360815298e-04 -1.07553172956e-03  1.51480717830e-03 -3.45045328661e-04  1.16687773837e-03  7.24527076993e-04  1.58360066795e-03 -2.76944354574e-03  3.04476737321e-04  9.48609817692e-04 -1.24156441733e-03 -2.01413427317e-03 -1.47190240039e-03  1.88144543578e-03 -2.54699107562e-04  3.72078663020e-04 -3.72541539648e-03 -2.93407024976e-03 -2.74436911484e-03 -3.89320786709e-03 -5.12363467903e-04 -1.49874948303e-03  6.30561844227e-04  5.26522667139e-03 -1.71725637645e-03  7.56769568954e-03 -3.68530645107e-03  1.01695664093e-01  9.75676547616e-03  4.75231226932e-03 -1.77272618728e-03 -7.31132628283e-04 -4.07758355883e-03  2.98513412849e-04 -1.69311195666e-03  2.29645044222e-04  3.84045629787e-04 -3.83863908023e-04 -3.85654405709e-04  1.97967908353e-03 -4.22353157745e-05  1.98737527249e-03  2.58813596878e-03 -1.27889228096e-03 -1.93544969492e-03 -3.23698562967e-03  3.93180718421e-03  4.77601071623e-03  1.96697880528e-03 -3.58345707316e-03  2.34459406140e-03  2.43152486550e-03  1.35810507152e-04 -3.66705689095e-04  6.58719365867e-04 -1.26521017240e-03  3.41410459343e-05  1.94449554549e-03  5.12132786720e-03  5.12675836710e-03 -1.98346968502e-03  1.94182884173e-03  2.66158458405e-03  2.18612146347e-04 -5.36615743332e-03 -1.13063156353e-03
 1.18236245552e-03 -9.12655148815e-04 -2.76679136990e-03  1.51331473822e-03  1.50710974389e-03 -2.31564103892e-03 -9.91761009234e-05  3.12559876619e-03 -3.82691944137e-04  9.94478214872e-05  1.75229700147e-03  4.42888907770e-05 -4.28125628143e-03  8.16333845779e-04  9.29706673701e-04  2.60090108023e-03 -6.51460608501e-04  1.03588653646e-03 -1.59541564893e-03 -1.09756431186e-03 -2.12380181381e-03  1.75312550410e-05  6.67329214599e-04 -9.69099748839e-04  2.51255183326e-03 -2.15787029319e-03 -7.23164887805e-04  5.17295951265e-03 -6.72615081870e-04  1.64224167887e-03 -5.92477057714e-04 -5.43316355385e-04  1.26712013023e-03 -3.88104786320e-04 -3.72467089139e-03 -5.12649022739e-04  2.66811372980e-03  8.43567321093e-04 -2.78306835369e-04 -2.44178354588e-03  2.81703639620e-04  2.26802192903e-03 -6.31044791560e-04  1.15175294380e-03 -2.74063542895e-03 -1.45497423003e-03  5.70890457880e-05  9.12071145687e-04  4.13733619568e-04  9.27288661781e-04  3.75999070688e-04 -1.76639873115e-03 -9.68527552575e-04  1.11758280297e-03  2.13618885649e-03  3.62932393070e-03 -4.14494217837e-03 -1.22983926840e-03  8.74250603824e-05  1.74632380424e-04 -7.82872493530e-04  1.94365274816e-04 -2.91787617950e-03 -3.07767864920e-03  8.31565905087e-04  5.45240551892e-04  3.54290642191e-04 -3.65330025673e-04 -6.48491357459e-04 -8.48297033595e-04 -2.43238761745e-04  2.86863859071e-04 -2.12043070546e-03 -1.62459345542e-03 -5.61944262085e-04 -2.31858561685e-03 -7.15145801045e-04 -1.23446482006e-03  8.82198560519e-04 -9.48517331459e-04 -3.49697973108e-03 -4.83487596981e-03 -1.41206775734e-03  3.09328262371e-03 -9.92309641546e-04 -2.36605260584e-04 -9.01725473248e-04  6.04060217355e-04 -2.02714450999e-03  9.75676547616e-03  6.01369383432e-02  8.05001919815e-03  2.06399700887e-02 -1.85888929312e-03  7.60229026760e-06  1.77105033818e-03 -5.87668961785e-04  3.65753002010e-04 -1.92753661062e-03  4.43508169653e-04  8.65641034628e-04 -1.09357716678e-03 -1.54570328762e-03 -1.17803860847e-03  6.11419881735e-04 -1.56795557941e-03 -6.53969880786e-04 -1.59365887984e-03  1.03036523826e-03  1.80078634134e-03  7.02584172529e-04 -2.23393556703e-03 -3.37875171509e-04 -3.51694014236e-03 -1.09068999818e-03 -1.71938120057e-04  1.65175464207e-03 -6.66564117023e-04 -8.59095742135e-04  2.39252403563e-04  4.63122580268e-04  3.49600050578e-03 -3.09952968251e-03 -3.05275087564e-04  1.96809407909e-04 -1.83850050162e-03 -2.75396526140e-03  2.54653615686e-03
-6.66295445430e-05 -7.99014919137e-04 -2.41393366966e-03  4.76629056700e-06  3.45075391890e-03  1.46498738374e-03 -1.94896386510e-04  2.23991387296e-03  1.18503341205e-03 -3.89603808775e-03  2.78758515542e-03 -3.87929917363e-03 -3.01006262087e-04  2.18448837762e-03 -1.64034519666e-03 -1.14928543461e-03  2.26931962654e-03 -1.14189380218e-03  2.28867854066e-03 -1.25599276948e-03 -5.49156356347e-03  3.35979359550e-03 -3.24471392924e-04  1.75185916577e-03 -1.57231076966e-03 -5.91804138643e-05 -3.67536480460e-04 -2.06439814175e-04  2.71520246962e-04  8.93182544332e-04 -1.66161743818e-03  2.65982015181e-04 -2.45635669403e-03  2.26994091977e-03 -2.33729647437e-03 -4.37767083261e-03  2.80231004473e-03 -5.25648563544e-05 -2.02630760923e-03 -3.12872398480e-03 -8.20288306747e-04 -1.66511121691e-03 -1.39933902946e-03  1.08170217331e-03  8.70283111180e-04 -1.75502267742e-03 -1.01109828241e-03  2.22762225557e-03  5.64700998416e-04  7.75356251960e-04 -5.75126259688e-04 -4.71463399457e-03  1.60052901207e-03 -6.41820896515e-04  4.79046705406e-03  2.80188210088e-04 -2.49441148096e-03 -1.85829276239e-03 -3.80933717339e-03  2.09849395425e-03  2.59189657579e-03 -2.50350123823e-04 -1.16930400558e-03 -3.70389585711e-03  1.80151856206e-03  1.68173985820e-03  3.34234183445e-04  2.19186295745e-03  9.21737423416e-04 -2.84661613482e-03  2.07859836524e-03  8.53115208814e-04 -1.19014920481e-03 -2.10464210568e-03  2.15812909266e-03  2.26480169004e-04  1.73547658966e-03 -4.87623016337e-04  3.36794289275e-04 -1.84803613194e-04 -4.02540302527e-03 -1.77920651457e-03 -9.13485621149e-04 -8.39822613635e-05 -2.84881719760e-03 -8.65958991135e-04 -9.21451848696e-05 -3.90572028807e-03 -6.99252014733e-04  4.75231226932e-03  8.05001919815e-03  9.50060003683e-02  4.68425602383e-03  1.06755399860e-03  6.53796000578e-03 -1.51817710108e-03  2.42104215620e-03  1.31633375183e-03 -2.66209569457e-04 -2.31334044363e-05 -2.45405546973e-03  4.48822821954e-04 -1.58630961774e-03  2.41971206083e-04  2.54533969134e-03 -1.99508296778e-03 -3.74854116899e-03  5.50328783765e-03  1.12931298726e-03  7.32289404144e-04  1.60591670683e-03 -6.77293880317e-04  1.66025900802e-03 -3.32622395275e-03 -3.32654227260e-04 -1.57703373044e-03  5.81601976660e-04 -4.49110380303e-03  4.29962386978e-04 -2.08200168207e-03  4.89270652580e-04 -6.85319419366e-04 -3.19792495402e-03 -3.16965876426e-03 -1.05135935967e-03  6.74078439748e-04 -1.63581883107e-03  1.79376243673e-03
-1.56000771518e-03  1.60557529510e-03 -3.23249532146e-03  7.55581405390e-05  1.38070542994e-03 -4.53307734418e-03  2.04388870786e-03  1.81472634104e-03 -1.75652804433e-04  5.55991920778e-04  1.74435156430e-03  2.59059069499e-04 -4.56846030471e-03  2.49004179325e-03  1.57490986924e-03 -4.89002308908e-03  8.00160698299e-04 -1.84852389379e-03  1.94218052210e-03 -1.66068682782e-03 -3.55596511573e-03  6.97274616982e-04 -1.61380643511e-04  4.37953048585e-05  2.52062655422e-03 -4.05545967908e-03 -5.41633708513e-04  4.25839053398e-03  3.05199650264e-03 -1.00405475158e-03  1.48837222679e-03 -1.24515497844e-03  1.71339956569e-03  1.21613192175e-03 -9.34935233800e-04  1.14969115524e-04  3.65082207675e-03 -5.41399823981e-04  7.13833658018e-04 -1.01979226696e-03  9.69032812551e-05  5.03353478659e-04  1.54674308555e-03 -6.65574265228e-04 -4.35394770873e-03 -2.85932930402e-03  7.42179935651e-04  1.06349803174e-03  2.31869496449e-04 -3.06101547234e-03  5.56316009052e-04 -4.12774514611e-03  4.45333024902e-04  2.45094144242e-03  8.98244034082e-04  2.58086783728e-03 -1.82542822398e-03 -3.96330009382e-04 -6.56777033105e-04  8.48632123283e-04 -9.61736335991e-04  1.85069425392e-03 -2.66720244126e-03 -4.27365326464e-03 -2.34325227063e-03  1.48910461586e-03  6.45534560755e-04 -1.26630742170e-03 -7.15687317415e-05 -1.14089073179e-03  3.05689700617e-03  4.84529358749e-04 -1.87847807883e-03  1.62898031522e-03 -1.13838638443e-03 -1.64224820791e-03  1.56634509124e-03  1.71208802109e-03  9.51984510209e-05 -3.25538324092e-04 -4.61385073313e-03 -3.36205425416e-03 -2.65619541415e-03  2.63130300449e-03 -1.23877782906e-03 -5.38256665880e-04 -2.41174624278e-04  7.64632715715e-05 -4.40765210565e-05 -1.77272618728e-03  2.06399700887e-02  4.68425602383e-03  7.98187364134e-02 -7.87851623419e-03  2.08850327153e-03 -3.46975062691e-04 -7.78481496728e-06 -1.68226854256e-03 -3.94481816318e-04  1.39137153217e-03 -4.44547121529e-05 -8.55776662106e-04  1.32626820860e-03 -2.71443878963e-03 -3.74842324864e-04 -3.65796793197e-03 -2.14532589881e-03 -2.39361010706e-03 -5.77155598146e-05  1.03659893710e-03  1.39148816476e-03 -1.31096079556e-03  1.40205686070e-03 -4.58593267547e-03 -6.25416830492e-05  1.60114053092e-04 -5.97849885797e-04  1.41423875321e-03 -2.28719472885e-03 -2.04071013789e-03 -5.60831842785e-04 -1.39313703433e-03 -2.47579220411e-03  1.31811043764e-04 -3.22786209556e-04  8.20869361677e-05 -5.51743894878e-04  2.86070945595e-03
 2.43378040766e-03 -4.20079954324e-03 -1.03756843369e-03 -2.37015937965e-03 -2.12728012054e-03 -3.69576423471e-03 -7.55791437859e-04 -6.77358077085e-04 -1.17814346647e-03  1.71343904945e-03 -1.31801923973e-03 -1.34163525721e-03 -1.54680920095e-04 -1.74367350315e-03 -2.03351592868e-03  3.40488562487e-03 -1.61822336636e-03  1.58639436599e-03 -2.10586574943e-03  1.33070825950e-03 -2.10112586165e-03 -1.26903026115e-03  2.89501899498e-03 -2.12724906745e-03 -5.40961192352e-04  1.35705612975e-03  4.95167857852e-03 -4.93030330387e-04  2.03553195717e-03  1.38111942209e-03 -2.16923616385e-03 -1.74769565483e-03 -4.73863162439e-03  6.64959835709e-04 -1.80132070640e-03 -2.18530788355e-03 -7.17814065577e-04  4.16436745339e-03 -1.53947240347e-05 -2.93335005217e-03  1.30677647002e-03 -3.82214992097e-03 -1.29717678983e-04  8.77292565815e-03 -2.52253559915e-03 -2.63394212351e-03 -7.60302674529e-04  1.69052996092e-03  2.05478431474e-03  2.33336223287e-03 -6.31151659117e-04  4.83839898792e-04  1.28081274942e-03 -3.53979364831e-03 -4.99727180863e-04 -5.92817006261e-03 -1.77973326709e-03  9.02774860572e-04 -2.96438012568e-04  1.90317149056e-03 -1.62825652483e-03 -3.22913568333e-03  1.50229751345e-03  3.69467753784e-04 -6.01362707439e-04  1.18067031767e-04  3.98268971645e-03 -4.71300897767e-04 -7.46827605070e-03  5.81625350299e-05 -2.19465262978e-03 -1.03511043189e-03 -9.59899445462e-04 -4.32084218721e-03  9.12805331223e-04 -1.05766376870e-03 -2.31466893459e-04  3.26098317697e-04 -9.15347751303e-05  5.53189973940e-03  1.12297277758e-03  8.99674971336e-04  1.65494877422e-03 -2.47549115694e-03 -5.09270191175e-04  2.66237454780e-03 -9.56287383092e-05 -3.39918014936e-03 -2.27677025857e-03 -7.31132628283e-04 -1.85888929312e-03  1.06755399860e-03 -7.87851623419e-03  9.21548740684e-02 -1.39892277580e-03 -6.03018441867e-03 -9.23873735730e-03  1.68610360741e-03  5.29043168456e-03 -2.15427102235e-03 -1.01046696536e-03 -3.14282289796e-03 -9.28458893055e-05 -2.42918096520e-03 -4.27795358143e-03  8.12198486831e-04 -1.43040871060e-03  3.43666204488e-03 -5.38111222946e-03 -5.47374813123e-04  1.12405856832e-03 -3.56928307870e-03 -3.05090430790e-05 -1.35642199241e-03 -3.21681690231e-03  7.85753489557e-04  3.12266664508e-03  5.63733019860e-04 -2.71221007524e-03  3.18254009756e-03  9.51286916174e-04  2.00568571962e-03  5.20062590500e-03 -1.05871189292e-03  1.29315741102e-03  1.07000280553e-04  2.65758329715e-03  1.54315262827e-03
 6.14387037034e-04 -6.85116720272e-04  8.56041991153e-05  1.56697980585e-03  1.05865735178e-03  1.10594253748e-03 -4.45680542682e-06  2.97437472590e-03 -3.38107149207e-03 -3.13947446189e-03  2.06677504836e-03 -3.35088449258e-04  1.49399849984e-03  1.76709599270e-04  4.24850691246e-05 -1.44207068712e-03 -9.71485059817e-04 -2.05937618616e-03  4.45858261476e-04  1.42467017112e-03  6.10372399719e-05  1.65647482550e-04 -4.83525120607e-04  1.37425502166e-03 -1.11541178745e-03  1.65705648545e-03  3.49611600531e-04  3.77729754578e-03 -4.40272649719e-04 -1.28635059712e-03  6.02565791592e-04  1.04141458167e-03 -3.73387572365e-03  6.03467364091e-04 -1.54333601640e-03 -1.60120852576e-03 -1.77656281788e-03  6.11946881453e-04  1.03877836945e-03  5.49329927126e-05 -6.50861779290e-04  1.44595048040e-03  6.47647294398e-04 -1.66592787418e-03 -3.27328588457e-03  1.68160712296e-03  2.35105188117e-03  1.95878962662e-03 -1.07828765475e-04  3.73409761662e-03 -2.78790040139e-04 -4.71523544398e-04 -5.90137797937e-04  1.45039991458e-03  3.55403189369e-04  2.21134052431e-03 -2.62166117101e-03  1.43483391113e-03 -6.22274928198e-04 -1.26131819738e-03 -1.09993729080e-03 -6.96372229703e-05 -1.54760199132e-03  9.38843574587e-04 -5.65179234082e-04  1.64807200552e-03 -2.65704172711e-03  1.74909094062e-03 -2.10206817744e-03  3.06587967301e-03 -8.64714374121e-04  1.47556992989e-03  1.00397619167e-03  2.19758685309e-03  8.58081914430e-04 -2.72259924085e-03  1.47014482907e-03  1.07942104245e-03  1.42836934004e-05 -2.29327477291e-03 -4.98191387401e-04  4.67916019335e-04 -3.35805126686e-03 -4.49748658371e-03 -3.15473351571e-03 -1.36718396540e-03 -1.69988412859e-03 -4.69569042957e-03 -2.23545708912e-03 -4.07758355883e-03  7.60229026760e-06  6.53796000578e-03  2.08850327153e-03 -1.39892277580e-03  7.04695414482e-02  2.46806228088e-03  5.86035624836e-03 -5.33705484746e-04 -3.52312761435e-03  1.18115833455e-04 -2.89913075617e-03 -2.14679880048e-03 -2.00183748591e-03  1.30004176846e-04  1.46818294699e-03  7.07853877623e-04  1.00635032576e-04  2.75151346424e-03  4.06868332589e-04 -1.05833393014e-03 -5.91083365900e-04 -1.56966233108e-03  1.08627766117e-03 -3.05668055844e-03 -6.67991263366e-04  7.85761498440e-04 -4.73395404196e-04 -8.31105441035e-04  1.15886533368e-03 -1.98513320301e-03 -2.11208953198e-03 -1.94001564429e-03 -3.03282334471e-03 -1.90750011491e-03 -6.61039736292e-03  3.40168495157e-04  3.74513736551e-03  8.69539702263e-04
-1.02184301544e-03 -1.41732592469e-03 -2.81986599600e-03 -1.47128213234e-03  2.32180400519e-03  1.56073644156e-03 -2.75842027249e-04 -2.83028011486e-03  1.72552324891e-03 -5.64938237669e-04 -3.45336598443e-03  2.57850963195e-03 -5.11264086712e-03  8.87241460527e-04 -4.38929565276e-04  1.26238214603e-03  1.51198490171e-03  4.23245318021e-03  6.33454646726e-05  1.13662905744e-03  2.89618397583e-03  9.91359018592e-04 -1.92663988228e-03 -3.45808455980e-03 -1.32431792045e-03  2.71182294700e-03 -1.63325092275e-03 -2.49192678732e-03  1.20908144579e-03  2.27734286123e-03  2.41508477556e-03 -1.36161831078e-03  2.94113394422e-04  6.33407895140e-04 -2.09844293703e-03  1.49809869607e-03 -1.28590604814e-03 -2.38755151722e-03 -1.22048676835e-03  1.28578403512e-03  3.02370217113e-03  4.15113903291e-03 -1.18612596849e-03 -5.59616644735e-03  1.57983305949e-03  2.37259665458e-03  8.78513809483e-04 -3.15820599729e-03  1.31407725366e-04  1.91735589202e-03  2.10133079668e-03  3.69633961737e-03 -3.73236637232e-03 -1.32740783190e-03  7.62840073715e-04 -6.09621831409e-03  2.14473104089e-03  4.17503989012e-03  5.31545085163e-05 -3.44309316109e-03  4.33957984760e-03 -8.88671440521e-04  1.31759013942e-03  3.56680590581e-04  6.54198352766e-03 -2.67892217857e-03  1.02552704584e-03 -3.16104713080e-04  2.38661939820e-03  1.74999946152e-03  5.89617606627e-04  5.29232201937e-04 -1.39157330331e-03 -1.09601238904e-03 -1.24877582333e-03 -1.96496844849e-03 -3.51098512709e-04  4.42983639345e-03 -1.04089309223e-03 -3.66152654788e-03  3.20161132736e-03 -2.67964882919e-03 -1.99207406130e-03 -3.33942044407e-04  7.36244830257e-04  8.18033714480e-04 -4.71052914221e-04 -1.69810824707e-03 -2.58674079708e-03  2.98513412849e-04  1.77105033818e-03 -1.51817710108e-03 -3.46975062691e-04 -6.03018441867e-03  2.46806228088e-03  8.64609162554e-02 -9.33930840044e-03  5.20563627690e-03  1.12436264219e-03 -1.17735294655e-03  3.40682375462e-03 -4.62219772276e-05  2.97306401206e-03  2.44584283651e-04 -2.07641699449e-03 -3.65694288898e-03 -1.57959536174e-04 -4.72155670873e-03  4.68819673312e-04  1.31872324301e-03  1.40343301858e-03 -1.48380546407e-03 -2.37496708464e-03  5.52879080505e-05  2.64808185596e-03  1.09035036921e-03  1.90558285327e-03  1.46665614081e-03 -1.69603041845e-03 -5.04803432028e-03  8.18980994893e-04 -2.06136413181e-03 -1.47815723636e-03  3.13547815854e-04 -1.39609927289e-03  4.02105975505e-04  1.55954250595e-03  3.11504409198e-04
-3.82080702219e-04  7.16943701284e-04  5.70572980474e-04  8.05259733391e-04 -7.27686895897e-04  2.90149818965e-04  1.48223281820e-03  1.18504029266e-03  1.01164019717e-03 -1.07001340517e-03 -6.50379543811e-04  7.37631604073e-05  1.20285202679e-03 -2.59018858017e-04  1.50298106918e-03 -2.42631700984e-03 -1.43353148522e-04 -1.30856955985e-03  1.04642831640e-03  1.14935488137e-03 -1.31225388773e-03  8.11273033016e-04 -2.79273086721e-03  1.07379699740e-03  4.24205958375e-04 -1.07219578822e-03 -2.75106558487e-04  7.23427881716e-04 -2.27731684389e-03 -1.58455849119e-03  8.24931290919e-04  3.01935663667e-03  4.29839430535e-05  4.82719622371e-04 -1.44033472728e-03  5.36587748376e-05  5.82420915934e-04  1.04728309104e-03  8.37085112142e-04 -1.88838375596e-03  2.08529474184e-03 -1.19211607791e-04 -2.76470338841e-04  6.36690627364e-04  4.89295541974e-04  2.30929816386e-04  7.34186287073e-04 -1.08885725434e-03  8.44139342485e-04 -9.87496160791e-04  3.82624096939e-04  8.17453562120e-04 -1.35881759191e-03  2.32570896922e-03  1.15627044796e-03  3.32985027771e-03 -1.00567352368e-03 -1.32109322004e-03  1.02447148393e-04 -1.86498313102e-03 -6.37351817497e-04 -2.25850434967e-04  1.29393645240e-03 -6.57688969620e-04 -3.40110357680e-03  2.53970587452e-03 -6.88171630640e-04  1.00566712192e-04  2.80622363733e-03 -9.19319265231e-04  1.34635514826e-03  2.85250156681e-04 -2.04792399029e-04  2.27244825473e-03  8.74901825717e-05 -1.43299284068e-03  1.02902102924e-03 -7.72703633509e-04  7.30066723570e-04  1.37890154325e-03 -2.25819248119e-03 -5.29036140898e-04 -7.52964675847e-04 -9.60515393997e-04 -1.30879910839e-03 -2.22601362190e-03  1.64035301363e-05  7.19388652516e-04 -4.68434298011e-04 -1.69311195666e-03 -5.87668961785e-04  2.42104215620e-03 -7.78481496728e-06 -9.23873735730e-03  5.86035624836e-03 -9.33930840044e-03  5.44996640987e-02  4.60960961904e-03 -5.62605426129e-03  2.34564261234e-03  1.14363086326e-04 -2.41410427159e-04 -9.58846116137e-04  1.80387620286e-04  2.09175425508e-03 -1.46964917524e-03  6.11053858363e-04  7.54187782094e-04  2.13481853184e-04 -1.01167967231e-03  4.71608467916e-04  1.87875779065e-03  1.85068753985e-03 -2.78363149214e-03  1.28927346932e-03 -3.10964777792e-04  2.83028368143e-04 -3.82395370586e-04  9.20192402263e-04 -2.46587622126e-03 -4.49286215685e-04  1.57249017844e-03 -1.13618514469e-03  5.62004021183e-04  1.78661849943e-03  1.24280307097e-03  1.18117423440e-03  5.40022925262e-05
-1.94182641326e-03 -1.54774557626e-03 -1.87585314975e-03 -1.65628909036e-04 -1.11303216865e-03 -6.81280870087e-04  1.03759056945e-03 -2.81863548952e-04  5.89370079924e-04 -3.14214066121e-03 -2.04374019989e-03 -6.35323690200e-04 -1.63230732949e-03 -2.85103677198e-04  1.31185689631e-03 -2.79148769172e-03 -2.93159276143e-04 -1.16168634436e-03 -2.87518774675e-04  1.96096059884e-03 -6.45422064109e-04 -7.09340474129e-04 -2.13790122257e-03 -5.26947944660e-04 -1.56111581801e-03 -4.96377559412e-04 -1.74353840932e-05 -1.10201670961e-04 -1.17831229312e-03  4.12698257096e-04 -2.12426809385e-03  1.61881740159e-03 -4.38093825736e-03  1.34876460489e-03 -3.03764773926e-03 -8.19954496966e-04 -2.05644518555e-03 -9.84131758758e-04  3.32266210991e-04  9.44909247498e-04 -2.34493134004e-03  1.21707390980e-03 -1.24439876422e-03 -2.17275530971e-03 -2.38596141129e-03 -3.33435346683e-04  2.19081447228e-03  2.53423223765e-03  1.28417835501e-03  1.34201677713e-03 -4.76287450166e-04 -1.05623480741e-03 -2.20468631668e-03  7.38576601280e-04 -6.73832533063e-04 -3.87858002941e-03  2.72901153497e-03  2.59795106306e-03  1.69300044248e-04  1.65723669034e-03  1.02980151771e-03 -5.34867848337e-04  1.79192899609e-03 -3.14379275462e-03  5.88845901192e-04 -1.01034455650e-03  2.95230593054e-03 -2.82391687421e-04  4.82071860065e-03 -1.64575040697e-03 -1.03579174665e-03  1.39741574665e-03 -2.14995221287e-03  1.14494816195e-03  3.35175463822e-03  2.98794126616e-03  7.72977415066e-04  1.19255118616e-03 -5.88058966512e-04 -7.16333601870e-04  3.82260167608e-04  2.04244646527e-03  1.68034098887e-03  1.34900529508e-03  3.29752102351e-03  4.86132148408e-03 -6.99792043498e-04 -3.46688837382e-03 -1.80820262168e-03  2.29645044222e-04  3.65753002010e-04  1.31633375183e-03 -1.68226854256e-03  1.68610360741e-03 -5.33705484746e-04  5.20563627690e-03  4.60960961904e-03  6.58591669307e-02  9.30306220647e-03 -8.35528409917e-03  1.49457179839e-02 -2.63403242514e-03 -7.35385781319e-04  2.54712425037e-04  4.59068826453e-04 -2.42758170483e-03 -8.84892005973e-04 -4.09598367382e-03 -1.26211783181e-03  1.27948320569e-03 -3.70726144641e-04  1.06194152750e-03  4.36647126933e-04 -1.80970949416e-03  1.44064836468e-03  2.73383508744e-03  7.36314515804e-04 -1.09607666901e-03  1.25389119829e-04 -2.39610865194e-03 -1.63472958523e-03 -1.51546782731e-04 -4.48318006407e-04 -7.35967640663e-04 -8.78268423131e-04 -2.95121307524e-03  1.44916332445e-04 -2.21366637898e-03
 1.84479156015e-03 -9.09194105400e-04 -4.16949534339e-03 -3.91343933261e-04 -3.27964261615e-03 -3.47844129408e-04 -2.19713371559e-03 -1.37669933752e-03  6.74341333987e-04 -2.41098612179e-03 -1.73121876298e-03 -1.36550097647e-03 -2.18252558501e-03  4.64002746990e-05  3.28354383797e-03 -5.92535313405e-03 -2.85669133715e-03  3.68247335391e-04  5.52510115402e-03 -2.76305173461e-03  1.15183464581e-03 -2.42729097877e-03  5.12362559086e-03  1.86423047077e-03 -1.35813945872e-04 -7.28203192227e-04  8.30349035783e-04 -2.88590670135e-03 -4.75923980549e-03 -9.32367335369e-04  1.76955540043e-03  1.24611428987e-03 -1.44161160823e-03 -1.09282138391e-03 -6.56980452570e-03  3.01116883633e-03  2.56181460973e-03 -2.84481718112e-03  6.21542903699e-04 -7.39364513740e-04 -6.72528889821e-06 -5.31988615206e-03  3.78253246074e-04  4.47924958579e-03 -6.98540126681e-05 -2.88238573987e-03 -5.04551210098e-04  2.31191150758e-03  2.50029199454e-03  2.18568180886e-03  7.45735123903e-06  4.39852537084e-04  1.83568609712e-03 -2.89542175846e-03 -1.87960282834e-03 -1.93439767811e-04  1.49314881855e-05  1.00214224683e-03 -8.03802624410e-05  3.93992004931e-04 -1.03129491617e-03 -2.00456440475e-03  3.44571490447e-03  2.92633657656e-04  6.39367921353e-03 -1.95710341194e-03  3.55194310615e-03  1.12035715697e-03  4.83434891382e-03 -2.25113751024e-03 -8.89218715587e-04  1.39070843991e-03 -2.33914612873e-03  2.94168825684e-04  7.73142044613e-04  3.85362369245e-03  2.20682297989e-03  1.85761477022e-04 -1.12219609058e-03 -2.38968018079e-03 -1.26127632208e-04  3.32982273076e-03  6.33270961853e-04  2.32179745489e-03 -1.59110693966e-03  4.47444777736e-03 -1.16771951565e-03  4.70422592624e-03  2.32120735968e-03  3.84045629787e-04 -1.92753661062e-03 -2.66209569457e-04 -3.94481816318e-04  5.29043168456e-03 -3.52312761435e-03  1.12436264219e-03 -5.62605426129e-03  9.30306220647e-03  1.02384679541e-01  4.37718661445e-03  9.59098871062e-03  3.29988185906e-03  2.97966468200e-03  2.55008350976e-03  1.75510900792e-04 -9.90320393357e-04 -5.14815956485e-04  2.89734362221e-03  5.15093157975e-04 -1.36163377289e-04 -2.14283154974e-03 -1.84819436402e-03  2.43953746007e-03 -3.20004369369e-03  1.53083127621e-03  1.19919431841e-03  3.79417797379e-03 -2.11010447919e-03 -3.40396818947e-04  7.71373975787e-03  1.18805498892e-03 -1.25104457808e-03  1.56850743436e-03 -2.13162198668e-03 -8.79498933712e-04 -3.69550338306e-03 -1.47610178074e-04 -1.27948095575e-03
-1.31677431142e-04 -4.18236274273e-04 -4.95492171056e-04 -1.93781527214e-03  1.35420717957e-03 -1.94388613186e-03 -5.77115337574e-04 -1.49763513583e-04  1.00032177290e-03  1.19458605649e-03 -5.57102175139e-04 -5.73414156986e-05 -8.25464376759e-04  4.29217174298e-04 -6.85717121664e-04  9.01183772225e-04  8.38595998768e-04  9.49886896786e-04  3.26139131053e-04  9.64185544099e-04  1.96370218255e-03 -8.71389087180e-04  1.98160700938e-03  6.80038123159e-04  1.12181649723e-03 -5.60742585026e-04  2.62944462952e-05 -2.78160775209e-03  4.07640646188e-04  4.51855021573e-04  2.61526013045e-04 -9.88670284166e-04  2.19753899582e-03 -1.18961866325e-03  6.27779770926e-04  9.36655942622e-04 -1.69943328121e-04  2.80071149203e-04 -6.56257896661e-04  7.56433884222e-04  1.69256567828e-04  6.87111808045e-04  1.26631782540e-03  2.91765951091e-05 -7.20417529104e-04 -2.75074834479e-04 -2.60211620961e-04 -1.53815383602e-03  9.57851168630e-04  3.23391477037e-04  3.81752890797e-04 -4.26866730950e-04  1.30796848286e-03  3.43743492619e-05  4.58545771333e-04  1.07127194002e-03 -1.43585350614e-03 -7.23771773892e-04 -4.68190326258e-04 -1.21944519194e-03 -7.44437338154e-04 -3.17975145795e-04  4.01101258757e-04  2.41765684756e-04  4.68318555229e-04 -1.47565274406e-03 -1.92184389112e-03  5.87439409861e-04  2.08695801257e-03  4.36910595322e-04 -1.04675334811e-03  4.08989601202e-04 -1.23912675785e-03 -1.01593896633e-03  1.18858986441e-03  1.56885691448e-03  7.06986872817e-04  8.72710377367e-04 -7.56073045007e-04  3.49629216734e-04 -7.05549665268e-04  5.91292993455e-04  1.80290412829e-04 -1.30742578030e-03 -2.42402827783e-03 -7.78887415628e-04 -2.10230214779e-04  9.28293816527e-04  6.28811840854e-05 -3.83863908023e-04  4.43508169653e-04 -2.31334044363e-05  1.39137153217e-03 -2.15427102235e-03  1.18115833455e-04 -1.17735294655e-03  2.34564261234e-03 -8.35528409917e-03  4.37718661445e-03  3.43672887566e-02 -1.07362936276e-02  6.69885315830e-03  3.62202038516e-03 -3.84697070048e-05 -3.97031598699e-04  6.75918185631e-04  6.93291201324e-04  1.83924487571e-03  4.05580991682e-04 -4.54603290956e-04  5.54082433622e-04  4.30182058025e-04  1.61187728761e-03  3.79600862150e-04  1.42761040440e-04 -2.54665529747e-04 -1.33824555372e-03 -9.41553866197e-04 -2.98684180914e-05  2.20789087716e-03  1.85286579792e-03  1.12162180268e-03  1.22320329483e-03 -3.87556167677e-04  4.88641707031e-04  1.42377498613e-03  1.58429790500e-04 -4.69851714961e-04
-1.21863328552e-03  1.09068147536e-03  1.05062167928e-03  6.01907074158e-04 -9.53183388833e-04  1.17694260476e-04  2.30468690815e-04  8.01699077258e-04 -1.44018049296e-04 -3.50433688153e-03 -1.84557422068e-03  1.08656179268e-03 -6.88945051919e-04 -1.50181026866e-04 -9.95034916134e-04 -3.81436678887e-03 -3.60875990387e-03  2.81785449322e-03  1.01613431697e-03  5.52546707718e-04 -1.84604380111e-03 -2.16616098008e-03 -7.98646805493e-04 -6.52527593485e-04 -1.24659605478e-03 -6.83987378803e-04  7.04039178291e-04  2.06222934100e-03  8.93865399064e-04 -6.34216384698e-05 -1.44665582734e-03  4.14262834115e-03 -1.56883430743e-03 -3.57653930768e-03 -2.98928960889e-03  2.03841113235e-03 -3.56167035370e-03 -2.79807231140e-03 -1.08117151799e-03 -5.69927264427e-04  8.91566234460e-04 -2.26345620003e-03 -1.42322685575e-03  5.93429276141e-04 -1.20930082341e-03 -3.37948172823e-03 -4.23300918446e-04  9.72566325073e-04 -9.30269835289e-04  3.52314600360e-03  1.77307126114e-04 -4.49319736692e-05  1.05947299813e-03 -4.42368932441e-03 -1.46027300292e-03 -3.68943391650e-03  4.03539992671e-03  1.19584058422e-03  2.93043768046e-03 -1.40861568230e-03  2.84243919838e-03 -1.64244888828e-03 -2.08162753351e-05 -1.05872750729e-03  4.37668507867e-03 -1.76500598808e-04  4.90802970319e-03  1.48346373175e-03  5.48661545806e-03 -5.91996908648e-04  2.35812191677e-03  1.65758214667e-04  7.46653331779e-04  7.95430779823e-04  1.22565791012e-03  4.90298900929e-04 -1.03358702041e-03 -1.88776598534e-05  6.91268663245e-04  3.04806304129e-03  5.21659603965e-04 -7.87759706909e-04 -1.84585613777e-03  1.94776437425e-03  5.62142779141e-03  1.28975589462e-03  3.74342672413e-04 -1.02516185080e-03  5.81397854949e-05 -3.85654405709e-04  8.65641034628e-04 -2.45405546973e-03 -4.44547121529e-05 -1.01046696536e-03 -2.89913075617e-03  3.40682375462e-03  1.14363086326e-04  1.49457179839e-02  9.59098871062e-03 -1.07362936276e-02  7.90311798172e-02  1.44664615049e-03 -2.43367774329e-03  7.90068867622e-03 -1.14075709512e-03 -9.48481579676e-04 -1.03953413051e-03 -2.41082178885e-03 -1.74472472169e-03 -1.09770993915e-03 -2.25389188210e-03  2.10676767216e-03 -1.05752664422e-03  2.49907512030e-04  2.70463125098e-03  4.06490869715e-03  2.76749340811e-03  1.73643169445e-03 -2.07839290906e-04  1.04892552589e-03 -1.54217198261e-03  3.52381781146e-03 -1.39363073341e-03  3.45225074806e-03  1.68918180572e-03 -3.47482707333e-03 -7.76378615896e-05 -4.38303347069e-03
-1.79632798689e-03  3.44297531611e-03  5.26674223393e-03 -3.09926620274e-03  1.02399883884e-03 -2.14843979076e-03  1.89028165588e-03 -2.35279523958e-03  9.13660830645e-04  4.89693378182e-03 -4.68340612032e-03 -7.53004343327e-04  1.97132231016e-03  4.26334916031e-03 -2.45189175235e-03  8.88284609639e-04  2.25217501608e-03  3.08254652297e-05  1.44279838222e-03  2.81710454293e-04  3.18991689098e-03  1.79016021103e-03 -8.32285463103e-05  8.34947890705e-04  3.51290473854e-03 -8.59097174782e-04 -2.11864112889e-03 -6.16931858061e-03  3.20906963673e-04 -2.06262647234e-03  2.50893061099e-03  1.58123214939e-03  7.65676528654e-03 -8.85390472873e-04  2.71163771158e-03  1.08786409471e-03 -2.77307030873e-03 -6.98529203397e-04 -4.46270845901e-04 -1.28176942109e-03  6.97675220490e-06  2.39464870436e-03  1.68038667723e-04 -9.30773612970e-04 -1.24847230546e-03 -2.43341796053e-03  4.22989452762e-04 -2.07663874840e-03 -8.59236235975e-04  3.45998319393e-03  3.45531565131e-03  1.05092609452e-03  3.51943329405e-03 -4.35704084431e-04  1.82209446436e-03  5.58282385446e-03 -1.77122381524e-03  6.34693978133e-04  1.40985872660e-05 -3.33837926408e-03  8.43724623429e-04 -1.06144834337e-03  6.75218914430e-04 -2.02270230708e-03 -6.44955469468e-04  1.81081701899e-04 -7.88560640018e-04  2.12997882291e-03  2.42048362852e-03  3.09835499111e-03  1.52777587623e-03 -7.32417846917e-04  1.91342970560e-04 -6.63241346083e-03  3.24166270049e-03  4.68175155111e-03 -3.10855903372e-03 -2.64690532326e-03 -2.48505019206e-03 -2.72304199742e-04  1.76355082097e-03  2.21143695845e-03 -8.95869196467e-04  3.47130655579e-03  2.55073753316e-03 -1.54705475925e-03  5.12062682199e-04  5.03478360611e-03  1.19434065839e-03  1.97967908353e-03 -1.09357716678e-03  4.48822821954e-04 -8.55776662106e-04 -3.14282289796e-03 -2.14679880048e-03 -4.62219772276e-05 -2.41410427159e-04 -2.63403242514e-03  3.29988185906e-03  6.69885315830e-03  1.44664615049e-03  9.37642696194e-02  2.14181279758e-02  7.35171555739e-03  2.87910639325e-04 -1.38301425499e-03 -2.45806677766e-03  6.75318047875e-04 -1.42863811664e-03  1.02808598605e-03 -1.09710179726e-03  5.40296221148e-04 -2.19533010703e-03 -2.56662202561e-03 -9.58817213087e-04  2.87971523993e-03 -4.54179049139e-03  9.69423148841e-04 -2.52774381310e-04  3.97644136063e-03  3.71739686690e-03  1.47331902619e-03 -1.37351916014e-03 -1.80954435639e-03 -4.10564097316e-03  9.59660867693e-04  3.59739953212e-03  9.45241424006e-04
 1.49447709980e-03  1.59348457278e-03 -1.64108909972e-03 -1.11391307265e-04  2.15659677247e-03 -4.61820826792e-03  2.07791695492e-03 -2.47548442999e-03  2.72650284127e-04  4.47081896638e-03 -1.62512627867e-03 -3.07457826452e-03 -1.37824789157e-03  3.62205409815e-03  1.94908323701e-03 -2.30818466909e-04  1.88276861169e-03  1.03134022593e-04  2.09638929388e-03  5.76404141686e-05  9.68221338555e-05  4.48671081598e-03 -2.26122872153e-03  2.17657170953e-03  3.08393159422e-03  8.45249596774e-05 -3.39095009662e-03 -7.78030187156e-03  6.72278852637e-04 -9.44863044414e-04  3.79742840568e-03  3.26987228207e-03  4.87868642181e-03  2.23069482357e-04  1.52072075319e-03 -1.04992604710e-03 -5.32755244629e-05 -6.68961970525e-04 -5.19022632253e-04 -1.94375248919e-03  4.02860115704e-05 -6.30522480621e-04 -8.07230917716e-06 -2.72266065585e-04 -1.49030405135e-03 -1.79055353192e-03 -6.98002931494e-04 -5.54598775743e-03 -4.84813484291e-03  3.58156816466e-03  5.73742689694e-04 -2.97499765396e-03  2.34954748393e-03 -2.74195174979e-04  2.46491709337e-03 -7.43781901561e-04 -5.85024754271e-04  1.06170286059e-03 -3.29995276782e-03  2.90812278878e-03  3.46014460534e-03 -6.62269006281e-04  1.17200205799e-03  4.21853663999e-04  5.79171896851e-04  1.17275956505e-03  8.00779896431e-04  1.29806341045e-04  1.95901967097e-04  2.22102609049e-03 -3.02356413969e-04  5.58770129723e-04 -3.35329632412e-05 -2.99246601449e-03 -1.12950459567e-03  2.15305532467e-05 -9.12366901852e-04  3.30150939118e-04 -5.99830190582e-04  3.70575205359e-03  1.16716143490e-03  1.45102779113e-03 -6.91847877843e-04  1.00288298124e-03 -8.07389296914e-04 -1.35334863678e-03 -1.27293425179e-03  2.23132687046e-05 -2.54638372930e-03 -4.22353157745e-05 -1.54570328762e-03 -1.58630961774e-03  1.32626820860e-03 -9.28458893055e-05 -2.00183748591e-03  2.97306401206e-03 -9.58846116137e-04 -7.35385781319e-04  2.97966468200e-03  3.62202038516e-03 -2.43367774329e-03  2.14181279758e-02  7.42358687076e-02 -1.07652142328e-02 -5.42626075810e-03 -1.21543608895e-03 -1.82869340885e-03 -2.14680818707e-03 -6.20312013029e-04  1.46889789490e-03 -2.39028790903e-03 -2.30988769033e-03  4.06709908697e-04 -1.81359358794e-03 -5.31492600589e-03  2.33045962683e-03 -1.79982541392e-03  3.72367139261e-04  1.30923349156e-04  4.80824514332e-04  1.77856062129e-03  8.73618799400e-04 -3.47829811173e-04  7.14846173060e-04 -1.90627928252e-03  6.33103555893e-04  1.18097549990e-03  3.77580553545e-05
-2.26591572480e-03  3.68421219641e-03  7.68410142819e-03 -2.11618668981e-03 -4.38056304466e-03  1.56504356941e-04  1.18607626335e-03  1.25803427168e-03  8.91671794963e-05 -4.59789132798e-03 -3.02071205159e-03  1.35574226332e-03  4.04507084430e-03  2.39719359371e-04 -5.29725593356e-03 -1.31605946043e-03  4.79448366541e-03 -4.06927288061e-03  1.89637483714e-03 -3.10886754096e-03  1.58757397758e-03  5.08774994230e-04 -1.19044701008e-04  4.37707299619e-04 -3.41870059932e-03  1.25441698754e-03 -2.64155792058e-05  5.05335348400e-03 -2.97277059928e-04 -1.43296745700e-04 -6.87952696140e-04 -2.88314791364e-03  8.19813368756e-03  1.97747008540e-04 -3.10642322473e-03  3.60437149430e-03  2.44953616437e-03  8.11676112788e-04  2.78175530395e-04 -2.35487670976e-03  1.43815360294e-03  9.21078615274e-04 -6.57226805759e-04 -1.15250074247e-03  5.06852902418e-03  1.19092378406e-04 -2.26845927996e-03  2.07436495444e-03  4.85683991017e-03  3.15556160455e-03  1.96785821893e-03  3.03904135951e-03  5.41004439929e-04  2.39618005178e-03 -3.44728910643e-03  2.32104233254e-03 -8.10055161053e-04  1.43675294699e-03  5.29710906633e-03 -1.69091746333e-03  1.44936579573e-04  2.46616399486e-04  1.84514908556e-03  1.42208487004e-03  1.05915931568e-03 -1.53044070858e-03  1.10262281633e-03 -3.55753548675e-03  3.13694837096e-03 -9.50089023967e-04  1.45369598025e-03 -1.71175551255e-03  1.24980846194e-04 -8.50077684155e-04  5.28670497342e-04  3.38910217508e-03 -1.29147323552e-03 -2.74087218314e-03  5.29445293005e-04 -4.22562137690e-03  4.72119835900e-03 -2.64202300204e-03 -9.22390417937e-04 -4.08360473796e-03  3.23491920344e-03 -3.42407254495e-04 -8.64843823866e-04 -1.83859750562e-03 -1.73256054072e-03  1.98737527249e-03 -1.17803860847e-03  2.41971206083e-04 -2.71443878963e-03 -2.42918096520e-03  1.30004176846e-04  2.44584283651e-04  1.80387620286e-04  2.54712425037e-04  2.55008350976e-03 -3.84697070048e-05  7.90068867622e-03  7.35171555739e-03 -1.07652142328e-02  9.84093304009e-02 -3.04985601238e-03  2.85396924841e-03 -2.96968068155e-03  4.38013122950e-03 -1.09266355270e-03 -1.46036039723e-03  1.17754813486e-04 -3.29988743373e-04  2.18999249949e-03  6.98689626061e-04  2.97684252712e-03  2.44634179373e-03 -8.44915497180e-04  1.28437484540e-03 -2.21513339179e-03 -1.09864864427e-04 -1.35397920668e-03  2.57753528466e-03  6.40058731458e-05  2.44566425281e-04 -1.47573773762e-03 -5.09649104565e-04 -2.27913777054e-03 -1.98061317765e-03
 1.04076916422e-03 -3.79661497579e-03  1.81462406912e-03  5.15454026290e-04  2.03001875739e-04  3.12394689429e-03 -2.13190700617e-04  1.74157147974e-03  9.97214476903e-04 -3.91125897767e-03  4.49323376574e-04 -4.02568059067e-03 -2.51718969789e-03 -2.96704432987e-04 -1.53022662509e-03  4.73772068445e-03  2.00329634309e-04  2.61242212850e-03 -2.47521536917e-03  2.33269778680e-03  3.54291985170e-03 -1.25425819154e-04  1.28444873437e-03 -1.98206838452e-03 -1.50422673117e-03  3.21792508656e-03  1.09519744729e-03  1.02316338350e-03 -1.91750879047e-03  6.49803760757e-04 -2.26504868358e-04 -2.95500672437e-03 -2.41406370928e-03  5.99341023932e-03 -5.46480106856e-04  3.86100199290e-03  1.67267438181e-03  4.04068272446e-04 -1.31640905862e-03 -7.49569090829e-04  2.25137471551e-03  3.50353392254e-03 -5.08600024559e-04  2.53035349793e-03 -1.11070274486e-04  9.50235991630e-04 -2.34585484926e-04  4.89009181391e-03  1.03434913708e-03 -3.37478669350e-03 -3.21032978243e-03 -3.73686441404e-03 -1.80785844799e-03 -5.80167815550e-05  7.62932944288e-05  1.38040624331e-03 -1.69887166713e-03 -9.80863272401e-06  3.82600283739e-03 -4.05211866650e-03  4.52675323506e-03 -9.65823462576e-04 -2.45814020983e-04 -1.46610780870e-03 -3.46628897915e-03  1.45517866806e-04 -2.10421307015e-03  7.50120568230e-04 -3.01932947150e-03 -4.45506098468e-04  4.69918931941e-03  2.49778483106e-03 -1.73069859812e-03  6.99768400564e-03  2.23210445755e-03  2.02408506836e-03  3.96365000973e-04 -2.56986723980e-04 -3.53949172647e-04 -2.95954186256e-03  1.09479316840e-03  2.70825229927e-03  1.54575496161e-03  3.38744536508e-03  5.37022620646e-04 -1.55720731279e-03  1.06206130297e-03  2.70230388071e-03  1.09597623360e-03  2.58813596878e-03  6.11419881735e-04  2.54533969134e-03 -3.74842324864e-04 -4.27795358143e-03  1.46818294699e-03 -2.07641699449e-03  2.09175425508e-03  4.59068826453e-04  1.75510900792e-04 -3.97031598699e-04 -1.14075709512e-03  2.87910639325e-04 -5.42626075810e-03 -3.04985601238e-03  9.93419078375e-02 -1.64589980344e-02  4.90677287842e-03  5.23719976424e-03  1.63859003738e-04  2.14242627411e-04  2.15659975050e-03  6.59065277746e-04 -6.74813570340e-03  1.97520912831e-03 -6.02991411056e-03 -6.49658871369e-04  1.34093791419e-03 -1.08489590075e-04  8.63101066147e-04 -3.84576731769e-03  8.63881359292e-04  4.95628939790e-04  2.81188999331e-03  2.33193946986e-03  2.37394984065e-03 -1.29696457308e-03  2.35615320419e-03  1.32276425551e-03
-1.48216814049e-03  1.81582046618e-03 -5.49575507483e-03  4.27720218050e-03 -1.28888641047e-03 -2.16372392071e-03 -1.12828399876e-03  6.17739811950e-04 -4.52056151687e-05 -3.01945107800e-03 -1.53276473720e-03  3.06418264329e-03 -4.44119562138e-04  2.10956587043e-03  7.71739959439e-04 -9.12425568219e-04  3.57188590333e-03 -7.13325560662e-03  7.48316380093e-04 -1.88168667460e-03 -2.57343976704e-03  1.40635146372e-03 -9.33901526857e-04  2.20817024660e-03  1.10464542708e-03 -3.14268618537e-03  3.63487169174e-04  1.63726694864e-04  3.94745513508e-03 -2.10619978716e-03  2.73915248271e-03  2.13519133745e-03 -1.29674926524e-03 -3.95192630109e-03  2.32571059848e-05 -3.20465890375e-03 -1.44211923522e-03  2.95050913327e-03  2.17044327130e-04  2.29089229021e-04 -8.28622665664e-04 -4.66064573148e-03 -1.63158121955e-03  2.09374407592e-03 -1.08946731608e-03 -1.51689347315e-03  1.65564804105e-04 -3.27344414659e-04  1.29857882735e-03 -3.74029374894e-03 -1.27776655218e-03  3.86801275707e-03  9.38486073934e-04 -5.86431166605e-03 -1.37526818658e-03  5.88790853678e-04  1.81016203965e-03 -6.56764153098e-04 -2.80718415707e-03  3.39767188573e-03 -3.19251634721e-03 -1.64444603391e-03  8.69034940554e-04 -7.29060389614e-04  5.39043825876e-04  1.36962631531e-03  4.78415583089e-04 -8.85245565169e-04  4.40777647854e-03  2.18576929716e-03 -3.33500183656e-04  4.95165371737e-04  3.27438720733e-03 -1.93829564513e-03 -1.09674183595e-03  2.89386107941e-03  5.80509273172e-06 -6.85358669876e-04  8.11471978790e-04  1.99812588526e-03 -7.73667854063e-04  2.49175285608e-03 -2.08857923399e-03 -4.42716838001e-03  2.47892147320e-03 -4.89734146983e-05  1.07436913304e-03  5.75744261330e-04  9.71738046760e-05 -1.27889228096e-03 -1.56795557941e-03 -1.99508296778e-03 -3.65796793197e-03  8.12198486831e-04  7.07853877623e-04 -3.65694288898e-03 -1.46964917524e-03 -2.42758170483e-03 -9.90320393357e-04  6.75918185631e-04 -9.48481579676e-04 -1.38301425499e-03 -1.21543608895e-03  2.85396924841e-03 -1.64589980344e-02  7.99771308696e-02  1.83456305087e-02  8.56864740099e-03 -1.90947641101e-03 -2.81653232197e-03 -1.35488409631e-03 -3.83681287028e-03  2.07592664238e-03  1.24458004738e-03  8.34071054428e-04  3.09491015714e-03  1.31335715236e-03  2.84801843749e-03  3.20264654757e-04 -1.93721219409e-03 -2.97682709106e-04  2.09256617241e-03 -6.06611588557e-04 -2.42275922162e-04 -1.10340192645e-03  6.47698407020e-04  1.81443381079e-03  2.14835656638e-03
 2.21025234203e-03 -1.30431206268e-03 -2.65284501433e-03  2.47878656430e-03  1.20061628221e-03  3.51881380262e-03 -3.75762884079e-03 -2.22762861573e-03  1.00072571029e-04 -1.23227911205e-03  2.28548825634e-03 -8.88154410510e-04 -7.41271913341e-04 -3.09017860177e-04 -4.91708782107e-04  1.60337867966e-03 -1.86655816260e-04 -1.73638600959e-03 -1.85756601157e-03 -1.92336761294e-03  9.27914558078e-04  1.45585827209e-03 -2.11759285610e-03 -1.95207394112e-03 -3.95215325450e-03  1.00617503830e-04  3.52782341184e-03  1.81814394743e-03  2.71532033609e-03 -4.38674361789e-03  1.36683033948e-03  2.47378798203e-03 -4.36583598206e-03  9.47878688834e-04 -1.29583418872e-03  1.82004532419e-03 -3.97856388480e-03  2.36846386971e-03 -8.23860839962e-04  8.16825714240e-04 -7.15183790383e-04 -1.76436892080e-03 -9.89027065555e-04 -3.95226375282e-04 -3.09333545272e-03  3.21683738300e-05  4.57487378028e-03  4.71623007513e-03  4.74767628273e-03  4.03541271609e-05  4.09077126757e-04  6.56159124227e-03 -1.29342549727e-03 -3.17762940369e-03  8.52126934684e-04  1.63729571008e-03 -1.46359128514e-03  5.58049933184e-04 -3.79726225738e-03  2.55872758393e-03 -2.49672478288e-03  1.41682393412e-03 -2.85729992236e-03 -3.26594693866e-03 -2.77398930582e-04  8.32572386862e-04  1.02198636585e-03  1.66829807102e-04 -1.23509052409e-03  3.92234490146e-03  4.83165848813e-03  3.60465205797e-04 -6.30514094958e-04 -5.85187113295e-04 -1.73161114919e-03  3.14500291195e-03 -1.25536893028e-03 -1.75790045019e-03 -1.07339459222e-03 -9.65873719299e-04 -6.66166817209e-04  2.67610508891e-03  2.14250986131e-03  9.74300357036e-05  8.19797776279e-04  3.31644339609e-03  1.98944676019e-03 -1.84125398472e-03 -1.05372550118e-03 -1.93544969492e-03 -6.53969880786e-04 -3.74854116899e-03 -2.14532589881e-03 -1.43040871060e-03  1.00635032576e-04 -1.57959536174e-04  6.11053858363e-04 -8.84892005973e-04 -5.14815956485e-04  6.93291201324e-04 -1.03953413051e-03 -2.45806677766e-03 -1.82869340885e-03 -2.96968068155e-03  4.90677287842e-03  1.83456305087e-02  9.71362967783e-02 -1.03335872220e-02 -5.84119340082e-03  2.83991132939e-03  2.04541873378e-03 -4.50991654405e-03  8.82396667345e-04  7.18726604792e-04 -2.80103202745e-03  1.22653929455e-03 -2.62303900228e-03  2.47174596796e-03  6.91771765328e-04 -1.67292256178e-03  1.17538044651e-03 -3.09519509166e-03  3.00081538139e-03  1.92806193491e-03 -2.48554737463e-04 -1.80374372402e-03  1.80198884448e-03  4.31231605475e-03
-1.25814005011e-03  1.84604270923e-04  1.59449157223e-03  1.45753486708e-03 -2.25001454116e-03 -3.98585837850e-03  1.57590627972e-03 -9.39735096659e-04 -3.46070866318e-03  1.79788261929e-03  1.43343653487e-03  1.02575825105e-03  2.46144019479e-03  8.19642808364e-04 -2.41153947841e-04 -3.91497415512e-05  6.62442479968e-04 -1.94880474197e-03 -1.00212423804e-03 -1.34590736649e-04 -1.35284559789e-03 -1.15873783500e-03  1.85422887884e-03 -1.06268052946e-03  2.16448830054e-04  5.23777982534e-04 -2.24781997777e-03  2.89591301905e-03 -8.93141211891e-04 -1.12164903002e-03  5.73959480665e-04  1.66613919795e-03  4.18872312803e-03  1.23705339518e-03  5.40328367492e-06 -1.82683093571e-03  1.85207422377e-03 -1.51929717604e-03 -7.00315389539e-04 -2.75315796943e-04  1.26303161095e-03 -8.10859975861e-04 -2.98088339026e-03  4.71871077879e-03 -6.63503128028e-04 -2.26359992479e-03 -3.01191393408e-03 -1.95884826449e-03  2.10245763597e-03 -2.30665530429e-03  1.79655688251e-03  1.51852567588e-04  5.43406757474e-03 -5.08085395682e-03  1.08674494921e-03 -4.10249425328e-04 -1.61006667000e-03 -1.83284031491e-03  3.15794412160e-03 -1.25095952922e-03 -1.18058370597e-03 -2.01186825636e-03  1.15160684909e-03 -3.21919787596e-04  5.84693108919e-04 -6.54928531994e-04  1.42286688037e-03 -1.02054396743e-03 -3.21297906849e-04  4.46844896150e-03  5.02636398157e-04 -3.23669050685e-04  1.49038879371e-03  1.21117948557e-03 -6.24411047574e-04 -9.61593302105e-04  1.87598418627e-05 -1.88678533104e-03  2.75924139723e-03 -1.59308817086e-03  1.13709240159e-03  9.37797757095e-03 -5.72139788731e-04  6.07296371258e-04  3.17929934103e-03  1.77456334994e-03  5.15579311232e-04  3.46092828139e-03  4.16925152697e-04 -3.23698562967e-03 -1.59365887984e-03  5.50328783765e-03 -2.39361010706e-03  3.43666204488e-03  2.75151346424e-03 -4.72155670873e-03  7.54187782094e-04 -4.09598367382e-03  2.89734362221e-03  1.83924487571e-03 -2.41082178885e-03  6.75318047875e-04 -2.14680818707e-03  4.38013122950e-03  5.23719976424e-03  8.56864740099e-03 -1.03335872220e-02  9.23593989959e-02  3.49813541204e-05 -1.86490615087e-02 -3.42126168165e-03 -2.19151923191e-03 -1.45123143324e-03 -5.28949675385e-03  3.07997957361e-04  8.86336113754e-05  1.45207608159e-03  5.28445306796e-04  1.31138231988e-03 -3.20983692886e-03  9.42439563589e-04  3.23597634670e-03  2.97932319685e-03 -2.42501927693e-03 -1.87452336406e-03  1.56888943031e-03  3.76274604170e-03  7.19974466647e-04
 3.28309253278e-03 -1.15480460843e-03  1.99513275059e-05 -1.36299743073e-03  1.49775913922e-04  9.93254724163e-04  4.45651181474e-04  1.64739502632e-03 -3.55659374463e-03  9.81912743096e-04  1.36710680287e-03 -1.88413263653e-04 -9.95518042604e-04 -1.55145356610e-03  7.18927038355e-04 -2.12840248373e-03 -2.53357906261e-03  2.99421355468e-04  1.97915396038e-03 -2.64240940991e-03 -1.25924136047e-03  1.21225708351e-03 -5.62658452388e-04  1.83843589037e-03  1.36793416829e-03  1.43888794997e-03 -2.11145797650e-03  3.12922025701e-05 -1.57671202836e-03  1.43691406852e-03  1.15570672829e-03  1.25648446034e-03  1.35821763598e-03  9.83984596477e-04 -4.25215758842e-05  5.67683866582e-04  1.15456110277e-03 -1.87970502688e-03 -1.02776974092e-03  2.67282622992e-04  1.01081469835e-04 -4.03857356583e-04  3.28632269575e-04 -6.30715457639e-05  2.58373825312e-03  5.45508925530e-05 -1.12513605565e-03 -1.36153840291e-03 -1.74632950622e-03 -1.03501029726e-03  1.61525514298e-04 -2.86677435486e-03  5.96546319187e-04  7.81447869586e-04 -2.14208307806e-03  3.12849919060e-04 -7.85648811579e-04  2.68252041391e-03 -3.24221379485e-03 -3.03973090194e-04 -2.82369985805e-04 -4.07329737896e-03  4.26522792997e-04 -6.38598012118e-04  1.90270987987e-03 -1.62931692906e-03 -3.74650720884e-03 -1.68037819773e-04 -1.69473808179e-03  1.05222930616e-03 -2.09684742169e-03  8.48082391129e-04  1.02894758856e-03  1.24031612886e-03  2.99779673603e-04 -4.59828024088e-04 -7.44440907410e-04  5.04611985559e-05 -4.06664807163e-04 -1.37521448464e-03 -2.06717643288e-03 -3.16704648832e-03 -4.30613091517e-04  2.33002591486e-03 -6.79920453644e-04  9.12269867592e-04  1.99619574240e-04 -3.65687712288e-04 -7.61107313043e-04  3.93180718421e-03  1.03036523826e-03  1.12931298726e-03 -5.77155598146e-05 -5.38111222946e-03  4.06868332589e-04  4.68819673312e-04  2.13481853184e-04 -1.26211783181e-03  5.15093157975e-04  4.05580991682e-04 -1.74472472169e-03 -1.42863811664e-03 -6.20312013029e-04 -1.09266355270e-03  1.63859003738e-04 -1.90947641101e-03 -5.84119340082e-03  3.49813541204e-05  5.19958695821e-02  4.94255844556e-03 -5.40024206017e-03 -3.92380529136e-03 -1.13711236825e-03 -7.24455166834e-04  1.54025341437e-03  1.58474873499e-03  6.20042162470e-04 -6.21302318856e-04 -4.57814003382e-04 -6.53818396222e-04  1.57043452508e-03 -1.06057600029e-03 -1.98039016157e-03 -9.81162305931e-04  1.46942253304e-04 -9.45605177373e-04  1.39113980201e-03  1.26998086838e-03
-5.16744580480e-05 -1.81009968406e-03  2.48432744158e-05 -2.57648347985e-03  5.88187434574e-04  2.41935011874e-03 -7.74390395513e-04  2.48260787888e-04  1.38409874886e-03  4.36368116273e-03 -2.42507236217e-03  3.52052521016e-04 -1.41528340904e-03 -2.29272396938e-03  8.29306587805e-04 -2.00840426234e-03 -1.60114365561e-03  1.36332227455e-03  1.74658926118e-03 -1.83311489420e-03  6.73755279285e-04  4.27603867553e-04 -1.74477656648e-03  2.61701521824e-03 -3.34411425710e-03  4.14151181708e-06  4.11933785169e-05  1.16413280772e-04  7.48653313744e-04 -2.27800939801e-04  2.99891551506e-03  2.36452593582e-05 -3.83364938064e-03  1.98416767235e-03  1.05161561278e-04 -2.48611525094e-04  1.77375084015e-03  3.18822200036e-04  3.56993772993e-04  1.07001932095e-03 -1.12392864027e-03  4.82119959142e-04  9.61201942297e-04 -1.15092089400e-04 -2.07044075852e-04  3.77695319643e-03  1.36809359908e-03  1.35214238960e-03 -1.36299720451e-03  7.87320683282e-04 -2.11173699188e-03 -3.25053560720e-03 -2.37216620682e-03  1.37191085975e-03  6.26620131237e-04 -1.42876729387e-03 -2.14426623817e-04  1.71093474613e-04 -2.12328233950e-03  6.55577221219e-04  1.51236786212e-03  7.99603332563e-04 -4.92048146742e-04 -2.12576443847e-03 -5.16242816048e-04  1.00311868496e-03 -1.00487893816e-03  6.19378234483e-04 -1.15568483265e-03 -3.57388665771e-03 -4.20668404552e-03  1.21469023592e-03 -1.45063499501e-03 -3.93041482705e-04  1.63549261059e-03  1.55918326389e-03 -9.83800610641e-04 -4.73709134766e-04  9.42575439308e-04  1.68706966065e-03 -1.85026105379e-03 -1.91848550029e-03 -4.78610383190e-04  6.71248882044e-04 -2.20098786186e-03 -2.41997349057e-03 -3.84291174572e-04 -7.48222064240e-05  1.51211601190e-03  4.77601071623e-03  1.80078634134e-03  7.32289404144e-04  1.03659893710e-03 -5.47374813123e-04 -1.05833393014e-03  1.31872324301e-03 -1.01167967231e-03  1.27948320569e-03 -1.36163377289e-04 -4.54603290956e-04 -1.09770993915e-03  1.02808598605e-03  1.46889789490e-03 -1.46036039723e-03  2.14242627411e-04 -2.81653232197e-03  2.83991132939e-03 -1.86490615087e-02  4.94255844556e-03  6.40589002672e-02  6.30138078225e-03 -2.64908928636e-04 -1.72075432734e-03  3.93797399537e-04 -9.87651003047e-04  2.88960278929e-04  1.25117025264e-03  4.62730105509e-04  1.84672668967e-03  1.51495912803e-03 -1.02470740563e-03 -2.50025359367e-03 -5.27400972380e-04 -1.44459856560e-03  9.25319013291e-04  2.24300555068e-03 -2.92810695012e-03  2.92116436820e-03
 1.10199498111e-03  3.17303159786e-04  6.52568814783e-04 -3.51224728070e-04  1.33621794197e-03  6.64277096765e-05 -3.85308273646e-04 -1.85234306543e-03  1.73335469808e-03  8.86340627545e-04  3.12274963185e-03  2.08321218863e-03  2.62124744197e-03  2.96761078454e-03 -1.31774498071e-04  6.01164146932e-04  4.12834865212e-05  2.43173992929e-03 -1.58072795544e-04 -7.15423311046e-04  1.60642591928e-03 -1.90692209669e-03  2.38747550947e-03  2.24097446494e-04  3.55658629186e-04  3.03141182502e-03 -5.34239713211e-04 -1.62015902417e-03  2.60272622767e-03  1.59854654691e-03 -7.29556661544e-05 -8.62961698904e-04  3.54454070381e-05  1.83000043242e-03 -3.08919381491e-04  1.21176162423e-03  8.34660006119e-04  2.86847530930e-03 -6.42779792216e-04  1.68597423360e-03 -2.22464184745e-03 -9.15498603069e-04 -6.15476951006e-04  6.11502464247e-04 -8.61350201266e-04 -1.73799661630e-03  5.24146330520e-04 -1.67039681822e-03 -2.60302695176e-03  1.28596948071e-03 -1.97025155225e-03  8.76288377244e-04 -1.94819680875e-03 -3.24139576879e-03  3.67171584194e-03 -7.04209289199e-04 -2.26962383292e-03 -1.80683011366e-03 -8.09591484120e-04  1.15855404047e-03  4.00850204529e-03  6.05706981088e-04  8.88725859065e-04  2.60271020639e-04  4.15176222931e-04  1.83719914288e-03  6.24579665299e-04 -1.52999124057e-03 -4.05078896742e-03 -2.50513108080e-03 -2.89741850296e-03  1.62243884639e-03 -4.81591392344e-05 -4.00105861311e-04 -1.52094439495e-03 -5.30875518825e-04 -1.63623406938e-04  5.73581986824e-04  4.04958704491e-04 -1.00534656498e-03  2.41554012841e-03 -1.48088419467e-03  7.11753680350e-04 -1.38415440466e-03  3.66347016309e-03 -2.39059464068e-04  7.42020588743e-04 -1.03250504481e-03 -1.42502872347e-03  1.96697880528e-03  7.02584172529e-04  1.60591670683e-03  1.39148816476e-03  1.12405856832e-03 -5.91083365900e-04  1.40343301858e-03  4.71608467916e-04 -3.70726144641e-04 -2.14283154974e-03  5.54082433622e-04 -2.25389188210e-03 -1.09710179726e-03 -2.39028790903e-03  1.17754813486e-04  2.15659975050e-03 -1.35488409631e-03  2.04541873378e-03 -3.42126168165e-03 -5.40024206017e-03  6.30138078225e-03  6.17188985468e-02  4.60417999426e-03 -1.01419574623e-03  1.90549323700e-03 -7.36845141842e-04  1.78879356379e-03  5.25904976803e-05  9.12164083876e-04 -1.85482164857e-04  2.96801198493e-04  1.91012385780e-03 -7.00351340096e-04  3.44909761225e-03 -7.10545888996e-04 -3.04823865619e-04 -9.53087490897e-04 -1.74409625683e-03 -1.91632150152e-03
-2.62778946737e-03  1.17727220168e-03  4.12646710498e-04 -3.61252266899e-04 -2.33113518892e-04  1.30495782658e-03  9.61572189357e-04 -3.29451397244e-04  3.03602815247e-03 -9.42811028648e-05 -3.09607177620e-03 -4.93622308937e-05  2.18197860016e-05 -7.13804452409e-04  1.03798785494e-03  1.72473996106e-03  2.30626443518e-03  1.32169726834e-03 -1.21432278030e-03  2.50508013058e-03  7.81477590252e-04 -2.54949670771e-03  9.82172913747e-04 -1.68714432075e-03  1.37147979647e-03 -1.01299268493e-03  1.55422890875e-03 -9.77232797656e-04  2.36743757050e-03  4.30799701276e-03 -2.37518838882e-03 -2.37189369808e-03  4.27930504020e-03  1.30760230679e-03  3.29045825042e-03 -1.21444409804e-03 -2.71532464399e-03  1.33702874486e-03  1.09381294766e-04  2.51281476852e-03 -5.57834173397e-04  2.21027569296e-04 -1.18162162357e-03  9.53845672414e-04  1.32050803606e-03  1.67382792647e-04 -1.97961299967e-03 -1.76485232949e-04 -2.27184528292e-03 -5.68361779738e-04  2.61864480634e-03 -8.24271980947e-04  3.00710865251e-03 -1.70667447371e-03 -4.46020160828e-03  1.79116582816e-03  6.47489044845e-04  2.48562465652e-04  5.81382638531e-04 -2.03829900926e-03 -3.83460145143e-04 -6.35419678417e-04  9.85440508175e-04 -8.08933439023e-06 -1.96475991663e-03 -9.49710481972e-04 -1.03250872301e-03 -1.67394886472e-03 -3.17969112648e-03 -2.27569387760e-03  5.33791334573e-04  1.49487595580e-03 -1.81360468925e-03 -1.92693923064e-03  1.81210308052e-03  2.45504778314e-03  1.25032733319e-03 -9.34800970408e-04  3.01655700817e-03 -1.61062911705e-03 -1.69727082071e-04 -5.51053971115e-03 -1.46762772128e-03 -4.78775641110e-04  1.60887969021e-03 -3.42463818812e-03 -1.32219140828e-04  3.26313892616e-04  1.52955160810e-03 -3.58345707316e-03 -2.23393556703e-03 -6.77293880317e-04 -1.31096079556e-03 -3.56928307870e-03 -1.56966233108e-03 -1.48380546407e-03  1.87875779065e-03  1.06194152750e-03 -1.84819436402e-03  4.30182058025e-04  2.10676767216e-03  5.40296221148e-04 -2.30988769033e-03 -3.29988743373e-04  6.59065277746e-04 -3.83681287028e-03 -4.50991654405e-03 -2.19151923191e-03 -3.92380529136e-03 -2.64908928636e-04  4.60417999426e-03  8.17944175039e-02  6.87822160450e-03  7.45479142212e-03 -3.88802868661e-03 -2.49160829140e-04 -1.35538113207e-03 -1.47124751022e-03  7.56324985363e-04  4.05655724957e-03 -3.33317294725e-03  1.44017225387e-04  9.68389388007e-04 -2.10641944434e-04  6.71926037648e-04 -2.85847248470e-03  4.57672272804e-03 -1.46997287679e-03
-7.11268748696e-04  2.83840302182e-03 -1.25335787906e-04  1.14697133749e-03 -3.25851264129e-03 -6.21490852256e-03  1.47164446353e-03  6.98934723887e-04  3.99177409247e-03 -2.93093679729e-03 -3.32559297972e-03  1.04782482620e-03  8.35479465038e-04  8.29760597237e-04  2.10114181335e-04 -9.16288346106e-04  1.32924579248e-03  7.30861203008e-03  2.06747357859e-03  6.47288797785e-04  5.93178144824e-03 -1.04298152217e-03  3.77794793394e-03 -2.26229867046e-03 -7.07900571035e-04 -3.84249870706e-03  2.12269510596e-03 -4.75142886392e-03  2.39751248686e-03  1.26099122959e-03 -2.27572971715e-03 -2.07801500785e-03 -2.81284023192e-03  5.13893577980e-03  1.31873658686e-03 -2.71572240078e-03 -1.40614291192e-03 -3.99262909211e-04  2.81248352497e-03  1.01444269255e-03  1.56529867785e-03  7.17754728265e-04  2.48875094341e-03 -1.11974528298e-03  1.36893935800e-03  9.51631398813e-04  5.66306372338e-04  1.11642911498e-03  3.34927774763e-03  1.26624174854e-03  4.96513726086e-03  3.53619323948e-03 -5.52846526103e-04 -1.07972755288e-03  2.15469941690e-03  5.26909159617e-03 -1.13912173576e-03 -2.73168205364e-03 -6.56204977092e-03  3.97970925143e-03 -4.57796223524e-03 -3.21479084770e-03  1.94629840608e-03 -3.19508502354e-03 -2.68973316363e-03 -7.94935594103e-04 -2.53568927550e-03  3.85302072131e-04 -1.09339972548e-03  1.13579194962e-03  4.82804360653e-04  2.85153269288e-03  1.02287148392e-03 -3.49992469821e-04  2.66883243957e-03 -1.19508547153e-03  2.14482718137e-03  5.87089428094e-03  3.81805315138e-03  3.25142087976e-03  1.72224705872e-03  9.44651416501e-04  3.80567798578e-03  1.31126662135e-03 -1.83018369277e-03 -2.93879173242e-03  3.24934857527e-04  3.01537709838e-03  3.92987027723e-03  2.34459406140e-03 -3.37875171509e-04  1.66025900802e-03  1.40205686070e-03 -3.05090430790e-05  1.08627766117e-03 -2.37496708464e-03  1.85068753985e-03  4.36647126933e-04  2.43953746007e-03  1.61187728761e-03 -1.05752664422e-03 -2.19533010703e-03  4.06709908697e-04  2.18999249949e-03 -6.74813570340e-03  2.07592664238e-03  8.82396667345e-04 -1.45123143324e-03 -1.13711236825e-03 -1.72075432734e-03 -1.01419574623e-03  6.87822160450e-03  1.03450229156e-01  2.86891135770e-03 -1.51727035325e-05  5.09709023817e-03 -2.04658594202e-03  9.98501646642e-04 -2.16597923020e-03 -2.04711529147e-03 -3.46858380291e-03  2.96369823325e-03 -1.46561658189e-03 -3.38356337606e-03  3.75029736972e-04 -1.97485199893e-03  2.65408404113e-03 -3.50256484166e-03
 1.61409784654e-03  2.49948552990e-03  1.91146639986e-04  2.81487676929e-04 -1.14258641224e-04  2.11835237207e-03  3.76113415111e-04  1.98657425779e-03  6.57854086034e-03 -2.41773674335e-03  6.49100321947e-05  1.73977874667e-04 -3.74193944497e-03 -1.87173076133e-03 -9.63859920710e-04  1.75044715091e-03 -6.37112840503e-04  4.34525938337e-03  3.81708049808e-04 -1.93429984084e-04  2.14187150976e-03 -2.14064198364e-03  2.33405865399e-03  1.39065706975e-03  2.44047814813e-03 -3.55665524298e-03 -1.86777029162e-03 -1.42245401571e-03 -3.42106514081e-03  1.12352754247e-03  1.23392534188e-03 -4.00310053166e-03  1.23973717024e-03 -3.36072670569e-03  1.50033292837e-03  1.43856922325e-03 -8.98175991271e-06  3.36510318416e-03  2.99134868460e-04  2.99755009475e-03 -2.28704390380e-03  3.15418666697e-03 -1.54352734093e-03 -2.01539907531e-03 -1.95102137532e-03  2.30172196738e-03  8.27758246536e-04 -3.96241860851e-03 -1.44730592929e-03  6.85390127762e-04 -6.15050731019e-04  2.54834578011e-03  2.90196193075e-03  8.80398411804e-04 -1.25701526336e-03 -1.39258858671e-03  1.02155044034e-03  9.60358239119e-04  1.75980387623e-04  3.11380017996e-04  3.28333080073e-03  4.32262494166e-04 -2.54829688346e-03 -9.63459431236e-04 -2.30578280471e-03 -2.49291025006e-03 -2.41659710510e-03 -2.00662942671e-03  3.97717726659e-03 -5.27737706062e-03  2.61589265432e-03  1.85001607281e-03  2.47170216008e-03 -1.53400098711e-03  2.72417624757e-03 -2.00888985997e-04 -3.25984168354e-03 -2.78999971106e-03 -3.17024870704e-03 -3.45515713809e-03  2.01055335886e-03 -1.74632149325e-03  1.88170807796e-03 -7.53795371367e-04 -1.72688921960e-04 -1.37794583239e-03 -9.23096331165e-04  1.67480689904e-03  1.35991656989e-03  2.43152486550e-03 -3.51694014236e-03 -3.32622395275e-03 -4.58593267547e-03 -1.35642199241e-03 -3.05668055844e-03  5.52879080505e-05 -2.78363149214e-03 -1.80970949416e-03 -3.20004369369e-03  3.79600862150e-04  2.49907512030e-04 -2.56662202561e-03 -1.81359358794e-03  6.98689626061e-04  1.97520912831e-03  1.24458004738e-03  7.18726604792e-04 -5.28949675385e-03 -7.24455166834e-04  3.93797399537e-04  1.90549323700e-03  7.45479142212e-03  2.86891135770e-03  9.87550458063e-02 -1.54124833155e-02 -3.05414052248e-04 -1.50165398385e-02 -3.23732449498e-03  4.05653141276e-03  2.98746624437e-04  9.28941090843e-04  1.46690213737e-03  1.03482182853e-03  1.45141176370e-03  1.95562741710e-03 -2.03646681650e-03 -3.00162981895e-03 -1.98349329996e-03
-4.84603668013e-03  4.62178320434e-03 -1.35993887015e-03 -4.28493250258e-04  5.12344794770e-04 -2.44971821373e-03 -2.39710074463e-03 -3.23403592751e-03  2.29290114722e-03 -2.86387877726e-04 -1.17090564385e-03 -4.13681529621e-04  2.71743644004e-03 -4.93831992468e-03 -2.32698633997e-03 -3.72623409118e-04  4.20188018554e-03 -6.39215473870e-03 -2.02539797821e-03  1.15582674309e-03 -5.65031403766e-04 -1.23593387252e-03  1.16479337176e-04  5.62709237706e-04 -4.29868995104e-03  1.74193167428e-03  5.87202626118e-04  1.54788943945e-03  5.95425058681e-04  1.29864236378e-03 -7.86707608241e-04  2.71633856643e-03  2.40791155447e-03 -9.63131367921e-04  5.29366349386e-04 -2.32807153018e-04 -6.50220840896e-04 -3.05385627500e-03  2.66566725020e-03  7.08991348036e-04  3.57155170261e-03  4.10574769502e-03  5.55233579349e-04 -7.44476039936e-04  2.96873918995e-04 -2.35959440750e-03 -3.76746588673e-03  5.10256873587e-03  2.16819704520e-04 -4.65181400960e-03 -7.07883510755e-04 -6.82434225713e-03  7.76945870662e-05  8.81307791784e-04  6.08256561194e-04  2.41122903562e-03  2.90730104100e-04 -4.12517048964e-04  1.73118852392e-03 -1.83988736826e-04 -1.46744749819e-03 -4.11560561290e-03  2.52441762929e-03  3.55874475288e-03 -4.52778199637e-04  7.43133146900e-04  1.97175099467e-03  1.52848690965e-03  2.78233428101e-03  4.94196418957e-03  5.99910865071e-03 -4.03283149298e-03 -2.23515968333e-03 -2.83311055104e-03 -1.90442323255e-03 -4.24774500498e-04  5.19458687700e-03  4.46806890001e-04  2.88998523505e-04  1.56630450633e-03  1.63491568456e-03  5.31808582565e-04  2.47800584083e-03 -1.15556611737e-03  3.02585740600e-03 -2.71102405281e-03  1.00657121721e-03  4.55111229799e-03  4.51873030889e-03  1.35810507152e-04 -1.09068999818e-03 -3.32654227260e-04 -6.25416830492e-05 -3.21681690231e-03 -6.67991263366e-04  2.64808185596e-03  1.28927346932e-03  1.44064836468e-03  1.53083127621e-03  1.42761040440e-04  2.70463125098e-03 -9.58817213087e-04 -5.31492600589e-03  2.97684252712e-03 -6.02991411056e-03  8.34071054428e-04 -2.80103202745e-03  3.07997957361e-04  1.54025341437e-03 -9.87651003047e-04 -7.36845141842e-04 -3.88802868661e-03 -1.51727035325e-05 -1.54124833155e-02  9.86484884775e-02  5.48055439444e-03 -2.25275451583e-02 -4.19119293501e-04  1.60300949486e-03 -4.22526064129e-03  5.34457296874e-03  2.46853479712e-03  2.75630010838e-03 -1.77515780640e-03 -4.40753662624e-03  3.02483522825e-03 -2.10499570085e-03 -8.24613396713e-04
-5.28121932295e-04  7.20475220634e-04 -1.92778064919e-04  3.75852325087e-04  3.73414983340e-04 -4.30441248905e-03 -1.31688619033e-03 -2.14751539844e-03 -7.31956035466e-04  2.70857480953e-04  1.95614485206e-03  4.77107061330e-04 -1.70539974911e-04  8.83434983851e-04 -3.79512780245e-04  8.26645841729e-04  9.57300179192e-05 -2.73175296102e-04 -7.68922225772e-06  5.50804279414e-04  4.12978402704e-04  1.59280622000e-04  1.47067085724e-03 -5.56689336238e-04 -5.59161936143e-04 -2.88282966290e-04  1.30093607674e-03 -2.94839816853e-03  1.07991740284e-03  1.07693946412e-03 -1.33387138601e-03  8.68954566017e-04  1.08488340862e-03 -1.77699292304e-04  9.62721940858e-04 -1.22524995356e-03 -1.16500563017e-03 -2.77741168662e-03  1.72747176137e-03 -1.07223150188e-03  3.22272342943e-03  2.32908030983e-03 -2.73925657812e-03 -2.97113814609e-03 -1.40158771797e-03 -8.76637000830e-04  5.59642759966e-04  2.56436062725e-03  8.03139018581e-04 -7.74882037627e-04  1.81500466461e-03 -1.49963339357e-03  3.06729640205e-03 -1.72298819260e-03 -3.96625140851e-03  3.04185198890e-03 -1.93417833640e-03  3.25277170541e-03 -2.78966870108e-03  2.23525162831e-03 -1.17875746885e-04 -9.64897217030e-04 -8.87576851691e-04  2.28839458737e-04  2.47499917728e-04  2.39940681843e-04 -1.10321171385e-03 -8.02068516359e-04 -1.68245480597e-03 -2.07783940501e-04  1.03193646258e-03  1.81564098073e-03 -4.44364110668e-03 -5.17739685323e-04 -1.66505785372e-03 -1.47687848442e-03 -1.48183272476e-03  1.91366763941e-03 -1.35746201255e-03  1.19102257254e-03  4.05973443014e-03  6.30550902250e-04 -2.35359825437e-03 -1.87850352769e-03  2.11648285125e-03  1.81260281202e-05  2.49709572012e-04 -3.21744446368e-03 -2.87844545373e-04 -3.66705689095e-04 -1.71938120057e-04 -1.57703373044e-03  1.60114053092e-04  7.85753489557e-04  7.85761498440e-04  1.09035036921e-03 -3.10964777792e-04  2.73383508744e-03  1.19919431841e-03 -2.54665529747e-04  4.06490869715e-03  2.87971523993e-03  2.33045962683e-03  2.44634179373e-03 -6.49658871369e-04  3.09491015714e-03  1.22653929455e-03  8.86336113754e-05  1.58474873499e-03  2.88960278929e-04  1.78879356379e-03 -2.49160829140e-04  5.09709023817e-03 -3.05414052248e-04  5.48055439444e-03  7.39339122671e-02  5.04077602053e-03  6.74112453309e-03  7.31353513891e-04 -7.40939329895e-04  6.50831570677e-04  7.79562417444e-04 -5.52101297102e-04 -1.22544621315e-03 -6.65705480334e-04  2.29769751952e-03  1.27344609989e-03 -9.45083532744e-04
 4.41114679740e-03 -4.52011601550e-03 -2.91356222445e-03  1.34883727864e-03 -2.17878143021e-03 -8.35567066497e-04  1.94396116491e-03  3.14842596719e-04 -5.15011107112e-03 -2.95174571383e-04  3.38222496701e-04 -6.42040377777e-04  2.69399309477e-04  1.48688254243e-03  1.28493981516e-03  1.75126380027e-04 -2.12112294057e-03  2.37935005467e-03 -1.31368837228e-03  1.06473407954e-03  1.97680339667e-03 -5.45482630757e-04  1.25582565915e-03 -1.50362479174e-03 -1.92797022542e-04 -1.73304462793e-03  1.92838812946e-03  2.13486446038e-03  1.07006073631e-03  7.24111494705e-04 -7.44017198153e-04 -2.06630508202e-03 -1.51967010309e-03  3.07288067417e-03 -1.91666635517e-03  2.75751967582e-04  1.14535276632e-03 -1.49472770493e-03 -2.69631574234e-03 -2.36680856615e-03  4.26665331301e-04 -9.79329430847e-04  2.88665357128e-05  2.31314518735e-03 -1.32074179203e-03 -1.22213721108e-03 -5.21213387995e-04 -2.13533419211e-03 -6.81753925564e-04  2.31641699310e-03  1.03232671111e-03  2.29743871681e-03 -3.60062023028e-03  7.05431229109e-04 -2.68630116497e-03  3.53631243163e-04 -1.01421834325e-03  1.15239669515e-03  1.03242425070e-04 -6.12984195891e-05 -2.31714305105e-03  2.87012143174e-03 -6.84865730761e-04 -5.04058869856e-03 -9.51322997492e-04  3.19822233055e-04 -3.79065371827e-05 -8.07273179461e-04  1.48448242203e-04 -2.63319370923e-03 -4.21803475362e-03  1.21449734205e-03  2.91873338015e-03  2.07820200060e-03 -1.65588543849e-03 -4.88798115826e-04 -5.90380460502e-04  2.49391338399e-03  2.07255310796e-03  2.89610955560e-03 -2.34931628351e-03 -1.52910247593e-03 -2.89164062577e-04  3.67832218273e-03 -2.14545496405e-03  3.08156095638e-03 -5.41247618295e-04 -4.09590261360e-03 -3.76309010673e-03  6.58719365867e-04  1.65175464207e-03  5.81601976660e-04 -5.97849885797e-04  3.12266664508e-03 -4.73395404196e-04  1.90558285327e-03  2.83028368143e-04  7.36314515804e-04  3.79417797379e-03 -1.33824555372e-03  2.76749340811e-03 -4.54179049139e-03 -1.79982541392e-03 -8.44915497180e-04  1.34093791419e-03  1.31335715236e-03 -2.62303900228e-03  1.45207608159e-03  6.20042162470e-04  1.25117025264e-03  5.25904976803e-05 -1.35538113207e-03 -2.04658594202e-03 -1.50165398385e-02 -2.25275451583e-02  5.04077602053e-03  7.83733625950e-02  8.49853944129e-03 -4.70420983408e-03  2.89371052211e-03 -1.36047952385e-03 -4.03847521582e-03 -3.52421555051e-03  1.95326723758e-03  3.04659779995e-03 -7.66731692450e-04 -7.52905242158e-04 -1.24227360639e-03
 3.68740172747e-03 -2.54641837861e-03 -1.82161212974e-03  1.00401833768e-03  1.52681346450e-03 -4.63690378000e-05 -1.16854021421e-03 -1.52250065763e-03 -1.20393912989e-03  2.00702913947e-03  3.53747356041e-03  1.91575416956e-03  2.32041880035e-03  4.80341806929e-04 -4.76809553824e-04 -1.81349822067e-03 -2.53429342518e-03  1.02645216672e-03  6.96495147106e-04  1.71278988575e-03  2.66296027658e-03  1.53490457749e-03 -4.05890441721e-04 -8.34333115612e-04 -8.69963575930e-04  6.75034113935e-04  1.10059900902e-03 -6.58973200830e-04 -2.66161475410e-03 -9.84285336565e-04  8.25585798123e-04 -6.26704626089e-05 -8.19000179983e-04  7.76333439806e-04 -9.90871110466e-05 -1.02260115890e-03 -1.39059503876e-03  1.05316780590e-03 -1.92435873995e-04 -6.95502152785e-04  1.46151639991e-03  1.00495201188e-03  1.59792558119e-03  2.61711351645e-04 -3.14189203897e-03 -3.33012846288e-03  5.42832460945e-04  3.06670538445e-03 -2.76081335953e-04 -2.05462716081e-03 -5.12687746966e-05 -1.49693531533e-03 -9.37265985197e-04 -1.28443120930e-03 -1.37268808421e-03  2.02720987568e-03 -1.18446463559e-03  4.87513783295e-04 -9.19063156242e-04  1.32802532740e-03  7.83938948170e-04  2.94734769830e-03  1.10615772408e-03 -8.61800633915e-04 -2.66185758153e-03  2.14103459250e-04 -1.30766356513e-03 -1.54410715594e-03  4.92029430533e-03 -1.80346905038e-03 -1.32646714166e-03 -1.68006503139e-03  4.18198419409e-04 -2.59335365473e-03 -1.06505919790e-03  1.04607205171e-03 -4.30348059999e-04  5.94972509417e-04 -1.14993949662e-03  2.73033062010e-03  5.25157860954e-04  2.22937025574e-03  1.03252730739e-03 -2.39602155351e-03  4.04430352367e-04 -1.28346692663e-04 -1.84481300744e-04 -1.49627738033e-03  7.88468413072e-04 -1.26521017240e-03 -6.66564117023e-04 -4.49110380303e-03  1.41423875321e-03  5.63733019860e-04 -8.31105441035e-04  1.46665614081e-03 -3.82395370586e-04 -1.09607666901e-03 -2.11010447919e-03 -9.41553866197e-04  1.73643169445e-03  9.69423148841e-04  3.72367139261e-04  1.28437484540e-03 -1.08489590075e-04  2.84801843749e-03  2.47174596796e-03  5.28445306796e-04 -6.21302318856e-04  4.62730105509e-04  9.12164083876e-04 -1.47124751022e-03  9.98501646642e-04 -3.23732449498e-03 -4.19119293501e-04  6.74112453309e-03  8.49853944129e-03  6.75194168962e-02 -3.58723174613e-03 -7.40264412427e-03  1.07203841023e-02  7.97370279152e-04 -3.26861941167e-03  1.71022485533e-03 -1.40938083846e-04 -8.33160137476e-04  2.44144847288e-03  9.34202070543e-04
 3.12866545519e-04 -1.95267195104e-03  1.58589327278e-03 -6.19318878431e-04 -9.14281803327e-04 -2.31574592426e-03 -1.37790296845e-03  8.13459288545e-04  1.15476685052e-03  3.10430542801e-03 -1.10958957065e-03 -1.27779468949e-03 -1.06725911306e-04 -3.49069239778e-03  1.08006526489e-03 -7.62621820083e-05 -2.14767216841e-03  4.19395432178e-03 -2.03728826335e-03  5.26789340946e-04 -2.01849591655e-03 -8.66562827033e-04 -5.62394126948e-04  5.54744532247e-04 -2.02478867765e-03 -1.86208285041e-03 -7.96338953905e-04 -9.55946214316e-04  2.48469520146e-03 -1.74901777812e-03  9.80264267289e-04 -6.48864096603e-04 -2.66790649881e-04  3.10680689790e-04  5.28462273628e-03 -1.36499197860e-03 -5.83258439688e-04 -1.12085133378e-03 -8.92407841171e-05 -4.82700273414e-04  1.03384721851e-03 -1.68015711385e-03 -1.74913558652e-04  5.11297047306e-04  9.04504740571e-04  3.02811111694e-03  1.25685899532e-03  2.58477301395e-04  3.55994996574e-04 -1.90277517818e-03 -2.01021557477e-03 -4.24833623416e-03  1.80648369677e-05  1.44837452361e-03 -3.20282644150e-03 -4.45999887263e-03  1.76933594019e-03  6.15936528248e-04 -8.06874769357e-04  2.57047335032e-03 -1.99398042892e-03 -1.01475963847e-03  5.68587242755e-04 -1.07792554715e-03  1.96721951491e-04  3.32193913076e-03  5.84346120797e-04  4.03947707915e-04  2.36298699818e-03 -7.21492705343e-04  3.46215588161e-03  3.36353820738e-04  7.37125284618e-04 -1.70737607595e-03  5.13458581895e-03  4.22852033624e-04 -1.54485822672e-04  6.83293325260e-04  2.58902691541e-03 -1.94783027430e-04 -2.91646724564e-03 -2.10707873437e-03 -3.76012172231e-04 -2.49489671503e-03 -1.47238020772e-03 -3.28885480214e-03 -8.93301618535e-04 -2.23397355485e-04  3.79336024834e-04  3.41410459343e-05 -8.59095742135e-04  4.29962386978e-04 -2.28719472885e-03 -2.71221007524e-03  1.15886533368e-03 -1.69603041845e-03  9.20192402263e-04  1.25389119829e-04 -3.40396818947e-04 -2.98684180914e-05 -2.07839290906e-04 -2.52774381310e-04  1.30923349156e-04 -2.21513339179e-03  8.63101066147e-04  3.20264654757e-04  6.91771765328e-04  1.31138231988e-03 -4.57814003382e-04  1.84672668967e-03 -1.85482164857e-04  7.56324985363e-04 -2.16597923020e-03  4.05653141276e-03  1.60300949486e-03  7.31353513891e-04 -4.70420983408e-03 -3.58723174613e-03  7.03255172152e-02 -2.08173665093e-03  4.71506615006e-03 -2.04427277288e-04  4.29550389157e-03 -2.12559527468e-03 -2.00647872300e-03  1.71989382450e-03  5.40623292211e-04  3.59587575750e-03
 3.34478173666e-03 -1.64452173464e-03 -2.62353378014e-03  8.01958689396e-04 -6.74659358700e-04  3.24547705906e-03 -2.27561684955e-03 -1.17227008840e-04 -6.16911619105e-03  1.54576747657e-04  3.95416864185e-03 -3.21613248538e-04  3.00066005152e-04 -3.00477666681e-03  2.04389536652e-03 -3.18512135167e-03  4.02526941158e-03 -8.69643203185e-04  1.98123125876e-03 -1.51561396955e-03 -1.24745818832e-03 -5.49559113641e-03  1.99157912456e-03 -2.34828259598e-03  2.57756827884e-03  3.41475652753e-03  2.30795156592e-03 -4.55293339822e-03 -2.48680334198e-03  6.55593926835e-04 -9.99014480539e-05  4.88892358068e-04  7.46158627692e-03 -4.70520985874e-03  3.29457599330e-03  1.62951394236e-03  5.38615393962e-04  1.17086437750e-03  7.88822804820e-04 -2.01530106520e-03  2.61926561816e-03  1.50279444072e-03 -3.48339697005e-03 -1.30935256928e-04  4.89393481025e-04  1.91610495394e-03  4.48852133792e-04  5.47617214586e-04  9.70339592605e-04  2.35187516654e-03 -7.55465112769e-04 -3.21057577691e-03  3.46419499863e-03  1.06311970245e-05 -5.35668070381e-03  1.79248240782e-03 -2.02949855165e-03  1.98613945269e-03  3.19907686788e-04 -2.86408161364e-03 -1.20708688365e-03 -2.83042671467e-03 -1.64788679006e-03  2.63997328685e-03  2.24844171521e-03 -2.45382573152e-03  8.78149489851e-04  2.23648701330e-03  1.69426205049e-04 -4.90376518678e-03 -2.16770732543e-03  7.87789429039e-04 -4.17937249103e-04 -1.74314594260e-03  2.18527898010e-03  8.23494056187e-04 -1.95073673392e-03 -9.35709792409e-04  2.44741041562e-04  1.87297262120e-03  1.90589032721e-04  8.12603418614e-04 -6.49691585537e-04  4.61356735442e-04 -1.85563094818e-03  4.10054186440e-03  1.43419876198e-03  2.17715147362e-03 -2.10861920185e-03  1.94449554549e-03  2.39252403563e-04 -2.08200168207e-03 -2.04071013789e-03  3.18254009756e-03 -1.98513320301e-03 -5.04803432028e-03 -2.46587622126e-03 -2.39610865194e-03  7.71373975787e-03  2.20789087716e-03  1.04892552589e-03  3.97644136063e-03  4.80824514332e-04 -1.09864864427e-04 -3.84576731769e-03 -1.93721219409e-03 -1.67292256178e-03 -3.20983692886e-03 -6.53818396222e-04  1.51495912803e-03  2.96801198493e-04  4.05655724957e-03 -2.04711529147e-03  2.98746624437e-04 -4.22526064129e-03 -7.40939329895e-04  2.89371052211e-03 -7.40264412427e-03 -2.08173665093e-03  8.73360587758e-02 -1.83279771721e-03 -4.14397069758e-03  1.10572529487e-04 -9.75400158227e-04 -3.45765831077e-03 -1.62874394066e-03  2.51717933909e-03 -3.27211636359e-03
 1.77558929389e-03 -3.59261371411e-03 -4.51112408021e-03  1.51001026343e-03  1.83064607957e-03  1.21360972218e-03 -6.43290532386e-05 -4.09366514763e-03  4.94762841929e-03  6.14913073088e-03  4.95900423287e-04  2.89631718978e-03  1.29277359510e-03 -3.79307212772e-03 -1.09818466687e-03 -1.12656195751e-03 -1.87390995493e-03  3.47679068994e-03  4.05938547151e-04 -7.34034511600e-04 -2.33983964199e-04  6.47399566216e-03 -3.27228923728e-03 -2.17208308608e-03 -1.86637629486e-03  1.90682008909e-03  3.19423178314e-03 -4.53227812251e-04 -6.95676052171e-03 -4.50468829117e-03 -1.04433611848e-03  2.01190677918e-03 -6.95743005346e-03  5.12398827200e-04 -7.51469589784e-04  1.13199343680e-04  1.31869071663e-03  4.61316171532e-05 -1.33943655598e-03  2.26262163123e-03  1.38811297752e-04 -2.21999868178e-03  1.99616683823e-03 -3.23110170748e-04 -3.03345677649e-03 -2.74905536857e-03  2.18283912881e-03 -1.09922867754e-03 -1.47652770350e-03  1.76320445901e-03  2.06090113454e-03 -4.92750468979e-04 -1.20992053613e-04  1.49647050066e-03 -1.16206593523e-03  5.79179434783e-03  2.26231220020e-03 -1.14120740864e-03  1.82135868354e-03 -2.28379682367e-03  4.07966852508e-03 -1.31343743428e-03  4.00206927971e-03  2.04134275710e-03  3.66464468122e-03  1.34665588251e-03  2.00269172863e-03  3.12445634454e-04  6.03567657460e-03  8.21937544316e-04  3.39745540024e-03 -1.23000377158e-03 -5.09068844369e-03 -2.31719776015e-03 -2.48782300826e-03  3.73779697814e-03 -8.03594824850e-04 -2.26893142019e-03 -2.38925477148e-03 -2.22791818588e-03 -4.31664753920e-03 -2.06087943401e-03  1.95179621902e-03 -3.50232696133e-03  5.01133020758e-03  2.66246345539e-03 -3.26570697526e-04  7.73535842959e-03 -5.87781300726e-04  5.12132786720e-03  4.63122580268e-04  4.89270652580e-04 -5.60831842785e-04  9.51286916174e-04 -2.11208953198e-03  8.18980994893e-04 -4.49286215685e-04 -1.63472958523e-03  1.18805498892e-03  1.85286579792e-03 -1.54217198261e-03  3.71739686690e-03  1.77856062129e-03 -1.35397920668e-03  8.63881359292e-04 -2.97682709106e-04  1.17538044651e-03  9.42439563589e-04  1.57043452508e-03 -1.02470740563e-03  1.91012385780e-03 -3.33317294725e-03 -3.46858380291e-03  9.28941090843e-04  5.34457296874e-03  6.50831570677e-04 -1.36047952385e-03  1.07203841023e-02  4.71506615006e-03 -1.83279771721e-03  1.08065408112e-01  5.15966823482e-03  7.36128830632e-03 -2.29047851047e-03 -8.59451871409e-04 -4.93148580269e-04 -3.72704733928e-04 -1.19782930621e-03
 2.18573424133e-04  4.51513305901e-04  2.62366891695e-03  3.83953637953e-03 -2.33115315953e-03  7.00243097147e-03 -8.35344638993e-04  1.19289505436e-03  5.26079873370e-04 -1.62992071238e-03 -1.40398484832e-03  2.33053672875e-03 -3.57389924656e-03 -7.49206426603e-04 -3.18670897490e-03  2.86190363565e-03 -3.34325563227e-03  3.24747998707e-03  2.16044362720e-03  2.28456224116e-04  1.01854082564e-03  2.87751420122e-03  1.83912895506e-04  1.31464126317e-03  4.03129593441e-03 -1.39117984460e-03 -9.87279518338e-04 -4.62524436859e-03 -2.71212007172e-03 -1.33218616185e-03  4.03443856387e-04  1.66346191709e-03 -2.33979253139e-03 -3.89332367808e-04 -1.20200337642e-03 -8.39734607652e-05  1.86640624149e-03  1.35822799501e-03 -2.28661729354e-03  3.95134667650e-04  2.92414833045e-04 -1.19846509761e-03 -4.09466827021e-03 -2.62843694328e-03  4.52470336583e-03  1.20749399297e-03 -2.77758573477e-03  3.16453106786e-03 -1.19546310864e-03 -2.90006165924e-04  7.84903661285e-04  3.91740689945e-04  1.08729992721e-03  1.02624311059e-03  1.27234964141e-03 -9.33086827909e-04 -3.75014021775e-04  6.38339961182e-04 -2.12805483781e-03  8.86516025426e-04  2.38844744201e-03 -8.05542970793e-04  9.11702269303e-04 -1.91897714488e-03 -1.45998360475e-03 -2.03050378329e-03 -2.70654723546e-03  3.18360970381e-03  4.96726809516e-03 -9.54379953208e-04 -4.04757573528e-03  7.92253562702e-04  2.71665685382e-04 -3.64895607274e-03  3.68300710599e-03  8.80706680173e-05  4.48027168169e-05  2.17328854967e-03 -1.08436307791e-03 -1.18069708525e-03  4.66275600890e-05  2.27861537735e-03  1.83536942058e-03 -6.05387076109e-03  9.92204671630e-04 -1.43992020887e-03  1.41907838643e-03  2.44914974524e-04 -2.00707848084e-04  5.12675836710e-03  3.49600050578e-03 -6.85319419366e-04 -1.39313703433e-03  2.00568571962e-03 -1.94001564429e-03 -2.06136413181e-03  1.57249017844e-03 -1.51546782731e-04 -1.25104457808e-03  1.12162180268e-03  3.52381781146e-03  1.47331902619e-03  8.73618799400e-04  2.57753528466e-03  4.95628939790e-04  2.09256617241e-03 -3.09519509166e-03  3.23597634670e-03 -1.06057600029e-03 -2.50025359367e-03 -7.00351340096e-04  1.44017225387e-04  2.96369823325e-03  1.46690213737e-03  2.46853479712e-03  7.79562417444e-04 -4.03847521582e-03  7.97370279152e-04 -2.04427277288e-04 -4.14397069758e-03  5.15966823482e-03  9.64686615172e-02 -3.40535122080e-03 -6.13360752579e-03  1.20086265001e-02  1.80698683807e-03 -1.73483499764e-03 -1.86460206138e-03
 2.86942242537e-03  6.17807237760e-04 -1.66055782089e-03  3.19278339159e-03  1.34061919983e-03 -2.35620838054e-03 -1.18805266324e-04 -1.54877434886e-03  4.19225947944e-03  6.53222400264e-03  2.00046814997e-03  3.15051830458e-03 -2.43210444247e-03 -4.13205033914e-03 -1.96322499243e-03 -2.62476134742e-03 -1.75647086948e-03  3.86131047917e-03  2.22640325552e-04  2.04199412025e-04  5.67764636403e-03 -1.66560350101e-03  9.33840325081e-04 -3.47486188807e-03 -2.92243138066e-03  2.33787899801e-03  2.85707351303e-03  5.27632406879e-03 -1.38470076346e-03 -2.30842314439e-03 -9.55716935414e-04 -1.70241883875e-04 -3.02460076908e-03  5.25006784815e-03  1.99414995701e-04 -5.39352228802e-04  9.64592686517e-04 -1.03322251240e-03  3.27733596476e-04 -6.07305928928e-03  1.61043616790e-03 -3.05117103833e-03 -2.64345441810e-03  2.41766143997e-03 -3.65307480501e-03  9.35591480374e-04  1.65379107608e-03  5.64308179314e-03 -4.01610856062e-04 -1.29135917196e-03 -2.94968874185e-03 -2.47342148687e-03  5.77608743668e-04 -3.68694864072e-03  1.13825210665e-03 -5.61573276542e-03  1.70396396755e-03  2.55937784067e-03  1.08893576679e-03 -6.55453614832e-03  2.42717813069e-03  1.85532302954e-03 -1.26310206267e-03  7.10775748638e-04 -2.37653277635e-03 -9.99683083352e-04 -2.54661861826e-03 -2.22670324677e-04  3.78908008950e-03  5.13933660681e-04  3.75766881230e-03  2.06750276653e-04 -5.34531950140e-03  4.28298242612e-03 -8.38199614592e-04 -2.32767240772e-03  1.73085061366e-03  1.79784440322e-03  5.03578716759e-03  6.10652429807e-03 -4.68223796396e-03  7.89200213872e-03  2.88470778207e-03 -5.96648288078e-05 -3.69132017164e-05 -3.50826240545e-03  1.65177605824e-03  1.91763141882e-03  2.62607878072e-03 -1.98346968502e-03 -3.09952968251e-03 -3.19792495402e-03 -2.47579220411e-03  5.20062590500e-03 -3.03282334471e-03 -1.47815723636e-03 -1.13618514469e-03 -4.48318006407e-04  1.56850743436e-03  1.22320329483e-03 -1.39363073341e-03 -1.37351916014e-03 -3.47829811173e-04  6.40058731458e-05  2.81188999331e-03 -6.06611588557e-04  3.00081538139e-03  2.97932319685e-03 -1.98039016157e-03 -5.27400972380e-04  3.44909761225e-03  9.68389388007e-04 -1.46561658189e-03  1.03482182853e-03  2.75630010838e-03 -5.52101297102e-04 -3.52421555051e-03 -3.26861941167e-03  4.29550389157e-03  1.10572529487e-04  7.36128830632e-03 -3.40535122080e-03  1.06780857139e-01 -6.09394272070e-03  6.97804827333e-03 -1.36670892134e-03 -2.22919234568e-03  3.18332468336e-04
-2.17106201315e-04  6.17176108771e-04  2.77746134902e-04  6.54083479104e-04 -4.87428880258e-04  1.88651477672e-03  4.26780100372e-04 -2.77661090669e-03  2.50275050703e-03 -8.08802490810e-05 -1.97716193815e-03 -6.65580282515e-04  6.01577685882e-04  8.78798454985e-04  6.66780143706e-04 -1.42624273731e-04 -3.58578037594e-03  2.40997009151e-03 -2.11490146108e-03 -6.74165800045e-04 -1.69890792419e-03  2.60197726529e-03 -1.34595539688e-03 -4.66104864571e-05  1.41784823111e-03 -1.41693776711e-03 -1.13642084683e-03 -6.09533866923e-04  4.52423357213e-04  3.39679602044e-04  8.54638803494e-04 -1.71602390788e-03  5.59888695977e-04 -3.13909991852e-03 -4.03835940076e-03  2.73944647638e-03 -8.13164841092e-04 -7.65443111437e-04 -3.29972402247e-04  3.89504089333e-03 -9.61348365746e-04  2.13032764219e-03  1.29049693362e-03 -2.10732006346e-03  5.48911290954e-04  1.98605735456e-03  5.77099077263e-04  2.87463789378e-03  6.61231199694e-04  1.22382509587e-03 -5.70016413663e-04  5.09344369522e-03 -2.10858119863e-03 -1.21272550482e-03 -9.15703086002e-04  7.38446515395e-04  3.30906573320e-03  3.56553833959e-04 -4.69875573729e-04 -6.81672214966e-04  1.14687017957e-03 -2.07508822865e-03  1.33054009069e-04 -2.33563537546e-04  5.19468717440e-04 -4.30563854005e-05 -1.24915920356e-03 -9.13012856144e-04 -6.77954782500e-04 -1.61945898741e-03  8.23860479499e-04  7.42614456184e-04 -3.60222380130e-03  1.15752949234e-03 -3.51209437907e-03 -3.13080502102e-03 -6.73660402826e-05 -9.73557604682e-04 -4.49022955724e-03  1.09000156924e-04  4.19929701890e-03 -3.07078697309e-03 -1.57794798698e-03 -2.43751419171e-03 -1.23769616686e-04  2.45481443854e-03  1.88932321746e-03  2.81949700375e-04  2.53202392942e-03  1.94182884173e-03 -3.05275087564e-04 -3.16965876426e-03  1.31811043764e-04 -1.05871189292e-03 -1.90750011491e-03  3.13547815854e-04  5.62004021183e-04 -7.35967640663e-04 -2.13162198668e-03 -3.87556167677e-04  3.45225074806e-03 -1.80954435639e-03  7.14846173060e-04  2.44566425281e-04  2.33193946986e-03 -2.42275922162e-04  1.92806193491e-03 -2.42501927693e-03 -9.81162305931e-04 -1.44459856560e-03 -7.10545888996e-04 -2.10641944434e-04 -3.38356337606e-03  1.45141176370e-03 -1.77515780640e-03 -1.22544621315e-03  1.95326723758e-03  1.71022485533e-03 -2.12559527468e-03 -9.75400158227e-04 -2.29047851047e-03 -6.13360752579e-03 -6.09394272070e-03  8.55461210030e-02  8.16335878923e-03 -4.96621304196e-03 -4.75532776257e-03 -9.77669546201e-04
 4.08909201642e-04  2.29146757075e-03  1.09584617313e-03  6.55467790353e-04  4.68520279257e-04  1.16870543957e-03  5.92269401469e-04  1.84398918364e-03  7.74795118997e-04 -4.74545252708e-03  4.78540846466e-04  7.07660140761e-04 -5.72549817982e-03 -2.77662132583e-03 -1.56506562490e-03  2.66322556653e-03 -3.76752707014e-03  4.66433501171e-03 -1.34769815769e-03  1.11054870528e-03  4.75899160214e-03 -1.56543470777e-04  4.74676654284e-04 -1.82797086124e-03 -3.24929870005e-04 -3.02117221827e-03  2.88054708222e-03  3.65946923078e-03 -3.44980417481e-04 -1.51326455235e-03  2.60375880108e-03 -2.19169612406e-03 -4.08836529967e-03  1.53568046448e-03  1.00001038126e-03  8.58098621180e-04 -2.30949355511e-04  7.99142628200e-04 -1.96986588413e-03  9.78557557427e-04  8.51969287409e-04 -3.34710974489e-03 -1.12127228312e-03  2.20226871348e-03  1.81196082299e-03  1.06916262484e-03 -1.88584078129e-03 -1.68990735910e-03 -2.63951725972e-03 -1.48525994360e-03 -1.47137038134e-03  3.18774649204e-04  4.72790918322e-04  1.66924273224e-03 -1.12163863902e-03  1.39516176392e-03 -2.65452541514e-04 -1.78597293788e-03  1.85201361280e-04 -1.16412555804e-03  1.88640509562e-03  2.00970460702e-03 -1.96695317492e-03 -2.31781200880e-03 -2.43000536139e-03  1.03987461054e-03  7.87193163890e-04 -3.99519550061e-04  1.58288703955e-04 -3.30090821159e-03 -2.39939175470e-03 -6.35221259105e-04  2.02705390836e-03  2.20624577507e-03 -3.83211092090e-03  9.71411660836e-04  1.95378863099e-03 -6.78027107849e-04 -1.41200625937e-03  1.83367432367e-03  8.96162092928e-04  4.00418602937e-03 -1.60571440876e-03 -3.70653110261e-03 -3.87282885536e-03 -3.29243638837e-03  1.91801768068e-03  2.67564452187e-03  1.59409584710e-03  2.66158458405e-03  1.96809407909e-04 -1.05135935967e-03 -3.22786209556e-04  1.29315741102e-03 -6.61039736292e-03 -1.39609927289e-03  1.78661849943e-03 -8.78268423131e-04 -8.79498933712e-04  4.88641707031e-04  1.68918180572e-03 -4.10564097316e-03 -1.90627928252e-03 -1.47573773762e-03  2.37394984065e-03 -1.10340192645e-03 -2.48554737463e-04 -1.87452336406e-03  1.46942253304e-04  9.25319013291e-04 -3.04823865619e-04  6.71926037648e-04  3.75029736972e-04  1.95562741710e-03 -4.40753662624e-03 -6.65705480334e-04  3.04659779995e-03 -1.40938083846e-04 -2.00647872300e-03 -3.45765831077e-03 -8.59451871409e-04  1.20086265001e-02  6.97804827333e-03  8.16335878923e-03  8.94571213922e-02 -6.49183816419e-03 -7.68648461075e-03  3.80941727888e-03
-9.07194713660e-04  1.29025018441e-03 -8.55990373742e-04 -1.16619401093e-03  1.27544008368e-03  9.96599575072e-04  1.39948697360e-03  1.91086351549e-04  1.45357047268e-03 -4.16745196161e-04  2.10618814681e-03  1.13450161307e-03  6.01180557645e-04  1.08998747736e-03  1.15583735879e-03  1.35989368909e-03  2.94290292432e-03  1.12491385707e-04 -2.04901063059e-03  1.27880670055e-03 -2.34587819706e-03  1.64978304080e-03 -7.76385214179e-04 -6.47110719534e-04 -2.06424122356e-04  2.96737325339e-03 -1.58848658664e-03 -2.30580441074e-03  3.65063159360e-04  3.02406411699e-03 -8.30087038261e-04 -1.27257203161e-03  2.01789389450e-03 -2.03225521949e-03  2.66503086837e-03 -2.72964393694e-03 -1.55000304133e-03 -2.72983138629e-03 -2.95788460028e-04  2.08195705167e-03  1.58984771964e-03  5.79196833430e-04  7.44197944715e-04 -1.58506035255e-03  1.55248322328e-03  6.35616799590e-04 -1.86181149049e-03  5.51160926448e-04  1.72822746978e-04  2.43591173022e-03 -8.11668736444e-04 -1.75689658487e-03 -1.75804691335e-03 -5.59816934019e-04  3.56279097673e-03 -4.80417929582e-04  1.32956376478e-03 -2.98980194442e-03  3.81088609604e-03 -5.19265191520e-04 -2.35858394658e-03 -3.24781312886e-04  1.54809310864e-03  1.45442989715e-03  2.21157471553e-03  1.92754960038e-03 -6.35244594716e-04  1.57156538222e-03  3.66750362021e-03  1.81615883533e-04  2.01472876533e-04 -2.77421235187e-03 -2.25450304974e-03 -3.92825552385e-04  9.90085286145e-04 -6.60647935121e-04  2.33220214290e-04  1.44500585195e-03  3.52330719861e-04 -1.52007244002e-03 -1.62539241078e-04 -3.90226969448e-03 -4.03562908831e-04 -3.26468734250e-03  2.40492135781e-03 -1.24047508337e-03  5.01032657047e-04  7.42047160932e-04  3.21787435841e-04  2.18612146347e-04 -1.83850050162e-03  6.74078439748e-04  8.20869361677e-05  1.07000280553e-04  3.40168495157e-04  4.02105975505e-04  1.24280307097e-03 -2.95121307524e-03 -3.69550338306e-03  1.42377498613e-03 -3.47482707333e-03  9.59660867693e-04  6.33103555893e-04 -5.09649104565e-04 -1.29696457308e-03  6.47698407020e-04 -1.80374372402e-03  1.56888943031e-03 -9.45605177373e-04  2.24300555068e-03 -9.53087490897e-04 -2.85847248470e-03 -1.97485199893e-03 -2.03646681650e-03  3.02483522825e-03  2.29769751952e-03 -7.66731692450e-04 -8.33160137476e-04  1.71989382450e-03 -1.62874394066e-03 -4.93148580269e-04  1.80698683807e-03 -1.36670892134e-03 -4.96621304196e-03 -6.49183816419e-03  7.49719097346e-02 -8.53473835583e-03  1.10815985938e-03
 1.81338309801e-03 -3.48823086929e-03 -8.18970483333e-03  4.95322643611e-03  6.66895503703e-04 -9.69284153865e-04 -2.76284382241e-03 -4.56608539628e-04 -4.31598729647e-03  3.79481768497e-03 -2.31991312234e-03  1.21838725618e-03  4.53994828181e-03  5.73378250508e-04 -2.25876972146e-03  1.06700857391e-03 -1.00273303472e-03  1.82529436050e-03  9.63582324401e-04  1.81214627127e-03  9.89379450251e-04  3.70761383644e-03  8.25025031212e-04  1.41152522618e-03  2.71932548411e-03  1.08139830257e-03 -1.43344972206e-03 -3.60837006008e-03  4.38037443532e-03  3.26796587177e-03  7.23673731039e-04 -1.10154532037e-03  2.64142268202e-03  7.10149875443e-03 -1.03566161878e-03  1.93957579644e-03  2.53688541478e-03 -2.89207459522e-04  8.65253800828e-04 -1.44306949761e-03  5.72050145443e-04  7.91694655150e-03  1.19681509294e-03 -2.98944511294e-03 -5.52892052588e-03 -2.49305269916e-03  4.98264153665e-03 -2.48689764334e-04 -8.78275568031e-04 -9.96961654869e-04 -1.08429831570e-03 -1.22085234017e-03  3.13494222561e-03 -1.33338533585e-03  1.27467740889e-03  3.78190563845e-04 -1.93865341986e-03 -1.64644883715e-03 -3.94087014507e-03  1.72667066755e-03 -1.02267972557e-03 -1.44221931120e-03 -3.56597828940e-03 -3.49148932465e-03 -1.12849982395e-03  3.41891651114e-04  9.02087419282e-04 -1.03745722836e-03 -4.30641861659e-03  2.51230707940e-03  7.76264528756e-05  4.65925505652e-04 -3.45332870567e-03 -2.09571098240e-03 -2.00699367443e-03 -1.74310061802e-03 -3.18244076990e-03 -2.43843434911e-03  1.22089754712e-03 -5.96079404960e-04 -1.15472106652e-03  4.88586996495e-03  4.80782541581e-03 -3.18171325899e-03 -1.54600082584e-03 -1.66904758810e-03 -9.22838860176e-04 -2.51457856950e-03 -1.20806792668e-03 -5.36615743332e-03 -2.75396526140e-03 -1.63581883107e-03 -5.51743894878e-04  2.65758329715e-03  3.74513736551e-03  1.55954250595e-03  1.18117423440e-03  1.44916332445e-04 -1.47610178074e-04  1.58429790500e-04 -7.76378615896e-05  3.59739953212e-03  1.18097549990e-03 -2.27913777054e-03  2.35615320419e-03  1.81443381079e-03  1.80198884448e-03  3.76274604170e-03  1.39113980201e-03 -2.92810695012e-03 -1.74409625683e-03  4.57672272804e-03  2.65408404113e-03 -3.00162981895e-03 -2.10499570085e-03  1.27344609989e-03 -7.52905242158e-04  2.44144847288e-03  5.40623292211e-04  2.51717933909e-03 -3.72704733928e-04 -1.73483499764e-03 -2.22919234568e-03 -4.75532776257e-03 -7.68648461075e-03 -8.53473835583e-03  1.06959389727e-01 -3.70360319390e-03
 1.80827020003e-03 -5.66653621876e-04  2.99611551316e-04 -7.16952565297e-04  7.33637603597e-04 -1.76958874566e-04 -2.58567490205e-03  7.67600768989e-04 -1.32176607971e-03  3.73760164597e-04  9.51988642215e-04  8.76620024627e-04 -2.68415227102e-04 -1.45618200697e-03  1.86933893092e-03  2.28335236602e-03 -2.14433832788e-03  6.20107702659e-04 -1.34991175749e-03  3.01244709315e-03 -2.25879900695e-03  4.69042876168e-04 -2.02056933514e-03 -2.70192911252e-04 -2.84485660361e-03  1.21441814156e-03  1.17281832201e-03  6.54321526282e-03  7.15710147447e-04 -1.67765601102e-03  8.95049928815e-04  8.90824188828e-04 -1.83498493352e-04 -1.15814793738e-03  3.69166899749e-04 -1.21928021408e-03 -1.13266064090e-03  3.93950471555e-04  3.02702467973e-04 -1.32664514697e-03  2.11405305921e-03 -1.12829790922e-03  8.07374535633e-04  1.00301496774e-03  1.90229512500e-03  2.09108946817e-03  1.88463988987e-03  5.27098553334e-03  1.30944869022e-03 -2.01091096163e-03  5.18826909174e-04  6.21085917414e-04  2.24456875884e-03 -6.92248966205e-06 -3.09038172176e-03 -1.47603267961e-03 -2.73551595902e-03  5.40090218056e-04 -3.47708678438e-03 -1.01938489250e-03 -1.47290576675e-03 -2.63308056889e-04 -4.63141407507e-05  3.43759975901e-03  4.22761858776e-03  2.97962041813e-03 -7.12957994378e-04  6.11468863110e-04  2.20434037368e-03  5.60281163997e-04 -2.05949915044e-03  1.40598165701e-03 -2.06214364863e-03  2.62665086988e-04  5.84097897541e-04 -1.72709036668e-03  1.00659263942e-03 -5.05589879101e-04 -3.34965601709e-03 -2.95970823162e-03  7.59871549424e-04  1.40722439435e-03 -1.02490225047e-03 -6.49685007247e-04 -1.16123341403e-03 -3.08945483054e-03  5.05986224750e-04 -2.00012463121e-03  2.29619445307e-03 -1.13063156353e-03  2.54653615686e-03  1.79376243673e-03  2.86070945595e-03  1.54315262827e-03  8.69539702263e-04  3.11504409198e-04  5.40022925262e-05 -2.21366637898e-03 -1.27948095575e-03 -4.69851714961e-04 -4.38303347069e-03  9.45241424006e-04  3.77580553545e-05 -1.98061317765e-03  1.32276425551e-03  2.14835656638e-03  4.31231605475e-03  7.19974466647e-04  1.26998086838e-03  2.92116436820e-03 -1.91632150152e-03 -1.46997287679e-03 -3.50256484166e-03 -1.98349329996e-03 -8.24613396713e-04 -9.45083532744e-04 -1.24227360639e-03  9.34202070543e-04  3.59587575750e-03 -3.27211636359e-03 -1.19782930621e-03 -1.86460206138e-03  3.18332468336e-04 -9.77669546201e-04  3.80941727888e-03  1.10815985938e-03 -3.70360319390e-03  7.97341896417e-02
