# Supplementary material for: Proximal Distance Algorithms: Theory and Practice
Source: J Mach Learn Res. Author manuscript; Available in PMC 2019 Oct 24. (PMC6812563)
Supplement: code [file NIHMS1053815-supplement-code.zip › proxdist-master/keys_zhou_lange_2019/misc/spm/W_32_33700_5.txt]

10.21694155471161  0.00000000000000  0.22886011725388  0.00000000000000  0.00000000000000  0.00000000000000  0.00000000000000  0.00000000000000  0.00000000000000  0.00000000000000  0.00000000000000  0.00000000000000 -0.21120209273020  0.00000000000000  0.00000000000000  0.00000000000000  0.00000000000000  0.00000000000000  0.00000000000000 -0.06924304278159  0.00000000000000  0.00000000000000 -0.07590958288227  0.00000000000000  0.00000000000000  0.00000000000000  0.00000000000000  0.00000000000000  0.00000000000000  0.00000000000000  0.00000000000000  0.00000000000000
 0.00000000000000  9.65089410970826  0.00000000000000  0.00000000000000  0.00000000000000  0.00000000000000 -0.18263795866114  0.00000000000000  0.00000000000000 -0.42503218629959  0.00000000000000  0.00000000000000  0.00000000000000  0.00000000000000  0.00000000000000  0.00000000000000  0.00000000000000  0.18282499902887  0.00000000000000 -0.01340217342823  0.00000000000000  0.00000000000000  0.00000000000000  0.00000000000000  0.00000000000000 -0.15131394045701  0.00000000000000  0.16836918299546  0.00000000000000  0.00000000000000  0.00000000000000  0.00000000000000
 0.22886011707131  0.00000000000000 10.90085696788082  0.00000000000000  0.00000000000000  0.00000000000000  0.00000000000000  0.00000000000000  0.00000000000000  0.00000000000000  0.00000000000000  0.00000000000000  0.00000000000000  0.00000000000000  0.00000000000000  0.00000000000000  0.00000000000000  0.08225445159516  0.00000000000000 -0.17639521946176  0.00000000000000  0.00000000000000  0.00000000000000  0.03242280624291  0.00000000000000  0.00000000000000 -0.07496806697015  0.00000000000000  0.00000000000000  0.00000000000000  0.00000000000000  0.00000000000000
 0.00000000000000  0.00000000000000  0.00000000000000 12.77774933365849 -0.14701183163653 -1.23599504135660 -0.06016949860031  0.00000000000000  0.08735003822794  0.00000000000000  0.00000000000000  0.00000000000000  0.00000000000000  0.00000000000000  0.00000000000000  0.00000000000000  0.00000000000000  0.00000000000000  0.00000000000000  0.00000000000000  0.00000000000000  0.00000000000000  0.00000000000000  0.00000000000000  0.00000000000000  0.00000000000000  0.00000000000000  0.00000000000000  0.00000000000000  0.00000000000000  0.00000000000000  0.00000000000000
 0.00000000000000  0.00000000000000  0.00000000000000 -0.14701183163893 16.17546576100506  0.23541590059446  0.00288345985557  0.30926891229486  0.00000000000000  0.00000000000000  0.00000000000000  0.00000000000000  0.00000000000000  0.00000000000000  0.00000000000000  0.00000000000000  0.08939260653424  0.00000000000000  0.00000000000000  0.00000000000000  0.00000000000000  0.00000000000000  0.00000000000000  0.00000000000000  0.00000000000000  0.00000000000000  0.00000000000000  0.00000000000000  0.00000000000000  0.00000000000000  0.00000000000000  0.00000000000000
 0.00000000000000  0.00000000000000  0.00000000000000 -1.23599504135558  0.23541590059449 13.16331016654244  0.00000000000000  0.00000000000000  0.18911479530830  0.00000000000000  0.00000000000000  0.00000000000000  0.00000000000000  0.00000000000000  0.00000000000000  0.00000000000000  0.00000000000000  0.00000000000000  0.00000000000000  0.00000000000000  0.00000000000000  0.00000000000000  0.00000000000000  0.00000000000000  0.00000000000000  0.00000000000000  0.00000000000000  0.00000000000000  0.00000000000000 -0.34494455128400  0.10436773235476  0.00000000000000
 0.00000000000000 -0.18263795867667  0.00000000000000 -0.06016949861127  0.00288345985767  0.00000000000000 13.26409580142602 -1.81303379903710  0.00000000000000  0.00000000000000  0.00000000000000  0.00000000000000  0.00000000000000  0.00000000000000  0.00000000000000  0.00000000000000  0.00000000000000  0.00000000000000  0.00000000000000  0.00000000000000  0.00000000000000  0.00000000000000  0.00000000000000  0.00000000000000  0.00000000000000  0.00000000000000  0.00000000000000 -0.12649612009037  0.00000000000000  0.00000000000000  0.00000000000000  0.00000000000000
 0.00000000000000  0.00000000000000  0.00000000000000  0.00000000000000  0.30926891229762  0.00000000000000 -1.81303379906517 12.13932592897663  0.00000000000000  0.00000000000000  0.00000000000000  0.00000000000000  0.00000000000000  0.00000000000000  0.00000000000000  0.09775901130593  0.00000000000000  0.00876123417752  0.00000000000000 -0.01789849691233  0.00000000000000  0.00000000000000  0.06040612534059  0.00000000000000  0.00000000000000  0.02108956727658  0.00000000000000  0.00000000000000  0.00000000000000  0.00000000000000  0.00000000000000  0.00000000000000
 0.00000000000000  0.00000000000000  0.00000000000000  0.08735003755016  0.00000000000000  0.18911479537388  0.00000000000000  0.00000000000000 13.08349904461159  0.00000000000000  0.00000000000000 -0.60637609927032  0.00000000000000  0.00000000000000  0.00000000000000  0.00000000000000  0.00000000000000 -0.17093202257317  0.00000000000000 -0.18462957149566  0.07480879641066  0.00000000000000  0.00000000000000  0.00000000000000  0.00000000000000  0.00000000000000  0.00000000000000  0.00000000000000  0.00000000000000  0.00000000000000  0.00000000000000 -0.08779416466188
 0.00000000000000 -0.42503218630890  0.00000000000000  0.00000000000000  0.00000000000000  0.00000000000000  0.00000000000000  0.00000000000000  0.00000000000000 10.26906188397858  0.02166055005324  0.00000000000000  0.00000000000000 -0.12122551377132  0.00000000000000  0.00000000000000  0.43955706304269  0.00000000000000  0.00000000000000  0.00000000000000  0.00000000000000  0.00000000000000  0.00000000000000  0.00000000000000  0.02589832388547  0.00000000000000 -0.00401504065931  0.00000000000000  0.00000000000000  0.00000000000000  0.00000000000000  0.00000000000000
 0.00000000000000  0.00000000000000  0.00000000000000  0.00000000000000  0.00000000000000  0.00000000000000  0.00000000000000  0.00000000000000  0.00000000000000  0.02166055005277 12.76753260037758  0.00000000000000  0.23732807098296  0.00000000000000  0.00000000000000  0.00000000000000  0.00000000000000  0.00000000000000  0.00000000000000  0.00000000000000  0.00000000000000  0.00000000000000  0.00000000000000 -0.03245109598619  0.00000000000000  0.00000000000000  0.00000000000000  0.00000000000000  0.00000000000000  0.00000000000000  0.00000000000000  0.00000000000000
 0.00000000000000  0.00000000000000  0.00000000000000  0.00000000000000  0.00000000000000  0.00000000000000  0.00000000000000  0.00000000000000 -0.60637609925916  0.00000000000000  0.00000000000000 14.39249509510080 -0.01602818634734  0.00000000000000  0.29009005299658  0.00000000000000 -0.13874247430316  0.00000000000000  0.00000000000000  0.00000000000000  0.00000000000000  0.00000000000000  0.00000000000000 -0.07806985154734  0.00000000000000  0.00000000000000  0.00000000000000  0.00000000000000  0.00000000000000  0.00000000000000  0.00000000000000  0.00000000000000
-0.21120209182613  0.00000000000000  0.00000000000000  0.00000000000000  0.00000000000000  0.00000000000000  0.00000000000000  0.00000000000000  0.00000000000000  0.00000000000000  0.23732807093184 -0.01602818628064 10.52255607805704  0.64112300668854 -1.67368284755041  0.00000000000000  0.00000000000000 -0.18280053342906  0.00000000000000 -0.24040430422137  0.00000000000000  0.00000000000000  0.00000000000000  0.00000000000000  0.00000000000000  0.00000000000000  0.00000000000000  0.00000000000000  0.00000000000000  0.00000000000000  0.00000000000000  0.00000000000000
 0.00000000000000  0.00000000000000  0.00000000000000  0.00000000000000  0.00000000000000  0.00000000000000  0.00000000000000  0.00000000000000  0.00000000000000 -0.12122551376294  0.00000000000000  0.00000000000000  0.64112300762429 10.55950035524050 -0.53873600808809  0.41490272659054  0.00000000000000  0.00000000000000 -0.00515675969984  0.00000000000000  0.00000000000000  0.00000000000000  0.00000000000000  0.00000000000000  0.00000000000000  0.00000000000000  0.22239911024047  0.00000000000000  0.00000000000000  0.00000000000000 -0.19950777794894  0.00000000000000
 0.00000000000000  0.00000000000000  0.00000000000000  0.00000000000000  0.00000000000000  0.00000000000000  0.00000000000000  0.00000000000000  0.00000000000000  0.00000000000000  0.00000000000000  0.29009005299562 -1.67368284907681 -0.53873600825365 17.24102620332150  0.00000000000000  1.89601658603154 -0.06230919320355  0.00000000000000  0.00000000000000  0.00000000000000  0.00000000000000  0.00000000000000  0.00000000000000  0.00000000000000  0.00000000000000  0.00000000000000  0.00000000000000  0.00000000000000  0.00000000000000  0.00000000000000  0.00000000000000
 0.00000000000000  0.00000000000000  0.00000000000000  0.00000000000000  0.00000000000000  0.00000000000000  0.00000000000000  0.09775901131154  0.00000000000000  0.00000000000000  0.00000000000000  0.00000000000000  0.00000000000000  0.41490272659683  0.00000000000000 15.24309108777339  0.00000000000000  0.37808985739526  0.86164612378430  0.00000000000000  0.00000000000000  0.00000000000000  0.00000000000000  0.00000000000000  0.00000000000000  0.00000000000000  0.00000000000000  0.00000000000000  0.00000000000000  0.00000000000000  0.00000000000000  0.00000000000000
 0.00000000000000  0.00000000000000  0.00000000000000  0.00000000000000  0.08939260653462  0.00000000000000  0.00000000000000  0.00000000000000  0.00000000000000  0.43955706304234  0.00000000000000 -0.13874247430339  0.00000000000000  0.00000000000000  1.89601658600590  0.00000000000000 12.12651996345889  0.00000000000000  0.00000000000000  0.00000000000000  0.00000000000000  0.00000000000000  0.00000000000000  0.00000000000000  0.00000000000000  0.00000000000000  0.00000000000000  0.00000000000000  0.00000000000000  0.00000000000000  0.00000000000000  0.00000000000000
 0.00000000000000  0.18282499914924  0.08225445151005  0.00000000000000  0.00000000000000  0.00000000000000  0.00000000000000  0.00876123417081 -0.17093202255728  0.00000000000000  0.00000000000000  0.00000000000000 -0.18280051989353  0.00000000000000 -0.06230919323570  0.37808985738701  0.00000000000000 10.05186398714416  0.13950967836277  0.00000000000000  0.00000000000000  0.00000000000000 -0.02546825364747  0.00000000000000  0.00000000000000  0.00000000000000  0.00000000000000  0.00000000000000  0.00000000000000  0.00000000000000  0.00000000000000  0.00000000000000
 0.00000000000000  0.00000000000000  0.00000000000000  0.00000000000000  0.00000000000000  0.00000000000000  0.00000000000000  0.00000000000000  0.00000000000000  0.00000000000000  0.00000000000000  0.00000000000000  0.00000000000000 -0.00515675973046  0.00000000000000  0.86164612377835  0.00000000000000  0.13950967827081 15.41286708076387  2.22560016751441  0.00000000000000  0.00000000000000  0.00000000000000  0.00000000000000  0.00000000000000  0.00000000000000  0.00000000000000  0.00000000000000  0.00000000000000  0.00000000000000  0.00000000000000  0.00000000000000
-0.06924304234201 -0.01340217348141 -0.17639521948307  0.00000000000000  0.00000000000000  0.00000000000000  0.00000000000000 -0.01789849688319 -0.18462957163302  0.00000000000000  0.00000000000000  0.00000000000000 -0.24040430450067  0.00000000000000  0.00000000000000  0.00000000000000  0.00000000000000  0.00000000000000  2.22560016751777 12.25735072342516 -0.57712619066021  1.49124017598250  0.39502740727291  0.00000000000000  0.25591427561806  0.00000000000000  0.00000000000000  0.00000000000000  0.00000000000000  0.00000000000000  0.00000000000000  0.00000000000000
 0.00000000000000  0.00000000000000  0.00000000000000  0.00000000000000  0.00000000000000  0.00000000000000  0.00000000000000  0.00000000000000  0.07480879640943  0.00000000000000  0.00000000000000  0.00000000000000  0.00000000000000  0.00000000000000  0.00000000000000  0.00000000000000  0.00000000000000  0.00000000000000  0.00000000000000 -0.57712619069391 11.20713141541514 -0.93195997780814  0.43859985111260  0.00000000000000  0.00000000000000  0.00000000000000 -0.06173663089196  0.00000000000000  0.00000000000000  0.00000000000000  0.00000000000000  0.00000000000000
 0.00000000000000  0.00000000000000  0.00000000000000  0.00000000000000  0.00000000000000  0.00000000000000  0.00000000000000  0.00000000000000  0.00000000000000  0.00000000000000  0.00000000000000  0.00000000000000  0.00000000000000  0.00000000000000  0.00000000000000  0.00000000000000  0.00000000000000  0.00000000000000  0.00000000000000  1.49124017595614 -0.93195997781023 14.89358665452395  0.58617018383418  0.00000000000000  0.00000000000000  0.00000000000000  0.00000000000000  0.00000000000000  0.00000000000000  0.00000000000000  0.00000000000000  0.00000000000000
-0.07590958266585  0.00000000000000  0.00000000000000  0.00000000000000  0.00000000000000  0.00000000000000  0.00000000000000  0.06040612469736  0.00000000000000  0.00000000000000  0.00000000000000  0.00000000000000  0.00000000000000  0.00000000000000  0.00000000000000  0.00000000000000  0.00000000000000 -0.02546825361941  0.00000000000000  0.39502740748677  0.43859985246911  0.58617018341668 12.70535567879886 -0.22527867239181  0.00000000000000 -0.84895203228070  0.00000000000000  0.00000000000000  0.00000000000000  0.00000000000000  0.00000000000000  0.00000000000000
 0.00000000000000  0.00000000000000  0.03242280623937  0.00000000000000  0.00000000000000  0.00000000000000  0.00000000000000  0.00000000000000  0.00000000000000  0.00000000000000 -0.03245109598738 -0.07806985154777  0.00000000000000  0.00000000000000  0.00000000000000  0.00000000000000  0.00000000000000  0.00000000000000  0.00000000000000  0.00000000000000  0.00000000000000  0.00000000000000 -0.22527867231147 10.06702046067648  0.00000000000000  0.00000000000000  0.00000000000000  0.00000000000000  0.00000000000000  0.00000000000000  0.00000000000000  0.00000000000000
 0.00000000000000  0.00000000000000  0.00000000000000  0.00000000000000  0.00000000000000  0.00000000000000  0.00000000000000  0.00000000000000  0.00000000000000  0.02589832386473  0.00000000000000  0.00000000000000  0.00000000000000  0.00000000000000  0.00000000000000  0.00000000000000  0.00000000000000  0.00000000000000  0.00000000000000  0.25591427577009  0.00000000000000  0.00000000000000  0.00000000000000  0.00000000000000 13.48904493785587  0.49715130786730  0.70238384408266 -1.38056665604767  0.00000000000000  0.00000000000000  0.00000000000000  0.00000000000000
 0.00000000000000 -0.15131393855516  0.00000000000000  0.00000000000000  0.00000000000000  0.00000000000000  0.00000000000000  0.02108956713709  0.00000000000000  0.00000000000000  0.00000000000000  0.00000000000000  0.00000000000000  0.00000000000000  0.00000000000000  0.00000000000000  0.00000000000000  0.00000000000000  0.00000000000000  0.00000000000000  0.00000000000000  0.00000000000000 -0.84895203042343  0.00000000000000  0.49715129327905 12.26987691599481 -0.12521282937718  1.48181572602200  1.00503514581478  0.00000000000000  0.00000000000000 -0.59791913519801
 0.00000000000000  0.00000000000000 -0.07496806710826  0.00000000000000  0.00000000000000  0.00000000000000  0.00000000000000  0.00000000000000  0.00000000000000 -0.00401504061106  0.00000000000000  0.00000000000000  0.00000000000000  0.22239910653635  0.00000000000000  0.00000000000000  0.00000000000000  0.00000000000000  0.00000000000000  0.00000000000000 -0.06173663075880  0.00000000000000  0.00000000000000  0.00000000000000  0.70238383093665 -0.12521282186518 12.31593581066579 -1.14525506631659 -2.70911901138978  0.00000000000000  0.00000000000000  0.07672157841404
 0.00000000000000  0.16836918406918  0.00000000000000  0.00000000000000  0.00000000000000  0.00000000000000 -0.12649612007187  0.00000000000000  0.00000000000000  0.00000000000000  0.00000000000000  0.00000000000000  0.00000000000000  0.00000000000000  0.00000000000000  0.00000000000000  0.00000000000000  0.00000000000000  0.00000000000000  0.00000000000000  0.00000000000000  0.00000000000000  0.00000000000000  0.00000000000000 -1.38056665780827  1.48181572366333 -1.14525506939393 15.12036117818860  2.17963235638330  0.55953836286692  0.00000000000000  0.00000000000000
 0.00000000000000  0.00000000000000  0.00000000000000  0.00000000000000  0.00000000000000  0.00000000000000  0.00000000000000  0.00000000000000  0.00000000000000  0.00000000000000  0.00000000000000  0.00000000000000  0.00000000000000  0.00000000000000  0.00000000000000  0.00000000000000  0.00000000000000  0.00000000000000  0.00000000000000  0.00000000000000  0.00000000000000  0.00000000000000  0.00000000000000  0.00000000000000  0.00000000000000  1.00503516418042 -2.70911901698085  2.17963235875762 15.69055118527808  0.00000000000000  0.31404935974328  0.75145954266062
 0.00000000000000  0.00000000000000  0.00000000000000  0.00000000000000  0.00000000000000 -0.34494455128384  0.00000000000000  0.00000000000000  0.00000000000000  0.00000000000000  0.00000000000000  0.00000000000000  0.00000000000000  0.00000000000000  0.00000000000000  0.00000000000000  0.00000000000000  0.00000000000000  0.00000000000000  0.00000000000000  0.00000000000000  0.00000000000000  0.00000000000000  0.00000000000000  0.00000000000000  0.00000000000000  0.00000000000000  0.55953836288013  0.00000000000000 16.49134256367966  0.00000000000000  0.19130677693399
 0.00000000000000  0.00000000000000  0.00000000000000  0.00000000000000  0.00000000000000  0.10436773233675  0.00000000000000  0.00000000000000  0.00000000000000  0.00000000000000  0.00000000000000  0.00000000000000  0.00000000000000 -0.19950777796950  0.00000000000000  0.00000000000000  0.00000000000000  0.00000000000000  0.00000000000000  0.00000000000000  0.00000000000000  0.00000000000000  0.00000000000000  0.00000000000000  0.00000000000000  0.00000000000000  0.00000000000000  0.00000000000000  0.31404935933864  0.00000000000000 13.46401904566975 -1.33051049402487
 0.00000000000000  0.00000000000000  0.00000000000000  0.00000000000000  0.00000000000000  0.00000000000000  0.00000000000000  0.00000000000000 -0.08779416467774  0.00000000000000  0.00000000000000  0.00000000000000  0.00000000000000  0.00000000000000  0.00000000000000  0.00000000000000  0.00000000000000  0.00000000000000  0.00000000000000  0.00000000000000  0.00000000000000  0.00000000000000  0.00000000000000  0.00000000000000  0.00000000000000 -0.59791913351178  0.07672157776618  0.00000000000000  0.75145954287487  0.19130677693774 -1.33051049409449 11.45766626202086
