# Supplementary material for: Proximal Distance Algorithms: Theory and Practice
Source: J Mach Learn Res. Author manuscript; Available in PMC 2019 Oct 24. (PMC6812563)
Supplement: code [file NIHMS1053815-supplement-code.zip › proxdist-master/keys_zhou_lange_2019/misc/spm/X_128_8.txt]

 9.91958258911e-02 -6.63273164250e-03  9.02638126487e-03 -1.12293581124e-02 -2.85513129384e-03  8.00311068783e-04 -4.06057830048e-03  1.65587303930e-03  1.87863682358e-03 -9.11676945352e-04  2.85722141273e-03 -1.63730629002e-03  6.74874820379e-04  1.55161663899e-03 -2.58995816149e-03  2.85487705649e-03 -4.29236836691e-03 -5.53683337799e-04 -1.25765484377e-03  1.39588118577e-03 -2.80666045603e-03 -5.61538060543e-03 -1.22730843155e-04 -4.80073364963e-03 -1.86996712707e-03  6.26372687117e-04 -4.39033077911e-04 -4.49176238312e-04 -2.20432359540e-03  1.32151336726e-03 -1.97424984960e-03 -3.41361844875e-03 -3.11285507073e-03  3.38341163535e-03 -5.97540534516e-04 -2.25137523915e-03  3.24682772104e-03  4.08654236994e-03 -2.72548914492e-03  6.35802787031e-04 -2.86171616531e-03 -5.89425571591e-04 -1.15510679153e-03 -2.32204938114e-03  2.66707739779e-03  3.18896606754e-03  1.24506038498e-03  2.32030307716e-03 -5.33938374419e-05 -2.18508162272e-04 -6.12605314697e-03  4.80825601654e-03 -4.42018334488e-03 -1.36930160717e-04 -1.24059096546e-03  6.23242823697e-04  4.66380304553e-03  2.45968112637e-03  6.32268955404e-03 -5.99059332608e-04  1.24797777757e-03 -9.91779582263e-05 -7.58552112787e-04 -1.86540957840e-03  2.69300763470e-03 -1.59087439747e-03 -1.46681866250e-03  1.37673347661e-03 -2.49657924366e-04 -7.83799622545e-04 -2.33513183072e-03  2.41087521060e-03  1.31632449259e-03 -5.91434378554e-04 -2.36573818201e-03 -7.71143554533e-04  1.98358814514e-03  2.53132714113e-03 -2.33511645579e-03 -4.69979109434e-03 -2.82449166964e-03 -2.08876621690e-03 -8.67366515091e-04 -6.30435014183e-04 -2.53279611888e-03 -1.15307319089e-03 -1.26687831673e-03 -1.92235737383e-03 -9.20952024238e-05 -3.96669537980e-03  6.48154687909e-03 -1.91359153422e-04  3.16214411257e-04  3.34899067192e-05  2.25047439810e-03  3.47743059423e-03 -2.60593043154e-04  1.58663429719e-03  2.84191498790e-03  1.38671530689e-03 -8.89186862237e-04  6.70783415652e-04 -1.54830611123e-03 -2.66378508377e-03  1.97329858477e-03  2.67142782315e-03 -2.39846917413e-03 -1.23567076292e-04  6.06105777325e-04 -1.78076894316e-03 -1.77424864706e-04 -3.93761204281e-03  1.68433736852e-03  4.79335808222e-03  3.41689201185e-03  8.00526834742e-04 -1.29087079879e-03  6.35615457950e-04  1.66644656564e-03  7.30387734175e-04 -3.29123297618e-03  2.82323843336e-03  1.26538596463e-03 -1.15745682842e-03  1.17468132686e-04 -1.86804273235e-03  4.67590082365e-04  1.51102251117e-03
-6.63273164250e-03  9.10643952489e-02  1.49653535064e-02 -1.15737919829e-02  3.00089058362e-03  1.43623501891e-03  2.29037805163e-03 -7.99723997790e-04  2.34798994598e-03  1.14218382645e-04 -6.03765213504e-05  4.62925673543e-03 -3.67402538707e-03  1.47425493617e-03  3.78644031325e-03  1.55773268224e-04 -2.86740503037e-03  2.83868485800e-03 -2.04234814525e-04  2.14104239467e-03  8.41730405356e-04  1.08437717253e-05  9.73225550186e-04  1.63586203505e-03  2.59393936314e-03 -4.78740116562e-05 -2.94760249933e-03 -2.26598539308e-04 -1.79519816971e-03 -2.54643102288e-03  3.53664289688e-04  5.49720720929e-05  1.03079264475e-03 -4.20293593159e-03 -4.52279744691e-04 -1.64586931917e-03 -1.07861296382e-03 -1.75716174149e-03  1.12566248553e-03 -1.14326384102e-03 -2.92383096446e-03 -4.30134915731e-03 -5.21035380778e-03  1.22339827842e-03 -5.93558145746e-04 -1.97763257783e-03  2.35735330236e-03  1.17232728826e-03 -4.56993698652e-04 -3.95007899730e-04 -4.24553776527e-03 -1.59720858004e-03  1.53915315813e-04 -1.26601996603e-03 -1.17108308406e-03 -3.34251647284e-03  3.75023427491e-03  1.11546218654e-03  1.80845491987e-03  2.44139390796e-04 -2.44630410632e-03  3.19860427279e-04  2.72141201695e-04 -1.29369914897e-03  6.94453610576e-04  7.72677824745e-04 -9.36340743709e-04 -3.21640722118e-03 -9.01987562947e-04 -2.08166907356e-03 -2.95364045240e-03  2.27402050558e-03 -2.04802687278e-04  1.22111675678e-03  2.30603039321e-03 -2.62168140428e-03 -1.80843925656e-03  3.21281141138e-05 -6.87047084481e-05  2.68959202597e-04  3.32059582776e-04  7.61507959693e-04  2.09919782121e-03 -1.28527963597e-03  1.85056018463e-03  1.86353259244e-03  2.82470386174e-04  3.47566654714e-03 -2.78520785129e-03  5.25840807455e-04  3.30347957169e-03 -1.32404549039e-03 -2.24474269337e-03  8.00159418749e-05 -4.15530034106e-03 -5.29957681341e-03  5.83491399035e-05  2.21769308201e-03 -2.31025018926e-03  2.83255476481e-03  3.61874020853e-03 -1.67456548062e-03  1.14879759914e-03  2.24047920788e-04 -1.82188812090e-03 -1.15672247100e-03  1.40115723960e-03 -3.77703583119e-03  1.61302801750e-03  6.99279286102e-04 -7.28077557639e-04 -3.81161922612e-03  1.18541669081e-03  6.81042860717e-04  1.97330521921e-03  2.59426324410e-03 -1.33009630380e-03  1.50160325619e-03  2.97711919314e-03  1.19478269506e-03  3.63871452231e-04 -1.89910059163e-03 -3.03633128159e-03  1.13501905856e-03  1.77323420070e-04 -2.17556802719e-03  1.99249760191e-03  1.87948398485e-03
 9.02638126487e-03  1.49653535064e-02  6.94670941620e-02 -2.48601670730e-04 -1.00232912435e-02 -5.07110536680e-04 -2.71572918238e-04 -8.03006040608e-04  8.43510390097e-04 -9.78118775648e-04  1.06149140342e-04 -1.03381594099e-04 -1.33683142146e-03  3.44194774704e-03  7.71476293693e-04  4.75303592333e-04  2.92621734044e-03 -1.93279978141e-03 -3.64562084932e-04  2.03632773482e-03  3.50468437595e-03  1.71606721860e-03  2.27264136100e-03  2.82213615165e-03  1.43987286246e-03  3.17961954216e-04 -5.33828830879e-04 -1.38612908475e-03 -2.79575205564e-04  2.88270518176e-04 -3.59472226792e-03  5.75751864928e-05  2.18948598974e-05 -1.77177306336e-03  5.23462412069e-04 -4.11657105669e-03 -1.80948902378e-03  1.12399290026e-03 -2.07270412693e-03 -1.46722203237e-04 -2.43933336019e-03 -9.47824072593e-04 -6.57254284916e-04 -1.01723035938e-03  2.60618951134e-03 -2.54924959953e-03  3.53065359040e-03  1.88510710437e-03 -8.99834426975e-04  9.44403691620e-05 -5.12232171570e-03 -7.70492095388e-04  2.56469732566e-03  9.69720353918e-04  1.39684229449e-03 -6.98577992137e-04  2.26570494150e-03  2.88109008076e-03  1.24070240662e-03 -1.11577139754e-03  7.29750356024e-04  3.73242838467e-04  7.51508308213e-04  1.24127531439e-03 -1.67504791722e-03  3.37590903272e-03 -9.06278887950e-04 -5.71767337657e-04 -1.11124207372e-03  1.99221933278e-03 -1.97216981768e-03  2.09257310027e-03  2.90237455394e-03 -1.83438659181e-04 -7.83670911866e-04 -2.19049187603e-03 -1.42394297199e-03  2.11978873406e-03 -4.97798817309e-04  1.48517350432e-03  1.16961314347e-03  2.62311351592e-03 -4.28957042640e-04  3.23924228359e-04 -2.08927103981e-03  3.62635848883e-03 -1.47629322411e-03  1.61435781904e-03 -1.54855914075e-03  4.92764437395e-04  3.01945370037e-03  1.91220361693e-04  5.01772529113e-04 -2.36582018672e-04 -1.94638455104e-03  2.23418027940e-05 -1.19871218936e-03  1.91307152200e-03 -2.68848435335e-03  8.11646852672e-04  1.48724221301e-03  1.69548191432e-04  2.32684257976e-03  8.31474938386e-04 -7.17541542297e-04  1.63731226842e-03  1.37686734865e-03  5.17352232169e-05  8.94910081295e-05 -7.63650357289e-04  2.27462715412e-03 -2.88751457510e-03 -3.59538271454e-04  2.08760834267e-03  2.25492324490e-03  1.16621817326e-03  2.81294711167e-03  1.41556625790e-04  1.07978650072e-03  8.29788612768e-04 -1.26477795741e-03 -2.47750137746e-03 -1.12905382581e-03  7.26020540560e-04  1.18053417177e-03 -1.71255585278e-03  3.44718786038e-03  2.32190314899e-03
-1.12293581124e-02 -1.15737919829e-02 -2.48601670730e-04  6.30843562638e-02  6.29093158398e-04 -4.37079039919e-03 -3.09459424319e-03 -6.52390493232e-04 -7.02180820853e-05 -1.97037737912e-03 -1.76777250761e-04  1.33981831759e-03 -1.36797582139e-04 -1.79601476355e-03  1.48190657562e-03  1.98053531113e-03  1.58200758049e-03 -2.52611611171e-03  1.26675157636e-04  1.33130684142e-03 -1.46894234645e-03 -1.04482778275e-03 -8.34837145787e-04 -9.64939031243e-04 -2.55588711519e-03 -9.52974959975e-04 -3.71867017493e-04 -1.42706853649e-03 -2.40334651353e-03  9.01719337725e-05  3.38938039775e-04  9.61489834753e-05 -1.63833538559e-03  6.41838645192e-04  4.70643147354e-04 -8.17204226735e-04 -1.02926312033e-03  1.25396473432e-04 -5.71243696281e-04  2.45402479988e-04 -1.42462346301e-03  1.15269918182e-03  2.99399037247e-03  2.61073422857e-05 -1.68765419222e-03 -6.20802208942e-04  1.05967628894e-03 -3.01356480774e-03  9.54998312877e-04  4.94207632147e-04  1.21034335121e-03 -1.36104165155e-03  7.29472413880e-04  6.99225513867e-04  1.06798593667e-05  7.41195914754e-04 -1.22781246438e-03 -1.80462865698e-03 -2.85486374097e-03 -1.72646647191e-03  1.29235898537e-03  2.95045949062e-03  1.39495170922e-03  8.01364306099e-05 -6.95035473117e-04  4.83347591311e-04 -1.21628960279e-03  3.37695639333e-04 -2.74056007722e-04 -2.21255174185e-03  9.36838263929e-04 -7.28210752820e-04  2.84440135928e-03  5.08328753730e-04 -1.58941496981e-03  5.22459751070e-04  1.38522274249e-03  2.78071277037e-03 -1.98109466413e-03  1.79359373236e-03 -1.42341562667e-03 -1.99385257534e-03 -1.03610457969e-04  1.75734961864e-04 -8.95319686821e-04 -1.78564821685e-03 -1.81280161529e-03 -3.63582496905e-04 -1.95584420783e-03  1.20000177726e-03 -4.05572169805e-03  1.48935210891e-03  1.35778165343e-03 -4.26381720592e-04 -9.91833010347e-04 -6.69468357338e-04 -9.14413759106e-05 -4.37894055350e-04  1.87281456178e-03  2.61249656421e-03  1.21913120799e-03 -4.66011964748e-04 -8.30436060600e-04  1.30451952064e-03  3.40412730654e-04  2.98911131904e-04  4.17380189529e-03  2.91190416087e-03 -2.41124407910e-03  1.07714064482e-03  2.51926482322e-03  1.89314065616e-03 -1.63402477103e-03 -3.04829207230e-03  3.94056398180e-04 -2.60189712034e-03  2.41222228334e-03  1.22582017060e-03 -9.90793335217e-04  3.14602468459e-03  7.74595850702e-04 -1.56647653962e-04 -5.16815541549e-04  1.83689440868e-03  1.38113384381e-03  1.86348807429e-03 -6.09237358088e-04 -3.70483396308e-04
-2.85513129384e-03  3.00089058362e-03 -1.00232912435e-02  6.29093158398e-04  9.18220434116e-02  2.71273509018e-03 -6.64486763542e-04 -1.21527790524e-03 -3.33423632418e-03 -4.24963174323e-03 -5.82486616800e-04  4.52778388270e-04 -3.61782847444e-03  7.44134358887e-04 -3.62045933757e-04 -3.57749144210e-04 -2.84769835310e-03 -2.46915424506e-04  1.06391575021e-03  1.00864349872e-03 -3.23281507726e-03  2.69098210739e-04 -1.26333136986e-03  1.56937632164e-03 -1.51709166737e-03 -4.88610533897e-03  2.64554409662e-03 -1.69327061673e-03 -2.44484832033e-03  1.56724267238e-03  2.18446429244e-03 -1.85239794017e-03 -1.43116466708e-03 -6.36397867504e-04  2.64834393470e-03  1.58646557278e-03  6.04225774532e-03  1.16883168713e-03  3.76694209016e-03 -5.07127224165e-04  2.74694386575e-03 -5.54135096889e-03  4.64282282952e-04 -1.66219625387e-03 -1.94416260301e-03  1.63284265068e-03  4.97053305250e-04 -6.14396245138e-04 -6.70367058266e-04 -7.11350491462e-04  5.32206855542e-03  9.68514344235e-04 -4.05705830688e-03 -8.70328676081e-04 -2.83620584044e-03 -3.90089476519e-04 -1.49701877964e-04 -3.81901879261e-03  4.53657534260e-04 -2.05622877212e-03 -2.32659572532e-03 -1.65788338577e-03  6.95174360244e-04  1.46329107250e-03  1.65662837250e-03 -5.33639003632e-03  7.00631976354e-04 -1.91268505124e-03 -5.50346851031e-03 -1.55519436465e-03 -1.32627308211e-03 -1.11368787291e-03 -2.20511633633e-04  1.18322516971e-03 -3.30005580506e-04  4.64613209340e-04 -1.25551399049e-03  2.06264324595e-03 -6.33659799850e-05  2.75955720279e-03 -8.41433038963e-04 -4.62385962296e-03  5.61420874263e-04  3.10363439645e-03  4.05185881053e-03 -4.37830738659e-03  9.93792580520e-05 -2.70178910535e-03 -2.06989156952e-04 -2.71065372366e-03  6.28474017269e-04  1.57718357989e-03 -1.56617431305e-03 -3.11531027873e-03  3.88429899427e-03  1.68815152070e-03 -1.26453557513e-03 -6.03781883204e-04  5.71578482300e-03  7.79120864725e-04 -1.39529426873e-03 -6.39901385396e-04  2.18321709067e-03  3.99670349509e-04 -3.46065508548e-03  5.31305658559e-04  3.92377816792e-03 -4.17565106501e-03  2.03184680626e-05 -4.61385664748e-04  3.38691967215e-03 -4.38853148489e-03 -1.77433138710e-04  1.65891823567e-03  2.41638623840e-03  6.38365692591e-03 -6.51892251100e-04  1.58011532795e-04  1.03198419087e-03 -2.41374045145e-03  2.94740514100e-03  6.49854214743e-04  1.59733556834e-03  1.51096008085e-03  1.28234210939e-03 -5.39682832421e-04 -2.38779462177e-03  1.87004024549e-03
 8.00311068783e-04  1.43623501891e-03 -5.07110536680e-04 -4.37079039919e-03  2.71273509018e-03  7.12304295544e-02 -6.24431300040e-03  9.75943385468e-04  5.05318141851e-03 -1.11577433988e-03  8.98616789033e-04 -3.33055169934e-03  1.18412699512e-03  7.25127323698e-04 -5.87076833969e-04  3.20190473766e-03 -3.00826323673e-03 -1.53415440379e-03  1.28816279158e-03 -8.25446594275e-04 -5.69207571207e-04 -4.48610436094e-04  4.00643875572e-04  3.61195995418e-04  2.85848365831e-03 -1.65186299278e-03  2.50681612204e-04 -1.96158371511e-03  1.92811564377e-03 -1.11047041669e-03  1.80395352947e-03  3.03509717563e-04 -3.98514433334e-03  7.16092598495e-04  1.53796429709e-03 -1.34010830888e-03  2.08565748954e-03  1.97335751094e-03  9.93948670946e-04  1.80243172728e-03  8.70283899342e-04 -4.51427953161e-04  9.83553465326e-04  1.19670860405e-03 -2.28984525366e-03  1.10687180753e-03  6.57014645789e-04  4.38637859599e-03 -1.47587496163e-03 -2.18866954139e-04  1.95917010140e-03  2.11143779143e-03 -2.43409426262e-03  8.20102933246e-04 -2.34152999083e-03  4.13265367511e-04 -8.79335839866e-04 -2.52535689061e-03  1.17958796130e-03 -4.62043982234e-03  1.05360318485e-04  7.06366678803e-04 -3.08266807518e-03 -5.12729213200e-03  3.45478367403e-03 -2.24711393005e-03  8.34378451043e-04  2.35531927791e-03 -7.32500416080e-04  4.34880431535e-04 -3.50829172063e-03  1.68926491074e-03 -1.00402717052e-03 -2.73896458249e-03  6.78920960493e-04 -1.96384546184e-03 -4.55728146627e-04  3.25586902892e-04  1.11612941998e-03  4.94841381317e-04  9.68675026667e-04  1.12221921920e-03  7.85772269237e-04 -2.46494930437e-03  2.48179440091e-04 -2.61971732352e-03 -1.77543832181e-04  3.31750993172e-03  2.61215391092e-04  1.04500312550e-03 -1.90509655873e-03  1.14305156950e-04 -9.32031328314e-05 -2.67910212840e-04  4.00527121961e-04 -4.92382426884e-05 -9.65753544821e-04  2.89470045376e-03  3.05142672115e-03 -3.39432554511e-03 -1.05045754133e-03 -1.69272407809e-03 -5.44887250621e-04  1.75133173900e-03 -1.02233659186e-03 -3.87098257515e-04 -4.32404160571e-03  7.26971351309e-04 -1.36892427134e-03  3.39543111756e-04  3.94756067307e-04 -2.37638106926e-03 -3.07915559812e-04  2.29109055795e-03 -1.17148076798e-03  2.69814935222e-03 -2.45406845225e-03 -2.35777146072e-03 -3.28541122519e-03  1.40582918046e-04  1.35884632873e-03  1.11011344533e-03  1.12314193609e-04 -1.13531691870e-03  9.16300543605e-04  2.48013956859e-03  3.14585844718e-04 -1.20923393336e-03
-4.06057830048e-03  2.29037805163e-03 -2.71572918238e-04 -3.09459424319e-03 -6.64486763542e-04 -6.24431300040e-03  1.01884711281e-01 -1.78712335211e-02  4.31700754116e-03 -1.19587973733e-04  2.24106171152e-03  3.14049954257e-03 -3.24406400197e-03  8.74566258725e-05  2.48323570220e-03 -9.12133578111e-04  1.49550412415e-03  1.77811621509e-03 -9.22929479350e-04 -8.77262657693e-04 -8.49650179011e-05 -1.00075603639e-04  2.01166943545e-03  1.21429041779e-03 -1.30434864123e-03  3.21065761545e-03 -1.17778976565e-03 -2.18188814909e-03 -1.17707130640e-03 -4.79480821247e-03 -1.12676849321e-03  4.78490214030e-03  5.03965644281e-04  2.72032895966e-03  2.31096462636e-03  7.28164915159e-04 -5.94744607478e-03  1.78945748627e-03 -3.75434125290e-04  1.42148204915e-03  4.98286164085e-03  1.79430880531e-04 -2.50796246875e-04 -3.55220950695e-04 -3.45683835836e-03  4.81298697536e-03 -1.50187108789e-03  5.77735935971e-03 -1.91770479190e-03  7.92230136873e-04  7.60058945858e-04 -4.47070117605e-04  2.64107382142e-03  1.36171012308e-03  3.57989195650e-03  5.35896195739e-04  3.09953384668e-03  4.46341945883e-03 -2.67820200686e-03  5.09501115285e-04  9.81323128422e-04 -5.00894067449e-03  1.29210522765e-03  4.30672404410e-04  3.68156724265e-03 -2.92850658677e-04 -7.14247235636e-04  1.50599040273e-04 -1.75528898655e-04 -2.19253246984e-04  7.15225213091e-03  1.42072450551e-03 -1.46292525665e-03  2.12025599985e-05  5.33637851133e-04  1.57197781500e-03 -2.84121947402e-03 -1.05419787558e-03 -1.28434754292e-04 -6.29808339804e-04 -4.32572934403e-03 -4.77428578575e-03  2.10719519320e-03 -4.42779325237e-03 -3.42128410165e-03  8.99630340580e-03 -3.48192139853e-03 -1.40116287088e-03  2.53099375934e-03  1.63403362909e-04 -4.75585942155e-03 -1.21126744092e-03 -2.05468091911e-03  3.61057686241e-04 -2.10906678732e-03 -2.54367229639e-03  3.00426712035e-03  1.65623230809e-03 -2.16441760568e-03 -5.22022788420e-03 -4.30489523253e-04  1.14350763318e-03 -2.46152733300e-03 -3.20756791241e-04 -1.71064524277e-03 -2.41810648389e-03  2.86557699023e-03 -3.70313715876e-04  1.37528953022e-03  8.08139243479e-04 -1.96165728128e-03  1.00526439277e-03  1.06113342238e-03  3.50472659068e-05  1.75812963185e-03 -1.18956406061e-03  1.82768001791e-03  1.82214792011e-03  1.85214471848e-03 -8.03330936045e-05  7.23538827986e-04 -5.26861049037e-04  1.21901772498e-03 -2.93917996142e-03 -3.23054758198e-03 -2.50132333370e-03  1.51319935740e-03  2.51823506030e-04
 1.65587303930e-03 -7.99723997790e-04 -8.03006040608e-04 -6.52390493232e-04 -1.21527790524e-03  9.75943385468e-04 -1.78712335211e-02  7.15322475902e-02 -5.08190080705e-03 -1.06575942050e-02 -2.61993846068e-03 -1.55842075509e-03 -3.21825470190e-03 -1.19030165169e-03 -7.33615995191e-04  4.64428580714e-03  6.09637810658e-04  2.43223109956e-04 -2.55007184527e-03 -6.04449717767e-04  8.10818651341e-04 -1.85273307998e-03 -3.22372953405e-03 -1.23285823967e-03  2.96153394590e-05  1.82865574842e-04  4.60646882628e-04  1.31321487661e-04  1.96163288813e-03  1.25020254799e-03  3.34055060828e-04 -1.81742160550e-03  1.80678199311e-03 -2.48459475951e-03  1.25109156825e-04 -4.56361335372e-04  8.53433479154e-04 -7.65379336367e-04 -2.36324829461e-04  2.15247800305e-03 -9.72322295497e-04 -3.15802882923e-04 -6.09418156205e-04 -5.78539904180e-04 -1.72123307849e-03  4.20487315960e-04 -2.48520001097e-03 -2.65592917969e-03  1.41984868574e-03 -1.12565370908e-03  2.56846083677e-04  1.11884854574e-03  1.94434613714e-03 -8.64844394018e-04 -1.39206607774e-03  4.65514522607e-05 -2.16616859734e-03 -1.32925428922e-03 -2.96101385626e-04  3.01277288251e-03 -5.24272036076e-04 -1.30654442180e-03 -2.30048448846e-03  6.98065164886e-05 -2.58066803681e-03 -2.67072327779e-04  1.98226550274e-04  3.18032593511e-03 -3.99321663377e-04 -2.75369608673e-03 -6.11373808422e-03 -5.23393046200e-04 -1.32094881463e-03 -2.55835974890e-04  1.11057478479e-03  4.82721281167e-04 -2.34899466590e-03 -1.36623685228e-03  5.23978218864e-04  9.91869790057e-04 -5.69544053282e-04  2.56180330194e-03 -3.88179868994e-03  2.24758944253e-03  4.48151891605e-03 -4.38809964379e-03  5.84706068523e-03  2.97675583489e-04 -7.68944426039e-04  7.64335893763e-04 -4.17645528349e-03 -7.32437507959e-04  5.96663512228e-04  6.98584969498e-04  1.62882477565e-03  3.00889236792e-03  1.14138511190e-03 -6.72247873612e-04 -1.89462529603e-03  5.21396685238e-04 -1.61924823627e-03 -7.06205071648e-04 -5.20696126825e-04  8.56719036415e-04  5.46209194680e-03 -3.55693750024e-03 -2.77143320685e-03 -2.24397760829e-05  1.10939786470e-03  1.45512593321e-03  1.77027900811e-03  4.43883746004e-04 -1.08150099815e-03 -5.63316313966e-04 -1.10833264492e-03 -2.99598783928e-03 -1.54199535023e-03 -1.11008906058e-03 -2.10127476702e-03 -2.62303714647e-03  5.99433976985e-04 -2.67800192828e-03  6.30677750767e-04  1.89712027120e-03  2.11005495156e-03 -9.40054120070e-04 -2.97311319043e-03 -1.22763237356e-04
 1.87863682358e-03  2.34798994598e-03  8.43510390097e-04 -7.02180820853e-05 -3.33423632418e-03  5.05318141851e-03  4.31700754116e-03 -5.08190080705e-03  8.41377549790e-02 -1.74594289977e-02  1.27145344285e-02  5.22232071974e-03 -4.90176847642e-04  1.42412762755e-03 -1.51204186823e-03 -1.20096355012e-03  1.41211457714e-03  1.04713460755e-03 -1.24877653061e-03 -2.67059592495e-04  1.90332441426e-03 -1.71855849803e-04  2.65171818998e-03 -3.51331073059e-03 -1.66551555548e-04  3.19895866293e-03 -2.66683211922e-05 -3.12876144477e-03 -2.35295344746e-03 -2.65620337797e-03  2.86926681441e-04  3.38811961505e-03  1.31229276428e-03 -2.36219230151e-03  1.23167969586e-03 -3.65506573647e-03 -3.72543765627e-04  2.12344652764e-03 -2.71016677229e-03 -1.32737993924e-03 -1.37247429333e-03  2.34175006239e-03 -1.71114048909e-03 -1.07246603109e-03  2.86613154606e-03 -2.12418188287e-03 -4.41086049428e-04  5.63730479947e-03 -2.54949761646e-03  1.99552681447e-04  2.12683246837e-04 -5.97822288808e-04  2.19592059818e-03 -5.01469038781e-04  1.17276907883e-03  9.77969978223e-04  1.27475008096e-03  6.23826150937e-04 -3.10568782649e-03 -2.54876752722e-03 -1.77619444882e-03  1.50737110286e-03  3.24263589735e-05 -7.14956886914e-04 -5.30787523491e-04  1.70873979453e-03 -1.69409579268e-03  1.35324439327e-03  9.60070329395e-04  1.42896808829e-03 -3.08329176419e-03  2.97825943046e-03  2.86203657341e-03  4.11568914458e-04 -2.23225758493e-04  7.81885635943e-04 -1.25924380647e-03  1.87777878395e-03 -1.80771939078e-03  3.26679948942e-03  2.94998510971e-03  3.73798099000e-03  2.97063478253e-03 -1.59699437908e-03  5.73185851713e-04 -8.03340295341e-04 -2.11181292218e-03  2.43900250115e-03  1.94950005165e-03  2.28356946621e-03  2.50633497648e-04 -1.87322866377e-04  4.54546632799e-03 -1.01249110293e-03 -2.66020549745e-03 -1.42749077528e-03  3.07937884666e-03  1.45002292563e-03  8.03332600936e-05 -4.29830356777e-04 -3.45784889292e-03 -1.52494085781e-04 -1.74141678216e-05 -2.02215868652e-03 -2.13160289243e-03  1.75876609334e-03  2.88381447582e-03  8.57398021549e-04 -3.38127935635e-03  1.70423006650e-03  7.79142486345e-04 -1.17589108048e-03  8.86552469347e-04  5.67833128370e-03 -6.61761639332e-04  3.60705158632e-03  7.55211091247e-04 -3.87840683407e-03 -1.45743245169e-04  6.79989825892e-04 -2.41012836812e-05  7.25900123118e-04  4.35933350361e-03 -4.91699704641e-04  1.03239285080e-03 -1.41713177823e-03  3.37329918122e-03 -4.07814506565e-04
-9.11676945352e-04  1.14218382645e-04 -9.78118775648e-04 -1.97037737912e-03 -4.24963174323e-03 -1.11577433988e-03 -1.19587973733e-04 -1.06575942050e-02 -1.74594289977e-02  8.56764757172e-02 -1.09687132335e-02  1.45657205267e-03  8.23586604773e-03  9.85371276264e-04 -6.79009509734e-04 -1.73604395120e-03 -1.46193652726e-04 -3.96632388320e-04  1.55617160464e-03  3.87191488462e-03 -2.19993426274e-04 -5.40320702944e-04  1.94271296794e-03 -6.55705198121e-05  2.32211928245e-03 -2.11602563074e-03  2.60766888702e-03  1.31042011522e-03  8.93372085605e-04 -8.46421433667e-04 -1.37808686687e-04 -1.42221845869e-03  7.95057707999e-04  1.76151053406e-03 -2.14871480053e-03  2.59233746650e-03 -3.95117548756e-04 -1.21242042383e-03  1.02453519643e-03 -1.18944194612e-03  1.02319603949e-03  3.41733272623e-04  8.45694603163e-04  1.17918003629e-03 -1.36959247910e-03 -4.26375190333e-03  2.93437033768e-03  1.26471016946e-03 -9.67813809927e-04 -3.77385068665e-05 -9.77071689409e-04 -2.37510307673e-03  1.88383121081e-03 -7.68161498252e-04  5.83381661779e-04 -1.64840830304e-03  1.41638195471e-03  2.19991309679e-04  4.31889722836e-03  2.38835553334e-03  8.30417909529e-04 -1.18163814807e-03 -1.75669819766e-03 -2.64442625239e-05  1.11852808810e-03 -2.03702473029e-03 -2.88771897719e-04 -1.42890752117e-03  2.75181586191e-03  1.64625718087e-03  4.34410666585e-03 -3.39292908605e-03 -2.68199465004e-04  1.60266076356e-03  4.25016036531e-03 -4.23865839902e-03  5.13596632756e-04 -1.07276439448e-03  4.39556442742e-03  1.11128593905e-03 -4.52375778594e-04 -2.16203764942e-03  7.86155668612e-04 -2.52956229209e-03 -1.47823632298e-03 -5.68858120693e-04  1.49645001825e-03  3.63875071844e-04  1.69109947812e-03 -9.26694662614e-04  9.46512117385e-04 -1.39439135705e-04 -3.14513738508e-04  2.20205710699e-03 -1.78637085606e-03 -4.48197843808e-04 -1.50533359870e-03 -1.77066823152e-03 -4.82355945482e-03  1.13744483704e-03  2.36591077701e-03  2.21936108145e-03  2.54688640919e-04  7.05960370465e-04  3.79114531493e-03  2.80292111730e-03 -2.27833690051e-03 -3.05803812658e-04  1.55491041576e-03 -3.32074533726e-03 -7.80847738549e-04 -3.52328641353e-03  8.54483282484e-04 -9.59983608847e-05 -2.69370388701e-04 -4.25698333738e-03  1.85789066208e-03  2.91971649018e-03 -1.74107210955e-03 -9.38117976345e-04  3.77525019724e-04  3.22952572554e-03 -1.86704113817e-03 -2.15256187364e-03 -3.58460409469e-03  1.15372881057e-03  4.22965957662e-03  3.15274199294e-03
 2.85722141273e-03 -6.03765213504e-05  1.06149140342e-04 -1.76777250761e-04 -5.82486616800e-04  8.98616789033e-04  2.24106171152e-03 -2.61993846068e-03  1.27145344285e-02 -1.09687132335e-02  5.44936641875e-02  7.62979517543e-03  8.23713042770e-03 -1.37449320474e-03 -1.46369527494e-03  2.37188960184e-04 -1.57677296112e-05  1.90882246855e-03 -3.23948674035e-04 -6.41786841687e-04  7.68350332223e-04 -3.58014834444e-04  2.52928423063e-03  5.14326658561e-04 -1.47220426505e-04  1.01841340214e-03 -3.20625189087e-04 -1.50064072880e-03 -2.02457630192e-03 -1.41958377349e-03 -4.80797887766e-04  1.67527731699e-03 -1.60621535544e-03 -2.67939563045e-03  3.41217341029e-03  4.04417266143e-04  1.89198942921e-03  1.82008098743e-03  5.45866809611e-05  1.58718563407e-03 -3.73869255126e-04  2.23940884759e-03 -1.03072004604e-03 -1.11154932333e-03  2.11838039102e-03  2.71573993476e-03 -5.56728606818e-04  2.57227874627e-03 -3.35710062107e-04 -4.61859432241e-04  9.35066958171e-04  1.22434186759e-04  5.40698146017e-04  7.34298649012e-04  8.40066465748e-04 -2.75951906326e-04  2.00566657493e-04 -6.30854248640e-04 -2.27651799528e-03 -1.72575116807e-03 -1.48298969012e-03  1.83685208662e-03  2.12041470279e-03  1.92954253786e-04 -1.53032545044e-03  2.28472793936e-03  3.29011403686e-05  2.62616032586e-04 -7.67248745273e-04  3.00606944208e-03 -8.89606406249e-04  2.24985442110e-03  9.77754063691e-04 -1.37811395145e-03 -2.63651780077e-04  3.90847650017e-04  5.71245755460e-04  1.51497498585e-03 -1.11479706035e-03  2.21995269914e-03 -1.49512303300e-04 -4.47517763056e-04  9.79770142291e-04 -8.29695399184e-04 -2.42568855233e-03  1.46960399590e-03 -2.13860720308e-03 -1.23369920735e-03  3.00902264574e-04 -1.40862998101e-03  2.46760814728e-03  1.45067762508e-03  6.72387152547e-05 -6.53203862740e-04 -1.36340207884e-03 -1.80723884388e-03  3.12258880438e-04  1.38692638385e-03  6.79882714358e-04 -1.76447059106e-04 -2.51359944153e-07 -9.96774044190e-05 -1.39026396891e-03 -8.55071101441e-04 -1.37563153787e-03  3.08129808284e-03 -1.89214305074e-03 -4.14946326749e-04 -2.16978623432e-03  2.39093734226e-03 -7.26155047021e-05  3.56466225028e-04 -1.25321283070e-03 -5.08329663554e-04  5.13245246629e-04  1.14418839581e-03 -1.51682652625e-04 -1.42282500682e-03  1.99534357887e-03 -1.70235396214e-03  1.37952019500e-03  1.60338922979e-03  1.45502315133e-03 -2.44697682002e-03  1.78652745040e-03  1.73330340888e-03  3.81951471960e-03 -1.03703752625e-03
-1.63730629002e-03  4.62925673543e-03 -1.03381594099e-04  1.33981831759e-03  4.52778388270e-04 -3.33055169934e-03  3.14049954257e-03 -1.55842075509e-03  5.22232071974e-03  1.45657205267e-03  7.62979517543e-03  1.13332202960e-01 -1.17814329653e-02  1.14715850269e-02  3.44690114335e-03  1.37188457441e-03 -5.98933038266e-03 -1.06819355838e-03 -8.23208677133e-04  1.31709396505e-03  6.51027408684e-04  2.57449918007e-03  1.28029359810e-03  4.86505901496e-04  1.81876553723e-03 -2.83432270796e-03 -2.52953029916e-03 -6.78158954561e-05 -2.25619746407e-03  2.00381277239e-03  2.21938647670e-03  1.68235031195e-03  7.24601718258e-04 -1.69445726395e-03 -1.32371711289e-04  2.32958814113e-04  7.60573407145e-03  4.54595013472e-04 -9.66176691589e-04  1.72927604072e-03 -3.10910746834e-03  1.09819108061e-04 -2.65166676794e-03 -3.83574350615e-03 -8.36439998627e-04  2.87993785355e-03  1.11364579807e-04  1.27830116291e-03 -2.64848594323e-04  1.45439030038e-04  4.67152928211e-04  4.00875587045e-03  1.76517075360e-03 -6.81339202420e-05  2.93608269547e-04 -5.59836350001e-03  9.79803423287e-04 -5.67322637948e-04 -6.95263734913e-06  1.35362098645e-03  7.08572439774e-04 -1.38611437699e-03  2.79870241897e-03  4.30713878412e-03 -9.60852972634e-04  3.70244537085e-03  1.57296669187e-03  2.84081506289e-03 -1.02616078175e-03 -3.68863492211e-03  2.26269417424e-03  9.10493423364e-04  5.62548960200e-05  1.94146149192e-03  3.31287226987e-03  4.47520180087e-03 -4.69672332758e-03  5.98822837331e-03  1.12635629154e-03  4.76945233991e-03 -1.32595610865e-03 -4.14482490411e-03  2.24434991600e-03 -8.65259094224e-04 -3.93803651671e-03  3.34694432077e-03  3.46163497987e-03  2.53023557363e-03  4.24503545366e-03  2.67316124787e-03 -5.65388781161e-03 -1.11492678524e-03  1.86744955627e-03  1.97716221080e-03 -4.44388763986e-03 -8.67194460140e-05  8.18353755741e-03 -4.21533921771e-04 -2.26573957883e-03 -3.99559581833e-05  1.41241293243e-04  1.39448418718e-03  1.48578221378e-03 -7.26168667399e-04 -3.85200711853e-04 -1.62262866164e-03 -2.07917694095e-03  2.17366669651e-03 -3.72573458510e-03  4.45954790784e-03  4.73737264838e-04 -2.41507987498e-03 -5.62033138873e-04  3.25450854472e-03  2.99139606682e-03  1.83960091202e-03  4.48622315002e-03  1.26872943926e-03  3.57008010447e-03 -1.02605721964e-03 -1.11798911049e-03  3.04952952901e-03 -1.36828323066e-03 -1.70741694893e-03 -2.57389951130e-03 -1.60803322281e-03  7.02958629190e-03  3.63892100844e-03
 6.74874820379e-04 -3.67402538707e-03 -1.33683142146e-03 -1.36797582139e-04 -3.61782847444e-03  1.18412699512e-03 -3.24406400197e-03 -3.21825470190e-03 -4.90176847642e-04  8.23586604773e-03  8.23713042770e-03 -1.17814329653e-02  7.25640403052e-02  8.58431261649e-04 -9.46341646673e-03 -2.06996582744e-03  2.75244473736e-03  2.29897646219e-03  2.63408806119e-04 -1.74128187725e-03  7.22340829824e-04 -2.21134180010e-03  8.11311058638e-04 -2.37537629533e-03  1.22955013196e-03 -6.23840334369e-04  2.23970701699e-03 -2.49763596674e-03  8.36981505341e-04  2.24254853356e-03 -2.76667358147e-04 -6.74798687809e-04 -1.16117337321e-03 -6.11643360006e-04  8.16714395612e-04  1.04490673977e-03 -4.88409065264e-04 -2.17849237591e-03  3.01227726046e-03  8.67518273475e-04 -2.81673955972e-03 -1.53260843373e-03 -2.19999072116e-03 -4.82801621916e-04  2.71754817519e-03  8.44804293525e-04 -6.78802203689e-04  2.04253636285e-03 -5.31692642764e-05  7.02051002662e-04  1.43566699996e-04 -2.47445662234e-03  2.45986893601e-04  8.71964192768e-04 -1.66810657102e-03  4.62878158084e-04 -6.21420009075e-04 -1.74414976234e-03 -1.37417706919e-03  1.77541801693e-03 -3.32210839446e-05  2.03193030341e-03 -1.63156197221e-03 -1.89251912825e-03 -1.89017668074e-04 -3.41289713484e-03 -1.90517305909e-03 -7.68925542513e-04  6.31611089350e-04  4.94375699797e-03  2.28967562898e-03  2.17906057520e-03  1.45450325659e-03 -1.93812387124e-03  5.65568885288e-05  1.29766409461e-03  1.78599789736e-03 -4.07716438266e-04  2.29339265966e-03 -1.41819689092e-03  1.64330631299e-03  2.86591147303e-03 -7.25575855190e-04 -1.64425023347e-03  5.48267674476e-04  6.95034476747e-04 -2.34321091990e-03 -3.84288628808e-03  6.75001885378e-04 -3.92382370777e-03  3.44739638272e-03 -8.28678565498e-04  3.76219067590e-05  6.22800680627e-04  2.24412104505e-04 -1.15683550058e-04 -3.12759733390e-05 -1.15304683270e-03 -3.49859346838e-03  1.62842611405e-03 -2.53186217775e-03  1.26827166182e-04 -8.93629126627e-04 -1.71878182792e-03  1.60599453924e-03  4.29501282486e-04 -7.37913262155e-04 -1.06739297603e-03  3.00810604035e-04 -3.43270493193e-03 -8.68051829965e-06 -9.98411822082e-04 -1.98419543390e-04  2.30494499862e-03  5.98500439911e-04 -1.32687365918e-03 -8.01634951683e-04  1.99333447266e-03 -1.33317239198e-03 -1.25186331155e-03  2.13318160172e-03  3.01867311689e-03 -8.33888590310e-04 -7.82258112628e-04 -5.37605064459e-04  2.97763650968e-03 -1.92850827282e-03 -1.11254112593e-03
 1.55161663899e-03  1.47425493617e-03  3.44194774704e-03 -1.79601476355e-03  7.44134358887e-04  7.25127323698e-04  8.74566258725e-05 -1.19030165169e-03  1.42412762755e-03  9.85371276264e-04 -1.37449320474e-03  1.14715850269e-02  8.58431261649e-04  7.14531792235e-02 -4.06429703964e-03  2.35032410994e-03  1.43803868420e-03  6.40493260875e-04 -9.78299139209e-04  1.31111779781e-03 -8.80342403581e-06  3.16192042613e-04  1.12941167966e-04 -1.53009991368e-04  8.94993038487e-04  1.29326227577e-03  6.12087172640e-04 -1.82266344504e-03  8.20761127853e-05  3.16221987521e-03  2.66479964005e-03  8.33822933074e-04  2.57485284958e-04  1.58116174935e-03 -3.28478596089e-03 -1.70940738600e-03  1.51277127051e-03  2.24871893260e-03  3.03149621717e-04  9.90757607692e-04 -4.16112314856e-03 -2.16594760261e-03  1.42926141884e-03 -1.54773644616e-03 -9.92375210498e-04 -2.70050587442e-03  2.01248758421e-03  1.93599032354e-03 -1.59810763265e-03  4.38483690591e-04 -5.66825431384e-04  2.53821438787e-03  9.10644403079e-04  7.65377724121e-04 -4.53616560539e-04 -2.71567514464e-03  3.09476014911e-03  3.23274378803e-03  8.84657334042e-04 -3.19790841879e-04 -1.84434632286e-03 -1.24293672350e-03  2.03074740974e-04  6.25754817727e-04  2.41741573225e-03  7.23260054559e-04  3.77380494673e-04  2.50187197635e-03  2.08554507444e-03 -2.24726914992e-03  3.43939358345e-03  2.65181365127e-03 -1.58036910107e-03  1.07321872511e-03  3.27033139450e-03 -2.96200404477e-03 -7.44369973977e-04  2.69288557928e-03  1.41811679767e-03  2.37798995590e-03 -1.31624459297e-03 -1.20522227662e-03  1.01200240685e-03  1.60673822578e-04 -2.06052245744e-03  3.59067674618e-03 -1.67533038096e-03  2.03190081077e-03  2.60780554462e-03 -1.83758672597e-03 -1.46148459596e-03  8.42806887096e-04  4.35766423945e-04 -1.98464434861e-04 -7.55987310051e-04  2.85887645470e-03  5.14221395078e-04 -3.39523390291e-04 -2.58442441850e-03  3.27908471917e-04 -1.96208023724e-03  9.18101784981e-04  6.33372970683e-05  9.28314537655e-05 -4.13035501491e-03 -4.92992546416e-04 -1.26712983879e-03  1.98653323059e-03 -1.15208168080e-04 -1.78920706347e-03  1.08256001810e-03 -2.98703519630e-03 -3.29785377111e-04  1.67265774601e-03  1.59001320940e-03  2.09651349387e-03 -9.12147367416e-04 -7.18537599335e-04  3.45998985742e-03  1.13981481815e-03 -1.26252212734e-03 -9.46732135896e-05 -3.64403947473e-04 -2.95279275682e-05  5.69448420908e-04 -1.37601556926e-03 -9.83155674881e-04  1.36844060308e-03
-2.58995816149e-03  3.78644031325e-03  7.71476293693e-04  1.48190657562e-03 -3.62045933757e-04 -5.87076833969e-04  2.48323570220e-03 -7.33615995191e-04 -1.51204186823e-03 -6.79009509734e-04 -1.46369527494e-03  3.44690114335e-03 -9.46341646673e-03 -4.06429703964e-03  9.46215517040e-02 -4.08123018954e-03 -1.11477014782e-03 -1.89614005808e-03  2.41135163301e-03  3.06356810663e-03 -3.17969029244e-03 -5.89405078871e-04  3.10942727800e-03  4.88315415174e-04 -3.20011482503e-03 -3.88267477733e-03 -1.03113275475e-03  1.98323753543e-03 -1.42583093535e-03  1.33218566577e-03 -1.01119544980e-04  3.98487265044e-04 -5.55719101040e-04  3.42886349283e-03 -2.70802221672e-03 -1.86549230516e-03 -3.74574516829e-03  3.29834661577e-03 -6.02845118659e-03  5.26146947200e-04 -5.80899289628e-04  1.48145103532e-03 -1.60283384451e-04 -8.61601398965e-04 -1.94356461296e-03  1.09323903091e-03 -1.34512448022e-03 -2.05735814133e-03  4.06255366747e-03  8.77056394808e-05  1.01492296547e-03  5.94244788633e-04  1.06016623902e-03  2.41210274874e-03 -1.77804644335e-04 -1.65815121756e-04 -2.84981751314e-03 -1.81262331794e-03 -1.75030027430e-03  1.73977348899e-03  1.77272271240e-03  1.44892938829e-03 -8.68741478300e-04  7.15983490017e-04  1.30309925833e-03 -2.61645255475e-03  8.64868181572e-04  1.99034533251e-03  1.22772818863e-03  7.37600079159e-04 -1.70533629556e-03 -1.00639669327e-03 -2.82698489785e-03 -3.11486250721e-03  1.83113339875e-03 -2.42564337406e-03  4.22686516710e-03 -1.42455855796e-03 -6.93889414565e-03 -5.61609368481e-03  3.25878654358e-03 -2.31869844740e-03  2.54838599503e-03  9.49900037824e-04 -4.15040441889e-03 -3.08020802400e-04  3.77683366729e-03  2.17487246634e-03  1.67141734979e-03 -1.86168970161e-03  3.21786055920e-03 -4.54064841848e-04  6.43070933469e-04  4.44286531583e-04 -8.62872981123e-04  1.83151223761e-03  2.17218668623e-03  2.95361737258e-03  4.77660311055e-03 -4.68907316436e-03 -7.19688298880e-04  2.39120490994e-03 -3.93612491865e-03  2.78358629566e-03  4.51989784428e-03  1.20958390370e-04  2.62771663346e-04 -2.22328271488e-04 -1.03712351322e-03  3.16881572544e-03 -5.62083696414e-04  5.93114407953e-03 -2.77688350737e-03 -3.42386099834e-03  1.09540497513e-03  2.28803068839e-03  1.56005311782e-04 -4.67409419395e-04  1.37600323039e-03  7.52572293678e-04 -2.25779525560e-03 -4.83236339032e-04 -3.01868897144e-04 -6.22385296767e-05 -3.10699226773e-04 -2.57092370258e-03 -2.11090214407e-03  8.91157151158e-05
 2.85487705649e-03  1.55773268224e-04  4.75303592333e-04  1.98053531113e-03 -3.57749144210e-04  3.20190473766e-03 -9.12133578111e-04  4.64428580714e-03 -1.20096355012e-03 -1.73604395120e-03  2.37188960184e-04  1.37188457441e-03 -2.06996582744e-03  2.35032410994e-03 -4.08123018954e-03  1.01256181189e-01  1.99761367871e-03  1.22962498187e-02 -4.13000019561e-03 -4.27005958893e-03  8.13099268663e-04 -1.79885138877e-03  3.73585792622e-03  2.23286733229e-03 -2.79229656696e-04  2.70477684174e-04  3.36300586791e-04  1.80720613713e-03  1.17505824687e-03 -1.16596825382e-03 -5.61404286539e-03 -2.05806454435e-03  2.49971116128e-03  1.26357401121e-03 -7.52223316414e-04  2.01232524185e-04  6.35220158119e-03 -1.89896036790e-03  1.18507693914e-03  2.16608775304e-03  5.60815331553e-03  5.10794206875e-03  3.91029295489e-03  2.91124342202e-03  1.80609120463e-03 -1.72533337913e-03 -8.80587791123e-04 -1.37185247465e-03 -7.57323932271e-04  4.43753602704e-04 -2.86766696841e-03  2.60738093601e-03 -2.59668998413e-03  7.51194057896e-04 -4.11469037988e-04 -5.35209088726e-04  2.22729381936e-03  3.99631666525e-03  3.18590181371e-03 -9.22701334859e-04 -6.61091897682e-04 -1.26011705265e-03  1.63423442252e-03 -1.50812166678e-04  1.31644399541e-03  3.75459547047e-04 -3.09891821229e-04  2.91953482554e-03 -8.15035469339e-04 -1.02227487533e-03 -3.00281896377e-03  1.33109798090e-03 -2.78792414728e-03  3.24266320137e-04  7.66384786442e-03 -1.23197217552e-03  1.43272243875e-03 -2.55712161806e-03 -4.14275492318e-04  1.45005898703e-03 -3.17988249728e-03 -1.91087658147e-03 -9.38796759466e-04  4.96950828530e-03  5.52525529581e-03 -8.95966113897e-03  4.94044993679e-04  9.97569528305e-04  7.38182742095e-04  1.96874616449e-03 -8.00530378448e-04  1.97880147448e-03 -3.20857725187e-03 -4.10236997497e-03  2.55232565718e-04  2.73038829993e-03  4.00980819510e-03  4.33261309771e-03 -7.52007513807e-04  1.03522412066e-03  1.34519493940e-03  6.11431283622e-04 -1.46294848320e-03  1.08591424444e-03  3.15467643102e-03  2.61216821292e-03  2.14992300879e-03 -2.95877673724e-03 -1.25872810012e-03  1.73622152134e-03  6.78691065362e-04 -2.00110975765e-03 -4.77244979174e-04 -2.00026609921e-03 -2.02112449837e-03 -3.77347738233e-03 -8.60456213296e-04  1.85703135405e-03  1.46990540478e-03  1.13950846364e-03  4.57776664623e-03 -4.53120092112e-03  3.45145953218e-03 -1.57122846200e-03  3.53517517166e-03  1.77039976559e-03 -1.30554714662e-03 -3.05537953131e-03
-4.29236836691e-03 -2.86740503037e-03  2.92621734044e-03  1.58200758049e-03 -2.84769835310e-03 -3.00826323673e-03  1.49550412415e-03  6.09637810658e-04  1.41211457714e-03 -1.46193652726e-04 -1.57677296112e-05 -5.98933038266e-03  2.75244473736e-03  1.43803868420e-03 -1.11477014782e-03  1.99761367871e-03  1.05257275200e-01 -1.15651176635e-04  1.82841956056e-04  2.88391891840e-04  4.51496671444e-03 -1.20232076793e-03  9.90611792073e-04 -1.79285603850e-03 -8.07861051475e-04  4.83784471227e-03  1.84134403771e-03 -9.26845621546e-04 -1.48862517805e-03  6.92424535715e-03 -6.59739252438e-05 -1.45267573435e-03  8.80353453789e-04  9.10530640150e-04  3.75481128305e-04  2.95707549239e-03 -2.77359246126e-03 -3.46538756832e-03 -1.92436068708e-04 -2.32727875420e-04 -4.23797344668e-04  1.90779570920e-03  6.63105566209e-04 -4.58998268425e-04  2.93692761849e-03 -7.88921293244e-04 -4.92020941907e-03 -3.01430816729e-03  2.17184425850e-03  2.94945049222e-03 -1.40199858075e-03 -2.39195665359e-03  5.50312778419e-04  2.42765330594e-03  4.29962988667e-04  9.03831365371e-04 -3.39733586103e-03  3.16329921347e-03  1.69869790555e-03  4.09163705703e-04  2.31985613560e-03 -2.62708333069e-03 -4.52268793598e-04 -3.46378898494e-04  1.53545343110e-03 -4.40173284041e-03 -6.40716393511e-04  5.04398591551e-04  1.13217178935e-03  1.46557565394e-03 -1.47165884276e-03  1.75459426211e-03 -6.56796645590e-03 -6.17290264514e-03 -8.13130526214e-03  6.07838654669e-03 -5.62667772359e-04 -3.54946026984e-03  3.82959497337e-03  2.18223749482e-03  6.93881889115e-04 -9.73963815628e-05 -2.65546694220e-03  2.48085736880e-03  5.80148536967e-04  2.36605000149e-03 -6.44292328209e-04 -1.69381154957e-03 -2.08414868549e-03 -1.64160959947e-04  3.52814994011e-03 -1.45190600621e-03 -1.17917580100e-03 -2.68939207070e-03  6.01427668845e-03  3.98207739273e-03 -4.88031027758e-03 -2.68027487547e-03 -6.09024247534e-03  1.34653022265e-03 -1.24161190269e-03  3.53255546388e-03  4.32775612578e-03  2.61157039926e-03 -2.13595440888e-03 -2.42764687072e-05  1.66962993022e-03  2.94444376676e-04 -2.15867670264e-03 -2.95641700368e-03 -1.86640209939e-03  1.07185849317e-03  7.20075017982e-04 -3.06036988570e-04  1.51024920663e-04 -1.38786967116e-05  1.66241199069e-03 -1.52696436612e-03 -1.61865577547e-03 -1.13065334576e-04 -6.23350115025e-04 -4.75204272962e-04  2.53042667546e-03  4.35248609018e-04  1.02684678590e-03  7.52439011441e-05 -1.47808848939e-06  6.42348820790e-04
-5.53683337799e-04  2.83868485800e-03 -1.93279978141e-03 -2.52611611171e-03 -2.46915424506e-04 -1.53415440379e-03  1.77811621509e-03  2.43223109956e-04  1.04713460755e-03 -3.96632388320e-04  1.90882246855e-03 -1.06819355838e-03  2.29897646219e-03  6.40493260875e-04 -1.89614005808e-03  1.22962498187e-02 -1.15651176635e-04  6.86962497304e-02 -6.79075686463e-03 -1.45234452182e-02 -1.89358295225e-03 -2.99894996047e-03  3.44200030739e-03 -1.83966100970e-05 -7.57847152399e-04  1.85742403034e-03 -9.44107486587e-04  1.30774969311e-03 -9.68655236719e-04  2.38615226043e-03  2.30099779423e-03  2.43196636993e-03 -1.15052801511e-04 -1.44466290387e-03  1.82666822536e-03  5.72961346456e-04  1.78849512050e-03 -2.38470057418e-03 -6.13287358247e-04 -4.84757430747e-04  2.97757542344e-04  6.83236231464e-04 -4.67309583036e-04 -9.15071915297e-04  1.37829908016e-03 -1.95667998728e-03  8.32159293482e-04 -1.45358588248e-04  9.31620804961e-04  2.60027146945e-03  1.48270847407e-04 -1.58135872901e-03 -2.05331135060e-03 -3.76529946080e-04  3.54944740611e-05  2.51978069434e-03  2.31236249937e-03  2.64335851323e-03 -1.06202411806e-03 -2.15489880540e-03 -6.58737362184e-04  6.39023010021e-04  8.25883217913e-04  3.30723468370e-04 -2.75303779091e-03  8.03899943776e-04  1.17661905882e-03 -7.86782337787e-04 -4.11510954317e-03 -5.22405304100e-04 -1.76242977731e-03 -1.74689258098e-03 -9.91426930037e-05  4.28209668554e-03 -1.41583455546e-03  1.78963354356e-03  2.46296466567e-03 -1.71892294139e-04 -4.52029099405e-03  1.62888554772e-03 -3.48726581421e-03 -8.95191238721e-04  8.08629221696e-04  1.84187380232e-03 -6.26147283869e-04  1.10832150921e-03  1.15039057368e-03 -1.29685961255e-03 -5.34927176013e-05  6.11772215050e-04 -1.92539309747e-03  2.86834666278e-04 -3.87763021149e-04 -1.09052096678e-03 -2.05729164710e-03 -1.68007025838e-03  3.11599876867e-03  1.39332138230e-03 -2.51186310368e-03  4.60402928723e-04  3.32293149435e-04  2.03440076991e-03 -3.47679994813e-04  8.96159380020e-04 -1.57211110448e-03  2.05133283281e-03 -2.87263063815e-03 -1.88515800463e-03  1.65556694273e-03  2.36937253847e-05  1.44478475699e-03 -7.95201574213e-06 -9.99108053586e-04  4.72940415995e-04 -1.64990149561e-04 -3.09672604443e-03 -1.97431492419e-03  1.39484627025e-03  3.69608025410e-04  2.93325177386e-04  3.39469789921e-03 -3.06460006591e-03  2.69008785658e-03 -8.35109406014e-04  1.82343515447e-03  1.60001363969e-03 -1.15566543068e-03 -3.97728174278e-03
-1.25765484377e-03 -2.04234814525e-04 -3.64562084932e-04  1.26675157636e-04  1.06391575021e-03  1.28816279158e-03 -9.22929479350e-04 -2.55007184527e-03 -1.24877653061e-03  1.55617160464e-03 -3.23948674035e-04 -8.23208677133e-04  2.63408806119e-04 -9.78299139209e-04  2.41135163301e-03 -4.13000019561e-03  1.82841956056e-04 -6.79075686463e-03  7.17068986838e-02 -8.05621089626e-03 -2.12626269290e-02  5.32783615268e-03 -6.83159050289e-04  1.98821941494e-03  3.38385971533e-04 -1.96751426120e-03 -1.47199538097e-03 -7.75174615270e-04  1.30243731254e-03 -1.27262300663e-03  1.61546923076e-04 -7.07088808249e-04 -2.53105295443e-03  5.13235449090e-03  7.33709153871e-04 -1.56959486167e-03 -1.80344248895e-03  3.90378441381e-03 -2.19568626668e-04  5.51719351092e-04  3.18544127653e-04  7.92296064411e-04  1.58837091914e-03 -8.62965112314e-04  1.35765456122e-03 -4.18589733734e-04  5.24930518156e-04  1.40432716439e-03 -1.45153598435e-03 -1.13786763878e-03  4.06371839520e-03  4.61828688383e-03 -8.92455777334e-04  2.15795903530e-03 -4.92388377404e-04  5.55192041665e-04  2.52394076330e-04 -1.51796469532e-03 -2.92488386751e-03 -1.06940642282e-03 -3.19070349721e-04  2.91241357289e-03 -3.02279872975e-04 -1.05887297270e-04  2.22903527948e-03  2.56991889117e-03  9.05149398979e-04 -5.49979083167e-04 -3.43254822136e-03  1.89670988964e-03  1.66252034751e-04  1.01659308440e-03  3.40651830451e-03  2.30663305197e-04  2.82499726590e-05  8.00388666514e-04 -5.92511141822e-04  3.28687277881e-03  3.53473007270e-04 -1.18082145652e-03  3.05605042419e-03  2.25573960842e-04  2.50455027158e-03 -1.95552320702e-03 -3.06914742644e-03 -1.55955770712e-03  3.24304006406e-03  4.91598427894e-04 -7.04301184688e-04  2.70261056508e-03 -1.37026824001e-03 -2.59941222988e-03 -9.99351912028e-04  2.00664064879e-03 -2.57092392368e-03 -2.31276795658e-03 -3.68484792289e-03  1.23019161747e-03 -7.21403566976e-04 -1.74275960996e-03  3.72348184514e-03 -2.10562185557e-03  8.30065597010e-04 -4.40134291290e-04 -3.81601196467e-03 -4.57521685461e-03  4.46372532989e-04 -3.26779806026e-04  1.60097034817e-03 -1.21332819956e-03 -4.11658898068e-03  2.32775584085e-03  1.74762872150e-03  3.28475030813e-04 -1.39826355214e-07  1.57702225958e-03  9.16991938448e-04 -7.15177772391e-04  9.05765221278e-04 -2.07638027832e-03  1.98156981438e-03 -1.12853222167e-03 -9.64503571112e-04  1.63994879975e-04  8.76703919067e-04 -1.48225343492e-04 -4.92645651835e-04  2.13400551053e-03
 1.39588118577e-03  2.14104239467e-03  2.03632773482e-03  1.33130684142e-03  1.00864349872e-03 -8.25446594275e-04 -8.77262657693e-04 -6.04449717767e-04 -2.67059592495e-04  3.87191488462e-03 -6.41786841687e-04  1.31709396505e-03 -1.74128187725e-03  1.31111779781e-03  3.06356810663e-03 -4.27005958893e-03  2.88391891840e-04 -1.45234452182e-02 -8.05621089626e-03  6.82865945907e-02 -1.00153108453e-02  4.15088066563e-03  7.37177997379e-04 -4.59278163117e-04  1.31523795555e-03  5.21921516613e-04  2.28311659512e-04  1.46838691820e-03  6.54532967024e-04 -5.27773256899e-04 -1.33111906278e-03 -4.75561848441e-03  2.08536181904e-03  4.73210760450e-04  1.56608047985e-04  2.39868158618e-03  2.70275267253e-03 -2.90864741216e-03  2.15136777610e-03  2.05422545467e-03  1.89305007426e-03 -1.11632299941e-03 -9.44414150615e-04  3.28520287171e-03 -1.60656580577e-03  5.52118819708e-04  1.22237001592e-03  1.84067068762e-03 -2.18052807421e-03  3.34903076843e-04 -1.72708093408e-03 -2.51823531518e-03  6.83905858686e-04 -6.84989348582e-04 -1.17389770762e-03 -2.54706900514e-03 -5.97820090722e-04  1.77910303648e-04  1.98260319897e-04 -1.70134711277e-03 -1.13684475047e-03  1.37992180004e-03 -1.57766673079e-03 -1.88290827498e-03 -5.44927156176e-04  6.88581042161e-04  4.49816488785e-04 -1.38603510082e-03  2.33687380021e-03 -3.22739744384e-03  2.20964410678e-03 -1.75656593543e-05 -1.79820920078e-03 -1.25055318601e-03  7.33025995731e-04 -2.33874863264e-03  2.49092598448e-03 -2.36519324535e-03 -2.99824754078e-04  1.80593420669e-04  1.13737702884e-03 -9.99416247011e-04 -4.90737959152e-04 -2.06281503212e-03  1.94966714778e-04 -3.04202684246e-04  1.06185685441e-03  1.71153199472e-03 -2.49721218537e-03  1.15151288431e-03  2.09222882124e-03  1.14728530202e-03  3.01857282315e-03 -1.99978823083e-03 -1.80052999568e-04  1.21603758155e-03  1.82638390780e-03 -7.97148079480e-04  4.87359925415e-03 -2.63903063970e-03 -3.58240184832e-03 -6.16997070362e-04 -1.22481389429e-03  3.26773112588e-04  2.84756183225e-03 -2.55384868172e-03  1.67493234041e-03  5.46908984827e-04  1.76497590402e-03 -2.03340966549e-03 -4.87034747093e-04  5.18949659809e-04 -9.98484853880e-04 -1.34798778367e-04  1.99269396656e-03  2.43392743106e-03  2.13316019011e-03  3.68896359044e-04  1.04126482027e-03  4.95486397204e-04 -4.26864602172e-03  4.17049537887e-03  1.20831100666e-03 -8.51794590817e-05 -5.03629458356e-04 -6.69699060849e-04 -2.30688623155e-04  2.09108723088e-03
-2.80666045603e-03  8.41730405356e-04  3.50468437595e-03 -1.46894234645e-03 -3.23281507726e-03 -5.69207571207e-04 -8.49650179011e-05  8.10818651341e-04  1.90332441426e-03 -2.19993426274e-04  7.68350332223e-04  6.51027408684e-04  7.22340829824e-04 -8.80342403581e-06 -3.17969029244e-03  8.13099268663e-04  4.51496671444e-03 -1.89358295225e-03 -2.12626269290e-02 -1.00153108453e-02  1.02446210852e-01  2.27722910166e-03 -4.34914379241e-03  2.81286293637e-03  1.71050910136e-03  3.39626515920e-03  1.51067308100e-03 -3.51065123369e-03 -1.88253044734e-03  2.18291501154e-03 -2.33870281674e-03  2.39312818630e-03  2.22204560594e-03 -2.28137585579e-03 -7.24208899835e-04  2.12704059917e-03 -1.72100881062e-03 -5.34378489493e-03 -2.40571615000e-03 -1.30619545198e-03 -2.16223126840e-03  3.56260336612e-03 -1.07450177976e-03 -1.32906202238e-03  1.97433525096e-04 -2.53471602558e-03 -2.70180413476e-03 -1.32359856942e-03  4.86087864087e-04 -3.24356474632e-03 -4.22308834609e-03 -1.94408422604e-03  3.29935195159e-04 -1.48724099577e-03  2.44719993799e-03  5.79702226962e-04 -1.62200369456e-03  1.36788397280e-03  2.81287620059e-03  3.92293821811e-03  1.97490362930e-03 -3.00375298463e-03 -2.33441303065e-03 -1.21164978254e-03  1.29335160770e-04 -5.15608656486e-03 -5.81754984731e-04  2.70517103998e-03  4.08892142608e-03  2.01014091614e-03  3.30288935109e-03 -8.78154393687e-04 -4.64911047683e-03 -5.32038243535e-03  8.29076786856e-04 -6.66946210635e-04 -4.55514387478e-03 -8.25619696627e-04  3.03220115150e-03  1.96313087435e-03 -3.82706563641e-03 -1.35007125927e-03 -1.35455766623e-03  2.05457412518e-03  4.65318741787e-03  1.44122170908e-05 -4.36006672057e-03  3.32674842733e-03  5.35003897729e-03 -2.44563735982e-03  3.49990596503e-03  5.58530758929e-03  1.60630476454e-03 -1.69820354595e-03  1.35051706210e-03 -2.39379789121e-04 -2.69844143184e-03 -6.76158606901e-04 -4.63324759774e-03  3.21636149470e-03  2.41900267566e-03  1.46366287981e-03  1.01376885700e-03 -3.73828548395e-03  2.36100998006e-04  8.28744607210e-03 -1.58286630360e-03  1.71457216477e-03 -3.79588874897e-03  8.94060931845e-04  2.50071852190e-03 -6.62967883033e-04 -1.01693932652e-04  3.90772730020e-03 -3.69266687215e-04 -3.07911302154e-03 -1.38859061233e-04  1.98372352731e-03 -3.87821056879e-03  1.93845509276e-03  2.37561606709e-03 -4.66274407237e-03  1.29306123625e-03  2.17528568688e-03 -4.31501392321e-04 -4.75778652078e-04  4.00694603508e-04 -5.03305141303e-04
-5.61538060543e-03  1.08437717253e-05  1.71606721860e-03 -1.04482778275e-03  2.69098210739e-04 -4.48610436094e-04 -1.00075603639e-04 -1.85273307998e-03 -1.71855849803e-04 -5.40320702944e-04 -3.58014834444e-04  2.57449918007e-03 -2.21134180010e-03  3.16192042613e-04 -5.89405078871e-04 -1.79885138877e-03 -1.20232076793e-03 -2.99894996047e-03  5.32783615268e-03  4.15088066563e-03  2.27722910166e-03  9.22543575235e-02 -7.64856404154e-03 -1.76409424033e-03 -1.81884098214e-03 -7.36588987429e-04 -3.52621314390e-03 -1.65843845789e-03 -4.25530593757e-04 -2.51199535272e-04 -3.64786229478e-03 -3.98845066668e-03  4.45566162470e-03 -2.30164530090e-03  5.40172222867e-04  1.28475952272e-03 -1.88938693377e-03 -5.36803345379e-03 -2.67564734547e-04  1.93806357251e-03  2.27293567861e-03  1.54723335325e-03 -1.71682285173e-03  2.41174438661e-03 -1.08797438942e-03  3.68956519817e-04 -1.72216179955e-03  7.94332708271e-03 -5.56341495764e-03 -3.94320679413e-03  2.35582170629e-03  4.77985571124e-04 -1.11822895418e-03  5.06874269953e-04 -1.38066318473e-03 -1.46590198349e-03 -4.74570181774e-04 -2.22595344148e-03  1.00345584127e-03  6.40036056321e-04  8.53997860595e-04  1.59838782674e-03  1.70735596680e-03  3.16670766055e-03  3.78900372725e-03  1.59142081799e-03  2.13032099678e-03  2.21746725395e-03  5.56288037995e-03 -3.47454597638e-04  3.97053165039e-03 -2.15851893373e-04  1.51742708507e-03  1.98658052549e-04 -7.34005086303e-04  9.23268423140e-04  1.59046233058e-03 -1.54864658767e-04 -1.25963926486e-03  3.75421570249e-04 -6.95221061525e-04  8.10632160162e-04 -1.29088783287e-03  1.22281667033e-04  1.85131267113e-03 -1.58191079898e-03 -1.22196374288e-03  2.93954092719e-03  4.56590039687e-04  4.28621979826e-03 -5.48430427608e-03  2.15289257291e-04 -9.81113027751e-04  1.89204212803e-03  1.44966338769e-03 -1.54436612094e-03 -2.02534545951e-03 -3.40557851297e-03  6.31404978007e-03 -2.71281539069e-03  1.39288821299e-03 -1.38298522086e-03  4.31061810566e-03 -2.14210253087e-03 -1.84120921144e-03 -3.23603921275e-03 -3.22040066755e-03 -3.26905133066e-03  4.73479946672e-04 -5.35515109658e-03 -1.83933130343e-03 -9.34749557123e-04  2.36224987220e-03  2.04953650166e-03 -1.99048897656e-03 -8.82605168279e-05 -6.35916277821e-04 -1.46534126664e-03  2.08832701657e-03  3.75003338761e-03 -2.13584486045e-03  4.38045651548e-03 -9.07640652253e-04  3.25037472237e-04  1.87424452005e-03 -1.69543685047e-03  2.36208343476e-03  4.96317324053e-04
-1.22730843155e-04  9.73225550186e-04  2.27264136100e-03 -8.34837145787e-04 -1.26333136986e-03  4.00643875572e-04  2.01166943545e-03 -3.22372953405e-03  2.65171818998e-03  1.94271296794e-03  2.52928423063e-03  1.28029359810e-03  8.11311058638e-04  1.12941167966e-04  3.10942727800e-03  3.73585792622e-03  9.90611792073e-04  3.44200030739e-03 -6.83159050289e-04  7.37177997379e-04 -4.34914379241e-03 -7.64856404154e-03  9.18835972548e-02  9.93471059294e-04  1.58548115902e-02 -2.01082483096e-03  2.75629851035e-03 -1.14466896892e-04 -1.96437684060e-03  2.59265862688e-04 -2.87021420350e-03  1.72081482050e-03  2.02809971081e-03  2.20857093593e-03  6.91211970279e-04  9.37239626843e-04  2.15849898973e-04 -9.99553684039e-04 -8.56957981770e-04  1.36091342820e-03  1.45693116028e-03 -1.43984363512e-04 -9.34252430758e-04  6.97288167007e-04 -1.39065843229e-03  3.32190664077e-04  6.30053982901e-03  2.93157409342e-03  3.25200399641e-04  1.42255065806e-03 -1.05863651537e-03  1.42515255139e-03  7.93920528462e-04  6.63558862002e-04  4.11139780346e-05 -6.90002060014e-05  9.13181638667e-04  5.83334236156e-03  2.86855593405e-03 -1.38265613773e-03  6.76703193173e-04  1.61450550415e-03 -5.69859432625e-04  2.53459714247e-03  2.64040748748e-03 -2.40067348519e-04  8.04977584778e-04  1.08848116792e-03 -3.30731213784e-03  5.01486738225e-03 -8.14958135423e-04  4.29749910002e-03 -3.45137395080e-04  3.21140115068e-03  1.98981168738e-03 -4.99009792363e-03 -1.92860573807e-04 -1.78888211174e-03  8.52513499431e-04  2.59095087447e-04 -1.70283060981e-03 -6.87308935198e-04  5.90116187077e-04 -1.13215332566e-03  9.70592548005e-04  3.41260533685e-03  1.28517639278e-03 -4.30304297455e-03 -3.94629076553e-04 -6.20451964149e-04  6.78662281888e-04  1.29503820044e-03  1.11063027999e-03 -1.76275480724e-03 -3.86701893393e-03  3.10706727599e-03  7.20525470712e-03  3.00926575007e-03 -3.81446218584e-03  1.81508048699e-03  2.30872847191e-03  3.19157295711e-03 -2.55287141493e-03 -5.19957139637e-04  2.21493586164e-03  1.38245076474e-03 -4.66350729599e-04  3.62926186148e-03 -1.56413881583e-04  1.11597721692e-03 -1.82748904253e-04 -1.16509133917e-03  1.14445323382e-03  1.93273211068e-03 -1.81304027420e-03 -9.00063850029e-04  1.36420024585e-03  1.63677743940e-03  1.10914160004e-03  2.72424228503e-03  1.39320491412e-04  4.49513254652e-03 -5.07740688777e-03  7.70786235023e-04  4.51654242740e-05  7.42757130454e-04  1.86617815982e-03  3.29494247689e-03
-4.80073364963e-03  1.63586203505e-03  2.82213615165e-03 -9.64939031243e-04  1.56937632164e-03  3.61195995418e-04  1.21429041779e-03 -1.23285823967e-03 -3.51331073059e-03 -6.55705198121e-05  5.14326658561e-04  4.86505901496e-04 -2.37537629533e-03 -1.53009991368e-04  4.88315415174e-04  2.23286733229e-03 -1.79285603850e-03 -1.83966100970e-05  1.98821941494e-03 -4.59278163117e-04  2.81286293637e-03 -1.76409424033e-03  9.93471059294e-04  9.19910997259e-02  4.45953284725e-03 -9.81274073668e-03 -5.66292419121e-04 -3.16388439785e-04 -4.55547550633e-03  3.18362819820e-03 -2.01603665774e-03  2.74507143969e-03 -1.74131470071e-03 -1.22422330188e-03 -2.00679400493e-03 -1.64037851847e-03 -3.19355492500e-03 -1.20011452369e-03 -2.88979140463e-03 -1.59445033856e-03  1.47096504022e-03  3.01893462026e-03  9.20520984018e-04 -2.67130725994e-03 -1.00321214378e-03 -1.73204410959e-03 -4.41255318556e-03 -1.26830725787e-03  2.82793069444e-04 -2.53627769814e-03  6.37305056802e-04  7.45127898455e-04 -8.36801358008e-04 -6.72625322663e-04 -1.11317574122e-03  2.88254432368e-03 -3.37293678168e-03  8.17484463974e-04 -2.81469805973e-03  3.58861976029e-03  1.39175611833e-03  5.57632885499e-03 -2.88048063990e-03 -2.26927104440e-03 -2.11469438215e-03 -1.63544558971e-03 -1.10069027246e-03  1.75901319249e-04 -1.71140083658e-03  1.64343034688e-03  3.93726554565e-04 -2.66710286175e-03 -1.90023317986e-03 -7.17359069046e-04  9.17430681381e-04  3.66470816077e-03  3.49732620943e-03 -1.94944087626e-03 -7.74013436622e-03  2.27435674224e-03  3.01392589607e-03 -1.87132959021e-03  2.08199594101e-04  1.14096200869e-03 -4.37657491225e-04 -4.19666366713e-03 -1.43658030835e-03 -1.00318192466e-03 -3.94569093679e-03 -1.17685968235e-03  1.48818354592e-03  3.22909484962e-03  1.02534173188e-03  9.57744114834e-05 -2.30807329042e-03 -7.85460202234e-04 -2.46499072573e-03 -2.21349874646e-03 -3.21204320934e-03 -9.91106436598e-04 -4.09367988983e-03 -1.44811834909e-03  8.03436467681e-04 -8.54588327115e-04  6.06867274976e-04 -3.05656678190e-03  2.44737917683e-03 -1.72121906288e-03  1.76841929759e-03  2.58669033675e-03  1.89121460546e-03  1.64977522935e-03 -7.22436238698e-04 -2.93859772099e-03 -6.81682390551e-04 -1.55130563897e-03  1.79712310152e-03  1.46282775525e-03  8.87264846005e-04 -2.16305302223e-03  7.91388047616e-03 -1.96450332555e-03 -5.22748266365e-03  1.27552610916e-03 -5.22906293302e-04 -1.97800517110e-03 -1.00896177180e-03 -2.90517495717e-03
-1.86996712707e-03  2.59393936314e-03  1.43987286246e-03 -2.55588711519e-03 -1.51709166737e-03  2.85848365831e-03 -1.30434864123e-03  2.96153394590e-05 -1.66551555548e-04  2.32211928245e-03 -1.47220426505e-04  1.81876553723e-03  1.22955013196e-03  8.94993038487e-04 -3.20011482503e-03 -2.79229656696e-04 -8.07861051475e-04 -7.57847152399e-04  3.38385971533e-04  1.31523795555e-03  1.71050910136e-03 -1.81884098214e-03  1.58548115902e-02  4.45953284725e-03  7.28637071173e-02 -6.93025467586e-03  1.29232745184e-03  4.65198627020e-04 -2.08588959750e-03  2.38365830097e-03  1.91251270161e-03  2.26838926026e-03 -9.22397862319e-04  2.15735590326e-03  8.39517200173e-04 -6.40201513653e-04 -8.30123028453e-04  9.30581643533e-04 -3.42708652501e-04 -3.21129233414e-04 -1.24594854266e-03 -9.90627954375e-04 -1.20703466139e-04  2.65703872571e-03 -4.24743544861e-03 -5.29686787129e-05 -2.20169025274e-03  1.31603200078e-03 -1.82666458729e-04  4.95459042843e-04 -2.68501568396e-04 -4.12098284184e-03  3.63777192734e-03  7.93938100247e-04  2.07500828006e-04 -3.03152986135e-04  1.61640860849e-03  1.03344952261e-03  3.09179097998e-03 -1.02918680320e-03  5.01214863382e-04  3.17243454034e-03 -5.53238006410e-04  1.61875234956e-03  1.14633888362e-03 -4.04597488371e-04 -1.00510785100e-03 -1.53087389501e-03 -9.44276389375e-04  1.04579369724e-03 -2.76618283955e-03  4.02992039567e-03  1.55636852228e-03 -9.51045116231e-04  9.00863245304e-04 -2.04085023767e-03  4.67381677779e-04 -8.76214794519e-04 -1.99348561079e-03  2.15356706033e-03  1.62180890740e-03 -1.55167556630e-03  1.68060824832e-03 -1.63779514296e-03  1.78293930671e-03  2.24260851266e-03 -3.68402149145e-04  2.92821779780e-04 -1.15155461218e-03  2.28275221607e-04  1.14396795493e-03 -1.24129715625e-03  9.87370011709e-05  4.49844781642e-04 -1.53464578041e-03 -7.22885574496e-04  8.33210481934e-04  7.52506692879e-04 -2.83907323188e-03  3.92454680325e-04  3.82000716160e-04  2.05547673357e-03  8.24550910754e-05  4.08860581921e-04 -3.70826674710e-03  2.98673908251e-03 -3.23838660175e-04  2.06684241072e-03 -6.21818121154e-04 -1.61960362781e-03 -1.91690950984e-03 -9.02957435711e-05  3.42923948808e-04 -1.53138669683e-03 -1.37473175718e-03  7.82017847580e-05 -3.41721719033e-03  1.74995033609e-03  2.32626028815e-03 -2.08415841066e-03  9.77331805761e-04 -2.23604483625e-03 -2.41280074752e-03  1.12188506272e-03  1.41749670956e-03  1.23474419145e-03 -1.84723606254e-03  1.67939260976e-03
 6.26372687117e-04 -4.78740116562e-05  3.17961954216e-04 -9.52974959975e-04 -4.88610533897e-03 -1.65186299278e-03  3.21065761545e-03  1.82865574842e-04  3.19895866293e-03 -2.11602563074e-03  1.01841340214e-03 -2.83432270796e-03 -6.23840334369e-04  1.29326227577e-03 -3.88267477733e-03  2.70477684174e-04  4.83784471227e-03  1.85742403034e-03 -1.96751426120e-03  5.21921516613e-04  3.39626515920e-03 -7.36588987429e-04 -2.01082483096e-03 -9.81274073668e-03 -6.93025467586e-03  9.54801032225e-02 -5.65417635456e-03  2.11078508657e-04  4.54404635052e-03 -2.40108365811e-03  1.10017570820e-03  3.64459368322e-03  1.39165954563e-05 -4.31922653074e-03  8.90043560330e-04  7.67518285328e-04  2.06984485057e-03  1.10842071629e-03  5.87948925874e-04  1.42955253353e-03  1.97987681877e-03  4.46792168712e-03 -4.18844168818e-03 -1.11152752895e-03  2.61106438419e-03  4.26252272702e-04  1.19530984016e-03 -2.32717581630e-03 -2.25471657773e-04  1.86344703827e-03 -2.18640951535e-03 -6.13927483524e-03  4.09280599973e-03 -4.17895753365e-04 -2.18599477720e-03  1.63801877534e-03  7.13904033132e-04  4.68566000684e-03  1.94621937846e-03  3.07053431313e-03  2.93256586345e-03 -3.91050170842e-03 -5.88274520822e-04 -1.57703955887e-03  1.74247847700e-03 -1.92833358009e-03  1.39716625707e-03 -8.55455967428e-04  4.34795337226e-03  2.81728832684e-03  1.10999652474e-03  1.40360747727e-03  2.10561059389e-03  1.08791821508e-03 -3.74830088835e-03 -3.54550017528e-04 -1.33242200158e-03  4.13179470180e-03  4.34065347097e-03 -2.38939160334e-03 -1.37683948521e-03  2.61296186399e-03  2.39004850109e-03 -2.76296785065e-03 -5.47199935417e-04  1.37110633526e-03 -1.45304868482e-04 -1.25976303037e-03  2.30415473128e-04  2.70135216421e-03 -3.83564155593e-03  4.50369891784e-04  2.92904727191e-03  2.33923288054e-03 -3.66212657904e-03 -2.24582558614e-03  3.93556801740e-03  7.37696560998e-04  1.78920272337e-03  2.38147149134e-03  2.61151136592e-04  2.20615674311e-03  1.90693187544e-03  4.73873340955e-05  1.78493487330e-04 -6.54692359472e-04 -5.02691082524e-03  2.15022110392e-03 -4.48446746450e-04  1.66027222616e-03  1.39031501193e-04  1.68757878577e-03 -7.27990952550e-04 -1.32386215283e-03 -4.96418992586e-04 -3.43972496782e-03 -3.72231412018e-03 -1.74456415357e-03 -1.52888897767e-03 -1.64488084431e-03  1.69304965835e-03 -2.50191675585e-03  5.17388944415e-03 -1.30960823415e-03  1.38864656928e-03  3.78855877251e-03  1.71003363543e-03  1.21179673030e-03
-4.39033077911e-04 -2.94760249933e-03 -5.33828830879e-04 -3.71867017493e-04  2.64554409662e-03  2.50681612204e-04 -1.17778976565e-03  4.60646882628e-04 -2.66683211922e-05  2.60766888702e-03 -3.20625189087e-04 -2.52953029916e-03  2.23970701699e-03  6.12087172640e-04 -1.03113275475e-03  3.36300586791e-04  1.84134403771e-03 -9.44107486587e-04 -1.47199538097e-03  2.28311659512e-04  1.51067308100e-03 -3.52621314390e-03  2.75629851035e-03 -5.66292419121e-04  1.29232745184e-03 -5.65417635456e-03  6.79577478598e-02  7.62946809742e-05  6.00366036983e-03  9.49154086104e-03  2.33012515546e-03 -4.57491025994e-03  2.57275452130e-03  3.81559603448e-04  1.04006648755e-03  8.87556500268e-04  1.29348236175e-03 -1.16763413854e-03 -7.10198098200e-04 -8.05140750770e-04 -1.11021797297e-03 -3.32712747223e-04  2.05906890812e-03  8.10162629550e-04  5.09937999425e-04  1.16263924022e-03 -3.18204299031e-03  3.14065767757e-03 -1.11693863466e-03 -9.14299246588e-04 -8.60617012133e-04  8.81168228114e-04  2.49661152070e-03 -9.81489008115e-04  1.31564091456e-03 -1.52202447950e-03  3.34145116031e-03 -5.75765363731e-04  2.16340633836e-03 -2.68358508368e-03  4.27742552105e-04  2.91441120940e-03 -7.36266980001e-05  4.37660956465e-04 -1.73330463817e-03  1.11739975968e-03 -2.66890323525e-04 -4.49529518968e-04  1.61067510186e-04  8.41251637460e-04  4.76832076947e-04 -7.54464271899e-04 -1.66424831784e-03 -1.76698432484e-03 -3.46360399546e-04  2.31942818025e-03 -2.88112404583e-03 -2.78128120849e-03  1.67223256819e-03  3.46159372877e-03 -3.58126063294e-04  2.73737912768e-03 -1.95136339738e-03  5.42616030774e-04  3.38197147918e-03  1.84341087238e-03  3.52596828992e-04 -1.94811891681e-03 -1.73105054050e-03 -7.42213608579e-04  1.10346080097e-03  1.71213226025e-03 -8.57449452968e-04 -2.52241319803e-03  2.95881738237e-03  2.05524262173e-03 -1.99896101405e-03 -8.54041111347e-05 -1.51708796010e-03  5.03424419561e-04 -6.49417129323e-04  2.75666561931e-04  1.16527107557e-03  1.79172414116e-03 -9.96645600918e-04  6.26150748281e-03  2.86468942880e-03 -2.89453409269e-03 -6.86009530179e-05  1.04066496736e-03 -2.38240586389e-04  2.73605720091e-04  8.40596657783e-04  8.74807080321e-04 -2.55825389344e-04 -9.44711231836e-04  1.30432097534e-04  1.55021939429e-03 -2.85883215548e-04  3.16315528259e-03 -2.55113938315e-03  3.91921962913e-03 -1.05673280312e-03 -2.53102253125e-03 -1.38879785684e-03  6.69459585360e-04  2.32072263211e-03  1.10590394928e-04
-4.49176238312e-04 -2.26598539308e-04 -1.38612908475e-03 -1.42706853649e-03 -1.69327061673e-03 -1.96158371511e-03 -2.18188814909e-03  1.31321487661e-04 -3.12876144477e-03  1.31042011522e-03 -1.50064072880e-03 -6.78158954561e-05 -2.49763596674e-03 -1.82266344504e-03  1.98323753543e-03  1.80720613713e-03 -9.26845621546e-04  1.30774969311e-03 -7.75174615270e-04  1.46838691820e-03 -3.51065123369e-03 -1.65843845789e-03 -1.14466896892e-04 -3.16388439785e-04  4.65198627020e-04  2.11078508657e-04  7.62946809742e-05  7.03625677680e-02  1.26740229974e-02  8.67612023992e-03  7.81172031237e-03 -1.96890551332e-03 -9.35660064831e-04  8.04766719342e-04 -3.10489047680e-03  8.37236847090e-04  8.55546965864e-04 -2.87277347407e-04  4.45773869949e-03 -3.27262155589e-04  3.97020481471e-03 -5.18312882542e-04 -3.75382860725e-05  2.76333430917e-05  5.87354663949e-03  1.00917228721e-03 -1.22345132809e-04  2.19589043802e-05 -1.22700549849e-03  3.20834160610e-04 -2.70806551605e-04 -9.26521744868e-04 -4.71936540397e-03  1.53723041707e-04  2.75188476808e-04 -1.78448191137e-03  3.44203461590e-03  2.26333808302e-03  6.46495118081e-04 -2.28968344057e-04  3.09917422696e-03 -9.32907459827e-04  2.08282151758e-03  1.48716038753e-03 -2.32864783164e-03  1.02488954128e-03 -6.47619428029e-04  1.61031738482e-03 -3.26026960536e-03 -1.90194826452e-03 -3.90308411301e-04 -7.63454912202e-05  6.49970452376e-04 -6.64134684793e-04  9.92921124477e-04 -2.46472472657e-03  2.29794106476e-03  1.15512220076e-03 -3.78048457755e-03 -1.33974813314e-04 -2.33292847352e-03 -2.18984443172e-04 -1.27654728613e-04 -2.22716207131e-03 -3.21170515887e-03  3.04548900267e-04  4.48266389159e-04  1.00814228899e-03  9.01008159126e-07  1.70725117306e-03  5.55009099320e-04 -1.69439599476e-03  8.33764933073e-05  1.22806110336e-03 -3.09604710752e-03  1.09329653784e-03  2.49610567352e-03 -2.37865382559e-04  4.32758828992e-04  2.53504561015e-05 -2.81975645308e-03  1.86409159312e-03  5.44449934667e-04  3.27011350955e-03 -8.63710456245e-04  7.98378164291e-04  9.08078980449e-04 -1.04076364043e-04 -1.14157422807e-03 -1.77311524808e-03  1.23348146060e-03 -8.68374190201e-04  6.44109614389e-04  2.43452971716e-03  1.65182112231e-03  1.69915672770e-03  8.40665932594e-04  1.67506723874e-05 -2.52167596363e-04 -1.72500424945e-03  1.50174585449e-03  1.26886040580e-03 -1.00088709645e-03 -1.33637723916e-03 -2.98269832967e-03 -2.37035523989e-03 -4.41443971655e-04  1.55403079024e-03
-2.20432359540e-03 -1.79519816971e-03 -2.79575205564e-04 -2.40334651353e-03 -2.44484832033e-03  1.92811564377e-03 -1.17707130640e-03  1.96163288813e-03 -2.35295344746e-03  8.93372085605e-04 -2.02457630192e-03 -2.25619746407e-03  8.36981505341e-04  8.20761127853e-05 -1.42583093535e-03  1.17505824687e-03 -1.48862517805e-03 -9.68655236719e-04  1.30243731254e-03  6.54532967024e-04 -1.88253044734e-03 -4.25530593757e-04 -1.96437684060e-03 -4.55547550633e-03 -2.08588959750e-03  4.54404635052e-03  6.00366036983e-03  1.26740229974e-02  8.45142628094e-02  1.85494002341e-04 -7.33482126681e-04 -2.13008408125e-03  2.55865364759e-04 -1.59945202697e-03 -2.70678746946e-03 -1.21698026657e-03  5.79376504837e-03  1.28123906882e-03  1.19835171635e-03  1.46768612935e-03 -4.13251026214e-04 -1.64167822638e-03  1.65142995291e-03  1.40531379404e-03  5.70690732273e-03  1.17938160079e-03 -4.10327670506e-04  3.05604107260e-03 -4.70776572177e-03 -1.12845561892e-03 -1.98380087466e-03 -3.24673893495e-03 -2.18030157086e-03 -1.23435017387e-03 -1.42607812725e-03 -3.15288313109e-03  4.25697657844e-03  5.14738196036e-03  2.98542503293e-03 -1.05526912600e-03  3.84873058334e-03  4.05737776080e-03  2.66699144875e-03  6.91383293846e-04 -4.93875798481e-04 -3.63203102784e-03  1.70712114273e-03 -3.50094586032e-03  2.27658527949e-03  6.43502483827e-05  4.36473095002e-03  3.42255562816e-03 -8.83143319324e-05 -7.98793179888e-04 -1.41945613189e-03  6.47532073412e-04 -1.80101641214e-03  1.62144020476e-03  3.88967888999e-04  1.14460502126e-03 -2.64956087505e-03  1.60253459967e-03 -4.04574697604e-04 -2.48287138895e-03 -2.38951640228e-03 -2.37072891649e-03 -3.77807647588e-04 -5.19100078972e-05  8.82866027974e-06 -3.16695028461e-04 -2.19223783708e-03  4.54005127674e-04  3.16854669246e-03 -1.20124778362e-05 -1.08601472787e-04  1.62819565542e-03  6.94262666341e-04 -1.56032412269e-03  3.55025631075e-03  2.44884959519e-03 -2.26394624699e-03 -1.34690866939e-03  1.48339380818e-03  2.18179983033e-03 -2.83811538175e-03 -6.58085844893e-04 -3.90025272560e-03  6.56861810667e-04 -4.06645270585e-04 -1.81199731276e-03 -7.71968207639e-04  9.47457197338e-04  2.02525792485e-03  1.24737097293e-03 -1.50156052708e-03  1.81382220751e-03  1.92863674652e-03 -1.15847029280e-03 -2.63328193401e-03  3.54595127151e-04  2.10066337922e-03  5.62859762659e-04 -2.88503483237e-03 -1.98970083420e-03 -1.32201242238e-03 -2.26215378687e-03  3.01124890736e-03  4.07150781808e-03
 1.32151336726e-03 -2.54643102288e-03  2.88270518176e-04  9.01719337725e-05  1.56724267238e-03 -1.11047041669e-03 -4.79480821247e-03  1.25020254799e-03 -2.65620337797e-03 -8.46421433667e-04 -1.41958377349e-03  2.00381277239e-03  2.24254853356e-03  3.16221987521e-03  1.33218566577e-03 -1.16596825382e-03  6.92424535715e-03  2.38615226043e-03 -1.27262300663e-03 -5.27773256899e-04  2.18291501154e-03 -2.51199535272e-04  2.59265862688e-04  3.18362819820e-03  2.38365830097e-03 -2.40108365811e-03  9.49154086104e-03  8.67612023992e-03  1.85494002341e-04  9.60653038858e-02  1.45161670239e-02 -7.83430189297e-03  1.25165917629e-04  8.97000032891e-04 -1.45412797017e-04  1.34495372872e-03  3.24149568444e-03  3.30413890153e-04 -1.54621694408e-03 -3.44021589400e-04 -1.50549997488e-03  9.81499558132e-04 -1.73951973768e-05 -1.50250126959e-03  3.50979953861e-03  2.58548682551e-03 -2.03775143764e-03 -3.13767571849e-03  1.30975969121e-03  1.86919170719e-03 -2.15117912857e-03 -3.89630190443e-04 -3.26207495092e-03 -6.96715831013e-04  7.69262525134e-05 -1.87624455546e-03 -5.19595564252e-04 -3.38955272038e-03 -1.86135131190e-03 -7.45144890980e-04  1.69232456906e-03 -1.12246738966e-03  2.53731372312e-03  3.97656660029e-05 -3.33680166048e-03  9.40091077388e-04  1.40041258127e-03 -2.13843250727e-03 -5.35615535422e-03  1.48273331196e-04 -8.04386349278e-04 -1.11312437118e-03 -6.95131575479e-04  4.51938997348e-04  8.55385922363e-04  1.81724268040e-03  2.30987534191e-03 -1.32654036208e-03  1.28439805847e-03  2.33962036290e-04  4.90396136410e-03 -2.38577862487e-05  1.32185461315e-03  3.00164349688e-03  2.34274525185e-03 -4.88570011003e-04  3.50902148721e-03  3.06605143277e-03 -3.04574389906e-03  3.39785165411e-03  2.26635319864e-03  1.25537134451e-03 -8.43617856269e-04 -1.85806992818e-03 -3.78529847091e-03 -2.26794922669e-03  3.03030117123e-03  5.22196391482e-04 -2.46105252472e-03 -1.06817291161e-03 -5.11001560125e-03  3.77003938822e-04  2.80263053733e-03  1.76419521046e-03 -2.81728976042e-03  4.22382796103e-03  1.45788873761e-04  1.75854619388e-03  1.13419639225e-03 -3.58483930231e-03  2.75830291342e-03 -4.06769376669e-03  4.48303283198e-03  2.85424849724e-03  1.63724030247e-05  5.52546611680e-03 -3.97124441462e-04 -4.06767352434e-03  2.57586900702e-03 -1.69290035510e-04  1.25157292990e-03  2.40076660243e-03 -2.68779779171e-03  2.42967928992e-03  1.41224865370e-03 -3.98192615206e-03 -2.77646359748e-03 -3.95768354839e-03
-1.97424984960e-03  3.53664289688e-04 -3.59472226792e-03  3.38938039775e-04  2.18446429244e-03  1.80395352947e-03 -1.12676849321e-03  3.34055060828e-04  2.86926681441e-04 -1.37808686687e-04 -4.80797887766e-04  2.21938647670e-03 -2.76667358147e-04  2.66479964005e-03 -1.01119544980e-04 -5.61404286539e-03 -6.59739252438e-05  2.30099779423e-03  1.61546923076e-04 -1.33111906278e-03 -2.33870281674e-03 -3.64786229478e-03 -2.87021420350e-03 -2.01603665774e-03  1.91251270161e-03  1.10017570820e-03  2.33012515546e-03  7.81172031237e-03 -7.33482126681e-04  1.45161670239e-02  7.99935209131e-02  1.21605468250e-02 -1.26728218362e-02 -4.86922812811e-03 -8.21325213518e-04 -2.33217265200e-03 -2.25630118687e-03  2.53642237844e-03  3.42352244196e-03 -1.18554789275e-03  4.38720693893e-03  1.21886744699e-04 -3.28403153009e-03 -1.18610369765e-03  2.38081808730e-03  2.64979420510e-03 -2.91627446677e-03 -2.93902514845e-03  2.28137416600e-03  1.73895865851e-03  2.42404663881e-03 -1.83105768043e-04 -7.84437782967e-04 -3.20763013824e-04  7.19139485841e-04  5.80446904506e-04  1.31561677756e-03  3.35458232342e-03 -2.05800957105e-03 -1.81916764695e-03  1.80823796810e-03  1.55058456476e-03  7.13193468805e-04 -2.78298527261e-03 -3.00970323251e-03 -3.00964794390e-04 -1.61046912803e-03  1.48378860383e-03 -5.91941856574e-03 -1.88290639224e-03 -3.04294594235e-03  2.24356792668e-03  1.50669451383e-03 -3.50972397579e-03 -1.18124553882e-03 -8.06265127747e-04  4.20564157699e-03 -2.38957931144e-03 -3.60688155101e-03  1.74901479613e-03  1.99878756916e-03  7.35810997736e-05  8.99134331905e-04 -7.15360176756e-04 -4.54471996407e-03  6.03944405336e-03  2.10329823402e-03  3.74590051531e-04 -3.29182761941e-03 -1.57644609860e-03  1.04048351831e-03  1.46571967782e-03 -9.03490117894e-04 -5.75572966927e-04 -1.26372434979e-03  1.80387663777e-03  2.46926145720e-03 -6.85125693637e-04 -6.20406632829e-03  4.72145624432e-04 -1.33857854159e-03  1.95857927893e-03 -1.10711961435e-03  1.29676970270e-03 -2.56687708649e-03 -6.81511368867e-04 -1.88673101375e-03 -1.02701453367e-03  2.21100194236e-03 -3.04656182529e-03  4.22298295760e-04  5.69016207206e-04  8.99772921006e-04  3.27475058309e-03  1.31970217416e-03  2.50736796376e-03 -3.12913771667e-04 -1.52724752367e-04 -7.31612413376e-04 -2.05202230523e-03  3.66616454896e-03 -2.31893054113e-03  6.45684277819e-04  1.76593850309e-03 -5.38494964540e-04 -1.66678230551e-03  7.36192759230e-04  2.03965610131e-03
-3.41361844875e-03  5.49720720929e-05  5.75751864928e-05  9.61489834753e-05 -1.85239794017e-03  3.03509717563e-04  4.78490214030e-03 -1.81742160550e-03  3.38811961505e-03 -1.42221845869e-03  1.67527731699e-03  1.68235031195e-03 -6.74798687809e-04  8.33822933074e-04  3.98487265044e-04 -2.05806454435e-03 -1.45267573435e-03  2.43196636993e-03 -7.07088808249e-04 -4.75561848441e-03  2.39312818630e-03 -3.98845066668e-03  1.72081482050e-03  2.74507143969e-03  2.26838926026e-03  3.64459368322e-03 -4.57491025994e-03 -1.96890551332e-03 -2.13008408125e-03 -7.83430189297e-03  1.21605468250e-02  8.92833439226e-02 -1.32784460334e-02 -1.10847199040e-02  8.73048614855e-04  2.54979328734e-04 -2.58078148610e-03  3.75878439938e-04  2.04284873141e-03  4.30047366958e-04  2.17230701780e-03  8.92968311833e-04  6.07551015774e-05  7.40580758201e-04 -6.89864691413e-04 -1.38577855456e-03 -6.44539784335e-04 -3.94590691631e-04  1.69372502417e-03 -3.44384106059e-05  2.45370650110e-03  4.37698791922e-04  1.76955008984e-03 -8.01736131612e-04 -2.70435837686e-03  3.15835710490e-03 -1.78212887240e-03  4.16122967934e-03 -2.63746600930e-03  1.86421753316e-03  1.74570283789e-03  1.51477196616e-03 -8.39563736469e-04 -7.46261803898e-04  7.01357702999e-04 -2.69144383132e-03 -2.84561340882e-03  1.73390028932e-03 -1.33255194695e-03 -1.01417732152e-03 -2.71227270520e-03 -2.03414166825e-03  3.96891745181e-03 -1.50211950776e-03 -2.02771781098e-03 -9.18516843802e-04 -3.32878380650e-03  3.13695381059e-03 -2.06102397779e-03  8.45645306889e-04  5.24966706322e-04  1.49359298134e-03  1.30827556683e-03 -8.15055369598e-04 -8.34811397842e-04 -1.58889723902e-03  3.97331127419e-03 -1.79966776677e-04  3.18829378243e-04 -1.13616768269e-03  1.69472080927e-03  3.05304158934e-03  2.30975409092e-03 -1.47730006168e-04 -2.12311872705e-03  4.23097869763e-03  7.04174893871e-03  2.40120573470e-03 -5.68999879437e-04  1.01008370761e-03  6.88066650571e-04  2.86311467643e-03 -2.49471098667e-03  5.16621717838e-04  5.17843344015e-03 -2.97021514707e-03 -5.47235920381e-03  1.21119963559e-04 -2.85146874244e-04 -1.37065036083e-04 -2.50048976787e-03  2.76624257220e-03 -3.30240500152e-03  2.05459715041e-03  3.22967604774e-03 -8.47847070565e-04  4.05695597626e-04  2.44700475557e-03 -9.38914040841e-04  4.44079316877e-04 -2.47196332852e-03 -5.77528127309e-03  2.47406733640e-03  2.56421392692e-03  1.03101330318e-03  1.08901868121e-03 -2.03252994110e-04 -3.43019433776e-04
-3.11285507073e-03  1.03079264475e-03  2.18948598974e-05 -1.63833538559e-03 -1.43116466708e-03 -3.98514433334e-03  5.03965644281e-04  1.80678199311e-03  1.31229276428e-03  7.95057707999e-04 -1.60621535544e-03  7.24601718258e-04 -1.16117337321e-03  2.57485284958e-04 -5.55719101040e-04  2.49971116128e-03  8.80353453789e-04 -1.15052801511e-04 -2.53105295443e-03  2.08536181904e-03  2.22204560594e-03  4.45566162470e-03  2.02809971081e-03 -1.74131470071e-03 -9.22397862319e-04  1.39165954563e-05  2.57275452130e-03 -9.35660064831e-04  2.55865364759e-04  1.25165917629e-04 -1.26728218362e-02 -1.32784460334e-02  9.06675863902e-02 -1.18726798248e-02 -9.67585103308e-03  3.55397106258e-03  5.63113252739e-03 -7.15338181994e-03 -2.13258731441e-03  3.69963625431e-04 -1.76113700823e-03  1.04974228281e-03 -3.25900898709e-04 -1.91697230104e-03 -1.71075527877e-03 -3.47539980355e-03  4.03658557207e-04  2.31497767711e-03 -2.11051088386e-03  9.26573161044e-04 -2.05500022050e-03  1.28945737922e-03  4.13544783435e-03  5.78203437124e-04  2.10749537056e-03  3.58136730856e-03 -8.67183606756e-04 -1.74703439455e-03  1.73571150191e-03 -2.51217720758e-03 -1.78892023167e-03 -3.60274596214e-04  3.81169089939e-04  7.70969838689e-04 -1.90778824728e-04  4.65961675631e-03  4.39024089602e-03  2.97346087523e-04 -1.28446101143e-03 -8.42967569503e-04 -1.24893296399e-03 -1.29911253098e-05 -5.25813172093e-04  3.15474721528e-04  1.67194992041e-03 -5.32287211000e-04 -4.16006941350e-03 -4.49478694080e-03  2.02094863389e-03  2.30224580091e-03  1.25570300033e-03 -1.40877000149e-03  2.34669227479e-03  2.33103230709e-04  9.07738383357e-04  1.64301690611e-03  6.83680177013e-04 -5.28600884807e-04 -1.74220091335e-03  2.49101866115e-03 -4.64626080884e-04 -8.94976191808e-04  1.81335367118e-04  6.95450024543e-04  4.75490124248e-04 -5.92903351116e-06  9.26162686988e-05 -4.66279301108e-04  1.62278377030e-03 -1.39445221228e-03 -5.13515785111e-04 -7.83667941474e-04 -2.94609469430e-03 -7.22509477583e-04  5.14238804044e-03  5.20197535542e-03  2.20867863511e-03 -1.62757154310e-03 -2.36872257799e-03  1.46093032118e-03 -3.42066716652e-03  5.19967387419e-03  1.16597593907e-03 -7.15446346121e-03 -1.90125741696e-03  1.46673038763e-03  4.01802827285e-04 -2.41799312456e-03  2.42013813237e-03  4.79297078902e-04  1.92542931140e-03  1.81743585016e-03  7.07045298932e-04 -2.13352518999e-04 -1.62718886671e-03 -1.97386944358e-03  4.37620070539e-03  1.28689497776e-03
 3.38341163535e-03 -4.20293593159e-03 -1.77177306336e-03  6.41838645192e-04 -6.36397867504e-04  7.16092598495e-04  2.72032895966e-03 -2.48459475951e-03 -2.36219230151e-03  1.76151053406e-03 -2.67939563045e-03 -1.69445726395e-03 -6.11643360006e-04  1.58116174935e-03  3.42886349283e-03  1.26357401121e-03  9.10530640150e-04 -1.44466290387e-03  5.13235449090e-03  4.73210760450e-04 -2.28137585579e-03 -2.30164530090e-03  2.20857093593e-03 -1.22422330188e-03  2.15735590326e-03 -4.31922653074e-03  3.81559603448e-04  8.04766719342e-04 -1.59945202697e-03  8.97000032891e-04 -4.86922812811e-03 -1.10847199040e-02 -1.18726798248e-02  9.72834982687e-02 -2.03243402290e-03 -1.40225847237e-03  3.57418173638e-03  7.00534982917e-04 -1.69092163292e-03  1.17248816452e-03 -1.44317882119e-03 -1.85041391197e-03  1.30016324496e-03 -1.08182128457e-03  1.24916460128e-03  1.29877108319e-03 -2.22768096171e-03 -1.70569082787e-03  8.47349918041e-04 -2.94670637312e-03  7.99479734371e-04  9.18070878726e-04 -2.08534775591e-03 -4.95110164917e-04 -6.64065947764e-04 -3.68548976630e-03 -7.85769424625e-06 -3.08594617696e-03 -1.16293278424e-03  5.19060851672e-03 -3.83217346234e-04 -6.29116360186e-05  4.30792132444e-04  2.10120752620e-03  2.88907346808e-03 -1.62656873621e-03  2.05108812251e-03 -1.59381871044e-03  1.39670216762e-03  2.81029598953e-03  3.04368709132e-03  5.15370914975e-04 -2.60636905771e-04  2.07418130767e-03  3.46681116423e-04  7.96903203073e-04 -1.58814398640e-03  2.32147273019e-03  6.46226201898e-03 -2.62777826417e-03 -1.20181777148e-03 -1.53674410039e-03 -7.15008152636e-04  5.57846775151e-04 -3.99638721574e-03  2.01122239194e-03 -1.05135015980e-03 -7.39899307800e-04  8.72969585670e-04  6.76997622100e-04 -3.38038917650e-03 -5.62255605803e-04 -1.94808362439e-03  5.53550108618e-04  1.08770436908e-03  1.00708154146e-03 -2.17815789818e-03  2.53162084499e-03 -1.39177797143e-03  6.31715755693e-05 -6.43550907928e-05 -7.23914240604e-04 -1.20869143810e-04  3.02483264582e-03  2.18379588166e-03 -8.98846086544e-03  4.34403804249e-04  5.33596570837e-03  1.17641978740e-04  1.19758529941e-03  1.95230267890e-03  5.61714719312e-05 -2.52653346334e-03 -1.57369453991e-03  1.43446837540e-03  2.37415610741e-03  2.36113164525e-05  2.88344060949e-04 -3.79329564530e-03  2.22836714581e-03 -1.96330175938e-03  9.79780288812e-03 -1.59514077426e-03 -4.09409835837e-03 -3.51014679070e-04  1.84401369717e-04 -5.31852750743e-03 -9.00364831547e-05
-5.97540534516e-04 -4.52279744691e-04  5.23462412069e-04  4.70643147354e-04  2.64834393470e-03  1.53796429709e-03  2.31096462636e-03  1.25109156825e-04  1.23167969586e-03 -2.14871480053e-03  3.41217341029e-03 -1.32371711289e-04  8.16714395612e-04 -3.28478596089e-03 -2.70802221672e-03 -7.52223316414e-04  3.75481128305e-04  1.82666822536e-03  7.33709153871e-04  1.56608047985e-04 -7.24208899835e-04  5.40172222867e-04  6.91211970279e-04 -2.00679400493e-03  8.39517200173e-04  8.90043560330e-04  1.04006648755e-03 -3.10489047680e-03 -2.70678746946e-03 -1.45412797017e-04 -8.21325213518e-04  8.73048614855e-04 -9.67585103308e-03 -2.03243402290e-03  8.26295253485e-02  5.28700786759e-03 -3.15300389456e-03  4.07932154217e-05  5.27009611640e-03  1.28524131498e-03  1.08517237689e-03 -2.31672087969e-03  1.48416534828e-03 -5.11482562058e-04 -4.10697198086e-03 -1.83826485332e-03  1.57578776113e-03  2.73929305117e-03 -6.08351472196e-04  1.28142243619e-03 -1.17753361189e-03  2.78749807492e-03 -2.61147937953e-03  1.63095905683e-03 -7.65371647599e-04 -1.20665415600e-04  2.47908588480e-04 -5.05727679741e-04 -3.76421517407e-04  1.48214691937e-03 -2.53542687060e-04 -5.49200763686e-04  1.83772057665e-03  1.67072290671e-03  2.35289228552e-03 -1.30343636300e-03  8.81492859242e-04 -1.12406557116e-03  3.16901808049e-04 -3.51583060764e-03  2.13468644652e-03  2.38604519744e-05 -3.14167499587e-03  1.05789957586e-04  4.15089719532e-04 -7.90518891153e-04  1.33088544927e-03  1.20566616543e-03  1.88052414127e-03 -5.93239560196e-04 -4.26800432403e-03 -2.08725390261e-03 -1.05570418211e-03  3.97221733934e-04 -3.67070863783e-04  7.05128352345e-04  9.11794895719e-04 -3.03439136616e-03  2.13360661940e-04 -6.03142809617e-04 -6.05571240606e-05 -7.25200483031e-04 -3.16196060596e-03 -5.89240396368e-04  2.06096406122e-03 -1.59374843011e-03 -3.92036426501e-04  1.72757559833e-03 -3.92126664639e-03  1.02890234687e-03 -1.90610117863e-03  1.50841310243e-03  1.42536795495e-03 -1.78532005887e-03 -2.27719280409e-03  2.77278971901e-03 -3.69616364023e-03 -2.76140042175e-03  1.28716762317e-03 -3.12687666262e-03  4.88453142406e-04 -7.31540584312e-04  6.56858918743e-04 -2.40066553073e-04  2.52706428365e-06 -3.84275460318e-04 -2.74435658791e-03 -1.33034768264e-04 -3.33617955301e-03  4.49428462434e-05 -3.28666627999e-03  3.85594980722e-03  1.80051207753e-04 -1.07845078105e-03  1.10613234585e-03  3.48842651341e-03  3.47781253133e-04 -1.37096683243e-03
-2.25137523915e-03 -1.64586931917e-03 -4.11657105669e-03 -8.17204226735e-04  1.58646557278e-03 -1.34010830888e-03  7.28164915159e-04 -4.56361335372e-04 -3.65506573647e-03  2.59233746650e-03  4.04417266143e-04  2.32958814113e-04  1.04490673977e-03 -1.70940738600e-03 -1.86549230516e-03  2.01232524185e-04  2.95707549239e-03  5.72961346456e-04 -1.56959486167e-03  2.39868158618e-03  2.12704059917e-03  1.28475952272e-03  9.37239626843e-04 -1.64037851847e-03 -6.40201513653e-04  7.67518285328e-04  8.87556500268e-04  8.37236847090e-04 -1.21698026657e-03  1.34495372872e-03 -2.33217265200e-03  2.54979328734e-04  3.55397106258e-03 -1.40225847237e-03  5.28700786759e-03  6.50542489632e-02  6.70231106968e-03 -2.45752469773e-03  6.51314297476e-03  9.50631699643e-04  1.81978540649e-03 -2.31666491907e-03 -1.50917532870e-03  9.53557641865e-04 -4.11747484931e-04  3.71824939225e-04 -6.97673681429e-04 -5.26687230832e-04 -4.70069099708e-04  6.35994604020e-04 -1.63772382964e-03 -3.67664032921e-04 -7.35774225863e-04 -1.36423749651e-03 -6.28445631284e-04  3.55991608461e-04 -1.58935098733e-03 -4.57756130786e-03  1.27409957885e-03 -3.60473447034e-04  1.25620623861e-03  2.46600118184e-03  1.05425344814e-03 -1.04163350064e-06  2.43698977923e-03  1.91552283851e-03  2.70589221227e-03  4.32955568828e-04  1.89764566004e-03 -2.48827642466e-03  1.87469899795e-03  1.19529600771e-04  4.93915247105e-04  2.39068878029e-03  3.26781279907e-04  1.55800647018e-04 -1.36741180237e-03 -1.91684946388e-05  1.93983928654e-04  1.75845582619e-05  1.17809674538e-03  2.36111807123e-03  8.81752677199e-04  3.23873700233e-04  2.26748316974e-03  8.02246706265e-04  1.45012192570e-03 -2.35557288439e-03 -1.30026607319e-03  1.47100607597e-03 -2.88731781995e-04  7.69116034535e-04  5.54060052889e-04  1.07807418071e-03 -1.84985265288e-03  1.27780550994e-03  1.59039197731e-03 -8.02452602473e-05 -3.22085131267e-04  2.95317627770e-03 -1.27182987251e-03  1.75768802358e-04  1.82657943556e-03 -1.13038861996e-03  3.01795052738e-03  2.41284452195e-03 -2.88888118579e-03  1.25892434140e-03  1.24497217167e-05  1.82784765788e-03 -2.01312665128e-03  2.07475301913e-03 -1.00293491003e-04 -2.60425802686e-03 -5.51506496306e-04 -2.48809407322e-03 -1.83940859362e-03  3.12665885379e-04  4.09755889379e-04  1.33971164158e-03 -2.27828228736e-03  8.13707318199e-04  4.72191337566e-05  1.03112265422e-03  1.23170920473e-04  2.25551355495e-03 -2.51065306026e-03  1.85127386045e-03
 3.24682772104e-03 -1.07861296382e-03 -1.80948902378e-03 -1.02926312033e-03  6.04225774532e-03  2.08565748954e-03 -5.94744607478e-03  8.53433479154e-04 -3.72543765627e-04 -3.95117548756e-04  1.89198942921e-03  7.60573407145e-03 -4.88409065264e-04  1.51277127051e-03 -3.74574516829e-03  6.35220158119e-03 -2.77359246126e-03  1.78849512050e-03 -1.80344248895e-03  2.70275267253e-03 -1.72100881062e-03 -1.88938693377e-03  2.15849898973e-04 -3.19355492500e-03 -8.30123028453e-04  2.06984485057e-03  1.29348236175e-03  8.55546965864e-04  5.79376504837e-03  3.24149568444e-03 -2.25630118687e-03 -2.58078148610e-03  5.63113252739e-03  3.57418173638e-03 -3.15300389456e-03  6.70231106968e-03  1.04418119328e-01 -9.37933209844e-04 -5.46366976821e-03  2.51363070820e-03  3.53937921575e-04  1.02725512735e-03 -5.78901096226e-03 -6.69601715004e-04  8.64179711242e-05  3.18845385754e-03 -3.77694238873e-03  1.81023060427e-03 -3.68491773883e-03 -1.45708006544e-03  7.85684100453e-04  3.07361802989e-03 -1.40274963492e-03 -2.75596034602e-03 -3.36314516325e-03 -2.16879074368e-03  1.41573335108e-03 -8.69269926904e-04 -3.43428003707e-05 -1.10143021898e-03 -1.43835793748e-03 -1.35195222257e-03 -7.28488352434e-04 -3.13084279171e-03  5.29479490096e-03 -2.91015456486e-03 -6.29602895510e-04 -4.55580788221e-04 -5.71814901499e-04 -1.60481557331e-03  2.33637329503e-03  1.33741541552e-03 -1.15445587021e-03 -6.58745685072e-04 -4.08413172757e-04 -2.51104305538e-03 -3.36091224450e-04 -3.64301698482e-03  1.77325764944e-03  3.91583093114e-03  3.55330950009e-03  6.21491727646e-03 -1.31811520044e-03  3.00365303403e-03  7.42863331505e-04 -3.94553357091e-04 -2.29688528333e-03 -1.28898340458e-03 -2.95494024118e-03  1.30584345059e-03 -7.58639099286e-04 -8.63542343947e-04  1.45046814601e-03 -1.24128826023e-03 -1.34515213359e-03  2.20470009700e-03  5.69117044928e-03  2.89926508794e-03  3.84090183935e-03  4.12748263611e-05 -8.12249032894e-04 -2.35002646286e-03  1.06010362234e-03 -9.79929507668e-04  1.97231614776e-03  1.66517090722e-03 -3.86797630897e-03  7.06302457825e-04  1.07763243260e-03  2.90138842064e-03 -1.58637958410e-03  2.10700707366e-03 -8.51121932153e-04 -3.83603152795e-03 -2.58171994423e-04  4.90720115746e-03 -1.52133374173e-03 -7.32128299380e-03 -4.18661816671e-03 -2.15531758978e-03 -5.19686357865e-03  6.31598392107e-03  1.13211004203e-03 -3.38716425406e-03  3.77603164200e-03 -1.30711443657e-03 -1.73281393319e-03 -5.66040976519e-05
 4.08654236994e-03 -1.75716174149e-03  1.12399290026e-03  1.25396473432e-04  1.16883168713e-03  1.97335751094e-03  1.78945748627e-03 -7.65379336367e-04  2.12344652764e-03 -1.21242042383e-03  1.82008098743e-03  4.54595013472e-04 -2.17849237591e-03  2.24871893260e-03  3.29834661577e-03 -1.89896036790e-03 -3.46538756832e-03 -2.38470057418e-03  3.90378441381e-03 -2.90864741216e-03 -5.34378489493e-03 -5.36803345379e-03 -9.99553684039e-04 -1.20011452369e-03  9.30581643533e-04  1.10842071629e-03 -1.16763413854e-03 -2.87277347407e-04  1.28123906882e-03  3.30413890153e-04  2.53642237844e-03  3.75878439938e-04 -7.15338181994e-03  7.00534982917e-04  4.07932154217e-05 -2.45752469773e-03 -9.37933209844e-04  1.03296876891e-01  1.56755062517e-03  2.56950070906e-03  5.69179808284e-04 -2.73104451785e-03  2.97190850215e-03  1.09254209285e-03 -4.09909377170e-03  3.65299296958e-03 -2.36453820729e-03 -5.95218217086e-03  4.62401044573e-05  5.98717906660e-04 -1.11250014096e-03 -6.54260129584e-04  6.48837533817e-03  1.25948746210e-03  9.27637930905e-04 -9.64708883696e-04  1.05930436989e-03  2.95434764230e-03  1.33553455746e-03  2.84860130816e-03  1.50086223808e-03 -3.30310993464e-03  1.49193024286e-03  1.68970548252e-03  1.19569741273e-03 -1.79129294870e-03 -7.77716015997e-04  9.74829717753e-04 -1.50203168005e-03 -2.34406494852e-03 -2.97941945738e-04 -5.45146929108e-04  2.24007243731e-03  9.76456587534e-04  1.25191550378e-03  2.16832967016e-04 -9.04042547829e-03  2.67016164116e-03  1.99756624336e-03  3.46721006878e-03  8.23801728010e-04  1.10875073741e-03  2.71585739778e-03 -2.90745391109e-03 -6.04118291478e-03  1.51498435259e-03  9.61222441778e-04 -2.68734308099e-04 -5.34063304747e-04 -2.64838553838e-03 -2.07550522685e-03 -5.07171523269e-03 -7.99753851624e-03  4.83459068830e-04  1.82022156596e-03 -6.14801118348e-04 -3.18475311240e-03  3.38605911252e-04 -2.04135971582e-03 -1.53404275675e-04 -1.84241828601e-03 -5.87914161699e-04  4.13453826811e-04 -1.59827595920e-03  1.83683129096e-03  2.77501262817e-03 -1.43492273265e-03  8.43183559938e-04 -4.70341842791e-04  1.38617574166e-03 -2.05044799050e-03  4.57268720462e-03 -5.15532963810e-04 -1.64324428198e-03  9.99606380313e-04  3.56796650830e-03  4.35878087199e-04 -9.83060890750e-04  6.89781593802e-04  9.07610106478e-04  2.01878285990e-03  5.91584308328e-03  3.52898558548e-03 -4.50210874857e-03 -1.48300641175e-03 -2.66227166562e-03 -1.34674591922e-03  7.90298385387e-05
-2.72548914492e-03  1.12566248553e-03 -2.07270412693e-03 -5.71243696281e-04  3.76694209016e-03  9.93948670946e-04 -3.75434125290e-04 -2.36324829461e-04 -2.71016677229e-03  1.02453519643e-03  5.45866809611e-05 -9.66176691589e-04  3.01227726046e-03  3.03149621717e-04 -6.02845118659e-03  1.18507693914e-03 -1.92436068708e-04 -6.13287358247e-04 -2.19568626668e-04  2.15136777610e-03 -2.40571615000e-03 -2.67564734547e-04 -8.56957981770e-04 -2.88979140463e-03 -3.42708652501e-04  5.87948925874e-04 -7.10198098200e-04  4.45773869949e-03  1.19835171635e-03 -1.54621694408e-03  3.42352244196e-03  2.04284873141e-03 -2.13258731441e-03 -1.69092163292e-03  5.27009611640e-03  6.51314297476e-03 -5.46366976821e-03  1.56755062517e-03  7.22568598776e-02  4.21414103349e-03  1.72538773472e-02 -8.54784926076e-03  4.61360710389e-03  3.09330177880e-03  6.66575600349e-04 -1.52581267972e-03  7.38351140118e-04  1.85670919286e-03  2.95912286418e-04  9.79204724808e-04  2.80632072524e-04 -3.08376352892e-03 -3.59328129468e-03 -1.23622976861e-03 -1.14180587402e-03 -2.05007956518e-03  1.74567475658e-03 -8.21734086881e-04  2.66170282537e-03 -1.67997414876e-03  8.36715779350e-04  2.00981950629e-03  1.83974684940e-04  6.25163294394e-04  3.39456411109e-05  8.51930907186e-04  2.59967817099e-04  5.03120541555e-04 -1.43732032711e-03 -2.40717859124e-03  8.14416155824e-04  7.21636571905e-04  1.46150858276e-03  4.31669830456e-03  4.53299973073e-03 -1.99507604522e-03 -3.16796231350e-03  2.72900912631e-03 -9.01634531870e-04  1.45874925392e-03 -1.57457666259e-03 -9.84889115010e-04  1.42208090589e-03 -1.32974333041e-03 -1.99009821892e-03  1.61650169655e-03  1.68871963944e-03  5.79433112493e-04  2.68261674661e-03 -4.53474984514e-03 -1.38215333201e-03  1.02098133932e-03 -2.52254349389e-03  1.94339855421e-03 -8.73856843074e-04 -1.89424575602e-03 -5.72488421431e-05 -1.96357369410e-04  1.24321305497e-04  9.26951517219e-04  7.56010452400e-04  4.60553316108e-04 -2.00856376701e-03 -3.49334341963e-04 -3.58170164393e-03 -3.86584712689e-03 -2.00128479021e-03  1.10340566840e-03  3.03519888462e-03 -3.65015216078e-03 -4.36886626349e-03  1.62119571390e-04  6.63795250662e-04 -3.11375156074e-03 -9.88641050148e-04 -2.69247084475e-03  6.90382594171e-04 -2.40842118621e-04  2.09094442358e-03 -5.50368960347e-04  1.32849595996e-04  8.63992709527e-04 -1.75134288045e-03  6.97105042422e-04 -3.20439734901e-03  1.80948848524e-04  1.75369410814e-05  3.56379283704e-04
 6.35802787031e-04 -1.14326384102e-03 -1.46722203237e-04  2.45402479988e-04 -5.07127224165e-04  1.80243172728e-03  1.42148204915e-03  2.15247800305e-03 -1.32737993924e-03 -1.18944194612e-03  1.58718563407e-03  1.72927604072e-03  8.67518273475e-04  9.90757607692e-04  5.26146947200e-04  2.16608775304e-03 -2.32727875420e-04 -4.84757430747e-04  5.51719351092e-04  2.05422545467e-03 -1.30619545198e-03  1.93806357251e-03  1.36091342820e-03 -1.59445033856e-03 -3.21129233414e-04  1.42955253353e-03 -8.05140750770e-04 -3.27262155589e-04  1.46768612935e-03 -3.44021589400e-04 -1.18554789275e-03  4.30047366958e-04  3.69963625431e-04  1.17248816452e-03  1.28524131498e-03  9.50631699643e-04  2.51363070820e-03  2.56950070906e-03  4.21414103349e-03  4.87552679654e-02 -3.48149168948e-04 -5.72757885146e-03  2.69668195737e-03  1.58196958171e-03 -1.65918129137e-03  1.41351239390e-03 -3.72611359825e-04  3.38821838737e-03 -4.46848457221e-04 -3.31433141519e-05  3.90057227981e-04  1.46956894152e-03  3.47367237599e-05  2.70682052309e-04  4.29763723350e-04 -9.39375286453e-04  1.97780172299e-03  2.30209123827e-03  6.10203883091e-04  2.85122710543e-03  2.00238268057e-03 -1.07979303451e-03  1.29480716356e-03  2.32115668241e-03  2.22463284275e-03 -7.64570302265e-04  1.26789942418e-03  1.15985521872e-04  2.67815214564e-03 -1.30042647087e-03  3.63963917639e-03  1.28307167748e-03  8.64480341254e-04  1.41329516949e-03  1.22195353477e-03  5.65777184493e-05  1.07773336028e-03  2.16157221157e-03  1.78907820734e-03 -7.75884491566e-04  1.36699544193e-04 -1.82246903559e-04  1.21706223165e-03  4.85199685037e-04 -2.83153694857e-04  2.93664262069e-04  2.16591206184e-03  3.61060298882e-04  4.93066168708e-04 -3.03589214222e-05 -2.04175831035e-03  2.52232530943e-04 -1.43740349093e-03 -1.00784852220e-03  1.04289843748e-03  8.97612096150e-04  4.38250227258e-04  1.07928192987e-03  6.13404982114e-04 -1.73950274206e-03 -2.66486548000e-05 -8.33767369516e-04 -1.42314058272e-03 -1.23142068292e-03 -2.66193211690e-03 -1.34109533980e-03  6.23735139938e-04  1.33767832027e-04  1.24538337488e-03 -1.52807245255e-03 -2.35025970610e-03  1.19179505202e-03 -2.70746068939e-04 -1.75242559705e-03  1.33883194777e-03  8.64603127874e-04 -1.05432890897e-03 -3.12728338259e-03  1.53191885961e-03 -2.77700735064e-03  6.39389541400e-04  2.20596351546e-03  2.41875558663e-04 -2.78885430415e-04 -1.79539245799e-03  5.76161041799e-04 -5.21698879790e-03  3.83500141378e-04
-2.86171616531e-03 -2.92383096446e-03 -2.43933336019e-03 -1.42462346301e-03  2.74694386575e-03  8.70283899342e-04  4.98286164085e-03 -9.72322295497e-04 -1.37247429333e-03  1.02319603949e-03 -3.73869255126e-04 -3.10910746834e-03 -2.81673955972e-03 -4.16112314856e-03 -5.80899289628e-04  5.60815331553e-03 -4.23797344668e-04  2.97757542344e-04  3.18544127653e-04  1.89305007426e-03 -2.16223126840e-03  2.27293567861e-03  1.45693116028e-03  1.47096504022e-03 -1.24594854266e-03  1.97987681877e-03 -1.11021797297e-03  3.97020481471e-03 -4.13251026214e-04 -1.50549997488e-03  4.38720693893e-03  2.17230701780e-03 -1.76113700823e-03 -1.44317882119e-03  1.08517237689e-03  1.81978540649e-03  3.53937921575e-04  5.69179808284e-04  1.72538773472e-02 -3.48149168948e-04  8.44833308309e-02  1.26679219281e-02  2.36462065915e-03  5.08337016589e-03 -2.43944830108e-03  1.93598518783e-03 -3.71540786780e-03 -4.40404524672e-04  6.94206892582e-05  1.33516898217e-03  4.00591717306e-03 -3.24118455764e-03 -3.00699008948e-03 -2.19874888475e-03 -1.11926134447e-03 -2.50741945535e-04  1.01275791229e-03 -4.46520034987e-04  2.74278586010e-04  1.15230721132e-03  1.56205726215e-03  1.85278378428e-04  2.23598249629e-03  2.91224977551e-03  1.52472093147e-05  9.96048213779e-04  1.55644042475e-03  4.97414243614e-03 -4.49259076400e-03 -4.35408981491e-03  4.00385326241e-03  7.58374431251e-05 -8.98821817440e-04  9.23809399107e-04  1.36405882937e-03 -8.38587380759e-04 -2.00423330923e-04  9.43059744043e-04 -2.51661729848e-03  2.84057090211e-03  3.47933907292e-03 -5.77213367819e-04  4.27499369911e-03 -2.94399278083e-03 -1.77713514479e-03 -3.02798830899e-03  5.55452361618e-03  1.79017872320e-03  2.07752518544e-03 -6.92146685065e-04 -1.89822610077e-03  5.78608779626e-04 -1.20465384509e-04  2.88973885884e-03 -1.00172401582e-03 -7.64098109216e-04 -2.04575630525e-03  1.44878076161e-03 -9.30902980278e-04 -3.13036790006e-03 -1.23506828147e-05  8.88228244983e-04 -1.02407660387e-03 -1.64877506351e-05  1.53880463748e-03 -1.65038507979e-03  2.77506499281e-03  9.85937088085e-04  1.17919405875e-03 -6.36717579476e-03 -5.36598656052e-03 -2.48775897009e-04  9.50157621854e-04 -2.98301291006e-03 -2.87373539436e-03 -1.53859531841e-03 -2.11896646001e-03 -1.61801338475e-03  7.54815660602e-04  1.23680082927e-04  2.75034881597e-03 -3.29528585009e-03  2.12869403344e-03  1.50312945587e-04 -3.02158780597e-03  1.41730555984e-03 -1.14599015834e-03 -1.49076616877e-04
-5.89425571591e-04 -4.30134915731e-03 -9.47824072593e-04  1.15269918182e-03 -5.54135096889e-03 -4.51427953161e-04  1.79430880531e-04 -3.15802882923e-04  2.34175006239e-03  3.41733272623e-04  2.23940884759e-03  1.09819108061e-04 -1.53260843373e-03 -2.16594760261e-03  1.48145103532e-03  5.10794206875e-03  1.90779570920e-03  6.83236231464e-04  7.92296064411e-04 -1.11632299941e-03  3.56260336612e-03  1.54723335325e-03 -1.43984363512e-04  3.01893462026e-03 -9.90627954375e-04  4.46792168712e-03 -3.32712747223e-04 -5.18312882542e-04 -1.64167822638e-03  9.81499558132e-04  1.21886744699e-04  8.92968311833e-04  1.04974228281e-03 -1.85041391197e-03 -2.31672087969e-03 -2.31666491907e-03  1.02725512735e-03 -2.73104451785e-03 -8.54784926076e-03 -5.72757885146e-03  1.26679219281e-02  8.30741885417e-02 -3.15131948280e-03  3.48223186326e-03  1.25292622309e-04 -9.15580582278e-04 -9.69114651346e-04  1.31519238157e-03 -2.29056825919e-03 -7.45413898480e-04 -6.64638834908e-04  1.08562914486e-03 -3.91096940952e-03 -1.73085809790e-03 -1.64309144517e-03  3.13485705299e-04 -3.51037921361e-03 -1.08617876984e-03 -4.36167491231e-03  1.35211853920e-03  4.53127895333e-03  3.00043507810e-03 -3.69763321897e-03 -4.39870616230e-03  1.59875777069e-03  5.86682523429e-04  1.59888199513e-03 -1.25183609691e-03 -6.05291477749e-04 -8.71282143869e-04  7.37616817273e-05 -1.46364844569e-03 -3.25149147534e-03 -8.47611919053e-04 -3.18344735419e-03  2.48935153480e-03  2.66264155288e-04 -2.50908477850e-03 -1.27812069353e-03  1.91480826245e-03  7.74638482505e-04 -2.58849190540e-03  5.25075480512e-05 -1.13086849793e-03 -1.49553646362e-03 -4.21714291250e-03  5.04855510812e-03  3.02975781203e-04  2.02726351499e-04  3.75041915108e-04  1.82413995866e-04 -3.93413624747e-04  2.00825985219e-03  1.71293075378e-03 -2.00456251009e-03  2.01756403542e-04 -1.72850565673e-03 -1.00409669722e-03 -1.70773753738e-03  3.98107398436e-05 -2.81751408976e-03  2.20380903743e-03  6.51379837027e-04  5.14923106090e-04 -1.67509761948e-03  9.62553283358e-04 -9.64376527860e-04  2.18360457731e-03 -1.82834507304e-03 -4.44114791967e-03 -1.67894606786e-03 -2.32088558099e-03  1.43959851682e-03  2.63658286423e-03 -2.12074396950e-03 -8.48893875821e-04 -8.80208145265e-04  2.27363305132e-03  8.22944391575e-04  9.30853294527e-04 -9.58831975785e-04 -2.15787555129e-03  3.45840393991e-03 -1.25385846212e-03  1.58301804981e-03  7.85051616833e-04  4.24707211396e-03 -5.00038599727e-04
-1.15510679153e-03 -5.21035380778e-03 -6.57254284916e-04  2.99399037247e-03  4.64282282952e-04  9.83553465326e-04 -2.50796246875e-04 -6.09418156205e-04 -1.71114048909e-03  8.45694603163e-04 -1.03072004604e-03 -2.65166676794e-03 -2.19999072116e-03  1.42926141884e-03 -1.60283384451e-04  3.91029295489e-03  6.63105566209e-04 -4.67309583036e-04  1.58837091914e-03 -9.44414150615e-04 -1.07450177976e-03 -1.71682285173e-03 -9.34252430758e-04  9.20520984018e-04 -1.20703466139e-04 -4.18844168818e-03  2.05906890812e-03 -3.75382860725e-05  1.65142995291e-03 -1.73951973768e-05 -3.28403153009e-03  6.07551015774e-05 -3.25900898709e-04  1.30016324496e-03  1.48416534828e-03 -1.50917532870e-03 -5.78901096226e-03  2.97190850215e-03  4.61360710389e-03  2.69668195737e-03  2.36462065915e-03 -3.15131948280e-03  8.72190350737e-02  7.89644241583e-03 -5.45871570613e-03 -2.75409370354e-03  4.65525928720e-04 -8.76363279456e-04 -1.41779215595e-03  1.03103093678e-03 -1.28867898812e-03 -1.14890389116e-03 -4.85518496690e-03  1.47968954573e-04 -1.51271779528e-04 -1.57905193467e-03 -1.35663187944e-04 -2.63196172228e-03 -3.82975561431e-03  4.94746283022e-03  3.13568545569e-04  3.24247662562e-03  1.88478163599e-04  1.20495785966e-03 -3.24918886665e-05 -1.99111058570e-03  4.78469250704e-04  1.89512327843e-04  3.29202758831e-03 -2.24287496126e-03 -1.31251563913e-03 -4.32922535629e-03 -2.58918008055e-03  2.44697691365e-03  3.92949160942e-03 -2.87026612341e-03 -4.61887539658e-03 -5.99222117437e-05 -2.00386690472e-03  2.67235171123e-03  6.07929595917e-04  1.19902620540e-03  2.29619313828e-03 -2.59270290150e-03 -3.59185510316e-03 -7.36331736267e-04 -2.22572188967e-03 -2.82308070272e-05 -7.12480546883e-04 -1.58882020731e-03  2.93904832846e-03  1.86779721097e-03 -9.06450991945e-04 -1.48901546836e-04  4.32877103907e-03  8.79542586127e-04 -7.87299015648e-03 -6.40752854156e-05 -3.86743085047e-04 -5.73717490418e-04  2.96802254782e-03  2.45004106242e-03 -1.19773013223e-03  2.79980872375e-05 -3.16844779387e-03 -1.48407693019e-03  1.09486098733e-03  5.46189907646e-03  2.71512729810e-03 -5.49404752673e-04  7.29521293605e-04 -8.56966384835e-04 -1.11511811823e-03  3.51432095056e-03  1.30643823619e-03 -4.96034072107e-04  2.09000437918e-03 -2.61138376267e-03  5.07343645783e-04  1.94278009309e-03  1.03108848909e-03 -3.05653252818e-03 -1.41936184714e-03  1.93629846691e-03 -2.16972826160e-03 -6.57380128510e-04 -5.68654156562e-03 -2.15490294283e-03
-2.32204938114e-03  1.22339827842e-03 -1.01723035938e-03  2.61073422857e-05 -1.66219625387e-03  1.19670860405e-03 -3.55220950695e-04 -5.78539904180e-04 -1.07246603109e-03  1.17918003629e-03 -1.11154932333e-03 -3.83574350615e-03 -4.82801621916e-04 -1.54773644616e-03 -8.61601398965e-04  2.91124342202e-03 -4.58998268425e-04 -9.15071915297e-04 -8.62965112314e-04  3.28520287171e-03 -1.32906202238e-03  2.41174438661e-03  6.97288167007e-04 -2.67130725994e-03  2.65703872571e-03 -1.11152752895e-03  8.10162629550e-04  2.76333430917e-05  1.40531379404e-03 -1.50250126959e-03 -1.18610369765e-03  7.40580758201e-04 -1.91697230104e-03 -1.08182128457e-03 -5.11482562058e-04  9.53557641865e-04 -6.69601715004e-04  1.09254209285e-03  3.09330177880e-03  1.58196958171e-03  5.08337016589e-03  3.48223186326e-03  7.89644241583e-03  6.14070576798e-02 -1.21953871471e-02 -8.03779909281e-04 -1.24322850075e-03 -1.78859876418e-03  1.13917793172e-03  1.11598453005e-03 -1.24086889423e-03 -5.63973552885e-03 -4.69403690353e-03 -6.45002472300e-04  1.83933954056e-03 -3.45839863400e-03  2.65703695543e-04  6.58411960543e-04 -1.59450136921e-03  3.93913041921e-03  1.21881617162e-03  3.22349232775e-04  2.90976127771e-04  1.10111524006e-03  6.18824054475e-04  5.18068351659e-04 -2.44672275705e-04  2.51102834774e-03  4.62814500802e-04 -2.83313338806e-03  1.19992176710e-03  4.95610956134e-04 -2.17200278197e-03 -9.31656420010e-04  2.51170140706e-03 -2.58929185021e-03 -1.13132761011e-03  6.07660483110e-04  8.12504751111e-04 -7.80420472531e-04 -3.62050695360e-05  2.46841832118e-03  7.11234965805e-05 -3.73197685109e-06 -2.53568399684e-05  1.25014210976e-03 -1.15234583434e-03 -1.07293420527e-03 -2.00861272552e-03  1.98732584596e-04 -6.44918843795e-04  4.54576565042e-04 -2.08184527623e-04 -8.69710381603e-04  1.55447313275e-03 -3.26654208365e-03 -4.78813328363e-03  1.45750047162e-03 -1.08742266375e-03 -1.62737868777e-03 -5.44479913188e-04  5.65478939547e-04  8.66212319653e-04  3.42485614503e-03  9.53807692209e-05 -2.72468421265e-03  1.48879041528e-03  3.09321477909e-03  2.40085599664e-03  6.20458375009e-04 -2.23819734225e-03 -1.12238593988e-03  1.50009932831e-03  9.34126733957e-05 -7.77892037737e-04  2.74650299225e-03  7.93239236661e-04 -1.08048528207e-03 -1.40537365136e-03  1.62845403774e-03  1.22456367687e-03 -2.82847015143e-03 -4.08436783239e-04  1.25764727084e-03 -1.41136533976e-03  3.37019091114e-03 -7.92625523729e-04 -8.09428092499e-04
 2.66707739779e-03 -5.93558145746e-04  2.60618951134e-03 -1.68765419222e-03 -1.94416260301e-03 -2.28984525366e-03 -3.45683835836e-03 -1.72123307849e-03  2.86613154606e-03 -1.36959247910e-03  2.11838039102e-03 -8.36439998627e-04  2.71754817519e-03 -9.92375210498e-04 -1.94356461296e-03  1.80609120463e-03  2.93692761849e-03  1.37829908016e-03  1.35765456122e-03 -1.60656580577e-03  1.97433525096e-04 -1.08797438942e-03 -1.39065843229e-03 -1.00321214378e-03 -4.24743544861e-03  2.61106438419e-03  5.09937999425e-04  5.87354663949e-03  5.70690732273e-03  3.50979953861e-03  2.38081808730e-03 -6.89864691413e-04 -1.71075527877e-03  1.24916460128e-03 -4.10697198086e-03 -4.11747484931e-04  8.64179711242e-05 -4.09909377170e-03  6.66575600349e-04 -1.65918129137e-03 -2.43944830108e-03  1.25292622309e-04 -5.45871570613e-03 -1.21953871471e-02  8.00258581838e-02  1.54360811711e-03  2.66124820368e-03  5.73893451738e-03 -2.65964846423e-03 -1.10747451052e-03  3.69085035418e-04 -5.92199135246e-04  7.82625183477e-04  1.25500760710e-03  8.79915420796e-04 -3.80315123774e-04 -3.06453190295e-04  2.95791583936e-03 -2.78451861595e-03 -1.37302653032e-03 -2.43506170295e-04  1.75565335306e-03  1.10712828283e-03  6.53609385261e-04 -2.62296890341e-03  3.88944510387e-04  2.64056763901e-03 -2.20403787915e-03 -1.15664155968e-03  3.18019218806e-03 -9.34504666989e-04  2.81062873524e-04  3.28038188664e-04  1.60401453944e-03 -1.18467064059e-03  2.44091494012e-03 -1.22655422909e-03  2.87750950876e-03 -1.80455729210e-03  8.46169648559e-04 -3.12768834588e-04 -7.31758502053e-04 -5.78136397081e-04 -1.71897974247e-03 -2.78425923010e-03 -2.24490055633e-03  2.62538515504e-03  2.63374726176e-03  2.49518454577e-03  1.61283178645e-04 -6.86647547056e-04 -2.47168230515e-03  7.45209043261e-04  2.57270850466e-03 -3.07671197906e-03  1.85481198992e-03  3.24186839318e-03 -3.21002227858e-03 -9.91254761327e-05  3.79269444929e-03 -1.37900392535e-03 -2.49844113674e-03  4.90616255330e-05 -1.71924047538e-03  1.33809535587e-03  2.66984996449e-03 -3.45849489990e-04 -5.52689931256e-04 -1.97914884011e-03 -1.07105744545e-03  1.41376068759e-03 -1.76640007449e-03  3.11365410685e-04  5.24838491683e-03  2.05021924321e-03 -3.05192172247e-03  2.97414405133e-03  3.64888078075e-03 -2.15222785409e-03 -4.34947253850e-03 -7.76572203266e-04  4.88459713839e-03 -1.50326832377e-03 -2.15673637360e-03 -9.62089213494e-04  4.90202064812e-04 -1.61199311052e-03 -6.11988748498e-04
 3.18896606754e-03 -1.97763257783e-03 -2.54924959953e-03 -6.20802208942e-04  1.63284265068e-03  1.10687180753e-03  4.81298697536e-03  4.20487315960e-04 -2.12418188287e-03 -4.26375190333e-03  2.71573993476e-03  2.87993785355e-03  8.44804293525e-04 -2.70050587442e-03  1.09323903091e-03 -1.72533337913e-03 -7.88921293244e-04 -1.95667998728e-03 -4.18589733734e-04  5.52118819708e-04 -2.53471602558e-03  3.68956519817e-04  3.32190664077e-04 -1.73204410959e-03 -5.29686787129e-05  4.26252272702e-04  1.16263924022e-03  1.00917228721e-03  1.17938160079e-03  2.58548682551e-03  2.64979420510e-03 -1.38577855456e-03 -3.47539980355e-03  1.29877108319e-03 -1.83826485332e-03  3.71824939225e-04  3.18845385754e-03  3.65299296958e-03 -1.52581267972e-03  1.41351239390e-03  1.93598518783e-03 -9.15580582278e-04 -2.75409370354e-03 -8.03779909281e-04  1.54360811711e-03  9.88586592328e-02 -1.29493662293e-02  3.75391186470e-04 -4.80126526035e-03 -8.92649871290e-05  4.72831567828e-03 -4.69337592279e-03  3.67754095594e-03 -2.37620119566e-03 -3.80224658289e-03  1.29053146949e-04 -1.70362641522e-03 -1.10228119068e-03  1.61516626920e-04  2.45113435315e-03 -2.07833514812e-04  1.02790113111e-04 -1.45690928461e-03 -3.43748921742e-03 -3.00468375146e-03  8.20629103971e-04  2.05097452637e-04  2.28662072428e-03 -1.72789859472e-04 -3.72687416996e-04  3.12922351265e-03  1.22209807603e-03 -2.84294872217e-04  8.22155200557e-04  8.45812043970e-04  2.64089249954e-03 -2.88326117518e-03 -3.15981135720e-04 -7.24103662598e-04  4.93933079772e-04 -1.79575596276e-03 -3.57839789860e-04 -7.91249136159e-04 -1.17602951001e-04  3.95296085811e-04 -7.96003503881e-04 -3.06480568962e-03  1.23713981309e-03  7.33476641475e-04 -2.05870389031e-03  3.05825044592e-04 -2.11917593585e-03 -3.95980371086e-03  2.61342842722e-03  3.21936623423e-03  7.77000650284e-04  4.65880368098e-03  1.00344683657e-03 -3.68535967338e-03 -3.88972032910e-04 -5.84144635123e-04 -1.88215678422e-03  2.52998100225e-04  2.43956821448e-03  2.56696194079e-03  3.12605703400e-03 -4.28692963965e-03  3.75026397841e-03 -3.28066994380e-03  3.22930883017e-03 -1.21885922323e-03 -1.52191318559e-03  1.27650351282e-03  6.35718795086e-04  3.37084603505e-05  5.26887578274e-03  1.97395012233e-03 -1.89035075577e-03  1.60243140570e-03 -5.85582786817e-03  7.72454143510e-04  6.75353471925e-03 -1.60211456161e-03 -1.75724278496e-03 -1.83698999673e-03  2.46797263681e-04 -4.46135278324e-03  1.43406212363e-03
 1.24506038498e-03  2.35735330236e-03  3.53065359040e-03  1.05967628894e-03  4.97053305250e-04  6.57014645789e-04 -1.50187108789e-03 -2.48520001097e-03 -4.41086049428e-04  2.93437033768e-03 -5.56728606818e-04  1.11364579807e-04 -6.78802203689e-04  2.01248758421e-03 -1.34512448022e-03 -8.80587791123e-04 -4.92020941907e-03  8.32159293482e-04  5.24930518156e-04  1.22237001592e-03 -2.70180413476e-03 -1.72216179955e-03  6.30053982901e-03 -4.41255318556e-03 -2.20169025274e-03  1.19530984016e-03 -3.18204299031e-03 -1.22345132809e-04 -4.10327670506e-04 -2.03775143764e-03 -2.91627446677e-03 -6.44539784335e-04  4.03658557207e-04 -2.22768096171e-03  1.57578776113e-03 -6.97673681429e-04 -3.77694238873e-03 -2.36453820729e-03  7.38351140118e-04 -3.72611359825e-04 -3.71540786780e-03 -9.69114651346e-04  4.65525928720e-04 -1.24322850075e-03  2.66124820368e-03 -1.29493662293e-02  9.19164534021e-02  4.09907586487e-03  4.53160475866e-03 -1.11955440565e-04 -5.80916430939e-03  4.31364214318e-03 -1.74343960267e-03  1.31507010702e-03  3.43072190454e-03 -5.54031347340e-04  2.46688996677e-04 -2.25431786198e-03 -1.63471325403e-03  3.61426261913e-04 -1.18696873841e-03 -1.83672620095e-03 -8.17368067092e-04  7.59980580602e-04  3.87780659652e-03  1.97270347613e-04  4.72492213079e-04  3.95422343350e-04 -1.90538489392e-03  1.29346370233e-03 -6.56278539740e-04 -4.37953024591e-04 -2.02374155330e-03  6.05514067826e-04 -3.49338830839e-03 -4.20449032257e-04  1.77904932242e-03 -4.07724706889e-03  3.69536423790e-04  1.80789340824e-03  3.31715350022e-04 -6.01810878137e-04  3.58819852605e-04 -1.29964029630e-03 -2.66910409834e-03  8.34544719702e-04 -1.77528137965e-03 -3.67148544097e-05 -3.62244854586e-03 -2.15925274043e-04  1.27761174793e-03  8.57350622048e-04  2.17153009829e-03  1.91529737876e-03 -1.97071708536e-03 -4.72168330181e-04  3.07989244805e-03 -2.88576383266e-04  8.68987030390e-03  3.37507309526e-03  1.19491029838e-03  1.41013494220e-03  2.91866923773e-03  6.77811973076e-04 -2.97332670311e-03  2.23365994434e-03  1.99628164376e-03  1.04016283558e-03 -1.49277440022e-03  2.04984590228e-03  1.59928244296e-03  9.23686640628e-05 -3.32294996707e-03  4.66174602486e-03  4.64519566235e-03 -4.50881171808e-03 -4.82980824176e-03  2.58281206650e-03  7.70045396161e-04  2.58688498871e-03 -1.22176957352e-03 -8.96404159325e-03  8.13429557418e-04  2.74232466272e-03  1.71710658913e-03  2.43668126503e-03 -6.26807059967e-05 -9.33962020583e-04
 2.32030307716e-03  1.17232728826e-03  1.88510710437e-03 -3.01356480774e-03 -6.14396245138e-04  4.38637859599e-03  5.77735935971e-03 -2.65592917969e-03  5.63730479947e-03  1.26471016946e-03  2.57227874627e-03  1.27830116291e-03  2.04253636285e-03  1.93599032354e-03 -2.05735814133e-03 -1.37185247465e-03 -3.01430816729e-03 -1.45358588248e-04  1.40432716439e-03  1.84067068762e-03 -1.32359856942e-03  7.94332708271e-03  2.93157409342e-03 -1.26830725787e-03  1.31603200078e-03 -2.32717581630e-03  3.14065767757e-03  2.19589043802e-05  3.05604107260e-03 -3.13767571849e-03 -2.93902514845e-03 -3.94590691631e-04  2.31497767711e-03 -1.70569082787e-03  2.73929305117e-03 -5.26687230832e-04  1.81023060427e-03 -5.95218217086e-03  1.85670919286e-03  3.38821838737e-03 -4.40404524672e-04  1.31519238157e-03 -8.76363279456e-04 -1.78859876418e-03  5.73893451738e-03  3.75391186470e-04  4.09907586487e-03  9.28515958488e-02 -2.28944170064e-02 -3.89296566230e-03 -6.97359193536e-04  3.46718913054e-03 -1.89895600524e-03 -9.71533921030e-04 -2.67781468082e-03 -6.68503862237e-04 -1.38524128073e-03  1.99111852553e-03 -1.26270920673e-03 -3.83867954043e-04  9.89973318034e-04 -2.91485992477e-04  2.33958204118e-03  2.30142991161e-03  6.62607539982e-03 -2.67179699934e-03 -9.61936428814e-04  1.07793835411e-03 -7.49349022183e-04  2.54222557606e-03  1.82190694346e-03 -1.16051806592e-03  3.76233603150e-04  6.88977023010e-03  1.66023070305e-04 -1.20069565726e-03  2.66545071928e-03  4.92392920782e-03 -9.92047546595e-04  1.82783178449e-03 -5.11241734855e-03 -2.45362503864e-03 -6.24584617044e-04 -8.88933563469e-04 -1.37534816741e-03  1.82472301614e-03 -2.33270493108e-03  2.91449740230e-03  3.63063559992e-03  2.94004231341e-03 -2.80802787654e-03 -1.07160332926e-03  9.82522625970e-04 -1.51476246185e-03 -1.03139081368e-03 -1.02339991658e-03 -7.75090494549e-04 -6.08397428274e-04 -1.63621796403e-03  4.33662260765e-03  4.06606360585e-03  4.05674575081e-03  1.51121244386e-04  1.65654646827e-03  8.52056988881e-04  2.36198247256e-03  1.30662834928e-03  6.17958718296e-04 -1.35671517046e-03 -1.38124748538e-03 -3.19352124324e-03 -8.53641022055e-04  4.85458977289e-03  2.35279706547e-03 -2.30278942043e-03 -2.31102790409e-03 -2.42279683083e-03 -2.61259683782e-03 -8.26813664463e-05 -2.87659058429e-04 -2.59262340274e-03  5.87386008813e-03  1.69385954855e-03 -2.85862241056e-03  5.06271891330e-03  1.02663533447e-03  7.31447922046e-03  1.56302857995e-03
-5.33938374419e-05 -4.56993698652e-04 -8.99834426975e-04  9.54998312877e-04 -6.70367058266e-04 -1.47587496163e-03 -1.91770479190e-03  1.41984868574e-03 -2.54949761646e-03 -9.67813809927e-04 -3.35710062107e-04 -2.64848594323e-04 -5.31692642764e-05 -1.59810763265e-03  4.06255366747e-03 -7.57323932271e-04  2.17184425850e-03  9.31620804961e-04 -1.45153598435e-03 -2.18052807421e-03  4.86087864087e-04 -5.56341495764e-03  3.25200399641e-04  2.82793069444e-04 -1.82666458729e-04 -2.25471657773e-04 -1.11693863466e-03 -1.22700549849e-03 -4.70776572177e-03  1.30975969121e-03  2.28137416600e-03  1.69372502417e-03 -2.11051088386e-03  8.47349918041e-04 -6.08351472196e-04 -4.70069099708e-04 -3.68491773883e-03  4.62401044573e-05  2.95912286418e-04 -4.46848457221e-04  6.94206892582e-05 -2.29056825919e-03 -1.41779215595e-03  1.13917793172e-03 -2.65964846423e-03 -4.80126526035e-03  4.53160475866e-03 -2.28944170064e-02  6.85438896718e-02  8.54819514302e-03  1.93364662782e-03  8.41727814109e-04  1.23510412944e-03  1.53785029393e-03  1.79415363639e-03 -5.21429156132e-04 -2.56516499705e-04 -1.55259149104e-03  8.29234630355e-05  7.09781023895e-05 -1.17856263309e-03  5.77657961641e-04 -1.26072305796e-03 -2.94040324726e-03 -3.38026194703e-03  2.63564423995e-03 -7.16723031107e-04 -2.38690295391e-03 -1.24214235478e-03 -3.51872878787e-03 -3.05428993885e-04  1.37218694190e-03 -2.57637223102e-03 -8.48302396716e-03 -7.22850020988e-04  5.58040685798e-04 -8.38351739246e-04 -2.86847128914e-03  2.25548944397e-03 -4.89250226795e-04  3.92723995414e-03  4.02483508151e-04  1.03345675416e-03  8.33068340865e-04  1.84329031209e-03 -6.52603794417e-04  6.45461376800e-04 -3.67209157808e-03 -4.32961849517e-03 -1.76379705478e-03 -1.58441281529e-03  1.86948636322e-03  2.30827371426e-04 -1.14897536050e-03  2.43498426111e-03  2.15816100477e-03  2.27671623891e-03  2.76471664177e-04  3.74975277908e-04 -3.35234570624e-03 -9.16642842297e-04 -1.06577746798e-03 -9.64290462114e-04 -1.80059811073e-03  2.26174473705e-04  1.61561219634e-03 -3.20385133084e-03 -3.01359678610e-05 -2.80715112252e-04  2.05021170142e-04  5.79834050331e-04  2.63288662968e-03 -2.85138658200e-03 -1.85935380903e-03  7.24280643183e-04 -1.85067641244e-03 -2.58893224646e-03  2.20243943956e-04 -7.13489301139e-04  1.43560800482e-03  3.63286576231e-03 -5.32265591764e-03 -1.96619434704e-03  4.97051847135e-04 -1.48690087620e-03  5.76046644411e-04 -1.00428584242e-03 -1.11847366658e-04
-2.18508162272e-04 -3.95007899730e-04  9.44403691620e-05  4.94207632147e-04 -7.11350491462e-04 -2.18866954139e-04  7.92230136873e-04 -1.12565370908e-03  1.99552681447e-04 -3.77385068665e-05 -4.61859432241e-04  1.45439030038e-04  7.02051002662e-04  4.38483690591e-04  8.77056394808e-05  4.43753602704e-04  2.94945049222e-03  2.60027146945e-03 -1.13786763878e-03  3.34903076843e-04 -3.24356474632e-03 -3.94320679413e-03  1.42255065806e-03 -2.53627769814e-03  4.95459042843e-04  1.86344703827e-03 -9.14299246588e-04  3.20834160610e-04 -1.12845561892e-03  1.86919170719e-03  1.73895865851e-03 -3.44384106059e-05  9.26573161044e-04 -2.94670637312e-03  1.28142243619e-03  6.35994604020e-04 -1.45708006544e-03  5.98717906660e-04  9.79204724808e-04 -3.31433141519e-05  1.33516898217e-03 -7.45413898480e-04  1.03103093678e-03  1.11598453005e-03 -1.10747451052e-03 -8.92649871290e-05 -1.11955440565e-04 -3.89296566230e-03  8.54819514302e-03  6.26192397029e-02  3.52604078401e-03 -5.51939174313e-03 -3.36398151698e-03 -1.64107695707e-05 -1.44056086987e-03  4.62519490320e-05  1.96850757493e-03 -1.25718605071e-03  1.53553391196e-04 -2.19036128977e-03  1.45964271087e-03 -2.68751523896e-04  5.51445971623e-04 -6.79867351482e-04 -1.78134133438e-03  1.15648783211e-04 -5.87186989540e-04 -1.61321998322e-03 -1.54218435140e-03 -6.03183957596e-04  2.10463238124e-03  3.47665699293e-03 -8.64966310593e-05 -3.66273168818e-03 -7.56680136936e-04 -2.61037891626e-04  1.47802400175e-03 -2.49696692077e-04  4.55790538608e-04  8.08038693194e-04  1.22597332023e-03  1.72131808015e-03 -5.28172940893e-04  1.64911744303e-03  4.67879583027e-04  1.05884591040e-04  2.22963110689e-03 -1.04999098574e-03 -5.09468914145e-05 -3.36074161203e-04  1.08473960855e-03 -5.36365316685e-04  8.40817354426e-05 -4.30095390432e-04 -1.26397925098e-03  7.87322902207e-04  4.51185311597e-03 -2.26701712661e-05 -1.55416112106e-04 -1.66741489719e-03 -1.01918432185e-03 -9.10665163743e-04 -2.11936082444e-03 -1.67106707111e-03  6.65929107127e-04 -3.15824420969e-04 -4.51165990131e-03 -1.44390081986e-03 -2.34006104619e-04  1.13429328007e-03  3.03308529229e-03 -1.39698465708e-03  7.35901592779e-04  1.61272922327e-03  4.06159656527e-04 -1.56267290649e-03 -1.77215253641e-03  1.99876507470e-03  2.72763695331e-03 -4.24130207641e-03  6.85861497422e-04 -1.89510938062e-03 -2.39199495255e-03  2.95816956683e-03 -2.20781539680e-05  2.04186842991e-03  2.16407436192e-03 -2.07894680217e-03
-6.12605314697e-03 -4.24553776527e-03 -5.12232171570e-03  1.21034335121e-03  5.32206855542e-03  1.95917010140e-03  7.60058945858e-04  2.56846083677e-04  2.12683246837e-04 -9.77071689409e-04  9.35066958171e-04  4.67152928211e-04  1.43566699996e-04 -5.66825431384e-04  1.01492296547e-03 -2.86766696841e-03 -1.40199858075e-03  1.48270847407e-04  4.06371839520e-03 -1.72708093408e-03 -4.22308834609e-03  2.35582170629e-03 -1.05863651537e-03  6.37305056802e-04 -2.68501568396e-04 -2.18640951535e-03 -8.60617012133e-04 -2.70806551605e-04 -1.98380087466e-03 -2.15117912857e-03  2.42404663881e-03  2.45370650110e-03 -2.05500022050e-03  7.99479734371e-04 -1.17753361189e-03 -1.63772382964e-03  7.85684100453e-04 -1.11250014096e-03  2.80632072524e-04  3.90057227981e-04  4.00591717306e-03 -6.64638834908e-04 -1.28867898812e-03 -1.24086889423e-03  3.69085035418e-04  4.72831567828e-03 -5.80916430939e-03 -6.97359193536e-04  1.93364662782e-03  3.52604078401e-03  9.76735854063e-02 -8.98554627111e-03  1.15346943123e-03  3.56090753148e-03 -2.94849391368e-03  1.29941372336e-03 -2.72818524063e-03 -1.58703501684e-03 -9.60529679071e-04 -3.23053388739e-03  4.66783198907e-04 -1.14380310099e-03  2.32692469958e-03  3.16587337711e-03  1.26744161171e-04 -3.11021633385e-03 -2.76251107379e-03  1.38650183587e-03 -1.79758333458e-03  5.26797214874e-03 -3.60816997150e-03  1.93225544602e-04  2.23287013136e-04 -1.53031520907e-03 -2.78099784957e-03  5.13874505404e-04  2.33463411642e-04  1.45292831654e-04  2.06089095243e-03  4.23113241418e-03  2.23597946246e-03  2.53991433943e-03 -1.24227942797e-03  1.29856498633e-03  5.54832785315e-04 -9.38390337963e-04  2.50193428839e-03 -2.47201251892e-03 -2.37160521511e-03 -1.15460158092e-03 -2.15497439730e-03  7.92240527984e-04 -3.95482200678e-03  9.40102172909e-04 -5.57002971719e-03 -5.99025238123e-03  1.27704576770e-03  2.32775625471e-03 -5.34695444790e-03 -3.91435079764e-03  1.30737912395e-03  1.21682988320e-03  1.34631858328e-03 -1.12956141154e-03 -6.28830636214e-03 -4.49776657922e-03  1.26577390088e-03 -5.10508863223e-04  2.29405565551e-03 -1.48378909869e-03 -8.52048344748e-04  7.53467635722e-04  1.35509748573e-03  1.64533636562e-03  2.05621944810e-03  3.02935053063e-03 -5.73211729992e-03 -1.40303306734e-03  4.29851686946e-04 -1.76209812449e-03 -4.53590756229e-03  6.62089057532e-03 -1.06244870694e-03 -1.29588495320e-04  3.66154470547e-04 -1.18202806343e-05 -2.76899779888e-03 -2.35281871366e-03
 4.80825601654e-03 -1.59720858004e-03 -7.70492095388e-04 -1.36104165155e-03  9.68514344235e-04  2.11143779143e-03 -4.47070117605e-04  1.11884854574e-03 -5.97822288808e-04 -2.37510307673e-03  1.22434186759e-04  4.00875587045e-03 -2.47445662234e-03  2.53821438787e-03  5.94244788633e-04  2.60738093601e-03 -2.39195665359e-03 -1.58135872901e-03  4.61828688383e-03 -2.51823531518e-03 -1.94408422604e-03  4.77985571124e-04  1.42515255139e-03  7.45127898455e-04 -4.12098284184e-03 -6.13927483524e-03  8.81168228114e-04 -9.26521744868e-04 -3.24673893495e-03 -3.89630190443e-04 -1.83105768043e-04  4.37698791922e-04  1.28945737922e-03  9.18070878726e-04  2.78749807492e-03 -3.67664032921e-04  3.07361802989e-03 -6.54260129584e-04 -3.08376352892e-03  1.46956894152e-03 -3.24118455764e-03  1.08562914486e-03 -1.14890389116e-03 -5.63973552885e-03 -5.92199135246e-04 -4.69337592279e-03  4.31364214318e-03  3.46718913054e-03  8.41727814109e-04 -5.51939174313e-03 -8.98554627111e-03  1.07760850252e-01 -5.82921888807e-03  6.42005231862e-03 -1.46656258462e-03  2.01922653015e-03 -4.86039216514e-03  5.92207626950e-05  1.99826959178e-03  1.90832075504e-03  1.06440722814e-03  3.32164719816e-03 -1.72964954806e-03 -5.69028876228e-05  1.65510568762e-03 -1.38642432338e-03  6.77346664704e-04  1.47327297300e-04 -3.50004711888e-03 -3.83950537050e-03 -4.09480245215e-03 -2.65518546780e-03 -1.10172373492e-03  2.24642213619e-03 -7.12848496544e-04 -1.61895394613e-03  1.21731033454e-03  4.10598546416e-04  3.73234101735e-03 -3.11522697265e-03 -3.27579496799e-03 -8.57021892781e-05 -3.58614866367e-03  2.40624746417e-03 -4.20700293893e-04  5.88533191171e-05  1.77979636975e-03 -4.64438397040e-03 -3.91193105711e-03 -1.86218898775e-03 -6.20035254799e-04  2.10609354090e-03 -1.26444846808e-03  3.03965188746e-04  9.15808232314e-04 -1.17301315742e-03 -2.09494991031e-03 -4.75368411642e-04  6.00441566314e-03  1.81017596568e-04  4.17737930992e-03 -3.29194840070e-03 -2.49833193561e-03 -4.50093748338e-03  1.10234149179e-03  3.50488133513e-03  5.24228828403e-03 -3.11175404339e-03 -1.15716840635e-03 -3.15199338353e-03 -3.65770265198e-04 -4.77671391367e-04  7.30406450051e-04 -3.02383582987e-03  1.04313308425e-04  8.17855875076e-04  1.62275305547e-03 -1.20363334026e-03  1.88835042928e-03  2.41757057054e-04 -3.85534638157e-03 -1.70199025863e-03  2.25066441464e-03  1.97105211891e-03 -1.21809676794e-03 -3.02556269559e-03  2.34464383657e-03  1.39166797746e-03
-4.42018334488e-03  1.53915315813e-04  2.56469732566e-03  7.29472413880e-04 -4.05705830688e-03 -2.43409426262e-03  2.64107382142e-03  1.94434613714e-03  2.19592059818e-03  1.88383121081e-03  5.40698146017e-04  1.76517075360e-03  2.45986893601e-04  9.10644403079e-04  1.06016623902e-03 -2.59668998413e-03  5.50312778419e-04 -2.05331135060e-03 -8.92455777334e-04  6.83905858686e-04  3.29935195159e-04 -1.11822895418e-03  7.93920528462e-04 -8.36801358008e-04  3.63777192734e-03  4.09280599973e-03  2.49661152070e-03 -4.71936540397e-03 -2.18030157086e-03 -3.26207495092e-03 -7.84437782967e-04  1.76955008984e-03  4.13544783435e-03 -2.08534775591e-03 -2.61147937953e-03 -7.35774225863e-04 -1.40274963492e-03  6.48837533817e-03 -3.59328129468e-03  3.47367237599e-05 -3.00699008948e-03 -3.91096940952e-03 -4.85518496690e-03 -4.69403690353e-03  7.82625183477e-04  3.67754095594e-03 -1.74343960267e-03 -1.89895600524e-03  1.23510412944e-03 -3.36398151698e-03  1.15346943123e-03 -5.82921888807e-03  9.07149948461e-02  4.27120794004e-03  1.00802469272e-02  1.44810355012e-03  2.47345662984e-03  3.25297342153e-03  2.75858365181e-03  3.14018548048e-04 -7.12628419201e-05 -1.43497250443e-03 -3.28329334333e-04  8.97164204617e-05 -2.85945836357e-03  5.93826487449e-03  3.23158390645e-03  2.16500728945e-03  3.57431813480e-03  4.53466860400e-03 -4.31819824374e-03 -7.52561859246e-04  6.87266481730e-04  1.40470466854e-03  1.66153969056e-03  1.24602680644e-03 -2.89310857202e-03 -1.75918035425e-03  1.14646310048e-03  2.75593451601e-03  2.20548357612e-03 -3.20725454880e-04  1.54032032403e-03  1.61295539737e-03  2.43492457831e-03 -1.07270000359e-03 -1.39800098526e-03 -4.46845693467e-04  2.22333746846e-03 -3.06365060753e-04 -2.32106891462e-03 -1.54229854419e-03  9.29798422165e-04  1.00180043954e-03 -1.25137034090e-03 -2.43195490113e-04 -3.17983086606e-03  8.78858811687e-04 -3.23663115802e-03  8.01560053864e-04  1.86152544050e-04 -2.79640717582e-03 -2.24038192887e-03  1.51675698855e-03  6.85814904867e-03  1.92166754710e-03 -5.73988110657e-03  1.42186759960e-03 -3.05706030551e-03 -1.31512716902e-03  1.23664202388e-03 -7.31969956975e-04 -4.25735671306e-04 -3.99939941236e-04 -1.38921061098e-03 -2.24105660418e-03 -2.46721055030e-03 -1.28500819775e-03  4.73617556308e-03 -4.65051584505e-03 -9.11189797723e-04 -1.23481160680e-03  3.59247146635e-03 -1.91601613395e-03 -2.57498334573e-04  1.85478107132e-03 -2.55947321713e-03  5.87130644175e-04
-1.36930160717e-04 -1.26601996603e-03  9.69720353918e-04  6.99225513867e-04 -8.70328676081e-04  8.20102933246e-04  1.36171012308e-03 -8.64844394018e-04 -5.01469038781e-04 -7.68161498252e-04  7.34298649012e-04 -6.81339202420e-05  8.71964192768e-04  7.65377724121e-04  2.41210274874e-03  7.51194057896e-04  2.42765330594e-03 -3.76529946080e-04  2.15795903530e-03 -6.84989348582e-04 -1.48724099577e-03  5.06874269953e-04  6.63558862002e-04 -6.72625322663e-04  7.93938100247e-04 -4.17895753365e-04 -9.81489008115e-04  1.53723041707e-04 -1.23435017387e-03 -6.96715831013e-04 -3.20763013824e-04 -8.01736131612e-04  5.78203437124e-04 -4.95110164917e-04  1.63095905683e-03 -1.36423749651e-03 -2.75596034602e-03  1.25948746210e-03 -1.23622976861e-03  2.70682052309e-04 -2.19874888475e-03 -1.73085809790e-03  1.47968954573e-04 -6.45002472300e-04  1.25500760710e-03 -2.37620119566e-03  1.31507010702e-03 -9.71533921030e-04  1.53785029393e-03 -1.64107695707e-05  3.56090753148e-03  6.42005231862e-03  4.27120794004e-03  4.83443178408e-02  3.23531378420e-03 -3.20305894051e-03  1.44875571687e-04  4.63196252207e-04  1.82655486389e-04 -2.25942682895e-04  2.38870589258e-03  1.27709158173e-04  1.51321342053e-03  1.60429303126e-03  5.23567646719e-04 -2.00408576781e-04  6.59892157893e-04 -6.41184084818e-04 -1.21706281498e-03 -2.51307321410e-03 -9.09039458277e-04 -9.47863853817e-04 -2.17712954623e-03 -3.18182509343e-03  4.40613692797e-04 -8.00844946748e-04  1.25533060694e-04  2.59888897769e-03  1.80020680623e-03 -2.41046848442e-04 -9.44646295853e-05 -2.52217920988e-04 -5.37272947632e-04  1.05724924960e-03  1.63314771893e-03  4.94251229472e-05 -7.80334356994e-04 -1.72879901623e-04 -1.31576408712e-03 -2.03067419780e-03 -7.68478547135e-05  3.42641710267e-04 -7.72513477463e-04 -1.06474181254e-03  1.46497494126e-04 -2.39714796454e-03 -5.21764916320e-04  1.27058696157e-03 -1.55944681704e-03 -6.81838430974e-04  1.67890131042e-03 -1.33184681402e-03 -4.71184214366e-04  1.59876871354e-03  9.39597095481e-04 -7.67612253878e-05  2.13714562360e-03 -1.24668758724e-03 -1.51368341245e-03 -2.38544002175e-03  1.51849500378e-03 -1.68233345849e-03  1.95516982401e-04  2.85750458921e-03  1.05068771952e-03 -1.95763288984e-03 -1.80422108319e-03  1.23937912901e-03  2.22502052987e-03 -1.98339075866e-03 -1.62475999616e-03 -1.49795385022e-03  2.24749420663e-03 -4.44221412991e-04  5.58349380278e-04  2.93604434678e-04 -8.09522198333e-04  1.00130403734e-04
-1.24059096546e-03 -1.17108308406e-03  1.39684229449e-03  1.06798593667e-05 -2.83620584044e-03 -2.34152999083e-03  3.57989195650e-03 -1.39206607774e-03  1.17276907883e-03  5.83381661779e-04  8.40066465748e-04  2.93608269547e-04 -1.66810657102e-03 -4.53616560539e-04 -1.77804644335e-04 -4.11469037988e-04  4.29962988667e-04  3.54944740611e-05 -4.92388377404e-04 -1.17389770762e-03  2.44719993799e-03 -1.38066318473e-03  4.11139780346e-05 -1.11317574122e-03  2.07500828006e-04 -2.18599477720e-03  1.31564091456e-03  2.75188476808e-04 -1.42607812725e-03  7.69262525134e-05  7.19139485841e-04 -2.70435837686e-03  2.10749537056e-03 -6.64065947764e-04 -7.65371647599e-04 -6.28445631284e-04 -3.36314516325e-03  9.27637930905e-04 -1.14180587402e-03  4.29763723350e-04 -1.11926134447e-03 -1.64309144517e-03 -1.51271779528e-04  1.83933954056e-03  8.79915420796e-04 -3.80224658289e-03  3.43072190454e-03 -2.67781468082e-03  1.79415363639e-03 -1.44056086987e-03 -2.94849391368e-03 -1.46656258462e-03  1.00802469272e-02  3.23531378420e-03  6.83155742066e-02 -3.27291982212e-03 -5.08559447847e-04  2.26830241261e-03  3.57259670729e-03 -2.19571577330e-03  1.04930563610e-03  1.31297571473e-03  5.51592149650e-04 -2.80426258244e-05 -1.39923979405e-03  1.79335859348e-03  4.50605720757e-04  3.15231118170e-03  1.11595214453e-03  1.37139545393e-03 -3.13843159150e-04  4.07660784332e-04 -1.30618111732e-04  6.10635985459e-04  6.98369601615e-04 -1.06315653301e-03 -2.82480211714e-03  4.67306307268e-05  2.16246551033e-03  5.52897568475e-04 -4.50290015192e-04 -4.16126566005e-04  1.05380950259e-03 -1.21618830395e-03 -5.89574322273e-05 -2.02549881881e-04 -2.01276481808e-03  2.21377700221e-03  2.60766185493e-03  1.35348107326e-03 -2.31721280654e-03 -9.69224996072e-05 -2.05609760540e-04  2.60459367303e-03  7.80649361236e-04  1.00710499279e-03 -4.62082203049e-05  1.16302635212e-03 -3.07906510988e-03  1.66820283535e-04  1.65170216998e-03  6.52598563778e-05 -1.57942566324e-03  4.64446405248e-03  1.42611945484e-03  2.43945202753e-03  4.78563478196e-04 -2.76336928249e-03 -1.30158966914e-03 -1.08591450524e-03 -1.96184836413e-04 -2.27937478959e-04  2.89152556148e-03  2.36928628052e-03 -3.43055287142e-03 -1.99168467534e-03  2.77121872151e-04 -5.21678321725e-04  2.67722764856e-03 -9.15141330843e-04 -9.94117783296e-04 -3.10557656794e-03  2.09366188221e-03  7.35369575622e-04  1.74481922667e-03  3.89192838253e-04  1.38608719918e-03 -5.61417536297e-04
 6.23242823697e-04 -3.34251647284e-03 -6.98577992137e-04  7.41195914754e-04 -3.90089476519e-04  4.13265367511e-04  5.35896195739e-04  4.65514522607e-05  9.77969978223e-04 -1.64840830304e-03 -2.75951906326e-04 -5.59836350001e-03  4.62878158084e-04 -2.71567514464e-03 -1.65815121756e-04 -5.35209088726e-04  9.03831365371e-04  2.51978069434e-03  5.55192041665e-04 -2.54706900514e-03  5.79702226962e-04 -1.46590198349e-03 -6.90002060014e-05  2.88254432368e-03 -3.03152986135e-04  1.63801877534e-03 -1.52202447950e-03 -1.78448191137e-03 -3.15288313109e-03 -1.87624455546e-03  5.80446904506e-04  3.15835710490e-03  3.58136730856e-03 -3.68548976630e-03 -1.20665415600e-04  3.55991608461e-04 -2.16879074368e-03 -9.64708883696e-04 -2.05007956518e-03 -9.39375286453e-04 -2.50741945535e-04  3.13485705299e-04 -1.57905193467e-03 -3.45839863400e-03 -3.80315123774e-04  1.29053146949e-04 -5.54031347340e-04 -6.68503862237e-04 -5.21429156132e-04  4.62519490320e-05  1.29941372336e-03  2.01922653015e-03  1.44810355012e-03 -3.20305894051e-03 -3.27291982212e-03  7.18209918291e-02 -8.56091212881e-03 -8.46959909745e-03 -1.59752622139e-03 -2.25996440376e-03 -7.71307606138e-04 -5.61052260696e-04 -1.61229028886e-03 -1.61773381337e-03  2.43494578310e-03 -1.93660732405e-03 -1.30608560483e-03 -2.22053032440e-04 -6.49461717738e-04  1.88812453529e-03 -9.51325622273e-04 -2.74072452850e-03  1.49329936975e-03  3.12086784057e-03 -3.45725472050e-03 -1.88915175666e-03  8.09906970084e-04 -2.46599907639e-03 -2.75369697818e-04 -4.30071374693e-04  2.11663839714e-03 -5.23874989007e-04  2.13260885953e-03 -1.48861469989e-04  1.91195994930e-03 -2.03850229583e-03 -1.95357570607e-03  8.05023229224e-04 -7.82022129502e-04 -1.68149166499e-03  1.40818409392e-03  1.24236539593e-03  8.49175653509e-04 -5.55227164197e-04  6.88993861852e-04  1.37285765769e-03  1.03224944190e-03 -1.66195981362e-03  3.12013473642e-03 -2.85756033021e-03 -4.08865910718e-03 -6.45085713577e-04 -5.30230069582e-04 -1.39271438225e-03  5.07097021331e-03  2.07316914067e-03 -1.56676240571e-03 -1.37668680267e-04 -1.87588031880e-03  1.65443501527e-03 -3.28219857369e-03  5.37134440952e-03 -8.89377270165e-04 -5.01437204602e-03 -2.53105737493e-04  1.87175035198e-03 -1.55858075910e-03 -2.42948883303e-03 -2.26664621896e-04 -1.37561969306e-03 -5.12527123675e-04  1.89615074815e-03  3.14952669403e-03 -2.04968909089e-03 -1.29704095940e-03  6.01347378895e-04 -2.89678790650e-03 -1.53692460887e-03
 4.66380304553e-03  3.75023427491e-03  2.26570494150e-03 -1.22781246438e-03 -1.49701877964e-04 -8.79335839866e-04  3.09953384668e-03 -2.16616859734e-03  1.27475008096e-03  1.41638195471e-03  2.00566657493e-04  9.79803423287e-04 -6.21420009075e-04  3.09476014911e-03 -2.84981751314e-03  2.22729381936e-03 -3.39733586103e-03  2.31236249937e-03  2.52394076330e-04 -5.97820090722e-04 -1.62200369456e-03 -4.74570181774e-04  9.13181638667e-04 -3.37293678168e-03  1.61640860849e-03  7.13904033132e-04  3.34145116031e-03  3.44203461590e-03  4.25697657844e-03 -5.19595564252e-04  1.31561677756e-03 -1.78212887240e-03 -8.67183606756e-04 -7.85769424625e-06  2.47908588480e-04 -1.58935098733e-03  1.41573335108e-03  1.05930436989e-03  1.74567475658e-03  1.97780172299e-03  1.01275791229e-03 -3.51037921361e-03 -1.35663187944e-04  2.65703695543e-04 -3.06453190295e-04 -1.70362641522e-03  2.46688996677e-04 -1.38524128073e-03 -2.56516499705e-04  1.96850757493e-03 -2.72818524063e-03 -4.86039216514e-03  2.47345662984e-03  1.44875571687e-04 -5.08559447847e-04 -8.56091212881e-03  8.01515106877e-02  1.06569469922e-02  1.44526207698e-02 -9.51449162780e-03 -8.90127315472e-04 -2.15728280328e-03 -4.76744656885e-04 -8.11295403739e-05  1.37573242422e-03  2.63535840244e-03 -7.23166732227e-05 -1.83871615308e-03  2.08073652194e-03 -1.73410162326e-03  1.53769190349e-03  1.03230442182e-03 -1.37423575948e-03 -4.18862437723e-03  5.76192308723e-04  1.38357277158e-03  1.45734402120e-04  2.15620720402e-03 -7.12643812758e-04 -2.49650583996e-03 -3.07661302462e-03  2.77912297243e-03 -2.05659562515e-03 -4.99016024610e-05 -9.16959534913e-04 -7.93866836528e-04 -4.28686914728e-04  3.97635173037e-03  1.55617500163e-04 -8.39811871265e-04  2.82345367021e-03 -1.61002129309e-03  6.57067253484e-04  1.25645067883e-03 -7.46845516372e-04  3.93498410920e-03 -2.79852367638e-04  2.12998990486e-03 -2.43052832470e-03  8.26759947451e-04  2.23345692893e-03  4.86701283887e-04 -1.44787499565e-03  3.50062786209e-03 -3.61709724463e-03 -4.43063632522e-03  2.75703643776e-04 -1.55425657689e-03  1.96820774072e-03 -8.27013690072e-03  5.05052569401e-04 -3.85355670343e-03  1.82985245488e-03 -9.77897260114e-05 -7.90575013315e-04 -9.10031534627e-04  2.92168991840e-03  9.92515332491e-04  3.85723500240e-03 -1.11391273133e-03  1.11194835578e-03  1.75193355126e-03 -3.65345834794e-03  3.33428600530e-04 -1.89286085859e-03 -7.99055171143e-04  1.38798228428e-03  2.59877079537e-03
 2.45968112637e-03  1.11546218654e-03  2.88109008076e-03 -1.80462865698e-03 -3.81901879261e-03 -2.52535689061e-03  4.46341945883e-03 -1.32925428922e-03  6.23826150937e-04  2.19991309679e-04 -6.30854248640e-04 -5.67322637948e-04 -1.74414976234e-03  3.23274378803e-03 -1.81262331794e-03  3.99631666525e-03  3.16329921347e-03  2.64335851323e-03 -1.51796469532e-03  1.77910303648e-04  1.36788397280e-03 -2.22595344148e-03  5.83334236156e-03  8.17484463974e-04  1.03344952261e-03  4.68566000684e-03 -5.75765363731e-04  2.26333808302e-03  5.14738196036e-03 -3.38955272038e-03  3.35458232342e-03  4.16122967934e-03 -1.74703439455e-03 -3.08594617696e-03 -5.05727679741e-04 -4.57756130786e-03 -8.69269926904e-04  2.95434764230e-03 -8.21734086881e-04  2.30209123827e-03 -4.46520034987e-04 -1.08617876984e-03 -2.63196172228e-03  6.58411960543e-04  2.95791583936e-03 -1.10228119068e-03 -2.25431786198e-03  1.99111852553e-03 -1.55259149104e-03 -1.25718605071e-03 -1.58703501684e-03  5.92207626950e-05  3.25297342153e-03  4.63196252207e-04  2.26830241261e-03 -8.46959909745e-03  1.06569469922e-02  1.01198790582e-01  2.86160519901e-03 -1.08227221588e-03  2.00495782151e-03 -2.18031147797e-03 -1.05035531468e-03 -1.59388340684e-03  1.41231530597e-03 -1.93237642488e-03 -1.05356947768e-04 -1.33722293067e-03 -1.35598722050e-03 -4.82459536322e-04  2.57015020471e-03  1.32850720791e-03 -3.21551756434e-03 -1.53653639300e-03  4.50890580053e-03 -1.98360060123e-03  6.34347852524e-04  1.09662075176e-03 -6.60521974466e-03  2.04684765296e-03 -9.36750806604e-04  3.42747866010e-03  2.43538096424e-03  4.06610416449e-04 -5.90059395020e-04 -1.29477179246e-03  2.11170822464e-03  3.35312322039e-03  6.71043154143e-05 -8.04545455450e-04 -1.20814462294e-03  4.10667108541e-03 -7.46885025045e-04  1.04693783795e-03 -5.70652223489e-03 -8.36378155237e-04  2.10022387929e-03  1.26227717158e-03  5.64884334295e-04 -1.76593801324e-03  4.30358755068e-03  3.47804319729e-03 -9.61672964152e-04  2.65348843982e-03 -4.92454936730e-03 -2.75582177664e-04  1.96349854671e-04 -1.01580776667e-03 -4.95765250867e-04 -3.37020045956e-03 -6.25738023322e-03  1.10873916702e-03  1.42849240832e-03  9.96641615101e-05  4.27898017680e-04 -2.04309683794e-03  5.69493257889e-04  1.74811534289e-04  1.66548764487e-03 -4.31618633435e-03  1.50822915415e-03  1.74587032827e-03  1.32626117934e-04 -9.27349247604e-04  2.41644063860e-03 -1.12760284138e-03  3.99481128788e-03  3.43962355966e-03
 6.32268955404e-03  1.80845491987e-03  1.24070240662e-03 -2.85486374097e-03  4.53657534260e-04  1.17958796130e-03 -2.67820200686e-03 -2.96101385626e-04 -3.10568782649e-03  4.31889722836e-03 -2.27651799528e-03 -6.95263734913e-06 -1.37417706919e-03  8.84657334042e-04 -1.75030027430e-03  3.18590181371e-03  1.69869790555e-03 -1.06202411806e-03 -2.92488386751e-03  1.98260319897e-04  2.81287620059e-03  1.00345584127e-03  2.86855593405e-03 -2.81469805973e-03  3.09179097998e-03  1.94621937846e-03  2.16340633836e-03  6.46495118081e-04  2.98542503293e-03 -1.86135131190e-03 -2.05800957105e-03 -2.63746600930e-03  1.73571150191e-03 -1.16293278424e-03 -3.76421517407e-04  1.27409957885e-03 -3.43428003707e-05  1.33553455746e-03  2.66170282537e-03  6.10203883091e-04  2.74278586010e-04 -4.36167491231e-03 -3.82975561431e-03 -1.59450136921e-03 -2.78451861595e-03  1.61516626920e-04 -1.63471325403e-03 -1.26270920673e-03  8.29234630355e-05  1.53553391196e-04 -9.60529679071e-04  1.99826959178e-03  2.75858365181e-03  1.82655486389e-04  3.57259670729e-03 -1.59752622139e-03  1.44526207698e-02  2.86160519901e-03  8.06488388665e-02 -3.17513797812e-03  5.91711699919e-04 -1.16540991928e-02 -2.62405487182e-03 -1.14071559643e-03  3.15293802498e-03  1.94229969986e-03  7.13428708428e-04  1.60121501502e-03  4.24049945168e-03  2.47193173679e-03 -3.32825816772e-03  4.51262573060e-04  2.45970593514e-03  5.78496988898e-03 -1.38626884729e-04 -1.90241373518e-03 -1.67042530680e-03  5.17922253477e-04  4.97128483927e-03 -2.65222873577e-05  3.50442277818e-04  1.08534457088e-03 -4.02913438013e-03 -9.56034065238e-04 -2.96103340095e-04 -2.90546454012e-03 -2.50289919770e-03  1.80415264455e-03  6.73217153732e-03  6.76310378383e-04  9.76991018845e-04 -4.17558394211e-04  8.83105303064e-04  1.42016495910e-03 -1.27646502037e-03  9.38127395308e-05 -5.37062927073e-04  3.10936078029e-04  1.39672408986e-03  9.35550123554e-04  6.88345635616e-03  2.92330472520e-04  2.87308119299e-03 -7.83203223445e-04 -4.31747562488e-03 -2.25981469213e-03 -3.71918093940e-03 -3.43930037866e-03  1.12500079546e-03 -6.80412532593e-03  7.21022914959e-04 -1.75579115519e-03  1.81859698028e-03 -3.09895632262e-03 -1.40317062833e-03  4.26675551262e-03  1.85578413359e-03 -4.27076236299e-03  6.57348108204e-04  7.95393733595e-04 -5.56494776336e-03  3.75897508403e-03 -5.19300704388e-03  1.58536371955e-03  1.58843677738e-03 -1.87286858948e-03  1.70976685346e-03  1.37784419451e-03
-5.99059332608e-04  2.44139390796e-04 -1.11577139754e-03 -1.72646647191e-03 -2.05622877212e-03 -4.62043982234e-03  5.09501115285e-04  3.01277288251e-03 -2.54876752722e-03  2.38835553334e-03 -1.72575116807e-03  1.35362098645e-03  1.77541801693e-03 -3.19790841879e-04  1.73977348899e-03 -9.22701334859e-04  4.09163705703e-04 -2.15489880540e-03 -1.06940642282e-03 -1.70134711277e-03  3.92293821811e-03  6.40036056321e-04 -1.38265613773e-03  3.58861976029e-03 -1.02918680320e-03  3.07053431313e-03 -2.68358508368e-03 -2.28968344057e-04 -1.05526912600e-03 -7.45144890980e-04 -1.81916764695e-03  1.86421753316e-03 -2.51217720758e-03  5.19060851672e-03  1.48214691937e-03 -3.60473447034e-04 -1.10143021898e-03  2.84860130816e-03 -1.67997414876e-03  2.85122710543e-03  1.15230721132e-03  1.35211853920e-03  4.94746283022e-03  3.93913041921e-03 -1.37302653032e-03  2.45113435315e-03  3.61426261913e-04 -3.83867954043e-04  7.09781023895e-05 -2.19036128977e-03 -3.23053388739e-03  1.90832075504e-03  3.14018548048e-04 -2.25942682895e-04 -2.19571577330e-03 -2.25996440376e-03 -9.51449162780e-03 -1.08227221588e-03 -3.17513797812e-03  9.61365120434e-02  1.56430701174e-02 -5.96655108409e-03 -5.98098268571e-04  8.87808563560e-04 -8.20738805229e-04 -1.79484789269e-03 -1.19596869843e-03  1.09211691620e-03  3.95179838931e-03 -1.51636176600e-03  5.60311230342e-03 -6.65546071682e-04 -1.23946045474e-03  3.08310771128e-03  2.76246739798e-03 -1.67078167211e-04  1.63223789248e-03  9.49034768512e-04  3.36048686398e-03 -2.95096406383e-03 -5.25456157940e-04 -3.67694962695e-03  1.48117635862e-03 -1.67719866543e-03 -4.40351064321e-03  1.25312434766e-03  1.56701530678e-04 -1.93703615469e-03  3.66219627636e-04  4.79434297743e-04  3.13982568339e-03  5.42320248684e-04  3.60522892709e-03  3.47639745068e-03  2.80612789525e-03  4.68676498202e-03  7.37323054248e-04 -2.85948498601e-03 -5.71152711546e-04  1.49223367742e-03 -3.17560895413e-03  5.92640471678e-04 -2.18177106929e-03 -2.19748748591e-03 -1.46380907882e-03  1.15185269747e-03 -6.68759506508e-04  3.39594862380e-03  1.00309553221e-04  5.02749436908e-03  1.04364098554e-03  4.36407801365e-03 -4.28180835610e-03 -4.28780126998e-03  2.11990914415e-03  6.37967615181e-03 -4.27087000909e-04 -2.72091954103e-03 -4.15156933239e-03  2.34767436483e-03  9.94848289109e-04  4.39565016312e-03 -9.34406270626e-05 -2.26483025952e-03 -1.96327860010e-03  1.38705325306e-03  1.05762474876e-03  5.54471648508e-04
 1.24797777757e-03 -2.44630410632e-03  7.29750356024e-04  1.29235898537e-03 -2.32659572532e-03  1.05360318485e-04  9.81323128422e-04 -5.24272036076e-04 -1.77619444882e-03  8.30417909529e-04 -1.48298969012e-03  7.08572439774e-04 -3.32210839446e-05 -1.84434632286e-03  1.77272271240e-03 -6.61091897682e-04  2.31985613560e-03 -6.58737362184e-04 -3.19070349721e-04 -1.13684475047e-03  1.97490362930e-03  8.53997860595e-04  6.76703193173e-04  1.39175611833e-03  5.01214863382e-04  2.93256586345e-03  4.27742552105e-04  3.09917422696e-03  3.84873058334e-03  1.69232456906e-03  1.80823796810e-03  1.74570283789e-03 -1.78892023167e-03 -3.83217346234e-04 -2.53542687060e-04  1.25620623861e-03 -1.43835793748e-03  1.50086223808e-03  8.36715779350e-04  2.00238268057e-03  1.56205726215e-03  4.53127895333e-03  3.13568545569e-04  1.21881617162e-03 -2.43506170295e-04 -2.07833514812e-04 -1.18696873841e-03  9.89973318034e-04 -1.17856263309e-03  1.45964271087e-03  4.66783198907e-04  1.06440722814e-03 -7.12628419201e-05  2.38870589258e-03  1.04930563610e-03 -7.71307606138e-04 -8.90127315472e-04  2.00495782151e-03  5.91711699919e-04  1.56430701174e-02  8.35336838980e-02  2.04431597826e-02  9.61150161785e-03  4.40250268535e-03 -4.22719185509e-03  1.15397473403e-03  1.48070060912e-03  1.20535551231e-03  4.34982186899e-04  3.11447564894e-05  5.51260492489e-03 -6.08051836579e-04  1.14397362838e-03 -2.16465473365e-03 -4.25236589766e-04 -1.30377640031e-03 -1.89483343309e-03  4.16544788302e-04  1.64352638422e-03  9.90016890428e-04 -2.01494136822e-04  1.74417969880e-03 -1.35969054955e-03 -1.04141926909e-03  2.02381378459e-04  3.30228625367e-04  5.69202817900e-04 -2.29022030352e-04 -2.36079236603e-03  1.08221596171e-03  2.11541680444e-04  2.60071760380e-04  6.24519010336e-03  4.71830869652e-03 -4.26602748958e-03  1.07247405581e-03  1.71512932685e-03  3.00355201497e-03  2.84341141633e-03 -2.46323980630e-03 -2.07829852409e-03  2.98566499669e-03  5.10594421007e-04  1.53164376372e-03 -6.25342032448e-04  1.18577061451e-03  2.02239223400e-03 -1.47607850607e-03  3.75253848776e-04  2.32959148277e-03  7.66145316583e-04 -5.78126112205e-04 -1.49251475634e-03  1.53498678587e-03  1.00899958658e-04 -2.93139943417e-03 -1.18976352752e-03 -1.57732156372e-03 -2.23539692247e-03 -3.65175991089e-03  1.88622048693e-03 -1.11368463786e-03 -2.02531390832e-03 -1.21023200702e-04 -1.66063164897e-03 -1.67286887010e-03  6.47286558919e-04  1.85094781280e-03
-9.91779582263e-05  3.19860427279e-04  3.73242838467e-04  2.95045949062e-03 -1.65788338577e-03  7.06366678803e-04 -5.00894067449e-03 -1.30654442180e-03  1.50737110286e-03 -1.18163814807e-03  1.83685208662e-03 -1.38611437699e-03  2.03193030341e-03 -1.24293672350e-03  1.44892938829e-03 -1.26011705265e-03 -2.62708333069e-03  6.39023010021e-04  2.91241357289e-03  1.37992180004e-03 -3.00375298463e-03  1.59838782674e-03  1.61450550415e-03  5.57632885499e-03  3.17243454034e-03 -3.91050170842e-03  2.91441120940e-03 -9.32907459827e-04  4.05737776080e-03 -1.12246738966e-03  1.55058456476e-03  1.51477196616e-03 -3.60274596214e-04 -6.29116360186e-05 -5.49200763686e-04  2.46600118184e-03 -1.35195222257e-03 -3.30310993464e-03  2.00981950629e-03 -1.07979303451e-03  1.85278378428e-04  3.00043507810e-03  3.24247662562e-03  3.22349232775e-04  1.75565335306e-03  1.02790113111e-04 -1.83672620095e-03 -2.91485992477e-04  5.77657961641e-04 -2.68751523896e-04 -1.14380310099e-03  3.32164719816e-03 -1.43497250443e-03  1.27709158173e-04  1.31297571473e-03 -5.61052260696e-04 -2.15728280328e-03 -2.18031147797e-03 -1.16540991928e-02 -5.96655108409e-03  2.04431597826e-02  9.04388015127e-02  1.42747885315e-03 -8.76896925041e-03 -2.53745169993e-03  2.55034841128e-03  2.03610929891e-03 -3.01997744945e-03 -1.21413999188e-03  4.20884680036e-03 -1.88117427136e-03  1.96730694585e-04  3.64179629621e-04 -4.44849678097e-03 -2.79987813048e-03  2.86567341552e-04 -9.69346724912e-04 -2.42807917938e-03 -3.11973889535e-03  2.26408101429e-03 -7.03555715014e-04  1.73866806359e-03 -2.35860915117e-03 -2.17079366559e-03 -1.78361878596e-03  6.86307834042e-03 -4.33214862791e-03 -2.48772992848e-04 -4.22315948751e-03 -2.04621622571e-04 -1.00033705001e-04  5.53404359667e-04  3.41517042920e-03 -1.97701767983e-04 -1.49507243776e-03  1.96567711399e-03  4.26287342153e-04  5.33168027081e-03 -3.31362935855e-04 -2.62946326648e-04  2.64388206348e-03  3.29598016710e-04  1.05851308758e-03 -7.67025122319e-04 -3.25241208780e-03  2.05602668262e-03 -1.64399182224e-03  2.89839771176e-03 -7.91539918888e-04  2.44805037006e-03  1.05479741709e-04 -1.18811146131e-03  2.48206821590e-04  2.92727225182e-03 -7.79505054708e-04 -4.46872715700e-03 -2.30812967560e-03  1.06881689181e-03 -3.80606346638e-03  1.62721386710e-04  8.23479521784e-03 -2.70358204429e-03 -8.07920792647e-04 -2.00709058837e-03 -3.07727391578e-03 -1.45114002663e-03  9.58478915557e-04  1.33947723696e-04
-7.58552112787e-04  2.72141201695e-04  7.51508308213e-04  1.39495170922e-03  6.95174360244e-04 -3.08266807518e-03  1.29210522765e-03 -2.30048448846e-03  3.24263589735e-05 -1.75669819766e-03  2.12041470279e-03  2.79870241897e-03 -1.63156197221e-03  2.03074740974e-04 -8.68741478300e-04  1.63423442252e-03 -4.52268793598e-04  8.25883217913e-04 -3.02279872975e-04 -1.57766673079e-03 -2.33441303065e-03  1.70735596680e-03 -5.69859432625e-04 -2.88048063990e-03 -5.53238006410e-04 -5.88274520822e-04 -7.36266980001e-05  2.08282151758e-03  2.66699144875e-03  2.53731372312e-03  7.13193468805e-04 -8.39563736469e-04  3.81169089939e-04  4.30792132444e-04  1.83772057665e-03  1.05425344814e-03 -7.28488352434e-04  1.49193024286e-03  1.83974684940e-04  1.29480716356e-03  2.23598249629e-03 -3.69763321897e-03  1.88478163599e-04  2.90976127771e-04  1.10712828283e-03 -1.45690928461e-03 -8.17368067092e-04  2.33958204118e-03 -1.26072305796e-03  5.51445971623e-04  2.32692469958e-03 -1.72964954806e-03 -3.28329334333e-04  1.51321342053e-03  5.51592149650e-04 -1.61229028886e-03 -4.76744656885e-04 -1.05035531468e-03 -2.62405487182e-03 -5.98098268571e-04  9.61150161785e-03  1.42747885315e-03  5.44815759460e-02  2.03024225102e-02 -5.85864126462e-03  2.72601109468e-03  1.61253585878e-03 -1.13549577021e-03  5.16322513911e-04  5.95157476111e-04  4.37536245783e-03  4.63823849482e-04  2.04997621975e-03  1.23328265559e-03  1.40075727909e-04 -4.82848412169e-04 -1.15483387210e-03  9.03201123941e-04  2.75954448218e-03  6.43522778155e-04  1.46491632906e-03  3.08177516744e-03  2.31315092564e-04  1.19219233763e-03  1.06620490496e-04  1.56735464190e-03 -1.26605863394e-03 -1.58954847404e-03 -6.39426232720e-04 -9.21524497854e-05 -3.93630627210e-03 -1.01865359785e-03 -4.90292950583e-05  9.67234546300e-05  3.03274949896e-04 -9.66090409658e-04 -4.92640753516e-04  5.75159724539e-04 -9.03751955108e-04  1.43591232120e-04 -3.63032094276e-03  1.22308331564e-03  1.33816185178e-03  3.93979341617e-04 -8.78860751282e-04 -6.68681023620e-04  3.13729341652e-03 -1.38479387239e-03  5.77351800511e-04 -2.38627353831e-03  1.85686682829e-04 -5.58063877290e-04 -1.78789823184e-04 -8.19915086344e-04 -7.24641509938e-06 -1.66211871589e-03 -3.28165472830e-03 -1.19141795178e-03 -5.71331436034e-05  1.25085424140e-04  2.91749820621e-03 -1.72901683371e-03 -4.88805018928e-04  6.65454135148e-04  2.07759411235e-04 -2.41477820876e-03 -3.80519594872e-03  1.22870076092e-03
-1.86540957840e-03 -1.29369914897e-03  1.24127531439e-03  8.01364306099e-05  1.46329107250e-03 -5.12729213200e-03  4.30672404410e-04  6.98065164886e-05 -7.14956886914e-04 -2.64442625239e-05  1.92954253786e-04  4.30713878412e-03 -1.89251912825e-03  6.25754817727e-04  7.15983490017e-04 -1.50812166678e-04 -3.46378898494e-04  3.30723468370e-04 -1.05887297270e-04 -1.88290827498e-03 -1.21164978254e-03  3.16670766055e-03  2.53459714247e-03 -2.26927104440e-03  1.61875234956e-03 -1.57703955887e-03  4.37660956465e-04  1.48716038753e-03  6.91383293846e-04  3.97656660029e-05 -2.78298527261e-03 -7.46261803898e-04  7.70969838689e-04  2.10120752620e-03  1.67072290671e-03 -1.04163350064e-06 -3.13084279171e-03  1.68970548252e-03  6.25163294394e-04  2.32115668241e-03  2.91224977551e-03 -4.39870616230e-03  1.20495785966e-03  1.10111524006e-03  6.53609385261e-04 -3.43748921742e-03  7.59980580602e-04  2.30142991161e-03 -2.94040324726e-03 -6.79867351482e-04  3.16587337711e-03 -5.69028876228e-05  8.97164204617e-05  1.60429303126e-03 -2.80426258244e-05 -1.61773381337e-03 -8.11295403739e-05 -1.59388340684e-03 -1.14071559643e-03  8.87808563560e-04  4.40250268535e-03 -8.76896925041e-03  2.03024225102e-02  8.35582872281e-02 -4.21782020683e-03 -2.47505379540e-03  4.98836500783e-04  5.82288524290e-04  3.06801898635e-03 -2.03354099978e-03  1.47875468250e-05 -7.85332741014e-04 -5.02558392748e-04  1.57217866203e-03  2.68082454794e-03  3.06005959073e-04  1.16945916576e-03 -5.34306436145e-04  3.19615197950e-03 -4.19610217066e-03 -3.03973631977e-03  2.75450759263e-03 -7.85859346976e-04  1.49989800749e-03  1.11268231547e-03 -1.63657755799e-03 -4.00039209081e-04 -2.25719364392e-03  9.53848343510e-04 -1.98205204268e-03 -8.23981979676e-03 -3.01678685831e-03 -2.56864640997e-03  3.37302553876e-04  2.29047779441e-03 -4.55163361709e-04 -3.99503379424e-03 -8.71282550529e-04 -6.12070764345e-04 -3.04172845958e-04 -5.18734170915e-03  8.40823973459e-04  3.09297789546e-04 -1.00767490973e-03  1.21981771782e-03 -4.75536127493e-03  5.29962556665e-03 -1.43818347970e-03  1.85763921767e-04  1.15174077986e-03  1.16167134075e-03 -2.59019196655e-04 -1.40408888779e-03  7.20965452784e-04  9.24101208123e-04 -5.03108183662e-03 -5.34940248014e-03  1.19060214626e-03  1.42642867806e-03 -9.72998546127e-04  2.67396479544e-03 -8.30503538521e-05 -3.94194967147e-03  3.40690545511e-03  1.52419200777e-03  2.23742430084e-04 -4.81113418008e-03  4.25115608193e-04
 2.69300763470e-03  6.94453610576e-04 -1.67504791722e-03 -6.95035473117e-04  1.65662837250e-03  3.45478367403e-03  3.68156724265e-03 -2.58066803681e-03 -5.30787523491e-04  1.11852808810e-03 -1.53032545044e-03 -9.60852972634e-04 -1.89017668074e-04  2.41741573225e-03  1.30309925833e-03  1.31644399541e-03  1.53545343110e-03 -2.75303779091e-03  2.22903527948e-03 -5.44927156176e-04  1.29335160770e-04  3.78900372725e-03  2.64040748748e-03 -2.11469438215e-03  1.14633888362e-03  1.74247847700e-03 -1.73330463817e-03 -2.32864783164e-03 -4.93875798481e-04 -3.33680166048e-03 -3.00970323251e-03  7.01357702999e-04 -1.90778824728e-04  2.88907346808e-03  2.35289228552e-03  2.43698977923e-03  5.29479490096e-03  1.19569741273e-03  3.39456411109e-05  2.22463284275e-03  1.52472093147e-05  1.59875777069e-03 -3.24918886665e-05  6.18824054475e-04 -2.62296890341e-03 -3.00468375146e-03  3.87780659652e-03  6.62607539982e-03 -3.38026194703e-03 -1.78134133438e-03  1.26744161171e-04  1.65510568762e-03 -2.85945836357e-03  5.23567646719e-04 -1.39923979405e-03  2.43494578310e-03  1.37573242422e-03  1.41231530597e-03  3.15293802498e-03 -8.20738805229e-04 -4.22719185509e-03 -2.53745169993e-03 -5.85864126462e-03 -4.21782020683e-03  9.06518885232e-02 -1.79948212860e-02 -1.84468202366e-03  1.01073288755e-02 -4.74826972825e-04  2.41354974885e-03 -3.63895058040e-04  1.14464169543e-03 -1.44711962814e-03 -3.55264856973e-03  9.11174560738e-04 -2.75337584493e-03  8.62480431715e-05  4.52691735143e-03  1.21329169896e-03 -2.42371420792e-03 -2.72199641672e-03  3.00744687712e-03 -3.71134724516e-03  1.75194194420e-03 -2.72206533594e-03  1.14750339294e-03  1.40847339820e-04 -3.00102077071e-04  6.25352469922e-04  3.28958665060e-04 -1.59391929879e-03  2.44733402058e-03  5.63037916956e-04 -7.23954428214e-04 -3.59764185208e-04  4.36988503749e-04  1.24129360483e-03 -2.58156696057e-03  6.41632110555e-03 -2.10508070443e-05  2.02058902954e-03  1.52011529672e-03  6.20372892574e-04 -1.32706898583e-04 -1.09226163151e-03 -7.12414781191e-04 -6.05429573296e-04  7.87382611305e-04 -4.18939270108e-04  4.08274690869e-03 -3.74156845988e-05  2.07131235738e-03 -2.24811195739e-03 -3.72031489359e-03  2.41834056859e-03 -4.52272964082e-05 -2.47514119883e-03 -2.63061611057e-03  2.53433435320e-03  4.26143935636e-03 -5.78216640621e-03  1.15737366931e-03  1.09632939891e-03  1.19781984045e-03  3.72967318660e-03  1.97198280245e-04  7.68494666185e-03  1.43150020211e-03
-1.59087439747e-03  7.72677824745e-04  3.37590903272e-03  4.83347591311e-04 -5.33639003632e-03 -2.24711393005e-03 -2.92850658677e-04 -2.67072327779e-04  1.70873979453e-03 -2.03702473029e-03  2.28472793936e-03  3.70244537085e-03 -3.41289713484e-03  7.23260054559e-04 -2.61645255475e-03  3.75459547047e-04 -4.40173284041e-03  8.03899943776e-04  2.56991889117e-03  6.88581042161e-04 -5.15608656486e-03  1.59142081799e-03 -2.40067348519e-04 -1.63544558971e-03 -4.04597488371e-04 -1.92833358009e-03  1.11739975968e-03  1.02488954128e-03 -3.63203102784e-03  9.40091077388e-04 -3.00964794390e-04 -2.69144383132e-03  4.65961675631e-03 -1.62656873621e-03 -1.30343636300e-03  1.91552283851e-03 -2.91015456486e-03 -1.79129294870e-03  8.51930907186e-04 -7.64570302265e-04  9.96048213779e-04  5.86682523429e-04 -1.99111058570e-03  5.18068351659e-04  3.88944510387e-04  8.20629103971e-04  1.97270347613e-04 -2.67179699934e-03  2.63564423995e-03  1.15648783211e-04 -3.11021633385e-03 -1.38642432338e-03  5.93826487449e-03 -2.00408576781e-04  1.79335859348e-03 -1.93660732405e-03  2.63535840244e-03 -1.93237642488e-03  1.94229969986e-03 -1.79484789269e-03  1.15397473403e-03  2.55034841128e-03  2.72601109468e-03 -2.47505379540e-03 -1.79948212860e-02  8.96368660241e-02  9.11259382533e-03  1.94047285887e-03  8.67694964341e-04  1.52381606412e-03  2.37731642759e-03  4.33057569560e-04  4.92630633017e-03  6.14602262170e-04 -1.58900808396e-03  3.38791045600e-03  3.57379382728e-04 -4.36770887284e-03 -1.01235741151e-03 -1.73208967048e-04  4.58094932354e-04  8.88662858024e-04  2.58210396585e-03 -3.18798708705e-03 -4.99201023028e-04 -8.87151721872e-04  1.60113115111e-03  5.09406441065e-04 -6.18609602610e-04  1.56102787400e-03 -7.76811797699e-04  7.26434337201e-04 -8.45165094632e-04  1.96668593039e-03 -1.15615625766e-03 -3.41446958210e-03 -9.51548614527e-04 -6.63898021623e-04 -1.17693844762e-03  5.33483504791e-04  2.00626353327e-03 -4.73623582339e-04  3.53398908676e-04  2.65370358518e-03 -9.58895909986e-04  7.81746575536e-05 -2.06556861534e-04  2.16258747786e-03  1.94302016834e-03  1.34328674659e-03 -2.32526278162e-04  1.07552930243e-03  4.33028002053e-04 -7.53434636950e-04 -1.98911223077e-03  4.40834226253e-04 -1.61298980465e-03 -4.79901347873e-03  3.08810815259e-03 -1.70328706658e-03  3.10376108985e-03  1.83685633450e-03  1.93353334265e-05 -3.01273649774e-03 -3.47418189274e-03  1.06354527027e-03  1.74106747088e-03 -7.88243495431e-04
-1.46681866250e-03 -9.36340743709e-04 -9.06278887950e-04 -1.21628960279e-03  7.00631976354e-04  8.34378451043e-04 -7.14247235636e-04  1.98226550274e-04 -1.69409579268e-03 -2.88771897719e-04  3.29011403686e-05  1.57296669187e-03 -1.90517305909e-03  3.77380494673e-04  8.64868181572e-04 -3.09891821229e-04 -6.40716393511e-04  1.17661905882e-03  9.05149398979e-04  4.49816488785e-04 -5.81754984731e-04  2.13032099678e-03  8.04977584778e-04 -1.10069027246e-03 -1.00510785100e-03  1.39716625707e-03 -2.66890323525e-04 -6.47619428029e-04  1.70712114273e-03  1.40041258127e-03 -1.61046912803e-03 -2.84561340882e-03  4.39024089602e-03  2.05108812251e-03  8.81492859242e-04  2.70589221227e-03 -6.29602895510e-04 -7.77716015997e-04  2.59967817099e-04  1.26789942418e-03  1.55644042475e-03  1.59888199513e-03  4.78469250704e-04 -2.44672275705e-04  2.64056763901e-03  2.05097452637e-04  4.72492213079e-04 -9.61936428814e-04 -7.16723031107e-04 -5.87186989540e-04 -2.76251107379e-03  6.77346664704e-04  3.23158390645e-03  6.59892157893e-04  4.50605720757e-04 -1.30608560483e-03 -7.23166732227e-05 -1.05356947768e-04  7.13428708428e-04 -1.19596869843e-03  1.48070060912e-03  2.03610929891e-03  1.61253585878e-03  4.98836500783e-04 -1.84468202366e-03  9.11259382533e-03  6.13354299152e-02 -3.10659784909e-03  2.56035894409e-03  1.35617543613e-03  2.41078844024e-03  8.79325652268e-06  5.62538012985e-04  1.99151847224e-03  9.51688728365e-04  2.36026460792e-04  8.32533598200e-04 -6.38468955897e-04  1.78946682976e-04 -2.31165334334e-03 -9.09577176591e-04  5.23050161679e-04 -2.53433706357e-04 -1.05320232276e-03  1.53969124355e-03  3.25982229458e-04  6.80392662302e-04  1.72527732251e-03 -1.50859900239e-04  1.45145547556e-03 -1.55892030088e-04  5.79672658855e-04  1.83913531877e-03  9.39751866472e-04 -6.59704596948e-04  2.23455565397e-03  2.38665888388e-03 -6.30354585155e-04  3.81362820053e-03  1.28610671810e-03  1.77789679181e-03 -6.10364118447e-04 -6.09310535389e-04 -8.71291581576e-04 -1.91983905905e-04  8.69712486731e-04 -9.39465686248e-04  1.13291343819e-03  1.71589290062e-04  7.24734105729e-04 -1.07446504999e-04 -2.82677465938e-04  3.47755281779e-04  4.49496066584e-04 -2.09151301773e-04 -1.56594184213e-03 -6.09408382136e-04 -1.45920576948e-04  5.09261332871e-04  9.14544376367e-04  6.99921516199e-05 -7.12509737610e-04  2.05816530361e-04  3.51704369125e-04 -3.60567222549e-04 -4.18701811010e-04 -1.71840105931e-03 -7.29244658120e-04
 1.37673347661e-03 -3.21640722118e-03 -5.71767337657e-04  3.37695639333e-04 -1.91268505124e-03  2.35531927791e-03  1.50599040273e-04  3.18032593511e-03  1.35324439327e-03 -1.42890752117e-03  2.62616032586e-04  2.84081506289e-03 -7.68925542513e-04  2.50187197635e-03  1.99034533251e-03  2.91953482554e-03  5.04398591551e-04 -7.86782337787e-04 -5.49979083167e-04 -1.38603510082e-03  2.70517103998e-03  2.21746725395e-03  1.08848116792e-03  1.75901319249e-04 -1.53087389501e-03 -8.55455967428e-04 -4.49529518968e-04  1.61031738482e-03 -3.50094586032e-03 -2.13843250727e-03  1.48378860383e-03  1.73390028932e-03  2.97346087523e-04 -1.59381871044e-03 -1.12406557116e-03  4.32955568828e-04 -4.55580788221e-04  9.74829717753e-04  5.03120541555e-04  1.15985521872e-04  4.97414243614e-03 -1.25183609691e-03  1.89512327843e-04  2.51102834774e-03 -2.20403787915e-03  2.28662072428e-03  3.95422343350e-04  1.07793835411e-03 -2.38690295391e-03 -1.61321998322e-03  1.38650183587e-03  1.47327297300e-04  2.16500728945e-03 -6.41184084818e-04  3.15231118170e-03 -2.22053032440e-04 -1.83871615308e-03 -1.33722293067e-03  1.60121501502e-03  1.09211691620e-03  1.20535551231e-03 -3.01997744945e-03 -1.13549577021e-03  5.82288524290e-04  1.01073288755e-02  1.94047285887e-03 -3.10659784909e-03  7.29071132480e-02  1.33785025331e-03  2.94419903240e-03 -2.68332348636e-03 -2.67725915284e-03 -1.42532010426e-03  3.35105715064e-04 -1.97227303497e-03 -3.70037862276e-04  6.53093509308e-04 -5.62725695482e-04  7.00206702710e-05 -1.59150966680e-03 -1.97159978901e-03  4.52283936875e-03 -2.65786506332e-03  1.10608130379e-03 -4.56101250339e-05  6.81521184082e-04  3.46770446755e-04 -5.56258636986e-04 -6.79127793940e-04 -1.45711369405e-03 -6.72306661480e-04  1.67467875118e-03 -1.92716002049e-03  2.19876338345e-03 -9.09730583223e-04 -1.47891540094e-03  1.65658772931e-03 -2.54834124612e-04 -4.27911731516e-04 -1.36753033269e-03 -1.50842608587e-03  4.58929309767e-04 -6.07654660096e-04 -6.29009905637e-04  4.17702977249e-03  2.08217017642e-03 -4.49112337578e-04 -1.38997932722e-03  7.48064548540e-04  3.38016953595e-03  3.08884889093e-03  7.25968628440e-04 -1.74077336742e-03 -1.50658549051e-03  6.92457251353e-04 -1.49751833409e-03 -1.49929971138e-03 -1.84862359633e-03  1.28579697609e-03  3.87975763486e-03 -2.76519057130e-03 -4.36019079008e-05  8.94254571994e-04  2.58672266474e-04  2.90998415562e-04  2.70455537277e-03  2.02748921357e-03 -3.58153932258e-04
-2.49657924366e-04 -9.01987562947e-04 -1.11124207372e-03 -2.74056007722e-04 -5.50346851031e-03 -7.32500416080e-04 -1.75528898655e-04 -3.99321663377e-04  9.60070329395e-04  2.75181586191e-03 -7.67248745273e-04 -1.02616078175e-03  6.31611089350e-04  2.08554507444e-03  1.22772818863e-03 -8.15035469339e-04  1.13217178935e-03 -4.11510954317e-03 -3.43254822136e-03  2.33687380021e-03  4.08892142608e-03  5.56288037995e-03 -3.30731213784e-03 -1.71140083658e-03 -9.44276389375e-04  4.34795337226e-03  1.61067510186e-04 -3.26026960536e-03  2.27658527949e-03 -5.35615535422e-03 -5.91941856574e-03 -1.33255194695e-03 -1.28446101143e-03  1.39670216762e-03  3.16901808049e-04  1.89764566004e-03 -5.71814901499e-04 -1.50203168005e-03 -1.43732032711e-03  2.67815214564e-03 -4.49259076400e-03 -6.05291477749e-04  3.29202758831e-03  4.62814500802e-04 -1.15664155968e-03 -1.72789859472e-04 -1.90538489392e-03 -7.49349022183e-04 -1.24214235478e-03 -1.54218435140e-03 -1.79758333458e-03 -3.50004711888e-03  3.57431813480e-03 -1.21706281498e-03  1.11595214453e-03 -6.49461717738e-04  2.08073652194e-03 -1.35598722050e-03  4.24049945168e-03  3.95179838931e-03  4.34982186899e-04 -1.21413999188e-03  5.16322513911e-04  3.06801898635e-03 -4.74826972825e-04  8.67694964341e-04  2.56035894409e-03  1.33785025331e-03  9.81200703145e-02  1.03576736923e-02  1.00981921612e-02 -1.41513696983e-03 -9.39624236285e-04 -2.39833833022e-04  3.78558519633e-03 -1.74540665029e-03 -4.93385795480e-04 -6.55914801729e-04  4.21331065429e-03 -3.87068596352e-03 -9.67609609030e-04  3.83289021647e-04 -3.92413383616e-03 -2.39835130119e-03 -4.25209240992e-03 -2.25601338554e-03 -1.76747780216e-03 -2.15505692825e-03  2.35214670945e-03 -8.93309311897e-04 -2.05670679743e-03  1.77066952288e-03  1.14994141876e-03  8.38560738987e-04 -3.07311015293e-03  3.72311191788e-03  4.34926177046e-03 -2.17098609729e-03 -3.02375204852e-04 -1.73321373459e-03  3.07436335519e-03  1.14844374967e-04  1.35657805463e-03  4.34202235401e-03 -2.97729285792e-03  5.12357773654e-04 -1.08007243300e-03  2.79094811644e-03  9.97192590346e-04  1.85491170146e-03  1.08601685637e-03  1.95664833507e-03 -2.95512334289e-03 -1.50040615993e-03  7.47469858396e-04 -5.75247763988e-04 -4.03698918153e-03  6.56044493709e-04  2.27500236079e-07  6.03920225924e-04 -6.99745591150e-03 -2.01143759686e-04  1.56249154275e-03  2.75298288763e-03 -2.29830363820e-03  1.62521615989e-03 -3.75345419006e-03  9.42968970205e-04
-7.83799622545e-04 -2.08166907356e-03  1.99221933278e-03 -2.21255174185e-03 -1.55519436465e-03  4.34880431535e-04 -2.19253246984e-04 -2.75369608673e-03  1.42896808829e-03  1.64625718087e-03  3.00606944208e-03 -3.68863492211e-03  4.94375699797e-03 -2.24726914992e-03  7.37600079159e-04 -1.02227487533e-03  1.46557565394e-03 -5.22405304100e-04  1.89670988964e-03 -3.22739744384e-03  2.01014091614e-03 -3.47454597638e-04  5.01486738225e-03  1.64343034688e-03  1.04579369724e-03  2.81728832684e-03  8.41251637460e-04 -1.90194826452e-03  6.43502483827e-05  1.48273331196e-04 -1.88290639224e-03 -1.01417732152e-03 -8.42967569503e-04  2.81029598953e-03 -3.51583060764e-03 -2.48827642466e-03 -1.60481557331e-03 -2.34406494852e-03 -2.40717859124e-03 -1.30042647087e-03 -4.35408981491e-03 -8.71282143869e-04 -2.24287496126e-03 -2.83313338806e-03  3.18019218806e-03 -3.72687416996e-04  1.29346370233e-03  2.54222557606e-03 -3.51872878787e-03 -6.03183957596e-04  5.26797214874e-03 -3.83950537050e-03  4.53466860400e-03 -2.51307321410e-03  1.37139545393e-03  1.88812453529e-03 -1.73410162326e-03 -4.82459536322e-04  2.47193173679e-03 -1.51636176600e-03  3.11447564894e-05  4.20884680036e-03  5.95157476111e-04 -2.03354099978e-03  2.41354974885e-03  1.52381606412e-03  1.35617543613e-03  2.94419903240e-03  1.03576736923e-02  8.61204564878e-02 -9.49399572841e-03  6.61405864930e-03  5.47467371723e-03  4.46603121066e-03 -3.24929498944e-03  3.60328172434e-04 -9.21749104168e-04 -1.32082067170e-03 -4.95835100552e-04  6.84231744129e-04 -3.36195438233e-03 -1.55791890324e-04 -2.91714447885e-03 -1.88249504820e-03 -6.31960245154e-03  7.39902417673e-04 -1.93162388429e-03  8.98087168127e-04 -2.10096561052e-04  2.95602520251e-04  1.73966376078e-03 -5.72956614981e-04  1.00375265941e-03  4.67577618710e-04 -5.18140438727e-03 -8.14923657150e-04  2.46590180859e-03  1.02728627396e-03 -1.15641160778e-04  4.70922428477e-04  2.42730505224e-03  4.71134988622e-04  1.62995072308e-03  7.11507363381e-04 -1.46209886835e-03  3.75879978170e-04 -1.49514749115e-03  2.88044164924e-03  3.62234629761e-03  4.68387124818e-03  3.47087610370e-03 -2.46164454187e-04  1.12642945182e-03  1.98118621766e-03 -1.72639498167e-03 -2.09678135345e-03  3.08840774383e-03  1.36561321102e-03  1.84528975249e-03 -1.53783636261e-03 -1.61197770014e-03  3.08108314766e-03 -1.91820819898e-03 -1.35333986112e-03  1.60381992089e-03  1.21783008460e-04  1.36737428589e-03  1.01971542360e-03
-2.33513183072e-03 -2.95364045240e-03 -1.97216981768e-03  9.36838263929e-04 -1.32627308211e-03 -3.50829172063e-03  7.15225213091e-03 -6.11373808422e-03 -3.08329176419e-03  4.34410666585e-03 -8.89606406249e-04  2.26269417424e-03  2.28967562898e-03  3.43939358345e-03 -1.70533629556e-03 -3.00281896377e-03 -1.47165884276e-03 -1.76242977731e-03  1.66252034751e-04  2.20964410678e-03  3.30288935109e-03  3.97053165039e-03 -8.14958135423e-04  3.93726554565e-04 -2.76618283955e-03  1.10999652474e-03  4.76832076947e-04 -3.90308411301e-04  4.36473095002e-03 -8.04386349278e-04 -3.04294594235e-03 -2.71227270520e-03 -1.24893296399e-03  3.04368709132e-03  2.13468644652e-03  1.87469899795e-03  2.33637329503e-03 -2.97941945738e-04  8.14416155824e-04  3.63963917639e-03  4.00385326241e-03  7.37616817273e-05 -1.31251563913e-03  1.19992176710e-03 -9.34504666989e-04  3.12922351265e-03 -6.56278539740e-04  1.82190694346e-03 -3.05428993885e-04  2.10463238124e-03 -3.60816997150e-03 -4.09480245215e-03 -4.31819824374e-03 -9.09039458277e-04 -3.13843159150e-04 -9.51325622273e-04  1.53769190349e-03  2.57015020471e-03 -3.32825816772e-03  5.60311230342e-03  5.51260492489e-03 -1.88117427136e-03  4.37536245783e-03  1.47875468250e-05 -3.63895058040e-04  2.37731642759e-03  2.41078844024e-03 -2.68332348636e-03  1.00981921612e-02 -9.49399572841e-03  9.58547199997e-02  1.41005105125e-03 -1.26731089979e-03  7.10589235700e-04  3.93327769274e-03 -1.54621816251e-03 -9.01915080992e-04  7.92926924390e-04 -8.04543559168e-04  1.11344910171e-03  8.41188293682e-04  1.73150933365e-03 -1.76499941004e-04 -2.65485456429e-03  7.12695546780e-04  4.34372102924e-03 -6.52354936679e-04 -3.37999978686e-03  1.84849670466e-03 -2.12662165118e-03 -3.40929949431e-03  2.19426522998e-03  1.41003367742e-03  2.16360412480e-03  7.26045303703e-04  3.87689238072e-03  1.60571289386e-03 -9.29797052149e-04  2.85832406764e-03 -1.06243358229e-03 -2.64018315444e-05 -3.09070945372e-03 -2.89663371513e-03 -2.89597280445e-03  4.40675618112e-03 -1.15018804761e-03  1.67549317690e-03  9.67593484118e-04 -1.20948548163e-04 -4.92428029521e-03 -2.15673073468e-03  1.46684896640e-03 -1.16533130049e-03 -3.52984778907e-03  8.27905197932e-04  2.23842459001e-03  1.90499998859e-03 -3.53397977169e-04  1.60954217085e-03 -1.21938071332e-03  4.40189863038e-03  3.19321542738e-03  3.08640461726e-03 -2.20529661407e-03 -6.30856702282e-03  1.42125879461e-03  2.51407730963e-03  2.51104787870e-03
 2.41087521060e-03  2.27402050558e-03  2.09257310027e-03 -7.28210752820e-04 -1.11368787291e-03  1.68926491074e-03  1.42072450551e-03 -5.23393046200e-04  2.97825943046e-03 -3.39292908605e-03  2.24985442110e-03  9.10493423364e-04  2.17906057520e-03  2.65181365127e-03 -1.00639669327e-03  1.33109798090e-03  1.75459426211e-03 -1.74689258098e-03  1.01659308440e-03 -1.75656593543e-05 -8.78154393687e-04 -2.15851893373e-04  4.29749910002e-03 -2.66710286175e-03  4.02992039567e-03  1.40360747727e-03 -7.54464271899e-04 -7.63454912202e-05  3.42255562816e-03 -1.11312437118e-03  2.24356792668e-03 -2.03414166825e-03 -1.29911253098e-05  5.15370914975e-04  2.38604519744e-05  1.19529600771e-04  1.33741541552e-03 -5.45146929108e-04  7.21636571905e-04  1.28307167748e-03  7.58374431251e-05 -1.46364844569e-03 -4.32922535629e-03  4.95610956134e-04  2.81062873524e-04  1.22209807603e-03 -4.37953024591e-04 -1.16051806592e-03  1.37218694190e-03  3.47665699293e-03  1.93225544602e-04 -2.65518546780e-03 -7.52561859246e-04 -9.47863853817e-04  4.07660784332e-04 -2.74072452850e-03  1.03230442182e-03  1.32850720791e-03  4.51262573060e-04 -6.65546071682e-04 -6.08051836579e-04  1.96730694585e-04  4.63823849482e-04 -7.85332741014e-04  1.14464169543e-03  4.33057569560e-04  8.79325652268e-06 -2.67725915284e-03 -1.41513696983e-03  6.61405864930e-03  1.41005105125e-03  6.64847824215e-02  5.22989219831e-03 -4.50804538818e-03  1.16855570014e-03 -5.43299006243e-04 -1.29279304288e-04  8.64408984285e-05 -2.94459083627e-04 -8.30172794461e-05 -3.02689463787e-03 -1.11132476124e-03 -4.66169351115e-04 -1.54659357716e-03 -1.06833163189e-03  1.04865363009e-03  9.14731729013e-04  1.66722604333e-03  3.26823949492e-03  2.28342152192e-04 -1.09511635486e-03 -3.79709775659e-04 -2.33705684894e-04 -2.13676362524e-03 -2.13834922312e-04  2.07141407112e-04  2.01842050883e-03  5.50526980344e-04 -2.44737118913e-04 -1.67258415667e-03  5.42538636557e-04 -2.45142785312e-03  2.34464819736e-05 -6.09965961289e-03  3.14933407015e-03 -8.01148593931e-06 -2.52289986527e-04  2.18378277556e-03  4.44090168329e-04 -9.92237342480e-04 -1.35733529643e-03  4.32782609109e-04  2.54131314833e-03 -1.06446043197e-03 -1.51848992561e-03 -1.63767247037e-03  1.20090632645e-03  3.89191349348e-04 -1.68653383237e-03  2.79165515765e-03 -1.48422752077e-03 -6.06358465622e-04 -9.85122954665e-04  2.25278666093e-03 -8.00170061489e-05  3.80010571774e-04 -3.55566199685e-05  1.09840939563e-03
 1.31632449259e-03 -2.04802687278e-04  2.90237455394e-03  2.84440135928e-03 -2.20511633633e-04 -1.00402717052e-03 -1.46292525665e-03 -1.32094881463e-03  2.86203657341e-03 -2.68199465004e-04  9.77754063691e-04  5.62548960200e-05  1.45450325659e-03 -1.58036910107e-03 -2.82698489785e-03 -2.78792414728e-03 -6.56796645590e-03 -9.91426930037e-05  3.40651830451e-03 -1.79820920078e-03 -4.64911047683e-03  1.51742708507e-03 -3.45137395080e-04 -1.90023317986e-03  1.55636852228e-03  2.10561059389e-03 -1.66424831784e-03  6.49970452376e-04 -8.83143319324e-05 -6.95131575479e-04  1.50669451383e-03  3.96891745181e-03 -5.25813172093e-04 -2.60636905771e-04 -3.14167499587e-03  4.93915247105e-04 -1.15445587021e-03  2.24007243731e-03  1.46150858276e-03  8.64480341254e-04 -8.98821817440e-04 -3.25149147534e-03 -2.58918008055e-03 -2.17200278197e-03  3.28038188664e-04 -2.84294872217e-04 -2.02374155330e-03  3.76233603150e-04 -2.57637223102e-03 -8.64966310593e-05  2.23287013136e-04 -1.10172373492e-03  6.87266481730e-04 -2.17712954623e-03 -1.30618111732e-04  1.49329936975e-03 -1.37423575948e-03 -3.21551756434e-03  2.45970593514e-03 -1.23946045474e-03  1.14397362838e-03  3.64179629621e-04  2.04997621975e-03 -5.02558392748e-04 -1.44711962814e-03  4.92630633017e-03  5.62538012985e-04 -1.42532010426e-03 -9.39624236285e-04  5.47467371723e-03 -1.26731089979e-03  5.22989219831e-03  7.28374467078e-02  1.66330502431e-02 -6.35592630082e-03 -9.22107340455e-04  5.59690840328e-03  2.78172852729e-03  2.88496030376e-03 -4.30167711954e-03  1.41180937377e-03  1.31746119284e-03  1.84174194722e-03 -8.98214430734e-04 -1.52763202703e-03  3.02531324035e-03 -1.38371611618e-03 -7.24889233679e-04  2.27944695605e-03 -1.81309915401e-03  1.62056592130e-03 -1.86100123342e-03 -2.40243270568e-04 -2.13157459834e-03 -1.35717380131e-03 -2.12636579276e-03  1.09683189571e-03 -2.01876799179e-03 -1.65693284673e-03 -5.35579882056e-04  1.92768654758e-03 -1.89323203300e-03 -3.30632292537e-04 -2.43724250592e-03  2.68772913317e-03 -9.32756646536e-04  1.74091176739e-03 -1.71009594593e-03 -6.67311155787e-04  6.93507755884e-03  7.58081510185e-04  2.80507821936e-04 -1.10129952427e-03  1.12768496900e-04 -1.24848795786e-03  5.56766802354e-04 -2.51467308611e-03 -5.81259349047e-06  1.63804204286e-03  1.89341143747e-03 -1.15698441481e-03  4.79202238979e-03 -1.27639084400e-03  5.25993807571e-04  1.23375826450e-03 -2.07838921605e-03  2.09663704029e-03  6.81692461184e-04
-5.91434378554e-04  1.22111675678e-03 -1.83438659181e-04  5.08328753730e-04  1.18322516971e-03 -2.73896458249e-03  2.12025599985e-05 -2.55835974890e-04  4.11568914458e-04  1.60266076356e-03 -1.37811395145e-03  1.94146149192e-03 -1.93812387124e-03  1.07321872511e-03 -3.11486250721e-03  3.24266320137e-04 -6.17290264514e-03  4.28209668554e-03  2.30663305197e-04 -1.25055318601e-03 -5.32038243535e-03  1.98658052549e-04  3.21140115068e-03 -7.17359069046e-04 -9.51045116231e-04  1.08791821508e-03 -1.76698432484e-03 -6.64134684793e-04 -7.98793179888e-04  4.51938997348e-04 -3.50972397579e-03 -1.50211950776e-03  3.15474721528e-04  2.07418130767e-03  1.05789957586e-04  2.39068878029e-03 -6.58745685072e-04  9.76456587534e-04  4.31669830456e-03  1.41329516949e-03  9.23809399107e-04 -8.47611919053e-04  2.44697691365e-03 -9.31656420010e-04  1.60401453944e-03  8.22155200557e-04  6.05514067826e-04  6.88977023010e-03 -8.48302396716e-03 -3.66273168818e-03 -1.53031520907e-03  2.24642213619e-03  1.40470466854e-03 -3.18182509343e-03  6.10635985459e-04  3.12086784057e-03 -4.18862437723e-03 -1.53653639300e-03  5.78496988898e-03  3.08310771128e-03 -2.16465473365e-03 -4.44849678097e-03  1.23328265559e-03  1.57217866203e-03 -3.55264856973e-03  6.14602262170e-04  1.99151847224e-03  3.35105715064e-04 -2.39833833022e-04  4.46603121066e-03  7.10589235700e-04 -4.50804538818e-03  1.66330502431e-02  9.29155396895e-02  1.64618224487e-02 -8.18694533436e-04 -1.82176823556e-03  7.74455648106e-03  3.63521681269e-03  4.41878813838e-03  1.25810455091e-03 -1.53146954099e-03  1.63914275176e-03 -1.15834173039e-03 -5.29910593382e-03  1.90101847655e-03 -9.92262077133e-04  1.05288850433e-03  7.55544576458e-03 -1.38168000941e-03 -1.55214869421e-03 -2.13985775171e-03 -4.59241699552e-05  5.28179303256e-04 -3.09649548676e-03 -3.79210804411e-03  4.19585608639e-03 -2.17653599457e-03 -4.07566350847e-03  1.22952423407e-03 -1.81019589265e-04 -3.26725710816e-03 -1.45873702420e-03 -2.69342359454e-03 -2.32689253431e-04 -4.92660008599e-03  1.90555701674e-03  1.05415560156e-04 -1.07479207499e-03  2.59850755000e-03 -1.51113248484e-03 -1.39935960897e-03  2.01618821754e-03  2.64256828437e-03 -2.56338538261e-03  2.21823534369e-03  1.65756354089e-03  4.44995532268e-03  2.09222735236e-03 -1.13405412263e-03  3.35117253628e-03  4.80234933461e-03  8.26670974998e-04 -3.34579521757e-03  8.11969149877e-04 -2.01408453314e-03  3.04810440310e-03 -1.13030901253e-03
-2.36573818201e-03  2.30603039321e-03 -7.83670911866e-04 -1.58941496981e-03 -3.30005580506e-04  6.78920960493e-04  5.33637851133e-04  1.11057478479e-03 -2.23225758493e-04  4.25016036531e-03 -2.63651780077e-04  3.31287226987e-03  5.65568885288e-05  3.27033139450e-03  1.83113339875e-03  7.66384786442e-03 -8.13130526214e-03 -1.41583455546e-03  2.82499726590e-05  7.33025995731e-04  8.29076786856e-04 -7.34005086303e-04  1.98981168738e-03  9.17430681381e-04  9.00863245304e-04 -3.74830088835e-03 -3.46360399546e-04  9.92921124477e-04 -1.41945613189e-03  8.55385922363e-04 -1.18124553882e-03 -2.02771781098e-03  1.67194992041e-03  3.46681116423e-04  4.15089719532e-04  3.26781279907e-04 -4.08413172757e-04  1.25191550378e-03  4.53299973073e-03  1.22195353477e-03  1.36405882937e-03 -3.18344735419e-03  3.92949160942e-03  2.51170140706e-03 -1.18467064059e-03  8.45812043970e-04 -3.49338830839e-03  1.66023070305e-04 -7.22850020988e-04 -7.56680136936e-04 -2.78099784957e-03 -7.12848496544e-04  1.66153969056e-03  4.40613692797e-04  6.98369601615e-04 -3.45725472050e-03  5.76192308723e-04  4.50890580053e-03 -1.38626884729e-04  2.76246739798e-03 -4.25236589766e-04 -2.79987813048e-03  1.40075727909e-04  2.68082454794e-03  9.11174560738e-04 -1.58900808396e-03  9.51688728365e-04 -1.97227303497e-03  3.78558519633e-03 -3.24929498944e-03  3.93327769274e-03  1.16855570014e-03 -6.35592630082e-03  1.64618224487e-02  9.03665791455e-02 -1.01061680919e-02 -1.59524678253e-03  3.87944606137e-03  2.58485880782e-03  2.16614963814e-03 -1.46392235805e-03 -6.63047177581e-04  2.28854626607e-03 -4.92630478421e-04  1.19750416720e-03  1.48826532482e-04  6.52781626826e-03  2.62144347502e-03  7.48820054034e-03 -2.38040459035e-03  2.20376215578e-03 -1.21012348574e-03 -3.52495779048e-04 -3.07094412097e-04 -1.09695725790e-03 -7.10332606912e-04  2.32556099307e-03  1.08750925914e-03  2.97518298600e-04 -4.44818752140e-04  4.54570170058e-04 -4.55709960237e-03 -2.16747595688e-03 -3.19816525254e-03  3.52920302927e-03 -1.11707270979e-03  4.91965976881e-04  8.60842058548e-04 -2.58787852034e-03  5.89720505552e-05 -2.12701101091e-03  1.53241148248e-03  8.36867054653e-04  5.23771825868e-04 -1.93224851051e-03 -1.88457917554e-03  1.53478257645e-03  1.37311444862e-03  1.36143088679e-05 -7.31088550212e-04 -1.97197366959e-03 -2.21227928110e-03  6.31472029103e-04  8.59962583435e-04 -1.13576528540e-03 -2.43475856852e-03 -5.87566998812e-04 -4.87909563232e-04
-7.71143554533e-04 -2.62168140428e-03 -2.19049187603e-03  5.22459751070e-04  4.64613209340e-04 -1.96384546184e-03  1.57197781500e-03  4.82721281167e-04  7.81885635943e-04 -4.23865839902e-03  3.90847650017e-04  4.47520180087e-03  1.29766409461e-03 -2.96200404477e-03 -2.42564337406e-03 -1.23197217552e-03  6.07838654669e-03  1.78963354356e-03  8.00388666514e-04 -2.33874863264e-03 -6.66946210635e-04  9.23268423140e-04 -4.99009792363e-03  3.66470816077e-03 -2.04085023767e-03 -3.54550017528e-04  2.31942818025e-03 -2.46472472657e-03  6.47532073412e-04  1.81724268040e-03 -8.06265127747e-04 -9.18516843802e-04 -5.32287211000e-04  7.96903203073e-04 -7.90518891153e-04  1.55800647018e-04 -2.51104305538e-03  2.16832967016e-04 -1.99507604522e-03  5.65777184493e-05 -8.38587380759e-04  2.48935153480e-03 -2.87026612341e-03 -2.58929185021e-03  2.44091494012e-03  2.64089249954e-03 -4.20449032257e-04 -1.20069565726e-03  5.58040685798e-04 -2.61037891626e-04  5.13874505404e-04 -1.61895394613e-03  1.24602680644e-03 -8.00844946748e-04 -1.06315653301e-03 -1.88915175666e-03  1.38357277158e-03 -1.98360060123e-03 -1.90241373518e-03 -1.67078167211e-04 -1.30377640031e-03  2.86567341552e-04 -4.82848412169e-04  3.06005959073e-04 -2.75337584493e-03  3.38791045600e-03  2.36026460792e-04 -3.70037862276e-04 -1.74540665029e-03  3.60328172434e-04 -1.54621816251e-03 -5.43299006243e-04 -9.22107340455e-04 -8.18694533436e-04 -1.01061680919e-02  7.22137914659e-02  1.73798633194e-03 -9.66886335972e-04 -8.20667204517e-03  2.54818094770e-03  1.78145648925e-03 -4.77716705624e-04 -1.55709635123e-03  2.39032636126e-03  8.15081520144e-04  1.88235828932e-03 -2.41494495264e-03  9.22608206019e-04 -1.40202475311e-03  5.35049982318e-04  3.69501666410e-03 -3.99033920532e-04 -4.43087945519e-05 -3.87685060138e-04  2.15324418982e-03  6.08722618410e-04 -2.10356223197e-03 -1.84710047526e-03 -4.27897179287e-03  1.98083727778e-03 -1.00507927865e-03  2.31762579798e-03  1.37008278952e-03  9.19713641175e-04 -3.88839369308e-03  1.65602074349e-03  3.17172814890e-03  1.96584520032e-04 -3.50984065629e-03  1.99024701073e-03  1.02783199451e-03  3.88876801861e-04 -9.79800889436e-05 -9.63872937029e-04  3.91144896464e-05 -6.25857918288e-04 -1.15455061780e-03  2.87989097118e-03  1.83209816110e-04  2.11463749754e-03  3.91198861434e-03 -3.44393424884e-03  1.92285157229e-03 -2.24654370127e-03  1.47998585938e-03  1.78163372544e-03  1.06006796878e-03 -8.49763182903e-04
 1.98358814514e-03 -1.80843925656e-03 -1.42394297199e-03  1.38522274249e-03 -1.25551399049e-03 -4.55728146627e-04 -2.84121947402e-03 -2.34899466590e-03 -1.25924380647e-03  5.13596632756e-04  5.71245755460e-04 -4.69672332758e-03  1.78599789736e-03 -7.44369973977e-04  4.22686516710e-03  1.43272243875e-03 -5.62667772359e-04  2.46296466567e-03 -5.92511141822e-04  2.49092598448e-03 -4.55514387478e-03  1.59046233058e-03 -1.92860573807e-04  3.49732620943e-03  4.67381677779e-04 -1.33242200158e-03 -2.88112404583e-03  2.29794106476e-03 -1.80101641214e-03  2.30987534191e-03  4.20564157699e-03 -3.32878380650e-03 -4.16006941350e-03 -1.58814398640e-03  1.33088544927e-03 -1.36741180237e-03 -3.36091224450e-04 -9.04042547829e-03 -3.16796231350e-03  1.07773336028e-03 -2.00423330923e-04  2.66264155288e-04 -4.61887539658e-03 -1.13132761011e-03 -1.22655422909e-03 -2.88326117518e-03  1.77904932242e-03  2.66545071928e-03 -8.38351739246e-04  1.47802400175e-03  2.33463411642e-04  1.21731033454e-03 -2.89310857202e-03  1.25533060694e-04 -2.82480211714e-03  8.09906970084e-04  1.45734402120e-04  6.34347852524e-04 -1.67042530680e-03  1.63223789248e-03 -1.89483343309e-03 -9.69346724912e-04 -1.15483387210e-03  1.16945916576e-03  8.62480431715e-05  3.57379382728e-04  8.32533598200e-04  6.53093509308e-04 -4.93385795480e-04 -9.21749104168e-04 -9.01915080992e-04 -1.29279304288e-04  5.59690840328e-03 -1.82176823556e-03 -1.59524678253e-03  1.73798633194e-03  8.22629865633e-02 -5.92874515341e-03 -7.28941163333e-03 -1.86358596716e-02  1.51639498920e-03  2.28615650917e-03  7.65879030276e-04  2.27926679886e-03 -1.46618288747e-05 -2.33847362817e-03  2.08265105669e-03  1.08610183203e-03 -3.61012614576e-03  2.64096433873e-03  1.76627115510e-03 -5.68062733666e-04  4.04877556072e-03 -4.18736890056e-04 -1.40577619066e-03  1.28254790847e-03 -2.79409434800e-03 -2.39756062855e-03 -2.10945937498e-03  3.47739289006e-03  1.67656462212e-03  1.26708130315e-03 -1.40845781441e-03  3.52989942340e-04 -2.47261708122e-03  7.77411628103e-04  4.08936042353e-03  2.62464414292e-03  1.91720987815e-03  2.99148109468e-03  5.54311803740e-03 -2.44380364870e-03  3.84771620804e-04 -2.05036639167e-03  7.46916527261e-04  3.92258389054e-03 -2.78815973247e-03 -8.59972388909e-04  3.59835893453e-03 -2.36816842104e-03 -1.38111296147e-03  3.80622429257e-05 -1.67839140504e-03  2.56084685516e-05 -1.97186456890e-03  3.55802363598e-03 -5.32597856423e-04  1.61079442645e-03
 2.53132714113e-03  3.21281141138e-05  2.11978873406e-03  2.78071277037e-03  2.06264324595e-03  3.25586902892e-04 -1.05419787558e-03 -1.36623685228e-03  1.87777878395e-03 -1.07276439448e-03  1.51497498585e-03  5.98822837331e-03 -4.07716438266e-04  2.69288557928e-03 -1.42455855796e-03 -2.55712161806e-03 -3.54946026984e-03 -1.71892294139e-04  3.28687277881e-03 -2.36519324535e-03 -8.25619696627e-04 -1.54864658767e-04 -1.78888211174e-03 -1.94944087626e-03 -8.76214794519e-04  4.13179470180e-03 -2.78128120849e-03  1.15512220076e-03  1.62144020476e-03 -1.32654036208e-03 -2.38957931144e-03  3.13695381059e-03 -4.49478694080e-03  2.32147273019e-03  1.20566616543e-03 -1.91684946388e-05 -3.64301698482e-03  2.67016164116e-03  2.72900912631e-03  2.16157221157e-03  9.43059744043e-04 -2.50908477850e-03 -5.99222117437e-05  6.07660483110e-04  2.87750950876e-03 -3.15981135720e-04 -4.07724706889e-03  4.92392920782e-03 -2.86847128914e-03 -2.49696692077e-04  1.45292831654e-04  4.10598546416e-04 -1.75918035425e-03  2.59888897769e-03  4.67306307268e-05 -2.46599907639e-03  2.15620720402e-03  1.09662075176e-03  5.17922253477e-04  9.49034768512e-04  4.16544788302e-04 -2.42807917938e-03  9.03201123941e-04 -5.34306436145e-04  4.52691735143e-03 -4.36770887284e-03 -6.38468955897e-04 -5.62725695482e-04 -6.55914801729e-04 -1.32082067170e-03  7.92926924390e-04  8.64408984285e-05  2.78172852729e-03  7.74455648106e-03  3.87944606137e-03 -9.66886335972e-04 -5.92874515341e-03  9.06950851763e-02 -4.03159566013e-03  3.42974917183e-03 -1.89227661176e-03 -1.61875618741e-03 -1.05292065832e-03 -4.04463544920e-04 -2.15049731472e-03  2.01671355690e-03  1.81152858336e-03  1.32498318979e-03  4.91528653808e-03 -1.96123798071e-03  6.60484429343e-05 -5.58305228411e-04  4.19511978914e-04  1.19156628387e-03 -3.82347598078e-03 -3.35512388184e-03  7.20157269382e-04  7.34442928986e-04 -1.04431223227e-03 -5.80049870546e-04  5.05594871827e-03 -3.41209475846e-03  1.97043474070e-03 -5.08113697780e-04  1.74312872963e-03 -4.71621789703e-03 -3.00895356810e-03  8.91995828963e-04 -4.65705692948e-04 -2.40449752264e-03  4.60660681187e-04 -8.61610096320e-04 -2.52357827581e-04 -3.16922138882e-04 -1.35673634362e-03 -2.43043185292e-03  2.75605244102e-03  3.03677161356e-03  2.65752116117e-03 -3.08565929903e-03 -1.99346621678e-03  1.25709413637e-03 -6.20578361040e-04 -2.60520550615e-04  9.86958694107e-04  1.52270300823e-04  5.58025385903e-03  1.45630212722e-03
-2.33511645579e-03 -6.87047084481e-05 -4.97798817309e-04 -1.98109466413e-03 -6.33659799850e-05  1.11612941998e-03 -1.28434754292e-04  5.23978218864e-04 -1.80771939078e-03  4.39556442742e-03 -1.11479706035e-03  1.12635629154e-03  2.29339265966e-03  1.41811679767e-03 -6.93889414565e-03 -4.14275492318e-04  3.82959497337e-03 -4.52029099405e-03  3.53473007270e-04 -2.99824754078e-04  3.03220115150e-03 -1.25963926486e-03  8.52513499431e-04 -7.74013436622e-03 -1.99348561079e-03  4.34065347097e-03  1.67223256819e-03 -3.78048457755e-03  3.88967888999e-04  1.28439805847e-03 -3.60688155101e-03 -2.06102397779e-03  2.02094863389e-03  6.46226201898e-03  1.88052414127e-03  1.93983928654e-04  1.77325764944e-03  1.99756624336e-03 -9.01634531870e-04  1.78907820734e-03 -2.51661729848e-03 -1.27812069353e-03 -2.00386690472e-03  8.12504751111e-04 -1.80455729210e-03 -7.24103662598e-04  3.69536423790e-04 -9.92047546595e-04  2.25548944397e-03  4.55790538608e-04  2.06089095243e-03  3.73234101735e-03  1.14646310048e-03  1.80020680623e-03  2.16246551033e-03 -2.75369697818e-04 -7.12643812758e-04 -6.60521974466e-03  4.97128483927e-03  3.36048686398e-03  1.64352638422e-03 -3.11973889535e-03  2.75954448218e-03  3.19615197950e-03  1.21329169896e-03 -1.01235741151e-03  1.78946682976e-04  7.00206702710e-05  4.21331065429e-03 -4.95835100552e-04 -8.04543559168e-04 -2.94459083627e-04  2.88496030376e-03  3.63521681269e-03  2.58485880782e-03 -8.20667204517e-03 -7.28941163333e-03 -4.03159566013e-03  1.07876993947e-01 -7.86568175472e-03 -4.49413358252e-03  1.45918948511e-03 -2.35791860173e-03  4.58132601061e-03  3.60886180862e-03 -1.87726098569e-03  2.14017670116e-04 -5.12708173154e-04 -1.36446300994e-03 -9.73772475357e-04 -7.53047241254e-04  1.94130036740e-03 -2.00981190745e-03  2.07881187952e-04  4.71901398731e-03  2.65298379236e-03 -5.02170287713e-04  1.29135136864e-03 -2.95724586397e-03 -6.01259623638e-04 -3.05507364970e-03  9.47436818202e-04  2.39449418284e-03 -1.27422193080e-03 -4.87400557454e-03  6.23628831951e-03 -3.87193935496e-03 -2.30713168055e-03 -6.04789138915e-04  2.34692632759e-03  3.08759445844e-03 -3.16278089958e-03 -1.89479646541e-03  4.39401496326e-03  3.59994601594e-03 -1.23902537803e-04  1.00054435305e-04 -4.68618964563e-03 -2.66754479516e-03  2.39436652431e-03 -7.21287906861e-03  3.06467755860e-03  5.91875089476e-03 -3.63812100439e-03  1.93128840993e-03  9.97717647258e-05 -1.19826746698e-03 -2.06176566010e-03
-4.69979109434e-03  2.68959202597e-04  1.48517350432e-03  1.79359373236e-03  2.75955720279e-03  4.94841381317e-04 -6.29808339804e-04  9.91869790057e-04  3.26679948942e-03  1.11128593905e-03  2.21995269914e-03  4.76945233991e-03 -1.41819689092e-03  2.37798995590e-03 -5.61609368481e-03  1.45005898703e-03  2.18223749482e-03  1.62888554772e-03 -1.18082145652e-03  1.80593420669e-04  1.96313087435e-03  3.75421570249e-04  2.59095087447e-04  2.27435674224e-03  2.15356706033e-03 -2.38939160334e-03  3.46159372877e-03 -1.33974813314e-04  1.14460502126e-03  2.33962036290e-04  1.74901479613e-03  8.45645306889e-04  2.30224580091e-03 -2.62777826417e-03 -5.93239560196e-04  1.75845582619e-05  3.91583093114e-03  3.46721006878e-03  1.45874925392e-03 -7.75884491566e-04  2.84057090211e-03  1.91480826245e-03  2.67235171123e-03 -7.80420472531e-04  8.46169648559e-04  4.93933079772e-04  1.80789340824e-03  1.82783178449e-03 -4.89250226795e-04  8.08038693194e-04  4.23113241418e-03 -3.11522697265e-03  2.75593451601e-03 -2.41046848442e-04  5.52897568475e-04 -4.30071374693e-04 -2.49650583996e-03  2.04684765296e-03 -2.65222873577e-05 -2.95096406383e-03  9.90016890428e-04  2.26408101429e-03  6.43522778155e-04 -4.19610217066e-03 -2.42371420792e-03 -1.73208967048e-04 -2.31165334334e-03 -1.59150966680e-03 -3.87068596352e-03  6.84231744129e-04  1.11344910171e-03 -8.30172794461e-05 -4.30167711954e-03  4.41878813838e-03  2.16614963814e-03  2.54818094770e-03 -1.86358596716e-02  3.42974917183e-03 -7.86568175472e-03  8.34315066329e-02  8.13841100448e-03 -8.18017782886e-03 -2.96188680295e-03  3.50268826957e-03 -2.00289521230e-03  2.17481507847e-03  5.58379788055e-04  1.31531508654e-04  1.71402739953e-03 -8.67939502326e-04  1.26557249405e-03 -2.73924680046e-03 -1.30140247197e-03  4.09867427402e-04 -1.83810071769e-03 -2.23360592336e-03  3.91594011889e-03  1.96094180562e-03 -1.91002501393e-03 -3.37788042508e-03 -6.33660562482e-03  7.36991675065e-04 -4.04118107279e-04 -2.27048667184e-03 -4.53843813012e-05  4.56429749367e-03 -1.26974020650e-03 -6.37474568190e-03 -8.21483513542e-04 -4.80463402583e-03 -2.63460278346e-03  1.89230039867e-03 -2.61130140590e-03  2.03736997621e-03  1.90270458687e-03 -2.04765057414e-03  3.26018124892e-03  3.45879655168e-03  1.54191804367e-03 -1.57464632216e-03  2.65104713986e-03 -1.94274667977e-03  2.94061182517e-03 -2.21796281599e-03  4.51692813776e-04 -1.16347168267e-03  5.35534671622e-03 -8.97132596782e-04
-2.82449166964e-03  3.32059582776e-04  1.16961314347e-03 -1.42341562667e-03 -8.41433038963e-04  9.68675026667e-04 -4.32572934403e-03 -5.69544053282e-04  2.94998510971e-03 -4.52375778594e-04 -1.49512303300e-04 -1.32595610865e-03  1.64330631299e-03 -1.31624459297e-03  3.25878654358e-03 -3.17988249728e-03  6.93881889115e-04 -3.48726581421e-03  3.05605042419e-03  1.13737702884e-03 -3.82706563641e-03 -6.95221061525e-04 -1.70283060981e-03  3.01392589607e-03  1.62180890740e-03 -1.37683948521e-03 -3.58126063294e-04 -2.33292847352e-03 -2.64956087505e-03  4.90396136410e-03  1.99878756916e-03  5.24966706322e-04  1.25570300033e-03 -1.20181777148e-03 -4.26800432403e-03  1.17809674538e-03  3.55330950009e-03  8.23801728010e-04 -1.57457666259e-03  1.36699544193e-04  3.47933907292e-03  7.74638482505e-04  6.07929595917e-04 -3.62050695360e-05 -3.12768834588e-04 -1.79575596276e-03  3.31715350022e-04 -5.11241734855e-03  3.92723995414e-03  1.22597332023e-03  2.23597946246e-03 -3.27579496799e-03  2.20548357612e-03 -9.44646295853e-05 -4.50290015192e-04  2.11663839714e-03 -3.07661302462e-03 -9.36750806604e-04  3.50442277818e-04 -5.25456157940e-04 -2.01494136822e-04 -7.03555715014e-04  1.46491632906e-03 -3.03973631977e-03 -2.72199641672e-03  4.58094932354e-04 -9.09577176591e-04 -1.97159978901e-03 -9.67609609030e-04 -3.36195438233e-03  8.41188293682e-04 -3.02689463787e-03  1.41180937377e-03  1.25810455091e-03 -1.46392235805e-03  1.78145648925e-03  1.51639498920e-03 -1.89227661176e-03 -4.49413358252e-03  8.13841100448e-03  7.90862871843e-02  1.98291601346e-02  1.14408134726e-02 -1.76834283178e-04  4.59874155834e-03  5.07897884363e-04  5.40152134315e-03  4.52665404581e-04 -1.92403243342e-03  4.16017480957e-04  4.46027989361e-03 -1.98475370166e-03 -7.54266051131e-04 -8.97622073755e-04 -4.49164161068e-04 -1.95144560418e-03 -2.26512139563e-03 -1.26434222513e-03  5.27989291855e-04 -9.32316938994e-04 -1.02898948075e-03  1.95702363481e-04 -1.08312504600e-03  2.72241032538e-04 -1.01985238932e-03 -7.35776760829e-05 -4.49202578345e-03  3.82224938586e-03 -1.25260990729e-03 -1.48926535977e-03 -3.18891861266e-03  1.30373857583e-03 -4.91415226201e-04 -2.83561884394e-03 -1.95758046909e-03  1.32696863589e-03 -2.28518010378e-03 -3.45387240244e-03  1.39167837402e-03  9.76309868619e-04  2.92507394253e-03 -5.95679444379e-03 -9.87047452270e-04  3.29358193307e-04  2.97734304797e-04  1.38008829273e-04 -2.53068190398e-03 -8.97199353418e-04
-2.08876621690e-03  7.61507959693e-04  2.62311351592e-03 -1.99385257534e-03 -4.62385962296e-03  1.12221921920e-03 -4.77428578575e-03  2.56180330194e-03  3.73798099000e-03 -2.16203764942e-03 -4.47517763056e-04 -4.14482490411e-03  2.86591147303e-03 -1.20522227662e-03 -2.31869844740e-03 -1.91087658147e-03 -9.73963815628e-05 -8.95191238721e-04  2.25573960842e-04 -9.99416247011e-04 -1.35007125927e-03  8.10632160162e-04 -6.87308935198e-04 -1.87132959021e-03 -1.55167556630e-03  2.61296186399e-03  2.73737912768e-03 -2.18984443172e-04  1.60253459967e-03 -2.38577862487e-05  7.35810997736e-05  1.49359298134e-03 -1.40877000149e-03 -1.53674410039e-03 -2.08725390261e-03  2.36111807123e-03  6.21491727646e-03  1.10875073741e-03 -9.84889115010e-04 -1.82246903559e-04 -5.77213367819e-04 -2.58849190540e-03  1.19902620540e-03  2.46841832118e-03 -7.31758502053e-04 -3.57839789860e-04 -6.01810878137e-04 -2.45362503864e-03  4.02483508151e-04  1.72131808015e-03  2.53991433943e-03 -8.57021892781e-05 -3.20725454880e-04 -2.52217920988e-04 -4.16126566005e-04 -5.23874989007e-04  2.77912297243e-03  3.42747866010e-03  1.08534457088e-03 -3.67694962695e-03  1.74417969880e-03  1.73866806359e-03  3.08177516744e-03  2.75450759263e-03  3.00744687712e-03  8.88662858024e-04  5.23050161679e-04  4.52283936875e-03  3.83289021647e-04 -1.55791890324e-04  1.73150933365e-03 -1.11132476124e-03  1.31746119284e-03 -1.53146954099e-03 -6.63047177581e-04 -4.77716705624e-04  2.28615650917e-03 -1.61875618741e-03  1.45918948511e-03 -8.18017782886e-03  1.98291601346e-02  8.88477101933e-02 -1.05258220191e-02  3.85547975194e-03  4.95380192315e-03  7.80395389565e-04  8.42239809000e-03 -2.26218967185e-03 -3.81640134950e-03  1.53411362949e-03  1.59595302853e-04  2.23876234846e-03 -2.80853116395e-04  4.86484702102e-04  2.46194154756e-03  3.46565522773e-03 -2.30664271067e-03  1.24271858475e-03 -3.55097482576e-03 -1.06271781793e-03  2.27848652070e-04  1.71333423544e-03 -3.63444278898e-03  4.31373176422e-03  2.83456135788e-03  1.65360865050e-04 -4.17951698630e-03  7.97814802084e-04 -2.70825628723e-03  2.94653452495e-03  7.06757531197e-04  4.02985457477e-04 -1.36972314449e-04 -1.58780537851e-03 -1.16928500494e-03 -3.34290558591e-03 -2.99481097913e-03 -2.94835460579e-03  2.67846627786e-03  2.60408929490e-03  2.34200309355e-03 -6.93961002723e-03  1.62372082287e-03  1.40349165897e-03 -5.95013246650e-04  1.67359676138e-03 -1.77809221036e-03  2.09440103366e-03
-8.67366515091e-04  2.09919782121e-03 -4.28957042640e-04 -1.03610457969e-04  5.61420874263e-04  7.85772269237e-04  2.10719519320e-03 -3.88179868994e-03  2.97063478253e-03  7.86155668612e-04  9.79770142291e-04  2.24434991600e-03 -7.25575855190e-04  1.01200240685e-03  2.54838599503e-03 -9.38796759466e-04 -2.65546694220e-03  8.08629221696e-04  2.50455027158e-03 -4.90737959152e-04 -1.35455766623e-03 -1.29088783287e-03  5.90116187077e-04  2.08199594101e-04  1.68060824832e-03  2.39004850109e-03 -1.95136339738e-03 -1.27654728613e-04 -4.04574697604e-04  1.32185461315e-03  8.99134331905e-04  1.30827556683e-03  2.34669227479e-03 -7.15008152636e-04 -1.05570418211e-03  8.81752677199e-04 -1.31811520044e-03  2.71585739778e-03  1.42208090589e-03  1.21706223165e-03  4.27499369911e-03  5.25075480512e-05  2.29619313828e-03  7.11234965805e-05 -5.78136397081e-04 -7.91249136159e-04  3.58819852605e-04 -6.24584617044e-04  1.03345675416e-03 -5.28172940893e-04 -1.24227942797e-03 -3.58614866367e-03  1.54032032403e-03 -5.37272947632e-04  1.05380950259e-03  2.13260885953e-03 -2.05659562515e-03  2.43538096424e-03 -4.02913438013e-03  1.48117635862e-03 -1.35969054955e-03 -2.35860915117e-03  2.31315092564e-04 -7.85859346976e-04 -3.71134724516e-03  2.58210396585e-03 -2.53433706357e-04 -2.65786506332e-03 -3.92413383616e-03 -2.91714447885e-03 -1.76499941004e-04 -4.66169351115e-04  1.84174194722e-03  1.63914275176e-03  2.28854626607e-03 -1.55709635123e-03  7.65879030276e-04 -1.05292065832e-03 -2.35791860173e-03 -2.96188680295e-03  1.14408134726e-02 -1.05258220191e-02  6.98205875560e-02 -1.94674060927e-02 -4.16420959444e-03  8.14587853171e-05  2.39041059591e-03  3.61924723718e-03 -4.96571899409e-04  1.51057223563e-03 -1.11434739811e-03 -1.30734180542e-03  1.64032878993e-03 -9.08335273430e-04 -7.40136223408e-04  4.93234021867e-04  1.40076475021e-03 -2.19084259416e-03  2.88568336647e-03  1.98999040583e-03  1.28149997724e-03  2.55431028983e-03 -1.97029778537e-03 -1.31169569443e-04  4.36981557790e-03 -1.21742769426e-03  2.67889059931e-03  3.41663436140e-03  1.64895191513e-03 -1.81227583618e-03 -4.21553708835e-03  1.11016114360e-03  4.42803310488e-04  5.12978450475e-04 -1.55911048483e-03  2.30261752850e-03 -1.63497892712e-03  3.57698747541e-06  2.35348291322e-03 -8.49600717125e-04  2.18804145750e-03 -7.94239324563e-04 -3.26029784245e-03 -2.18252137273e-04 -9.33024669551e-05 -1.73445717500e-03  2.28360491851e-04  2.24539053931e-03
-6.30435014183e-04 -1.28527963597e-03  3.23924228359e-04  1.75734961864e-04  3.10363439645e-03 -2.46494930437e-03 -4.42779325237e-03  2.24758944253e-03 -1.59699437908e-03 -2.52956229209e-03 -8.29695399184e-04 -8.65259094224e-04 -1.64425023347e-03  1.60673822578e-04  9.49900037824e-04  4.96950828530e-03  2.48085736880e-03  1.84187380232e-03 -1.95552320702e-03 -2.06281503212e-03  2.05457412518e-03  1.22281667033e-04 -1.13215332566e-03  1.14096200869e-03 -1.63779514296e-03 -2.76296785065e-03  5.42616030774e-04 -2.22716207131e-03 -2.48287138895e-03  3.00164349688e-03 -7.15360176756e-04 -8.15055369598e-04  2.33103230709e-04  5.57846775151e-04  3.97221733934e-04  3.23873700233e-04  3.00365303403e-03 -2.90745391109e-03 -1.32974333041e-03  4.85199685037e-04 -2.94399278083e-03 -1.13086849793e-03 -2.59270290150e-03 -3.73197685109e-06 -1.71897974247e-03 -1.17602951001e-04 -1.29964029630e-03 -8.88933563469e-04  8.33068340865e-04  1.64911744303e-03  1.29856498633e-03  2.40624746417e-03  1.61295539737e-03  1.05724924960e-03 -1.21618830395e-03 -1.48861469989e-04 -4.99016024610e-05  4.06610416449e-04 -9.56034065238e-04 -1.67719866543e-03 -1.04141926909e-03 -2.17079366559e-03  1.19219233763e-03  1.49989800749e-03  1.75194194420e-03 -3.18798708705e-03 -1.05320232276e-03  1.10608130379e-03 -2.39835130119e-03 -1.88249504820e-03 -2.65485456429e-03 -1.54659357716e-03 -8.98214430734e-04 -1.15834173039e-03 -4.92630478421e-04  2.39032636126e-03  2.27926679886e-03 -4.04463544920e-04  4.58132601061e-03  3.50268826957e-03 -1.76834283178e-04  3.85547975194e-03 -1.94674060927e-02  7.85653832795e-02  2.09097908393e-02 -6.68859381067e-03  1.44228318606e-03 -1.16048557637e-03  1.03576132009e-03 -3.26384727728e-03  4.91082004511e-03 -9.18328610840e-04 -4.70110022025e-03 -2.21026452824e-03  1.28364741188e-03 -2.79203170908e-03 -4.92069062778e-03  2.43929108256e-03 -2.58235780346e-03 -3.04909193132e-06 -3.70328180811e-04 -2.92017811816e-03 -2.02247441723e-03 -2.24637704047e-03 -1.46225502838e-03  3.84540371801e-03  2.39160229122e-05 -5.54245305215e-03 -3.83700269230e-03  2.93708524890e-04  1.46108359463e-03 -2.86515105895e-03 -2.73570410147e-04 -4.29670763629e-04  1.81839825822e-03  2.22596107436e-03 -1.97546166177e-04 -9.16042666218e-04  9.02254645463e-04  1.85100345438e-03  9.66642332952e-04 -4.88227852950e-04  2.81250544394e-04 -5.68985906232e-04 -3.59254188622e-04  2.62024493125e-03  1.29879158654e-03 -1.10489195714e-03
-2.53279611888e-03  1.85056018463e-03 -2.08927103981e-03 -8.95319686821e-04  4.05185881053e-03  2.48179440091e-04 -3.42128410165e-03  4.48151891605e-03  5.73185851713e-04 -1.47823632298e-03 -2.42568855233e-03 -3.93803651671e-03  5.48267674476e-04 -2.06052245744e-03 -4.15040441889e-03  5.52525529581e-03  5.80148536967e-04 -6.26147283869e-04 -3.06914742644e-03  1.94966714778e-04  4.65318741787e-03  1.85131267113e-03  9.70592548005e-04 -4.37657491225e-04  1.78293930671e-03 -5.47199935417e-04  3.38197147918e-03 -3.21170515887e-03 -2.38951640228e-03  2.34274525185e-03 -4.54471996407e-03 -8.34811397842e-04  9.07738383357e-04 -3.99638721574e-03 -3.67070863783e-04  2.26748316974e-03  7.42863331505e-04 -6.04118291478e-03 -1.99009821892e-03 -2.83153694857e-04 -1.77713514479e-03 -1.49553646362e-03 -3.59185510316e-03 -2.53568399684e-05 -2.78425923010e-03  3.95296085811e-04 -2.66910409834e-03 -1.37534816741e-03  1.84329031209e-03  4.67879583027e-04  5.54832785315e-04 -4.20700293893e-04  2.43492457831e-03  1.63314771893e-03 -5.89574322273e-05  1.91195994930e-03 -9.16959534913e-04 -5.90059395020e-04 -2.96103340095e-04 -4.40351064321e-03  2.02381378459e-04 -1.78361878596e-03  1.06620490496e-04  1.11268231547e-03 -2.72206533594e-03 -4.99201023028e-04  1.53969124355e-03 -4.56101250339e-05 -4.25209240992e-03 -6.31960245154e-03  7.12695546780e-04 -1.06833163189e-03 -1.52763202703e-03 -5.29910593382e-03  1.19750416720e-03  8.15081520144e-04 -1.46618288747e-05 -2.15049731472e-03  3.60886180862e-03 -2.00289521230e-03  4.59874155834e-03  4.95380192315e-03 -4.16420959444e-03  2.09097908393e-02  9.22806369128e-02 -1.23001909799e-02  4.17627368472e-03 -2.87468671976e-03 -7.90275882318e-04 -1.95881318616e-04  2.76936746239e-03  1.97098805322e-04 -2.20140924867e-03 -3.42259979910e-03  4.39850087700e-03 -8.44169001290e-04 -3.73398192713e-03  2.61890009444e-04  4.39288063497e-04 -2.23693174340e-04 -1.24007642551e-03 -1.75765735646e-03 -1.54976157758e-03 -8.10289423441e-04  3.92130631864e-03  5.58275384891e-03 -9.36110868924e-05 -3.63781380838e-03 -1.75653463765e-03 -1.87811289861e-03  1.68019759542e-03 -3.38230420635e-03  1.39587365887e-03  1.28413626192e-03 -1.37463245096e-03  3.06555610765e-03  2.50655943556e-03 -2.20776059826e-03 -4.91953218092e-04  1.11754053513e-03  2.02886305391e-03 -4.48447811294e-03  1.94881038916e-03 -2.24709606602e-03 -8.47217985091e-04  3.13803473726e-03 -5.53114973975e-03 -2.05346181171e-03
-1.15307319089e-03  1.86353259244e-03  3.62635848883e-03 -1.78564821685e-03 -4.37830738659e-03 -2.61971732352e-03  8.99630340580e-03 -4.38809964379e-03 -8.03340295341e-04 -5.68858120693e-04  1.46960399590e-03  3.34694432077e-03  6.95034476747e-04  3.59067674618e-03 -3.08020802400e-04 -8.95966113897e-03  2.36605000149e-03  1.10832150921e-03 -1.55955770712e-03 -3.04202684246e-04  1.44122170908e-05 -1.58191079898e-03  3.41260533685e-03 -4.19666366713e-03  2.24260851266e-03  1.37110633526e-03  1.84341087238e-03  3.04548900267e-04 -2.37072891649e-03 -4.88570011003e-04  6.03944405336e-03 -1.58889723902e-03  1.64301690611e-03  2.01122239194e-03  7.05128352345e-04  8.02246706265e-04 -3.94553357091e-04  1.51498435259e-03  1.61650169655e-03  2.93664262069e-04 -3.02798830899e-03 -4.21714291250e-03 -7.36331736267e-04  1.25014210976e-03 -2.24490055633e-03 -7.96003503881e-04  8.34544719702e-04  1.82472301614e-03 -6.52603794417e-04  1.05884591040e-04 -9.38390337963e-04  5.88533191171e-05 -1.07270000359e-03  4.94251229472e-05 -2.02549881881e-04 -2.03850229583e-03 -7.93866836528e-04 -1.29477179246e-03 -2.90546454012e-03  1.25312434766e-03  3.30228625367e-04  6.86307834042e-03  1.56735464190e-03 -1.63657755799e-03  1.14750339294e-03 -8.87151721872e-04  3.25982229458e-04  6.81521184082e-04 -2.25601338554e-03  7.39902417673e-04  4.34372102924e-03  1.04865363009e-03  3.02531324035e-03  1.90101847655e-03  1.48826532482e-04  1.88235828932e-03 -2.33847362817e-03  2.01671355690e-03 -1.87726098569e-03  2.17481507847e-03  5.07897884363e-04  7.80395389565e-04  8.14587853171e-05 -6.68859381067e-03 -1.23001909799e-02  9.70323351057e-02  7.15903752060e-04 -3.69975380913e-03 -8.26865337659e-04 -1.80413708715e-03 -1.61584688833e-04 -4.49529105781e-03 -4.47302625707e-05  3.32811990498e-04 -2.38248077050e-03 -1.77048142662e-04  3.54549179946e-03  2.77709895288e-03 -3.13967619633e-03 -3.06101085814e-03  7.13593086929e-03  4.66522197190e-04 -7.48604178807e-04 -2.85132303949e-03 -2.77602896788e-03 -3.23427141804e-04 -1.11339532761e-03  2.39179735035e-03  9.12031988544e-04  4.06750031664e-03 -2.15912494577e-03  1.80801326704e-03 -8.12661655587e-04  8.65862545665e-04  1.50638126973e-03 -4.81669096943e-04 -4.27936373269e-03  2.75618613119e-03  8.96183202041e-04 -3.99329194830e-04  3.27693624281e-03  2.88891633439e-03 -7.44102953608e-04 -1.02421639268e-03 -1.50346381870e-03  7.25569903409e-04  2.79593425552e-04  3.14595665690e-03
-1.26687831673e-03  2.82470386174e-04 -1.47629322411e-03 -1.81280161529e-03  9.93792580520e-05 -1.77543832181e-04 -3.48192139853e-03  5.84706068523e-03 -2.11181292218e-03  1.49645001825e-03 -2.13860720308e-03  3.46163497987e-03 -2.34321091990e-03 -1.67533038096e-03  3.77683366729e-03  4.94044993679e-04 -6.44292328209e-04  1.15039057368e-03  3.24304006406e-03  1.06185685441e-03 -4.36006672057e-03 -1.22196374288e-03  1.28517639278e-03 -1.43658030835e-03 -3.68402149145e-04 -1.45304868482e-04  3.52596828992e-04  4.48266389159e-04 -3.77807647588e-04  3.50902148721e-03  2.10329823402e-03  3.97331127419e-03  6.83680177013e-04 -1.05135015980e-03  9.11794895719e-04  1.45012192570e-03 -2.29688528333e-03  9.61222441778e-04  1.68871963944e-03  2.16591206184e-03  5.55452361618e-03  5.04855510812e-03 -2.22572188967e-03 -1.15234583434e-03  2.62538515504e-03 -3.06480568962e-03 -1.77528137965e-03 -2.33270493108e-03  6.45461376800e-04  2.22963110689e-03  2.50193428839e-03  1.77979636975e-03 -1.39800098526e-03 -7.80334356994e-04 -2.01276481808e-03 -1.95357570607e-03 -4.28686914728e-04  2.11170822464e-03 -2.50289919770e-03  1.56701530678e-04  5.69202817900e-04 -4.33214862791e-03 -1.26605863394e-03 -4.00039209081e-04  1.40847339820e-04  1.60113115111e-03  6.80392662302e-04  3.46770446755e-04 -1.76747780216e-03 -1.93162388429e-03 -6.52354936679e-04  9.14731729013e-04 -1.38371611618e-03 -9.92262077133e-04  6.52781626826e-03 -2.41494495264e-03  2.08265105669e-03  1.81152858336e-03  2.14017670116e-04  5.58379788055e-04  5.40152134315e-03  8.42239809000e-03  2.39041059591e-03  1.44228318606e-03  4.17627368472e-03  7.15903752060e-04  9.94188898176e-02  8.13392771114e-03 -1.08804217054e-03  1.30553850740e-03  2.97812158761e-03  1.36710961581e-03 -3.42368613947e-05  3.18147375524e-04  2.59289904361e-03  2.21549220659e-03  4.35077413354e-03 -1.00456505111e-03  5.06872124797e-03 -2.14463402531e-03 -3.03209432279e-03 -1.15606273583e-05 -5.34526286944e-03 -3.52312981566e-03  2.76241445051e-03  2.35381363188e-03 -1.72058012136e-03  2.89813624412e-04 -1.19143313077e-03 -3.09209045201e-03 -1.09793750233e-03 -2.39178437246e-03  8.19240915539e-04  3.50393332366e-03  5.41878647302e-04  1.31089276455e-03  2.85611700372e-03 -2.50077963555e-03  2.58476520817e-03 -3.97125792975e-03 -5.02906267935e-04 -4.52581886958e-03  4.88262425831e-03  3.43457181354e-03 -2.25972755074e-04  4.03872544736e-03 -6.85731862480e-04 -6.38842363326e-06
-1.92235737383e-03  3.47566654714e-03  1.61435781904e-03 -3.63582496905e-04 -2.70178910535e-03  3.31750993172e-03 -1.40116287088e-03  2.97675583489e-04  2.43900250115e-03  3.63875071844e-04 -1.23369920735e-03  2.53023557363e-03 -3.84288628808e-03  2.03190081077e-03  2.17487246634e-03  9.97569528305e-04 -1.69381154957e-03 -1.29685961255e-03  4.91598427894e-04  1.71153199472e-03  3.32674842733e-03  2.93954092719e-03 -4.30304297455e-03 -1.00318192466e-03  2.92821779780e-04 -1.25976303037e-03 -1.94811891681e-03  1.00814228899e-03 -5.19100078972e-05  3.06605143277e-03  3.74590051531e-04 -1.79966776677e-04 -5.28600884807e-04 -7.39899307800e-04 -3.03439136616e-03 -2.35557288439e-03 -1.28898340458e-03 -2.68734308099e-04  5.79433112493e-04  3.61060298882e-04  1.79017872320e-03  3.02975781203e-04 -2.82308070272e-05 -1.07293420527e-03  2.63374726176e-03  1.23713981309e-03 -3.67148544097e-05  2.91449740230e-03 -3.67209157808e-03 -1.04999098574e-03 -2.47201251892e-03 -4.64438397040e-03 -4.46845693467e-04 -1.72879901623e-04  2.21377700221e-03  8.05023229224e-04  3.97635173037e-03  3.35312322039e-03  1.80415264455e-03 -1.93703615469e-03 -2.29022030352e-04 -2.48772992848e-04 -1.58954847404e-03 -2.25719364392e-03 -3.00102077071e-04  5.09406441065e-04  1.72527732251e-03 -5.56258636986e-04 -2.15505692825e-03  8.98087168127e-04 -3.37999978686e-03  1.66722604333e-03 -7.24889233679e-04  1.05288850433e-03  2.62144347502e-03  9.22608206019e-04  1.08610183203e-03  1.32498318979e-03 -5.12708173154e-04  1.31531508654e-04  4.52665404581e-04 -2.26218967185e-03  3.61924723718e-03 -1.16048557637e-03 -2.87468671976e-03 -3.69975380913e-03  8.13392771114e-03  8.01695453665e-02  2.26405424987e-02  1.38316465730e-02  3.11925314858e-03 -7.51133570415e-05  5.37568878581e-03  3.31919177230e-03 -1.28641673652e-03  5.00340067941e-03  9.05517132677e-04 -3.09567654521e-03  7.19083320835e-03 -3.41706536460e-03 -1.88954170300e-03  2.99256922461e-03 -2.75765461874e-05  3.03302226274e-03 -5.73516884595e-04 -1.75312667630e-03  2.22253321487e-03 -2.50703443928e-03  2.23158981805e-03 -1.40514049032e-03  1.57521624864e-03 -1.98598652230e-03  8.53091614217e-04 -2.54832320502e-04 -7.09098349684e-04 -1.21721343263e-04 -2.49432435487e-03 -4.59291692209e-03  8.52853978522e-05 -1.18626094525e-03  2.37428698503e-03 -1.64181493464e-03 -3.43966394523e-04  1.00721131466e-03  3.23599175891e-05 -1.37326923224e-03 -3.13287840313e-04 -1.00778879956e-03
-9.20952024238e-05 -2.78520785129e-03 -1.54855914075e-03 -1.95584420783e-03 -2.06989156952e-04  2.61215391092e-04  2.53099375934e-03 -7.68944426039e-04  1.94950005165e-03  1.69109947812e-03  3.00902264574e-04  4.24503545366e-03  6.75001885378e-04  2.60780554462e-03  1.67141734979e-03  7.38182742095e-04 -2.08414868549e-03 -5.34927176013e-05 -7.04301184688e-04 -2.49721218537e-03  5.35003897729e-03  4.56590039687e-04 -3.94629076553e-04 -3.94569093679e-03 -1.15155461218e-03  2.30415473128e-04 -1.73105054050e-03  9.01008159126e-07  8.82866027974e-06 -3.04574389906e-03 -3.29182761941e-03  3.18829378243e-04 -1.74220091335e-03  8.72969585670e-04  2.13360661940e-04 -1.30026607319e-03 -2.95494024118e-03 -5.34063304747e-04  2.68261674661e-03  4.93066168708e-04  2.07752518544e-03  2.02726351499e-04 -7.12480546883e-04 -2.00861272552e-03  2.49518454577e-03  7.33476641475e-04 -3.62244854586e-03  3.63063559992e-03 -4.32961849517e-03 -5.09468914145e-05 -2.37160521511e-03 -3.91193105711e-03  2.22333746846e-03 -1.31576408712e-03  2.60766185493e-03 -7.82022129502e-04  1.55617500163e-04  6.71043154143e-05  6.73217153732e-03  3.66219627636e-04 -2.36079236603e-03 -4.22315948751e-03 -6.39426232720e-04  9.53848343510e-04  6.25352469922e-04 -6.18609602610e-04 -1.50859900239e-04 -6.79127793940e-04  2.35214670945e-03 -2.10096561052e-04  1.84849670466e-03  3.26823949492e-03  2.27944695605e-03  7.55544576458e-03  7.48820054034e-03 -1.40202475311e-03 -3.61012614576e-03  4.91528653808e-03 -1.36446300994e-03  1.71402739953e-03 -1.92403243342e-03 -3.81640134950e-03 -4.96571899409e-04  1.03576132009e-03 -7.90275882318e-04 -8.26865337659e-04 -1.08804217054e-03  2.26405424987e-02  8.89557463932e-02 -4.64251248988e-03 -6.83120632054e-03 -7.52575018840e-03  1.28409075794e-03  3.97466972396e-03 -3.69242771281e-03  8.12171259842e-04 -3.57497798330e-04 -1.58039061860e-03 -9.25578633918e-05 -9.85873438719e-04 -9.56741384341e-05 -1.43416819864e-03 -3.92031644816e-04 -4.16198404954e-05  2.07659047227e-03  3.12288995028e-04  5.86623371671e-04 -2.55609155813e-03 -6.18262861977e-04 -2.50911512574e-03  2.00471773973e-03 -4.34579221194e-03  8.65235472201e-04  8.19344528611e-04  1.73498025773e-03 -1.70569516725e-03 -2.86228827859e-04  1.51700336998e-03 -1.39909936451e-03 -1.18973361309e-03 -1.06035909796e-04  2.35577060286e-03 -1.75480079891e-03  8.92742999475e-04  4.08552278063e-04 -2.32610695213e-03  2.98415970080e-03 -6.35554868237e-04
-3.96669537980e-03  5.25840807455e-04  4.92764437395e-04  1.20000177726e-03 -2.71065372366e-03  1.04500312550e-03  1.63403362909e-04  7.64335893763e-04  2.28356946621e-03 -9.26694662614e-04 -1.40862998101e-03  2.67316124787e-03 -3.92382370777e-03 -1.83758672597e-03 -1.86168970161e-03  1.96874616449e-03 -1.64160959947e-04  6.11772215050e-04  2.70261056508e-03  1.15151288431e-03 -2.44563735982e-03  4.28621979826e-03 -6.20451964149e-04 -1.17685968235e-03  2.28275221607e-04  2.70135216421e-03 -7.42213608579e-04  1.70725117306e-03 -3.16695028461e-04  3.39785165411e-03 -1.57644609860e-03 -1.13616768269e-03  2.49101866115e-03  6.76997622100e-04 -6.03142809617e-04  1.47100607597e-03  1.30584345059e-03 -2.64838553838e-03 -4.53474984514e-03 -3.03589214222e-05 -6.92146685065e-04  3.75041915108e-04 -1.58882020731e-03  1.98732584596e-04  1.61283178645e-04 -2.05870389031e-03 -2.15925274043e-04  2.94004231341e-03 -1.76379705478e-03 -3.36074161203e-04 -1.15460158092e-03 -1.86218898775e-03 -3.06365060753e-04 -2.03067419780e-03  1.35348107326e-03 -1.68149166499e-03 -8.39811871265e-04 -8.04545455450e-04  6.76310378383e-04  4.79434297743e-04  1.08221596171e-03 -2.04621622571e-04 -9.21524497854e-05 -1.98205204268e-03  3.28958665060e-04  1.56102787400e-03  1.45145547556e-03 -1.45711369405e-03 -8.93309311897e-04  2.95602520251e-04 -2.12662165118e-03  2.28342152192e-04 -1.81309915401e-03 -1.38168000941e-03 -2.38040459035e-03  5.35049982318e-04  2.64096433873e-03 -1.96123798071e-03 -9.73772475357e-04 -8.67939502326e-04  4.16017480957e-04  1.53411362949e-03  1.51057223563e-03 -3.26384727728e-03 -1.95881318616e-04 -1.80413708715e-03  1.30553850740e-03  1.38316465730e-02 -4.64251248988e-03  6.65677520092e-02 -1.40691796545e-02  3.02004526224e-03  9.53471973311e-03  1.56888403474e-03 -1.13533217363e-03  2.54880766228e-03  6.75850652094e-04 -4.01230653190e-04  2.85465265824e-03  3.05583762825e-04  5.79445665194e-04  2.12540528247e-03 -1.85004730001e-03  2.73183285339e-03  3.73920931369e-03 -1.95529447063e-03 -2.15014121197e-03  3.99802954843e-03  7.51591051709e-05  3.47068999231e-03  4.10494485267e-03 -8.13898603809e-04  1.70970463975e-03  1.21846894426e-03 -1.35739318807e-03 -2.32724608842e-05 -1.22211728577e-03 -2.43199519322e-03 -1.40840270048e-03  2.24951790285e-03 -1.56854832148e-03  2.33324555441e-03 -1.40933635204e-03  1.45181821576e-03  5.93928586366e-04 -1.85534204999e-03 -1.03727332255e-03  8.39676555908e-04
 6.48154687909e-03  3.30347957169e-03  3.01945370037e-03 -4.05572169805e-03  6.28474017269e-04 -1.90509655873e-03 -4.75585942155e-03 -4.17645528349e-03  2.50633497648e-04  9.46512117385e-04  2.46760814728e-03 -5.65388781161e-03  3.44739638272e-03 -1.46148459596e-03  3.21786055920e-03 -8.00530378448e-04  3.52814994011e-03 -1.92539309747e-03 -1.37026824001e-03  2.09222882124e-03  3.49990596503e-03 -5.48430427608e-03  6.78662281888e-04  1.48818354592e-03  1.14396795493e-03 -3.83564155593e-03  1.10346080097e-03  5.55009099320e-04 -2.19223783708e-03  2.26635319864e-03  1.04048351831e-03  1.69472080927e-03 -4.64626080884e-04 -3.38038917650e-03 -6.05571240606e-05 -2.88731781995e-04 -7.58639099286e-04 -2.07550522685e-03 -1.38215333201e-03 -2.04175831035e-03 -1.89822610077e-03  1.82413995866e-04  2.93904832846e-03 -6.44918843795e-04 -6.86647547056e-04  3.05825044592e-04  1.27761174793e-03 -2.80802787654e-03 -1.58441281529e-03  1.08473960855e-03 -2.15497439730e-03 -6.20035254799e-04 -2.32106891462e-03 -7.68478547135e-05 -2.31721280654e-03  1.40818409392e-03  2.82345367021e-03 -1.20814462294e-03  9.76991018845e-04  3.13982568339e-03  2.11541680444e-04 -1.00033705001e-04 -3.93630627210e-03 -8.23981979676e-03 -1.59391929879e-03 -7.76811797699e-04 -1.55892030088e-04 -6.72306661480e-04 -2.05670679743e-03  1.73966376078e-03 -3.40929949431e-03 -1.09511635486e-03  1.62056592130e-03 -1.55214869421e-03  2.20376215578e-03  3.69501666410e-03  1.76627115510e-03  6.60484429343e-05 -7.53047241254e-04  1.26557249405e-03  4.46027989361e-03  1.59595302853e-04 -1.11434739811e-03  4.91082004511e-03  2.76936746239e-03 -1.61584688833e-04  2.97812158761e-03  3.11925314858e-03 -6.83120632054e-03 -1.40691796545e-02  8.76662552620e-02  5.16329187610e-03  7.15354733021e-04 -5.79525651094e-03 -2.73531269993e-04  1.84330257399e-03  9.14977463489e-04  9.87167806581e-04  1.24629024649e-03  2.48435212909e-04  8.12509517974e-05  6.26532186689e-04 -1.62652921286e-03 -3.46564996740e-03 -3.65341085928e-03  6.62744909610e-03 -7.04652061666e-04 -4.10199603049e-03  2.10195326134e-03 -1.16604372629e-03 -3.96851226943e-03 -3.99904459929e-04 -1.92090237964e-04  1.60287070311e-03  5.23726128733e-05  2.83477274826e-03  3.53721736190e-03 -9.59352115231e-04  7.13290688239e-04 -2.26879629606e-04  1.03087627913e-03 -4.44199094281e-03  1.18430967924e-03  4.04754992761e-03  2.35637920255e-03  2.75495177277e-03  1.97176523698e-03 -3.72068547076e-03
-1.91359153422e-04 -1.32404549039e-03  1.91220361693e-04  1.48935210891e-03  1.57718357989e-03  1.14305156950e-04 -1.21126744092e-03 -7.32437507959e-04 -1.87322866377e-04 -1.39439135705e-04  1.45067762508e-03 -1.11492678524e-03 -8.28678565498e-04  8.42806887096e-04 -4.54064841848e-04  1.97880147448e-03 -1.45190600621e-03  2.86834666278e-04 -2.59941222988e-03  1.14728530202e-03  5.58530758929e-03  2.15289257291e-04  1.29503820044e-03  3.22909484962e-03 -1.24129715625e-03  4.50369891784e-04  1.71213226025e-03 -1.69439599476e-03  4.54005127674e-04  1.25537134451e-03  1.46571967782e-03  3.05304158934e-03 -8.94976191808e-04 -5.62255605803e-04 -7.25200483031e-04  7.69116034535e-04 -8.63542343947e-04 -5.07171523269e-03  1.02098133932e-03  2.52232530943e-04  5.78608779626e-04 -3.93413624747e-04  1.86779721097e-03  4.54576565042e-04 -2.47168230515e-03 -2.11917593585e-03  8.57350622048e-04 -1.07160332926e-03  1.86948636322e-03 -5.36365316685e-04  7.92240527984e-04  2.10609354090e-03 -1.54229854419e-03  3.42641710267e-04 -9.69224996072e-05  1.24236539593e-03 -1.61002129309e-03  4.10667108541e-03 -4.17558394211e-04  5.42320248684e-04  2.60071760380e-04  5.53404359667e-04 -1.01865359785e-03 -3.01678685831e-03  2.44733402058e-03  7.26434337201e-04  5.79672658855e-04  1.67467875118e-03  1.77066952288e-03 -5.72956614981e-04  2.19426522998e-03 -3.79709775659e-04 -1.86100123342e-03 -2.13985775171e-03 -1.21012348574e-03 -3.99033920532e-04 -5.68062733666e-04 -5.58305228411e-04  1.94130036740e-03 -2.73924680046e-03 -1.98475370166e-03  2.23876234846e-03 -1.30734180542e-03 -9.18328610840e-04  1.97098805322e-04 -4.49529105781e-03  1.36710961581e-03 -7.51133570415e-05 -7.52575018840e-03  3.02004526224e-03  5.16329187610e-03  6.12962255154e-02  4.76994654306e-03 -3.48944656902e-03 -1.66711805810e-03 -2.11403028980e-04  3.31209811166e-03 -1.33106785190e-05  1.26704470161e-03 -2.22539284960e-03  1.80930595307e-03 -4.79545355923e-04 -8.40722110584e-04 -2.68261577128e-03 -4.72030211483e-04  4.66335139727e-05  1.57630396795e-03  9.29386149913e-04  8.70151251508e-04  2.60209956698e-03  8.39451067455e-04  6.53480128977e-04 -9.24340105306e-04  2.93907857759e-04 -6.94691046329e-04 -7.34957143129e-04  2.45492113392e-03  2.92239279576e-03  1.99149769344e-03 -2.09665386543e-03 -1.55171824249e-04 -4.20337363046e-03  8.94246105860e-04  4.59112591860e-04  1.36070210587e-03 -1.46752309599e-03  1.77334199374e-03 -1.27220539794e-03
 3.16214411257e-04 -2.24474269337e-03  5.01772529113e-04  1.35778165343e-03 -1.56617431305e-03 -9.32031328314e-05 -2.05468091911e-03  5.96663512228e-04  4.54546632799e-03 -3.14513738508e-04  6.72387152547e-05  1.86744955627e-03  3.76219067590e-05  4.35766423945e-04  6.43070933469e-04 -3.20857725187e-03 -1.17917580100e-03 -3.87763021149e-04 -9.99351912028e-04  3.01857282315e-03  1.60630476454e-03 -9.81113027751e-04  1.11063027999e-03  1.02534173188e-03  9.87370011709e-05  2.92904727191e-03 -8.57449452968e-04  8.33764933073e-05  3.16854669246e-03 -8.43617856269e-04 -9.03490117894e-04  2.30975409092e-03  1.81335367118e-04 -1.94808362439e-03 -3.16196060596e-03  5.54060052889e-04  1.45046814601e-03 -7.99753851624e-03 -2.52254349389e-03 -1.43740349093e-03 -1.20465384509e-04  2.00825985219e-03 -9.06450991945e-04 -2.08184527623e-04  7.45209043261e-04 -3.95980371086e-03  2.17153009829e-03  9.82522625970e-04  2.30827371426e-04  8.40817354426e-05 -3.95482200678e-03 -1.26444846808e-03  9.29798422165e-04 -7.72513477463e-04 -2.05609760540e-04  8.49175653509e-04  6.57067253484e-04 -7.46885025045e-04  8.83105303064e-04  3.60522892709e-03  6.24519010336e-03  3.41517042920e-03 -4.90292950583e-05 -2.56864640997e-03  5.63037916956e-04 -8.45165094632e-04  1.83913531877e-03 -1.92716002049e-03  1.14994141876e-03  1.00375265941e-03  1.41003367742e-03 -2.33705684894e-04 -2.40243270568e-04 -4.59241699552e-05 -3.52495779048e-04 -4.43087945519e-05  4.04877556072e-03  4.19511978914e-04 -2.00981190745e-03 -1.30140247197e-03 -7.54266051131e-04 -2.80853116395e-04  1.64032878993e-03 -4.70110022025e-03 -2.20140924867e-03 -4.47302625707e-05 -3.42368613947e-05  5.37568878581e-03  1.28409075794e-03  9.53471973311e-03  7.15354733021e-04  4.76994654306e-03  6.69448320053e-02  7.46268292549e-03 -1.33068600343e-02  1.21434684983e-02  1.03500690107e-02  1.29080766555e-03  4.54055440517e-03 -2.42972479842e-03 -1.92915590747e-04  1.72172527078e-03 -1.23870038925e-03  2.59522113532e-03  2.27131159058e-03  6.68951284014e-04 -1.77029465088e-03  3.07069464273e-03  9.97084946062e-04  3.63635944121e-03  5.67532280194e-04  1.09449329158e-03  7.19580233472e-04 -3.69790712795e-04 -2.84348074755e-03 -2.00507269200e-03  5.66363290795e-04 -7.54391460979e-04  2.23064086604e-03 -1.14298305819e-03 -2.57746352353e-03 -3.17429843032e-03 -1.43597113686e-03  2.88555641656e-03 -1.30539885415e-03  2.94937512488e-04 -2.29978882000e-03  3.83197624993e-03
 3.34899067192e-05  8.00159418749e-05 -2.36582018672e-04 -4.26381720592e-04 -3.11531027873e-03 -2.67910212840e-04  3.61057686241e-04  6.98584969498e-04 -1.01249110293e-03  2.20205710699e-03 -6.53203862740e-04  1.97716221080e-03  6.22800680627e-04 -1.98464434861e-04  4.44286531583e-04 -4.10236997497e-03 -2.68939207070e-03 -1.09052096678e-03  2.00664064879e-03 -1.99978823083e-03 -1.69820354595e-03  1.89204212803e-03 -1.76275480724e-03  9.57744114834e-05  4.49844781642e-04  2.33923288054e-03 -2.52241319803e-03  1.22806110336e-03 -1.20124778362e-05 -1.85806992818e-03 -5.75572966927e-04 -1.47730006168e-04  6.95450024543e-04  5.53550108618e-04 -5.89240396368e-04  1.07807418071e-03 -1.24128826023e-03  4.83459068830e-04  1.94339855421e-03 -1.00784852220e-03  2.88973885884e-03  1.71293075378e-03 -1.48901546836e-04 -8.69710381603e-04  2.57270850466e-03  2.61342842722e-03  1.91529737876e-03 -1.51476246185e-03 -1.14897536050e-03 -4.30095390432e-04  9.40102172909e-04  3.03965188746e-04  1.00180043954e-03 -1.06474181254e-03  2.60459367303e-03 -5.55227164197e-04  1.25645067883e-03  1.04693783795e-03  1.42016495910e-03  3.47639745068e-03  4.71830869652e-03 -1.97701767983e-04  9.67234546300e-05  3.37302553876e-04 -7.23954428214e-04  1.96668593039e-03  9.39751866472e-04  2.19876338345e-03  8.38560738987e-04  4.67577618710e-04  2.16360412480e-03 -2.13676362524e-03 -2.13157459834e-03  5.28179303256e-04 -3.07094412097e-04 -3.87685060138e-04 -4.18736890056e-04  1.19156628387e-03  2.07881187952e-04  4.09867427402e-04 -8.97622073755e-04  4.86484702102e-04 -9.08335273430e-04 -2.21026452824e-03 -3.42259979910e-03  3.32811990498e-04  3.18147375524e-04  3.31919177230e-03  3.97466972396e-03  1.56888403474e-03 -5.79525651094e-03 -3.48944656902e-03  7.46268292549e-03  6.77860601660e-02 -1.35060644076e-02  4.11457899797e-03  4.04838527045e-03  8.66416649966e-04  3.48321344106e-03 -3.19686438210e-04  2.07214818430e-03  1.33908588747e-03 -2.62458376948e-03  2.27414387793e-03  2.74582933734e-03  9.34132863554e-04 -3.49187343438e-03  2.33218443030e-03 -3.28543352976e-04 -6.53162122577e-04  1.68587891743e-03  4.82143134844e-06  2.10883792424e-03 -2.22031698800e-03 -2.17392845838e-03 -4.45279975994e-03  1.49326412888e-04  1.48573196567e-03  1.02758591630e-03 -1.38209092329e-03 -6.65088477076e-04  2.08435982013e-03 -2.48765551127e-03 -1.18962168327e-03 -1.67508448893e-03  1.68195447088e-03  8.94268614248e-04  8.80646640178e-04
 2.25047439810e-03 -4.15530034106e-03 -1.94638455104e-03 -9.91833010347e-04  3.88429899427e-03  4.00527121961e-04 -2.10906678732e-03  1.62882477565e-03 -2.66020549745e-03 -1.78637085606e-03 -1.36340207884e-03 -4.44388763986e-03  2.24412104505e-04 -7.55987310051e-04 -8.62872981123e-04  2.55232565718e-04  6.01427668845e-03 -2.05729164710e-03 -2.57092392368e-03 -1.80052999568e-04  1.35051706210e-03  1.44966338769e-03 -3.86701893393e-03 -2.30807329042e-03 -1.53464578041e-03 -3.66212657904e-03  2.95881738237e-03 -3.09604710752e-03 -1.08601472787e-04 -3.78529847091e-03 -1.26372434979e-03 -2.12311872705e-03  4.75490124248e-04  1.08770436908e-03  2.06096406122e-03 -1.84985265288e-03 -1.34515213359e-03  1.82022156596e-03 -8.73856843074e-04  1.04289843748e-03 -1.00172401582e-03 -2.00456251009e-03  4.32877103907e-03  1.55447313275e-03 -3.07671197906e-03  3.21936623423e-03 -1.97071708536e-03 -1.03139081368e-03  2.43498426111e-03 -1.26397925098e-03 -5.57002971719e-03  9.15808232314e-04 -1.25137034090e-03  1.46497494126e-04  7.80649361236e-04  6.88993861852e-04 -7.46845516372e-04 -5.70652223489e-03 -1.27646502037e-03  2.80612789525e-03 -4.26602748958e-03 -1.49507243776e-03  3.03274949896e-04  2.29047779441e-03 -3.59764185208e-04 -1.15615625766e-03 -6.59704596948e-04 -9.09730583223e-04 -3.07311015293e-03 -5.18140438727e-03  7.26045303703e-04 -2.13834922312e-04 -1.35717380131e-03 -3.09649548676e-03 -1.09695725790e-03  2.15324418982e-03 -1.40577619066e-03 -3.82347598078e-03  4.71901398731e-03 -1.83810071769e-03 -4.49164161068e-04  2.46194154756e-03 -7.40136223408e-04  1.28364741188e-03  4.39850087700e-03 -2.38248077050e-03  2.59289904361e-03 -1.28641673652e-03 -3.69242771281e-03 -1.13533217363e-03 -2.73531269993e-04 -1.66711805810e-03 -1.33068600343e-02 -1.35060644076e-02  8.52731647331e-02  2.26522239201e-02 -1.86137490323e-02 -4.27870404489e-03 -1.37809804927e-03  2.95521803945e-03 -3.66617515789e-03 -2.53132045612e-03 -3.60591629042e-03 -3.91551622592e-04  1.98130266451e-03  5.24422292048e-03  4.90614036734e-03 -1.97153467812e-03 -1.30425336668e-04  7.27965479343e-04  6.88003593314e-04 -1.24842633726e-03 -1.69209885758e-03 -5.68122308158e-04  1.32339857725e-03  1.38756604312e-03  1.98212615356e-03 -1.80192804564e-03 -2.29697767237e-03  3.91857205689e-03  4.94748884753e-03 -9.70782874678e-04  3.03559686244e-03 -2.92669827266e-03  4.99385572953e-04  7.19683382689e-04 -2.00005920899e-03 -3.98034934144e-03
 3.47743059423e-03 -5.29957681341e-03  2.23418027940e-05 -6.69468357338e-04  1.68815152070e-03 -4.92382426884e-05 -2.54367229639e-03  3.00889236792e-03 -1.42749077528e-03 -4.48197843808e-04 -1.80723884388e-03 -8.67194460140e-05 -1.15683550058e-04  2.85887645470e-03  1.83151223761e-03  2.73038829993e-03  3.98207739273e-03 -1.68007025838e-03 -2.31276795658e-03  1.21603758155e-03 -2.39379789121e-04 -1.54436612094e-03  3.10706727599e-03 -7.85460202234e-04 -7.22885574496e-04 -2.24582558614e-03  2.05524262173e-03  1.09329653784e-03  1.62819565542e-03 -2.26794922669e-03  1.80387663777e-03  4.23097869763e-03 -5.92903351116e-06  1.00708154146e-03 -1.59374843011e-03  1.27780550994e-03  2.20470009700e-03 -6.14801118348e-04 -1.89424575602e-03  8.97612096150e-04 -7.64098109216e-04  2.01756403542e-04  8.79542586127e-04 -3.26654208365e-03  1.85481198992e-03  7.77000650284e-04 -4.72168330181e-04 -1.02339991658e-03  2.15816100477e-03  7.87322902207e-04 -5.99025238123e-03 -1.17301315742e-03 -2.43195490113e-04 -2.39714796454e-03  1.00710499279e-03  1.37285765769e-03  3.93498410920e-03 -8.36378155237e-04  9.38127395308e-05  4.68676498202e-03  1.07247405581e-03  1.96567711399e-03 -9.66090409658e-04 -4.55163361709e-04  4.36988503749e-04 -3.41446958210e-03  2.23455565397e-03 -1.47891540094e-03  3.72311191788e-03 -8.14923657150e-04  3.87689238072e-03  2.07141407112e-04 -2.12636579276e-03 -3.79210804411e-03 -7.10332606912e-04  6.08722618410e-04  1.28254790847e-03 -3.35512388184e-03  2.65298379236e-03 -2.23360592336e-03 -1.95144560418e-03  3.46565522773e-03  4.93234021867e-04 -2.79203170908e-03 -8.44169001290e-04 -1.77048142662e-04  2.21549220659e-03  5.00340067941e-03  8.12171259842e-04  2.54880766228e-03  1.84330257399e-03 -2.11403028980e-04  1.21434684983e-02  4.11457899797e-03  2.26522239201e-02  8.30086648503e-02  1.51492766241e-02  1.92753911093e-03  5.43866195598e-03  2.99975192004e-05 -2.00494053016e-03  7.66931342204e-04 -2.18930166440e-03  1.45525748603e-03  4.22288944317e-03  3.90052008638e-03  1.56007906410e-03  1.17058580818e-03  6.28480451459e-04  1.30920314813e-03  3.41512654618e-03  6.98569450241e-04 -2.16948132734e-03 -7.49957848215e-04  1.06828873025e-04 -1.49000071154e-03  3.94079657478e-05 -1.10817089078e-03 -3.86710556792e-03  5.98030411886e-03  2.81138430347e-03 -2.29959740195e-03  1.44359340935e-03 -1.14260644356e-03 -2.02529772862e-03  9.04906235709e-04 -3.33596034827e-03 -9.07823949017e-04
-2.60593043154e-04  5.83491399035e-05 -1.19871218936e-03 -9.14413759106e-05 -1.26453557513e-03 -9.65753544821e-04  3.00426712035e-03  1.14138511190e-03  3.07937884666e-03 -1.50533359870e-03  3.12258880438e-04  8.18353755741e-03 -3.12759733390e-05  5.14221395078e-04  2.17218668623e-03  4.00980819510e-03 -4.88031027758e-03  3.11599876867e-03 -3.68484792289e-03  1.82638390780e-03 -2.69844143184e-03 -2.02534545951e-03  7.20525470712e-03 -2.46499072573e-03  8.33210481934e-04  3.93556801740e-03 -1.99896101405e-03  2.49610567352e-03  6.94262666341e-04  3.03030117123e-03  2.46926145720e-03  7.04174893871e-03  9.26162686988e-05 -2.17815789818e-03 -3.92036426501e-04  1.59039197731e-03  5.69117044928e-03 -3.18475311240e-03 -5.72488421431e-05  4.38250227258e-04 -2.04575630525e-03 -1.72850565673e-03 -7.87299015648e-03 -4.78813328363e-03  3.24186839318e-03  4.65880368098e-03  3.07989244805e-03 -7.75090494549e-04  2.27671623891e-03  4.51185311597e-03  1.27704576770e-03 -2.09494991031e-03 -3.17983086606e-03 -5.21764916320e-04 -4.62082203049e-05  1.03224944190e-03 -2.79852367638e-04  2.10022387929e-03 -5.37062927073e-04  7.37323054248e-04  1.71512932685e-03  4.26287342153e-04 -4.92640753516e-04 -3.99503379424e-03  1.24129360483e-03 -9.51548614527e-04  2.38665888388e-03  1.65658772931e-03  4.34926177046e-03  2.46590180859e-03  1.60571289386e-03  2.01842050883e-03  1.09683189571e-03  4.19585608639e-03  2.32556099307e-03 -2.10356223197e-03 -2.79409434800e-03  7.20157269382e-04 -5.02170287713e-04  3.91594011889e-03 -2.26512139563e-03 -2.30664271067e-03  1.40076475021e-03 -4.92069062778e-03 -3.73398192713e-03  3.54549179946e-03  4.35077413354e-03  9.05517132677e-04 -3.57497798330e-04  6.75850652094e-04  9.14977463489e-04  3.31209811166e-03  1.03500690107e-02  4.04838527045e-03 -1.86137490323e-02  1.51492766241e-02  9.22089403311e-02 -2.53540034610e-04  5.68837155931e-03  2.01849459146e-03  2.83826399042e-04  2.32908509097e-03 -2.48233144381e-03 -6.50541805174e-04  2.60101785997e-03  8.61429546372e-04 -1.88546289084e-03  3.39599176987e-03 -3.81132446222e-04 -8.73378958846e-05  4.14659259816e-05  3.65429328030e-03 -6.53480878213e-04  9.03053635882e-05 -7.45211408811e-04 -2.02446406008e-04 -9.71244576049e-04  3.72558217647e-03  2.51799364407e-03 -4.81604612091e-04 -2.30146291386e-03 -1.47064385094e-03 -7.25020259226e-04  8.99476706793e-04 -2.83451943774e-03  5.84198091110e-04  7.48259441921e-04  2.07401634937e-03
 1.58663429719e-03  2.21769308201e-03  1.91307152200e-03 -4.37894055350e-04 -6.03781883204e-04  2.89470045376e-03  1.65623230809e-03 -6.72247873612e-04  1.45002292563e-03 -1.77066823152e-03  1.38692638385e-03 -4.21533921771e-04 -1.15304683270e-03 -3.39523390291e-04  2.95361737258e-03  4.33261309771e-03 -2.68027487547e-03  1.39332138230e-03  1.23019161747e-03 -7.97148079480e-04 -6.76158606901e-04 -3.40557851297e-03  3.00926575007e-03 -2.21349874646e-03  7.52506692879e-04  7.37696560998e-04 -8.54041111347e-05 -2.37865382559e-04 -1.56032412269e-03  5.22196391482e-04 -6.85125693637e-04  2.40120573470e-03 -4.66279301108e-04  2.53162084499e-03  1.72757559833e-03 -8.02452602473e-05  2.89926508794e-03  3.38605911252e-04 -1.96357369410e-04  1.07928192987e-03  1.44878076161e-03 -1.00409669722e-03 -6.40752854156e-05  1.45750047162e-03 -3.21002227858e-03  1.00344683657e-03 -2.88576383266e-04 -6.08397428274e-04  2.76471664177e-04 -2.26701712661e-05  2.32775625471e-03 -4.75368411642e-04  8.78858811687e-04  1.27058696157e-03  1.16302635212e-03 -1.66195981362e-03  2.12998990486e-03  1.26227717158e-03  3.10936078029e-04 -2.85948498601e-03  3.00355201497e-03  5.33168027081e-03  5.75159724539e-04 -8.71282550529e-04 -2.58156696057e-03 -6.63898021623e-04 -6.30354585155e-04 -2.54834124612e-04 -2.17098609729e-03  1.02728627396e-03 -9.29797052149e-04  5.50526980344e-04 -2.01876799179e-03 -2.17653599457e-03  1.08750925914e-03 -1.84710047526e-03 -2.39756062855e-03  7.34442928986e-04  1.29135136864e-03  1.96094180562e-03 -1.26434222513e-03  1.24271858475e-03 -2.19084259416e-03  2.43929108256e-03  2.61890009444e-04  2.77709895288e-03 -1.00456505111e-03 -3.09567654521e-03 -1.58039061860e-03 -4.01230653190e-04  9.87167806581e-04 -1.33106785190e-05  1.29080766555e-03  8.66416649966e-04 -4.27870404489e-03  1.92753911093e-03 -2.53540034610e-04  5.65268268977e-02 -9.99755607548e-03 -1.12051637751e-02  7.00455461230e-03  4.33104647298e-04 -1.46136874306e-03  1.69387239867e-03 -7.58508923319e-04  2.13749795877e-03 -2.31616965046e-03 -1.24214590804e-04  1.50066731981e-03  1.08703935286e-03  8.57674386938e-05 -3.76244756763e-04  1.79066755748e-03  2.81912503983e-03 -2.73235409621e-04 -4.49173689602e-04 -1.25604665341e-03  1.42868128603e-04 -1.35596099994e-04 -2.27120515957e-03  1.22239264204e-03 -2.87884701862e-03  1.34779046260e-03 -7.30138421964e-04 -8.88567368542e-04  2.34045258155e-04 -6.43061021164e-05  6.59577475537e-04
 2.84191498790e-03 -2.31025018926e-03 -2.68848435335e-03  1.87281456178e-03  5.71578482300e-03  3.05142672115e-03 -2.16441760568e-03 -1.89462529603e-03  8.03332600936e-05 -4.82355945482e-03  6.79882714358e-04 -2.26573957883e-03 -3.49859346838e-03 -2.58442441850e-03  4.77660311055e-03 -7.52007513807e-04 -6.09024247534e-03 -2.51186310368e-03 -7.21403566976e-04  4.87359925415e-03 -4.63324759774e-03  6.31404978007e-03 -3.81446218584e-03 -3.21204320934e-03 -2.83907323188e-03  1.78920272337e-03 -1.51708796010e-03  4.32758828992e-04  3.55025631075e-03 -2.46105252472e-03 -6.20406632829e-03 -5.68999879437e-04  1.62278377030e-03 -1.39177797143e-03 -3.92126664639e-03 -3.22085131267e-04  3.84090183935e-03 -2.04135971582e-03  1.24321305497e-04  6.13404982114e-04 -9.30902980278e-04 -1.70773753738e-03 -3.86743085047e-04 -1.08742266375e-03 -9.91254761327e-05 -3.68535967338e-03  8.68987030390e-03 -1.63621796403e-03  3.74975277908e-04 -1.55416112106e-04 -5.34695444790e-03  6.00441566314e-03 -3.23663115802e-03 -1.55944681704e-03 -3.07906510988e-03  3.12013473642e-03 -2.43052832470e-03  5.64884334295e-04  1.39672408986e-03 -5.71152711546e-04  2.84341141633e-03 -3.31362935855e-04 -9.03751955108e-04 -6.12070764345e-04  6.41632110555e-03 -1.17693844762e-03  3.81362820053e-03 -4.27911731516e-04 -3.02375204852e-04 -1.15641160778e-04  2.85832406764e-03 -2.44737118913e-04 -1.65693284673e-03 -4.07566350847e-03  2.97518298600e-04 -4.27897179287e-03 -2.10945937498e-03 -1.04431223227e-03 -2.95724586397e-03 -1.91002501393e-03  5.27989291855e-04 -3.55097482576e-03  2.88568336647e-03 -2.58235780346e-03  4.39288063497e-04 -3.13967619633e-03  5.06872124797e-03  7.19083320835e-03 -9.25578633918e-05  2.85465265824e-03  1.24629024649e-03  1.26704470161e-03  4.54055440517e-03  3.48321344106e-03 -1.37809804927e-03  5.43866195598e-03  5.68837155931e-03 -9.99755607548e-03  1.01421790600e-01 -5.22712019200e-03 -1.43083095521e-03 -3.09347418529e-03  2.62603471865e-03  1.32022184224e-04  4.32541971662e-03  2.38143879103e-05 -1.25536850029e-03 -8.12958735882e-04 -1.88103054874e-03  4.11361946320e-03 -1.50055748727e-04  1.78933690817e-03 -3.87788967870e-03 -1.37001338634e-03  3.18265939281e-03 -3.93770039442e-03  3.55104859573e-03  8.47410286085e-04 -2.67073839052e-03  3.75226868190e-03 -5.65744942074e-03  2.49543583353e-03  4.01374332232e-04  2.55973855817e-03  9.64975392104e-04  3.90215826199e-03 -2.99418761019e-03 -2.22933442869e-03
 1.38671530689e-03  2.83255476481e-03  8.11646852672e-04  2.61249656421e-03  7.79120864725e-04 -3.39432554511e-03 -5.22022788420e-03  5.21396685238e-04 -4.29830356777e-04  1.13744483704e-03 -1.76447059106e-04 -3.99559581833e-05  1.62842611405e-03  3.27908471917e-04 -4.68907316436e-03  1.03522412066e-03  1.34653022265e-03  4.60402928723e-04 -1.74275960996e-03 -2.63903063970e-03  3.21636149470e-03 -2.71281539069e-03  1.81508048699e-03 -9.91106436598e-04  3.92454680325e-04  2.38147149134e-03  5.03424419561e-04  2.53504561015e-05  2.44884959519e-03 -1.06817291161e-03  4.72145624432e-04  1.01008370761e-03 -1.39445221228e-03  6.31715755693e-05  1.02890234687e-03  2.95317627770e-03  4.12748263611e-05 -1.53404275675e-04  9.26951517219e-04 -1.73950274206e-03 -3.13036790006e-03  3.98107398436e-05 -5.73717490418e-04 -1.62737868777e-03  3.79269444929e-03 -3.88972032910e-04  3.37507309526e-03  4.33662260765e-03 -3.35234570624e-03 -1.66741489719e-03 -3.91435079764e-03  1.81017596568e-04  8.01560053864e-04 -6.81838430974e-04  1.66820283535e-04 -2.85756033021e-03  8.26759947451e-04 -1.76593801324e-03  9.35550123554e-04  1.49223367742e-03 -2.46323980630e-03 -2.62946326648e-04  1.43591232120e-04 -3.04172845958e-04 -2.10508070443e-05  5.33483504791e-04  1.28610671810e-03 -1.36753033269e-03 -1.73321373459e-03  4.70922428477e-04 -1.06243358229e-03 -1.67258415667e-03 -5.35579882056e-04  1.22952423407e-03 -4.44818752140e-04  1.98083727778e-03  3.47739289006e-03 -5.80049870546e-04 -6.01259623638e-04 -3.37788042508e-03 -9.32316938994e-04 -1.06271781793e-03  1.98999040583e-03 -3.04909193132e-06 -2.23693174340e-04 -3.06101085814e-03 -2.14463402531e-03 -3.41706536460e-03 -9.85873438719e-04  3.05583762825e-04  2.48435212909e-04 -2.22539284960e-03 -2.42972479842e-03 -3.19686438210e-04  2.95521803945e-03  2.99975192004e-05  2.01849459146e-03 -1.12051637751e-02 -5.22712019200e-03  8.46397133566e-02  5.60465731840e-03  2.08616992571e-03  4.28482160562e-04  3.23921914782e-03 -1.07629065395e-04  4.42141971751e-03  8.55449078905e-04  2.58133766170e-03 -5.34749568184e-03  2.12006807121e-04 -4.37007654686e-04  9.65558472508e-04  2.64847523669e-04 -4.05854957325e-03 -2.55777971332e-03 -2.08514405465e-03 -1.96072378786e-03  4.48757197691e-04  3.51367397948e-04  2.47277546199e-03 -2.44574034472e-03 -6.95772942360e-04 -5.77022791536e-04 -9.33613391631e-04  1.84212176665e-03 -8.61513320565e-04  9.38477563850e-04  1.46831203385e-03
-8.89186862237e-04  3.61874020853e-03  1.48724221301e-03  1.21913120799e-03 -1.39529426873e-03 -1.05045754133e-03 -4.30489523253e-04 -1.61924823627e-03 -3.45784889292e-03  2.36591077701e-03 -2.51359944153e-07  1.41241293243e-04 -2.53186217775e-03 -1.96208023724e-03 -7.19688298880e-04  1.34519493940e-03 -1.24161190269e-03  3.32293149435e-04  3.72348184514e-03 -3.58240184832e-03  2.41900267566e-03  1.39288821299e-03  2.30872847191e-03 -4.09367988983e-03  3.82000716160e-04  2.61151136592e-04 -6.49417129323e-04 -2.81975645308e-03 -2.26394624699e-03 -5.11001560125e-03 -1.33857854159e-03  6.88066650571e-04 -5.13515785111e-04 -6.43550907928e-05 -1.90610117863e-03 -1.27182987251e-03 -8.12249032894e-04 -1.84241828601e-03  7.56010452400e-04 -2.66486548000e-05 -1.23506828147e-05 -2.81751408976e-03  2.96802254782e-03 -5.44479913188e-04 -1.37900392535e-03 -5.84144635123e-04  1.19491029838e-03  4.06606360585e-03 -9.16642842297e-04 -1.01918432185e-03  1.30737912395e-03  4.17737930992e-03  1.86152544050e-04  1.67890131042e-03  1.65170216998e-03 -4.08865910718e-03  2.23345692893e-03  4.30358755068e-03  6.88345635616e-03 -3.17560895413e-03 -2.07829852409e-03  2.64388206348e-03 -3.63032094276e-03 -5.18734170915e-03  2.02058902954e-03  2.00626353327e-03  1.77789679181e-03 -1.50842608587e-03  3.07436335519e-03  2.42730505224e-03 -2.64018315444e-05  5.42538636557e-04  1.92768654758e-03 -1.81019589265e-04  4.54570170058e-04 -1.00507927865e-03  1.67656462212e-03  5.05594871827e-03 -3.05507364970e-03 -6.33660562482e-03 -1.02898948075e-03  2.27848652070e-04  1.28149997724e-03 -3.70328180811e-04 -1.24007642551e-03  7.13593086929e-03 -3.03209432279e-03 -1.88954170300e-03 -9.56741384341e-05  5.79445665194e-04  8.12509517974e-05  1.80930595307e-03 -1.92915590747e-04  2.07214818430e-03 -3.66617515789e-03 -2.00494053016e-03  2.83826399042e-04  7.00455461230e-03 -1.43083095521e-03  5.60465731840e-03  9.29907025139e-02 -1.01259994100e-03  1.64289386510e-03 -3.04749513854e-03 -1.84470783145e-03 -1.32621349914e-03 -3.17101990043e-03  1.83242388144e-03  4.24736803925e-03  3.38409288882e-03  2.59344853329e-03  6.43632656364e-05  2.13487257632e-03  2.10311648781e-03 -2.63574147024e-03 -2.38972354484e-03 -3.32511724158e-03 -1.57828771474e-03  2.36377848474e-03 -1.98925907242e-03 -2.60202571511e-03  6.41173140109e-04 -4.66474819666e-03 -7.28563308759e-04  1.54447049460e-03  1.64230079049e-03  4.49243272822e-03  1.41424123660e-03
 6.70783415652e-04 -1.67456548062e-03  1.69548191432e-04 -4.66011964748e-04 -6.39901385396e-04 -1.69272407809e-03  1.14350763318e-03 -7.06205071648e-04 -1.52494085781e-04  2.21936108145e-03 -9.96774044190e-05  1.39448418718e-03  1.26827166182e-04  9.18101784981e-04  2.39120490994e-03  6.11431283622e-04  3.53255546388e-03  2.03440076991e-03 -2.10562185557e-03 -6.16997070362e-04  1.46366287981e-03 -1.38298522086e-03  3.19157295711e-03 -1.44811834909e-03  2.05547673357e-03  2.20615674311e-03  2.75666561931e-04  1.86409159312e-03 -1.34690866939e-03  3.77003938822e-04  1.95857927893e-03  2.86311467643e-03 -7.83667941474e-04 -7.23914240604e-04  1.50841310243e-03  1.75768802358e-04 -2.35002646286e-03 -5.87914161699e-04  4.60553316108e-04 -8.33767369516e-04  8.88228244983e-04  2.20380903743e-03  2.45004106242e-03  5.65478939547e-04 -2.49844113674e-03 -1.88215678422e-03  1.41013494220e-03  4.05674575081e-03 -1.06577746798e-03 -9.10665163743e-04  1.21682988320e-03 -3.29194840070e-03 -2.79640717582e-03 -1.33184681402e-03  6.52598563778e-05 -6.45085713577e-04  4.86701283887e-04  3.47804319729e-03  2.92330472520e-04  5.92640471678e-04  2.98566499669e-03  3.29598016710e-04  1.22308331564e-03  8.40823973459e-04  1.52011529672e-03 -4.73623582339e-04 -6.10364118447e-04  4.58929309767e-04  1.14844374967e-04  4.71134988622e-04 -3.09070945372e-03 -2.45142785312e-03 -1.89323203300e-03 -3.26725710816e-03 -4.55709960237e-03  2.31762579798e-03  1.26708130315e-03 -3.41209475846e-03  9.47436818202e-04  7.36991675065e-04  1.95702363481e-04  1.71333423544e-03  2.55431028983e-03 -2.92017811816e-03 -1.75765735646e-03  4.66522197190e-04 -1.15606273583e-05  2.99256922461e-03 -1.43416819864e-03  2.12540528247e-03  6.26532186689e-04 -4.79545355923e-04  1.72172527078e-03  1.33908588747e-03 -2.53132045612e-03  7.66931342204e-04  2.32908509097e-03  4.33104647298e-04 -3.09347418529e-03  2.08616992571e-03 -1.01259994100e-03  6.36255417029e-02  4.62607155984e-03  1.34973957511e-02 -5.39459366032e-04  1.55688676049e-03  4.53622214485e-04  1.39448001060e-03  1.34120516824e-03  8.11822972574e-04  2.16648102989e-04 -9.11713227590e-04  1.04910477764e-03 -1.88062049510e-03 -1.25566092481e-03  1.64839344274e-06 -3.70256473286e-03 -1.69856755851e-03 -4.12713138020e-03  4.89223781156e-03  3.09579298267e-03 -1.40633585405e-03 -2.73932371213e-03  1.78676937622e-03  7.59397921366e-04  1.41244004223e-03  6.85514582733e-04 -1.09099194943e-04
-1.54830611123e-03  1.14879759914e-03  2.32684257976e-03 -8.30436060600e-04  2.18321709067e-03 -5.44887250621e-04 -2.46152733300e-03 -5.20696126825e-04 -1.74141678216e-05  2.54688640919e-04 -1.39026396891e-03  1.48578221378e-03 -8.93629126627e-04  6.33372970683e-05 -3.93612491865e-03 -1.46294848320e-03  4.32775612578e-03 -3.47679994813e-04  8.30065597010e-04 -1.22481389429e-03  1.01376885700e-03  4.31061810566e-03 -2.55287141493e-03  8.03436467681e-04  8.24550910754e-05  1.90693187544e-03  1.16527107557e-03  5.44449934667e-04  1.48339380818e-03  2.80263053733e-03 -1.10711961435e-03 -2.49471098667e-03 -2.94609469430e-03 -1.20869143810e-04  1.42536795495e-03  1.82657943556e-03  1.06010362234e-03  4.13453826811e-04 -2.00856376701e-03 -1.42314058272e-03 -1.02407660387e-03  6.51379837027e-04 -1.19773013223e-03  8.66212319653e-04  4.90616255330e-05  2.52998100225e-04  2.91866923773e-03  1.51121244386e-04 -9.64290462114e-04 -2.11936082444e-03  1.34631858328e-03 -2.49833193561e-03 -2.24038192887e-03 -4.71184214366e-04 -1.57942566324e-03 -5.30230069582e-04 -1.44787499565e-03 -9.61672964152e-04  2.87308119299e-03 -2.18177106929e-03  5.10594421007e-04  1.05851308758e-03  1.33816185178e-03  3.09297789546e-04  6.20372892574e-04  3.53398908676e-04 -6.09310535389e-04 -6.07654660096e-04  1.35657805463e-03  1.62995072308e-03 -2.89663371513e-03  2.34464819736e-05 -3.30632292537e-04 -1.45873702420e-03 -2.16747595688e-03  1.37008278952e-03 -1.40845781441e-03  1.97043474070e-03  2.39449418284e-03 -4.04118107279e-04 -1.08312504600e-03 -3.63444278898e-03 -1.97029778537e-03 -2.02247441723e-03 -1.54976157758e-03 -7.48604178807e-04 -5.34526286944e-03 -2.75765461874e-05 -3.92031644816e-04 -1.85004730001e-03 -1.62652921286e-03 -8.40722110584e-04 -1.23870038925e-03 -2.62458376948e-03 -3.60591629042e-03 -2.18930166440e-03 -2.48233144381e-03 -1.46136874306e-03  2.62603471865e-03  4.28482160562e-04  1.64289386510e-03  4.62607155984e-03  7.55513897422e-02  7.93668266566e-03 -5.86742439841e-03 -3.37799031439e-03  4.21657451506e-03 -5.15977387971e-04  7.65219529909e-04 -1.31215630508e-03  1.12665459301e-03  2.58216182879e-04  1.44371864607e-03  1.23963859427e-03  4.60024893945e-04 -9.02532368628e-04 -3.03003331344e-03 -3.91687168623e-04 -2.10721566847e-03  3.41720593666e-03 -4.22554144527e-03  2.94686588420e-04  2.76013045095e-04 -1.17165141666e-03  1.51811507359e-03  9.94190083292e-04 -1.89208570717e-03  8.36092513991e-04
-2.66378508377e-03  2.24047920788e-04  8.31474938386e-04  1.30451952064e-03  3.99670349509e-04  1.75133173900e-03 -3.20756791241e-04  8.56719036415e-04 -2.02215868652e-03  7.05960370465e-04 -8.55071101441e-04 -7.26168667399e-04 -1.71878182792e-03  9.28314537655e-05  2.78358629566e-03  1.08591424444e-03  2.61157039926e-03  8.96159380020e-04 -4.40134291290e-04  3.26773112588e-04 -3.73828548395e-03 -2.14210253087e-03 -5.19957139637e-04 -8.54588327115e-04  4.08860581921e-04  4.73873340955e-05  1.79172414116e-03  3.27011350955e-03  2.18179983033e-03  1.76419521046e-03  1.29676970270e-03  5.16621717838e-04 -7.22509477583e-04  3.02483264582e-03 -1.78532005887e-03 -1.13038861996e-03 -9.79929507668e-04 -1.59827595920e-03 -3.49334341963e-04 -1.23142068292e-03 -1.64877506351e-05  5.14923106090e-04  2.79980872375e-05  3.42485614503e-03 -1.71924047538e-03  2.43956821448e-03  6.77811973076e-04  1.65654646827e-03 -1.80059811073e-03 -1.67106707111e-03 -1.12956141154e-03 -4.50093748338e-03  1.51675698855e-03  1.59876871354e-03  4.64446405248e-03 -1.39271438225e-03  3.50062786209e-03  2.65348843982e-03 -7.83203223445e-04 -2.19748748591e-03  1.53164376372e-03 -7.67025122319e-04  3.93979341617e-04 -1.00767490973e-03 -1.32706898583e-04  2.65370358518e-03 -8.71291581576e-04 -6.29009905637e-04  4.34202235401e-03  7.11507363381e-04 -2.89597280445e-03 -6.09965961289e-03 -2.43724250592e-03 -2.69342359454e-03 -3.19816525254e-03  9.19713641175e-04  3.52989942340e-04 -5.08113697780e-04 -1.27422193080e-03 -2.27048667184e-03  2.72241032538e-04  4.31373176422e-03 -1.31169569443e-04 -2.24637704047e-03 -8.10289423441e-04 -2.85132303949e-03 -3.52312981566e-03  3.03302226274e-03 -4.16198404954e-05  2.73183285339e-03 -3.46564996740e-03 -2.68261577128e-03  2.59522113532e-03  2.27414387793e-03 -3.91551622592e-04  1.45525748603e-03 -6.50541805174e-04  1.69387239867e-03  1.32022184224e-04  3.23921914782e-03 -3.04749513854e-03  1.34973957511e-02  7.93668266566e-03  7.86333751017e-02  9.55623911965e-03 -1.24786652592e-03  3.03256794045e-03 -1.78774032859e-03  7.41724573407e-05 -1.44779171462e-03  8.15172901857e-04 -1.34443826606e-03 -1.00052309229e-03 -1.97518397049e-03  8.45937582781e-05  8.40520586785e-04 -5.18795591731e-03 -3.14385496200e-03 -1.69717400058e-04 -7.56477481403e-04 -2.92548525021e-03 -1.95800411819e-03 -2.14726133093e-03  2.04008611098e-03  1.37466877176e-03 -1.25498400267e-03 -2.33883729095e-03  3.08477566523e-04
 1.97329858477e-03 -1.82188812090e-03 -7.17541542297e-04  3.40412730654e-04 -3.46065508548e-03 -1.02233659186e-03 -1.71064524277e-03  5.46209194680e-03 -2.13160289243e-03  3.79114531493e-03 -1.37563153787e-03 -3.85200711853e-04  1.60599453924e-03 -4.13035501491e-03  4.51989784428e-03  3.15467643102e-03 -2.13595440888e-03 -1.57211110448e-03 -3.81601196467e-03  2.84756183225e-03  2.36100998006e-04 -1.84120921144e-03  2.21493586164e-03  6.06867274976e-04 -3.70826674710e-03  1.78493487330e-04 -9.96645600918e-04 -8.63710456245e-04 -2.83811538175e-03 -2.81728976042e-03 -2.56687708649e-03  5.17843344015e-03  5.14238804044e-03  2.18379588166e-03 -2.27719280409e-03  3.01795052738e-03  1.97231614776e-03  1.83683129096e-03 -3.58170164393e-03 -2.66193211690e-03  1.53880463748e-03 -1.67509761948e-03 -3.16844779387e-03  9.53807692209e-05  1.33809535587e-03  2.56696194079e-03 -2.97332670311e-03  8.52056988881e-04  2.26174473705e-04  6.65929107127e-04 -6.28830636214e-03  1.10234149179e-03  6.85814904867e-03  9.39597095481e-04  1.42611945484e-03  5.07097021331e-03 -3.61709724463e-03 -4.92454936730e-03 -4.31747562488e-03 -1.46380907882e-03 -6.25342032448e-04 -3.25241208780e-03 -8.78860751282e-04  1.21981771782e-03 -1.09226163151e-03 -9.58895909986e-04 -1.91983905905e-04  4.17702977249e-03 -2.97729285792e-03 -1.46209886835e-03  4.40675618112e-03  3.14933407015e-03  2.68772913317e-03 -2.32689253431e-04  3.52920302927e-03 -3.88839369308e-03 -2.47261708122e-03  1.74312872963e-03 -4.87400557454e-03 -4.53843813012e-05 -1.01985238932e-03  2.83456135788e-03  4.36981557790e-03 -1.46225502838e-03  3.92130631864e-03 -2.77602896788e-03  2.76241445051e-03 -5.73516884595e-04  2.07659047227e-03  3.73920931369e-03 -3.65341085928e-03 -4.72030211483e-04  2.27131159058e-03  2.74582933734e-03  1.98130266451e-03  4.22288944317e-03  2.60101785997e-03 -7.58508923319e-04  4.32541971662e-03 -1.07629065395e-04 -1.84470783145e-03 -5.39459366032e-04 -5.86742439841e-03  9.55623911965e-03  9.97713371544e-02 -4.93535950310e-03 -1.23131649765e-03 -2.55186832715e-03 -1.37450523600e-03  1.53599711219e-03  2.27524693868e-03  1.33425543289e-03 -3.81592522731e-03 -4.48114176741e-03 -1.79719509270e-03 -6.26266142777e-03  1.31712260764e-03  1.01847210160e-05  2.06923252191e-04 -4.53252514829e-04 -9.85997914681e-04  1.35528005727e-03 -3.18808310822e-03  3.13345246437e-04  2.47293761846e-03 -2.71624773846e-06 -2.28467586233e-03 -4.95923792492e-04
 2.67142782315e-03 -1.15672247100e-03  1.63731226842e-03  2.98911131904e-04  5.31305658559e-04 -3.87098257515e-04 -2.41810648389e-03 -3.55693750024e-03  1.75876609334e-03  2.80292111730e-03  3.08129808284e-03 -1.62262866164e-03  4.29501282486e-04 -4.92992546416e-04  1.20958390370e-04  2.61216821292e-03 -2.42764687072e-05  2.05133283281e-03 -4.57521685461e-03 -2.55384868172e-03  8.28744607210e-03 -3.23603921275e-03  1.38245076474e-03 -3.05656678190e-03  2.98673908251e-03 -6.54692359472e-04  6.26150748281e-03  7.98378164291e-04 -6.58085844893e-04  4.22382796103e-03 -6.81511368867e-04 -2.97021514707e-03  5.20197535542e-03 -8.98846086544e-03  2.77278971901e-03  2.41284452195e-03  1.66517090722e-03  2.77501262817e-03 -3.86584712689e-03 -1.34109533980e-03 -1.65038507979e-03  9.62553283358e-04 -1.48407693019e-03 -2.72468421265e-03  2.66984996449e-03  3.12605703400e-03  2.23365994434e-03  2.36198247256e-03  1.61561219634e-03 -3.15824420969e-04 -4.49776657922e-03  3.50488133513e-03  1.92166754710e-03 -7.67612253878e-05  2.43945202753e-03  2.07316914067e-03 -4.43063632522e-03 -2.75582177664e-04 -2.25981469213e-03  1.15185269747e-03  1.18577061451e-03  2.05602668262e-03 -6.68681023620e-04 -4.75536127493e-03 -7.12414781191e-04  7.81746575536e-05  8.69712486731e-04  2.08217017642e-03  5.12357773654e-04  3.75879978170e-04 -1.15018804761e-03 -8.01148593931e-06 -9.32756646536e-04 -4.92660008599e-03 -1.11707270979e-03  1.65602074349e-03  7.77411628103e-04 -4.71621789703e-03  6.23628831951e-03  4.56429749367e-03 -7.35776760829e-05  1.65360865050e-04 -1.21742769426e-03  3.84540371801e-03  5.58275384891e-03 -3.23427141804e-04  2.35381363188e-03 -1.75312667630e-03  3.12288995028e-04 -1.95529447063e-03  6.62744909610e-03  4.66335139727e-05  6.68951284014e-04  9.34132863554e-04  5.24422292048e-03  3.90052008638e-03  8.61429546372e-04  2.13749795877e-03  2.38143879103e-05  4.42141971751e-03 -1.32621349914e-03  1.55688676049e-03 -3.37799031439e-03 -1.24786652592e-03 -4.93535950310e-03  1.01805875638e-01 -7.42430355073e-03 -7.29287726175e-03 -9.92650463575e-03  2.59841783036e-03  1.84676906190e-03 -2.95285630411e-03  9.31378244675e-04  2.05675657359e-03 -1.29878705611e-03  8.93485962890e-04 -8.15739924692e-04 -3.47649529956e-03 -3.27956606779e-04 -6.81667816946e-04 -1.88960320568e-03 -3.71236721370e-03  2.42883023187e-03 -1.41503112582e-04 -3.49765024459e-03 -5.24342137345e-04  6.11403341262e-03  2.52502246921e-03
-2.39846917413e-03  1.40115723960e-03  1.37686734865e-03  4.17380189529e-03  3.92377816792e-03 -4.32404160571e-03  2.86557699023e-03 -2.77143320685e-03  2.88381447582e-03 -2.27833690051e-03 -1.89214305074e-03 -2.07917694095e-03 -7.37913262155e-04 -1.26712983879e-03  2.62771663346e-04  2.14992300879e-03  1.66962993022e-03 -2.87263063815e-03  4.46372532989e-04  1.67493234041e-03 -1.58286630360e-03 -3.22040066755e-03 -4.66350729599e-04  2.44737917683e-03 -3.23838660175e-04 -5.02691082524e-03  2.86468942880e-03  9.08078980449e-04 -3.90025272560e-03  1.45788873761e-04 -1.88673101375e-03 -5.47235920381e-03  2.20867863511e-03  4.34403804249e-04 -3.69616364023e-03 -2.88888118579e-03 -3.86797630897e-03 -1.43492273265e-03 -2.00128479021e-03  6.23735139938e-04  2.77506499281e-03 -9.64376527860e-04  1.09486098733e-03  1.48879041528e-03 -3.45849489990e-04 -4.28692963965e-03  1.99628164376e-03  1.30662834928e-03 -3.20385133084e-03 -4.51165990131e-03  1.26577390088e-03  5.24228828403e-03 -5.73988110657e-03  2.13714562360e-03  4.78563478196e-04 -1.56676240571e-03  2.75703643776e-04  1.96349854671e-04 -3.71918093940e-03 -6.68759506508e-04  2.02239223400e-03 -1.64399182224e-03  3.13729341652e-03  5.29962556665e-03 -6.05429573296e-04 -2.06556861534e-04 -9.39465686248e-04 -4.49112337578e-04 -1.08007243300e-03 -1.49514749115e-03  1.67549317690e-03 -2.52289986527e-04  1.74091176739e-03  1.90555701674e-03  4.91965976881e-04  3.17172814890e-03  4.08936042353e-03 -3.00895356810e-03 -3.87193935496e-03 -1.26974020650e-03 -4.49202578345e-03 -4.17951698630e-03  2.67889059931e-03  2.39160229122e-05 -9.36110868924e-05 -1.11339532761e-03 -1.72058012136e-03  2.22253321487e-03  5.86623371671e-04 -2.15014121197e-03 -7.04652061666e-04  1.57630396795e-03 -1.77029465088e-03 -3.49187343438e-03  4.90614036734e-03  1.56007906410e-03 -1.88546289084e-03 -2.31616965046e-03 -1.25536850029e-03  8.55449078905e-04 -3.17101990043e-03  4.53622214485e-04  4.21657451506e-03  3.03256794045e-03 -1.23131649765e-03 -7.42430355073e-03  1.00463152471e-01 -5.17307327307e-03 -3.00540713694e-03 -2.70861718466e-03  4.83024604353e-04 -9.41948056815e-04 -3.55988450520e-03 -1.79745610234e-03  3.70143068795e-03  5.73565720665e-04 -5.07783739520e-03  5.11556571350e-04  3.03876992611e-03  2.69316421224e-04  3.66677354584e-03 -4.00559355271e-03  4.05004142588e-03  4.12732215881e-04  4.93856217229e-04 -2.97089714316e-03 -4.59789917141e-03  4.63838445678e-04
-1.23567076292e-04 -3.77703583119e-03  5.17352232169e-05  2.91190416087e-03 -4.17565106501e-03  7.26971351309e-04 -3.70313715876e-04 -2.24397760829e-05  8.57398021549e-04 -3.05803812658e-04 -4.14946326749e-04  2.17366669651e-03 -1.06739297603e-03  1.98653323059e-03 -2.22328271488e-04 -2.95877673724e-03  2.94444376676e-04 -1.88515800463e-03 -3.26779806026e-04  5.46908984827e-04  1.71457216477e-03 -3.26905133066e-03  3.62926186148e-03 -1.72121906288e-03  2.06684241072e-03  2.15022110392e-03 -2.89453409269e-03 -1.04076364043e-04  6.56861810667e-04  1.75854619388e-03 -1.02701453367e-03  1.21119963559e-04 -1.62757154310e-03  5.33596570837e-03 -2.76140042175e-03  1.25892434140e-03  7.06302457825e-04  8.43183559938e-04  1.10340566840e-03  1.33767832027e-04  9.85937088085e-04  2.18360457731e-03  5.46189907646e-03  3.09321477909e-03 -5.52689931256e-04  3.75026397841e-03  1.04016283558e-03  6.17958718296e-04 -3.01359678610e-05 -1.44390081986e-03 -5.10508863223e-04 -3.11175404339e-03  1.42186759960e-03 -1.24668758724e-03 -2.76336928249e-03 -1.37668680267e-04 -1.55425657689e-03 -1.01580776667e-03 -3.43930037866e-03  3.39594862380e-03 -1.47607850607e-03  2.89839771176e-03 -1.38479387239e-03 -1.43818347970e-03  7.87382611305e-04  2.16258747786e-03  1.13291343819e-03 -1.38997932722e-03  2.79094811644e-03  2.88044164924e-03  9.67593484118e-04  2.18378277556e-03 -1.71009594593e-03  1.05415560156e-04  8.60842058548e-04  1.96584520032e-04  2.62464414292e-03  8.91995828963e-04 -2.30713168055e-03 -6.37474568190e-03  3.82224938586e-03  7.97814802084e-04  3.41663436140e-03 -5.54245305215e-03 -3.63781380838e-03  2.39179735035e-03  2.89813624412e-04 -2.50703443928e-03 -2.55609155813e-03  3.99802954843e-03 -4.10199603049e-03  9.29386149913e-04  3.07069464273e-03  2.33218443030e-03 -1.97153467812e-03  1.17058580818e-03  3.39599176987e-03 -1.24214590804e-04 -8.12958735882e-04  2.58133766170e-03  1.83242388144e-03  1.39448001060e-03 -5.15977387971e-04 -1.78774032859e-03 -2.55186832715e-03 -7.29287726175e-03 -5.17307327307e-03  8.34969541431e-02 -8.86640393287e-04  6.94647912177e-03 -2.89746007036e-03 -3.42149101190e-04  2.83726327801e-03 -2.90218613666e-03 -2.33408070139e-03  1.10665950331e-03 -4.41236034715e-03 -2.32786948749e-03 -1.10132112062e-03 -4.21271790842e-06  2.35004477847e-03  2.76706482682e-03 -8.70531733749e-04 -1.27515509720e-03 -2.24272154858e-03 -1.09331245883e-04 -5.45481050907e-03  2.00468169715e-03
 6.06105777325e-04  1.61302801750e-03  8.94910081295e-05 -2.41124407910e-03  2.03184680626e-05 -1.36892427134e-03  1.37528953022e-03  1.10939786470e-03 -3.38127935635e-03  1.55491041576e-03 -2.16978623432e-03 -3.72573458510e-03  3.00810604035e-04 -1.15208168080e-04 -1.03712351322e-03 -1.25872810012e-03 -2.15867670264e-03  1.65556694273e-03  1.60097034817e-03  1.76497590402e-03 -3.79588874897e-03  4.73479946672e-04 -1.56413881583e-04  1.76841929759e-03 -6.21818121154e-04 -4.48446746450e-04 -6.86009530179e-05 -1.14157422807e-03 -4.06645270585e-04  1.13419639225e-03  2.21100194236e-03 -2.85146874244e-04 -2.36872257799e-03  1.17641978740e-04  1.28716762317e-03  1.24497217167e-05  1.07763243260e-03 -4.70341842791e-04  3.03519888462e-03  1.24538337488e-03  1.17919405875e-03 -1.82834507304e-03  2.71512729810e-03  2.40085599664e-03 -1.97914884011e-03 -3.28066994380e-03 -1.49277440022e-03 -1.35671517046e-03 -2.80715112252e-04 -2.34006104619e-04  2.29405565551e-03 -1.15716840635e-03 -3.05706030551e-03 -1.51368341245e-03 -1.30158966914e-03 -1.87588031880e-03  1.96820774072e-03 -4.95765250867e-04  1.12500079546e-03  1.00309553221e-04  3.75253848776e-04 -7.91539918888e-04  5.77351800511e-04  1.85763921767e-04 -4.18939270108e-04  1.94302016834e-03  1.71589290062e-04  7.48064548540e-04  9.97192590346e-04  3.62234629761e-03 -1.20948548163e-04  4.44090168329e-04 -6.67311155787e-04 -1.07479207499e-03 -2.58787852034e-03 -3.50984065629e-03  1.91720987815e-03 -4.65705692948e-04 -6.04789138915e-04 -8.21483513542e-04 -1.25260990729e-03 -2.70825628723e-03  1.64895191513e-03 -3.83700269230e-03 -1.75653463765e-03  9.12031988544e-04 -1.19143313077e-03  2.23158981805e-03 -6.18262861977e-04  7.51591051709e-05  2.10195326134e-03  8.70151251508e-04  9.97084946062e-04 -3.28543352976e-04 -1.30425336668e-04  6.28480451459e-04 -3.81132446222e-04  1.50066731981e-03 -1.88103054874e-03 -5.34749568184e-03  4.24736803925e-03  1.34120516824e-03  7.65219529909e-04  7.41724573407e-05 -1.37450523600e-03 -9.92650463575e-03 -3.00540713694e-03 -8.86640393287e-04  6.49595138624e-02 -7.12047423823e-04  6.89555061667e-03  3.26841480808e-03 -1.27342849076e-03  2.58759474972e-04 -1.55843239271e-03  8.01822570796e-04  1.38959723497e-03 -7.83772742956e-04  4.29730088770e-04 -3.36453408650e-04  2.07965534511e-03 -3.17959345081e-05 -3.21203066225e-03  2.16628571806e-03  9.12209009321e-04 -7.05242095243e-04 -3.57090052458e-03  6.95453993726e-04
-1.78076894316e-03  6.99279286102e-04 -7.63650357289e-04  1.07714064482e-03 -4.61385664748e-04  3.39543111756e-04  8.08139243479e-04  1.45512593321e-03  1.70423006650e-03 -3.32074533726e-03  2.39093734226e-03  4.45954790784e-03 -3.43270493193e-03 -1.78920706347e-03  3.16881572544e-03  1.73622152134e-03 -2.95641700368e-03  2.36937253847e-05 -1.21332819956e-03 -2.03340966549e-03  8.94060931845e-04 -5.35515109658e-03  1.11597721692e-03  2.58669033675e-03 -1.61960362781e-03  1.66027222616e-03  1.04066496736e-03 -1.77311524808e-03 -1.81199731276e-03 -3.58483930231e-03 -3.04656182529e-03 -1.37065036083e-04  1.46093032118e-03  1.19758529941e-03 -3.12687666262e-03  1.82784765788e-03  2.90138842064e-03  1.38617574166e-03 -3.65015216078e-03 -1.52807245255e-03 -6.36717579476e-03 -4.44114791967e-03 -5.49404752673e-04  6.20458375009e-04 -1.07105744545e-03  3.22930883017e-03  2.04984590228e-03 -1.38124748538e-03  2.05021170142e-04  1.13429328007e-03 -1.48378909869e-03 -3.15199338353e-03 -1.31512716902e-03 -2.38544002175e-03 -1.08591450524e-03  1.65443501527e-03 -8.27013690072e-03 -3.37020045956e-03 -6.80412532593e-03  5.02749436908e-03  2.32959148277e-03  2.44805037006e-03 -2.38627353831e-03  1.15174077986e-03  4.08274690869e-03  1.34328674659e-03  7.24734105729e-04  3.38016953595e-03  1.85491170146e-03  4.68387124818e-03 -4.92428029521e-03 -9.92237342480e-04  6.93507755884e-03  2.59850755000e-03  5.89720505552e-05  1.99024701073e-03  2.99148109468e-03 -2.40449752264e-03  2.34692632759e-03 -4.80463402583e-03 -1.48926535977e-03  2.94653452495e-03 -1.81227583618e-03  2.93708524890e-04 -1.87811289861e-03  4.06750031664e-03 -3.09209045201e-03 -1.40514049032e-03 -2.50911512574e-03  3.47068999231e-03 -1.16604372629e-03  2.60209956698e-03  3.63635944121e-03 -6.53162122577e-04  7.27965479343e-04  1.30920314813e-03 -8.73378958846e-05  1.08703935286e-03  4.11361946320e-03  2.12006807121e-04  3.38409288882e-03  8.11822972574e-04 -1.31215630508e-03 -1.44779171462e-03  1.53599711219e-03  2.59841783036e-03 -2.70861718466e-03  6.94647912177e-03 -7.12047423823e-04  9.72025867203e-02  1.89685006400e-02  8.32742579074e-03 -3.99100152066e-03 -1.65288432249e-03  2.58812291580e-04  2.09325445241e-03  3.63569175687e-03  3.43186969664e-03 -1.30322066020e-03  9.53546275860e-04  1.77516212523e-03 -5.07198954797e-04 -1.07109443386e-03  6.82205102645e-04  6.89303081395e-04  3.01585870357e-03 -3.95926362563e-03 -3.77187669490e-03
-1.77424864706e-04 -7.28077557639e-04  2.27462715412e-03  2.51926482322e-03  3.38691967215e-03  3.94756067307e-04 -1.96165728128e-03  1.77027900811e-03  7.79142486345e-04 -7.80847738549e-04 -7.26155047021e-05  4.73737264838e-04 -8.68051829965e-06  1.08256001810e-03 -5.62083696414e-04  6.78691065362e-04 -1.86640209939e-03  1.44478475699e-03 -4.11658898068e-03 -4.87034747093e-04  2.50071852190e-03 -1.83933130343e-03 -1.82748904253e-04  1.89121460546e-03 -1.91690950984e-03  1.39031501193e-04 -2.38240586389e-04  1.23348146060e-03 -7.71968207639e-04  2.75830291342e-03  4.22298295760e-04 -2.50048976787e-03 -3.42066716652e-03  1.95230267890e-03  4.88453142406e-04 -2.01312665128e-03 -1.58637958410e-03 -2.05044799050e-03 -4.36886626349e-03 -2.35025970610e-03 -5.36598656052e-03 -1.67894606786e-03  7.29521293605e-04 -2.23819734225e-03  1.41376068759e-03 -1.21885922323e-03  1.59928244296e-03 -3.19352124324e-03  5.79834050331e-04  3.03308529229e-03 -8.52048344748e-04 -3.65770265198e-04  1.23664202388e-03  1.51849500378e-03 -1.96184836413e-04 -3.28219857369e-03  5.05052569401e-04 -6.25738023322e-03  7.21022914959e-04  1.04364098554e-03  7.66145316583e-04  1.05479741709e-04  1.85686682829e-04  1.16167134075e-03 -3.74156845988e-05 -2.32526278162e-04 -1.07446504999e-04  3.08884889093e-03  1.08601685637e-03  3.47087610370e-03 -2.15673073468e-03 -1.35733529643e-03  7.58081510185e-04 -1.51113248484e-03 -2.12701101091e-03  1.02783199451e-03  5.54311803740e-03  4.60660681187e-04  3.08759445844e-03 -2.63460278346e-03 -3.18891861266e-03  7.06757531197e-04 -4.21553708835e-03  1.46108359463e-03  1.68019759542e-03 -2.15912494577e-03 -1.09793750233e-03  1.57521624864e-03  2.00471773973e-03  4.10494485267e-03 -3.96851226943e-03  8.39451067455e-04  5.67532280194e-04  1.68587891743e-03  6.88003593314e-04  3.41512654618e-03  4.14659259816e-05  8.57674386938e-05 -1.50055748727e-04 -4.37007654686e-04  2.59344853329e-03  2.16648102989e-04  1.12665459301e-03  8.15172901857e-04  2.27524693868e-03  1.84676906190e-03  4.83024604353e-04 -2.89746007036e-03  6.89555061667e-03  1.89685006400e-02  7.68337860756e-02 -1.26306236065e-02 -5.71202037862e-03  4.92529443607e-03  2.94037515832e-03 -1.65069508805e-03  3.81729997607e-03  2.16370395005e-03 -9.71636961644e-04  1.00008549017e-04  1.40216422056e-03 -2.25376300172e-03 -4.64178646563e-03  3.20749660985e-03 -3.85119913769e-04  3.77412508007e-03  1.36849312849e-03 -1.47125362530e-03
-3.93761204281e-03 -3.81161922612e-03 -2.88751457510e-03  1.89314065616e-03 -4.38853148489e-03 -2.37638106926e-03  1.00526439277e-03  4.43883746004e-04 -1.17589108048e-03 -3.52328641353e-03  3.56466225028e-04 -2.41507987498e-03 -9.98411822082e-04 -2.98703519630e-03  5.93114407953e-03 -2.00110975765e-03  1.07185849317e-03 -7.95201574213e-06  2.32775584085e-03  5.18949659809e-04 -6.62967883033e-04 -9.34749557123e-04 -1.16509133917e-03  1.64977522935e-03 -9.02957435711e-05  1.68757878577e-03  2.73605720091e-04 -8.68374190201e-04  9.47457197338e-04 -4.06769376669e-03  5.69016207206e-04  2.76624257220e-03  5.19967387419e-03  5.61714719312e-05 -7.31540584312e-04  2.07475301913e-03  2.10700707366e-03  4.57268720462e-03  1.62119571390e-04  1.19179505202e-03 -2.48775897009e-04 -2.32088558099e-03 -8.56966384835e-04 -1.12238593988e-03 -1.76640007449e-03 -1.52191318559e-03  9.23686640628e-05 -8.53641022055e-04  2.63288662968e-03 -1.39698465708e-03  7.53467635722e-04 -4.77671391367e-04 -7.31969956975e-04 -1.68233345849e-03 -2.27937478959e-04  5.37134440952e-03 -3.85355670343e-03  1.10873916702e-03 -1.75579115519e-03  4.36407801365e-03 -5.78126112205e-04 -1.18811146131e-03 -5.58063877290e-04 -2.59019196655e-04  2.07131235738e-03  1.07552930243e-03 -2.82677465938e-04  7.25968628440e-04  1.95664833507e-03 -2.46164454187e-04  1.46684896640e-03  4.32782609109e-04  2.80507821936e-04 -1.39935960897e-03  1.53241148248e-03  3.88876801861e-04 -2.44380364870e-03 -8.61610096320e-04 -3.16278089958e-03  1.89230039867e-03  1.30373857583e-03  4.02985457477e-04  1.11016114360e-03 -2.86515105895e-03 -3.38230420635e-03  1.80801326704e-03 -2.39178437246e-03 -1.98598652230e-03 -4.34579221194e-03 -8.13898603809e-04 -3.99904459929e-04  6.53480128977e-04  1.09449329158e-03  4.82143134844e-06 -1.24842633726e-03  6.98569450241e-04  3.65429328030e-03 -3.76244756763e-04  1.78933690817e-03  9.65558472508e-04  6.43632656364e-05 -9.11713227590e-04  2.58216182879e-04 -1.34443826606e-03  1.33425543289e-03 -2.95285630411e-03 -9.41948056815e-04 -3.42149101190e-04  3.26841480808e-03  8.32742579074e-03 -1.26306236065e-02  6.61214295290e-02 -1.29806631897e-02 -2.29397903331e-02 -2.45886874924e-03 -3.51725872420e-04 -1.05035436757e-03 -2.06074026780e-03 -2.42016863133e-04  5.99148471606e-03  4.60338907821e-04  7.97658848962e-04  3.66470877540e-04 -1.41527782410e-03  4.14496159526e-04  8.02462294588e-05 -1.44516107661e-03 -4.74374507099e-04
 1.68433736852e-03  1.18541669081e-03 -3.59538271454e-04 -1.63402477103e-03 -1.77433138710e-04 -3.07915559812e-04  1.06113342238e-03 -1.08150099815e-03  8.86552469347e-04  8.54483282484e-04 -1.25321283070e-03 -5.62033138873e-04 -1.98419543390e-04 -3.29785377111e-04 -2.77688350737e-03 -4.77244979174e-04  7.20075017982e-04 -9.99108053586e-04  1.74762872150e-03 -9.98484853880e-04 -1.01693932652e-04  2.36224987220e-03  1.14445323382e-03 -7.22436238698e-04  3.42923948808e-04 -7.27990952550e-04  8.40596657783e-04  6.44109614389e-04  2.02525792485e-03  4.48303283198e-03  8.99772921006e-04 -3.30240500152e-03  1.16597593907e-03 -2.52653346334e-03  6.56858918743e-04 -1.00293491003e-04 -8.51121932153e-04 -5.15532963810e-04  6.63795250662e-04 -2.70746068939e-04  9.50157621854e-04  1.43959851682e-03 -1.11511811823e-03  1.50009932831e-03  3.11365410685e-04  1.27650351282e-03 -3.32294996707e-03  4.85458977289e-03 -2.85138658200e-03  7.35901592779e-04  1.35509748573e-03  7.30406450051e-04 -4.25735671306e-04  1.95516982401e-04  2.89152556148e-03 -8.89377270165e-04  1.82985245488e-03  1.42849240832e-03  1.81859698028e-03 -4.28180835610e-03 -1.49251475634e-03  2.48206821590e-04 -1.78789823184e-04 -1.40408888779e-03 -2.24811195739e-03  4.33028002053e-04  3.47755281779e-04 -1.74077336742e-03 -2.95512334289e-03  1.12642945182e-03 -1.16533130049e-03  2.54131314833e-03 -1.10129952427e-03  2.01618821754e-03  8.36867054653e-04 -9.79800889436e-05  3.84771620804e-04 -2.52357827581e-04 -1.89479646541e-03 -2.61130140590e-03 -4.91415226201e-04 -1.36972314449e-04  4.42803310488e-04 -2.73570410147e-04  1.39587365887e-03 -8.12661655587e-04  8.19240915539e-04  8.53091614217e-04  8.65235472201e-04  1.70970463975e-03 -1.92090237964e-04 -9.24340105306e-04  7.19580233472e-04  2.10883792424e-03 -1.69209885758e-03 -2.16948132734e-03 -6.53480878213e-04  1.79066755748e-03 -3.87788967870e-03  2.64847523669e-04  2.13487257632e-03  1.04910477764e-03  1.44371864607e-03 -1.00052309229e-03 -3.81592522731e-03  9.31378244675e-04 -3.55988450520e-03  2.83726327801e-03 -1.27342849076e-03 -3.99100152066e-03 -5.71202037862e-03 -1.29806631897e-02  5.51812300762e-02  8.45163946130e-03 -1.72077089037e-02  5.46894937808e-03  5.43430480418e-04 -5.81250083345e-04 -1.04225500655e-03 -2.49097933400e-03 -1.87557396105e-03  2.91032737585e-03 -1.01106776202e-03  8.23055163450e-04  3.48348063193e-04 -3.43517921554e-03  2.48837480253e-03  2.03398703793e-03
 4.79335808222e-03  6.81042860717e-04  2.08760834267e-03 -3.04829207230e-03  1.65891823567e-03  2.29109055795e-03  3.50472659068e-05 -5.63316313966e-04  5.67833128370e-03 -9.59983608847e-05 -5.08329663554e-04  3.25450854472e-03  2.30494499862e-03  1.67265774601e-03 -3.42386099834e-03 -2.00026609921e-03 -3.06036988570e-04  4.72940415995e-04  3.28475030813e-04 -1.34798778367e-04  3.90772730020e-03  2.04953650166e-03  1.93273211068e-03 -2.93859772099e-03 -1.53138669683e-03 -1.32386215283e-03  8.74807080321e-04  2.43452971716e-03  1.24737097293e-03  2.85424849724e-03  3.27475058309e-03  2.05459715041e-03 -7.15446346121e-03 -1.57369453991e-03 -2.40066553073e-04 -2.60425802686e-03 -3.83603152795e-03 -1.64324428198e-03 -3.11375156074e-03 -1.75242559705e-03 -2.98301291006e-03  2.63658286423e-03  3.51432095056e-03  9.34126733957e-05  5.24838491683e-03  6.35718795086e-04  4.66174602486e-03  2.35279706547e-03 -1.85935380903e-03  1.61272922327e-03  1.64533636562e-03 -3.02383582987e-03 -3.99939941236e-04  2.85750458921e-03  2.36928628052e-03 -5.01437204602e-03 -9.77897260114e-05  9.96641615101e-05 -3.09895632262e-03 -4.28780126998e-03  1.53498678587e-03  2.92727225182e-03 -8.19915086344e-04  7.20965452784e-04 -3.72031489359e-03 -7.53434636950e-04  4.49496066584e-04 -1.50658549051e-03 -1.50040615993e-03  1.98118621766e-03 -3.52984778907e-03 -1.06446043197e-03  1.12768496900e-04  2.64256828437e-03  5.23771825868e-04 -9.63872937029e-04 -2.05036639167e-03 -3.16922138882e-04  4.39401496326e-03  2.03736997621e-03 -2.83561884394e-03 -1.58780537851e-03  5.12978450475e-04 -4.29670763629e-04  1.28413626192e-03  8.65862545665e-04  3.50393332366e-03 -2.54832320502e-04  8.19344528611e-04  1.21846894426e-03  1.60287070311e-03  2.93907857759e-04 -3.69790712795e-04 -2.22031698800e-03 -5.68122308158e-04 -7.49957848215e-04  9.03053635882e-05  2.81912503983e-03 -1.37001338634e-03 -4.05854957325e-03  2.10311648781e-03 -1.88062049510e-03  1.23963859427e-03 -1.97518397049e-03 -4.48114176741e-03  2.05675657359e-03 -1.79745610234e-03 -2.90218613666e-03  2.58759474972e-04 -1.65288432249e-03  4.92529443607e-03 -2.29397903331e-02  8.45163946130e-03  9.44345147257e-02  7.37720318064e-03 -2.38101851481e-03  3.27919632358e-03  4.35702695229e-03  1.29620043915e-03 -1.88130863900e-03 -6.73722554780e-04 -5.31995616950e-04  1.37530177007e-03  1.83624385979e-03 -1.24594043015e-04 -8.26025242777e-04 -2.02727952163e-03 -1.20823515564e-03
 3.41689201185e-03  1.97330521921e-03  2.25492324490e-03  3.94056398180e-04  2.41638623840e-03 -1.17148076798e-03  1.75812963185e-03 -1.10833264492e-03 -6.61761639332e-04 -2.69370388701e-04  5.13245246629e-04  2.99139606682e-03  5.98500439911e-04  1.59001320940e-03  1.09540497513e-03 -2.02112449837e-03  1.51024920663e-04 -1.64990149561e-04 -1.39826355214e-07  1.99269396656e-03 -3.69266687215e-04 -1.99048897656e-03 -1.81304027420e-03 -6.81682390551e-04 -1.37473175718e-03 -4.96418992586e-04 -2.55825389344e-04  1.65182112231e-03 -1.50156052708e-03  1.63724030247e-05  1.31970217416e-03  3.22967604774e-03 -1.90125741696e-03  1.43446837540e-03  2.52706428365e-06 -5.51506496306e-04 -2.58171994423e-04  9.99606380313e-04 -9.88641050148e-04  1.33883194777e-03 -2.87373539436e-03 -2.12074396950e-03  1.30643823619e-03 -7.77892037737e-04  2.05021924321e-03  3.37084603505e-05  4.64519566235e-03 -2.30278942043e-03  7.24280643183e-04  4.06159656527e-04  2.05621944810e-03  1.04313308425e-04 -1.38921061098e-03  1.05068771952e-03 -3.43055287142e-03 -2.53105737493e-04 -7.90575013315e-04  4.27898017680e-04 -1.40317062833e-03  2.11990914415e-03  1.00899958658e-04 -7.79505054708e-04 -7.24641509938e-06  9.24101208123e-04  2.41834056859e-03 -1.98911223077e-03 -2.09151301773e-04  6.92457251353e-04  7.47469858396e-04 -1.72639498167e-03  8.27905197932e-04 -1.51848992561e-03 -1.24848795786e-03 -2.56338538261e-03 -1.93224851051e-03  3.91144896464e-05  7.46916527261e-04 -1.35673634362e-03  3.59994601594e-03  1.90270458687e-03 -1.95758046909e-03 -1.16928500494e-03 -1.55911048483e-03  1.81839825822e-03 -1.37463245096e-03  1.50638126973e-03  5.41878647302e-04 -7.09098349684e-04  1.73498025773e-03 -1.35739318807e-03  5.23726128733e-05 -6.94691046329e-04 -2.84348074755e-03 -2.17392845838e-03  1.32339857725e-03  1.06828873025e-04 -7.45211408811e-04 -2.73235409621e-04  3.18265939281e-03 -2.55777971332e-03 -2.63574147024e-03 -1.25566092481e-03  4.60024893945e-04  8.45937582781e-05 -1.79719509270e-03 -1.29878705611e-03  3.70143068795e-03 -2.33408070139e-03 -1.55843239271e-03  2.58812291580e-04  2.94037515832e-03 -2.45886874924e-03 -1.72077089037e-02  7.37720318064e-03  6.11274422770e-02  4.22767446196e-03 -1.52532796736e-03  2.59745535050e-03  2.27569784359e-04 -4.31296005979e-04 -2.71967902761e-04 -6.97873908718e-04  4.15045860617e-03 -1.04460786724e-03 -1.31077194216e-05  2.48403208884e-03 -1.87328694304e-03 -1.32160371639e-03
 8.00526834742e-04  2.59426324410e-03  1.16621817326e-03 -2.60189712034e-03  6.38365692591e-03  2.69814935222e-03 -1.18956406061e-03 -2.99598783928e-03  3.60705158632e-03 -4.25698333738e-03  1.14418839581e-03  1.83960091202e-03 -1.32687365918e-03  2.09651349387e-03  2.28803068839e-03 -3.77347738233e-03 -1.38786967116e-05 -3.09672604443e-03  1.57702225958e-03  2.43392743106e-03 -3.07911302154e-03 -8.82605168279e-05 -9.00063850029e-04 -1.55130563897e-03  7.82017847580e-05 -3.43972496782e-03 -9.44711231836e-04  1.69915672770e-03  1.81382220751e-03  5.52546611680e-03  2.50736796376e-03 -8.47847070565e-04  1.46673038763e-03  2.37415610741e-03 -3.84275460318e-04 -2.48809407322e-03  4.90720115746e-03  3.56796650830e-03 -2.69247084475e-03  8.64603127874e-04 -1.53859531841e-03 -8.48893875821e-04 -4.96034072107e-04  2.74650299225e-03 -3.05192172247e-03  5.26887578274e-03 -4.50881171808e-03 -2.31102790409e-03 -1.85067641244e-03 -1.56267290649e-03  3.02935053063e-03  8.17855875076e-04 -2.24105660418e-03 -1.95763288984e-03 -1.99168467534e-03  1.87175035198e-03 -9.10031534627e-04 -2.04309683794e-03  4.26675551262e-03  6.37967615181e-03 -2.93139943417e-03 -4.46872715700e-03 -1.66211871589e-03 -5.03108183662e-03 -4.52272964082e-05  4.40834226253e-04 -1.56594184213e-03 -1.49751833409e-03 -5.75247763988e-04 -2.09678135345e-03  2.23842459001e-03 -1.63767247037e-03  5.56766802354e-04  2.21823534369e-03 -1.88457917554e-03 -6.25857918288e-04  3.92258389054e-03 -2.43043185292e-03 -1.23902537803e-04 -2.04765057414e-03  1.32696863589e-03 -3.34290558591e-03  2.30261752850e-03  2.22596107436e-03  3.06555610765e-03 -4.81669096943e-04  1.31089276455e-03 -1.21721343263e-04 -1.70569516725e-03 -2.32724608842e-05  2.83477274826e-03 -7.34957143129e-04 -2.00507269200e-03 -4.45279975994e-03  1.38756604312e-03 -1.49000071154e-03 -2.02446406008e-04 -4.49173689602e-04 -3.93770039442e-03 -2.08514405465e-03 -2.38972354484e-03  1.64839344274e-06 -9.02532368628e-04  8.40520586785e-04 -6.26266142777e-03  8.93485962890e-04  5.73565720665e-04  1.10665950331e-03  8.01822570796e-04  2.09325445241e-03 -1.65069508805e-03 -3.51725872420e-04  5.46894937808e-03 -2.38101851481e-03  4.22767446196e-03  8.73927485726e-02  2.16797192820e-03 -1.23700756892e-02  6.77545378005e-04  1.60285867705e-03  3.23867290506e-04  2.77029159632e-03 -1.24362714466e-04  3.50941351574e-04 -2.30728115625e-03 -8.86814666592e-04 -1.45486886809e-03 -1.20327647899e-03
-1.29087079879e-03 -1.33009630380e-03  2.81294711167e-03  2.41222228334e-03 -6.51892251100e-04 -2.45406845225e-03  1.82768001791e-03 -1.54199535023e-03  7.55211091247e-04  1.85789066208e-03 -1.51682652625e-04  4.48622315002e-03 -8.01634951683e-04 -9.12147367416e-04  1.56005311782e-04 -8.60456213296e-04  1.66241199069e-03 -1.97431492419e-03  9.16991938448e-04  2.13316019011e-03 -1.38859061233e-04 -6.35916277821e-04  1.36420024585e-03  1.79712310152e-03 -3.41721719033e-03 -3.72231412018e-03  1.30432097534e-04  8.40665932594e-04  1.92863674652e-03 -3.97124441462e-04 -3.12913771667e-04  4.05695597626e-04  4.01802827285e-04  2.36113164525e-05 -2.74435658791e-03 -1.83940859362e-03 -1.52133374173e-03  4.35878087199e-04  6.90382594171e-04 -1.05432890897e-03 -2.11896646001e-03 -8.80208145265e-04  2.09000437918e-03  7.93239236661e-04  2.97414405133e-03  1.97395012233e-03 -4.82980824176e-03 -2.42279683083e-03 -2.58893224646e-03 -1.77215253641e-03 -5.73211729992e-03  1.62275305547e-03 -2.46721055030e-03 -1.80422108319e-03  2.77121872151e-04 -1.55858075910e-03  2.92168991840e-03  5.69493257889e-04  1.85578413359e-03 -4.27087000909e-04 -1.18976352752e-03 -2.30812967560e-03 -3.28165472830e-03 -5.34940248014e-03 -2.47514119883e-03 -1.61298980465e-03 -6.09408382136e-04 -1.49929971138e-03 -4.03698918153e-03  3.08840774383e-03  1.90499998859e-03  1.20090632645e-03 -2.51467308611e-03  1.65756354089e-03  1.53478257645e-03 -1.15455061780e-03 -2.78815973247e-03  2.75605244102e-03  1.00054435305e-04  3.26018124892e-03 -2.28518010378e-03 -2.99481097913e-03 -1.63497892712e-03 -1.97546166177e-04  2.50655943556e-03 -4.27936373269e-03  2.85611700372e-03 -2.49432435487e-03 -2.86228827859e-04 -1.22211728577e-03  3.53721736190e-03  2.45492113392e-03  5.66363290795e-04  1.49326412888e-04  1.98212615356e-03  3.94079657478e-05 -9.71244576049e-04 -1.25604665341e-03  3.55104859573e-03 -1.96072378786e-03 -3.32511724158e-03 -3.70256473286e-03 -3.03003331344e-03 -5.18795591731e-03  1.31712260764e-03 -8.15739924692e-04 -5.07783739520e-03 -4.41236034715e-03  1.38959723497e-03  3.63569175687e-03  3.81729997607e-03 -1.05035436757e-03  5.43430480418e-04  3.27919632358e-03 -1.52532796736e-03  2.16797192820e-03  1.02210070385e-01  9.96880900957e-03 -7.33223411352e-03 -5.40105466333e-04  4.48816540571e-03  1.98627242378e-03 -5.32688421186e-03 -2.18241396760e-03 -2.42072142952e-03 -1.37909250162e-03  4.11838068002e-03  5.97572957586e-04
 6.35615457950e-04  1.50160325619e-03  1.41556625790e-04  1.22582017060e-03  1.58011532795e-04 -2.35777146072e-03  1.82214792011e-03 -1.11008906058e-03 -3.87840683407e-03  2.91971649018e-03 -1.42282500682e-03  1.26872943926e-03  1.99333447266e-03 -7.18537599335e-04 -4.67409419395e-04  1.85703135405e-03 -1.52696436612e-03  1.39484627025e-03 -7.15177772391e-04  3.68896359044e-04  1.98372352731e-03 -1.46534126664e-03  1.63677743940e-03  1.46282775525e-03  1.74995033609e-03 -1.74456415357e-03  1.55021939429e-03  1.67506723874e-05 -1.15847029280e-03 -4.06767352434e-03 -1.52724752367e-04  2.44700475557e-03 -2.41799312456e-03  2.88344060949e-04 -1.33034768264e-04  3.12665885379e-04 -7.32128299380e-03 -9.83060890750e-04 -2.40842118621e-04 -3.12728338259e-03 -1.61801338475e-03  2.27363305132e-03 -2.61138376267e-03 -1.08048528207e-03  3.64888078075e-03 -1.89035075577e-03  2.58281206650e-03 -2.61259683782e-03  2.20243943956e-04  1.99876507470e-03 -1.40303306734e-03 -1.20363334026e-03 -1.28500819775e-03  1.23937912901e-03 -5.21678321725e-04 -2.42948883303e-03  9.92515332491e-04  1.74811534289e-04 -4.27076236299e-03 -2.72091954103e-03 -1.57732156372e-03  1.06881689181e-03 -1.19141795178e-03  1.19060214626e-03 -2.63061611057e-03 -4.79901347873e-03 -1.45920576948e-04 -1.84862359633e-03  6.56044493709e-04  1.36561321102e-03 -3.53397977169e-04  3.89191349348e-04 -5.81259349047e-06  4.44995532268e-03  1.37311444862e-03  2.87989097118e-03 -8.59972388909e-04  3.03677161356e-03 -4.68618964563e-03  3.45879655168e-03 -3.45387240244e-03 -2.94835460579e-03  3.57698747541e-06 -9.16042666218e-04 -2.20776059826e-03  2.75618613119e-03 -2.50077963555e-03 -4.59291692209e-03  1.51700336998e-03 -2.43199519322e-03 -9.59352115231e-04  2.92239279576e-03 -7.54391460979e-04  1.48573196567e-03 -1.80192804564e-03 -1.10817089078e-03  3.72558217647e-03  1.42868128603e-04  8.47410286085e-04  4.48757197691e-04 -1.57828771474e-03 -1.69856755851e-03 -3.91687168623e-04 -3.14385496200e-03  1.01847210160e-05 -3.47649529956e-03  5.11556571350e-04 -2.32786948749e-03 -7.83772742956e-04  3.43186969664e-03  2.16370395005e-03 -2.06074026780e-03 -5.81250083345e-04  4.35702695229e-03  2.59745535050e-03 -1.23700756892e-02  9.96880900957e-03  8.71759047048e-02 -1.06518224202e-04 -5.94432669941e-03  1.79658831257e-03 -1.15754689801e-03 -1.05766752694e-03 -2.89911013931e-03 -2.24543811837e-03 -1.12074911920e-04  6.49833133674e-04  7.31181020415e-04
 1.66644656564e-03  2.97711919314e-03  1.07978650072e-03 -9.90793335217e-04  1.03198419087e-03 -3.28541122519e-03  1.85214471848e-03 -2.10127476702e-03 -1.45743245169e-04 -1.74107210955e-03  1.99534357887e-03  3.57008010447e-03 -1.33317239198e-03  3.45998985742e-03  1.37600323039e-03  1.46990540478e-03 -1.61865577547e-03  3.69608025410e-04  9.05765221278e-04  1.04126482027e-03 -3.87821056879e-03  2.08832701657e-03  1.10914160004e-03  8.87264846005e-04  2.32626028815e-03 -1.52888897767e-03 -2.85883215548e-04 -2.52167596363e-04 -2.63328193401e-03  2.57586900702e-03 -7.31612413376e-04 -9.38914040841e-04  2.42013813237e-03 -3.79329564530e-03 -3.33617955301e-03  4.09755889379e-04 -4.18661816671e-03  6.89781593802e-04  2.09094442358e-03  1.53191885961e-03  7.54815660602e-04  8.22944391575e-04  5.07343645783e-04 -1.40537365136e-03 -2.15222785409e-03  1.60243140570e-03  7.70045396161e-04 -8.26813664463e-05 -7.13489301139e-04  2.72763695331e-03  4.29851686946e-04  1.88835042928e-03  4.73617556308e-03  2.22502052987e-03  2.67722764856e-03 -2.26664621896e-04  3.85723500240e-03  1.66548764487e-03  6.57348108204e-04 -4.15156933239e-03 -2.23539692247e-03 -3.80606346638e-03 -5.71331436034e-05  1.42642867806e-03  2.53433435320e-03  3.08810815259e-03  5.09261332871e-04  1.28579697609e-03  2.27500236079e-07  1.84528975249e-03  1.60954217085e-03 -1.68653383237e-03  1.63804204286e-03  2.09222735236e-03  1.36143088679e-05  1.83209816110e-04  3.59835893453e-03  2.65752116117e-03 -2.66754479516e-03  1.54191804367e-03  1.39167837402e-03  2.67846627786e-03  2.35348291322e-03  9.02254645463e-04 -4.91953218092e-04  8.96183202041e-04  2.58476520817e-03  8.52853978522e-05 -1.39909936451e-03 -1.40840270048e-03  7.13290688239e-04  1.99149769344e-03  2.23064086604e-03  1.02758591630e-03 -2.29697767237e-03 -3.86710556792e-03  2.51799364407e-03 -1.35596099994e-04 -2.67073839052e-03  3.51367397948e-04  2.36377848474e-03 -4.12713138020e-03 -2.10721566847e-03 -1.69717400058e-04  2.06923252191e-04 -3.27956606779e-04  3.03876992611e-03 -1.10132112062e-03  4.29730088770e-04 -1.30322066020e-03 -9.71636961644e-04 -2.42016863133e-04 -1.04225500655e-03  1.29620043915e-03  2.27569784359e-04  6.77545378005e-04 -7.33223411352e-03 -1.06518224202e-04  8.71106166065e-02 -1.87830587538e-02 -1.47827020511e-03 -5.12348589329e-03  2.77098154194e-03  5.70888741043e-04 -2.33944173746e-04  1.13521110638e-04  1.02157624425e-03  2.44813800176e-03
 7.30387734175e-04  1.19478269506e-03  8.29788612768e-04  3.14602468459e-03 -2.41374045145e-03  1.40582918046e-04 -8.03330936045e-05 -2.62303714647e-03  6.79989825892e-04 -9.38117976345e-04 -1.70235396214e-03 -1.02605721964e-03 -1.25186331155e-03  1.13981481815e-03  7.52572293678e-04  1.13950846364e-03 -1.13065334576e-04  2.93325177386e-04 -2.07638027832e-03  4.95486397204e-04  1.93845509276e-03  3.75003338761e-03  2.72424228503e-03 -2.16305302223e-03 -2.08415841066e-03 -1.64488084431e-03  3.16315528259e-03 -1.72500424945e-03  3.54595127151e-04 -1.69290035510e-04 -2.05202230523e-03  4.44079316877e-04  4.79297078902e-04  2.22836714581e-03  4.49428462434e-05  1.33971164158e-03 -2.15531758978e-03  9.07610106478e-04 -5.50368960347e-04 -2.77700735064e-03  1.23680082927e-04  9.30853294527e-04  1.94278009309e-03  1.62845403774e-03 -4.34947253850e-03 -5.85582786817e-03  2.58688498871e-03 -2.87659058429e-04  1.43560800482e-03 -4.24130207641e-03 -1.76209812449e-03  2.41757057054e-04 -4.65051584505e-03 -1.98339075866e-03 -9.15141330843e-04 -1.37561969306e-03 -1.11391273133e-03 -4.31618633435e-03  7.95393733595e-04  2.34767436483e-03 -3.65175991089e-03  1.62721386710e-04  1.25085424140e-04 -9.72998546127e-04  4.26143935636e-03 -1.70328706658e-03  9.14544376367e-04  3.87975763486e-03  6.03920225924e-04 -1.53783636261e-03 -1.21938071332e-03  2.79165515765e-03  1.89341143747e-03 -1.13405412263e-03 -7.31088550212e-04  2.11463749754e-03 -2.36816842104e-03 -3.08565929903e-03  2.39436652431e-03 -1.57464632216e-03  9.76309868619e-04  2.60408929490e-03 -8.49600717125e-04  1.85100345438e-03  1.11754053513e-03 -3.99329194830e-04 -3.97125792975e-03 -1.18626094525e-03 -1.18973361309e-03  2.24951790285e-03 -2.26879629606e-04 -2.09665386543e-03 -1.14298305819e-03 -1.38209092329e-03  3.91857205689e-03  5.98030411886e-03 -4.81604612091e-04 -2.27120515957e-03  3.75226868190e-03  2.47277546199e-03 -1.98925907242e-03  4.89223781156e-03  3.41720593666e-03 -7.56477481403e-04 -4.53252514829e-04 -6.81667816946e-04  2.69316421224e-04 -4.21271790842e-06 -3.36453408650e-04  9.53546275860e-04  1.00008549017e-04  5.99148471606e-03 -2.49097933400e-03 -1.88130863900e-03 -4.31296005979e-04  1.60285867705e-03 -5.40105466333e-04 -5.94432669941e-03 -1.87830587538e-02  8.52206736088e-02 -4.16806188382e-03  1.81080476725e-03 -2.17603231017e-03  3.99709628725e-03  1.35510882867e-03  2.22899413375e-03  6.06145159744e-04 -3.01172377164e-03
-3.29123297618e-03  3.63871452231e-04 -1.26477795741e-03  7.74595850702e-04  2.94740514100e-03  1.35884632873e-03  7.23538827986e-04  5.99433976985e-04 -2.41012836812e-05  3.77525019724e-04  1.37952019500e-03 -1.11798911049e-03  2.13318160172e-03 -1.26252212734e-03 -2.25779525560e-03  4.57776664623e-03 -6.23350115025e-04  3.39469789921e-03  1.98156981438e-03 -4.26864602172e-03  2.37561606709e-03 -2.13584486045e-03  1.39320491412e-04  7.91388047616e-03  9.77331805761e-04  1.69304965835e-03 -2.55113938315e-03  1.50174585449e-03  2.10066337922e-03  1.25157292990e-03  3.66616454896e-03 -2.47196332852e-03  1.92542931140e-03 -1.96330175938e-03 -3.28666627999e-03 -2.27828228736e-03 -5.19686357865e-03  2.01878285990e-03  1.32849595996e-04  6.39389541400e-04  2.75034881597e-03 -9.58831975785e-04  1.03108848909e-03  1.22456367687e-03 -7.76572203266e-04  7.72454143510e-04 -1.22176957352e-03 -2.59262340274e-03  3.63286576231e-03  6.85861497422e-04 -4.53590756229e-03 -3.85534638157e-03 -9.11189797723e-04 -1.62475999616e-03 -9.94117783296e-04 -5.12527123675e-04  1.11194835578e-03  1.50822915415e-03 -5.56494776336e-03  9.94848289109e-04  1.88622048693e-03  8.23479521784e-03  2.91749820621e-03  2.67396479544e-03 -5.78216640621e-03  3.10376108985e-03  6.99921516199e-05 -2.76519057130e-03 -6.99745591150e-03 -1.61197770014e-03  4.40189863038e-03 -1.48422752077e-03 -1.15698441481e-03  3.35117253628e-03 -1.97197366959e-03  3.91198861434e-03 -1.38111296147e-03 -1.99346621678e-03 -7.21287906861e-03  2.65104713986e-03  2.92507394253e-03  2.34200309355e-03  2.18804145750e-03  9.66642332952e-04  2.02886305391e-03  3.27693624281e-03 -5.02906267935e-04  2.37428698503e-03 -1.06035909796e-04 -1.56854832148e-03  1.03087627913e-03 -1.55171824249e-04 -2.57746352353e-03 -6.65088477076e-04  4.94748884753e-03  2.81138430347e-03 -2.30146291386e-03  1.22239264204e-03 -5.65744942074e-03 -2.44574034472e-03 -2.60202571511e-03  3.09579298267e-03 -4.22554144527e-03 -2.92548525021e-03 -9.85997914681e-04 -1.88960320568e-03  3.66677354584e-03  2.35004477847e-03  2.07965534511e-03  1.77516212523e-03  1.40216422056e-03  4.60338907821e-04 -1.87557396105e-03 -6.73722554780e-04 -2.71967902761e-04  3.23867290506e-04  4.48816540571e-03  1.79658831257e-03 -1.47827020511e-03 -4.16806188382e-03  9.97403404329e-02 -8.17081386093e-03 -6.95775342309e-03 -7.28590177438e-03 -8.90910110841e-04  1.07539582288e-03 -4.27743600814e-03  2.27169393467e-04
 2.82323843336e-03 -1.89910059163e-03 -2.47750137746e-03 -1.56647653962e-04  6.49854214743e-04  1.11011344533e-03 -5.26861049037e-04 -2.67800192828e-03  7.25900123118e-04  3.22952572554e-03  1.60338922979e-03  3.04952952901e-03  3.01867311689e-03 -9.46732135896e-05 -4.83236339032e-04 -4.53120092112e-03 -4.75204272962e-04 -3.06460006591e-03 -1.12853222167e-03  4.17049537887e-03 -4.66274407237e-03  4.38045651548e-03  4.49513254652e-03 -1.96450332555e-03 -2.23604483625e-03 -2.50191675585e-03  3.91921962913e-03  1.26886040580e-03  5.62859762659e-04  2.40076660243e-03 -2.31893054113e-03 -5.77528127309e-03  1.81743585016e-03  9.79780288812e-03  3.85594980722e-03  8.13707318199e-04  6.31598392107e-03  5.91584308328e-03  8.63992709527e-04  2.20596351546e-03 -3.29528585009e-03 -2.15787555129e-03 -3.05653252818e-03 -2.82847015143e-03  4.88459713839e-03  6.75353471925e-03 -8.96404159325e-03  5.87386008813e-03 -5.32265591764e-03 -1.89510938062e-03  6.62089057532e-03 -1.70199025863e-03 -1.23481160680e-03 -1.49795385022e-03 -3.10557656794e-03  1.89615074815e-03  1.75193355126e-03  1.74587032827e-03  3.75897508403e-03  4.39565016312e-03 -1.11368463786e-03 -2.70358204429e-03 -1.72901683371e-03 -8.30503538521e-05  1.15737366931e-03  1.83685633450e-03 -7.12509737610e-04 -4.36019079008e-05 -2.01143759686e-04  3.08108314766e-03  3.19321542738e-03 -6.06358465622e-04  4.79202238979e-03  4.80234933461e-03 -2.21227928110e-03 -3.44393424884e-03  3.80622429257e-05  1.25709413637e-03  3.06467755860e-03 -1.94274667977e-03 -5.95679444379e-03 -6.93961002723e-03 -7.94239324563e-04 -4.88227852950e-04 -4.48447811294e-03  2.88891633439e-03 -4.52581886958e-03 -1.64181493464e-03  2.35577060286e-03  2.33324555441e-03 -4.44199094281e-03 -4.20337363046e-03 -3.17429843032e-03  2.08435982013e-03 -9.70782874678e-04 -2.29959740195e-03 -1.47064385094e-03 -2.87884701862e-03  2.49543583353e-03 -6.95772942360e-04  6.41173140109e-04 -1.40633585405e-03  2.94686588420e-04 -1.95800411819e-03  1.35528005727e-03 -3.71236721370e-03 -4.00559355271e-03  2.76706482682e-03 -3.17959345081e-05 -5.07198954797e-04 -2.25376300172e-03  7.97658848962e-04  2.91032737585e-03 -5.31995616950e-04 -6.97873908718e-04  2.77029159632e-03  1.98627242378e-03 -1.15754689801e-03 -5.12348589329e-03  1.81080476725e-03 -8.17081386093e-03  1.06803574127e-01 -9.85416914822e-03 -1.36416593634e-02 -5.48707771105e-03 -2.46589747638e-03  6.64664474207e-03  2.15608114466e-05
 1.26538596463e-03 -3.03633128159e-03 -1.12905382581e-03 -5.16815541549e-04  1.59733556834e-03  1.12314193609e-04  1.21901772498e-03  6.30677750767e-04  4.35933350361e-03 -1.86704113817e-03  1.45502315133e-03 -1.36828323066e-03 -8.33888590310e-04 -3.64403947473e-04 -3.01868897144e-04  3.45145953218e-03  2.53042667546e-03  2.69008785658e-03 -9.64503571112e-04  1.20831100666e-03  1.29306123625e-03 -9.07640652253e-04 -5.07740688777e-03 -5.22748266365e-03 -2.41280074752e-03  5.17388944415e-03 -1.05673280312e-03 -1.00088709645e-03 -2.88503483237e-03 -2.68779779171e-03  6.45684277819e-04  2.47406733640e-03  7.07045298932e-04 -1.59514077426e-03  1.80051207753e-04  4.72191337566e-05  1.13211004203e-03  3.52898558548e-03 -1.75134288045e-03  2.41875558663e-04  2.12869403344e-03  3.45840393991e-03 -1.41936184714e-03 -4.08436783239e-04 -1.50326832377e-03 -1.60211456161e-03  8.13429557418e-04  1.69385954855e-03 -1.96619434704e-03 -2.39199495255e-03 -1.06244870694e-03  2.25066441464e-03  3.59247146635e-03  2.24749420663e-03  2.09366188221e-03  3.14952669403e-03 -3.65345834794e-03  1.32626117934e-04 -5.19300704388e-03 -9.34406270626e-05 -2.02531390832e-03 -8.07920792647e-04 -4.88805018928e-04 -3.94194967147e-03  1.09632939891e-03  1.93353334265e-05  2.05816530361e-04  8.94254571994e-04  1.56249154275e-03 -1.91820819898e-03  3.08640461726e-03 -9.85122954665e-04 -1.27639084400e-03  8.26670974998e-04  6.31472029103e-04  1.92285157229e-03 -1.67839140504e-03 -6.20578361040e-04  5.91875089476e-03  2.94061182517e-03 -9.87047452270e-04  1.62372082287e-03 -3.26029784245e-03  2.81250544394e-04  1.94881038916e-03 -7.44102953608e-04  4.88262425831e-03 -3.43966394523e-04 -1.75480079891e-03 -1.40933635204e-03  1.18430967924e-03  8.94246105860e-04 -1.43597113686e-03 -2.48765551127e-03  3.03559686244e-03  1.44359340935e-03 -7.25020259226e-04  1.34779046260e-03  4.01374332232e-04 -5.77022791536e-04 -4.66474819666e-03 -2.73932371213e-03  2.76013045095e-04 -2.14726133093e-03 -3.18808310822e-03  2.42883023187e-03  4.05004142588e-03 -8.70531733749e-04 -3.21203066225e-03 -1.07109443386e-03 -4.64178646563e-03  3.66470877540e-04 -1.01106776202e-03  1.37530177007e-03  4.15045860617e-03 -1.24362714466e-04 -5.32688421186e-03 -1.05766752694e-03  2.77098154194e-03 -2.17603231017e-03 -6.95775342309e-03 -9.85416914822e-03  8.45881456020e-02 -1.59774904399e-02  6.25431257448e-03  9.35335447823e-03 -2.84527188848e-05  1.16779859153e-03
-1.15745682842e-03  1.13501905856e-03  7.26020540560e-04  1.83689440868e-03  1.51096008085e-03 -1.13531691870e-03 -2.93917996142e-03  1.89712027120e-03 -4.91699704641e-04 -2.15256187364e-03 -2.44697682002e-03 -1.70741694893e-03 -7.82258112628e-04 -2.95279275682e-05 -6.22385296767e-05 -1.57122846200e-03  4.35248609018e-04 -8.35109406014e-04  1.63994879975e-04 -8.51794590817e-05  2.17528568688e-03  3.25037472237e-04  7.70786235023e-04  1.27552610916e-03  1.12188506272e-03 -1.30960823415e-03 -2.53102253125e-03 -1.33637723916e-03 -1.98970083420e-03  2.42967928992e-03  1.76593850309e-03  2.56421392692e-03 -2.13352518999e-04 -4.09409835837e-03 -1.07845078105e-03  1.03112265422e-03 -3.38716425406e-03 -4.50210874857e-03  6.97105042422e-04 -2.78885430415e-04  1.50312945587e-04 -1.25385846212e-03  1.93629846691e-03  1.25764727084e-03 -2.15673637360e-03 -1.75724278496e-03  2.74232466272e-03 -2.85862241056e-03  4.97051847135e-04  2.95816956683e-03 -1.29588495320e-04  1.97105211891e-03 -1.91601613395e-03 -4.44221412991e-04  7.35369575622e-04 -2.04968909089e-03  3.33428600530e-04 -9.27349247604e-04  1.58536371955e-03 -2.26483025952e-03 -1.21023200702e-04 -2.00709058837e-03  6.65454135148e-04  3.40690545511e-03  1.19781984045e-03 -3.01273649774e-03  3.51704369125e-04  2.58672266474e-04  2.75298288763e-03 -1.35333986112e-03 -2.20529661407e-03  2.25278666093e-03  5.25993807571e-04 -3.34579521757e-03  8.59962583435e-04 -2.24654370127e-03  2.56084685516e-05 -2.60520550615e-04 -3.63812100439e-03 -2.21796281599e-03  3.29358193307e-04  1.40349165897e-03 -2.18252137273e-04 -5.68985906232e-04 -2.24709606602e-03 -1.02421639268e-03  3.43457181354e-03  1.00721131466e-03  8.92742999475e-04  1.45181821576e-03  4.04754992761e-03  4.59112591860e-04  2.88555641656e-03 -1.18962168327e-03 -2.92669827266e-03 -1.14260644356e-03  8.99476706793e-04 -7.30138421964e-04  2.55973855817e-03 -9.33613391631e-04 -7.28563308759e-04  1.78676937622e-03 -1.17165141666e-03  2.04008611098e-03  3.13345246437e-04 -1.41503112582e-04  4.12732215881e-04 -1.27515509720e-03  2.16628571806e-03  6.82205102645e-04  3.20749660985e-03 -1.41527782410e-03  8.23055163450e-04  1.83624385979e-03 -1.04460786724e-03  3.50941351574e-04 -2.18241396760e-03 -2.89911013931e-03  5.70888741043e-04  3.99709628725e-03 -7.28590177438e-03 -1.36416593634e-02 -1.59774904399e-02  6.95395977333e-02  4.61437987262e-03 -2.25163681485e-03 -2.82324378658e-04 -1.95723195098e-03
 1.17468132686e-04  1.77323420070e-04  1.18053417177e-03  1.38113384381e-03  1.28234210939e-03  9.16300543605e-04 -3.23054758198e-03  2.11005495156e-03  1.03239285080e-03 -3.58460409469e-03  1.78652745040e-03 -2.57389951130e-03 -5.37605064459e-04  5.69448420908e-04 -3.10699226773e-04  3.53517517166e-03  1.02684678590e-03  1.82343515447e-03  8.76703919067e-04 -5.03629458356e-04 -4.31501392321e-04  1.87424452005e-03  4.51654242740e-05 -5.22906293302e-04  1.41749670956e-03  1.38864656928e-03 -1.38879785684e-03 -2.98269832967e-03 -1.32201242238e-03  1.41224865370e-03 -5.38494964540e-04  1.03101330318e-03 -1.62718886671e-03 -3.51014679070e-04  1.10613234585e-03  1.23170920473e-04  3.77603164200e-03 -1.48300641175e-03 -3.20439734901e-03 -1.79539245799e-03 -3.02158780597e-03  1.58301804981e-03 -2.16972826160e-03 -1.41136533976e-03 -9.62089213494e-04 -1.83698999673e-03  1.71710658913e-03  5.06271891330e-03 -1.48690087620e-03 -2.20781539680e-05  3.66154470547e-04 -1.21809676794e-03 -2.57498334573e-04  5.58349380278e-04  1.74481922667e-03 -1.29704095940e-03 -1.89286085859e-03  2.41644063860e-03  1.58843677738e-03 -1.96327860010e-03 -1.66063164897e-03 -3.07727391578e-03  2.07759411235e-04  1.52419200777e-03  3.72967318660e-03 -3.47418189274e-03 -3.60567222549e-04  2.90998415562e-04 -2.29830363820e-03  1.60381992089e-03 -6.30856702282e-03 -8.00170061489e-05  1.23375826450e-03  8.11969149877e-04 -1.13576528540e-03  1.47998585938e-03 -1.97186456890e-03  9.86958694107e-04  1.93128840993e-03  4.51692813776e-04  2.97734304797e-04 -5.95013246650e-04 -9.33024669551e-05 -3.59254188622e-04 -8.47217985091e-04 -1.50346381870e-03 -2.25972755074e-04  3.23599175891e-05  4.08552278063e-04  5.93928586366e-04  2.35637920255e-03  1.36070210587e-03 -1.30539885415e-03 -1.67508448893e-03  4.99385572953e-04 -2.02529772862e-03 -2.83451943774e-03 -8.88567368542e-04  9.64975392104e-04  1.84212176665e-03  1.54447049460e-03  7.59397921366e-04  1.51811507359e-03  1.37466877176e-03  2.47293761846e-03 -3.49765024459e-03  4.93856217229e-04 -2.24272154858e-03  9.12209009321e-04  6.89303081395e-04 -3.85119913769e-04  4.14496159526e-04  3.48348063193e-04 -1.24594043015e-04 -1.31077194216e-05 -2.30728115625e-03 -2.42072142952e-03 -2.24543811837e-03 -2.33944173746e-04  1.35510882867e-03 -8.90910110841e-04 -5.48707771105e-03  6.25431257448e-03  4.61437987262e-03  6.49288022790e-02  2.30528708871e-03  5.66911566186e-03 -3.17825950103e-03
-1.86804273235e-03 -2.17556802719e-03 -1.71255585278e-03  1.86348807429e-03 -5.39682832421e-04  2.48013956859e-03 -2.50132333370e-03 -9.40054120070e-04 -1.41713177823e-03  1.15372881057e-03  1.73330340888e-03 -1.60803322281e-03  2.97763650968e-03 -1.37601556926e-03 -2.57092370258e-03  1.77039976559e-03  7.52439011441e-05  1.60001363969e-03 -1.48225343492e-04 -6.69699060849e-04 -4.75778652078e-04 -1.69543685047e-03  7.42757130454e-04 -1.97800517110e-03  1.23474419145e-03  3.78855877251e-03  6.69459585360e-04 -2.37035523989e-03 -2.26215378687e-03 -3.98192615206e-03 -1.66678230551e-03  1.08901868121e-03 -1.97386944358e-03  1.84401369717e-04  3.48842651341e-03  2.25551355495e-03 -1.30711443657e-03 -2.66227166562e-03  1.80948848524e-04  5.76161041799e-04  1.41730555984e-03  7.85051616833e-04 -6.57380128510e-04  3.37019091114e-03  4.90202064812e-04  2.46797263681e-04  2.43668126503e-03  1.02663533447e-03  5.76046644411e-04  2.04186842991e-03 -1.18202806343e-05 -3.02556269559e-03  1.85478107132e-03  2.93604434678e-04  3.89192838253e-04  6.01347378895e-04 -7.99055171143e-04 -1.12760284138e-03 -1.87286858948e-03  1.38705325306e-03 -1.67286887010e-03 -1.45114002663e-03 -2.41477820876e-03  2.23742430084e-04  1.97198280245e-04  1.06354527027e-03 -4.18701811010e-04  2.70455537277e-03  1.62521615989e-03  1.21783008460e-04  1.42125879461e-03  3.80010571774e-04 -2.07838921605e-03 -2.01408453314e-03 -2.43475856852e-03  1.78163372544e-03  3.55802363598e-03  1.52270300823e-04  9.97717647258e-05 -1.16347168267e-03  1.38008829273e-04  1.67359676138e-03 -1.73445717500e-03  2.62024493125e-03  3.13803473726e-03  7.25569903409e-04  4.03872544736e-03 -1.37326923224e-03 -2.32610695213e-03 -1.85534204999e-03  2.75495177277e-03 -1.46752309599e-03  2.94937512488e-04  1.68195447088e-03  7.19683382689e-04  9.04906235709e-04  5.84198091110e-04  2.34045258155e-04  3.90215826199e-03 -8.61513320565e-04  1.64230079049e-03  1.41244004223e-03  9.94190083292e-04 -1.25498400267e-03 -2.71624773846e-06 -5.24342137345e-04 -2.97089714316e-03 -1.09331245883e-04 -7.05242095243e-04  3.01585870357e-03  3.77412508007e-03  8.02462294588e-05 -3.43517921554e-03 -8.26025242777e-04  2.48403208884e-03 -8.86814666592e-04 -1.37909250162e-03 -1.12074911920e-04  1.13521110638e-04  2.22899413375e-03  1.07539582288e-03 -2.46589747638e-03  9.35335447823e-03 -2.25163681485e-03  2.30528708871e-03  7.60170025392e-02 -1.14567114379e-03 -1.08516248517e-02
 4.67590082365e-04  1.99249760191e-03  3.44718786038e-03 -6.09237358088e-04 -2.38779462177e-03  3.14585844718e-04  1.51319935740e-03 -2.97311319043e-03  3.37329918122e-03  4.22965957662e-03  3.81951471960e-03  7.02958629190e-03 -1.92850827282e-03 -9.83155674881e-04 -2.11090214407e-03 -1.30554714662e-03 -1.47808848939e-06 -1.15566543068e-03 -4.92645651835e-04 -2.30688623155e-04  4.00694603508e-04  2.36208343476e-03  1.86617815982e-03 -1.00896177180e-03 -1.84723606254e-03  1.71003363543e-03  2.32072263211e-03 -4.41443971655e-04  3.01124890736e-03 -2.77646359748e-03  7.36192759230e-04 -2.03252994110e-04  4.37620070539e-03 -5.31852750743e-03  3.47781253133e-04 -2.51065306026e-03 -1.73281393319e-03 -1.34674591922e-03  1.75369410814e-05 -5.21698879790e-03 -1.14599015834e-03  4.24707211396e-03 -5.68654156562e-03 -7.92625523729e-04 -1.61199311052e-03 -4.46135278324e-03 -6.26807059967e-05  7.31447922046e-03 -1.00428584242e-03  2.16407436192e-03 -2.76899779888e-03  2.34464383657e-03 -2.55947321713e-03 -8.09522198333e-04  1.38608719918e-03 -2.89678790650e-03  1.38798228428e-03  3.99481128788e-03  1.70976685346e-03  1.05762474876e-03  6.47286558919e-04  9.58478915557e-04 -3.80519594872e-03 -4.81113418008e-03  7.68494666185e-03  1.74106747088e-03 -1.71840105931e-03  2.02748921357e-03 -3.75345419006e-03  1.36737428589e-03  2.51407730963e-03 -3.55566199685e-05  2.09663704029e-03  3.04810440310e-03 -5.87566998812e-04  1.06006796878e-03 -5.32597856423e-04  5.58025385903e-03 -1.19826746698e-03  5.35534671622e-03 -2.53068190398e-03 -1.77809221036e-03  2.28360491851e-04  1.29879158654e-03 -5.53114973975e-03  2.79593425552e-04 -6.85731862480e-04 -3.13287840313e-04  2.98415970080e-03 -1.03727332255e-03  1.97176523698e-03  1.77334199374e-03 -2.29978882000e-03  8.94268614248e-04 -2.00005920899e-03 -3.33596034827e-03  7.48259441921e-04 -6.43061021164e-05 -2.99418761019e-03  9.38477563850e-04  4.49243272822e-03  6.85514582733e-04 -1.89208570717e-03 -2.33883729095e-03 -2.28467586233e-03  6.11403341262e-03 -4.59789917141e-03 -5.45481050907e-03 -3.57090052458e-03 -3.95926362563e-03  1.36849312849e-03 -1.44516107661e-03  2.48837480253e-03 -2.02727952163e-03 -1.87328694304e-03 -1.45486886809e-03  4.11838068002e-03  6.49833133674e-04  1.02157624425e-03  6.06145159744e-04 -4.27743600814e-03  6.64664474207e-03 -2.84527188848e-05 -2.82324378658e-04  5.66911566186e-03 -1.14567114379e-03  1.04580176294e-01  1.33447711610e-02
 1.51102251117e-03  1.87948398485e-03  2.32190314899e-03 -3.70483396308e-04  1.87004024549e-03 -1.20923393336e-03  2.51823506030e-04 -1.22763237356e-04 -4.07814506565e-04  3.15274199294e-03 -1.03703752625e-03  3.63892100844e-03 -1.11254112593e-03  1.36844060308e-03  8.91157151158e-05 -3.05537953131e-03  6.42348820790e-04 -3.97728174278e-03  2.13400551053e-03  2.09108723088e-03 -5.03305141303e-04  4.96317324053e-04  3.29494247689e-03 -2.90517495717e-03  1.67939260976e-03  1.21179673030e-03  1.10590394928e-04  1.55403079024e-03  4.07150781808e-03 -3.95768354839e-03  2.03965610131e-03 -3.43019433776e-04  1.28689497776e-03 -9.00364831547e-05 -1.37096683243e-03  1.85127386045e-03 -5.66040976519e-05  7.90298385387e-05  3.56379283704e-04  3.83500141378e-04 -1.49076616877e-04 -5.00038599727e-04 -2.15490294283e-03 -8.09428092499e-04 -6.11988748498e-04  1.43406212363e-03 -9.33962020583e-04  1.56302857995e-03 -1.11847366658e-04 -2.07894680217e-03 -2.35281871366e-03  1.39166797746e-03  5.87130644175e-04  1.00130403734e-04 -5.61417536297e-04 -1.53692460887e-03  2.59877079537e-03  3.43962355966e-03  1.37784419451e-03  5.54471648508e-04  1.85094781280e-03  1.33947723696e-04  1.22870076092e-03  4.25115608193e-04  1.43150020211e-03 -7.88243495431e-04 -7.29244658120e-04 -3.58153932258e-04  9.42968970205e-04  1.01971542360e-03  2.51104787870e-03  1.09840939563e-03  6.81692461184e-04 -1.13030901253e-03 -4.87909563232e-04 -8.49763182903e-04  1.61079442645e-03  1.45630212722e-03 -2.06176566010e-03 -8.97132596782e-04 -8.97199353418e-04  2.09440103366e-03  2.24539053931e-03 -1.10489195714e-03 -2.05346181171e-03  3.14595665690e-03 -6.38842363326e-06 -1.00778879956e-03 -6.35554868237e-04  8.39676555908e-04 -3.72068547076e-03 -1.27220539794e-03  3.83197624993e-03  8.80646640178e-04 -3.98034934144e-03 -9.07823949017e-04  2.07401634937e-03  6.59577475537e-04 -2.22933442869e-03  1.46831203385e-03  1.41424123660e-03 -1.09099194943e-04  8.36092513991e-04  3.08477566523e-04 -4.95923792492e-04  2.52502246921e-03  4.63838445678e-04  2.00468169715e-03  6.95453993726e-04 -3.77187669490e-03 -1.47125362530e-03 -4.74374507099e-04  2.03398703793e-03 -1.20823515564e-03 -1.32160371639e-03 -1.20327647899e-03  5.97572957586e-04  7.31181020415e-04  2.44813800176e-03 -3.01172377164e-03  2.27169393467e-04  2.15608114466e-05  1.16779859153e-03 -1.95723195098e-03 -3.17825950103e-03 -1.08516248517e-02  1.33447711610e-02  7.36118760059e-02
