# Supplementary material for: Proximal Distance Algorithms: Theory and Practice
Source: J Mach Learn Res. Author manuscript; Available in PMC 2019 Oct 24. (PMC6812563)
Supplement: code [file NIHMS1053815-supplement-code.zip › proxdist-master/keys_zhou_lange_2019/misc/spm/losses_16.txt]

-25.0177462545
-25.9554582032
-25.5922312701
-24.3741931623
-25.2815748049
-25.4305660222
-25.3982490774
-24.3716444880
-24.3981750187
-25.1329477163
