# Supplementary material for: Proximal Distance Algorithms: Theory and Practice
Source: J Mach Learn Res. Author manuscript; Available in PMC 2019 Oct 24. (PMC6812563)
Supplement: code [file NIHMS1053815-supplement-code.zip › proxdist-master/keys_zhou_lange_2019/misc/spm/X_128_5.txt]

 1.08224582103e-01  5.10189837963e-03  3.00966570900e-03  3.69987915941e-03 -5.69579066929e-03 -4.25656117790e-03 -1.33132802385e-03 -2.86154743949e-03  2.31702580001e-03  2.73948232583e-03 -1.94827785605e-03 -2.18166925781e-03 -3.26129383128e-03 -1.81013074779e-04  1.00011979896e-03  1.17079867341e-04 -7.03476248377e-04 -8.79034460643e-03 -1.00031655942e-03  1.95608254737e-03 -3.06120210646e-04 -1.21894694965e-03 -5.82888924125e-04  2.77335980354e-03 -2.32055319694e-03 -2.28894514486e-03  2.54749491789e-03  1.69158285077e-04 -5.20819417997e-04 -1.87377329929e-03 -3.39140658770e-03  7.75105772248e-03  2.05806064284e-03 -3.53297899571e-03 -1.22278556782e-03 -3.41519033379e-03  8.89864572697e-04  4.28099380723e-03  6.59134847047e-05  4.93902152134e-05 -1.78116687657e-03  3.48264885639e-04 -2.41348553631e-03 -4.90617194425e-03  7.57530671364e-04 -1.11134824011e-04  3.48835270060e-03  7.39162686330e-04  2.65595004306e-03  1.13760951336e-03  2.35036764821e-04  7.38204556327e-04  8.03813099835e-04  2.25674966423e-04 -3.08243713587e-03 -1.10839701059e-03 -8.40513252920e-04  2.66548994840e-03 -9.55775371731e-04 -2.01759736303e-03  2.22144514423e-03  5.03734538823e-06 -3.14683703085e-03  1.41544781702e-03 -2.82384797527e-03 -8.23472009993e-04 -4.20369289086e-03  4.64616225493e-03 -2.20834428161e-03  2.00702514998e-04  1.24576674674e-03  3.85186922964e-03  1.39249337287e-03  3.97724020634e-03  1.98742880406e-03  1.34415761342e-03 -2.46714088277e-03 -9.62686934130e-04  7.09664942810e-04  9.60075807226e-03 -1.66104083965e-03  4.46898837350e-03 -1.91017954873e-03 -2.99348876153e-03 -2.10012310800e-03  2.05546167510e-03  2.92106807576e-03 -2.72080296045e-03 -4.35873979315e-04 -3.88737792493e-05  3.72225656764e-04 -1.99852373708e-03 -2.23777648222e-03  5.57436378237e-03 -1.17514797503e-03  1.83732155736e-03 -3.85869351212e-03 -3.26083805242e-03 -3.69044584048e-03  2.33115817631e-03  2.47110862152e-04  8.58671575571e-06 -4.92833108371e-03 -1.89453245938e-03 -2.79849563899e-04  4.18777804551e-03 -5.44387607563e-04  1.64941781428e-03 -4.66451038533e-03  2.02405992659e-03  6.31198508843e-04 -4.98571560651e-03  4.02293938367e-03 -3.76427150861e-04  3.21159051312e-03 -2.36292417058e-03  3.65318719511e-03 -3.35198730604e-03 -1.02980551481e-03 -1.01220726418e-04  4.52966873703e-03  5.08951357177e-03 -5.23808369740e-03  1.92728739360e-03 -3.90919636751e-04 -4.26558787333e-03  2.14727473687e-04 -3.60835053650e-03
 5.10189837963e-03  9.04368324965e-02 -6.25898130980e-03 -8.69186435901e-03 -1.29212369613e-02 -7.67985313943e-04 -4.31181234884e-03 -4.72264754446e-04  3.28278390804e-03  2.18092236980e-03 -2.11288988197e-03 -1.03569533451e-03  3.30961043778e-03  1.30288352984e-03 -1.74815545346e-03  4.37465519842e-04 -1.27132209137e-03  3.06471251414e-03 -2.69386164157e-03  7.20228854203e-05 -3.87843311400e-03 -1.77576440471e-03  2.88353227176e-04 -9.66067916347e-03 -2.10018380222e-03 -1.12572364594e-03  5.03651135759e-03 -6.89434482740e-04  2.22541972694e-03 -8.97195277687e-04  1.17077323600e-03  2.52172864713e-03  1.15129068128e-03  2.24230426230e-03 -1.25370661357e-03 -2.98488202640e-03 -2.44575454065e-05  6.53166954113e-04  4.45233572069e-03  2.58946286569e-03 -3.20401246472e-03 -4.71475644225e-03 -1.09982148600e-03 -7.37216576677e-03 -3.27559448758e-03 -8.61709647577e-04  7.21483770488e-04  1.17198390917e-03 -2.22262471692e-03 -8.51262070377e-04 -6.25607645652e-03  2.34511315927e-03  3.29270113385e-03  2.20507965991e-03 -4.50479361004e-03  2.20502582123e-04 -5.66230176903e-05 -4.55026465650e-04  5.05177270778e-05 -3.25230418796e-04 -5.17507987554e-04 -4.14228955849e-04 -7.62601787537e-04  2.74779343488e-03  2.25826848530e-03 -2.56030836543e-05  4.14749009549e-03 -2.50205792702e-03  5.32567079371e-04  4.53605851752e-05  1.85296194135e-04 -3.81026987930e-04 -1.04331353513e-03  4.60219773079e-04 -2.52912573219e-03  8.69659034748e-04 -1.97866600799e-03 -3.12684997740e-03 -7.34596486840e-04 -1.87317679630e-03 -8.45774557036e-04 -2.94173894024e-03 -2.84254380590e-03  2.29498479516e-03 -2.18338830876e-03 -1.04651566020e-03  5.80488687320e-04 -5.37720036026e-04 -3.18304284802e-03 -5.15863514780e-03  3.19701669117e-03  1.75284457364e-03  4.56087837164e-03 -1.76681961190e-03 -1.05195701790e-03 -6.30223837291e-04  2.39712344886e-03  1.35450410557e-03 -1.47152824528e-03 -6.66047020620e-04  5.20838262949e-03 -9.21370464206e-04  2.20439160674e-03  4.24454610281e-03  1.12343353382e-03  2.23357738230e-04  1.35437671911e-03 -1.43699555190e-04 -3.36131573221e-03  1.51977043605e-03  4.37486347291e-03 -5.02470143403e-03 -2.12847271252e-03  1.52544794585e-03 -5.71312062671e-03  6.05287938759e-04  6.82768850586e-04 -1.17202000270e-03  2.06985026077e-03  1.77556769035e-03  1.33530622454e-03  8.33150154956e-05  2.65312687501e-03 -1.45178799660e-03  2.64436036504e-03  3.79462975974e-04  4.24528303305e-03 -8.74958437829e-04
 3.00966570900e-03 -6.25898130980e-03  8.67060374842e-02 -1.08115974043e-02 -5.20577972125e-03 -1.16996023435e-02  2.03034395840e-03  1.04054335135e-03  2.69340885003e-03  1.89781868738e-03 -1.14920762373e-03  3.08256884948e-04  2.92788086520e-04  2.30034927565e-03  4.47279808454e-03  1.95322986734e-03 -7.89291324751e-04 -1.78333135159e-03  1.97248829392e-03  4.07200232736e-04 -9.37350729348e-04 -5.37359809071e-04  7.43124324352e-04  1.80790446967e-03 -1.44031528623e-03  8.97101185746e-04  1.33821269388e-03 -1.51843793581e-03  4.06209117992e-04  2.21914499691e-03 -3.91198581092e-03  4.58401622349e-04  2.59806225988e-03 -1.88848584480e-03  1.03754395595e-03  7.49326980461e-04 -5.86186102418e-03  2.46795305675e-03 -1.82216175463e-03  1.82496295891e-03 -8.84224458023e-04 -1.04800616499e-03  3.57776630004e-03 -4.75270184738e-03  4.26871669560e-04  9.56707639815e-04 -2.75020587224e-03  1.52704182924e-03  2.72234950252e-03 -8.43610295924e-05  2.68581934167e-03 -1.07055665394e-03 -4.20306158545e-04 -6.48890415056e-05 -1.04544728159e-03  9.59888856359e-04 -2.59438532447e-03 -5.61429881102e-04 -6.34484955788e-04  1.60790366627e-05  9.60461535797e-04 -2.19262996787e-03 -3.25007475294e-03 -4.90743260310e-04  1.00977824672e-03  9.06684590115e-04  4.61199953482e-03 -3.95485588080e-03  6.81204392509e-03 -8.16178546231e-04 -5.73044408998e-03 -3.60354657605e-03  3.23268757198e-03 -1.80494460880e-04  2.68182333833e-04 -2.65986985889e-03  2.22133242940e-03  2.17000727261e-03 -1.50594317258e-03 -6.45056358531e-04 -6.59545829644e-04 -3.00064767359e-03  3.64042607129e-04 -2.38695258148e-03  1.84354954905e-03  3.04686551846e-03  3.65901488089e-03  1.09645161758e-04 -3.09592257608e-04  4.80751422798e-03 -4.46679715820e-03  3.20529649661e-03  6.49169314168e-04 -3.09162176301e-03  6.51129979702e-04  1.00760691890e-03 -7.90763681132e-04  4.88322600534e-04 -2.72766964203e-03  2.80149488187e-03  8.80699112220e-04  5.52896911200e-05  1.18688363615e-03 -1.28430150763e-03  1.80985285220e-03 -9.38208843537e-04  8.60329205992e-04 -3.52886454583e-04  1.32199357976e-03  1.38766742448e-03  6.02026529827e-05  1.24346205205e-03  1.92352540711e-03 -5.75144316674e-04  4.67712443290e-03 -3.53583081100e-03 -1.99034763444e-04 -2.72663013770e-03 -1.14679049572e-04 -2.40091558919e-03  2.57488930689e-04 -6.51659177446e-04  2.09283479311e-03 -2.90677345829e-03 -4.00862722041e-04  6.84469489700e-04 -1.71622242323e-03  2.33249609149e-03
 3.69987915941e-03 -8.69186435901e-03 -1.08115974043e-02  9.16309518511e-02  5.55606700779e-03 -1.44187823687e-02 -1.46762082047e-03 -2.34699914400e-03  1.36795597517e-05 -3.16288057377e-03  4.45822395566e-03  2.69555894894e-04 -8.78155280880e-04  1.40113620893e-03  3.25967535180e-03  1.87139367185e-03  3.09759298542e-04 -2.91363192016e-03  1.47747539482e-03 -1.43997715458e-03  5.77088091110e-04 -8.09990504500e-05 -1.55938193104e-03  1.72332546367e-03  3.46026506251e-04 -5.22714420703e-04  1.53237736491e-03  1.59059717016e-03  2.75315159991e-03  1.45006321612e-03  1.02874058839e-03  3.84804805056e-04 -1.54631284078e-03  1.73451512660e-03 -2.58123572833e-03 -1.21036322149e-03 -1.74911610659e-04 -1.19029725181e-03 -8.14176752673e-04 -1.09252336477e-03  1.39971936535e-03 -6.36088964058e-04 -2.88061465607e-03 -1.00342112763e-03  4.50692749418e-03 -4.98912713310e-03 -1.93300025275e-03 -3.35771150427e-03  4.31482318814e-03 -4.01872514709e-03  4.24651566022e-03  9.70409794074e-04 -2.33091934961e-03  1.15347546142e-03 -7.14085908620e-04  9.84919346637e-05  2.25941862219e-03  1.97957980500e-03  1.66790834362e-03  4.04440375985e-04 -2.18223478416e-03  2.11260534917e-03  1.54767943940e-03 -2.14723088370e-03 -8.09206025591e-04 -2.20055191698e-04 -1.00309583606e-03  1.68423652126e-03 -1.37526036719e-03  4.75967209806e-03  2.96507471470e-03 -3.57365736163e-03  3.95622573085e-04  2.80289550383e-03  8.07570667319e-04  1.65940132178e-03 -4.37875683428e-03  7.84206804520e-04  5.31814190067e-03  4.64211467327e-03  3.78857039193e-04  4.62914858794e-03 -6.74689018224e-04 -2.46179328695e-03 -3.23751093661e-04  9.16852331438e-04 -1.81518516681e-03 -3.46805505616e-03  3.70947751240e-03  5.11617612853e-04  1.40621731564e-03 -4.61207716884e-04 -4.80521278485e-03  1.55142184124e-03 -4.95450824087e-04  3.60418449413e-03 -1.82557101621e-03  5.27050174120e-05 -1.61779445650e-03  2.02626562222e-03  1.32783684830e-03 -1.71049476635e-03 -2.79438408104e-03 -3.76315154320e-03 -5.94484880804e-04 -2.31089876981e-04 -2.71232900085e-03 -5.41077197270e-04  3.12063490017e-03  1.50094695766e-03  2.92910879378e-03  2.44733451432e-03 -4.00220228062e-04  9.26098259486e-04  1.10404901568e-03 -4.63172067761e-04  3.98472481503e-03  2.96816477683e-03  1.82788553977e-03 -1.36703513129e-03 -2.96850033975e-04  5.79128571251e-04  2.24605384950e-03 -8.39844516970e-04 -2.27702790309e-03  2.89200045045e-03  8.59863284014e-04 -1.52698505312e-03
-5.69579066929e-03 -1.29212369613e-02 -5.20577972125e-03  5.55606700779e-03  9.65587397848e-02  5.57077410520e-03  4.56103899848e-03 -5.13692295940e-03 -3.00826868788e-03 -1.27467371198e-03  1.69129662767e-03 -1.23505744356e-03 -2.34649150051e-03 -1.49844275750e-03 -7.62460778655e-03 -2.29707437536e-03  1.18408975992e-04 -2.65070663457e-04 -5.05064586538e-04  2.23010972883e-03  1.56465880525e-03 -2.31006611688e-03  8.44053809441e-04 -6.62629780380e-04 -1.61850476551e-03 -6.36980707760e-04 -8.97202032078e-05  1.57647924200e-03 -1.99193384418e-03  1.73511832644e-03  9.65250007079e-04  2.06963655010e-03  2.15953254284e-03  3.15921810849e-03  1.53285219251e-03  1.35738294084e-03  6.75266799196e-03  1.96897941082e-03 -1.48461111527e-03 -2.83473704097e-03  7.19669805031e-03  3.16439092547e-03  2.97423506850e-03  5.14894510908e-03 -1.22385328525e-03  3.57371296998e-03  1.58705029661e-04  2.50939461613e-03 -1.84883537350e-03  6.71621069532e-04 -1.63063964066e-03  1.71789181710e-03  3.26857018926e-03  1.31431512492e-03 -6.95446316759e-04 -5.12389753130e-04  8.03742180971e-04  3.00072813683e-03 -1.36622184742e-03  1.53924861311e-03 -1.21896184103e-03 -2.02975388857e-03  3.09591059923e-03 -1.76040551204e-03 -3.84280736785e-03 -3.94260680942e-04  2.84271586084e-03  1.83996695764e-04 -1.30339868914e-03 -2.81991419281e-04  2.15238357999e-03 -2.15658662614e-03  7.73272998637e-04 -1.89463607610e-04  6.78946388701e-03 -6.65497610930e-04  9.74780430829e-04  1.34357692831e-04  3.86585489949e-05 -1.24537502744e-03  5.40670613433e-04  1.54068656132e-03  4.73250273468e-03 -4.23889195646e-05  2.25020040439e-03  2.96010395069e-03  6.67615313852e-05 -4.16357334312e-04  3.48428365350e-03 -4.45294023860e-03  4.92376453785e-03  2.44497830567e-03  1.01895567812e-04  3.33317764208e-03  1.29368693189e-03 -5.30721089372e-04 -2.44831135830e-03  5.02149484054e-05 -1.87552297127e-04 -2.06939420658e-03 -3.40663813252e-03  2.65151068955e-03 -4.11032927308e-04 -2.01340148576e-03  6.14575047365e-04  3.59336752583e-03 -2.17261004889e-03  2.84961365209e-03  3.22803596117e-03 -2.85821089737e-03  1.72674508508e-03 -8.71970642038e-04  2.20698701471e-03  4.48982120617e-03 -3.40716817717e-03 -1.61176126610e-03  1.74876817001e-03 -3.28998181801e-03 -2.06436069654e-04  8.57076091071e-04  1.53052003996e-03  1.45896205186e-03 -1.16061535956e-03 -5.00303473265e-03  6.95409311053e-04 -1.41271936353e-03  7.76734367627e-04 -2.28146754116e-04
-4.25656117790e-03 -7.67985313943e-04 -1.16996023435e-02 -1.44187823687e-02  5.57077410520e-03  6.97159273338e-02 -5.83946622951e-03  7.76828490190e-04 -6.97530210003e-03 -8.79608440761e-05 -3.33584146506e-03 -1.59358826626e-03 -4.93252708119e-04 -2.26552306264e-04 -2.97844570274e-03  8.69769287248e-04  2.08550744593e-03  7.81045911220e-04 -1.38456238010e-03 -1.25809230913e-03  2.84763552435e-03 -4.07976727047e-07  5.55350632640e-04  1.51260559416e-03  5.33698417102e-05 -1.41919450146e-03 -8.93548473273e-05  2.25082585956e-04 -2.92450450633e-03 -1.38142825896e-04  5.65434820389e-05 -5.84107049880e-05 -3.41398077106e-03 -7.26963808131e-04 -1.18005021027e-03 -3.33111305729e-03  2.18104356441e-03  3.72176095920e-04  6.75104314556e-04 -3.32326816091e-03 -9.78954263350e-04  6.85129539887e-04  6.22622989332e-04  8.40950181394e-04  2.49454662476e-03  1.39103202823e-03 -1.26719496059e-03  2.46243340396e-03 -2.75472977236e-04  1.75461790668e-03  1.64690121227e-03  4.49960961955e-04 -3.46290164154e-04  1.58145238341e-04 -2.66532083428e-03  1.44327246437e-03 -8.75598138069e-04  2.82320197552e-03 -1.31275409735e-05 -8.13994949628e-04 -2.01512229297e-03  6.15804131352e-04  4.32814066076e-04 -7.04284695831e-05  2.07735530122e-04 -4.67641278150e-04  4.27911394420e-04  2.60419916103e-03 -1.88146334127e-04 -1.42879672851e-03 -1.04063181019e-03 -7.50874490582e-04  7.76263781386e-04 -3.10611051271e-03  5.20205698104e-04 -1.96738343962e-04  2.70888458414e-04 -3.16646879293e-04 -1.25650690740e-03 -2.39899650590e-03  4.73498952740e-04 -1.44746784403e-03  1.25509270527e-03 -6.70060876684e-04  7.05152131014e-04 -7.57892016591e-06 -1.50517202411e-04 -1.53358604205e-03  1.32070826557e-03 -1.53643808185e-03 -8.74677245505e-04 -2.54156043763e-03  2.45214798449e-03  1.15633540914e-03 -1.22418672112e-03 -2.47165959902e-03  2.67488529055e-03 -1.29942089309e-03  1.14038235686e-04 -1.47808642082e-03  2.50762933890e-04  3.06064348342e-03  3.31289711014e-03  1.70756210581e-03  2.71504271307e-04  1.14997236287e-03 -8.11521245493e-04 -1.84992691872e-04 -2.31385995617e-04 -3.77073083347e-04  9.65682157341e-04  2.06191831325e-03  6.84336051121e-04  9.08967763863e-04 -1.09905354952e-03  1.75453730353e-03 -1.07863764872e-04 -5.28986445567e-04  3.07181485545e-04  4.54499076292e-03  1.10440745786e-03  1.63564840944e-03 -7.98191249329e-04  8.78315976354e-04  1.48168554052e-03 -3.29846518945e-04 -4.61332584892e-04  4.44410301203e-04
-1.33132802385e-03 -4.31181234884e-03  2.03034395840e-03 -1.46762082047e-03  4.56103899848e-03 -5.83946622951e-03  9.30432799309e-02 -4.30413910621e-03  8.76028037612e-03 -9.27150285808e-03  3.37140698266e-03  3.26168185033e-05 -2.06833693473e-03 -6.09836639010e-04 -1.52443239631e-03 -3.00700834116e-03 -2.27506146989e-03 -1.74057310358e-03  3.72835909673e-04  4.37131636968e-04  3.82440675685e-03 -3.98833529019e-04 -3.17969074523e-03  2.08999328858e-03 -2.84237194217e-04  1.13665771781e-03  1.76399582102e-03  6.95936267112e-04  3.85953371564e-04  1.63669339740e-03  2.01880046607e-03  1.88443593333e-03 -9.15662412088e-04 -3.74652547816e-04  1.73900500738e-03  2.60786517103e-03  3.35910646587e-03 -1.00036778116e-03 -3.28689879007e-04 -1.32316563739e-03 -1.31666734736e-04  3.29356624020e-03 -3.08942527854e-04  3.21008835848e-03  1.17113163472e-04  1.72316037102e-03  1.49988678421e-03  3.38422599195e-04  1.31399987243e-03 -1.27950648992e-03 -2.94793095544e-03 -1.15420244983e-03  2.38922712771e-03  2.09284562899e-03 -2.59285726729e-03 -1.31095920263e-03  3.64117829162e-03 -1.98978048845e-03  2.01168689414e-04  2.16572098338e-03  1.45119315868e-03 -9.66764617202e-04 -6.35720582479e-04  3.43472580172e-03 -2.10298096338e-03 -1.43109974647e-03  2.35265873270e-03  2.90960865310e-03  2.81239734550e-03  2.08206049840e-04 -2.92009642956e-04 -1.01126523374e-03 -3.42861739372e-03 -1.02432533870e-03 -3.93321596361e-03  3.04577852669e-03 -2.00113951173e-03 -3.60504498611e-03  2.30857886221e-03 -2.40259925304e-03  3.71646489535e-04 -9.67595887154e-04  1.27769120594e-03 -2.08884783252e-03  2.22965326438e-03 -3.97180847645e-04  2.00692566078e-03  5.17712244382e-03 -1.70576528878e-03  1.58151030769e-03  3.17941265649e-03 -1.30348660299e-03 -6.14867502478e-03 -3.83808623050e-04  2.35027643820e-03 -4.59061836292e-04 -8.86700126366e-04 -9.14896973844e-04  4.56121533608e-04  6.00498501464e-04 -4.18080028332e-03 -3.87792793239e-03 -4.40264043034e-03 -5.65001678723e-04  1.08166763900e-04 -1.05393364661e-03 -1.47969527621e-03  5.68449294980e-03 -3.51939735743e-04 -3.35033491607e-03 -2.68253333758e-03 -9.54223521017e-04 -1.76639527294e-03  4.43627487500e-04 -2.52627347483e-03 -2.99274621912e-03  5.86652978094e-03 -3.54832978903e-04  3.47566314357e-03  2.18734073419e-03 -1.98518759336e-03 -1.20122709723e-03  2.14180133706e-03 -2.19156671858e-04  1.45019628149e-03 -3.37203946102e-04  5.46788288894e-04 -1.24105552114e-03
-2.86154743949e-03 -4.72264754446e-04  1.04054335135e-03 -2.34699914400e-03 -5.13692295940e-03  7.76828490190e-04 -4.30413910621e-03  7.22681703604e-02 -2.81732737586e-03  2.03106490650e-03 -4.32485350533e-03  1.81867840009e-03 -4.02950087620e-04 -1.01966962146e-03  2.85032676894e-03  4.43965890618e-04 -2.91508489726e-03 -1.66588247512e-03  1.11119752691e-03 -7.33334038467e-04  8.04933293129e-04  1.38620343172e-03 -7.49041076337e-04  3.20753507833e-03  3.69355715542e-03 -1.08704359771e-03 -1.64188861060e-03 -6.19335623140e-04  1.63976518346e-04 -7.33024023665e-04  8.14059571018e-04 -5.49383982626e-05  1.38193612175e-03 -3.02513568966e-04  3.27703194769e-03  1.69630652211e-03  5.34934999922e-04 -1.34290864159e-03  2.42319166994e-04  1.77070680259e-03  3.50205711373e-04  1.24109113994e-03 -3.73323454345e-05  2.01379774322e-03  3.43163547020e-03  3.89844979605e-04  2.99196228212e-03 -1.37466632740e-03  1.09387424518e-03 -2.68597071883e-04  1.51753643455e-03  1.48622068951e-03  2.57677107086e-03  2.00421137449e-03 -2.80879601075e-03  1.13831969348e-03 -1.95689816885e-03 -3.45528005342e-04  9.81323800989e-04 -1.26823118207e-03  3.66724820966e-05 -2.61304852792e-04 -2.46624560133e-03  3.26391851534e-03  1.48332979657e-03  7.14198809965e-04 -1.03174990095e-03  1.33790026919e-03 -1.14105104861e-03  1.92212066444e-03  1.11969302590e-03  1.86925322368e-03  2.58241548732e-03  2.71377055355e-03  3.92573238469e-03  1.90254474373e-03  4.66293538613e-04  1.49304080609e-03 -1.80256270939e-03  3.96817187883e-05  9.92473460619e-04 -2.68915337747e-04 -9.11810647717e-04  3.15883946351e-03 -2.27838113848e-03 -3.02261432312e-03 -3.04986713838e-04  1.67419275810e-03  4.95084351680e-04  1.20094067609e-03 -2.27839912845e-03 -5.73103707587e-04  2.93838025164e-03  9.42753143237e-04  1.25167269972e-03 -2.11865506404e-03  4.72935564479e-03  3.45061737616e-04 -1.17017132895e-03 -9.55316485599e-04  1.24681533473e-03  2.16459958030e-03  1.17288501662e-03  1.70897499980e-03  2.22087752942e-03 -5.39603214368e-04  2.15924607819e-04  8.41033812031e-04  3.48285404339e-04 -1.97978505276e-03 -1.26108518827e-03  3.81959303637e-04  7.98990683302e-04 -1.19240958296e-03 -4.89171610315e-05  1.63243446110e-03  1.67890934354e-03 -1.37457525776e-05  3.07003742408e-04 -2.97355454169e-03 -1.12898046072e-03 -3.07933029277e-03 -1.61859726212e-03  1.99460180729e-03 -9.77751735974e-04  1.54509653194e-03  9.31681296949e-04  1.45044508546e-03
 2.31702580001e-03  3.28278390804e-03  2.69340885003e-03  1.36795597517e-05 -3.00826868788e-03 -6.97530210003e-03  8.76028037612e-03 -2.81732737586e-03  1.03731421422e-01  8.91206946526e-03  3.98513019440e-03  6.36598859375e-03  4.18115368389e-04  1.74376587530e-03  6.20495432559e-03 -1.54431145864e-03 -3.85510871973e-03  4.48702772152e-03 -7.13925946809e-04 -1.21995959273e-03 -4.27253142894e-03  1.69651179969e-03  1.21107983777e-03  2.02815774415e-03  1.93881104149e-03  5.97059458638e-04  4.58822803685e-04  1.36803221349e-03 -2.20865267529e-03  1.69335447005e-03 -1.00736586729e-03  2.30238784011e-03  1.37147664318e-03  9.71350155206e-04  3.69811983502e-03 -6.36919557852e-04  4.86310890182e-03  9.48426882392e-04  1.82310752729e-03 -8.06292250231e-04 -3.00281293547e-03 -1.46900936306e-03  3.18158619267e-03  3.75604714496e-03 -1.53969010953e-03  3.88180893547e-03 -3.88475738697e-04 -3.22313446252e-04 -1.73249028139e-03 -1.36041210618e-03 -3.70720009587e-03 -3.06703672989e-04  1.64680619293e-03  4.41704407989e-03  9.36304182750e-04 -1.09174302725e-04  2.06447774212e-03 -1.33950459827e-03  1.12975476392e-03 -2.84480094690e-03 -5.65871690983e-04  2.08818380559e-03 -1.09180034477e-03  4.53110846701e-03  1.71962158901e-04  1.09340508640e-04 -1.28670741817e-03 -7.62832781918e-04  9.00990690468e-05  6.34121042567e-04  5.08204358873e-04 -4.38853359303e-04  3.49699753435e-03 -1.96238943871e-03  1.18151202308e-03  1.32700164016e-03 -1.34595843915e-04 -7.71018215102e-04 -1.52563563593e-04  3.54291528536e-03  9.31782387333e-04 -7.61226524323e-04  8.88470336866e-04 -2.36799993286e-03  1.67799229918e-03  2.69364296875e-03  1.78959321009e-03  1.93640151582e-03 -4.91761383942e-03  1.47612974161e-03  2.41117136157e-03  1.67033974757e-03 -3.46920848889e-03  2.92411592092e-03  1.77416850283e-03 -2.97308871778e-03  4.05445564285e-03 -4.06695021995e-03 -1.05887641497e-03  1.48513427849e-03 -3.09117967524e-03 -3.54132125863e-03 -3.50974370120e-03 -1.21663892184e-03 -4.77866076535e-04 -4.22252685758e-03  1.28273832671e-03 -1.11053360535e-03  2.13394999074e-03 -4.91563200102e-03  9.19410007528e-04 -5.30857316913e-03 -3.42898920860e-03 -3.64656675650e-04 -9.10082689222e-04 -9.86276770412e-04 -4.57893511796e-05  4.89042084417e-03  4.44125495640e-03  1.23675101508e-03 -3.50404380546e-04  1.66483924521e-03 -2.32103306080e-03  2.19219839612e-03 -2.94888036903e-03 -2.02256539093e-03 -3.52606794431e-03  3.57838651331e-04
 2.73948232583e-03  2.18092236980e-03  1.89781868738e-03 -3.16288057377e-03 -1.27467371198e-03 -8.79608440761e-05 -9.27150285808e-03  2.03106490650e-03  8.91206946526e-03  9.68945618774e-02 -8.87979928510e-03 -2.91355213098e-03  3.98582855927e-04 -9.62107896218e-04  9.10372039842e-04  3.42422239030e-03  3.92979196789e-04 -3.84547240490e-03  2.02071416780e-03  1.40361281113e-03 -2.35095143157e-03  3.31095036158e-03  2.11515839311e-04 -2.41781639809e-03  3.71748361242e-03 -4.43169571914e-04  1.49882363339e-04 -3.06280641329e-03 -1.47206252134e-04 -1.64666206197e-03 -4.22004229538e-03  8.14357662293e-04 -2.06875279916e-03 -1.07659419014e-03 -2.67208698825e-03 -3.03623541712e-03 -4.62931729659e-03  1.97638425877e-03  1.00203733635e-03 -4.37894227963e-03 -2.35056602539e-03 -4.14724181974e-03  4.63748781179e-03  6.46100699000e-03 -1.56887500966e-03  1.63725179947e-03 -2.07312945000e-03  3.51449507253e-03 -3.73748169946e-03  1.39257658264e-03 -9.71218686543e-04  8.98896727889e-04 -5.96104046050e-04  1.17980776134e-03 -8.31804373440e-06 -2.23376388682e-03 -5.11443067899e-04 -2.60215459787e-03 -2.81126219394e-03  2.35888953849e-03  8.32673813729e-04  3.85702316264e-03 -3.77066366197e-03 -3.64253874978e-03 -3.01885642576e-03 -1.99646911453e-04 -1.74930287376e-03 -1.03730808130e-03  2.44162637536e-03  2.91098329288e-03 -2.40953274943e-03 -1.62445564750e-03  2.78651315930e-03  1.97767864170e-03  1.83399003742e-04 -6.42507570405e-04  1.44155369445e-03 -1.39737714326e-04  8.98000834349e-04  2.07864975246e-03  1.93857427000e-04  2.93072340367e-04  3.11451390154e-03  2.60853691124e-03 -2.18655879517e-04  2.95735633181e-03  2.05548379940e-03 -2.43200539564e-03 -7.03234539326e-03  2.48661510516e-04 -2.23879573559e-03  4.22597894706e-03  2.70783220364e-03 -6.78809492444e-03 -1.41391693161e-03  2.59058492330e-04 -4.00336688163e-03 -9.14708907906e-04 -7.97499394227e-04  3.68129996091e-03  1.05445473653e-03 -7.38771145732e-04  1.56891118915e-03  3.63432443463e-04 -2.35673236076e-03 -2.75281795665e-03 -3.55918080224e-04 -3.26039473548e-03  3.05856679437e-03 -3.07826608253e-04  1.20040083108e-03 -1.51377248041e-03 -2.05571626194e-03 -1.94797269269e-04 -1.04263567040e-03  2.70937412679e-03 -2.30933176178e-03 -1.88611057877e-03 -3.05711438328e-03 -4.26248564350e-03  1.68712970133e-03  1.58216272038e-03 -7.15440696888e-03 -5.07382938917e-04  1.04563643536e-03  1.64578603539e-04 -2.72186300202e-03  1.69980828693e-03
-1.94827785605e-03 -2.11288988197e-03 -1.14920762373e-03  4.45822395566e-03  1.69129662767e-03 -3.33584146506e-03  3.37140698266e-03 -4.32485350533e-03  3.98513019440e-03 -8.87979928510e-03  6.42293747854e-02 -1.53708594582e-03 -1.19377850691e-02  5.65905701133e-03  2.40954641995e-03  2.86684861761e-03  2.65168743954e-03  1.65701566813e-03 -1.09435599177e-03  4.81406267467e-04  5.47616200912e-04 -1.92843234305e-03 -9.77237750118e-04 -1.15835288893e-03 -2.51073408910e-03 -1.43779815100e-04 -1.54212357323e-03  3.93661154211e-03 -1.02682745184e-03  8.86288221773e-04 -1.60970160736e-04  8.00313955774e-04  2.01790404784e-03  3.78682283460e-04  1.99236634028e-03 -8.29268867319e-04  2.26067816359e-03 -1.22328148233e-03 -3.50073520889e-03 -9.22887181276e-04  2.28061523967e-03  3.34317192018e-03 -1.50597570951e-03 -1.19567639320e-03  6.43646980435e-04  1.76603747804e-03  1.04954699762e-03  4.42975037583e-04  8.27555513317e-04 -2.53174452690e-03  8.00157101173e-04  1.60863705806e-03  2.84570697528e-04  4.07660929129e-04  1.46202369423e-03  1.34042328891e-03  2.45548820439e-03  5.49821182930e-04  1.62398625449e-04 -8.50119802891e-04  2.66253013013e-03 -8.06640544534e-05  1.63251323496e-03 -2.73627805020e-03  7.72022776257e-04 -1.24478105560e-03 -7.99591071625e-04  8.90259458156e-04 -3.21015565852e-03  3.05931503527e-04  2.67946918820e-03  1.15186813834e-04  6.00544205611e-03 -1.11754031922e-03 -2.31417699360e-03  3.43518129097e-04 -1.45351353304e-03  2.57582424812e-04  1.78580232398e-03  2.79458313294e-03 -1.15964035636e-04  6.07140218815e-04 -1.90601163096e-03 -6.29747831932e-04  8.19802101970e-04 -8.48283968768e-04  2.11655408202e-03  2.37791287550e-04 -3.71646380947e-03 -5.54093233584e-04  1.30233520476e-03 -1.49721741785e-03  2.83820817871e-05  3.78807605921e-04  6.21965319887e-04  1.87920408620e-03  8.28374331488e-04 -5.48683906962e-04  9.25038641694e-04 -9.47260755453e-04 -2.79443831786e-03 -1.42680193452e-03 -1.54109268394e-03 -1.03802200426e-03 -1.25710410338e-03  1.01923787357e-03 -1.71374295029e-03  1.06191361049e-03  1.16010897768e-04 -2.02033337266e-03  3.22080743856e-04 -2.89105980162e-03  1.68419040441e-03  1.41447766690e-03  2.37590759476e-03 -2.49193925688e-03  3.45686329869e-04  2.56056816480e-04 -5.54308442931e-04  7.00697914849e-04 -2.83764890599e-05 -3.62038876084e-04  8.57858293944e-04  2.38262950036e-03 -2.64516816252e-04  1.00474624234e-04  1.73236755993e-03 -6.51444353178e-04
-2.18166925781e-03 -1.03569533451e-03  3.08256884948e-04  2.69555894894e-04 -1.23505744356e-03 -1.59358826626e-03  3.26168185033e-05  1.81867840009e-03  6.36598859375e-03 -2.91355213098e-03 -1.53708594582e-03  1.10125841436e-01  6.83711315984e-03  6.97699991050e-03  1.62368601245e-03 -1.02080050553e-03 -9.73695000594e-04  6.09547019104e-03 -1.11231421744e-03 -1.63248836343e-04 -5.76875979372e-04  1.24578824461e-03 -4.17367093571e-06  1.25320254405e-03  7.65855520195e-04  2.53188974797e-03  3.05158465626e-04 -4.02083267339e-05  4.77675575864e-04  2.58954611264e-03 -5.96085786970e-05  1.23389702885e-03 -3.83019653153e-03 -5.58464929846e-04 -3.33257576157e-03  3.76104790056e-03  1.85112519140e-03 -2.33246978709e-03 -2.49321568895e-03  4.89345979639e-04 -8.94199375602e-04 -7.38007842558e-04 -2.05971889688e-03  3.26500584009e-03 -1.92109425791e-03 -1.71900689040e-03 -1.25111846197e-04  2.09345889972e-03 -2.81673197426e-03  7.77883480573e-04  6.06884499899e-04  2.29915961350e-04  2.43835390986e-04  3.97556541891e-04 -1.49764543023e-03  9.05308148897e-04  4.65224096325e-03 -1.34105542184e-03 -2.27550450587e-04  4.77868758537e-03 -4.06802470975e-03  3.66579356513e-03  5.11611326865e-04 -1.57345533466e-03  3.85114952075e-03 -8.94046570469e-04 -6.34663558284e-03  4.11911380541e-03 -1.66111969372e-03  1.76973149520e-03  3.52835314195e-04 -2.26237314896e-03  6.26546301201e-04  1.02167133019e-03  2.54263361214e-03  3.07231627184e-04 -4.04283351091e-03 -5.20826465497e-05 -4.00399817199e-04  1.68359923070e-03 -1.68292118410e-03 -2.72742771787e-03  2.41343749385e-04  1.64691850953e-03  2.62055998153e-04 -1.71896000357e-03  1.26744360595e-03  1.90706885889e-03  1.81239601271e-03  5.93958123679e-03 -7.17401123372e-03 -2.78404035300e-03 -5.63804335298e-03  4.28798059582e-03 -1.40732069308e-03 -3.32232356602e-03  2.95720880094e-03 -2.35976823681e-03 -1.04187840063e-03  4.36497605393e-04 -1.17546860934e-04  6.91849218904e-04 -4.18403323517e-03 -2.47679599503e-03 -7.74241937877e-04  9.86837140348e-04  2.90668028402e-04 -6.52682612318e-03 -1.19608759924e-03  4.27931588746e-03 -2.12254226283e-03  1.47262390848e-03  3.47974232474e-03  1.55871338299e-03  1.73638190628e-03  2.74868172872e-04  1.41382818061e-03 -6.21753066855e-05 -9.28534198789e-04 -1.64802597793e-03 -1.78997609033e-03 -7.24785019358e-04  4.83430475339e-03 -2.43774812699e-03  2.81309890503e-03  1.03710874471e-03 -2.73248155604e-03 -2.90634729739e-03
-3.26129383128e-03  3.30961043778e-03  2.92788086520e-04 -8.78155280880e-04 -2.34649150051e-03 -4.93252708119e-04 -2.06833693473e-03 -4.02950087620e-04  4.18115368389e-04  3.98582855927e-04 -1.19377850691e-02  6.83711315984e-03  8.54520705111e-02 -2.09708164667e-03  1.25908080566e-03 -7.99989136350e-03 -1.00046138411e-03  5.89443249803e-03 -1.33867524454e-03 -2.75519876638e-05 -3.50380062676e-03  7.05521099765e-04 -1.82895412601e-03 -2.80480031297e-03  1.10645307853e-04  2.63321769175e-03 -4.99289030176e-04 -8.12346245390e-04  3.33761765919e-03 -9.42860644443e-04  3.05158999024e-03 -1.42617072742e-03 -3.03139385016e-03  3.39550674201e-03 -1.83864470367e-03 -6.35413403411e-03 -3.72721945296e-03 -1.64432658519e-03  4.87967225785e-04  1.23292071944e-03 -4.99172184590e-03  2.93391037471e-04 -6.17476175369e-04 -1.42479830908e-03  9.29048302173e-04 -2.72755228703e-03 -2.51820247700e-03  1.90042382510e-03  2.76972551969e-03 -3.17349887626e-04 -2.09665373464e-03 -2.95424513135e-04 -2.32016606879e-03  1.01726158210e-03  1.53744074932e-03  3.01543675753e-04 -1.64950777246e-03 -4.38091868767e-03  1.58268264210e-03  7.17144262425e-04 -3.83602076172e-03  2.35652926021e-03 -5.17369873701e-04  4.53145381565e-03 -5.54899220136e-04  5.02104644636e-04  2.63255531162e-03  3.94913789496e-04 -8.23748247337e-05  2.03158055048e-03  2.48781784799e-05 -6.07349125414e-04 -3.11382807031e-03  3.26698004952e-04  1.33080466626e-03 -2.56914298446e-03  3.66069211022e-03 -9.79313369578e-04 -3.43528529097e-04 -8.12203208165e-04 -3.12140992803e-04 -5.25364262615e-03  9.93631418093e-04 -1.13839401265e-03  2.97782856766e-03 -9.56572908441e-04 -9.57276533446e-04 -5.83235194066e-04  8.38582957980e-04  1.14789308444e-03 -2.79639066133e-03  2.19645736899e-03 -2.68034017286e-04  1.26843545232e-03  1.86590087605e-03  1.01999707747e-03 -8.18999099989e-04  8.23605029609e-04 -1.27831078984e-03 -2.87317307486e-03  2.97992911802e-03  6.71136078997e-04 -2.57060264898e-04  4.77696155210e-04 -4.06526424601e-03 -2.63793119479e-03  2.89288441260e-03 -1.47360391818e-05 -1.91572759048e-03  2.00977135347e-05  2.33936497192e-03  1.37853170719e-03 -2.23841416659e-03  2.79123053523e-04 -9.80295418221e-04  1.72517908590e-03 -2.16851217935e-03 -2.85504543689e-03 -6.32769774378e-03 -4.02989195010e-03 -1.50313794227e-03  1.26075642732e-03  3.84508456937e-03 -2.27157659846e-03  1.00598633760e-03  1.57768306370e-03  5.24536937034e-04  4.82566816297e-03
-1.81013074779e-04  1.30288352984e-03  2.30034927565e-03  1.40113620893e-03 -1.49844275750e-03 -2.26552306264e-04 -6.09836639010e-04 -1.01966962146e-03  1.74376587530e-03 -9.62107896218e-04  5.65905701133e-03  6.97699991050e-03 -2.09708164667e-03  8.17106645449e-02  5.01023377909e-03 -7.59662843444e-03  1.13097467812e-02  2.50841758369e-03 -1.26241324657e-03 -8.13390588086e-04  1.84550305699e-03 -1.64822644412e-03  2.03794712341e-03 -2.63273810456e-04  2.60378498335e-04 -3.14680636890e-03 -1.97395324666e-03  9.15411799486e-04  1.78816818043e-03 -4.28648215126e-04  2.44878325026e-03  3.26662253663e-03 -6.78290880523e-05 -4.99084434879e-04 -9.68395701699e-04 -2.95176372085e-03 -3.36723068540e-03 -2.85942868313e-03  8.03779529435e-04  2.22456878026e-03 -4.27154988939e-04  1.53203538880e-03 -5.20173411812e-04  7.53386250086e-04  1.73750262844e-03  1.35849965338e-04 -2.38619195203e-03  7.03002213433e-04 -1.36869100679e-04  2.45373705691e-04  3.66320610217e-03 -3.34068730720e-05 -1.24042933273e-03 -9.13452684861e-06 -2.46683258412e-03  6.20992218211e-05  1.20728045533e-03  4.76476501521e-04  8.90930871748e-04 -9.84217995413e-04  4.10714399863e-04 -2.37047691192e-03 -1.18572599749e-03 -2.11746071442e-04  2.56790828251e-04 -1.99759634056e-03 -1.88415844070e-03  1.37065929589e-03 -6.13852444956e-03 -1.75571295255e-03  2.75900393117e-03  4.00762073087e-03  2.31981082432e-03  2.22264336118e-03 -1.02859626527e-03  2.65374262222e-03  8.90683286180e-04 -9.93222674234e-05  9.72049796377e-05  3.71314163765e-03  1.91556694336e-03 -1.03584187213e-03 -8.26743439807e-05  9.85248474803e-04  3.83112517561e-04 -2.56194727623e-03  4.15247729733e-05 -3.87536553991e-03  3.34679294511e-03  2.83382466212e-03 -2.14572567473e-03 -2.25057730192e-03 -2.87746716591e-03 -5.75469690026e-04 -4.40806706885e-03 -8.16612780170e-04 -2.59646309976e-03 -2.92652103915e-04 -1.81310950011e-03 -2.20510581426e-03  1.82195326032e-04 -1.52881087703e-03 -1.96724431136e-03 -6.36806222708e-04 -8.87373917941e-04  1.89420633637e-03 -2.12436078042e-03  2.97691135100e-03 -1.51606972544e-04  2.75020906081e-03  1.50926454496e-03  2.49569493705e-03  6.20669162360e-04  2.01350477188e-03 -2.12961584897e-04 -1.34309427855e-03  1.69840231018e-04  2.94768262202e-03  9.91604733668e-04 -1.58055058216e-04 -1.61116110572e-03  1.34559289302e-03  4.19097281263e-04  2.95414544274e-03  1.58018805045e-03  2.60771215050e-04  2.82890439023e-03  8.22036599826e-05
 1.00011979896e-03 -1.74815545346e-03  4.47279808454e-03  3.25967535180e-03 -7.62460778655e-03 -2.97844570274e-03 -1.52443239631e-03  2.85032676894e-03  6.20495432559e-03  9.10372039842e-04  2.40954641995e-03  1.62368601245e-03  1.25908080566e-03  5.01023377909e-03  9.21237430862e-02  7.83039639522e-03 -1.65677953391e-02  1.34536231942e-02  1.31037509300e-03 -8.56874718137e-04 -4.77951266314e-04  9.52042166809e-04  5.98539454616e-04  2.85520730371e-04  8.33279927873e-04 -2.98404368040e-04 -1.56525572905e-03  2.08636500678e-04 -3.92650388608e-05 -2.02874056223e-03 -1.32235852882e-03  2.24358711935e-03  1.23097948439e-03 -2.04131606357e-03  1.64703950998e-03  2.92490418338e-04 -9.38646246140e-04  2.91909709594e-03  3.93539529180e-04 -2.09085385224e-03 -1.02621396602e-03  9.45537193411e-05 -1.11706668001e-03 -3.99066278609e-03 -1.82553189601e-03  5.54997977168e-04  4.80651195036e-04  1.69127128653e-03  3.31177528258e-03  1.09061056345e-03  2.97941055871e-03 -2.90277122472e-03 -2.63559340857e-03  6.23432484407e-04 -1.22920693230e-03  2.56374843005e-03 -1.88728141688e-03  3.04888465304e-03  1.49043428695e-03 -1.65447478958e-03 -7.09817696807e-04  1.39924968418e-03 -1.13150921177e-03 -2.61613274975e-03 -1.95566652950e-04 -1.70098725970e-03 -4.75864880494e-04  1.88081351323e-03 -2.30318027551e-03 -2.31576673248e-04  4.37025019509e-06 -3.15870162085e-03  2.59023811160e-03 -3.18275881434e-03 -1.81895620085e-03  4.50873715428e-03 -1.42521108711e-03 -6.07355828209e-03  5.06989445586e-03 -4.27402931549e-03 -3.33469308626e-03 -8.20908562786e-04  1.65744423839e-03 -2.08697293861e-03 -1.07687473249e-04  5.95607576783e-03  2.13632681530e-03 -1.18782437331e-04  5.09746984036e-04  3.04571639373e-04 -1.93555146230e-03 -1.69004322134e-04 -1.38590372117e-03 -2.34828956357e-03  1.44609282537e-03  2.61306915566e-03 -1.23235020201e-04 -4.08505350420e-03 -8.19390308205e-04 -4.01492070382e-03 -6.08346598266e-04 -8.88695230543e-04 -6.35354158900e-04 -1.39212036751e-03 -3.92722106150e-03 -3.45947212569e-03 -8.51847947683e-04  4.14528951844e-04  2.02885280780e-03  9.49939240303e-04 -2.29917638395e-04  3.85236809049e-03 -1.20858395230e-03 -5.88675252610e-04  8.56018739709e-04 -1.92477269578e-03  7.18273769421e-03 -4.24652296439e-03  2.62587980764e-03 -2.59636832298e-04 -3.75390782234e-03 -4.10328539028e-03 -1.67442894520e-03 -1.50202523886e-03  8.52925416606e-05  1.93194790239e-03  4.89140352641e-04 -3.46198186234e-03
 1.17079867341e-04  4.37465519842e-04  1.95322986734e-03  1.87139367185e-03 -2.29707437536e-03  8.69769287248e-04 -3.00700834116e-03  4.43965890618e-04 -1.54431145864e-03  3.42422239030e-03  2.86684861761e-03 -1.02080050553e-03 -7.99989136350e-03 -7.59662843444e-03  7.83039639522e-03  8.83306662657e-02  1.13063388540e-02 -7.25986562075e-03 -1.42852560158e-03 -2.36831181888e-03  2.87861203923e-03  8.98136041191e-04  1.62442802432e-04  1.34778200492e-03  1.45205997807e-03  3.50016139064e-03 -7.47706260075e-04 -6.66780650091e-04 -3.28462373699e-03 -2.28089772991e-03 -1.43973221688e-03  1.28846565784e-04 -4.45425259234e-03  3.80622091215e-05 -1.09889922971e-03 -2.32964170789e-03 -5.12614411642e-03  3.46643882794e-05 -1.06992214992e-03 -2.44047751217e-03  1.58764234829e-03  2.71323056251e-03  3.45628629249e-03 -5.24301759200e-03  4.08957847162e-04 -5.28858115132e-04  3.38995137582e-04  5.92160856617e-04  5.07870410752e-04  1.02929485121e-03 -1.54596117181e-03  2.74343185400e-03 -3.35334778245e-03 -1.34623984898e-03  1.32138840816e-03 -4.14970518436e-03 -4.41755471396e-04 -9.13394658227e-04  1.96327598823e-03 -1.35192627835e-04  4.69886932454e-03 -1.17659803504e-03  6.68190161451e-04 -3.32099133729e-03 -2.37976630436e-04  1.56852707763e-03  1.99847139106e-03  5.81310609821e-03  9.89638472602e-04  2.87185677661e-03  3.01924110616e-03 -2.22509837170e-03  1.08944463034e-03  4.52002154466e-04 -1.68137029518e-03 -1.90079226768e-03  1.86781062785e-05 -9.10007206264e-04  3.61934110722e-03  3.24802466406e-03 -5.95443744766e-04  1.28723067640e-03  6.29905396654e-04  5.07173116899e-05  9.47459908811e-04  4.65596776609e-03  3.71366466649e-04  1.66846261741e-03 -3.23576370098e-03 -2.10686346452e-03  2.12653719023e-03  2.62678016884e-03  2.36440057455e-03  2.52519042734e-04  1.19234830178e-03  1.59319988328e-03  5.28010606328e-04  1.90549741917e-03 -1.02229589913e-03 -7.54735000421e-04  2.13866644328e-03  3.08232398800e-04  2.57628382319e-03 -4.31623127028e-04  7.02222151183e-04 -4.62575519816e-03 -2.69696009982e-03 -2.67888665072e-04  1.49834892788e-03  1.11069749653e-03  2.34505198741e-03 -2.40625871283e-03  1.04829468828e-03 -3.21174059578e-03  9.47371627437e-06  3.83016594399e-03  1.46781417993e-03 -5.65227841518e-03 -1.03279726686e-03  9.34506408592e-04 -1.17538553551e-03  9.35729142630e-04 -9.62519697851e-04 -2.79016448495e-05  1.49292942575e-03  8.43726174629e-04  2.22969311756e-03  1.73634132573e-04
-7.03476248377e-04 -1.27132209137e-03 -7.89291324751e-04  3.09759298542e-04  1.18408975992e-04  2.08550744593e-03 -2.27506146989e-03 -2.91508489726e-03 -3.85510871973e-03  3.92979196789e-04  2.65168743954e-03 -9.73695000594e-04 -1.00046138411e-03  1.13097467812e-02 -1.65677953391e-02  1.13063388540e-02  6.69463182725e-02 -2.13373241956e-03 -4.86485522726e-03 -6.72053507666e-03  6.30691002422e-03 -1.91845978227e-03  4.28722165537e-03  3.56073118364e-05  5.64475448960e-04 -1.01680324026e-03  5.14800245105e-04 -1.48039663210e-03  6.32809371905e-05  9.57469673716e-04  6.48308933643e-04  2.61457120470e-04 -3.84717342947e-03  2.28042125793e-03 -2.42109138140e-03 -3.42832335807e-03 -1.14944888655e-03 -3.31622084087e-03  6.16702124726e-04 -7.01730789768e-04  1.64167818983e-03  3.33513408401e-03  1.68600387429e-03 -2.00280931906e-03  3.11478647305e-03 -1.88310410755e-03  6.91236314282e-04  2.10976664363e-03 -3.75460806899e-03  1.96253349556e-03  1.23140217803e-03 -5.54135670650e-04  3.97224594368e-06  1.51489806527e-03 -5.83498331335e-04 -1.55973148953e-03 -1.66607202656e-04 -8.03427752055e-04  1.84467799050e-04  7.23416965280e-05 -2.28906313817e-04  4.44179389905e-04  1.35918096002e-04 -8.49289993742e-04  2.47963371740e-04 -5.65081930857e-04 -5.11066414980e-05  3.64745073334e-03  1.87309953575e-03  9.67469766905e-04  1.65716527834e-03  8.82051239321e-04  4.59570241095e-03  1.17406606057e-03 -4.70075948623e-04  6.37360036671e-05 -2.96091379520e-04  2.14930454887e-03 -1.48654375685e-03  7.04761048051e-03  3.10922429046e-03  7.38232385305e-04  1.39091160857e-04 -9.80077648147e-06 -6.18620400202e-04  6.46810906149e-04  1.05842946988e-03 -8.28028931490e-04 -1.23353721070e-03 -1.80742492117e-03  1.94313755577e-05 -8.92154535368e-04  2.58000679382e-03 -6.90101215957e-04 -2.58295172435e-03 -6.90704792185e-04  1.64918840629e-04  3.88428414300e-03 -1.58420572325e-03  1.53791532384e-03  1.80850164261e-03  5.89911626488e-04  6.47893535407e-04  1.70955319842e-03 -2.94005995805e-04 -4.01012863508e-04 -6.78737320390e-04  2.95725894690e-04 -4.73629505861e-04 -1.38116061634e-03  3.89137915726e-04  3.94377288415e-05  1.70773686257e-03  8.90139619775e-04  9.09283116115e-04  2.16039560129e-03 -4.85252735166e-03  2.55725784633e-03  1.36763401939e-03  2.55551364320e-03  1.00138507658e-03  3.76964505388e-03  2.23163000059e-03  1.30054995964e-03 -7.24514819150e-04  3.74787316616e-04  1.35889170475e-03 -4.47981249566e-04
-8.79034460643e-03  3.06471251414e-03 -1.78333135159e-03 -2.91363192016e-03 -2.65070663457e-04  7.81045911220e-04 -1.74057310358e-03 -1.66588247512e-03  4.48702772152e-03 -3.84547240490e-03  1.65701566813e-03  6.09547019104e-03  5.89443249803e-03  2.50841758369e-03  1.34536231942e-02 -7.25986562075e-03 -2.13373241956e-03  9.31605585484e-02 -4.93404727512e-03 -5.27202844256e-03 -1.48511539929e-03 -2.07797807864e-03  2.64424886145e-03 -1.07556397868e-03 -3.35146578897e-04 -1.14288078259e-03  2.24542436897e-04 -8.16405123574e-04  3.09174734726e-03  2.60340572204e-04  4.99208809486e-03 -6.40814263666e-03  6.42830612539e-04 -2.56761118855e-03  8.72150089915e-05  4.82378232389e-03  2.88263881376e-03 -3.82147222848e-04  1.75891862591e-03  2.09523582819e-03 -2.79779067789e-04  1.30054707349e-03 -3.94989662380e-03  3.41320391319e-03  6.35942751482e-03 -2.53821426473e-03  2.31000211289e-03  2.94822306546e-03 -4.20446992185e-03  5.60767893383e-04  1.22647782756e-03 -2.40378760784e-03  1.00700038591e-03 -1.23183151164e-03  5.38400266947e-04  7.59781675024e-04 -7.85618499393e-04  1.03263989769e-03 -1.63006338207e-03 -1.74493916876e-03 -1.13754107262e-03  6.14527942137e-03 -1.96154292274e-03 -4.57860944428e-04 -4.86019861324e-03 -2.20523043321e-04 -4.52609920498e-04 -2.09435680517e-05 -3.23784850625e-03 -2.71479360471e-03  6.26517113415e-04 -1.61329184856e-04 -1.79756551890e-03 -4.32041349272e-03 -2.51100920154e-03 -4.47869311807e-04 -1.09991001567e-03 -1.79775556357e-03 -3.23259105332e-03 -4.26298898088e-03 -7.04177596785e-04 -3.84782943163e-03 -9.19828257888e-04  1.67261888309e-03 -2.04302007106e-03 -1.83011565658e-04 -3.21238457364e-04 -1.61269876164e-03 -3.86824244203e-04  1.25101547182e-03 -2.09995791744e-04 -1.69596993080e-03 -6.50247181760e-03 -4.22852183315e-04 -9.24567897711e-04 -1.95212166632e-03  1.39968640759e-03 -2.06859716387e-04 -7.20136211912e-04 -9.22735875741e-03  2.32202179921e-03  2.75357438087e-03  3.74806870564e-03  1.52817651836e-03 -4.26236356059e-03 -2.59682183243e-04 -1.47814967489e-03  2.82978875878e-03  2.71240010900e-03 -4.26062522805e-03 -8.04187707163e-04  3.38940277710e-03 -4.91077133071e-03  1.83219358148e-04  7.40448643887e-04 -2.55020723750e-03  2.58433936065e-03 -2.42142384761e-04  1.04044356966e-03 -4.30247930116e-04 -5.08201428902e-05 -2.02428872885e-03 -5.97228230247e-04 -1.15559316813e-03  1.27357003342e-03  4.98963256839e-04 -7.28757813394e-05 -1.97881125363e-03
-1.00031655942e-03 -2.69386164157e-03  1.97248829392e-03  1.47747539482e-03 -5.05064586538e-04 -1.38456238010e-03  3.72835909673e-04  1.11119752691e-03 -7.13925946809e-04  2.02071416780e-03 -1.09435599177e-03 -1.11231421744e-03 -1.33867524454e-03 -1.26241324657e-03  1.31037509300e-03 -1.42852560158e-03 -4.86485522726e-03 -4.93404727512e-03  4.54067101140e-02 -1.55224134634e-02 -9.50093273377e-04  1.79858772686e-03  1.13819211845e-03 -2.56774276804e-04  7.81847737625e-04 -7.79762957405e-04  1.38697670943e-03  5.75903431726e-04 -1.68236609801e-03  1.12733571943e-03 -2.16648892562e-03 -1.08510359903e-03  2.56798601028e-03 -2.22685031566e-03  4.77044639955e-04  8.92271364606e-04  1.86976922101e-03  1.27499398326e-03 -1.05572028198e-03  4.78558433546e-04  1.92395272080e-03 -4.16097049744e-05  2.39543632803e-03 -2.76128883787e-04 -2.07774195900e-03 -4.11102939196e-04 -1.39071893000e-03 -7.64270597361e-04  2.03022982015e-03  5.09574623416e-04  2.08215100281e-03 -1.06586410749e-03  4.36479413238e-04  6.19304046268e-04 -4.75614211395e-04  2.41214635239e-04  4.94566188809e-04 -1.01748714045e-04  1.49262562764e-03  5.42339033885e-04 -1.38403867634e-03 -4.47963336387e-04  1.13657675965e-03 -3.55876762086e-04  2.39150150133e-04  7.12403024633e-04  9.47387833916e-04  9.33851350071e-04  1.70454288614e-03  2.34737365988e-03 -8.65922334855e-04 -2.71633383311e-03 -5.68735021437e-04 -6.01940610762e-04 -2.78127765681e-03 -1.09711125883e-03 -1.79227352903e-03 -1.44239741322e-04  4.28879008324e-04 -1.28197390890e-03 -1.34150443670e-03  6.13278311508e-04  1.68913428561e-04  5.48803566776e-04  1.65306276050e-04  2.23922990483e-03 -1.66724230648e-03  1.72808873138e-03 -7.77995400264e-04  1.41219248169e-03 -8.18791337002e-04  1.75584421074e-04  1.97705801351e-03  1.20497769535e-03 -4.79232225890e-04  2.06511466334e-04  9.05688926964e-04  1.41770687077e-03  3.55853375315e-03 -1.20168043289e-03  1.02903025665e-04 -1.73928107158e-03  1.28963684250e-03 -3.50526668488e-04  3.16438422509e-05  2.61948723128e-04 -2.50367057930e-04  1.22395694172e-03 -1.54638213633e-03  5.39569046494e-04  2.09889315325e-04  5.65267107877e-04 -2.46875375250e-05 -3.77926361738e-04 -1.08564210931e-04 -4.78582206262e-04  2.40016723973e-03 -5.25846917345e-04 -1.95130565516e-03 -1.15905833080e-03 -1.37161282693e-04 -2.23158240626e-04 -1.15302105635e-03  1.39687718950e-03  9.38999860267e-04 -1.72601531307e-03  9.29443755935e-04 -9.23118390497e-04
 1.95608254737e-03  7.20228854203e-05  4.07200232736e-04 -1.43997715458e-03  2.23010972883e-03 -1.25809230913e-03  4.37131636968e-04 -7.33334038467e-04 -1.21995959273e-03  1.40361281113e-03  4.81406267467e-04 -1.63248836343e-04 -2.75519876638e-05 -8.13390588086e-04 -8.56874718137e-04 -2.36831181888e-03 -6.72053507666e-03 -5.27202844256e-03 -1.55224134634e-02  8.03196420926e-02 -4.76898463733e-03  4.03772469640e-03 -4.71922886611e-03  2.80799281508e-03  6.10528199467e-04  6.99285038769e-04 -7.70753544938e-04  1.22849633505e-03  3.29730134275e-03 -8.93560759798e-04  1.51737935305e-03  2.27467763282e-03 -2.14820312003e-03 -5.66704141709e-04  1.81951729122e-03  9.76224027667e-04 -2.45242056213e-03  1.27410672847e-03  2.37669108805e-03 -1.27954100032e-03 -1.89202094246e-03 -8.57935267545e-04  3.10327430888e-04  3.70769500886e-03 -1.92733905075e-03  3.28195538953e-03 -1.01819073046e-03 -1.02859586449e-03 -1.11599053897e-03 -6.90756647062e-04 -9.23487979875e-04  2.22080000728e-03 -8.30217260667e-04 -4.91137844190e-04  3.57365172827e-03 -2.48294810149e-03  2.57570312454e-03  1.24718828342e-03 -2.16595359797e-03  3.41133593760e-03  4.26975147454e-03  5.43643596393e-04  2.73318539591e-04 -4.76646414378e-03  5.13718811905e-03  5.74097897794e-04 -2.14546860962e-03 -1.08290000206e-03  2.73492758837e-03 -4.75955543528e-04 -2.99184925360e-03 -2.67294184584e-04  1.02081911426e-03  7.61892354188e-04  2.45070434349e-04 -2.16944782804e-03  5.43702564697e-03 -6.93845920827e-04 -2.00794595939e-03 -3.75964190837e-03  2.19734396781e-03 -8.16447585210e-04  1.80118027620e-04  1.68350711504e-03 -4.13651915708e-04 -3.25745859170e-03  3.49117375685e-03 -3.42530628623e-03  3.28824124462e-03  1.62905831838e-03 -1.83209560479e-03 -2.36438809144e-03 -2.34476227733e-03 -2.18426961423e-04  1.35950517900e-03  2.25270554557e-03 -4.10589592966e-03  7.09401409624e-04 -1.14979378280e-03  3.46503545441e-04 -3.11970823537e-04  3.98019998233e-03 -5.17204899639e-03 -3.83297787460e-03 -1.43530915934e-03  1.39413611558e-03 -4.04248742107e-03  8.53458647645e-04  9.71353878962e-04  5.42681849057e-04  1.92546443230e-04 -1.83704886768e-03  5.16470503785e-05 -1.22966617061e-04 -3.90049479069e-04  3.12668959915e-03 -2.25913298610e-03  1.05666506677e-03  2.59389901561e-03 -1.53053931926e-04 -9.87215781402e-04 -1.80323470543e-03  2.94706011350e-03  6.16933751473e-04  3.52611310283e-04  6.80908943822e-04 -2.34013205934e-03  1.51873073529e-03
-3.06120210646e-04 -3.87843311400e-03 -9.37350729348e-04  5.77088091110e-04  1.56465880525e-03  2.84763552435e-03  3.82440675685e-03  8.04933293129e-04 -4.27253142894e-03 -2.35095143157e-03  5.47616200912e-04 -5.76875979372e-04 -3.50380062676e-03  1.84550305699e-03 -4.77951266314e-04  2.87861203923e-03  6.30691002422e-03 -1.48511539929e-03 -9.50093273377e-04 -4.76898463733e-03  1.03465241338e-01 -8.32891078151e-03 -9.82205596616e-04  5.63693858387e-03 -4.73977434318e-03  2.20690206530e-03 -8.93604101200e-04 -1.78802607417e-03  1.11445370961e-03  2.91397711157e-03 -4.46345256255e-03  1.76080484456e-03  1.39481331578e-03  5.99188123312e-03 -1.78562038905e-03 -1.58863325493e-03  5.30504841463e-03 -1.87378283390e-03 -4.34851674181e-04 -7.33663304256e-04 -1.02408946896e-03  5.50245200916e-04  1.68939574182e-03  7.66898774422e-04  2.59834784963e-06  1.30585595916e-03  3.60640268798e-03  2.65145440867e-03 -4.13103268867e-03  2.65393794834e-03  1.22517900124e-05  2.16059031692e-03  6.01798014588e-03  6.89604028395e-04 -2.65391848594e-03  5.38499984058e-03 -9.84631822210e-04  1.83724798296e-03  4.67656352339e-03  7.61940298609e-04  7.55529082733e-03 -2.95902777528e-03 -1.07437913501e-03 -2.44445661760e-03  1.28204372042e-04  2.54222286672e-03 -1.66248929233e-03  7.05259444599e-04  4.33591833212e-03 -1.13185334165e-03 -8.37032007115e-04 -1.59397888893e-03  5.13516914235e-03 -1.57585772005e-04  5.17376726065e-04  4.03523215770e-04  3.40303050078e-03 -1.40490927497e-03 -6.70867908444e-04  1.82742242995e-03  1.11159935968e-03  1.02275963186e-03 -2.64022004685e-03 -4.77981491033e-03 -2.27866361631e-03  3.38301852114e-03  5.66355554905e-03  4.06862628501e-03 -1.91941288524e-03  1.41840899332e-03 -2.81770924416e-03 -5.03901575126e-04  5.72556855041e-03 -2.52817319960e-04  1.50980206571e-03 -2.06839619437e-03  3.56613252935e-03  7.91474491950e-04 -4.41399237511e-03  3.10533208447e-03  2.47584516159e-03 -7.79566540770e-04  4.70228068864e-04  1.70150734772e-03  2.50507899690e-03  1.24658041893e-03 -1.91618430324e-03 -1.19026341180e-03 -1.43414010873e-03  2.08479253899e-03 -2.39648915799e-03  3.24482063368e-04 -8.57656970755e-04 -2.33583279840e-03  7.91155390311e-04 -2.18682269388e-04  1.15289861467e-03 -8.02970195877e-04 -1.37498327423e-04 -1.69016641044e-03  6.34746866528e-04 -4.91824566135e-04 -1.88823864872e-03  3.40960666406e-03  4.39895725474e-03 -1.02106887294e-03  5.88419106823e-03 -3.79203384991e-03
-1.21894694965e-03 -1.77576440471e-03 -5.37359809071e-04 -8.09990504500e-05 -2.31006611688e-03 -4.07976727047e-07 -3.98833529019e-04  1.38620343172e-03  1.69651179969e-03  3.31095036158e-03 -1.92843234305e-03  1.24578824461e-03  7.05521099765e-04 -1.64822644412e-03  9.52042166809e-04  8.98136041191e-04 -1.91845978227e-03 -2.07797807864e-03  1.79858772686e-03  4.03772469640e-03 -8.32891078151e-03  5.39493846815e-02  1.29910425845e-03  3.88990657045e-03  1.34353117276e-02 -2.52054291506e-03 -1.84456355895e-04 -4.62475698276e-04  1.66927172208e-03  6.38936970342e-04  1.62279267976e-03 -7.63739270267e-04 -1.52078184358e-03  7.50357676353e-04 -1.57188366613e-03 -4.80305555352e-04 -3.40264618393e-03  1.82440803742e-03  2.57393728442e-03 -1.26230545524e-03 -1.99875910897e-04 -3.28786387676e-03  2.01976498677e-03 -2.95308209400e-03 -2.74981096787e-03 -2.23923588367e-03  1.41278323736e-03  5.66407935116e-04 -6.54217169600e-04 -1.24312767217e-04 -1.81243531374e-03  3.26525046794e-05  1.01833505851e-03  1.80184195520e-03 -2.64429111072e-03 -1.01101720403e-03  2.18492204101e-03  4.35867829469e-04  1.26729527998e-03 -3.08913647750e-04 -1.33954718943e-03  1.31381477263e-03  1.51098047231e-03 -2.07026237731e-03 -9.61622391427e-04 -1.46911522104e-03  6.44460225454e-04 -2.53255180347e-03  2.09809415803e-04 -1.37121286309e-04 -1.35891757080e-03  4.35423144918e-04  2.18015457620e-03  1.69353667182e-03  1.84367780442e-03 -8.38108321205e-04  2.31303372837e-03  1.64164234615e-04  1.80839841526e-03  1.16176444289e-03  6.17492868977e-04  8.78048658355e-04 -1.08395896231e-04 -1.46665368127e-03  7.79713848939e-04  1.09942059761e-03 -1.30478382167e-03 -2.09293692240e-03  1.30497589189e-03  6.36989149668e-04 -1.19826271828e-03 -2.15849225943e-03  8.08471195154e-04  1.96410395946e-04 -8.30833670209e-04 -5.61563312727e-04 -7.95542848019e-04  2.17245565996e-03  4.57104039545e-04  4.65665843132e-04  5.38602763804e-04 -1.68475941525e-04  1.81264368943e-04  2.89051483386e-04  2.18161287442e-03 -1.91292670869e-05 -3.11723691077e-04  1.07122731497e-04 -2.63949618904e-03 -2.81559763564e-04 -2.94260748649e-03  9.38712308712e-04  3.29694503716e-04  7.67137966740e-04  8.84917082963e-04 -6.78215489685e-04 -1.69236077652e-04 -4.87426561713e-04 -1.81302811995e-03 -2.12210911495e-03 -9.80965854488e-04 -1.01148763743e-03  1.00516284223e-03  1.21541847542e-03 -6.96214503149e-04 -8.70821466217e-04  9.48576153920e-04 -1.40604081685e-04
-5.82888924125e-04  2.88353227176e-04  7.43124324352e-04 -1.55938193104e-03  8.44053809441e-04  5.55350632640e-04 -3.17969074523e-03 -7.49041076337e-04  1.21107983777e-03  2.11515839311e-04 -9.77237750118e-04 -4.17367093571e-06 -1.82895412601e-03  2.03794712341e-03  5.98539454616e-04  1.62442802432e-04  4.28722165537e-03  2.64424886145e-03  1.13819211845e-03 -4.71922886611e-03 -9.82205596616e-04  1.29910425845e-03  8.86138950629e-02  4.41976249631e-03 -1.47052365242e-02 -1.26749265278e-02  3.91514445548e-03  1.53004898651e-03 -1.32375969114e-03 -2.16288391961e-03  1.93094929184e-03 -2.87562093600e-03 -4.13680227867e-04  2.56663982594e-03 -1.35245784922e-03 -1.27084075748e-04 -2.97604836192e-03  6.40756864297e-04  7.17017782479e-04 -2.77976496358e-03  1.13288355944e-03  1.26223873754e-04 -1.26367476389e-03  1.14410757205e-03  3.73655065449e-03 -6.45736869748e-04 -4.26917390253e-03  7.96175107539e-04 -1.12384586991e-03  2.61909490308e-03  2.31441461546e-03 -2.26510161659e-03 -4.44677495364e-04  9.31560436620e-04 -2.79726543518e-03 -7.73840525086e-05 -1.51798372780e-04 -2.54970884266e-04  2.04274372944e-03  1.51878206335e-03 -1.92685488689e-03  2.87594642485e-03 -1.50586439001e-03  2.62621127173e-03  2.13211495054e-03  3.37150311888e-03  1.62125171361e-03 -1.81459909665e-03  1.89072286996e-03 -6.81389546158e-04 -3.42769014621e-03  1.47196008343e-03 -2.33972338141e-03 -6.14563240509e-04  6.07828318595e-03  3.43469405434e-03 -1.26509942399e-03 -1.82212027310e-03  3.64086240962e-03  3.17228930217e-03 -6.23203155618e-04  1.62696886635e-03  8.19402258333e-04  2.19878565535e-03  2.41177631743e-03  2.56664992627e-03 -3.32301866105e-03  1.96675960688e-03 -4.39316222968e-03 -2.14591078138e-03  3.05686247379e-03 -9.59443745638e-05 -2.15851769266e-03  2.35166591342e-04  2.22469467508e-03 -8.07393639585e-05 -2.42455878856e-03  8.37094735646e-04 -3.84179813511e-03 -1.15024246408e-03  2.96902863916e-03  1.75773227141e-03  1.59978449761e-03 -6.43417763714e-04  1.87221052289e-04 -2.83331267645e-03  9.64076910376e-04 -2.28230653360e-03  2.75464186202e-03 -1.87925530852e-03  8.08461716610e-04  1.85724593217e-03 -8.15375992991e-05 -3.71957964720e-05 -1.85582389158e-03 -3.75054339692e-04 -1.34187826242e-03 -2.49444066440e-03 -3.27940157395e-04 -1.06824616174e-03  3.78675147618e-04  9.00333634319e-04 -5.47713589032e-03  1.48852557032e-04  2.90621090919e-04  2.17738293871e-03  2.29594366696e-03  9.23589583609e-04
 2.77335980354e-03 -9.66067916347e-03  1.80790446967e-03  1.72332546367e-03 -6.62629780380e-04  1.51260559416e-03  2.08999328858e-03  3.20753507833e-03  2.02815774415e-03 -2.41781639809e-03 -1.15835288893e-03  1.25320254405e-03 -2.80480031297e-03 -2.63273810456e-04  2.85520730371e-04  1.34778200492e-03  3.56073118364e-05 -1.07556397868e-03 -2.56774276804e-04  2.80799281508e-03  5.63693858387e-03  3.88990657045e-03  4.41976249631e-03  1.03044272351e-01 -2.32436073309e-04  2.12410518378e-03  4.26881686011e-03  1.08988977621e-03  2.53893677421e-03  8.91114743436e-04 -2.16277591064e-03  1.38046256849e-03  2.05216480591e-03 -2.32388959735e-03 -1.70703174640e-03 -7.74352085901e-04  1.84300868050e-04 -7.86618329336e-04  3.36008237084e-03 -3.62588723299e-03  5.42293666216e-04  4.99547478171e-03  4.10356722708e-03  5.22140956406e-03  7.10463931224e-03 -2.14457827122e-03  6.95921461055e-04  3.69674268541e-03  3.99852659799e-03  1.77901798181e-04  4.99576157255e-03 -8.09424133206e-04  3.12760378572e-03 -1.13848495979e-03 -4.75179039823e-04 -6.63237347625e-04 -2.30362301825e-03 -1.02083407400e-03 -9.72316020382e-04  1.18501834839e-03 -1.64407378353e-03  1.66181404171e-03  1.10520110216e-04  3.03293104692e-03 -1.64255757991e-03  1.58924900157e-03  5.93401652829e-04  1.00567702252e-03 -2.54136612340e-04 -2.87256132118e-03 -4.65839312327e-03 -3.88127372387e-03  5.08302087180e-03  7.48834149437e-04 -1.23666533484e-03  1.54548020416e-03 -3.95528333725e-05  8.43771232999e-04 -2.44238665337e-03  2.03229452926e-03  6.91360436842e-04  2.60032921459e-03 -1.06883487639e-03 -1.48010147561e-03  1.78741155942e-03  3.90201597450e-03  2.91813600529e-03  3.67709454375e-03 -2.54879762140e-03  4.36882700529e-03 -1.52635659593e-03 -4.86790740489e-03 -6.40486535543e-03  3.37684199972e-03  7.84305514617e-04  2.06670102896e-03  1.10462173013e-03 -6.10663410185e-04 -2.23588875388e-03  5.29842098020e-04  3.47619524483e-03  3.58284421096e-03 -1.09256259748e-03  1.95743338432e-03  6.13213641968e-03  1.74270431596e-03  1.99868265611e-03 -4.37519443442e-03 -1.00578056311e-03  2.30523227328e-03 -2.03643441797e-03  2.23575007396e-03 -5.50491594566e-04 -1.13020327181e-03 -1.13152318707e-03 -3.72508660354e-04  2.28912107847e-03 -7.55130166914e-05  3.22051510079e-03  3.61963768969e-04 -1.75629240728e-03  3.03768266033e-04 -4.10001442818e-03 -1.14874136479e-03 -6.20685805734e-04 -4.37014542794e-04 -3.27460244713e-03  1.54836248414e-03
-2.32055319694e-03 -2.10018380222e-03 -1.44031528623e-03  3.46026506251e-04 -1.61850476551e-03  5.33698417102e-05 -2.84237194217e-04  3.69355715542e-03  1.93881104149e-03  3.71748361242e-03 -2.51073408910e-03  7.65855520195e-04  1.10645307853e-04  2.60378498335e-04  8.33279927873e-04  1.45205997807e-03  5.64475448960e-04 -3.35146578897e-04  7.81847737625e-04  6.10528199467e-04 -4.73977434318e-03  1.34353117276e-02 -1.47052365242e-02 -2.32436073309e-04  9.06855670719e-02 -1.42194600363e-02 -7.45341158853e-03  1.77514583562e-05  6.45710432973e-04  3.27991309843e-04  2.32676296167e-03  6.71453950298e-04 -1.96826890336e-03 -2.01754909288e-03  2.50731273267e-03  1.06908742191e-03  3.41729823171e-03  3.33422591604e-03  5.31248884485e-04  2.68131047213e-03 -1.38539604482e-03 -1.21036808343e-04  6.26505164744e-04 -2.80962786482e-03 -4.35486641336e-03 -2.94936003850e-03  9.38568136582e-04  3.74995031651e-04  2.36685103643e-03 -1.28229920368e-03 -3.83853778961e-03  2.18674741385e-03  1.56532855898e-03 -1.32714783231e-03 -2.64024346398e-03  6.91203616617e-04  9.10545357123e-04  4.46803549447e-03 -7.62473260609e-04 -5.32399049879e-04 -8.11753737724e-04  7.95453306534e-04  1.49052232771e-03 -7.19625314574e-04 -1.15248468838e-04 -4.61799639694e-03 -4.38649458949e-03  1.29366055553e-03 -5.54508329907e-03 -2.16551519809e-03  4.74175451219e-03 -2.85850999822e-03  3.90168137441e-03 -2.01401836988e-04 -2.10164834373e-03 -4.57249974648e-03  3.78984239712e-03  3.63941657866e-03 -6.14361616718e-04  2.52382110870e-03  5.13169843417e-04  4.99528113640e-03  6.15575289801e-04 -9.20310525224e-04  3.58268045282e-05 -4.43546665837e-03 -5.73778703851e-04  5.08977049456e-04  1.42893088504e-03 -1.40392055420e-04  6.57913365967e-04  4.90753171502e-04 -3.77371288885e-03 -2.25562320607e-03 -2.45799418493e-03  9.98462363746e-04  2.78850035672e-03  2.91708005932e-03  2.54913578536e-03 -6.48268884858e-04  8.16585902491e-05  5.89813531887e-04 -5.96280325585e-04  2.45586302397e-03 -3.36739800411e-03  1.15854232594e-04  2.80013612247e-03 -1.26359196823e-03  1.13918227498e-03 -2.24486265730e-04  1.53415159591e-03 -2.49283260075e-03  2.78679878046e-04  1.28032412075e-03 -3.88819820284e-03  3.07852846589e-03  1.84055975993e-03  4.12119007908e-03 -8.08519112204e-04  2.75037830173e-03  2.56492037452e-04 -1.19379916423e-04  1.75026487520e-03 -1.68901332368e-03  1.46434753577e-04 -7.49300594224e-04 -2.95141149175e-03 -1.16712378768e-03
-2.28894514486e-03 -1.12572364594e-03  8.97101185746e-04 -5.22714420703e-04 -6.36980707760e-04 -1.41919450146e-03  1.13665771781e-03 -1.08704359771e-03  5.97059458638e-04 -4.43169571914e-04 -1.43779815100e-04  2.53188974797e-03  2.63321769175e-03 -3.14680636890e-03 -2.98404368040e-04  3.50016139064e-03 -1.01680324026e-03 -1.14288078259e-03 -7.79762957405e-04  6.99285038769e-04  2.20690206530e-03 -2.52054291506e-03 -1.26749265278e-02  2.12410518378e-03 -1.42194600363e-02  8.03332132624e-02 -3.19678144707e-03 -9.41064356007e-03  5.57424519275e-04  2.00039973080e-03 -4.58427586348e-03  3.29123057603e-03  5.73855083828e-04  2.76821249043e-03  2.31677812818e-04  5.82832467014e-04  9.40508140237e-05 -3.38996548974e-03 -1.20551270250e-03 -8.00808726462e-05  2.80664173538e-04 -7.64838801067e-04 -2.79449002284e-04  1.41958967246e-04 -2.65305943409e-03  2.47414581099e-03  2.32537717391e-03 -3.10663202498e-04 -1.85504976372e-03 -1.27516513398e-03 -3.20149173255e-03  1.60783329139e-03 -1.46922013147e-03  1.13161946850e-03  1.26416169779e-03 -5.26851441241e-05  1.63786355513e-03 -1.68441936332e-03 -6.15812321373e-04 -4.13420833603e-04  8.17955952092e-04 -2.57131608066e-03  3.79897758370e-04 -4.86538315253e-03 -3.07508754544e-03  9.94173625580e-04  3.98511996584e-03  1.03435179146e-03  3.76458005713e-03  1.73983065111e-03 -1.68435095322e-03 -4.71455734578e-04  3.82396513152e-04 -1.02020800093e-03 -2.86851657389e-03  6.62427200304e-04 -2.20015763811e-03  3.35743320012e-05  1.51679608382e-04  2.50370480877e-03  1.48503861336e-03 -2.49904205600e-03 -4.45235673255e-04  2.64663996166e-03 -1.45353738884e-03 -3.05868254670e-04  3.03111309131e-03 -1.37850669586e-05  1.34540355058e-03  1.70622023208e-03 -2.16324697667e-03 -3.27734173628e-03  1.88058715378e-03  5.74763663316e-04 -9.41079251124e-04 -3.32639591861e-03 -9.70662494685e-04 -4.20984864054e-03 -5.66380213659e-04 -9.74796103053e-06 -2.54726328463e-07 -1.38839345740e-03  5.49943454039e-04  4.51703408648e-04  3.60651821459e-03  1.85130162908e-03 -2.08386552344e-03  1.70707944835e-03 -9.85689821094e-04  1.64343608195e-05  5.99399582233e-04  2.32918419598e-03  6.41306017342e-04 -2.78479209447e-03  3.81355954745e-03 -1.74451815643e-03  9.54083606512e-04 -6.52104425748e-03 -2.75241948356e-03 -2.69997982937e-03 -6.37922753646e-04 -1.00039529460e-03 -6.18788381695e-04 -4.62312405068e-04  1.19632942453e-03  5.33599537426e-04  4.55067685521e-03 -1.48350885928e-03
 2.54749491789e-03  5.03651135759e-03  1.33821269388e-03  1.53237736491e-03 -8.97202032078e-05 -8.93548473273e-05  1.76399582102e-03 -1.64188861060e-03  4.58822803685e-04  1.49882363339e-04 -1.54212357323e-03  3.05158465626e-04 -4.99289030176e-04 -1.97395324666e-03 -1.56525572905e-03 -7.47706260075e-04  5.14800245105e-04  2.24542436897e-04  1.38697670943e-03 -7.70753544938e-04 -8.93604101200e-04 -1.84456355895e-04  3.91514445548e-03  4.26881686011e-03 -7.45341158853e-03 -3.19678144707e-03  9.72614290588e-02 -6.70721706122e-03  4.33204017210e-03 -3.49201663259e-03  9.31164614684e-04  4.43884829170e-04  1.34565523758e-03  8.26753299095e-04 -1.05084317218e-03  1.44091143122e-03  1.12410304320e-03 -3.22476545410e-03  1.56030758583e-03 -4.76040314259e-03  7.20391804464e-04  3.66849056026e-04  1.37519151900e-03  2.43866486217e-03 -9.86866485148e-04 -2.04368272795e-03  3.66800583193e-03 -2.31080070180e-03  3.36106369173e-03  1.50080042182e-03 -1.78620817422e-03 -4.21516788620e-03 -8.92812408185e-04  1.47780081191e-03  7.80652340358e-04 -4.82825151001e-03  8.37292580163e-04 -2.16193495610e-03  3.46439760017e-03 -3.08743725862e-03 -2.53356373409e-03  1.79680148449e-04 -5.60964390764e-04  1.55823406040e-03  2.65951339418e-03  8.35988412686e-04  2.68676596329e-03  2.63801560652e-03  2.26582659989e-03  6.62323830913e-03  5.63824857318e-04 -7.55580810431e-03  5.14165072460e-05  1.12368066264e-03  2.09793817093e-03 -1.84903113074e-04 -1.86064175171e-03 -9.29161200780e-05 -7.11632422023e-05  1.00611187528e-03  7.68336047162e-04 -6.95268794449e-04 -6.43332430512e-04 -2.93205298312e-03  2.16447446529e-03  1.87698767427e-03  1.56997663845e-03  3.75332409685e-04 -2.85821636059e-03 -2.34095095900e-03  4.92950644333e-03 -2.60115253559e-03 -2.54679845440e-03  8.81852763961e-04  1.19926645962e-03 -1.15415128227e-03  2.40122832750e-03 -1.92696378948e-03 -2.19688726093e-04 -2.65137016958e-03 -4.40610224677e-04 -2.67564643557e-03 -1.49028708075e-03  2.92552549627e-03  4.63802090341e-03  4.02247402596e-03 -6.99136882560e-04 -2.19715692418e-03  4.87894502023e-04  1.77415688565e-03 -1.38695706649e-03  4.22366653083e-03 -1.01236863918e-03 -1.48539074462e-03  1.03681835824e-03 -4.40459268324e-04  1.53845309964e-03 -2.21922897443e-03  3.16563825780e-03 -4.52259576453e-04 -2.11226424282e-03 -1.03512772425e-03 -1.53065353801e-03 -1.74113419433e-03 -9.58788967252e-04  1.60564986265e-03 -1.11726314856e-03  1.80385458928e-03
 1.69158285077e-04 -6.89434482740e-04 -1.51843793581e-03  1.59059717016e-03  1.57647924200e-03  2.25082585956e-04  6.95936267112e-04 -6.19335623140e-04  1.36803221349e-03 -3.06280641329e-03  3.93661154211e-03 -4.02083267339e-05 -8.12346245390e-04  9.15411799486e-04  2.08636500678e-04 -6.66780650091e-04 -1.48039663210e-03 -8.16405123574e-04  5.75903431726e-04  1.22849633505e-03 -1.78802607417e-03 -4.62475698276e-04  1.53004898651e-03  1.08988977621e-03  1.77514583562e-05 -9.41064356007e-03 -6.70721706122e-03  6.79683880113e-02 -8.81937866584e-03  7.14642303429e-04  4.26705484179e-03 -2.98545948534e-03 -6.27337323794e-04 -6.98271688974e-04  1.27527209960e-03 -4.21237430935e-03 -2.50682800500e-04  9.83183589503e-04  1.95197634237e-04  2.36654175057e-03  5.96654517090e-03  2.83661635035e-03  1.22930358083e-03  4.46976946106e-05 -1.65546263222e-04 -5.85115298708e-06 -1.96904179730e-03 -9.68027394531e-04  1.40779760522e-03 -3.82233828753e-03  2.11846735924e-03  4.34352942812e-04  1.06572952037e-03 -1.48751054653e-03 -1.61011635336e-05  5.65609486918e-04 -6.54553867420e-04 -3.05655542856e-04 -6.98052856345e-06  1.66556570286e-03  3.42649362114e-05 -9.49840930458e-04  3.78885454126e-04  5.11077933298e-04  1.23378480367e-03  8.08778109357e-04  1.18860032512e-03  3.02455184659e-04  2.57980631144e-03  1.17413493317e-03  1.28080525007e-03  2.29173038994e-03  1.26057755182e-03 -1.98948854250e-04 -1.42027439937e-04 -9.11450898416e-04  2.33545738590e-04 -9.61600386709e-04 -2.34249903903e-03 -1.98243677234e-03  7.63351090901e-05  1.88055749675e-03 -1.35669586831e-03 -2.21759389851e-03  1.25854688157e-03 -1.01155337851e-03 -1.71235780855e-03 -9.78370874331e-04  2.15456439326e-03  2.33747388854e-04 -7.62293061881e-04 -1.50605374283e-04  1.54315882462e-03 -2.61143753129e-04  4.11904771085e-04 -6.58775806247e-04 -1.48494802634e-03 -1.67763388586e-03 -2.10450613225e-03  1.83891359483e-03 -2.12255928945e-04  9.37876311261e-05 -1.21757786282e-03 -1.31970343743e-03  9.42585538268e-05 -8.54268412081e-04  1.77538873790e-03 -3.06446933581e-03  1.30615737603e-03 -2.21894663559e-03 -3.32318637420e-03 -4.03154751205e-03 -2.22738490346e-03 -1.11461501416e-03  1.06250987297e-03  1.27478299527e-03 -2.86873913030e-03  1.15567658824e-04  3.44538105219e-04 -3.22978061396e-04 -1.98963752594e-04 -3.22320951528e-03 -2.89130720661e-03  2.84673727880e-04 -1.60651742315e-03 -5.85500113832e-04 -3.34321770884e-03  6.71927136966e-04
-5.20819417997e-04  2.22541972694e-03  4.06209117992e-04  2.75315159991e-03 -1.99193384418e-03 -2.92450450633e-03  3.85953371564e-04  1.63976518346e-04 -2.20865267529e-03 -1.47206252134e-04 -1.02682745184e-03  4.77675575864e-04  3.33761765919e-03  1.78816818043e-03 -3.92650388608e-05 -3.28462373699e-03  6.32809371905e-05  3.09174734726e-03 -1.68236609801e-03  3.29730134275e-03  1.11445370961e-03  1.66927172208e-03 -1.32375969114e-03  2.53893677421e-03  6.45710432973e-04  5.57424519275e-04  4.33204017210e-03 -8.81937866584e-03  7.59472793505e-02  8.59155396835e-03  1.89525610685e-02 -4.00112192787e-03  1.82182090794e-04  2.95770268933e-03 -1.39938102442e-03 -1.86869504311e-03 -4.02151706314e-04  1.62821470074e-03 -2.12734786085e-04  8.23675423169e-04 -2.51389333940e-03 -5.57895485940e-03 -1.98965603368e-03 -3.16067289803e-03 -1.92714772423e-03 -2.29484965356e-03 -2.69659830866e-03 -3.66088566661e-04  1.69196130388e-03 -1.74639799804e-03  2.71185594346e-03 -1.05659385715e-03  3.08454729570e-03  6.20001838248e-04  8.71243190119e-04  3.23238155352e-04  8.72592605855e-04 -2.63997550438e-03  1.81305284141e-03  7.12759158991e-04 -1.32037175238e-03  2.06001715291e-03  1.02377250843e-03 -1.27357830550e-03  4.59350509275e-04 -2.92838195439e-03 -3.26033377287e-04 -1.45639598473e-03 -4.34690441915e-05 -1.22758681714e-03 -3.16587307499e-03  1.61202094602e-03 -4.98145301835e-03  2.16519641387e-04 -1.67063202346e-04 -4.83029310957e-04 -1.75980556197e-03  2.00667333369e-03 -1.55170697590e-03  3.49676877509e-03  3.71462497925e-03 -9.97492026872e-05 -1.91075065296e-03 -2.20266227506e-03  1.71838344747e-05 -2.69436183441e-03 -7.42021035819e-04  3.12624454158e-03  2.47263387135e-03 -2.71074168747e-04  3.13986629694e-03 -8.15725084162e-05  1.13992678988e-03 -7.08468044700e-04 -1.41844857430e-03  1.23817078797e-03 -2.92079702455e-03 -4.04204623723e-03 -1.96298598728e-03 -5.56676621554e-04 -1.31885047726e-03  7.20146985799e-04 -2.06084208701e-03 -1.32296048096e-03  6.78563327030e-05  1.35356404922e-03 -2.54193096873e-03  5.88266533618e-05 -2.28300033159e-03 -1.77056740589e-03 -1.40004965178e-03 -3.29476303762e-04  1.22261306914e-04 -1.84332557245e-03  1.60419134645e-03 -1.12221891228e-03 -1.02307612003e-03  1.71485477503e-03 -1.49893580911e-03 -2.78984660119e-03 -1.66416578699e-03 -5.14778316825e-03  2.41885605929e-03 -2.31501755557e-03  3.81376333665e-03 -1.88418870787e-04  2.05078834023e-03 -4.54793887172e-03
-1.87377329929e-03 -8.97195277687e-04  2.21914499691e-03  1.45006321612e-03  1.73511832644e-03 -1.38142825896e-04  1.63669339740e-03 -7.33024023665e-04  1.69335447005e-03 -1.64666206197e-03  8.86288221773e-04  2.58954611264e-03 -9.42860644443e-04 -4.28648215126e-04 -2.02874056223e-03 -2.28089772991e-03  9.57469673716e-04  2.60340572204e-04  1.12733571943e-03 -8.93560759798e-04  2.91397711157e-03  6.38936970342e-04 -2.16288391961e-03  8.91114743436e-04  3.27991309843e-04  2.00039973080e-03 -3.49201663259e-03  7.14642303429e-04  8.59155396835e-03  7.71089054183e-02 -7.30907322594e-04  4.18678307354e-03  1.91311167782e-03 -4.90185641575e-04 -2.47707770594e-03 -2.46448502897e-03 -1.82438620523e-03 -4.70328227628e-04 -4.38816654579e-04  1.18254264397e-03  9.36087129223e-04 -2.44642473954e-03 -4.09215727930e-05  3.13805527361e-03 -1.18236169892e-04  2.83602897326e-04 -9.01513393313e-04  1.88928250541e-03 -2.27559356908e-03 -2.67610893739e-03  2.39201796748e-04  1.15115747745e-04 -5.47497182181e-04  1.47320305252e-03  4.99935625580e-04  1.19497235447e-03 -5.11879826018e-05  1.33600178293e-03  3.07083066386e-03 -2.74673414603e-03 -4.81735019721e-04 -6.87863294289e-05  2.77845297029e-03  6.54005203519e-03  7.19976639049e-04 -5.38850316909e-04  1.04662378634e-03 -3.16239128191e-03  3.97444910539e-03  1.52898231309e-03 -1.95593240152e-03  1.29450163531e-04  1.04498669579e-03 -5.79380475784e-04  3.36970637099e-03  1.77614295896e-03  8.39271352443e-04 -3.29399570883e-04  4.24797570596e-05 -2.50396113480e-03 -8.19570302765e-04 -8.65565637115e-04  1.29146680068e-03 -1.77474631317e-03  1.69190149904e-03  3.85630015384e-03  3.96796712594e-04 -4.60531490518e-04 -2.64428544722e-03 -2.79075439208e-04  4.18921100596e-04 -1.44901305986e-04  2.72669297675e-03 -3.50458018681e-04  2.42480763417e-03  2.87481170903e-04  1.51828185783e-03 -2.84196814403e-03 -3.10507083251e-03  1.11463152993e-03 -6.17856932144e-04 -2.84838607183e-03 -1.36688730917e-03 -1.21143637512e-04  3.78174054871e-04 -4.10944964159e-04  1.45144839340e-03 -2.90575839586e-03  1.54979360851e-03 -3.51870799498e-03 -1.21173176913e-03 -1.82141974045e-03 -1.68186017173e-03 -2.02284044242e-03  2.74529398499e-03 -3.01700387681e-03  2.90490337610e-03 -1.00891137121e-03 -1.82723658824e-03 -1.55149952048e-03 -1.50117178777e-03 -3.16918975385e-03 -6.11074362597e-04 -2.21046099716e-04  1.32256440991e-03  4.94216269241e-04  1.15275791857e-03 -1.73977256595e-03
-3.39140658770e-03  1.17077323600e-03 -3.91198581092e-03  1.02874058839e-03  9.65250007079e-04  5.65434820389e-05  2.01880046607e-03  8.14059571018e-04 -1.00736586729e-03 -4.22004229538e-03 -1.60970160736e-04 -5.96085786970e-05  3.05158999024e-03  2.44878325026e-03 -1.32235852882e-03 -1.43973221688e-03  6.48308933643e-04  4.99208809486e-03 -2.16648892562e-03  1.51737935305e-03 -4.46345256255e-03  1.62279267976e-03  1.93094929184e-03 -2.16277591064e-03  2.32676296167e-03 -4.58427586348e-03  9.31164614684e-04  4.26705484179e-03  1.89525610685e-02 -7.30907322594e-04  7.74462960706e-02 -4.29940442400e-03 -6.58198167454e-03  8.59555341463e-03 -9.61314140399e-04 -3.19113396476e-03  1.95518327318e-03 -5.87612036959e-04  1.56679321824e-03  3.30835000907e-03 -7.28932225383e-04 -1.61531301390e-03  9.96190439354e-06  2.29959109026e-03 -1.46986994415e-03 -1.43113186662e-03 -1.18131480957e-03  1.35254390377e-03 -6.34360831393e-04 -3.06321185243e-04  6.28506632983e-03  7.33212700811e-04  2.34421601638e-03 -1.91551761118e-04 -1.93200188559e-03 -1.02046424310e-03  1.46574174117e-03  1.57998837737e-03 -5.94466689441e-05 -2.68296219855e-03 -1.42837677127e-03  1.18824004089e-03  1.61592992611e-03  5.66392915163e-04 -1.79876867902e-03 -1.10476860907e-03 -1.42183557095e-03 -5.96577458032e-04  6.32721979825e-04 -4.53434259541e-04  9.22333914784e-04  3.92123019200e-03 -1.84718643862e-03  3.91499632440e-03 -6.49872524480e-04 -2.80228758821e-03 -1.21474021182e-04  1.56481593332e-03 -2.84942221524e-03  1.97779171215e-03  2.67066112644e-03  1.10762625031e-03 -2.25692509223e-03 -5.03866607759e-03  1.33567987647e-04 -7.87392893476e-03  4.03677175277e-04  2.17222037043e-03  4.83467371638e-03  1.71730683762e-03  8.83216068520e-04  1.34479047754e-03 -9.48953951451e-04 -1.65765658152e-03  2.05381661485e-03 -2.03945726392e-03 -2.04639199360e-03 -4.86052821986e-03 -3.31786305675e-03 -1.80760034752e-03 -8.22875254443e-04 -1.15046669046e-03 -6.31569542786e-04  1.49997465053e-03  1.35754173770e-03 -1.16149522188e-03  1.20270381355e-03  5.23697948410e-04  2.49044650368e-04 -3.62705521884e-03 -4.34997630217e-03  8.35813366435e-05  4.11735680324e-03  1.57894008529e-03 -7.45779742279e-04 -4.00682620140e-04 -2.18964085108e-03  2.76888673622e-03  3.55185343044e-04 -2.09905226364e-03 -1.18121918391e-03 -2.91340736916e-03  4.87158076739e-03 -3.29511673871e-03 -2.72298321575e-05 -5.03804950458e-04 -2.67449394771e-04 -2.21747153033e-03
 7.75105772248e-03  2.52172864713e-03  4.58401622349e-04  3.84804805056e-04  2.06963655010e-03 -5.84107049880e-05  1.88443593333e-03 -5.49383982626e-05  2.30238784011e-03  8.14357662293e-04  8.00313955774e-04  1.23389702885e-03 -1.42617072742e-03  3.26662253663e-03  2.24358711935e-03  1.28846565784e-04  2.61457120470e-04 -6.40814263666e-03 -1.08510359903e-03  2.27467763282e-03  1.76080484456e-03 -7.63739270267e-04 -2.87562093600e-03  1.38046256849e-03  6.71453950298e-04  3.29123057603e-03  4.43884829170e-04 -2.98545948534e-03 -4.00112192787e-03  4.18678307354e-03 -4.29940442400e-03  1.10057272281e-01  3.59674726893e-03  5.27685086740e-03 -8.99691604467e-04 -8.10618199308e-04  1.41453827430e-03  1.41734126155e-03  1.98116166381e-03  2.21880377513e-03  7.88644090408e-05 -3.15867703584e-03  3.83551310288e-03 -3.27138776404e-03 -2.53597137432e-03  9.19923805741e-03 -3.33612439434e-03  5.03027336208e-04  2.46449566704e-03 -2.58347831782e-03 -6.21798581165e-03  1.26008480493e-03 -2.80820356997e-03  6.35196837853e-04  8.02044547620e-04  3.09206568367e-04  4.95290500985e-03  2.22908528710e-03  3.11091591626e-03  9.04423148763e-04  3.54125919600e-03  1.37598679988e-03  1.10159112772e-03  4.32680958761e-03  4.92339841798e-03 -1.02608713701e-04  8.19674787151e-04  1.48009310588e-03 -5.39393059843e-04  6.37017547006e-04 -7.65640187254e-04  2.00027348469e-03  4.50947141907e-03  2.08907368965e-03  6.13040294886e-04  1.03662658109e-04  5.54948251336e-03  1.31521835275e-03  2.87845913188e-03  2.98800923458e-03 -1.01206901188e-03 -8.75937040181e-04 -2.51410100346e-03 -4.31030897562e-03  5.64370547383e-03 -3.20240800835e-03  1.13735811648e-03 -3.18583843743e-03 -1.33087249273e-03 -1.27756425143e-03  1.33062754119e-03 -1.33031235966e-03 -1.72850221192e-03 -6.41452466124e-03  2.99509583414e-03  1.67159381467e-03 -1.18835175621e-03 -2.28001098353e-03  1.97356103281e-03  1.70006869689e-03 -1.59100818421e-03 -1.50186423644e-03 -3.34495318677e-04 -1.63406921956e-03  4.44091556350e-04 -3.15212686047e-03  1.22262311067e-06  2.08496103461e-03  4.04346885690e-03 -1.24695937748e-03 -1.68522291695e-03  3.22954819237e-03 -1.33839554621e-03 -9.93401190638e-04  1.83154863902e-03 -2.13645856303e-04 -4.14042530686e-04  2.61841479076e-03  9.85523929820e-04  6.28389006692e-04  1.39694312565e-03  5.05330664086e-03 -3.81944159762e-04  1.00075427917e-03  1.73585123597e-05  6.00077164968e-03  3.89536341480e-03 -3.71226718724e-03
 2.05806064284e-03  1.15129068128e-03  2.59806225988e-03 -1.54631284078e-03  2.15953254284e-03 -3.41398077106e-03 -9.15662412088e-04  1.38193612175e-03  1.37147664318e-03 -2.06875279916e-03  2.01790404784e-03 -3.83019653153e-03 -3.03139385016e-03 -6.78290880523e-05  1.23097948439e-03 -4.45425259234e-03 -3.84717342947e-03  6.42830612539e-04  2.56798601028e-03 -2.14820312003e-03  1.39481331578e-03 -1.52078184358e-03 -4.13680227867e-04  2.05216480591e-03 -1.96826890336e-03  5.73855083828e-04  1.34565523758e-03 -6.27337323794e-04  1.82182090794e-04  1.91311167782e-03 -6.58198167454e-03  3.59674726893e-03  8.25474131245e-02 -1.03077759104e-02 -9.92943775908e-04  9.64900461402e-03 -5.38252995055e-03 -9.04663709127e-04  1.15901500055e-03  2.42882436517e-03  1.00287091794e-03  3.02104047268e-03  2.69863533636e-03 -4.52901227652e-04  1.68597871019e-03 -9.78793914225e-04  6.88239854933e-04  7.76973729374e-04  2.68029067190e-03 -3.75402359839e-03  1.48911097547e-03 -6.48982308709e-04  5.49088523066e-04 -1.25190162090e-04 -1.28475592052e-03 -2.82536307668e-03 -2.40064637851e-03 -7.15592308417e-04 -8.34113444588e-05  7.49340981794e-04  1.96249344758e-03 -3.35719775604e-03  3.86725829094e-04 -2.39935890099e-04  1.12775952532e-03 -2.70999463286e-04  1.49419267690e-03  3.25956257166e-03 -2.28129605596e-03 -1.37805690464e-03  2.56781619649e-04  2.39190553219e-03 -3.63747300080e-03 -2.59625823338e-04  1.69233456143e-03  1.15219471960e-03 -1.00162227572e-03 -6.43613085924e-04  4.33017456581e-04  8.99462653353e-04 -1.15972860845e-03 -1.51151084144e-03  2.16068810462e-04 -4.14825548772e-04  9.33136580010e-04  1.94203364724e-03  6.55190341114e-04  3.10925146027e-05  3.69270909109e-04 -1.59754126267e-03  2.60747131239e-03 -3.56803395713e-04 -2.34268370965e-03 -5.34195502073e-04  6.69897389853e-04  1.88331197344e-03  2.46349009948e-03 -1.58368506992e-03 -1.84505377827e-03 -1.79605256557e-03 -3.73215711311e-03 -1.60314261734e-03 -2.74961547923e-03 -4.04830300824e-03 -4.71522109420e-04  4.70808029134e-03 -3.43180548415e-04  1.26719150107e-03 -2.56906589133e-03 -6.18287791051e-04 -1.06560370992e-04  2.77638877768e-03  4.31304472668e-04 -1.06379595181e-03  3.54798310744e-03 -5.62244075788e-04  2.49492821747e-03 -1.34161484736e-03 -3.32424462780e-05 -9.63590273859e-04 -2.07007690677e-04  8.15061359075e-04 -1.20749713119e-03  1.37546383434e-03  1.92335780584e-03  7.94406742456e-04  4.82761398354e-03  2.03593762795e-03
-3.53297899571e-03  2.24230426230e-03 -1.88848584480e-03  1.73451512660e-03  3.15921810849e-03 -7.26963808131e-04 -3.74652547816e-04 -3.02513568966e-04  9.71350155206e-04 -1.07659419014e-03  3.78682283460e-04 -5.58464929846e-04  3.39550674201e-03 -4.99084434879e-04 -2.04131606357e-03  3.80622091215e-05  2.28042125793e-03 -2.56761118855e-03 -2.22685031566e-03 -5.66704141709e-04  5.99188123312e-03  7.50357676353e-04  2.56663982594e-03 -2.32388959735e-03 -2.01754909288e-03  2.76821249043e-03  8.26753299095e-04 -6.98271688974e-04  2.95770268933e-03 -4.90185641575e-04  8.59555341463e-03  5.27685086740e-03 -1.03077759104e-02  8.47377245697e-02 -6.42134964180e-03 -6.50655902867e-04  6.32817484946e-04 -4.19182844333e-04 -1.40508563102e-03 -1.32318997810e-03 -3.24014034049e-05 -3.84401063961e-03 -1.77198997479e-04  2.00805299564e-03 -3.69811612948e-03 -2.15167210694e-03 -1.69215493559e-03  3.09288773631e-03 -5.63605060492e-04 -4.16488675824e-04 -3.26598289130e-03  1.44271770662e-03  1.22782891193e-03  8.33032504238e-04  5.54970637235e-04  1.13412601285e-03  3.03650387611e-03  3.73663915935e-03  1.81260163338e-03 -3.08862667918e-03  2.19531868736e-03  1.43771487023e-03 -7.02434323446e-04 -9.54397647428e-04 -1.05323424304e-04  1.17108064981e-03  1.99193745997e-03 -1.27386475822e-03  1.42141315524e-03 -2.69490714991e-03 -1.48561556834e-03 -1.26939757897e-04  4.57711532773e-03  3.05974289100e-03 -5.27815132646e-03 -1.99386508157e-03  1.41298504733e-03 -5.48864692137e-04 -5.88117119538e-04  2.64054391017e-03  3.15897850818e-03  1.25180557454e-03  4.99263379627e-04 -3.22791723738e-03  1.48928911564e-03 -1.00690412918e-03  2.18570630190e-03 -4.67989163978e-03  1.66428737252e-04  1.18982778223e-03  5.82196107919e-04  1.66623912693e-03  2.75129571012e-03  2.65376017715e-04  1.11183402642e-04 -3.96230003949e-03 -7.96279112630e-05 -5.13936518834e-04 -5.25481561553e-04 -9.05428412943e-05  3.97307016001e-03  1.22924767247e-03  3.16228208662e-03  4.16659298845e-03  2.65945475525e-03 -5.07062438684e-04  1.75571752664e-03 -5.57642230791e-04 -8.57308007175e-04 -1.00775949773e-03 -2.94559621769e-04  4.36280373727e-04 -1.16521397020e-03 -1.08976011707e-03  1.42545749634e-03 -1.19961179285e-03 -1.13954803104e-03 -1.70562708411e-03 -2.58770414219e-03 -1.57506603415e-03  1.39078020147e-03  1.62033592525e-03  1.29310486369e-03 -2.65881670401e-03  2.69278681150e-03  1.78716000417e-04  3.74173654236e-03 -1.95802765417e-03
-1.22278556782e-03 -1.25370661357e-03  1.03754395595e-03 -2.58123572833e-03  1.53285219251e-03 -1.18005021027e-03  1.73900500738e-03  3.27703194769e-03  3.69811983502e-03 -2.67208698825e-03  1.99236634028e-03 -3.33257576157e-03 -1.83864470367e-03 -9.68395701699e-04  1.64703950998e-03 -1.09889922971e-03 -2.42109138140e-03  8.72150089915e-05  4.77044639955e-04  1.81951729122e-03 -1.78562038905e-03 -1.57188366613e-03 -1.35245784922e-03 -1.70703174640e-03  2.50731273267e-03  2.31677812818e-04 -1.05084317218e-03  1.27527209960e-03 -1.39938102442e-03 -2.47707770594e-03 -9.61314140399e-04 -8.99691604467e-04 -9.92943775908e-04 -6.42134964180e-03  8.30359426218e-02 -1.46059012512e-03  1.48942445443e-02  4.90949336130e-03  1.21254377406e-03  1.45800045314e-03 -1.91249233170e-03 -1.71929297850e-03 -5.56167099458e-04 -5.05275050971e-05  8.80074309047e-04  1.62121306793e-04  4.18541024355e-03 -2.28395978361e-03 -1.78229089212e-03 -2.27005206178e-03 -6.17381262387e-03  2.47804433166e-03  2.53390491592e-03  1.75346856583e-03 -2.63413868944e-03 -2.64413772867e-03 -7.65297972304e-05 -2.99241353768e-03 -1.15981118419e-03  1.64826407197e-03  7.02107470645e-04 -1.13348046202e-03  9.15178895948e-04 -2.69532082479e-03 -3.63398067707e-03 -4.98426437471e-05 -4.09388773031e-03  1.14405945680e-03 -2.28268316266e-03 -2.09209010975e-03 -1.86923393520e-03  1.95531383573e-03  1.43865494354e-03 -1.34351143706e-03  7.62935180815e-05  1.52830689177e-03 -1.00220244325e-04  8.35478152110e-04  8.03587716697e-04  1.12921380676e-03  1.31457868176e-03  9.76992878777e-04  3.92838989799e-05  2.20403892697e-04 -2.82012595356e-03 -5.55351230133e-03 -6.22006684979e-04  7.49691767320e-04  1.77482091410e-03  2.81952859820e-03 -1.39248509151e-03  2.12444445776e-03 -3.96841797188e-03  1.54048443438e-03 -3.23186830093e-03 -2.52104857526e-03 -1.18521104852e-03  1.53368482412e-03 -6.84588694650e-04  1.07676615996e-03 -2.21463881555e-04  3.05895898802e-03 -1.18220887727e-04 -2.79531280109e-03 -1.59335376192e-03 -3.13838442048e-03  3.29137057569e-03 -9.49798323590e-04 -1.20968590963e-03  9.39279540939e-04  2.85141637994e-04  1.67197358473e-03  1.13762198753e-04  1.64355025056e-04 -2.69622184384e-03  1.48102773686e-04 -5.75574016835e-04  7.12850658802e-03  7.33540560289e-04  1.71119102147e-03  5.15421687617e-05 -1.03470840331e-03 -4.56269698350e-03  2.18831843832e-03 -1.13539044040e-03 -4.62596472574e-03 -1.61676081802e-03 -3.22989547811e-03
-3.41519033379e-03 -2.98488202640e-03  7.49326980461e-04 -1.21036322149e-03  1.35738294084e-03 -3.33111305729e-03  2.60786517103e-03  1.69630652211e-03 -6.36919557852e-04 -3.03623541712e-03 -8.29268867319e-04  3.76104790056e-03 -6.35413403411e-03 -2.95176372085e-03  2.92490418338e-04 -2.32964170789e-03 -3.42832335807e-03  4.82378232389e-03  8.92271364606e-04  9.76224027667e-04 -1.58863325493e-03 -4.80305555352e-04 -1.27084075748e-04 -7.74352085901e-04  1.06908742191e-03  5.82832467014e-04  1.44091143122e-03 -4.21237430935e-03 -1.86869504311e-03 -2.46448502897e-03 -3.19113396476e-03 -8.10618199308e-04  9.64900461402e-03 -6.50655902867e-04 -1.46059012512e-03  1.03010016658e-01  1.12298448031e-03  1.72267362088e-04 -7.04971823210e-04  3.35482572263e-04  7.63482561167e-04  2.27119570516e-03  2.40467470841e-03  3.91514586021e-03  7.48998190542e-04  3.39416292072e-03 -3.35357535944e-03 -4.17979495044e-03 -2.34196366969e-04 -7.44137172832e-04 -4.58432596809e-03  1.77376026232e-04  9.20308886398e-04 -1.67182729388e-03  2.08912162525e-04  1.68249493193e-03 -3.24091316660e-03  2.32292918861e-03 -1.88987060997e-03  9.48848420084e-04 -5.31495696283e-05 -6.72696525492e-04 -3.29789969064e-03  1.41018155008e-03 -1.81261504520e-03 -6.31295075684e-04 -5.61466985014e-03 -4.47810314774e-03  3.22866474756e-03  2.02253609982e-03  4.66399192074e-03 -2.42651146647e-04 -5.45945881499e-03 -1.30782157753e-03 -8.84133030761e-04 -2.62740920937e-04 -5.69325600238e-03  1.25029745948e-03 -1.86303143855e-04 -4.18869318427e-04  2.02937659803e-03  9.69141126140e-04  3.20957993393e-04  4.24578565209e-03 -2.55974070496e-03 -4.55796811626e-03  8.33471079531e-04  3.65702181998e-03  3.66427560725e-03  2.78884614541e-03 -3.86440176037e-03 -1.21587589045e-03 -9.77053847871e-03  1.97125622654e-03 -3.32239220411e-03 -6.08836894072e-04  1.09924997510e-03  1.37223132486e-03  1.79857496470e-03 -4.59953501836e-03 -3.84753852836e-03 -6.55827197157e-04 -1.26787956685e-03 -6.41303906422e-04  2.92884067641e-03 -3.82727632759e-03  7.22002945895e-04 -1.54369048316e-03  3.88167336150e-03 -2.35852140060e-03 -1.95346054598e-03  1.20271289049e-03  1.79305672862e-03  8.70863096363e-04  1.99030253555e-03 -3.17684720546e-03  2.46299452248e-03  2.02948413226e-03  1.82950380914e-03  5.44677336576e-04 -3.52652018842e-03 -4.18789313965e-03  4.22940344384e-04  3.00622558894e-03  5.95701992428e-04 -4.66106948875e-04  6.23503940561e-03 -4.29528265570e-03
 8.89864572697e-04 -2.44575454065e-05 -5.86186102418e-03 -1.74911610659e-04  6.75266799196e-03  2.18104356441e-03  3.35910646587e-03  5.34934999922e-04  4.86310890182e-03 -4.62931729659e-03  2.26067816359e-03  1.85112519140e-03 -3.72721945296e-03 -3.36723068540e-03 -9.38646246140e-04 -5.12614411642e-03 -1.14944888655e-03  2.88263881376e-03  1.86976922101e-03 -2.45242056213e-03  5.30504841463e-03 -3.40264618393e-03 -2.97604836192e-03  1.84300868050e-04  3.41729823171e-03  9.40508140237e-05  1.12410304320e-03 -2.50682800500e-04 -4.02151706314e-04 -1.82438620523e-03  1.95518327318e-03  1.41453827430e-03 -5.38252995055e-03  6.32817484946e-04  1.48942445443e-02  1.12298448031e-03  1.01294680784e-01 -3.06001124165e-03 -2.00869478798e-03  6.15869832022e-03 -2.63249208753e-03 -5.50778820725e-04 -4.62943714869e-03  3.60763838580e-03  1.28693404923e-03 -1.78415783230e-03  2.74203503469e-03  4.44257386205e-04 -3.75523149911e-03 -3.36318139739e-04 -2.20968116710e-03  1.77026588469e-03  3.58878901373e-03  9.83872385112e-04 -2.37316817642e-03  4.76231820322e-04  3.91548614628e-04  1.18397911701e-04 -1.22045456419e-03  7.79364343996e-04 -3.07691414494e-03  1.51015598545e-03  1.65369286312e-03 -2.69414848928e-03 -6.97557073619e-03 -1.51135929792e-03 -5.50006676535e-03  1.50115314995e-03 -1.76078164302e-03 -9.19441037300e-04  4.53031775007e-03 -3.72151324907e-03 -2.73293294421e-03 -2.21118942517e-03 -3.13884251664e-03  2.37397393866e-03 -4.17553258618e-03  6.80070745833e-04 -1.68857678776e-04  7.62975022940e-04  2.40775755109e-03  2.72737598811e-03 -5.76959323270e-04 -4.63573070895e-03 -3.92785219284e-03 -9.79720339706e-03  2.87772445524e-03 -2.54408874320e-04  3.75978136830e-03  3.75217133547e-03 -5.53159690695e-04  1.57247381411e-03 -5.14510590516e-03 -3.61278093646e-04  2.24661218947e-04 -1.85382313412e-03  1.92537724200e-03 -3.99301173644e-05  1.00588394779e-03 -4.30299223328e-04 -3.05137234475e-03  2.31591807076e-04 -8.01404963611e-03 -5.89852125426e-04  8.83567534812e-04 -6.12259891732e-04 -1.09311270183e-03 -2.61469208522e-03  1.65838501684e-03  9.26250820532e-04  3.60540575261e-03  4.19925959307e-03 -2.29615083618e-03  2.64286606578e-04 -4.04437587755e-03  1.00643564907e-04  5.12558195806e-04  6.42417558551e-03  3.21533711036e-03  3.35812474339e-03  7.48528953183e-04 -2.44049119552e-03  9.01105837246e-04  2.70221361296e-03  1.23213169837e-04 -2.26815791987e-03  1.33055013243e-03 -2.41529473090e-03
 4.28099380723e-03  6.53166954113e-04  2.46795305675e-03 -1.19029725181e-03  1.96897941082e-03  3.72176095920e-04 -1.00036778116e-03 -1.34290864159e-03  9.48426882392e-04  1.97638425877e-03 -1.22328148233e-03 -2.33246978709e-03 -1.64432658519e-03 -2.85942868313e-03  2.91909709594e-03  3.46643882794e-05 -3.31622084087e-03 -3.82147222848e-04  1.27499398326e-03  1.27410672847e-03 -1.87378283390e-03  1.82440803742e-03  6.40756864297e-04 -7.86618329336e-04  3.33422591604e-03 -3.38996548974e-03 -3.22476545410e-03  9.83183589503e-04  1.62821470074e-03 -4.70328227628e-04 -5.87612036959e-04  1.41734126155e-03 -9.04663709127e-04 -4.19182844333e-04  4.90949336130e-03  1.72267362088e-04 -3.06001124165e-03  8.90176606498e-02  1.10476231490e-02  3.17355946494e-03  9.48935568570e-04  1.23465297395e-03 -8.47625642548e-04 -3.53367986869e-03  2.48283639141e-03  1.37121395129e-03  1.57439961637e-03 -4.57430717474e-03  1.49068389799e-03  1.25455381513e-03  1.90460929599e-03  3.18769931982e-05 -1.55935306315e-03 -3.76509952514e-04  1.87878121008e-03  1.92730908739e-03 -4.95254311944e-04  1.08206020232e-03 -2.95519125942e-03  2.11820962921e-03  1.07978018156e-04 -1.98477678365e-03  3.40764801823e-03 -7.80819070837e-04  2.65654650847e-03  9.39145808388e-05 -1.04655251493e-03  1.79894221547e-03  4.21543477383e-03 -1.40779298654e-03 -4.67973350965e-03  5.49315531627e-04 -8.02012799497e-04  1.77711898739e-03  1.42528490871e-03 -3.35065924186e-03  1.16223062484e-03  3.01866874906e-03 -2.40187425118e-03 -1.94719943637e-03  6.78719427256e-05 -1.62498338781e-03  1.93146278673e-03 -3.44590244593e-03 -2.95805322989e-04  2.78074035222e-03 -3.78898087729e-03  1.10374058866e-03  3.74419964660e-04 -1.02240272659e-03 -1.34707775195e-03  8.20825892075e-04  9.08765960814e-04  1.31811809412e-03 -1.62268482671e-03 -1.65338415979e-03 -1.17325159388e-03 -4.17054044325e-03 -2.88133009911e-04  6.84040865615e-04 -1.87022652473e-03  3.31978006614e-03  1.88913944328e-04 -3.68841723724e-04 -8.32669209690e-04 -1.84222974111e-03 -4.57430752204e-04  8.99649911205e-04  3.30354880888e-03 -1.18519282484e-03 -3.15200832495e-03  2.19174586901e-03  3.23034942559e-04  1.39877893203e-03  1.01973738528e-03 -6.82958563553e-04  1.09860117018e-03 -1.75055374096e-03 -2.70719548631e-04  1.95363558923e-03  1.19169987687e-03 -6.81281726219e-04 -6.33986985600e-03 -8.53452029071e-04  4.19197411955e-03 -1.44633880423e-03  2.10169976093e-03 -1.56901133697e-03
 6.59134847047e-05  4.45233572069e-03 -1.82216175463e-03 -8.14176752673e-04 -1.48461111527e-03  6.75104314556e-04 -3.28689879007e-04  2.42319166994e-04  1.82310752729e-03  1.00203733635e-03 -3.50073520889e-03 -2.49321568895e-03  4.87967225785e-04  8.03779529435e-04  3.93539529180e-04 -1.06992214992e-03  6.16702124726e-04  1.75891862591e-03 -1.05572028198e-03  2.37669108805e-03 -4.34851674181e-04  2.57393728442e-03  7.17017782479e-04  3.36008237084e-03  5.31248884485e-04 -1.20551270250e-03  1.56030758583e-03  1.95197634237e-04 -2.12734786085e-04 -4.38816654579e-04  1.56679321824e-03  1.98116166381e-03  1.15901500055e-03 -1.40508563102e-03  1.21254377406e-03 -7.04971823210e-04 -2.00869478798e-03  1.10476231490e-02  7.58820452313e-02 -2.22453839272e-03 -1.01613587891e-02 -7.10212740369e-03 -2.22015315067e-03 -2.27341555831e-03 -3.34392992077e-04  4.08216160915e-03  2.94836800999e-04 -1.33164144892e-03  1.49276823000e-04 -1.84345011678e-03  3.21652616399e-03 -7.68189978089e-04  5.97542453873e-05 -2.07384941552e-03  4.60961789693e-03  2.85132501596e-03 -3.11905380683e-03  9.19794703533e-04 -6.60676324250e-04 -2.46679705764e-04  1.69777107763e-03 -2.28154206243e-04  1.53877683239e-03 -5.03067007025e-03 -4.12602381598e-03 -2.30142442378e-03 -8.11152806718e-05 -4.79451379904e-03  6.28039463260e-04  5.94093717008e-05 -7.11733564352e-04  5.06804119386e-04  7.41868397568e-04 -1.44080273808e-03  9.03065070860e-04  2.75638189772e-03 -1.65554520702e-03  1.65313164546e-03 -2.06446479794e-03 -1.45368798289e-03  1.48545185792e-03  3.02619694506e-04 -1.63253900893e-03  1.04863101991e-03 -5.72057145126e-04  1.25450442424e-03 -5.63636002574e-04  2.57066651778e-03  1.55519062663e-03 -2.48964309214e-03  4.28742833991e-03  1.96527972077e-03 -2.03692098508e-03  1.63615959595e-03  1.24973382196e-03 -1.47492082822e-03  3.61068908702e-03  2.92104841544e-04 -1.37678163216e-04  6.55823114272e-04  7.34165115420e-05  2.04657454453e-03  1.08917433405e-03 -9.88901164754e-05  6.57403238406e-04 -2.39793503923e-03  2.29780071119e-05 -1.65142738169e-03 -8.76375766516e-04 -1.08276424902e-03 -4.49334972451e-03 -2.01572396973e-03 -5.39482061812e-04 -3.25838374410e-04 -3.80726448215e-03 -1.11942796971e-04 -7.38701351476e-04  2.71650447774e-03  2.76100798431e-03  5.40918341448e-04 -5.30325121370e-04 -1.02514073598e-03 -4.98817462946e-03 -1.38948434776e-03  5.71637666932e-04  1.75505956237e-03 -1.98518044819e-03 -2.48890206848e-04
 4.93902152134e-05  2.58946286569e-03  1.82496295891e-03 -1.09252336477e-03 -2.83473704097e-03 -3.32326816091e-03 -1.32316563739e-03  1.77070680259e-03 -8.06292250231e-04 -4.37894227963e-03 -9.22887181276e-04  4.89345979639e-04  1.23292071944e-03  2.22456878026e-03 -2.09085385224e-03 -2.44047751217e-03 -7.01730789768e-04  2.09523582819e-03  4.78558433546e-04 -1.27954100032e-03 -7.33663304256e-04 -1.26230545524e-03 -2.77976496358e-03 -3.62588723299e-03  2.68131047213e-03 -8.00808726462e-05 -4.76040314259e-03  2.36654175057e-03  8.23675423169e-04  1.18254264397e-03  3.30835000907e-03  2.21880377513e-03  2.42882436517e-03 -1.32318997810e-03  1.45800045314e-03  3.35482572263e-04  6.15869832022e-03  3.17355946494e-03 -2.22453839272e-03  8.76012663050e-02 -4.90885106980e-03  2.20609768168e-03 -3.73368202325e-03 -5.64573914456e-04 -6.17054155421e-04 -1.59057471377e-03  4.78545142892e-04 -3.32112419063e-03 -2.30925529868e-03  1.54393378335e-03 -3.79814607177e-03  3.11331952178e-03 -2.98924088252e-05 -3.29816244918e-03  5.08318268482e-04 -4.80226665843e-04  4.49459149621e-05 -4.93198496858e-03  1.68422830696e-03  1.39924811870e-03  2.35012573722e-03  1.44069838402e-03 -4.40952598574e-04 -2.25427862232e-03 -3.68123840090e-03 -1.82315687050e-03  9.41136196682e-04 -5.12875322997e-03 -2.62986485647e-03  1.46382087022e-03  3.34058769368e-04  4.87036701032e-03 -3.20167514049e-03 -2.09406485885e-04 -2.85191589744e-03 -4.31258956829e-03  2.39154456261e-03  3.09923644904e-03 -4.94070151426e-03 -3.23488416888e-03 -6.84225436855e-04 -2.78889162315e-03  8.62872327300e-05 -1.46622117139e-03  1.04912616544e-03 -3.94898037514e-03 -4.83647547732e-04  5.36921440367e-05  3.03788489098e-03 -3.76887288882e-04  7.11065701871e-04  1.78303245644e-03  1.95002376426e-03 -3.25949063241e-03  4.47748813603e-04  5.77530463688e-04  4.26346723626e-03 -3.46548712123e-03 -1.84529839362e-03  3.96836692008e-04  2.04325910254e-05 -7.10082609708e-05  2.97525755233e-03 -1.26372668196e-03 -3.29439794768e-03 -3.22602325131e-04 -2.30965743089e-05  4.27619302048e-04 -2.66963405825e-03  1.24091481301e-03 -8.14203964570e-04 -4.59210065552e-04  4.17198403672e-03 -7.01379450375e-04 -9.42982217531e-04  3.75912705350e-03 -8.26918586771e-04 -6.76849392210e-04 -5.72403653234e-05  6.92967655215e-04  7.50074836068e-04 -4.57086516966e-04 -5.56342989856e-03 -3.47034633308e-03  2.37243894938e-03  1.42421695034e-03  3.76874901222e-03 -9.08899242119e-04
-1.78116687657e-03 -3.20401246472e-03 -8.84224458023e-04  1.39971936535e-03  7.19669805031e-03 -9.78954263350e-04 -1.31666734736e-04  3.50205711373e-04 -3.00281293547e-03 -2.35056602539e-03  2.28061523967e-03 -8.94199375602e-04 -4.99172184590e-03 -4.27154988939e-04 -1.02621396602e-03  1.58764234829e-03  1.64167818983e-03 -2.79779067789e-04  1.92395272080e-03 -1.89202094246e-03 -1.02408946896e-03 -1.99875910897e-04  1.13288355944e-03  5.42293666216e-04 -1.38539604482e-03  2.80664173538e-04  7.20391804464e-04  5.96654517090e-03 -2.51389333940e-03  9.36087129223e-04 -7.28932225383e-04  7.88644090408e-05  1.00287091794e-03 -3.24014034049e-05 -1.91249233170e-03  7.63482561167e-04 -2.63249208753e-03  9.48935568570e-04 -1.01613587891e-02 -4.90885106980e-03  8.14346171865e-02  1.22430522179e-02  9.23670820483e-03  2.14712016607e-03  1.37738666251e-03 -5.66969652816e-04  1.37094246657e-03  2.07570829304e-03 -1.24361655709e-03  1.04427346233e-03  8.61081350007e-05 -9.24375047731e-04 -1.59424218460e-04 -3.74943458347e-04  3.06735301571e-04 -3.32794097866e-03  1.17731528624e-03  6.08184001654e-04 -1.66849936101e-04 -1.45301948346e-03 -6.74744305378e-04 -1.62617435008e-03 -1.62789569225e-03  3.55412441297e-03 -3.86481348484e-05 -4.56914530178e-04  5.07928451859e-03  2.76493339212e-03  4.17476322617e-04  3.01708128149e-04 -1.24128907312e-03 -2.16555512667e-03 -5.98838432703e-05  3.59204734795e-05 -6.80910265475e-04 -2.42166767710e-03  5.01213508288e-04 -8.23119718198e-04  5.67262481412e-04  3.08793417722e-04  3.65905995435e-04  4.44042977048e-04  4.95627881450e-05 -2.37212576005e-03  9.88001020086e-04  6.25694061352e-03 -5.58090813411e-04 -2.70345403099e-04 -3.57096645477e-03 -3.42001783783e-03 -8.98667474952e-04 -1.15018889724e-03  8.99159022756e-03  1.91948391432e-03 -2.08469521761e-03  8.63536778012e-04 -2.59910870853e-03  7.99072937271e-04 -5.47300520011e-04 -4.75071154727e-03  4.83623705542e-04  3.02958838483e-03 -4.04609949485e-04  3.72775685483e-04  1.84062300686e-03  5.93140788806e-03 -2.21786555164e-03 -1.10098440890e-03  4.30221345546e-04  6.74463093780e-04  1.11160830347e-03  2.16537470477e-04 -3.41738359283e-04 -8.86204656270e-04  5.01882765609e-04 -4.71363300744e-04  2.22888859150e-03 -5.26745145130e-03 -1.64085129402e-03 -2.20121956410e-03  8.98499046424e-04  1.20307364003e-03  7.49180512120e-04 -1.84776944248e-03  3.38424643989e-03 -2.62674421620e-03 -3.50005121444e-04 -3.68413569283e-04
 3.48264885639e-04 -4.71475644225e-03 -1.04800616499e-03 -6.36088964058e-04  3.16439092547e-03  6.85129539887e-04  3.29356624020e-03  1.24109113994e-03 -1.46900936306e-03 -4.14724181974e-03  3.34317192018e-03 -7.38007842558e-04  2.93391037471e-04  1.53203538880e-03  9.45537193411e-05  2.71323056251e-03  3.33513408401e-03  1.30054707349e-03 -4.16097049744e-05 -8.57935267545e-04  5.50245200916e-04 -3.28786387676e-03  1.26223873754e-04  4.99547478171e-03 -1.21036808343e-04 -7.64838801067e-04  3.66849056026e-04  2.83661635035e-03 -5.57895485940e-03 -2.44642473954e-03 -1.61531301390e-03 -3.15867703584e-03  3.02104047268e-03 -3.84401063961e-03 -1.71929297850e-03  2.27119570516e-03 -5.50778820725e-04  1.23465297395e-03 -7.10212740369e-03  2.20609768168e-03  1.22430522179e-02  7.08775365094e-02 -1.09490138989e-03  8.79906944562e-03  1.04177358339e-02 -1.63225398151e-03  3.98717816633e-03  1.27840692437e-03 -2.36479437020e-03  1.37922423415e-03  4.86528865337e-03 -1.14793921391e-03 -7.40687593413e-04  4.84185417786e-04  6.34626315649e-04 -2.64180683003e-03 -9.02533229530e-04 -5.76421217510e-04  5.47612674223e-04 -7.04885142372e-04 -1.89738312820e-03 -2.80174697153e-04 -1.06629782295e-03  1.60534477914e-04 -1.53340638882e-03 -1.77197365018e-04  3.43128441883e-03  3.67749490494e-03 -2.41178972985e-03  2.12858069955e-03  2.56205261576e-03 -1.81774710241e-03  2.27479697906e-04 -9.38412881980e-04 -2.78936620258e-03 -6.41916006483e-04 -2.67626624527e-05 -6.51382942403e-05 -9.89789232568e-04  3.48521636500e-05  1.26613669094e-03 -8.81154140668e-04  2.49942960221e-04 -1.30942389323e-03 -2.02661196826e-03  3.24376682477e-04  4.02089796474e-04 -5.69211696099e-04 -7.95845693471e-04 -1.21409802409e-03 -2.27000192960e-03 -1.30789421077e-03  3.65178211177e-03  1.85720700267e-03 -1.15177015094e-03 -3.02109350169e-04  3.38282735423e-03  1.17094981671e-03 -2.16276637396e-03 -3.80026520480e-04  2.26688415752e-03  6.03622352330e-04  2.40080894257e-03  4.03551391927e-03  3.76344832182e-03  1.73703973246e-03 -1.47121894824e-03  3.76842565261e-03 -3.61109372078e-05  9.11188423392e-04 -2.35929608115e-03  3.37726090485e-03  1.63164028469e-03  1.27800631000e-04  2.35149037242e-03 -1.45806854156e-03  2.79691903244e-03 -5.71411701777e-03 -3.39171841502e-04 -1.43844287054e-03 -7.59036137678e-04  2.72199511117e-03 -1.63257117564e-03 -1.19386290671e-03  1.92653336659e-03  2.36538321681e-03  4.97745944218e-04  3.97927196809e-03
-2.41348553631e-03 -1.09982148600e-03  3.57776630004e-03 -2.88061465607e-03  2.97423506850e-03  6.22622989332e-04 -3.08942527854e-04 -3.73323454345e-05  3.18158619267e-03  4.63748781179e-03 -1.50597570951e-03 -2.05971889688e-03 -6.17476175369e-04 -5.20173411812e-04 -1.11706668001e-03  3.45628629249e-03  1.68600387429e-03 -3.94989662380e-03  2.39543632803e-03  3.10327430888e-04  1.68939574182e-03  2.01976498677e-03 -1.26367476389e-03  4.10356722708e-03  6.26505164744e-04 -2.79449002284e-04  1.37519151900e-03  1.22930358083e-03 -1.98965603368e-03 -4.09215727930e-05  9.96190439354e-06  3.83551310288e-03  2.69863533636e-03 -1.77198997479e-04 -5.56167099458e-04  2.40467470841e-03 -4.62943714869e-03 -8.47625642548e-04 -2.22015315067e-03 -3.73368202325e-03  9.23670820483e-03 -1.09490138989e-03  7.39529253010e-02  8.55335860682e-04 -6.07968116569e-03  1.17045541599e-02 -6.46989463233e-04  8.35753554915e-05  3.34649428900e-04 -5.06232702977e-04 -4.63079524600e-04  2.78265163322e-04  4.32881318633e-03  1.06392282204e-03  8.53509626653e-04  1.04368026738e-03  2.58985364393e-03 -4.45328793295e-03  1.68508445217e-03  1.27523697265e-04  2.30736744379e-03 -4.17562746111e-03 -1.51036337652e-03  1.95801126562e-03 -1.74368225787e-03 -5.28638587932e-04  3.90460049523e-03 -7.94550070003e-04  1.17039340056e-03  7.60717427725e-05 -3.45798807454e-03 -4.29771693839e-03  4.58308739985e-03  3.25811478870e-03  5.83198466577e-04  2.61274083627e-03  1.31140086635e-04 -2.73499548614e-03 -7.19872531512e-04 -3.39826619029e-03 -3.13193444230e-03 -6.25572475143e-04  3.96437993546e-04 -2.59498053915e-03  2.78088901501e-03  3.47158760900e-03  1.99837503451e-03 -7.63014479734e-04 -1.50141198417e-03  9.55260038989e-04 -1.20547949829e-03 -3.35895742397e-04  1.77785464822e-03 -2.09930800877e-03  2.96200406064e-03  3.81514286761e-03 -4.39421944573e-03 -1.63769543536e-03 -3.12895952920e-03  2.18465054878e-03 -1.43192671686e-03 -1.38272293753e-03 -1.29291447543e-03 -1.13904550839e-03  3.07915335056e-03 -8.58359391282e-04  3.84219177303e-04  9.44743080327e-04 -4.90574497606e-04  1.36809903422e-03  1.65860907984e-03 -4.23174155958e-03  1.61431077003e-03  4.83211815826e-04 -2.15079795176e-04  3.56440515757e-03 -5.24405836891e-03 -1.49276916490e-04 -1.44628268933e-03 -2.43176102524e-03  2.17561923439e-04  1.42796763587e-03  1.61196934953e-03 -2.46709380945e-03  2.40016359636e-03  8.83714551142e-04  1.57880083406e-03 -1.39407811375e-03
-4.90617194425e-03 -7.37216576677e-03 -4.75270184738e-03 -1.00342112763e-03  5.14894510908e-03  8.40950181394e-04  3.21008835848e-03  2.01379774322e-03  3.75604714496e-03  6.46100699000e-03 -1.19567639320e-03  3.26500584009e-03 -1.42479830908e-03  7.53386250086e-04 -3.99066278609e-03 -5.24301759200e-03 -2.00280931906e-03  3.41320391319e-03 -2.76128883787e-04  3.70769500886e-03  7.66898774422e-04 -2.95308209400e-03  1.14410757205e-03  5.22140956406e-03 -2.80962786482e-03  1.41958967246e-04  2.43866486217e-03  4.46976946106e-05 -3.16067289803e-03  3.13805527361e-03  2.29959109026e-03 -3.27138776404e-03 -4.52901227652e-04  2.00805299564e-03 -5.05275050971e-05  3.91514586021e-03  3.60763838580e-03 -3.53367986869e-03 -2.27341555831e-03 -5.64573914456e-04  2.14712016607e-03  8.79906944562e-03  8.55335860682e-04  1.07051233195e-01 -4.64171779015e-03 -2.35964398321e-04  3.33604037291e-03 -9.97392359151e-04 -2.60880632599e-03  2.57630967375e-03  2.33348378370e-03  8.20289081246e-04 -3.63768709290e-04  2.80949641285e-03  1.39857448905e-03 -2.48240087351e-03 -1.16835761607e-03 -4.32620340478e-03 -4.47367010283e-04 -3.34275631698e-04 -1.03917837874e-03  4.64813630266e-03 -4.81305368570e-04  6.85021337899e-04 -3.90425443750e-05  1.30043647696e-03  2.14833999018e-03 -2.29227748987e-03  1.76427619066e-03  1.43600469779e-03 -5.91144796298e-04  1.05985109191e-03 -4.47377609226e-03  1.80928996196e-03  6.22593186654e-04  1.75546102403e-03  4.30919734654e-04  1.17725991343e-03 -2.61531509171e-03  6.06320826667e-03  2.86466924696e-03 -1.57315790732e-03  2.91821007306e-03  2.16896416370e-03 -2.62518294223e-03  1.70371720635e-03 -1.51110226266e-03  4.11998617809e-03 -3.74648953390e-03 -3.70839116567e-03  2.40053556893e-04 -5.65495763504e-04 -2.38774015998e-03  1.03014092952e-03 -8.83432608707e-04  1.17540824045e-03  7.77978550990e-04  4.18321018771e-03 -2.35048433968e-04 -9.01951043729e-04  8.54623212475e-04  7.84795578340e-04 -1.12986629180e-04  2.02535978290e-03  1.07972619030e-03  3.02086299638e-04 -2.16638032602e-03  2.66596845744e-03  7.58877043387e-04 -3.22560570764e-03 -4.28063835591e-03  4.57382596089e-03 -2.04253702054e-03 -6.83622763643e-04  3.53434316193e-03 -1.73967444063e-03  2.29359297179e-03 -4.11750129491e-03 -1.70201128189e-03 -1.90618156287e-03 -1.62475583924e-03  4.62422894745e-04 -3.58331299293e-03 -1.88745074630e-03  2.65803343523e-03 -3.20480894329e-04 -2.69752581552e-04  4.63892935409e-03
 7.57530671364e-04 -3.27559448758e-03  4.26871669560e-04  4.50692749418e-03 -1.22385328525e-03  2.49454662476e-03  1.17113163472e-04  3.43163547020e-03 -1.53969010953e-03 -1.56887500966e-03  6.43646980435e-04 -1.92109425791e-03  9.29048302173e-04  1.73750262844e-03 -1.82553189601e-03  4.08957847162e-04  3.11478647305e-03  6.35942751482e-03 -2.07774195900e-03 -1.92733905075e-03  2.59834784963e-06 -2.74981096787e-03  3.73655065449e-03  7.10463931224e-03 -4.35486641336e-03 -2.65305943409e-03 -9.86866485148e-04 -1.65546263222e-04 -1.92714772423e-03 -1.18236169892e-04 -1.46986994415e-03 -2.53597137432e-03  1.68597871019e-03 -3.69811612948e-03  8.80074309047e-04  7.48998190542e-04  1.28693404923e-03  2.48283639141e-03 -3.34392992077e-04 -6.17054155421e-04  1.37738666251e-03  1.04177358339e-02 -6.07968116569e-03 -4.64171779015e-03  9.94615681327e-02 -6.77641574551e-03  5.55798953278e-03  2.73121168307e-03 -1.23567500812e-03 -2.65303728088e-04  3.33565716845e-03 -3.17599460259e-03  2.48607343976e-03 -1.50159283903e-03 -2.83544467991e-03  4.24727969658e-04 -2.80363625759e-03 -3.23849454987e-04 -3.43658896470e-03  1.93012776842e-03 -2.42947871674e-03  2.20104732344e-03 -3.87696649341e-04 -5.59954678458e-03  1.22615227157e-03 -3.08500689816e-03  5.03914008792e-03  3.79534111806e-03 -2.01812375897e-03  1.58380206504e-03 -1.07486484420e-03  3.17726669036e-03 -4.66850823864e-03 -5.77683425620e-03  2.04675645232e-03 -2.68844724785e-04 -4.68438378559e-04  7.58854791003e-04 -6.44927346791e-04 -1.50846799805e-03  3.49406904277e-04 -1.73266163874e-04 -6.94826003200e-04 -5.77763565875e-03  2.00544230713e-03  6.31654903767e-04 -2.06036163964e-03 -2.44119390591e-03  1.19124698648e-03  7.79532248403e-04  3.58594398084e-04 -8.57533368983e-04 -7.43813378662e-03  4.92908549417e-03  3.11140646121e-04  2.14086059382e-04  1.28170886050e-03  5.49882694282e-03  2.84216806694e-03 -1.45427486150e-03  3.55775099843e-03  4.88120372303e-03  1.32114647237e-03  5.46412527403e-03  2.39047057408e-03 -5.04004609135e-03  1.30051182100e-03  4.97044806893e-03  3.17028280369e-03 -2.47200961958e-03 -4.68505749058e-03  4.23360200862e-03 -1.74701500852e-04 -8.76669741748e-04  1.96062520813e-03 -2.52522723975e-03  2.30686752258e-03  1.45303448407e-04  2.54263030334e-03  6.67167206172e-03  1.82270069771e-03  3.10492012094e-03 -6.03018522883e-03 -5.31765188382e-04  6.45133584718e-05  4.43403207186e-03 -2.64892825663e-03  7.19130511758e-03
-1.11134824011e-04 -8.61709647577e-04  9.56707639815e-04 -4.98912713310e-03  3.57371296998e-03  1.39103202823e-03  1.72316037102e-03  3.89844979605e-04  3.88180893547e-03  1.63725179947e-03  1.76603747804e-03 -1.71900689040e-03 -2.72755228703e-03  1.35849965338e-04  5.54997977168e-04 -5.28858115132e-04 -1.88310410755e-03 -2.53821426473e-03 -4.11102939196e-04  3.28195538953e-03  1.30585595916e-03 -2.23923588367e-03 -6.45736869748e-04 -2.14457827122e-03 -2.94936003850e-03  2.47414581099e-03 -2.04368272795e-03 -5.85115298708e-06 -2.29484965356e-03  2.83602897326e-04 -1.43113186662e-03  9.19923805741e-03 -9.78793914225e-04 -2.15167210694e-03  1.62121306793e-04  3.39416292072e-03 -1.78415783230e-03  1.37121395129e-03  4.08216160915e-03 -1.59057471377e-03 -5.66969652816e-04 -1.63225398151e-03  1.17045541599e-02 -2.35964398321e-04 -6.77641574551e-03  6.82910852413e-02 -2.00353432073e-03 -6.83139725800e-03 -3.05950526793e-04  1.16887108822e-04 -1.96834880064e-03  7.01110301378e-04 -2.16121673208e-04 -1.41740249028e-03  3.70432582545e-03  9.19177156052e-04  3.90382160809e-03  1.94314988277e-03  1.10742110769e-03 -1.74136763494e-03  3.68074034458e-03 -1.31038205962e-03  1.10833676963e-03 -9.84298334642e-04 -1.06648868811e-03  1.09283832727e-03 -2.33351711785e-03 -2.10854030275e-03  2.11700730288e-03  1.60813846321e-03 -5.49107019622e-04  1.67466638768e-03  1.14220117700e-03  3.76408924216e-04  5.17514681509e-03  3.78410212445e-03  2.87820230779e-04 -1.33977723168e-03 -1.26760151575e-04 -4.11929692769e-03 -3.52748959163e-03 -1.92626670333e-04 -1.73893919819e-03  2.04925164608e-03  4.35028943368e-04 -2.79832028325e-04  1.20575030149e-03  6.71437048555e-04  2.45916271082e-05 -9.19129779366e-07 -4.46776296970e-04 -5.28148270779e-04  1.66941998741e-03 -8.78409221920e-05  2.01194597039e-04  1.31850160074e-03 -1.34542683049e-03 -3.63702019244e-03 -2.15295350727e-03  3.59301336323e-03 -1.16162422168e-03  1.30468170869e-03 -2.77354365790e-03 -3.18828781514e-03 -6.15788460180e-04 -4.73707197724e-03 -9.20662333745e-04  3.12446913178e-06 -1.07063780351e-04 -5.19964677210e-04 -1.87510985587e-03 -1.65322798278e-03  8.13444062719e-04  1.80467627338e-03 -2.04039419033e-03 -1.38531042137e-03 -2.23558328222e-03  1.50717284620e-03  2.04519558614e-03 -2.48714249546e-04 -8.71637531615e-04 -5.39998258087e-04 -6.02248158774e-04  1.48924272415e-03 -4.11931833509e-05 -1.30278578297e-03  1.17277660434e-03 -1.42290740913e-03
 3.48835270060e-03  7.21483770488e-04 -2.75020587224e-03 -1.93300025275e-03  1.58705029661e-04 -1.26719496059e-03  1.49988678421e-03  2.99196228212e-03 -3.88475738697e-04 -2.07312945000e-03  1.04954699762e-03 -1.25111846197e-04 -2.51820247700e-03 -2.38619195203e-03  4.80651195036e-04  3.38995137582e-04  6.91236314282e-04  2.31000211289e-03 -1.39071893000e-03 -1.01819073046e-03  3.60640268798e-03  1.41278323736e-03 -4.26917390253e-03  6.95921461055e-04  9.38568136582e-04  2.32537717391e-03  3.66800583193e-03 -1.96904179730e-03 -2.69659830866e-03 -9.01513393313e-04 -1.18131480957e-03 -3.33612439434e-03  6.88239854933e-04 -1.69215493559e-03  4.18541024355e-03 -3.35357535944e-03  2.74203503469e-03  1.57439961637e-03  2.94836800999e-04  4.78545142892e-04  1.37094246657e-03  3.98717816633e-03 -6.46989463233e-04  3.33604037291e-03  5.55798953278e-03 -2.00353432073e-03  1.08259515603e-01 -8.67678725135e-03 -5.07865844037e-03 -7.26135644265e-04  1.31231675930e-03 -3.19474467618e-03  2.97803572039e-03  5.01146016586e-03 -4.24091274300e-03 -8.06769646074e-04 -2.38037157173e-04  1.50008604931e-03 -5.04125192056e-03 -8.30911256496e-05 -8.98294819901e-04 -1.13264517378e-04  5.32987992705e-04  1.25089851169e-03 -4.25036554205e-04 -1.73916161588e-03 -1.05845298925e-03  9.16349780208e-04 -1.74049249381e-03 -4.89249371428e-03 -7.20747192695e-04 -2.45425122557e-03 -1.30896292187e-03 -2.10741811081e-03 -1.50645146957e-03  2.78018753446e-03 -3.78544064470e-03 -2.94586402556e-03  3.54564569608e-03 -4.08874215966e-03 -2.92238954726e-03 -1.25247608387e-03 -2.90879525179e-03 -4.13540836936e-03  2.59675530563e-04  1.37981041967e-03  1.66923811718e-03 -7.85816327500e-03 -3.53801781988e-04  8.55077899930e-04  1.70898808540e-03 -3.41639812120e-03 -4.61865649147e-03  4.46376560499e-03 -1.63674644750e-03 -4.87522387106e-03  2.68864789311e-04 -1.90444700443e-03  7.51413700882e-04  2.13459301559e-03  5.44242377141e-04  7.45726499589e-04 -1.31428510052e-03  5.44912310551e-03  8.56584925243e-03  1.48990735165e-03 -2.50393231962e-03 -3.05809532421e-03 -3.83843505542e-03  7.42472844599e-04  5.34154851297e-03  8.44109288936e-03  1.04816102522e-03  4.91964894964e-03 -2.31104254026e-04 -3.58405661560e-03  7.60165137633e-04  1.61740460184e-03  3.08339456169e-03  3.15698998439e-03  1.36470526468e-03  2.08346428098e-03  5.62847639588e-04  2.36447326416e-05  1.70991374774e-03  2.26276598387e-03  1.78648957008e-04  1.86148856716e-03
 7.39162686330e-04  1.17198390917e-03  1.52704182924e-03 -3.35771150427e-03  2.50939461613e-03  2.46243340396e-03  3.38422599195e-04 -1.37466632740e-03 -3.22313446252e-04  3.51449507253e-03  4.42975037583e-04  2.09345889972e-03  1.90042382510e-03  7.03002213433e-04  1.69127128653e-03  5.92160856617e-04  2.10976664363e-03  2.94822306546e-03 -7.64270597361e-04 -1.02859586449e-03  2.65145440867e-03  5.66407935116e-04  7.96175107539e-04  3.69674268541e-03  3.74995031651e-04 -3.10663202498e-04 -2.31080070180e-03 -9.68027394531e-04 -3.66088566661e-04  1.88928250541e-03  1.35254390377e-03  5.03027336208e-04  7.76973729374e-04  3.09288773631e-03 -2.28395978361e-03 -4.17979495044e-03  4.44257386205e-04 -4.57430717474e-03 -1.33164144892e-03 -3.32112419063e-03  2.07570829304e-03  1.27840692437e-03  8.35753554915e-05 -9.97392359151e-04  2.73121168307e-03 -6.83139725800e-03 -8.67678725135e-03  8.55576516978e-02 -3.27195471621e-03 -2.91951724316e-03  3.42657596141e-03  2.14235061220e-03  1.39937448663e-03  1.52679094775e-03 -2.73340523552e-03  1.12174113793e-03  3.53610104990e-04  1.11859039630e-03  2.85316973325e-03 -7.17461442872e-04  6.78901508782e-05  4.54006123098e-04  1.56193358375e-03 -7.97810184827e-04 -1.38742813098e-03 -3.42976240559e-04  4.44705598724e-04 -3.42116173923e-03 -1.83107763883e-03  4.60536180306e-04  2.41639144218e-03 -2.03434146258e-03  5.27844182477e-03  6.69388313236e-04 -6.81392917082e-04 -1.25042722348e-04 -4.73543696851e-03 -1.11894794388e-03  3.86277357974e-03  2.87427407876e-03  8.83302607243e-04 -9.17240436580e-04  2.48679526941e-04  5.97922069479e-04  1.56587471219e-04  4.21575632890e-03  1.31732976515e-03 -2.56184180515e-03 -3.92812779532e-03  5.18532065031e-04 -7.42381961909e-04 -7.96350575862e-05  3.13177703697e-03 -2.27051236894e-03  1.69434694619e-03 -3.80633469200e-03  6.52375711473e-04  1.33429462583e-03  1.44229071410e-03 -4.08543716762e-03 -1.31801818617e-03  2.50274472292e-03  7.27694567941e-04  1.06840591930e-03 -1.83810933144e-04 -2.83426516846e-05 -6.86300239952e-04  2.34322595890e-03  1.53265922445e-03 -1.07380908198e-03  9.58816713873e-04 -1.44867426897e-03 -2.47952812518e-03  2.73298762818e-03 -3.62769224133e-03  6.66573066809e-04  3.03162139133e-03  7.64017674347e-04 -2.91333928456e-03 -2.79199209851e-03  5.91795351566e-04 -4.61936762279e-04  1.25487877776e-03 -2.79971307849e-03 -2.31427871307e-04  2.02028204369e-03  1.39653400084e-03 -2.06924539759e-03
 2.65595004306e-03 -2.22262471692e-03  2.72234950252e-03  4.31482318814e-03 -1.84883537350e-03 -2.75472977236e-04  1.31399987243e-03  1.09387424518e-03 -1.73249028139e-03 -3.73748169946e-03  8.27555513317e-04 -2.81673197426e-03  2.76972551969e-03 -1.36869100679e-04  3.31177528258e-03  5.07870410752e-04 -3.75460806899e-03 -4.20446992185e-03  2.03022982015e-03 -1.11599053897e-03 -4.13103268867e-03 -6.54217169600e-04 -1.12384586991e-03  3.99852659799e-03  2.36685103643e-03 -1.85504976372e-03  3.36106369173e-03  1.40779760522e-03  1.69196130388e-03 -2.27559356908e-03 -6.34360831393e-04  2.46449566704e-03  2.68029067190e-03 -5.63605060492e-04 -1.78229089212e-03 -2.34196366969e-04 -3.75523149911e-03  1.49068389799e-03  1.49276823000e-04 -2.30925529868e-03 -1.24361655709e-03 -2.36479437020e-03  3.34649428900e-04 -2.60880632599e-03 -1.23567500812e-03 -3.05950526793e-04 -5.07865844037e-03 -3.27195471621e-03  1.14790080410e-01 -5.76575395146e-03  2.93426739534e-04 -7.15970841754e-03 -4.62385047097e-03  2.04744755084e-05 -3.71883640747e-03 -8.29408469825e-04 -3.99826382206e-05 -4.48284750169e-04 -2.23883255743e-03 -1.21977882600e-03 -1.75213457160e-03  1.93593718625e-03 -1.37749955343e-03  6.07739797975e-03 -3.32705163337e-03 -1.38777282537e-04  6.13611581125e-04 -5.36735919286e-04 -1.98749399674e-03  3.02258805917e-03  3.67805907589e-03 -3.90669564912e-03 -4.39164694476e-03 -2.15250049016e-04 -5.86527097366e-03  5.13808917885e-04  1.72859775559e-04  1.86596932776e-03 -3.38472697748e-03  3.48141121111e-03  5.40478131395e-04  3.29242193763e-03 -2.11328045026e-03 -1.73197125576e-03  9.98203944136e-05 -5.80172492057e-04 -4.46071421943e-03  1.77804636889e-03 -4.58105579955e-03 -3.04748357195e-03  5.71974992125e-04  8.02843404079e-04 -1.31372697996e-03 -1.59501290599e-03  1.59866134243e-03  2.27689823311e-03 -2.72209767088e-03 -4.75358963956e-03 -1.05146677132e-03  1.69563599074e-03  2.50206842166e-03 -1.08488789769e-03  3.75696145173e-03 -1.33480347200e-03 -3.40169418775e-03  7.08865410916e-03  1.41987212590e-03  8.14215462686e-04 -2.30825407174e-03  6.66402026756e-03  1.16946926312e-03 -5.28779270093e-03  4.70538505063e-04  2.47031391647e-04 -2.19678484170e-03  4.54436559580e-03 -5.20540941546e-03  4.05041987756e-03 -2.58162505725e-03 -1.69394041570e-03 -1.85100943633e-04  4.58164593077e-04 -8.73942889973e-04 -1.20066856320e-03 -2.62284393576e-03  4.69586817252e-03  1.35603204423e-04  3.28419003237e-03
 1.13760951336e-03 -8.51262070377e-04 -8.43610295924e-05 -4.01872514709e-03  6.71621069532e-04  1.75461790668e-03 -1.27950648992e-03 -2.68597071883e-04 -1.36041210618e-03  1.39257658264e-03 -2.53174452690e-03  7.77883480573e-04 -3.17349887626e-04  2.45373705691e-04  1.09061056345e-03  1.02929485121e-03  1.96253349556e-03  5.60767893383e-04  5.09574623416e-04 -6.90756647062e-04  2.65393794834e-03 -1.24312767217e-04  2.61909490308e-03  1.77901798181e-04 -1.28229920368e-03 -1.27516513398e-03  1.50080042182e-03 -3.82233828753e-03 -1.74639799804e-03 -2.67610893739e-03 -3.06321185243e-04 -2.58347831782e-03 -3.75402359839e-03 -4.16488675824e-04 -2.27005206178e-03 -7.44137172832e-04 -3.36318139739e-04  1.25455381513e-03 -1.84345011678e-03  1.54393378335e-03  1.04427346233e-03  1.37922423415e-03 -5.06232702977e-04  2.57630967375e-03 -2.65303728088e-04  1.16887108822e-04 -7.26135644265e-04 -2.91951724316e-03 -5.76575395146e-03  7.48076898160e-02  6.40017289044e-03 -1.18787295081e-02  1.24236248874e-03  1.76601637810e-03 -7.37057119618e-04 -1.67456524651e-04  1.77806542819e-03 -2.04687313634e-03 -5.52353488310e-04  1.52754205092e-03  8.89151269375e-04 -2.69675179900e-04 -7.63196290826e-04  1.98461579263e-03  4.43634409981e-03  2.35617717153e-03 -1.15326924214e-03  3.35079243956e-03  6.02547584281e-03  3.30555408561e-03  1.08350585101e-03 -1.55418561525e-03  1.71277602552e-03 -1.47482336060e-04  2.85255583632e-03 -3.70807010646e-05  7.33459881833e-04  3.83298115270e-04 -1.59827749801e-03 -1.08593318020e-03 -3.62873431990e-04 -1.36314940198e-03  8.38131011016e-04  7.20188016385e-04  1.47839739348e-03  2.91267955446e-04  5.35599034509e-04  2.02676737606e-03  8.86725238174e-04  4.71176253115e-04  9.45876374048e-04  3.82161769303e-03 -3.77584562546e-04  1.30904479137e-04 -3.04405574471e-05  1.00629755647e-03 -1.37879340874e-03 -1.26429948292e-03  8.76077795236e-05  2.38472436798e-03  8.19768743331e-05 -1.53660306203e-03  1.76122722644e-03 -5.58501484533e-04  8.86935673632e-04  2.61734408785e-03  1.00788119638e-04  1.24733951504e-03  1.45833690113e-03  1.13344306993e-03  1.10713771466e-03  9.84717679557e-04 -2.02438260048e-04 -2.25480510181e-03  9.98678527226e-04 -1.20271150866e-03  4.62871241265e-04  1.52623448352e-04 -1.10208773488e-04  6.01625533349e-04  1.08033490837e-03  6.03312040510e-03  1.86263039817e-03  3.37756442304e-03  2.58442470613e-03  1.02903762655e-03  3.01222950594e-03 -1.95863536157e-04
 2.35036764821e-04 -6.25607645652e-03  2.68581934167e-03  4.24651566022e-03 -1.63063964066e-03  1.64690121227e-03 -2.94793095544e-03  1.51753643455e-03 -3.70720009587e-03 -9.71218686543e-04  8.00157101173e-04  6.06884499899e-04 -2.09665373464e-03  3.66320610217e-03  2.97941055871e-03 -1.54596117181e-03  1.23140217803e-03  1.22647782756e-03  2.08215100281e-03 -9.23487979875e-04  1.22517900124e-05 -1.81243531374e-03  2.31441461546e-03  4.99576157255e-03 -3.83853778961e-03 -3.20149173255e-03 -1.78620817422e-03  2.11846735924e-03  2.71185594346e-03  2.39201796748e-04  6.28506632983e-03 -6.21798581165e-03  1.48911097547e-03 -3.26598289130e-03 -6.17381262387e-03 -4.58432596809e-03 -2.20968116710e-03  1.90460929599e-03  3.21652616399e-03 -3.79814607177e-03  8.61081350007e-05  4.86528865337e-03 -4.63079524600e-04  2.33348378370e-03  3.33565716845e-03 -1.96834880064e-03  1.31231675930e-03  3.42657596141e-03  2.93426739534e-04  6.40017289044e-03  9.52742156677e-02 -6.58000624877e-03 -3.80915971088e-03  2.57871375773e-03 -1.62431850471e-03  1.71523020220e-03 -1.17843151828e-03 -3.56363269767e-03 -6.70702473063e-04 -3.09239857987e-07 -2.90986162799e-04 -3.00689047694e-05  2.93244373342e-03  2.90813749264e-03  4.17205017666e-03 -2.24044601757e-03  1.19984816346e-03 -5.06058288911e-04  1.73985904576e-03  2.05583964587e-03  2.70062521978e-03  1.27967405829e-03 -2.19101135448e-04  8.98989635625e-04  6.85596258722e-04  2.48483202432e-03 -4.55723970392e-03  6.25962019681e-05 -1.60401294390e-04 -3.33767879651e-03 -2.02700343242e-03  2.27028247785e-03 -2.83648209067e-05  3.89888430640e-03 -2.25633076840e-03  3.91332959003e-03  5.25960785330e-05 -1.31286106002e-03 -1.94956370677e-03  3.32863727924e-03 -2.35566862159e-03 -2.54023359070e-03 -2.00863716992e-04  3.41248468219e-03  5.13673835363e-04  5.21115597445e-04  1.97785198087e-03 -8.19620111593e-04 -5.00349574025e-04  3.00610255207e-03  1.84116462493e-03  1.00623714933e-03 -5.39683263031e-04 -8.31047190296e-04 -2.93738294189e-03  1.86468417261e-03 -2.60712665231e-03  3.54571494344e-03  1.36289470641e-03 -1.10160920733e-03  2.10748068717e-03 -1.31850448951e-03  1.57066051584e-03 -1.24558077333e-03  1.59098767509e-03  1.24703448960e-03 -1.45430080378e-03 -7.10241399439e-04 -2.87845572720e-03 -9.55301833067e-04 -1.75046388855e-05  4.88450298058e-03 -1.11796294077e-03  1.44428393718e-03  2.96687648492e-03  3.24423496811e-03  1.11751007765e-03  4.43063888881e-03
 7.38204556327e-04  2.34511315927e-03 -1.07055665394e-03  9.70409794074e-04  1.71789181710e-03  4.49960961955e-04 -1.15420244983e-03  1.48622068951e-03 -3.06703672989e-04  8.98896727889e-04  1.60863705806e-03  2.29915961350e-04 -2.95424513135e-04 -3.34068730720e-05 -2.90277122472e-03  2.74343185400e-03 -5.54135670650e-04 -2.40378760784e-03 -1.06586410749e-03  2.22080000728e-03  2.16059031692e-03  3.26525046794e-05 -2.26510161659e-03 -8.09424133206e-04  2.18674741385e-03  1.60783329139e-03 -4.21516788620e-03  4.34352942812e-04 -1.05659385715e-03  1.15115747745e-04  7.33212700811e-04  1.26008480493e-03 -6.48982308709e-04  1.44271770662e-03  2.47804433166e-03  1.77376026232e-04  1.77026588469e-03  3.18769931982e-05 -7.68189978089e-04  3.11331952178e-03 -9.24375047731e-04 -1.14793921391e-03  2.78265163322e-04  8.20289081246e-04 -3.17599460259e-03  7.01110301378e-04 -3.19474467618e-03  2.14235061220e-03 -7.15970841754e-03 -1.18787295081e-02 -6.58000624877e-03  6.82014796240e-02  4.42814000357e-04 -1.12520673255e-03 -1.97451612703e-03 -1.87125765089e-03  1.42052309935e-03  9.18781948809e-04  2.46515724485e-03  9.38943404040e-05  6.35972898408e-04  1.66879517945e-04  9.85258890282e-04 -3.80548721475e-03 -2.49701492374e-03 -3.97446127678e-04 -2.42734243311e-03 -3.71089516328e-03 -4.77852089473e-03 -2.21552937301e-03 -9.15483610751e-05  3.19066367372e-03  5.36613609434e-04  2.13494123705e-04 -1.01838218229e-03  1.71488585786e-03 -5.97015585489e-04 -7.44406995002e-04  2.38032819538e-03  2.35207088664e-03  2.36511145397e-04  6.70749041228e-04  6.34784729259e-04  3.20465198620e-04 -1.35911995402e-03 -2.02352688682e-04  1.33256218054e-03 -7.16291202587e-04  3.43447058259e-03 -1.08233766881e-03  1.23261645281e-03 -8.23300218389e-04  1.79615615890e-03  2.80791869945e-04 -3.62689436105e-03  2.76782397531e-04 -1.89007406063e-03  2.81263847653e-03 -1.48504587041e-04 -8.98578103160e-04  1.71634538050e-03  1.66002975337e-03 -2.67085809398e-04  1.50793554734e-03  1.66641983098e-03 -3.82546423005e-03 -1.71926214673e-04  1.77874931002e-03 -1.80166900343e-03 -3.04583761426e-04 -8.34311836706e-04  7.37169711913e-04 -3.41406877985e-05  2.44352412382e-04 -5.32380506710e-04 -8.06979336419e-04  4.51796665258e-04 -2.26246734789e-03  3.63879829476e-04  8.02347002933e-04 -4.19859882826e-04 -1.81743478129e-03  1.45698978997e-03 -3.50291823702e-03  9.69129912861e-04  4.40765352844e-04 -9.27735364785e-04  1.58917631845e-03
 8.03813099835e-04  3.29270113385e-03 -4.20306158545e-04 -2.33091934961e-03  3.26857018926e-03 -3.46290164154e-04  2.38922712771e-03  2.57677107086e-03  1.64680619293e-03 -5.96104046050e-04  2.84570697528e-04  2.43835390986e-04 -2.32016606879e-03 -1.24042933273e-03 -2.63559340857e-03 -3.35334778245e-03  3.97224594368e-06  1.00700038591e-03  4.36479413238e-04 -8.30217260667e-04  6.01798014588e-03  1.01833505851e-03 -4.44677495364e-04  3.12760378572e-03  1.56532855898e-03 -1.46922013147e-03 -8.92812408185e-04  1.06572952037e-03  3.08454729570e-03 -5.47497182181e-04  2.34421601638e-03 -2.80820356997e-03  5.49088523066e-04  1.22782891193e-03  2.53390491592e-03  9.20308886398e-04  3.58878901373e-03 -1.55935306315e-03  5.97542453873e-05 -2.98924088252e-05 -1.59424218460e-04 -7.40687593413e-04  4.32881318633e-03 -3.63768709290e-04  2.48607343976e-03 -2.16121673208e-04  2.97803572039e-03  1.39937448663e-03 -4.62385047097e-03  1.24236248874e-03 -3.80915971088e-03  4.42814000357e-04  7.92099982046e-02  8.12510367829e-03 -1.75817587352e-02  1.37068218910e-04 -5.25039066960e-04  1.19054092876e-04 -1.08060231591e-03  3.20772327849e-03  7.30003406410e-04 -1.55887508812e-03 -1.26046707294e-03  2.46571865697e-03 -3.41778648576e-04 -1.28225230556e-03  1.64117621965e-03 -2.38055831479e-03  3.10072866854e-03  7.62823706459e-04 -2.87496783431e-03 -1.47245408112e-03  1.17880842579e-03  4.54563207647e-04 -2.81172032474e-03 -5.34142400386e-04 -4.29366163978e-03 -1.56166499412e-03 -2.76740110711e-03 -1.16485109150e-03  3.07236485171e-04 -1.36394450986e-03  6.32032261870e-05 -3.57413915875e-04  1.93549427548e-04 -1.52644877423e-03  5.54802355042e-05 -1.94130237118e-03  2.76242511494e-03  1.40654103101e-04  3.22581445999e-03  1.52661494458e-03  8.03713438767e-04  6.73415582995e-04 -7.90075328720e-04 -6.00562107006e-04  3.12845211139e-03  1.51592497593e-03 -1.10300558085e-03  1.75164845240e-04  6.71850784918e-04 -1.77375721786e-03  9.54591186627e-04  1.36549776958e-03  2.90100930809e-03 -3.23162625996e-04  6.09173755205e-04  6.07467328938e-04 -1.26894667113e-04 -6.24895963169e-04 -5.96589163615e-04 -2.47493967009e-03  1.45958009186e-03 -3.96154168506e-04 -9.53677821750e-04  2.56325185532e-03 -2.66376462533e-03 -9.97464635437e-04 -1.29291426169e-03 -4.64358140003e-04  9.37851850015e-04 -7.50201974035e-04  2.28772451919e-03 -2.79682142252e-03 -3.28319429285e-04 -8.21583542442e-04 -2.61061525095e-03 -5.21286532888e-04
 2.25674966423e-04  2.20507965991e-03 -6.48890415056e-05  1.15347546142e-03  1.31431512492e-03  1.58145238341e-04  2.09284562899e-03  2.00421137449e-03  4.41704407989e-03  1.17980776134e-03  4.07660929129e-04  3.97556541891e-04  1.01726158210e-03 -9.13452684861e-06  6.23432484407e-04 -1.34623984898e-03  1.51489806527e-03 -1.23183151164e-03  6.19304046268e-04 -4.91137844190e-04  6.89604028395e-04  1.80184195520e-03  9.31560436620e-04 -1.13848495979e-03 -1.32714783231e-03  1.13161946850e-03  1.47780081191e-03 -1.48751054653e-03  6.20001838248e-04  1.47320305252e-03 -1.91551761118e-04  6.35196837853e-04 -1.25190162090e-04  8.33032504238e-04  1.75346856583e-03 -1.67182729388e-03  9.83872385112e-04 -3.76509952514e-04 -2.07384941552e-03 -3.29816244918e-03 -3.74943458347e-04  4.84185417786e-04  1.06392282204e-03  2.80949641285e-03 -1.50159283903e-03 -1.41740249028e-03  5.01146016586e-03  1.52679094775e-03  2.04744755084e-05  1.76601637810e-03  2.57871375773e-03 -1.12520673255e-03  8.12510367829e-03  6.55197768189e-02 -1.91381212983e-02 -3.99112525143e-03  2.02341810869e-03 -7.82835587774e-04 -1.19671245302e-03  2.46438230545e-03  3.40016976758e-04 -7.66148259818e-04  2.44284823391e-03  1.54799915371e-03 -6.27156443634e-05 -4.18602730134e-04  2.19851074295e-03 -6.49845244097e-04  3.95935728135e-03  2.00746376559e-03 -1.13226452990e-03  4.84498604831e-04 -1.27755470401e-03 -1.82216726368e-03  2.32621249076e-03  9.31489580332e-04 -1.56418776648e-03 -9.06664860544e-08  1.02351129614e-03 -6.68622448229e-04  5.75171334171e-04  1.30485017006e-03  4.41269820233e-04  1.71666657920e-03  4.95029188773e-04  4.91912040310e-03  6.06378922598e-04  3.82897281330e-03 -4.64526022546e-03  3.10133461343e-04 -8.26133147997e-05 -1.36491646011e-03  2.31710311600e-04  2.32518317835e-04 -3.09338229521e-04 -2.33026870853e-03  3.24197414583e-04 -3.27088507972e-03 -1.47854981943e-03  4.52654064687e-04 -9.33850187293e-04 -1.90749242358e-03 -1.94162721069e-04 -1.23105672673e-03  1.15004143727e-03  2.43684164983e-03 -2.95387149941e-03  1.72133226438e-03 -7.48982456166e-05 -1.68945840657e-03 -3.46179035254e-03 -2.56303176399e-03 -2.35430008402e-03 -3.25402398319e-03 -2.66060052295e-04 -3.24752209869e-04  9.71602048953e-04 -2.48715206469e-04 -8.47027946270e-04 -1.97397194614e-03  1.56795438216e-04  8.51942164487e-04  3.73701828038e-03  8.45676755061e-04  2.53831979969e-03 -1.28501675634e-04  1.16258513030e-04  9.07656435491e-04
-3.08243713587e-03 -4.50479361004e-03 -1.04544728159e-03 -7.14085908620e-04 -6.95446316759e-04 -2.66532083428e-03 -2.59285726729e-03 -2.80879601075e-03  9.36304182750e-04 -8.31804373440e-06  1.46202369423e-03 -1.49764543023e-03  1.53744074932e-03 -2.46683258412e-03 -1.22920693230e-03  1.32138840816e-03 -5.83498331335e-04  5.38400266947e-04 -4.75614211395e-04  3.57365172827e-03 -2.65391848594e-03 -2.64429111072e-03 -2.79726543518e-03 -4.75179039823e-04 -2.64024346398e-03  1.26416169779e-03  7.80652340358e-04 -1.61011635336e-05  8.71243190119e-04  4.99935625580e-04 -1.93200188559e-03  8.02044547620e-04 -1.28475592052e-03  5.54970637235e-04 -2.63413868944e-03  2.08912162525e-04 -2.37316817642e-03  1.87878121008e-03  4.60961789693e-03  5.08318268482e-04  3.06735301571e-04  6.34626315649e-04  8.53509626653e-04  1.39857448905e-03 -2.83544467991e-03  3.70432582545e-03 -4.24091274300e-03 -2.73340523552e-03 -3.71883640747e-03 -7.37057119618e-04 -1.62431850471e-03 -1.97451612703e-03 -1.75817587352e-02 -1.91381212983e-02  7.88331838509e-02  3.07038403752e-03  2.21833719759e-03 -3.02300757012e-03  1.81859051236e-03  1.02067568614e-03  1.54597427105e-04  5.88392989925e-04 -1.41694353855e-03 -6.60362927072e-04  8.16113183406e-04  1.09880178103e-03 -2.19464694001e-03  2.27463633471e-04  1.14982545630e-04  6.10705814203e-04 -2.05070875032e-03  3.23676275880e-05  1.98614815943e-04 -3.59182039293e-04 -2.29574611278e-03 -1.23284508212e-03  3.41515271177e-03  8.89123912799e-05 -9.27234358409e-04 -5.85276305430e-05 -1.61893811042e-03  8.12067084809e-05 -1.63836630397e-04 -1.21266032743e-03 -1.40869947429e-03 -1.84719195844e-03  1.23255203909e-03  7.84381815989e-04  8.86387997043e-04 -5.48988468811e-04 -2.74268152156e-03 -2.20369246423e-04  1.10654965984e-03  1.60746627416e-04  4.14766363096e-03  4.29593690167e-03 -8.11029544984e-04  1.44187620242e-03  2.56133868501e-03 -1.92334398848e-03 -3.79458009870e-03  2.29630060750e-03 -3.00447958971e-03 -1.28240559756e-03 -3.26220346377e-03 -2.59952438439e-03  2.45352811206e-03 -2.76275878131e-03  2.63903986327e-03 -1.89958386710e-03 -2.25971593740e-03  2.75685041089e-03  3.44003149163e-04  2.10944954986e-04 -1.93474022490e-06  4.46672518044e-04  1.14053674205e-03 -3.23559489350e-04  3.21651805023e-03 -9.62465115458e-05 -6.28531368753e-04 -2.40187890453e-03 -3.76455279852e-03  1.87695435781e-03  4.08912951952e-06 -3.43450517581e-05 -7.36597148672e-04 -2.49507205231e-03
-1.10839701059e-03  2.20502582123e-04  9.59888856359e-04  9.84919346637e-05 -5.12389753130e-04  1.44327246437e-03 -1.31095920263e-03  1.13831969348e-03 -1.09174302725e-04 -2.23376388682e-03  1.34042328891e-03  9.05308148897e-04  3.01543675753e-04  6.20992218211e-05  2.56374843005e-03 -4.14970518436e-03 -1.55973148953e-03  7.59781675024e-04  2.41214635239e-04 -2.48294810149e-03  5.38499984058e-03 -1.01101720403e-03 -7.73840525086e-05 -6.63237347625e-04  6.91203616617e-04 -5.26851441241e-05 -4.82825151001e-03  5.65609486918e-04  3.23238155352e-04  1.19497235447e-03 -1.02046424310e-03  3.09206568367e-04 -2.82536307668e-03  1.13412601285e-03 -2.64413772867e-03  1.68249493193e-03  4.76231820322e-04  1.92730908739e-03  2.85132501596e-03 -4.80226665843e-04 -3.32794097866e-03 -2.64180683003e-03  1.04368026738e-03 -2.48240087351e-03  4.24727969658e-04  9.19177156052e-04 -8.06769646074e-04  1.12174113793e-03 -8.29408469825e-04 -1.67456524651e-04  1.71523020220e-03 -1.87125765089e-03  1.37068218910e-04 -3.99112525143e-03  3.07038403752e-03  7.67128580879e-02  1.18445233163e-03  7.47364779472e-03  1.91641412398e-03 -1.82939857281e-03 -8.39774668917e-05 -1.15819251787e-03 -3.48139014351e-03  2.76424525279e-03  3.41170453190e-03 -2.10675710420e-03  1.01269316351e-03  2.33338567112e-04 -1.32750677051e-04  9.87077152482e-05 -1.33497879732e-03 -4.85784794518e-04  6.11410701854e-03  6.92240509833e-04 -3.03156949537e-03  1.38371067213e-03 -1.61103844186e-03  1.42216267400e-03 -2.85348575858e-04 -4.96457398697e-03 -1.54236363123e-03 -9.62827256620e-04 -5.40921820012e-04  1.59502039230e-03 -3.09272946213e-03 -2.65480826078e-03 -4.44425080435e-04  8.09905663655e-04  5.78927056385e-03 -2.14498326711e-03 -5.05205542811e-04 -4.77831191740e-06  9.55089050382e-04  6.60398019281e-05  9.04567290422e-04  1.20541288321e-03 -1.95364940233e-03 -3.29538221913e-03  2.78659564187e-03  4.81558171995e-04 -2.06567699006e-03  2.79635368285e-03 -2.42594120693e-03 -1.24942582660e-03 -1.29151089082e-03 -1.49193427432e-03  3.43299668931e-04 -1.39828886316e-03  9.07163187182e-04 -9.65565072752e-04 -1.55607801926e-03  1.12551656291e-04  1.01370148425e-03  1.58876568535e-03  1.92828589241e-03  1.11961174003e-04 -1.60684988440e-03 -1.56844180684e-03 -1.16552200974e-03 -2.32653105022e-04  3.21311933423e-04 -1.69135887574e-03  1.31597337884e-03 -8.40776554360e-04  1.02003100764e-03  2.89613434559e-04 -2.26293463394e-04 -3.12925911703e-03
-8.40513252920e-04 -5.66230176903e-05 -2.59438532447e-03  2.25941862219e-03  8.03742180971e-04 -8.75598138069e-04  3.64117829162e-03 -1.95689816885e-03  2.06447774212e-03 -5.11443067899e-04  2.45548820439e-03  4.65224096325e-03 -1.64950777246e-03  1.20728045533e-03 -1.88728141688e-03 -4.41755471396e-04 -1.66607202656e-04 -7.85618499393e-04  4.94566188809e-04  2.57570312454e-03 -9.84631822210e-04  2.18492204101e-03 -1.51798372780e-04 -2.30362301825e-03  9.10545357123e-04  1.63786355513e-03  8.37292580163e-04 -6.54553867420e-04  8.72592605855e-04 -5.11879826018e-05  1.46574174117e-03  4.95290500985e-03 -2.40064637851e-03  3.03650387611e-03 -7.65297972304e-05 -3.24091316660e-03  3.91548614628e-04 -4.95254311944e-04 -3.11905380683e-03  4.49459149621e-05  1.17731528624e-03 -9.02533229530e-04  2.58985364393e-03 -1.16835761607e-03 -2.80363625759e-03  3.90382160809e-03 -2.38037157173e-04  3.53610104990e-04 -3.99826382206e-05  1.77806542819e-03 -1.17843151828e-03  1.42052309935e-03 -5.25039066960e-04  2.02341810869e-03  2.21833719759e-03  1.18445233163e-03  6.79272218660e-02 -1.40808565121e-03  1.16357951687e-02  3.12324186405e-03  2.14253503334e-03 -2.79043854310e-03 -1.08937689831e-04  2.04922605460e-03  2.37854405010e-03  8.89894136588e-07 -7.91908797812e-04  1.08297512045e-03  2.18992393251e-03  1.10206714217e-03  9.83510759185e-05  5.45985868690e-04 -1.10230289761e-03  1.27362823977e-03 -9.52098803403e-04 -1.65243293925e-03  5.93828308745e-04 -4.37372168582e-04 -1.07856484323e-03  4.50792971110e-03 -4.48544629670e-04  1.25847040846e-03  1.58885202501e-03 -3.17267744343e-03  2.78573253809e-03  3.19895838525e-04  1.46652181650e-03 -1.26215363688e-04 -1.37485275588e-03 -1.65948369118e-03  1.24675076222e-03 -1.34423516582e-03 -8.09169970816e-04  4.69106060260e-04 -1.48597508812e-03 -1.15335028642e-03 -2.22234071455e-03 -2.12498320924e-04 -1.33585877901e-03  1.92637737718e-04  4.32459686582e-04 -1.47368495949e-03  6.82680424101e-04  5.35127132011e-04  6.57700750944e-04 -1.11824491142e-03 -6.59855047784e-04  2.54734273178e-03  1.87354798036e-03 -1.72277901719e-03 -1.10224759325e-03  5.53371126614e-04  3.99538018200e-04 -1.48098425077e-03  1.03372147106e-03  1.28302682314e-03  1.75012068175e-03 -9.54671463473e-05 -1.43329849770e-05 -1.00592941636e-03  2.49571742514e-04 -2.19198434282e-03  2.13362109704e-03  1.91753005571e-03  1.40425836319e-04 -1.91531870853e-04  6.29257385378e-04 -1.38304632499e-03
 2.66548994840e-03 -4.55026465650e-04 -5.61429881102e-04  1.97957980500e-03  3.00072813683e-03  2.82320197552e-03 -1.98978048845e-03 -3.45528005342e-04 -1.33950459827e-03 -2.60215459787e-03  5.49821182930e-04 -1.34105542184e-03 -4.38091868767e-03  4.76476501521e-04  3.04888465304e-03 -9.13394658227e-04 -8.03427752055e-04  1.03263989769e-03 -1.01748714045e-04  1.24718828342e-03  1.83724798296e-03  4.35867829469e-04 -2.54970884266e-04 -1.02083407400e-03  4.46803549447e-03 -1.68441936332e-03 -2.16193495610e-03 -3.05655542856e-04 -2.63997550438e-03  1.33600178293e-03  1.57998837737e-03  2.22908528710e-03 -7.15592308417e-04  3.73663915935e-03 -2.99241353768e-03  2.32292918861e-03  1.18397911701e-04  1.08206020232e-03  9.19794703533e-04 -4.93198496858e-03  6.08184001654e-04 -5.76421217510e-04 -4.45328793295e-03 -4.32620340478e-03 -3.23849454987e-04  1.94314988277e-03  1.50008604931e-03  1.11859039630e-03 -4.48284750169e-04 -2.04687313634e-03 -3.56363269767e-03  9.18781948809e-04  1.19054092876e-04 -7.82835587774e-04 -3.02300757012e-03  7.47364779472e-03 -1.40808565121e-03  9.40817192508e-02 -9.85528756115e-03 -5.94324114042e-03  1.72524844490e-03  6.42629326967e-04  1.27573353264e-03  3.20531521655e-04 -3.58625029927e-03  2.80061641442e-04  6.72929546662e-03  5.68871372162e-03  2.59695234321e-04 -2.47129286794e-03 -2.74892366039e-03  1.78540998163e-03  3.72607183105e-03  6.85480302913e-04  2.17213535777e-03 -2.06529762802e-04  5.88917122724e-03 -1.65219011170e-03 -4.10753019727e-03 -1.55615420106e-03  1.64414378027e-03  6.87057501208e-04 -4.00071334549e-03 -1.67713719779e-03 -2.34092704400e-03  5.72064171905e-04 -1.08144797080e-03  7.90505906614e-04  5.29812914292e-03 -8.57958275352e-05  2.45121780389e-03  2.74233079809e-03  1.45014025395e-03  2.99934484770e-03 -2.57269418630e-03 -1.57960972955e-03 -6.75549595963e-04 -2.14585966103e-03  1.05288040196e-03 -8.08450682855e-04 -1.92027096691e-03 -8.18032969803e-04  7.56429413310e-04  2.24171843699e-03 -1.22263852690e-03  1.23457517032e-03  2.77479111340e-04 -1.12184955034e-03  1.50526091918e-03  1.58662628970e-03 -7.35930755174e-04  4.01839984814e-03 -1.40172076263e-03  2.49582207007e-03 -1.61872671682e-03 -1.00545111465e-04  3.07432035240e-04 -2.11761553027e-04  4.37281509459e-03  1.51497056661e-03  7.46558965333e-04 -1.62930638301e-03  2.37333172853e-03  1.51845921431e-03 -3.61798793171e-03  4.57727075186e-04 -6.65225525569e-03 -1.99153253114e-03
-9.55775371731e-04  5.05177270778e-05 -6.34484955788e-04  1.66790834362e-03 -1.36622184742e-03 -1.31275409735e-05  2.01168689414e-04  9.81323800989e-04  1.12975476392e-03 -2.81126219394e-03  1.62398625449e-04 -2.27550450587e-04  1.58268264210e-03  8.90930871748e-04  1.49043428695e-03  1.96327598823e-03  1.84467799050e-04 -1.63006338207e-03  1.49262562764e-03 -2.16595359797e-03  4.67656352339e-03  1.26729527998e-03  2.04274372944e-03 -9.72316020382e-04 -7.62473260609e-04 -6.15812321373e-04  3.46439760017e-03 -6.98052856345e-06  1.81305284141e-03  3.07083066386e-03 -5.94466689441e-05  3.11091591626e-03 -8.34113444588e-05  1.81260163338e-03 -1.15981118419e-03 -1.88987060997e-03 -1.22045456419e-03 -2.95519125942e-03 -6.60676324250e-04  1.68422830696e-03 -1.66849936101e-04  5.47612674223e-04  1.68508445217e-03 -4.47367010283e-04 -3.43658896470e-03  1.10742110769e-03 -5.04125192056e-03  2.85316973325e-03 -2.23883255743e-03 -5.52353488310e-04 -6.70702473063e-04  2.46515724485e-03 -1.08060231591e-03 -1.19671245302e-03  1.81859051236e-03  1.91641412398e-03  1.16357951687e-02 -9.85528756115e-03  6.48711440912e-02 -1.61540561666e-02  1.06795410918e-02 -2.28887937912e-03 -3.15328367128e-03 -2.18547524148e-04  1.21875149283e-03 -4.73211779052e-04 -1.74403794201e-03 -8.05294572926e-04  3.55916872992e-04  2.97933219412e-03  2.18100183230e-03 -6.25532292390e-04 -1.26960749527e-03  1.69867773683e-04 -4.63952965593e-04  1.79656672173e-04  8.48613802293e-04 -2.21846291449e-03  3.79620963785e-04  2.98049650916e-03 -1.18949503544e-03  3.21804016101e-03 -3.67906640206e-04 -6.65181219405e-04 -4.57072017894e-04  8.76385191814e-04  1.32743898264e-03  6.49653122972e-04 -1.80531707772e-03 -1.90750107014e-03 -1.08099833184e-03  1.00985052717e-03  8.07292121981e-04 -3.49151293986e-03 -5.46856063518e-04  1.05219803099e-03 -1.40420377094e-03 -1.94909886813e-03 -1.78843250366e-03 -1.98279014931e-03  1.30258823611e-03  8.00336551194e-04 -2.48058683589e-03 -2.93821298527e-03  1.15094039561e-03 -2.36781134068e-03 -3.48347174016e-04 -6.53222389546e-04  3.42840472635e-03 -2.61534219291e-03 -5.51409872297e-04 -9.97123994685e-05 -6.75944893440e-04 -1.36350741598e-03  1.94587074153e-03 -2.02721556291e-03  3.33016032203e-03 -2.96759721630e-03 -1.04037723477e-03 -1.78732814234e-03 -6.79080185838e-04 -3.71371996705e-04 -3.59483805490e-03 -1.06091863993e-03  2.09879631331e-03 -1.37792947116e-03  8.00747910599e-05  5.46043701221e-04
-2.01759736303e-03 -3.25230418796e-04  1.60790366627e-05  4.04440375985e-04  1.53924861311e-03 -8.13994949628e-04  2.16572098338e-03 -1.26823118207e-03 -2.84480094690e-03  2.35888953849e-03 -8.50119802891e-04  4.77868758537e-03  7.17144262425e-04 -9.84217995413e-04 -1.65447478958e-03 -1.35192627835e-04  7.23416965280e-05 -1.74493916876e-03  5.42339033885e-04  3.41133593760e-03  7.61940298609e-04 -3.08913647750e-04  1.51878206335e-03  1.18501834839e-03 -5.32399049879e-04 -4.13420833603e-04 -3.08743725862e-03  1.66556570286e-03  7.12759158991e-04 -2.74673414603e-03 -2.68296219855e-03  9.04423148763e-04  7.49340981794e-04 -3.08862667918e-03  1.64826407197e-03  9.48848420084e-04  7.79364343996e-04  2.11820962921e-03 -2.46679705764e-04  1.39924811870e-03 -1.45301948346e-03 -7.04885142372e-04  1.27523697265e-04 -3.34275631698e-04  1.93012776842e-03 -1.74136763494e-03 -8.30911256496e-05 -7.17461442872e-04 -1.21977882600e-03  1.52754205092e-03 -3.09239857987e-07  9.38943404040e-05  3.20772327849e-03  2.46438230545e-03  1.02067568614e-03 -1.82939857281e-03  3.12324186405e-03 -5.94324114042e-03 -1.61540561666e-02  6.99057992238e-02 -9.21675085195e-04 -5.87029847121e-03  7.18661505879e-03 -1.81431589753e-03  3.59508200828e-03  4.13081972083e-04 -2.56797698888e-04  2.25505467658e-05  1.44594924668e-03 -1.74228454411e-03 -3.83101860494e-03 -2.15737823308e-03  1.90344013024e-03 -1.00780900548e-03  3.37963722909e-04 -4.66832973488e-04 -7.28712499623e-04 -4.12187251730e-04  3.26758472401e-03  9.48678847316e-04 -2.01957197151e-03 -1.22230841412e-03  6.74344511651e-04  1.95994891826e-03 -5.88066239850e-05 -1.84919242218e-03 -4.58421764283e-04 -1.33598271776e-03  1.28832915726e-03  1.49212668121e-03  8.96631871566e-04 -1.62345337998e-03 -1.30840717742e-03  1.95036495020e-03 -4.81678577657e-04 -4.03115942690e-04 -1.40939417804e-03  1.20521928912e-03  9.80742440393e-04  1.35388152240e-03 -2.87134429747e-03  3.64379058589e-04  2.96822195349e-04 -2.74131646468e-03 -3.62235351737e-03  1.13671756266e-04 -1.26150458260e-03  2.30399804468e-03 -1.18821473086e-03 -8.84783396876e-04 -6.45664562678e-04  1.64644812975e-03  9.59324380325e-04 -1.37508665707e-04  1.91172460898e-04  3.32253774895e-03  6.25865526481e-04 -1.29613878165e-03 -4.30234871605e-04  4.70148727127e-04 -5.32877013970e-04 -1.34986753408e-03  3.61815717044e-03  2.23184592318e-04 -1.65016562640e-03  3.77019512661e-04 -1.00895517168e-03  4.21154317742e-04
 2.22144514423e-03 -5.17507987554e-04  9.60461535797e-04 -2.18223478416e-03 -1.21896184103e-03 -2.01512229297e-03  1.45119315868e-03  3.66724820966e-05 -5.65871690983e-04  8.32673813729e-04  2.66253013013e-03 -4.06802470975e-03 -3.83602076172e-03  4.10714399863e-04 -7.09817696807e-04  4.69886932454e-03 -2.28906313817e-04 -1.13754107262e-03 -1.38403867634e-03  4.26975147454e-03  7.55529082733e-03 -1.33954718943e-03 -1.92685488689e-03 -1.64407378353e-03 -8.11753737724e-04  8.17955952092e-04 -2.53356373409e-03  3.42649362114e-05 -1.32037175238e-03 -4.81735019721e-04 -1.42837677127e-03  3.54125919600e-03  1.96249344758e-03  2.19531868736e-03  7.02107470645e-04 -5.31495696283e-05 -3.07691414494e-03  1.07978018156e-04  1.69777107763e-03  2.35012573722e-03 -6.74744305378e-04 -1.89738312820e-03  2.30736744379e-03 -1.03917837874e-03 -2.42947871674e-03  3.68074034458e-03 -8.98294819901e-04  6.78901508782e-05 -1.75213457160e-03  8.89151269375e-04 -2.90986162799e-04  6.35972898408e-04  7.30003406410e-04  3.40016976758e-04  1.54597427105e-04 -8.39774668917e-05  2.14253503334e-03  1.72524844490e-03  1.06795410918e-02 -9.21675085195e-04  8.29026901295e-02 -1.09252714902e-02 -5.57270096187e-03 -2.71165138115e-03 -7.08047301984e-04  2.79780923340e-03 -5.71596343967e-03 -1.06660317437e-03  7.52899802677e-03  6.51242003233e-04 -3.33522551389e-03  3.16237643025e-03  1.24427780307e-03 -4.71699020173e-04 -2.97940777617e-03  1.83524009364e-03 -6.81534673833e-04 -2.55205747741e-03  1.16349989342e-03  2.53280861073e-03 -7.18533566877e-04 -2.83841055858e-04  4.43063333218e-04  3.24631890185e-03  1.32615010864e-03 -3.71319308879e-04 -2.98476463008e-03  5.19166284716e-03  2.30997430800e-03  3.22367471155e-04  1.17084328916e-03  5.47898066894e-03 -3.84800849553e-03 -1.94913752417e-03 -8.35667590561e-04  6.23781159877e-04 -2.22116367340e-03 -4.63135298347e-03 -3.45222111199e-03 -9.47676979360e-04 -6.78626789176e-04  3.43093980341e-03 -2.24256486408e-03  2.66783474812e-04  9.62364305614e-04 -1.54414307032e-03 -1.94534673885e-03  1.31055395503e-03  1.60928065668e-03 -3.36704018502e-03 -1.86593653361e-03 -9.67769866588e-04 -6.40223549622e-05 -9.56196877093e-04  3.22683717907e-03  1.95327895685e-03 -2.66162312923e-03 -2.43906373275e-03 -3.46157102520e-03  9.14083767233e-04  3.20001507484e-04  6.42166727620e-04 -2.34071930066e-03  1.95503240437e-03  7.87669979198e-04 -6.08492764346e-04 -3.23780034098e-03 -6.26627847952e-05
 5.03734538823e-06 -4.14228955849e-04 -2.19262996787e-03  2.11260534917e-03 -2.02975388857e-03  6.15804131352e-04 -9.66764617202e-04 -2.61304852792e-04  2.08818380559e-03  3.85702316264e-03 -8.06640544534e-05  3.66579356513e-03  2.35652926021e-03 -2.37047691192e-03  1.39924968418e-03 -1.17659803504e-03  4.44179389905e-04  6.14527942137e-03 -4.47963336387e-04  5.43643596393e-04 -2.95902777528e-03  1.31381477263e-03  2.87594642485e-03  1.66181404171e-03  7.95453306534e-04 -2.57131608066e-03  1.79680148449e-04 -9.49840930458e-04  2.06001715291e-03 -6.87863294289e-05  1.18824004089e-03  1.37598679988e-03 -3.35719775604e-03  1.43771487023e-03 -1.13348046202e-03 -6.72696525492e-04  1.51015598545e-03 -1.98477678365e-03 -2.28154206243e-04  1.44069838402e-03 -1.62617435008e-03 -2.80174697153e-04 -4.17562746111e-03  4.64813630266e-03  2.20104732344e-03 -1.31038205962e-03 -1.13264517378e-04  4.54006123098e-04  1.93593718625e-03 -2.69675179900e-04 -3.00689047694e-05  1.66879517945e-04 -1.55887508812e-03 -7.66148259818e-04  5.88392989925e-04 -1.15819251787e-03 -2.79043854310e-03  6.42629326967e-04 -2.28887937912e-03 -5.87029847121e-03 -1.09252714902e-02  8.02112217565e-02  1.12923813563e-03 -1.92165024248e-03 -2.38468273829e-03 -1.81562689185e-03  1.68547868089e-03 -2.13431987432e-03 -6.75237437680e-04 -5.36629784593e-04  5.13948727077e-04 -1.92976188470e-03 -1.25986291967e-03  2.10716186570e-03  1.39298239557e-03 -1.47211033279e-03 -1.73894827757e-03  2.01824944146e-03  2.26880073583e-04 -1.85099511309e-03 -5.10581062038e-04  2.26698743281e-03 -3.28295802341e-04 -6.57918866757e-04  2.02131332298e-05  1.48179723928e-03 -7.51649626327e-04 -4.58638036690e-03  1.35107421107e-03 -9.64441201775e-04 -4.07728937464e-04 -1.96674210961e-03  9.40318334897e-04  1.07520165999e-03  7.19868006141e-05  9.78407965242e-04  6.12652533095e-03  3.15607788707e-03  8.50514630887e-05  1.32214115898e-03  2.41899824985e-03  6.08515837917e-04  4.94698788383e-04  3.20467430204e-03  2.36257345536e-06 -1.07334885704e-03  1.70664109988e-03 -1.73015506529e-03  7.05411207424e-04 -1.65991973672e-03 -3.28662161130e-03  1.29964131488e-03 -1.94404564998e-06  1.65230940819e-03 -1.29051796275e-03 -1.56594454058e-03 -2.16373209431e-03  7.68497551980e-04  9.25954707861e-06  7.56914308063e-04  1.23553866532e-03  8.73185257901e-04 -2.20449893286e-03 -3.51431975086e-03  3.09470085624e-03  9.46106856460e-04 -2.13765606708e-03  1.80223956807e-03
-3.14683703085e-03 -7.62601787537e-04 -3.25007475294e-03  1.54767943940e-03  3.09591059923e-03  4.32814066076e-04 -6.35720582479e-04 -2.46624560133e-03 -1.09180034477e-03 -3.77066366197e-03  1.63251323496e-03  5.11611326865e-04 -5.17369873701e-04 -1.18572599749e-03 -1.13150921177e-03  6.68190161451e-04  1.35918096002e-04 -1.96154292274e-03  1.13657675965e-03  2.73318539591e-04 -1.07437913501e-03  1.51098047231e-03 -1.50586439001e-03  1.10520110216e-04  1.49052232771e-03  3.79897758370e-04 -5.60964390764e-04  3.78885454126e-04  1.02377250843e-03  2.77845297029e-03  1.61592992611e-03  1.10159112772e-03  3.86725829094e-04 -7.02434323446e-04  9.15178895948e-04 -3.29789969064e-03  1.65369286312e-03  3.40764801823e-03  1.53877683239e-03 -4.40952598574e-04 -1.62789569225e-03 -1.06629782295e-03 -1.51036337652e-03 -4.81305368570e-04 -3.87696649341e-04  1.10833676963e-03  5.32987992705e-04  1.56193358375e-03 -1.37749955343e-03 -7.63196290826e-04  2.93244373342e-03  9.85258890282e-04 -1.26046707294e-03  2.44284823391e-03 -1.41694353855e-03 -3.48139014351e-03 -1.08937689831e-04  1.27573353264e-03 -3.15328367128e-03  7.18661505879e-03 -5.57270096187e-03  1.12923813563e-03  6.49268821835e-02 -5.92922261642e-03 -1.33491393585e-03  2.06108914142e-03  1.29721918174e-03  9.54410884111e-04 -3.02282313480e-03 -1.86135878274e-03  5.55544173009e-04 -1.87907628753e-03 -1.68475840999e-03  1.11484022604e-04  1.09010062093e-03  4.57281555287e-04  1.86392159967e-03 -1.07499276208e-03  2.02879028959e-03 -2.31894030510e-03 -7.57063397251e-04 -5.89193792711e-04  2.38468714781e-05 -1.25258573702e-03 -1.08276155017e-03  1.62047140885e-03  2.26384641660e-03 -6.17847520190e-04 -2.99698760721e-03  7.31007612426e-04  1.17554365864e-03 -6.88160169952e-04  6.05321244754e-04  1.45237732034e-04  2.40732756253e-05  3.29717815346e-03 -4.09638852354e-04 -5.44690296127e-04 -1.39246377760e-03 -1.77140149326e-03 -1.13014499875e-04 -1.14339428756e-03 -1.95283775527e-03 -1.10394527809e-03  3.75874482273e-04  1.38688147584e-03 -8.13646298165e-04  3.83165876311e-04  5.18247107053e-04 -9.04564363625e-04 -4.62865191992e-04  2.09886648536e-03 -8.30836811087e-04  1.47458745017e-03  5.85147075604e-04 -1.69740653924e-03  2.40831064831e-03 -2.27651775346e-04 -1.77792516986e-04  2.15156693034e-03  1.31947992840e-03 -1.64869696442e-05  3.54607677212e-03  1.02376184666e-03 -1.43949609320e-04 -1.46467329337e-03  1.61357225197e-03 -1.51407294381e-03
 1.41544781702e-03  2.74779343488e-03 -4.90743260310e-04 -2.14723088370e-03 -1.76040551204e-03 -7.04284695831e-05  3.43472580172e-03  3.26391851534e-03  4.53110846701e-03 -3.64253874978e-03 -2.73627805020e-03 -1.57345533466e-03  4.53145381565e-03 -2.11746071442e-04 -2.61613274975e-03 -3.32099133729e-03 -8.49289993742e-04 -4.57860944428e-04 -3.55876762086e-04 -4.76646414378e-03 -2.44445661760e-03 -2.07026237731e-03  2.62621127173e-03  3.03293104692e-03 -7.19625314574e-04 -4.86538315253e-03  1.55823406040e-03  5.11077933298e-04 -1.27357830550e-03  6.54005203519e-03  5.66392915163e-04  4.32680958761e-03 -2.39935890099e-04 -9.54397647428e-04 -2.69532082479e-03  1.41018155008e-03 -2.69414848928e-03 -7.80819070837e-04 -5.03067007025e-03 -2.25427862232e-03  3.55412441297e-03  1.60534477914e-04  1.95801126562e-03  6.85021337899e-04 -5.59954678458e-03 -9.84298334642e-04  1.25089851169e-03 -7.97810184827e-04  6.07739797975e-03  1.98461579263e-03  2.90813749264e-03 -3.80548721475e-03  2.46571865697e-03  1.54799915371e-03 -6.60362927072e-04  2.76424525279e-03  2.04922605460e-03  3.20531521655e-04 -2.18547524148e-04 -1.81431589753e-03 -2.71165138115e-03 -1.92165024248e-03 -5.92922261642e-03  1.04735546246e-01  5.81785543576e-03  1.92584683620e-03  1.68407261609e-04  1.00987813041e-03 -2.14564754822e-03  1.92703515657e-04  3.27452926456e-03 -5.99481265550e-04 -7.92173713443e-04  1.00847565319e-03  6.68955800484e-04  1.09330629793e-03 -1.07672658760e-03  3.83430908000e-04 -4.26815654264e-03 -1.78373882370e-03  2.01408424754e-04 -1.52531834253e-03 -3.02488001331e-03  2.11572010765e-03  9.21870109463e-04  1.55550662457e-03 -3.26242792436e-03  1.22210317556e-03 -5.16884835032e-04 -4.47111722251e-03 -4.97597023287e-04 -4.74625486952e-03  5.02396669328e-05  2.48738481538e-03  6.00372268029e-03  7.67975403954e-04  3.51890324779e-03  4.14015363608e-03 -4.01540924254e-04 -1.66029945729e-04  9.83917358955e-04 -1.98024828872e-03  2.25062906847e-03  1.67444195890e-03  2.26583644560e-03  2.23800976219e-03  2.50331635818e-03  8.15097572474e-04  3.36845646996e-03 -8.26010062696e-05  2.55932461998e-03  1.77026896338e-04 -4.84749300044e-04 -4.32261431260e-04  3.30889678119e-03  7.43768273634e-04 -4.09793908195e-03 -2.74702145498e-03 -1.74293452707e-03 -3.06547786869e-04 -2.89405706020e-03  1.01718836557e-03  8.91698340558e-04  4.78979945668e-04 -3.09269881006e-03  1.29581630450e-03 -1.06748923624e-03  2.98785344915e-03
-2.82384797527e-03  2.25826848530e-03  1.00977824672e-03 -8.09206025591e-04 -3.84280736785e-03  2.07735530122e-04 -2.10298096338e-03  1.48332979657e-03  1.71962158901e-04 -3.01885642576e-03  7.72022776257e-04  3.85114952075e-03 -5.54899220136e-04  2.56790828251e-04 -1.95566652950e-04 -2.37976630436e-04  2.47963371740e-04 -4.86019861324e-03  2.39150150133e-04  5.13718811905e-03  1.28204372042e-04 -9.61622391427e-04  2.13211495054e-03 -1.64255757991e-03 -1.15248468838e-04 -3.07508754544e-03  2.65951339418e-03  1.23378480367e-03  4.59350509275e-04  7.19976639049e-04 -1.79876867902e-03  4.92339841798e-03  1.12775952532e-03 -1.05323424304e-04 -3.63398067707e-03 -1.81261504520e-03 -6.97557073619e-03  2.65654650847e-03 -4.12602381598e-03 -3.68123840090e-03 -3.86481348484e-05 -1.53340638882e-03 -1.74368225787e-03 -3.90425443750e-05  1.22615227157e-03 -1.06648868811e-03 -4.25036554205e-04 -1.38742813098e-03 -3.32705163337e-03  4.43634409981e-03  4.17205017666e-03 -2.49701492374e-03 -3.41778648576e-04 -6.27156443634e-05  8.16113183406e-04  3.41170453190e-03  2.37854405010e-03 -3.58625029927e-03  1.21875149283e-03  3.59508200828e-03 -7.08047301984e-04 -2.38468273829e-03 -1.33491393585e-03  5.81785543576e-03  8.94838978711e-02  1.31356630114e-03  3.86072000106e-03 -1.68979343629e-03  4.10833185890e-04 -6.22527667425e-04 -3.64552275797e-03 -3.12778377692e-03 -1.41297327653e-03 -4.27900704750e-04  3.16250647602e-03 -1.41689500789e-03  3.92556225899e-03  3.67162289936e-03 -1.65013076320e-03  1.33977913487e-03  1.08899333250e-03 -9.40764905130e-04 -1.85000566095e-04  2.49715368653e-03  2.61282868056e-03  4.61263476657e-03 -1.83504873370e-03 -1.53586482542e-03  4.45667652176e-04 -5.73574722149e-04 -3.37780382265e-04 -1.49088633702e-03  2.00138237247e-03 -1.28591540928e-03  3.22824654633e-04 -3.26430087926e-03 -1.59021860309e-03  6.70668995548e-04  3.17249993081e-04  1.22972659387e-03  3.25223895537e-03  2.93831290078e-03 -1.37680598038e-03 -2.68109177777e-04 -2.45704392295e-03 -2.94155940531e-03  4.13463362641e-04 -1.29001507943e-04  4.03482948394e-04 -2.04269703484e-03 -4.93124319563e-03 -5.49178170262e-04 -1.35385506151e-03 -4.04088574260e-03  8.08484666904e-03 -2.10812494917e-03  4.67992199937e-04  1.88679642989e-03  1.00918669301e-03  3.19634183641e-03 -4.15053586615e-04  2.71621435631e-03  6.55443663382e-04  3.81446151845e-05  3.24719148537e-03  2.39203506925e-03 -1.06459374910e-03  7.38882057563e-03
-8.23472009993e-04 -2.56030836543e-05  9.06684590115e-04 -2.20055191698e-04 -3.94260680942e-04 -4.67641278150e-04 -1.43109974647e-03  7.14198809965e-04  1.09340508640e-04 -1.99646911453e-04 -1.24478105560e-03 -8.94046570469e-04  5.02104644636e-04 -1.99759634056e-03 -1.70098725970e-03  1.56852707763e-03 -5.65081930857e-04 -2.20523043321e-04  7.12403024633e-04  5.74097897794e-04  2.54222286672e-03 -1.46911522104e-03  3.37150311888e-03  1.58924900157e-03 -4.61799639694e-03  9.94173625580e-04  8.35988412686e-04  8.08778109357e-04 -2.92838195439e-03 -5.38850316909e-04 -1.10476860907e-03 -1.02608713701e-04 -2.70999463286e-04  1.17108064981e-03 -4.98426437471e-05 -6.31295075684e-04 -1.51135929792e-03  9.39145808388e-05 -2.30142442378e-03 -1.82315687050e-03 -4.56914530178e-04 -1.77197365018e-04 -5.28638587932e-04  1.30043647696e-03 -3.08500689816e-03  1.09283832727e-03 -1.73916161588e-03 -3.42976240559e-04 -1.38777282537e-04  2.35617717153e-03 -2.24044601757e-03 -3.97446127678e-04 -1.28225230556e-03 -4.18602730134e-04  1.09880178103e-03 -2.10675710420e-03  8.89894136588e-07  2.80061641442e-04 -4.73211779052e-04  4.13081972083e-04  2.79780923340e-03 -1.81562689185e-03  2.06108914142e-03  1.92584683620e-03  1.31356630114e-03  6.44222227052e-02 -3.09607603793e-03  3.44783151489e-03  1.95043675367e-03  5.71504448698e-04 -1.02927771224e-03 -1.49369598906e-03 -2.43390964770e-03 -6.56768300484e-04 -8.66740118468e-04  1.03362287202e-03  4.81689582823e-04 -2.30636424093e-03  7.60304691292e-04  4.09782710536e-05 -5.14608462910e-04 -2.00874578629e-04  3.73875960484e-04  9.16704244806e-04 -3.36510726787e-03  1.95384592669e-03  8.19318475293e-04 -2.37291808949e-03 -9.91824740505e-04  2.65644795051e-03 -4.08830436656e-03  1.21754080703e-03 -1.93728556218e-03  2.01377565968e-04 -1.36301289702e-03 -2.51202285885e-05 -2.18881351495e-03 -9.74345351517e-04 -2.00534388494e-03 -1.25706405570e-03  3.27434012630e-03 -1.24835370870e-03  6.89421030793e-04  1.04047079447e-03  3.12418267616e-03  1.34074165515e-03 -9.74841057247e-04  2.01653930863e-04 -9.19423559017e-04  6.89996960765e-04 -1.05725349408e-03 -1.78859711050e-04  2.13403556479e-03 -1.19126350469e-03  4.52935770523e-03 -8.34692911548e-04 -2.43520265980e-03 -2.88436812922e-03 -3.57524964596e-03 -1.19258756779e-03 -1.08734531595e-03 -1.59574467143e-03  1.16382209831e-03  2.09735224936e-03 -2.15383335055e-03  1.52264646928e-03 -1.47898027277e-03  1.74711145020e-03
-4.20369289086e-03  4.14749009549e-03  4.61199953482e-03 -1.00309583606e-03  2.84271586084e-03  4.27911394420e-04  2.35265873270e-03 -1.03174990095e-03 -1.28670741817e-03 -1.74930287376e-03 -7.99591071625e-04 -6.34663558284e-03  2.63255531162e-03 -1.88415844070e-03 -4.75864880494e-04  1.99847139106e-03 -5.11066414980e-05 -4.52609920498e-04  9.47387833916e-04 -2.14546860962e-03 -1.66248929233e-03  6.44460225454e-04  1.62125171361e-03  5.93401652829e-04 -4.38649458949e-03  3.98511996584e-03  2.68676596329e-03  1.18860032512e-03 -3.26033377287e-04  1.04662378634e-03 -1.42183557095e-03  8.19674787151e-04  1.49419267690e-03  1.99193745997e-03 -4.09388773031e-03 -5.61466985014e-03 -5.50006676535e-03 -1.04655251493e-03 -8.11152806718e-05  9.41136196682e-04  5.07928451859e-03  3.43128441883e-03  3.90460049523e-03  2.14833999018e-03  5.03914008792e-03 -2.33351711785e-03 -1.05845298925e-03  4.44705598724e-04  6.13611581125e-04 -1.15326924214e-03  1.19984816346e-03 -2.42734243311e-03  1.64117621965e-03  2.19851074295e-03 -2.19464694001e-03  1.01269316351e-03 -7.91908797812e-04  6.72929546662e-03 -1.74403794201e-03 -2.56797698888e-04 -5.71596343967e-03  1.68547868089e-03  1.29721918174e-03  1.68407261609e-04  3.86072000106e-03 -3.09607603793e-03  9.82858819249e-02  2.29813878243e-03  3.68627287296e-03  3.77563770138e-03  6.84592856515e-04  7.05801449622e-04  3.11567825730e-03 -4.20834254636e-03 -1.56117738227e-03 -1.74210687329e-03  4.20221112934e-03  6.29238930798e-04 -1.90215390083e-03 -3.00103553616e-03 -2.35505515120e-05  7.90610345229e-05  2.13990494443e-04  1.52608886353e-03  1.89048895073e-03  1.40230729138e-03 -1.00143419553e-03  1.02052833237e-03 -5.67851533250e-03 -3.45760412380e-03 -1.22620082960e-04  1.28278441640e-03 -9.68333221244e-04  3.32385213140e-04 -1.45932061702e-03 -6.23460493386e-03  3.97755057524e-04 -9.36049229596e-04 -4.65059695351e-03  1.90907251265e-03  1.88668995220e-03 -2.90017515325e-03  4.46811495903e-03 -6.36500090649e-05  1.33876046199e-03  2.08375762110e-03 -2.48110150807e-03  4.18148265221e-03 -2.55928771402e-03 -2.04591299462e-03 -2.69405249801e-03  2.05731839596e-03 -2.58318890972e-03 -3.09983147015e-03 -2.57886251618e-03  3.22412851548e-04  2.01618840470e-04 -6.35380303711e-03 -2.71667782320e-03 -4.00847942846e-03  1.58339535691e-03 -1.78896701273e-03  6.52840907892e-04  1.58328368687e-03 -3.40425398930e-04  3.34379977540e-03  6.35900584001e-04  6.65524006706e-03
 4.64616225493e-03 -2.50205792702e-03 -3.95485588080e-03  1.68423652126e-03  1.83996695764e-04  2.60419916103e-03  2.90960865310e-03  1.33790026919e-03 -7.62832781918e-04 -1.03730808130e-03  8.90259458156e-04  4.11911380541e-03  3.94913789496e-04  1.37065929589e-03  1.88081351323e-03  5.81310609821e-03  3.64745073334e-03 -2.09435680517e-05  9.33851350071e-04 -1.08290000206e-03  7.05259444599e-04 -2.53255180347e-03 -1.81459909665e-03  1.00567702252e-03  1.29366055553e-03  1.03435179146e-03  2.63801560652e-03  3.02455184659e-04 -1.45639598473e-03 -3.16239128191e-03 -5.96577458032e-04  1.48009310588e-03  3.25956257166e-03 -1.27386475822e-03  1.14405945680e-03 -4.47810314774e-03  1.50115314995e-03  1.79894221547e-03 -4.79451379904e-03 -5.12875322997e-03  2.76493339212e-03  3.67749490494e-03 -7.94550070003e-04 -2.29227748987e-03  3.79534111806e-03 -2.10854030275e-03  9.16349780208e-04 -3.42116173923e-03 -5.36735919286e-04  3.35079243956e-03 -5.06058288911e-04 -3.71089516328e-03 -2.38055831479e-03 -6.49845244097e-04  2.27463633471e-04  2.33338567112e-04  1.08297512045e-03  5.68871372162e-03 -8.05294572926e-04  2.25505467658e-05 -1.06660317437e-03 -2.13431987432e-03  9.54410884111e-04  1.00987813041e-03 -1.68979343629e-03  3.44783151489e-03  2.29813878243e-03  8.88961199645e-02  2.62862303876e-03 -8.88489386039e-04 -6.99652243019e-03  2.11126039014e-03 -2.99496675237e-03  1.97133324948e-03  1.59450863072e-03  3.05498307192e-03  1.04352187109e-03 -1.22143935106e-03  7.85238735894e-04  5.35291659362e-03  1.83622206890e-03  1.45757104869e-03  9.95824812691e-04 -7.54771521760e-04 -2.51358872432e-04 -1.83747625137e-03  1.55229567262e-03 -4.20840238563e-04  7.88281864507e-04  1.85047324050e-03 -2.97739966288e-03 -1.28331597562e-03 -2.60007576029e-03  3.96020670523e-03  1.41908331219e-03 -2.26955502560e-05 -4.86027735135e-03 -3.43442382698e-03  5.35570735413e-04 -3.72145946080e-03 -2.25129303175e-03 -1.61270380434e-03 -1.76330729748e-03 -6.05677726257e-04  9.01522984244e-04  5.67324327017e-03 -1.40947286546e-03  1.56389831069e-03 -1.78935208185e-03  2.91406922282e-03  2.40509857123e-03  5.87102112644e-03  1.56526125042e-03 -4.30452431498e-05  3.48643280071e-03 -2.45134321044e-03 -1.29078993690e-03 -1.31807408669e-03  1.71537884889e-03  3.06614932312e-03  1.09945634607e-03  1.79529632867e-03  2.28836759961e-03  2.79679792912e-04 -2.29276993430e-03 -1.04132727602e-03 -2.33275823292e-03 -3.67211713058e-03
-2.20834428161e-03  5.32567079371e-04  6.81204392509e-03 -1.37526036719e-03 -1.30339868914e-03 -1.88146334127e-04  2.81239734550e-03 -1.14105104861e-03  9.00990690468e-05  2.44162637536e-03 -3.21015565852e-03 -1.66111969372e-03 -8.23748247337e-05 -6.13852444956e-03 -2.30318027551e-03  9.89638472602e-04  1.87309953575e-03 -3.23784850625e-03  1.70454288614e-03  2.73492758837e-03  4.33591833212e-03  2.09809415803e-04  1.89072286996e-03 -2.54136612340e-04 -5.54508329907e-03  3.76458005713e-03  2.26582659989e-03  2.57980631144e-03 -4.34690441915e-05  3.97444910539e-03  6.32721979825e-04 -5.39393059843e-04 -2.28129605596e-03  1.42141315524e-03 -2.28268316266e-03  3.22866474756e-03 -1.76078164302e-03  4.21543477383e-03  6.28039463260e-04 -2.62986485647e-03  4.17476322617e-04 -2.41178972985e-03  1.17039340056e-03  1.76427619066e-03 -2.01812375897e-03  2.11700730288e-03 -1.74049249381e-03 -1.83107763883e-03 -1.98749399674e-03  6.02547584281e-03  1.73985904576e-03 -4.77852089473e-03  3.10072866854e-03  3.95935728135e-03  1.14982545630e-04 -1.32750677051e-04  2.18992393251e-03  2.59695234321e-04  3.55916872992e-04  1.44594924668e-03  7.52899802677e-03 -6.75237437680e-04 -3.02282313480e-03 -2.14564754822e-03  4.10833185890e-04  1.95043675367e-03  3.68627287296e-03  2.62862303876e-03  1.02817238240e-01  2.06754171669e-02 -1.54769161634e-02 -3.50775031928e-03 -4.08360745271e-03  6.65784912935e-04 -2.12118340385e-03 -3.77790560989e-03  1.84203411113e-03 -2.79838431138e-03 -6.26247522755e-03 -7.33685116491e-04  3.15498272474e-03 -1.38820729863e-03  3.59054131037e-03  2.57843860357e-03  1.27084881386e-03  2.41311701755e-03  1.08976755580e-03  9.07689987730e-05 -3.84823804791e-04  8.44362943319e-04  1.58713070962e-03 -3.85351013179e-05  3.78817595826e-03 -2.18963073295e-03  2.14094668733e-03  1.41611003446e-03 -9.30406061889e-04 -4.01431803060e-03 -1.70450386864e-03  3.35143575373e-03 -6.11331188716e-04 -1.97672847160e-03 -2.40674353174e-03 -4.78156244042e-04  2.62663578756e-03 -3.90900543949e-04  1.28182210008e-03  3.88651800510e-03  2.16195704678e-03 -5.75235134938e-03 -4.37504491686e-03 -2.53778639626e-03  7.29921583492e-04 -1.58011205487e-03 -8.69688247590e-05 -2.16570305960e-04 -2.72081443582e-03 -3.14006945949e-03  1.93988932303e-03  6.47413554000e-04 -6.04772594154e-04 -5.72739176654e-04 -1.06576256585e-03  2.51211600024e-03 -1.99623102020e-03  1.41283369381e-03 -9.93560234235e-04 -7.37140139747e-04
 2.00702514998e-04  4.53605851752e-05 -8.16178546231e-04  4.75967209806e-03 -2.81991419281e-04 -1.42879672851e-03  2.08206049840e-04  1.92212066444e-03  6.34121042567e-04  2.91098329288e-03  3.05931503527e-04  1.76973149520e-03  2.03158055048e-03 -1.75571295255e-03 -2.31576673248e-04  2.87185677661e-03  9.67469766905e-04 -2.71479360471e-03  2.34737365988e-03 -4.75955543528e-04 -1.13185334165e-03 -1.37121286309e-04 -6.81389546158e-04 -2.87256132118e-03 -2.16551519809e-03  1.73983065111e-03  6.62323830913e-03  1.17413493317e-03 -1.22758681714e-03  1.52898231309e-03 -4.53434259541e-04  6.37017547006e-04 -1.37805690464e-03 -2.69490714991e-03 -2.09209010975e-03  2.02253609982e-03 -9.19441037300e-04 -1.40779298654e-03  5.94093717008e-05  1.46382087022e-03  3.01708128149e-04  2.12858069955e-03  7.60717427725e-05  1.43600469779e-03  1.58380206504e-03  1.60813846321e-03 -4.89249371428e-03  4.60536180306e-04  3.02258805917e-03  3.30555408561e-03  2.05583964587e-03 -2.21552937301e-03  7.62823706459e-04  2.00746376559e-03  6.10705814203e-04  9.87077152482e-05  1.10206714217e-03 -2.47129286794e-03  2.97933219412e-03 -1.74228454411e-03  6.51242003233e-04 -5.36629784593e-04 -1.86135878274e-03  1.92703515657e-04 -6.22527667425e-04  5.71504448698e-04  3.77563770138e-03 -8.88489386039e-04  2.06754171669e-02  6.94316093257e-02  1.19610267940e-02 -5.53590444869e-04 -1.37188841699e-03  1.24086616242e-03 -1.91144949491e-03 -7.24638156352e-04 -8.27195963281e-04  1.24543624395e-03 -2.23391726496e-03  4.91036999503e-03  1.26888020605e-03  8.07556712872e-04  3.86225179004e-04 -8.75175803293e-04 -1.30448810308e-03  1.91172833226e-03 -1.38942420198e-04  1.08641543621e-03 -2.99087030045e-03 -2.72455986402e-03  1.80274228819e-03 -3.94749430669e-03  2.20519776099e-03 -3.36457051428e-03  1.07477897448e-03  2.51519032139e-03  8.22760633084e-04 -4.81154708023e-04  5.79729906078e-04 -3.09467508629e-03  6.98982349851e-04 -2.67569104445e-03  1.93027808886e-03  2.30916847667e-03  2.15740478308e-03 -1.16721711364e-03 -1.69992337406e-04  1.02211672910e-03  2.66160419456e-03 -3.54019325928e-03 -1.25898052106e-03 -2.63198176066e-04  1.02242246769e-03 -3.41690421605e-03 -8.58974316692e-04  1.18062348252e-03 -3.00957642542e-04 -4.51814747967e-03 -7.50827779334e-04  1.00041428514e-04  1.53325366800e-03  1.75736962572e-03 -2.76309502391e-03 -9.49266000961e-04  2.97302130988e-04  2.99319528688e-03  1.02022122949e-03 -1.01556878530e-03
 1.24576674674e-03  1.85296194135e-04 -5.73044408998e-03  2.96507471470e-03  2.15238357999e-03 -1.04063181019e-03 -2.92009642956e-04  1.11969302590e-03  5.08204358873e-04 -2.40953274943e-03  2.67946918820e-03  3.52835314195e-04  2.48781784799e-05  2.75900393117e-03  4.37025019509e-06  3.01924110616e-03  1.65716527834e-03  6.26517113415e-04 -8.65922334855e-04 -2.99184925360e-03 -8.37032007115e-04 -1.35891757080e-03 -3.42769014621e-03 -4.65839312327e-03  4.74175451219e-03 -1.68435095322e-03  5.63824857318e-04  1.28080525007e-03 -3.16587307499e-03 -1.95593240152e-03  9.22333914784e-04 -7.65640187254e-04  2.56781619649e-04 -1.48561556834e-03 -1.86923393520e-03  4.66399192074e-03  4.53031775007e-03 -4.67973350965e-03 -7.11733564352e-04  3.34058769368e-04 -1.24128907312e-03  2.56205261576e-03 -3.45798807454e-03 -5.91144796298e-04 -1.07486484420e-03 -5.49107019622e-04 -7.20747192695e-04  2.41639144218e-03  3.67805907589e-03  1.08350585101e-03  2.70062521978e-03 -9.15483610751e-05 -2.87496783431e-03 -1.13226452990e-03 -2.05070875032e-03 -1.33497879732e-03  9.83510759185e-05 -2.74892366039e-03  2.18100183230e-03 -3.83101860494e-03 -3.33522551389e-03  5.13948727077e-04  5.55544173009e-04  3.27452926456e-03 -3.64552275797e-03 -1.02927771224e-03  6.84592856515e-04 -6.99652243019e-03 -1.54769161634e-02  1.19610267940e-02  8.97637646371e-02  2.62330441220e-03  1.76320027331e-03 -1.46561925434e-03  6.89240357060e-04  2.41456792519e-03 -2.41298086903e-03  9.56827744866e-04  3.82190658705e-03  1.01179291642e-02  9.93564742549e-04  1.26260577049e-03 -5.14749021138e-04  1.12875540223e-04 -4.97237872930e-04 -4.12521727911e-03 -2.67138393880e-04  8.38312538241e-04 -4.52762175997e-03 -4.27481742157e-03  4.23084253338e-03 -1.50599359738e-03  2.59078877167e-03 -1.54103662762e-03 -8.68334919447e-04 -2.36861926029e-03  4.21855452388e-03  1.45857837142e-03  1.31888951817e-03 -5.68093736636e-03  6.15804476152e-04  9.51725054700e-04  1.99578417949e-03  1.34775230010e-04  1.11580449786e-04 -8.75309055129e-04 -1.98362480368e-03 -1.41240172146e-04  5.09728954334e-03 -2.24387447039e-03  4.68716214975e-04 -2.30673371196e-03 -1.94365032293e-04 -1.81268309505e-03 -3.34630691670e-03  3.77316844435e-03 -1.44703732784e-03  3.76017954052e-03  2.19538253077e-04 -4.21148923674e-04 -8.16050420029e-05  2.46371989786e-03 -4.46440661084e-03 -8.29402096342e-04 -2.41204997426e-04  6.92608527640e-04  2.58185921323e-03  2.10469590125e-03
 3.85186922964e-03 -3.81026987930e-04 -3.60354657605e-03 -3.57365736163e-03 -2.15658662614e-03 -7.50874490582e-04 -1.01126523374e-03  1.86925322368e-03 -4.38853359303e-04 -1.62445564750e-03  1.15186813834e-04 -2.26237314896e-03 -6.07349125414e-04  4.00762073087e-03 -3.15870162085e-03 -2.22509837170e-03  8.82051239321e-04 -1.61329184856e-04 -2.71633383311e-03 -2.67294184584e-04 -1.59397888893e-03  4.35423144918e-04  1.47196008343e-03 -3.88127372387e-03 -2.85850999822e-03 -4.71455734578e-04 -7.55580810431e-03  2.29173038994e-03  1.61202094602e-03  1.29450163531e-04  3.92123019200e-03  2.00027348469e-03  2.39190553219e-03 -1.26939757897e-04  1.95531383573e-03 -2.42651146647e-04 -3.72151324907e-03  5.49315531627e-04  5.06804119386e-04  4.87036701032e-03 -2.16555512667e-03 -1.81774710241e-03 -4.29771693839e-03  1.05985109191e-03  3.17726669036e-03  1.67466638768e-03 -2.45425122557e-03 -2.03434146258e-03 -3.90669564912e-03 -1.55418561525e-03  1.27967405829e-03  3.19066367372e-03 -1.47245408112e-03  4.84498604831e-04  3.23676275880e-05 -4.85784794518e-04  5.45985868690e-04  1.78540998163e-03 -6.25532292390e-04 -2.15737823308e-03  3.16237643025e-03 -1.92976188470e-03 -1.87907628753e-03 -5.99481265550e-04 -3.12778377692e-03 -1.49369598906e-03  7.05801449622e-04  2.11126039014e-03 -3.50775031928e-03 -5.53590444869e-04  2.62330441220e-03  1.09135980141e-01 -3.89480559691e-03 -3.11635116366e-03  3.02771391498e-04 -9.77941746837e-04  3.26368934551e-03 -3.75677209023e-03  1.68545014002e-03  2.33792565390e-03 -6.78840058555e-04  1.63849937338e-03 -2.16301432274e-03 -6.05070715110e-03  2.50634006342e-04  2.68169074212e-04 -3.62106707844e-03  3.66674151597e-03  7.46935909563e-03  9.33144152692e-04 -2.00659606914e-03  3.34489737775e-04  1.72984795098e-03  3.90848929647e-03  2.64148902876e-03  5.58193951503e-04 -1.96433110778e-03  3.50774827508e-03  1.95980302242e-03  6.03638831828e-04 -4.10777217453e-04 -3.00361330477e-03 -1.29983984931e-03 -1.06881699906e-03  4.14772267494e-03  3.41506957677e-03 -1.63540739779e-03 -1.87617688346e-03  3.70217800265e-05 -4.22784393104e-03 -2.61558590966e-03 -2.18776432024e-03  2.25330142300e-03  2.02038240892e-04  1.28860310312e-03  9.59966649736e-05 -3.70554921101e-03  2.55722049890e-03  6.12944236676e-04 -2.75355595713e-03 -1.43105847840e-03 -3.48570508646e-03 -1.45471336901e-03  1.02210832522e-03 -4.19417544347e-03 -2.41327303450e-03 -1.92395655335e-03 -6.71191643826e-05
 1.39249337287e-03 -1.04331353513e-03  3.23268757198e-03  3.95622573085e-04  7.73272998637e-04  7.76263781386e-04 -3.42861739372e-03  2.58241548732e-03  3.49699753435e-03  2.78651315930e-03  6.00544205611e-03  6.26546301201e-04 -3.11382807031e-03  2.31981082432e-03  2.59023811160e-03  1.08944463034e-03  4.59570241095e-03 -1.79756551890e-03 -5.68735021437e-04  1.02081911426e-03  5.13516914235e-03  2.18015457620e-03 -2.33972338141e-03  5.08302087180e-03  3.90168137441e-03  3.82396513152e-04  5.14165072460e-05  1.26057755182e-03 -4.98145301835e-03  1.04498669579e-03 -1.84718643862e-03  4.50947141907e-03 -3.63747300080e-03  4.57711532773e-03  1.43865494354e-03 -5.45945881499e-03 -2.73293294421e-03 -8.02012799497e-04  7.41868397568e-04 -3.20167514049e-03 -5.98838432703e-05  2.27479697906e-04  4.58308739985e-03 -4.47377609226e-03 -4.66850823864e-03  1.14220117700e-03 -1.30896292187e-03  5.27844182477e-03 -4.39164694476e-03  1.71277602552e-03 -2.19101135448e-04  5.36613609434e-04  1.17880842579e-03 -1.27755470401e-03  1.98614815943e-04  6.11410701854e-03 -1.10230289761e-03  3.72607183105e-03 -1.26960749527e-03  1.90344013024e-03  1.24427780307e-03 -1.25986291967e-03 -1.68475840999e-03 -7.92173713443e-04 -1.41297327653e-03 -2.43390964770e-03  3.11567825730e-03 -2.99496675237e-03 -4.08360745271e-03 -1.37188841699e-03  1.76320027331e-03 -3.89480559691e-03  1.04351640586e-01  8.85515488403e-03 -1.39135563616e-03  3.74150714034e-03  2.09766243529e-04 -3.99077819744e-04  8.94206777433e-04  3.10216418381e-03  2.02173709077e-05 -7.51469955075e-04  1.31384350464e-03  1.14723039887e-03  6.45311258186e-05 -1.87678010920e-03  2.51452763050e-03 -1.20675053481e-03 -1.72545558983e-03  1.13676845057e-03  5.98693397511e-04  1.71098055057e-03 -1.80250565823e-03  3.96435854672e-04  2.95135709008e-04 -2.01348475639e-03 -8.72459487281e-04  1.29442239713e-03  1.28721973840e-03 -2.70250778247e-03 -2.74382657197e-04  2.78512932967e-03  2.38178846089e-03 -9.93952104797e-04 -2.78685140940e-03  3.02284651776e-03 -1.47267517231e-03 -1.18987168700e-03 -3.03033963096e-03  2.24076195725e-03  2.17189431505e-04  6.53013560532e-04  2.78703202200e-03  3.27060541627e-03 -3.42204660797e-03  4.34711975081e-04  4.31941342155e-03 -3.07949038762e-03 -3.65929267453e-03 -5.02427145194e-03 -7.84118171734e-04 -2.26433250097e-03  8.57917469289e-05  1.60207003387e-03  5.04532591988e-04  1.06224617655e-03  3.48007394166e-03  5.20540063913e-04
 3.97724020634e-03  4.60219773079e-04 -1.80494460880e-04  2.80289550383e-03 -1.89463607610e-04 -3.10611051271e-03 -1.02432533870e-03  2.71377055355e-03 -1.96238943871e-03  1.97767864170e-03 -1.11754031922e-03  1.02167133019e-03  3.26698004952e-04  2.22264336118e-03 -3.18275881434e-03  4.52002154466e-04  1.17406606057e-03 -4.32041349272e-03 -6.01940610762e-04  7.61892354188e-04 -1.57585772005e-04  1.69353667182e-03 -6.14563240509e-04  7.48834149437e-04 -2.01401836988e-04 -1.02020800093e-03  1.12368066264e-03 -1.98948854250e-04  2.16519641387e-04 -5.79380475784e-04  3.91499632440e-03  2.08907368965e-03 -2.59625823338e-04  3.05974289100e-03 -1.34351143706e-03 -1.30782157753e-03 -2.21118942517e-03  1.77711898739e-03 -1.44080273808e-03 -2.09406485885e-04  3.59204734795e-05 -9.38412881980e-04  3.25811478870e-03  1.80928996196e-03 -5.77683425620e-03  3.76408924216e-04 -2.10741811081e-03  6.69388313236e-04 -2.15250049016e-04 -1.47482336060e-04  8.98989635625e-04  2.13494123705e-04  4.54563207647e-04 -1.82216726368e-03 -3.59182039293e-04  6.92240509833e-04  1.27362823977e-03  6.85480302913e-04  1.69867773683e-04 -1.00780900548e-03 -4.71699020173e-04  2.10716186570e-03  1.11484022604e-04  1.00847565319e-03 -4.27900704750e-04 -6.56768300484e-04 -4.20834254636e-03  1.97133324948e-03  6.65784912935e-04  1.24086616242e-03 -1.46561925434e-03 -3.11635116366e-03  8.85515488403e-03  8.05964536416e-02  9.51830959593e-03  3.97266957065e-03  2.21381573613e-03  2.83927211436e-03 -2.33904851170e-03  1.03816521280e-03  7.90862524186e-04 -1.11874797364e-03  1.68757679048e-03 -7.05141287887e-04  2.40513319985e-03 -3.83881666291e-03 -2.12628633809e-04  5.08294188764e-04  3.86843423192e-03 -1.64414993441e-03 -1.76324995610e-04 -9.58224295313e-04  2.36748452530e-03  7.77543972515e-04  2.01609736654e-03 -2.57218148065e-03  9.67397811874e-04 -2.80804020393e-03 -3.25791421015e-03 -3.22148380337e-03  1.11506490970e-03 -2.46569182731e-03 -1.72161411644e-03  2.79343723683e-04  3.36498642325e-03  9.00314629912e-04 -1.78655410942e-03 -7.65493189762e-04 -1.98374726330e-03  3.18859912784e-03 -1.05556072093e-03  2.59538075276e-03  1.63907468551e-03  1.68007174188e-03 -3.51921417360e-03 -1.39725965244e-03 -2.07732188708e-04  1.92262858887e-03 -1.93680731514e-03 -4.50224516872e-04  8.52773058530e-04  1.27619963648e-03  5.99402700803e-03 -1.37285517834e-04 -1.07270190427e-03 -1.25529255981e-03 -9.04429032753e-04 -9.60529705259e-04
 1.98742880406e-03 -2.52912573219e-03  2.68182333833e-04  8.07570667319e-04  6.78946388701e-03  5.20205698104e-04 -3.93321596361e-03  3.92573238469e-03  1.18151202308e-03  1.83399003742e-04 -2.31417699360e-03  2.54263361214e-03  1.33080466626e-03 -1.02859626527e-03 -1.81895620085e-03 -1.68137029518e-03 -4.70075948623e-04 -2.51100920154e-03 -2.78127765681e-03  2.45070434349e-04  5.17376726065e-04  1.84367780442e-03  6.07828318595e-03 -1.23666533484e-03 -2.10164834373e-03 -2.86851657389e-03  2.09793817093e-03 -1.42027439937e-04 -1.67063202346e-04  3.36970637099e-03 -6.49872524480e-04  6.13040294886e-04  1.69233456143e-03 -5.27815132646e-03  7.62935180815e-05 -8.84133030761e-04 -3.13884251664e-03  1.42528490871e-03  9.03065070860e-04 -2.85191589744e-03 -6.80910265475e-04 -2.78936620258e-03  5.83198466577e-04  6.22593186654e-04  2.04675645232e-03  5.17514681509e-03 -1.50645146957e-03 -6.81392917082e-04 -5.86527097366e-03  2.85255583632e-03  6.85596258722e-04 -1.01838218229e-03 -2.81172032474e-03  2.32621249076e-03 -2.29574611278e-03 -3.03156949537e-03 -9.52098803403e-04  2.17213535777e-03 -4.63952965593e-04  3.37963722909e-04 -2.97940777617e-03  1.39298239557e-03  1.09010062093e-03  6.68955800484e-04  3.16250647602e-03 -8.66740118468e-04 -1.56117738227e-03  1.59450863072e-03 -2.12118340385e-03 -1.91144949491e-03  6.89240357060e-04  3.02771391498e-04 -1.39135563616e-03  9.51830959593e-03  9.85441622765e-02  1.44252580141e-02  1.38271592823e-02  4.19711720285e-03 -5.75807701897e-03 -2.97891958164e-03  1.45310022915e-03 -2.59975332187e-03 -1.33599193321e-03  1.63247308770e-03 -2.61275429760e-03  2.80739697049e-03  2.14905137648e-03 -2.98934365903e-04 -4.30455019797e-03  1.08271069031e-03 -6.18706176680e-04 -1.35863356850e-03  1.57574950381e-03  5.96807603951e-03  6.72387529475e-04 -1.37799582592e-03 -2.07967179398e-04 -4.33670040246e-03 -2.70962856643e-03 -1.36596149947e-03  7.03326784443e-04  1.10229031580e-03  4.01170588485e-05 -2.67751308340e-03 -1.98014232026e-04 -4.70484657681e-03 -1.86009633410e-03 -5.98024801433e-03  3.33301755322e-03 -2.25000329643e-03 -2.32891009581e-05  4.84030155793e-03 -1.49605013192e-03 -2.99251282262e-03 -1.51839140288e-03  3.63813105356e-04  2.97971908369e-03 -1.11053296112e-03 -1.12149168791e-03  9.61846825325e-05  6.80126880546e-04  3.93875341899e-03  3.65285555107e-03  3.30641773424e-03 -1.83372393787e-04 -9.33806605732e-05  2.49562583875e-03  1.63439224499e-03
 1.34415761342e-03  8.69659034748e-04 -2.65986985889e-03  1.65940132178e-03 -6.65497610930e-04 -1.96738343962e-04  3.04577852669e-03  1.90254474373e-03  1.32700164016e-03 -6.42507570405e-04  3.43518129097e-04  3.07231627184e-04 -2.56914298446e-03  2.65374262222e-03  4.50873715428e-03 -1.90079226768e-03  6.37360036671e-05 -4.47869311807e-04 -1.09711125883e-03 -2.16944782804e-03  4.03523215770e-04 -8.38108321205e-04  3.43469405434e-03  1.54548020416e-03 -4.57249974648e-03  6.62427200304e-04 -1.84903113074e-04 -9.11450898416e-04 -4.83029310957e-04  1.77614295896e-03 -2.80228758821e-03  1.03662658109e-04  1.15219471960e-03 -1.99386508157e-03  1.52830689177e-03 -2.62740920937e-04  2.37397393866e-03 -3.35065924186e-03  2.75638189772e-03 -4.31258956829e-03 -2.42166767710e-03 -6.41916006483e-04  2.61274083627e-03  1.75546102403e-03 -2.68844724785e-04  3.78410212445e-03  2.78018753446e-03 -1.25042722348e-04  5.13808917885e-04 -3.70807010646e-05  2.48483202432e-03  1.71488585786e-03 -5.34142400386e-04  9.31489580332e-04 -1.23284508212e-03  1.38371067213e-03 -1.65243293925e-03 -2.06529762802e-04  1.79656672173e-04 -4.66832973488e-04  1.83524009364e-03 -1.47211033279e-03  4.57281555287e-04  1.09330629793e-03 -1.41689500789e-03  1.03362287202e-03 -1.74210687329e-03  3.05498307192e-03 -3.77790560989e-03 -7.24638156352e-04  2.41456792519e-03 -9.77941746837e-04  3.74150714034e-03  3.97266957065e-03  1.44252580141e-02  7.86114932640e-02 -1.04037981684e-02 -1.30972654480e-02  4.26319544132e-03 -2.78216218712e-03 -2.01460095912e-03  2.17570177214e-04  1.43261156716e-04  3.56627769122e-03 -1.31010904647e-03 -1.20429417862e-03  2.38486600491e-03 -1.77011554808e-03 -2.17277838339e-03  1.00218043398e-03  1.21190093690e-03 -1.33586008537e-03 -2.37008923951e-03  1.24117575526e-03  1.36383911055e-03 -9.49499034569e-04  7.82998533847e-04 -2.93286706212e-03 -1.41558823266e-03  1.14219600900e-03  6.30505270767e-04 -9.40904002260e-04  1.89601435884e-04  2.37285538992e-03  6.33178402126e-03 -3.28808505098e-03  2.97809456898e-03 -3.13512391473e-03  1.08253005309e-04  2.96759846053e-03  6.26168264339e-04 -3.37340303355e-04 -2.87503257469e-03 -9.01722098055e-04  6.21999923166e-04  1.06579709375e-03 -7.60969035371e-04  6.12555876726e-04 -2.02215492648e-04 -2.52231199185e-04 -5.60562227075e-04  8.73666109969e-04  3.69222008308e-04 -2.46474729430e-06  1.20971381021e-03  2.44252609952e-03 -1.20671213383e-03  3.66364814665e-03
-2.46714088277e-03 -1.97866600799e-03  2.22133242940e-03 -4.37875683428e-03  9.74780430829e-04  2.70888458414e-04 -2.00113951173e-03  4.66293538613e-04 -1.34595843915e-04  1.44155369445e-03 -1.45351353304e-03 -4.04283351091e-03  3.66069211022e-03  8.90683286180e-04 -1.42521108711e-03  1.86781062785e-05 -2.96091379520e-04 -1.09991001567e-03 -1.79227352903e-03  5.43702564697e-03  3.40303050078e-03  2.31303372837e-03 -1.26509942399e-03 -3.95528333725e-05  3.78984239712e-03 -2.20015763811e-03 -1.86064175171e-03  2.33545738590e-04 -1.75980556197e-03  8.39271352443e-04 -1.21474021182e-04  5.54948251336e-03 -1.00162227572e-03  1.41298504733e-03 -1.00220244325e-04 -5.69325600238e-03 -4.17553258618e-03  1.16223062484e-03 -1.65554520702e-03  2.39154456261e-03  5.01213508288e-04 -2.67626624527e-05  1.31140086635e-04  4.30919734654e-04 -4.68438378559e-04  2.87820230779e-04 -3.78544064470e-03 -4.73543696851e-03  1.72859775559e-04  7.33459881833e-04 -4.55723970392e-03 -5.97015585489e-04 -4.29366163978e-03 -1.56418776648e-03  3.41515271177e-03 -1.61103844186e-03  5.93828308745e-04  5.88917122724e-03  8.48613802293e-04 -7.28712499623e-04 -6.81534673833e-04 -1.73894827757e-03  1.86392159967e-03 -1.07672658760e-03  3.92556225899e-03  4.81689582823e-04  4.20221112934e-03  1.04352187109e-03  1.84203411113e-03 -8.27195963281e-04 -2.41298086903e-03  3.26368934551e-03  2.09766243529e-04  2.21381573613e-03  1.38271592823e-02 -1.04037981684e-02  8.37108212437e-02  3.56599627645e-03 -7.52059294026e-03  3.45966118671e-04  2.46137596506e-03 -1.62474653357e-03 -1.69914151959e-03  1.41879937507e-03 -9.73020133312e-04  4.28092779627e-04 -1.24854646097e-03  2.48050336741e-03 -1.63023709697e-03 -7.35700941506e-04 -1.04120466124e-03 -1.76610170615e-03  1.81555093211e-03  2.05832643541e-03 -1.51333153505e-03 -1.03367396277e-03 -4.41672554157e-03  2.81849695657e-03  2.73108756975e-04 -5.42298156914e-03 -6.16932229692e-04  7.47124297314e-04  1.13394790061e-03 -2.85209503932e-03 -7.76179432506e-03 -1.37196391412e-03 -1.79163363054e-03  3.27374585310e-03 -6.83603190437e-04 -2.43018257551e-03 -1.36955419483e-03  4.59527913206e-03  1.08227660436e-03  1.41661386820e-03 -2.00887424646e-03  1.95229479548e-03  2.40333320612e-03 -3.41276946643e-03 -1.08053855846e-04 -8.96592669260e-04  1.35428083716e-03  1.56945123852e-04  2.43775383162e-03  3.18177135754e-03 -1.76938873036e-03 -1.40767972469e-03 -2.20181673391e-03 -1.19663832719e-03
-9.62686934130e-04 -3.12684997740e-03  2.17000727261e-03  7.84206804520e-04  1.34357692831e-04 -3.16646879293e-04 -3.60504498611e-03  1.49304080609e-03 -7.71018215102e-04 -1.39737714326e-04  2.57582424812e-04 -5.20826465497e-05 -9.79313369578e-04 -9.93222674234e-05 -6.07355828209e-03 -9.10007206264e-04  2.14930454887e-03 -1.79775556357e-03 -1.44239741322e-04 -6.93845920827e-04 -1.40490927497e-03  1.64164234615e-04 -1.82212027310e-03  8.43771232999e-04  3.63941657866e-03  3.35743320012e-05 -9.29161200780e-05 -9.61600386709e-04  2.00667333369e-03 -3.29399570883e-04  1.56481593332e-03  1.31521835275e-03 -6.43613085924e-04 -5.48864692137e-04  8.35478152110e-04  1.25029745948e-03  6.80070745833e-04  3.01866874906e-03  1.65313164546e-03  3.09923644904e-03 -8.23119718198e-04 -6.51382942403e-05 -2.73499548614e-03  1.17725991343e-03  7.58854791003e-04 -1.33977723168e-03 -2.94586402556e-03 -1.11894794388e-03  1.86596932776e-03  3.83298115270e-04  6.25962019681e-05 -7.44406995002e-04 -1.56166499412e-03 -9.06664860544e-08  8.89123912799e-05  1.42216267400e-03 -4.37372168582e-04 -1.65219011170e-03 -2.21846291449e-03 -4.12187251730e-04 -2.55205747741e-03  2.01824944146e-03 -1.07499276208e-03  3.83430908000e-04  3.67162289936e-03 -2.30636424093e-03  6.29238930798e-04 -1.22143935106e-03 -2.79838431138e-03  1.24543624395e-03  9.56827744866e-04 -3.75677209023e-03 -3.99077819744e-04  2.83927211436e-03  4.19711720285e-03 -1.30972654480e-02  3.56599627645e-03  6.59994688054e-02 -1.62927796167e-02  7.73641009947e-03  4.52611211542e-03  4.80021982127e-04  1.13593720269e-03  7.28796534343e-04  9.03961238922e-05  1.00560169216e-03 -5.93841897888e-04  1.74138547685e-03 -1.05475120326e-03 -6.55221069624e-04 -1.23957646441e-03  1.94757440763e-03  3.74420683236e-03 -1.56569675270e-03 -1.07628817725e-04 -2.33833771940e-03  6.97286980179e-04  6.19132453743e-04 -3.41557052062e-03  2.53927338558e-03  1.02234903469e-03 -1.10004645986e-03  5.39033640733e-04 -2.24439765301e-03 -5.73566787806e-03  2.30829172044e-03 -1.06076073267e-03  3.08438079616e-03  6.69721709648e-04 -4.49349629493e-05 -1.29192245572e-03  2.43910399973e-03  1.02224363979e-03 -2.33591806153e-03  2.36702600812e-03 -2.26042651854e-03 -1.74853159015e-03  2.02287613550e-03  7.50119977014e-04 -1.37457326222e-04  1.08445926510e-03  9.78906425077e-04 -1.68905459183e-03  1.17356156575e-03  1.72947522220e-03 -9.62215852791e-04  5.62141342518e-03 -2.64632163388e-03
 7.09664942810e-04 -7.34596486840e-04 -1.50594317258e-03  5.31814190067e-03  3.86585489949e-05 -1.25650690740e-03  2.30857886221e-03 -1.80256270939e-03 -1.52563563593e-04  8.98000834349e-04  1.78580232398e-03 -4.00399817199e-04 -3.43528529097e-04  9.72049796377e-05  5.06989445586e-03  3.61934110722e-03 -1.48654375685e-03 -3.23259105332e-03  4.28879008324e-04 -2.00794595939e-03 -6.70867908444e-04  1.80839841526e-03  3.64086240962e-03 -2.44238665337e-03 -6.14361616718e-04  1.51679608382e-04 -7.11632422023e-05 -2.34249903903e-03 -1.55170697590e-03  4.24797570596e-05 -2.84942221524e-03  2.87845913188e-03  4.33017456581e-04 -5.88117119538e-04  8.03587716697e-04 -1.86303143855e-04 -1.68857678776e-04 -2.40187425118e-03 -2.06446479794e-03 -4.94070151426e-03  5.67262481412e-04 -9.89789232568e-04 -7.19872531512e-04 -2.61531509171e-03 -6.44927346791e-04 -1.26760151575e-04  3.54564569608e-03  3.86277357974e-03 -3.38472697748e-03 -1.59827749801e-03 -1.60401294390e-04  2.38032819538e-03 -2.76740110711e-03  1.02351129614e-03 -9.27234358409e-04 -2.85348575858e-04 -1.07856484323e-03 -4.10753019727e-03  3.79620963785e-04  3.26758472401e-03  1.16349989342e-03  2.26880073583e-04  2.02879028959e-03 -4.26815654264e-03 -1.65013076320e-03  7.60304691292e-04 -1.90215390083e-03  7.85238735894e-04 -6.26247522755e-03 -2.23391726496e-03  3.82190658705e-03  1.68545014002e-03  8.94206777433e-04 -2.33904851170e-03 -5.75807701897e-03  4.26319544132e-03 -7.52059294026e-03 -1.62927796167e-02  8.69556562702e-02  1.12575414363e-02 -8.19817245217e-03  8.70064823564e-03  2.54329870602e-03 -4.99832797469e-05  5.73962188132e-04 -9.81690423284e-04  7.26423494211e-04  2.19051282827e-03  2.74466244236e-04  1.63412979976e-03  1.72815698748e-03 -3.88259934459e-03 -2.40431687652e-03 -1.85909553360e-04  1.01617112483e-03  4.68684405785e-03  4.48203226573e-04  1.18730180454e-04  1.70319188882e-03 -3.93882039573e-03  1.11137666369e-04  2.13402009718e-03 -3.10900201097e-03  1.35804866723e-03  4.13072263577e-03 -3.57584447216e-03  1.53189802286e-05 -4.40660680708e-03 -8.38265213497e-04  4.25940057637e-04 -1.93376314551e-03 -4.37771805434e-04 -5.52335800677e-05  1.75495146523e-03 -2.28338827372e-03  2.87857453106e-04 -1.33506716502e-03  3.07927157993e-03  1.39570854787e-03  6.84648734524e-04 -4.57342668057e-04  1.33313109196e-03  1.85525128352e-03 -7.05822428164e-04 -4.56202231195e-04  3.61346143827e-03  4.87652505081e-04  3.62288332892e-03
 9.60075807226e-03 -1.87317679630e-03 -6.45056358531e-04  4.64211467327e-03 -1.24537502744e-03 -2.39899650590e-03 -2.40259925304e-03  3.96817187883e-05  3.54291528536e-03  2.07864975246e-03  2.79458313294e-03  1.68359923070e-03 -8.12203208165e-04  3.71314163765e-03 -4.27402931549e-03  3.24802466406e-03  7.04761048051e-03 -4.26298898088e-03 -1.28197390890e-03 -3.75964190837e-03  1.82742242995e-03  1.16176444289e-03  3.17228930217e-03  2.03229452926e-03  2.52382110870e-03  2.50370480877e-03  1.00611187528e-03 -1.98243677234e-03  3.49676877509e-03 -2.50396113480e-03  1.97779171215e-03  2.98800923458e-03  8.99462653353e-04  2.64054391017e-03  1.12921380676e-03 -4.18869318427e-04  7.62975022940e-04 -1.94719943637e-03 -1.45368798289e-03 -3.23488416888e-03  3.08793417722e-04  3.48521636500e-05 -3.39826619029e-03  6.06320826667e-03 -1.50846799805e-03 -4.11929692769e-03 -4.08874215966e-03  2.87427407876e-03  3.48141121111e-03 -1.08593318020e-03 -3.33767879651e-03  2.35207088664e-03 -1.16485109150e-03 -6.68622448229e-04 -5.85276305430e-05 -4.96457398697e-03  4.50792971110e-03 -1.55615420106e-03  2.98049650916e-03  9.48678847316e-04  2.53280861073e-03 -1.85099511309e-03 -2.31894030510e-03 -1.78373882370e-03  1.33977913487e-03  4.09782710536e-05 -3.00103553616e-03  5.35291659362e-03 -7.33685116491e-04  4.91036999503e-03  1.01179291642e-02  2.33792565390e-03  3.10216418381e-03  1.03816521280e-03 -2.97891958164e-03 -2.78216218712e-03  3.45966118671e-04  7.73641009947e-03  1.12575414363e-02  9.78106609114e-02  1.39531111083e-02  6.33913171155e-03  1.75728272857e-03 -4.12791081532e-04 -1.46485717923e-03  2.73572148060e-04  5.38445747541e-04  5.27088390631e-03  4.05555466941e-05  9.66549291398e-04 -1.92672139799e-04 -1.17470816608e-03  4.17076244848e-03  3.99902999559e-04  4.71202801106e-05  1.00883265305e-03 -1.79802394662e-03 -5.69496259827e-05  1.16360014083e-03 -4.83300014490e-03  1.86553530397e-03  2.58809095510e-03 -2.24424206427e-03  3.12965943151e-03  4.97261709668e-04 -8.63593481145e-04 -1.31311537325e-03 -9.90865166704e-04 -1.61321311194e-03  6.44343804588e-04 -1.08592569674e-03  4.42014920595e-03 -3.96252947669e-04  8.01691610030e-05 -1.82685230095e-03 -1.55145992336e-03 -3.04321946841e-04  5.06492665076e-03  2.63727587038e-03 -7.88473093621e-04  1.61938301059e-03  1.84477294115e-03 -2.07982737506e-03  7.24717928608e-04  2.72872345581e-03 -1.19623963612e-03  3.96171329542e-03 -4.24800266600e-03
-1.66104083965e-03 -8.45774557036e-04 -6.59545829644e-04  3.78857039193e-04  5.40670613433e-04  4.73498952740e-04  3.71646489535e-04  9.92473460619e-04  9.31782387333e-04  1.93857427000e-04 -1.15964035636e-04 -1.68292118410e-03 -3.12140992803e-04  1.91556694336e-03 -3.33469308626e-03 -5.95443744766e-04  3.10922429046e-03 -7.04177596785e-04 -1.34150443670e-03  2.19734396781e-03  1.11159935968e-03  6.17492868977e-04 -6.23203155618e-04  6.91360436842e-04  5.13169843417e-04  1.48503861336e-03  7.68336047162e-04  7.63351090901e-05  3.71462497925e-03 -8.19570302765e-04  2.67066112644e-03 -1.01206901188e-03 -1.15972860845e-03  3.15897850818e-03  1.31457868176e-03  2.02937659803e-03  2.40775755109e-03  6.78719427256e-05  1.48545185792e-03 -6.84225436855e-04  3.65905995435e-04  1.26613669094e-03 -3.13193444230e-03  2.86466924696e-03  3.49406904277e-04 -3.52748959163e-03 -2.92238954726e-03  8.83302607243e-04  5.40478131395e-04 -3.62873431990e-04 -2.02700343242e-03  2.36511145397e-04  3.07236485171e-04  5.75171334171e-04 -1.61893811042e-03 -1.54236363123e-03 -4.48544629670e-04  1.64414378027e-03 -1.18949503544e-03 -2.01957197151e-03 -7.18533566877e-04 -5.10581062038e-04 -7.57063397251e-04  2.01408424754e-04  1.08899333250e-03 -5.14608462910e-04 -2.35505515120e-05  1.83622206890e-03  3.15498272474e-03  1.26888020605e-03  9.93564742549e-04 -6.78840058555e-04  2.02173709077e-05  7.90862524186e-04  1.45310022915e-03 -2.01460095912e-03  2.46137596506e-03  4.52611211542e-03 -8.19817245217e-03  1.39531111083e-02  6.09471257509e-02 -4.47043941642e-03  2.49561157026e-03 -1.03387858650e-03  2.29893069848e-03 -3.72973826238e-04 -3.94763673505e-04  2.04477978825e-03 -1.75517625109e-03 -3.54187122962e-04 -9.41054073124e-06  2.67686850401e-04  1.87580237877e-03 -1.82268650546e-03 -1.06243398710e-03 -1.22357477445e-04 -5.16629723508e-04  1.25746677368e-03 -3.22067341781e-04  1.70082664898e-03  2.04587195753e-03 -4.71467370074e-04  3.49941321591e-03  2.17818217181e-03  8.35352116263e-04  1.29596674158e-03 -5.74975634023e-04  1.84880897330e-03 -3.31596488175e-05  1.10142923403e-03  4.84146681512e-05  1.35625096565e-03 -3.78208467409e-03  2.93207114946e-04 -3.58837752819e-03  9.58259727988e-05 -1.68314921902e-03  1.56862825832e-03  5.98082898380e-04 -6.22951263304e-04  5.83168331232e-04  1.19035679183e-03 -7.13397310495e-04 -1.80636524833e-03  2.99908521589e-03 -1.61666119430e-03  9.72330112567e-04 -2.99658725661e-03
 4.46898837350e-03 -2.94173894024e-03 -3.00064767359e-03  4.62914858794e-03  1.54068656132e-03 -1.44746784403e-03 -9.67595887154e-04 -2.68915337747e-04 -7.61226524323e-04  2.93072340367e-04  6.07140218815e-04 -2.72742771787e-03 -5.25364262615e-03 -1.03584187213e-03 -8.20908562786e-04  1.28723067640e-03  7.38232385305e-04 -3.84782943163e-03  6.13278311508e-04 -8.16447585210e-04  1.02275963186e-03  8.78048658355e-04  1.62696886635e-03  2.60032921459e-03  4.99528113640e-03 -2.49904205600e-03 -6.95268794449e-04  1.88055749675e-03 -9.97492026872e-05 -8.65565637115e-04  1.10762625031e-03 -8.75937040181e-04 -1.51151084144e-03  1.25180557454e-03  9.76992878777e-04  9.69141126140e-04  2.72737598811e-03 -1.62498338781e-03  3.02619694506e-04 -2.78889162315e-03  4.44042977048e-04 -8.81154140668e-04 -6.25572475143e-04 -1.57315790732e-03 -1.73266163874e-04 -1.92626670333e-04 -1.25247608387e-03 -9.17240436580e-04  3.29242193763e-03 -1.36314940198e-03  2.27028247785e-03  6.70749041228e-04 -1.36394450986e-03  1.30485017006e-03  8.12067084809e-05 -9.62827256620e-04  1.25847040846e-03  6.87057501208e-04  3.21804016101e-03 -1.22230841412e-03 -2.83841055858e-04  2.26698743281e-03 -5.89193792711e-04 -1.52531834253e-03 -9.40764905130e-04 -2.00874578629e-04  7.90610345229e-05  1.45757104869e-03 -1.38820729863e-03  8.07556712872e-04  1.26260577049e-03  1.63849937338e-03 -7.51469955075e-04 -1.11874797364e-03 -2.59975332187e-03  2.17570177214e-04 -1.62474653357e-03  4.80021982127e-04  8.70064823564e-03  6.33913171155e-03 -4.47043941642e-03  7.33886742792e-02  1.27526621213e-03 -3.53027717138e-03 -6.86325729692e-03  9.05368630765e-04 -8.19237099267e-04 -4.22328607409e-03  9.35599816311e-04 -2.99757160494e-04 -2.09999226457e-04 -1.78469485163e-05 -5.88598635547e-04  3.31176671039e-04 -3.52435442693e-04  4.90295492460e-04  1.94317844431e-03  2.19780251063e-03  2.07733320126e-03 -1.36287543354e-03  1.24642110687e-03  7.61026891405e-04 -3.20866679880e-03  6.59259410264e-04  2.04367954038e-04  1.03221785711e-03  8.72541311649e-04 -3.84278393663e-03 -3.64179488070e-04  2.75900554137e-03  7.35400404144e-04  1.96873953291e-03 -2.25937890531e-06 -1.58137556488e-03 -7.36039829608e-04  1.74112546840e-03 -7.36906891693e-04  2.17555450882e-03  2.76639465558e-03  1.60749517783e-03 -2.27738690028e-04 -6.17849110742e-04 -1.86251599357e-03 -2.59889192280e-03 -2.06040878492e-03  1.31835173772e-03 -2.15579737366e-03 -9.03286993261e-04
-1.91017954873e-03 -2.84254380590e-03  3.64042607129e-04 -6.74689018224e-04  4.73250273468e-03  1.25509270527e-03  1.27769120594e-03 -9.11810647717e-04  8.88470336866e-04  3.11451390154e-03 -1.90601163096e-03  2.41343749385e-04  9.93631418093e-04 -8.26743439807e-05  1.65744423839e-03  6.29905396654e-04  1.39091160857e-04 -9.19828257888e-04  1.68913428561e-04  1.80118027620e-04 -2.64022004685e-03 -1.08395896231e-04  8.19402258333e-04 -1.06883487639e-03  6.15575289801e-04 -4.45235673255e-04 -6.43332430512e-04 -1.35669586831e-03 -1.91075065296e-03  1.29146680068e-03 -2.25692509223e-03 -2.51410100346e-03  2.16068810462e-04  4.99263379627e-04  3.92838989799e-05  3.20957993393e-04 -5.76959323270e-04  1.93146278673e-03 -1.63253900893e-03  8.62872327300e-05  4.95627881450e-05  2.49942960221e-04  3.96437993546e-04  2.91821007306e-03 -6.94826003200e-04 -1.73893919819e-03 -2.90879525179e-03  2.48679526941e-04 -2.11328045026e-03  8.38131011016e-04 -2.83648209067e-05  6.34784729259e-04  6.32032261870e-05  4.41269820233e-04 -1.63836630397e-04 -5.40921820012e-04  1.58885202501e-03 -4.00071334549e-03 -3.67906640206e-04  6.74344511651e-04  4.43063333218e-04 -3.28295802341e-04  2.38468714781e-05 -3.02488001331e-03 -1.85000566095e-04  3.73875960484e-04  2.13990494443e-04  9.95824812691e-04  3.59054131037e-03  3.86225179004e-04 -5.14749021138e-04 -2.16301432274e-03  1.31384350464e-03  1.68757679048e-03 -1.33599193321e-03  1.43261156716e-04 -1.69914151959e-03  1.13593720269e-03  2.54329870602e-03  1.75728272857e-03  2.49561157026e-03  1.27526621213e-03  5.51411892083e-02  4.24745255418e-03  6.90198936136e-03  6.55543980637e-03 -1.42471107712e-03 -7.33301158676e-04  6.21832585088e-04  1.18472399562e-03  4.83142358379e-04  2.54181839662e-03 -1.52931457150e-03 -2.45792612903e-03 -7.71759318414e-04 -1.50653845694e-03  1.06643407939e-04  2.74605417973e-03  1.70883705832e-03  1.09600315550e-03  1.15548911457e-03  1.33769180897e-03 -1.71068450795e-04  8.58872396191e-04 -5.95181032189e-05 -3.75692988208e-03 -4.33686392840e-04  4.91545386684e-04 -1.75976406581e-03 -1.08656624950e-03 -1.58410439112e-03 -7.05364339056e-05  9.18465193206e-04  1.26856342992e-03  1.68760974674e-03 -1.10680589129e-03 -7.94550427457e-04 -4.36462264366e-03 -2.06765763940e-03  1.81462143159e-03  1.12649039227e-03  1.29371353971e-03  1.00405330046e-04 -7.51299602278e-04  1.37194504404e-03  8.01555465294e-04  2.30452264629e-03 -1.69138010062e-03
-2.99348876153e-03  2.29498479516e-03 -2.38695258148e-03 -2.46179328695e-03 -4.23889195646e-05 -6.70060876684e-04 -2.08884783252e-03  3.15883946351e-03 -2.36799993286e-03  2.60853691124e-03 -6.29747831932e-04  1.64691850953e-03 -1.13839401265e-03  9.85248474803e-04 -2.08697293861e-03  5.07173116899e-05 -9.80077648147e-06  1.67261888309e-03  5.48803566776e-04  1.68350711504e-03 -4.77981491033e-03 -1.46665368127e-03  2.19878565535e-03 -1.48010147561e-03 -9.20310525224e-04  2.64663996166e-03 -2.93205298312e-03 -2.21759389851e-03 -2.20266227506e-03 -1.77474631317e-03 -5.03866607759e-03 -4.31030897562e-03 -4.14825548772e-04 -3.22791723738e-03  2.20403892697e-04  4.24578565209e-03 -4.63573070895e-03 -3.44590244593e-03  1.04863101991e-03 -1.46622117139e-03 -2.37212576005e-03 -1.30942389323e-03 -2.59498053915e-03  2.16896416370e-03 -5.77763565875e-03  2.04925164608e-03 -4.13540836936e-03  5.97922069479e-04 -1.73197125576e-03  7.20188016385e-04  3.89888430640e-03  3.20465198620e-04 -3.57413915875e-04  1.71666657920e-03 -1.21266032743e-03  1.59502039230e-03 -3.17267744343e-03 -1.67713719779e-03 -6.65181219405e-04  1.95994891826e-03  3.24631890185e-03 -6.57918866757e-04 -1.25258573702e-03  2.11572010765e-03  2.49715368653e-03  9.16704244806e-04  1.52608886353e-03 -7.54771521760e-04  2.57843860357e-03 -8.75175803293e-04  1.12875540223e-04 -6.05070715110e-03  1.14723039887e-03 -7.05141287887e-04  1.63247308770e-03  3.56627769122e-03  1.41879937507e-03  7.28796534343e-04 -4.99832797469e-05 -4.12791081532e-04 -1.03387858650e-03 -3.53027717138e-03  4.24745255418e-03  9.57088035486e-02 -9.57782890690e-03 -4.44545511409e-03 -2.71544629880e-03  4.60523383480e-03  8.30619561390e-04  1.93199686507e-03 -2.89483366734e-03 -2.56846446582e-03 -5.74340293241e-05  4.82226867057e-04 -1.04114242619e-03 -1.04984800284e-03 -1.00117312832e-03  9.27442039804e-04 -3.79088102674e-03  3.09985404681e-03  4.21332190397e-03  5.68369385193e-04  4.15790308130e-03 -6.93207284261e-04 -1.90192560992e-03  1.26668569979e-04 -2.31366600612e-03  3.98066407502e-03 -2.84141066831e-03  4.63156624627e-03  2.63761946872e-03 -5.29392608238e-04  6.27073372713e-05 -2.34745345265e-03  9.13634304805e-04  1.91483106292e-04 -6.43336819832e-04 -2.40763862665e-03 -7.95237145654e-05  8.99860805037e-05 -1.08872995929e-03 -8.15233226808e-04 -3.91901707399e-03  2.10465992576e-03 -2.56302599382e-03  2.37497902994e-03 -1.22559731985e-03  5.52413220972e-03
-2.10012310800e-03 -2.18338830876e-03  1.84354954905e-03 -3.23751093661e-04  2.25020040439e-03  7.05152131014e-04  2.22965326438e-03 -2.27838113848e-03  1.67799229918e-03 -2.18655879517e-04  8.19802101970e-04  2.62055998153e-04  2.97782856766e-03  3.83112517561e-04 -1.07687473249e-04  9.47459908811e-04 -6.18620400202e-04 -2.04302007106e-03  1.65306276050e-04 -4.13651915708e-04 -2.27866361631e-03  7.79713848939e-04  2.41177631743e-03  1.78741155942e-03  3.58268045282e-05 -1.45353738884e-03  2.16447446529e-03  1.25854688157e-03  1.71838344747e-05  1.69190149904e-03  1.33567987647e-04  5.64370547383e-03  9.33136580010e-04  1.48928911564e-03 -2.82012595356e-03 -2.55974070496e-03 -3.92785219284e-03 -2.95805322989e-04 -5.72057145126e-04  1.04912616544e-03  9.88001020086e-04 -2.02661196826e-03  2.78088901501e-03 -2.62518294223e-03  2.00544230713e-03  4.35028943368e-04  2.59675530563e-04  1.56587471219e-04  9.98203944136e-05  1.47839739348e-03 -2.25633076840e-03 -1.35911995402e-03  1.93549427548e-04  4.95029188773e-04 -1.40869947429e-03 -3.09272946213e-03  2.78573253809e-03 -2.34092704400e-03 -4.57072017894e-04 -5.88066239850e-05  1.32615010864e-03  2.02131332298e-05 -1.08276155017e-03  9.21870109463e-04  2.61282868056e-03 -3.36510726787e-03  1.89048895073e-03 -2.51358872432e-04  1.27084881386e-03 -1.30448810308e-03 -4.97237872930e-04  2.50634006342e-04  6.45311258186e-05  2.40513319985e-03 -2.61275429760e-03 -1.31010904647e-03 -9.73020133312e-04  9.03961238922e-05  5.73962188132e-04 -1.46485717923e-03  2.29893069848e-03 -6.86325729692e-03  6.90198936136e-03 -9.57782890690e-03  7.27100986408e-02  6.31275984492e-03 -4.59182672330e-03 -1.78469415421e-03 -1.68899795068e-03 -2.92336863865e-03  4.49198347628e-03  6.61092041604e-04 -2.06712318645e-04 -2.17231687288e-03  1.08051747485e-03 -1.21372149514e-03  1.89514315961e-03  1.06546244551e-03 -1.78719494198e-03  2.20011016343e-03  1.87306476098e-03  5.51386612930e-04  1.07652246471e-03  3.12231207948e-03  4.42851402864e-03 -2.98333071932e-04  2.50589055047e-03 -1.09002934635e-03  4.88206423459e-04 -2.87706346137e-03 -1.27306052121e-03 -1.89607929585e-03 -9.69623537495e-04  1.44909684879e-03  5.22241712703e-05 -4.11936728919e-04 -1.70545387079e-03  1.42091894607e-03 -2.53113178246e-03 -1.37948137324e-03  3.31551895310e-04 -9.01980518636e-07  4.15662810829e-03 -2.02749607581e-04 -1.89809784755e-03 -8.58324816057e-04 -2.94434041665e-03 -2.03792960228e-04
 2.05546167510e-03 -1.04651566020e-03  3.04686551846e-03  9.16852331438e-04  2.96010395069e-03 -7.57892016591e-06 -3.97180847645e-04 -3.02261432312e-03  2.69364296875e-03  2.95735633181e-03 -8.48283968768e-04 -1.71896000357e-03 -9.56572908441e-04 -2.56194727623e-03  5.95607576783e-03  4.65596776609e-03  6.46810906149e-04 -1.83011565658e-04  2.23922990483e-03 -3.25745859170e-03  3.38301852114e-03  1.09942059761e-03  2.56664992627e-03  3.90201597450e-03 -4.43546665837e-03 -3.05868254670e-04  1.87698767427e-03 -1.01155337851e-03 -2.69436183441e-03  3.85630015384e-03 -7.87392893476e-03 -3.20240800835e-03  1.94203364724e-03 -1.00690412918e-03 -5.55351230133e-03 -4.55796811626e-03 -9.79720339706e-03  2.78074035222e-03  1.25450442424e-03 -3.94898037514e-03  6.25694061352e-03  3.24376682477e-04  3.47158760900e-03  1.70371720635e-03  6.31654903767e-04 -2.79832028325e-04  1.37981041967e-03  4.21575632890e-03 -5.80172492057e-04  2.91267955446e-04  3.91332959003e-03 -2.02352688682e-04 -1.52644877423e-03  4.91912040310e-03 -1.84719195844e-03 -2.65480826078e-03  3.19895838525e-04  5.72064171905e-04  8.76385191814e-04 -1.84919242218e-03 -3.71319308879e-04  1.48179723928e-03  1.62047140885e-03  1.55550662457e-03  4.61263476657e-03  1.95384592669e-03  1.40230729138e-03 -1.83747625137e-03  2.41311701755e-03  1.91172833226e-03 -4.12521727911e-03  2.68169074212e-04 -1.87678010920e-03 -3.83881666291e-03  2.80739697049e-03 -1.20429417862e-03  4.28092779627e-04  1.00560169216e-03 -9.81690423284e-04  2.73572148060e-04 -3.72973826238e-04  9.05368630765e-04  6.55543980637e-03 -4.44545511409e-03  6.31275984492e-03  1.18429694633e-01 -1.00161020134e-03 -2.47279444131e-03 -6.73064082067e-03 -5.15255992497e-05 -1.25893168343e-03 -3.16529490299e-03  4.60095388929e-03 -2.30283117992e-04 -2.44744173875e-04 -2.15126854037e-03  5.39278295179e-03  2.02093441953e-03  3.77853508155e-04 -2.27846150808e-03  8.87288829497e-04 -2.69030119143e-03  2.03271469272e-03  2.38414635673e-03 -7.53929973986e-05  3.11395981805e-03 -3.45989684108e-03  1.47336703231e-03 -2.05547148856e-03 -5.66901685013e-03 -2.83582597888e-03 -4.57411497209e-03 -1.72037078750e-03 -4.28510319296e-03  8.00751645090e-03 -4.11161973888e-04 -1.55043546948e-04 -2.60561170884e-03 -6.06375453115e-04 -2.47245857403e-03  9.35768863575e-04 -2.57422629635e-03 -4.44029818658e-03 -3.38701111035e-03  6.60752793518e-03 -2.83794174894e-03  3.68369702915e-03 -3.60671520182e-03
 2.92106807576e-03  5.80488687320e-04  3.65901488089e-03 -1.81518516681e-03  6.67615313852e-05 -1.50517202411e-04  2.00692566078e-03 -3.04986713838e-04  1.78959321009e-03  2.05548379940e-03  2.11655408202e-03  1.26744360595e-03 -9.57276533446e-04  4.15247729733e-05  2.13632681530e-03  3.71366466649e-04  1.05842946988e-03 -3.21238457364e-04 -1.66724230648e-03  3.49117375685e-03  5.66355554905e-03 -1.30478382167e-03 -3.32301866105e-03  2.91813600529e-03 -5.73778703851e-04  3.03111309131e-03  1.56997663845e-03 -1.71235780855e-03 -7.42021035819e-04  3.96796712594e-04  4.03677175277e-04  1.13735811648e-03  6.55190341114e-04  2.18570630190e-03 -6.22006684979e-04  8.33471079531e-04  2.87772445524e-03 -3.78898087729e-03 -5.63636002574e-04 -4.83647547732e-04 -5.58090813411e-04  4.02089796474e-04  1.99837503451e-03 -1.51110226266e-03 -2.06036163964e-03  1.20575030149e-03  1.66923811718e-03  1.31732976515e-03 -4.46071421943e-03  5.35599034509e-04  5.25960785330e-05  1.33256218054e-03  5.54802355042e-05  6.06378922598e-04  1.23255203909e-03 -4.44425080435e-04  1.46652181650e-03 -1.08144797080e-03  1.32743898264e-03 -4.58421764283e-04 -2.98476463008e-03 -7.51649626327e-04  2.26384641660e-03 -3.26242792436e-03 -1.83504873370e-03  8.19318475293e-04 -1.00143419553e-03  1.55229567262e-03  1.08976755580e-03 -1.38942420198e-04 -2.67138393880e-04 -3.62106707844e-03  2.51452763050e-03 -2.12628633809e-04  2.14905137648e-03  2.38486600491e-03 -1.24854646097e-03 -5.93841897888e-04  7.26423494211e-04  5.38445747541e-04 -3.94763673505e-04 -8.19237099267e-04 -1.42471107712e-03 -2.71544629880e-03 -4.59182672330e-03 -1.00161020134e-03  6.79890862541e-02 -6.58752788936e-03 -1.06128381369e-02  6.98620945706e-03 -5.00146249805e-03 -2.11925706985e-03  1.13133827475e-03  1.04048209865e-03  3.83975454455e-04 -4.14326311609e-03  2.13059582305e-03 -1.81439760333e-03 -3.53305551932e-03  9.40239446596e-04 -1.98879334548e-04 -1.50933842049e-03 -2.20716015271e-03 -2.79324767899e-03 -1.07954116533e-03 -7.26314056543e-04 -4.07515418455e-04  4.13125057580e-04 -2.24249345800e-04 -1.41459649658e-04 -1.36396417352e-03  1.85740466217e-03  4.34959074974e-04 -5.39625860648e-04  1.31679756128e-04 -8.39027368980e-04 -1.70435300555e-03  2.90404731201e-03  4.77923598085e-03  3.61780497433e-03  1.20746209043e-03 -1.60670952490e-03  2.14397914172e-03  3.30696927729e-03  1.95856616122e-03 -1.90830768488e-03  4.53843104190e-03 -9.77337614386e-04
-2.72080296045e-03 -5.37720036026e-04  1.09645161758e-04 -3.46805505616e-03 -4.16357334312e-04 -1.53358604205e-03  5.17712244382e-03  1.67419275810e-03  1.93640151582e-03 -2.43200539564e-03  2.37791287550e-04  1.90706885889e-03 -5.83235194066e-04 -3.87536553991e-03 -1.18782437331e-04  1.66846261741e-03 -8.28028931490e-04 -1.61269876164e-03  1.72808873138e-03 -3.42530628623e-03  4.06862628501e-03 -2.09293692240e-03  1.96675960688e-03  3.67709454375e-03  5.08977049456e-04 -1.37850669586e-05  3.75332409685e-04 -9.78370874331e-04  3.12624454158e-03 -4.60531490518e-04  2.17222037043e-03 -3.18583843743e-03  3.10925146027e-05 -4.67989163978e-03  7.49691767320e-04  3.65702181998e-03 -2.54408874320e-04  1.10374058866e-03  2.57066651778e-03  5.36921440367e-05 -2.70345403099e-04 -5.69211696099e-04 -7.63014479734e-04  4.11998617809e-03 -2.44119390591e-03  6.71437048555e-04 -7.85816327500e-03 -2.56184180515e-03  1.77804636889e-03  2.02676737606e-03 -1.31286106002e-03 -7.16291202587e-04 -1.94130237118e-03  3.82897281330e-03  7.84381815989e-04  8.09905663655e-04 -1.26215363688e-04  7.90505906614e-04  6.49653122972e-04 -1.33598271776e-03  5.19166284716e-03 -4.58638036690e-03 -6.17847520190e-04  1.22210317556e-03 -1.53586482542e-03 -2.37291808949e-03  1.02052833237e-03 -4.20840238563e-04  9.07689987730e-05  1.08641543621e-03  8.38312538241e-04  3.66674151597e-03 -1.20675053481e-03  5.08294188764e-04 -2.98934365903e-04 -1.77011554808e-03  2.48050336741e-03  1.74138547685e-03  2.19051282827e-03  5.27088390631e-03  2.04477978825e-03 -4.22328607409e-03 -7.33301158676e-04  4.60523383480e-03 -1.78469415421e-03 -2.47279444131e-03 -6.58752788936e-03  9.41255919061e-02 -1.73994224249e-03 -5.02271975113e-04  3.33153968404e-03  2.94619704558e-04 -4.42458441676e-03  2.63937832431e-03  7.24964042287e-05  9.11645647406e-05  2.85948129926e-04 -5.83565981856e-03 -2.92097833012e-03  9.28845504351e-04 -4.81242051499e-03 -2.53880102285e-04 -3.73194990954e-03 -1.24671408985e-03 -1.28246741191e-03 -3.53855344306e-03  9.35810559601e-04 -2.32672904220e-03  2.36835720224e-03  9.93137727243e-04  5.27069082457e-04 -3.93107905109e-03  1.32028225015e-04  3.10940845450e-04 -3.63031171164e-03 -6.87257766606e-04 -3.75782525786e-04  9.22426053361e-04 -2.46522947991e-03 -8.14075650524e-04 -1.46110582849e-03  1.00550611993e-03 -2.00617716767e-03  6.85009885842e-03 -6.13907746581e-04 -8.75566402809e-04  1.55264967535e-03 -1.14346046268e-03
-4.35873979315e-04 -3.18304284802e-03 -3.09592257608e-04  3.70947751240e-03  3.48428365350e-03  1.32070826557e-03 -1.70576528878e-03  4.95084351680e-04 -4.91761383942e-03 -7.03234539326e-03 -3.71646380947e-03  1.81239601271e-03  8.38582957980e-04  3.34679294511e-03  5.09746984036e-04 -3.23576370098e-03 -1.23353721070e-03 -3.86824244203e-04 -7.77995400264e-04  3.28824124462e-03 -1.91941288524e-03  1.30497589189e-03 -4.39316222968e-03 -2.54879762140e-03  1.42893088504e-03  1.34540355058e-03 -2.85821636059e-03  2.15456439326e-03  2.47263387135e-03 -2.64428544722e-03  4.83467371638e-03 -1.33087249273e-03  3.69270909109e-04  1.66428737252e-04  1.77482091410e-03  3.66427560725e-03  3.75978136830e-03  3.74419964660e-04  1.55519062663e-03  3.03788489098e-03 -3.57096645477e-03 -7.95845693471e-04 -1.50141198417e-03 -3.74648953390e-03  1.19124698648e-03  2.45916271082e-05 -3.53801781988e-04 -3.92812779532e-03 -4.58105579955e-03  8.86725238174e-04 -1.94956370677e-03  3.43447058259e-03  2.76242511494e-03 -4.64526022546e-03  8.86387997043e-04  5.78927056385e-03 -1.37485275588e-03  5.29812914292e-03 -1.80531707772e-03  1.28832915726e-03  2.30997430800e-03  1.35107421107e-03 -2.99698760721e-03 -5.16884835032e-04  4.45667652176e-04 -9.91824740505e-04 -5.67851533250e-03  7.88281864507e-04 -3.84823804791e-04 -2.99087030045e-03 -4.52762175997e-03  7.46935909563e-03 -1.72545558983e-03  3.86843423192e-03 -4.30455019797e-03 -2.17277838339e-03 -1.63023709697e-03 -1.05475120326e-03  2.74466244236e-04  4.05555466941e-05 -1.75517625109e-03  9.35599816311e-04  6.21832585088e-04  8.30619561390e-04 -1.68899795068e-03 -6.73064082067e-03 -1.06128381369e-02 -1.73994224249e-03  1.03145900610e-01  2.46132044095e-03  1.29342216019e-03  7.40408277760e-04 -2.51622441531e-03 -1.25975788742e-03  7.02130902130e-04  1.18279995361e-02 -6.61728447914e-03  3.74143481389e-05  2.92421360648e-03  1.85752830262e-03 -4.01271698171e-03 -6.33686726036e-04 -4.21869968658e-03 -2.37248435233e-03  2.24561321200e-05  8.90065118948e-04  2.14150211418e-03 -7.90463458813e-04 -6.36836752534e-04  1.58180937409e-03 -5.33568529302e-04  2.50128384057e-03  4.25388011374e-03  3.35640857495e-03  1.91459810317e-03  2.12453477266e-03 -4.81584631828e-04  3.74127064680e-03 -1.95610212150e-03 -4.85470410611e-04 -2.38215073606e-03 -2.00144880233e-03 -4.40832828257e-03 -1.86347364666e-03 -3.77446657831e-05 -1.15772502930e-03 -5.60261861832e-03 -1.25901385180e-03
-3.88737792493e-05 -5.15863514780e-03  4.80751422798e-03  5.11617612853e-04 -4.45294023860e-03 -1.53643808185e-03  1.58151030769e-03  1.20094067609e-03  1.47612974161e-03  2.48661510516e-04 -5.54093233584e-04  5.93958123679e-03  1.14789308444e-03  2.83382466212e-03  3.04571639373e-04 -2.10686346452e-03 -1.80742492117e-03  1.25101547182e-03  1.41219248169e-03  1.62905831838e-03  1.41840899332e-03  6.36989149668e-04 -2.14591078138e-03  4.36882700529e-03 -1.40392055420e-04  1.70622023208e-03 -2.34095095900e-03  2.33747388854e-04 -2.71074168747e-04 -2.79075439208e-04  1.71730683762e-03 -1.27756425143e-03 -1.59754126267e-03  1.18982778223e-03  2.81952859820e-03  2.78884614541e-03  3.75217133547e-03 -1.02240272659e-03 -2.48964309214e-03 -3.76887288882e-04 -3.42001783783e-03 -1.21409802409e-03  9.55260038989e-04 -3.70839116567e-03  7.79532248403e-04 -9.19129779366e-07  8.55077899930e-04  5.18532065031e-04 -3.04748357195e-03  4.71176253115e-04  3.32863727924e-03 -1.08233766881e-03  1.40654103101e-04  3.10133461343e-04 -5.48988468811e-04 -2.14498326711e-03 -1.65948369118e-03 -8.57958275352e-05 -1.90750107014e-03  1.49212668121e-03  3.22367471155e-04 -9.64441201775e-04  7.31007612426e-04 -4.47111722251e-03 -5.73574722149e-04  2.65644795051e-03 -3.45760412380e-03  1.85047324050e-03  8.44362943319e-04 -2.72455986402e-03 -4.27481742157e-03  9.33144152692e-04  1.13676845057e-03 -1.64414993441e-03  1.08271069031e-03  1.00218043398e-03 -7.35700941506e-04 -6.55221069624e-04  1.63412979976e-03  9.66549291398e-04 -3.54187122962e-04 -2.99757160494e-04  1.18472399562e-03  1.93199686507e-03 -2.92336863865e-03 -5.15255992497e-05  6.98620945706e-03 -5.02271975113e-04  2.46132044095e-03  7.21891415092e-02 -2.62916169596e-02 -3.95762231196e-03 -1.26263020620e-02  9.93069003106e-04 -1.11714286624e-03 -1.29055369969e-03 -1.34224331893e-03  3.02105014942e-04  4.73633906807e-03 -1.13284306883e-03 -2.94247167991e-03  2.83377299309e-03 -3.76779500446e-03 -7.38507280469e-04  1.02125530633e-04 -3.37841663299e-03  5.88140197968e-06  3.34870849237e-03 -5.57772283664e-04  2.41397218020e-03  9.97742778593e-05 -4.46656475177e-03  7.44824520356e-04  4.11577334133e-04  4.43793259823e-03 -1.39395815140e-03 -1.05565674391e-03  4.97755030568e-03  1.11907605947e-03  2.61081901641e-04 -6.27416064316e-04 -3.52971258738e-03  2.59427244854e-03  4.33762288750e-03 -1.23759258806e-03 -3.42042336282e-03 -9.70498044570e-04 -1.96207041439e-03
 3.72225656764e-04  3.19701669117e-03 -4.46679715820e-03  1.40621731564e-03  4.92376453785e-03 -8.74677245505e-04  3.17941265649e-03 -2.27839912845e-03  2.41117136157e-03 -2.23879573559e-03  1.30233520476e-03 -7.17401123372e-03 -2.79639066133e-03 -2.14572567473e-03 -1.93555146230e-03  2.12653719023e-03  1.94313755577e-05 -2.09995791744e-04 -8.18791337002e-04 -1.83209560479e-03 -2.81770924416e-03 -1.19826271828e-03  3.05686247379e-03 -1.52635659593e-03  6.57913365967e-04 -2.16324697667e-03  4.92950644333e-03 -7.62293061881e-04  3.13986629694e-03  4.18921100596e-04  8.83216068520e-04  1.33062754119e-03  2.60747131239e-03  5.82196107919e-04 -1.39248509151e-03 -3.86440176037e-03 -5.53159690695e-04 -1.34707775195e-03  4.28742833991e-03  7.11065701871e-04 -8.98667474952e-04 -2.27000192960e-03 -1.20547949829e-03  2.40053556893e-04  3.58594398084e-04 -4.46776296970e-04  1.70898808540e-03 -7.42381961909e-04  5.71974992125e-04  9.45876374048e-04 -2.35566862159e-03  1.23261645281e-03  3.22581445999e-03 -8.26133147997e-05 -2.74268152156e-03 -5.05205542811e-04  1.24675076222e-03  2.45121780389e-03 -1.08099833184e-03  8.96631871566e-04  1.17084328916e-03 -4.07728937464e-04  1.17554365864e-03 -4.97597023287e-04 -3.37780382265e-04 -4.08830436656e-03 -1.22620082960e-04 -2.97739966288e-03  1.58713070962e-03  1.80274228819e-03  4.23084253338e-03 -2.00659606914e-03  5.98693397511e-04 -1.76324995610e-04 -6.18706176680e-04  1.21190093690e-03 -1.04120466124e-03 -1.23957646441e-03  1.72815698748e-03 -1.92672139799e-04 -9.41054073124e-06 -2.09999226457e-04  4.83142358379e-04 -2.89483366734e-03  4.49198347628e-03 -1.25893168343e-03 -5.00146249805e-03  3.33153968404e-03  1.29342216019e-03 -2.62916169596e-02  8.56282416899e-02  3.90822059504e-03 -8.20265610304e-03 -3.18479263862e-03 -3.95789523793e-05  2.54524903889e-03 -2.31783411709e-03 -6.77828386100e-04 -3.43823657470e-03  2.08976317062e-03 -4.11137382136e-04 -2.47369634026e-03 -1.25105546478e-03  5.70315340016e-04 -9.91273451777e-04  2.32600788127e-03  1.52821509099e-03  4.87628201394e-04 -3.34345070430e-07 -3.12215200612e-03  3.55649679268e-04  1.81180037544e-03 -2.49335511831e-03  2.66273604643e-03 -5.84215050228e-03  1.60475020580e-03  2.98587696681e-03 -4.50750262080e-03  6.49460642612e-04  1.92819695994e-03  3.56440694546e-04  3.32003322763e-03 -2.03285854253e-03 -3.68432706209e-03  3.18760964672e-03  3.94811865948e-03  4.08720138941e-03  4.53559005610e-04
-1.99852373708e-03  1.75284457364e-03  3.20529649661e-03 -4.61207716884e-04  2.44497830567e-03 -2.54156043763e-03 -1.30348660299e-03 -5.73103707587e-04  1.67033974757e-03  4.22597894706e-03 -1.49721741785e-03 -2.78404035300e-03  2.19645736899e-03 -2.25057730192e-03 -1.69004322134e-04  2.62678016884e-03 -8.92154535368e-04 -1.69596993080e-03  1.75584421074e-04 -2.36438809144e-03 -5.03901575126e-04 -2.15849225943e-03 -9.59443745638e-05 -4.86790740489e-03  4.90753171502e-04 -3.27734173628e-03 -2.60115253559e-03 -1.50605374283e-04 -8.15725084162e-05 -1.44901305986e-04  1.34479047754e-03 -1.33031235966e-03 -3.56803395713e-04  1.66623912693e-03  2.12444445776e-03 -1.21587589045e-03  1.57247381411e-03  8.20825892075e-04  1.96527972077e-03  1.78303245644e-03 -1.15018889724e-03 -1.30789421077e-03 -3.35895742397e-04 -5.65495763504e-04 -8.57533368983e-04 -5.28148270779e-04 -3.41639812120e-03 -7.96350575862e-05  8.02843404079e-04  3.82161769303e-03 -2.54023359070e-03 -8.23300218389e-04  1.52661494458e-03 -1.36491646011e-03 -2.20369246423e-04 -4.77831191740e-06 -1.34423516582e-03  2.74233079809e-03  1.00985052717e-03 -1.62345337998e-03  5.47898066894e-03 -1.96674210961e-03 -6.88160169952e-04 -4.74625486952e-03 -1.49088633702e-03  1.21754080703e-03  1.28278441640e-03 -1.28331597562e-03 -3.85351013179e-05 -3.94749430669e-03 -1.50599359738e-03  3.34489737775e-04  1.71098055057e-03 -9.58224295313e-04 -1.35863356850e-03 -1.33586008537e-03 -1.76610170615e-03  1.94757440763e-03 -3.88259934459e-03 -1.17470816608e-03  2.67686850401e-04 -1.78469485163e-05  2.54181839662e-03 -2.56846446582e-03  6.61092041604e-04 -3.16529490299e-03 -2.11925706985e-03  2.94619704558e-04  7.40408277760e-04 -3.95762231196e-03  3.90822059504e-03  8.13061925417e-02 -1.38357873879e-03 -2.09998103007e-03 -5.20956810343e-03 -2.65311125118e-03 -3.52311679138e-04  9.59324717822e-04  2.66671958448e-04  6.92687160008e-03  1.75338927376e-03 -1.80693929347e-03  1.19128750985e-03 -5.25334283918e-04 -6.29024943921e-04  2.35748364737e-04  1.74770155917e-03 -8.73269929766e-04  1.41805711630e-03 -2.83896569108e-03 -2.32447528828e-03 -3.21332033851e-03 -3.65691867746e-03 -1.87579511430e-03 -3.70352966318e-03  1.71347863318e-04  1.72710589712e-03  3.04404446322e-04 -2.56488455833e-03  6.48394299596e-04  1.27126151119e-03  1.10720262877e-03  1.83380059090e-03 -7.44069685866e-04  1.77032133218e-03 -1.10795539790e-03 -7.40634612425e-04  2.88919752253e-03
-2.23777648222e-03  4.56087837164e-03  6.49169314168e-04 -4.80521278485e-03  1.01895567812e-04  2.45214798449e-03 -6.14867502478e-03  2.93838025164e-03 -3.46920848889e-03  2.70783220364e-03  2.83820817871e-05 -5.63804335298e-03 -2.68034017286e-04 -2.87746716591e-03 -1.38590372117e-03  2.36440057455e-03  2.58000679382e-03 -6.50247181760e-03  1.97705801351e-03 -2.34476227733e-03  5.72556855041e-03  8.08471195154e-04 -2.15851769266e-03 -6.40486535543e-03 -3.77371288885e-03  1.88058715378e-03 -2.54679845440e-03  1.54315882462e-03  1.13992678988e-03  2.72669297675e-03 -9.48953951451e-04 -1.72850221192e-03 -2.34268370965e-03  2.75129571012e-03 -3.96841797188e-03 -9.77053847871e-03 -5.14510590516e-03  9.08765960814e-04 -2.03692098508e-03  1.95002376426e-03  8.99159022756e-03  3.65178211177e-03  1.77785464822e-03 -2.38774015998e-03 -7.43813378662e-03  1.66941998741e-03 -4.61865649147e-03  3.13177703697e-03 -1.31372697996e-03 -3.77584562546e-04 -2.00863716992e-04  1.79615615890e-03  8.03713438767e-04  2.31710311600e-04  1.10654965984e-03  9.55089050382e-04 -8.09169970816e-04  1.45014025395e-03  8.07292121981e-04 -1.30840717742e-03 -3.84800849553e-03  9.40318334897e-04  6.05321244754e-04  5.02396669328e-05  2.00138237247e-03 -1.93728556218e-03 -9.68333221244e-04 -2.60007576029e-03  3.78817595826e-03  2.20519776099e-03  2.59078877167e-03  1.72984795098e-03 -1.80250565823e-03  2.36748452530e-03  1.57574950381e-03 -2.37008923951e-03  1.81555093211e-03  3.74420683236e-03 -2.40431687652e-03  4.17076244848e-03  1.87580237877e-03 -5.88598635547e-04 -1.52931457150e-03 -5.74340293241e-05 -2.06712318645e-04  4.60095388929e-03  1.13133827475e-03 -4.42458441676e-03 -2.51622441531e-03 -1.26263020620e-02 -8.20265610304e-03 -1.38357873879e-03  9.68067181035e-02 -1.46889824650e-03  6.42974753077e-03  1.79072559145e-03  6.41434105150e-03  1.38969229017e-03  7.43217083280e-04 -3.21364558113e-03  3.05074671133e-03  3.36918850879e-03  6.00935250440e-03  9.08995482592e-04 -8.23647660121e-04  1.82965752793e-03  4.96138455044e-04 -6.38583643316e-03  5.79406070718e-04  2.04189353873e-03  1.40128956136e-03 -1.98137712952e-03 -3.13641079337e-04 -1.65127596851e-03  9.40901445064e-04  1.92025674842e-03 -3.84092618538e-03 -1.83844630567e-03 -3.57852258310e-03 -1.93088958943e-03  8.11155242379e-04 -8.58681189294e-04 -5.18796355798e-04 -1.76689938463e-03  2.78936781625e-03  1.83822825336e-04  5.22370422989e-04  1.65948629402e-03
 5.57436378237e-03 -1.76681961190e-03 -3.09162176301e-03  1.55142184124e-03  3.33317764208e-03  1.15633540914e-03 -3.83808623050e-04  9.42753143237e-04  2.92411592092e-03 -6.78809492444e-03  3.78807605921e-04  4.28798059582e-03  1.26843545232e-03 -5.75469690026e-04 -2.34828956357e-03  2.52519042734e-04 -6.90101215957e-04 -4.22852183315e-04  1.20497769535e-03 -2.18426961423e-04 -2.52817319960e-04  1.96410395946e-04  2.35166591342e-04  3.37684199972e-03 -2.25562320607e-03  5.74763663316e-04  8.81852763961e-04 -2.61143753129e-04 -7.08468044700e-04 -3.50458018681e-04 -1.65765658152e-03 -6.41452466124e-03 -5.34195502073e-04  2.65376017715e-04  1.54048443438e-03  1.97125622654e-03 -3.61278093646e-04  1.31811809412e-03  1.63615959595e-03 -3.25949063241e-03  1.91948391432e-03  1.85720700267e-03 -2.09930800877e-03  1.03014092952e-03  4.92908549417e-03 -8.78409221920e-05  4.46376560499e-03 -2.27051236894e-03 -1.59501290599e-03  1.30904479137e-04  3.41248468219e-03  2.80791869945e-04  6.73415582995e-04  2.32518317835e-04  1.60746627416e-04  6.60398019281e-05  4.69106060260e-04  2.99934484770e-03 -3.49151293986e-03  1.95036495020e-03 -1.94913752417e-03  1.07520165999e-03  1.45237732034e-04  2.48738481538e-03 -1.28591540928e-03  2.01377565968e-04  3.32385213140e-04  3.96020670523e-03 -2.18963073295e-03 -3.36457051428e-03 -1.54103662762e-03  3.90848929647e-03  3.96435854672e-04  7.77543972515e-04  5.96807603951e-03  1.24117575526e-03  2.05832643541e-03 -1.56569675270e-03 -1.85909553360e-04  3.99902999559e-04 -1.82268650546e-03  3.31176671039e-04 -2.45792612903e-03  4.82226867057e-04 -2.17231687288e-03 -2.30283117992e-04  1.04048209865e-03  2.63937832431e-03 -1.25975788742e-03  9.93069003106e-04 -3.18479263862e-03 -2.09998103007e-03 -1.46889824650e-03  7.80193294518e-02 -2.50540574439e-03 -8.77115596689e-03  7.53874075428e-03 -7.90794870558e-04 -1.10028429925e-03 -8.40059873240e-04  1.67800240555e-04  8.21374285800e-04  1.88721219845e-03  4.11625271143e-03  3.77271969073e-03 -1.57834408983e-03 -2.18334003034e-03 -3.07335584183e-03 -3.24804929689e-03  8.45164188523e-04 -1.26423650248e-03  3.99333968448e-04  4.24881133920e-04 -6.13501182877e-04  6.35758080683e-04 -6.74974645585e-04  2.77656458555e-03 -3.85755822805e-03  1.88833814577e-03  3.07210209918e-03 -1.83049207840e-04  1.42416880521e-03  2.39107284623e-04  2.37953095238e-03 -3.76868637163e-03  4.14136525208e-04 -3.73152428009e-03  4.32987900127e-03
-1.17514797503e-03 -1.05195701790e-03  6.51129979702e-04 -4.95450824087e-04  1.29368693189e-03 -1.22418672112e-03  2.35027643820e-03  1.25167269972e-03  1.77416850283e-03 -1.41391693161e-03  6.21965319887e-04 -1.40732069308e-03  1.86590087605e-03 -4.40806706885e-03  1.44609282537e-03  1.19234830178e-03 -2.58295172435e-03 -9.24567897711e-04 -4.79232225890e-04  1.35950517900e-03  1.50980206571e-03 -8.30833670209e-04  2.22469467508e-03  7.84305514617e-04 -2.45799418493e-03 -9.41079251124e-04  1.19926645962e-03  4.11904771085e-04 -1.41844857430e-03  2.42480763417e-03  2.05381661485e-03  2.99509583414e-03  6.69897389853e-04  1.11183402642e-04 -3.23186830093e-03 -3.32239220411e-03  2.24661218947e-04 -1.62268482671e-03  1.24973382196e-03  4.47748813603e-04 -2.08469521761e-03 -1.15177015094e-03  2.96200406064e-03 -8.83432608707e-04  3.11140646121e-04  2.01194597039e-04 -1.63674644750e-03  1.69434694619e-03  1.59866134243e-03 -3.04405574471e-05  5.13673835363e-04 -3.62689436105e-03 -7.90075328720e-04 -3.09338229521e-04  4.14766363096e-03  9.04567290422e-04 -1.48597508812e-03 -2.57269418630e-03 -5.46856063518e-04 -4.81678577657e-04 -8.35667590561e-04  7.19868006141e-05  2.40732756253e-05  6.00372268029e-03  3.22824654633e-04 -1.36301289702e-03 -1.45932061702e-03  1.41908331219e-03  2.14094668733e-03  1.07477897448e-03 -8.68334919447e-04  2.64148902876e-03  2.95135709008e-04  2.01609736654e-03  6.72387529475e-04  1.36383911055e-03 -1.51333153505e-03 -1.07628817725e-04  1.01617112483e-03  4.71202801106e-05 -1.06243398710e-03 -3.52435442693e-04 -7.71759318414e-04 -1.04114242619e-03  1.08051747485e-03 -2.44744173875e-04  3.83975454455e-04  7.24964042287e-05  7.02130902130e-04 -1.11714286624e-03 -3.95789523793e-05 -5.20956810343e-03  6.42974753077e-03 -2.50540574439e-03  6.94744967225e-02  1.46392987814e-02  8.42078909618e-03 -5.37302304506e-03 -2.63665315363e-03  1.89474339598e-03 -1.38915793359e-03 -1.15219146792e-03 -3.08154207233e-03  1.82780632024e-03  4.98052384770e-04 -2.30999140758e-03  2.06415831330e-03 -3.23768034093e-03  2.38599281013e-03  8.68619593793e-04  4.75548662985e-04  1.89963348275e-03 -1.06403831669e-03 -1.30787217805e-03 -1.55685306548e-03  2.13439454516e-03 -1.63233741723e-03  5.14530413421e-03  1.29105601288e-03 -8.76871761315e-04 -9.17423932803e-04  5.02249282706e-04  3.34656421752e-04  2.21864160245e-03 -3.01785607346e-03  9.20833129473e-04 -4.32980145193e-04 -1.76156397721e-03
 1.83732155736e-03 -6.30223837291e-04  1.00760691890e-03  3.60418449413e-03 -5.30721089372e-04 -2.47165959902e-03 -4.59061836292e-04 -2.11865506404e-03 -2.97308871778e-03  2.59058492330e-04  1.87920408620e-03 -3.32232356602e-03  1.01999707747e-03 -8.16612780170e-04  2.61306915566e-03  1.59319988328e-03 -6.90704792185e-04 -1.95212166632e-03  2.06511466334e-04  2.25270554557e-03 -2.06839619437e-03 -5.61563312727e-04 -8.07393639585e-05  2.06670102896e-03  9.98462363746e-04 -3.32639591861e-03 -1.15415128227e-03 -6.58775806247e-04  1.23817078797e-03  2.87481170903e-04 -2.03945726392e-03  1.67159381467e-03  1.88331197344e-03 -3.96230003949e-03 -2.52104857526e-03 -6.08836894072e-04 -1.85382313412e-03 -1.65338415979e-03 -1.47492082822e-03  5.77530463688e-04  8.63536778012e-04 -3.02109350169e-04  3.81514286761e-03  1.17540824045e-03  2.14086059382e-04  1.31850160074e-03 -4.87522387106e-03 -3.80633469200e-03  2.27689823311e-03  1.00629755647e-03  5.21115597445e-04  2.76782397531e-04 -6.00562107006e-04 -2.33026870853e-03  4.29593690167e-03  1.20541288321e-03 -1.15335028642e-03 -1.57960972955e-03  1.05219803099e-03 -4.03115942690e-04  6.23781159877e-04  9.78407965242e-04  3.29717815346e-03  7.67975403954e-04 -3.26430087926e-03 -2.51202285885e-05 -6.23460493386e-03 -2.26955502560e-05  1.41611003446e-03  2.51519032139e-03 -2.36861926029e-03  5.58193951503e-04 -2.01348475639e-03 -2.57218148065e-03 -1.37799582592e-03 -9.49499034569e-04 -1.03367396277e-03 -2.33833771940e-03  4.68684405785e-03  1.00883265305e-03 -1.22357477445e-04  4.90295492460e-04 -1.50653845694e-03 -1.04984800284e-03 -1.21372149514e-03 -2.15126854037e-03 -4.14326311609e-03  9.11645647406e-05  1.18279995361e-02 -1.29055369969e-03  2.54524903889e-03 -2.65311125118e-03  1.79072559145e-03 -8.77115596689e-03  1.46392987814e-02  9.78756938709e-02 -9.96121009798e-03  4.60261558448e-04 -4.15184903828e-03  5.29459389073e-03 -2.37245873697e-03 -3.37132033075e-03 -4.43000526441e-03 -1.82223175262e-03 -7.46750477555e-04 -1.68747944174e-03  2.79731310021e-03 -1.85343881545e-03  6.33811472480e-04  1.54753692316e-03 -2.36074976652e-04  1.75826892656e-03  4.12612183125e-03  4.03441909134e-03  6.95255757252e-05  2.54052760211e-03 -1.88607058711e-04 -5.65481507051e-04  1.17765811496e-04  2.06672184907e-04 -5.35419323313e-04 -9.40658613309e-04 -3.86539111435e-03  7.38656982186e-04 -2.33276899346e-03  2.81968530117e-03 -2.43741098063e-03 -1.33362406686e-03
-3.85869351212e-03  2.39712344886e-03 -7.90763681132e-04 -1.82557101621e-03 -2.44831135830e-03  2.67488529055e-03 -8.86700126366e-04  4.72935564479e-03  4.05445564285e-03 -4.00336688163e-03  8.28374331488e-04  2.95720880094e-03 -8.18999099989e-04 -2.59646309976e-03 -1.23235020201e-04  5.28010606328e-04  1.64918840629e-04  1.39968640759e-03  9.05688926964e-04 -4.10589592966e-03  3.56613252935e-03 -7.95542848019e-04 -2.42455878856e-03  1.10462173013e-03  2.78850035672e-03 -9.70662494685e-04  2.40122832750e-03 -1.48494802634e-03 -2.92079702455e-03  1.51828185783e-03 -2.04639199360e-03 -1.18835175621e-03  2.46349009948e-03 -7.96279112630e-05 -1.18521104852e-03  1.09924997510e-03  1.92537724200e-03 -1.17325159388e-03  3.61068908702e-03  4.26346723626e-03 -2.59910870853e-03  3.38282735423e-03 -4.39421944573e-03  7.77978550990e-04  1.28170886050e-03 -1.34542683049e-03  2.68864789311e-04  6.52375711473e-04 -2.72209767088e-03 -1.37879340874e-03  1.97785198087e-03 -1.89007406063e-03  3.12845211139e-03  3.24197414583e-04 -8.11029544984e-04 -1.95364940233e-03 -2.22234071455e-03 -6.75549595963e-04 -1.40420377094e-03 -1.40939417804e-03 -2.22116367340e-03  6.12652533095e-03 -4.09638852354e-04  3.51890324779e-03 -1.59021860309e-03 -2.18881351495e-03  3.97755057524e-04 -4.86027735135e-03 -9.30406061889e-04  8.22760633084e-04  4.21855452388e-03 -1.96433110778e-03 -8.72459487281e-04  9.67397811874e-04 -2.07967179398e-04  7.82998533847e-04 -4.41672554157e-03  6.97286980179e-04  4.48203226573e-04 -1.79802394662e-03 -5.16629723508e-04  1.94317844431e-03  1.06643407939e-04 -1.00117312832e-03  1.89514315961e-03  5.39278295179e-03  2.13059582305e-03  2.85948129926e-04 -6.61728447914e-03 -1.34224331893e-03 -2.31783411709e-03 -3.52311679138e-04  6.41434105150e-03  7.53874075428e-03  8.42078909618e-03 -9.96121009798e-03  8.70225657785e-02  6.27461815672e-03  4.01501186185e-03 -1.54445883700e-03  1.85021710225e-03  1.28085101824e-03 -1.14611163358e-03  2.45714514014e-03 -1.13080422344e-03 -3.58488143327e-03  9.26564431400e-04 -6.43420750351e-03  2.93857539323e-03 -1.49194248744e-03 -5.05151569564e-04 -3.43351274401e-03 -3.16739740119e-04 -3.88788477218e-04 -6.32035297623e-04 -1.21053806683e-03  9.77967490249e-04  4.51166229938e-04 -2.17636264549e-04 -1.70677174142e-03  6.12427168977e-04  2.86105221800e-03 -9.71802048667e-04  3.83942019966e-04 -2.86726049080e-03  2.29007825445e-03  1.80197359326e-03  3.28008624233e-03
-3.26083805242e-03  1.35450410557e-03  4.88322600534e-04  5.27050174120e-05  5.02149484054e-05 -1.29942089309e-03 -9.14896973844e-04  3.45061737616e-04 -4.06695021995e-03 -9.14708907906e-04 -5.48683906962e-04 -2.35976823681e-03  8.23605029609e-04 -2.92652103915e-04 -4.08505350420e-03  1.90549741917e-03  3.88428414300e-03 -2.06859716387e-04  1.41770687077e-03  7.09401409624e-04  7.91474491950e-04  2.17245565996e-03  8.37094735646e-04 -6.10663410185e-04  2.91708005932e-03 -4.20984864054e-03 -1.92696378948e-03 -1.67763388586e-03 -4.04204623723e-03 -2.84196814403e-03 -4.86052821986e-03 -2.28001098353e-03 -1.58368506992e-03 -5.13936518834e-04  1.53368482412e-03  1.37223132486e-03 -3.99301173644e-05 -4.17054044325e-03  2.92104841544e-04 -3.46548712123e-03  7.99072937271e-04  1.17094981671e-03 -1.63769543536e-03  4.18321018771e-03  5.49882694282e-03 -3.63702019244e-03 -1.90444700443e-03  1.33429462583e-03 -4.75358963956e-03 -1.26429948292e-03 -8.19620111593e-04  2.81263847653e-03  1.51592497593e-03 -3.27088507972e-03  1.44187620242e-03 -3.29538221913e-03 -2.12498320924e-04 -2.14585966103e-03 -1.94909886813e-03  1.20521928912e-03 -4.63135298347e-03  3.15607788707e-03 -5.44690296127e-04  4.14015363608e-03  6.70668995548e-04 -9.74345351517e-04 -9.36049229596e-04 -3.43442382698e-03 -4.01431803060e-03 -4.81154708023e-04  1.45857837142e-03  3.50774827508e-03  1.29442239713e-03 -2.80804020393e-03 -4.33670040246e-03 -2.93286706212e-03  2.81849695657e-03  6.19132453743e-04  1.18730180454e-04 -5.69496259827e-05  1.25746677368e-03  2.19780251063e-03  2.74605417973e-03  9.27442039804e-04  1.06546244551e-03  2.02093441953e-03 -1.81439760333e-03 -5.83565981856e-03  3.74143481389e-05  3.02105014942e-04 -6.77828386100e-04  9.59324717822e-04  1.38969229017e-03 -7.90794870558e-04 -5.37302304506e-03  4.60261558448e-04  6.27461815672e-03  8.63858363286e-02  2.19605712624e-02  8.25445192651e-04  7.31227728480e-03  3.82217385888e-03  4.05286272468e-03  3.67466160881e-03 -2.30241119899e-03  1.37542923316e-03  2.10021539125e-03  3.47902882900e-03 -5.16982159148e-04 -1.92740000692e-03  1.71169682853e-04 -1.69991770100e-03 -5.98738771636e-04  1.63621812557e-04 -1.53667118775e-05 -2.75304062727e-04 -2.40935875444e-03 -2.22618079009e-03 -2.77161302221e-03  1.28369014284e-03  8.73606255987e-04  6.37097464282e-04  1.14007900753e-03 -1.11569094261e-03 -3.07539466561e-03  6.95805773869e-04 -3.87688228096e-03  5.05910082650e-04
-3.69044584048e-03 -1.47152824528e-03 -2.72766964203e-03 -1.61779445650e-03 -1.87552297127e-04  1.14038235686e-04  4.56121533608e-04 -1.17017132895e-03 -1.05887641497e-03 -7.97499394227e-04  9.25038641694e-04 -1.04187840063e-03 -1.27831078984e-03 -1.81310950011e-03 -8.19390308205e-04 -1.02229589913e-03 -1.58420572325e-03 -7.20136211912e-04  3.55853375315e-03 -1.14979378280e-03 -4.41399237511e-03  4.57104039545e-04 -3.84179813511e-03 -2.23588875388e-03  2.54913578536e-03 -5.66380213659e-04 -2.19688726093e-04 -2.10450613225e-03 -1.96298598728e-03 -3.10507083251e-03 -3.31786305675e-03  1.97356103281e-03 -1.84505377827e-03 -5.25481561553e-04 -6.84588694650e-04  1.79857496470e-03  1.00588394779e-03 -2.88133009911e-04 -1.37678163216e-04 -1.84529839362e-03 -5.47300520011e-04 -2.16276637396e-03 -3.12895952920e-03 -2.35048433968e-04  2.84216806694e-03 -2.15295350727e-03  7.51413700882e-04  1.44229071410e-03 -1.05146677132e-03  8.76077795236e-05 -5.00349574025e-04 -1.48504587041e-04 -1.10300558085e-03 -1.47854981943e-03  2.56133868501e-03  2.78659564187e-03 -1.33585877901e-03  1.05288040196e-03 -1.78843250366e-03  9.80742440393e-04 -3.45222111199e-03  8.50514630887e-05 -1.39246377760e-03 -4.01540924254e-04  3.17249993081e-04 -2.00534388494e-03 -4.65059695351e-03  5.35570735413e-04 -1.70450386864e-03  5.79729906078e-04  1.31888951817e-03  1.95980302242e-03  1.28721973840e-03 -3.25791421015e-03 -2.70962856643e-03 -1.41558823266e-03  2.73108756975e-04 -3.41557052062e-03  1.70319188882e-03  1.16360014083e-03 -3.22067341781e-04  2.07733320126e-03  1.70883705832e-03 -3.79088102674e-03 -1.78719494198e-03  3.77853508155e-04 -3.53305551932e-03 -2.92097833012e-03  2.92421360648e-03  4.73633906807e-03 -3.43823657470e-03  2.66671958448e-04  7.43217083280e-04 -1.10028429925e-03 -2.63665315363e-03 -4.15184903828e-03  4.01501186185e-03  2.19605712624e-02  8.07064886441e-02 -1.18373317246e-02 -1.40236192405e-02  4.07140143575e-03 -3.51340058550e-03 -2.00484407038e-03 -2.42150044297e-03  4.68858747749e-04  1.44395219217e-03  3.89428322365e-03 -8.50447315880e-04 -8.41205802135e-04 -8.97564853178e-04 -1.57279364161e-03 -1.25307338550e-03 -7.29922223645e-04 -1.64474329335e-03  4.56852690662e-04 -1.86996107995e-03 -7.77445813820e-04 -2.80164739162e-03  9.51169579183e-04  2.39633361305e-03  3.23061508535e-04  2.83179476268e-03 -8.67656279315e-05  1.63285460289e-03  8.41056777755e-04  4.67703689606e-04  7.14598515145e-04
 2.33115817631e-03 -6.66047020620e-04  2.80149488187e-03  2.02626562222e-03 -2.06939420658e-03 -1.47808642082e-03  6.00498501464e-04 -9.55316485599e-04  1.48513427849e-03  3.68129996091e-03 -9.47260755453e-04  4.36497605393e-04 -2.87317307486e-03 -2.20510581426e-03 -4.01492070382e-03 -7.54735000421e-04  1.53791532384e-03 -9.22735875741e-03 -1.20168043289e-03  3.46503545441e-04  3.10533208447e-03  4.65665843132e-04 -1.15024246408e-03  5.29842098020e-04 -6.48268884858e-04 -9.74796103053e-06 -2.65137016958e-03  1.83891359483e-03 -5.56676621554e-04  1.11463152993e-03 -1.80760034752e-03  1.70006869689e-03 -1.79605256557e-03 -9.05428412943e-05  1.07676615996e-03 -4.59953501836e-03 -4.30299223328e-04  6.84040865615e-04  6.55823114272e-04  3.96836692008e-04 -4.75071154727e-03 -3.80026520480e-04  2.18465054878e-03 -9.01951043729e-04 -1.45427486150e-03  3.59301336323e-03  2.13459301559e-03 -4.08543716762e-03  1.69563599074e-03  2.38472436798e-03  3.00610255207e-03 -8.98578103160e-04  1.75164845240e-04  4.52654064687e-04 -1.92334398848e-03  4.81558171995e-04  1.92637737718e-04 -8.08450682855e-04 -1.98279014931e-03  1.35388152240e-03 -9.47676979360e-04  1.32214115898e-03 -1.77140149326e-03 -1.66029945729e-04  1.22972659387e-03 -1.25706405570e-03  1.90907251265e-03 -3.72145946080e-03  3.35143575373e-03 -3.09467508629e-03 -5.68093736636e-03  6.03638831828e-04 -2.70250778247e-03 -3.22148380337e-03 -1.36596149947e-03  1.14219600900e-03 -5.42298156914e-03  2.53927338558e-03 -3.93882039573e-03 -4.83300014490e-03  1.70082664898e-03 -1.36287543354e-03  1.09600315550e-03  3.09985404681e-03  2.20011016343e-03 -2.27846150808e-03  9.40239446596e-04  9.28845504351e-04  1.85752830262e-03 -1.13284306883e-03  2.08976317062e-03  6.92687160008e-03 -3.21364558113e-03 -8.40059873240e-04  1.89474339598e-03  5.29459389073e-03 -1.54445883700e-03  8.25445192651e-04 -1.18373317246e-02  9.64878617868e-02  2.75964843688e-04 -6.33512253007e-03  1.49708997156e-03  1.04404737288e-03  3.47660422961e-03  6.80200271056e-04  1.52485909954e-03 -2.23159877009e-03 -5.94466305282e-04  2.36291860954e-03  2.43904654767e-03 -1.57490658367e-03  3.31895094860e-03 -1.53796882764e-03  3.56425547213e-03  4.27684578041e-03 -4.98781799940e-03  1.35664296534e-03 -2.89172439378e-04  8.64962305568e-04 -2.04941535721e-03 -3.37978076854e-03 -1.24990256539e-03  5.90929778944e-04 -2.07384324137e-03  1.03904217048e-03 -3.11709460615e-03 -1.71739676051e-03
 2.47110862152e-04  5.20838262949e-03  8.80699112220e-04  1.32783684830e-03 -3.40663813252e-03  2.50762933890e-04 -4.18080028332e-03  1.24681533473e-03 -3.09117967524e-03  1.05445473653e-03 -2.79443831786e-03 -1.17546860934e-04  2.97992911802e-03  1.82195326032e-04 -6.08346598266e-04  2.13866644328e-03  1.80850164261e-03  2.32202179921e-03  1.02903025665e-04 -3.11970823537e-04  2.47584516159e-03  5.38602763804e-04  2.96902863916e-03  3.47619524483e-03  8.16585902491e-05 -2.54726328463e-07 -4.40610224677e-04 -2.12255928945e-04 -1.31885047726e-03 -6.17856932144e-04 -8.22875254443e-04 -1.59100818421e-03 -3.73215711311e-03  3.97307016001e-03 -2.21463881555e-04 -3.84753852836e-03 -3.05137234475e-03 -1.87022652473e-03  7.34165115420e-05  2.04325910254e-05  4.83623705542e-04  2.26688415752e-03 -1.43192671686e-03  8.54623212475e-04  3.55775099843e-03 -1.16162422168e-03  5.44242377141e-04 -1.31801818617e-03  2.50206842166e-03  8.19768743331e-05  1.84116462493e-03  1.71634538050e-03  6.71850784918e-04 -9.33850187293e-04 -3.79458009870e-03 -2.06567699006e-03  4.32459686582e-04 -1.92027096691e-03  1.30258823611e-03 -2.87134429747e-03 -6.78626789176e-04  2.41899824985e-03 -1.13014499875e-04  9.83917358955e-04  3.25223895537e-03  3.27434012630e-03  1.88668995220e-03 -2.25129303175e-03 -6.11331188716e-04  6.98982349851e-04  6.15804476152e-04 -4.10777217453e-04 -2.74382657197e-04  1.11506490970e-03  7.03326784443e-04  6.30505270767e-04 -6.16932229692e-04  1.02234903469e-03  1.11137666369e-04  1.86553530397e-03  2.04587195753e-03  1.24642110687e-03  1.15548911457e-03  4.21332190397e-03  1.87306476098e-03  8.87288829497e-04 -1.98879334548e-04 -4.81242051499e-03 -4.01271698171e-03 -2.94247167991e-03 -4.11137382136e-04  1.75338927376e-03  3.05074671133e-03  1.67800240555e-04 -1.38915793359e-03 -2.37245873697e-03  1.85021710225e-03  7.31227728480e-03 -1.40236192405e-02  2.75964843688e-04  7.11060894950e-02  2.26620010550e-03  1.69798887236e-02  1.24053280481e-02  2.78772812622e-03 -1.97554151249e-03  1.53297517029e-03 -6.82739920115e-05  1.58456138053e-03  6.00129077465e-04 -2.24048590864e-03 -9.04050896925e-04 -1.33028362758e-04 -7.08058101943e-04  2.51697448877e-03 -2.14155596583e-03 -3.10537984313e-03 -3.24249488006e-03 -1.85404537817e-03 -3.26293029317e-03 -2.40074094889e-04  2.22769226889e-03  2.40965070614e-04 -6.26846622164e-03 -1.25441822489e-04  1.12739920292e-03 -3.94842356127e-03  4.50130549476e-03
 8.58671575571e-06 -9.21370464206e-04  5.52896911200e-05 -1.71049476635e-03  2.65151068955e-03  3.06064348342e-03 -3.87792793239e-03  2.16459958030e-03 -3.54132125863e-03 -7.38771145732e-04 -1.42680193452e-03  6.91849218904e-04  6.71136078997e-04 -1.52881087703e-03 -8.88695230543e-04  3.08232398800e-04  5.89911626488e-04  2.75357438087e-03 -1.73928107158e-03  3.98019998233e-03 -7.79566540770e-04 -1.68475941525e-04  1.75773227141e-03  3.58284421096e-03  5.89813531887e-04 -1.38839345740e-03 -2.67564643557e-03  9.37876311261e-05  7.20146985799e-04 -2.84838607183e-03 -1.15046669046e-03 -1.50186423644e-03 -1.60314261734e-03  1.22924767247e-03  3.05895898802e-03 -6.55827197157e-04  2.31591807076e-04  3.31978006614e-03  2.04657454453e-03 -7.10082609708e-05  3.02958838483e-03  6.03622352330e-04 -1.38272293753e-03  7.84795578340e-04  4.88120372303e-03  1.30468170869e-03  7.45726499589e-04  2.50274472292e-03 -1.08488789769e-03 -1.53660306203e-03  1.00623714933e-03  1.66002975337e-03 -1.77375721786e-03 -1.90749242358e-03  2.29630060750e-03  2.79635368285e-03 -1.47368495949e-03 -8.18032969803e-04  8.00336551194e-04  3.64379058589e-04  3.43093980341e-03  6.08515837917e-04 -1.14339428756e-03 -1.98024828872e-03  2.93831290078e-03 -1.24835370870e-03 -2.90017515325e-03 -1.61270380434e-03 -1.97672847160e-03 -2.67569104445e-03  9.51725054700e-04 -3.00361330477e-03  2.78512932967e-03 -2.46569182731e-03  1.10229031580e-03 -9.40904002260e-04  7.47124297314e-04 -1.10004645986e-03  2.13402009718e-03  2.58809095510e-03 -4.71467370074e-04  7.61026891405e-04  1.33769180897e-03  5.68369385193e-04  5.51386612930e-04 -2.69030119143e-03 -1.50933842049e-03 -2.53880102285e-04 -6.33686726036e-04  2.83377299309e-03 -2.47369634026e-03 -1.80693929347e-03  3.36918850879e-03  8.21374285800e-04 -1.15219146792e-03 -3.37132033075e-03  1.28085101824e-03  3.82217385888e-03  4.07140143575e-03 -6.33512253007e-03  2.26620010550e-03  7.15382706113e-02 -2.26076958645e-03  4.16514784326e-03  6.12148323924e-04  2.71698593016e-03  9.17024751895e-04 -3.62966455366e-03  8.04883633997e-04 -3.69034648023e-04  2.13548942865e-04 -1.12389590104e-03  2.83007104191e-04  2.61919308004e-03 -1.64010669512e-03 -2.11107266592e-03  1.10961122112e-03 -1.23657643300e-03  9.88897474041e-05  3.24638142371e-03  3.58909140045e-04  1.92367878680e-04 -3.87286083308e-05 -6.33151625406e-04 -1.41356967544e-03  1.42840691553e-04 -9.43915334912e-04 -1.18298441213e-03
-4.92833108371e-03  2.20439160674e-03  1.18688363615e-03 -2.79438408104e-03 -4.11032927308e-04  3.31289711014e-03 -4.40264043034e-03  1.17288501662e-03 -3.50974370120e-03  1.56891118915e-03 -1.54109268394e-03 -4.18403323517e-03 -2.57060264898e-04 -1.96724431136e-03 -6.35354158900e-04  2.57628382319e-03  6.47893535407e-04  3.74806870564e-03  1.28963684250e-03 -5.17204899639e-03  4.70228068864e-04  1.81264368943e-04  1.59978449761e-03 -1.09256259748e-03 -5.96280325585e-04  5.49943454039e-04 -1.49028708075e-03 -1.21757786282e-03 -2.06084208701e-03 -1.36688730917e-03 -6.31569542786e-04 -3.34495318677e-04 -2.74961547923e-03  3.16228208662e-03 -1.18220887727e-04 -1.26787956685e-03 -8.01404963611e-03  1.88913944328e-04  1.08917433405e-03  2.97525755233e-03 -4.04609949485e-04  2.40080894257e-03 -1.29291447543e-03 -1.12986629180e-04  1.32114647237e-03 -2.77354365790e-03 -1.31428510052e-03  7.27694567941e-04  3.75696145173e-03  1.76122722644e-03 -5.39683263031e-04 -2.67085809398e-04  9.54591186627e-04 -1.94162721069e-04 -3.00447958971e-03 -2.42594120693e-03  6.82680424101e-04  7.56429413310e-04 -2.48058683589e-03  2.96822195349e-04 -2.24256486408e-03  4.94698788383e-04 -1.95283775527e-03  2.25062906847e-03 -1.37680598038e-03  6.89421030793e-04  4.46811495903e-03 -1.76330729748e-03 -2.40674353174e-03  1.93027808886e-03  1.99578417949e-03 -1.29983984931e-03  2.38178846089e-03 -1.72161411644e-03  4.01170588485e-05  1.89601435884e-04  1.13394790061e-03  5.39033640733e-04 -3.10900201097e-03 -2.24424206427e-03  3.49941321591e-03 -3.20866679880e-03 -1.71068450795e-04  4.15790308130e-03  1.07652246471e-03  2.03271469272e-03 -2.20716015271e-03 -3.73194990954e-03 -4.21869968658e-03 -3.76779500446e-03 -1.25105546478e-03  1.19128750985e-03  6.00935250440e-03  1.88721219845e-03 -3.08154207233e-03 -4.43000526441e-03 -1.14611163358e-03  4.05286272468e-03 -3.51340058550e-03  1.49708997156e-03  1.69798887236e-02 -2.26076958645e-03  8.53105189961e-02  6.77923468447e-03 -1.00255440750e-02  6.19189727239e-03  1.89547665896e-03  2.35867426401e-03 -6.81653843771e-04  1.37153677834e-03 -2.13150986702e-03 -8.28073628776e-04 -2.03480395552e-03 -1.24121103177e-03  4.65883662069e-03 -2.14216381196e-03 -5.47208054780e-04 -6.77335196337e-03 -3.84965859283e-03 -5.40343454076e-03 -5.60425103488e-04  1.61605352605e-04  8.04691855525e-04 -2.73950744426e-03  9.08568860900e-04  1.51731514077e-04  1.28903623371e-03  1.61274916069e-03
-1.89453245938e-03  4.24454610281e-03 -1.28430150763e-03 -3.76315154320e-03 -2.01340148576e-03  1.70756210581e-03 -5.65001678723e-04  1.70897499980e-03 -1.21663892184e-03  3.63432443463e-04 -1.03802200426e-03 -2.47679599503e-03  4.77696155210e-04 -6.36806222708e-04 -1.39212036751e-03 -4.31623127028e-04  1.70955319842e-03  1.52817651836e-03 -3.50526668488e-04 -3.83297787460e-03  1.70150734772e-03  2.89051483386e-04 -6.43417763714e-04  1.95743338432e-03  2.45586302397e-03  4.51703408648e-04  2.92552549627e-03 -1.31970343743e-03 -1.32296048096e-03 -1.21143637512e-04  1.49997465053e-03 -1.63406921956e-03 -4.04830300824e-03  4.16659298845e-03 -2.79531280109e-03 -6.41303906422e-04 -5.89852125426e-04 -3.68841723724e-04 -9.88901164754e-05 -1.26372668196e-03  3.72775685483e-04  4.03551391927e-03 -1.13904550839e-03  2.02535978290e-03  5.46412527403e-03 -3.18828781514e-03  5.44912310551e-03  1.06840591930e-03 -1.33480347200e-03 -5.58501484533e-04 -8.31047190296e-04  1.50793554734e-03  1.36549776958e-03 -1.23105672673e-03 -1.28240559756e-03 -1.24942582660e-03  5.35127132011e-04  2.24171843699e-03 -2.93821298527e-03 -2.74131646468e-03  2.66783474812e-04  3.20467430204e-03 -1.10394527809e-03  1.67444195890e-03 -2.68109177777e-04  1.04047079447e-03 -6.36500090649e-05 -6.05677726257e-04 -4.78156244042e-04  2.30916847667e-03  1.34775230010e-04 -1.06881699906e-03 -9.93952104797e-04  2.79343723683e-04 -2.67751308340e-03  2.37285538992e-03 -2.85209503932e-03 -2.24439765301e-03  1.35804866723e-03  3.12965943151e-03  2.17818217181e-03  6.59259410264e-04  8.58872396191e-04 -6.93207284261e-04  3.12231207948e-03  2.38414635673e-03 -2.79324767899e-03 -1.24671408985e-03 -2.37248435233e-03 -7.38507280469e-04  5.70315340016e-04 -5.25334283918e-04  9.08995482592e-04  4.11625271143e-03  1.82780632024e-03 -1.82223175262e-03  2.45714514014e-03  3.67466160881e-03 -2.00484407038e-03  1.04404737288e-03  1.24053280481e-02  4.16514784326e-03  6.77923468447e-03  7.72893940779e-02  1.88730310326e-02 -6.59967273706e-03  1.07648903490e-02 -1.97273677046e-03  4.49085968455e-04 -1.89171837221e-03 -1.91149923097e-03  1.25812355652e-04 -2.72629637328e-03 -6.61757540608e-04 -2.62319569309e-03 -1.87809878317e-03 -1.87882271122e-03  2.38226397451e-03 -2.12466631963e-03  1.57320353346e-03 -3.28659954790e-04  1.95062102324e-03  1.88557164847e-04 -5.06025443943e-03  1.08172645417e-03  6.66080357529e-04 -3.02949492465e-03  9.47038578495e-04
-2.79849563899e-04  1.12343353382e-03  1.80985285220e-03 -5.94484880804e-04  6.14575047365e-04  2.71504271307e-04  1.08166763900e-04  2.22087752942e-03 -4.77866076535e-04 -2.35673236076e-03 -1.25710410338e-03 -7.74241937877e-04 -4.06526424601e-03 -8.87373917941e-04 -3.92722106150e-03  7.02222151183e-04 -2.94005995805e-04 -4.26236356059e-03  3.16438422509e-05 -1.43530915934e-03  2.50507899690e-03  2.18161287442e-03  1.87221052289e-04  6.13213641968e-03 -3.36739800411e-03  3.60651821459e-03  4.63802090341e-03  9.42585538268e-05  6.78563327030e-05  3.78174054871e-04  1.35754173770e-03  4.44091556350e-04 -4.71522109420e-04  2.65945475525e-03 -1.59335376192e-03  2.92884067641e-03  8.83567534812e-04 -8.32669209690e-04  6.57403238406e-04 -3.29439794768e-03  1.84062300686e-03  3.76344832182e-03  3.07915335056e-03  1.07972619030e-03  2.39047057408e-03 -6.15788460180e-04  8.56584925243e-03 -1.83810933144e-04 -3.40169418775e-03  8.86935673632e-04 -2.93738294189e-03  1.66641983098e-03  2.90100930809e-03  1.15004143727e-03 -3.26220346377e-03 -1.29151089082e-03  6.57700750944e-04 -1.22263852690e-03  1.15094039561e-03 -3.62235351737e-03  9.62364305614e-04  2.36257345536e-06  3.75874482273e-04  2.26583644560e-03 -2.45704392295e-03  3.12418267616e-03  1.33876046199e-03  9.01522984244e-04  2.62663578756e-03  2.15740478308e-03  1.11580449786e-04  4.14772267494e-03 -2.78685140940e-03  3.36498642325e-03 -1.98014232026e-04  6.33178402126e-03 -7.76179432506e-03 -5.73566787806e-03  4.13072263577e-03  4.97261709668e-04  8.35352116263e-04  2.04367954038e-04 -5.95181032189e-05 -1.90192560992e-03  4.42851402864e-03 -7.53929973986e-05 -1.07954116533e-03 -1.28246741191e-03  2.24561321200e-05  1.02125530633e-04 -9.91273451777e-04 -6.29024943921e-04 -8.23647660121e-04  3.77271969073e-03  4.98052384770e-04 -7.46750477555e-04 -1.13080422344e-03 -2.30241119899e-03 -2.42150044297e-03  3.47660422961e-03  2.78772812622e-03  6.12148323924e-04 -1.00255440750e-02  1.88730310326e-02  9.42152293801e-02  3.73151498090e-03 -2.84837739842e-03 -3.75476052595e-03 -4.04194225781e-03 -1.76393210410e-03 -3.67419749929e-03 -1.30048699822e-04 -2.87511199209e-04 -1.82771331754e-04  1.10303648073e-03 -4.82317999620e-03  4.83587393700e-04 -7.49090292678e-04 -6.06537283551e-06 -3.22979709134e-04 -1.62406147252e-03  1.54803739733e-03  6.97210805189e-04 -5.41638230028e-03  2.28914072979e-03  1.05564986368e-03 -4.82335683398e-03  2.76373807373e-03
 4.18777804551e-03  2.23357738230e-04 -9.38208843537e-04 -2.31089876981e-04  3.59336752583e-03  1.14997236287e-03 -1.05393364661e-03 -5.39603214368e-04 -4.22252685758e-03 -2.75281795665e-03  1.01923787357e-03  9.86837140348e-04 -2.63793119479e-03  1.89420633637e-03 -3.45947212569e-03 -4.62575519816e-03 -4.01012863508e-04 -2.59682183243e-04  2.61948723128e-04  1.39413611558e-03  1.24658041893e-03 -1.91292670869e-05 -2.83331267645e-03  1.74270431596e-03  1.15854232594e-04  1.85130162908e-03  4.02247402596e-03 -8.54268412081e-04  1.35356404922e-03 -4.10944964159e-04 -1.16149522188e-03 -3.15212686047e-03  4.70808029134e-03 -5.07062438684e-04 -3.13838442048e-03 -3.82727632759e-03 -6.12259891732e-04 -1.84222974111e-03 -2.39793503923e-03 -3.22602325131e-04  5.93140788806e-03  1.73703973246e-03 -8.58359391282e-04  3.02086299638e-04 -5.04004609135e-03 -4.73707197724e-03  1.48990735165e-03 -2.83426516846e-05  7.08865410916e-03  2.61734408785e-03  1.86468417261e-03 -3.82546423005e-03 -3.23162625996e-04  2.43684164983e-03 -2.59952438439e-03 -1.49193427432e-03 -1.11824491142e-03  1.23457517032e-03 -2.36781134068e-03  1.13671756266e-04 -1.54414307032e-03 -1.07334885704e-03  1.38688147584e-03  2.23800976219e-03 -2.94155940531e-03  1.34074165515e-03  2.08375762110e-03  5.67324327017e-03 -3.90900543949e-04 -1.16721711364e-03 -8.75309055129e-04  3.41506957677e-03  3.02284651776e-03  9.00314629912e-04 -4.70484657681e-03 -3.28808505098e-03 -1.37196391412e-03  2.30829172044e-03 -3.57584447216e-03 -8.63593481145e-04  1.29596674158e-03  1.03221785711e-03 -3.75692988208e-03  1.26668569979e-04 -2.98333071932e-04  3.11395981805e-03 -7.26314056543e-04 -3.53855344306e-03  8.90065118948e-04 -3.37841663299e-03  2.32600788127e-03  2.35748364737e-04  1.82965752793e-03 -1.57834408983e-03 -2.30999140758e-03 -1.68747944174e-03 -3.58488143327e-03  1.37542923316e-03  4.68858747749e-04  6.80200271056e-04 -1.97554151249e-03  2.71698593016e-03  6.19189727239e-03 -6.59967273706e-03  3.73151498090e-03  9.53527322280e-02 -9.97707949252e-03 -1.87320458399e-03 -7.29522971968e-03  3.78725788522e-03  2.98293700004e-03  3.35888890444e-03  3.99159219771e-03  3.20528690046e-04  3.05570395109e-03 -2.82118567896e-04 -6.43205251552e-04 -4.74327728982e-03 -2.63355245550e-03 -2.19240728561e-03 -3.32181019646e-04 -2.01972917397e-03  2.47475375301e-03 -5.52040472686e-04 -1.19732288280e-03 -2.56395832383e-03 -1.61686692102e-03 -4.79997653548e-03
-5.44387607563e-04  1.35437671911e-03  8.60329205992e-04 -2.71232900085e-03 -2.17261004889e-03 -8.11521245493e-04 -1.47969527621e-03  2.15924607819e-04  1.28273832671e-03 -3.55918080224e-04 -1.71374295029e-03  2.90668028402e-04  2.89288441260e-03 -2.12436078042e-03 -8.51847947683e-04 -2.69696009982e-03 -6.78737320390e-04 -1.47814967489e-03 -2.50367057930e-04 -4.04248742107e-03 -1.91618430324e-03 -3.11723691077e-04  9.64076910376e-04  1.99868265611e-03  2.80013612247e-03 -2.08386552344e-03 -6.99136882560e-04  1.77538873790e-03 -2.54193096873e-03  1.45144839340e-03  1.20270381355e-03  1.22262311067e-06 -3.43180548415e-04  1.75571752664e-03  3.29137057569e-03  7.22002945895e-04 -1.09311270183e-03 -4.57430752204e-04  2.29780071119e-05 -2.30965743089e-05 -2.21786555164e-03 -1.47121894824e-03  3.84219177303e-04 -2.16638032602e-03  1.30051182100e-03 -9.20662333745e-04 -2.50393231962e-03 -6.86300239952e-04  1.41987212590e-03  1.00788119638e-04 -2.60712665231e-03 -1.71926214673e-04  6.09173755205e-04 -2.95387149941e-03  2.45352811206e-03  3.43299668931e-04 -6.59855047784e-04  2.77479111340e-04 -3.48347174016e-04 -1.26150458260e-03 -1.94534673885e-03  1.70664109988e-03 -8.13646298165e-04  2.50331635818e-03  4.13463362641e-04 -9.74841057247e-04 -2.48110150807e-03 -1.40947286546e-03  1.28182210008e-03 -1.69992337406e-04 -1.98362480368e-03 -1.63540739779e-03 -1.47267517231e-03 -1.78655410942e-03 -1.86009633410e-03  2.97809456898e-03 -1.79163363054e-03 -1.06076073267e-03  1.53189802286e-05 -1.31311537325e-03 -5.74975634023e-04  8.72541311649e-04 -4.33686392840e-04 -2.31366600612e-03  2.50589055047e-03 -3.45989684108e-03 -4.07515418455e-04  9.35810559601e-04  2.14150211418e-03  5.88140197968e-06  1.52821509099e-03  1.74770155917e-03  4.96138455044e-04 -2.18334003034e-03  2.06415831330e-03  2.79731310021e-03  9.26564431400e-04  2.10021539125e-03  1.44395219217e-03  1.52485909954e-03  1.53297517029e-03  9.17024751895e-04  1.89547665896e-03  1.07648903490e-02 -2.84837739842e-03 -9.97707949252e-03  6.39183251124e-02 -5.45890877559e-03  3.41695422933e-03  3.89003063426e-03  1.50513457297e-04 -2.33309520215e-03  5.62456182046e-04  1.99780673081e-03 -3.97648976599e-04 -1.69529321034e-04 -1.94145284608e-03  1.71118029659e-03 -4.48749091445e-03  1.23374928849e-03  7.44019781974e-04  2.88682303472e-03 -7.53088942443e-04 -2.66149373135e-04 -1.35716211501e-03  9.55196636598e-04 -1.78435250907e-03 -1.62867851212e-03
 1.64941781428e-03 -1.43699555190e-04 -3.52886454583e-04 -5.41077197270e-04  2.84961365209e-03 -1.84992691872e-04  5.68449294980e-03  8.41033812031e-04 -1.11053360535e-03 -3.26039473548e-03  1.06191361049e-03 -6.52682612318e-03 -1.47360391818e-05  2.97691135100e-03  4.14528951844e-04 -2.67888665072e-04  2.95725894690e-04  2.82978875878e-03  1.22395694172e-03  8.53458647645e-04 -1.19026341180e-03  1.07122731497e-04 -2.28230653360e-03 -4.37519443442e-03 -1.26359196823e-03  1.70707944835e-03 -2.19715692418e-03 -3.06446933581e-03  5.88266533618e-05 -2.90575839586e-03  5.23697948410e-04  2.08496103461e-03  1.26719150107e-03 -5.57642230791e-04 -9.49798323590e-04 -1.54369048316e-03 -2.61469208522e-03  8.99649911205e-04 -1.65142738169e-03  4.27619302048e-04 -1.10098440890e-03  3.76842565261e-03  9.44743080327e-04  2.66596845744e-03  4.97044806893e-03  3.12446913178e-06 -3.05809532421e-03  2.34322595890e-03  8.14215462686e-04  1.24733951504e-03  3.54571494344e-03  1.77874931002e-03  6.07467328938e-04  1.72133226438e-03 -2.76275878131e-03 -1.39828886316e-03  2.54734273178e-03 -1.12184955034e-03 -6.53222389546e-04  2.30399804468e-03  1.31055395503e-03 -1.73015506529e-03  3.83165876311e-04  8.15097572474e-04 -1.29001507943e-04  2.01653930863e-04  4.18148265221e-03  1.56389831069e-03  3.88651800510e-03  1.02211672910e-03 -1.41240172146e-04 -1.87617688346e-03 -1.18987168700e-03 -7.65493189762e-04 -5.98024801433e-03 -3.13512391473e-03  3.27374585310e-03  3.08438079616e-03 -4.40660680708e-03 -9.90865166704e-04  1.84880897330e-03 -3.84278393663e-03  4.91545386684e-04  3.98066407502e-03 -1.09002934635e-03  1.47336703231e-03  4.13125057580e-04 -2.32672904220e-03 -7.90463458813e-04  3.34870849237e-03  4.87628201394e-04 -8.73269929766e-04 -6.38583643316e-03 -3.07335584183e-03 -3.23768034093e-03 -1.85343881545e-03 -6.43420750351e-03  3.47902882900e-03  3.89428322365e-03 -2.23159877009e-03 -6.82739920115e-05 -3.62966455366e-03  2.35867426401e-03 -1.97273677046e-03 -3.75476052595e-03 -1.87320458399e-03 -5.45890877559e-03  9.93412048282e-02  2.90852663426e-04 -7.00976858907e-03  4.22631939399e-03 -1.16269744437e-04  7.05662000214e-04 -2.04175722735e-03  4.12690585194e-03 -3.64042555935e-03 -3.62271890190e-03  1.27234177157e-03  4.83684176406e-03  2.16528127745e-03 -1.09172555219e-05 -6.02985393567e-04 -7.16672512408e-04  3.23431909536e-03  3.29390175220e-03 -2.74336047375e-03  5.12867733967e-03 -3.36943839855e-04
-4.66451038533e-03 -3.36131573221e-03  1.32199357976e-03  3.12063490017e-03  3.22803596117e-03 -2.31385995617e-04 -3.51939735743e-04  3.48285404339e-04  2.13394999074e-03  3.05856679437e-03  1.16010897768e-04 -1.19608759924e-03 -1.91572759048e-03 -1.51606972544e-04  2.02885280780e-03  1.49834892788e-03 -4.73629505861e-04  2.71240010900e-03 -1.54638213633e-03  9.71353878962e-04 -1.43414010873e-03 -2.63949618904e-03  2.75464186202e-03 -1.00578056311e-03  1.13918227498e-03 -9.85689821094e-04  4.87894502023e-04  1.30615737603e-03 -2.28300033159e-03  1.54979360851e-03  2.49044650368e-04  4.04346885690e-03 -2.56906589133e-03 -8.57308007175e-04 -1.20968590963e-03  3.88167336150e-03  1.65838501684e-03  3.30354880888e-03 -8.76375766516e-04 -2.66963405825e-03  4.30221345546e-04 -3.61109372078e-05 -4.90574497606e-04  7.58877043387e-04  3.17028280369e-03 -1.07063780351e-04 -3.83843505542e-03  1.53265922445e-03 -2.30825407174e-03  1.45833690113e-03  1.36289470641e-03 -1.80166900343e-03 -1.26894667113e-04 -7.48982456166e-05  2.63903986327e-03  9.07163187182e-04  1.87354798036e-03  1.50526091918e-03  3.42840472635e-03 -1.18821473086e-03  1.60928065668e-03  7.05411207424e-04  5.18247107053e-04  3.36845646996e-03  4.03482948394e-04 -9.19423559017e-04 -2.55928771402e-03 -1.78935208185e-03  2.16195704678e-03  2.66160419456e-03  5.09728954334e-03  3.70217800265e-05 -3.03033963096e-03 -1.98374726330e-03  3.33301755322e-03  1.08253005309e-04 -6.83603190437e-04  6.69721709648e-04 -8.38265213497e-04 -1.61321311194e-03 -3.31596488175e-05 -3.64179488070e-04 -1.75976406581e-03 -2.84141066831e-03  4.88206423459e-04 -2.05547148856e-03 -2.24249345800e-04  2.36835720224e-03 -6.36836752534e-04 -5.57772283664e-04 -3.34345070430e-07  1.41805711630e-03  5.79406070718e-04 -3.24804929689e-03  2.38599281013e-03  6.33811472480e-04  2.93857539323e-03 -5.16982159148e-04 -8.50447315880e-04 -5.94466305282e-04  1.58456138053e-03  8.04883633997e-04 -6.81653843771e-04  4.49085968455e-04 -4.04194225781e-03 -7.29522971968e-03  3.41695422933e-03  2.90852663426e-04  6.32080526529e-02 -1.28606690578e-02  4.47618897255e-03 -1.83066307064e-03 -2.58738784638e-04  1.01355108178e-03  2.88129673585e-03 -2.08573774139e-03  5.81465664405e-04 -3.68014839348e-04  1.64514479600e-03 -9.30588786221e-04 -1.62734369860e-03 -4.02865938743e-04 -2.63523436712e-03  1.49407344525e-03 -2.71031040332e-03  2.87386783518e-03 -2.69961957059e-03  1.71749155910e-03
 2.02405992659e-03  1.51977043605e-03  1.38766742448e-03  1.50094695766e-03 -2.85821089737e-03 -3.77073083347e-04 -3.35033491607e-03 -1.97978505276e-03 -4.91563200102e-03 -3.07826608253e-04 -2.02033337266e-03  4.27931588746e-03  2.00977135347e-05  2.75020906081e-03  9.49939240303e-04  1.11069749653e-03 -1.38116061634e-03 -4.26062522805e-03  5.39569046494e-04  5.42681849057e-04  2.08479253899e-03 -2.81559763564e-04 -1.87925530852e-03  2.30523227328e-03 -2.24486265730e-04  1.64343608195e-05  1.77415688565e-03 -2.21894663559e-03 -1.77056740589e-03 -3.51870799498e-03 -3.62705521884e-03 -1.24695937748e-03 -6.18287791051e-04 -1.00775949773e-03  9.39279540939e-04 -2.35852140060e-03  9.26250820532e-04 -1.18519282484e-03 -1.08276424902e-03  1.24091481301e-03  6.74463093780e-04  9.11188423392e-04  1.36809903422e-03 -3.22560570764e-03 -2.47200961958e-03 -5.19964677210e-04  7.42472844599e-04 -1.07380908198e-03  6.66402026756e-03  1.13344306993e-03 -1.10160920733e-03 -3.04583761426e-04 -6.24895963169e-04 -1.68945840657e-03 -1.89958386710e-03 -9.65565072752e-04 -1.72277901719e-03  1.58662628970e-03 -2.61534219291e-03 -8.84783396876e-04 -3.36704018502e-03 -1.65991973672e-03 -9.04564363625e-04 -8.26010062696e-05 -2.04269703484e-03  6.89996960765e-04 -2.04591299462e-03  2.91406922282e-03 -5.75235134938e-03 -3.54019325928e-03 -2.24387447039e-03 -4.22784393104e-03  2.24076195725e-03  3.18859912784e-03 -2.25000329643e-03  2.96759846053e-03 -2.43018257551e-03 -4.49349629493e-05  4.25940057637e-04  6.44343804588e-04  1.10142923403e-03  2.75900554137e-03 -1.08656624950e-03  4.63156624627e-03 -2.87706346137e-03 -5.66901685013e-03 -1.41459649658e-04  9.93137727243e-04  1.58180937409e-03  2.41397218020e-03 -3.12215200612e-03 -2.83896569108e-03  2.04189353873e-03  8.45164188523e-04  8.68619593793e-04  1.54753692316e-03 -1.49194248744e-03 -1.92740000692e-03 -8.41205802135e-04  2.36291860954e-03  6.00129077465e-04 -3.69034648023e-04  1.37153677834e-03 -1.89171837221e-03 -1.76393210410e-03  3.78725788522e-03  3.89003063426e-03 -7.00976858907e-03 -1.28606690578e-02  7.35111243630e-02  2.15533565194e-02  3.59036329036e-03  2.50445265505e-03  1.31687279703e-03 -7.63401838127e-04  2.33644414169e-03 -1.39449007911e-03  2.66708623897e-03  1.64285455404e-03  8.48186473262e-04 -2.29298905019e-04  1.38743315183e-03  4.48555223108e-04 -2.81226743777e-03  2.43907344064e-04  2.70669590232e-04 -7.19825291345e-04 -2.06480074260e-03
 6.31198508843e-04  4.37486347291e-03  6.02026529827e-05  2.92910879378e-03  1.72674508508e-03  9.65682157341e-04 -2.68253333758e-03 -1.26108518827e-03  9.19410007528e-04  1.20040083108e-03  3.22080743856e-04 -2.12254226283e-03  2.33936497192e-03  1.50926454496e-03 -2.29917638395e-04  2.34505198741e-03  3.89137915726e-04 -8.04187707163e-04  2.09889315325e-04  1.92546443230e-04 -2.39648915799e-03 -2.94260748649e-03  8.08461716610e-04 -2.03643441797e-03  1.53415159591e-03  5.99399582233e-04 -1.38695706649e-03 -3.32318637420e-03 -1.40004965178e-03 -1.21173176913e-03 -4.34997630217e-03 -1.68522291695e-03 -1.06560370992e-04 -2.94559621769e-04  2.85141637994e-04 -1.95346054598e-03  3.60540575261e-03 -3.15200832495e-03 -4.49334972451e-03 -8.14203964570e-04  1.11160830347e-03 -2.35929608115e-03  1.65860907984e-03 -4.28063835591e-03 -4.68505749058e-03 -1.87510985587e-03  5.34154851297e-03  9.58816713873e-04  1.16946926312e-03  1.10713771466e-03  2.10748068717e-03 -8.34311836706e-04 -5.96589163615e-04 -3.46179035254e-03 -2.25971593740e-03 -1.55607801926e-03 -1.10224759325e-03 -7.35930755174e-04 -5.51409872297e-04 -6.45664562678e-04 -1.86593653361e-03 -3.28662161130e-03 -4.62865191992e-04  2.55932461998e-03 -4.93124319563e-03 -1.05725349408e-03 -2.69405249801e-03  2.40509857123e-03 -4.37504491686e-03 -1.25898052106e-03  4.68716214975e-04 -2.61558590966e-03  2.17189431505e-04 -1.05556072093e-03 -2.32891009581e-05  6.26168264339e-04 -1.36955419483e-03 -1.29192245572e-03 -1.93376314551e-03 -1.08592569674e-03  4.84146681512e-05  7.35400404144e-04 -1.58410439112e-03  2.63761946872e-03 -1.27306052121e-03 -2.83582597888e-03 -1.36396417352e-03  5.27069082457e-04 -5.33568529302e-04  9.97742778593e-05  3.55649679268e-04 -2.32447528828e-03  1.40128956136e-03 -1.26423650248e-03  4.75548662985e-04 -2.36074976652e-04 -5.05151569564e-04  1.71169682853e-04 -8.97564853178e-04  2.43904654767e-03 -2.24048590864e-03  2.13548942865e-04 -2.13150986702e-03 -1.91149923097e-03 -3.67419749929e-03  2.98293700004e-03  1.50513457297e-04  4.22631939399e-03  4.47618897255e-03  2.15533565194e-02  9.22567505497e-02 -4.64794297392e-03 -3.70064631407e-03  4.77459502990e-04 -4.45555332601e-03  9.71510968128e-04 -5.03610720418e-03  4.83932577759e-03  5.39153162257e-03  1.32581498326e-03  1.29734405073e-03  1.85645229807e-03  3.91769211632e-03  3.44104815397e-03 -2.46951706696e-03  7.76437490389e-04  2.20317679791e-03 -2.41112288318e-03
-4.98571560651e-03 -5.02470143403e-03  1.24346205205e-03  2.44733451432e-03 -8.71970642038e-04  2.06191831325e-03 -9.54223521017e-04  3.81959303637e-04 -5.30857316913e-03 -1.51377248041e-03 -2.89105980162e-03  1.47262390848e-03  1.37853170719e-03  2.49569493705e-03  3.85236809049e-03 -2.40625871283e-03  3.94377288415e-05  3.38940277710e-03  5.65267107877e-04 -1.83704886768e-03  3.24482063368e-04  9.38712308712e-04  1.85724593217e-03  2.23575007396e-03 -2.49283260075e-03  2.32918419598e-03  4.22366653083e-03 -4.03154751205e-03 -3.29476303762e-04 -1.82141974045e-03  8.35813366435e-05  3.22954819237e-03  2.77638877768e-03  4.36280373727e-04  1.67197358473e-03  1.20271289049e-03  4.19925959307e-03  2.19174586901e-03 -2.01572396973e-03 -4.59210065552e-04  2.16537470477e-04  3.37726090485e-03 -4.23174155958e-03  4.57382596089e-03  4.23360200862e-03 -1.65322798278e-03  8.44109288936e-03 -1.44867426897e-03 -5.28779270093e-03  9.84717679557e-04 -1.31850448951e-03  7.37169711913e-04 -2.47493967009e-03 -2.56303176399e-03  2.75685041089e-03  1.12551656291e-04  5.53371126614e-04  4.01839984814e-03 -9.97123994685e-05  1.64644812975e-03 -9.67769866588e-04  1.29964131488e-03  2.09886648536e-03  1.77026896338e-04 -5.49178170262e-04 -1.78859711050e-04  2.05731839596e-03  5.87102112644e-03 -2.53778639626e-03 -2.63198176066e-04 -2.30673371196e-03 -2.18776432024e-03  6.53013560532e-04  2.59538075276e-03  4.84030155793e-03 -3.37340303355e-04  4.59527913206e-03  2.43910399973e-03 -4.37771805434e-04  4.42014920595e-03  1.35625096565e-03  1.96873953291e-03 -7.05364339056e-05 -5.29392608238e-04 -1.89607929585e-03 -4.57411497209e-03  1.85740466217e-03 -3.93107905109e-03  2.50128384057e-03 -4.46656475177e-03  1.81180037544e-03 -3.21332033851e-03 -1.98137712952e-03  3.99333968448e-04  1.89963348275e-03  1.75826892656e-03 -3.43351274401e-03 -1.69991770100e-03 -1.57279364161e-03 -1.57490658367e-03 -9.04050896925e-04 -1.12389590104e-03 -8.28073628776e-04  1.25812355652e-04 -1.30048699822e-04  3.35888890444e-03 -2.33309520215e-03 -1.16269744437e-04 -1.83066307064e-03  3.59036329036e-03 -4.64794297392e-03  1.03480281567e-01 -7.30767332426e-04 -9.47876297175e-04  4.40056267067e-03 -6.54896244801e-04  8.09897330416e-04 -6.08003178971e-03 -2.57049433174e-03 -3.73292374245e-03 -5.82911857739e-04 -3.18596838420e-03  2.42186778604e-03 -2.83976231728e-03 -4.59815964821e-04  1.41272577457e-03 -4.42940408507e-03  1.91141917505e-04
 4.02293938367e-03 -2.12847271252e-03  1.92352540711e-03 -4.00220228062e-04  2.20698701471e-03  6.84336051121e-04 -1.76639527294e-03  7.98990683302e-04 -3.42898920860e-03 -2.05571626194e-03  1.68419040441e-03  3.47974232474e-03 -2.23841416659e-03  6.20669162360e-04 -1.20858395230e-03  1.04829468828e-03  1.70773686257e-03 -4.91077133071e-03 -2.46875375250e-05  5.16470503785e-05 -8.57656970755e-04  3.29694503716e-04 -8.15375992991e-05 -5.50491594566e-04  2.78679878046e-04  6.41306017342e-04 -1.01236863918e-03 -2.22738490346e-03  1.22261306914e-04 -1.68186017173e-03  4.11735680324e-03 -1.33839554621e-03  4.31304472668e-04 -1.16521397020e-03  1.13762198753e-04  1.79305672862e-03 -2.29615083618e-03  3.23034942559e-04 -5.39482061812e-04  4.17198403672e-03 -3.41738359283e-04  1.63164028469e-03  1.61431077003e-03 -2.04253702054e-03 -1.74701500852e-04  8.13444062719e-04  1.04816102522e-03 -2.47952812518e-03  4.70538505063e-04 -2.02438260048e-04  1.57066051584e-03 -3.41406877985e-05  1.45958009186e-03 -2.35430008402e-03  3.44003149163e-04  1.01370148425e-03  3.99538018200e-04 -1.40172076263e-03 -6.75944893440e-04  9.59324380325e-04 -6.40223549622e-05 -1.94404564998e-06 -8.30836811087e-04 -4.84749300044e-04 -1.35385506151e-03  2.13403556479e-03 -2.58318890972e-03  1.56526125042e-03  7.29921583492e-04  1.02242246769e-03 -1.94365032293e-04  2.25330142300e-03  2.78703202200e-03  1.63907468551e-03 -1.49605013192e-03 -2.87503257469e-03  1.08227660436e-03  1.02224363979e-03 -5.52335800677e-05 -3.96252947669e-04 -3.78208467409e-03 -2.25937890531e-06  9.18465193206e-04  6.27073372713e-05 -9.69623537495e-04 -1.72037078750e-03  4.34959074974e-04  1.32028225015e-04  4.25388011374e-03  7.44824520356e-04 -2.49335511831e-03 -3.65691867746e-03 -3.13641079337e-04  4.24881133920e-04 -1.06403831669e-03  4.12612183125e-03 -3.16739740119e-04 -5.98738771636e-04 -1.25307338550e-03  3.31895094860e-03 -1.33028362758e-04  2.83007104191e-04 -2.03480395552e-03 -2.72629637328e-03 -2.87511199209e-04  3.99159219771e-03  5.62456182046e-04  7.05662000214e-04 -2.58738784638e-04  2.50445265505e-03 -3.70064631407e-03 -7.30767332426e-04  8.18256746660e-02  2.04578585661e-02  6.32629200224e-03  2.22730260688e-03 -2.48459722204e-03 -5.13883977405e-04  3.34513827991e-04  1.00185733149e-03  3.00962139288e-04  5.02861974454e-04 -2.21702007245e-04 -2.94999905947e-03  4.81066213470e-04  1.72244185930e-03  2.10812680903e-03 -3.13120057109e-04
-3.76427150861e-04  1.52544794585e-03 -5.75144316674e-04  9.26098259486e-04  4.48982120617e-03  9.08967763863e-04  4.43627487500e-04 -1.19240958296e-03 -3.64656675650e-04 -1.94797269269e-04  1.41447766690e-03  1.55871338299e-03  2.79123053523e-04  2.01350477188e-03 -5.88675252610e-04 -3.21174059578e-03  8.90139619775e-04  1.83219358148e-04 -3.77926361738e-04 -1.22966617061e-04 -2.33583279840e-03  7.67137966740e-04 -3.71957964720e-05 -1.13020327181e-03  1.28032412075e-03 -2.78479209447e-03 -1.48539074462e-03 -1.11461501416e-03 -1.84332557245e-03 -2.02284044242e-03  1.57894008529e-03 -9.93401190638e-04 -1.06379595181e-03 -1.08976011707e-03  1.64355025056e-04  8.70863096363e-04  2.64286606578e-04  1.39877893203e-03 -3.25838374410e-04 -7.01379450375e-04 -8.86204656270e-04  1.27800631000e-04  4.83211815826e-04 -6.83622763643e-04 -8.76669741748e-04  1.80467627338e-03  4.91964894964e-03  2.73298762818e-03  2.47031391647e-04 -2.25480510181e-03 -1.24558077333e-03  2.44352412382e-04 -3.96154168506e-04 -3.25402398319e-03  2.10944954986e-04  1.58876568535e-03 -1.48098425077e-03  2.49582207007e-03 -1.36350741598e-03 -1.37508665707e-04 -9.56196877093e-04  1.65230940819e-03  1.47458745017e-03 -4.32261431260e-04 -4.04088574260e-03 -1.19126350469e-03 -3.09983147015e-03 -4.30452431498e-05 -1.58011205487e-03 -3.41690421605e-03 -1.81268309505e-03  2.02038240892e-04  3.27060541627e-03  1.68007174188e-03 -2.99251282262e-03 -9.01722098055e-04  1.41661386820e-03 -2.33591806153e-03  1.75495146523e-03  8.01691610030e-05  2.93207114946e-04 -1.58137556488e-03  1.26856342992e-03 -2.34745345265e-03  1.44909684879e-03 -4.28510319296e-03 -5.39625860648e-04  3.10940845450e-04  3.35640857495e-03  4.11577334133e-04  2.66273604643e-03 -1.87579511430e-03 -1.65127596851e-03 -6.13501182877e-04 -1.30787217805e-03  4.03441909134e-03 -3.88788477218e-04  1.63621812557e-04 -7.29922223645e-04 -1.53796882764e-03 -7.08058101943e-04  2.61919308004e-03 -1.24121103177e-03 -6.61757540608e-04 -1.82771331754e-04  3.20528690046e-04  1.99780673081e-03 -2.04175722735e-03  1.01355108178e-03  1.31687279703e-03  4.77459502990e-04 -9.47876297175e-04  2.04578585661e-02  6.90144689877e-02 -9.67347586474e-03 -5.05727216698e-03  1.24125325532e-03  6.50436848925e-04  1.66313399109e-03  2.55382644240e-03 -6.45872235314e-05  2.20321986081e-03 -1.52447612678e-03 -2.01670764628e-03 -4.40868862874e-04  4.73332717627e-06 -5.14493516176e-04 -2.91593252169e-03
 3.21159051312e-03 -5.71312062671e-03  4.67712443290e-03  1.10404901568e-03 -3.40716817717e-03 -1.09905354952e-03 -2.52627347483e-03 -4.89171610315e-05 -9.10082689222e-04 -1.04263567040e-03  2.37590759476e-03  1.73638190628e-03 -9.80295418221e-04 -2.12961584897e-04  8.56018739709e-04  9.47371627437e-06  9.09283116115e-04  7.40448643887e-04 -1.08564210931e-04 -3.90049479069e-04  7.91155390311e-04  8.84917082963e-04 -1.85582389158e-03 -1.13152318707e-03 -3.88819820284e-03  3.81355954745e-03  1.03681835824e-03  1.06250987297e-03  1.60419134645e-03  2.74529398499e-03 -7.45779742279e-04  1.83154863902e-03  3.54798310744e-03  1.42545749634e-03 -2.69622184384e-03  1.99030253555e-03 -4.04437587755e-03  1.01973738528e-03 -3.80726448215e-03 -9.42982217531e-04  5.01882765609e-04  2.35149037242e-03 -2.15079795176e-04  3.53434316193e-03  1.96062520813e-03 -2.04039419033e-03 -2.31104254026e-04 -3.62769224133e-03 -2.19678484170e-03  9.98678527226e-04  1.59098767509e-03 -5.32380506710e-04 -9.53677821750e-04 -2.66060052295e-04 -1.93474022490e-06  1.92828589241e-03  1.03372147106e-03 -1.61872671682e-03  1.94587074153e-03  1.91172460898e-04  3.22683717907e-03 -1.29051796275e-03  5.85147075604e-04  3.30889678119e-03  8.08484666904e-03  4.52935770523e-03 -2.57886251618e-03  3.48643280071e-03 -8.69688247590e-05 -8.58974316692e-04 -3.34630691670e-03  1.28860310312e-03 -3.42204660797e-03 -3.51921417360e-03 -1.51839140288e-03  6.21999923166e-04 -2.00887424646e-03  2.36702600812e-03 -2.28338827372e-03 -1.82685230095e-03 -3.58837752819e-03 -7.36039829608e-04  1.68760974674e-03  9.13634304805e-04  5.22241712703e-05  8.00751645090e-03  1.31679756128e-04 -3.63031171164e-03  1.91459810317e-03  4.43793259823e-03 -5.84215050228e-03 -3.70352966318e-03  9.40901445064e-04  6.35758080683e-04 -1.55685306548e-03  6.95255757252e-05 -6.32035297623e-04 -1.53667118775e-05 -1.64474329335e-03  3.56425547213e-03  2.51697448877e-03 -1.64010669512e-03  4.65883662069e-03 -2.62319569309e-03  1.10303648073e-03  3.05570395109e-03 -3.97648976599e-04  4.12690585194e-03  2.88129673585e-03 -7.63401838127e-04 -4.45555332601e-03  4.40056267067e-03  6.32629200224e-03 -9.67347586474e-03  9.31255321538e-02 -1.64355568310e-02 -9.24832600141e-03 -9.93711314493e-03 -2.72929390513e-03 -4.98201778364e-03 -2.03445138119e-03 -5.56114538114e-03  1.95545025012e-03  2.69792229775e-03  3.66315788995e-04 -3.78009047928e-04  2.44881224770e-04  7.85616037180e-04
-2.36292417058e-03  6.05287938759e-04 -3.53583081100e-03 -4.63172067761e-04 -1.61176126610e-03  1.75453730353e-03 -2.99274621912e-03  1.63243446110e-03 -9.86276770412e-04  2.70937412679e-03 -2.49193925688e-03  2.74868172872e-04  1.72517908590e-03 -1.34309427855e-03 -1.92477269578e-03  3.83016594399e-03  2.16039560129e-03 -2.55020723750e-03 -4.78582206262e-04  3.12668959915e-03 -2.18682269388e-04 -6.78215489685e-04 -3.75054339692e-04 -3.72508660354e-04  3.07852846589e-03 -1.74451815643e-03 -4.40459268324e-04  1.27478299527e-03 -1.12221891228e-03 -3.01700387681e-03 -4.00682620140e-04 -2.13645856303e-04 -5.62244075788e-04 -1.19961179285e-03  1.48102773686e-04 -3.17684720546e-03  1.00643564907e-04 -6.82958563553e-04 -1.11942796971e-04  3.75912705350e-03 -4.71363300744e-04 -1.45806854156e-03  3.56440515757e-03 -1.73967444063e-03 -2.52522723975e-03 -1.38531042137e-03 -3.58405661560e-03  6.66573066809e-04  4.54436559580e-03 -1.20271150866e-03  1.24703448960e-03 -8.06979336419e-04  2.56325185532e-03 -3.24752209869e-04  4.46672518044e-04  1.11961174003e-04  1.28302682314e-03 -1.00545111465e-04 -2.02721556291e-03  3.32253774895e-03  1.95327895685e-03 -1.56594454058e-03 -1.69740653924e-03  7.43768273634e-04 -2.10812494917e-03 -8.34692911548e-04  3.22412851548e-04 -2.45134321044e-03 -2.16570305960e-04  1.18062348252e-03  3.77316844435e-03  9.59966649736e-05  4.34711975081e-04 -1.39725965244e-03  3.63813105356e-04  1.06579709375e-03  1.95229479548e-03 -2.26042651854e-03  2.87857453106e-04 -1.55145992336e-03  9.58259727988e-05  1.74112546840e-03 -1.10680589129e-03  1.91483106292e-04 -4.11936728919e-04 -4.11161973888e-04 -8.39027368980e-04 -6.87257766606e-04  2.12453477266e-03 -1.39395815140e-03  1.60475020580e-03  1.71347863318e-04  1.92025674842e-03 -6.74974645585e-04  2.13439454516e-03  2.54052760211e-03 -1.21053806683e-03 -2.75304062727e-04  4.56852690662e-04  4.27684578041e-03 -2.14155596583e-03 -2.11107266592e-03 -2.14216381196e-03 -1.87809878317e-03 -4.82317999620e-03 -2.82118567896e-04 -1.69529321034e-04 -3.64042555935e-03 -2.08573774139e-03  2.33644414169e-03  9.71510968128e-04 -6.54896244801e-04  2.22730260688e-03 -5.05727216698e-03 -1.64355568310e-02  7.03938446046e-02 -1.39080580561e-02  9.78067798865e-04 -4.48337875336e-03 -8.56432581474e-04  1.39020061742e-03  5.99400287084e-04 -1.66315775057e-03 -3.55271494576e-04  6.90696467176e-04 -1.00079822978e-03  1.50372696854e-03  2.79719769252e-04
 3.65318719511e-03  6.82768850586e-04 -1.99034763444e-04  3.98472481503e-03  1.74876817001e-03 -1.07863764872e-04  5.86652978094e-03  1.67890934354e-03 -4.57893511796e-05 -2.30933176178e-03  3.45686329869e-04  1.41382818061e-03 -2.16851217935e-03  1.69840231018e-04  7.18273769421e-03  1.46781417993e-03 -4.85252735166e-03  2.58433936065e-03  2.40016723973e-03 -2.25913298610e-03  1.15289861467e-03 -1.69236077652e-04 -1.34187826242e-03  2.28912107847e-03  1.84055975993e-03  9.54083606512e-04  1.53845309964e-03 -2.86873913030e-03 -1.02307612003e-03  2.90490337610e-03 -2.18964085108e-03 -4.14042530686e-04  2.49492821747e-03 -1.13954803104e-03 -5.75574016835e-04  2.46299452248e-03  5.12558195806e-04  1.09860117018e-03 -7.38701351476e-04 -8.26918586771e-04  2.22888859150e-03  2.79691903244e-03 -5.24405836891e-03  2.29359297179e-03  2.30686752258e-03 -2.23558328222e-03  7.60165137633e-04  3.03162139133e-03 -5.20540941546e-03  4.62871241265e-04 -1.45430080378e-03  4.51796665258e-04 -2.66376462533e-03  9.71602048953e-04  1.14053674205e-03 -1.60684988440e-03  1.75012068175e-03  3.07432035240e-04  3.33016032203e-03  6.25865526481e-04 -2.66162312923e-03 -2.16373209431e-03  2.40831064831e-03 -4.09793908195e-03  4.67992199937e-04 -2.43520265980e-03  2.01618840470e-04 -1.29078993690e-03 -2.72081443582e-03 -3.00957642542e-04 -1.44703732784e-03 -3.70554921101e-03  4.31941342155e-03 -2.07732188708e-04  2.97971908369e-03 -7.60969035371e-04  2.40333320612e-03 -1.74853159015e-03 -1.33506716502e-03 -3.04321946841e-04 -1.68314921902e-03 -7.36906891693e-04 -7.94550427457e-04 -6.43336819832e-04 -1.70545387079e-03 -1.55043546948e-04 -1.70435300555e-03 -3.75782525786e-04 -4.81584631828e-04 -1.05565674391e-03  2.98587696681e-03  1.72710589712e-03 -3.84092618538e-03  2.77656458555e-03 -1.63233741723e-03 -1.88607058711e-04  9.77967490249e-04 -2.40935875444e-03 -1.86996107995e-03 -4.98781799940e-03 -3.10537984313e-03  1.10961122112e-03 -5.47208054780e-04 -1.87882271122e-03  4.83587393700e-04 -6.43205251552e-04 -1.94145284608e-03 -3.62271890190e-03  5.81465664405e-04 -1.39449007911e-03 -5.03610720418e-03  8.09897330416e-04 -2.48459722204e-03  1.24125325532e-03 -9.24832600141e-03 -1.39080580561e-02  9.34865658436e-02 -1.67479373184e-02  2.91071308718e-03 -1.19118795700e-03 -1.25827209865e-03 -2.94165148324e-03 -2.20580763129e-03 -4.44763732201e-04  2.52779685328e-03 -1.49788060225e-03 -1.77295624216e-03  9.33724997914e-04
-3.35198730604e-03 -1.17202000270e-03 -2.72663013770e-03  2.96816477683e-03 -3.28998181801e-03 -5.28986445567e-04 -3.54832978903e-04 -1.37457525776e-05  4.89042084417e-03 -1.88611057877e-03  2.56056816480e-04 -6.21753066855e-05 -2.85504543689e-03  2.94768262202e-03 -4.24652296439e-03 -5.65227841518e-03  2.55725784633e-03 -2.42142384761e-04 -5.25846917345e-04  1.05666506677e-03 -8.02970195877e-04 -4.87426561713e-04 -2.49444066440e-03 -7.55130166914e-05  4.12119007908e-03 -6.52104425748e-03 -2.21922897443e-03  1.15567658824e-04  1.71485477503e-03 -1.00891137121e-03  2.76888673622e-03  2.61841479076e-03 -1.34161484736e-03 -1.70562708411e-03  7.12850658802e-03  2.02948413226e-03  6.42417558551e-03 -1.75055374096e-03  2.71650447774e-03 -6.76849392210e-04 -5.26745145130e-03 -5.71411701777e-03 -1.49276916490e-04 -4.11750129491e-03  1.45303448407e-04  1.50717284620e-03  1.61740460184e-03  7.64017674347e-04  4.05041987756e-03  1.52623448352e-04 -7.10241399439e-04 -2.26246734789e-03 -9.97464635437e-04 -2.48715206469e-04 -3.23559489350e-04 -1.56844180684e-03 -9.54671463473e-05 -2.11761553027e-04 -2.96759721630e-03 -1.29613878165e-03 -2.43906373275e-03  7.68497551980e-04 -2.27651775346e-04 -2.74702145498e-03  1.88679642989e-03 -2.88436812922e-03 -6.35380303711e-03 -1.31807408669e-03 -3.14006945949e-03 -4.51814747967e-03  3.76017954052e-03  2.55722049890e-03 -3.07949038762e-03  1.92262858887e-03 -1.11053296112e-03  6.12555876726e-04 -3.41276946643e-03  2.02287613550e-03  3.07927157993e-03  5.06492665076e-03  1.56862825832e-03  2.17555450882e-03 -4.36462264366e-03 -2.40763862665e-03  1.42091894607e-03 -2.60561170884e-03  2.90404731201e-03  9.22426053361e-04  3.74127064680e-03  4.97755030568e-03 -4.50750262080e-03  3.04404446322e-04 -1.83844630567e-03 -3.85755822805e-03  5.14530413421e-03 -5.65481507051e-04  4.51166229938e-04 -2.22618079009e-03 -7.77445813820e-04  1.35664296534e-03 -3.24249488006e-03 -1.23657643300e-03 -6.77335196337e-03  2.38226397451e-03 -7.49090292678e-04 -4.74327728982e-03  1.71118029659e-03  1.27234177157e-03 -3.68014839348e-04  2.66708623897e-03  4.83932577759e-03 -6.08003178971e-03 -5.13883977405e-04  6.50436848925e-04 -9.93711314493e-03  9.78067798865e-04 -1.67479373184e-02  9.97930966902e-02  2.34675327984e-02  8.75490089623e-03 -9.73419535282e-04  5.77738187633e-03  5.37568554041e-04  3.81582973062e-03 -1.55916691899e-03 -2.01538362782e-03  9.47037124961e-04 -4.32603421534e-03
-1.02980551481e-03  2.06985026077e-03 -1.14679049572e-04  1.82788553977e-03 -2.06436069654e-04  3.07181485545e-04  3.47566314357e-03  3.07003742408e-04  4.44125495640e-03 -3.05711438328e-03 -5.54308442931e-04 -9.28534198789e-04 -6.32769774378e-03  9.91604733668e-04  2.62587980764e-03 -1.03279726686e-03  1.36763401939e-03  1.04044356966e-03 -1.95130565516e-03  2.59389901561e-03 -1.37498327423e-04 -1.81302811995e-03 -3.27940157395e-04  3.22051510079e-03 -8.08519112204e-04 -2.75241948356e-03  3.16563825780e-03  3.44538105219e-04 -1.49893580911e-03 -1.82723658824e-03  3.55185343044e-04  9.85523929820e-04 -3.32424462780e-05 -2.58770414219e-03  7.33540560289e-04  1.82950380914e-03  3.21533711036e-03 -2.70719548631e-04  2.76100798431e-03 -5.72403653234e-05 -1.64085129402e-03 -3.39171841502e-04 -1.44628268933e-03 -1.70201128189e-03  2.54263030334e-03  2.04519558614e-03  3.08339456169e-03 -2.91333928456e-03 -2.58162505725e-03 -1.10208773488e-04 -2.87845572720e-03  3.63879829476e-04 -1.29291426169e-03 -8.47027946270e-04  3.21651805023e-03 -1.16552200974e-03 -1.43329849770e-05  4.37281509459e-03 -1.04037723477e-03 -4.30234871605e-04 -3.46157102520e-03  9.25954707861e-06 -1.77792516986e-04 -1.74293452707e-03  1.00918669301e-03 -3.57524964596e-03 -2.71667782320e-03  1.71537884889e-03  1.93988932303e-03 -7.50827779334e-04  2.19538253077e-04  6.12944236676e-04 -3.65929267453e-03 -1.93680731514e-03 -1.12149168791e-03 -2.02215492648e-04 -1.08053855846e-04  7.50119977014e-04  1.39570854787e-03  2.63727587038e-03  5.98082898380e-04  2.76639465558e-03 -2.06765763940e-03 -7.95237145654e-05 -2.53113178246e-03 -6.06375453115e-04  4.77923598085e-03 -2.46522947991e-03 -1.95610212150e-03  1.11907605947e-03  6.49460642612e-04 -2.56488455833e-03 -3.57852258310e-03  1.88833814577e-03  1.29105601288e-03  1.17765811496e-04 -2.17636264549e-04 -2.77161302221e-03 -2.80164739162e-03 -2.89172439378e-04 -1.85404537817e-03  9.88897474041e-05 -3.84965859283e-03 -2.12466631963e-03 -6.06537283551e-06 -2.63355245550e-03 -4.48749091445e-03  4.83684176406e-03  1.64514479600e-03  1.64285455404e-03  5.39153162257e-03 -2.57049433174e-03  3.34513827991e-04  1.66313399109e-03 -2.72929390513e-03 -4.48337875336e-03  2.91071308718e-03  2.34675327984e-02  8.83545211952e-02  1.78435690947e-02 -6.76456443654e-03 -3.22270722701e-03 -4.56387531101e-03  2.77140835785e-03 -8.00722951110e-04 -1.49778217905e-03 -3.16534991684e-04  3.23213667176e-04
-1.01220726418e-04  1.77556769035e-03 -2.40091558919e-03 -1.36703513129e-03  8.57076091071e-04  4.54499076292e-03  2.18734073419e-03 -2.97355454169e-03  1.23675101508e-03 -4.26248564350e-03  7.00697914849e-04 -1.64802597793e-03 -4.02989195010e-03 -1.58055058216e-04 -2.59636832298e-04  9.34506408592e-04  2.55551364320e-03 -4.30247930116e-04 -1.15905833080e-03 -1.53053931926e-04 -1.69016641044e-03 -2.12210911495e-03 -1.06824616174e-03  3.61963768969e-04  2.75037830173e-03 -2.69997982937e-03 -4.52259576453e-04 -3.22978061396e-04 -2.78984660119e-03 -1.55149952048e-03 -2.09905226364e-03  6.28389006692e-04 -9.63590273859e-04 -1.57506603415e-03  1.71119102147e-03  5.44677336576e-04  3.35812474339e-03  1.95363558923e-03  5.40918341448e-04  6.92967655215e-04 -2.20121956410e-03 -1.43844287054e-03 -2.43176102524e-03 -1.90618156287e-03  6.67167206172e-03 -2.48714249546e-04  3.15698998439e-03 -2.79199209851e-03 -1.69394041570e-03  6.01625533349e-04 -9.55301833067e-04  8.02347002933e-04 -4.64358140003e-04 -1.97397194614e-03 -9.62465115458e-05 -2.32653105022e-04 -1.00592941636e-03  1.51497056661e-03 -1.78732814234e-03  4.70148727127e-04  9.14083767233e-04  7.56914308063e-04  2.15156693034e-03 -3.06547786869e-04  3.19634183641e-03 -1.19258756779e-03 -4.00847942846e-03  3.06614932312e-03  6.47413554000e-04  1.00041428514e-04 -4.21148923674e-04 -2.75355595713e-03 -5.02427145194e-03 -4.50224516872e-04  9.61846825325e-05 -2.52231199185e-04 -8.96592669260e-04 -1.37457326222e-04  6.84648734524e-04 -7.88473093621e-04 -6.22951263304e-04  1.60749517783e-03  1.81462143159e-03  8.99860805037e-05 -1.37948137324e-03 -2.47245857403e-03  3.61780497433e-03 -8.14075650524e-04 -4.85470410611e-04  2.61081901641e-04  1.92819695994e-03  6.48394299596e-04 -1.93088958943e-03  3.07210209918e-03 -8.76871761315e-04  2.06672184907e-04 -1.70677174142e-03  1.28369014284e-03  9.51169579183e-04  8.64962305568e-04 -3.26293029317e-03  3.24638142371e-03 -5.40343454076e-03  1.57320353346e-03 -3.22979709134e-04 -2.19240728561e-03  1.23374928849e-03  2.16528127745e-03 -9.30588786221e-04  8.48186473262e-04  1.32581498326e-03 -3.73292374245e-03  1.00185733149e-03  2.55382644240e-03 -4.98201778364e-03 -8.56432581474e-04 -1.19118795700e-03  8.75490089623e-03  1.78435690947e-02  6.98843853441e-02  6.76160964632e-03  1.22568872214e-02 -2.90981306499e-03 -5.53540715843e-04  3.37021991381e-03 -2.64548877765e-03  4.21268915780e-04 -1.49695876160e-03
 4.52966873703e-03  1.33530622454e-03  2.57488930689e-04 -2.96850033975e-04  1.53052003996e-03  1.10440745786e-03 -1.98518759336e-03 -1.12898046072e-03 -3.50404380546e-04  1.68712970133e-03 -2.83764890599e-05 -1.78997609033e-03 -1.50313794227e-03 -1.61116110572e-03 -3.75390782234e-03 -1.17538553551e-03  1.00138507658e-03 -5.08201428902e-05 -1.37161282693e-04 -9.87215781402e-04  6.34746866528e-04 -9.80965854488e-04  3.78675147618e-04 -1.75629240728e-03  2.56492037452e-04 -6.37922753646e-04 -2.11226424282e-03 -1.98963752594e-04 -1.66416578699e-03 -1.50117178777e-03 -1.18121918391e-03  1.39694312565e-03 -2.07007690677e-04  1.39078020147e-03  5.15421687617e-05 -3.52652018842e-03  7.48528953183e-04  1.19169987687e-03 -5.30325121370e-04  7.50074836068e-04  8.98499046424e-04 -7.59036137678e-04  2.17561923439e-04 -1.62475583924e-03  1.82270069771e-03 -8.71637531615e-04  1.36470526468e-03  5.91795351566e-04 -1.85100943633e-04  1.08033490837e-03 -1.75046388855e-05 -4.19859882826e-04  9.37851850015e-04  1.56795438216e-04 -6.28531368753e-04  3.21311933423e-04  2.49571742514e-04  7.46558965333e-04 -6.79080185838e-04 -5.32877013970e-04  3.20001507484e-04  1.23553866532e-03  1.31947992840e-03 -2.89405706020e-03 -4.15053586615e-04 -1.08734531595e-03  1.58339535691e-03  1.09945634607e-03 -6.04772594154e-04  1.53325366800e-03 -8.16050420029e-05 -1.43105847840e-03 -7.84118171734e-04  8.52773058530e-04  6.80126880546e-04 -5.60562227075e-04  1.35428083716e-03  1.08445926510e-03 -4.57342668057e-04  1.61938301059e-03  5.83168331232e-04 -2.27738690028e-04  1.12649039227e-03 -1.08872995929e-03  3.31551895310e-04  9.35768863575e-04  1.20746209043e-03 -1.46110582849e-03 -2.38215073606e-03 -6.27416064316e-04  3.56440694546e-04  1.27126151119e-03  8.11155242379e-04 -1.83049207840e-04 -9.17423932803e-04 -5.35419323313e-04  6.12427168977e-04  8.73606255987e-04  2.39633361305e-03 -2.04941535721e-03 -2.40074094889e-04  3.58909140045e-04 -5.60425103488e-04 -3.28659954790e-04 -1.62406147252e-03 -3.32181019646e-04  7.44019781974e-04 -1.09172555219e-05 -1.62734369860e-03 -2.29298905019e-04  1.29734405073e-03 -5.82911857739e-04  3.00962139288e-04 -6.45872235314e-05 -2.03445138119e-03  1.39020061742e-03 -1.25827209865e-03 -9.73419535282e-04 -6.76456443654e-03  6.76160964632e-03  4.79026275057e-02  1.61680667603e-02  3.29185143214e-03 -1.64051621185e-03  9.73610681681e-04 -2.86913092371e-04  6.41668994667e-04 -1.77654290347e-03
 5.08951357177e-03  8.33150154956e-05 -6.51659177446e-04  5.79128571251e-04  1.45896205186e-03  1.63564840944e-03 -1.20122709723e-03 -3.07933029277e-03  1.66483924521e-03  1.58216272038e-03 -3.62038876084e-04 -7.24785019358e-04  1.26075642732e-03  1.34559289302e-03 -4.10328539028e-03  9.35729142630e-04  3.76964505388e-03 -2.02428872885e-03 -2.23158240626e-04 -1.80323470543e-03 -4.91824566135e-04 -1.01148763743e-03  9.00333634319e-04  3.03768266033e-04 -1.19379916423e-04 -1.00039529460e-03 -1.03512772425e-03 -3.22320951528e-03 -5.14778316825e-03 -3.16918975385e-03 -2.91340736916e-03  5.05330664086e-03  8.15061359075e-04  1.62033592525e-03 -1.03470840331e-03 -4.18789313965e-03 -2.44049119552e-03 -6.81281726219e-04 -1.02514073598e-03 -4.57086516966e-04  1.20307364003e-03  2.72199511117e-03  1.42796763587e-03  4.62422894745e-04  3.10492012094e-03 -5.39998258087e-04  2.08346428098e-03 -4.61936762279e-04  4.58164593077e-04  6.03312040510e-03  4.88450298058e-03 -1.81743478129e-03 -7.50201974035e-04  8.51942164487e-04 -2.40187890453e-03 -1.69135887574e-03 -2.19198434282e-03 -1.62930638301e-03 -3.71371996705e-04 -1.34986753408e-03  6.42166727620e-04  8.73185257901e-04 -1.64869696442e-05  1.01718836557e-03  2.71621435631e-03 -1.59574467143e-03 -1.78896701273e-03  1.79529632867e-03 -5.72739176654e-04  1.75736962572e-03  2.46371989786e-03 -3.48570508646e-03 -2.26433250097e-03  1.27619963648e-03  3.93875341899e-03  8.73666109969e-04  1.56945123852e-04  9.78906425077e-04  1.33313109196e-03  1.84477294115e-03  1.19035679183e-03 -6.17849110742e-04  1.29371353971e-03 -8.15233226808e-04 -9.01980518636e-07 -2.57422629635e-03 -1.60670952490e-03  1.00550611993e-03 -2.00144880233e-03 -3.52971258738e-03  3.32003322763e-03  1.10720262877e-03 -8.58681189294e-04  1.42416880521e-03  5.02249282706e-04 -9.40658613309e-04  2.86105221800e-03  6.37097464282e-04  3.23061508535e-04 -3.37978076854e-03  2.22769226889e-03  1.92367878680e-04  1.61605352605e-04  1.95062102324e-03  1.54803739733e-03 -2.01972917397e-03  2.88682303472e-03 -6.02985393567e-04 -4.02865938743e-04  1.38743315183e-03  1.85645229807e-03 -3.18596838420e-03  5.02861974454e-04  2.20321986081e-03 -5.56114538114e-03  5.99400287084e-04 -2.94165148324e-03  5.77738187633e-03 -3.22270722701e-03  1.22568872214e-02  1.61680667603e-02  8.43892272468e-02 -1.53781684083e-03 -3.67006626772e-03  1.54540870763e-03  1.58524881593e-03 -5.59470522432e-04 -1.88006119397e-04
-5.23808369740e-03  2.65312687501e-03  2.09283479311e-03  2.24605384950e-03 -1.16061535956e-03 -7.98191249329e-04  2.14180133706e-03 -1.61859726212e-03 -2.32103306080e-03 -7.15440696888e-03  8.57858293944e-04  4.83430475339e-03  3.84508456937e-03  4.19097281263e-04 -1.67442894520e-03 -9.62519697851e-04  2.23163000059e-03 -5.97228230247e-04 -1.15302105635e-03  2.94706011350e-03 -1.88823864872e-03  1.00516284223e-03 -5.47713589032e-03 -4.10001442818e-03  1.75026487520e-03 -6.18788381695e-04 -1.53065353801e-03 -2.89130720661e-03  2.41885605929e-03 -6.11074362597e-04  4.87158076739e-03 -3.81944159762e-04 -1.20749713119e-03  1.29310486369e-03 -4.56269698350e-03  4.22940344384e-04  9.01105837246e-04 -6.33986985600e-03 -4.98817462946e-03 -5.56342989856e-03  7.49180512120e-04 -1.63257117564e-03  1.61196934953e-03 -3.58331299293e-03 -6.03018522883e-03 -6.02248158774e-04  5.62847639588e-04  1.25487877776e-03 -8.73942889973e-04  1.86263039817e-03 -1.11796294077e-03  1.45698978997e-03  2.28772451919e-03  3.73701828038e-03 -3.76455279852e-03  1.31597337884e-03  2.13362109704e-03  2.37333172853e-03 -3.59483805490e-03  3.61815717044e-03 -2.34071930066e-03 -2.20449893286e-03  3.54607677212e-03  8.91698340558e-04  6.55443663382e-04  1.16382209831e-03  6.52840907892e-04  2.28836759961e-03 -1.06576256585e-03 -2.76309502391e-03 -4.46440661084e-03 -1.45471336901e-03  8.57917469289e-05  5.99402700803e-03  3.65285555107e-03  3.69222008308e-04  2.43775383162e-03 -1.68905459183e-03  1.85525128352e-03 -2.07982737506e-03 -7.13397310495e-04 -1.86251599357e-03  1.00405330046e-04 -3.91901707399e-03  4.15662810829e-03 -4.44029818658e-03  2.14397914172e-03 -2.00617716767e-03 -4.40832828257e-03  2.59427244854e-03 -2.03285854253e-03  1.83380059090e-03 -5.18796355798e-04  2.39107284623e-04  3.34656421752e-04 -3.86539111435e-03 -9.71802048667e-04  1.14007900753e-03  2.83179476268e-03 -1.24990256539e-03  2.40965070614e-04 -3.87286083308e-05  8.04691855525e-04  1.88557164847e-04  6.97210805189e-04  2.47475375301e-03 -7.53088942443e-04 -7.16672512408e-04 -2.63523436712e-03  4.48555223108e-04  3.91769211632e-03  2.42186778604e-03 -2.21702007245e-04 -1.52447612678e-03  1.95545025012e-03 -1.66315775057e-03 -2.20580763129e-03  5.37568554041e-04 -4.56387531101e-03 -2.90981306499e-03  3.29185143214e-03 -1.53781684083e-03  1.06011252322e-01  6.47322968415e-03 -4.30687874494e-03  3.88339555472e-03  4.07458468001e-03 -9.05807402894e-04
 1.92728739360e-03 -1.45178799660e-03 -2.90677345829e-03 -8.39844516970e-04 -5.00303473265e-03  8.78315976354e-04 -2.19156671858e-04  1.99460180729e-03  2.19219839612e-03 -5.07382938917e-04  2.38262950036e-03 -2.43774812699e-03 -2.27157659846e-03  2.95414544274e-03 -1.50202523886e-03 -2.79016448495e-05  1.30054995964e-03 -1.15559316813e-03  1.39687718950e-03  6.16933751473e-04  3.40960666406e-03  1.21541847542e-03  1.48852557032e-04 -1.14874136479e-03 -1.68901332368e-03 -4.62312405068e-04 -1.74113419433e-03  2.84673727880e-04 -2.31501755557e-03 -2.21046099716e-04 -3.29511673871e-03  1.00075427917e-03  1.37546383434e-03 -2.65881670401e-03  2.18831843832e-03  3.00622558894e-03  2.70221361296e-03 -8.53452029071e-04 -1.38948434776e-03 -3.47034633308e-03 -1.84776944248e-03 -1.19386290671e-03 -2.46709380945e-03 -1.88745074630e-03 -5.31765188382e-04  1.48924272415e-03  2.36447326416e-05 -2.79971307849e-03 -1.20066856320e-03  3.37756442304e-03  1.44428393718e-03 -3.50291823702e-03 -2.79682142252e-03  8.45676755061e-04  1.87695435781e-03 -8.40776554360e-04  1.91753005571e-03  1.51845921431e-03 -1.06091863993e-03  2.23184592318e-04  1.95503240437e-03 -3.51431975086e-03  1.02376184666e-03  4.78979945668e-04  3.81446151845e-05  2.09735224936e-03  1.58328368687e-03  2.79679792912e-04  2.51211600024e-03 -9.49266000961e-04 -8.29402096342e-04  1.02210832522e-03  1.60207003387e-03 -1.37285517834e-04  3.30641773424e-03 -2.46474729430e-06  3.18177135754e-03  1.17356156575e-03 -7.05822428164e-04  7.24717928608e-04 -1.80636524833e-03 -2.59889192280e-03 -7.51299602278e-04  2.10465992576e-03 -2.02749607581e-04 -3.38701111035e-03  3.30696927729e-03  6.85009885842e-03 -1.86347364666e-03  4.33762288750e-03 -3.68432706209e-03 -7.44069685866e-04 -1.76689938463e-03  2.37953095238e-03  2.21864160245e-03  7.38656982186e-04  3.83942019966e-04 -1.11569094261e-03 -8.67656279315e-05  5.90929778944e-04 -6.26846622164e-03 -6.33151625406e-04 -2.73950744426e-03 -5.06025443943e-03 -5.41638230028e-03 -5.52040472686e-04 -2.66149373135e-04  3.23431909536e-03  1.49407344525e-03 -2.81226743777e-03  3.44104815397e-03 -2.83976231728e-03 -2.94999905947e-03 -2.01670764628e-03  2.69792229775e-03 -3.55271494576e-04 -4.44763732201e-04  3.81582973062e-03  2.77140835785e-03 -5.53540715843e-04 -1.64051621185e-03 -3.67006626772e-03  6.47322968415e-03  7.58047471450e-02 -9.06807819068e-03 -4.97173909797e-03  1.32432305141e-02 -2.69599104029e-03
-3.90919636751e-04  2.64436036504e-03 -4.00862722041e-04 -2.27702790309e-03  6.95409311053e-04  1.48168554052e-03  1.45019628149e-03 -9.77751735974e-04 -2.94888036903e-03  1.04563643536e-03 -2.64516816252e-04  2.81309890503e-03  1.00598633760e-03  1.58018805045e-03  8.52925416606e-05  1.49292942575e-03 -7.24514819150e-04  1.27357003342e-03  9.38999860267e-04  3.52611310283e-04  4.39895725474e-03 -6.96214503149e-04  2.90621090919e-04 -6.20685805734e-04  1.46434753577e-04  1.19632942453e-03 -9.58788967252e-04 -1.60651742315e-03  3.81376333665e-03  1.32256440991e-03 -2.72298321575e-05  1.73585123597e-05  1.92335780584e-03  2.69278681150e-03 -1.13539044040e-03  5.95701992428e-04  1.23213169837e-04  4.19197411955e-03  5.71637666932e-04  2.37243894938e-03  3.38424643989e-03  1.92653336659e-03  2.40016359636e-03  2.65803343523e-03  6.45133584718e-05 -4.11931833509e-05  1.70991374774e-03 -2.31427871307e-04 -2.62284393576e-03  2.58442470613e-03  2.96687648492e-03  9.69129912861e-04 -3.28319429285e-04  2.53831979969e-03  4.08912951952e-06  1.02003100764e-03  1.40425836319e-04 -3.61798793171e-03  2.09879631331e-03 -1.65016562640e-03  7.87669979198e-04  3.09470085624e-03 -1.43949609320e-04 -3.09269881006e-03  3.24719148537e-03 -2.15383335055e-03 -3.40425398930e-04 -2.29276993430e-03 -1.99623102020e-03  2.97302130988e-04 -2.41204997426e-04 -4.19417544347e-03  5.04532591988e-04 -1.07270190427e-03 -1.83372393787e-04  1.20971381021e-03 -1.76938873036e-03  1.72947522220e-03 -4.56202231195e-04  2.72872345581e-03  2.99908521589e-03 -2.06040878492e-03  1.37194504404e-03 -2.56302599382e-03 -1.89809784755e-03  6.60752793518e-03  1.95856616122e-03 -6.13907746581e-04 -3.77446657831e-05 -1.23759258806e-03  3.18760964672e-03  1.77032133218e-03  2.78936781625e-03 -3.76868637163e-03 -3.01785607346e-03 -2.33276899346e-03 -2.86726049080e-03 -3.07539466561e-03  1.63285460289e-03 -2.07384324137e-03 -1.25441822489e-04 -1.41356967544e-03  9.08568860900e-04  1.08172645417e-03  2.28914072979e-03 -1.19732288280e-03 -1.35716211501e-03  3.29390175220e-03 -2.71031040332e-03  2.43907344064e-04 -2.46951706696e-03 -4.59815964821e-04  4.81066213470e-04 -4.40868862874e-04  3.66315788995e-04  6.90696467176e-04  2.52779685328e-03 -1.55916691899e-03 -8.00722951110e-04  3.37021991381e-03  9.73610681681e-04  1.54540870763e-03 -4.30687874494e-03 -9.06807819068e-03  7.32485873597e-02 -1.96342992115e-03  1.85006944921e-02 -1.45280842630e-03
-4.26558787333e-03  3.79462975974e-04  6.84469489700e-04  2.89200045045e-03 -1.41271936353e-03 -3.29846518945e-04 -3.37203946102e-04  1.54509653194e-03 -2.02256539093e-03  1.64578603539e-04  1.00474624234e-04  1.03710874471e-03  1.57768306370e-03  2.60771215050e-04  1.93194790239e-03  8.43726174629e-04  3.74787316616e-04  4.98963256839e-04 -1.72601531307e-03  6.80908943822e-04 -1.02106887294e-03 -8.70821466217e-04  2.17738293871e-03 -4.37014542794e-04 -7.49300594224e-04  5.33599537426e-04  1.60564986265e-03 -5.85500113832e-04 -1.88418870787e-04  4.94216269241e-04 -5.03804950458e-04  6.00077164968e-03  7.94406742456e-04  1.78716000417e-04 -4.62596472574e-03 -4.66106948875e-04 -2.26815791987e-03 -1.44633880423e-03  1.75505956237e-03  1.42421695034e-03 -2.62674421620e-03  2.36538321681e-03  8.83714551142e-04 -3.20480894329e-04  4.43403207186e-03 -1.30278578297e-03  2.26276598387e-03  2.02028204369e-03  4.69586817252e-03  1.02903762655e-03  3.24423496811e-03  4.40765352844e-04 -8.21583542442e-04 -1.28501675634e-04 -3.43450517581e-05  2.89613434559e-04 -1.91531870853e-04  4.57727075186e-04 -1.37792947116e-03  3.77019512661e-04 -6.08492764346e-04  9.46106856460e-04 -1.46467329337e-03  1.29581630450e-03  2.39203506925e-03  1.52264646928e-03  3.34379977540e-03 -1.04132727602e-03  1.41283369381e-03  2.99319528688e-03  6.92608527640e-04 -2.41327303450e-03  1.06224617655e-03 -1.25529255981e-03 -9.33806605732e-05  2.44252609952e-03 -1.40767972469e-03 -9.62215852791e-04  3.61346143827e-03 -1.19623963612e-03 -1.61666119430e-03  1.31835173772e-03  8.01555465294e-04  2.37497902994e-03 -8.58324816057e-04 -2.83794174894e-03 -1.90830768488e-03 -8.75566402809e-04 -1.15772502930e-03 -3.42042336282e-03  3.94811865948e-03 -1.10795539790e-03  1.83822825336e-04  4.14136525208e-04  9.20833129473e-04  2.81968530117e-03  2.29007825445e-03  6.95805773869e-04  8.41056777755e-04  1.03904217048e-03  1.12739920292e-03  1.42840691553e-04  1.51731514077e-04  6.66080357529e-04  1.05564986368e-03 -2.56395832383e-03  9.55196636598e-04 -2.74336047375e-03  2.87386783518e-03  2.70669590232e-04  7.76437490389e-04  1.41272577457e-03  1.72244185930e-03  4.73332717627e-06 -3.78009047928e-04 -1.00079822978e-03 -1.49788060225e-03 -2.01538362782e-03 -1.49778217905e-03 -2.64548877765e-03 -2.86913092371e-04  1.58524881593e-03  3.88339555472e-03 -4.97173909797e-03 -1.96342992115e-03  6.83542551370e-02  3.49071678619e-03  1.60873896317e-02
 2.14727473687e-04  4.24528303305e-03 -1.71622242323e-03  8.59863284014e-04  7.76734367627e-04 -4.61332584892e-04  5.46788288894e-04  9.31681296949e-04 -3.52606794431e-03 -2.72186300202e-03  1.73236755993e-03 -2.73248155604e-03  5.24536937034e-04  2.82890439023e-03  4.89140352641e-04  2.22969311756e-03  1.35889170475e-03 -7.28757813394e-05  9.29443755935e-04 -2.34013205934e-03  5.88419106823e-03  9.48576153920e-04  2.29594366696e-03 -3.27460244713e-03 -2.95141149175e-03  4.55067685521e-03 -1.11726314856e-03 -3.34321770884e-03  2.05078834023e-03  1.15275791857e-03 -2.67449394771e-04  3.89536341480e-03  4.82761398354e-03  3.74173654236e-03 -1.61676081802e-03  6.23503940561e-03  1.33055013243e-03  2.10169976093e-03 -1.98518044819e-03  3.76874901222e-03 -3.50005121444e-04  4.97745944218e-04  1.57880083406e-03 -2.69752581552e-04 -2.64892825663e-03  1.17277660434e-03  1.78648957008e-04  1.39653400084e-03  1.35603204423e-04  3.01222950594e-03  1.11751007765e-03 -9.27735364785e-04 -2.61061525095e-03  1.16258513030e-04 -7.36597148672e-04 -2.26293463394e-04  6.29257385378e-04 -6.65225525569e-03  8.00747910599e-05 -1.00895517168e-03 -3.23780034098e-03 -2.13765606708e-03  1.61357225197e-03 -1.06748923624e-03 -1.06459374910e-03 -1.47898027277e-03  6.35900584001e-04 -2.33275823292e-03 -9.93560234235e-04  1.02022122949e-03  2.58185921323e-03 -1.92395655335e-03  3.48007394166e-03 -9.04429032753e-04  2.49562583875e-03 -1.20671213383e-03 -2.20181673391e-03  5.62141342518e-03  4.87652505081e-04  3.96171329542e-03  9.72330112567e-04 -2.15579737366e-03  2.30452264629e-03 -1.22559731985e-03 -2.94434041665e-03  3.68369702915e-03  4.53843104190e-03  1.55264967535e-03 -5.60261861832e-03 -9.70498044570e-04  4.08720138941e-03 -7.40634612425e-04  5.22370422989e-04 -3.73152428009e-03 -4.32980145193e-04 -2.43741098063e-03  1.80197359326e-03 -3.87688228096e-03  4.67703689606e-04 -3.11709460615e-03 -3.94842356127e-03 -9.43915334912e-04  1.28903623371e-03 -3.02949492465e-03 -4.82335683398e-03 -1.61686692102e-03 -1.78435250907e-03  5.12867733967e-03 -2.69961957059e-03 -7.19825291345e-04  2.20317679791e-03 -4.42940408507e-03  2.10812680903e-03 -5.14493516176e-04  2.44881224770e-04  1.50372696854e-03 -1.77295624216e-03  9.47037124961e-04 -3.16534991684e-04  4.21268915780e-04  6.41668994667e-04 -5.59470522432e-04  4.07458468001e-03  1.32432305141e-02  1.85006944921e-02  3.49071678619e-03  9.87343318596e-02 -7.09388290176e-03
-3.60835053650e-03 -8.74958437829e-04  2.33249609149e-03 -1.52698505312e-03 -2.28146754116e-04  4.44410301203e-04 -1.24105552114e-03  1.45044508546e-03  3.57838651331e-04  1.69980828693e-03 -6.51444353178e-04 -2.90634729739e-03  4.82566816297e-03  8.22036599826e-05 -3.46198186234e-03  1.73634132573e-04 -4.47981249566e-04 -1.97881125363e-03 -9.23118390497e-04  1.51873073529e-03 -3.79203384991e-03 -1.40604081685e-04  9.23589583609e-04  1.54836248414e-03 -1.16712378768e-03 -1.48350885928e-03  1.80385458928e-03  6.71927136966e-04 -4.54793887172e-03 -1.73977256595e-03 -2.21747153033e-03 -3.71226718724e-03  2.03593762795e-03 -1.95802765417e-03 -3.22989547811e-03 -4.29528265570e-03 -2.41529473090e-03 -1.56901133697e-03 -2.48890206848e-04 -9.08899242119e-04 -3.68413569283e-04  3.97927196809e-03 -1.39407811375e-03  4.63892935409e-03  7.19130511758e-03 -1.42290740913e-03  1.86148856716e-03 -2.06924539759e-03  3.28419003237e-03 -1.95863536157e-04  4.43063888881e-03  1.58917631845e-03 -5.21286532888e-04  9.07656435491e-04 -2.49507205231e-03 -3.12925911703e-03 -1.38304632499e-03 -1.99153253114e-03  5.46043701221e-04  4.21154317742e-04 -6.26627847952e-05  1.80223956807e-03 -1.51407294381e-03  2.98785344915e-03  7.38882057563e-03  1.74711145020e-03  6.65524006706e-03 -3.67211713058e-03 -7.37140139747e-04 -1.01556878530e-03  2.10469590125e-03 -6.71191643826e-05  5.20540063913e-04 -9.60529705259e-04  1.63439224499e-03  3.66364814665e-03 -1.19663832719e-03 -2.64632163388e-03  3.62288332892e-03 -4.24800266600e-03 -2.99658725661e-03 -9.03286993261e-04 -1.69138010062e-03  5.52413220972e-03 -2.03792960228e-04 -3.60671520182e-03 -9.77337614386e-04 -1.14346046268e-03 -1.25901385180e-03 -1.96207041439e-03  4.53559005610e-04  2.88919752253e-03  1.65948629402e-03  4.32987900127e-03 -1.76156397721e-03 -1.33362406686e-03  3.28008624233e-03  5.05910082650e-04  7.14598515145e-04 -1.71739676051e-03  4.50130549476e-03 -1.18298441213e-03  1.61274916069e-03  9.47038578495e-04  2.76373807373e-03 -4.79997653548e-03 -1.62867851212e-03 -3.36943839855e-04  1.71749155910e-03 -2.06480074260e-03 -2.41112288318e-03  1.91141917505e-04 -3.13120057109e-04 -2.91593252169e-03  7.85616037180e-04  2.79719769252e-04  9.33724997914e-04 -4.32603421534e-03  3.23213667176e-04 -1.49695876160e-03 -1.77654290347e-03 -1.88006119397e-04 -9.05807402894e-04 -2.69599104029e-03 -1.45280842630e-03  1.60873896317e-02 -7.09388290176e-03  8.92301407905e-02
