# Supplementary material for: Proximal Distance Algorithms: Theory and Practice
Source: J Mach Learn Res. Author manuscript; Available in PMC 2019 Oct 24. (PMC6812563)
Supplement: code [file NIHMS1053815-supplement-code.zip › proxdist-master/keys_zhou_lange_2019/misc/spm/X_8_6.txt]

 0.096976960543349  0.012012262617620 -0.006887889986093  0.003090705627376  0.000504747427738 -0.001913195592782  0.001511158584951 -0.001391812790037
 0.012012262617620  0.090979944300590  0.007405887623931  0.002577960229785  0.002809484335729 -0.000713727803625 -0.001046064951218 -0.003222393704914
-0.006887889986093  0.007405887623931  0.088060292189302  0.001675376262977  0.002268348867473  0.010981098017767  0.001319570156291  0.003353162767888
 0.003090705627376  0.002577960229785  0.001675376262977  0.090057297548760 -0.004862295197654  0.000314436312140 -0.002888959104726 -0.002806863579547
 0.000504747427738  0.002809484335729  0.002268348867473 -0.004862295197654  0.075767180782540 -0.008504588027750  0.006937900781846  0.002500521890746
-0.001913195592782 -0.000713727803625  0.010981098017767  0.000314436312140 -0.008504588027750  0.079647560730943  0.012521595716213  0.004664178359760
 0.001511158584951 -0.001046064951218  0.001319570156291 -0.002888959104726  0.006937900781846  0.012521595716213  0.050612441288145 -0.001460950580539
-0.001391812790037 -0.003222393704914  0.003353162767888 -0.002806863579547  0.002500521890746  0.004664178359760 -0.001460950580539  0.084692462523093
