# Supplementary material for: Proximal Distance Algorithms: Theory and Practice
Source: J Mach Learn Res. Author manuscript; Available in PMC 2019 Oct 24. (PMC6812563)
Supplement: code [file NIHMS1053815-supplement-code.zip › proxdist-master/keys_zhou_lange_2019/misc/spm/W_32_32700_8.txt]

 9.441963826584587  0.000000000000000  0.000000000000000  0.000000000000000  0.000000000000000  0.000000000000000 -0.266059736271699  0.000000000000000  0.000000000000000  0.000000000000000  0.000000000000000  0.000000000000000  0.000000000000000  0.008153531364683  0.000000000000000  0.000000000000000  0.000000000000000  0.000000000000000  0.000000000000000  0.000000000000000  0.000000000000000  0.000000000000000  0.000000000000000  0.000000000000000  0.075141575055366  0.000000000000000  0.000000000000000  0.000000000000000  0.000000000000000  0.000000000000000  0.089725038531904  0.000000000000000
 0.000000000000000 11.980332342804656  0.000000000000000 -0.853900816940085 -2.850372495311616  0.000000000000000  0.000000000000000  0.000000000000000  0.000000000000000  0.000000000000000  0.000000000000000  0.000000000000000 -0.096515559542818  0.000000000000000  0.000000000000000  0.000000000000000  0.000000000000000  0.000000000000000  0.000000000000000  0.076514890615999  0.000000000000000  0.000000000000000  0.014944000516039  0.000000000000000  0.000000000000000  0.000000000000000  0.000000000000000  0.000000000000000  0.000000000000000  0.000000000000000  0.000000000000000 -0.108970754220645
 0.000000000000000  0.000000000000000 10.455170947398646  0.000000000000000  0.000000000000000  0.000000000000000  0.000000000000000  0.000000000000000  0.000000000000000  0.000000000000000  0.000000000000000 -0.000994917254039  0.000000000000000 -0.071897403548354  0.000000000000000  0.000000000000000  0.000000000000000 -0.102632593888241  0.000000000000000  0.000000000000000  0.000000000000000  0.000000000000000  0.000000000000000  0.000000000000000  0.000000000000000  0.000000000000000  0.087417140868914  0.000000000000000  0.000000000000000  0.000000000000000  0.000000000000000  0.000000000000000
 0.000000000000000 -0.853900817186568  0.000000000000000 11.706657940622803  1.888852034563999 -0.565392459275040  0.000000000000000  0.000000000000000  0.000000000000000  0.000000000000000  0.000000000000000  0.000000000000000 -0.148072382725492  0.000000000000000  0.247452452745203  0.000000000000000  0.000000000000000  0.000000000000000  0.000000000000000  0.000000000000000 -0.453099524153038  0.000000000000000  0.000000000000000 -0.017091892523722  0.000000000000000  0.000000000000000  0.015887483544967  0.000000000000000  0.000000000000000  0.000000000000000  0.000000000000000  0.000000000000000
 0.000000000000000 -2.850372495306977  0.000000000000000  1.888852032645553 25.696337021272132  3.681513180962070  0.000000000000000  0.045945533312850  0.000000000000000  0.000000000000000  0.000000000000000  0.000000000000000  0.000000000000000  0.000000000000000  0.000000000000000  0.000000000000000  0.000000000000000  0.000000000000000  0.000000000000000  0.000000000000000  0.000000000000000  0.000000000000000  0.000000000000000  0.000000000000000  0.000000000000000  0.000000000000000  0.000000000000000  0.000000000000000  0.000000000000000  0.000000000000000  0.000000000000000  0.000000000000000
 0.000000000000000  0.000000000000000  0.000000000000000 -0.565392459179553  3.681513178472582 18.202924939825596  2.981181132369565 -0.426024882221278  0.000000000000000  0.000000000000000  0.000000000000000  0.000000000000000 -0.059210952840717  0.000000000000000  0.000000000000000  0.000000000000000  0.000000000000000  0.000000000000000  0.000000000000000  0.000000000000000  0.000000000000000  0.000000000000000  0.000000000000000  0.000000000000000  0.000000000000000  0.000000000000000  0.000000000000000  0.000000000000000  0.000000000000000  0.000000000000000  0.000000000000000  0.000000000000000
-0.266059737971726  0.000000000000000  0.000000000000000  0.000000000000000  0.000000000000000  2.981181133233915 13.289793832489275 -0.654305562049782 -1.230711035050668 -0.200921868663458  0.000000000000000  0.000000000000000  0.000000000000000  0.000000000000000  0.000000000000000  0.000000000000000  0.000000000000000  0.000000000000000  0.000000000000000  0.000000000000000  0.000000000000000  0.000000000000000  0.000000000000000  0.000000000000000  0.000000000000000  0.000000000000000  0.000000000000000  0.000000000000000  0.000000000000000  0.000000000000000  0.000000000000000  0.000000000000000
 0.000000000000000  0.000000000000000  0.000000000000000  0.000000000000000  0.045945533796596 -0.426024881811384 -0.654305560089956 12.409662267828082  0.756746761841453  0.000000000000000  0.000000000000000  0.000000000000000  0.000000000000000  0.000000000000000  0.000000000000000  0.000000000000000  0.000000000000000  0.000000000000000  0.000000000000000  0.000000000000000  0.000000000000000  0.000000000000000  0.000000000000000  0.000000000000000  0.000000000000000  0.000000000000000  0.000000000000000  0.013864403247829  0.000000000000000  0.000000000000000  0.000000000000000  0.000000000000000
 0.000000000000000  0.000000000000000  0.000000000000000  0.000000000000000  0.000000000000000  0.000000000000000 -1.230711030444201  0.756746761809006 17.661395257737897 -0.707352070355329  0.937700435194527 -0.252036741394603  0.000000000000000  0.000000000000000  0.000000000000000  0.000000000000000  0.000000000000000  0.000000000000000  0.000000000000000  0.000000000000000  0.000000000000000  0.000000000000000  0.000000000000000  0.000000000000000  0.000000000000000  0.000000000000000  0.000000000000000  0.000000000000000  0.000000000000000  0.000000000000000  0.000000000000000  0.000000000000000
 0.000000000000000  0.000000000000000  0.000000000000000  0.000000000000000  0.000000000000000  0.000000000000000 -0.200921867378391  0.000000000000000 -0.707352070295678 17.202701307522343  0.000000000000000  1.314970117905889  0.000000000000000  0.000000000000000  0.000000000000000  0.000000000000000  0.000000000000000  0.105166237561502  0.000000000000000  0.000000000000000  0.000000000000000  0.000000000000000  0.000000000000000  0.000000000000000  0.000000000000000  0.000000000000000  0.000000000000000  0.000000000000000  0.000000000000000  0.000000000000000  0.000000000000000  0.000000000000000
 0.000000000000000  0.000000000000000  0.000000000000000  0.000000000000000  0.000000000000000  0.000000000000000  0.000000000000000  0.000000000000000  0.937700435123705  0.000000000000000 12.803313334392021 -0.650741907549174  0.000000000000000  0.000000000000000  0.000000000000000  0.000000000000000  0.000000000000000 -0.203494030877791  0.000000000000000  0.000000000000000  0.000000000000000  0.000000000000000  0.042899677354782  0.000000000000000  0.000000000000000  0.000000000000000  0.000000000000000  0.000000000000000  0.000000000000000  0.000000000000000  0.000000000000000  0.000000000000000
 0.000000000000000  0.000000000000000 -0.000994917253084  0.000000000000000  0.000000000000000  0.000000000000000  0.000000000000000  0.000000000000000 -0.252036741386260  1.314970117906441 -0.650741907549292 10.100234078181705 -0.080072306174125  0.000000000000000  0.000000000000000  0.000000000000000  0.000000000000000 -0.041101968907982  0.184579028370523  0.000000000000000  0.000000000000000  0.000000000000000  0.000000000000000  0.000000000000000  0.000000000000000  0.030234550811073  0.000000000000000  0.000000000000000  0.000000000000000  0.000000000000000  0.000000000000000  0.000000000000000
 0.000000000000000 -0.096515553717359  0.000000000000000 -0.148072383304294  0.000000000000000 -0.059210942627311  0.000000000000000  0.000000000000000  0.000000000000000  0.000000000000000  0.000000000000000 -0.080072306181206 10.189082608887826 -0.901531709378345  0.794759156319155  0.000000000000000  0.000000000000000  0.000000000000000  0.000000000000000  0.316680336125489  0.000000000000000  0.000000000000000  0.000000000000000  0.000000000000000  0.000000000000000  0.000000000000000 -0.052043091910779 -0.003314966075364  0.000000000000000  0.000000000000000  0.000000000000000  0.000000000000000
 0.008153532708854  0.000000000000000 -0.071897403530663  0.000000000000000  0.000000000000000  0.000000000000000  0.000000000000000  0.000000000000000  0.000000000000000  0.000000000000000  0.000000000000000  0.000000000000000 -0.901531709851299 11.024452043459290 -1.442718745317893  0.000000000000000  0.000000000000000  0.000000000000000  0.000000000000000  0.000000000000000  0.000000000000000  0.000000000000000  0.000000000000000  0.000000000000000  0.000000000000000  0.000000000000000  0.000000000000000  0.000000000000000 -0.473317785314640 -0.044702525505680 -0.204374153664768  0.000000000000000
 0.000000000000000  0.000000000000000  0.000000000000000  0.247452453055395  0.000000000000000  0.000000000000000  0.000000000000000  0.000000000000000  0.000000000000000  0.000000000000000  0.000000000000000  0.000000000000000  0.794759159414347 -1.442718745025647 11.714885296097775 -0.404386972601490  0.000000000000000  0.000000000000000  0.000000000000000 -0.170618799776804  0.000000000000000  0.000000000000000 -0.094597424823840  0.000000000000000  0.000000000000000  0.000000000000000  0.000000000000000  0.000000000000000 -0.146666597213871  0.000000000000000 -0.070057357232258  0.000000000000000
 0.000000000000000  0.000000000000000  0.000000000000000  0.000000000000000  0.000000000000000  0.000000000000000  0.000000000000000  0.000000000000000  0.000000000000000  0.000000000000000  0.000000000000000  0.000000000000000  0.000000000000000  0.000000000000000 -0.404386972595437 14.697462288646795  0.000000000000000  0.000000000000000  0.000000000000000  0.000000000000000  0.000000000000000  0.000000000000000  0.000000000000000  0.000000000000000  0.000000000000000  0.000000000000000 -0.003977388596769  0.000000000000000  0.000000000000000  0.000000000000000  0.000000000000000  0.000000000000000
 0.000000000000000  0.000000000000000  0.000000000000000  0.000000000000000  0.000000000000000  0.000000000000000  0.000000000000000  0.000000000000000  0.000000000000000  0.000000000000000  0.000000000000000  0.000000000000000  0.000000000000000  0.000000000000000  0.000000000000000  0.000000000000000 18.298839166730200  0.000000000000000  0.000000000000000  0.000000000000000  0.000000000000000  0.000000000000000  0.000000000000000  0.000000000000000  0.000000000000000  0.000000000000000  0.000000000000000  0.000000000000000 -0.251615745102262  0.000000000000000  0.000000000000000  0.000000000000000
 0.000000000000000  0.000000000000000 -0.102632593888723  0.000000000000000  0.000000000000000  0.000000000000000  0.000000000000000  0.000000000000000  0.000000000000000  0.105166237393718 -0.203494030824858 -0.041101968905035  0.000000000000000  0.000000000000000  0.000000000000000  0.000000000000000  0.000000000000000 10.341665346101101 -0.471824713099709  0.000000000000000  0.000000000000000  0.000000000000000  0.000000000000000  0.000000000000000  0.000000000000000  0.000000000000000  0.000000000000000  0.000000000000000  0.000000000000000  0.107069266825987 -0.083197705346145  0.000000000000000
 0.000000000000000  0.000000000000000  0.000000000000000  0.000000000000000  0.000000000000000  0.000000000000000  0.000000000000000  0.000000000000000  0.000000000000000  0.000000000000000  0.000000000000000  0.184579028374209  0.000000000000000  0.000000000000000  0.000000000000000  0.000000000000000  0.000000000000000 -0.471824713044442 14.743253745973762  0.992888952621014  0.460451624460420  0.000000000000000  0.000000000000000  0.000000000000000  0.000000000000000  0.000000000000000  0.000000000000000  0.000000000000000  0.000000000000000  0.000000000000000 -0.052080365347583  0.000000000000000
 0.000000000000000  0.076514890760328  0.000000000000000  0.000000000000000  0.000000000000000  0.000000000000000  0.000000000000000  0.000000000000000  0.000000000000000  0.000000000000000  0.000000000000000  0.000000000000000  0.316680333724562  0.000000000000000 -0.170618799750734  0.000000000000000  0.000000000000000  0.000000000000000  0.992888952502573 12.228806666912776  0.000000000000000  0.000000000000000  0.000000000000000  0.000000000000000 -0.208363290962223  0.000000000000000  0.000000000000000  0.000000000000000  0.068373448313584  0.000000000000000  0.000000000000000  0.000000000000000
 0.000000000000000  0.000000000000000  0.000000000000000 -0.453099524053143  0.000000000000000  0.000000000000000  0.000000000000000  0.000000000000000  0.000000000000000  0.000000000000000  0.000000000000000  0.000000000000000  0.000000000000000  0.000000000000000  0.000000000000000  0.000000000000000  0.000000000000000  0.000000000000000  0.460451624467059  0.000000000000000 12.691158804030156  3.103282291127547  1.722095203972150 -2.518636191109056  0.000000000000000  0.000000000000000  0.080453278286656  0.000000000000000  0.000000000000000  0.000000000000000  0.000000000000000  0.000000000000000
 0.000000000000000  0.000000000000000  0.000000000000000  0.000000000000000  0.000000000000000  0.000000000000000  0.000000000000000  0.000000000000000  0.000000000000000  0.000000000000000  0.000000000000000  0.000000000000000  0.000000000000000  0.000000000000000  0.000000000000000  0.000000000000000  0.000000000000000  0.000000000000000  0.000000000000000  0.000000000000000  3.103282291510803 15.130958206526930  0.000000000000000 -3.624396507389429  0.000000000000000  0.000000000000000  0.000000000000000  0.000000000000000 -0.029462762580849  0.000000000000000  0.000000000000000  0.000000000000000
 0.000000000000000  0.014944000634802  0.000000000000000  0.000000000000000  0.000000000000000  0.000000000000000  0.000000000000000  0.000000000000000  0.000000000000000  0.000000000000000  0.042899677375177  0.000000000000000  0.000000000000000  0.000000000000000 -0.094597424495471  0.000000000000000  0.000000000000000  0.000000000000000  0.000000000000000  0.000000000000000  1.722095204116250  0.000000000000000 15.011317124613299 -0.241069187125546 -0.265521410671436  0.000000000000000  0.000000000000000  0.000000000000000  0.000000000000000  0.000000000000000  0.000000000000000  0.000000000000000
 0.000000000000000  0.000000000000000  0.000000000000000 -0.017091892001534  0.000000000000000  0.000000000000000  0.000000000000000  0.000000000000000  0.000000000000000  0.000000000000000  0.000000000000000  0.000000000000000  0.000000000000000  0.000000000000000  0.000000000000000  0.000000000000000  0.000000000000000  0.000000000000000  0.000000000000000  0.000000000000000 -2.518636191147022 -3.624396506178067 -0.241069186061967 15.366553421437526  0.000000000000000 -0.665603339393348  0.177983745737490  0.000000000000000 -0.189540316258610  0.000000000000000  0.000000000000000  0.000000000000000
 0.075141575579180  0.000000000000000  0.000000000000000  0.000000000000000  0.000000000000000  0.000000000000000  0.000000000000000  0.000000000000000  0.000000000000000  0.000000000000000  0.000000000000000  0.000000000000000  0.000000000000000  0.000000000000000  0.000000000000000  0.000000000000000  0.000000000000000  0.000000000000000  0.000000000000000 -0.208363291220937  0.000000000000000  0.000000000000000 -0.265521410862948  0.000000000000000 10.481784544690298 -0.768738735301639 -0.127201365608182  0.000000000000000  0.000000000000000  0.000000000000000  0.000000000000000  0.000000000000000
 0.000000000000000  0.000000000000000  0.000000000000000  0.000000000000000  0.000000000000000  0.000000000000000  0.000000000000000  0.000000000000000  0.000000000000000  0.000000000000000  0.000000000000000  0.030234550778412  0.000000000000000  0.000000000000000  0.000000000000000  0.000000000000000  0.000000000000000  0.000000000000000  0.000000000000000  0.000000000000000  0.000000000000000  0.000000000000000  0.000000000000000 -0.665603339390614 -0.768738735294973 14.476340623867292  0.287488418915295  0.000000000000000 -1.318849393437657  0.000000000000000  0.000000000000000  0.000000000000000
 0.000000000000000  0.000000000000000  0.087417140866452  0.015887483311061  0.000000000000000  0.000000000000000  0.000000000000000  0.000000000000000  0.000000000000000  0.000000000000000  0.000000000000000  0.000000000000000 -0.052043091800400  0.000000000000000  0.000000000000000 -0.003977388607189  0.000000000000000  0.000000000000000  0.000000000000000  0.000000000000000  0.080453277953500  0.000000000000000  0.000000000000000  0.177983747553708 -0.127201365606511  0.287488418324033 10.779900774546608  0.000000000000000  0.862665257519889  0.000000000000000  0.000000000000000  0.130191662693698
 0.000000000000000  0.000000000000000  0.000000000000000  0.000000000000000  0.000000000000000  0.000000000000000  0.000000000000000  0.013864403528712  0.000000000000000  0.000000000000000  0.000000000000000  0.000000000000000 -0.003314966112871  0.000000000000000  0.000000000000000  0.000000000000000  0.000000000000000  0.000000000000000  0.000000000000000  0.000000000000000  0.000000000000000  0.000000000000000  0.000000000000000  0.000000000000000  0.000000000000000  0.000000000000000  0.000000000000000 11.492583324230035  1.460175713842506 -0.244525177145422 -1.108555511426918  0.000000000000000
 0.000000000000000  0.000000000000000  0.000000000000000  0.000000000000000  0.000000000000000  0.000000000000000  0.000000000000000  0.000000000000000  0.000000000000000  0.000000000000000  0.000000000000000  0.000000000000000  0.000000000000000 -0.473317786611191 -0.146666596732631  0.000000000000000 -0.251615745080598  0.000000000000000  0.000000000000000  0.068373447611037  0.000000000000000 -0.029462760757216  0.000000000000000 -0.189540316690531  0.000000000000000 -1.318849393390157  0.862665256771806  1.460175713742581 12.917316643849745  0.000000000000000 -1.831246885305672  0.000000000000000
 0.000000000000000  0.000000000000000  0.000000000000000  0.000000000000000  0.000000000000000  0.000000000000000  0.000000000000000  0.000000000000000  0.000000000000000  0.000000000000000  0.000000000000000  0.000000000000000  0.000000000000000 -0.044702525620890  0.000000000000000  0.000000000000000  0.000000000000000  0.107069266809966  0.000000000000000  0.000000000000000  0.000000000000000  0.000000000000000  0.000000000000000  0.000000000000000  0.000000000000000  0.000000000000000  0.000000000000000 -0.244525177144195  0.000000000000000 11.635767383822108 -0.617729704722618  0.116954913868215
 0.089725042431776  0.000000000000000  0.000000000000000  0.000000000000000  0.000000000000000  0.000000000000000  0.000000000000000  0.000000000000000  0.000000000000000  0.000000000000000  0.000000000000000  0.000000000000000  0.000000000000000 -0.204374151637336 -0.070057357021144  0.000000000000000  0.000000000000000 -0.083197699996551 -0.052080366552668  0.000000000000000  0.000000000000000  0.000000000000000  0.000000000000000  0.000000000000000  0.000000000000000  0.000000000000000  0.000000000000000 -1.108555511356026 -1.831246885017912 -0.617729704664003 15.270943126203120  0.000000000000000
 0.000000000000000 -0.108970754216014  0.000000000000000  0.000000000000000  0.000000000000000  0.000000000000000  0.000000000000000  0.000000000000000  0.000000000000000  0.000000000000000  0.000000000000000  0.000000000000000  0.000000000000000  0.000000000000000  0.000000000000000  0.000000000000000  0.000000000000000  0.000000000000000  0.000000000000000  0.000000000000000  0.000000000000000  0.000000000000000  0.000000000000000  0.000000000000000  0.000000000000000  0.000000000000000  0.130191662692417  0.000000000000000  0.000000000000000  0.116954913866571  0.000000000000000 15.143601869868128
