# Supplementary material for: Proximal Distance Algorithms: Theory and Practice
Source: J Mach Learn Res. Author manuscript; Available in PMC 2019 Oct 24. (PMC6812563)
Supplement: code [file NIHMS1053815-supplement-code.zip › proxdist-master/keys_zhou_lange_2019/misc/spm/W_256_66264_9.txt]

13.008729962911902  3.207962906433889  0.000000000000000 -0.391922857632706  0.000000000000000  0.000000000000000  0.000000000000000  0.000000000000000  0.000000000000000  0.000000000000000  0.000000000000000  0.000000000000000  0.000000000000000  0.000000000000000  0.000000000000000  0.000000000000000  0.000000000000000  0.000000000000000  0.000000000000000  0.000000000000000  0.000000000000000  0.000000000000000  0.000000000000000  0.000000000000000  0.000000000000000  0.000000000000000  0.000000000000000  0.000000000000000  0.000000000000000  0.000000000000000  0.000000000000000  0.000000000000000  0.000000000000000  0.000000000000000  0.000000000000000  0.000000000000000  0.000000000000000  0.000000000000000  0.000000000000000  0.000000000000000  0.000000000000000  0.000000000000000  0.000000000000000  0.000000000000000  0.000000000000000  0.000000000000000  0.000000000000000  0.000000000000000  0.000000000000000  0.000000000000000  0.000000000000000  0.000000000000000  0.000000000000000  0.000000000000000  0.000000000000000  0.000000000000000  0.000000000000000  0.000000000000000  0.000000000000000  0.000000000000000  0.000000000000000  0.000000000000000  0.000000000000000  0.000000000000000  0.000000000000000  0.000000000000000  0.000000000000000  0.000000000000000  0.000000000000000  0.000000000000000  0.000000000000000  0.000000000000000  0.000000000000000  0.000000000000000  0.000000000000000  0.000000000000000  0.000000000000000  0.000000000000000  0.000000000000000  0.000000000000000  0.000000000000000  0.000000000000000  0.000000000000000  0.000000000000000  0.000000000000000  0.000000000000000  0.000000000000000  0.000000000000000  0.000000000000000  0.000000000000000  0.000000000000000  0.000000000000000  0.000000000000000  0.000000000000000  0.000000000000000  0.000000000000000  0.000000000000000  0.000000000000000  0.000000000000000  0.000000000000000  0.000000000000000  0.000000000000000  0.000000000000000  0.000000000000000  0.000000000000000  0.000000000000000  0.000000000000000  0.000000000000000  0.000000000000000  0.000000000000000  0.000000000000000  0.000000000000000  0.000000000000000  0.000000000000000  0.000000000000000  0.000000000000000  0.000000000000000  0.000000000000000  0.000000000000000  0.000000000000000  0.000000000000000  0.000000000000000 -0.074628758570566  0.000000000000000  0.000000000000000  0.000000000000000  0.000000000000000  0.000000000000000  0.000000000000000  0.000000000000000  0.000000000000000  0.000000000000000  0.000000000000000  0.000000000000000  0.000000000000000  0.000000000000000  0.000000000000000  0.000000000000000  0.000000000000000  0.000000000000000  0.000000000000000  0.000000000000000  0.000000000000000  0.000000000000000  0.000000000000000  0.000000000000000  0.000000000000000  0.000000000000000  0.000000000000000  0.000000000000000  0.000000000000000  0.000000000000000  0.000000000000000  0.000000000000000  0.000000000000000  0.000000000000000  0.000000000000000  0.000000000000000  0.000000000000000  0.000000000000000  0.000000000000000  0.000000000000000  0.000000000000000  0.000000000000000  0.000000000000000  0.000000000000000  0.000000000000000  0.000000000000000  0.000000000000000  0.000000000000000  0.000000000000000  0.000000000000000  0.000000000000000  0.000000000000000  0.000000000000000  0.000000000000000  0.000000000000000  0.000000000000000  0.000000000000000  0.000000000000000  0.000000000000000  0.000000000000000  0.000000000000000  0.000000000000000  0.000000000000000  0.000000000000000  0.000000000000000  0.000000000000000  0.000000000000000  0.000000000000000  0.000000000000000  0.000000000000000  0.000000000000000  0.000000000000000  0.000000000000000  0.000000000000000  0.000000000000000  0.000000000000000  0.000000000000000  0.000000000000000  0.000000000000000  0.000000000000000  0.000000000000000  0.000000000000000  0.000000000000000  0.000000000000000  0.000000000000000  0.000000000000000  0.000000000000000  0.000000000000000  0.000000000000000  0.000000000000000  0.000000000000000  0.000000000000000  0.000000000000000  0.000000000000000  0.000000000000000  0.000000000000000  0.000000000000000  0.000000000000000  0.000000000000000  0.000000000000000  0.000000000000000  0.000000000000000  0.000000000000000  0.000000000000000  0.000000000000000  0.000000000000000  0.000000000000000  0.000000000000000  0.000000000000000  0.000000000000000  0.000000000000000  0.000000000000000  0.000000000000000  0.000000000000000  0.000000000000000  0.000000000000000  0.000000000000000  0.000000000000000  0.000000000000000  0.000000000000000  0.000000000000000  0.000000000000000  0.000000000000000  0.000000000000000  0.000000000000000  0.000000000000000  0.000000000000000  0.000000000000000  0.000000000000000  0.000000000000000  0.000000000000000  0.000000000000000  0.000000000000000  0.000000000000000
 3.207962908327604 10.674690502504390  0.000000000000000  0.000000000000000  0.000000000000000  0.000000000000000  0.000000000000000  0.000000000000000  0.000000000000000  0.000000000000000  0.000000000000000  0.000000000000000  0.000000000000000  0.000000000000000  0.000000000000000  0.000000000000000  0.000000000000000  0.000000000000000  0.000000000000000  0.000000000000000  0.000000000000000  0.000000000000000  0.000000000000000  0.000000000000000  0.000000000000000  0.000000000000000  0.000000000000000  0.000000000000000  0.000000000000000  0.000000000000000  0.000000000000000  0.000000000000000  0.000000000000000  0.000000000000000  0.000000000000000  0.000000000000000  0.000000000000000  0.000000000000000  0.000000000000000  0.000000000000000  0.000000000000000  0.000000000000000  0.000000000000000  0.000000000000000  0.000000000000000  0.000000000000000  0.000000000000000  0.000000000000000  0.000000000000000  0.000000000000000  0.000000000000000  0.000000000000000  0.000000000000000  0.000000000000000  0.000000000000000  0.000000000000000  0.000000000000000  0.000000000000000  0.000000000000000  0.000000000000000  0.000000000000000  0.000000000000000  0.000000000000000  0.000000000000000  0.000000000000000  0.000000000000000  0.000000000000000  0.000000000000000  0.000000000000000  0.000000000000000  0.000000000000000  0.000000000000000  0.000000000000000  0.000000000000000  0.000000000000000  0.000000000000000  0.000000000000000  0.000000000000000  0.000000000000000  0.000000000000000  0.000000000000000  0.000000000000000  0.000000000000000  0.000000000000000  0.000000000000000  0.000000000000000  0.000000000000000  0.000000000000000  0.000000000000000  0.000000000000000  0.000000000000000  0.000000000000000  0.000000000000000  0.000000000000000  0.000000000000000  0.000000000000000  0.000000000000000  0.000000000000000  0.000000000000000  0.000000000000000  0.000000000000000  0.000000000000000  0.000000000000000  0.000000000000000  0.000000000000000  0.000000000000000  0.000000000000000  0.000000000000000  0.000000000000000  0.000000000000000 -0.244037618144800  0.000000000000000  0.000000000000000  0.000000000000000  0.000000000000000  0.000000000000000  0.000000000000000  0.000000000000000  0.000000000000000  0.000000000000000  0.000000000000000  0.000000000000000  0.000000000000000  0.000000000000000  0.000000000000000  0.000000000000000  0.000000000000000  0.000000000000000  0.000000000000000  0.000000000000000  0.000000000000000  0.000000000000000  0.000000000000000  0.000000000000000  0.000000000000000  0.000000000000000  0.000000000000000  0.000000000000000  0.000000000000000  0.000000000000000  0.000000000000000  0.000000000000000  0.000000000000000  0.000000000000000  0.000000000000000  0.000000000000000  0.000000000000000  0.000000000000000  0.000000000000000  0.000000000000000  0.000000000000000  0.000000000000000  0.114715044038090  0.000000000000000  0.000000000000000  0.000000000000000  0.000000000000000  0.000000000000000 -0.263774483452577  0.000000000000000  0.000000000000000  0.000000000000000  0.000000000000000  0.000000000000000  0.000000000000000  0.000000000000000  0.000000000000000  0.000000000000000  0.000000000000000  0.000000000000000  0.000000000000000  0.000000000000000  0.000000000000000  0.000000000000000  0.000000000000000  0.000000000000000  0.000000000000000  0.000000000000000  0.000000000000000  0.000000000000000  0.000000000000000  0.000000000000000  0.000000000000000  0.000000000000000  0.000000000000000  0.000000000000000  0.000000000000000  0.000000000000000  0.000000000000000  0.000000000000000  0.000000000000000  0.000000000000000  0.000000000000000  0.000000000000000  0.000000000000000  0.000000000000000  0.000000000000000  0.000000000000000  0.000000000000000  0.000000000000000  0.000000000000000  0.000000000000000  0.000000000000000  0.000000000000000  0.000000000000000  0.000000000000000  0.000000000000000  0.000000000000000  0.000000000000000  0.000000000000000  0.000000000000000  0.000000000000000  0.000000000000000  0.000000000000000  0.000000000000000  0.000000000000000  0.000000000000000  0.000000000000000  0.000000000000000  0.000000000000000  0.000000000000000  0.000000000000000  0.000000000000000  0.000000000000000  0.000000000000000  0.000000000000000  0.000000000000000  0.000000000000000  0.000000000000000  0.000000000000000  0.000000000000000  0.000000000000000  0.000000000000000  0.000000000000000  0.000000000000000  0.000000000000000  0.000000000000000  0.000000000000000  0.000000000000000  0.000000000000000  0.000000000000000  0.000000000000000  0.000000000000000  0.000000000000000  0.000000000000000  0.000000000000000  0.000000000000000 -0.106310996849477  0.000000000000000  0.000000000000000  0.000000000000000  0.000000000000000  0.000000000000000  0.000000000000000  0.000000000000000  0.000000000000000
 0.000000000000000  0.000000000000000  9.687492638625146  0.000000000000000  0.000000000000000 -0.531155433154275  0.000000000000000  0.000000000000000  0.000000000000000  0.000000000000000  0.000000000000000  0.000000000000000  0.000000000000000  0.000000000000000  0.000000000000000  0.000000000000000  0.000000000000000  0.000000000000000  0.000000000000000  0.000000000000000  0.000000000000000  0.000000000000000  0.000000000000000  0.000000000000000  0.000000000000000  0.000000000000000  0.000000000000000  0.000000000000000  0.000000000000000  0.000000000000000  0.000000000000000  0.000000000000000  0.000000000000000  0.000000000000000  0.000000000000000  0.000000000000000  0.000000000000000  0.000000000000000  0.000000000000000  0.000000000000000  0.000000000000000  0.000000000000000  0.000000000000000  0.000000000000000  0.000000000000000  0.000000000000000  0.000000000000000  0.000000000000000  0.000000000000000  0.000000000000000  0.000000000000000  0.000000000000000  0.000000000000000  0.000000000000000  0.000000000000000  0.000000000000000  0.000000000000000  0.000000000000000  0.000000000000000  0.000000000000000  0.000000000000000  0.000000000000000  0.000000000000000  0.000000000000000  0.000000000000000  0.000000000000000  0.000000000000000  0.000000000000000  0.000000000000000  0.000000000000000  0.000000000000000  0.000000000000000  0.000000000000000  0.000000000000000  0.000000000000000  0.000000000000000  0.000000000000000  0.000000000000000  0.000000000000000  0.000000000000000  0.000000000000000  0.000000000000000  0.000000000000000  0.000000000000000  0.000000000000000  0.000000000000000  0.000000000000000  0.000000000000000  0.000000000000000  0.000000000000000  0.000000000000000  0.000000000000000  0.000000000000000  0.000000000000000  0.000000000000000  0.000000000000000  0.000000000000000  0.099541440046186  0.000000000000000  0.000000000000000  0.000000000000000  0.000000000000000  0.000000000000000  0.000000000000000  0.000000000000000  0.000000000000000  0.000000000000000  0.000000000000000  0.000000000000000  0.000000000000000  0.000000000000000  0.000000000000000  0.000000000000000 -0.130667060173049  0.000000000000000  0.000000000000000  0.000000000000000  0.000000000000000  0.000000000000000  0.000000000000000  0.000000000000000  0.000000000000000  0.000000000000000  0.000000000000000  0.000000000000000  0.000000000000000  0.000000000000000  0.000000000000000  0.000000000000000  0.000000000000000  0.000000000000000  0.000000000000000  0.000000000000000  0.000000000000000  0.000000000000000 -0.150008558877576  0.000000000000000  0.000000000000000  0.000000000000000  0.000000000000000  0.000000000000000  0.000000000000000  0.000000000000000  0.000000000000000  0.000000000000000  0.000000000000000  0.000000000000000  0.000000000000000  0.000000000000000  0.000000000000000  0.000000000000000  0.000000000000000  0.000000000000000  0.000000000000000  0.000000000000000  0.000000000000000  0.000000000000000  0.000000000000000  0.000000000000000  0.000000000000000  0.000000000000000  0.034763738800504  0.000000000000000  0.000000000000000  0.000000000000000  0.000000000000000  0.000000000000000  0.000000000000000  0.000000000000000  0.000000000000000  0.000000000000000  0.000000000000000  0.000000000000000  0.000000000000000  0.000000000000000  0.000000000000000  0.000000000000000  0.000000000000000  0.000000000000000  0.000000000000000 -0.032420229006168  0.000000000000000  0.000000000000000  0.000000000000000  0.000000000000000  0.000000000000000  0.000000000000000  0.000000000000000  0.000000000000000  0.000000000000000  0.000000000000000  0.000000000000000  0.000000000000000  0.000000000000000  0.000000000000000  0.000000000000000 -0.064161705594997  0.000000000000000  0.000000000000000  0.000000000000000  0.000000000000000  0.000000000000000  0.000000000000000  0.000000000000000  0.000000000000000  0.000000000000000  0.000000000000000  0.000000000000000  0.000000000000000  0.000000000000000  0.000000000000000  0.000000000000000  0.000000000000000  0.000000000000000  0.000000000000000  0.000000000000000  0.000000000000000  0.000000000000000  0.000000000000000  0.000000000000000 -0.232487525433108  0.000000000000000  0.000000000000000  0.000000000000000  0.000000000000000  0.000000000000000  0.000000000000000  0.000000000000000  0.000000000000000  0.000000000000000  0.000000000000000  0.000000000000000  0.000000000000000  0.000000000000000  0.000000000000000  0.000000000000000  0.000000000000000  0.000000000000000  0.000000000000000  0.000000000000000  0.000000000000000  0.000000000000000  0.000000000000000  0.000000000000000  0.000000000000000  0.000000000000000 -0.112284168590249  0.000000000000000  0.000000000000000  0.000000000000000  0.000000000000000  0.000000000000000  0.000000000000000  0.000000000000000  0.000000000000000  0.000000000000000
-0.391922870789694  0.000000000000000  0.000000000000000  8.994204149462270 -2.022286181619304 -1.021453055159899  0.000000000000000  0.000000000000000  0.000000000000000  0.000000000000000  0.000000000000000  0.000000000000000  0.000000000000000  0.000000000000000  0.000000000000000  0.000000000000000  0.000000000000000  0.000000000000000  0.000000000000000  0.000000000000000  0.000000000000000  0.000000000000000  0.000000000000000  0.000000000000000  0.000000000000000  0.000000000000000  0.000000000000000  0.000000000000000  0.000000000000000  0.000000000000000  0.000000000000000  0.000000000000000  0.000000000000000  0.000000000000000  0.000000000000000  0.000000000000000  0.000000000000000  0.000000000000000  0.000000000000000  0.000000000000000  0.000000000000000  0.000000000000000  0.000000000000000  0.000000000000000  0.000000000000000  0.000000000000000  0.000000000000000  0.000000000000000  0.000000000000000  0.000000000000000  0.000000000000000  0.000000000000000  0.000000000000000  0.000000000000000  0.000000000000000  0.000000000000000  0.000000000000000  0.000000000000000  0.000000000000000  0.000000000000000  0.000000000000000  0.000000000000000  0.000000000000000  0.000000000000000  0.000000000000000  0.000000000000000  0.000000000000000  0.000000000000000  0.000000000000000  0.000000000000000  0.000000000000000  0.000000000000000  0.000000000000000  0.000000000000000  0.000000000000000  0.000000000000000  0.000000000000000  0.000000000000000  0.000000000000000  0.000000000000000  0.000000000000000  0.000000000000000  0.000000000000000  0.000000000000000  0.000000000000000  0.000000000000000  0.000000000000000  0.000000000000000  0.000000000000000  0.000000000000000  0.000000000000000  0.000000000000000  0.000000000000000  0.000000000000000  0.000000000000000  0.000000000000000  0.000000000000000  0.036756699595783  0.000000000000000  0.000000000000000 -0.158291242798560  0.000000000000000  0.000000000000000  0.000000000000000  0.000000000000000  0.000000000000000  0.000000000000000  0.000000000000000  0.000000000000000  0.000000000000000  0.000000000000000  0.000000000000000  0.000000000000000  0.000000000000000  0.000000000000000  0.000000000000000  0.000000000000000  0.000000000000000  0.000000000000000  0.000000000000000  0.000000000000000  0.000000000000000  0.000000000000000  0.000000000000000  0.000000000000000  0.000000000000000  0.000000000000000 -0.012823101456482  0.000000000000000  0.000000000000000  0.000000000000000  0.000000000000000  0.000000000000000  0.000000000000000  0.000000000000000  0.000000000000000  0.000000000000000  0.000000000000000  0.000000000000000  0.000000000000000  0.000000000000000  0.000000000000000  0.000000000000000  0.000000000000000  0.000000000000000  0.000000000000000  0.000000000000000  0.000000000000000  0.000000000000000  0.000000000000000  0.000000000000000  0.000000000000000  0.000000000000000  0.000000000000000  0.000000000000000  0.000000000000000  0.000000000000000  0.000000000000000  0.000000000000000  0.000000000000000  0.000000000000000  0.000000000000000  0.000000000000000  0.000000000000000  0.000000000000000  0.089685927236404  0.000000000000000  0.000000000000000  0.000000000000000  0.000000000000000  0.000000000000000  0.000000000000000  0.000000000000000  0.000000000000000  0.000000000000000  0.000000000000000  0.000000000000000  0.000000000000000  0.000000000000000  0.000000000000000  0.000000000000000  0.000000000000000  0.000000000000000  0.000000000000000  0.000000000000000  0.000000000000000  0.000000000000000  0.000000000000000  0.000000000000000  0.000000000000000  0.000000000000000  0.000000000000000  0.000000000000000  0.000000000000000  0.000000000000000  0.000000000000000  0.000000000000000  0.000000000000000  0.000000000000000  0.000000000000000  0.000000000000000  0.000000000000000  0.000000000000000  0.000000000000000  0.000000000000000  0.000000000000000  0.000000000000000  0.000000000000000  0.000000000000000  0.000000000000000  0.000000000000000  0.000000000000000  0.000000000000000  0.000000000000000  0.000000000000000  0.000000000000000  0.000000000000000  0.000000000000000  0.000000000000000  0.000000000000000  0.000000000000000  0.000000000000000  0.000000000000000  0.000000000000000  0.000000000000000  0.000000000000000  0.000000000000000  0.000000000000000  0.000000000000000  0.000000000000000  0.000000000000000  0.000000000000000  0.000000000000000  0.000000000000000  0.000000000000000  0.000000000000000  0.000000000000000  0.000000000000000  0.000000000000000  0.000000000000000  0.000000000000000  0.000000000000000  0.000000000000000  0.000000000000000  0.000000000000000  0.000000000000000  0.000000000000000  0.000000000000000  0.000000000000000  0.000000000000000  0.000000000000000  0.000000000000000  0.000000000000000  0.000000000000000  0.000000000000000  0.000000000000000
 0.000000000000000  0.000000000000000  0.000000000000000 -2.022286181627342 11.403180413582280  0.125258802694265  0.000000000000000  0.105616310093891  0.000000000000000  0.000000000000000  0.000000000000000  0.000000000000000  0.000000000000000  0.000000000000000  0.000000000000000  0.000000000000000  0.000000000000000  0.000000000000000  0.000000000000000  0.000000000000000  0.000000000000000  0.000000000000000  0.000000000000000  0.000000000000000  0.000000000000000 -0.067908343756961  0.000000000000000  0.000000000000000  0.000000000000000  0.000000000000000  0.000000000000000  0.000000000000000  0.000000000000000  0.000000000000000  0.000000000000000  0.000000000000000  0.000000000000000  0.000000000000000  0.000000000000000  0.000000000000000  0.000000000000000  0.000000000000000  0.000000000000000  0.000000000000000  0.000000000000000  0.000000000000000  0.193569838497965  0.000000000000000  0.000000000000000  0.000000000000000  0.000000000000000  0.000000000000000  0.000000000000000  0.000000000000000  0.000000000000000  0.000000000000000  0.000000000000000  0.000000000000000  0.000000000000000  0.000000000000000  0.000000000000000  0.000000000000000  0.000000000000000  0.000000000000000  0.000000000000000  0.000000000000000  0.000000000000000  0.000000000000000  0.000000000000000  0.000000000000000  0.000000000000000  0.000000000000000  0.000000000000000  0.000000000000000  0.000000000000000  0.000000000000000  0.000000000000000  0.000000000000000  0.000000000000000  0.000000000000000  0.000000000000000  0.000000000000000  0.000000000000000  0.000000000000000  0.000000000000000  0.000000000000000  0.000000000000000  0.000000000000000  0.000000000000000  0.000000000000000  0.000000000000000  0.000000000000000  0.000000000000000  0.000000000000000  0.000000000000000  0.000000000000000  0.000000000000000  0.035884282550296  0.000000000000000  0.000000000000000  0.000000000000000  0.000000000000000  0.000000000000000  0.000000000000000  0.000000000000000  0.000000000000000  0.000000000000000  0.000000000000000  0.000000000000000  0.000000000000000  0.000000000000000  0.000000000000000  0.000000000000000  0.000000000000000  0.000000000000000  0.000000000000000  0.000000000000000  0.000000000000000  0.000000000000000  0.000000000000000  0.000000000000000  0.000000000000000  0.000000000000000  0.000000000000000  0.000000000000000  0.000000000000000  0.000000000000000  0.000000000000000  0.000000000000000  0.000000000000000  0.000000000000000  0.000000000000000  0.000000000000000  0.000000000000000  0.000000000000000  0.000000000000000  0.000000000000000  0.000000000000000  0.000000000000000  0.000000000000000  0.000000000000000  0.000000000000000  0.000000000000000  0.000000000000000  0.000000000000000  0.000000000000000  0.000000000000000  0.000000000000000  0.000000000000000  0.000000000000000  0.000000000000000  0.000000000000000  0.000000000000000  0.000000000000000  0.000000000000000  0.000000000000000  0.000000000000000  0.000000000000000  0.000000000000000  0.000000000000000  0.000000000000000  0.000000000000000  0.000000000000000  0.000000000000000  0.000000000000000  0.000000000000000  0.000000000000000  0.000000000000000  0.000000000000000  0.000000000000000  0.000000000000000  0.000000000000000  0.000000000000000  0.000000000000000  0.000000000000000  0.000000000000000  0.000000000000000  0.000000000000000  0.000000000000000  0.000000000000000  0.000000000000000  0.000000000000000  0.000000000000000  0.000000000000000  0.000000000000000  0.000000000000000  0.000000000000000  0.000000000000000  0.000000000000000  0.000000000000000  0.000000000000000  0.000000000000000  0.012675197859833  0.000000000000000  0.000000000000000  0.000000000000000  0.000000000000000  0.000000000000000  0.000000000000000  0.000000000000000  0.000000000000000  0.000000000000000  0.000000000000000  0.000000000000000  0.000000000000000  0.000000000000000  0.000000000000000  0.000000000000000  0.000000000000000  0.000000000000000  0.000000000000000  0.000000000000000  0.000000000000000  0.000000000000000  0.000000000000000  0.000000000000000  0.000000000000000  0.000000000000000  0.000000000000000  0.000000000000000  0.000000000000000  0.000000000000000  0.000000000000000  0.000000000000000  0.000000000000000  0.000000000000000  0.000000000000000  0.000000000000000  0.000000000000000  0.000000000000000  0.000000000000000  0.000000000000000  0.000000000000000  0.000000000000000  0.000000000000000  0.000000000000000  0.000000000000000  0.000000000000000  0.000000000000000  0.000000000000000  0.000000000000000  0.000000000000000  0.000000000000000  0.000000000000000  0.000000000000000  0.000000000000000  0.000000000000000  0.000000000000000  0.000000000000000  0.000000000000000  0.000000000000000  0.000000000000000  0.000000000000000  0.000000000000000  0.000000000000000  0.000000000000000
 0.000000000000000  0.000000000000000 -0.531155432438769 -1.021453054998213  0.125258802659901  9.952818740278268  0.000000000000000 -0.018560912839525  0.000000000000000  0.000000000000000  0.000000000000000  0.000000000000000  0.000000000000000  0.000000000000000  0.000000000000000  0.000000000000000  0.000000000000000  0.000000000000000  0.000000000000000  0.000000000000000  0.000000000000000  0.000000000000000  0.000000000000000  0.000000000000000  0.000000000000000  0.000000000000000  0.000000000000000  0.000000000000000  0.000000000000000  0.000000000000000  0.000000000000000  0.000000000000000  0.000000000000000  0.000000000000000  0.000000000000000  0.000000000000000  0.000000000000000  0.000000000000000  0.000000000000000  0.000000000000000  0.000000000000000  0.000000000000000  0.000000000000000  0.000000000000000  0.000000000000000  0.000000000000000  0.000000000000000  0.000000000000000  0.000000000000000  0.000000000000000  0.000000000000000  0.000000000000000  0.000000000000000  0.000000000000000  0.000000000000000  0.000000000000000  0.000000000000000  0.000000000000000  0.000000000000000  0.000000000000000  0.000000000000000  0.000000000000000  0.000000000000000  0.000000000000000  0.000000000000000  0.000000000000000  0.000000000000000  0.000000000000000  0.000000000000000  0.000000000000000  0.000000000000000  0.000000000000000  0.000000000000000  0.000000000000000  0.000000000000000  0.000000000000000  0.000000000000000  0.000000000000000  0.000000000000000  0.000000000000000  0.000000000000000  0.000000000000000  0.000000000000000  0.000000000000000  0.000000000000000  0.000000000000000  0.000000000000000  0.000000000000000  0.000000000000000  0.000000000000000  0.000000000000000  0.000000000000000  0.000000000000000  0.000000000000000  0.000000000000000  0.000000000000000  0.000000000000000  0.000000000000000  0.000000000000000  0.000000000000000  0.000000000000000  0.000000000000000  0.000000000000000  0.000000000000000  0.000000000000000  0.000000000000000  0.000000000000000  0.000000000000000  0.000000000000000  0.000000000000000  0.000000000000000  0.000000000000000  0.000000000000000  0.000000000000000  0.000000000000000  0.000000000000000  0.000000000000000  0.000000000000000  0.000000000000000  0.000000000000000  0.000000000000000  0.000000000000000  0.000000000000000  0.000000000000000  0.000000000000000  0.000000000000000  0.000000000000000  0.000000000000000  0.000000000000000  0.000000000000000  0.000000000000000  0.000000000000000  0.028335995210063  0.000000000000000  0.000000000000000  0.000000000000000  0.000000000000000  0.000000000000000  0.000000000000000  0.000000000000000  0.000000000000000  0.000000000000000  0.000000000000000  0.000000000000000  0.000000000000000  0.000000000000000  0.000000000000000  0.000000000000000  0.000000000000000  0.000000000000000  0.000000000000000  0.000000000000000 -0.004236766160213  0.000000000000000  0.000000000000000  0.000000000000000  0.000000000000000  0.000000000000000  0.000000000000000  0.000000000000000  0.000000000000000  0.000000000000000  0.000000000000000  0.000000000000000  0.000000000000000  0.000000000000000  0.000000000000000  0.000000000000000  0.000000000000000  0.000000000000000  0.000000000000000  0.000000000000000  0.000000000000000  0.000000000000000  0.000000000000000  0.000000000000000  0.000000000000000  0.000000000000000  0.000000000000000 -0.030221013633547 -0.145896786240833  0.000000000000000  0.000000000000000  0.000000000000000  0.000000000000000  0.000000000000000  0.000000000000000  0.000000000000000  0.000000000000000  0.000000000000000  0.000000000000000  0.000000000000000  0.000000000000000  0.000000000000000  0.000000000000000  0.000000000000000  0.000000000000000  0.000000000000000  0.000000000000000  0.000000000000000  0.000000000000000  0.000000000000000  0.000000000000000  0.000000000000000  0.000000000000000  0.000000000000000  0.000000000000000  0.000000000000000  0.000000000000000  0.000000000000000  0.000000000000000  0.000000000000000  0.000000000000000  0.000000000000000  0.000000000000000  0.000000000000000  0.000000000000000  0.000000000000000 -0.049073148969568  0.017756573212956  0.000000000000000  0.000000000000000  0.000000000000000  0.000000000000000  0.000000000000000  0.000000000000000  0.000000000000000  0.000000000000000  0.000000000000000  0.000000000000000  0.000000000000000  0.000000000000000  0.000000000000000  0.000000000000000  0.000000000000000  0.000000000000000  0.000000000000000  0.000000000000000  0.000000000000000  0.000000000000000  0.000000000000000  0.000000000000000  0.000000000000000  0.035032772430868  0.000000000000000  0.000000000000000  0.000000000000000  0.406959041362238  0.000000000000000  0.000000000000000  0.000000000000000  0.000000000000000  0.000000000000000  0.000000000000000  0.000000000000000  0.000000000000000
 0.000000000000000  0.000000000000000  0.000000000000000  0.000000000000000  0.000000000000000  0.000000000000000 11.004144344907845  0.000000000000000  0.957918065807404  0.218675386031764  0.000000000000000  0.000000000000000  0.000000000000000  0.000000000000000  0.000000000000000  0.000000000000000  0.000000000000000  0.000000000000000  0.000000000000000  0.000000000000000  0.000000000000000  0.000000000000000  0.000000000000000  0.000000000000000  0.000000000000000  0.000000000000000  0.000000000000000  0.000000000000000  0.000000000000000  0.000000000000000  0.000000000000000  0.000000000000000  0.000000000000000  0.000000000000000  0.000000000000000  0.000000000000000  0.000000000000000  0.000000000000000  0.000000000000000  0.000000000000000  0.000000000000000  0.000000000000000  0.000000000000000  0.000000000000000  0.000000000000000  0.000000000000000 -0.047401942523700  0.000000000000000  0.000000000000000  0.000000000000000  0.000000000000000  0.000000000000000  0.000000000000000  0.000000000000000  0.000000000000000  0.000000000000000  0.000000000000000  0.000000000000000  0.000000000000000  0.000000000000000  0.000000000000000  0.000000000000000  0.000000000000000  0.000000000000000  0.000000000000000  0.000000000000000  0.000000000000000  0.000000000000000  0.000000000000000  0.000000000000000  0.000000000000000  0.000000000000000  0.000000000000000  0.000000000000000  0.000000000000000  0.000000000000000  0.000000000000000  0.000000000000000  0.000000000000000  0.000000000000000  0.000000000000000  0.000000000000000  0.000000000000000  0.000000000000000  0.000000000000000  0.000000000000000  0.000000000000000  0.000000000000000  0.000000000000000  0.000000000000000  0.000000000000000  0.000000000000000  0.000000000000000  0.000000000000000  0.000000000000000  0.000000000000000  0.000000000000000  0.000000000000000  0.000000000000000  0.000000000000000  0.000000000000000  0.000000000000000  0.000000000000000  0.000000000000000  0.000000000000000  0.000000000000000  0.000000000000000  0.000000000000000  0.000000000000000  0.000000000000000  0.000000000000000  0.000000000000000  0.000000000000000  0.000000000000000  0.000000000000000  0.000000000000000  0.000000000000000  0.000000000000000  0.000000000000000  0.000000000000000  0.000000000000000  0.000000000000000  0.000000000000000  0.000000000000000  0.000000000000000  0.000000000000000  0.000000000000000  0.000000000000000  0.000000000000000  0.000000000000000  0.000000000000000  0.000000000000000  0.000000000000000  0.000000000000000  0.000000000000000  0.000000000000000  0.000000000000000  0.000000000000000  0.000000000000000  0.000000000000000  0.000000000000000  0.000000000000000  0.000000000000000  0.000000000000000  0.000000000000000  0.000000000000000  0.000000000000000  0.000000000000000  0.000000000000000  0.000000000000000  0.000000000000000  0.000000000000000  0.000000000000000  0.000000000000000  0.000000000000000  0.000000000000000  0.000000000000000  0.000000000000000  0.000000000000000  0.000000000000000  0.000000000000000  0.000000000000000  0.000000000000000  0.000000000000000  0.000000000000000  0.000000000000000  0.000000000000000  0.000000000000000  0.000000000000000  0.000000000000000  0.000000000000000  0.000000000000000  0.000000000000000  0.000000000000000  0.000000000000000  0.000000000000000  0.000000000000000  0.000000000000000  0.000000000000000  0.000000000000000  0.000000000000000  0.000000000000000  0.000000000000000  0.000000000000000  0.000000000000000  0.000000000000000  0.000000000000000  0.000000000000000  0.000000000000000  0.000000000000000  0.000000000000000  0.000000000000000  0.000000000000000  0.000000000000000  0.000000000000000  0.000000000000000  0.000000000000000  0.000000000000000  0.000000000000000  0.000000000000000  0.000000000000000  0.000000000000000  0.000000000000000  0.000000000000000  0.000000000000000  0.000000000000000  0.000000000000000  0.000000000000000  0.000000000000000  0.000000000000000  0.000000000000000  0.000000000000000  0.000000000000000  0.000000000000000  0.000000000000000  0.000000000000000  0.000000000000000  0.000000000000000  0.000000000000000  0.000000000000000  0.000000000000000  0.000000000000000  0.000000000000000  0.000000000000000  0.000000000000000  0.000000000000000  0.000000000000000  0.000000000000000  0.000000000000000  0.000000000000000  0.000000000000000  0.000000000000000 -0.109112659345497  0.000000000000000  0.000000000000000  0.000000000000000  0.000000000000000  0.000000000000000  0.000000000000000  0.000000000000000  0.000000000000000  0.000000000000000  0.000000000000000  0.000000000000000  0.000000000000000  0.000000000000000  0.000000000000000  0.000000000000000  0.000000000000000  0.000000000000000  0.000000000000000  0.000000000000000  0.000000000000000  0.000000000000000  0.000000000000000  0.000000000000000
 0.000000000000000  0.000000000000000  0.000000000000000  0.000000000000000  0.105616310488853 -0.018560912875026  0.000000000000000  9.807862570805661  0.152413820776445  1.045823544484127 -1.243441718777670  0.000000000000000  0.000000000000000  0.000000000000000  0.000000000000000  0.000000000000000  0.000000000000000  0.000000000000000  0.000000000000000  0.000000000000000  0.000000000000000  0.000000000000000  0.000000000000000  0.000000000000000  0.000000000000000  0.000000000000000  0.000000000000000  0.000000000000000  0.000000000000000  0.000000000000000  0.000000000000000  0.000000000000000  0.000000000000000  0.000000000000000  0.000000000000000  0.000000000000000  0.000000000000000  0.000000000000000  0.000000000000000  0.000000000000000  0.000000000000000  0.000000000000000  0.000000000000000  0.000000000000000  0.000000000000000  0.000000000000000  0.000000000000000  0.000000000000000  0.000000000000000  0.000000000000000  0.000000000000000  0.000000000000000  0.000000000000000  0.000000000000000  0.000000000000000  0.000000000000000  0.000000000000000  0.000000000000000  0.000000000000000  0.000000000000000  0.000000000000000  0.000000000000000  0.000000000000000  0.000000000000000  0.000000000000000  0.000000000000000  0.000000000000000  0.000000000000000  0.000000000000000 -0.371323438213570  0.000000000000000  0.000000000000000  0.000000000000000  0.000000000000000  0.000000000000000  0.000000000000000  0.000000000000000  0.000000000000000  0.000000000000000  0.000000000000000  0.000000000000000  0.000000000000000 -0.005910165469992  0.000000000000000  0.000000000000000  0.000000000000000  0.000000000000000  0.000000000000000  0.000000000000000  0.000000000000000  0.000000000000000  0.000000000000000  0.000000000000000  0.000000000000000  0.000000000000000  0.000000000000000  0.000000000000000  0.000000000000000  0.000000000000000 -0.035123120805424  0.000000000000000  0.000000000000000 -0.202861756793855  0.000000000000000  0.000000000000000  0.000000000000000  0.000000000000000  0.000000000000000  0.000000000000000  0.000000000000000  0.024028379507614  0.000000000000000  0.000000000000000  0.000000000000000  0.000000000000000  0.000000000000000  0.000000000000000  0.000000000000000  0.000000000000000  0.000000000000000  0.000000000000000  0.000000000000000  0.000000000000000  0.000000000000000  0.000000000000000  0.000000000000000  0.000000000000000  0.000000000000000  0.000000000000000  0.000000000000000  0.000000000000000  0.000000000000000  0.000000000000000  0.000000000000000  0.000000000000000  0.000000000000000  0.000000000000000  0.000000000000000  0.000000000000000 -0.112773005860006  0.000000000000000  0.000000000000000  0.000000000000000  0.000000000000000  0.000000000000000  0.174474114176780  0.000000000000000  0.000000000000000  0.000000000000000  0.000000000000000  0.000000000000000  0.000000000000000  0.000000000000000  0.000000000000000  0.000000000000000  0.000000000000000  0.000000000000000  0.000000000000000  0.000000000000000  0.000000000000000  0.000000000000000  0.000000000000000  0.000000000000000  0.000000000000000  0.000000000000000  0.000000000000000  0.000000000000000  0.000000000000000  0.000000000000000  0.000000000000000  0.000000000000000  0.000000000000000  0.000000000000000  0.000000000000000 -0.183004762846412  0.000000000000000  0.000000000000000  0.000000000000000  0.000000000000000  0.000000000000000  0.000000000000000  0.000000000000000  0.000000000000000  0.000000000000000  0.000000000000000  0.000000000000000  0.000000000000000  0.000000000000000  0.000000000000000  0.000000000000000 -0.289775539121950  0.000000000000000  0.000000000000000  0.000000000000000  0.000000000000000  0.000000000000000  0.000000000000000  0.000000000000000  0.000000000000000  0.000000000000000  0.000000000000000  0.000000000000000  0.000000000000000  0.000000000000000  0.000000000000000  0.000000000000000  0.000000000000000  0.000000000000000  0.000000000000000  0.000000000000000  0.000000000000000  0.000000000000000  0.000000000000000  0.000000000000000  0.000000000000000  0.000000000000000  0.000000000000000  0.000000000000000  0.000000000000000  0.000000000000000  0.000000000000000  0.000000000000000  0.000000000000000  0.000000000000000  0.000000000000000  0.000000000000000  0.000000000000000  0.000000000000000  0.000000000000000  0.000000000000000  0.000000000000000 -0.223873293982736  0.000000000000000  0.000000000000000  0.000000000000000  0.000000000000000  0.000000000000000  0.000000000000000  0.000000000000000  0.000000000000000  0.000000000000000  0.000000000000000  0.000000000000000  0.000000000000000  0.000000000000000  0.000000000000000  0.000000000000000  0.000000000000000  0.000000000000000  0.000000000000000  0.000000000000000  0.000000000000000  0.000000000000000  0.000000000000000  0.000000000000000  0.000000000000000
 0.000000000000000  0.000000000000000  0.000000000000000  0.000000000000000  0.000000000000000  0.000000000000000  0.957918065640920  0.152413804178731 12.219400835851985  0.327226798299417 -0.546567746994018  0.000000000000000  0.000000000000000  0.000000000000000  0.000000000000000  0.000000000000000  0.000000000000000  0.000000000000000  0.000000000000000  0.000000000000000  0.000000000000000  0.000000000000000  0.000000000000000  0.000000000000000  0.000000000000000  0.000000000000000  0.000000000000000  0.000000000000000  0.000000000000000  0.000000000000000  0.000000000000000  0.000000000000000  0.000000000000000  0.000000000000000  0.037864517384293  0.000000000000000 -0.032795431443173  0.000000000000000  0.000000000000000  0.000000000000000  0.000000000000000  0.000000000000000  0.000000000000000  0.000000000000000  0.000000000000000  0.000000000000000  0.131055385862693  0.000000000000000  0.000000000000000  0.000000000000000  0.000000000000000  0.000000000000000  0.000000000000000  0.000000000000000  0.000000000000000  0.000000000000000  0.000000000000000  0.000000000000000  0.000000000000000  0.000000000000000  0.000000000000000  0.000000000000000  0.000000000000000  0.000000000000000  0.000000000000000  0.000000000000000  0.000000000000000  0.000000000000000  0.000000000000000  0.000000000000000  0.000000000000000  0.000000000000000  0.000000000000000  0.000000000000000  0.000000000000000  0.000000000000000  0.000000000000000  0.000000000000000  0.000000000000000  0.000000000000000  0.000000000000000  0.000000000000000  0.000000000000000  0.000000000000000  0.000000000000000  0.000000000000000  0.000000000000000  0.000000000000000  0.000000000000000  0.000000000000000  0.000000000000000  0.000000000000000  0.000000000000000  0.000000000000000  0.000000000000000  0.000000000000000  0.000000000000000  0.000000000000000  0.000000000000000  0.000000000000000  0.000000000000000  0.000000000000000  0.000000000000000  0.000000000000000  0.000000000000000  0.000000000000000  0.000000000000000  0.000000000000000  0.000000000000000  0.000000000000000  0.000000000000000  0.000000000000000  0.000000000000000  0.000000000000000  0.000000000000000  0.000000000000000  0.000000000000000  0.000000000000000  0.000000000000000  0.000000000000000  0.000000000000000  0.000000000000000  0.000000000000000  0.000000000000000  0.000000000000000  0.000000000000000  0.000000000000000  0.000000000000000  0.000000000000000  0.000000000000000  0.000000000000000  0.000000000000000  0.000000000000000  0.000000000000000  0.000000000000000  0.000000000000000  0.000000000000000  0.000000000000000  0.000000000000000  0.000000000000000  0.000000000000000  0.000000000000000  0.000000000000000  0.000000000000000  0.000000000000000  0.000000000000000  0.000000000000000  0.000000000000000  0.000000000000000  0.000000000000000  0.000000000000000  0.000000000000000  0.000000000000000  0.000000000000000  0.000000000000000  0.000000000000000  0.000000000000000  0.000000000000000  0.000000000000000  0.000000000000000  0.000000000000000  0.000000000000000  0.000000000000000  0.000000000000000  0.000000000000000  0.000000000000000  0.000000000000000  0.000000000000000  0.000000000000000  0.000000000000000  0.000000000000000  0.000000000000000  0.000000000000000  0.000000000000000  0.000000000000000  0.000000000000000  0.000000000000000  0.000000000000000  0.000000000000000  0.000000000000000  0.000000000000000  0.000000000000000  0.000000000000000  0.000000000000000  0.000000000000000  0.000000000000000  0.000000000000000  0.000000000000000  0.000000000000000  0.000000000000000  0.000000000000000  0.000000000000000  0.000000000000000  0.000000000000000  0.000000000000000  0.000000000000000  0.000000000000000  0.000000000000000  0.000000000000000  0.000000000000000  0.000000000000000  0.000000000000000  0.000000000000000  0.000000000000000  0.000000000000000  0.000000000000000  0.000000000000000  0.000000000000000  0.000000000000000  0.000000000000000  0.000000000000000  0.000000000000000  0.000000000000000  0.000000000000000  0.000000000000000  0.000000000000000  0.000000000000000  0.000000000000000  0.000000000000000  0.000000000000000  0.000000000000000  0.000000000000000  0.000000000000000  0.000000000000000  0.000000000000000  0.000000000000000  0.000000000000000  0.000000000000000  0.000000000000000  0.000000000000000  0.000000000000000  0.000000000000000  0.000000000000000  0.000000000000000  0.000000000000000  0.000000000000000  0.000000000000000  0.000000000000000  0.000000000000000  0.000000000000000  0.000000000000000  0.000000000000000  0.000000000000000  0.000000000000000  0.000000000000000  0.000000000000000  0.000000000000000  0.000000000000000  0.000000000000000  0.000000000000000  0.000000000000000  0.000000000000000  0.000000000000000  0.000000000000000  0.000000000000000  0.000000000000000
 0.000000000000000  0.000000000000000  0.000000000000000  0.000000000000000  0.000000000000000  0.000000000000000  0.218675387074072  1.045823548054459  0.327226810397501 12.247984010236134 -2.397451974505569  1.211301472811882  0.000000000000000  0.000000000000000  0.000000000000000  0.000000000000000  0.000000000000000  0.000000000000000  0.000000000000000  0.000000000000000  0.000000000000000  0.000000000000000  0.000000000000000  0.000000000000000  0.000000000000000  0.000000000000000  0.000000000000000  0.000000000000000  0.000000000000000  0.000000000000000  0.000000000000000  0.000000000000000  0.000000000000000  0.000000000000000  0.000000000000000  0.000000000000000  0.000000000000000  0.000000000000000  0.000000000000000  0.000000000000000  0.000000000000000  0.000000000000000  0.000000000000000  0.000000000000000  0.000000000000000  0.000000000000000  0.000000000000000  0.000000000000000  0.000000000000000  0.000000000000000  0.000000000000000  0.000000000000000  0.000000000000000  0.000000000000000  0.000000000000000  0.000000000000000  0.000000000000000  0.000000000000000  0.000000000000000  0.000000000000000  0.000000000000000  0.000000000000000  0.000000000000000  0.000000000000000  0.000000000000000  0.000000000000000  0.000000000000000  0.000000000000000  0.000000000000000  0.000000000000000  0.000000000000000  0.000000000000000  0.000000000000000  0.000000000000000  0.000000000000000  0.000000000000000  0.000000000000000  0.000000000000000  0.000000000000000  0.000000000000000  0.000000000000000  0.000000000000000  0.000000000000000  0.000000000000000  0.000000000000000  0.000000000000000  0.000000000000000  0.000000000000000  0.000000000000000  0.000000000000000  0.000000000000000  0.000000000000000  0.000000000000000  0.000000000000000  0.000000000000000  0.000000000000000  0.000000000000000  0.000000000000000  0.000000000000000  0.000000000000000  0.000000000000000  0.000000000000000  0.000000000000000  0.000000000000000  0.000000000000000  0.000000000000000  0.000000000000000  0.000000000000000  0.000000000000000  0.000000000000000  0.000000000000000  0.000000000000000  0.000000000000000  0.000000000000000  0.000000000000000  0.000000000000000  0.000000000000000  0.000000000000000  0.000000000000000  0.000000000000000  0.000000000000000  0.000000000000000  0.000000000000000  0.000000000000000  0.000000000000000  0.000000000000000  0.000000000000000  0.000000000000000  0.000000000000000  0.000000000000000  0.000000000000000  0.000000000000000  0.000000000000000  0.000000000000000  0.000000000000000  0.000000000000000  0.000000000000000  0.000000000000000  0.000000000000000  0.000000000000000  0.000000000000000  0.000000000000000  0.000000000000000  0.000000000000000  0.000000000000000  0.000000000000000  0.000000000000000  0.000000000000000  0.000000000000000  0.000000000000000  0.000000000000000  0.000000000000000  0.000000000000000  0.000000000000000  0.000000000000000  0.000000000000000  0.000000000000000  0.000000000000000  0.000000000000000  0.000000000000000  0.000000000000000  0.000000000000000  0.000000000000000  0.000000000000000  0.000000000000000 -0.125332154429929  0.048393531196754  0.000000000000000  0.000000000000000  0.000000000000000  0.000000000000000  0.000000000000000  0.000000000000000  0.000000000000000  0.000000000000000  0.000000000000000  0.000000000000000  0.000000000000000  0.000000000000000  0.000000000000000  0.000000000000000  0.000000000000000  0.000000000000000  0.000000000000000  0.000000000000000  0.000000000000000  0.000000000000000  0.000000000000000  0.000000000000000  0.000000000000000  0.000000000000000  0.000000000000000  0.000000000000000  0.000000000000000  0.000000000000000  0.000000000000000  0.000000000000000  0.000000000000000  0.000000000000000  0.000000000000000  0.000000000000000  0.000000000000000  0.000000000000000  0.000000000000000  0.000000000000000  0.000000000000000  0.000000000000000  0.000000000000000  0.000000000000000  0.000000000000000  0.000000000000000  0.000000000000000  0.000000000000000  0.000000000000000  0.000000000000000  0.147623560921625  0.000000000000000  0.000000000000000  0.000000000000000  0.000000000000000  0.000000000000000  0.000000000000000  0.000000000000000  0.000000000000000  0.000000000000000  0.000000000000000  0.000000000000000  0.000000000000000  0.000000000000000  0.000000000000000  0.000000000000000  0.000000000000000  0.000000000000000  0.000000000000000  0.000000000000000  0.000000000000000  0.000000000000000  0.000000000000000  0.000000000000000  0.000000000000000  0.000000000000000  0.000000000000000  0.000000000000000  0.000000000000000  0.000000000000000  0.000000000000000  0.000000000000000  0.000000000000000  0.000000000000000  0.000000000000000  0.000000000000000  0.000000000000000  0.000000000000000  0.000000000000000  0.000000000000000  0.000000000000000
 0.000000000000000  0.000000000000000  0.000000000000000  0.000000000000000  0.000000000000000  0.000000000000000  0.000000000000000 -1.243441718828648 -0.546567747032963 -2.397451974753143 11.490016107008593  0.000000000000000  0.000000000000000  0.000000000000000  0.000000000000000  0.000000000000000  0.000000000000000  0.000000000000000  0.000000000000000  0.000000000000000  0.000000000000000  0.000000000000000  0.000000000000000  0.000000000000000  0.000000000000000  0.000000000000000  0.000000000000000  0.000000000000000  0.000000000000000  0.000000000000000  0.000000000000000  0.000000000000000  0.000000000000000  0.000000000000000  0.000000000000000  0.000000000000000  0.000000000000000  0.000000000000000  0.000000000000000  0.000000000000000  0.000000000000000  0.000000000000000  0.000000000000000  0.000000000000000  0.000000000000000  0.000000000000000  0.000000000000000  0.000000000000000  0.000000000000000  0.000000000000000  0.000000000000000  0.000000000000000  0.000000000000000  0.000000000000000  0.000000000000000  0.000000000000000  0.000000000000000  0.000000000000000  0.000000000000000  0.000000000000000  0.000000000000000  0.000000000000000  0.000000000000000  0.000000000000000  0.000000000000000  0.000000000000000  0.000000000000000  0.000000000000000  0.000000000000000  0.000000000000000  0.000000000000000  0.000000000000000  0.000000000000000  0.000000000000000  0.000000000000000  0.000000000000000  0.000000000000000  0.000000000000000  0.000000000000000  0.000000000000000  0.000000000000000  0.000000000000000  0.000000000000000  0.000000000000000  0.000000000000000  0.000000000000000  0.000000000000000  0.000000000000000  0.000000000000000  0.000000000000000  0.000000000000000  0.000000000000000  0.000000000000000  0.000000000000000  0.000000000000000  0.000000000000000  0.000000000000000  0.000000000000000  0.000000000000000  0.000000000000000  0.000000000000000  0.000000000000000  0.000000000000000  0.000000000000000  0.000000000000000  0.000000000000000  0.000000000000000  0.000000000000000  0.000000000000000  0.000000000000000  0.000000000000000  0.000000000000000  0.000000000000000  0.000000000000000  0.000000000000000  0.000000000000000  0.000000000000000  0.000000000000000  0.135315147407938  0.000000000000000  0.000000000000000  0.000000000000000  0.000000000000000  0.000000000000000  0.000000000000000  0.000000000000000  0.000000000000000  0.000000000000000  0.000000000000000  0.000000000000000  0.000000000000000  0.000000000000000  0.000000000000000  0.000000000000000  0.000000000000000  0.000000000000000  0.000000000000000  0.000000000000000  0.000000000000000  0.000000000000000  0.000000000000000  0.000000000000000  0.000000000000000  0.000000000000000  0.000000000000000  0.000000000000000  0.000000000000000  0.000000000000000  0.000000000000000  0.000000000000000  0.000000000000000  0.000000000000000  0.000000000000000  0.000000000000000  0.000000000000000  0.000000000000000  0.000000000000000  0.000000000000000  0.000000000000000  0.000000000000000  0.000000000000000  0.000000000000000  0.000000000000000  0.000000000000000  0.000000000000000  0.000000000000000  0.000000000000000  0.000000000000000  0.000000000000000  0.000000000000000  0.000000000000000  0.000000000000000  0.000000000000000  0.000000000000000  0.000000000000000  0.000000000000000  0.000000000000000  0.000000000000000  0.000000000000000  0.000000000000000  0.000000000000000  0.000000000000000  0.000000000000000  0.000000000000000  0.000000000000000  0.000000000000000  0.000000000000000  0.000000000000000  0.000000000000000  0.000000000000000  0.000000000000000  0.000000000000000  0.000000000000000  0.000000000000000  0.000000000000000  0.000000000000000  0.000000000000000  0.000000000000000  0.000000000000000  0.000000000000000  0.000000000000000  0.000000000000000  0.000000000000000  0.000000000000000  0.000000000000000  0.000000000000000  0.000000000000000  0.000000000000000  0.000000000000000  0.000000000000000  0.000000000000000  0.000000000000000  0.000000000000000  0.000000000000000  0.000000000000000  0.000000000000000  0.000000000000000  0.000000000000000  0.000000000000000  0.000000000000000  0.000000000000000  0.000000000000000  0.000000000000000  0.000000000000000  0.000000000000000  0.000000000000000  0.000000000000000  0.000000000000000  0.000000000000000  0.000000000000000  0.000000000000000  0.000000000000000  0.000000000000000  0.000000000000000  0.000000000000000  0.000000000000000  0.000000000000000  0.000000000000000  0.000000000000000  0.000000000000000  0.000000000000000  0.000000000000000  0.000000000000000  0.000000000000000  0.000000000000000  0.000000000000000  0.000000000000000  0.000000000000000  0.000000000000000  0.000000000000000  0.000000000000000  0.000000000000000  0.000000000000000  0.000000000000000  0.000000000000000  0.000000000000000
 0.000000000000000  0.000000000000000  0.000000000000000  0.000000000000000  0.000000000000000  0.000000000000000  0.000000000000000  0.000000000000000  0.000000000000000  1.211301472722572  0.000000000000000 10.564951669852256  0.047062277717210  0.000000000000000  0.000000000000000  0.000000000000000  0.000000000000000  0.000000000000000  0.000000000000000  0.000000000000000 -0.187574132385910  0.000000000000000  0.000000000000000  0.000000000000000  0.000000000000000  0.000000000000000  0.000000000000000  0.000000000000000  0.000000000000000  0.000000000000000  0.000000000000000  0.000000000000000  0.000000000000000  0.000000000000000  0.000000000000000  0.000000000000000  0.000000000000000  0.000000000000000  0.000000000000000  0.000000000000000  0.000000000000000  0.000000000000000  0.000000000000000  0.000000000000000  0.000000000000000  0.000000000000000  0.000000000000000  0.000000000000000  0.000000000000000  0.000000000000000  0.000000000000000  0.000000000000000  0.000000000000000  0.000000000000000  0.000000000000000  0.000000000000000  0.000000000000000  0.000000000000000  0.000000000000000  0.000000000000000  0.000000000000000  0.000000000000000  0.000000000000000  0.000000000000000  0.000000000000000  0.000000000000000  0.000000000000000  0.000000000000000  0.000000000000000  0.000000000000000  0.000000000000000  0.000000000000000  0.000000000000000  0.000000000000000  0.000000000000000  0.000000000000000  0.000000000000000  0.000000000000000  0.000000000000000  0.000000000000000  0.000000000000000  0.000000000000000  0.000000000000000  0.000000000000000  0.000000000000000  0.000000000000000  0.000000000000000  0.000000000000000  0.000000000000000  0.000000000000000  0.000000000000000  0.000000000000000  0.000000000000000  0.000000000000000  0.000000000000000  0.000000000000000  0.000000000000000  0.000000000000000  0.000000000000000  0.000000000000000  0.000000000000000  0.000000000000000  0.000000000000000  0.000000000000000  0.000000000000000  0.000000000000000  0.000000000000000  0.000000000000000  0.000000000000000  0.000000000000000  0.000000000000000  0.000000000000000  0.000000000000000  0.000000000000000  0.000000000000000  0.000000000000000  0.000000000000000  0.000000000000000  0.000000000000000  0.000000000000000  0.000000000000000  0.000000000000000  0.000000000000000  0.000000000000000  0.000000000000000  0.000000000000000  0.000000000000000  0.000000000000000  0.000000000000000  0.000000000000000  0.000000000000000  0.000000000000000  0.000000000000000  0.000000000000000  0.000000000000000  0.000000000000000  0.000000000000000  0.000000000000000  0.000000000000000  0.000000000000000  0.000000000000000  0.000000000000000  0.000000000000000  0.000000000000000  0.000000000000000  0.000000000000000  0.000000000000000  0.000000000000000  0.000000000000000  0.000000000000000  0.000000000000000  0.000000000000000  0.000000000000000  0.000000000000000  0.000000000000000  0.000000000000000  0.000000000000000  0.000000000000000  0.000000000000000  0.000000000000000  0.000000000000000  0.000000000000000  0.000000000000000  0.000000000000000  0.000000000000000  0.000000000000000  0.000000000000000  0.000000000000000  0.000000000000000  0.000000000000000  0.000000000000000  0.000000000000000  0.000000000000000  0.000000000000000  0.000000000000000  0.000000000000000  0.000000000000000  0.000000000000000  0.000000000000000  0.000000000000000  0.000000000000000  0.000000000000000  0.000000000000000  0.000000000000000  0.000000000000000  0.000000000000000  0.000000000000000  0.000000000000000  0.000000000000000  0.000000000000000  0.000000000000000  0.000000000000000  0.000000000000000  0.000000000000000  0.000000000000000  0.000000000000000  0.000000000000000  0.000000000000000  0.000000000000000  0.000000000000000  0.000000000000000  0.000000000000000  0.000000000000000  0.000000000000000  0.000000000000000  0.000000000000000  0.000000000000000  0.000000000000000  0.000000000000000  0.000000000000000  0.000000000000000  0.000000000000000  0.000000000000000  0.000000000000000  0.000000000000000 -0.101833292154190  0.000000000000000  0.000000000000000  0.000000000000000  0.000000000000000  0.000000000000000  0.000000000000000  0.000000000000000  0.000000000000000  0.000000000000000  0.000000000000000  0.000000000000000  0.000000000000000  0.000000000000000  0.000000000000000  0.000000000000000  0.000000000000000  0.000000000000000  0.000000000000000  0.000000000000000  0.000000000000000  0.000000000000000  0.000000000000000  0.000000000000000  0.000000000000000  0.000000000000000  0.000000000000000  0.000000000000000  0.000000000000000  0.000000000000000  0.000000000000000  0.000000000000000  0.000000000000000  0.000000000000000  0.000000000000000  0.000000000000000  0.000000000000000  0.000000000000000  0.000000000000000  0.000000000000000  0.000000000000000
 0.000000000000000  0.000000000000000  0.000000000000000  0.000000000000000  0.000000000000000  0.000000000000000  0.000000000000000  0.000000000000000  0.000000000000000  0.000000000000000  0.000000000000000  0.047062277716076  8.052912257847787  0.000000000000000  0.000000000000000  0.000000000000000  0.000000000000000  0.000000000000000  0.000000000000000  0.000000000000000  0.000000000000000  0.000000000000000  0.000000000000000  0.104932133732250  0.000000000000000  0.000000000000000  0.000000000000000  0.000000000000000  0.000000000000000  0.000000000000000  0.000000000000000  0.000000000000000  0.000000000000000  0.000000000000000 -0.445726483390706  0.000000000000000  0.000000000000000  0.000000000000000  0.000000000000000  0.000000000000000  0.000000000000000 -0.000998785287124  0.000000000000000  0.000000000000000  0.000000000000000  0.000000000000000  0.000000000000000  0.000000000000000  0.000000000000000  0.000000000000000  0.000000000000000  0.000000000000000  0.000000000000000  0.000000000000000  0.000000000000000  0.000000000000000  0.000000000000000  0.000000000000000  0.000000000000000  0.000000000000000  0.000000000000000  0.000000000000000  0.000000000000000  0.000000000000000  0.000000000000000  0.000000000000000  0.000000000000000  0.000000000000000  0.000000000000000  0.000000000000000  0.000000000000000  0.000000000000000  0.000000000000000  0.000000000000000  0.000000000000000  0.000000000000000  0.000000000000000  0.000000000000000  0.415749441252750  0.000000000000000  0.000000000000000  0.000000000000000  0.000000000000000  0.000000000000000  0.000000000000000  0.000000000000000  0.000000000000000  0.000000000000000  0.000000000000000  0.000000000000000  0.000000000000000  0.000000000000000  0.000000000000000  0.000000000000000  0.000000000000000  0.000000000000000  0.000000000000000  0.000000000000000  0.000000000000000  0.000000000000000  0.000000000000000  0.000000000000000  0.000000000000000 -0.006568069590388  0.000000000000000  0.000000000000000  0.000000000000000  0.000000000000000  0.000000000000000  0.000000000000000  0.000000000000000  0.000000000000000  0.000000000000000 -0.062361691993223  0.000000000000000  0.000000000000000  0.000000000000000  0.000000000000000  0.000000000000000  0.000000000000000  0.000000000000000  0.000000000000000  0.000000000000000  0.000000000000000  0.000000000000000  0.000000000000000  0.000000000000000 -0.033446503614067  0.000000000000000  0.000000000000000  0.000000000000000  0.000000000000000  0.000000000000000  0.000000000000000  0.000000000000000  0.000000000000000  0.000000000000000  0.000000000000000  0.000000000000000  0.000000000000000  0.000000000000000  0.000000000000000  0.000000000000000  0.000000000000000  0.000000000000000  0.000000000000000  0.000000000000000  0.000000000000000  0.000000000000000  0.000000000000000  0.000000000000000  0.000000000000000  0.000000000000000 -0.084264165473937  0.000000000000000  0.000000000000000  0.000000000000000  0.000000000000000  0.000000000000000  0.000000000000000  0.000000000000000  0.024948155350667  0.000000000000000  0.000000000000000  0.000000000000000  0.000000000000000  0.000000000000000  0.000000000000000  0.000000000000000  0.000000000000000  0.000000000000000  0.000000000000000  0.000000000000000  0.000000000000000  0.000000000000000  0.000000000000000  0.000000000000000  0.000000000000000  0.000000000000000  0.000000000000000  0.000000000000000  0.053007329247106  0.000000000000000  0.000000000000000  0.000000000000000  0.000000000000000  0.000000000000000  0.000000000000000  0.000000000000000  0.000000000000000  0.000000000000000  0.000000000000000  0.000000000000000  0.000000000000000  0.000000000000000  0.000000000000000  0.000000000000000  0.000000000000000  0.000000000000000  0.000000000000000  0.000000000000000 -0.058179446217999  0.000000000000000  0.000000000000000  0.000000000000000  0.000000000000000  0.000000000000000  0.000000000000000  0.000000000000000  0.000000000000000  0.000000000000000  0.000000000000000  0.000000000000000  0.000000000000000  0.000000000000000  0.000000000000000  0.000000000000000  0.000000000000000  0.000000000000000  0.000000000000000  0.047961706527841  0.000000000000000  0.057935613865697  0.000000000000000  0.000000000000000  0.000000000000000  0.000000000000000  0.000000000000000  0.000000000000000  0.057873751183870  0.000000000000000  0.220355122622827  0.000000000000000  0.000000000000000  0.000000000000000  0.000000000000000  0.000000000000000  0.000000000000000  0.000000000000000 -0.345446017451973  0.000000000000000  0.000000000000000  0.000000000000000  0.000000000000000  0.000000000000000  0.000000000000000  0.000000000000000  0.000000000000000  0.000000000000000  0.000000000000000  0.000000000000000  0.000000000000000  0.088323092165557  0.000000000000000  0.000000000000000  0.000000000000000
 0.000000000000000  0.000000000000000  0.000000000000000  0.000000000000000  0.000000000000000  0.000000000000000  0.000000000000000  0.000000000000000  0.000000000000000  0.000000000000000  0.000000000000000  0.000000000000000  0.000000000000000 12.151199550382996  0.000000000000000  0.000000000000000  0.000000000000000  0.000000000000000  0.000000000000000  0.000000000000000  0.000000000000000  0.000000000000000  0.000000000000000  0.000000000000000  0.000000000000000  0.000000000000000  0.000000000000000  0.000000000000000  0.000000000000000  0.000000000000000  0.000000000000000  0.000000000000000  0.000000000000000  0.000000000000000  0.000000000000000  0.000000000000000  0.000000000000000  0.000000000000000  0.000000000000000  0.000000000000000  0.000000000000000  0.000000000000000  0.000000000000000  0.000000000000000  0.000000000000000  0.000000000000000  0.000000000000000  0.000000000000000  0.000000000000000  0.000000000000000  0.000000000000000  0.000000000000000  0.000000000000000  0.000000000000000  0.000000000000000  0.000000000000000  0.000000000000000  0.000000000000000  0.000000000000000  0.000000000000000  0.000000000000000  0.000000000000000  0.000000000000000  0.000000000000000  0.000000000000000  0.000000000000000  0.000000000000000  0.000000000000000  0.000000000000000  0.000000000000000  0.000000000000000  0.000000000000000  0.000000000000000  0.000000000000000  0.000000000000000  0.000000000000000  0.000000000000000  0.000000000000000  0.000000000000000  0.000000000000000  0.000000000000000  0.000000000000000  0.000000000000000  0.000000000000000  0.000000000000000  0.000000000000000  0.000000000000000  0.000000000000000  0.000000000000000  0.000000000000000  0.000000000000000  0.000000000000000  0.000000000000000  0.000000000000000  0.000000000000000  0.000000000000000  0.000000000000000  0.000000000000000  0.000000000000000  0.000000000000000  0.000000000000000  0.000000000000000  0.000000000000000  0.000000000000000  0.000000000000000  0.000000000000000  0.000000000000000  0.000000000000000  0.000000000000000  0.000000000000000  0.000000000000000  0.000000000000000  0.000000000000000  0.000000000000000  0.000000000000000  0.000000000000000  0.000000000000000  0.000000000000000  0.000000000000000  0.000000000000000  0.000000000000000  0.000000000000000  0.000000000000000  0.000000000000000  0.000000000000000  0.000000000000000  0.000000000000000  0.000000000000000  0.000000000000000  0.000000000000000  0.000000000000000  0.000000000000000  0.000000000000000  0.000000000000000  0.000000000000000  0.000000000000000  0.000000000000000  0.000000000000000  0.000000000000000  0.000000000000000  0.000000000000000  0.000000000000000  0.000000000000000  0.000000000000000  0.000000000000000  0.000000000000000  0.000000000000000  0.000000000000000  0.000000000000000  0.000000000000000  0.000000000000000  0.000000000000000  0.000000000000000  0.000000000000000  0.000000000000000  0.000000000000000  0.000000000000000  0.000000000000000  0.000000000000000  0.000000000000000  0.000000000000000  0.000000000000000  0.000000000000000  0.000000000000000  0.000000000000000 -0.049267251090768  0.000000000000000  0.000000000000000  0.000000000000000  0.000000000000000  0.000000000000000  0.000000000000000  0.000000000000000  0.000000000000000  0.000000000000000  0.000000000000000  0.000000000000000  0.000000000000000  0.000000000000000  0.000000000000000  0.000000000000000  0.000000000000000  0.000000000000000  0.000000000000000  0.000000000000000  0.000000000000000  0.000000000000000  0.000000000000000  0.000000000000000  0.000000000000000  0.000000000000000  0.000000000000000  0.000000000000000  0.000000000000000  0.000000000000000  0.000000000000000  0.000000000000000  0.000000000000000  0.000000000000000  0.000000000000000  0.000000000000000  0.000000000000000  0.000000000000000  0.000000000000000  0.000000000000000  0.000000000000000  0.000000000000000  0.000000000000000  0.000000000000000  0.000000000000000  0.000000000000000  0.000000000000000  0.000000000000000  0.000000000000000  0.000000000000000  0.000000000000000  0.000000000000000  0.000000000000000  0.000000000000000  0.000000000000000  0.000000000000000  0.000000000000000  0.000000000000000  0.000000000000000  0.000000000000000  0.000000000000000  0.000000000000000  0.000000000000000  0.000000000000000  0.000000000000000  0.000000000000000  0.000000000000000  0.000000000000000  0.000000000000000  0.000000000000000  0.000000000000000  0.000000000000000  0.000000000000000  0.000000000000000  0.000000000000000  0.000000000000000  0.000000000000000  0.000000000000000  0.000000000000000  0.000000000000000  0.000000000000000  0.000000000000000  0.000000000000000  0.000000000000000  0.000000000000000  0.000000000000000  0.000000000000000  0.000000000000000  0.000000000000000  0.000000000000000  0.000000000000000
 0.000000000000000  0.000000000000000  0.000000000000000  0.000000000000000  0.000000000000000  0.000000000000000  0.000000000000000  0.000000000000000  0.000000000000000  0.000000000000000  0.000000000000000  0.000000000000000  0.000000000000000  0.000000000000000 13.411892725866874 -0.590401779829711 -1.583647312787078  1.010481810149829  0.000000000000000  0.000000000000000  0.000000000000000  0.000000000000000  0.000000000000000  0.000000000000000  0.000000000000000  0.000000000000000  0.000000000000000  0.000000000000000  0.000000000000000  0.000000000000000  0.000000000000000  0.000000000000000  0.000000000000000  0.000000000000000  0.000000000000000  0.000000000000000  0.000000000000000  0.000000000000000  0.000000000000000  0.000000000000000  0.000000000000000  0.000000000000000  0.000000000000000  0.000000000000000  0.000000000000000  0.000000000000000  0.000000000000000  0.000000000000000  0.000000000000000  0.000000000000000  0.000000000000000  0.000000000000000  0.000000000000000  0.000000000000000  0.000000000000000  0.000000000000000  0.000000000000000  0.000000000000000  0.000000000000000  0.000000000000000  0.000000000000000  0.000000000000000  0.000000000000000  0.000000000000000  0.000000000000000  0.000000000000000  0.000000000000000  0.000000000000000  0.000000000000000  0.000000000000000  0.000000000000000  0.000000000000000  0.000000000000000  0.000000000000000  0.000000000000000  0.000000000000000  0.000000000000000  0.000000000000000  0.000000000000000  0.000000000000000  0.000000000000000  0.000000000000000  0.000000000000000  0.000000000000000  0.000000000000000  0.000000000000000  0.000000000000000  0.000000000000000  0.000000000000000  0.000000000000000  0.000000000000000  0.000000000000000  0.000000000000000  0.000000000000000  0.000000000000000  0.000000000000000  0.000000000000000  0.000000000000000  0.000000000000000  0.000000000000000  0.000000000000000  0.000000000000000  0.000000000000000  0.000000000000000  0.000000000000000  0.000000000000000  0.000000000000000  0.000000000000000  0.000000000000000  0.000000000000000  0.000000000000000  0.000000000000000  0.000000000000000  0.000000000000000  0.000000000000000  0.000000000000000  0.000000000000000  0.000000000000000  0.000000000000000  0.000000000000000  0.000000000000000  0.000000000000000  0.000000000000000  0.000000000000000  0.000000000000000  0.000000000000000  0.000000000000000  0.000000000000000  0.000000000000000  0.000000000000000  0.000000000000000  0.000000000000000  0.040503426968171  0.000000000000000  0.000000000000000  0.000000000000000  0.000000000000000  0.000000000000000  0.000000000000000  0.120468925596361  0.000000000000000  0.000000000000000  0.000000000000000  0.000000000000000  0.000000000000000  0.000000000000000  0.000000000000000  0.000000000000000  0.000000000000000  0.000000000000000  0.000000000000000  0.000000000000000  0.000000000000000  0.000000000000000  0.000000000000000  0.000000000000000  0.000000000000000  0.000000000000000  0.000000000000000  0.000000000000000  0.000000000000000  0.000000000000000  0.000000000000000  0.000000000000000  0.000000000000000  0.000000000000000  0.000000000000000  0.000000000000000  0.000000000000000  0.000000000000000  0.000000000000000  0.000000000000000  0.000000000000000  0.000000000000000  0.000000000000000  0.000000000000000  0.000000000000000  0.000000000000000  0.000000000000000  0.000000000000000  0.000000000000000  0.000000000000000  0.000000000000000  0.000000000000000  0.000000000000000  0.000000000000000  0.000000000000000  0.000000000000000  0.000000000000000  0.000000000000000  0.000000000000000  0.000000000000000  0.000000000000000  0.000000000000000  0.000000000000000  0.000000000000000  0.000000000000000  0.000000000000000  0.000000000000000  0.000000000000000  0.000000000000000  0.000000000000000  0.000000000000000  0.000000000000000  0.000000000000000  0.000000000000000  0.000000000000000  0.000000000000000  0.000000000000000  0.000000000000000  0.000000000000000  0.000000000000000  0.000000000000000  0.000000000000000  0.000000000000000  0.000000000000000  0.000000000000000  0.000000000000000  0.000000000000000  0.000000000000000  0.000000000000000  0.000000000000000  0.000000000000000  0.000000000000000  0.000000000000000  0.000000000000000  0.000000000000000  0.000000000000000  0.000000000000000  0.000000000000000  0.000000000000000  0.000000000000000  0.000000000000000  0.000000000000000  0.000000000000000  0.000000000000000  0.000000000000000  0.000000000000000  0.000000000000000  0.000000000000000  0.000000000000000  0.000000000000000  0.000000000000000  0.000000000000000  0.000000000000000  0.000000000000000  0.000000000000000  0.000000000000000  0.000000000000000  0.000000000000000  0.000000000000000  0.000000000000000  0.000000000000000  0.000000000000000  0.000000000000000  0.000000000000000
 0.000000000000000  0.000000000000000  0.000000000000000  0.000000000000000  0.000000000000000  0.000000000000000  0.000000000000000  0.000000000000000  0.000000000000000  0.000000000000000  0.000000000000000  0.000000000000000  0.000000000000000  0.000000000000000 -0.590401779999470  9.890671207935020  0.393909607031411 -0.419221527258525  0.000000000000000  0.000000000000000  0.000000000000000  0.000000000000000  0.000000000000000  0.000000000000000  0.000000000000000  0.000000000000000  0.000000000000000  0.000000000000000  0.000000000000000  0.000000000000000  0.000000000000000  0.000000000000000  0.000000000000000  0.000000000000000  0.000000000000000  0.000000000000000  0.000000000000000  0.000000000000000  0.000000000000000  0.000000000000000  0.000000000000000  0.000000000000000  0.000000000000000  0.000000000000000  0.000000000000000  0.000000000000000  0.078577489527511  0.000000000000000  0.000000000000000  0.000000000000000  0.000000000000000  0.000000000000000  0.000000000000000  0.000000000000000  0.000000000000000  0.000000000000000  0.000000000000000  0.000000000000000  0.000000000000000  0.000000000000000  0.000000000000000  0.000000000000000  0.000000000000000  0.000000000000000  0.000000000000000  0.000000000000000  0.000000000000000  0.000000000000000  0.000000000000000  0.000000000000000  0.000000000000000  0.000000000000000  0.000000000000000  0.000000000000000  0.000000000000000  0.000000000000000  0.000000000000000  0.000000000000000  0.000000000000000  0.000000000000000  0.000000000000000  0.000000000000000  0.000000000000000  0.000000000000000  0.000000000000000  0.000000000000000  0.000000000000000  0.000000000000000  0.000000000000000  0.000000000000000  0.000000000000000  0.000000000000000  0.000000000000000  0.000000000000000  0.000000000000000  0.000000000000000  0.000000000000000  0.000000000000000  0.000000000000000  0.000000000000000  0.000000000000000  0.000000000000000  0.000000000000000  0.000000000000000  0.000000000000000  0.000000000000000  0.000000000000000  0.000000000000000  0.000000000000000  0.000000000000000  0.000000000000000  0.000000000000000  0.000000000000000  0.000000000000000  0.000000000000000  0.000000000000000  0.000000000000000  0.000000000000000  0.000000000000000  0.000000000000000  0.000000000000000  0.000000000000000  0.000000000000000  0.000000000000000  0.000000000000000  0.000000000000000  0.000000000000000  0.000000000000000  0.000000000000000  0.000000000000000  0.000000000000000  0.000000000000000  0.000000000000000  0.000000000000000  0.000000000000000  0.000000000000000  0.000000000000000  0.000000000000000  0.000000000000000  0.000000000000000  0.000000000000000  0.000000000000000  0.000000000000000  0.000000000000000  0.000000000000000  0.000000000000000  0.000000000000000  0.000000000000000  0.000000000000000  0.000000000000000  0.000000000000000  0.000000000000000  0.000000000000000  0.000000000000000  0.000000000000000  0.000000000000000  0.000000000000000  0.000000000000000  0.000000000000000  0.000000000000000  0.000000000000000  0.000000000000000  0.000000000000000  0.000000000000000  0.000000000000000  0.000000000000000  0.000000000000000  0.000000000000000  0.000000000000000  0.000000000000000  0.000000000000000  0.000000000000000  0.000000000000000  0.000000000000000  0.000000000000000  0.000000000000000  0.000000000000000  0.000000000000000  0.000000000000000  0.000000000000000  0.000000000000000  0.000000000000000  0.000000000000000  0.000000000000000  0.000000000000000  0.000000000000000  0.000000000000000  0.000000000000000  0.000000000000000  0.000000000000000  0.000000000000000  0.000000000000000  0.000000000000000  0.000000000000000  0.000000000000000  0.000000000000000  0.000000000000000  0.000000000000000  0.000000000000000  0.000000000000000  0.000000000000000  0.000000000000000  0.000000000000000  0.000000000000000  0.000000000000000  0.000000000000000  0.000000000000000  0.000000000000000  0.000000000000000  0.079339038725544  0.000000000000000  0.000000000000000  0.000000000000000  0.000000000000000  0.000000000000000  0.000000000000000  0.000000000000000  0.000000000000000  0.000000000000000 -0.020951157700224  0.000000000000000  0.000000000000000  0.000000000000000  0.000000000000000  0.000000000000000  0.000000000000000  0.000000000000000  0.000000000000000  0.000000000000000  0.000000000000000  0.000000000000000  0.000000000000000  0.000000000000000  0.000000000000000  0.000000000000000  0.000000000000000  0.000000000000000  0.000000000000000  0.000000000000000  0.000000000000000  0.000000000000000  0.000000000000000  0.000000000000000  0.000000000000000  0.000000000000000  0.000000000000000  0.000000000000000  0.000000000000000  0.000000000000000  0.000000000000000  0.000000000000000  0.000000000000000  0.000000000000000  0.000000000000000  0.000000000000000  0.000000000000000
 0.000000000000000  0.000000000000000  0.000000000000000  0.000000000000000  0.000000000000000  0.000000000000000  0.000000000000000  0.000000000000000  0.000000000000000  0.000000000000000  0.000000000000000  0.000000000000000  0.000000000000000  0.000000000000000 -1.583647313210854  0.393909610378956 10.686248148913394  0.386403864012796  0.001325677815593  0.866100677364760  0.000000000000000  0.000000000000000  0.000000000000000  0.000000000000000  0.000000000000000  0.000000000000000  0.000000000000000  0.000000000000000  0.000000000000000  0.000000000000000  0.000000000000000  0.000000000000000  0.000000000000000  0.000000000000000  0.000000000000000  0.000000000000000  0.000000000000000  0.000000000000000  0.000000000000000  0.000000000000000  0.000000000000000  0.000000000000000  0.000000000000000  0.000000000000000  0.000000000000000  0.000000000000000  0.000000000000000  0.000000000000000  0.000000000000000  0.000000000000000  0.000000000000000  0.000000000000000  0.000000000000000  0.000000000000000  0.000000000000000  0.000000000000000  0.000000000000000  0.000000000000000  0.000000000000000  0.000000000000000  0.000000000000000  0.000000000000000  0.000000000000000  0.000000000000000  0.000000000000000  0.000000000000000  0.000000000000000  0.000000000000000  0.000000000000000  0.000000000000000  0.000000000000000  0.000000000000000  0.000000000000000  0.000000000000000  0.000000000000000  0.000000000000000  0.000000000000000  0.000000000000000  0.000000000000000  0.000000000000000  0.000000000000000  0.000000000000000  0.000000000000000  0.000000000000000  0.000000000000000  0.007496023864760  0.000000000000000  0.000000000000000  0.000000000000000  0.000000000000000  0.000000000000000  0.000000000000000  0.000000000000000  0.000000000000000  0.000000000000000  0.000000000000000  0.000000000000000  0.000000000000000  0.000000000000000  0.000000000000000  0.000000000000000  0.000000000000000  0.000000000000000  0.000000000000000  0.000000000000000  0.000000000000000  0.000000000000000  0.000000000000000  0.000000000000000  0.000000000000000  0.000000000000000  0.000000000000000  0.000000000000000  0.000000000000000  0.000000000000000  0.000000000000000  0.000000000000000  0.000000000000000  0.000000000000000  0.000000000000000  0.000000000000000  0.000000000000000  0.000000000000000  0.000000000000000  0.000000000000000  0.000000000000000  0.000000000000000  0.000000000000000  0.000000000000000  0.000000000000000  0.000000000000000  0.000000000000000  0.000000000000000  0.000000000000000  0.000000000000000  0.000000000000000  0.000000000000000  0.000000000000000  0.000000000000000  0.000000000000000  0.000000000000000  0.000000000000000  0.000000000000000 -0.029868613331171  0.000000000000000  0.000000000000000  0.000000000000000  0.000000000000000  0.000000000000000  0.000000000000000  0.000000000000000  0.000000000000000  0.000000000000000  0.000000000000000  0.000000000000000  0.000000000000000  0.000000000000000  0.000000000000000  0.000000000000000  0.000000000000000  0.000000000000000  0.000000000000000  0.000000000000000  0.000000000000000  0.000000000000000  0.000000000000000  0.000000000000000  0.000000000000000  0.000000000000000  0.000000000000000  0.000000000000000  0.000000000000000  0.000000000000000  0.000000000000000  0.000000000000000  0.000000000000000  0.000000000000000  0.000000000000000  0.000000000000000  0.000000000000000  0.000000000000000  0.000000000000000  0.000000000000000  0.000000000000000  0.000000000000000  0.000000000000000  0.000000000000000  0.000000000000000  0.000000000000000  0.000000000000000  0.000000000000000  0.000000000000000  0.025492175331246  0.000000000000000  0.000000000000000  0.000000000000000  0.000000000000000  0.000000000000000  0.000000000000000  0.000000000000000  0.000000000000000  0.000000000000000  0.000000000000000  0.000000000000000  0.000000000000000  0.000000000000000  0.000000000000000  0.000000000000000  0.000000000000000  0.000000000000000  0.000000000000000  0.000000000000000  0.000000000000000  0.042946983573970  0.000000000000000  0.000000000000000  0.000000000000000  0.000000000000000  0.000000000000000  0.000000000000000  0.000000000000000  0.000000000000000  0.000000000000000  0.000000000000000  0.000000000000000  0.000000000000000  0.000000000000000  0.000000000000000  0.000000000000000  0.000000000000000  0.000000000000000  0.000000000000000  0.000000000000000  0.000000000000000  0.000000000000000  0.000000000000000  0.000000000000000  0.000000000000000  0.000000000000000  0.000000000000000  0.000000000000000  0.000000000000000  0.000000000000000  0.000000000000000  0.000000000000000  0.000000000000000  0.000000000000000  0.000000000000000  0.000000000000000  0.000000000000000  0.000000000000000  0.000000000000000  0.000000000000000  0.000000000000000  0.000000000000000  0.008280120468333
 0.000000000000000  0.000000000000000  0.000000000000000  0.000000000000000  0.000000000000000  0.000000000000000  0.000000000000000  0.000000000000000  0.000000000000000  0.000000000000000  0.000000000000000  0.000000000000000  0.000000000000000  0.000000000000000  1.010481810146669 -0.419221525419626  0.386403865920359 10.647409903917950  0.000000000000000  0.000000000000000  0.000000000000000  0.000000000000000  0.000000000000000  0.000000000000000  0.000000000000000  0.000000000000000  0.000000000000000  0.000000000000000  0.000000000000000  0.000000000000000  0.000000000000000  0.000000000000000  0.000000000000000  0.000000000000000  0.000000000000000  0.000000000000000  0.000000000000000  0.000000000000000  0.000000000000000  0.000000000000000  0.000000000000000  0.000000000000000  0.000000000000000  0.000000000000000  0.000000000000000  0.000000000000000  0.024708338570180  0.000000000000000  0.000000000000000  0.000000000000000  0.000000000000000  0.000000000000000  0.000000000000000  0.000000000000000  0.000000000000000  0.000000000000000  0.000000000000000  0.000000000000000  0.000000000000000  0.000000000000000  0.000000000000000  0.000000000000000  0.000000000000000  0.000000000000000  0.000000000000000  0.000000000000000  0.000000000000000  0.000000000000000  0.000000000000000  0.000000000000000  0.000000000000000  0.000000000000000  0.000000000000000  0.000000000000000  0.000000000000000  0.000000000000000  0.000000000000000  0.000000000000000  0.000000000000000  0.000000000000000  0.000000000000000  0.000000000000000  0.000000000000000  0.000000000000000  0.000000000000000  0.000000000000000  0.000000000000000  0.000000000000000  0.000000000000000  0.000000000000000  0.000000000000000  0.000000000000000  0.000000000000000  0.000000000000000  0.000000000000000  0.000000000000000  0.000000000000000  0.000000000000000  0.000000000000000  0.000000000000000  0.000000000000000  0.000000000000000  0.000000000000000  0.000000000000000  0.000000000000000  0.000000000000000  0.000000000000000  0.000000000000000  0.000000000000000  0.000000000000000  0.000000000000000  0.000000000000000  0.000000000000000  0.000000000000000  0.000000000000000  0.000000000000000  0.000000000000000  0.000000000000000  0.000000000000000  0.000000000000000  0.000000000000000  0.000000000000000  0.000000000000000  0.000000000000000  0.000000000000000  0.000000000000000  0.000000000000000  0.000000000000000  0.000000000000000  0.000000000000000  0.000000000000000  0.000000000000000  0.000000000000000  0.000000000000000  0.000000000000000  0.000000000000000  0.000000000000000  0.000000000000000  0.000000000000000  0.000000000000000  0.000000000000000  0.000000000000000  0.000000000000000  0.000000000000000  0.000000000000000  0.000000000000000  0.000000000000000  0.000000000000000  0.000000000000000  0.000000000000000  0.000000000000000  0.000000000000000  0.000000000000000  0.000000000000000  0.000000000000000  0.000000000000000  0.000000000000000  0.000000000000000  0.000000000000000  0.000000000000000  0.000000000000000  0.000000000000000  0.000000000000000  0.000000000000000  0.000000000000000  0.000000000000000  0.000000000000000  0.000000000000000  0.000000000000000  0.000000000000000  0.000000000000000  0.000000000000000  0.000000000000000  0.000000000000000  0.000000000000000  0.000000000000000  0.000000000000000  0.000000000000000  0.000000000000000  0.000000000000000  0.000000000000000  0.000000000000000  0.000000000000000  0.000000000000000  0.000000000000000  0.000000000000000  0.000000000000000  0.000000000000000  0.000000000000000  0.000000000000000  0.000000000000000  0.000000000000000  0.000000000000000  0.000000000000000  0.000000000000000  0.000000000000000  0.000000000000000  0.000000000000000  0.000000000000000  0.000000000000000  0.000000000000000  0.000000000000000  0.000000000000000  0.000000000000000  0.000000000000000  0.000000000000000  0.000000000000000  0.000000000000000  0.000000000000000  0.000000000000000  0.000000000000000  0.000000000000000  0.000000000000000  0.000000000000000  0.000000000000000  0.000000000000000  0.215799192470711  0.000000000000000  0.000000000000000  0.000000000000000  0.000000000000000  0.000000000000000  0.000000000000000  0.000000000000000  0.000000000000000  0.000000000000000  0.000000000000000  0.000000000000000  0.000000000000000  0.000000000000000  0.000000000000000  0.135296892646395  0.000000000000000  0.000000000000000  0.000000000000000  0.000000000000000  0.000000000000000  0.000000000000000  0.000000000000000  0.000000000000000  0.000000000000000  0.000000000000000  0.000000000000000  0.000000000000000  0.000000000000000  0.000000000000000  0.000000000000000  0.000000000000000  0.000000000000000  0.000000000000000  0.000000000000000  0.000000000000000  0.000000000000000  0.000000000000000  0.000000000000000 -0.027356655181455
 0.000000000000000  0.000000000000000  0.000000000000000  0.000000000000000  0.000000000000000  0.000000000000000  0.000000000000000  0.000000000000000  0.000000000000000  0.000000000000000  0.000000000000000  0.000000000000000  0.000000000000000  0.000000000000000  0.000000000000000  0.000000000000000  0.001325669480018  0.000000000000000  8.781332850272632  0.818385565917035  0.000000000000000  0.000000000000000  0.000000000000000  0.000000000000000  0.000000000000000  0.000000000000000  0.000000000000000  0.000000000000000  0.000000000000000  0.000000000000000  0.000000000000000  0.000000000000000  0.000000000000000  0.000000000000000  0.007920880514305  0.000000000000000  0.000000000000000  0.000000000000000  0.000000000000000  0.000000000000000  0.000000000000000  0.000000000000000  0.000000000000000  0.000000000000000  0.000000000000000  0.000000000000000  0.000000000000000  0.000000000000000  0.000000000000000 -0.052643187337798  0.000000000000000  0.000000000000000  0.000000000000000  0.000000000000000  0.000000000000000  0.000000000000000  0.000000000000000  0.000000000000000  0.000000000000000  0.000000000000000  0.000000000000000  0.000000000000000  0.000000000000000  0.141359059739964  0.000000000000000  0.000000000000000  0.000000000000000  0.000000000000000  0.000000000000000  0.000000000000000  0.000000000000000 -0.138703838951587  0.000000000000000  0.000000000000000  0.000000000000000  0.000000000000000  0.000000000000000  0.000000000000000  0.000000000000000  0.000000000000000  0.000000000000000  0.000000000000000  0.000000000000000 -0.100612131059468  0.000000000000000  0.000000000000000  0.000000000000000  0.000000000000000  0.000000000000000  0.000000000000000  0.000000000000000  0.000000000000000  0.000000000000000  0.000000000000000  0.000000000000000  0.000000000000000  0.000000000000000  0.000000000000000  0.000000000000000  0.000000000000000  0.000000000000000  0.000000000000000 -0.227436270148088  0.000000000000000  0.000000000000000  0.000000000000000  0.000000000000000  0.000000000000000  0.000000000000000  0.000000000000000  0.000000000000000  0.000000000000000  0.000000000000000  0.000000000000000  0.000000000000000  0.000000000000000  0.000000000000000  0.000000000000000  0.000000000000000  0.000000000000000  0.000000000000000  0.000000000000000  0.000000000000000  0.000000000000000  0.000000000000000  0.000000000000000 -0.020386647143293  0.000000000000000  0.000000000000000  0.000000000000000  0.000000000000000  0.000000000000000  0.000000000000000  0.000000000000000  0.000000000000000  0.000000000000000  0.000000000000000  0.000000000000000  0.000000000000000  0.000000000000000  0.000000000000000  0.000000000000000  0.000000000000000  0.000000000000000  0.000000000000000  0.000000000000000  0.000000000000000  0.000000000000000  0.000000000000000  0.000000000000000  0.000000000000000  0.000000000000000  0.000000000000000  0.000000000000000  0.000000000000000  0.000000000000000  0.000000000000000  0.000000000000000  0.000000000000000  0.000000000000000  0.000000000000000  0.048286152353986  0.000000000000000  0.000000000000000  0.000000000000000  0.000000000000000  0.000000000000000  0.000000000000000  0.000000000000000  0.000000000000000  0.000000000000000  0.000000000000000  0.000000000000000  0.000000000000000  0.000000000000000  0.000000000000000  0.000000000000000  0.000000000000000  0.000000000000000  0.000000000000000  0.000000000000000 -0.115872737445629  0.000000000000000  0.000000000000000  0.000000000000000  0.000000000000000  0.000000000000000  0.000000000000000  0.000000000000000  0.000000000000000  0.000000000000000  0.000000000000000  0.000000000000000  0.000000000000000  0.000000000000000  0.000000000000000  0.000000000000000  0.000000000000000  0.000000000000000  0.000000000000000  0.000000000000000  0.000000000000000  0.006861026524911  0.000000000000000  0.000000000000000  0.000000000000000  0.000000000000000  0.000000000000000  0.000000000000000  0.000000000000000  0.000000000000000  0.000000000000000  0.000000000000000  0.000000000000000  0.000000000000000  0.000000000000000  0.000000000000000  0.000000000000000  0.000000000000000  0.000000000000000  0.000000000000000  0.000000000000000  0.000000000000000  0.000000000000000  0.000000000000000  0.000000000000000  0.000000000000000  0.000000000000000  0.000000000000000  0.000000000000000  0.000000000000000  0.000000000000000  0.000000000000000  0.000000000000000  0.000000000000000  0.000000000000000  0.000000000000000  0.000000000000000 -0.098061190867641  0.000000000000000  0.000000000000000  0.000000000000000  0.000000000000000  0.000000000000000  0.000000000000000  0.000000000000000  0.000000000000000  0.000000000000000  0.000000000000000  0.000000000000000  0.000000000000000  0.000000000000000  0.000000000000000  0.000000000000000  0.000000000000000  0.000000000000000
 0.000000000000000  0.000000000000000  0.000000000000000  0.000000000000000  0.000000000000000  0.000000000000000  0.000000000000000  0.000000000000000  0.000000000000000  0.000000000000000  0.000000000000000  0.000000000000000  0.000000000000000  0.000000000000000  0.000000000000000  0.000000000000000  0.866100676672500  0.000000000000000  0.818385565914399 14.958208021998173  0.000000000000000  0.000000000000000  0.000000000000000  0.000000000000000  0.000000000000000  0.000000000000000  0.000000000000000  0.000000000000000  0.000000000000000  0.000000000000000  0.000000000000000  0.000000000000000  0.000000000000000  0.000000000000000  0.000000000000000  0.000000000000000  0.000000000000000  0.000000000000000  0.000000000000000  0.000000000000000  0.000000000000000  0.000000000000000  0.000000000000000  0.000000000000000  0.000000000000000  0.000000000000000  0.000000000000000  0.000000000000000  0.000000000000000  0.000000000000000  0.000000000000000  0.000000000000000  0.000000000000000  0.000000000000000  0.000000000000000  0.000000000000000  0.000000000000000  0.000000000000000  0.000000000000000  0.000000000000000  0.000000000000000  0.000000000000000  0.000000000000000  0.000000000000000  0.000000000000000  0.000000000000000  0.000000000000000  0.000000000000000  0.000000000000000  0.000000000000000  0.000000000000000  0.000000000000000  0.000000000000000  0.000000000000000  0.000000000000000  0.000000000000000  0.000000000000000  0.000000000000000  0.000000000000000  0.000000000000000  0.000000000000000  0.000000000000000  0.000000000000000  0.000000000000000  0.000000000000000  0.000000000000000  0.000000000000000  0.000000000000000  0.000000000000000  0.000000000000000  0.000000000000000  0.000000000000000  0.000000000000000  0.000000000000000  0.000000000000000  0.000000000000000  0.000000000000000  0.000000000000000  0.000000000000000  0.000000000000000  0.000000000000000  0.000000000000000  0.000000000000000  0.000000000000000  0.000000000000000  0.000000000000000  0.000000000000000  0.000000000000000  0.000000000000000  0.000000000000000  0.000000000000000  0.000000000000000  0.000000000000000  0.000000000000000  0.000000000000000  0.000000000000000  0.000000000000000  0.000000000000000  0.000000000000000  0.000000000000000  0.000000000000000  0.000000000000000  0.000000000000000  0.000000000000000  0.000000000000000  0.000000000000000  0.000000000000000  0.000000000000000  0.000000000000000  0.000000000000000  0.000000000000000  0.000000000000000  0.000000000000000  0.000000000000000  0.000000000000000  0.000000000000000  0.000000000000000  0.000000000000000  0.000000000000000  0.000000000000000  0.000000000000000  0.000000000000000  0.000000000000000  0.000000000000000  0.000000000000000  0.000000000000000  0.000000000000000  0.000000000000000  0.000000000000000  0.000000000000000  0.000000000000000  0.000000000000000  0.000000000000000  0.000000000000000  0.000000000000000  0.000000000000000  0.000000000000000  0.000000000000000  0.000000000000000  0.000000000000000  0.000000000000000  0.000000000000000  0.000000000000000  0.000000000000000  0.000000000000000  0.000000000000000  0.000000000000000  0.000000000000000  0.000000000000000  0.000000000000000  0.000000000000000  0.000000000000000  0.000000000000000  0.000000000000000  0.000000000000000  0.000000000000000  0.000000000000000  0.000000000000000  0.000000000000000  0.000000000000000  0.000000000000000  0.000000000000000  0.000000000000000  0.000000000000000  0.000000000000000  0.000000000000000  0.000000000000000  0.000000000000000  0.000000000000000  0.000000000000000  0.000000000000000  0.000000000000000  0.000000000000000  0.000000000000000  0.000000000000000  0.000000000000000  0.000000000000000  0.000000000000000  0.000000000000000  0.000000000000000  0.000000000000000  0.000000000000000  0.000000000000000  0.000000000000000  0.000000000000000  0.000000000000000  0.000000000000000  0.000000000000000  0.000000000000000  0.000000000000000  0.000000000000000  0.000000000000000  0.000000000000000  0.000000000000000  0.000000000000000  0.000000000000000  0.000000000000000  0.000000000000000  0.000000000000000  0.000000000000000  0.000000000000000  0.000000000000000  0.000000000000000  0.000000000000000  0.000000000000000  0.000000000000000  0.000000000000000  0.000000000000000  0.000000000000000  0.000000000000000  0.000000000000000  0.000000000000000  0.000000000000000  0.000000000000000  0.000000000000000  0.000000000000000  0.000000000000000  0.000000000000000  0.000000000000000  0.000000000000000  0.000000000000000  0.000000000000000  0.000000000000000  0.000000000000000  0.000000000000000  0.000000000000000  0.000000000000000  0.000000000000000  0.000000000000000  0.000000000000000  0.000000000000000  0.000000000000000  0.000000000000000  0.000000000000000  0.000000000000000  0.000000000000000
 0.000000000000000  0.000000000000000  0.000000000000000  0.000000000000000  0.000000000000000  0.000000000000000  0.000000000000000  0.000000000000000  0.000000000000000  0.000000000000000  0.000000000000000 -0.187574132395437  0.000000000000000  0.000000000000000  0.000000000000000  0.000000000000000  0.000000000000000  0.000000000000000  0.000000000000000  0.000000000000000 11.682759585447275  0.000000000000000  0.188218918023855  0.000000000000000  0.000000000000000  0.000000000000000  0.000000000000000  0.000000000000000  0.000000000000000  0.000000000000000  0.000000000000000  0.000000000000000  0.000000000000000  0.000000000000000  0.000000000000000  0.000000000000000  0.000000000000000  0.000000000000000  0.000000000000000  0.000000000000000  0.000000000000000  0.000000000000000  0.000000000000000  0.000000000000000  0.000000000000000  0.000000000000000  0.000000000000000  0.000000000000000  0.000000000000000  0.000000000000000  0.000000000000000  0.000000000000000  0.000000000000000  0.000000000000000  0.000000000000000  0.000000000000000  0.000000000000000  0.000000000000000  0.000000000000000  0.000000000000000  0.000000000000000  0.000000000000000  0.000000000000000  0.000000000000000 -0.072825549572377  0.000000000000000  0.000000000000000  0.000000000000000  0.000000000000000  0.000000000000000  0.000000000000000  0.000000000000000  0.000000000000000  0.000000000000000  0.000000000000000  0.000000000000000  0.000000000000000  0.000000000000000  0.000000000000000  0.000000000000000  0.000000000000000  0.000000000000000  0.000000000000000  0.000000000000000  0.000000000000000  0.000000000000000  0.000000000000000  0.000000000000000  0.000000000000000  0.000000000000000  0.000000000000000  0.000000000000000  0.000000000000000  0.000000000000000  0.000000000000000  0.000000000000000  0.000000000000000  0.000000000000000  0.000000000000000  0.000000000000000  0.000000000000000  0.000000000000000  0.000000000000000  0.000000000000000  0.000000000000000  0.000000000000000  0.000000000000000  0.000000000000000  0.000000000000000  0.000000000000000  0.046819902708644  0.000000000000000  0.000000000000000  0.000000000000000  0.000000000000000  0.000000000000000  0.000000000000000  0.000000000000000  0.000000000000000  0.000000000000000  0.000000000000000  0.000000000000000  0.000000000000000  0.000000000000000  0.000000000000000  0.000000000000000  0.000000000000000  0.000000000000000  0.000000000000000  0.000000000000000  0.000000000000000  0.000000000000000  0.000000000000000  0.000000000000000  0.000000000000000  0.000000000000000  0.000000000000000  0.000000000000000  0.000000000000000  0.000000000000000  0.000000000000000  0.000000000000000  0.000000000000000  0.000000000000000  0.000000000000000  0.000000000000000  0.000000000000000  0.000000000000000  0.000000000000000  0.000000000000000  0.000000000000000  0.000000000000000  0.000000000000000  0.000000000000000  0.000000000000000  0.000000000000000  0.000000000000000  0.000000000000000  0.000000000000000  0.000000000000000  0.000000000000000  0.000000000000000  0.000000000000000  0.000000000000000  0.000000000000000  0.000000000000000  0.000000000000000  0.000000000000000  0.000000000000000  0.000000000000000  0.000000000000000  0.000000000000000  0.000000000000000  0.000000000000000  0.000000000000000  0.000000000000000  0.000000000000000  0.000000000000000  0.000000000000000  0.000000000000000  0.000000000000000  0.000000000000000  0.000000000000000  0.000000000000000  0.000000000000000  0.000000000000000  0.000000000000000  0.000000000000000  0.000000000000000  0.000000000000000  0.000000000000000  0.000000000000000  0.000000000000000  0.000000000000000  0.000000000000000  0.000000000000000  0.000000000000000  0.000000000000000  0.000000000000000  0.000000000000000  0.000000000000000  0.000000000000000  0.000000000000000  0.000000000000000  0.000000000000000  0.000000000000000  0.000000000000000  0.000000000000000  0.000000000000000  0.000000000000000  0.000000000000000  0.000000000000000  0.000000000000000  0.000000000000000  0.000000000000000  0.000000000000000  0.000000000000000  0.000000000000000  0.000000000000000  0.000000000000000  0.000000000000000  0.000000000000000  0.000000000000000  0.000000000000000  0.000000000000000  0.000000000000000  0.000000000000000  0.000000000000000  0.000000000000000  0.000000000000000  0.000000000000000  0.000000000000000  0.000000000000000  0.000000000000000  0.000000000000000  0.000000000000000  0.000000000000000  0.000000000000000  0.000000000000000  0.000000000000000  0.000000000000000  0.000000000000000  0.000000000000000  0.000000000000000  0.000000000000000  0.000000000000000  0.000000000000000  0.000000000000000  0.000000000000000  0.000000000000000  0.000000000000000  0.000000000000000  0.000000000000000  0.000000000000000  0.000000000000000  0.000000000000000
 0.000000000000000  0.000000000000000  0.000000000000000  0.000000000000000  0.000000000000000  0.000000000000000  0.000000000000000  0.000000000000000  0.000000000000000  0.000000000000000  0.000000000000000  0.000000000000000  0.000000000000000  0.000000000000000  0.000000000000000  0.000000000000000  0.000000000000000  0.000000000000000  0.000000000000000  0.000000000000000  0.000000000000000 10.888280519166239  1.360729175167706  0.476369370386720  0.000000000000000  0.000000000000000  0.000000000000000  0.000000000000000  0.000000000000000  0.000000000000000  0.000000000000000  0.000000000000000  0.000000000000000  0.000000000000000  0.000000000000000  0.000000000000000  0.000000000000000  0.000000000000000  0.000000000000000  0.000000000000000  0.000000000000000  0.000000000000000  0.000000000000000  0.000000000000000  0.000000000000000  0.000000000000000  0.000000000000000  0.000000000000000  0.000000000000000  0.000000000000000  0.000000000000000  0.000000000000000  0.000000000000000  0.000000000000000  0.000000000000000  0.000000000000000  0.000000000000000  0.000000000000000  0.000000000000000  0.000000000000000  0.000000000000000  0.000000000000000  0.000000000000000  0.000000000000000  0.000000000000000  0.000000000000000  0.000000000000000  0.000000000000000  0.000000000000000  0.000000000000000  0.000000000000000  0.000000000000000  0.000000000000000  0.000000000000000  0.000000000000000  0.000000000000000  0.000000000000000  0.000000000000000  0.000000000000000  0.000000000000000  0.000000000000000  0.000000000000000  0.000000000000000  0.000000000000000  0.000000000000000  0.000000000000000  0.000000000000000  0.000000000000000  0.000000000000000  0.000000000000000  0.000000000000000  0.000000000000000  0.000000000000000  0.000000000000000  0.000000000000000  0.000000000000000  0.000000000000000  0.000000000000000  0.000000000000000  0.000000000000000  0.000000000000000  0.000000000000000  0.000000000000000  0.000000000000000  0.000000000000000  0.000000000000000  0.000000000000000  0.000000000000000  0.000000000000000  0.000000000000000  0.000000000000000  0.000000000000000  0.000000000000000  0.000000000000000  0.000000000000000  0.000000000000000  0.000000000000000  0.000000000000000  0.000000000000000  0.000000000000000  0.000000000000000  0.000000000000000  0.000000000000000  0.000000000000000  0.000000000000000  0.000000000000000  0.000000000000000  0.000000000000000  0.215500052738780  0.000000000000000  0.000000000000000  0.000000000000000  0.000000000000000  0.000000000000000  0.000000000000000  0.000000000000000  0.000000000000000  0.000000000000000  0.000000000000000  0.000000000000000  0.000000000000000  0.000000000000000  0.000000000000000  0.000000000000000  0.000000000000000  0.000000000000000  0.000000000000000  0.000000000000000  0.000000000000000  0.000000000000000  0.000000000000000  0.000000000000000  0.000000000000000  0.000000000000000  0.000000000000000  0.000000000000000  0.000000000000000  0.000000000000000  0.000000000000000  0.000000000000000  0.000000000000000  0.000000000000000  0.000000000000000  0.000000000000000  0.000000000000000  0.000000000000000  0.000000000000000  0.000000000000000  0.000000000000000  0.000000000000000  0.000000000000000  0.000000000000000  0.000000000000000  0.000000000000000  0.000000000000000  0.000000000000000  0.000000000000000  0.000000000000000  0.000000000000000  0.000000000000000  0.000000000000000  0.000000000000000  0.000000000000000  0.000000000000000  0.000000000000000  0.000000000000000  0.000000000000000  0.000000000000000  0.000000000000000  0.000000000000000  0.000000000000000  0.000000000000000  0.000000000000000  0.000000000000000  0.000000000000000  0.000000000000000  0.000000000000000  0.000000000000000  0.000000000000000  0.000000000000000  0.000000000000000  0.000000000000000  0.000000000000000  0.000000000000000  0.000000000000000  0.229241023483292  0.000000000000000  0.000000000000000  0.000000000000000  0.000000000000000  0.000000000000000  0.000000000000000  0.000000000000000  0.000000000000000  0.000000000000000  0.000000000000000  0.000000000000000  0.000000000000000  0.000000000000000  0.000000000000000  0.054925188338828  0.000000000000000  0.000000000000000  0.000000000000000  0.000000000000000  0.000000000000000  0.000000000000000  0.000000000000000  0.000000000000000  0.000000000000000  0.000000000000000  0.000000000000000  0.000000000000000  0.000000000000000  0.000000000000000  0.000000000000000  0.000000000000000  0.000000000000000  0.000000000000000  0.000000000000000  0.000000000000000  0.000000000000000  0.000000000000000  0.000000000000000  0.000000000000000  0.000000000000000  0.000000000000000  0.000000000000000  0.000000000000000  0.000000000000000  0.000000000000000  0.000000000000000  0.000000000000000  0.000000000000000  0.000000000000000  0.000000000000000
 0.000000000000000  0.000000000000000  0.000000000000000  0.000000000000000  0.000000000000000  0.000000000000000  0.000000000000000  0.000000000000000  0.000000000000000  0.000000000000000  0.000000000000000  0.000000000000000  0.000000000000000  0.000000000000000  0.000000000000000  0.000000000000000  0.000000000000000  0.000000000000000  0.000000000000000  0.000000000000000  0.188218917861779  1.360729175135893 11.576027067440227  1.190265723713259  0.000000000000000  0.000000000000000  0.000000000000000  0.000000000000000  0.000000000000000  0.000000000000000  0.000000000000000  0.000000000000000  0.000000000000000  0.000000000000000  0.000000000000000  0.000000000000000  0.000000000000000  0.000000000000000  0.000000000000000  0.000000000000000  0.000000000000000  0.000000000000000  0.000000000000000  0.000000000000000  0.000000000000000  0.000000000000000  0.000000000000000  0.000000000000000  0.000000000000000  0.000000000000000  0.000000000000000  0.000000000000000  0.000000000000000  0.000000000000000  0.000000000000000  0.000000000000000  0.000000000000000  0.000000000000000  0.000000000000000  0.000000000000000  0.000000000000000  0.000000000000000  0.000000000000000  0.000000000000000  0.000000000000000  0.000000000000000  0.000000000000000  0.000000000000000  0.000000000000000  0.000000000000000  0.000000000000000  0.000000000000000  0.000000000000000  0.000000000000000  0.000000000000000  0.000000000000000  0.000000000000000  0.000000000000000  0.000000000000000  0.000000000000000  0.000000000000000  0.000000000000000  0.000000000000000  0.000000000000000  0.000000000000000  0.000000000000000  0.000000000000000  0.000000000000000  0.000000000000000  0.000000000000000  0.000000000000000  0.000000000000000  0.000000000000000  0.000000000000000  0.000000000000000  0.000000000000000  0.000000000000000  0.000000000000000  0.000000000000000  0.000000000000000  0.000000000000000  0.000000000000000  0.000000000000000  0.000000000000000  0.000000000000000  0.000000000000000  0.000000000000000  0.000000000000000  0.000000000000000  0.000000000000000  0.000000000000000  0.000000000000000  0.000000000000000  0.000000000000000  0.000000000000000  0.000000000000000  0.000000000000000  0.000000000000000  0.000000000000000  0.000000000000000  0.000000000000000  0.000000000000000  0.000000000000000  0.000000000000000  0.000000000000000  0.000000000000000  0.000000000000000  0.000000000000000  0.000000000000000  0.000000000000000  0.000000000000000  0.000000000000000  0.000000000000000  0.000000000000000  0.000000000000000  0.000000000000000  0.000000000000000  0.000000000000000  0.000000000000000  0.000000000000000  0.000000000000000  0.000000000000000  0.000000000000000  0.000000000000000  0.000000000000000  0.000000000000000  0.000000000000000  0.000000000000000  0.000000000000000  0.000000000000000  0.000000000000000  0.000000000000000  0.000000000000000  0.000000000000000  0.000000000000000  0.000000000000000  0.000000000000000  0.000000000000000  0.000000000000000  0.000000000000000  0.000000000000000  0.000000000000000  0.000000000000000  0.000000000000000  0.000000000000000  0.000000000000000  0.035147074405249  0.000000000000000  0.000000000000000  0.000000000000000  0.000000000000000  0.000000000000000  0.000000000000000  0.000000000000000  0.000000000000000  0.000000000000000  0.000000000000000  0.000000000000000  0.000000000000000  0.000000000000000  0.000000000000000  0.000000000000000  0.000000000000000  0.000000000000000  0.000000000000000  0.000000000000000  0.000000000000000  0.000000000000000  0.000000000000000  0.000000000000000  0.000000000000000  0.000000000000000  0.000000000000000  0.000000000000000  0.000000000000000  0.000000000000000  0.000000000000000  0.000000000000000  0.000000000000000  0.000000000000000  0.000000000000000  0.000000000000000  0.000000000000000  0.000000000000000  0.000000000000000  0.000000000000000  0.000000000000000  0.000000000000000  0.000000000000000  0.208616555891460  0.000000000000000  0.000000000000000  0.000000000000000  0.000000000000000  0.000000000000000  0.298947601612747  0.000000000000000  0.000000000000000  0.000000000000000  0.000000000000000  0.000000000000000  0.000000000000000  0.000000000000000  0.000000000000000  0.000000000000000  0.000000000000000  0.000000000000000  0.000000000000000  0.000000000000000  0.000000000000000  0.000000000000000  0.000000000000000  0.000000000000000  0.000000000000000  0.000000000000000  0.000000000000000  0.000000000000000  0.000000000000000  0.000000000000000  0.000000000000000  0.000000000000000  0.000000000000000  0.000000000000000  0.000000000000000  0.000000000000000  0.000000000000000  0.000000000000000  0.000000000000000  0.000000000000000  0.000000000000000  0.000000000000000  0.000000000000000  0.000000000000000  0.000000000000000  0.000000000000000  0.000000000000000
 0.000000000000000  0.000000000000000  0.000000000000000  0.000000000000000  0.000000000000000  0.000000000000000  0.000000000000000  0.000000000000000  0.000000000000000  0.000000000000000  0.000000000000000  0.000000000000000  0.104932133735103  0.000000000000000  0.000000000000000  0.000000000000000  0.000000000000000  0.000000000000000  0.000000000000000  0.000000000000000  0.000000000000000  0.476369371037491  1.190265723182446  9.446807191008242  0.000000000000000  0.000000000000000  0.000000000000000  0.000000000000000  0.000000000000000  0.000000000000000  0.000000000000000  0.000000000000000  0.000000000000000  0.000000000000000  0.000000000000000  0.000000000000000  0.000000000000000  0.000000000000000  0.000000000000000  0.000000000000000  0.000000000000000  0.000000000000000  0.000000000000000  0.000000000000000  0.000000000000000  0.000000000000000  0.000000000000000  0.000000000000000  0.000000000000000  0.000000000000000 -0.066672384495115  0.000000000000000  0.000000000000000  0.000000000000000  0.000000000000000  0.000000000000000  0.000000000000000  0.000000000000000  0.000000000000000  0.000000000000000  0.000000000000000  0.000000000000000  0.000000000000000  0.000000000000000  0.000000000000000  0.000000000000000  0.000000000000000  0.000000000000000  0.000000000000000  0.000000000000000  0.000000000000000  0.000000000000000  0.000000000000000  0.000000000000000  0.000000000000000  0.000000000000000  0.000000000000000  0.000000000000000  0.000000000000000  0.000000000000000  0.145771176113032  0.000000000000000  0.000000000000000  0.000000000000000  0.235903256294419  0.000000000000000  0.000000000000000  0.000000000000000  0.000000000000000  0.000000000000000  0.000000000000000  0.000000000000000  0.000000000000000  0.000000000000000  0.000000000000000  0.000000000000000  0.000000000000000  0.000000000000000  0.000000000000000  0.000000000000000  0.000000000000000  0.000000000000000  0.000000000000000  0.000000000000000  0.000000000000000  0.000000000000000  0.000000000000000  0.000000000000000  0.000000000000000  0.000000000000000  0.000000000000000  0.000000000000000  0.000000000000000  0.000000000000000  0.000000000000000  0.000000000000000  0.000000000000000  0.000000000000000  0.000000000000000  0.000000000000000  0.000000000000000  0.000000000000000  0.000000000000000  0.000000000000000  0.000000000000000  0.000000000000000  0.000000000000000  0.000000000000000  0.000000000000000  0.000000000000000  0.000000000000000  0.000000000000000  0.000000000000000  0.000000000000000  0.000000000000000  0.000000000000000  0.000000000000000  0.000000000000000  0.000000000000000  0.000000000000000  0.000000000000000  0.000000000000000  0.000000000000000  0.000000000000000  0.000000000000000  0.000000000000000  0.000000000000000  0.000000000000000  0.000000000000000  0.000000000000000  0.000000000000000  0.000000000000000  0.000000000000000  0.000000000000000  0.000000000000000  0.000000000000000  0.000000000000000  0.000000000000000  0.000000000000000  0.000000000000000  0.000000000000000  0.000000000000000  0.209776480059771  0.049987004614201  0.000000000000000  0.000000000000000  0.000000000000000  0.000000000000000  0.000000000000000  0.000000000000000  0.000000000000000  0.000000000000000  0.000000000000000  0.000000000000000  0.000000000000000  0.000000000000000  0.000000000000000  0.000000000000000  0.000000000000000  0.000000000000000  0.000000000000000  0.000000000000000  0.000000000000000  0.000000000000000  0.000000000000000  0.000000000000000  0.000000000000000  0.000000000000000  0.000000000000000  0.000000000000000  0.000000000000000  0.000000000000000  0.000000000000000  0.000000000000000  0.000000000000000  0.000000000000000  0.000000000000000  0.000000000000000  0.000000000000000  0.000000000000000  0.000000000000000  0.000000000000000  0.000000000000000  0.000000000000000  0.000000000000000  0.000000000000000  0.000000000000000  0.000000000000000  0.000000000000000  0.000000000000000  0.000000000000000  0.000000000000000  0.000000000000000  0.000000000000000  0.000000000000000  0.000000000000000  0.000000000000000  0.000000000000000 -0.018492948491180  0.000000000000000  0.000000000000000  0.000000000000000  0.000000000000000  0.000000000000000  0.000000000000000  0.000000000000000  0.000000000000000  0.000000000000000  0.000000000000000  0.000000000000000  0.000000000000000  0.000000000000000  0.000000000000000  0.000000000000000  0.000000000000000  0.000000000000000  0.000000000000000  0.000000000000000  0.000000000000000  0.000000000000000  0.000000000000000  0.000000000000000  0.000000000000000  0.000000000000000  0.000000000000000 -0.162335483179421  0.000000000000000  0.000000000000000  0.000000000000000  0.000000000000000  0.000000000000000  0.000000000000000  0.000000000000000  0.000000000000000  0.000000000000000  0.000000000000000
 0.000000000000000  0.000000000000000  0.000000000000000  0.000000000000000  0.000000000000000  0.000000000000000  0.000000000000000  0.000000000000000  0.000000000000000  0.000000000000000  0.000000000000000  0.000000000000000  0.000000000000000  0.000000000000000  0.000000000000000  0.000000000000000  0.000000000000000  0.000000000000000  0.000000000000000  0.000000000000000  0.000000000000000  0.000000000000000  0.000000000000000  0.000000000000000 11.444447074858507  0.290609418517201 -1.136471451208662  0.000000000000000  0.000000000000000  0.000000000000000  0.000000000000000  0.000000000000000  0.000000000000000  0.000000000000000  0.000000000000000  0.000000000000000  0.000000000000000  0.000000000000000  0.000000000000000  0.000000000000000  0.000000000000000  0.000000000000000  0.000000000000000  0.000000000000000  0.000000000000000  0.000000000000000  0.000000000000000  0.000000000000000  0.000000000000000  0.000000000000000  0.000000000000000  0.000000000000000  0.000000000000000  0.000000000000000  0.000000000000000  0.000000000000000  0.000000000000000  0.000000000000000  0.000000000000000  0.000000000000000  0.000000000000000  0.000000000000000  0.000000000000000  0.000000000000000  0.000000000000000  0.000000000000000  0.000000000000000  0.000000000000000  0.000000000000000  0.000000000000000  0.000000000000000  0.000000000000000  0.000000000000000  0.000000000000000  0.000000000000000  0.000000000000000  0.000000000000000  0.000000000000000  0.000000000000000  0.000000000000000  0.000000000000000  0.000000000000000  0.000000000000000  0.000000000000000  0.000000000000000  0.000000000000000  0.000000000000000  0.000000000000000  0.000000000000000  0.000000000000000  0.000000000000000  0.000000000000000  0.000000000000000  0.000000000000000  0.000000000000000  0.000000000000000  0.000000000000000  0.000000000000000  0.000000000000000  0.000000000000000  0.000000000000000  0.000000000000000  0.000000000000000  0.000000000000000  0.000000000000000  0.000000000000000  0.000000000000000  0.000000000000000  0.000000000000000  0.000000000000000  0.000000000000000  0.000000000000000  0.000000000000000  0.000000000000000  0.000000000000000  0.000000000000000  0.000000000000000  0.000000000000000  0.000000000000000  0.000000000000000  0.000000000000000  0.000000000000000  0.000000000000000  0.000000000000000  0.000000000000000  0.000000000000000  0.000000000000000  0.000000000000000  0.000000000000000  0.000000000000000  0.000000000000000  0.000000000000000  0.000000000000000  0.000000000000000  0.000000000000000  0.000000000000000  0.000000000000000  0.000000000000000  0.000000000000000  0.000000000000000  0.000000000000000  0.000000000000000  0.000000000000000  0.000000000000000  0.000000000000000  0.000000000000000  0.000000000000000  0.000000000000000  0.000000000000000  0.000000000000000  0.000000000000000  0.000000000000000  0.000000000000000  0.000000000000000  0.000000000000000  0.000000000000000  0.000000000000000  0.000000000000000  0.000000000000000  0.000000000000000  0.000000000000000 -0.030888657900104  0.000000000000000  0.000000000000000  0.000000000000000  0.000000000000000  0.000000000000000  0.000000000000000  0.000000000000000  0.000000000000000  0.000000000000000  0.000000000000000  0.000000000000000  0.000000000000000  0.000000000000000  0.000000000000000  0.000000000000000  0.000000000000000  0.000000000000000  0.000000000000000  0.000000000000000  0.000000000000000  0.000000000000000  0.000000000000000  0.000000000000000  0.000000000000000  0.000000000000000  0.000000000000000  0.000000000000000  0.000000000000000  0.000000000000000  0.000000000000000  0.000000000000000  0.000000000000000  0.000000000000000  0.000000000000000  0.000000000000000  0.000000000000000  0.000000000000000  0.000000000000000  0.000000000000000  0.000000000000000  0.000000000000000  0.000000000000000  0.000000000000000  0.000000000000000  0.000000000000000  0.000000000000000  0.000000000000000  0.000000000000000  0.000000000000000  0.000000000000000  0.000000000000000  0.000000000000000  0.000000000000000  0.000000000000000  0.000000000000000  0.000000000000000  0.000000000000000  0.000000000000000  0.000000000000000  0.000000000000000  0.000000000000000  0.000000000000000  0.000000000000000  0.000000000000000  0.000000000000000  0.000000000000000  0.000000000000000  0.000000000000000  0.000000000000000  0.000000000000000  0.000000000000000  0.000000000000000  0.000000000000000  0.000000000000000  0.000000000000000  0.000000000000000  0.000000000000000  0.000000000000000  0.000000000000000  0.000000000000000  0.000000000000000  0.000000000000000  0.000000000000000  0.000000000000000  0.000000000000000  0.000000000000000  0.000000000000000  0.000000000000000  0.000000000000000  0.000000000000000  0.000000000000000  0.000000000000000  0.000000000000000  0.000000000000000
 0.000000000000000  0.000000000000000  0.000000000000000  0.000000000000000 -0.067908343613415  0.000000000000000  0.000000000000000  0.000000000000000  0.000000000000000  0.000000000000000  0.000000000000000  0.000000000000000  0.000000000000000  0.000000000000000  0.000000000000000  0.000000000000000  0.000000000000000  0.000000000000000  0.000000000000000  0.000000000000000  0.000000000000000  0.000000000000000  0.000000000000000  0.000000000000000  0.290609418494905 11.426386729628893  0.238059368369800  0.450767477118569  0.000000000000000  0.000000000000000  0.000000000000000  0.000000000000000  0.000000000000000  0.000000000000000  0.000000000000000  0.000000000000000  0.000000000000000 -0.053336388765786  0.000000000000000  0.000000000000000  0.000000000000000  0.000000000000000  0.000000000000000  0.000000000000000  0.000000000000000  0.000000000000000  0.000000000000000  0.000000000000000  0.000000000000000  0.000000000000000  0.000000000000000  0.000000000000000  0.000000000000000  0.000000000000000  0.000000000000000  0.000000000000000  0.000000000000000  0.000000000000000  0.000000000000000  0.000000000000000  0.000000000000000  0.000000000000000  0.000000000000000  0.000000000000000  0.000000000000000  0.000000000000000  0.000000000000000  0.000000000000000  0.000000000000000  0.000000000000000  0.000000000000000  0.000000000000000  0.000000000000000  0.000000000000000  0.000000000000000  0.000000000000000  0.000000000000000  0.000000000000000  0.000000000000000  0.000000000000000  0.000000000000000  0.000000000000000  0.000000000000000  0.000000000000000  0.000000000000000  0.000000000000000  0.000000000000000  0.000000000000000  0.000000000000000  0.000000000000000  0.000000000000000  0.000000000000000  0.000000000000000  0.000000000000000  0.000000000000000  0.000000000000000  0.000000000000000  0.000000000000000  0.000000000000000  0.000000000000000  0.000000000000000  0.000000000000000  0.000000000000000  0.000000000000000  0.000000000000000  0.000000000000000  0.000000000000000  0.000000000000000  0.000000000000000  0.000000000000000  0.000000000000000  0.000000000000000  0.000000000000000  0.000000000000000  0.000000000000000  0.000000000000000  0.000000000000000  0.000000000000000  0.000000000000000  0.000000000000000  0.000000000000000  0.000000000000000  0.000000000000000  0.000000000000000  0.000000000000000  0.000000000000000  0.000000000000000  0.000000000000000  0.000000000000000  0.000000000000000  0.000000000000000  0.000000000000000  0.000000000000000  0.000000000000000 -0.029638778987097  0.000000000000000  0.000000000000000  0.000000000000000  0.000000000000000  0.000000000000000  0.000000000000000  0.000000000000000  0.000000000000000  0.000000000000000  0.000000000000000  0.000000000000000  0.000000000000000  0.000000000000000  0.000000000000000  0.000000000000000  0.000000000000000  0.000000000000000  0.000000000000000  0.000000000000000  0.000000000000000  0.000000000000000  0.000000000000000  0.000000000000000  0.000000000000000  0.000000000000000  0.000000000000000  0.000000000000000  0.000000000000000  0.000000000000000  0.000000000000000  0.005840923574595  0.000000000000000  0.000000000000000  0.000000000000000  0.000000000000000  0.000000000000000  0.000000000000000  0.000000000000000  0.000000000000000  0.000000000000000  0.000000000000000  0.000000000000000  0.000000000000000  0.000000000000000  0.000000000000000  0.000000000000000  0.000000000000000  0.000000000000000  0.000000000000000  0.000000000000000  0.000000000000000  0.000000000000000  0.000000000000000  0.000000000000000  0.000000000000000  0.000000000000000  0.000000000000000  0.000000000000000  0.000000000000000  0.000000000000000  0.000000000000000  0.000000000000000  0.000000000000000  0.000000000000000  0.000000000000000  0.000000000000000  0.000000000000000  0.000000000000000  0.000000000000000  0.000000000000000  0.000000000000000  0.000000000000000  0.000000000000000  0.000000000000000  0.000000000000000  0.000000000000000  0.000000000000000  0.000000000000000  0.000000000000000  0.000000000000000  0.000000000000000  0.000000000000000  0.000000000000000  0.000000000000000  0.000000000000000  0.000000000000000  0.000000000000000  0.000000000000000  0.000000000000000  0.000000000000000  0.000000000000000  0.000000000000000  0.000000000000000  0.000000000000000  0.000000000000000  0.000000000000000  0.000000000000000  0.000000000000000  0.000000000000000  0.000000000000000  0.000000000000000  0.000000000000000  0.000000000000000  0.000000000000000  0.000000000000000  0.000000000000000  0.000000000000000  0.000000000000000  0.000000000000000  0.000000000000000  0.000000000000000  0.000000000000000  0.000000000000000  0.000000000000000  0.000000000000000  0.000000000000000  0.000000000000000  0.000000000000000  0.000000000000000  0.000000000000000  0.000000000000000
 0.000000000000000  0.000000000000000  0.000000000000000  0.000000000000000  0.000000000000000  0.000000000000000  0.000000000000000  0.000000000000000  0.000000000000000  0.000000000000000  0.000000000000000  0.000000000000000  0.000000000000000  0.000000000000000  0.000000000000000  0.000000000000000  0.000000000000000  0.000000000000000  0.000000000000000  0.000000000000000  0.000000000000000  0.000000000000000  0.000000000000000  0.000000000000000 -1.136471451339178  0.238059367272431 15.363674267252611 -1.377214300531572  0.631149298151139 -2.146827521128274  0.000000000000000  0.000000000000000  0.000000000000000  0.000000000000000  0.000000000000000  0.000000000000000  0.000000000000000  0.000000000000000  0.000000000000000  0.000000000000000 -0.065769313257331  0.000000000000000  0.000000000000000  0.000000000000000  0.000000000000000  0.000000000000000  0.000000000000000  0.000000000000000  0.000000000000000  0.000000000000000  0.000000000000000  0.000000000000000  0.000000000000000  0.000000000000000  0.000000000000000  0.000000000000000  0.000000000000000  0.000000000000000  0.000000000000000  0.000000000000000  0.000000000000000  0.000000000000000  0.000000000000000  0.000000000000000  0.000000000000000  0.000000000000000  0.000000000000000  0.000000000000000  0.000000000000000  0.000000000000000  0.000000000000000  0.000000000000000  0.000000000000000  0.000000000000000  0.000000000000000  0.000000000000000  0.000000000000000  0.000000000000000  0.000000000000000  0.000000000000000  0.000000000000000  0.000000000000000  0.000000000000000  0.000000000000000  0.000000000000000  0.000000000000000  0.000000000000000  0.000000000000000  0.000000000000000  0.000000000000000  0.000000000000000  0.000000000000000  0.000000000000000  0.000000000000000  0.000000000000000  0.000000000000000  0.000000000000000  0.000000000000000  0.000000000000000  0.000000000000000  0.000000000000000  0.000000000000000  0.000000000000000  0.000000000000000  0.000000000000000  0.000000000000000  0.000000000000000  0.000000000000000  0.000000000000000  0.000000000000000  0.000000000000000  0.000000000000000  0.000000000000000  0.000000000000000  0.000000000000000  0.000000000000000  0.000000000000000  0.000000000000000  0.000000000000000  0.000000000000000  0.000000000000000  0.000000000000000  0.000000000000000  0.000000000000000  0.000000000000000  0.000000000000000  0.000000000000000  0.000000000000000  0.000000000000000  0.000000000000000  0.000000000000000  0.000000000000000  0.000000000000000  0.000000000000000  0.000000000000000  0.000000000000000  0.000000000000000  0.000000000000000  0.000000000000000  0.000000000000000  0.000000000000000  0.000000000000000  0.000000000000000  0.000000000000000  0.000000000000000  0.000000000000000  0.000000000000000  0.000000000000000  0.000000000000000  0.000000000000000  0.000000000000000  0.000000000000000  0.000000000000000  0.000000000000000  0.000000000000000  0.000000000000000  0.000000000000000  0.000000000000000  0.000000000000000  0.000000000000000  0.000000000000000  0.000000000000000  0.000000000000000  0.000000000000000  0.000000000000000  0.000000000000000  0.000000000000000  0.000000000000000  0.000000000000000  0.000000000000000  0.000000000000000  0.000000000000000  0.000000000000000  0.000000000000000  0.000000000000000  0.000000000000000  0.000000000000000  0.000000000000000  0.000000000000000  0.000000000000000  0.000000000000000  0.000000000000000  0.000000000000000  0.000000000000000  0.000000000000000  0.000000000000000  0.000000000000000  0.000000000000000  0.000000000000000  0.000000000000000  0.000000000000000  0.000000000000000  0.000000000000000  0.000000000000000  0.000000000000000  0.000000000000000  0.000000000000000  0.000000000000000  0.000000000000000  0.000000000000000  0.000000000000000  0.000000000000000  0.000000000000000  0.000000000000000  0.000000000000000  0.000000000000000  0.000000000000000  0.000000000000000  0.000000000000000  0.000000000000000  0.000000000000000  0.000000000000000  0.000000000000000  0.000000000000000  0.000000000000000  0.000000000000000  0.000000000000000  0.000000000000000  0.000000000000000  0.000000000000000  0.000000000000000  0.000000000000000  0.000000000000000  0.000000000000000  0.000000000000000  0.000000000000000  0.000000000000000  0.000000000000000  0.000000000000000  0.000000000000000  0.000000000000000  0.000000000000000  0.000000000000000  0.000000000000000  0.000000000000000  0.000000000000000  0.000000000000000  0.000000000000000  0.000000000000000  0.000000000000000  0.000000000000000  0.000000000000000  0.000000000000000  0.000000000000000  0.000000000000000  0.000000000000000  0.000000000000000  0.000000000000000  0.000000000000000  0.000000000000000  0.000000000000000  0.000000000000000  0.000000000000000  0.000000000000000  0.000000000000000  0.000000000000000
 0.000000000000000  0.000000000000000  0.000000000000000  0.000000000000000  0.000000000000000  0.000000000000000  0.000000000000000  0.000000000000000  0.000000000000000  0.000000000000000  0.000000000000000  0.000000000000000  0.000000000000000  0.000000000000000  0.000000000000000  0.000000000000000  0.000000000000000  0.000000000000000  0.000000000000000  0.000000000000000  0.000000000000000  0.000000000000000  0.000000000000000  0.000000000000000  0.000000000000000  0.450767476889523 -1.377214299519454 12.305972960064011  0.000000000000000  2.178239053469025  0.000000000000000  0.000000000000000 -0.016914084655487  0.000000000000000  0.000000000000000  0.000000000000000  0.000000000000000  0.000000000000000  0.000000000000000  0.000000000000000  0.000000000000000  0.000000000000000  0.000000000000000  0.000000000000000  0.000000000000000  0.000000000000000  0.000000000000000  0.000000000000000  0.000000000000000  0.000000000000000  0.000000000000000  0.000000000000000  0.000000000000000  0.000000000000000  0.000000000000000  0.000000000000000  0.000000000000000  0.000000000000000  0.000000000000000  0.000000000000000  0.000000000000000  0.000000000000000  0.000000000000000  0.000000000000000  0.000000000000000  0.000000000000000  0.000000000000000  0.000000000000000  0.000000000000000  0.000000000000000  0.000000000000000  0.000000000000000  0.000000000000000  0.000000000000000  0.000000000000000  0.000000000000000  0.000000000000000  0.000000000000000  0.000000000000000  0.000000000000000  0.000000000000000  0.000000000000000  0.024849972886466  0.000000000000000  0.000000000000000  0.000000000000000  0.000000000000000  0.000000000000000  0.000000000000000  0.000000000000000  0.000000000000000  0.000000000000000  0.000000000000000  0.000000000000000  0.000000000000000  0.000000000000000  0.000000000000000  0.000000000000000  0.000000000000000  0.000000000000000  0.000000000000000  0.000000000000000  0.000000000000000  0.000000000000000  0.000000000000000  0.000000000000000  0.000000000000000  0.000000000000000  0.000000000000000  0.000000000000000  0.000000000000000  0.000000000000000  0.000000000000000  0.000000000000000  0.000000000000000  0.000000000000000  0.000000000000000  0.000000000000000  0.000000000000000  0.000000000000000  0.000000000000000  0.000000000000000  0.000000000000000  0.000000000000000  0.000000000000000  0.000000000000000  0.000000000000000  0.000000000000000  0.000000000000000  0.000000000000000  0.000000000000000  0.000000000000000  0.000000000000000  0.000000000000000  0.000000000000000  0.000000000000000  0.000000000000000  0.000000000000000  0.000000000000000  0.000000000000000  0.000000000000000  0.000000000000000  0.000000000000000  0.000000000000000  0.000000000000000  0.000000000000000  0.000000000000000  0.000000000000000  0.000000000000000  0.000000000000000  0.000000000000000  0.000000000000000  0.000000000000000  0.000000000000000  0.000000000000000  0.000000000000000  0.000000000000000  0.000000000000000  0.000000000000000  0.000000000000000  0.000000000000000  0.000000000000000  0.000000000000000  0.000000000000000  0.000000000000000  0.000000000000000  0.000000000000000  0.000000000000000  0.000000000000000  0.000000000000000  0.000000000000000  0.000000000000000  0.000000000000000  0.000000000000000  0.000000000000000  0.000000000000000  0.000000000000000  0.000000000000000  0.000000000000000  0.000000000000000  0.000000000000000  0.000000000000000  0.000000000000000  0.000000000000000  0.000000000000000  0.000000000000000  0.000000000000000  0.000000000000000  0.000000000000000  0.000000000000000  0.000000000000000  0.000000000000000  0.000000000000000  0.000000000000000  0.000000000000000  0.000000000000000  0.000000000000000  0.000000000000000  0.000000000000000  0.000000000000000  0.000000000000000  0.000000000000000  0.000000000000000  0.000000000000000  0.000000000000000  0.000000000000000  0.000000000000000  0.000000000000000  0.000000000000000  0.000000000000000  0.000000000000000  0.000000000000000  0.000000000000000  0.000000000000000  0.000000000000000  0.000000000000000  0.000000000000000  0.000000000000000  0.000000000000000  0.000000000000000  0.000000000000000  0.000000000000000  0.000000000000000  0.000000000000000  0.000000000000000  0.000000000000000  0.000000000000000  0.000000000000000  0.000000000000000  0.000000000000000  0.000000000000000  0.000000000000000  0.000000000000000  0.000000000000000  0.000000000000000  0.000000000000000  0.000000000000000  0.000000000000000  0.000000000000000  0.000000000000000  0.000000000000000  0.000000000000000  0.000000000000000  0.000000000000000  0.000000000000000  0.000000000000000  0.000000000000000  0.000000000000000  0.000000000000000  0.000000000000000  0.000000000000000  0.000000000000000  0.000000000000000  0.000000000000000  0.000000000000000  0.000000000000000
 0.000000000000000  0.000000000000000  0.000000000000000  0.000000000000000  0.000000000000000  0.000000000000000  0.000000000000000  0.000000000000000  0.000000000000000  0.000000000000000  0.000000000000000  0.000000000000000  0.000000000000000  0.000000000000000  0.000000000000000  0.000000000000000  0.000000000000000  0.000000000000000  0.000000000000000  0.000000000000000  0.000000000000000  0.000000000000000  0.000000000000000  0.000000000000000  0.000000000000000  0.000000000000000  0.631149299496299  0.000000000000000  9.739555213045620 -0.963452286678706 -0.731518132939115  0.000000000000000  0.000000000000000  0.000000000000000  0.000000000000000  0.000000000000000  0.000000000000000  0.000000000000000  0.000000000000000  0.000000000000000  0.000000000000000  0.000000000000000  0.000000000000000  0.000000000000000  0.000000000000000  0.000000000000000  0.000000000000000  0.000000000000000  0.000000000000000  0.000000000000000  0.000000000000000  0.000000000000000  0.000000000000000  0.000000000000000  0.000000000000000  0.000000000000000  0.000000000000000  0.000000000000000  0.000000000000000  0.000000000000000  0.000000000000000  0.000000000000000  0.000000000000000  0.000000000000000  0.000000000000000  0.000000000000000  0.000000000000000  0.000000000000000  0.000000000000000  0.000000000000000  0.000000000000000  0.000000000000000  0.000000000000000  0.000000000000000  0.000000000000000  0.000000000000000  0.000000000000000  0.000000000000000  0.000000000000000  0.000000000000000  0.000000000000000  0.000000000000000  0.000000000000000  0.000000000000000  0.000000000000000  0.000000000000000  0.000000000000000  0.000000000000000  0.000000000000000  0.000000000000000  0.000000000000000  0.000000000000000  0.000000000000000  0.000000000000000  0.000000000000000  0.000000000000000  0.000000000000000  0.000000000000000  0.000000000000000  0.000000000000000  0.000000000000000  0.000000000000000  0.000000000000000  0.000000000000000  0.000000000000000  0.000000000000000  0.000000000000000  0.000000000000000  0.000000000000000  0.000000000000000  0.000000000000000  0.000000000000000  0.000000000000000  0.000000000000000  0.000000000000000  0.000000000000000  0.000000000000000  0.000000000000000  0.000000000000000  0.000000000000000  0.000000000000000  0.000000000000000  0.000000000000000  0.000000000000000  0.000000000000000  0.000000000000000  0.000000000000000  0.000000000000000  0.000000000000000  0.000000000000000  0.000000000000000  0.000000000000000 -0.009899373492648  0.000000000000000  0.000000000000000  0.000000000000000  0.000000000000000  0.000000000000000  0.000000000000000  0.000000000000000  0.000000000000000  0.000000000000000  0.000000000000000  0.000000000000000  0.000000000000000  0.000000000000000  0.000000000000000  0.000000000000000  0.305311529506712  0.000000000000000  0.000000000000000  0.000000000000000  0.000000000000000  0.000000000000000  0.000000000000000  0.000000000000000  0.000000000000000  0.000000000000000  0.000000000000000  0.000000000000000  0.000000000000000  0.000000000000000  0.000000000000000  0.000000000000000  0.000000000000000  0.000000000000000  0.000000000000000  0.000000000000000  0.000000000000000  0.000000000000000  0.000000000000000  0.000000000000000  0.000000000000000  0.000000000000000  0.000000000000000  0.000000000000000  0.000000000000000  0.000000000000000  0.000000000000000  0.000000000000000  0.000000000000000  0.000000000000000  0.000000000000000  0.000000000000000  0.000000000000000  0.000000000000000  0.000000000000000  0.000000000000000  0.000000000000000  0.000000000000000  0.000000000000000  0.000000000000000  0.000000000000000  0.000000000000000  0.000000000000000  0.000000000000000  0.000000000000000  0.000000000000000  0.000000000000000  0.000000000000000  0.000000000000000  0.000000000000000  0.000000000000000  0.000000000000000  0.000000000000000  0.000000000000000  0.000000000000000  0.000000000000000  0.000000000000000  0.000000000000000  0.000000000000000  0.000000000000000  0.000000000000000  0.000000000000000  0.000000000000000  0.000000000000000  0.000000000000000  0.000000000000000  0.000000000000000  0.000000000000000  0.000000000000000  0.000000000000000  0.000000000000000  0.000000000000000  0.000000000000000  0.000000000000000  0.000000000000000  0.000000000000000  0.000000000000000  0.000000000000000  0.000000000000000  0.000000000000000  0.000000000000000  0.000000000000000  0.000000000000000  0.000000000000000  0.000000000000000  0.000000000000000  0.000000000000000  0.000000000000000  0.000000000000000  0.000000000000000  0.000000000000000  0.000000000000000  0.000000000000000  0.000000000000000  0.000000000000000  0.000000000000000  0.000000000000000  0.000000000000000  0.000000000000000  0.000000000000000  0.000000000000000  0.000000000000000  0.000000000000000  0.000000000000000
 0.000000000000000  0.000000000000000  0.000000000000000  0.000000000000000  0.000000000000000  0.000000000000000  0.000000000000000  0.000000000000000  0.000000000000000  0.000000000000000  0.000000000000000  0.000000000000000  0.000000000000000  0.000000000000000  0.000000000000000  0.000000000000000  0.000000000000000  0.000000000000000  0.000000000000000  0.000000000000000  0.000000000000000  0.000000000000000  0.000000000000000  0.000000000000000  0.000000000000000  0.000000000000000 -2.146827519871382  2.178239075631058 -0.963452286201681 13.546743387776205  0.000000000000000  0.218086478448578  1.665071367519608  0.000000000000000  0.000000000000000  0.000000000000000  0.000000000000000  0.000000000000000  0.000000000000000  0.000000000000000  0.000000000000000  0.000000000000000  0.000000000000000  0.124968277411471  0.000000000000000  0.000000000000000  0.000000000000000  0.000000000000000  0.000000000000000  0.000000000000000  0.000000000000000  0.000000000000000  0.000000000000000  0.000000000000000  0.000000000000000  0.000000000000000  0.000000000000000  0.000000000000000  0.000000000000000  0.000000000000000  0.000000000000000  0.000000000000000  0.000000000000000  0.000000000000000  0.000000000000000  0.000000000000000  0.000000000000000  0.000000000000000  0.000000000000000  0.000000000000000  0.000000000000000  0.000000000000000  0.000000000000000  0.000000000000000  0.000000000000000  0.000000000000000  0.000000000000000  0.000000000000000  0.000000000000000  0.000000000000000  0.000000000000000  0.000000000000000  0.000000000000000  0.000000000000000  0.000000000000000  0.000000000000000  0.000000000000000  0.000000000000000  0.000000000000000  0.000000000000000  0.000000000000000  0.000000000000000  0.000000000000000  0.000000000000000  0.000000000000000  0.000000000000000  0.000000000000000  0.000000000000000  0.000000000000000  0.000000000000000  0.000000000000000  0.000000000000000  0.000000000000000  0.000000000000000  0.000000000000000  0.000000000000000  0.000000000000000  0.000000000000000  0.000000000000000  0.000000000000000  0.000000000000000  0.000000000000000  0.000000000000000  0.000000000000000  0.000000000000000  0.000000000000000  0.000000000000000  0.000000000000000  0.000000000000000  0.000000000000000  0.000000000000000  0.000000000000000  0.000000000000000  0.000000000000000  0.000000000000000  0.000000000000000  0.000000000000000  0.000000000000000  0.000000000000000  0.000000000000000  0.000000000000000  0.000000000000000  0.000000000000000  0.000000000000000  0.000000000000000  0.000000000000000  0.000000000000000  0.000000000000000  0.000000000000000  0.000000000000000  0.000000000000000  0.000000000000000  0.000000000000000  0.000000000000000  0.000000000000000  0.000000000000000  0.000000000000000  0.000000000000000  0.000000000000000  0.000000000000000  0.000000000000000  0.000000000000000  0.000000000000000  0.000000000000000  0.000000000000000  0.000000000000000  0.000000000000000  0.000000000000000  0.000000000000000  0.000000000000000  0.000000000000000 -0.189965591516613  0.000000000000000  0.000000000000000  0.000000000000000  0.000000000000000  0.000000000000000  0.000000000000000  0.000000000000000  0.000000000000000  0.000000000000000  0.000000000000000  0.000000000000000  0.000000000000000  0.000000000000000  0.000000000000000  0.000000000000000  0.000000000000000  0.000000000000000  0.000000000000000  0.000000000000000  0.000000000000000  0.000000000000000  0.000000000000000  0.000000000000000  0.000000000000000  0.000000000000000  0.000000000000000  0.000000000000000  0.000000000000000  0.000000000000000  0.000000000000000  0.000000000000000  0.000000000000000  0.000000000000000  0.000000000000000  0.000000000000000  0.000000000000000  0.000000000000000  0.000000000000000  0.000000000000000  0.000000000000000  0.000000000000000  0.000000000000000  0.000000000000000  0.000000000000000  0.000000000000000  0.000000000000000  0.000000000000000 -0.012572586345177  0.000000000000000  0.000000000000000  0.000000000000000  0.000000000000000  0.000000000000000  0.000000000000000  0.000000000000000  0.000000000000000  0.000000000000000  0.000000000000000  0.000000000000000  0.000000000000000  0.000000000000000  0.000000000000000  0.000000000000000  0.000000000000000  0.000000000000000  0.000000000000000  0.000000000000000  0.000000000000000  0.000000000000000  0.000000000000000  0.000000000000000  0.000000000000000  0.000000000000000  0.000000000000000  0.000000000000000  0.000000000000000  0.000000000000000  0.000000000000000  0.000000000000000  0.000000000000000  0.000000000000000  0.000000000000000  0.000000000000000  0.000000000000000  0.000000000000000  0.000000000000000  0.000000000000000  0.000000000000000  0.000000000000000  0.000000000000000  0.000000000000000  0.000000000000000  0.000000000000000  0.000000000000000
 0.000000000000000  0.000000000000000  0.000000000000000  0.000000000000000  0.000000000000000  0.000000000000000  0.000000000000000  0.000000000000000  0.000000000000000  0.000000000000000  0.000000000000000  0.000000000000000  0.000000000000000  0.000000000000000  0.000000000000000  0.000000000000000  0.000000000000000  0.000000000000000  0.000000000000000  0.000000000000000  0.000000000000000  0.000000000000000  0.000000000000000  0.000000000000000  0.000000000000000  0.000000000000000  0.000000000000000  0.000000000000000 -0.731518132952012  0.000000000000000  8.998522090360806  0.000000000000000  0.000000000000000  0.000000000000000  0.000000000000000  0.000000000000000  0.000000000000000  0.000000000000000  0.000000000000000  0.000000000000000  0.000000000000000  0.000000000000000  0.000000000000000  0.000000000000000  0.000000000000000  0.000000000000000  0.000000000000000  0.000000000000000  0.000000000000000  0.000000000000000  0.000000000000000  0.000000000000000  0.000000000000000  0.000000000000000  0.000000000000000  0.000000000000000  0.000000000000000  0.000000000000000  0.000000000000000  0.000000000000000  0.000000000000000  0.000000000000000  0.000000000000000  0.000000000000000  0.000000000000000  0.000000000000000  0.000000000000000  0.000000000000000  0.000000000000000  0.000000000000000  0.000000000000000  0.000000000000000  0.000000000000000  0.000000000000000  0.000000000000000  0.000000000000000  0.000000000000000  0.000000000000000  0.000000000000000  0.000000000000000  0.000000000000000  0.000000000000000  0.280083923182745  0.000000000000000  0.000000000000000  0.000000000000000  0.000000000000000  0.000000000000000  0.000000000000000  0.000000000000000  0.000000000000000  0.000000000000000  0.000000000000000  0.000000000000000  0.000000000000000  0.000000000000000  0.000000000000000  0.000000000000000  0.000000000000000  0.000000000000000 -0.032359532463556  0.000000000000000  0.000000000000000  0.000000000000000  0.000000000000000  0.000000000000000  0.000000000000000  0.000000000000000  0.000000000000000  0.000000000000000  0.000000000000000  0.000000000000000  0.000000000000000  0.000000000000000  0.000000000000000  0.000000000000000  0.000000000000000  0.000000000000000  0.000000000000000  0.000000000000000  0.000000000000000  0.000000000000000  0.000000000000000  0.000000000000000  0.000000000000000  0.000000000000000  0.000000000000000  0.000000000000000  0.000000000000000  0.000000000000000  0.000000000000000  0.000000000000000  0.000000000000000  0.000000000000000  0.000000000000000  0.000000000000000  0.000000000000000  0.000000000000000  0.000000000000000  0.000000000000000  0.000000000000000  0.000000000000000  0.000000000000000  0.000000000000000  0.000000000000000  0.000000000000000  0.000000000000000  0.000000000000000  0.000000000000000  0.000000000000000  0.000000000000000  0.000000000000000  0.000000000000000  0.000000000000000  0.070827931077506  0.000000000000000  0.000000000000000  0.000000000000000  0.000000000000000  0.000000000000000  0.000000000000000  0.000000000000000  0.000000000000000  0.000000000000000  0.000000000000000  0.000000000000000  0.000000000000000  0.000000000000000  0.000000000000000  0.000000000000000  0.000000000000000  0.000000000000000  0.000000000000000  0.000000000000000  0.000000000000000  0.000000000000000  0.000000000000000  0.000000000000000  0.000000000000000  0.000000000000000  0.000000000000000  0.000000000000000  0.000000000000000  0.000000000000000  0.000000000000000  0.000000000000000  0.000000000000000  0.000000000000000  0.000000000000000  0.000000000000000  0.000000000000000  0.000000000000000  0.000000000000000  0.396158966568183  0.000000000000000  0.000000000000000  0.000000000000000  0.000000000000000  0.000000000000000  0.000000000000000  0.000000000000000  0.000000000000000  0.000000000000000  0.057524615387081  0.000000000000000  0.000000000000000  0.000000000000000  0.000000000000000  0.000000000000000  0.000000000000000  0.000000000000000  0.000000000000000  0.000000000000000  0.000000000000000  0.000000000000000  0.000000000000000  0.000000000000000  0.000000000000000  0.000000000000000  0.000000000000000  0.000000000000000  0.000000000000000  0.000000000000000  0.000000000000000  0.000000000000000  0.000000000000000  0.000000000000000  0.000000000000000  0.000000000000000  0.000000000000000  0.000000000000000  0.000000000000000  0.000000000000000  0.000000000000000  0.000000000000000  0.000000000000000  0.000000000000000  0.000000000000000  0.000000000000000  0.000000000000000  0.000000000000000  0.000000000000000  0.000000000000000  0.000000000000000  0.000000000000000  0.000000000000000  0.000000000000000  0.000000000000000  0.000000000000000  0.000000000000000  0.000000000000000  0.000000000000000  0.000000000000000  0.000000000000000  0.000000000000000  0.000000000000000
 0.000000000000000  0.000000000000000  0.000000000000000  0.000000000000000  0.000000000000000  0.000000000000000  0.000000000000000  0.000000000000000  0.000000000000000  0.000000000000000  0.000000000000000  0.000000000000000  0.000000000000000  0.000000000000000  0.000000000000000  0.000000000000000  0.000000000000000  0.000000000000000  0.000000000000000  0.000000000000000  0.000000000000000  0.000000000000000  0.000000000000000  0.000000000000000  0.000000000000000  0.000000000000000  0.000000000000000  0.000000000000000  0.000000000000000  0.218086478477073  0.000000000000000 10.431485887525925  0.000000000000000  1.047741952102215  0.000000000000000  0.000000000000000  0.000000000000000  0.000000000000000  0.000000000000000  0.000000000000000  0.000000000000000  0.000000000000000  0.000000000000000  0.000000000000000  0.000000000000000  0.000000000000000  0.000000000000000 -0.328758704580249  0.000000000000000  0.000000000000000  0.000000000000000 -0.215655249074039  0.000000000000000  0.000000000000000  0.000000000000000  0.000000000000000  0.000000000000000  0.000000000000000  0.000000000000000  0.000000000000000  0.000000000000000  0.000000000000000  0.000000000000000  0.000000000000000  0.000000000000000  0.000000000000000  0.000000000000000  0.000000000000000  0.036031359584035  0.000000000000000  0.000000000000000  0.000000000000000  0.000000000000000  0.000000000000000  0.000000000000000  0.000000000000000  0.000000000000000  0.000000000000000  0.000000000000000  0.000000000000000  0.000000000000000  0.000000000000000  0.000000000000000  0.000000000000000  0.000000000000000  0.000000000000000  0.000000000000000  0.000000000000000  0.000000000000000  0.000000000000000  0.000000000000000  0.000000000000000  0.000000000000000  0.000000000000000  0.000000000000000  0.000000000000000  0.000000000000000  0.000000000000000  0.000000000000000  0.000000000000000  0.000000000000000  0.000000000000000  0.000000000000000  0.000000000000000  0.000000000000000  0.000000000000000  0.000000000000000  0.000000000000000  0.000000000000000  0.000000000000000  0.004940876291424  0.000000000000000  0.000000000000000  0.000000000000000  0.000000000000000  0.000000000000000  0.000000000000000  0.000000000000000  0.000000000000000  0.000000000000000  0.000000000000000  0.000000000000000  0.000000000000000  0.000000000000000  0.000000000000000  0.000000000000000  0.000000000000000  0.000000000000000  0.000000000000000  0.000000000000000  0.000000000000000  0.000000000000000  0.000000000000000  0.000000000000000  0.000000000000000  0.000000000000000  0.000000000000000  0.000000000000000  0.000000000000000  0.000000000000000  0.000000000000000  0.000000000000000  0.000000000000000  0.000000000000000  0.000000000000000  0.000000000000000  0.000000000000000  0.000000000000000  0.000000000000000  0.000000000000000  0.000000000000000  0.000000000000000  0.000000000000000  0.000000000000000  0.000000000000000 -0.037608126519667  0.000000000000000  0.000000000000000  0.000000000000000  0.000000000000000  0.000000000000000  0.000000000000000  0.000000000000000  0.000000000000000  0.000000000000000  0.000000000000000  0.000000000000000  0.000000000000000  0.000000000000000  0.000000000000000  0.000000000000000  0.000000000000000  0.000000000000000  0.000000000000000  0.000000000000000  0.000000000000000  0.000000000000000  0.000000000000000  0.000000000000000  0.000000000000000  0.000000000000000  0.000000000000000  0.000000000000000  0.000000000000000  0.000000000000000  0.000000000000000  0.000000000000000  0.000000000000000  0.000000000000000  0.000000000000000  0.000000000000000  0.000000000000000  0.000000000000000  0.000000000000000  0.000000000000000  0.000000000000000  0.000000000000000  0.000000000000000  0.000000000000000  0.000000000000000  0.000000000000000  0.000000000000000  0.000000000000000  0.000000000000000  0.000000000000000  0.000000000000000  0.000000000000000  0.000000000000000  0.000000000000000  0.000000000000000  0.000000000000000  0.000000000000000  0.000000000000000  0.000000000000000  0.000000000000000  0.000000000000000  0.000000000000000  0.000000000000000  0.000000000000000  0.000000000000000  0.000000000000000  0.000000000000000  0.000000000000000  0.000000000000000  0.000000000000000  0.000000000000000  0.000000000000000  0.000000000000000  0.000000000000000  0.000000000000000  0.000000000000000  0.000000000000000  0.000000000000000  0.000000000000000  0.000000000000000  0.000000000000000 -0.112036559234723  0.000000000000000  0.000000000000000  0.000000000000000  0.000000000000000  0.000000000000000  0.000000000000000  0.000000000000000  0.000000000000000  0.000000000000000  0.000000000000000  0.000000000000000  0.000000000000000  0.000000000000000  0.000000000000000  0.000000000000000  0.000000000000000  0.000000000000000  0.000000000000000  0.000000000000000
 0.000000000000000  0.000000000000000  0.000000000000000  0.000000000000000  0.000000000000000  0.000000000000000  0.000000000000000  0.000000000000000  0.000000000000000  0.000000000000000  0.000000000000000  0.000000000000000  0.000000000000000  0.000000000000000  0.000000000000000  0.000000000000000  0.000000000000000  0.000000000000000  0.000000000000000  0.000000000000000  0.000000000000000  0.000000000000000  0.000000000000000  0.000000000000000  0.000000000000000  0.000000000000000  0.000000000000000 -0.016914084585544  0.000000000000000  1.665071367946913  0.000000000000000  0.000000000000000 11.804343842778446  0.000000000000000  0.000000000000000  0.000000000000000  0.000000000000000  0.000000000000000  0.000000000000000  0.000000000000000  0.000000000000000  0.000000000000000  0.000000000000000  0.000000000000000  0.000000000000000  0.000000000000000  0.000000000000000  0.000000000000000  0.000000000000000  0.000000000000000  0.000000000000000  0.000000000000000  0.000000000000000  0.000000000000000  0.000000000000000  0.000000000000000  0.000000000000000  0.000000000000000  0.000000000000000  0.000000000000000  0.000000000000000  0.000000000000000  0.000000000000000  0.000000000000000  0.000000000000000  0.000000000000000  0.000000000000000  0.000000000000000  0.000000000000000  0.000000000000000  0.000000000000000  0.000000000000000  0.000000000000000  0.000000000000000  0.000000000000000  0.000000000000000  0.000000000000000  0.000000000000000  0.000000000000000  0.000000000000000  0.000000000000000  0.000000000000000  0.000000000000000  0.000000000000000  0.000000000000000  0.000000000000000  0.000000000000000  0.000000000000000  0.000000000000000  0.000000000000000  0.000000000000000  0.000000000000000  0.000000000000000  0.000000000000000  0.000000000000000  0.000000000000000  0.000000000000000  0.000000000000000  0.000000000000000  0.000000000000000  0.000000000000000  0.000000000000000  0.000000000000000  0.000000000000000  0.000000000000000  0.000000000000000  0.000000000000000  0.000000000000000  0.000000000000000  0.000000000000000  0.000000000000000  0.000000000000000  0.000000000000000  0.000000000000000  0.000000000000000  0.000000000000000  0.000000000000000  0.000000000000000  0.000000000000000  0.000000000000000  0.000000000000000  0.000000000000000  0.000000000000000  0.000000000000000  0.000000000000000  0.000000000000000  0.000000000000000  0.000000000000000  0.000000000000000  0.000000000000000  0.000000000000000  0.000000000000000  0.000000000000000  0.000000000000000  0.000000000000000  0.000000000000000  0.000000000000000  0.000000000000000  0.000000000000000  0.000000000000000  0.000000000000000  0.000000000000000  0.000000000000000  0.000000000000000  0.000000000000000  0.000000000000000  0.000000000000000  0.000000000000000  0.000000000000000  0.000000000000000  0.000000000000000  0.000000000000000  0.000000000000000  0.000000000000000  0.000000000000000  0.000000000000000  0.000000000000000  0.000000000000000  0.000000000000000  0.000000000000000  0.000000000000000  0.000000000000000  0.000000000000000  0.000000000000000  0.000000000000000  0.000000000000000  0.000000000000000  0.000000000000000  0.000000000000000  0.000000000000000  0.000000000000000  0.000000000000000  0.000000000000000  0.000000000000000  0.000000000000000  0.000000000000000  0.000000000000000  0.000000000000000  0.000000000000000  0.000000000000000  0.000000000000000  0.000000000000000  0.000000000000000  0.000000000000000  0.000000000000000  0.000000000000000  0.000000000000000  0.000000000000000  0.000000000000000  0.000000000000000  0.000000000000000  0.000000000000000  0.000000000000000  0.000000000000000  0.000000000000000  0.000000000000000  0.000000000000000  0.000000000000000  0.000000000000000  0.000000000000000  0.000000000000000  0.000000000000000  0.000000000000000  0.000000000000000  0.000000000000000  0.000000000000000  0.000000000000000  0.000000000000000  0.000000000000000  0.000000000000000  0.000000000000000  0.000000000000000  0.000000000000000  0.000000000000000  0.000000000000000  0.000000000000000  0.000000000000000  0.000000000000000  0.000000000000000  0.000000000000000  0.000000000000000  0.000000000000000  0.000000000000000  0.000000000000000  0.000000000000000  0.000000000000000  0.000000000000000  0.000000000000000  0.000000000000000  0.000000000000000  0.000000000000000  0.000000000000000  0.000000000000000  0.000000000000000  0.000000000000000  0.000000000000000  0.000000000000000  0.000000000000000  0.000000000000000  0.000000000000000  0.000000000000000  0.000000000000000  0.000000000000000  0.000000000000000  0.000000000000000  0.000000000000000  0.000000000000000  0.000000000000000  0.000000000000000  0.000000000000000  0.000000000000000  0.000000000000000  0.000000000000000  0.000000000000000  0.000000000000000  0.000000000000000
 0.000000000000000  0.000000000000000  0.000000000000000  0.000000000000000  0.000000000000000  0.000000000000000  0.000000000000000  0.000000000000000  0.000000000000000  0.000000000000000  0.000000000000000  0.000000000000000  0.000000000000000  0.000000000000000  0.000000000000000  0.000000000000000  0.000000000000000  0.000000000000000  0.000000000000000  0.000000000000000  0.000000000000000  0.000000000000000  0.000000000000000  0.000000000000000  0.000000000000000  0.000000000000000  0.000000000000000  0.000000000000000  0.000000000000000  0.000000000000000  0.000000000000000  1.047741952102600  0.000000000000000 13.664733872737060  0.000000000000000  0.000000000000000  0.000000000000000  0.000000000000000  0.000000000000000  0.000000000000000  0.000000000000000  0.000000000000000  0.000000000000000  0.000000000000000  0.000000000000000  0.000000000000000  0.000000000000000  0.000000000000000  0.000000000000000  0.000000000000000  0.000000000000000  0.000000000000000  0.000000000000000  0.000000000000000  0.000000000000000  0.000000000000000  0.000000000000000  0.000000000000000  0.000000000000000  0.000000000000000  0.000000000000000  0.000000000000000  0.000000000000000  0.000000000000000  0.000000000000000  0.000000000000000  0.000000000000000  0.000000000000000  0.000000000000000  0.000000000000000  0.000000000000000  0.000000000000000  0.000000000000000  0.000000000000000  0.000000000000000  0.000000000000000  0.000000000000000  0.000000000000000  0.000000000000000  0.000000000000000  0.000000000000000  0.000000000000000  0.000000000000000  0.000000000000000  0.000000000000000  0.000000000000000  0.000000000000000  0.000000000000000  0.000000000000000  0.000000000000000  0.000000000000000  0.000000000000000  0.000000000000000  0.000000000000000  0.000000000000000  0.000000000000000  0.000000000000000  0.000000000000000  0.000000000000000  0.000000000000000  0.000000000000000  0.000000000000000  0.000000000000000  0.000000000000000  0.000000000000000  0.000000000000000  0.000000000000000  0.000000000000000  0.000000000000000  0.000000000000000  0.000000000000000  0.000000000000000  0.000000000000000  0.000000000000000  0.000000000000000  0.000000000000000  0.000000000000000  0.000000000000000  0.000000000000000  0.000000000000000  0.000000000000000  0.000000000000000  0.000000000000000  0.000000000000000  0.000000000000000  0.000000000000000  0.000000000000000  0.000000000000000  0.000000000000000  0.000000000000000  0.000000000000000  0.000000000000000  0.000000000000000  0.000000000000000  0.000000000000000  0.000000000000000  0.000000000000000  0.000000000000000  0.000000000000000  0.000000000000000  0.000000000000000  0.000000000000000  0.000000000000000  0.000000000000000  0.000000000000000  0.000000000000000  0.000000000000000  0.000000000000000  0.000000000000000  0.000000000000000  0.000000000000000  0.000000000000000  0.000000000000000  0.000000000000000  0.000000000000000  0.000000000000000  0.000000000000000  0.000000000000000  0.000000000000000  0.000000000000000  0.000000000000000  0.000000000000000  0.000000000000000  0.000000000000000  0.000000000000000  0.000000000000000  0.000000000000000  0.000000000000000  0.000000000000000  0.000000000000000  0.000000000000000  0.000000000000000  0.000000000000000  0.000000000000000  0.000000000000000  0.000000000000000  0.000000000000000  0.000000000000000  0.000000000000000  0.000000000000000  0.000000000000000  0.000000000000000  0.000000000000000  0.000000000000000  0.000000000000000  0.000000000000000  0.000000000000000  0.000000000000000  0.000000000000000  0.000000000000000  0.000000000000000  0.000000000000000  0.000000000000000  0.000000000000000  0.000000000000000  0.000000000000000  0.000000000000000  0.000000000000000  0.000000000000000  0.000000000000000  0.000000000000000  0.000000000000000  0.000000000000000  0.000000000000000  0.000000000000000  0.000000000000000  0.000000000000000  0.000000000000000  0.000000000000000  0.000000000000000  0.000000000000000  0.000000000000000  0.000000000000000  0.000000000000000  0.000000000000000  0.000000000000000  0.000000000000000  0.000000000000000  0.000000000000000  0.000000000000000  0.000000000000000  0.000000000000000  0.000000000000000  0.000000000000000  0.000000000000000  0.000000000000000  0.000000000000000  0.000000000000000  0.000000000000000  0.000000000000000  0.000000000000000  0.000000000000000  0.000000000000000  0.000000000000000  0.000000000000000  0.000000000000000  0.000000000000000  0.000000000000000  0.000000000000000  0.000000000000000  0.000000000000000  0.000000000000000  0.000000000000000  0.000000000000000  0.000000000000000  0.000000000000000  0.000000000000000  0.000000000000000  0.000000000000000  0.000000000000000  0.000000000000000  0.000000000000000  0.000000000000000  0.000000000000000  0.000000000000000  0.000000000000000
 0.000000000000000  0.000000000000000  0.000000000000000  0.000000000000000  0.000000000000000  0.000000000000000  0.000000000000000  0.000000000000000  0.037864517370700  0.000000000000000  0.000000000000000  0.000000000000000 -0.445726483028488  0.000000000000000  0.000000000000000  0.000000000000000  0.000000000000000  0.000000000000000  0.007920879495982  0.000000000000000  0.000000000000000  0.000000000000000  0.000000000000000  0.000000000000000  0.000000000000000  0.000000000000000  0.000000000000000  0.000000000000000  0.000000000000000  0.000000000000000  0.000000000000000  0.000000000000000  0.000000000000000  0.000000000000000  8.590200116007004  0.000000000000000 -0.004060459260438  0.166101884108556  0.000000000000000  0.000000000000000  0.059355448903551  0.000000000000000  0.000000000000000  0.080393728233361  0.000000000000000  0.000000000000000  0.000000000000000  0.000000000000000  0.000000000000000  0.000000000000000  0.000000000000000  0.000000000000000  0.000000000000000  0.000000000000000 -0.049453814021136  0.000000000000000  0.277955200853554  0.000000000000000  0.000000000000000  0.000000000000000  0.000000000000000  0.000000000000000  0.000000000000000  0.000000000000000  0.000000000000000  0.000000000000000  0.000000000000000  0.000000000000000  0.000000000000000 -0.048855161744412  0.000000000000000  0.000000000000000  0.000000000000000  0.000000000000000  0.000000000000000  0.000000000000000  0.000000000000000  0.000000000000000  0.000000000000000  0.000000000000000  0.000000000000000  0.000000000000000  0.000000000000000  0.000000000000000  0.000000000000000  0.000000000000000  0.000000000000000  0.000000000000000  0.000000000000000  0.000000000000000  0.000000000000000  0.000000000000000  0.000000000000000  0.000000000000000  0.000000000000000  0.000000000000000  0.000000000000000  0.000000000000000  0.000000000000000  0.000000000000000  0.000000000000000  0.000000000000000  0.000000000000000  0.000000000000000  0.000000000000000  0.000000000000000  0.000000000000000  0.000000000000000  0.000000000000000  0.000000000000000  0.000000000000000  0.000000000000000  0.000000000000000  0.000000000000000  0.000000000000000  0.000000000000000  0.000000000000000  0.000000000000000  0.000000000000000  0.000000000000000  0.000000000000000  0.000000000000000  0.000000000000000  0.000000000000000  0.059177500299594  0.000000000000000  0.000000000000000  0.000000000000000  0.000000000000000  0.000000000000000  0.000000000000000  0.000000000000000  0.000000000000000  0.000000000000000  0.000000000000000  0.000000000000000  0.000000000000000  0.000000000000000  0.000000000000000  0.000000000000000  0.000000000000000  0.000000000000000  0.000000000000000  0.000000000000000  0.000000000000000  0.000000000000000  0.000000000000000  0.000000000000000  0.000000000000000  0.000000000000000  0.000000000000000  0.000000000000000  0.000000000000000  0.000000000000000  0.000000000000000  0.000000000000000  0.000000000000000  0.119145886214465  0.000000000000000  0.000000000000000  0.000000000000000  0.000000000000000  0.000000000000000  0.000000000000000  0.000000000000000  0.000000000000000  0.000000000000000  0.000000000000000  0.000000000000000  0.000000000000000  0.000000000000000  0.000000000000000  0.000000000000000  0.000000000000000  0.000000000000000  0.000000000000000  0.000000000000000  0.000000000000000  0.000000000000000  0.000000000000000  0.000000000000000  0.004008124964897  0.000000000000000  0.000000000000000  0.000000000000000  0.000000000000000  0.000000000000000  0.000000000000000  0.000000000000000  0.000000000000000  0.000000000000000  0.000000000000000  0.000000000000000 -0.063600970217110  0.000000000000000  0.000000000000000  0.000000000000000  0.000000000000000  0.000000000000000  0.000000000000000  0.000000000000000  0.000000000000000  0.000000000000000  0.000000000000000  0.000000000000000  0.000000000000000  0.000000000000000  0.000000000000000  0.000000000000000  0.000000000000000  0.000000000000000  0.000000000000000  0.000000000000000  0.000000000000000  0.100463072327563  0.000000000000000  0.000000000000000  0.000000000000000  0.000000000000000  0.000000000000000  0.000000000000000  0.000000000000000  0.000000000000000  0.000000000000000  0.000000000000000  0.000000000000000  0.000000000000000  0.000000000000000  0.000000000000000  0.000000000000000  0.000000000000000  0.000000000000000  0.000000000000000  0.000000000000000  0.000000000000000  0.000000000000000  0.000000000000000  0.000000000000000  0.000000000000000  0.000000000000000  0.000000000000000  0.000000000000000  0.000000000000000  0.000000000000000  0.000000000000000  0.000000000000000  0.000000000000000  0.000000000000000  0.000000000000000  0.000000000000000  0.000000000000000  0.000000000000000  0.000000000000000  0.000000000000000  0.000000000000000  0.000000000000000
 0.000000000000000  0.000000000000000  0.000000000000000  0.000000000000000  0.000000000000000  0.000000000000000  0.000000000000000  0.000000000000000  0.000000000000000  0.000000000000000  0.000000000000000  0.000000000000000  0.000000000000000  0.000000000000000  0.000000000000000  0.000000000000000  0.000000000000000  0.000000000000000  0.000000000000000  0.000000000000000  0.000000000000000  0.000000000000000  0.000000000000000  0.000000000000000  0.000000000000000  0.000000000000000  0.000000000000000  0.000000000000000  0.000000000000000  0.000000000000000  0.000000000000000  0.000000000000000  0.000000000000000  0.000000000000000  0.000000000000000 15.738745985392775  0.000000000000000 -0.795439975736089  1.140272182640147  0.000000000000000  0.000000000000000  0.000000000000000  0.000000000000000  0.000000000000000  0.000000000000000  0.000000000000000  0.000000000000000  0.000000000000000  0.000000000000000  0.000000000000000  0.000000000000000  0.000000000000000  0.000000000000000  0.000000000000000  0.000000000000000  0.000000000000000  0.000000000000000  0.000000000000000  0.000000000000000  0.000000000000000  0.000000000000000  0.000000000000000  0.000000000000000  0.000000000000000  0.000000000000000  0.000000000000000  0.000000000000000  0.000000000000000  0.000000000000000  0.000000000000000  0.000000000000000  0.000000000000000  0.000000000000000  0.000000000000000  0.000000000000000  0.000000000000000  0.000000000000000  0.000000000000000  0.000000000000000  0.000000000000000  0.000000000000000  0.000000000000000  0.000000000000000  0.000000000000000  0.000000000000000  0.000000000000000  0.000000000000000  0.000000000000000  0.000000000000000  0.000000000000000  0.000000000000000  0.000000000000000  0.000000000000000  0.000000000000000  0.000000000000000  0.000000000000000  0.000000000000000  0.000000000000000  0.000000000000000  0.000000000000000  0.000000000000000  0.000000000000000  0.000000000000000  0.000000000000000  0.000000000000000  0.000000000000000  0.000000000000000  0.000000000000000  0.000000000000000  0.000000000000000  0.000000000000000  0.000000000000000  0.000000000000000  0.000000000000000  0.000000000000000  0.000000000000000  0.000000000000000  0.000000000000000  0.000000000000000  0.000000000000000  0.000000000000000  0.000000000000000  0.000000000000000  0.000000000000000  0.000000000000000  0.000000000000000  0.000000000000000  0.000000000000000  0.000000000000000  0.000000000000000  0.000000000000000  0.000000000000000  0.000000000000000  0.000000000000000  0.000000000000000  0.000000000000000  0.000000000000000  0.000000000000000  0.000000000000000  0.000000000000000  0.000000000000000  0.000000000000000  0.000000000000000  0.000000000000000  0.000000000000000  0.000000000000000  0.000000000000000  0.000000000000000  0.000000000000000  0.000000000000000  0.000000000000000  0.000000000000000  0.000000000000000  0.000000000000000  0.000000000000000  0.000000000000000  0.000000000000000  0.000000000000000  0.000000000000000  0.000000000000000  0.000000000000000  0.000000000000000  0.000000000000000  0.000000000000000  0.000000000000000  0.000000000000000  0.000000000000000  0.000000000000000  0.000000000000000  0.000000000000000  0.000000000000000  0.000000000000000  0.000000000000000  0.000000000000000  0.000000000000000  0.000000000000000  0.000000000000000  0.000000000000000  0.000000000000000  0.000000000000000  0.000000000000000  0.000000000000000  0.000000000000000  0.000000000000000  0.000000000000000  0.000000000000000  0.000000000000000  0.000000000000000  0.000000000000000  0.000000000000000  0.000000000000000  0.000000000000000  0.000000000000000  0.000000000000000  0.000000000000000  0.000000000000000  0.000000000000000  0.000000000000000  0.000000000000000  0.000000000000000  0.000000000000000  0.000000000000000  0.000000000000000  0.000000000000000  0.000000000000000  0.000000000000000  0.000000000000000  0.000000000000000  0.000000000000000  0.000000000000000  0.000000000000000  0.000000000000000  0.000000000000000  0.000000000000000  0.000000000000000  0.000000000000000  0.000000000000000  0.000000000000000  0.000000000000000  0.000000000000000  0.000000000000000  0.000000000000000  0.000000000000000  0.000000000000000  0.000000000000000  0.000000000000000  0.000000000000000  0.000000000000000  0.000000000000000  0.000000000000000  0.000000000000000  0.000000000000000  0.000000000000000  0.000000000000000  0.000000000000000  0.000000000000000  0.000000000000000  0.000000000000000  0.000000000000000  0.000000000000000  0.000000000000000  0.000000000000000  0.000000000000000  0.000000000000000  0.000000000000000  0.000000000000000  0.000000000000000  0.000000000000000  0.000000000000000  0.000000000000000  0.000000000000000  0.000000000000000  0.000000000000000  0.000000000000000  0.000000000000000  0.000000000000000
 0.000000000000000  0.000000000000000  0.000000000000000  0.000000000000000  0.000000000000000  0.000000000000000  0.000000000000000  0.000000000000000 -0.032795431324080  0.000000000000000  0.000000000000000  0.000000000000000  0.000000000000000  0.000000000000000  0.000000000000000  0.000000000000000  0.000000000000000  0.000000000000000  0.000000000000000  0.000000000000000  0.000000000000000  0.000000000000000  0.000000000000000  0.000000000000000  0.000000000000000  0.000000000000000  0.000000000000000  0.000000000000000  0.000000000000000  0.000000000000000  0.000000000000000  0.000000000000000  0.000000000000000  0.000000000000000 -0.004060453999560  0.000000000000000 11.637704540211375 -1.748285795517385 -3.327082150147490  0.000000000000000  0.000000000000000  0.000000000000000  0.000000000000000  0.000000000000000  0.000000000000000  0.000000000000000  0.000000000000000  0.000000000000000  0.000000000000000  0.000000000000000  0.000000000000000  0.000000000000000  0.000000000000000  0.000000000000000  0.000000000000000  0.000000000000000  0.000000000000000  0.000000000000000  0.000000000000000  0.000000000000000  0.000000000000000  0.000000000000000  0.000000000000000  0.000000000000000  0.000000000000000  0.000000000000000  0.000000000000000  0.000000000000000  0.000000000000000  0.000000000000000  0.000000000000000  0.000000000000000  0.000000000000000 -0.057021585383348  0.000000000000000  0.000000000000000  0.000000000000000  0.000000000000000  0.000000000000000  0.000000000000000  0.000000000000000  0.000000000000000  0.000000000000000  0.000000000000000  0.000000000000000  0.000000000000000  0.000000000000000  0.000000000000000  0.000000000000000  0.000000000000000  0.000000000000000  0.000000000000000  0.000000000000000  0.000000000000000  0.000000000000000  0.000000000000000  0.000000000000000  0.000000000000000  0.000000000000000  0.000000000000000  0.000000000000000  0.000000000000000  0.000000000000000  0.000000000000000  0.000000000000000  0.000000000000000  0.000000000000000  0.000000000000000  0.000000000000000  0.000000000000000  0.000000000000000  0.000000000000000  0.000000000000000  0.000000000000000  0.000000000000000  0.000000000000000  0.000000000000000  0.000000000000000  0.000000000000000  0.000000000000000  0.000000000000000  0.000000000000000  0.000000000000000  0.000000000000000  0.000000000000000  0.000000000000000  0.000000000000000  0.000000000000000  0.000000000000000  0.000000000000000  0.000000000000000  0.000000000000000  0.000000000000000  0.000000000000000  0.000000000000000  0.000000000000000  0.000000000000000 -0.047592112684066  0.000000000000000  0.000000000000000  0.000000000000000  0.000000000000000  0.000000000000000  0.000000000000000  0.000000000000000  0.000000000000000  0.000000000000000  0.000000000000000  0.000000000000000  0.000000000000000  0.000000000000000  0.000000000000000  0.000000000000000  0.000000000000000  0.000000000000000  0.000000000000000  0.000000000000000  0.000000000000000 -0.150952134272857  0.000000000000000  0.000000000000000  0.000000000000000  0.000000000000000  0.000000000000000  0.000000000000000  0.000000000000000  0.000000000000000  0.000000000000000  0.000000000000000  0.000000000000000  0.000000000000000  0.000000000000000  0.000000000000000  0.000000000000000  0.171577004473359  0.000000000000000  0.000000000000000  0.000000000000000  0.000000000000000  0.000000000000000  0.000000000000000  0.000000000000000  0.000000000000000  0.000000000000000  0.000000000000000  0.000000000000000  0.000000000000000  0.000000000000000  0.000000000000000  0.000000000000000  0.000000000000000  0.000000000000000  0.000000000000000  0.000000000000000  0.000000000000000  0.000000000000000  0.000000000000000  0.000000000000000  0.000000000000000  0.000000000000000  0.000000000000000  0.000000000000000  0.000000000000000  0.000000000000000  0.000000000000000  0.000000000000000  0.000000000000000  0.000000000000000  0.000000000000000  0.000000000000000  0.000000000000000  0.000000000000000  0.000000000000000  0.000000000000000  0.000000000000000  0.000000000000000  0.000000000000000  0.000000000000000  0.000000000000000  0.000000000000000  0.000000000000000  0.000000000000000  0.000000000000000  0.000000000000000  0.000000000000000  0.000000000000000  0.000000000000000  0.000000000000000  0.000000000000000  0.000000000000000  0.000000000000000  0.000000000000000  0.000000000000000  0.000000000000000  0.000000000000000  0.000000000000000  0.000000000000000  0.000000000000000  0.000000000000000  0.000000000000000  0.000000000000000  0.000000000000000  0.000000000000000  0.000000000000000  0.000000000000000  0.000000000000000  0.000000000000000  0.000000000000000  0.000000000000000  0.000000000000000  0.000000000000000  0.000000000000000  0.000000000000000  0.000000000000000  0.000000000000000  0.000000000000000
 0.000000000000000  0.000000000000000  0.000000000000000  0.000000000000000  0.000000000000000  0.000000000000000  0.000000000000000  0.000000000000000  0.000000000000000  0.000000000000000  0.000000000000000  0.000000000000000  0.000000000000000  0.000000000000000  0.000000000000000  0.000000000000000  0.000000000000000  0.000000000000000  0.000000000000000  0.000000000000000  0.000000000000000  0.000000000000000  0.000000000000000  0.000000000000000  0.000000000000000 -0.053336388906516  0.000000000000000  0.000000000000000  0.000000000000000  0.000000000000000  0.000000000000000  0.000000000000000  0.000000000000000  0.000000000000000  0.166101884139904 -0.795439975714783 -1.748285798554267 10.808598758273545  0.000000000000000  0.000000000000000  0.000000000000000  0.000000000000000  0.000000000000000  0.000000000000000  0.000000000000000  0.000000000000000  0.000000000000000  0.000000000000000  0.000000000000000  0.000000000000000  0.000000000000000  0.000000000000000  0.000000000000000  0.000000000000000  0.000000000000000  0.000000000000000  0.000000000000000  0.000000000000000  0.000000000000000  0.000000000000000  0.000000000000000  0.000000000000000  0.000000000000000  0.000000000000000  0.000000000000000  0.000000000000000  0.000000000000000  0.000000000000000  0.000000000000000  0.000000000000000  0.000000000000000  0.000000000000000  0.000000000000000  0.000000000000000  0.000000000000000  0.000000000000000  0.000000000000000  0.000000000000000  0.000000000000000  0.000000000000000  0.000000000000000  0.000000000000000  0.000000000000000  0.000000000000000  0.000000000000000  0.000000000000000  0.000000000000000  0.000000000000000  0.000000000000000  0.000000000000000  0.000000000000000  0.000000000000000  0.000000000000000  0.000000000000000  0.000000000000000  0.000000000000000  0.000000000000000  0.000000000000000  0.000000000000000  0.000000000000000  0.000000000000000  0.000000000000000  0.000000000000000  0.000000000000000  0.000000000000000  0.000000000000000  0.000000000000000  0.000000000000000  0.000000000000000  0.000000000000000  0.000000000000000  0.000000000000000  0.000000000000000  0.000000000000000  0.000000000000000  0.000000000000000  0.000000000000000  0.000000000000000  0.000000000000000  0.000000000000000  0.000000000000000  0.000000000000000  0.000000000000000  0.000000000000000  0.000000000000000  0.000000000000000  0.000000000000000  0.000000000000000  0.000000000000000  0.000000000000000  0.000000000000000  0.000000000000000  0.000000000000000  0.000000000000000  0.000000000000000  0.000000000000000  0.000000000000000  0.000000000000000  0.000000000000000  0.000000000000000  0.000000000000000  0.000000000000000  0.000000000000000  0.000000000000000  0.000000000000000  0.000000000000000  0.000000000000000  0.000000000000000  0.000000000000000  0.000000000000000  0.000000000000000  0.000000000000000  0.000000000000000  0.000000000000000  0.000000000000000  0.000000000000000  0.000000000000000  0.000000000000000  0.000000000000000  0.000000000000000  0.000000000000000  0.000000000000000  0.000000000000000  0.000000000000000  0.000000000000000  0.000000000000000  0.000000000000000  0.000000000000000  0.000000000000000  0.000000000000000  0.000000000000000  0.000000000000000  0.000000000000000  0.000000000000000  0.000000000000000  0.000000000000000  0.000000000000000  0.000000000000000 -0.005655527737402  0.000000000000000  0.000000000000000  0.000000000000000  0.000000000000000  0.000000000000000  0.000000000000000  0.000000000000000  0.000000000000000  0.000000000000000  0.000000000000000  0.000000000000000  0.000000000000000  0.000000000000000  0.000000000000000  0.000000000000000  0.000000000000000  0.000000000000000  0.000000000000000  0.000000000000000  0.000000000000000  0.000000000000000  0.000000000000000  0.000000000000000  0.000000000000000  0.000000000000000  0.000000000000000  0.000000000000000  0.000000000000000  0.000000000000000  0.000000000000000  0.000000000000000  0.000000000000000  0.000000000000000  0.000000000000000  0.000000000000000  0.000000000000000  0.000000000000000  0.000000000000000  0.000000000000000  0.000000000000000  0.000000000000000  0.000000000000000  0.000000000000000  0.000000000000000  0.000000000000000  0.000000000000000  0.000000000000000  0.000000000000000  0.000000000000000  0.000000000000000  0.000000000000000  0.000000000000000  0.000000000000000  0.000000000000000  0.000000000000000  0.000000000000000  0.000000000000000  0.000000000000000  0.000000000000000  0.000000000000000  0.000000000000000  0.000000000000000  0.000000000000000  0.000000000000000  0.000000000000000  0.000000000000000  0.000000000000000  0.000000000000000  0.000000000000000  0.000000000000000  0.000000000000000  0.000000000000000  0.000000000000000  0.000000000000000  0.000000000000000  0.000000000000000  0.000000000000000
 0.000000000000000  0.000000000000000  0.000000000000000  0.000000000000000  0.000000000000000  0.000000000000000  0.000000000000000  0.000000000000000  0.000000000000000  0.000000000000000  0.000000000000000  0.000000000000000  0.000000000000000  0.000000000000000  0.000000000000000  0.000000000000000  0.000000000000000  0.000000000000000  0.000000000000000  0.000000000000000  0.000000000000000  0.000000000000000  0.000000000000000  0.000000000000000  0.000000000000000  0.000000000000000  0.000000000000000  0.000000000000000  0.000000000000000  0.000000000000000  0.000000000000000  0.000000000000000  0.000000000000000  0.000000000000000  0.000000000000000  1.140272182623049 -3.327082153050508  0.000000000000000 20.422263047887149  0.000000000000000  0.000000000000000  0.000000000000000  0.000000000000000  0.000000000000000  0.000000000000000  0.000000000000000  0.000000000000000  0.000000000000000  0.000000000000000  0.000000000000000  0.000000000000000  0.000000000000000  0.000000000000000  0.000000000000000  0.000000000000000  0.000000000000000  0.000000000000000  0.000000000000000  0.000000000000000  0.000000000000000  0.000000000000000  0.000000000000000  0.000000000000000  0.000000000000000  0.000000000000000  0.000000000000000  0.000000000000000  0.000000000000000  0.000000000000000  0.000000000000000  0.000000000000000  0.000000000000000  0.000000000000000  0.000000000000000  0.000000000000000  0.000000000000000  0.000000000000000  0.000000000000000  0.000000000000000  0.000000000000000  0.000000000000000  0.000000000000000  0.000000000000000  0.000000000000000  0.000000000000000  0.000000000000000  0.000000000000000  0.000000000000000  0.000000000000000  0.000000000000000  0.000000000000000  0.000000000000000  0.000000000000000  0.000000000000000  0.000000000000000  0.000000000000000  0.000000000000000  0.000000000000000  0.000000000000000  0.000000000000000  0.000000000000000  0.000000000000000  0.000000000000000  0.000000000000000  0.000000000000000  0.000000000000000  0.000000000000000  0.000000000000000  0.000000000000000  0.000000000000000  0.000000000000000  0.000000000000000  0.000000000000000  0.000000000000000  0.000000000000000  0.000000000000000  0.000000000000000  0.000000000000000  0.000000000000000  0.000000000000000  0.000000000000000  0.000000000000000  0.000000000000000  0.000000000000000  0.000000000000000  0.000000000000000  0.000000000000000  0.000000000000000  0.000000000000000  0.000000000000000  0.000000000000000  0.000000000000000  0.000000000000000  0.000000000000000  0.000000000000000  0.000000000000000  0.000000000000000  0.000000000000000  0.000000000000000  0.000000000000000  0.000000000000000  0.000000000000000  0.000000000000000  0.000000000000000  0.000000000000000  0.000000000000000  0.000000000000000  0.000000000000000  0.000000000000000  0.000000000000000  0.000000000000000  0.000000000000000  0.000000000000000  0.000000000000000  0.000000000000000  0.000000000000000  0.000000000000000  0.000000000000000  0.000000000000000  0.000000000000000  0.000000000000000  0.000000000000000  0.000000000000000  0.000000000000000  0.000000000000000  0.000000000000000  0.000000000000000  0.000000000000000  0.000000000000000  0.000000000000000  0.000000000000000  0.000000000000000  0.000000000000000  0.000000000000000  0.000000000000000  0.000000000000000  0.000000000000000  0.000000000000000  0.000000000000000  0.000000000000000  0.000000000000000  0.000000000000000  0.000000000000000  0.000000000000000  0.000000000000000  0.000000000000000  0.000000000000000  0.000000000000000  0.000000000000000  0.000000000000000  0.000000000000000  0.000000000000000  0.000000000000000  0.000000000000000  0.000000000000000  0.000000000000000  0.000000000000000  0.000000000000000  0.000000000000000  0.000000000000000  0.000000000000000  0.000000000000000  0.000000000000000  0.000000000000000  0.000000000000000  0.000000000000000  0.000000000000000  0.000000000000000  0.000000000000000  0.000000000000000  0.000000000000000  0.000000000000000  0.000000000000000  0.000000000000000  0.000000000000000  0.000000000000000  0.000000000000000  0.000000000000000  0.000000000000000  0.000000000000000  0.000000000000000  0.000000000000000  0.000000000000000  0.000000000000000  0.000000000000000  0.000000000000000  0.000000000000000  0.000000000000000  0.000000000000000  0.000000000000000  0.000000000000000  0.000000000000000  0.000000000000000  0.000000000000000  0.000000000000000  0.000000000000000  0.000000000000000  0.000000000000000  0.000000000000000  0.000000000000000  0.000000000000000  0.000000000000000  0.000000000000000  0.000000000000000  0.000000000000000  0.000000000000000  0.000000000000000  0.000000000000000  0.000000000000000  0.000000000000000  0.000000000000000  0.000000000000000  0.000000000000000  0.000000000000000  0.000000000000000  0.000000000000000
 0.000000000000000  0.000000000000000  0.000000000000000  0.000000000000000  0.000000000000000  0.000000000000000  0.000000000000000  0.000000000000000  0.000000000000000  0.000000000000000  0.000000000000000  0.000000000000000  0.000000000000000  0.000000000000000  0.000000000000000  0.000000000000000  0.000000000000000  0.000000000000000  0.000000000000000  0.000000000000000  0.000000000000000  0.000000000000000  0.000000000000000  0.000000000000000  0.000000000000000  0.000000000000000  0.000000000000000  0.000000000000000  0.000000000000000  0.000000000000000  0.000000000000000  0.000000000000000  0.000000000000000  0.000000000000000  0.000000000000000  0.000000000000000  0.000000000000000  0.000000000000000  0.000000000000000 13.568665129559884  0.000000000000000  0.083979977080354  0.556384507393822  0.000000000000000  0.000000000000000  0.000000000000000  0.000000000000000  0.000000000000000  0.000000000000000  0.000000000000000  0.000000000000000  0.000000000000000  0.000000000000000  0.000000000000000  0.000000000000000  0.000000000000000  0.000000000000000  0.000000000000000  0.000000000000000  0.000000000000000  0.000000000000000  0.000000000000000  0.000000000000000  0.000000000000000  0.000000000000000  0.000000000000000  0.000000000000000  0.000000000000000  0.000000000000000  0.000000000000000  0.000000000000000  0.000000000000000  0.000000000000000  0.000000000000000  0.000000000000000  0.000000000000000  0.000000000000000  0.000000000000000  0.000000000000000  0.000000000000000  0.000000000000000  0.000000000000000  0.000000000000000  0.000000000000000  0.000000000000000  0.000000000000000  0.000000000000000  0.000000000000000  0.000000000000000  0.000000000000000  0.000000000000000  0.000000000000000  0.000000000000000  0.000000000000000  0.000000000000000  0.000000000000000  0.000000000000000  0.000000000000000  0.000000000000000  0.000000000000000  0.000000000000000  0.000000000000000  0.000000000000000  0.000000000000000  0.000000000000000  0.000000000000000  0.000000000000000  0.000000000000000  0.000000000000000  0.000000000000000  0.000000000000000  0.000000000000000  0.000000000000000  0.000000000000000  0.000000000000000  0.000000000000000  0.000000000000000  0.000000000000000  0.000000000000000  0.000000000000000  0.000000000000000  0.000000000000000  0.000000000000000  0.000000000000000  0.000000000000000  0.000000000000000  0.000000000000000  0.000000000000000  0.000000000000000  0.000000000000000  0.000000000000000  0.000000000000000  0.000000000000000  0.000000000000000  0.000000000000000  0.000000000000000  0.000000000000000  0.000000000000000  0.000000000000000  0.000000000000000  0.000000000000000  0.000000000000000  0.000000000000000  0.000000000000000  0.000000000000000  0.000000000000000  0.000000000000000  0.000000000000000  0.000000000000000  0.000000000000000  0.000000000000000  0.000000000000000  0.000000000000000  0.000000000000000  0.000000000000000  0.000000000000000  0.000000000000000  0.000000000000000  0.000000000000000  0.000000000000000  0.000000000000000  0.000000000000000  0.000000000000000  0.000000000000000  0.000000000000000  0.000000000000000  0.000000000000000  0.000000000000000  0.000000000000000  0.000000000000000  0.000000000000000  0.000000000000000  0.000000000000000  0.000000000000000  0.000000000000000  0.000000000000000  0.000000000000000  0.000000000000000  0.000000000000000  0.000000000000000  0.000000000000000  0.000000000000000  0.000000000000000  0.000000000000000  0.000000000000000  0.000000000000000  0.000000000000000  0.000000000000000  0.000000000000000  0.000000000000000  0.000000000000000  0.000000000000000  0.000000000000000  0.000000000000000  0.000000000000000  0.000000000000000  0.000000000000000  0.000000000000000  0.000000000000000  0.000000000000000  0.000000000000000  0.000000000000000  0.000000000000000  0.000000000000000  0.000000000000000  0.000000000000000  0.000000000000000  0.000000000000000  0.000000000000000  0.000000000000000  0.000000000000000  0.000000000000000  0.000000000000000  0.000000000000000  0.000000000000000  0.000000000000000  0.000000000000000  0.000000000000000  0.000000000000000  0.000000000000000  0.000000000000000  0.000000000000000  0.000000000000000  0.000000000000000  0.000000000000000  0.000000000000000  0.000000000000000  0.000000000000000  0.000000000000000  0.000000000000000  0.000000000000000  0.000000000000000  0.000000000000000  0.000000000000000  0.000000000000000  0.000000000000000  0.000000000000000  0.000000000000000  0.000000000000000  0.000000000000000  0.000000000000000  0.000000000000000  0.000000000000000  0.000000000000000  0.000000000000000  0.000000000000000  0.000000000000000  0.000000000000000  0.000000000000000  0.000000000000000  0.000000000000000  0.000000000000000  0.000000000000000  0.000000000000000  0.000000000000000  0.000000000000000
 0.000000000000000  0.000000000000000  0.000000000000000  0.000000000000000  0.000000000000000  0.000000000000000  0.000000000000000  0.000000000000000  0.000000000000000  0.000000000000000  0.000000000000000  0.000000000000000  0.000000000000000  0.000000000000000  0.000000000000000  0.000000000000000  0.000000000000000  0.000000000000000  0.000000000000000  0.000000000000000  0.000000000000000  0.000000000000000  0.000000000000000  0.000000000000000  0.000000000000000  0.000000000000000 -0.065769313264643  0.000000000000000  0.000000000000000  0.000000000000000  0.000000000000000  0.000000000000000  0.000000000000000  0.000000000000000  0.059355448934632  0.000000000000000  0.000000000000000  0.000000000000000  0.000000000000000  0.000000000000000  8.522333740691234  0.000000000000000  0.218760226764098  0.000000000000000  0.000000000000000  0.000000000000000  0.000000000000000  0.000000000000000  0.000000000000000  0.000000000000000  0.000000000000000  0.000000000000000  0.000000000000000  0.000000000000000  0.000000000000000  0.000000000000000  0.000000000000000  0.000000000000000  0.000000000000000  0.000000000000000  0.000000000000000  0.000000000000000  0.000000000000000  0.000000000000000  0.000000000000000  0.000000000000000  0.000000000000000  0.000000000000000  0.000000000000000  0.000000000000000  0.000000000000000  0.000000000000000  0.000000000000000  0.000000000000000  0.000000000000000  0.000000000000000  0.000000000000000  0.000000000000000  0.000000000000000  0.000000000000000  0.000000000000000  0.000000000000000  0.000000000000000  0.000000000000000  0.000000000000000  0.000000000000000  0.000000000000000  0.000000000000000  0.000000000000000  0.000000000000000  0.000000000000000  0.000000000000000  0.000000000000000  0.000000000000000  0.000000000000000  0.000000000000000  0.000000000000000  0.000000000000000  0.000000000000000  0.000000000000000  0.000000000000000  0.000000000000000  0.000000000000000  0.000000000000000  0.000000000000000  0.000000000000000  0.000000000000000  0.000000000000000  0.000000000000000  0.000000000000000  0.000000000000000  0.000000000000000  0.000000000000000  0.000000000000000  0.000000000000000  0.000000000000000  0.000000000000000  0.000000000000000  0.000000000000000  0.000000000000000  0.000000000000000  0.000000000000000 -0.401588098956951  0.000000000000000  0.000000000000000  0.000000000000000  0.000000000000000  0.000000000000000  0.000000000000000  0.000000000000000  0.000000000000000  0.000000000000000  0.000000000000000  0.000000000000000  0.000000000000000  0.000000000000000  0.000000000000000  0.000000000000000  0.000000000000000  0.000000000000000  0.000000000000000  0.000000000000000  0.000000000000000  0.000000000000000  0.000000000000000  0.000000000000000  0.000000000000000  0.000000000000000  0.000000000000000  0.000000000000000  0.000000000000000  0.000000000000000  0.000000000000000  0.000000000000000  0.000000000000000 -0.006100867694130  0.000000000000000  0.000000000000000  0.000000000000000  0.000000000000000  0.000000000000000  0.000000000000000  0.000000000000000  0.000000000000000  0.000000000000000  0.000000000000000  0.000000000000000  0.000000000000000  0.000000000000000  0.000000000000000  0.000000000000000  0.000000000000000  0.000000000000000  0.000000000000000  0.000000000000000  0.000000000000000  0.000000000000000  0.000000000000000  0.000000000000000  0.000000000000000  0.000000000000000  0.000000000000000  0.000000000000000  0.000000000000000  0.000000000000000  0.000000000000000  0.000000000000000  0.000000000000000  0.000000000000000  0.000000000000000  0.000000000000000  0.000000000000000  0.000000000000000  0.000000000000000  0.000000000000000  0.000000000000000  0.000000000000000  0.000000000000000  0.000000000000000  0.000000000000000  0.000000000000000  0.000000000000000  0.000000000000000  0.000000000000000  0.000000000000000  0.000000000000000  0.000000000000000  0.000000000000000  0.000000000000000  0.000000000000000  0.000000000000000  0.000000000000000  0.000000000000000  0.000000000000000  0.000000000000000  0.000000000000000  0.000000000000000  0.000000000000000  0.000000000000000  0.000000000000000  0.000000000000000  0.000000000000000  0.000000000000000  0.000000000000000  0.000000000000000  0.000000000000000  0.000000000000000  0.000000000000000  0.000000000000000  0.000000000000000  0.077461468489192  0.000000000000000  0.000000000000000  0.000000000000000  0.000000000000000 -0.039549448840143  0.000000000000000  0.000000000000000  0.000000000000000  0.000000000000000  0.000000000000000  0.000000000000000  0.000000000000000  0.000000000000000  0.000000000000000  0.000000000000000  0.000000000000000  0.000000000000000  0.000000000000000  0.000000000000000  0.000000000000000  0.000000000000000  0.001524154426520  0.000000000000000  0.000000000000000  0.000000000000000
 0.000000000000000  0.000000000000000  0.000000000000000  0.000000000000000  0.000000000000000  0.000000000000000  0.000000000000000  0.000000000000000  0.000000000000000  0.000000000000000  0.000000000000000  0.000000000000000 -0.000998783694462  0.000000000000000  0.000000000000000  0.000000000000000  0.000000000000000  0.000000000000000  0.000000000000000  0.000000000000000  0.000000000000000  0.000000000000000  0.000000000000000  0.000000000000000  0.000000000000000  0.000000000000000  0.000000000000000  0.000000000000000  0.000000000000000  0.000000000000000  0.000000000000000  0.000000000000000  0.000000000000000  0.000000000000000  0.000000000000000  0.000000000000000  0.000000000000000  0.000000000000000  0.000000000000000  0.083979977109783  0.000000000000000  9.037104260969587  0.542581426904767  0.000000000000000  0.000000000000000  0.000000000000000  0.000000000000000  0.000000000000000  0.000000000000000  0.000000000000000 -0.015409686147028  0.000000000000000  0.000000000000000  0.000000000000000  0.000000000000000  0.000000000000000  0.000000000000000  0.000000000000000  0.000000000000000  0.000000000000000  0.000000000000000  0.000000000000000 -0.054043217604327  0.007243608453722  0.043129092684950  0.000000000000000  0.000000000000000  0.000000000000000  0.000000000000000  0.000000000000000  0.000000000000000  0.000000000000000  0.000000000000000  0.000000000000000  0.000000000000000  0.000000000000000  0.000000000000000  0.000000000000000  0.000000000000000  0.000000000000000  0.000000000000000  0.000000000000000  0.000000000000000  0.260484499735328  0.000000000000000  0.000000000000000  0.000000000000000  0.000000000000000  0.000000000000000  0.000000000000000  0.000000000000000  0.000000000000000  0.000000000000000  0.000000000000000  0.000000000000000  0.000000000000000  0.000000000000000  0.000000000000000  0.000000000000000  0.000000000000000  0.000000000000000  0.000000000000000  0.000000000000000  0.000000000000000  0.000000000000000  0.000000000000000  0.000000000000000  0.000000000000000  0.000000000000000  0.000000000000000  0.000000000000000  0.000000000000000  0.000000000000000  0.000000000000000  0.000000000000000  0.000000000000000  0.000000000000000  0.000000000000000  0.000000000000000  0.000000000000000  0.000000000000000  0.000000000000000  0.000000000000000  0.000000000000000  0.000000000000000  0.000000000000000  0.000000000000000  0.000000000000000  0.000000000000000  0.000000000000000  0.000000000000000  0.000000000000000  0.000000000000000  0.000000000000000  0.000000000000000  0.000000000000000  0.000000000000000  0.000000000000000  0.000000000000000  0.031199559960124  0.000000000000000  0.000000000000000  0.000000000000000  0.000000000000000  0.000000000000000  0.000000000000000  0.000000000000000  0.000000000000000  0.000000000000000  0.000000000000000  0.000000000000000  0.000000000000000  0.000000000000000  0.000000000000000  0.000000000000000  0.000000000000000  0.000000000000000  0.000000000000000  0.000000000000000  0.000000000000000  0.000000000000000  0.020115085168626  0.000000000000000  0.000000000000000  0.000000000000000  0.000000000000000  0.000000000000000  0.000000000000000  0.000000000000000  0.000000000000000  0.000000000000000  0.000000000000000  0.000000000000000  0.000000000000000  0.000000000000000  0.000000000000000  0.000000000000000  0.000000000000000  0.000000000000000  0.000000000000000  0.000000000000000  0.000000000000000  0.000000000000000  0.000000000000000  0.000000000000000  0.000000000000000  0.000000000000000  0.000000000000000  0.000000000000000  0.000000000000000  0.000000000000000  0.000000000000000  0.000000000000000  0.000000000000000  0.000000000000000  0.000000000000000  0.000000000000000  0.000000000000000  0.000000000000000  0.000000000000000  0.000000000000000  0.000000000000000  0.000000000000000  0.000000000000000  0.000000000000000  0.000000000000000  0.000000000000000  0.000000000000000  0.000000000000000  0.000000000000000  0.000000000000000  0.000000000000000  0.000000000000000  0.000000000000000  0.000000000000000  0.000000000000000  0.000000000000000  0.000000000000000  0.000000000000000  0.000000000000000  0.000000000000000  0.000000000000000  0.036555088860797  0.000000000000000  0.000000000000000  0.000000000000000  0.000000000000000  0.000000000000000  0.000000000000000  0.000000000000000  0.000000000000000  0.000000000000000  0.000000000000000  0.000000000000000 -0.072092118506917  0.000000000000000  0.000000000000000  0.000000000000000  0.000000000000000  0.000000000000000  0.000000000000000  0.000000000000000  0.000000000000000  0.000000000000000  0.000000000000000  0.000000000000000  0.000000000000000  0.000000000000000  0.000000000000000  0.000000000000000  0.000000000000000  0.000000000000000  0.000000000000000  0.000000000000000  0.000000000000000  0.000000000000000
 0.000000000000000  0.000000000000000  0.000000000000000  0.000000000000000  0.000000000000000  0.000000000000000  0.000000000000000  0.000000000000000  0.000000000000000  0.000000000000000  0.000000000000000  0.000000000000000  0.000000000000000  0.000000000000000  0.000000000000000  0.000000000000000  0.000000000000000  0.000000000000000  0.000000000000000  0.000000000000000  0.000000000000000  0.000000000000000  0.000000000000000  0.000000000000000  0.000000000000000  0.000000000000000  0.000000000000000  0.000000000000000  0.000000000000000  0.000000000000000  0.000000000000000  0.000000000000000  0.000000000000000  0.000000000000000  0.000000000000000  0.000000000000000  0.000000000000000  0.000000000000000  0.000000000000000  0.556384507400884  0.218760227974463  0.542581427978507 12.722175882946216 -0.553450249292714  0.317532738212180  0.000000000000000  0.000000000000000  0.000000000000000  0.000000000000000  0.000000000000000  0.000000000000000  0.000000000000000  0.000000000000000  0.000000000000000  0.000000000000000  0.000000000000000  0.000000000000000  0.000000000000000  0.000000000000000  0.000000000000000  0.000000000000000  0.000000000000000  0.000000000000000  0.000000000000000  0.000000000000000  0.000000000000000  0.000000000000000  0.000000000000000  0.000000000000000  0.000000000000000  0.000000000000000  0.000000000000000  0.000000000000000  0.000000000000000  0.000000000000000  0.000000000000000  0.000000000000000  0.000000000000000  0.000000000000000  0.000000000000000  0.000000000000000  0.000000000000000  0.000000000000000  0.000000000000000  0.000000000000000  0.000000000000000  0.000000000000000  0.000000000000000  0.000000000000000  0.000000000000000  0.000000000000000  0.000000000000000  0.000000000000000  0.000000000000000  0.000000000000000  0.000000000000000  0.000000000000000  0.000000000000000  0.000000000000000  0.000000000000000  0.134898300882629  0.000000000000000  0.000000000000000  0.000000000000000  0.000000000000000  0.000000000000000  0.000000000000000  0.000000000000000  0.000000000000000  0.000000000000000  0.000000000000000  0.000000000000000  0.000000000000000  0.000000000000000  0.000000000000000  0.000000000000000  0.000000000000000  0.000000000000000  0.000000000000000  0.000000000000000  0.000000000000000  0.000000000000000  0.000000000000000  0.000000000000000  0.000000000000000  0.000000000000000  0.000000000000000  0.000000000000000  0.000000000000000  0.000000000000000  0.000000000000000  0.000000000000000  0.000000000000000  0.000000000000000  0.000000000000000  0.000000000000000  0.000000000000000  0.000000000000000  0.000000000000000  0.000000000000000  0.000000000000000  0.000000000000000  0.000000000000000  0.000000000000000  0.000000000000000  0.000000000000000  0.000000000000000  0.000000000000000  0.000000000000000  0.000000000000000  0.000000000000000  0.000000000000000  0.000000000000000  0.000000000000000  0.000000000000000  0.000000000000000  0.000000000000000  0.000000000000000  0.000000000000000  0.000000000000000  0.000000000000000  0.000000000000000  0.000000000000000  0.000000000000000  0.000000000000000  0.000000000000000  0.000000000000000  0.000000000000000  0.000000000000000  0.000000000000000  0.000000000000000  0.000000000000000  0.000000000000000  0.000000000000000  0.000000000000000  0.000000000000000  0.000000000000000  0.000000000000000  0.000000000000000  0.000000000000000  0.000000000000000  0.000000000000000  0.000000000000000  0.000000000000000  0.000000000000000  0.000000000000000  0.000000000000000  0.000000000000000  0.000000000000000  0.000000000000000  0.000000000000000  0.000000000000000  0.000000000000000  0.000000000000000  0.000000000000000  0.000000000000000  0.000000000000000  0.000000000000000  0.000000000000000  0.000000000000000  0.000000000000000  0.000000000000000  0.000000000000000  0.000000000000000  0.000000000000000  0.000000000000000  0.000000000000000  0.000000000000000  0.000000000000000  0.000000000000000  0.000000000000000  0.000000000000000  0.000000000000000  0.000000000000000  0.000000000000000  0.000000000000000  0.000000000000000  0.000000000000000  0.000000000000000  0.000000000000000  0.000000000000000  0.000000000000000  0.000000000000000  0.000000000000000  0.000000000000000  0.000000000000000  0.000000000000000  0.000000000000000  0.000000000000000  0.000000000000000  0.000000000000000  0.000000000000000  0.000000000000000  0.000000000000000  0.000000000000000  0.000000000000000  0.000000000000000  0.000000000000000  0.000000000000000  0.000000000000000  0.000000000000000  0.000000000000000  0.000000000000000  0.000000000000000  0.000000000000000  0.000000000000000  0.000000000000000  0.000000000000000  0.000000000000000  0.000000000000000  0.000000000000000  0.000000000000000  0.000000000000000  0.000000000000000  0.000000000000000  0.000000000000000
 0.000000000000000  0.000000000000000  0.000000000000000  0.000000000000000  0.000000000000000  0.000000000000000  0.000000000000000  0.000000000000000  0.000000000000000  0.000000000000000  0.000000000000000  0.000000000000000  0.000000000000000  0.000000000000000  0.000000000000000  0.000000000000000  0.000000000000000  0.000000000000000  0.000000000000000  0.000000000000000  0.000000000000000  0.000000000000000  0.000000000000000  0.000000000000000  0.000000000000000  0.000000000000000  0.000000000000000  0.000000000000000  0.000000000000000  0.124968277443857  0.000000000000000  0.000000000000000  0.000000000000000  0.000000000000000  0.080393728194551  0.000000000000000  0.000000000000000  0.000000000000000  0.000000000000000  0.000000000000000  0.000000000000000  0.000000000000000 -0.553450249310573  8.790730537241355  0.000000000000000 -0.307354967170217  0.000000000000000  0.000000000000000  0.000000000000000  0.000000000000000  0.000000000000000  0.000000000000000  0.000000000000000  0.000000000000000  0.000000000000000  0.000000000000000  0.000000000000000  0.109698511130022  0.000000000000000  0.000000000000000  0.000000000000000  0.000000000000000  0.000000000000000  0.000000000000000  0.000000000000000  0.000000000000000  0.000000000000000  0.000000000000000  0.000000000000000  0.065817456222407  0.000000000000000  0.000000000000000  0.000000000000000  0.000000000000000  0.000000000000000  0.000000000000000  0.000000000000000  0.000000000000000  0.000000000000000  0.000000000000000  0.000000000000000  0.000000000000000  0.000000000000000  0.000000000000000  0.000000000000000  0.000000000000000  0.000000000000000  0.000000000000000  0.000000000000000  0.000000000000000  0.000000000000000  0.000000000000000  0.000000000000000  0.000000000000000  0.000000000000000  0.000000000000000  0.000000000000000  0.000000000000000  0.000000000000000  0.000000000000000  0.000000000000000  0.000000000000000  0.000000000000000  0.000000000000000  0.000000000000000  0.000000000000000  0.000000000000000  0.000000000000000  0.000000000000000  0.000000000000000  0.000000000000000  0.000000000000000  0.000000000000000  0.000000000000000  0.000000000000000  0.000000000000000  0.000000000000000  0.000000000000000  0.000000000000000  0.000000000000000  0.000000000000000  0.000000000000000  0.000000000000000  0.000000000000000  0.000000000000000  0.000000000000000  0.000000000000000  0.000000000000000  0.000000000000000  0.000000000000000  0.000000000000000  0.000000000000000  0.000000000000000  0.000000000000000  0.000000000000000  0.000000000000000  0.000000000000000  0.000000000000000  0.000000000000000  0.000000000000000  0.000000000000000  0.000000000000000  0.000000000000000  0.000000000000000  0.000000000000000  0.000000000000000  0.000000000000000  0.000000000000000  0.000000000000000  0.000000000000000  0.000000000000000  0.000000000000000  0.000000000000000  0.000000000000000  0.000000000000000  0.000000000000000  0.000000000000000  0.000000000000000  0.000000000000000  0.000000000000000 -0.285552350226514  0.000000000000000  0.000000000000000  0.000000000000000  0.000000000000000  0.000000000000000  0.000000000000000  0.000000000000000  0.000000000000000  0.000000000000000  0.000000000000000  0.000000000000000  0.000000000000000  0.000000000000000 -0.217557092462275  0.000000000000000  0.000000000000000  0.000000000000000  0.000000000000000  0.000000000000000  0.000000000000000  0.000000000000000  0.000000000000000  0.000000000000000  0.000000000000000  0.000000000000000  0.000000000000000  0.000000000000000  0.000000000000000  0.000000000000000  0.000000000000000  0.000000000000000  0.000000000000000  0.000000000000000  0.000000000000000  0.000000000000000  0.000000000000000  0.000000000000000  0.000000000000000  0.000000000000000  0.000000000000000  0.000000000000000  0.000000000000000  0.000000000000000  0.000000000000000  0.000000000000000  0.000000000000000  0.000000000000000  0.000000000000000  0.000000000000000  0.000000000000000  0.000000000000000  0.000000000000000  0.000000000000000  0.000000000000000  0.000000000000000  0.000000000000000  0.000000000000000  0.000000000000000  0.000000000000000 -0.094145508915208 -0.071491039834376  0.000000000000000  0.000000000000000  0.000000000000000  0.000000000000000  0.000000000000000  0.000000000000000  0.000000000000000  0.000000000000000  0.000000000000000  0.000000000000000  0.000000000000000  0.000000000000000  0.000000000000000  0.000000000000000  0.000000000000000  0.000000000000000  0.000000000000000  0.000000000000000  0.000000000000000  0.000000000000000  0.000000000000000  0.000000000000000  0.000000000000000  0.000000000000000  0.000000000000000 -0.031266652843097  0.000000000000000  0.000000000000000  0.000000000000000  0.000000000000000  0.000000000000000  0.000000000000000  0.000000000000000  0.000000000000000
 0.000000000000000  0.000000000000000  0.000000000000000  0.000000000000000  0.000000000000000  0.000000000000000  0.000000000000000  0.000000000000000  0.000000000000000  0.000000000000000  0.000000000000000  0.000000000000000  0.000000000000000  0.000000000000000  0.000000000000000  0.000000000000000  0.000000000000000  0.000000000000000  0.000000000000000  0.000000000000000  0.000000000000000  0.000000000000000  0.000000000000000  0.000000000000000  0.000000000000000  0.000000000000000  0.000000000000000  0.000000000000000  0.000000000000000  0.000000000000000  0.000000000000000  0.000000000000000  0.000000000000000  0.000000000000000  0.000000000000000  0.000000000000000  0.000000000000000  0.000000000000000  0.000000000000000  0.000000000000000  0.000000000000000  0.000000000000000  0.317532738708433  0.000000000000000 11.796671909137160 -1.869068650841933  0.000000000000000  0.968779711653086  0.000000000000000  0.000000000000000  0.000000000000000  0.000000000000000  0.000000000000000  0.000000000000000  0.000000000000000  0.000000000000000  0.000000000000000  0.000000000000000  0.000000000000000  0.000000000000000  0.000000000000000  0.000000000000000  0.000000000000000  0.000000000000000  0.000000000000000  0.000000000000000  0.000000000000000  0.000000000000000  0.000000000000000  0.000000000000000  0.000000000000000  0.000000000000000  0.000000000000000  0.000000000000000  0.000000000000000  0.000000000000000  0.000000000000000  0.000000000000000  0.000000000000000  0.000000000000000  0.000000000000000  0.000000000000000  0.000000000000000  0.000000000000000  0.000000000000000  0.000000000000000  0.000000000000000  0.000000000000000  0.000000000000000  0.000000000000000  0.000000000000000  0.000000000000000  0.000000000000000  0.000000000000000  0.000000000000000  0.000000000000000  0.000000000000000  0.000000000000000  0.000000000000000  0.000000000000000  0.000000000000000  0.000000000000000  0.000000000000000  0.000000000000000  0.000000000000000  0.000000000000000  0.000000000000000  0.000000000000000  0.000000000000000  0.000000000000000  0.000000000000000  0.000000000000000  0.000000000000000  0.000000000000000  0.000000000000000  0.000000000000000  0.000000000000000  0.000000000000000  0.000000000000000  0.000000000000000  0.000000000000000  0.000000000000000  0.000000000000000  0.000000000000000  0.000000000000000  0.000000000000000  0.000000000000000  0.000000000000000  0.000000000000000  0.000000000000000  0.000000000000000  0.000000000000000  0.000000000000000  0.000000000000000  0.000000000000000  0.000000000000000  0.000000000000000  0.000000000000000  0.000000000000000  0.000000000000000  0.000000000000000  0.000000000000000  0.000000000000000  0.000000000000000  0.000000000000000  0.000000000000000  0.000000000000000  0.000000000000000  0.000000000000000  0.000000000000000  0.000000000000000  0.000000000000000  0.000000000000000  0.000000000000000  0.000000000000000  0.000000000000000  0.000000000000000  0.000000000000000  0.000000000000000  0.000000000000000  0.000000000000000  0.000000000000000  0.000000000000000  0.000000000000000  0.000000000000000  0.000000000000000  0.000000000000000  0.000000000000000  0.000000000000000  0.000000000000000  0.000000000000000  0.000000000000000  0.000000000000000  0.000000000000000  0.000000000000000  0.000000000000000  0.000000000000000  0.000000000000000  0.000000000000000  0.000000000000000  0.003024878360424  0.000000000000000  0.000000000000000  0.000000000000000  0.000000000000000  0.000000000000000  0.000000000000000  0.000000000000000  0.000000000000000  0.000000000000000  0.000000000000000  0.000000000000000  0.000000000000000  0.000000000000000  0.000000000000000  0.000000000000000  0.000000000000000  0.000000000000000  0.000000000000000  0.000000000000000  0.000000000000000  0.000000000000000  0.000000000000000  0.000000000000000  0.000000000000000  0.000000000000000  0.000000000000000  0.000000000000000  0.000000000000000  0.000000000000000  0.000000000000000  0.000000000000000  0.000000000000000  0.000000000000000  0.000000000000000  0.000000000000000  0.000000000000000  0.000000000000000  0.000000000000000  0.000000000000000  0.000000000000000  0.000000000000000  0.000000000000000  0.000000000000000  0.000000000000000  0.000000000000000  0.000000000000000  0.000000000000000  0.000000000000000  0.000000000000000  0.000000000000000  0.000000000000000  0.000000000000000  0.000000000000000  0.000000000000000  0.000000000000000  0.000000000000000  0.000000000000000  0.000000000000000  0.000000000000000  0.000000000000000  0.000000000000000  0.000000000000000  0.000000000000000  0.000000000000000 -0.068288443510531  0.000000000000000  0.000000000000000  0.000000000000000  0.000000000000000  0.000000000000000  0.000000000000000  0.000000000000000  0.000000000000000  0.000000000000000  0.000000000000000
 0.000000000000000  0.000000000000000  0.000000000000000  0.000000000000000  0.000000000000000  0.000000000000000  0.000000000000000  0.000000000000000  0.000000000000000  0.000000000000000  0.000000000000000  0.000000000000000  0.000000000000000  0.000000000000000  0.000000000000000  0.000000000000000  0.000000000000000  0.000000000000000  0.000000000000000  0.000000000000000  0.000000000000000  0.000000000000000  0.000000000000000  0.000000000000000  0.000000000000000  0.000000000000000  0.000000000000000  0.000000000000000  0.000000000000000  0.000000000000000  0.000000000000000  0.000000000000000  0.000000000000000  0.000000000000000  0.000000000000000  0.000000000000000  0.000000000000000  0.000000000000000  0.000000000000000  0.000000000000000  0.000000000000000  0.000000000000000  0.000000000000000 -0.307354967235671 -1.869068650853843 17.081993118579764  0.000000000000000  0.000000000000000  0.000000000000000  0.000000000000000  0.000000000000000  0.000000000000000  0.000000000000000  0.000000000000000  0.000000000000000  0.000000000000000  0.000000000000000  0.000000000000000  0.000000000000000  0.000000000000000  0.000000000000000  0.000000000000000  0.000000000000000  0.000000000000000  0.000000000000000  0.000000000000000  0.000000000000000  0.000000000000000  0.000000000000000  0.000000000000000  0.000000000000000  0.000000000000000  0.000000000000000  0.000000000000000  0.000000000000000  0.000000000000000  0.000000000000000  0.000000000000000  0.000000000000000  0.000000000000000  0.000000000000000  0.000000000000000  0.000000000000000  0.000000000000000  0.000000000000000  0.000000000000000  0.000000000000000  0.000000000000000  0.000000000000000  0.000000000000000  0.000000000000000  0.000000000000000  0.000000000000000  0.000000000000000  0.000000000000000  0.000000000000000  0.000000000000000  0.000000000000000  0.000000000000000  0.000000000000000  0.000000000000000  0.000000000000000  0.000000000000000  0.000000000000000  0.000000000000000  0.000000000000000  0.000000000000000  0.000000000000000  0.000000000000000  0.000000000000000  0.000000000000000  0.000000000000000  0.000000000000000  0.000000000000000  0.000000000000000  0.000000000000000  0.000000000000000  0.000000000000000  0.000000000000000  0.000000000000000  0.000000000000000  0.000000000000000  0.000000000000000  0.000000000000000  0.000000000000000  0.000000000000000  0.000000000000000  0.000000000000000  0.000000000000000  0.000000000000000  0.000000000000000  0.000000000000000  0.000000000000000  0.000000000000000  0.000000000000000  0.000000000000000  0.000000000000000  0.000000000000000  0.000000000000000  0.000000000000000  0.000000000000000  0.000000000000000  0.000000000000000  0.000000000000000  0.000000000000000  0.000000000000000  0.000000000000000  0.000000000000000  0.000000000000000  0.000000000000000  0.000000000000000  0.000000000000000  0.000000000000000  0.000000000000000  0.000000000000000  0.000000000000000  0.000000000000000  0.000000000000000  0.000000000000000  0.000000000000000  0.000000000000000  0.000000000000000  0.000000000000000  0.000000000000000  0.000000000000000  0.000000000000000  0.000000000000000  0.000000000000000  0.000000000000000  0.000000000000000  0.000000000000000  0.000000000000000  0.000000000000000  0.000000000000000  0.000000000000000  0.000000000000000  0.000000000000000  0.000000000000000  0.000000000000000  0.000000000000000  0.000000000000000  0.000000000000000  0.000000000000000  0.000000000000000  0.000000000000000  0.000000000000000  0.000000000000000  0.000000000000000  0.000000000000000  0.000000000000000  0.000000000000000  0.000000000000000  0.000000000000000  0.000000000000000  0.000000000000000  0.000000000000000  0.000000000000000  0.000000000000000  0.000000000000000  0.000000000000000  0.000000000000000  0.000000000000000  0.000000000000000  0.000000000000000  0.000000000000000  0.000000000000000  0.000000000000000  0.000000000000000  0.000000000000000  0.000000000000000  0.000000000000000  0.000000000000000  0.000000000000000  0.000000000000000  0.000000000000000  0.000000000000000  0.000000000000000  0.000000000000000  0.000000000000000  0.000000000000000  0.000000000000000  0.000000000000000  0.000000000000000  0.000000000000000  0.000000000000000  0.000000000000000  0.000000000000000  0.000000000000000  0.000000000000000  0.000000000000000  0.000000000000000  0.000000000000000  0.000000000000000  0.000000000000000  0.000000000000000  0.000000000000000  0.000000000000000  0.000000000000000  0.000000000000000  0.000000000000000  0.000000000000000  0.000000000000000  0.000000000000000  0.000000000000000  0.000000000000000  0.000000000000000  0.000000000000000  0.000000000000000  0.000000000000000  0.000000000000000  0.000000000000000  0.000000000000000  0.000000000000000  0.000000000000000  0.000000000000000  0.000000000000000
 0.000000000000000  0.000000000000000  0.000000000000000  0.000000000000000  0.193569838519340  0.000000000000000 -0.047401942277541  0.000000000000000  0.131055385951519  0.000000000000000  0.000000000000000  0.000000000000000  0.000000000000000  0.000000000000000  0.000000000000000  0.078577489779147  0.000000000000000  0.024708338605974  0.000000000000000  0.000000000000000  0.000000000000000  0.000000000000000  0.000000000000000  0.000000000000000  0.000000000000000  0.000000000000000  0.000000000000000  0.000000000000000  0.000000000000000  0.000000000000000  0.000000000000000  0.000000000000000  0.000000000000000  0.000000000000000  0.000000000000000  0.000000000000000  0.000000000000000  0.000000000000000  0.000000000000000  0.000000000000000  0.000000000000000  0.000000000000000  0.000000000000000  0.000000000000000  0.000000000000000  0.000000000000000  8.376171866598064  0.000000000000000  0.000000000000000  0.000000000000000  0.000000000000000  0.000000000000000  0.000000000000000  0.000000000000000  0.000000000000000  0.000000000000000  0.000000000000000  0.000000000000000  0.000000000000000  0.000000000000000  0.000000000000000  0.000000000000000  0.000000000000000  0.000000000000000  0.000000000000000  0.000000000000000  0.000000000000000  0.000000000000000  0.000000000000000  0.000000000000000  0.000000000000000  0.000000000000000  0.000000000000000  0.000000000000000  0.000000000000000  0.000000000000000  0.000000000000000  0.000000000000000  0.000000000000000  0.000000000000000  0.000000000000000  0.000000000000000 -0.065150959152136  0.000000000000000  0.000000000000000  0.000000000000000  0.000000000000000  0.000000000000000  0.000000000000000  0.000000000000000  0.000000000000000  0.000000000000000  0.000000000000000  0.000000000000000  0.000000000000000  0.000000000000000  0.000000000000000  0.000000000000000  0.000000000000000 -0.172924661327999  0.000000000000000  0.000000000000000  0.000000000000000  0.000000000000000  0.000000000000000  0.000000000000000  0.000000000000000  0.000000000000000  0.000000000000000  0.000000000000000  0.000000000000000  0.000000000000000  0.000000000000000  0.000000000000000  0.000000000000000  0.000000000000000  0.000000000000000  0.000000000000000  0.000000000000000  0.000000000000000  0.000000000000000  0.000000000000000  0.000000000000000  0.000000000000000  0.000000000000000  0.000000000000000  0.000000000000000  0.000000000000000  0.000000000000000  0.000000000000000  0.000000000000000  0.000000000000000  0.000000000000000  0.000000000000000  0.000000000000000  0.000000000000000  0.000000000000000  0.000000000000000  0.000000000000000  0.000000000000000  0.000000000000000  0.000000000000000  0.000000000000000  0.000000000000000  0.000000000000000  0.000000000000000  0.000000000000000  0.000000000000000  0.000000000000000  0.000000000000000  0.000000000000000  0.000000000000000  0.000000000000000  0.000000000000000  0.000000000000000  0.000000000000000  0.000000000000000  0.000000000000000  0.000000000000000  0.000000000000000  0.000000000000000  0.000000000000000  0.000000000000000  0.000000000000000  0.000000000000000  0.000000000000000  0.000000000000000  0.000000000000000  0.000000000000000  0.000000000000000  0.000000000000000  0.000000000000000  0.000000000000000  0.000000000000000  0.000000000000000  0.000000000000000  0.000000000000000  0.000000000000000  0.000000000000000  0.000000000000000  0.000000000000000  0.000000000000000  0.000000000000000  0.000000000000000  0.000000000000000  0.000000000000000  0.000000000000000  0.000000000000000  0.000000000000000  0.000000000000000  0.000000000000000  0.000000000000000  0.000000000000000  0.000000000000000  0.000000000000000  0.000000000000000  0.000000000000000  0.000000000000000  0.000000000000000  0.000000000000000  0.000000000000000  0.019372980798871  0.000000000000000  0.000000000000000  0.000000000000000  0.070188747050399  0.000000000000000  0.000000000000000  0.000000000000000 -0.025141536262932  0.000000000000000  0.000000000000000  0.000000000000000  0.000000000000000  0.000000000000000  0.000000000000000  0.000000000000000  0.000000000000000  0.000000000000000  0.000000000000000  0.000000000000000  0.000000000000000  0.000000000000000  0.000000000000000  0.000000000000000  0.000000000000000  0.000000000000000  0.000000000000000  0.000000000000000  0.000000000000000  0.000000000000000  0.000000000000000  0.000000000000000  0.000000000000000  0.000000000000000  0.000000000000000  0.000000000000000  0.000000000000000  0.000000000000000  0.000000000000000  0.000000000000000  0.000000000000000  0.000000000000000  0.000000000000000  0.000000000000000  0.054039277835514  0.000000000000000  0.000000000000000  0.000000000000000  0.000000000000000  0.000000000000000  0.000000000000000  0.000000000000000  0.000000000000000  0.000000000000000  0.000000000000000
 0.000000000000000  0.000000000000000  0.000000000000000  0.000000000000000  0.000000000000000  0.000000000000000  0.000000000000000  0.000000000000000  0.000000000000000  0.000000000000000  0.000000000000000  0.000000000000000  0.000000000000000  0.000000000000000  0.000000000000000  0.000000000000000  0.000000000000000  0.000000000000000  0.000000000000000  0.000000000000000  0.000000000000000  0.000000000000000  0.000000000000000  0.000000000000000  0.000000000000000  0.000000000000000  0.000000000000000  0.000000000000000  0.000000000000000  0.000000000000000  0.000000000000000 -0.328758704404298  0.000000000000000  0.000000000000000  0.000000000000000  0.000000000000000  0.000000000000000  0.000000000000000  0.000000000000000  0.000000000000000  0.000000000000000  0.000000000000000  0.000000000000000  0.000000000000000  0.968779711339384  0.000000000000000  0.000000000000000  8.698131650016148  0.000000000000000  0.301399292059074  0.000000000000000  0.000000000000000  0.000000000000000  0.000000000000000  0.000000000000000  0.000000000000000  0.072098557286505  0.000000000000000  0.000000000000000  0.000000000000000  0.000000000000000  0.000000000000000  0.000000000000000  0.064957247116414  0.000000000000000  0.000000000000000  0.000000000000000  0.000000000000000  0.000000000000000  0.000000000000000  0.000000000000000  0.000000000000000  0.000000000000000  0.000000000000000  0.000000000000000  0.000000000000000 -0.253553174277303  0.000000000000000  0.000000000000000  0.000000000000000  0.000000000000000  0.000000000000000  0.000000000000000  0.000000000000000  0.000000000000000  0.000000000000000  0.000000000000000  0.000000000000000  0.000000000000000  0.000000000000000  0.000000000000000  0.000000000000000  0.000000000000000  0.000000000000000  0.000000000000000  0.000000000000000  0.000000000000000  0.000000000000000  0.000000000000000  0.000000000000000  0.000000000000000  0.000000000000000  0.000000000000000  0.000000000000000  0.000000000000000  0.000000000000000  0.000000000000000  0.000000000000000  0.000000000000000  0.000000000000000  0.000000000000000  0.000000000000000  0.000000000000000  0.000000000000000  0.000000000000000  0.000000000000000  0.000000000000000  0.000000000000000  0.000000000000000  0.000000000000000  0.000000000000000  0.000000000000000  0.000000000000000  0.000000000000000  0.020569506090027  0.000000000000000  0.000000000000000  0.000000000000000  0.000000000000000  0.000000000000000  0.000000000000000  0.000000000000000  0.000000000000000  0.000000000000000  0.000000000000000  0.000000000000000  0.000000000000000 -0.452784725916667  0.000000000000000  0.000000000000000  0.000000000000000  0.000000000000000  0.000000000000000  0.000000000000000  0.000000000000000  0.000000000000000  0.000000000000000  0.000000000000000  0.000000000000000  0.000000000000000  0.000000000000000  0.000000000000000  0.000000000000000  0.000000000000000  0.000000000000000  0.000000000000000  0.000000000000000  0.000000000000000  0.000000000000000  0.000000000000000  0.000000000000000  0.000000000000000  0.000000000000000  0.000000000000000  0.000000000000000 -0.056387066148804  0.000000000000000  0.000000000000000  0.000000000000000  0.000000000000000  0.000000000000000  0.000000000000000  0.000000000000000  0.000000000000000  0.000000000000000  0.000000000000000  0.000000000000000  0.000000000000000  0.000000000000000  0.000000000000000  0.000000000000000  0.000000000000000  0.000000000000000  0.000000000000000  0.000000000000000  0.000000000000000  0.000000000000000  0.000000000000000  0.000000000000000  0.000000000000000  0.000000000000000  0.000000000000000  0.000000000000000  0.000000000000000  0.000000000000000  0.000000000000000  0.000000000000000  0.000000000000000  0.000000000000000  0.000000000000000  0.000000000000000  0.000000000000000  0.000000000000000  0.000000000000000  0.000000000000000  0.000000000000000  0.000000000000000  0.000000000000000  0.000000000000000  0.000000000000000  0.000000000000000  0.000000000000000  0.000000000000000  0.000000000000000  0.000000000000000  0.000000000000000  0.000000000000000  0.000000000000000  0.000000000000000  0.000000000000000  0.000000000000000  0.000000000000000  0.000000000000000  0.000000000000000  0.000000000000000  0.000000000000000  0.000000000000000  0.000000000000000  0.000000000000000  0.000000000000000  0.000000000000000  0.000000000000000  0.000000000000000  0.000000000000000  0.000000000000000  0.000000000000000  0.000000000000000  0.000000000000000  0.000000000000000  0.000000000000000  0.000000000000000  0.000000000000000  0.000000000000000  0.000000000000000  0.000000000000000  0.000000000000000  0.000000000000000 -0.093496547234371  0.000000000000000  0.000000000000000  0.000000000000000  0.000000000000000  0.000000000000000  0.000000000000000  0.112834427077441  0.000000000000000
 0.000000000000000  0.000000000000000  0.000000000000000  0.000000000000000  0.000000000000000  0.000000000000000  0.000000000000000  0.000000000000000  0.000000000000000  0.000000000000000  0.000000000000000  0.000000000000000  0.000000000000000  0.000000000000000  0.000000000000000  0.000000000000000  0.000000000000000  0.000000000000000  0.000000000000000  0.000000000000000  0.000000000000000  0.000000000000000  0.000000000000000  0.000000000000000  0.000000000000000  0.000000000000000  0.000000000000000  0.000000000000000  0.000000000000000  0.000000000000000  0.000000000000000  0.000000000000000  0.000000000000000  0.000000000000000  0.000000000000000  0.000000000000000  0.000000000000000  0.000000000000000  0.000000000000000  0.000000000000000  0.000000000000000  0.000000000000000  0.000000000000000  0.000000000000000  0.000000000000000  0.000000000000000  0.000000000000000  0.000000000000000 13.844931258105388  0.000000000000000 -0.889874646690146  0.000000000000000  0.000000000000000  0.000000000000000  0.000000000000000  0.000000000000000  0.000000000000000  0.000000000000000  0.000000000000000  0.000000000000000  0.000000000000000  0.000000000000000  0.000000000000000  0.000000000000000  0.000000000000000  0.000000000000000  0.000000000000000  0.000000000000000  0.000000000000000  0.000000000000000  0.000000000000000  0.000000000000000  0.000000000000000  0.000000000000000  0.000000000000000  0.000000000000000  0.000000000000000  0.000000000000000  0.000000000000000  0.000000000000000  0.000000000000000  0.000000000000000  0.000000000000000  0.000000000000000  0.000000000000000  0.000000000000000  0.000000000000000  0.000000000000000  0.000000000000000  0.000000000000000  0.000000000000000  0.000000000000000  0.000000000000000  0.000000000000000  0.000000000000000  0.000000000000000  0.000000000000000  0.000000000000000  0.000000000000000  0.000000000000000  0.000000000000000  0.000000000000000  0.000000000000000  0.000000000000000  0.000000000000000  0.000000000000000  0.000000000000000  0.000000000000000  0.000000000000000  0.000000000000000  0.000000000000000  0.000000000000000  0.000000000000000  0.000000000000000  0.000000000000000  0.000000000000000  0.000000000000000  0.000000000000000  0.000000000000000  0.000000000000000  0.000000000000000  0.000000000000000  0.000000000000000  0.000000000000000  0.000000000000000  0.000000000000000  0.000000000000000  0.000000000000000  0.000000000000000  0.000000000000000  0.000000000000000  0.000000000000000  0.000000000000000  0.000000000000000  0.000000000000000  0.000000000000000  0.000000000000000  0.000000000000000  0.000000000000000  0.000000000000000  0.000000000000000  0.000000000000000  0.000000000000000  0.000000000000000  0.000000000000000  0.000000000000000  0.000000000000000  0.000000000000000  0.000000000000000  0.000000000000000  0.000000000000000  0.000000000000000  0.000000000000000  0.000000000000000  0.000000000000000  0.000000000000000  0.000000000000000  0.000000000000000  0.000000000000000  0.000000000000000  0.000000000000000  0.000000000000000  0.000000000000000  0.000000000000000  0.000000000000000  0.000000000000000  0.000000000000000  0.000000000000000  0.000000000000000  0.000000000000000  0.000000000000000  0.000000000000000  0.000000000000000  0.000000000000000  0.000000000000000  0.000000000000000  0.000000000000000  0.000000000000000  0.000000000000000  0.000000000000000  0.000000000000000  0.000000000000000  0.000000000000000  0.000000000000000  0.000000000000000  0.000000000000000  0.000000000000000  0.000000000000000  0.000000000000000  0.000000000000000  0.000000000000000  0.000000000000000  0.000000000000000  0.000000000000000  0.000000000000000  0.000000000000000  0.000000000000000  0.000000000000000  0.000000000000000  0.000000000000000  0.000000000000000  0.000000000000000  0.000000000000000  0.000000000000000  0.000000000000000  0.000000000000000  0.000000000000000  0.000000000000000  0.000000000000000  0.000000000000000  0.000000000000000  0.000000000000000  0.000000000000000  0.000000000000000  0.000000000000000  0.000000000000000  0.000000000000000  0.000000000000000  0.000000000000000  0.000000000000000  0.000000000000000  0.000000000000000  0.000000000000000  0.000000000000000  0.000000000000000  0.000000000000000  0.000000000000000  0.000000000000000  0.000000000000000  0.000000000000000  0.000000000000000  0.000000000000000  0.000000000000000  0.000000000000000  0.000000000000000  0.000000000000000  0.000000000000000  0.000000000000000  0.000000000000000  0.000000000000000  0.000000000000000  0.000000000000000  0.000000000000000  0.000000000000000  0.000000000000000  0.000000000000000  0.000000000000000  0.000000000000000  0.000000000000000  0.000000000000000  0.000000000000000  0.000000000000000  0.000000000000000  0.000000000000000  0.000000000000000  0.000000000000000
 0.000000000000000  0.000000000000000  0.000000000000000  0.000000000000000  0.000000000000000  0.000000000000000  0.000000000000000  0.000000000000000  0.000000000000000  0.000000000000000  0.000000000000000  0.000000000000000  0.000000000000000  0.000000000000000  0.000000000000000  0.000000000000000  0.000000000000000  0.000000000000000 -0.052643187297104  0.000000000000000  0.000000000000000  0.000000000000000  0.000000000000000  0.000000000000000  0.000000000000000  0.000000000000000  0.000000000000000  0.000000000000000  0.000000000000000  0.000000000000000  0.000000000000000  0.000000000000000  0.000000000000000  0.000000000000000  0.000000000000000  0.000000000000000  0.000000000000000  0.000000000000000  0.000000000000000  0.000000000000000  0.000000000000000  0.000000000000000  0.000000000000000  0.000000000000000  0.000000000000000  0.000000000000000  0.000000000000000  0.301399292065903  0.000000000000000 10.941782573064128  0.000000000000000  0.000000000000000  0.000000000000000  0.000000000000000  0.000000000000000  0.000000000000000  0.000000000000000  0.000000000000000  0.000000000000000  0.000000000000000  0.000000000000000  0.000000000000000  0.000000000000000  0.000000000000000  0.000000000000000  0.000000000000000  0.000000000000000  0.000000000000000  0.000000000000000 -0.101658159794946  0.000000000000000  0.000000000000000  0.000000000000000  0.000000000000000  0.000000000000000  0.000000000000000  0.000000000000000  0.000000000000000  0.000000000000000  0.000000000000000  0.000000000000000  0.000000000000000  0.000000000000000  0.000000000000000  0.000000000000000  0.000000000000000  0.000000000000000  0.000000000000000  0.000000000000000  0.000000000000000  0.000000000000000  0.000000000000000  0.000000000000000  0.000000000000000  0.000000000000000  0.000000000000000  0.000000000000000  0.000000000000000  0.000000000000000  0.000000000000000  0.000000000000000  0.000000000000000  0.000000000000000  0.000000000000000  0.000000000000000  0.000000000000000  0.000000000000000  0.000000000000000  0.000000000000000  0.000000000000000  0.000000000000000  0.000000000000000  0.000000000000000  0.000000000000000  0.000000000000000  0.000000000000000  0.000000000000000  0.000000000000000  0.000000000000000  0.000000000000000  0.000000000000000  0.000000000000000  0.000000000000000  0.000000000000000  0.000000000000000  0.000000000000000  0.000000000000000  0.000000000000000  0.000000000000000  0.000000000000000  0.000000000000000  0.000000000000000  0.000000000000000  0.000000000000000  0.000000000000000  0.000000000000000  0.000000000000000  0.000000000000000  0.000000000000000  0.000000000000000  0.000000000000000  0.000000000000000  0.000000000000000  0.029583956189610  0.000000000000000  0.000000000000000  0.000000000000000  0.000000000000000  0.000000000000000  0.000000000000000  0.000000000000000  0.000000000000000  0.000000000000000  0.000000000000000  0.000000000000000  0.000000000000000  0.000000000000000  0.000000000000000  0.000000000000000  0.000000000000000  0.000000000000000  0.000000000000000  0.000000000000000  0.000000000000000  0.000000000000000  0.000000000000000  0.000000000000000  0.000000000000000  0.000000000000000  0.000000000000000  0.000000000000000  0.000000000000000  0.000000000000000  0.000000000000000  0.000000000000000  0.000000000000000  0.000000000000000  0.000000000000000  0.000000000000000  0.000000000000000  0.000000000000000  0.000000000000000  0.000000000000000  0.000000000000000  0.000000000000000  0.000000000000000  0.000000000000000  0.000000000000000  0.000000000000000  0.000000000000000  0.000000000000000  0.000000000000000  0.000000000000000  0.000000000000000  0.000000000000000  0.000000000000000  0.000000000000000  0.000000000000000  0.000000000000000  0.000000000000000  0.000000000000000  0.000000000000000  0.000000000000000  0.000000000000000  0.000000000000000  0.000000000000000  0.000000000000000  0.000000000000000  0.000000000000000  0.000000000000000  0.000000000000000  0.000000000000000  0.000000000000000  0.000000000000000  0.000000000000000  0.000000000000000  0.000000000000000  0.000000000000000  0.000000000000000  0.000000000000000  0.000000000000000  0.000000000000000  0.019695791620681  0.000000000000000  0.000000000000000  0.000000000000000  0.000000000000000  0.000000000000000  0.000000000000000  0.000000000000000  0.000000000000000  0.000000000000000  0.000000000000000  0.000000000000000  0.000000000000000  0.000000000000000  0.000000000000000  0.000000000000000  0.000000000000000  0.000000000000000  0.000000000000000  0.000000000000000  0.000000000000000  0.000000000000000  0.000000000000000  0.000000000000000  0.000000000000000  0.000000000000000  0.000000000000000  0.000000000000000  0.000000000000000  0.000000000000000  0.000000000000000  0.000000000000000  0.000000000000000  0.000000000000000
 0.000000000000000  0.000000000000000  0.000000000000000  0.000000000000000  0.000000000000000  0.000000000000000  0.000000000000000  0.000000000000000  0.000000000000000  0.000000000000000  0.000000000000000  0.000000000000000  0.000000000000000  0.000000000000000  0.000000000000000  0.000000000000000  0.000000000000000  0.000000000000000  0.000000000000000  0.000000000000000  0.000000000000000  0.000000000000000  0.000000000000000 -0.066672384544960  0.000000000000000  0.000000000000000  0.000000000000000  0.000000000000000  0.000000000000000  0.000000000000000  0.000000000000000  0.000000000000000  0.000000000000000  0.000000000000000  0.000000000000000  0.000000000000000  0.000000000000000  0.000000000000000  0.000000000000000  0.000000000000000  0.000000000000000 -0.015409686201949  0.000000000000000  0.000000000000000  0.000000000000000  0.000000000000000  0.000000000000000  0.000000000000000 -0.889874646875706  0.000000000000000  9.353018205993815  0.000000000000000  0.000000000000000 -0.139277986236012  0.000000000000000  0.000000000000000  0.000000000000000  0.000000000000000  0.000000000000000  0.000000000000000  0.000000000000000  0.000000000000000  0.000000000000000  0.000000000000000  0.000000000000000  0.000000000000000  0.000000000000000  0.000000000000000  0.000000000000000  0.000000000000000  0.000000000000000  0.000000000000000  0.000000000000000  0.000000000000000  0.000000000000000  0.000000000000000  0.000000000000000  0.000000000000000  0.000000000000000  0.000000000000000  0.000000000000000  0.000000000000000  0.000000000000000  0.000000000000000  0.000000000000000  0.000000000000000  0.000000000000000  0.000000000000000  0.000000000000000  0.000000000000000  0.000000000000000  0.000000000000000  0.000000000000000  0.000000000000000  0.000000000000000  0.000000000000000  0.000000000000000  0.000000000000000  0.000000000000000  0.000000000000000  0.000000000000000  0.000000000000000  0.000000000000000  0.000000000000000  0.000000000000000  0.000000000000000  0.000000000000000  0.000000000000000  0.000000000000000  0.000000000000000  0.000000000000000  0.000000000000000  0.000000000000000  0.000000000000000  0.000000000000000  0.000000000000000  0.000000000000000  0.000000000000000  0.000000000000000  0.000000000000000  0.000000000000000  0.000000000000000  0.000000000000000  0.000000000000000  0.000000000000000  0.000000000000000  0.000000000000000  0.000000000000000  0.000000000000000  0.000000000000000  0.000000000000000  0.000000000000000  0.000000000000000  0.000000000000000  0.000000000000000  0.000000000000000  0.000000000000000  0.000000000000000  0.000000000000000  0.000000000000000  0.000000000000000  0.000000000000000  0.000000000000000  0.000000000000000  0.000000000000000  0.000000000000000  0.000000000000000  0.000000000000000  0.000000000000000  0.000000000000000  0.000000000000000  0.000000000000000  0.000000000000000  0.000000000000000  0.000000000000000  0.000000000000000  0.000000000000000  0.000000000000000  0.000000000000000  0.000000000000000  0.000000000000000  0.000000000000000  0.000000000000000  0.000000000000000  0.000000000000000  0.000000000000000  0.000000000000000  0.000000000000000  0.000000000000000  0.000000000000000  0.000000000000000  0.000000000000000  0.000000000000000  0.000000000000000  0.000000000000000  0.000000000000000  0.000000000000000  0.000000000000000  0.000000000000000  0.000000000000000  0.000000000000000  0.000000000000000  0.000000000000000  0.000000000000000  0.000000000000000  0.000000000000000  0.000000000000000  0.000000000000000  0.000000000000000  0.000000000000000  0.000000000000000  0.000000000000000  0.000000000000000  0.000000000000000  0.000000000000000  0.000000000000000  0.000000000000000  0.000000000000000  0.000000000000000  0.000000000000000  0.000000000000000  0.000000000000000  0.000000000000000  0.000000000000000  0.000000000000000  0.000000000000000  0.000000000000000  0.000000000000000  0.000000000000000  0.000000000000000  0.000000000000000  0.000000000000000  0.000000000000000  0.000000000000000  0.000000000000000  0.000000000000000  0.000000000000000  0.000000000000000 -0.040049102657343  0.000000000000000  0.000000000000000  0.000000000000000  0.000000000000000  0.000000000000000  0.000000000000000  0.000000000000000  0.000000000000000  0.000000000000000  0.000000000000000  0.000000000000000  0.000000000000000  0.000000000000000  0.000000000000000  0.000000000000000  0.000000000000000  0.000000000000000  0.000000000000000  0.000000000000000  0.000000000000000  0.000000000000000  0.000000000000000  0.000000000000000  0.000000000000000  0.000000000000000  0.000000000000000  0.000000000000000  0.000000000000000 -0.041280138110431  0.000000000000000  0.000000000000000  0.000000000000000  0.000000000000000  0.000000000000000  0.000000000000000  0.000000000000000  0.000000000000000
 0.000000000000000  0.000000000000000  0.000000000000000  0.000000000000000  0.000000000000000  0.000000000000000  0.000000000000000  0.000000000000000  0.000000000000000  0.000000000000000  0.000000000000000  0.000000000000000  0.000000000000000  0.000000000000000  0.000000000000000  0.000000000000000  0.000000000000000  0.000000000000000  0.000000000000000  0.000000000000000  0.000000000000000  0.000000000000000  0.000000000000000  0.000000000000000  0.000000000000000  0.000000000000000  0.000000000000000  0.000000000000000  0.000000000000000  0.000000000000000  0.000000000000000 -0.215655249279142  0.000000000000000  0.000000000000000  0.000000000000000  0.000000000000000  0.000000000000000  0.000000000000000  0.000000000000000  0.000000000000000  0.000000000000000  0.000000000000000  0.000000000000000  0.000000000000000  0.000000000000000  0.000000000000000  0.000000000000000  0.000000000000000  0.000000000000000  0.000000000000000  0.000000000000000 10.455296803171978  0.000000000000000 -1.011071444749246  0.000000000000000  0.000000000000000  0.000000000000000  0.000000000000000  0.000000000000000  0.000000000000000  0.000000000000000  0.000000000000000  0.000000000000000  0.000000000000000  0.000000000000000  0.000000000000000  0.000000000000000  0.000000000000000  0.000000000000000  0.000000000000000  0.000000000000000  0.000000000000000  0.000000000000000  0.000000000000000  0.000000000000000  0.000000000000000  0.000000000000000  0.000000000000000  0.000000000000000  0.000000000000000  0.000000000000000  0.000000000000000  0.000000000000000 -0.161445256721081  0.000000000000000  0.000000000000000  0.000000000000000  0.000000000000000  0.000000000000000  0.000000000000000  0.000000000000000  0.000000000000000  0.000000000000000  0.000000000000000  0.000000000000000  0.000000000000000  0.000000000000000  0.000000000000000  0.000000000000000  0.000000000000000  0.000000000000000  0.000000000000000  0.000000000000000  0.000000000000000  0.000000000000000  0.000000000000000  0.000000000000000  0.000000000000000  0.000000000000000  0.000000000000000  0.000000000000000  0.000000000000000  0.000000000000000  0.000000000000000  0.000000000000000  0.000000000000000  0.000000000000000  0.000000000000000  0.000000000000000  0.000000000000000  0.000000000000000  0.000000000000000  0.000000000000000  0.000000000000000  0.000000000000000  0.000000000000000  0.000000000000000  0.000000000000000  0.000000000000000  0.000000000000000  0.000000000000000  0.000000000000000  0.000000000000000  0.000000000000000  0.000000000000000  0.000000000000000  0.000000000000000  0.000000000000000  0.000000000000000  0.000000000000000  0.000000000000000  0.000000000000000  0.000000000000000  0.000000000000000  0.000000000000000  0.000000000000000  0.000000000000000  0.000000000000000  0.000000000000000  0.000000000000000  0.000000000000000  0.000000000000000  0.000000000000000  0.000000000000000  0.000000000000000  0.000000000000000  0.000000000000000  0.000000000000000  0.000000000000000  0.000000000000000  0.000000000000000  0.000000000000000  0.000000000000000  0.000000000000000  0.000000000000000  0.000000000000000  0.000000000000000  0.000000000000000  0.000000000000000  0.000000000000000  0.000000000000000  0.000000000000000  0.000000000000000  0.000000000000000  0.000000000000000  0.000000000000000  0.000000000000000  0.000000000000000  0.000000000000000  0.000000000000000  0.000000000000000  0.000000000000000  0.000000000000000  0.000000000000000  0.000000000000000  0.000000000000000  0.000000000000000  0.000000000000000  0.000000000000000  0.000000000000000  0.000000000000000  0.000000000000000  0.000000000000000  0.000000000000000  0.000000000000000  0.000000000000000  0.000000000000000  0.000000000000000  0.000000000000000  0.000000000000000  0.000000000000000  0.000000000000000  0.000000000000000  0.000000000000000  0.000000000000000  0.000000000000000  0.000000000000000  0.000000000000000  0.000000000000000  0.000000000000000  0.000000000000000  0.000000000000000  0.000000000000000  0.000000000000000  0.000000000000000  0.000000000000000  0.000000000000000  0.000000000000000  0.000000000000000  0.000000000000000  0.000000000000000  0.000000000000000  0.000000000000000  0.000000000000000  0.000000000000000  0.000000000000000  0.000000000000000  0.000000000000000  0.000000000000000  0.000000000000000  0.000000000000000  0.000000000000000  0.000000000000000  0.000000000000000  0.000000000000000  0.000000000000000  0.000000000000000  0.000000000000000  0.000000000000000  0.000000000000000  0.000000000000000  0.000000000000000  0.000000000000000  0.000000000000000  0.000000000000000  0.000000000000000  0.000000000000000  0.000000000000000  0.170081557295183  0.000000000000000  0.000000000000000  0.000000000000000  0.000000000000000  0.000000000000000  0.000000000000000  0.000000000000000
 0.000000000000000  0.000000000000000  0.000000000000000  0.000000000000000  0.000000000000000  0.000000000000000  0.000000000000000  0.000000000000000  0.000000000000000  0.000000000000000  0.000000000000000  0.000000000000000  0.000000000000000  0.000000000000000  0.000000000000000  0.000000000000000  0.000000000000000  0.000000000000000  0.000000000000000  0.000000000000000  0.000000000000000  0.000000000000000  0.000000000000000  0.000000000000000  0.000000000000000  0.000000000000000  0.000000000000000  0.000000000000000  0.000000000000000  0.000000000000000  0.000000000000000  0.000000000000000  0.000000000000000  0.000000000000000  0.000000000000000  0.000000000000000  0.000000000000000  0.000000000000000  0.000000000000000  0.000000000000000  0.000000000000000  0.000000000000000  0.000000000000000  0.000000000000000  0.000000000000000  0.000000000000000  0.000000000000000  0.000000000000000  0.000000000000000  0.000000000000000  0.000000000000000  0.000000000000000 11.665358211888943  0.000000000000000  0.000000000000000  0.247142822783973  0.000000000000000  0.000000000000000  0.000000000000000  0.000000000000000  0.000000000000000  0.000000000000000  0.000000000000000  0.000000000000000  0.000000000000000  0.000000000000000  0.000000000000000  0.000000000000000  0.000000000000000  0.000000000000000  0.000000000000000  0.000000000000000  0.000000000000000  0.000000000000000  0.000000000000000  0.000000000000000  0.000000000000000  0.000000000000000  0.000000000000000  0.000000000000000  0.000000000000000  0.000000000000000  0.000000000000000  0.000000000000000  0.000000000000000  0.000000000000000  0.000000000000000  0.000000000000000  0.000000000000000  0.000000000000000  0.000000000000000  0.000000000000000  0.000000000000000  0.000000000000000  0.000000000000000  0.000000000000000  0.000000000000000  0.000000000000000  0.000000000000000  0.000000000000000  0.000000000000000  0.000000000000000  0.000000000000000  0.000000000000000  0.000000000000000  0.000000000000000  0.000000000000000  0.000000000000000  0.000000000000000  0.000000000000000  0.000000000000000  0.000000000000000  0.000000000000000  0.000000000000000  0.000000000000000  0.000000000000000  0.000000000000000  0.000000000000000  0.000000000000000  0.000000000000000  0.000000000000000  0.000000000000000  0.000000000000000  0.000000000000000  0.000000000000000  0.000000000000000  0.000000000000000  0.000000000000000  0.000000000000000  0.000000000000000  0.000000000000000  0.000000000000000  0.000000000000000  0.000000000000000  0.000000000000000  0.000000000000000  0.000000000000000  0.000000000000000  0.000000000000000  0.000000000000000  0.000000000000000  0.000000000000000  0.000000000000000  0.000000000000000  0.000000000000000  0.000000000000000  0.000000000000000  0.000000000000000  0.000000000000000  0.000000000000000  0.000000000000000  0.000000000000000  0.000000000000000  0.000000000000000  0.000000000000000  0.000000000000000  0.000000000000000  0.000000000000000  0.000000000000000  0.000000000000000  0.000000000000000  0.000000000000000  0.000000000000000  0.000000000000000  0.000000000000000  0.000000000000000  0.000000000000000  0.000000000000000  0.000000000000000  0.000000000000000  0.000000000000000  0.000000000000000  0.000000000000000  0.000000000000000  0.000000000000000  0.000000000000000  0.000000000000000  0.000000000000000  0.000000000000000  0.000000000000000  0.000000000000000  0.000000000000000  0.000000000000000  0.000000000000000  0.166209386812772  0.000000000000000  0.000000000000000  0.000000000000000  0.000000000000000  0.000000000000000  0.000000000000000  0.000000000000000  0.000000000000000  0.000000000000000  0.000000000000000  0.000000000000000  0.000000000000000  0.000000000000000  0.000000000000000  0.000000000000000  0.000000000000000  0.000000000000000  0.000000000000000  0.000000000000000  0.000000000000000  0.000000000000000  0.000000000000000  0.000000000000000  0.000000000000000  0.000000000000000  0.000000000000000  0.000000000000000  0.000000000000000  0.000000000000000  0.000000000000000  0.000000000000000  0.000000000000000  0.000000000000000  0.000000000000000  0.000000000000000  0.000000000000000  0.000000000000000  0.000000000000000  0.000000000000000  0.000000000000000  0.000000000000000  0.000000000000000  0.000000000000000  0.000000000000000  0.000000000000000  0.000000000000000  0.000000000000000  0.000000000000000  0.000000000000000  0.000000000000000  0.000000000000000  0.000000000000000  0.000000000000000  0.000000000000000  0.000000000000000  0.000000000000000  0.000000000000000  0.000000000000000  0.000000000000000  0.000000000000000  0.000000000000000  0.000000000000000  0.000000000000000  0.000000000000000  0.000000000000000  0.000000000000000  0.000000000000000  0.000000000000000  0.000000000000000  0.000000000000000  0.000000000000000
 0.000000000000000  0.000000000000000  0.000000000000000  0.000000000000000  0.000000000000000  0.000000000000000  0.000000000000000  0.000000000000000  0.000000000000000  0.000000000000000  0.000000000000000  0.000000000000000  0.000000000000000  0.000000000000000  0.000000000000000  0.000000000000000  0.000000000000000  0.000000000000000  0.000000000000000  0.000000000000000  0.000000000000000  0.000000000000000  0.000000000000000  0.000000000000000  0.000000000000000  0.000000000000000  0.000000000000000  0.000000000000000  0.000000000000000  0.000000000000000  0.000000000000000  0.000000000000000  0.000000000000000  0.000000000000000  0.000000000000000  0.000000000000000  0.000000000000000  0.000000000000000  0.000000000000000  0.000000000000000  0.000000000000000  0.000000000000000  0.000000000000000  0.000000000000000  0.000000000000000  0.000000000000000  0.000000000000000  0.000000000000000  0.000000000000000  0.000000000000000 -0.139277986239363 -1.011071444410790  0.000000000000000 12.331797581020128  0.000000000000000  0.000000000000000  0.000000000000000  0.000000000000000  0.000000000000000  0.000000000000000  0.000000000000000  0.000000000000000  0.000000000000000  0.000000000000000  0.000000000000000  0.000000000000000  0.000000000000000  0.000000000000000  0.000000000000000  0.000000000000000  0.000000000000000  0.000000000000000  0.000000000000000  0.000000000000000  0.000000000000000  0.000000000000000  0.000000000000000  0.000000000000000  0.000000000000000  0.000000000000000  0.000000000000000  0.000000000000000  0.000000000000000  0.000000000000000  0.000000000000000  0.000000000000000  0.000000000000000  0.000000000000000  0.000000000000000  0.000000000000000  0.000000000000000  0.000000000000000  0.000000000000000  0.000000000000000  0.000000000000000  0.000000000000000  0.000000000000000  0.000000000000000  0.000000000000000  0.000000000000000  0.000000000000000  0.000000000000000  0.000000000000000  0.000000000000000  0.000000000000000  0.000000000000000  0.000000000000000  0.000000000000000  0.000000000000000  0.000000000000000  0.000000000000000  0.000000000000000  0.000000000000000  0.000000000000000  0.000000000000000  0.000000000000000  0.000000000000000  0.000000000000000  0.000000000000000  0.000000000000000  0.000000000000000  0.000000000000000  0.000000000000000  0.000000000000000  0.000000000000000  0.000000000000000  0.000000000000000  0.000000000000000  0.000000000000000  0.000000000000000  0.000000000000000  0.000000000000000  0.000000000000000  0.000000000000000  0.000000000000000  0.000000000000000  0.000000000000000  0.000000000000000  0.000000000000000  0.000000000000000  0.000000000000000  0.000000000000000  0.000000000000000  0.000000000000000  0.000000000000000  0.000000000000000  0.000000000000000  0.000000000000000  0.000000000000000  0.000000000000000  0.000000000000000  0.000000000000000  0.000000000000000  0.000000000000000  0.000000000000000  0.000000000000000  0.000000000000000  0.000000000000000  0.000000000000000  0.000000000000000  0.000000000000000  0.000000000000000  0.000000000000000  0.000000000000000  0.000000000000000  0.000000000000000  0.000000000000000  0.000000000000000  0.000000000000000  0.000000000000000  0.000000000000000  0.000000000000000  0.000000000000000  0.000000000000000  0.000000000000000  0.000000000000000  0.000000000000000  0.000000000000000  0.000000000000000  0.000000000000000  0.000000000000000  0.000000000000000  0.000000000000000  0.000000000000000  0.000000000000000  0.000000000000000  0.000000000000000  0.000000000000000  0.000000000000000  0.000000000000000  0.000000000000000  0.000000000000000  0.000000000000000  0.000000000000000  0.000000000000000  0.000000000000000  0.000000000000000  0.000000000000000  0.000000000000000  0.000000000000000  0.000000000000000  0.000000000000000  0.000000000000000  0.000000000000000  0.000000000000000  0.000000000000000  0.000000000000000  0.000000000000000  0.000000000000000  0.000000000000000  0.000000000000000  0.000000000000000  0.000000000000000  0.000000000000000  0.000000000000000  0.000000000000000  0.000000000000000  0.000000000000000  0.000000000000000  0.000000000000000  0.000000000000000  0.000000000000000  0.000000000000000  0.000000000000000  0.000000000000000  0.000000000000000  0.000000000000000  0.000000000000000  0.000000000000000  0.000000000000000  0.000000000000000  0.000000000000000  0.000000000000000  0.000000000000000  0.000000000000000  0.000000000000000  0.000000000000000  0.000000000000000  0.000000000000000  0.000000000000000  0.000000000000000  0.000000000000000  0.000000000000000  0.000000000000000  0.000000000000000  0.000000000000000  0.000000000000000  0.000000000000000  0.000000000000000  0.000000000000000  0.000000000000000  0.000000000000000  0.000000000000000  0.000000000000000  0.000000000000000  0.000000000000000
 0.000000000000000  0.000000000000000  0.000000000000000  0.000000000000000  0.000000000000000  0.000000000000000  0.000000000000000  0.000000000000000  0.000000000000000  0.000000000000000  0.000000000000000  0.000000000000000  0.000000000000000  0.000000000000000  0.000000000000000  0.000000000000000  0.000000000000000  0.000000000000000  0.000000000000000  0.000000000000000  0.000000000000000  0.000000000000000  0.000000000000000  0.000000000000000  0.000000000000000  0.000000000000000  0.000000000000000  0.000000000000000  0.000000000000000  0.000000000000000  0.000000000000000  0.000000000000000  0.000000000000000  0.000000000000000 -0.049453814110650  0.000000000000000  0.000000000000000  0.000000000000000  0.000000000000000  0.000000000000000  0.000000000000000  0.000000000000000  0.000000000000000  0.000000000000000  0.000000000000000  0.000000000000000  0.000000000000000  0.000000000000000  0.000000000000000  0.000000000000000  0.000000000000000  0.000000000000000  0.000000000000000  0.000000000000000  9.731180835696284  0.000000000000000  1.062922942956524 -0.155118106766997  0.000000000000000  0.000000000000000  0.000000000000000  0.000000000000000  0.000000000000000 -0.043642649522694  0.000000000000000  0.000000000000000  0.000000000000000  0.000000000000000  0.195557461058808  0.000000000000000  0.000000000000000  0.000000000000000  0.000000000000000  0.000000000000000  0.000000000000000  0.000000000000000  0.000000000000000  0.000000000000000  0.000000000000000  0.000000000000000  0.000000000000000  0.000000000000000  0.000000000000000  0.000000000000000  0.000000000000000  0.000000000000000  0.000000000000000  0.000000000000000  0.000000000000000  0.000000000000000  0.000000000000000  0.000000000000000  0.000000000000000  0.000000000000000  0.000000000000000  0.000000000000000  0.000000000000000  0.000000000000000  0.000000000000000  0.000000000000000  0.000000000000000  0.000000000000000  0.000000000000000  0.000000000000000  0.000000000000000  0.000000000000000  0.000000000000000  0.000000000000000  0.000000000000000  0.000000000000000  0.000000000000000  0.000000000000000  0.000000000000000  0.000000000000000  0.000000000000000  0.000000000000000  0.000000000000000  0.000000000000000  0.000000000000000  0.000000000000000  0.000000000000000  0.000000000000000  0.000000000000000  0.000000000000000  0.211889839675652  0.000000000000000  0.000000000000000  0.000000000000000  0.000000000000000  0.000000000000000  0.000000000000000  0.000000000000000  0.000000000000000  0.000000000000000  0.000000000000000  0.000000000000000  0.000000000000000  0.000000000000000  0.000000000000000  0.000000000000000  0.000000000000000  0.000000000000000  0.000000000000000  0.000000000000000  0.000000000000000  0.000000000000000  0.000000000000000  0.000000000000000  0.000000000000000  0.000000000000000  0.000000000000000  0.000000000000000  0.000000000000000  0.000000000000000  0.000000000000000  0.000000000000000  0.000000000000000  0.000000000000000  0.000000000000000  0.000000000000000  0.000000000000000  0.000000000000000  0.000000000000000  0.000000000000000  0.000000000000000  0.000000000000000  0.000000000000000  0.000000000000000  0.000000000000000  0.000000000000000  0.000000000000000  0.000000000000000  0.000000000000000  0.000000000000000  0.000000000000000  0.000000000000000  0.000000000000000  0.000000000000000  0.000000000000000  0.000000000000000  0.000000000000000  0.000000000000000  0.000000000000000  0.000000000000000  0.000000000000000  0.000000000000000  0.000000000000000  0.000000000000000  0.000000000000000  0.000000000000000  0.000000000000000  0.000000000000000  0.000000000000000  0.000000000000000  0.000000000000000  0.000000000000000  0.000000000000000  0.000000000000000  0.000000000000000  0.000000000000000  0.000000000000000  0.000000000000000  0.000000000000000  0.000000000000000  0.000000000000000  0.000000000000000  0.000000000000000  0.000000000000000  0.000000000000000  0.000000000000000  0.000000000000000  0.000000000000000  0.000000000000000  0.000000000000000  0.000000000000000  0.000000000000000  0.000000000000000  0.000000000000000  0.000000000000000  0.000000000000000  0.000000000000000  0.000000000000000  0.000000000000000  0.000000000000000  0.000000000000000  0.000000000000000  0.000000000000000  0.000000000000000  0.000000000000000  0.000000000000000  0.000000000000000  0.000000000000000  0.000000000000000  0.000000000000000  0.000000000000000  0.000000000000000  0.000000000000000  0.000000000000000  0.000000000000000  0.000000000000000  0.000000000000000  0.000000000000000  0.000000000000000  0.000000000000000  0.000000000000000  0.000000000000000  0.000000000000000  0.000000000000000  0.000000000000000  0.000000000000000  0.000000000000000  0.000000000000000  0.000000000000000  0.000000000000000  0.000000000000000  0.000000000000000
 0.000000000000000  0.000000000000000  0.000000000000000  0.000000000000000  0.000000000000000  0.000000000000000  0.000000000000000  0.000000000000000  0.000000000000000  0.000000000000000  0.000000000000000  0.000000000000000  0.000000000000000  0.000000000000000  0.000000000000000  0.000000000000000  0.000000000000000  0.000000000000000  0.000000000000000  0.000000000000000  0.000000000000000  0.000000000000000  0.000000000000000  0.000000000000000  0.000000000000000  0.000000000000000  0.000000000000000  0.000000000000000  0.000000000000000  0.000000000000000  0.000000000000000  0.000000000000000  0.000000000000000  0.000000000000000  0.000000000000000  0.000000000000000  0.000000000000000  0.000000000000000  0.000000000000000  0.000000000000000  0.000000000000000  0.000000000000000  0.000000000000000  0.000000000000000  0.000000000000000  0.000000000000000  0.000000000000000  0.000000000000000  0.000000000000000  0.000000000000000  0.000000000000000  0.000000000000000  0.247142822783972  0.000000000000000  0.000000000000000 12.917740842313622  0.000000000000000  0.000000000000000  0.000000000000000  0.000000000000000  0.000000000000000  0.000000000000000  0.000000000000000  0.000000000000000  0.000000000000000  0.000000000000000  0.000000000000000  0.000000000000000  0.000000000000000  0.000000000000000  0.000000000000000  0.000000000000000  0.000000000000000  0.000000000000000  0.000000000000000  0.000000000000000  0.000000000000000  0.000000000000000  0.000000000000000  0.000000000000000  0.000000000000000  0.000000000000000  0.000000000000000  0.000000000000000  0.000000000000000  0.000000000000000  0.000000000000000  0.000000000000000  0.000000000000000  0.000000000000000  0.000000000000000  0.000000000000000  0.000000000000000  0.000000000000000  0.000000000000000  0.000000000000000  0.000000000000000  0.000000000000000  0.000000000000000  0.000000000000000  0.000000000000000  0.000000000000000  0.000000000000000  0.000000000000000  0.000000000000000  0.000000000000000  0.000000000000000  0.000000000000000  0.000000000000000  0.000000000000000  0.000000000000000  0.000000000000000  0.000000000000000  0.000000000000000  0.000000000000000  0.000000000000000  0.000000000000000  0.000000000000000  0.000000000000000  0.000000000000000  0.000000000000000  0.000000000000000  0.000000000000000  0.000000000000000  0.000000000000000  0.000000000000000  0.000000000000000  0.000000000000000  0.000000000000000  0.000000000000000  0.000000000000000  0.000000000000000  0.000000000000000  0.000000000000000  0.000000000000000  0.000000000000000  0.000000000000000  0.000000000000000  0.000000000000000  0.000000000000000  0.000000000000000  0.000000000000000  0.000000000000000  0.000000000000000  0.000000000000000  0.000000000000000  0.000000000000000  0.000000000000000  0.000000000000000  0.000000000000000  0.000000000000000  0.000000000000000  0.000000000000000  0.000000000000000  0.000000000000000  0.000000000000000  0.000000000000000  0.000000000000000  0.000000000000000  0.000000000000000  0.000000000000000  0.000000000000000  0.000000000000000  0.000000000000000  0.000000000000000  0.000000000000000  0.000000000000000  0.000000000000000  0.000000000000000  0.000000000000000  0.000000000000000  0.000000000000000  0.000000000000000  0.000000000000000  0.000000000000000  0.000000000000000  0.000000000000000  0.000000000000000  0.000000000000000  0.000000000000000  0.000000000000000  0.000000000000000  0.000000000000000  0.000000000000000  0.000000000000000  0.000000000000000  0.000000000000000  0.000000000000000  0.000000000000000  0.000000000000000  0.000000000000000  0.000000000000000  0.000000000000000  0.000000000000000  0.000000000000000  0.000000000000000  0.000000000000000  0.000000000000000  0.000000000000000  0.000000000000000  0.000000000000000  0.000000000000000  0.000000000000000  0.000000000000000  0.000000000000000  0.000000000000000  0.000000000000000  0.000000000000000  0.000000000000000  0.000000000000000  0.000000000000000  0.000000000000000  0.000000000000000  0.000000000000000  0.000000000000000  0.000000000000000  0.000000000000000  0.000000000000000  0.000000000000000  0.000000000000000  0.000000000000000  0.000000000000000  0.000000000000000  0.000000000000000  0.000000000000000  0.000000000000000  0.000000000000000  0.000000000000000  0.000000000000000  0.000000000000000  0.000000000000000  0.000000000000000  0.000000000000000  0.000000000000000  0.000000000000000  0.000000000000000  0.000000000000000  0.000000000000000  0.000000000000000  0.000000000000000  0.000000000000000  0.000000000000000  0.000000000000000  0.000000000000000  0.000000000000000  0.000000000000000  0.000000000000000  0.000000000000000  0.000000000000000  0.000000000000000  0.000000000000000  0.000000000000000  0.000000000000000  0.000000000000000  0.000000000000000  0.000000000000000
 0.000000000000000  0.000000000000000  0.000000000000000  0.000000000000000  0.000000000000000  0.000000000000000  0.000000000000000  0.000000000000000  0.000000000000000  0.000000000000000  0.000000000000000  0.000000000000000  0.000000000000000  0.000000000000000  0.000000000000000  0.000000000000000  0.000000000000000  0.000000000000000  0.000000000000000  0.000000000000000  0.000000000000000  0.000000000000000  0.000000000000000  0.000000000000000  0.000000000000000  0.000000000000000  0.000000000000000  0.000000000000000  0.000000000000000  0.000000000000000  0.000000000000000  0.000000000000000  0.000000000000000  0.000000000000000  0.277955200042388  0.000000000000000  0.000000000000000  0.000000000000000  0.000000000000000  0.000000000000000  0.000000000000000  0.000000000000000  0.000000000000000  0.000000000000000  0.000000000000000  0.000000000000000  0.000000000000000  0.072098557327845  0.000000000000000  0.000000000000000  0.000000000000000  0.000000000000000  0.000000000000000  0.000000000000000  1.062922942969062  0.000000000000000  9.210430248053223  0.000000000000000  0.000000000000000  0.000000000000000  0.000000000000000  0.000000000000000  0.000000000000000  0.000000000000000  0.000000000000000  0.000000000000000  0.000000000000000  0.000000000000000  0.000000000000000  0.000000000000000  0.000000000000000  0.000000000000000  0.000000000000000  0.000000000000000  0.000000000000000  0.000000000000000  0.000000000000000  0.000000000000000  0.000000000000000  0.000000000000000  0.000000000000000  0.000000000000000  0.000000000000000  0.000000000000000  0.000000000000000  0.000000000000000  0.000000000000000  0.000000000000000  0.000000000000000  0.000000000000000  0.000000000000000  0.000000000000000  0.000000000000000  0.000000000000000  0.000000000000000  0.000000000000000  0.000000000000000  0.000000000000000  0.000000000000000  0.000000000000000  0.000000000000000  0.000000000000000 -0.005650508868118  0.000000000000000  0.000000000000000  0.000000000000000  0.000000000000000  0.000000000000000  0.000000000000000  0.000000000000000  0.000000000000000  0.000000000000000  0.000000000000000  0.000000000000000  0.000000000000000  0.000000000000000  0.000000000000000  0.000000000000000  0.000000000000000  0.000000000000000  0.000000000000000  0.000000000000000  0.000000000000000  0.000000000000000 -0.354470960862538  0.000000000000000  0.000000000000000  0.000000000000000  0.000000000000000  0.000000000000000  0.000000000000000  0.000000000000000  0.000000000000000  0.000000000000000  0.000000000000000  0.000000000000000  0.000000000000000  0.000000000000000  0.000000000000000  0.000000000000000  0.000000000000000  0.000000000000000  0.000000000000000  0.000000000000000  0.000000000000000  0.000000000000000  0.000000000000000  0.000000000000000  0.000000000000000  0.000000000000000  0.000000000000000  0.000000000000000  0.000000000000000  0.000000000000000  0.000000000000000  0.000000000000000  0.000000000000000  0.000000000000000  0.000000000000000  0.000000000000000  0.000000000000000  0.000000000000000  0.000000000000000  0.000000000000000  0.000000000000000  0.000000000000000  0.000000000000000  0.000000000000000  0.000000000000000  0.000000000000000  0.000000000000000  0.000000000000000  0.000000000000000  0.000000000000000  0.000000000000000  0.000000000000000  0.000000000000000  0.000000000000000  0.000000000000000  0.000000000000000  0.000000000000000  0.000000000000000  0.000000000000000  0.000000000000000  0.000000000000000  0.000000000000000  0.000000000000000  0.000000000000000  0.000000000000000  0.000000000000000  0.000000000000000  0.000000000000000  0.000000000000000  0.000000000000000  0.000000000000000  0.000000000000000  0.000000000000000  0.000000000000000  0.000000000000000  0.000000000000000  0.000000000000000  0.000000000000000  0.000000000000000  0.000000000000000  0.000000000000000  0.000000000000000  0.000000000000000  0.000000000000000  0.000000000000000  0.000000000000000  0.000000000000000  0.000000000000000  0.000000000000000  0.000000000000000  0.000000000000000  0.000000000000000  0.000000000000000  0.000000000000000  0.000000000000000  0.000000000000000  0.000000000000000  0.000000000000000  0.000000000000000  0.000000000000000  0.000000000000000  0.000000000000000  0.000000000000000  0.000000000000000  0.000000000000000  0.000000000000000  0.000000000000000  0.000000000000000  0.000000000000000  0.000000000000000  0.000000000000000  0.000000000000000  0.000000000000000  0.000000000000000  0.000000000000000  0.000000000000000  0.000000000000000  0.000000000000000  0.000000000000000  0.000000000000000  0.000000000000000  0.000000000000000  0.000000000000000  0.000000000000000  0.000000000000000  0.000000000000000  0.000000000000000  0.000000000000000  0.000000000000000  0.000000000000000  0.000000000000000  0.000000000000000
 0.000000000000000  0.000000000000000  0.000000000000000  0.000000000000000  0.000000000000000  0.000000000000000  0.000000000000000  0.000000000000000  0.000000000000000  0.000000000000000  0.000000000000000  0.000000000000000  0.000000000000000  0.000000000000000  0.000000000000000  0.000000000000000  0.000000000000000  0.000000000000000  0.000000000000000  0.000000000000000  0.000000000000000  0.000000000000000  0.000000000000000  0.000000000000000  0.000000000000000  0.000000000000000  0.000000000000000  0.000000000000000  0.000000000000000  0.000000000000000  0.000000000000000  0.000000000000000  0.000000000000000  0.000000000000000  0.000000000000000  0.000000000000000  0.000000000000000  0.000000000000000  0.000000000000000  0.000000000000000  0.000000000000000  0.000000000000000  0.000000000000000  0.109698511132610  0.000000000000000  0.000000000000000  0.000000000000000  0.000000000000000  0.000000000000000  0.000000000000000  0.000000000000000  0.000000000000000  0.000000000000000  0.000000000000000 -0.155118106752510  0.000000000000000  0.000000000000000 10.658184057224734  0.000000000000000  0.218309543811714  0.000000000000000  0.000000000000000  0.000000000000000  0.000000000000000  0.000000000000000  0.000000000000000  0.000000000000000  0.000000000000000  0.000000000000000  0.000000000000000  0.000000000000000  0.000000000000000  0.000000000000000  0.000000000000000  0.000000000000000  0.000000000000000  0.000000000000000  0.000000000000000  0.000000000000000  0.000000000000000  0.000000000000000  0.000000000000000  0.000000000000000  0.000000000000000  0.000000000000000  0.000000000000000  0.000000000000000  0.000000000000000  0.000000000000000  0.000000000000000  0.000000000000000  0.000000000000000  0.000000000000000  0.000000000000000  0.000000000000000  0.000000000000000  0.000000000000000  0.000000000000000  0.000000000000000  0.000000000000000  0.000000000000000  0.000000000000000  0.000000000000000  0.000000000000000  0.000000000000000  0.000000000000000  0.000000000000000  0.000000000000000  0.000000000000000  0.000000000000000  0.000000000000000  0.000000000000000  0.000000000000000  0.000000000000000  0.000000000000000  0.000000000000000  0.000000000000000  0.000000000000000  0.000000000000000  0.000000000000000  0.000000000000000  0.000000000000000  0.000000000000000  0.000000000000000  0.000000000000000  0.000000000000000  0.000000000000000  0.000000000000000  0.000000000000000  0.000000000000000  0.000000000000000  0.000000000000000  0.000000000000000  0.000000000000000  0.000000000000000  0.000000000000000  0.000000000000000  0.000000000000000  0.000000000000000  0.000000000000000  0.000000000000000  0.000000000000000  0.000000000000000  0.000000000000000  0.000000000000000  0.000000000000000  0.000000000000000  0.000000000000000  0.000000000000000  0.000000000000000  0.000000000000000  0.000000000000000  0.000000000000000  0.000000000000000  0.000000000000000  0.000000000000000  0.000000000000000  0.000000000000000  0.084279859228511  0.000000000000000  0.000000000000000  0.000000000000000  0.000000000000000  0.000000000000000  0.000000000000000  0.000000000000000  0.000000000000000  0.000000000000000  0.000000000000000  0.000000000000000  0.088910534539448  0.000000000000000  0.000000000000000  0.000000000000000  0.000000000000000  0.000000000000000  0.000000000000000  0.000000000000000  0.000000000000000  0.000000000000000  0.000000000000000  0.000000000000000  0.000000000000000  0.000000000000000 -0.051866497307706  0.000000000000000  0.000000000000000  0.000000000000000  0.000000000000000  0.000000000000000  0.000000000000000  0.000000000000000  0.000000000000000  0.000000000000000  0.000000000000000  0.000000000000000  0.000000000000000  0.000000000000000  0.000000000000000  0.000000000000000  0.000000000000000  0.000000000000000  0.000000000000000  0.000000000000000  0.000000000000000  0.000000000000000  0.000000000000000  0.000000000000000  0.000000000000000  0.000000000000000  0.000000000000000  0.000000000000000  0.000000000000000  0.000000000000000  0.000000000000000  0.000000000000000  0.000000000000000  0.000000000000000  0.000000000000000  0.000000000000000  0.000000000000000  0.000000000000000  0.000000000000000  0.000000000000000  0.000000000000000  0.000000000000000  0.000000000000000  0.000000000000000  0.000000000000000  0.000000000000000  0.000000000000000  0.000000000000000  0.000000000000000  0.000000000000000  0.000000000000000  0.000000000000000  0.000000000000000  0.000000000000000  0.000000000000000  0.000000000000000  0.000000000000000  0.000000000000000  0.000000000000000  0.000000000000000  0.000000000000000  0.000000000000000  0.000000000000000  0.000000000000000  0.000000000000000  0.000000000000000  0.000000000000000  0.000000000000000  0.000000000000000  0.000000000000000  0.000000000000000  0.000000000000000
 0.000000000000000  0.000000000000000  0.000000000000000  0.000000000000000  0.000000000000000  0.000000000000000  0.000000000000000  0.000000000000000  0.000000000000000  0.000000000000000  0.000000000000000  0.000000000000000  0.000000000000000  0.000000000000000  0.000000000000000  0.000000000000000  0.000000000000000  0.000000000000000  0.000000000000000  0.000000000000000  0.000000000000000  0.000000000000000  0.000000000000000  0.000000000000000  0.000000000000000  0.000000000000000  0.000000000000000  0.000000000000000  0.000000000000000  0.000000000000000  0.000000000000000  0.000000000000000  0.000000000000000  0.000000000000000  0.000000000000000  0.000000000000000  0.000000000000000  0.000000000000000  0.000000000000000  0.000000000000000  0.000000000000000  0.000000000000000  0.000000000000000  0.000000000000000  0.000000000000000  0.000000000000000  0.000000000000000  0.000000000000000  0.000000000000000  0.000000000000000  0.000000000000000  0.000000000000000  0.000000000000000  0.000000000000000  0.000000000000000  0.000000000000000  0.000000000000000  0.000000000000000 11.903984496335372 -0.708370789551357 -1.749457830190173  0.896956390162599  0.000000000000000  0.000000000000000  0.000000000000000  0.000000000000000  0.000000000000000  0.000000000000000  0.000000000000000  0.000000000000000  0.000000000000000  0.000000000000000  0.000000000000000  0.000000000000000  0.000000000000000  0.000000000000000  0.000000000000000  0.000000000000000  0.000000000000000  0.000000000000000  0.000000000000000  0.000000000000000  0.000000000000000  0.000000000000000  0.000000000000000  0.000000000000000  0.000000000000000  0.000000000000000  0.000000000000000  0.000000000000000  0.000000000000000  0.000000000000000  0.000000000000000  0.000000000000000  0.000000000000000  0.000000000000000  0.000000000000000  0.000000000000000  0.000000000000000  0.000000000000000  0.000000000000000  0.000000000000000  0.000000000000000  0.000000000000000  0.000000000000000  0.000000000000000  0.000000000000000  0.000000000000000  0.000000000000000  0.000000000000000  0.000000000000000  0.000000000000000  0.000000000000000  0.000000000000000  0.000000000000000  0.000000000000000  0.000000000000000  0.000000000000000  0.000000000000000  0.000000000000000  0.000000000000000  0.000000000000000  0.000000000000000  0.000000000000000  0.000000000000000  0.000000000000000  0.000000000000000  0.000000000000000  0.000000000000000  0.000000000000000  0.000000000000000  0.000000000000000  0.000000000000000  0.000000000000000  0.000000000000000  0.000000000000000  0.000000000000000  0.000000000000000  0.000000000000000  0.000000000000000  0.000000000000000  0.000000000000000  0.000000000000000  0.000000000000000  0.000000000000000  0.000000000000000  0.000000000000000  0.000000000000000  0.000000000000000  0.000000000000000  0.000000000000000  0.000000000000000  0.000000000000000  0.000000000000000  0.000000000000000  0.000000000000000  0.000000000000000  0.180170263101082  0.000000000000000  0.000000000000000  0.000000000000000  0.000000000000000  0.000000000000000  0.000000000000000  0.000000000000000  0.072360783209695  0.000000000000000  0.000000000000000  0.000000000000000  0.000000000000000  0.000000000000000  0.000000000000000  0.000000000000000  0.000000000000000 -0.048140803012575  0.000000000000000  0.000000000000000  0.000000000000000  0.000000000000000  0.000000000000000  0.000000000000000  0.000000000000000  0.000000000000000  0.000000000000000  0.000000000000000  0.000000000000000  0.000000000000000  0.000000000000000  0.000000000000000  0.000000000000000  0.000000000000000  0.000000000000000  0.000000000000000  0.000000000000000  0.000000000000000  0.000000000000000  0.000000000000000  0.000000000000000  0.000000000000000  0.000000000000000  0.000000000000000  0.000000000000000  0.000000000000000  0.000000000000000  0.000000000000000  0.000000000000000  0.000000000000000  0.000000000000000  0.000000000000000  0.000000000000000  0.000000000000000  0.000000000000000  0.000000000000000  0.000000000000000  0.000000000000000  0.000000000000000  0.000000000000000  0.000000000000000  0.000000000000000  0.000000000000000  0.000000000000000  0.000000000000000  0.138518984654572  0.000000000000000  0.000000000000000  0.000000000000000  0.000000000000000  0.000000000000000  0.000000000000000  0.000000000000000  0.000000000000000  0.000000000000000  0.000000000000000  0.000000000000000  0.000000000000000  0.000000000000000  0.000000000000000  0.000000000000000  0.000000000000000  0.000000000000000  0.000000000000000  0.000000000000000  0.000000000000000  0.000000000000000  0.000000000000000  0.000000000000000  0.000000000000000  0.000000000000000  0.000000000000000  0.000000000000000  0.000000000000000  0.000000000000000  0.000000000000000  0.000000000000000  0.000000000000000  0.000000000000000
 0.000000000000000  0.000000000000000  0.000000000000000  0.000000000000000  0.000000000000000  0.000000000000000  0.000000000000000  0.000000000000000  0.000000000000000  0.000000000000000  0.000000000000000  0.000000000000000  0.000000000000000  0.000000000000000  0.000000000000000  0.000000000000000  0.000000000000000  0.000000000000000  0.000000000000000  0.000000000000000  0.000000000000000  0.000000000000000  0.000000000000000  0.000000000000000  0.000000000000000  0.000000000000000  0.000000000000000  0.000000000000000  0.000000000000000  0.000000000000000  0.000000000000000  0.000000000000000  0.000000000000000  0.000000000000000  0.000000000000000  0.000000000000000  0.000000000000000  0.000000000000000  0.000000000000000  0.000000000000000  0.000000000000000  0.000000000000000  0.000000000000000  0.000000000000000  0.000000000000000  0.000000000000000  0.000000000000000  0.000000000000000  0.000000000000000  0.000000000000000  0.000000000000000  0.000000000000000  0.000000000000000  0.000000000000000  0.000000000000000  0.000000000000000  0.000000000000000  0.218309543783274 -0.708370789908861 11.749602711061483  0.444585454777195  0.591030260921101  0.000000000000000  0.000000000000000  0.000000000000000  0.000000000000000  0.000000000000000  0.000000000000000  0.000000000000000  0.000000000000000  0.000000000000000  0.000000000000000  0.000000000000000  0.000000000000000  0.000000000000000  0.000000000000000  0.000000000000000  0.000000000000000  0.000000000000000  0.000000000000000  0.000000000000000  0.000000000000000  0.000000000000000  0.000000000000000  0.000000000000000  0.000000000000000  0.000000000000000  0.000000000000000  0.000000000000000  0.000000000000000  0.000000000000000  0.000000000000000  0.000000000000000  0.000000000000000  0.000000000000000  0.000000000000000  0.000000000000000  0.000000000000000  0.000000000000000  0.000000000000000  0.000000000000000  0.000000000000000  0.000000000000000  0.000000000000000  0.000000000000000  0.000000000000000  0.000000000000000  0.000000000000000  0.000000000000000  0.000000000000000  0.000000000000000  0.000000000000000  0.000000000000000  0.000000000000000  0.000000000000000  0.000000000000000  0.000000000000000  0.000000000000000  0.000000000000000  0.000000000000000  0.000000000000000  0.000000000000000  0.000000000000000  0.000000000000000  0.000000000000000  0.000000000000000  0.000000000000000  0.126850312524967  0.000000000000000  0.000000000000000  0.000000000000000  0.000000000000000  0.000000000000000  0.000000000000000  0.000000000000000  0.000000000000000  0.000000000000000  0.000000000000000  0.000000000000000  0.000000000000000  0.000000000000000  0.000000000000000  0.000000000000000  0.000000000000000  0.000000000000000  0.000000000000000  0.000000000000000  0.000000000000000  0.000000000000000  0.000000000000000  0.000000000000000  0.000000000000000  0.000000000000000  0.000000000000000  0.000000000000000  0.000000000000000  0.000000000000000  0.000000000000000  0.000000000000000  0.000000000000000 -0.005317318763731  0.000000000000000  0.000000000000000  0.000000000000000  0.000000000000000  0.000000000000000  0.000000000000000  0.000000000000000  0.000000000000000  0.000000000000000  0.000000000000000  0.000000000000000  0.000000000000000  0.000000000000000  0.000000000000000  0.000000000000000  0.000000000000000  0.000000000000000  0.000000000000000  0.000000000000000  0.000000000000000  0.000000000000000  0.000000000000000  0.000000000000000  0.000000000000000  0.000000000000000  0.000000000000000  0.000000000000000  0.000000000000000  0.000000000000000  0.000000000000000  0.000000000000000  0.000000000000000  0.000000000000000  0.000000000000000  0.000000000000000  0.000000000000000  0.000000000000000  0.000000000000000  0.000000000000000  0.000000000000000  0.000000000000000  0.000000000000000  0.000000000000000  0.000000000000000  0.000000000000000  0.000000000000000  0.000000000000000  0.000000000000000  0.000000000000000  0.000000000000000  0.000000000000000  0.000000000000000  0.000000000000000  0.000000000000000  0.000000000000000  0.000000000000000  0.000000000000000  0.000000000000000  0.000000000000000  0.000000000000000  0.000000000000000  0.000000000000000  0.000000000000000  0.000000000000000  0.000000000000000  0.000000000000000  0.000000000000000  0.000000000000000  0.000000000000000  0.000000000000000  0.000000000000000  0.000000000000000  0.000000000000000  0.000000000000000  0.000000000000000  0.000000000000000  0.000000000000000  0.000000000000000  0.000000000000000  0.000000000000000  0.000000000000000  0.000000000000000  0.000000000000000  0.000000000000000  0.000000000000000  0.000000000000000  0.000000000000000  0.000000000000000  0.000000000000000  0.000000000000000  0.000000000000000  0.000000000000000  0.000000000000000  0.000000000000000  0.000000000000000
 0.000000000000000  0.000000000000000  0.000000000000000  0.000000000000000  0.000000000000000  0.000000000000000  0.000000000000000  0.000000000000000  0.000000000000000  0.000000000000000  0.000000000000000  0.000000000000000  0.000000000000000  0.000000000000000  0.000000000000000  0.000000000000000  0.000000000000000  0.000000000000000  0.000000000000000  0.000000000000000  0.000000000000000  0.000000000000000  0.000000000000000  0.000000000000000  0.000000000000000  0.000000000000000  0.000000000000000  0.000000000000000  0.000000000000000  0.000000000000000  0.000000000000000  0.000000000000000  0.000000000000000  0.000000000000000  0.000000000000000  0.000000000000000  0.000000000000000  0.000000000000000  0.000000000000000  0.000000000000000  0.000000000000000  0.000000000000000  0.000000000000000  0.000000000000000  0.000000000000000  0.000000000000000  0.000000000000000  0.000000000000000  0.000000000000000  0.000000000000000  0.000000000000000  0.000000000000000  0.000000000000000  0.000000000000000  0.000000000000000  0.000000000000000  0.000000000000000  0.000000000000000 -1.749457830179926  0.444585454722799 10.404242614301772  0.000000000000000  0.000000000000000  0.000000000000000  0.000000000000000  0.000000000000000  0.000000000000000  0.000000000000000  0.000000000000000  0.000000000000000  0.000000000000000  0.000000000000000  0.000000000000000  0.000000000000000  0.000000000000000  0.000000000000000  0.000000000000000  0.000000000000000  0.000000000000000  0.000000000000000  0.000000000000000  0.000000000000000  0.000000000000000  0.000000000000000  0.000000000000000  0.000000000000000  0.000000000000000  0.000000000000000  0.000000000000000  0.000000000000000  0.000000000000000  0.000000000000000  0.000000000000000  0.000000000000000  0.000000000000000  0.000000000000000  0.000000000000000  0.000000000000000  0.000000000000000  0.000000000000000  0.000000000000000  0.000000000000000  0.000000000000000  0.000000000000000  0.000000000000000  0.000000000000000  0.000000000000000  0.000000000000000  0.000000000000000  0.000000000000000  0.000000000000000  0.000000000000000  0.000000000000000  0.000000000000000  0.000000000000000  0.000000000000000  0.000000000000000  0.000000000000000  0.000000000000000  0.000000000000000  0.000000000000000  0.000000000000000  0.000000000000000  0.000000000000000  0.000000000000000  0.000000000000000  0.000000000000000  0.000000000000000  0.000000000000000  0.000000000000000  0.000000000000000  0.000000000000000  0.000000000000000  0.000000000000000  0.000000000000000  0.000000000000000  0.000000000000000  0.000000000000000  0.000000000000000  0.000000000000000  0.000000000000000  0.000000000000000  0.000000000000000  0.000000000000000  0.000000000000000  0.000000000000000  0.000000000000000  0.000000000000000  0.000000000000000  0.000000000000000  0.000000000000000  0.000000000000000  0.000000000000000  0.000000000000000  0.000000000000000  0.000000000000000  0.000000000000000  0.057129988647642  0.000000000000000  0.000000000000000  0.000000000000000  0.000000000000000  0.000000000000000  0.000000000000000  0.000000000000000  0.000000000000000  0.000000000000000  0.000000000000000  0.000000000000000  0.000000000000000  0.000000000000000  0.000000000000000  0.000000000000000  0.000000000000000  0.000000000000000  0.000000000000000  0.000000000000000  0.000000000000000  0.000000000000000  0.000000000000000  0.000000000000000  0.006111891141196  0.000000000000000  0.000000000000000  0.000000000000000  0.000000000000000  0.000000000000000  0.000000000000000  0.000000000000000  0.000000000000000  0.000000000000000  0.000000000000000  0.000000000000000  0.000000000000000  0.000000000000000  0.000000000000000  0.000000000000000  0.000000000000000  0.000000000000000  0.000000000000000  0.000000000000000  0.000000000000000  0.000000000000000  0.000000000000000  0.000000000000000  0.000000000000000  0.000000000000000  0.000000000000000  0.000000000000000  0.000000000000000  0.000000000000000  0.000000000000000  0.000000000000000  0.000000000000000  0.000000000000000  0.000000000000000  0.000000000000000  0.000000000000000  0.000000000000000  0.000000000000000  0.000000000000000  0.000000000000000  0.000000000000000  0.000000000000000  0.000000000000000  0.000000000000000  0.000000000000000  0.000000000000000  0.000000000000000  0.000000000000000  0.000000000000000  0.000000000000000  0.000000000000000  0.000000000000000  0.000000000000000  0.000000000000000  0.000000000000000  0.000000000000000  0.000000000000000  0.000000000000000  0.000000000000000  0.000000000000000  0.000000000000000  0.000000000000000  0.000000000000000  0.000000000000000  0.000000000000000  0.000000000000000  0.000000000000000  0.000000000000000  0.000000000000000  0.000000000000000  0.000000000000000  0.000000000000000  0.000000000000000  0.000000000000000
 0.000000000000000  0.000000000000000  0.000000000000000  0.000000000000000  0.000000000000000  0.000000000000000  0.000000000000000  0.000000000000000  0.000000000000000  0.000000000000000  0.000000000000000  0.000000000000000  0.000000000000000  0.000000000000000  0.000000000000000  0.000000000000000  0.000000000000000  0.000000000000000  0.000000000000000  0.000000000000000  0.000000000000000  0.000000000000000  0.000000000000000  0.000000000000000  0.000000000000000  0.000000000000000  0.000000000000000  0.000000000000000  0.000000000000000  0.000000000000000  0.000000000000000  0.000000000000000  0.000000000000000  0.000000000000000  0.000000000000000  0.000000000000000  0.000000000000000  0.000000000000000  0.000000000000000  0.000000000000000  0.000000000000000  0.000000000000000  0.000000000000000  0.000000000000000  0.000000000000000  0.000000000000000  0.000000000000000  0.000000000000000  0.000000000000000  0.000000000000000  0.000000000000000  0.000000000000000  0.000000000000000  0.000000000000000  0.000000000000000  0.000000000000000  0.000000000000000  0.000000000000000  0.896956390768628  0.591030266945900  0.000000000000000 12.243680320042159 -0.522472742206023  0.000000000000000  0.000000000000000  0.000000000000000  0.000000000000000  0.000000000000000  0.000000000000000  0.000000000000000  0.000000000000000  0.000000000000000  0.000000000000000  0.000000000000000  0.000000000000000  0.000000000000000  0.000000000000000  0.000000000000000  0.000000000000000  0.000000000000000  0.000000000000000  0.000000000000000  0.000000000000000  0.000000000000000  0.000000000000000  0.000000000000000  0.000000000000000  0.000000000000000  0.000000000000000  0.000000000000000  0.000000000000000  0.000000000000000  0.000000000000000  0.000000000000000  0.000000000000000  0.000000000000000  0.000000000000000  0.000000000000000  0.000000000000000  0.000000000000000  0.000000000000000  0.000000000000000  0.000000000000000  0.000000000000000  0.000000000000000  0.000000000000000  0.000000000000000  0.000000000000000  0.000000000000000  0.000000000000000  0.000000000000000  0.000000000000000  0.000000000000000  0.000000000000000  0.000000000000000  0.000000000000000  0.000000000000000  0.000000000000000  0.000000000000000  0.000000000000000  0.000000000000000  0.000000000000000  0.000000000000000  0.000000000000000  0.000000000000000  0.000000000000000  0.000000000000000  0.000000000000000  0.000000000000000  0.000000000000000  0.000000000000000  0.000000000000000  0.000000000000000  0.000000000000000  0.000000000000000  0.000000000000000  0.000000000000000  0.000000000000000  0.000000000000000  0.000000000000000  0.000000000000000  0.000000000000000  0.000000000000000  0.000000000000000  0.000000000000000  0.000000000000000  0.000000000000000  0.000000000000000  0.000000000000000  0.000000000000000  0.000000000000000  0.000000000000000  0.000000000000000  0.000000000000000  0.000000000000000  0.000000000000000  0.000000000000000  0.000000000000000  0.000000000000000  0.000000000000000  0.000000000000000  0.000000000000000  0.000000000000000  0.000000000000000  0.000000000000000  0.000000000000000  0.000000000000000  0.000000000000000  0.000000000000000  0.000000000000000  0.000000000000000  0.000000000000000  0.000000000000000  0.000000000000000  0.226936436904920  0.000000000000000  0.000000000000000  0.000000000000000  0.000000000000000  0.000000000000000  0.000000000000000  0.000000000000000  0.000000000000000  0.000000000000000  0.000000000000000  0.000000000000000  0.000000000000000  0.000000000000000  0.000000000000000  0.000000000000000  0.000000000000000  0.000000000000000  0.000000000000000  0.000000000000000  0.000000000000000  0.000000000000000  0.000000000000000  0.000000000000000  0.000000000000000  0.000000000000000  0.000000000000000  0.000000000000000  0.000000000000000  0.000000000000000  0.000000000000000  0.000000000000000  0.000000000000000  0.000000000000000  0.000000000000000  0.000000000000000  0.000000000000000  0.000000000000000  0.000000000000000  0.000000000000000  0.000000000000000  0.000000000000000  0.000000000000000  0.000000000000000  0.000000000000000  0.000000000000000  0.000000000000000  0.000000000000000  0.000000000000000  0.000000000000000  0.000000000000000  0.000000000000000  0.000000000000000  0.000000000000000  0.000000000000000  0.000000000000000  0.000000000000000  0.000000000000000  0.000000000000000  0.000000000000000  0.000000000000000  0.000000000000000  0.000000000000000  0.000000000000000  0.000000000000000  0.000000000000000  0.000000000000000  0.000000000000000  0.000000000000000  0.000000000000000  0.000000000000000  0.000000000000000  0.000000000000000  0.000000000000000  0.000000000000000  0.000000000000000  0.000000000000000  0.000000000000000  0.000000000000000  0.000000000000000  0.000000000000000  0.000000000000000
 0.000000000000000  0.000000000000000  0.000000000000000  0.000000000000000  0.000000000000000  0.000000000000000  0.000000000000000  0.000000000000000  0.000000000000000  0.000000000000000  0.000000000000000  0.000000000000000  0.000000000000000  0.000000000000000  0.000000000000000  0.000000000000000  0.000000000000000  0.000000000000000  0.000000000000000  0.000000000000000  0.000000000000000  0.000000000000000  0.000000000000000  0.000000000000000  0.000000000000000  0.000000000000000  0.000000000000000  0.000000000000000  0.000000000000000  0.000000000000000  0.000000000000000  0.000000000000000  0.000000000000000  0.000000000000000  0.000000000000000  0.000000000000000  0.000000000000000  0.000000000000000  0.000000000000000  0.000000000000000  0.000000000000000 -0.054043217351881  0.000000000000000  0.000000000000000  0.000000000000000  0.000000000000000  0.000000000000000  0.000000000000000  0.000000000000000  0.000000000000000  0.000000000000000  0.000000000000000  0.000000000000000  0.000000000000000  0.000000000000000  0.000000000000000  0.000000000000000  0.000000000000000  0.000000000000000  0.000000000000000  0.000000000000000 -0.522472742192461 10.382543388671419  0.353098077893426  0.239421991702002  0.000000000000000  0.000000000000000  0.000000000000000  0.000000000000000  0.000000000000000  0.000000000000000  0.000000000000000  0.000000000000000  0.000000000000000  0.000000000000000  0.000000000000000  0.000000000000000  0.000000000000000  0.000000000000000  0.000000000000000  0.000000000000000  0.000000000000000  0.000000000000000  0.000000000000000  0.000000000000000  0.000000000000000  0.000000000000000  0.000000000000000  0.000000000000000  0.000000000000000  0.000000000000000  0.000000000000000  0.000000000000000  0.000000000000000  0.000000000000000  0.000000000000000  0.000000000000000  0.000000000000000  0.000000000000000  0.000000000000000  0.000000000000000  0.000000000000000  0.000000000000000  0.000000000000000  0.000000000000000  0.000000000000000  0.000000000000000  0.000000000000000  0.000000000000000  0.000000000000000  0.000000000000000  0.000000000000000  0.000000000000000  0.000000000000000  0.000000000000000  0.000000000000000  0.000000000000000  0.000000000000000  0.000000000000000  0.000000000000000  0.000000000000000  0.000000000000000  0.000000000000000  0.000000000000000  0.000000000000000  0.000000000000000  0.000000000000000  0.000000000000000  0.000000000000000  0.000000000000000  0.000000000000000  0.000000000000000  0.000000000000000  0.000000000000000  0.000000000000000  0.000000000000000  0.000000000000000  0.000000000000000  0.000000000000000  0.000000000000000  0.000000000000000  0.000000000000000  0.000000000000000  0.000000000000000  0.000000000000000  0.000000000000000  0.000000000000000  0.000000000000000  0.000000000000000  0.000000000000000  0.000000000000000  0.000000000000000  0.000000000000000  0.000000000000000  0.000000000000000  0.000000000000000  0.000000000000000  0.000000000000000  0.000000000000000  0.000000000000000  0.000000000000000  0.000000000000000  0.000000000000000  0.000000000000000  0.000000000000000  0.000000000000000  0.000000000000000  0.000000000000000  0.000000000000000  0.000000000000000  0.000000000000000  0.000000000000000  0.000000000000000  0.000000000000000  0.000000000000000  0.000000000000000  0.000000000000000  0.000000000000000  0.000000000000000  0.000000000000000  0.000000000000000  0.000000000000000  0.000000000000000  0.000000000000000  0.000000000000000  0.000000000000000  0.000000000000000  0.000000000000000  0.000000000000000  0.000000000000000  0.000000000000000  0.000000000000000  0.000000000000000  0.000000000000000  0.000000000000000  0.000000000000000  0.000000000000000  0.000000000000000  0.000000000000000  0.000000000000000  0.000000000000000  0.000000000000000  0.000000000000000  0.000000000000000  0.000000000000000  0.000000000000000  0.000000000000000  0.000000000000000  0.000000000000000  0.000000000000000  0.000000000000000  0.000000000000000  0.000000000000000  0.000000000000000  0.000000000000000  0.000000000000000  0.000000000000000  0.000000000000000 -0.046679785139736  0.000000000000000  0.000000000000000  0.000000000000000  0.000000000000000  0.000000000000000  0.000000000000000  0.000000000000000  0.000000000000000  0.000000000000000  0.000000000000000  0.000000000000000  0.000000000000000  0.000000000000000  0.000000000000000  0.000000000000000 -0.030462812814187  0.000000000000000  0.000000000000000  0.000000000000000  0.000000000000000  0.000000000000000 -0.107231718397604  0.000000000000000  0.000000000000000  0.000000000000000  0.000000000000000  0.000000000000000  0.000000000000000  0.000000000000000  0.000000000000000  0.000000000000000  0.000000000000000  0.000000000000000  0.000000000000000  0.000000000000000  0.000000000000000  0.000000000000000
 0.000000000000000  0.000000000000000  0.000000000000000  0.000000000000000  0.000000000000000  0.000000000000000  0.000000000000000  0.000000000000000  0.000000000000000  0.000000000000000  0.000000000000000  0.000000000000000  0.000000000000000  0.000000000000000  0.000000000000000  0.000000000000000  0.000000000000000  0.000000000000000  0.141359059581424  0.000000000000000  0.000000000000000  0.000000000000000  0.000000000000000  0.000000000000000  0.000000000000000  0.000000000000000  0.000000000000000  0.000000000000000  0.000000000000000  0.000000000000000  0.000000000000000  0.000000000000000  0.000000000000000  0.000000000000000  0.000000000000000  0.000000000000000  0.000000000000000  0.000000000000000  0.000000000000000  0.000000000000000  0.000000000000000  0.007243608404853  0.000000000000000  0.000000000000000  0.000000000000000  0.000000000000000  0.000000000000000  0.064957247107526  0.000000000000000  0.000000000000000  0.000000000000000  0.000000000000000  0.000000000000000  0.000000000000000 -0.043642649544320  0.000000000000000  0.000000000000000  0.000000000000000  0.000000000000000  0.000000000000000  0.000000000000000  0.000000000000000  0.353098077790144  9.237994717613207  0.000000000000000  0.118682339483559 -0.107169093302298  0.000000000000000  0.229968802207662  0.000000000000000  0.000000000000000  0.000000000000000  0.000000000000000  0.000000000000000  0.000000000000000  0.000000000000000  0.000000000000000  0.000000000000000  0.000000000000000  0.000000000000000  0.000000000000000  0.000000000000000  0.000000000000000  0.000000000000000  0.000000000000000  0.000000000000000  0.000000000000000  0.000000000000000  0.000000000000000  0.000000000000000  0.000000000000000  0.000000000000000  0.000000000000000  0.000000000000000  0.000000000000000  0.000000000000000  0.000000000000000  0.000000000000000  0.000000000000000  0.000000000000000  0.000000000000000  0.000000000000000  0.000000000000000  0.000000000000000  0.000000000000000  0.000000000000000  0.000000000000000  0.000000000000000  0.000000000000000  0.000000000000000  0.000000000000000  0.000000000000000  0.000000000000000  0.000000000000000  0.000000000000000  0.000000000000000  0.000000000000000  0.000000000000000  0.000000000000000  0.000000000000000  0.000000000000000  0.000000000000000  0.000000000000000  0.000000000000000  0.000000000000000  0.000000000000000  0.000000000000000  0.000000000000000  0.000000000000000  0.000000000000000  0.000000000000000  0.000000000000000  0.000000000000000  0.000000000000000  0.000000000000000  0.000000000000000  0.000000000000000  0.000000000000000  0.000000000000000  0.000000000000000  0.000000000000000  0.004755525354982  0.000000000000000  0.000000000000000  0.000000000000000  0.000000000000000  0.000000000000000  0.000000000000000  0.000000000000000  0.000000000000000  0.000000000000000  0.000000000000000  0.000000000000000  0.000000000000000  0.000000000000000  0.000000000000000  0.000000000000000  0.000000000000000  0.000000000000000  0.000000000000000  0.000000000000000  0.000000000000000  0.000000000000000  0.000000000000000  0.000000000000000  0.000000000000000  0.000000000000000  0.000000000000000  0.000000000000000  0.000000000000000  0.000000000000000  0.000000000000000  0.000000000000000  0.000000000000000  0.000000000000000  0.000000000000000  0.000000000000000  0.000000000000000  0.000000000000000  0.000000000000000  0.097513024566419  0.000000000000000  0.000000000000000  0.000000000000000  0.000000000000000  0.000000000000000  0.000000000000000  0.000000000000000  0.000000000000000  0.000000000000000  0.000000000000000  0.000000000000000  0.000000000000000  0.000000000000000  0.000000000000000  0.000000000000000  0.000000000000000  0.000000000000000  0.000000000000000  0.000000000000000  0.000000000000000  0.000000000000000  0.000000000000000  0.000000000000000  0.000000000000000  0.000000000000000  0.000000000000000  0.000000000000000  0.000000000000000  0.000000000000000  0.000000000000000  0.000000000000000  0.000000000000000  0.000000000000000  0.000000000000000  0.000000000000000  0.000000000000000  0.073585945836415  0.000000000000000  0.000000000000000  0.000000000000000  0.000000000000000  0.000000000000000  0.000000000000000  0.000000000000000  0.000000000000000  0.000000000000000  0.000000000000000  0.000000000000000  0.000000000000000  0.000000000000000  0.000000000000000  0.000000000000000  0.000000000000000  0.000000000000000  0.000000000000000  0.000000000000000  0.000000000000000  0.000000000000000  0.024139850764595  0.000000000000000  0.000000000000000  0.000000000000000  0.000000000000000  0.000000000000000  0.000000000000000  0.000000000000000  0.000000000000000  0.000000000000000 -0.204473013413600  0.000000000000000  0.000000000000000  0.000000000000000  0.004367321822139  0.000000000000000  0.000000000000000
 0.000000000000000  0.000000000000000  0.000000000000000  0.000000000000000  0.000000000000000  0.000000000000000  0.000000000000000  0.000000000000000  0.000000000000000  0.000000000000000  0.000000000000000  0.000000000000000  0.000000000000000  0.000000000000000  0.000000000000000  0.000000000000000  0.000000000000000  0.000000000000000  0.000000000000000  0.000000000000000 -0.072825549569664  0.000000000000000  0.000000000000000  0.000000000000000  0.000000000000000  0.000000000000000  0.000000000000000  0.000000000000000  0.000000000000000  0.000000000000000  0.000000000000000  0.000000000000000  0.000000000000000  0.000000000000000  0.000000000000000  0.000000000000000  0.000000000000000  0.000000000000000  0.000000000000000  0.000000000000000  0.000000000000000  0.043129092590861  0.000000000000000  0.000000000000000  0.000000000000000  0.000000000000000  0.000000000000000  0.000000000000000  0.000000000000000  0.000000000000000  0.000000000000000  0.000000000000000  0.000000000000000  0.000000000000000  0.000000000000000  0.000000000000000  0.000000000000000  0.000000000000000  0.000000000000000  0.000000000000000  0.000000000000000  0.000000000000000  0.239421991750463  0.000000000000000 10.421642087774888 -0.282082448812543  1.474019927849701  0.000000000000000  0.000000000000000  0.000000000000000  0.000000000000000  0.000000000000000  0.000000000000000  0.000000000000000  0.000000000000000  0.000000000000000  0.000000000000000  0.000000000000000  0.000000000000000  0.000000000000000  0.000000000000000  0.000000000000000  0.000000000000000  0.000000000000000  0.000000000000000  0.000000000000000  0.000000000000000  0.000000000000000  0.000000000000000  0.000000000000000  0.000000000000000  0.000000000000000  0.000000000000000  0.000000000000000  0.000000000000000  0.000000000000000  0.000000000000000  0.000000000000000  0.000000000000000  0.000000000000000  0.000000000000000  0.000000000000000  0.000000000000000  0.000000000000000  0.000000000000000  0.000000000000000  0.000000000000000  0.000000000000000  0.000000000000000  0.000000000000000  0.000000000000000  0.000000000000000  0.000000000000000  0.000000000000000  0.000000000000000  0.000000000000000  0.000000000000000  0.000000000000000  0.000000000000000  0.000000000000000  0.000000000000000  0.000000000000000  0.000000000000000  0.000000000000000  0.000000000000000  0.000000000000000  0.000000000000000  0.000000000000000  0.000000000000000  0.000000000000000  0.000000000000000  0.000000000000000  0.000000000000000  0.000000000000000  0.000000000000000  0.000000000000000  0.000000000000000  0.000000000000000  0.000000000000000  0.000000000000000  0.000000000000000  0.000000000000000  0.000000000000000  0.000000000000000  0.000000000000000  0.000000000000000  0.000000000000000  0.000000000000000  0.000000000000000  0.000000000000000  0.000000000000000  0.000000000000000  0.000000000000000  0.000000000000000  0.000000000000000  0.000000000000000  0.000000000000000  0.000000000000000  0.000000000000000  0.000000000000000  0.000000000000000  0.000000000000000  0.000000000000000  0.000000000000000  0.000000000000000  0.000000000000000  0.000000000000000  0.000000000000000  0.000000000000000  0.000000000000000  0.000000000000000  0.000000000000000  0.000000000000000  0.000000000000000  0.000000000000000  0.000000000000000  0.000000000000000  0.000000000000000  0.000000000000000  0.000000000000000  0.000000000000000  0.000000000000000  0.000000000000000  0.000000000000000  0.000000000000000  0.000000000000000  0.000000000000000  0.000000000000000  0.088359026463823  0.000000000000000  0.000000000000000  0.000000000000000  0.000000000000000  0.000000000000000  0.000000000000000  0.000000000000000  0.000000000000000  0.000000000000000  0.000000000000000  0.000000000000000  0.000000000000000  0.000000000000000  0.000000000000000  0.000000000000000  0.000000000000000  0.000000000000000  0.000000000000000  0.000000000000000  0.000000000000000  0.000000000000000  0.000000000000000  0.000000000000000  0.000000000000000  0.000000000000000  0.000000000000000  0.000000000000000  0.000000000000000  0.000000000000000  0.000000000000000 -0.024479689487462  0.000000000000000  0.000000000000000  0.000000000000000  0.000000000000000  0.000000000000000  0.000000000000000  0.000000000000000  0.000000000000000  0.000000000000000  0.000000000000000 -0.063808084450523  0.000000000000000  0.000000000000000  0.000000000000000  0.000000000000000  0.000000000000000  0.000000000000000  0.000000000000000  0.000000000000000  0.000000000000000  0.000000000000000  0.000000000000000  0.000000000000000  0.000000000000000  0.000000000000000  0.000000000000000  0.000000000000000  0.000000000000000  0.000000000000000  0.000000000000000  0.000000000000000  0.000000000000000  0.000000000000000  0.000000000000000  0.000000000000000  0.000000000000000
 0.000000000000000  0.000000000000000  0.000000000000000  0.000000000000000  0.000000000000000  0.000000000000000  0.000000000000000  0.000000000000000  0.000000000000000  0.000000000000000  0.000000000000000  0.000000000000000  0.000000000000000  0.000000000000000  0.000000000000000  0.000000000000000  0.000000000000000  0.000000000000000  0.000000000000000  0.000000000000000  0.000000000000000  0.000000000000000  0.000000000000000  0.000000000000000  0.000000000000000  0.000000000000000  0.000000000000000  0.000000000000000  0.000000000000000  0.000000000000000  0.000000000000000  0.000000000000000  0.000000000000000  0.000000000000000  0.000000000000000  0.000000000000000  0.000000000000000  0.000000000000000  0.000000000000000  0.000000000000000  0.000000000000000  0.000000000000000  0.000000000000000  0.000000000000000  0.000000000000000  0.000000000000000  0.000000000000000  0.000000000000000  0.000000000000000  0.000000000000000  0.000000000000000  0.000000000000000  0.000000000000000  0.000000000000000  0.000000000000000  0.000000000000000  0.000000000000000  0.000000000000000  0.000000000000000  0.000000000000000  0.000000000000000  0.000000000000000  0.000000000000000  0.118682339238390 -0.282082448813768 11.894911235982539  0.000000000000000  0.000000000000000  0.000000000000000  0.000000000000000  0.000000000000000  0.000000000000000  0.000000000000000  0.000000000000000  0.000000000000000  0.000000000000000  0.000000000000000  0.000000000000000  0.000000000000000  0.000000000000000  0.000000000000000  0.000000000000000  0.000000000000000  0.000000000000000  0.000000000000000  0.000000000000000  0.000000000000000  0.000000000000000  0.000000000000000  0.000000000000000  0.000000000000000  0.000000000000000  0.000000000000000  0.000000000000000  0.000000000000000  0.000000000000000  0.000000000000000  0.000000000000000  0.000000000000000  0.000000000000000  0.000000000000000  0.000000000000000  0.000000000000000  0.000000000000000  0.000000000000000  0.000000000000000  0.000000000000000  0.000000000000000  0.000000000000000  0.000000000000000  0.000000000000000  0.000000000000000  0.000000000000000  0.000000000000000  0.000000000000000  0.000000000000000  0.000000000000000  0.000000000000000  0.000000000000000  0.000000000000000  0.000000000000000  0.000000000000000  0.000000000000000  0.000000000000000  0.000000000000000  0.000000000000000  0.000000000000000  0.000000000000000  0.000000000000000  0.000000000000000  0.000000000000000  0.000000000000000  0.000000000000000  0.000000000000000  0.000000000000000  0.000000000000000  0.000000000000000  0.000000000000000  0.000000000000000  0.000000000000000  0.000000000000000  0.000000000000000  0.000000000000000  0.000000000000000  0.000000000000000  0.000000000000000  0.000000000000000  0.000000000000000  0.000000000000000  0.000000000000000  0.000000000000000  0.000000000000000  0.000000000000000  0.000000000000000  0.000000000000000  0.000000000000000  0.000000000000000  0.000000000000000  0.000000000000000  0.000000000000000  0.000000000000000  0.000000000000000  0.000000000000000  0.000000000000000  0.000000000000000  0.000000000000000  0.000000000000000  0.000000000000000  0.000000000000000  0.000000000000000  0.000000000000000  0.000000000000000  0.000000000000000  0.000000000000000  0.000000000000000  0.000000000000000  0.000000000000000  0.000000000000000  0.000000000000000  0.000000000000000  0.000000000000000  0.000000000000000  0.000000000000000  0.000000000000000  0.000000000000000  0.000000000000000  0.000000000000000  0.000000000000000  0.000000000000000  0.000000000000000  0.000000000000000  0.000000000000000  0.000000000000000  0.000000000000000  0.000000000000000  0.000000000000000  0.000000000000000  0.000000000000000  0.000000000000000  0.000000000000000  0.000000000000000  0.000000000000000  0.000000000000000  0.000000000000000  0.000000000000000  0.000000000000000  0.000000000000000  0.000000000000000  0.000000000000000  0.000000000000000  0.000000000000000  0.000000000000000  0.000000000000000  0.000000000000000  0.000000000000000  0.000000000000000  0.000000000000000  0.000000000000000  0.000000000000000  0.000000000000000  0.000000000000000  0.000000000000000  0.000000000000000  0.000000000000000  0.000000000000000  0.000000000000000  0.000000000000000  0.000000000000000  0.000000000000000  0.000000000000000  0.000000000000000  0.000000000000000  0.000000000000000  0.000000000000000  0.000000000000000  0.000000000000000  0.000000000000000  0.000000000000000  0.000000000000000  0.000000000000000  0.000000000000000  0.000000000000000  0.000000000000000  0.000000000000000  0.000000000000000  0.000000000000000  0.000000000000000  0.000000000000000  0.000000000000000  0.000000000000000  0.000000000000000  0.000000000000000  0.000000000000000  0.000000000000000  0.000000000000000  0.000000000000000
 0.000000000000000  0.000000000000000  0.000000000000000  0.000000000000000  0.000000000000000  0.000000000000000  0.000000000000000  0.000000000000000  0.000000000000000  0.000000000000000  0.000000000000000  0.000000000000000  0.000000000000000  0.000000000000000  0.000000000000000  0.000000000000000  0.000000000000000  0.000000000000000  0.000000000000000  0.000000000000000  0.000000000000000  0.000000000000000  0.000000000000000  0.000000000000000  0.000000000000000  0.000000000000000  0.000000000000000  0.000000000000000  0.000000000000000  0.000000000000000  0.000000000000000  0.000000000000000  0.000000000000000  0.000000000000000  0.000000000000000  0.000000000000000  0.000000000000000  0.000000000000000  0.000000000000000  0.000000000000000  0.000000000000000  0.000000000000000  0.000000000000000  0.000000000000000  0.000000000000000  0.000000000000000  0.000000000000000  0.000000000000000  0.000000000000000  0.000000000000000  0.000000000000000  0.000000000000000  0.000000000000000  0.000000000000000  0.000000000000000  0.000000000000000  0.000000000000000  0.000000000000000  0.000000000000000  0.000000000000000  0.000000000000000  0.000000000000000  0.000000000000000 -0.107169093305352  1.474019927833551  0.000000000000000 25.257897079265842  0.400402971836863  0.000000000000000  0.000000000000000  0.000000000000000  0.000000000000000  0.000000000000000  0.000000000000000  0.000000000000000  0.000000000000000  0.000000000000000  0.000000000000000  0.000000000000000  0.000000000000000  0.000000000000000  0.000000000000000  0.000000000000000  0.000000000000000  0.000000000000000  0.000000000000000  0.000000000000000  0.000000000000000  0.000000000000000  0.000000000000000  0.000000000000000  0.000000000000000  0.000000000000000  0.000000000000000  0.000000000000000  0.000000000000000  0.000000000000000  0.000000000000000  0.000000000000000  0.000000000000000  0.000000000000000  0.000000000000000  0.000000000000000  0.000000000000000  0.000000000000000  0.000000000000000  0.000000000000000  0.000000000000000  0.000000000000000  0.000000000000000  0.000000000000000  0.000000000000000  0.000000000000000  0.000000000000000  0.000000000000000  0.000000000000000  0.000000000000000  0.000000000000000  0.000000000000000  0.000000000000000  0.000000000000000  0.000000000000000  0.000000000000000  0.000000000000000  0.000000000000000  0.000000000000000  0.000000000000000  0.000000000000000  0.000000000000000  0.000000000000000  0.000000000000000  0.000000000000000  0.000000000000000  0.000000000000000  0.000000000000000  0.000000000000000  0.000000000000000  0.000000000000000  0.000000000000000  0.000000000000000  0.000000000000000  0.000000000000000  0.000000000000000  0.000000000000000  0.000000000000000  0.000000000000000  0.000000000000000  0.000000000000000  0.000000000000000  0.000000000000000  0.000000000000000  0.000000000000000  0.000000000000000  0.000000000000000  0.000000000000000  0.000000000000000  0.000000000000000  0.000000000000000  0.000000000000000  0.000000000000000  0.000000000000000  0.000000000000000  0.000000000000000  0.000000000000000  0.000000000000000  0.000000000000000  0.000000000000000  0.000000000000000  0.000000000000000  0.000000000000000  0.000000000000000  0.000000000000000  0.000000000000000  0.000000000000000  0.000000000000000  0.000000000000000  0.000000000000000  0.000000000000000  0.000000000000000  0.000000000000000  0.000000000000000  0.000000000000000  0.000000000000000  0.000000000000000  0.000000000000000  0.000000000000000  0.000000000000000  0.000000000000000  0.000000000000000  0.000000000000000  0.000000000000000  0.000000000000000  0.000000000000000  0.000000000000000  0.000000000000000  0.000000000000000  0.000000000000000  0.000000000000000  0.000000000000000  0.000000000000000  0.000000000000000  0.000000000000000  0.000000000000000  0.000000000000000  0.000000000000000  0.000000000000000  0.000000000000000  0.000000000000000  0.000000000000000  0.000000000000000  0.000000000000000  0.000000000000000  0.000000000000000  0.000000000000000  0.000000000000000  0.000000000000000  0.000000000000000  0.000000000000000  0.000000000000000  0.000000000000000  0.000000000000000  0.000000000000000  0.000000000000000  0.000000000000000  0.000000000000000  0.000000000000000  0.000000000000000  0.000000000000000  0.000000000000000  0.000000000000000  0.000000000000000  0.000000000000000  0.000000000000000  0.000000000000000  0.000000000000000  0.000000000000000  0.000000000000000  0.000000000000000  0.000000000000000  0.000000000000000  0.000000000000000  0.000000000000000  0.000000000000000  0.000000000000000  0.000000000000000  0.000000000000000  0.000000000000000  0.000000000000000  0.000000000000000  0.000000000000000  0.000000000000000  0.000000000000000  0.000000000000000  0.000000000000000  0.000000000000000  0.000000000000000
 0.000000000000000  0.000000000000000  0.000000000000000  0.000000000000000  0.000000000000000  0.000000000000000  0.000000000000000  0.000000000000000  0.000000000000000  0.000000000000000  0.000000000000000  0.000000000000000  0.000000000000000  0.000000000000000  0.000000000000000  0.000000000000000  0.000000000000000  0.000000000000000  0.000000000000000  0.000000000000000  0.000000000000000  0.000000000000000  0.000000000000000  0.000000000000000  0.000000000000000  0.000000000000000  0.000000000000000  0.000000000000000  0.000000000000000  0.000000000000000  0.000000000000000  0.000000000000000  0.000000000000000  0.000000000000000  0.000000000000000  0.000000000000000  0.000000000000000  0.000000000000000  0.000000000000000  0.000000000000000  0.000000000000000  0.000000000000000  0.000000000000000  0.000000000000000  0.000000000000000  0.000000000000000  0.000000000000000  0.000000000000000  0.000000000000000  0.000000000000000  0.000000000000000  0.000000000000000  0.000000000000000  0.000000000000000  0.000000000000000  0.000000000000000  0.000000000000000  0.000000000000000  0.000000000000000  0.000000000000000  0.000000000000000  0.000000000000000  0.000000000000000  0.000000000000000  0.000000000000000  0.000000000000000  0.400402971836990 14.184726442206829  0.336717856050829  0.000000000000000  0.000000000000000  0.000000000000000  0.000000000000000  0.000000000000000  0.000000000000000  0.000000000000000  0.000000000000000  0.000000000000000  0.000000000000000  0.000000000000000  0.000000000000000  0.000000000000000  0.000000000000000  0.000000000000000  0.000000000000000  0.000000000000000  0.000000000000000  0.000000000000000  0.000000000000000  0.000000000000000  0.000000000000000  0.000000000000000  0.000000000000000  0.000000000000000  0.000000000000000  0.000000000000000  0.000000000000000  0.000000000000000  0.000000000000000  0.000000000000000  0.000000000000000  0.000000000000000  0.000000000000000  0.000000000000000  0.000000000000000  0.000000000000000  0.000000000000000  0.000000000000000  0.000000000000000  0.000000000000000  0.000000000000000  0.000000000000000 -0.124760467377952  0.000000000000000  0.000000000000000  0.000000000000000  0.000000000000000  0.000000000000000  0.000000000000000  0.000000000000000  0.000000000000000  0.000000000000000  0.000000000000000  0.000000000000000  0.000000000000000  0.000000000000000  0.000000000000000  0.000000000000000  0.000000000000000  0.000000000000000  0.000000000000000  0.000000000000000  0.000000000000000  0.000000000000000  0.000000000000000  0.000000000000000  0.000000000000000  0.000000000000000  0.000000000000000  0.000000000000000  0.000000000000000  0.000000000000000  0.000000000000000  0.000000000000000  0.000000000000000  0.000000000000000  0.000000000000000  0.000000000000000  0.000000000000000  0.000000000000000  0.000000000000000  0.000000000000000  0.000000000000000  0.000000000000000  0.000000000000000  0.000000000000000  0.000000000000000  0.000000000000000  0.000000000000000  0.000000000000000  0.000000000000000  0.000000000000000  0.000000000000000  0.000000000000000  0.000000000000000  0.000000000000000  0.000000000000000  0.000000000000000  0.000000000000000  0.000000000000000  0.000000000000000  0.000000000000000  0.000000000000000  0.000000000000000  0.000000000000000  0.000000000000000  0.000000000000000  0.000000000000000  0.000000000000000  0.000000000000000  0.000000000000000  0.000000000000000  0.000000000000000  0.000000000000000  0.000000000000000  0.000000000000000  0.000000000000000  0.000000000000000  0.000000000000000  0.000000000000000  0.000000000000000  0.000000000000000  0.000000000000000  0.000000000000000  0.000000000000000  0.000000000000000  0.000000000000000  0.000000000000000  0.000000000000000  0.000000000000000  0.000000000000000  0.000000000000000  0.000000000000000  0.000000000000000  0.000000000000000  0.000000000000000  0.000000000000000  0.000000000000000  0.000000000000000  0.000000000000000  0.000000000000000  0.000000000000000  0.000000000000000  0.000000000000000  0.000000000000000  0.000000000000000  0.000000000000000  0.000000000000000  0.000000000000000  0.000000000000000 -0.036770323828917  0.000000000000000  0.000000000000000  0.000000000000000  0.000000000000000  0.000000000000000  0.000000000000000  0.000000000000000  0.000000000000000  0.000000000000000  0.000000000000000  0.000000000000000  0.000000000000000  0.000000000000000  0.000000000000000  0.000000000000000  0.000000000000000  0.000000000000000  0.000000000000000  0.000000000000000  0.000000000000000  0.000000000000000  0.000000000000000  0.000000000000000  0.000000000000000  0.000000000000000  0.000000000000000  0.000000000000000  0.000000000000000  0.000000000000000  0.000000000000000  0.000000000000000  0.000000000000000  0.000000000000000  0.000000000000000  0.000000000000000
 0.000000000000000  0.000000000000000  0.000000000000000  0.000000000000000  0.000000000000000  0.000000000000000  0.000000000000000  0.000000000000000  0.000000000000000  0.000000000000000  0.000000000000000  0.000000000000000  0.000000000000000  0.000000000000000  0.000000000000000  0.000000000000000  0.000000000000000  0.000000000000000  0.000000000000000  0.000000000000000  0.000000000000000  0.000000000000000  0.000000000000000  0.000000000000000  0.000000000000000  0.000000000000000  0.000000000000000  0.000000000000000  0.000000000000000  0.000000000000000  0.000000000000000  0.036031359663177  0.000000000000000  0.000000000000000  0.000000000000000  0.000000000000000  0.000000000000000  0.000000000000000  0.000000000000000  0.000000000000000  0.000000000000000  0.000000000000000  0.000000000000000  0.000000000000000  0.000000000000000  0.000000000000000  0.000000000000000  0.000000000000000  0.000000000000000  0.000000000000000  0.000000000000000  0.000000000000000  0.000000000000000  0.000000000000000  0.195557461138583  0.000000000000000  0.000000000000000  0.000000000000000  0.000000000000000  0.000000000000000  0.000000000000000  0.000000000000000  0.000000000000000  0.229968802093941  0.000000000000000  0.000000000000000  0.000000000000000  0.336717856117189 10.098532090192130  0.000000000000000  0.000000000000000  0.000000000000000  0.000000000000000  0.000000000000000  0.000000000000000  0.000000000000000  0.000000000000000  0.000000000000000  0.000000000000000  0.000000000000000  0.000000000000000  0.000000000000000  0.000000000000000  0.000000000000000  0.000000000000000  0.000000000000000  0.000000000000000  0.000000000000000  0.000000000000000  0.000000000000000  0.000000000000000  0.000000000000000  0.000000000000000  0.000000000000000  0.000000000000000  0.000000000000000  0.000000000000000  0.000000000000000  0.000000000000000  0.000000000000000  0.000000000000000  0.000000000000000 -0.188544632893548  0.000000000000000  0.000000000000000  0.000000000000000  0.000000000000000  0.000000000000000  0.000000000000000  0.000000000000000  0.000000000000000  0.000000000000000  0.000000000000000  0.000000000000000  0.000000000000000  0.000000000000000  0.000000000000000  0.000000000000000  0.000000000000000  0.000000000000000  0.000000000000000  0.000000000000000  0.000000000000000  0.000000000000000  0.000000000000000  0.000000000000000  0.000000000000000  0.000000000000000  0.000000000000000  0.000000000000000  0.142506683387607  0.000000000000000  0.000000000000000  0.000000000000000  0.000000000000000  0.000000000000000  0.000000000000000  0.000000000000000  0.000000000000000  0.000000000000000  0.000000000000000  0.000000000000000  0.000000000000000  0.000000000000000  0.000000000000000  0.000000000000000  0.000000000000000  0.000000000000000  0.000000000000000  0.000000000000000  0.000000000000000  0.000000000000000  0.000000000000000  0.000000000000000  0.000000000000000  0.000000000000000  0.000000000000000  0.000000000000000  0.000000000000000  0.000000000000000  0.000000000000000  0.000000000000000  0.000000000000000  0.000000000000000  0.000000000000000  0.000000000000000  0.000000000000000  0.000000000000000  0.000000000000000  0.000000000000000  0.000000000000000  0.000000000000000  0.000000000000000  0.000000000000000  0.000000000000000  0.000000000000000  0.000000000000000  0.000000000000000  0.000000000000000  0.000000000000000  0.000000000000000  0.000000000000000  0.000000000000000  0.000000000000000  0.000000000000000  0.000000000000000  0.000000000000000  0.000000000000000  0.000000000000000  0.000000000000000  0.000000000000000  0.000000000000000  0.000000000000000  0.000000000000000  0.000000000000000  0.000000000000000  0.000000000000000  0.000000000000000  0.000000000000000  0.000000000000000  0.000000000000000 -0.048744118165530  0.000000000000000  0.000000000000000  0.000000000000000  0.000000000000000  0.000000000000000  0.000000000000000  0.000000000000000  0.000000000000000  0.000000000000000  0.000000000000000  0.000000000000000  0.000000000000000  0.000000000000000  0.000000000000000  0.000000000000000  0.000000000000000  0.000000000000000  0.000000000000000  0.000000000000000  0.000000000000000  0.000000000000000  0.000000000000000  0.000000000000000  0.000000000000000  0.000000000000000  0.000000000000000  0.000000000000000  0.000000000000000  0.000000000000000  0.000000000000000  0.000000000000000  0.000000000000000  0.000000000000000  0.000000000000000  0.000000000000000  0.000000000000000  0.000000000000000  0.000000000000000  0.000000000000000  0.000000000000000  0.000000000000000  0.000000000000000  0.000000000000000  0.000000000000000  0.000000000000000  0.000000000000000  0.000000000000000  0.000000000000000  0.000000000000000  0.000000000000000  0.000000000000000  0.000000000000000  0.000000000000000  0.000000000000000
 0.000000000000000  0.000000000000000  0.000000000000000  0.000000000000000  0.000000000000000  0.000000000000000  0.000000000000000 -0.371323438109511  0.000000000000000  0.000000000000000  0.000000000000000  0.000000000000000  0.000000000000000  0.000000000000000  0.000000000000000  0.000000000000000  0.000000000000000  0.000000000000000  0.000000000000000  0.000000000000000  0.000000000000000  0.000000000000000  0.000000000000000  0.000000000000000  0.000000000000000  0.000000000000000  0.000000000000000  0.000000000000000  0.000000000000000  0.000000000000000  0.000000000000000  0.000000000000000  0.000000000000000  0.000000000000000 -0.048855161747714  0.000000000000000  0.000000000000000  0.000000000000000  0.000000000000000  0.000000000000000  0.000000000000000  0.000000000000000  0.000000000000000  0.065817456226652  0.000000000000000  0.000000000000000  0.000000000000000  0.000000000000000  0.000000000000000 -0.101658159794812  0.000000000000000  0.000000000000000  0.000000000000000  0.000000000000000  0.000000000000000  0.000000000000000  0.000000000000000  0.000000000000000  0.000000000000000  0.000000000000000  0.000000000000000  0.000000000000000  0.000000000000000  0.000000000000000  0.000000000000000  0.000000000000000  0.000000000000000  0.000000000000000  0.000000000000000  9.026389878228105  0.098469668610072  0.328375919270140  0.000000000000000  0.000000000000000  0.000000000000000  0.000000000000000  0.000000000000000  0.000000000000000  0.000000000000000  0.000000000000000  0.000000000000000  0.000000000000000  0.000000000000000  0.000000000000000  0.000000000000000  0.000000000000000  0.000000000000000  0.000000000000000  0.000000000000000  0.000000000000000  0.000000000000000  0.000000000000000  0.000000000000000  0.000000000000000  0.000000000000000  0.000000000000000  0.000000000000000  0.000000000000000  0.000000000000000  0.000000000000000  0.000000000000000  0.000000000000000  0.000000000000000  0.000000000000000  0.000000000000000  0.000000000000000  0.000000000000000  0.000000000000000  0.000000000000000  0.000000000000000  0.000000000000000  0.000000000000000  0.000000000000000  0.000000000000000  0.000000000000000  0.000000000000000  0.000000000000000  0.000000000000000  0.000000000000000  0.000000000000000  0.000000000000000  0.000000000000000  0.000000000000000  0.000000000000000  0.000000000000000  0.000000000000000  0.000000000000000  0.000000000000000  0.000000000000000  0.000000000000000  0.000000000000000  0.000000000000000  0.000000000000000  0.000000000000000  0.000000000000000  0.000000000000000  0.000000000000000  0.000000000000000  0.000000000000000  0.000000000000000  0.000000000000000  0.000000000000000  0.000000000000000  0.000000000000000  0.000000000000000  0.000000000000000  0.000000000000000  0.000000000000000  0.000000000000000  0.000000000000000  0.000000000000000  0.000000000000000  0.000000000000000  0.000000000000000  0.000000000000000  0.000000000000000  0.000000000000000  0.000000000000000  0.000000000000000  0.000000000000000  0.000000000000000  0.000000000000000  0.000000000000000  0.000000000000000  0.000000000000000  0.000000000000000  0.000000000000000  0.000000000000000  0.000000000000000  0.000000000000000  0.000000000000000  0.000000000000000  0.000000000000000  0.000000000000000  0.000000000000000  0.000000000000000  0.000000000000000  0.000000000000000  0.000000000000000  0.000000000000000  0.000000000000000  0.000000000000000  0.000000000000000  0.000000000000000  0.000000000000000  0.000000000000000  0.000000000000000  0.000000000000000  0.000000000000000  0.000000000000000  0.000000000000000  0.000000000000000  0.000000000000000  0.000000000000000  0.000000000000000  0.000000000000000  0.000000000000000  0.000000000000000  0.000000000000000  0.000000000000000  0.000000000000000  0.000000000000000  0.000000000000000  0.000000000000000  0.000000000000000  0.000000000000000  0.000000000000000  0.000000000000000  0.000000000000000  0.000000000000000  0.000000000000000  0.000000000000000  0.000000000000000  0.000000000000000  0.000000000000000  0.060197021445611  0.000000000000000  0.000000000000000  0.000000000000000  0.000000000000000  0.000000000000000  0.000000000000000  0.000000000000000  0.000000000000000  0.000000000000000  0.000000000000000  0.000000000000000  0.000000000000000  0.000000000000000  0.000000000000000  0.000000000000000  0.000000000000000  0.000000000000000  0.000000000000000  0.000000000000000  0.000000000000000  0.000000000000000  0.000000000000000  0.000000000000000  0.000000000000000  0.000000000000000  0.000000000000000  0.000000000000000  0.000000000000000  0.000000000000000  0.000000000000000  0.000000000000000  0.000000000000000  0.000000000000000  0.000000000000000  0.000000000000000  0.000000000000000  0.000000000000000  0.000000000000000  0.000000000000000  0.000000000000000
 0.000000000000000  0.000000000000000  0.000000000000000  0.000000000000000  0.000000000000000  0.000000000000000  0.000000000000000  0.000000000000000  0.000000000000000  0.000000000000000  0.000000000000000  0.000000000000000  0.000000000000000  0.000000000000000  0.000000000000000  0.000000000000000  0.000000000000000  0.000000000000000  0.000000000000000  0.000000000000000  0.000000000000000  0.000000000000000  0.000000000000000  0.000000000000000  0.000000000000000  0.000000000000000  0.000000000000000  0.000000000000000  0.000000000000000  0.000000000000000  0.000000000000000  0.000000000000000  0.000000000000000  0.000000000000000  0.000000000000000  0.000000000000000  0.000000000000000  0.000000000000000  0.000000000000000  0.000000000000000  0.000000000000000  0.000000000000000  0.000000000000000  0.000000000000000  0.000000000000000  0.000000000000000  0.000000000000000  0.000000000000000  0.000000000000000  0.000000000000000  0.000000000000000  0.000000000000000  0.000000000000000  0.000000000000000  0.000000000000000  0.000000000000000  0.000000000000000  0.000000000000000  0.000000000000000  0.000000000000000  0.000000000000000  0.000000000000000  0.000000000000000  0.000000000000000  0.000000000000000  0.000000000000000  0.000000000000000  0.000000000000000  0.000000000000000  0.098469668709050 11.619363524194091  0.000000000000000  2.052065266690005  0.000000000000000  0.000000000000000  0.000000000000000  0.000000000000000  0.000000000000000  0.000000000000000  0.000000000000000  0.000000000000000  0.000000000000000  0.000000000000000  0.000000000000000  0.000000000000000  0.000000000000000  0.000000000000000  0.000000000000000  0.000000000000000  0.000000000000000  0.000000000000000  0.000000000000000  0.000000000000000  0.000000000000000  0.000000000000000  0.000000000000000  0.000000000000000  0.000000000000000  0.000000000000000  0.000000000000000  0.000000000000000  0.000000000000000  0.000000000000000  0.000000000000000  0.000000000000000  0.000000000000000  0.000000000000000  0.000000000000000  0.000000000000000  0.000000000000000  0.000000000000000  0.000000000000000  0.000000000000000  0.000000000000000  0.000000000000000  0.000000000000000  0.000000000000000  0.000000000000000  0.000000000000000  0.000000000000000  0.000000000000000  0.000000000000000  0.000000000000000  0.000000000000000  0.000000000000000  0.000000000000000  0.000000000000000  0.000000000000000  0.000000000000000  0.000000000000000  0.000000000000000  0.000000000000000  0.000000000000000  0.000000000000000  0.000000000000000  0.000000000000000  0.000000000000000  0.000000000000000  0.000000000000000  0.000000000000000  0.000000000000000  0.000000000000000  0.000000000000000  0.000000000000000  0.000000000000000  0.000000000000000  0.000000000000000  0.000000000000000  0.000000000000000  0.000000000000000  0.000000000000000  0.000000000000000  0.000000000000000  0.000000000000000  0.000000000000000  0.000000000000000  0.000000000000000  0.000000000000000  0.000000000000000  0.000000000000000  0.000000000000000  0.000000000000000  0.000000000000000  0.000000000000000  0.000000000000000  0.000000000000000  0.000000000000000  0.000000000000000  0.000000000000000  0.000000000000000  0.000000000000000  0.000000000000000  0.000000000000000  0.000000000000000  0.000000000000000  0.000000000000000  0.000000000000000  0.000000000000000  0.000000000000000  0.000000000000000  0.000000000000000  0.000000000000000  0.000000000000000  0.000000000000000  0.000000000000000  0.000000000000000  0.000000000000000  0.000000000000000  0.000000000000000  0.000000000000000  0.000000000000000  0.000000000000000  0.000000000000000  0.000000000000000  0.000000000000000  0.000000000000000  0.000000000000000  0.000000000000000  0.000000000000000  0.000000000000000  0.000000000000000  0.000000000000000  0.000000000000000  0.023322475106938  0.000000000000000  0.000000000000000  0.000000000000000  0.000000000000000  0.000000000000000  0.000000000000000  0.000000000000000  0.000000000000000  0.000000000000000  0.000000000000000  0.000000000000000  0.000000000000000  0.000000000000000  0.000000000000000  0.000000000000000 -0.204522613750310  0.000000000000000  0.000000000000000  0.000000000000000  0.000000000000000  0.000000000000000  0.000000000000000  0.000000000000000  0.000000000000000  0.000000000000000  0.000000000000000  0.000000000000000  0.000000000000000  0.000000000000000  0.000000000000000  0.000000000000000  0.000000000000000  0.000000000000000  0.000000000000000  0.000000000000000  0.000000000000000  0.000000000000000  0.000000000000000  0.000000000000000  0.000000000000000  0.000000000000000  0.023223901995651  0.000000000000000  0.000000000000000  0.000000000000000  0.000000000000000  0.000000000000000  0.000000000000000  0.000000000000000  0.000000000000000  0.000000000000000  0.000000000000000
 0.000000000000000  0.000000000000000  0.000000000000000  0.000000000000000  0.000000000000000  0.000000000000000  0.000000000000000  0.000000000000000  0.000000000000000  0.000000000000000  0.000000000000000  0.000000000000000  0.000000000000000  0.000000000000000  0.000000000000000  0.000000000000000  0.000000000000000  0.000000000000000 -0.138703838817491  0.000000000000000  0.000000000000000  0.000000000000000  0.000000000000000  0.000000000000000  0.000000000000000  0.000000000000000  0.000000000000000  0.000000000000000  0.000000000000000  0.000000000000000  0.000000000000000  0.000000000000000  0.000000000000000  0.000000000000000  0.000000000000000  0.000000000000000  0.000000000000000  0.000000000000000  0.000000000000000  0.000000000000000  0.000000000000000  0.000000000000000  0.000000000000000  0.000000000000000  0.000000000000000  0.000000000000000  0.000000000000000  0.000000000000000  0.000000000000000  0.000000000000000  0.000000000000000  0.000000000000000  0.000000000000000  0.000000000000000  0.000000000000000  0.000000000000000  0.000000000000000  0.000000000000000  0.000000000000000  0.000000000000000  0.000000000000000  0.000000000000000  0.000000000000000  0.000000000000000  0.000000000000000  0.000000000000000  0.000000000000000  0.000000000000000  0.000000000000000  0.328375920137123  0.000000000000000  9.643476375716892  0.000000000000000  0.288523191417684  0.336057568106746  0.000000000000000  0.000000000000000 -0.099116095938133  0.000000000000000  0.000000000000000  0.000000000000000  0.000000000000000  0.000000000000000  0.000000000000000  0.000000000000000  0.000000000000000  0.000000000000000  0.000000000000000  0.000000000000000  0.000000000000000  0.000000000000000  0.000000000000000  0.000000000000000  0.000000000000000  0.000000000000000  0.000000000000000  0.000000000000000  0.000000000000000  0.000000000000000  0.000000000000000  0.000000000000000  0.000000000000000  0.000000000000000  0.000000000000000  0.000000000000000  0.000000000000000  0.000000000000000  0.000000000000000  0.000000000000000  0.000000000000000  0.000000000000000  0.000000000000000  0.000000000000000  0.000000000000000  0.000000000000000  0.000000000000000  0.000000000000000  0.000000000000000  0.000000000000000  0.000000000000000  0.000000000000000  0.000000000000000  0.000000000000000  0.000000000000000  0.000000000000000  0.000000000000000  0.000000000000000  0.000000000000000  0.000000000000000  0.000000000000000  0.000000000000000  0.000000000000000  0.000000000000000  0.000000000000000  0.000000000000000  0.000000000000000  0.000000000000000  0.000000000000000  0.000000000000000  0.000000000000000  0.000000000000000  0.000000000000000  0.058240702184556  0.000000000000000  0.000000000000000  0.052365715165351  0.000000000000000  0.000000000000000  0.000000000000000  0.000000000000000  0.000000000000000  0.000000000000000  0.000000000000000  0.000000000000000  0.000000000000000  0.000000000000000  0.000000000000000  0.000000000000000  0.000000000000000  0.000000000000000  0.000000000000000  0.000000000000000  0.000000000000000  0.000000000000000  0.000000000000000  0.000000000000000  0.000000000000000  0.000000000000000  0.000000000000000  0.000000000000000  0.000000000000000  0.000000000000000  0.000000000000000  0.000000000000000  0.000000000000000  0.000000000000000  0.000000000000000  0.000000000000000  0.000000000000000  0.000000000000000  0.000000000000000  0.000000000000000  0.000000000000000  0.000000000000000  0.000000000000000  0.000000000000000  0.000000000000000  0.000000000000000  0.000000000000000  0.000000000000000  0.000000000000000  0.000000000000000  0.000000000000000  0.000000000000000 -0.065982661067810  0.000000000000000  0.000000000000000  0.000000000000000  0.000000000000000  0.000000000000000  0.000000000000000  0.007220789572477  0.000000000000000  0.000000000000000  0.000000000000000  0.000000000000000  0.000000000000000  0.000000000000000  0.000000000000000  0.000000000000000  0.000000000000000  0.000000000000000  0.000000000000000  0.000000000000000  0.000000000000000  0.000000000000000  0.000000000000000  0.000000000000000  0.239241298958935  0.000000000000000  0.000000000000000  0.000000000000000  0.000000000000000  0.000000000000000  0.000000000000000  0.000000000000000  0.000000000000000  0.000000000000000  0.000000000000000  0.000000000000000  0.000000000000000  0.000000000000000  0.000000000000000  0.000000000000000  0.000000000000000  0.000000000000000  0.038269125482862  0.000000000000000  0.000000000000000  0.000000000000000  0.000000000000000  0.000000000000000  0.000000000000000  0.000000000000000  0.000000000000000  0.000000000000000  0.000000000000000  0.000000000000000  0.000000000000000  0.000000000000000  0.000000000000000  0.000000000000000  0.000000000000000  0.000000000000000  0.000000000000000  0.000000000000000
 0.000000000000000  0.000000000000000  0.000000000000000  0.000000000000000  0.000000000000000  0.000000000000000  0.000000000000000  0.000000000000000  0.000000000000000  0.000000000000000  0.000000000000000  0.000000000000000  0.000000000000000  0.000000000000000  0.000000000000000  0.000000000000000  0.000000000000000  0.000000000000000  0.000000000000000  0.000000000000000  0.000000000000000  0.000000000000000  0.000000000000000  0.000000000000000  0.000000000000000  0.000000000000000  0.000000000000000  0.000000000000000  0.000000000000000  0.000000000000000  0.000000000000000  0.000000000000000  0.000000000000000  0.000000000000000  0.000000000000000  0.000000000000000  0.000000000000000  0.000000000000000  0.000000000000000  0.000000000000000  0.000000000000000  0.000000000000000  0.000000000000000  0.000000000000000  0.000000000000000  0.000000000000000  0.000000000000000  0.000000000000000  0.000000000000000  0.000000000000000  0.000000000000000  0.000000000000000  0.000000000000000  0.000000000000000  0.000000000000000  0.000000000000000  0.000000000000000  0.000000000000000  0.000000000000000  0.000000000000000  0.000000000000000  0.000000000000000  0.000000000000000  0.000000000000000  0.000000000000000  0.000000000000000  0.000000000000000  0.000000000000000  0.000000000000000  0.000000000000000  2.052065266676381  0.000000000000000 11.388900487741742  0.000000000000000  1.281680268705008  0.000000000000000  0.000000000000000  0.000000000000000  0.000000000000000  0.000000000000000  0.000000000000000  0.000000000000000  0.000000000000000  0.000000000000000  0.000000000000000  0.000000000000000  0.000000000000000  0.000000000000000  0.000000000000000  0.000000000000000  0.000000000000000  0.000000000000000  0.000000000000000  0.000000000000000  0.000000000000000  0.000000000000000  0.000000000000000  0.000000000000000  0.000000000000000  0.000000000000000  0.000000000000000  0.000000000000000  0.000000000000000  0.000000000000000  0.000000000000000  0.000000000000000  0.000000000000000  0.000000000000000  0.000000000000000  0.000000000000000  0.000000000000000  0.000000000000000  0.000000000000000  0.000000000000000  0.000000000000000  0.000000000000000  0.000000000000000  0.000000000000000  0.000000000000000  0.000000000000000  0.000000000000000  0.000000000000000  0.000000000000000  0.000000000000000  0.000000000000000  0.000000000000000  0.000000000000000  0.000000000000000  0.000000000000000  0.000000000000000  0.000000000000000  0.000000000000000  0.000000000000000  0.000000000000000  0.000000000000000  0.000000000000000  0.000000000000000  0.000000000000000  0.000000000000000 -0.003522113680515  0.000000000000000  0.000000000000000  0.000000000000000  0.000000000000000  0.000000000000000  0.000000000000000  0.000000000000000  0.000000000000000  0.000000000000000  0.000000000000000  0.000000000000000  0.000000000000000  0.000000000000000  0.000000000000000  0.000000000000000  0.000000000000000  0.000000000000000  0.000000000000000  0.000000000000000  0.000000000000000  0.235912098788356  0.000000000000000  0.000000000000000  0.000000000000000  0.000000000000000  0.000000000000000  0.000000000000000  0.000000000000000  0.000000000000000  0.000000000000000  0.000000000000000  0.000000000000000  0.000000000000000  0.000000000000000  0.000000000000000  0.000000000000000  0.000000000000000  0.000000000000000  0.000000000000000  0.000000000000000  0.000000000000000  0.000000000000000  0.000000000000000  0.000000000000000  0.000000000000000  0.000000000000000  0.000000000000000  0.000000000000000  0.000000000000000  0.000000000000000  0.000000000000000  0.000000000000000  0.000000000000000  0.000000000000000  0.000000000000000  0.000000000000000  0.000000000000000  0.000000000000000  0.000000000000000  0.000000000000000  0.000000000000000  0.000000000000000  0.000000000000000  0.000000000000000  0.000000000000000  0.000000000000000  0.000000000000000  0.000000000000000  0.000000000000000  0.000000000000000  0.000000000000000  0.000000000000000  0.000000000000000  0.000000000000000  0.000000000000000  0.000000000000000  0.000000000000000  0.000000000000000  0.000000000000000  0.000000000000000  0.000000000000000  0.000000000000000  0.000000000000000  0.000000000000000  0.000000000000000  0.000000000000000  0.000000000000000  0.000000000000000  0.000000000000000  0.000000000000000  0.000000000000000 -0.167178708171323  0.000000000000000  0.000000000000000  0.000000000000000  0.000000000000000  0.000000000000000  0.000000000000000  0.000000000000000  0.000000000000000  0.000000000000000  0.000000000000000  0.000000000000000  0.000000000000000  0.000000000000000 -0.036852807464287  0.000000000000000  0.000000000000000  0.000000000000000  0.000000000000000  0.000000000000000  0.000000000000000  0.000000000000000  0.000000000000000  0.000000000000000  0.000000000000000
 0.000000000000000  0.000000000000000  0.000000000000000  0.000000000000000  0.000000000000000  0.000000000000000  0.000000000000000  0.000000000000000  0.000000000000000  0.000000000000000  0.000000000000000  0.000000000000000  0.000000000000000  0.000000000000000  0.000000000000000  0.000000000000000  0.000000000000000  0.000000000000000  0.000000000000000  0.000000000000000  0.000000000000000  0.000000000000000  0.000000000000000  0.000000000000000  0.000000000000000  0.000000000000000  0.000000000000000  0.000000000000000  0.000000000000000  0.000000000000000  0.000000000000000  0.000000000000000  0.000000000000000  0.000000000000000  0.000000000000000  0.000000000000000 -0.057021585461185  0.000000000000000  0.000000000000000  0.000000000000000  0.000000000000000  0.000000000000000  0.000000000000000  0.000000000000000  0.000000000000000  0.000000000000000  0.000000000000000  0.000000000000000  0.000000000000000  0.000000000000000  0.000000000000000  0.000000000000000  0.000000000000000  0.000000000000000  0.000000000000000  0.000000000000000  0.000000000000000  0.000000000000000  0.000000000000000  0.000000000000000  0.000000000000000  0.000000000000000  0.000000000000000  0.000000000000000  0.000000000000000  0.000000000000000  0.000000000000000  0.000000000000000  0.000000000000000  0.000000000000000  0.000000000000000  0.288523191414466  0.000000000000000  8.959639498082460  0.000000000000000  0.000000000000000 -0.297698143224656  0.000000000000000  0.000000000000000  0.000000000000000  0.000000000000000  0.000000000000000  0.000000000000000  0.000000000000000  0.000000000000000  0.000000000000000  0.000000000000000  0.000000000000000  0.000000000000000 -0.063041551562152  0.000000000000000  0.000000000000000  0.000000000000000  0.000000000000000  0.000000000000000  0.000000000000000  0.000000000000000  0.000000000000000  0.000000000000000  0.000000000000000  0.000000000000000  0.000000000000000  0.000000000000000  0.000000000000000  0.000000000000000  0.000000000000000  0.000000000000000  0.000000000000000  0.000000000000000  0.000000000000000  0.000000000000000  0.000000000000000  0.000000000000000  0.000000000000000  0.000000000000000  0.000000000000000  0.000000000000000  0.000000000000000  0.000000000000000  0.000000000000000  0.000000000000000  0.000000000000000  0.000000000000000  0.000000000000000  0.000000000000000  0.000000000000000  0.000000000000000  0.000000000000000  0.000000000000000  0.000000000000000  0.000000000000000  0.000000000000000  0.000000000000000  0.000000000000000  0.000000000000000  0.000000000000000  0.000000000000000  0.000000000000000  0.000000000000000  0.000000000000000  0.000000000000000  0.000000000000000  0.000000000000000  0.000000000000000  0.000000000000000  0.000000000000000  0.000000000000000  0.000000000000000  0.000000000000000  0.000000000000000  0.000000000000000  0.000000000000000  0.000000000000000  0.000000000000000  0.000000000000000  0.000000000000000  0.000000000000000  0.000000000000000  0.000000000000000  0.000000000000000  0.000000000000000  0.000000000000000  0.000000000000000  0.000000000000000  0.000000000000000  0.000000000000000  0.000000000000000  0.000000000000000  0.000000000000000  0.000000000000000  0.000000000000000  0.000000000000000  0.000000000000000  0.000000000000000  0.000000000000000  0.000000000000000  0.000000000000000  0.000000000000000  0.000000000000000  0.000000000000000  0.000000000000000 -0.141398339028372  0.000000000000000  0.000000000000000  0.000000000000000  0.000000000000000  0.000000000000000  0.000000000000000  0.000000000000000  0.000000000000000  0.000000000000000  0.000000000000000  0.000000000000000  0.000000000000000  0.000000000000000  0.000000000000000  0.000000000000000  0.000000000000000  0.000000000000000  0.000000000000000  0.000000000000000  0.000000000000000  0.000000000000000  0.000000000000000  0.000000000000000  0.000000000000000  0.000000000000000  0.000000000000000  0.000000000000000  0.000000000000000  0.000000000000000  0.000000000000000  0.000000000000000  0.000000000000000  0.000000000000000  0.000000000000000  0.000000000000000  0.000000000000000  0.000000000000000  0.000000000000000  0.000000000000000  0.000000000000000  0.000000000000000  0.000000000000000  0.000000000000000  0.000000000000000  0.000000000000000  0.000000000000000  0.000000000000000  0.000000000000000  0.000000000000000  0.000000000000000  0.000000000000000  0.000000000000000  0.000000000000000  0.000000000000000  0.000000000000000  0.000000000000000  0.000000000000000  0.000000000000000  0.000000000000000  0.000000000000000  0.000000000000000  0.000000000000000  0.000000000000000  0.000000000000000  0.000000000000000  0.000000000000000  0.000000000000000  0.000000000000000  0.000000000000000  0.000000000000000  0.000000000000000  0.000000000000000  0.000000000000000  0.000000000000000
 0.000000000000000  0.000000000000000  0.000000000000000  0.000000000000000  0.000000000000000  0.000000000000000  0.000000000000000  0.000000000000000  0.000000000000000  0.000000000000000  0.000000000000000  0.000000000000000  0.000000000000000  0.000000000000000  0.000000000000000  0.000000000000000  0.000000000000000  0.000000000000000  0.000000000000000  0.000000000000000  0.000000000000000  0.000000000000000  0.000000000000000  0.000000000000000  0.000000000000000  0.000000000000000  0.000000000000000  0.000000000000000  0.000000000000000  0.000000000000000  0.000000000000000  0.000000000000000  0.000000000000000  0.000000000000000  0.000000000000000  0.000000000000000  0.000000000000000  0.000000000000000  0.000000000000000  0.000000000000000  0.000000000000000  0.000000000000000  0.000000000000000  0.000000000000000  0.000000000000000  0.000000000000000  0.000000000000000  0.000000000000000  0.000000000000000  0.000000000000000  0.000000000000000  0.000000000000000  0.000000000000000  0.000000000000000  0.000000000000000  0.000000000000000  0.000000000000000  0.000000000000000  0.000000000000000  0.000000000000000  0.000000000000000  0.000000000000000  0.000000000000000  0.000000000000000  0.000000000000000  0.000000000000000  0.000000000000000  0.000000000000000  0.000000000000000  0.000000000000000  0.000000000000000  0.336057567028333  1.281680268668197  0.000000000000000 10.683055216722906 -0.130516381905413  0.000000000000000  0.000000000000000  0.000000000000000  0.000000000000000  0.000000000000000  0.000000000000000  0.000000000000000  0.000000000000000  0.000000000000000  0.000000000000000  0.000000000000000  0.000000000000000  0.000000000000000  0.000000000000000  0.000000000000000  0.000000000000000  0.000000000000000  0.000000000000000  0.000000000000000  0.000000000000000  0.000000000000000  0.000000000000000  0.000000000000000  0.000000000000000  0.000000000000000  0.000000000000000  0.000000000000000  0.000000000000000  0.000000000000000  0.000000000000000  0.000000000000000  0.000000000000000  0.000000000000000  0.000000000000000  0.000000000000000  0.000000000000000  0.000000000000000  0.000000000000000  0.000000000000000  0.000000000000000  0.000000000000000  0.000000000000000  0.000000000000000  0.000000000000000  0.000000000000000  0.000000000000000  0.000000000000000  0.000000000000000  0.000000000000000  0.000000000000000  0.000000000000000  0.000000000000000  0.000000000000000  0.000000000000000  0.000000000000000  0.000000000000000  0.000000000000000  0.000000000000000  0.000000000000000  0.000000000000000  0.000000000000000  0.000000000000000  0.000000000000000  0.000000000000000  0.000000000000000  0.000000000000000 -0.045509921596910  0.000000000000000  0.000000000000000  0.000000000000000  0.000000000000000  0.000000000000000  0.000000000000000  0.000000000000000  0.000000000000000  0.000000000000000  0.000000000000000  0.000000000000000  0.000000000000000  0.000000000000000  0.000000000000000  0.000000000000000  0.000000000000000  0.000000000000000  0.000000000000000  0.000000000000000  0.000000000000000  0.000000000000000  0.000000000000000  0.000000000000000  0.000000000000000  0.000000000000000  0.000000000000000  0.000000000000000  0.000000000000000  0.000000000000000  0.000000000000000  0.000000000000000  0.000000000000000  0.000000000000000  0.000000000000000  0.000000000000000  0.000000000000000  0.000000000000000  0.000000000000000  0.000000000000000  0.000000000000000  0.000000000000000  0.211850893654648  0.000000000000000  0.000000000000000  0.000000000000000  0.000000000000000  0.000000000000000  0.000000000000000  0.000000000000000  0.000000000000000  0.000000000000000  0.000000000000000  0.000000000000000  0.000000000000000  0.000000000000000  0.000000000000000  0.000000000000000  0.000000000000000  0.000000000000000  0.000000000000000  0.000000000000000  0.000000000000000  0.000000000000000  0.000000000000000  0.000000000000000  0.000000000000000  0.000000000000000  0.000000000000000  0.000000000000000  0.000000000000000  0.000000000000000  0.000000000000000  0.000000000000000  0.000000000000000  0.000000000000000  0.000000000000000 -0.133721839084098  0.000000000000000  0.000000000000000  0.000000000000000  0.000000000000000  0.000000000000000  0.000000000000000  0.000000000000000  0.000000000000000  0.000000000000000  0.000000000000000  0.000000000000000  0.000000000000000  0.000000000000000  0.000000000000000  0.000000000000000  0.000000000000000  0.000000000000000  0.000000000000000  0.000000000000000  0.000000000000000  0.000000000000000  0.000000000000000  0.000000000000000  0.000000000000000  0.000000000000000  0.000000000000000  0.000000000000000  0.000000000000000  0.000000000000000  0.000000000000000  0.000000000000000  0.000000000000000  0.000000000000000  0.000000000000000  0.000000000000000  0.000000000000000
 0.000000000000000  0.000000000000000  0.000000000000000  0.000000000000000  0.000000000000000  0.000000000000000  0.000000000000000  0.000000000000000  0.000000000000000  0.000000000000000  0.000000000000000  0.000000000000000  0.000000000000000  0.000000000000000  0.000000000000000  0.000000000000000  0.000000000000000  0.000000000000000  0.000000000000000  0.000000000000000  0.000000000000000  0.000000000000000  0.000000000000000  0.000000000000000  0.000000000000000  0.000000000000000  0.000000000000000  0.000000000000000  0.000000000000000  0.000000000000000  0.000000000000000  0.000000000000000  0.000000000000000  0.000000000000000  0.000000000000000  0.000000000000000  0.000000000000000  0.000000000000000  0.000000000000000  0.000000000000000  0.000000000000000  0.000000000000000  0.000000000000000  0.000000000000000  0.000000000000000  0.000000000000000  0.000000000000000  0.000000000000000  0.000000000000000  0.000000000000000  0.000000000000000  0.000000000000000  0.000000000000000  0.000000000000000  0.000000000000000  0.000000000000000  0.000000000000000  0.000000000000000  0.000000000000000  0.000000000000000  0.000000000000000  0.000000000000000  0.000000000000000  0.000000000000000  0.000000000000000  0.000000000000000  0.000000000000000  0.000000000000000  0.000000000000000  0.000000000000000  0.000000000000000  0.000000000000000  0.000000000000000  0.000000000000000 -0.130516382306658 17.767533829947439  0.000000000000000  1.973561677139401  0.000000000000000  0.000000000000000  0.000000000000000  0.000000000000000  0.000000000000000  0.000000000000000  0.000000000000000  0.000000000000000  0.000000000000000  0.000000000000000  0.000000000000000  0.000000000000000  0.000000000000000  0.000000000000000  0.000000000000000  0.000000000000000  0.000000000000000  0.000000000000000  0.000000000000000  0.000000000000000  0.000000000000000  0.000000000000000  0.000000000000000  0.000000000000000  0.000000000000000  0.000000000000000  0.000000000000000  0.000000000000000  0.000000000000000  0.000000000000000  0.000000000000000  0.000000000000000  0.000000000000000  0.000000000000000  0.000000000000000  0.000000000000000  0.000000000000000  0.000000000000000  0.000000000000000  0.000000000000000  0.000000000000000  0.000000000000000  0.000000000000000  0.000000000000000  0.000000000000000  0.000000000000000  0.000000000000000  0.000000000000000  0.000000000000000  0.000000000000000  0.000000000000000  0.000000000000000  0.000000000000000  0.000000000000000  0.000000000000000  0.000000000000000  0.000000000000000  0.000000000000000  0.000000000000000  0.000000000000000  0.000000000000000  0.000000000000000  0.000000000000000  0.000000000000000  0.000000000000000  0.000000000000000  0.000000000000000  0.000000000000000  0.000000000000000  0.000000000000000  0.000000000000000  0.000000000000000  0.000000000000000  0.000000000000000  0.000000000000000  0.000000000000000  0.000000000000000  0.000000000000000  0.000000000000000  0.000000000000000  0.000000000000000  0.000000000000000  0.000000000000000  0.000000000000000  0.000000000000000  0.000000000000000  0.000000000000000  0.000000000000000  0.000000000000000  0.000000000000000  0.000000000000000  0.000000000000000  0.000000000000000  0.000000000000000  0.000000000000000  0.000000000000000  0.000000000000000  0.000000000000000  0.000000000000000  0.000000000000000  0.000000000000000  0.000000000000000  0.000000000000000  0.000000000000000  0.000000000000000  0.000000000000000  0.000000000000000  0.000000000000000  0.000000000000000  0.000000000000000  0.000000000000000  0.000000000000000  0.000000000000000  0.000000000000000  0.000000000000000  0.000000000000000  0.000000000000000  0.000000000000000  0.000000000000000  0.000000000000000  0.000000000000000  0.000000000000000  0.000000000000000  0.000000000000000  0.000000000000000  0.000000000000000  0.000000000000000  0.000000000000000  0.000000000000000  0.000000000000000  0.000000000000000  0.000000000000000  0.000000000000000  0.000000000000000  0.000000000000000  0.000000000000000  0.000000000000000  0.000000000000000  0.000000000000000  0.000000000000000  0.000000000000000  0.000000000000000  0.000000000000000  0.000000000000000  0.000000000000000  0.000000000000000  0.000000000000000  0.000000000000000  0.000000000000000  0.000000000000000  0.000000000000000  0.000000000000000  0.000000000000000  0.000000000000000  0.000000000000000  0.000000000000000  0.000000000000000  0.000000000000000  0.000000000000000  0.000000000000000  0.000000000000000  0.000000000000000  0.000000000000000  0.000000000000000  0.000000000000000  0.000000000000000  0.000000000000000  0.000000000000000  0.000000000000000  0.000000000000000  0.000000000000000  0.000000000000000  0.000000000000000  0.000000000000000  0.000000000000000  0.000000000000000  0.000000000000000  0.000000000000000
 0.000000000000000  0.000000000000000  0.000000000000000  0.000000000000000  0.000000000000000  0.000000000000000  0.000000000000000  0.000000000000000  0.000000000000000  0.000000000000000  0.000000000000000  0.000000000000000  0.000000000000000  0.000000000000000  0.000000000000000  0.000000000000000  0.000000000000000  0.000000000000000  0.000000000000000  0.000000000000000  0.000000000000000  0.000000000000000  0.000000000000000  0.000000000000000  0.000000000000000  0.000000000000000  0.000000000000000  0.000000000000000  0.000000000000000  0.000000000000000  0.000000000000000  0.000000000000000  0.000000000000000  0.000000000000000  0.000000000000000  0.000000000000000  0.000000000000000  0.000000000000000  0.000000000000000  0.000000000000000  0.000000000000000  0.000000000000000  0.000000000000000  0.000000000000000  0.000000000000000  0.000000000000000  0.000000000000000 -0.253553174359574  0.000000000000000  0.000000000000000  0.000000000000000  0.000000000000000  0.000000000000000  0.000000000000000  0.000000000000000  0.000000000000000  0.000000000000000  0.000000000000000  0.000000000000000  0.000000000000000  0.000000000000000  0.000000000000000  0.000000000000000  0.000000000000000  0.000000000000000  0.000000000000000  0.000000000000000  0.000000000000000  0.000000000000000  0.000000000000000  0.000000000000000  0.000000000000000  0.000000000000000 -0.297698143247352  0.000000000000000  0.000000000000000  9.231392855268959  0.000000000000000  0.000000000000000  0.452499474835071  0.000000000000000  0.000000000000000  0.000000000000000  0.000000000000000  0.000000000000000  0.000000000000000  0.000000000000000  0.000000000000000  0.000000000000000  0.000000000000000  0.000000000000000  0.000000000000000  0.000000000000000  0.000000000000000  0.000000000000000  0.000000000000000  0.000000000000000  0.000000000000000  0.000000000000000  0.000000000000000  0.000000000000000  0.000000000000000  0.000000000000000  0.000000000000000  0.000000000000000  0.000000000000000  0.000000000000000  0.000000000000000  0.000000000000000  0.000000000000000  0.000000000000000  0.000000000000000  0.000000000000000  0.000000000000000  0.000000000000000  0.000000000000000  0.000000000000000  0.000000000000000  0.000000000000000 -0.226320371870988  0.000000000000000  0.000000000000000  0.000000000000000  0.000000000000000  0.000000000000000  0.000000000000000  0.000000000000000  0.000000000000000  0.000000000000000  0.000000000000000  0.000000000000000  0.000000000000000  0.000000000000000  0.000000000000000  0.000000000000000  0.000000000000000  0.000000000000000  0.000000000000000  0.126284918031412  0.000000000000000  0.000000000000000  0.000000000000000  0.000000000000000  0.000000000000000  0.000000000000000  0.000000000000000  0.000000000000000  0.000000000000000  0.000000000000000  0.000000000000000  0.000000000000000  0.000000000000000  0.000000000000000  0.000000000000000  0.000000000000000  0.000000000000000  0.000000000000000 -0.066005287712939  0.000000000000000  0.000000000000000  0.000000000000000  0.000000000000000  0.000000000000000  0.000000000000000  0.000000000000000  0.000000000000000  0.000000000000000  0.000000000000000  0.000000000000000  0.000000000000000  0.000000000000000  0.000000000000000  0.000000000000000  0.000000000000000  0.000000000000000  0.000000000000000  0.000000000000000  0.000000000000000  0.000000000000000  0.000000000000000  0.000000000000000  0.000000000000000  0.000000000000000  0.000000000000000  0.000000000000000  0.000000000000000  0.000000000000000  0.000000000000000  0.000000000000000  0.000000000000000  0.000000000000000  0.000000000000000  0.000000000000000  0.000000000000000  0.000000000000000  0.000000000000000  0.000000000000000  0.000000000000000  0.000000000000000  0.000000000000000  0.000000000000000  0.000000000000000  0.000000000000000  0.000000000000000  0.000000000000000  0.000000000000000  0.000000000000000  0.000000000000000  0.000000000000000  0.000000000000000  0.000000000000000  0.000000000000000  0.000000000000000  0.000000000000000  0.000000000000000  0.000000000000000  0.000000000000000  0.000000000000000  0.000000000000000  0.000000000000000  0.064868897193190  0.000000000000000  0.000000000000000  0.000000000000000  0.000000000000000  0.000000000000000  0.000000000000000  0.000000000000000  0.000000000000000  0.000000000000000  0.000000000000000  0.000000000000000  0.000000000000000  0.000000000000000  0.000000000000000  0.000000000000000  0.000000000000000  0.000000000000000  0.000000000000000  0.000000000000000  0.000000000000000  0.000000000000000  0.000000000000000  0.000000000000000  0.000000000000000  0.000000000000000  0.000000000000000  0.000000000000000  0.000000000000000  0.000000000000000  0.000000000000000  0.000000000000000  0.000000000000000  0.000000000000000  0.000000000000000  0.000000000000000
 0.000000000000000  0.000000000000000  0.000000000000000  0.000000000000000  0.000000000000000  0.000000000000000  0.000000000000000  0.000000000000000  0.000000000000000  0.000000000000000  0.000000000000000  0.000000000000000  0.000000000000000  0.000000000000000  0.000000000000000  0.000000000000000  0.000000000000000  0.000000000000000  0.000000000000000  0.000000000000000  0.000000000000000  0.000000000000000  0.000000000000000  0.000000000000000  0.000000000000000  0.000000000000000  0.000000000000000  0.000000000000000  0.000000000000000  0.000000000000000  0.000000000000000  0.000000000000000  0.000000000000000  0.000000000000000  0.000000000000000  0.000000000000000  0.000000000000000  0.000000000000000  0.000000000000000  0.000000000000000  0.000000000000000  0.000000000000000  0.000000000000000  0.000000000000000  0.000000000000000  0.000000000000000  0.000000000000000  0.000000000000000  0.000000000000000  0.000000000000000  0.000000000000000  0.000000000000000  0.000000000000000  0.000000000000000  0.000000000000000  0.000000000000000  0.000000000000000  0.000000000000000  0.000000000000000  0.000000000000000  0.000000000000000  0.000000000000000  0.000000000000000  0.000000000000000  0.000000000000000  0.000000000000000  0.000000000000000  0.000000000000000  0.000000000000000  0.000000000000000  0.000000000000000 -0.099116095785313  0.000000000000000  0.000000000000000  0.000000000000000  1.973561677139892  0.000000000000000 10.242789887007380  0.000000000000000  0.131029211126515  0.000000000000000  0.000000000000000  0.000000000000000  0.000000000000000  0.000000000000000  0.000000000000000  0.000000000000000  0.000000000000000  0.000000000000000  0.000000000000000  0.000000000000000  0.000000000000000  0.000000000000000  0.000000000000000  0.000000000000000  0.000000000000000  0.000000000000000  0.000000000000000  0.000000000000000  0.000000000000000  0.000000000000000  0.000000000000000  0.000000000000000  0.000000000000000  0.000000000000000  0.000000000000000  0.000000000000000  0.000000000000000  0.000000000000000  0.000000000000000  0.000000000000000  0.000000000000000  0.000000000000000  0.000000000000000  0.000000000000000  0.000000000000000  0.000000000000000  0.000000000000000  0.000000000000000  0.000000000000000  0.000000000000000  0.000000000000000  0.000000000000000  0.000000000000000  0.000000000000000  0.000000000000000  0.000000000000000  0.000000000000000  0.000000000000000  0.000000000000000  0.000000000000000  0.000000000000000  0.000000000000000  0.000000000000000  0.000000000000000  0.000000000000000  0.000000000000000  0.000000000000000  0.000000000000000  0.000000000000000  0.000000000000000  0.000000000000000  0.000000000000000  0.000000000000000  0.000000000000000  0.000000000000000  0.000000000000000  0.000000000000000  0.000000000000000  0.000000000000000  0.000000000000000  0.000000000000000  0.000000000000000  0.000000000000000  0.000000000000000  0.000000000000000  0.000000000000000  0.000000000000000  0.000000000000000  0.000000000000000  0.000000000000000  0.000000000000000  0.000000000000000  0.000000000000000  0.000000000000000  0.000000000000000  0.000000000000000  0.000000000000000  0.000000000000000  0.000000000000000  0.000000000000000  0.000000000000000  0.000000000000000  0.000000000000000  0.000000000000000  0.000000000000000  0.000000000000000  0.000000000000000  0.000000000000000  0.000000000000000  0.000000000000000  0.000000000000000  0.000000000000000  0.000000000000000  0.000000000000000  0.000000000000000  0.000000000000000  0.000000000000000  0.000000000000000  0.000000000000000  0.000000000000000  0.000000000000000  0.000000000000000  0.000000000000000  0.000000000000000  0.000000000000000  0.000000000000000  0.000000000000000  0.000000000000000  0.000000000000000  0.000000000000000  0.000000000000000  0.000000000000000 -0.271024721038805  0.000000000000000  0.000000000000000  0.000000000000000  0.000000000000000  0.000000000000000  0.000000000000000  0.000000000000000  0.000000000000000  0.000000000000000  0.000000000000000  0.000000000000000  0.000000000000000  0.000000000000000  0.000000000000000  0.000000000000000  0.000000000000000  0.000000000000000  0.000000000000000  0.000000000000000  0.000000000000000  0.000000000000000  0.000000000000000  0.000000000000000  0.000000000000000  0.000000000000000  0.000000000000000  0.000000000000000  0.000000000000000  0.000000000000000  0.000000000000000  0.000000000000000  0.000000000000000  0.000000000000000  0.000000000000000  0.000000000000000  0.000000000000000  0.000000000000000  0.000000000000000  0.000000000000000  0.000000000000000  0.000000000000000  0.000000000000000  0.000000000000000  0.000000000000000  0.000000000000000  0.000000000000000  0.000000000000000  0.000000000000000  0.000000000000000  0.000000000000000  0.000000000000000  0.000000000000000
 0.000000000000000  0.000000000000000  0.000000000000000  0.000000000000000  0.000000000000000  0.000000000000000  0.000000000000000  0.000000000000000  0.000000000000000  0.000000000000000  0.000000000000000  0.000000000000000  0.415749441143143  0.000000000000000  0.000000000000000  0.000000000000000  0.000000000000000  0.000000000000000  0.000000000000000  0.000000000000000  0.000000000000000  0.000000000000000  0.000000000000000  0.000000000000000  0.000000000000000  0.000000000000000  0.000000000000000  0.000000000000000  0.000000000000000  0.000000000000000  0.000000000000000  0.000000000000000  0.000000000000000  0.000000000000000  0.000000000000000  0.000000000000000  0.000000000000000  0.000000000000000  0.000000000000000  0.000000000000000  0.000000000000000  0.000000000000000  0.000000000000000  0.000000000000000  0.000000000000000  0.000000000000000  0.000000000000000  0.000000000000000  0.000000000000000  0.000000000000000  0.000000000000000  0.000000000000000  0.000000000000000  0.000000000000000  0.000000000000000  0.000000000000000  0.000000000000000  0.000000000000000  0.000000000000000  0.000000000000000  0.000000000000000  0.000000000000000  0.000000000000000  0.000000000000000  0.000000000000000  0.000000000000000  0.000000000000000  0.000000000000000  0.000000000000000  0.000000000000000  0.000000000000000  0.000000000000000  0.000000000000000  0.000000000000000  0.000000000000000  0.000000000000000  0.000000000000000  0.000000000000000 12.931487340480329  0.000000000000000 -1.242273611054910  0.000000000000000  0.000000000000000  0.000000000000000  0.000000000000000  0.000000000000000  0.000000000000000  0.000000000000000  0.000000000000000  0.000000000000000  0.000000000000000  0.000000000000000  0.000000000000000  0.000000000000000  0.000000000000000  0.000000000000000  0.000000000000000  0.000000000000000  0.000000000000000  0.000000000000000  0.000000000000000  0.000000000000000  0.000000000000000  0.000000000000000  0.000000000000000  0.000000000000000  0.000000000000000  0.000000000000000  0.000000000000000  0.000000000000000  0.000000000000000  0.000000000000000  0.000000000000000  0.000000000000000  0.000000000000000  0.000000000000000  0.000000000000000  0.000000000000000  0.000000000000000  0.000000000000000  0.000000000000000  0.000000000000000  0.000000000000000  0.000000000000000  0.000000000000000  0.000000000000000  0.000000000000000  0.000000000000000  0.000000000000000  0.000000000000000  0.000000000000000  0.000000000000000  0.000000000000000  0.000000000000000  0.000000000000000  0.000000000000000  0.000000000000000  0.000000000000000  0.000000000000000  0.000000000000000  0.000000000000000  0.000000000000000 -0.048917613210116  0.000000000000000  0.000000000000000  0.000000000000000  0.000000000000000  0.000000000000000  0.000000000000000  0.000000000000000  0.000000000000000  0.000000000000000  0.000000000000000  0.000000000000000  0.000000000000000  0.011031359918011  0.000000000000000  0.000000000000000  0.000000000000000  0.000000000000000  0.000000000000000  0.000000000000000  0.000000000000000  0.000000000000000  0.000000000000000  0.000000000000000  0.000000000000000  0.000000000000000  0.000000000000000  0.000000000000000  0.000000000000000  0.000000000000000  0.000000000000000  0.000000000000000  0.000000000000000  0.000000000000000  0.000000000000000  0.000000000000000  0.000000000000000  0.000000000000000  0.000000000000000  0.000000000000000  0.000000000000000  0.000000000000000  0.000000000000000  0.000000000000000  0.000000000000000  0.000000000000000  0.000000000000000  0.000000000000000  0.000000000000000  0.000000000000000  0.000000000000000  0.000000000000000  0.000000000000000  0.000000000000000  0.000000000000000  0.000000000000000  0.000000000000000  0.000000000000000  0.000000000000000  0.000000000000000  0.000000000000000  0.000000000000000  0.000000000000000  0.000000000000000  0.000000000000000  0.000000000000000  0.000000000000000  0.000000000000000  0.000000000000000  0.000000000000000  0.000000000000000  0.000000000000000  0.000000000000000  0.000000000000000  0.000000000000000  0.000000000000000  0.000000000000000  0.000000000000000  0.000000000000000  0.000000000000000  0.000000000000000  0.000000000000000  0.000000000000000  0.000000000000000  0.000000000000000  0.000000000000000  0.000000000000000  0.000000000000000  0.000000000000000  0.000000000000000  0.000000000000000  0.000000000000000  0.000000000000000  0.000000000000000  0.000000000000000  0.000000000000000  0.000000000000000  0.000000000000000  0.000000000000000  0.000000000000000  0.000000000000000  0.000000000000000  0.000000000000000  0.000000000000000  0.000000000000000  0.000000000000000  0.000000000000000  0.000000000000000  0.000000000000000  0.000000000000000  0.000000000000000  0.000000000000000  0.000000000000000  0.000000000000000
 0.000000000000000  0.000000000000000  0.000000000000000  0.000000000000000  0.000000000000000  0.000000000000000  0.000000000000000  0.000000000000000  0.000000000000000  0.000000000000000  0.000000000000000  0.000000000000000  0.000000000000000  0.000000000000000  0.000000000000000  0.000000000000000  0.000000000000000  0.000000000000000  0.000000000000000  0.000000000000000  0.000000000000000  0.000000000000000  0.000000000000000  0.000000000000000  0.000000000000000  0.000000000000000  0.000000000000000  0.000000000000000  0.000000000000000  0.000000000000000  0.000000000000000  0.000000000000000  0.000000000000000  0.000000000000000  0.000000000000000  0.000000000000000  0.000000000000000  0.000000000000000  0.000000000000000  0.000000000000000  0.000000000000000  0.000000000000000  0.000000000000000  0.000000000000000  0.000000000000000  0.000000000000000  0.000000000000000  0.000000000000000  0.000000000000000  0.000000000000000  0.000000000000000  0.000000000000000  0.000000000000000  0.000000000000000  0.000000000000000  0.000000000000000  0.000000000000000  0.000000000000000  0.000000000000000  0.000000000000000  0.000000000000000  0.000000000000000  0.000000000000000  0.000000000000000  0.000000000000000  0.000000000000000  0.000000000000000  0.000000000000000  0.000000000000000  0.000000000000000  0.000000000000000  0.000000000000000  0.000000000000000  0.000000000000000  0.000000000000000  0.000000000000000  0.452499475209805  0.131029211019322  0.000000000000000 16.871558845161374  0.974055547198830  0.000000000000000  0.000000000000000  0.000000000000000  0.000000000000000  0.000000000000000  0.000000000000000  0.000000000000000  0.000000000000000  0.000000000000000  0.000000000000000  0.000000000000000  0.000000000000000  0.000000000000000  0.000000000000000  0.000000000000000  0.000000000000000  0.000000000000000  0.000000000000000  0.000000000000000  0.000000000000000  0.000000000000000  0.000000000000000  0.000000000000000  0.000000000000000  0.000000000000000  0.000000000000000  0.000000000000000  0.000000000000000  0.000000000000000  0.000000000000000  0.000000000000000  0.000000000000000  0.000000000000000  0.000000000000000  0.000000000000000  0.000000000000000  0.000000000000000  0.000000000000000  0.000000000000000  0.000000000000000  0.000000000000000  0.000000000000000  0.000000000000000  0.000000000000000  0.000000000000000  0.000000000000000  0.130074276013117  0.000000000000000  0.000000000000000  0.000000000000000  0.000000000000000  0.000000000000000  0.000000000000000  0.000000000000000  0.000000000000000  0.000000000000000  0.000000000000000  0.000000000000000  0.000000000000000  0.000000000000000  0.000000000000000  0.000000000000000  0.000000000000000  0.000000000000000  0.000000000000000  0.000000000000000  0.000000000000000  0.000000000000000  0.000000000000000  0.000000000000000  0.000000000000000  0.000000000000000  0.000000000000000  0.000000000000000  0.000000000000000  0.000000000000000  0.000000000000000  0.000000000000000  0.000000000000000  0.000000000000000  0.000000000000000  0.000000000000000  0.000000000000000  0.000000000000000  0.000000000000000  0.000000000000000  0.000000000000000  0.000000000000000  0.000000000000000  0.000000000000000  0.000000000000000  0.000000000000000  0.000000000000000  0.000000000000000  0.000000000000000  0.000000000000000  0.000000000000000  0.000000000000000  0.000000000000000  0.000000000000000  0.000000000000000  0.000000000000000  0.000000000000000  0.000000000000000  0.000000000000000  0.000000000000000  0.000000000000000  0.000000000000000  0.000000000000000  0.000000000000000  0.000000000000000  0.000000000000000  0.000000000000000  0.000000000000000  0.000000000000000  0.000000000000000  0.000000000000000  0.000000000000000  0.000000000000000  0.000000000000000  0.000000000000000  0.000000000000000  0.000000000000000  0.000000000000000  0.000000000000000  0.000000000000000  0.000000000000000  0.000000000000000  0.000000000000000  0.000000000000000  0.000000000000000  0.000000000000000  0.000000000000000  0.000000000000000  0.000000000000000  0.000000000000000  0.000000000000000  0.000000000000000  0.000000000000000  0.000000000000000  0.000000000000000  0.000000000000000  0.000000000000000  0.000000000000000  0.000000000000000  0.000000000000000  0.000000000000000  0.000000000000000  0.000000000000000  0.000000000000000  0.000000000000000  0.000000000000000  0.000000000000000  0.000000000000000  0.000000000000000  0.000000000000000  0.000000000000000  0.000000000000000  0.000000000000000  0.000000000000000  0.000000000000000  0.000000000000000  0.000000000000000  0.000000000000000  0.000000000000000  0.000000000000000  0.000000000000000  0.000000000000000  0.000000000000000  0.000000000000000  0.000000000000000  0.000000000000000  0.000000000000000  0.000000000000000  0.000000000000000
 0.000000000000000  0.000000000000000  0.000000000000000  0.000000000000000  0.000000000000000  0.000000000000000  0.000000000000000  0.000000000000000  0.000000000000000  0.000000000000000  0.000000000000000  0.000000000000000  0.000000000000000  0.000000000000000  0.000000000000000  0.000000000000000  0.000000000000000  0.000000000000000  0.000000000000000  0.000000000000000  0.000000000000000  0.000000000000000  0.000000000000000  0.145771175893691  0.000000000000000  0.000000000000000  0.000000000000000  0.000000000000000  0.000000000000000  0.000000000000000  0.000000000000000  0.000000000000000  0.000000000000000  0.000000000000000  0.000000000000000  0.000000000000000  0.000000000000000  0.000000000000000  0.000000000000000  0.000000000000000  0.000000000000000  0.000000000000000  0.000000000000000  0.000000000000000  0.000000000000000  0.000000000000000  0.000000000000000  0.000000000000000  0.000000000000000  0.000000000000000  0.000000000000000  0.000000000000000  0.000000000000000  0.000000000000000  0.000000000000000  0.000000000000000  0.000000000000000  0.000000000000000  0.000000000000000  0.000000000000000  0.000000000000000  0.000000000000000  0.000000000000000  0.000000000000000  0.000000000000000  0.000000000000000  0.000000000000000  0.000000000000000  0.000000000000000  0.000000000000000  0.000000000000000  0.000000000000000  0.000000000000000  0.000000000000000  0.000000000000000  0.000000000000000  0.000000000000000  0.000000000000000 -1.242273611054373  0.974055547259544 11.720857671865371  0.725188500307193  0.938885267480713  0.189199975875618  0.000000000000000  0.000000000000000  0.000000000000000  0.000000000000000  0.000000000000000  0.000000000000000  0.000000000000000  0.000000000000000  0.000000000000000  0.000000000000000  0.000000000000000  0.000000000000000  0.000000000000000  0.000000000000000  0.000000000000000  0.000000000000000  0.000000000000000  0.000000000000000  0.000000000000000  0.000000000000000  0.000000000000000  0.000000000000000  0.000000000000000  0.000000000000000  0.000000000000000  0.000000000000000  0.000000000000000  0.000000000000000  0.000000000000000  0.000000000000000  0.000000000000000  0.000000000000000  0.000000000000000  0.000000000000000  0.000000000000000  0.000000000000000  0.000000000000000  0.000000000000000  0.000000000000000  0.000000000000000  0.000000000000000  0.000000000000000  0.000000000000000  0.000000000000000  0.000000000000000  0.000000000000000  0.000000000000000  0.000000000000000  0.000000000000000  0.000000000000000  0.000000000000000  0.000000000000000  0.000000000000000  0.000000000000000  0.000000000000000  0.000000000000000  0.000000000000000  0.000000000000000  0.000000000000000  0.000000000000000  0.000000000000000  0.000000000000000  0.000000000000000  0.000000000000000  0.000000000000000  0.000000000000000  0.000000000000000  0.000000000000000  0.000000000000000  0.000000000000000  0.000000000000000  0.000000000000000  0.000000000000000  0.000000000000000  0.000000000000000  0.000000000000000  0.000000000000000  0.000000000000000  0.000000000000000  0.000000000000000  0.000000000000000  0.000000000000000  0.000000000000000  0.000000000000000  0.000000000000000  0.000000000000000  0.000000000000000  0.000000000000000  0.000000000000000  0.000000000000000  0.000000000000000  0.000000000000000  0.000000000000000  0.000000000000000  0.000000000000000  0.000000000000000  0.000000000000000  0.000000000000000  0.000000000000000  0.000000000000000  0.000000000000000  0.000000000000000  0.000000000000000  0.000000000000000  0.000000000000000  0.000000000000000  0.000000000000000  0.000000000000000  0.000000000000000  0.000000000000000  0.000000000000000  0.000000000000000  0.000000000000000  0.000000000000000  0.000000000000000  0.000000000000000  0.000000000000000  0.000000000000000  0.000000000000000  0.000000000000000  0.000000000000000  0.000000000000000  0.000000000000000  0.000000000000000  0.000000000000000  0.000000000000000  0.000000000000000  0.000000000000000  0.000000000000000  0.000000000000000  0.000000000000000  0.000000000000000  0.000000000000000  0.000000000000000  0.000000000000000  0.000000000000000  0.000000000000000  0.000000000000000  0.000000000000000  0.000000000000000  0.000000000000000  0.000000000000000  0.000000000000000  0.000000000000000  0.000000000000000  0.000000000000000  0.000000000000000  0.000000000000000  0.000000000000000  0.000000000000000  0.000000000000000  0.000000000000000  0.000000000000000  0.000000000000000  0.000000000000000  0.000000000000000  0.000000000000000  0.000000000000000  0.000000000000000  0.000000000000000  0.000000000000000  0.000000000000000  0.000000000000000  0.000000000000000  0.000000000000000  0.000000000000000  0.000000000000000  0.000000000000000  0.000000000000000  0.000000000000000  0.000000000000000  0.000000000000000
 0.000000000000000  0.000000000000000  0.000000000000000  0.000000000000000  0.000000000000000  0.000000000000000  0.000000000000000  0.000000000000000  0.000000000000000  0.000000000000000  0.000000000000000  0.000000000000000  0.000000000000000  0.000000000000000  0.000000000000000  0.000000000000000  0.000000000000000  0.000000000000000  0.000000000000000  0.000000000000000  0.000000000000000  0.000000000000000  0.000000000000000  0.000000000000000  0.000000000000000  0.000000000000000  0.000000000000000  0.000000000000000  0.000000000000000  0.000000000000000  0.000000000000000  0.000000000000000  0.000000000000000  0.000000000000000  0.000000000000000  0.000000000000000  0.000000000000000  0.000000000000000  0.000000000000000  0.000000000000000  0.000000000000000  0.000000000000000  0.000000000000000  0.000000000000000  0.000000000000000  0.000000000000000  0.000000000000000  0.000000000000000  0.000000000000000  0.000000000000000  0.000000000000000  0.000000000000000  0.000000000000000  0.000000000000000  0.000000000000000  0.000000000000000  0.000000000000000  0.000000000000000  0.000000000000000  0.000000000000000  0.000000000000000  0.000000000000000  0.000000000000000  0.000000000000000  0.000000000000000  0.000000000000000  0.000000000000000  0.000000000000000  0.000000000000000  0.000000000000000  0.000000000000000  0.000000000000000  0.000000000000000  0.000000000000000  0.000000000000000  0.000000000000000  0.000000000000000  0.000000000000000  0.000000000000000  0.000000000000000  0.725188500307593 12.403003773832610  0.295038952218131  0.000000000000000  0.000000000000000  0.000000000000000  0.000000000000000  0.000000000000000  0.000000000000000  0.000000000000000  0.000000000000000  0.000000000000000  0.000000000000000  0.000000000000000  0.000000000000000  0.000000000000000  0.000000000000000  0.000000000000000  0.000000000000000  0.000000000000000  0.000000000000000  0.000000000000000  0.000000000000000  0.000000000000000  0.000000000000000  0.000000000000000  0.000000000000000  0.000000000000000  0.000000000000000  0.000000000000000  0.000000000000000  0.000000000000000  0.000000000000000  0.000000000000000  0.000000000000000  0.000000000000000  0.000000000000000  0.000000000000000  0.000000000000000  0.000000000000000  0.000000000000000  0.000000000000000  0.000000000000000  0.000000000000000  0.000000000000000  0.000000000000000  0.000000000000000  0.000000000000000  0.000000000000000  0.000000000000000  0.000000000000000  0.000000000000000  0.000000000000000  0.000000000000000  0.000000000000000  0.000000000000000  0.000000000000000  0.000000000000000  0.000000000000000  0.000000000000000  0.000000000000000  0.000000000000000  0.000000000000000  0.000000000000000  0.000000000000000  0.000000000000000  0.000000000000000  0.000000000000000  0.000000000000000  0.000000000000000  0.000000000000000  0.000000000000000  0.000000000000000  0.000000000000000  0.000000000000000  0.000000000000000  0.000000000000000  0.000000000000000  0.000000000000000  0.000000000000000  0.000000000000000  0.000000000000000  0.000000000000000  0.000000000000000  0.000000000000000  0.000000000000000  0.000000000000000  0.000000000000000  0.000000000000000  0.000000000000000  0.000000000000000  0.000000000000000  0.000000000000000  0.000000000000000  0.000000000000000  0.000000000000000  0.000000000000000  0.000000000000000  0.000000000000000  0.000000000000000  0.000000000000000  0.000000000000000  0.000000000000000  0.000000000000000  0.000000000000000  0.000000000000000  0.000000000000000  0.000000000000000  0.000000000000000  0.000000000000000  0.000000000000000  0.000000000000000  0.000000000000000  0.000000000000000  0.000000000000000  0.000000000000000  0.000000000000000  0.000000000000000  0.000000000000000  0.000000000000000  0.000000000000000  0.000000000000000  0.000000000000000  0.000000000000000  0.000000000000000  0.000000000000000  0.000000000000000  0.000000000000000  0.000000000000000  0.000000000000000  0.000000000000000  0.000000000000000  0.000000000000000  0.000000000000000  0.000000000000000  0.000000000000000  0.000000000000000  0.000000000000000  0.000000000000000  0.000000000000000  0.000000000000000  0.000000000000000  0.000000000000000  0.000000000000000  0.000000000000000  0.000000000000000  0.000000000000000  0.000000000000000  0.000000000000000  0.000000000000000  0.000000000000000  0.000000000000000  0.000000000000000  0.000000000000000  0.000000000000000  0.000000000000000  0.000000000000000  0.000000000000000  0.000000000000000  0.000000000000000  0.000000000000000  0.000000000000000  0.000000000000000  0.000000000000000  0.000000000000000  0.000000000000000  0.000000000000000  0.000000000000000  0.000000000000000  0.000000000000000  0.000000000000000  0.000000000000000  0.000000000000000  0.000000000000000  0.000000000000000  0.000000000000000
[truncated: 846,337 more chars]
