# Supplementary material for: Proximal Distance Algorithms: Theory and Practice
Source: J Mach Learn Res. Author manuscript; Available in PMC 2019 Oct 24. (PMC6812563)
Supplement: code [file NIHMS1053815-supplement-code.zip › proxdist-master/keys_zhou_lange_2019/misc/spm/X_8_7.txt]

 9.20509097672e-02 -9.03517717208e-03  7.97219977818e-04  2.87541446331e-05  6.92815099544e-04  3.00804457046e-04  5.25162195919e-04  2.91084605880e-03
-9.03517717208e-03  8.62908668192e-02 -2.03262311707e-03  1.50465948259e-02 -3.09432963207e-03  1.92497522841e-03  2.82193869578e-03 -3.40393502096e-04
 7.97219977818e-04 -2.03262311707e-03  9.76791719449e-02 -1.73978653651e-03 -6.58901694979e-04 -2.00765627149e-03 -2.73055481904e-03  1.47008269625e-03
 2.87541446331e-05  1.50465948259e-02 -1.73978653651e-03  7.09512673648e-02  5.60569010674e-03  1.86346304420e-04  1.57795563789e-02 -2.90349964612e-04
 6.92815099544e-04 -3.09432963207e-03 -6.58901694979e-04  5.60569010674e-03  8.68686370681e-02 -9.98408756382e-03 -6.96529534199e-03 -1.87291270345e-03
 3.00804457046e-04  1.92497522841e-03 -2.00765627149e-03  1.86346304420e-04 -9.98408756382e-03  8.48654221771e-02  6.98236461280e-03  1.21772360350e-02
 5.25162195919e-04  2.82193869578e-03 -2.73055481904e-03  1.57795563789e-02 -6.96529534199e-03  6.98236461280e-03  5.60550675898e-02  4.47006860691e-03
 2.91084605880e-03 -3.40393502096e-04  1.47008269625e-03 -2.90349964612e-04 -1.87291270345e-03  1.21772360350e-02  4.47006860691e-03  8.10146645651e-02
