# Supplementary material for: Proximal Distance Algorithms: Theory and Practice
Source: J Mach Learn Res. Author manuscript; Available in PMC 2019 Oct 24. (PMC6812563)
Supplement: code [file NIHMS1053815-supplement-code.zip › proxdist-master/keys_zhou_lange_2019/misc/spm/X_128_4.txt]

 1.08540066006e-01 -7.46306335511e-04 -1.41598212633e-02  6.25685761048e-03 -5.52958754700e-03 -1.56427462260e-03  1.50659565273e-03  4.72559417941e-03 -3.00836772118e-04 -1.25924174293e-03  3.34064352455e-03  3.26636428979e-03  4.14049790591e-03 -2.95196393237e-03  1.77532659783e-03 -4.49509800116e-03  4.58337657684e-03 -5.48832752675e-03 -1.76109935200e-03 -1.16561556316e-03 -9.52995133066e-04 -2.39021203168e-03  7.29924891843e-05 -2.63458798438e-03 -2.01041511057e-03  3.29373012311e-03  5.94042438290e-04 -9.94940103342e-05  1.83833431976e-03  1.30194972584e-03 -1.22064655117e-03  2.87472272145e-03 -2.28903617827e-03  5.56355487426e-04 -2.29298635636e-03  7.12466149139e-04  2.70468310910e-03  2.23666334722e-03 -3.67119110010e-03 -1.64160804349e-03 -1.65245743627e-03 -3.88533438424e-05 -5.18056044218e-04 -1.91946465897e-03 -1.42392256940e-04  3.16883304510e-05  3.10417543995e-03 -3.90325896268e-03  1.50436622574e-03  2.37729353050e-03  1.87668920303e-03  3.36098576387e-04 -1.63582727075e-03  3.53009844157e-03 -4.76081493972e-04 -1.94921603722e-03 -9.20529234605e-04 -2.20559171778e-03  3.49235585829e-03  4.10325787408e-03 -2.66771390167e-03  4.65866643653e-04 -1.78190124396e-03  1.06660733294e-03  2.89406711451e-03 -1.17515131151e-03 -6.86686831658e-04  7.83717412621e-04 -2.61792513023e-03 -1.28339359047e-04 -1.11600126869e-03 -7.76407474908e-04 -2.63130019468e-04  3.53816347350e-03 -2.98643038819e-03 -9.76299393182e-04 -9.53144949965e-04 -3.36726396567e-03  7.42501877851e-04 -7.09359747832e-04  1.29652755212e-03 -1.47239337543e-03  4.55323622936e-03  4.46416280560e-04  4.11046257446e-04  6.01019034565e-05 -1.32859683211e-03  1.60424084108e-03  4.27975235033e-03  5.29156349880e-04 -1.27743421409e-03  1.60489678357e-03  1.77263487907e-03 -1.16873202229e-03 -2.36968284511e-03 -1.78941268361e-03 -9.36095509094e-04 -1.75030913780e-03 -5.42641205205e-03  4.41779142087e-03  7.22129652015e-04 -1.47726877893e-03 -1.44480448129e-04 -4.10949494540e-04 -5.97377940166e-03  1.40497257935e-03 -4.75621331197e-05 -2.01212365757e-03  2.32740233641e-04  1.19174132287e-03 -9.29677771096e-04  2.45798990202e-03 -3.56400791871e-03 -6.72356883640e-03 -6.19850045252e-03 -3.24337711833e-03  1.38072369430e-03  3.07519488834e-03 -9.68356050328e-04 -3.20504729472e-03  1.21278748201e-03 -1.29375628834e-03 -7.44026539970e-04 -3.40948255207e-03  2.96275780723e-03  8.65275052954e-04 -7.11406813715e-03 -1.47916984951e-03
-7.46306335511e-04  1.14300912305e-01 -6.97951105457e-03  5.37605842355e-03  6.00247766345e-03 -1.81901287980e-03  2.91309430987e-03 -2.52023691103e-03 -1.84229992629e-03  7.03776241917e-03 -3.48402114648e-03 -6.65014975097e-04  7.88070311101e-04  2.57336462525e-03 -3.50008745508e-03 -3.84336867703e-04 -5.79436485734e-03 -9.80297031536e-04 -1.28832307302e-03  1.72275099416e-03  3.07322850010e-03  4.44859381034e-03  1.36014700654e-03  2.07463663374e-03  5.87819522931e-03  2.27478213867e-04 -2.54487694781e-03  1.65119780202e-03 -2.52443327636e-03 -7.06107946649e-03  1.87240679398e-03 -3.27795648896e-03  2.92242881675e-03 -2.52212107264e-03 -1.89905730809e-03 -2.74313985764e-03  1.89939217931e-03  2.01837365344e-03 -2.03895270443e-03 -2.61064640820e-04 -6.23994761918e-03  4.30605879197e-03  4.59779171900e-04  3.90791718669e-04 -5.19440766438e-04  8.71628677091e-04  2.94997071140e-03  7.43926076233e-04 -3.42389943994e-03 -7.39954615657e-04  3.47461909996e-03 -3.38300125795e-03 -1.60962098921e-04  7.64702693030e-04  1.82253689667e-03 -2.77244220566e-03 -5.07479101736e-04  2.88199456115e-03 -7.65397735591e-04 -2.86251432034e-04 -2.97642557703e-04 -4.01982174450e-04 -1.62267193159e-03 -1.09974589073e-03 -5.53254875109e-03  2.20558388585e-03  1.80641219469e-03  3.84782726652e-03 -4.20833766335e-04 -1.60938581031e-03 -1.06858395047e-03  7.50098870418e-04  1.45126264273e-03  2.93776508914e-03  5.65608075619e-03 -4.24342791264e-04  1.17644041080e-03  6.69091886476e-04 -1.99499937139e-03 -4.54014415908e-03  2.05323849409e-04 -4.91531366804e-03 -2.00283598376e-03 -9.23067415090e-04  2.03817689372e-03  3.56864082832e-04  1.56038065810e-03  2.35435039962e-03  2.57029984202e-03 -2.33838626825e-03  3.33046259693e-03 -1.35420955865e-03 -1.72781155301e-03 -6.17672332822e-03  1.96837347267e-04 -4.10521611739e-03  1.18604046027e-03  1.34717083856e-03  2.24685785756e-04 -4.35518708466e-03 -2.16390904099e-03 -2.95650442259e-03  2.41546344266e-03 -2.26569818215e-03  4.03099861823e-03  1.91985868178e-03  1.30124856040e-03  1.67945448184e-03  5.84129480019e-03  1.59263481381e-03  4.68748447621e-03 -7.59699343060e-04 -5.19931670316e-03  1.77415304592e-03  8.59489516006e-03 -1.02075201839e-03 -1.33778511368e-03  5.24990389341e-03 -2.35839452689e-03  1.00135167659e-03  2.17851559091e-04  3.14675370932e-03  1.95042149458e-03 -4.41792855054e-03  1.39363818207e-03  2.40021999193e-03 -1.89181078047e-04  3.57840228705e-03
-1.41598212633e-02 -6.97951105457e-03  8.06725673979e-02 -6.26572090729e-03 -2.99637051126e-04  1.01130201584e-02 -4.40951057551e-03 -1.09444937718e-03  2.31315548972e-03 -8.37788229178e-05  6.05297791771e-03  5.20389155313e-05 -2.27951053308e-04  1.42878959306e-03  2.43778713978e-03  2.59752324997e-04  1.72552364105e-03  2.69842307198e-03  2.82198016401e-03  2.27544572497e-03  9.14659680681e-04  1.50176976188e-03 -1.65125348766e-03  2.04345440132e-03  3.38739557948e-03 -2.07502448351e-03  8.00471512429e-05  1.10220117839e-03 -1.67487093265e-04  4.01482371822e-03  2.01048148010e-03  1.22927459198e-03 -1.94293799416e-03  5.94224106621e-04  2.96547693729e-03 -1.64319679167e-03  1.92598315379e-03 -1.77767797371e-03  7.28048737147e-03  1.08132097924e-03 -4.02983623296e-03 -2.22085076483e-03 -2.10423233976e-04  2.32081290867e-03  3.13093554845e-03 -1.24562679660e-03 -5.09096280197e-04  4.46520674475e-03 -2.08853299872e-03 -3.46886852596e-03 -2.82815181880e-03  1.80993692304e-03 -2.59993116638e-04 -2.96218330019e-03 -1.51647951812e-03  3.65823531769e-03 -3.46194079444e-03 -1.48691515793e-03  4.44441776627e-04 -1.14658491243e-03  8.47296868859e-04 -4.04476981446e-04  2.50266179895e-04 -3.55292723331e-04 -2.05643238749e-03 -1.85390630522e-03 -9.15957682765e-04 -1.29791207353e-03  5.60823282316e-04  2.82884052124e-04  2.01932021436e-03 -1.95092288819e-03 -1.82755062889e-03 -6.90496038013e-04 -3.37259771850e-04 -2.00513882748e-03  1.15819689195e-04 -4.88444237694e-03  1.92714213907e-03  2.05690989861e-03 -2.64824759686e-03 -8.46494668442e-04 -7.25156297655e-04  1.60101436879e-03 -1.89136032486e-03  2.45942403727e-04 -1.10463090296e-03 -2.42711754748e-03 -2.55343471246e-03 -4.42581209862e-03 -7.06637600960e-04  1.14987260848e-04  1.42247953862e-03  2.45441677263e-03  5.12871548811e-06  6.84528474307e-03 -1.53976902755e-03  2.56625175905e-03  2.12301683256e-05 -3.52330617277e-03  2.72612334557e-04  4.98019392028e-05  1.93751711682e-03  1.07592672860e-03  1.14422440653e-03  2.26019562924e-03  5.40022185754e-04  2.15941468144e-04 -9.09895201247e-04 -1.47111503547e-03 -1.78401567613e-03 -2.47693337106e-03 -2.64254292867e-04  1.59110312183e-03  4.65024957243e-03  2.00898545148e-03  3.43705989969e-04 -3.20375011706e-03  2.40242790105e-04  2.96828509243e-04  3.87823791354e-04 -2.28145571961e-03  3.66082402159e-03 -1.41661745830e-03  2.93261652516e-03  2.81246786065e-04  2.91637855322e-04 -1.70126818722e-03
 6.25685761048e-03  5.37605842355e-03 -6.26572090729e-03  8.87615163072e-02 -1.45039959020e-02  9.76910294619e-03  1.78941891335e-03 -4.92553009708e-04  3.36075036217e-03  2.00247175530e-03 -3.64894595381e-03  2.73075635829e-03  1.20614505054e-03  1.74071931661e-03 -1.19808585275e-03 -9.48148988610e-04 -3.64305994614e-03 -2.31748135128e-03 -3.67902912614e-03 -4.26001704757e-03 -2.70915136128e-03 -1.40655428161e-03 -4.26942378528e-03 -5.53983727455e-04  2.53248172740e-03  1.62111329667e-04 -1.55824221824e-03  3.85193295789e-04 -2.22530696087e-04 -1.50906129743e-03 -6.78440940109e-04  5.36611632572e-04  8.07626823152e-04  2.64716612148e-03 -3.50448580509e-03 -1.12033898480e-03 -1.27790699396e-03 -1.83351743362e-03 -4.04678730116e-03 -1.45344173986e-03 -5.42269790542e-03  1.72002187994e-03 -2.05373673248e-03  5.23971979221e-04  3.50538060993e-04  9.30958905290e-04  8.76932111521e-04 -4.28528040016e-04  1.85774166641e-03  2.55674048008e-03  1.63044002634e-03  8.13548313842e-05  3.43735322966e-03  3.97775345675e-03 -1.33713725472e-04 -9.91526934611e-04 -1.67978620674e-04  2.08073164493e-03 -2.27011994353e-03  2.01740621774e-03  2.39951502634e-04 -1.48283925691e-03 -2.99449066649e-04  1.49035182181e-03  1.79203017159e-03  2.98509391326e-03 -2.38280487624e-03  2.05617586391e-03  2.23552916126e-03 -2.36433061518e-03  3.35629747975e-04 -5.71041241211e-04 -1.83378422733e-03  3.22070624369e-04 -3.65303901867e-03 -1.56941852716e-04 -1.52439407846e-03 -1.37409688949e-03 -7.05655711895e-04 -3.81971134675e-03  2.61997959763e-03 -6.06266573445e-04 -1.27522644769e-03  2.81912890828e-03  2.62862784125e-03 -5.67307000251e-04  2.99540862208e-04  2.09386375950e-03  3.40111919822e-04 -1.39415155708e-03  3.37702786765e-04 -1.64011557731e-03  3.13687875863e-03  7.84162130981e-05 -3.04266025291e-04 -2.93324064659e-03  2.51089244715e-03 -1.43225902408e-03 -2.25310943205e-03  6.13268828390e-04 -5.12257973791e-04 -4.78934687956e-03  4.66749038177e-04  2.20733113899e-03  5.99349318406e-04 -2.68120596093e-03  2.09629179409e-04 -6.81102863636e-04  1.82068095454e-03  4.23437971725e-03  1.01262891518e-03  2.06344437830e-03  1.62056866770e-03 -2.99495588553e-03 -4.63013145717e-03 -4.49752747675e-04 -1.00474768855e-03 -1.67783390436e-03 -3.47433743161e-03 -1.20754885045e-03  1.11179556618e-03  3.34216465702e-04 -8.08777859759e-04 -2.44403378452e-04  1.60409302326e-03 -4.84514118548e-04 -3.26025359724e-03 -8.59215016216e-04
-5.52958754700e-03  6.00247766345e-03 -2.99637051126e-04 -1.45039959020e-02  1.01819172732e-01 -3.96902206058e-03  3.07639615928e-04 -6.26229741552e-04 -3.96478749476e-04  1.21184181781e-05  5.42363503100e-04 -2.61390050690e-03 -1.32991641424e-03 -2.40032421159e-03  2.14940804321e-03  2.61149655691e-05  9.97614655161e-04  3.90757234581e-03  1.68699388879e-03  2.13041158881e-03  8.13014353127e-04  2.05877905828e-03  2.33147626463e-03  7.81349470305e-04  3.86138982096e-03  1.86947486479e-03  4.04663998342e-03 -5.25548804946e-05 -3.36053364425e-03  1.17893822726e-03  2.56305232428e-03 -1.57380669026e-03  2.90169805680e-03  1.34376209985e-03  5.18140307997e-04  6.28376105705e-03 -9.45947010092e-04  1.84603897249e-03  1.05714510437e-03  6.78584338751e-03 -1.66115833034e-04 -2.83462550555e-03  2.24767288357e-03 -1.87886499223e-04 -9.44600736830e-04 -4.61900412013e-03 -2.12765858065e-03 -2.27218770992e-03  4.77304835387e-04 -4.86444308702e-03 -1.17555779202e-03  7.64694536409e-05 -1.31308293239e-03 -4.84025131097e-03 -1.23663348678e-03  8.73591743855e-05 -9.77669398754e-04  3.24490457930e-04 -8.86792469517e-04 -3.07712856086e-03 -2.08530349041e-03  3.40292645148e-03 -7.54402658756e-04 -1.37804958511e-03  1.58977011766e-04 -3.83816361253e-03  1.69321953289e-03  4.06957246317e-04  2.37142368013e-03  2.18329867801e-03 -1.70552921677e-03 -1.12590181608e-04  4.23626026455e-04  2.61219110886e-03  7.69911241687e-03  8.75117842170e-04 -1.20731447980e-03 -3.17170293596e-04 -7.06044696950e-04  2.93512848873e-03  6.62587236573e-03 -7.06254315980e-05  1.58247603482e-03 -3.02213244375e-03 -1.84781869740e-03  9.19913292036e-05 -3.37726874721e-03  1.48768448963e-04 -6.28781921567e-03 -3.81552096050e-03 -8.80134776369e-04  1.90408007024e-04 -4.72448562522e-03 -2.65079966015e-04  1.74420610970e-03  3.47664631888e-03  3.50694158099e-03  4.60784984057e-03 -1.67133342864e-04 -1.64466282906e-03 -5.42940581688e-04 -9.27505896783e-03 -3.11243009875e-03 -3.19225946811e-03  8.84162143732e-03  5.02574257023e-03  1.75482607624e-03  2.39932095128e-03  3.61077816217e-03 -4.53109049950e-04  9.56618240788e-04 -4.53472976368e-03  3.30459069118e-03  1.11364322291e-03  7.54290814045e-03 -1.02197408825e-03 -5.85238044058e-04  1.44407171880e-03 -4.41512563970e-03  2.40342109228e-03 -8.23569253057e-03  3.24738694163e-03 -3.85486949785e-04 -3.16865770094e-03 -1.17488974391e-04  1.04332386751e-03  3.88749823752e-03 -1.16003397024e-03
-1.56427462260e-03 -1.81901287980e-03  1.01130201584e-02  9.76910294619e-03 -3.96902206058e-03  5.80372208231e-02 -2.14682314015e-04 -1.05258469779e-02  7.81451410083e-03 -1.77910425522e-03  6.87411907981e-04  1.47795762461e-03 -1.39818518196e-03 -5.28865964310e-04  9.66942477620e-05 -1.25153359679e-03 -5.28595795224e-05  1.29752550396e-03 -3.08190143575e-04 -5.49390655726e-04 -2.96375974465e-03 -4.17504202657e-04 -1.87735385989e-03 -4.92024915953e-05  8.35162357326e-04 -3.59703891601e-04  1.36005954360e-03  2.29460591325e-03  8.00233917544e-04  1.98236078464e-04  6.31601247987e-04  2.62192596224e-03 -1.56636591055e-03  1.38552905631e-03  6.79042902517e-04  4.12847033484e-04 -1.78075750582e-03 -8.18776735143e-04 -8.76751579158e-04  9.23749992399e-04 -7.70896698954e-04  6.78437485132e-04 -2.67073876396e-03  1.76362666927e-03  1.03436882016e-03  1.07477742869e-03  9.69382727091e-04  1.44521164547e-03 -6.73736242844e-04 -1.88976185654e-03 -3.29715930541e-04  7.06300536524e-04 -3.44455611895e-04 -1.85521539834e-03  3.86392186251e-04  1.29625440724e-03 -2.44099122816e-03 -4.39909270238e-03 -1.64861528256e-03 -3.72291160836e-03  9.75376924267e-04 -8.36627451895e-04  1.50256219574e-03  1.26124223786e-03  2.16330513133e-03  2.01433624810e-03  4.91443312726e-04  1.74858076513e-03  7.34905391796e-04 -1.54445288269e-03  2.38424789509e-03 -1.51150540556e-03 -1.43645741027e-03  2.39170622150e-03 -1.66683419650e-03  4.45933481321e-04 -8.49383707605e-04 -3.28718326709e-04 -5.15200031190e-04 -1.45170809944e-03 -2.36495193277e-03  1.59084237461e-03  5.48589786613e-04  2.29125695825e-03  7.17442295524e-04  6.74184713438e-04  1.94280430530e-03 -2.01861126029e-03 -6.61626686169e-05 -9.96103768566e-05 -1.24265540544e-03 -4.44943568236e-04  9.13970154249e-04  2.66687255184e-03 -5.46977924199e-04 -6.97621152060e-04  9.68739667618e-04  1.15079695738e-03 -2.09281250727e-04 -1.86742394112e-03  1.73686972352e-03 -1.52713275336e-04 -1.19001442240e-03  4.04081293922e-03  8.84906821451e-04 -4.99905946449e-04 -1.62561336116e-04 -3.59094405973e-04 -4.02334712489e-03 -2.80640389668e-04 -2.16926985706e-03 -1.00341060360e-03 -2.87218831862e-04 -2.04774660165e-03 -1.20466436034e-03  1.26256550455e-04 -7.63520496113e-04 -2.69470285962e-04 -2.67595426061e-03 -1.66676941214e-03 -7.13556288925e-04 -1.99807445692e-03  4.66764599235e-04 -6.71221467109e-04  2.00605269840e-03 -1.77739381276e-04  1.71624053155e-03 -1.23159084475e-03
 1.50659565273e-03  2.91309430987e-03 -4.40951057551e-03  1.78941891335e-03  3.07639615928e-04 -2.14682314015e-04  7.54878071244e-02 -1.29199395080e-02  6.86694581920e-03 -2.21664388658e-03  2.22024962233e-03 -2.10386912896e-03  1.12951789322e-03 -1.42544193871e-03  2.73890643487e-03 -2.41919988345e-03  1.88981248328e-03 -1.64605628094e-03 -1.50340510254e-03 -1.63585780559e-03  3.54680189335e-04  7.13362893285e-04  2.45530475535e-03 -4.92210611955e-04  1.57030897991e-03  1.92296525074e-03 -9.34850525996e-04  1.21888084798e-03 -7.41269370419e-04  4.21049846006e-04  8.14080137345e-04 -1.94379140889e-03  7.60764685266e-04 -1.47265710055e-03  4.69569517474e-03 -2.08849851367e-03 -7.76568817062e-04 -3.70979635490e-03 -2.18520609512e-03  2.99999102998e-03  4.17864827227e-04 -2.46273635193e-03  6.06774990692e-05 -3.18545413713e-04  1.00423183965e-03 -1.60766528716e-03 -1.28613896246e-03  1.48289977700e-03  1.10334565388e-03  1.43205826675e-03  1.97462438202e-04 -2.05813273090e-04 -5.62279307904e-04  9.14539931247e-04 -1.93426568807e-03 -1.66092557121e-03  2.92553116615e-04  1.09712178277e-03 -3.98075546996e-03  1.26856337720e-03 -2.23563273242e-03  1.69131247911e-03 -4.08495125072e-03  3.09267846284e-03  3.43810163988e-03 -1.99786706945e-03  1.86571848421e-03  6.37686170323e-04 -2.96491476612e-03 -3.49205727052e-04  2.98779143368e-03  1.51688951775e-03 -3.17095868903e-03 -3.14652419823e-03  4.88152326116e-05  2.65659616848e-04  5.85104917321e-04 -4.12393221780e-04 -1.04647801110e-03  2.12997982456e-04 -1.85055321696e-03 -1.81148552395e-03 -2.42217271591e-03 -2.88629672758e-05 -2.11062754278e-03  5.37335235596e-04  4.81723355825e-04 -2.16821898848e-03 -3.33762208740e-03  4.93110457135e-03  2.28565476397e-03  1.25873010996e-03 -3.67456292948e-04  2.87547604366e-04  1.06099765338e-03 -1.86318256207e-03 -5.00637897388e-03 -2.55974285159e-03 -2.75217434825e-03  5.62859579656e-03  1.14056364504e-03 -4.56449093038e-03  2.66496391664e-04 -9.82435767325e-04  1.29949761419e-03 -1.63478967642e-03  9.66593766646e-04 -1.02035952432e-03  2.07929028324e-03  3.20608968442e-03 -1.31539233339e-03 -1.37491735764e-03 -2.71445758186e-03 -1.14117744924e-03 -1.95506847510e-03 -2.27088653572e-03 -8.14504479851e-04 -2.22902850073e-04  1.06768442860e-03 -3.45301119745e-04  1.84149786016e-04 -1.97970780423e-03  2.10761069453e-04  2.37693406478e-04 -7.13832043985e-05 -1.49441316197e-03  7.61422708631e-05  5.30277906857e-04
 4.72559417941e-03 -2.52023691103e-03 -1.09444937718e-03 -4.92553009708e-04 -6.26229741552e-04 -1.05258469779e-02 -1.29199395080e-02  1.00723725916e-01  9.39120953432e-03  1.97279015613e-03 -1.23397608611e-03  9.09747734784e-04  3.45683781482e-03 -1.18887182082e-03 -3.27062767822e-04  1.94009959400e-03 -2.34957927774e-03 -6.22941978776e-03  1.01706404206e-03 -3.90591233897e-03  1.61279360485e-03 -3.67834624270e-03  6.08878045247e-04 -2.68859098579e-03  7.44413130478e-04 -6.22748928429e-04  1.24457136799e-03  1.74142346148e-03 -2.35623763503e-03 -9.47085244662e-04  2.65593424114e-03  2.39352679759e-03 -8.92281835137e-04 -7.40932575447e-04 -5.61046866408e-03  2.33205435544e-03  2.49763055204e-04  3.64681324647e-03  2.39446919616e-04  9.80510797517e-04  6.56375307374e-03 -1.74207867485e-03  2.24832159524e-04 -1.95084688526e-03 -1.81079481039e-03  2.68379379147e-03  1.22197518795e-03 -1.61230368263e-03  1.25555476926e-03 -1.75964086659e-03  4.68803731857e-04  2.78259592772e-03 -3.63540344250e-03 -2.35289848888e-04  9.35888800209e-05 -1.08108090669e-03  9.68214472826e-04  2.22972843894e-03  1.49033908644e-03  6.44282358809e-04  2.25312156588e-03 -1.48544546093e-03  2.19003627475e-03  3.33812076422e-05 -1.15223525406e-03 -1.02245329212e-04 -3.04515364247e-03 -3.35259831931e-03  1.66500687590e-03  1.33868369384e-03 -1.84689799122e-03 -5.40701715339e-04  7.63569949236e-04 -3.44932812777e-03  7.76261310751e-05 -4.64756256346e-03 -3.46563091437e-04  1.17101930769e-03  2.20377463984e-03 -1.58207913103e-03  1.08067161152e-03  5.24903542312e-03 -5.85629680975e-04 -2.13971170977e-03 -1.68969218745e-03 -3.96654065924e-04 -2.52947708867e-03  3.43265910872e-03  3.84532925865e-03 -3.77313656366e-03  6.42119222034e-05  2.65041776726e-03  3.57277039388e-03 -1.74841269100e-03  1.38024363779e-03  7.25641784650e-04  8.84328254360e-04 -1.25017414845e-03  5.34923101801e-03 -6.84405010527e-04  7.84264992949e-04  2.37644834744e-03 -3.69401401212e-04 -4.14513749356e-03  9.43497296229e-04  1.48331270278e-04  2.34127887727e-03  8.91794732329e-05 -2.46633012921e-04 -9.07813519874e-04  2.57646038816e-03 -1.34759063238e-03  4.61433664829e-03  2.68946491824e-03  3.65365545680e-03 -2.42947625270e-03 -2.04958645340e-04  1.60564542058e-03  1.94203437410e-03 -3.14039385501e-04  1.84682200494e-03  5.46797417691e-03 -3.07083691833e-03  8.33589016778e-04 -1.63747588172e-03  1.73359428696e-03 -5.00815359308e-03  2.15198651192e-03
-3.00836772118e-04 -1.84229992629e-03  2.31315548972e-03  3.36075036217e-03 -3.96478749476e-04  7.81451410083e-03  6.86694581920e-03  9.39120953432e-03  7.40652389479e-02  3.97370906747e-03  6.68697546189e-03  1.72175909729e-03 -3.45678294457e-04 -8.66900574250e-04 -4.30561109757e-04  5.29436346161e-05  1.91817464320e-03 -2.60513757363e-03  8.27799097336e-04 -3.40912688189e-03  7.40436482300e-04 -4.57266040583e-03 -1.46858087945e-03 -4.66954064646e-04  8.69309253975e-04  4.74131802173e-04 -8.93970318410e-04 -1.95338256632e-03 -7.24623733370e-04 -1.26430599591e-04 -1.24058131212e-04  2.32277707722e-03 -1.98834986370e-03  1.50835931630e-03  1.54072342664e-03  1.55650803079e-03 -1.54795472285e-03 -6.13192217247e-04 -1.74927451753e-03  2.78582739674e-03  3.79126318935e-03 -1.14052935498e-03 -8.09853911106e-04  3.77445855954e-04 -8.64374124496e-04 -1.48347181069e-03 -5.89731164692e-05  2.69462378487e-03  7.98732191254e-05 -4.48694638055e-03 -4.26941602380e-03  1.41826792674e-03  2.12161017840e-03  2.32548713330e-03  2.56717972563e-03 -7.46812482573e-04 -2.34197935362e-05 -5.46993500953e-04 -3.89952617822e-03 -5.66713562038e-04 -1.45344067591e-04  2.09058231621e-03  8.59444278613e-04  3.12748523447e-04  2.02299157624e-04 -2.27686434900e-04  6.66205890193e-06 -2.48605479328e-03 -4.19924168578e-03  1.15779655221e-03 -7.41190156110e-04 -2.48797635007e-03  1.38296011758e-03 -1.13820727027e-03 -9.16876263945e-04  6.61900335611e-04 -7.01713917520e-04 -4.80033210563e-04 -2.45941242823e-03  6.25520821690e-04  2.77030180542e-03  2.15838492875e-03 -7.92360960538e-04  1.97758959719e-03 -1.01104586555e-03  1.56161021449e-03 -6.64534484112e-04 -2.44522247024e-04 -4.24763486694e-03  6.01161192694e-04  6.16889062848e-04  3.73053034903e-03 -2.20777759392e-03  1.09247589886e-04 -2.99760892118e-05 -2.00607355353e-03  1.90367425246e-03 -1.78339452233e-05 -1.16890628200e-03  3.06695832249e-03  1.16298289876e-03 -2.81025488082e-03  1.72986266582e-03  4.10222308938e-03 -3.85354750479e-04 -2.29968147923e-03 -3.36767149634e-04  3.77531459388e-07 -9.64866853732e-04  1.83200582113e-03 -2.86392367790e-04 -2.28039078457e-03  8.01083753638e-04 -1.11558259467e-03  5.17806013859e-03 -1.81926865666e-03 -6.61839694633e-04  3.57420006268e-03  6.08306420693e-04 -4.93225535314e-04 -1.70838022187e-03  1.39767216694e-03 -3.85395853247e-03 -1.93653534949e-04 -5.50657659979e-04 -6.41173263663e-04 -1.77209667915e-03 -2.63913671140e-03
-1.25924174293e-03  7.03776241917e-03 -8.37788229178e-05  2.00247175530e-03  1.21184181781e-05 -1.77910425522e-03 -2.21664388658e-03  1.97279015613e-03  3.97370906747e-03  9.43984950940e-02 -5.00266684703e-03 -1.04216324257e-03  1.91100872412e-03  2.04727244354e-03 -2.93300148433e-03  5.94110689365e-04 -5.16442005210e-03 -1.18725654834e-03  1.37432732142e-03  6.21270495929e-04  2.15884411125e-03 -4.24686441335e-04  3.00394876784e-04  6.56994682380e-04  4.72727083221e-03 -6.33844361086e-04 -2.82309988325e-03  6.01384219247e-04  2.60369998734e-03 -9.01212605591e-04 -8.24073809582e-04 -5.52374577496e-04  4.63116088771e-03 -3.98239009831e-05 -4.89456043961e-05 -9.99071596385e-04  3.04013294947e-03  7.26643664722e-04 -5.47697949631e-04 -4.76102541503e-03 -1.04064316980e-03  4.81140948994e-03  1.55162130847e-04 -1.22491263655e-03 -6.66592312135e-04 -2.21114404183e-03  1.50973594220e-03 -1.36617822846e-03 -2.00216186606e-03 -2.43302749231e-03 -4.61318637898e-03 -1.60196152369e-04  3.00094456194e-03  2.98329754364e-03  9.66853820618e-04 -8.71246938532e-04 -3.26138026307e-03  3.52200413703e-04  1.83422994652e-03  1.82581476240e-03 -2.61615447279e-03  4.68410872033e-04  8.61346893000e-04 -2.42619375773e-03 -2.13721710623e-03 -2.53394164215e-03  1.73924653389e-03  1.21474205932e-03  7.01421401134e-03  2.44060901769e-03  3.58877363851e-03  2.00594463924e-03 -4.11785975275e-03  4.53227441963e-03 -4.16216540718e-03 -4.87841458840e-04 -2.31906192903e-03 -1.80422635363e-03  3.05377699097e-04  1.61953368898e-03  7.46360759394e-04  2.76103546434e-04  3.75322378404e-03  1.15281501376e-04  1.09367423973e-03  4.54502014102e-04  4.49863910362e-04  1.97732896641e-03  2.16547757498e-03 -9.97770683220e-04 -2.12925776632e-03  5.97410560402e-03 -1.10390034843e-03 -2.28478180466e-03  1.72210460384e-03 -2.32949604801e-03  4.76913382489e-04  6.59029640333e-04 -1.53348382826e-03 -2.22845983590e-03 -1.20378841263e-03  1.52135500728e-03 -4.00673882385e-04  6.02915389535e-03 -1.60261788674e-03  6.54185230677e-04 -2.76422741855e-03 -1.83035873076e-03 -3.33132041561e-03  2.49289322528e-03 -4.93319069828e-04  1.65109480251e-03  3.63397314745e-03 -3.21383270312e-03  7.82668166307e-04  2.25863055391e-03 -1.46164595385e-03  1.30827538929e-03 -3.48418767573e-03 -2.96092739745e-03 -3.63225790822e-03  1.43661652881e-03 -1.29852716987e-03 -4.62626460031e-03  1.04956880032e-03 -1.31724976195e-03 -3.50695114416e-04 -1.55555548385e-03
 3.34064352455e-03 -3.48402114648e-03  6.05297791771e-03 -3.64894595381e-03  5.42363503100e-04  6.87411907981e-04  2.22024962233e-03 -1.23397608611e-03  6.68697546189e-03 -5.00266684703e-03  1.03607264772e-01  6.40447029777e-03 -1.95197060971e-03 -1.29085192421e-03  2.13573421508e-03  1.46426412190e-03 -1.13056380026e-03 -8.66819009733e-04  6.11955501973e-04  2.38840610063e-05 -3.13687698307e-04 -1.85608073520e-03 -4.24143172257e-03  2.86163502144e-04 -2.11223293596e-03 -3.84763438680e-04  2.08108916687e-03  1.30933288567e-04  4.39625409803e-03  1.25860324510e-03  1.58541213612e-03 -2.62908215826e-03  3.93124329417e-03 -3.84019677502e-03 -1.52715001246e-03 -7.59013740147e-04  1.38798169926e-03  2.36780280854e-03  2.44606223402e-03  1.39441993865e-03  7.97543591802e-04 -4.13878111185e-03  4.08023772628e-03  2.72797452394e-03 -2.30933771836e-03  9.41755865931e-04  1.31919095749e-03  2.10307837501e-03  5.35403246635e-03 -1.14427720742e-03  1.20212254643e-05 -2.39584279100e-04  5.53624205594e-04  9.13588203331e-05 -4.04329313952e-03  2.41185576460e-03 -3.61168942402e-03 -1.92790528985e-03 -8.75698990783e-04 -4.44564604481e-03  3.01928346535e-03  3.37658381214e-03  2.73376713331e-03  1.93375829872e-03  2.19799833520e-03  2.33127452296e-03 -4.47955295633e-03 -1.13502378955e-03 -1.14931447455e-03  1.78025797023e-03 -1.98182872257e-03  4.46825679094e-03  1.34643428237e-03 -1.01182628755e-03 -2.95189318908e-04 -2.50468707117e-04  3.36048730815e-04 -1.69815453019e-03 -8.60509660595e-06 -2.91046050130e-03  6.44008104650e-04  1.66796666834e-03 -1.54191473956e-03  1.32942648667e-03 -1.49718316560e-03 -1.07865090192e-03 -6.39512657770e-04  4.50188231615e-03 -1.78980589384e-03  5.65046315762e-05 -2.63215971580e-03 -8.34056806922e-05 -1.44109883850e-03  2.30518347898e-03  1.62242411698e-03 -8.49134265771e-04 -8.11295017279e-03 -1.28703284261e-03 -4.42169701085e-03  1.50175283721e-04  3.76093212343e-03  7.05381908879e-05  1.90679658195e-03  2.26366039095e-03  5.89689326739e-04 -4.03584556869e-03  4.02380221035e-03  1.67601706470e-03  4.60839435744e-04  1.92801443225e-04  1.59393777574e-03 -5.39203864952e-03 -3.49186241558e-03  6.02687558197e-03  3.44540255542e-03 -8.12354405431e-03  4.48779080405e-03  1.17639110773e-04  7.69070127514e-03  3.57854229860e-03  2.87525217439e-03  6.23333428737e-04 -4.12853413325e-04  1.62908857416e-03  1.30510322667e-03 -1.74156698915e-03  1.95096055210e-03  2.19596431628e-03
 3.26636428979e-03 -6.65014975097e-04  5.20389155313e-05  2.73075635829e-03 -2.61390050690e-03  1.47795762461e-03 -2.10386912896e-03  9.09747734784e-04  1.72175909729e-03 -1.04216324257e-03  6.40447029777e-03  8.16425001023e-02  1.02127371199e-02  8.07150771165e-03  2.19281726326e-03  3.77235659604e-03 -1.76934763474e-03 -2.81478502657e-03  3.57397328817e-04 -1.10064440736e-04  2.62937712315e-03 -1.97919711158e-03  7.87692661432e-04  1.05755303692e-03 -1.70467738007e-03  4.15339914599e-04 -2.14441913993e-03 -1.49808015031e-03 -2.25358506898e-04  4.27088674495e-03  2.17115600955e-03  7.82257203514e-04  1.95705036706e-04  4.43143968642e-04 -1.31620445562e-04  2.14773657482e-03  4.66749733415e-04  1.39970554315e-03 -6.78693004311e-04  2.02292380689e-03 -3.55686203224e-03 -1.45664782782e-03 -1.18722490596e-03 -5.40611936583e-04 -3.39116524149e-03  2.63147160908e-03 -5.20890544436e-04  4.13646324558e-03 -2.79008482743e-03 -3.69411400976e-03  5.70734497676e-04 -2.34771293881e-04 -1.61431615097e-03  1.32308530562e-03 -2.89152962190e-03  2.90038472141e-03  7.93243646405e-04 -3.49566563918e-03  2.45566354188e-03  3.74184356545e-04  3.86778623372e-03  2.40457469987e-03  8.55765840061e-04  1.61558371118e-03  1.23597261735e-03  3.06951953783e-03 -3.40066824889e-03  1.44184759030e-03 -4.61899742237e-03 -4.49282887648e-04  2.35126749524e-03  1.43288219283e-03 -2.62441095816e-03 -2.68793239695e-03 -2.58702893693e-04 -1.40788135551e-03  1.10268638305e-03 -3.18479473620e-03  2.75551507654e-03 -1.97075321323e-04 -1.23821613234e-03 -1.20750297587e-04 -1.29368681067e-03  1.76443438564e-03 -1.70976375464e-04  4.17648351417e-04  2.81628001286e-04 -1.47963977572e-03  3.37454776779e-04  8.32672373394e-04  1.83988287781e-03  1.28986778027e-03  3.50272632514e-04  1.51156182160e-04  2.97870621029e-03  2.00113799341e-03 -1.15550056574e-03 -7.35831751776e-05 -2.29407722685e-03  2.19349573578e-03  1.56583788101e-03  1.50072719149e-03 -1.19626532349e-03  2.15258165260e-03 -1.39118494089e-03 -2.03682498409e-03  9.12843852178e-04  3.55290153557e-03  3.15996516276e-03  3.67050134610e-03 -1.55303315151e-03  1.44252092472e-03  2.30291182251e-03  3.70808535637e-03  3.78640273505e-03  2.68914607630e-04  1.13143046963e-03  9.03068790416e-04  4.05397425160e-04  1.07656485286e-03  7.14199879428e-04  2.91736911734e-03 -2.09172218271e-03  3.00941029016e-03  4.58792511517e-03  1.17683445927e-03 -1.21626694269e-03 -1.83055850496e-03
 4.14049790591e-03  7.88070311101e-04 -2.27951053308e-04  1.20614505054e-03 -1.32991641424e-03 -1.39818518196e-03  1.12951789322e-03  3.45683781482e-03 -3.45678294457e-04  1.91100872412e-03 -1.95197060971e-03  1.02127371199e-02  1.14730616847e-01  3.19547563186e-03 -1.85519460749e-03  4.88978309342e-03  1.34563206977e-03 -3.45345472898e-03  3.13909637070e-03 -2.42523870948e-03  1.91568241881e-03 -4.54733629301e-03  3.87933405693e-03 -7.51924075671e-04  1.27984746076e-03  3.13769421191e-03  2.84842461911e-03  7.49105221464e-04  4.25402868346e-03 -3.47458477244e-03  5.37679737600e-04 -2.71432491934e-03 -4.65071804759e-03 -2.85631964550e-03 -2.50244633925e-03  6.78308646012e-04  1.12260638701e-03 -4.61094383696e-03  8.90633276162e-04  4.78187051124e-03 -8.23286195568e-03 -1.55952912200e-03 -4.04742079896e-03 -1.04484615636e-03 -6.65503448854e-03  5.00409779655e-03  1.96467853730e-04  8.32229626295e-04 -3.70821551984e-03 -3.35629806160e-03 -4.95509752813e-03  1.61417640627e-03 -1.38174180833e-03 -1.00261232168e-03  1.60949661202e-03  2.59978415852e-03  3.02638992061e-03 -1.44705846495e-04  2.63104034658e-03  2.28599821491e-03  5.47143118952e-04  9.61744819927e-04  2.46594270414e-03 -3.40433591791e-03  1.26888551928e-03 -1.75139458181e-03  5.74601913874e-04 -1.35231980653e-03  1.28640396244e-03 -1.49925424670e-03  1.57817205757e-04  5.77106255997e-03 -1.07981241503e-03 -3.35344060567e-03 -1.50687163952e-03  3.85342317174e-03  2.11086270903e-03 -4.36050354901e-04 -3.35783245875e-03 -6.99156771933e-04  2.81862294577e-03 -5.51640589155e-03  7.71135007409e-04  2.35847637377e-04 -4.25486306367e-03 -2.71812727230e-03  1.77958323905e-03  1.81426038264e-03  6.89504247895e-04 -2.18518954834e-03 -1.76693524031e-03  6.37236859981e-03 -2.75449211814e-03  9.61944797198e-04 -9.25564907364e-04 -3.44338733964e-04 -3.78320488242e-03 -2.56930348309e-03  9.91335582604e-04  1.35791566429e-03  5.08942104238e-03  1.32410437749e-03 -4.44663158095e-03 -3.32679130178e-03 -4.33781680130e-03 -3.71529666420e-03 -3.72546557065e-03  6.04898461873e-03  4.97259250030e-03  4.39729495563e-05 -9.81916293171e-04 -3.43119255847e-03 -3.66016703164e-03  4.68926585379e-03  2.41800931247e-03 -1.23785452229e-03  2.35342378902e-03 -1.60573499032e-03 -5.65533185125e-04 -2.61620813910e-03 -3.84945603498e-04 -3.62977971385e-05 -2.49079978758e-03 -2.93277292374e-04 -3.76999034085e-03 -1.94016515478e-03 -1.90404547644e-03 -1.65370951489e-03
-2.95196393237e-03  2.57336462525e-03  1.42878959306e-03  1.74071931661e-03 -2.40032421159e-03 -5.28865964310e-04 -1.42544193871e-03 -1.18887182082e-03 -8.66900574250e-04  2.04727244354e-03 -1.29085192421e-03  8.07150771165e-03  3.19547563186e-03  7.14965905380e-02 -5.76170359088e-03  3.92401965703e-03 -9.13138533678e-03 -1.83648294819e-03  1.68183082293e-03 -5.42687359135e-04  3.38956028496e-03  4.94956073185e-04  4.95203725633e-04  1.78710200589e-03 -2.85278857430e-04  1.25708155488e-03 -3.24359368579e-03 -3.53909861366e-03  4.56594128323e-04  3.89922441113e-04  2.59031361160e-04 -1.92767341649e-03  2.28001477517e-03 -2.19060122024e-03 -3.63929947561e-04  4.93562235297e-04  1.87687851120e-04  2.24627158127e-03 -3.96933533027e-03  1.69118399427e-03 -2.63904289808e-03  3.39000314396e-04 -1.20704083295e-03 -3.94846864220e-04 -1.35190581210e-03  3.80625084808e-04 -4.74647144359e-04  2.32968859237e-03  6.13327388389e-04 -7.37007288659e-04 -6.77621817152e-04  1.47439671225e-03  3.22677727508e-04  3.52172565829e-04  3.37058923841e-05 -1.13252243716e-03 -1.09350317805e-03 -1.79558611607e-03  2.22213609665e-03 -2.16895712910e-03 -1.96247464971e-04  3.73775163979e-03 -1.69164651677e-03  3.92318685633e-04  1.77810517776e-03  2.70626347204e-03 -2.99729615545e-03 -1.50008508422e-03 -5.97077682706e-03 -5.51058435761e-04 -1.15378116446e-03  7.74211819488e-04 -3.17903941018e-03  1.64685066920e-03 -1.77840200106e-03 -1.11477577215e-03  7.41570223315e-04  1.37481777216e-03 -6.41152305135e-04  1.01788954940e-04 -2.26738229283e-04  5.64780819928e-04  1.55547972730e-04  2.15499710313e-03  2.82772079539e-03  2.88455732744e-04 -1.05266706988e-03  1.25705230908e-03  1.24824016270e-03  1.20145187768e-03 -1.95403435174e-03  3.06148251789e-03  1.70839388926e-04  4.37942898173e-04  1.39753447501e-03 -1.89944193967e-03 -7.88483459858e-04 -1.08811722117e-03  1.14044843179e-03 -2.14170662308e-03 -6.70439126354e-04  9.90203114903e-04 -1.73033590838e-03  6.07648583559e-04 -3.53007935273e-03 -1.77291121249e-04  1.77970366048e-03  5.99370747362e-04  1.93821048795e-03 -3.21616362518e-03 -2.81053908992e-03  1.87195557743e-03 -1.92876023563e-03  1.41892882271e-03  1.69590089157e-03 -1.08362514696e-03  9.18106438717e-04 -8.60006944195e-04 -2.59455489529e-03 -1.39195974425e-03 -1.23478185504e-03 -2.46443693480e-03  3.20471091748e-03 -5.04798633692e-03  3.40173456403e-04  2.70914604689e-03  2.65321084434e-04 -9.84868863366e-04
 1.77532659783e-03 -3.50008745508e-03  2.43778713978e-03 -1.19808585275e-03  2.14940804321e-03  9.66942477620e-05  2.73890643487e-03 -3.27062767822e-04 -4.30561109757e-04 -2.93300148433e-03  2.13573421508e-03  2.19281726326e-03 -1.85519460749e-03 -5.76170359088e-03  7.32221153734e-02 -1.30478927683e-03  1.16030457607e-02  5.39355065062e-03 -1.49654734616e-03  2.02483401047e-04  7.07653013637e-04 -2.23809636228e-03  6.50861154462e-05  2.19692558601e-04  4.43943506230e-03  1.19388992599e-03  1.21608563526e-03  3.66038584564e-04 -1.70457151956e-03 -2.12436641329e-03 -1.25845949057e-03  2.85706340646e-04  5.00731841895e-04  1.18954278403e-03  1.10055552620e-03 -1.93986682610e-03 -2.41770529436e-03  6.37283926155e-05 -1.43813149942e-03 -4.93786178632e-04  4.00421132234e-03 -4.25467398002e-04  1.76541169493e-03 -7.04360999862e-04  2.08098009695e-03  5.78811881379e-04  1.80964482271e-04 -2.64305899234e-04 -5.76349008712e-04 -1.24784900010e-03  1.64211219738e-03  1.99617685811e-04 -1.82997349821e-05  4.19146911079e-03 -3.10237288442e-03 -1.21427565350e-03  1.23444341445e-03  1.44736534471e-04 -2.19770982887e-03 -2.54743149542e-03  2.20403704816e-03  2.28768727057e-03  1.18292785518e-03  1.88112152341e-03 -1.21676741954e-03 -3.04167232118e-03 -2.13475760502e-03  1.16366545199e-03 -1.56282588854e-03 -3.39140883599e-05 -1.28308591260e-03 -1.74550912137e-03  1.64080391089e-03  5.42605451195e-03  3.15999755419e-04 -3.21927640578e-03 -1.98034603615e-03 -2.29074851136e-03  6.87362496060e-04  1.43940614817e-03 -4.17704872833e-03  1.30951523862e-03 -2.05298299294e-03  2.14578139324e-04 -9.32986469535e-04  3.63875095513e-03 -4.88802290839e-04 -1.16624998156e-04 -1.11559638480e-03 -3.45740554356e-05  8.24720206150e-04 -2.63061212044e-03  1.68193844071e-03  2.23225022174e-03 -2.00119249211e-04  3.39850332251e-03  2.15719656444e-03  2.48995517406e-03 -7.32606388336e-04 -7.21874946210e-04 -8.30437391965e-04  1.20546500731e-03  1.07919006320e-03 -1.48098673410e-03  3.51447493386e-03  1.64998087246e-04  1.78658715050e-03 -2.67650542261e-03 -4.07495442786e-03  5.36216788142e-04 -2.41706500267e-03  9.61658176950e-04 -5.25312635863e-04  3.10615275697e-03  1.37798819695e-03 -1.46159266001e-03  2.43917784860e-03  1.89569968576e-03  4.02556199736e-03  1.57492738166e-03  5.72089491144e-04 -6.24743027261e-04  6.83146420762e-04 -8.42379203798e-05 -1.58088008695e-03  1.29588634967e-03  3.56580981762e-04  2.64602995374e-03
-4.49509800116e-03 -3.84336867703e-04  2.59752324997e-04 -9.48148988610e-04  2.61149655691e-05 -1.25153359679e-03 -2.41919988345e-03  1.94009959400e-03  5.29436346161e-05  5.94110689365e-04  1.46426412190e-03  3.77235659604e-03  4.88978309342e-03  3.92401965703e-03 -1.30478927683e-03  7.65532848743e-02  5.44543930903e-03 -1.20674841605e-02  1.43335871219e-02 -1.87035519207e-03 -2.55799927065e-03  1.98160821076e-04 -2.67682767702e-03  1.42117515788e-03 -1.93093105066e-03  2.49802602212e-03  4.46161266457e-04 -3.51313893636e-03 -5.39143602537e-04 -7.85321138030e-04 -2.14754946494e-03 -5.65773795097e-03  8.19045794761e-04 -8.30857929715e-04 -6.24486251507e-03 -3.08224230824e-04  1.57817274327e-03  1.96326867580e-03 -2.02559874333e-03 -6.03297655932e-04 -2.19286509017e-03  1.34129809194e-03  1.41699962770e-03 -1.63829811039e-03 -6.60981810692e-03  8.01678860008e-04 -1.06034234481e-04 -3.10796005394e-03 -4.02611009258e-04 -2.96802600221e-03 -5.54366714328e-03  7.80404042755e-04 -2.05814169113e-03 -1.53164783328e-03  1.08499256645e-03 -2.76401449469e-04  1.60434246447e-03  1.22060857206e-03  1.60374720033e-03 -4.77731399301e-04 -3.70597893365e-04 -2.84691486859e-04  9.38600322898e-04 -4.55269214343e-04 -5.25530338602e-03 -6.87777432112e-05 -2.21871734266e-03 -3.43622137606e-03  1.47699579044e-03  2.63173649244e-03 -2.19388465898e-03  1.86072201956e-03  2.11821065335e-03 -2.44691897733e-04 -9.07509228185e-04 -7.25036525400e-04  3.26788333390e-04 -3.48401210039e-03  3.63623621039e-04  1.94841499732e-03 -1.18907820530e-03 -3.33763894609e-03 -2.58513670624e-03 -1.62621099484e-04 -4.13656690715e-03 -1.10865836395e-03  1.30800484707e-03 -1.05152545432e-03  3.47550171635e-04 -7.23879509966e-04 -2.55411906324e-03 -1.39073965793e-03 -1.05238473742e-03 -3.86262861728e-03  2.34689396758e-03  8.66397293899e-04  3.54446828724e-03  1.25188150326e-03  1.55090471277e-03 -8.77042572929e-05 -1.71267317205e-03  3.83354068656e-03 -1.00437103585e-03  1.70017325334e-04 -3.71523617007e-03  2.28010377299e-03 -1.36472169233e-03  7.95135452466e-04 -1.32341686135e-03  3.66089719748e-04  1.72498352258e-03 -1.18547644798e-03  4.20184048967e-03 -1.18301379028e-03  1.89448329215e-03  2.11617713194e-04 -3.53754128782e-04  1.70930419835e-03  5.54103221557e-04  1.78993252180e-04  1.23648024216e-03  2.23109952463e-04 -3.06943853088e-04  1.73110295463e-03 -3.02147376526e-03 -7.53873887174e-05  5.31536241040e-03 -1.90089626053e-03
 4.58337657684e-03 -5.79436485734e-03  1.72552364105e-03 -3.64305994614e-03  9.97614655161e-04 -5.28595795224e-05  1.88981248328e-03 -2.34957927774e-03  1.91817464320e-03 -5.16442005210e-03 -1.13056380026e-03 -1.76934763474e-03  1.34563206977e-03 -9.13138533678e-03  1.16030457607e-02  5.44543930903e-03  9.16973373738e-02 -3.05512373824e-03  2.47285899792e-03  7.76184070020e-04 -1.13261351881e-04  2.26352472658e-03  5.91832688866e-05 -2.06240957388e-03  2.61395753395e-03  4.89135983003e-04  2.11324536410e-03 -1.21015762687e-03 -1.53016405602e-03  2.10275311158e-03  8.22770415352e-04 -2.14781899624e-03  3.95287703787e-03 -1.27834209959e-03  4.26012416095e-03 -5.94206375190e-04 -5.05570729643e-03 -2.36091619327e-03  1.71792058443e-03  3.83804651450e-04  3.92648136554e-04 -3.08749319941e-04  3.09746955872e-03 -1.73918983233e-03  1.38436493487e-03 -8.16890187448e-04 -4.47357578817e-04 -6.06515927303e-03 -1.10820352444e-03 -4.60482143689e-03  8.97710608158e-05  1.95853516782e-03 -8.85405399464e-04 -2.88325705701e-03  3.67730160533e-03 -9.45345085825e-05  2.80118451490e-03  9.36274465373e-04 -3.22870158374e-03 -6.84928713846e-04 -7.52783605653e-04 -6.82874699558e-04 -4.30537657131e-05  2.36728487643e-03  2.82838016645e-03 -2.72698589651e-03  2.78594915902e-03 -4.40666556999e-04  7.76026545497e-04  1.77868959541e-03 -1.47893856410e-04 -1.94227134878e-03  8.35666124021e-04  6.08361883289e-04 -1.99016377895e-03 -3.20502558512e-03  2.13264455317e-03  9.62276922129e-04  8.13252940213e-04 -3.84449208576e-04 -6.24627438860e-03 -1.90311334759e-03 -1.04007257784e-03  1.01874346089e-04  2.70461766052e-03  1.65984443985e-03  1.03436261786e-03 -2.41278021031e-03 -2.68241168330e-04 -3.29004657504e-03 -7.90513184206e-04 -5.64420021163e-03  6.95260760258e-04  1.42916313709e-03 -2.22739614889e-03  1.06679397998e-03 -1.77179787869e-05  2.87319311498e-03  3.97024672505e-04 -1.34084175837e-03  7.41113569160e-04  3.13101025560e-03  1.92800402007e-03 -3.98674372024e-05  2.16023500328e-03 -4.63933747603e-04 -5.33274345911e-04 -1.10489303974e-05  6.10093949540e-04  2.68109487802e-03 -1.91472191091e-03  3.14000625840e-04  2.74628861691e-04 -2.75234608967e-04  6.39299965675e-04  4.08722070254e-04  2.13247105934e-03 -4.51179604953e-04  4.89868339105e-03 -3.24149116298e-03 -2.10830042631e-04 -9.10813236081e-05 -3.79575260689e-03  1.83040936854e-03 -6.39739856525e-04  3.18104224338e-03  7.77826595581e-03 -1.69340564609e-04
-5.48832752675e-03 -9.80297031536e-04  2.69842307198e-03 -2.31748135128e-03  3.90757234581e-03  1.29752550396e-03 -1.64605628094e-03 -6.22941978776e-03 -2.60513757363e-03 -1.18725654834e-03 -8.66819009733e-04 -2.81478502657e-03 -3.45345472898e-03 -1.83648294819e-03  5.39355065062e-03 -1.20674841605e-02 -3.05512373824e-03  8.23013933151e-02 -4.55284809259e-04  1.89814130885e-02  8.23365937750e-04  5.79824066724e-03  1.90159813487e-03 -1.22877810105e-03 -3.16416961075e-04  9.51554379072e-04  5.34500835244e-04 -2.01289352545e-03  3.93852811949e-03  1.19714696938e-03 -2.55916194079e-03  2.61449260478e-03 -1.19763601738e-03 -6.81924955309e-04  3.70090121845e-03 -2.05485598406e-03  1.93819788836e-03 -3.14877688354e-03  1.25807715609e-03  4.44158018747e-03  1.36288462618e-03 -1.29830463333e-03  8.64477162975e-04  7.52015058833e-05 -4.51066505985e-04  1.04963476290e-03 -1.47886262997e-03  2.87890955650e-03 -1.57599369533e-03 -4.82686479888e-03  1.60050060010e-03 -2.35364631637e-03  1.72084825760e-03  3.11538591353e-03 -2.58345370249e-03  2.18337260943e-03  2.64985740101e-03  3.45783445746e-04 -2.47910638965e-03 -3.80411431834e-03  1.03045593144e-03 -3.76122359824e-03  1.70154271926e-04 -5.14566046115e-04 -9.45545947482e-04 -2.76635373502e-03  3.11262412261e-03  2.18823767213e-03 -7.71267938830e-04 -1.04376139619e-03 -3.04164045760e-03 -1.75962866966e-05  2.79759999827e-03  2.76079775055e-03  2.32120206822e-03 -1.11130227845e-03 -7.94542207830e-04  1.28475204499e-03  2.05944512161e-03 -2.03055837209e-03 -2.99454512937e-03  3.85111736168e-03  2.28603629832e-03 -2.38150695382e-03  1.27776269324e-03 -2.47822810217e-03 -2.84410420762e-03 -1.02042931568e-03 -7.04770036839e-04  6.02179082440e-05 -9.61937453514e-04 -3.12987496479e-03 -2.46855544666e-03  2.35065303385e-03  5.68321870066e-04  9.89146399164e-04 -1.25101066088e-03 -1.16769080669e-03 -1.05403158379e-03 -3.98261334701e-05 -2.45548419225e-04 -1.74772842424e-03 -6.61999347116e-04 -7.57290220530e-05  2.23757776243e-03 -5.00415637883e-04  3.67196672736e-04 -1.01093445465e-03  1.75167473245e-04 -3.31245851909e-03 -2.45018650260e-03 -2.03901220379e-03  1.42377040578e-03 -2.67375580661e-03  1.80453454790e-05  2.50965899403e-03 -1.44239160734e-04 -1.34860139299e-03 -9.55908460230e-04  7.83024360365e-04 -1.24093459419e-03 -2.45242169313e-03 -2.26252314630e-04  3.38679286642e-03  1.12036514697e-03  8.83237968614e-04  3.34433096699e-03 -1.50741131709e-03
-1.76109935200e-03 -1.28832307302e-03  2.82198016401e-03 -3.67902912614e-03  1.68699388879e-03 -3.08190143575e-04 -1.50340510254e-03  1.01706404206e-03  8.27799097336e-04  1.37432732142e-03  6.11955501973e-04  3.57397328817e-04  3.13909637070e-03  1.68183082293e-03 -1.49654734616e-03  1.43335871219e-02  2.47285899792e-03 -4.55284809259e-04  7.82625138048e-02  9.65854941344e-03  1.45207332408e-03 -1.57455704946e-03 -4.26532955277e-03  1.98499789329e-03 -2.73160610569e-03 -7.95837969558e-04  9.79571278406e-04  8.86222230841e-04 -3.39620188432e-03 -1.51296525084e-03 -5.03026517451e-03 -2.65006677174e-03 -6.99683342096e-04 -1.83045549178e-03 -1.11999623219e-03  3.54586379354e-03  4.32988879338e-03  1.87641560205e-04 -2.51970067331e-03  1.61390972454e-03  2.64952790152e-03 -1.37749584107e-04  9.92327059287e-04 -1.08776512036e-03 -2.06165433000e-03  1.49850688890e-03  2.38776727840e-03 -6.94256249116e-04  3.84586397819e-04  8.25885623251e-04 -4.09715930311e-03 -1.08427787246e-03 -1.78369295192e-03 -2.38950191879e-03  7.50206538413e-04  2.13806593710e-04  2.62776541421e-03 -1.75076917227e-03 -2.76285464690e-03 -1.92047495309e-03  1.42527853565e-03 -1.56478332812e-03  2.61555323654e-03  1.59531369208e-03 -5.24881754995e-03  8.34661543001e-05  2.79168354814e-03 -7.08470011317e-04 -1.51930194771e-03  2.93479198872e-03  1.93854144078e-04  2.72165825293e-03 -1.49326348832e-03  2.70832518626e-03 -1.58580371795e-03  1.87584135092e-03 -4.21215270842e-04 -3.61436566521e-03  1.57967386441e-03  9.80855476992e-04 -1.07238307473e-03 -1.28859572497e-04  3.07324807138e-03 -1.42497110577e-03 -2.54523881579e-03 -1.01894048474e-03 -1.52861544956e-03 -4.27451988700e-03 -4.66795387522e-03  8.44730794453e-04 -3.98227396233e-03  1.14150376840e-03 -6.05641218376e-04 -6.92331952605e-04 -1.34538797303e-03  1.59914114885e-03  1.60474990978e-03  3.43169430108e-03 -7.62715150429e-04 -4.71412365792e-03 -2.17511737883e-03  1.01537757937e-03 -3.08004462156e-03  8.19197383132e-04  9.49847139741e-04  1.04287227200e-03 -1.27188551435e-03  8.92419897363e-04  2.90668055571e-04 -1.66210415289e-04 -7.66866277249e-05 -1.50871689874e-03 -6.01948353600e-04 -1.93331604855e-03 -4.29019029693e-04 -1.63142725765e-03 -2.49758039826e-04  1.37116111445e-03 -5.46843409674e-04 -5.00945954426e-03 -1.31894057910e-03  1.70670558257e-03  1.32991552094e-03  5.05397417818e-04 -5.13116710475e-04 -8.54546301142e-04  4.01813527332e-03 -1.57738975130e-03
-1.16561556316e-03  1.72275099416e-03  2.27544572497e-03 -4.26001704757e-03  2.13041158881e-03 -5.49390655726e-04 -1.63585780559e-03 -3.90591233897e-03 -3.40912688189e-03  6.21270495929e-04  2.38840610063e-05 -1.10064440736e-04 -2.42523870948e-03 -5.42687359135e-04  2.02483401047e-04 -1.87035519207e-03  7.76184070020e-04  1.89814130885e-02  9.65854941344e-03  8.82289379884e-02  6.18201065891e-03  1.41316190060e-02 -3.18032457872e-04  2.17964102692e-03 -7.58374030296e-04 -1.29858586449e-03  1.19908731997e-03  2.61307934313e-03  2.74219678676e-03  2.36677233907e-03  2.77692732706e-03 -1.83706130281e-03 -1.83603261224e-03 -2.81450621661e-03  2.80086267375e-03  5.19963219216e-04  3.21091988162e-03 -3.87588958227e-03  1.30253569296e-03  2.26013114259e-03  3.98913360425e-03 -1.80742296968e-04  1.35831146725e-03 -1.07898831296e-03 -2.50107509353e-03 -1.04053025307e-03 -4.15773260269e-04 -3.23901000982e-04 -2.39338649947e-04 -3.77300116588e-03 -1.27528768379e-03 -2.50350810447e-03  2.83633248499e-03  4.82777494339e-03 -6.31205675877e-04  4.15423822258e-06  2.57743961639e-03  6.86791601302e-04 -1.28636429839e-03  2.62907986219e-04 -2.71542191544e-03 -5.89255250305e-04 -2.06182508476e-03 -2.88368004689e-03 -1.00322628258e-03  7.51414844047e-05 -1.06838128308e-03 -7.58837202222e-04 -5.38961207074e-03 -4.45175031414e-04 -4.83332824581e-03 -2.07700792057e-03  2.25767639073e-03  2.40178351202e-03 -1.95806669852e-03 -2.21672346439e-04  2.34001702359e-03 -5.58783273782e-04  3.40297723416e-03 -2.08316836332e-04 -4.14698988973e-03  2.95630589251e-03  1.04540447097e-03 -2.71572094334e-03  2.57415564142e-03 -4.60941988352e-04 -1.18944717431e-03 -2.56593494661e-03 -2.26657090024e-03  4.63216416460e-04  1.86071376690e-03 -3.95238353610e-03 -2.71793284302e-03  1.46744697514e-03  1.01938452079e-03  9.61663531093e-05  1.54682145144e-03  1.22314635238e-03 -1.04128069713e-03 -3.13349134525e-03 -1.99167548823e-03  2.63264015173e-03  5.23822985068e-05  5.92382579788e-04  3.25799055514e-03 -1.06095731541e-03  2.62500700158e-04 -9.43855157562e-04 -2.31671408853e-03 -3.28315899528e-03  1.08395015392e-03 -1.99370593137e-03  7.32481326920e-04  1.12675639892e-03  2.92218892444e-03  1.63910647167e-03 -4.71947729196e-04  8.07193286843e-04 -2.58960461878e-04 -2.78717587393e-03 -4.81738652047e-04 -8.98237963501e-04  2.56278218390e-04  1.46330219692e-03 -3.23225635428e-04  1.58377329160e-03  3.32577228190e-03 -2.32053664129e-03
-9.52995133066e-04  3.07322850010e-03  9.14659680681e-04 -2.70915136128e-03  8.13014353127e-04 -2.96375974465e-03  3.54680189335e-04  1.61279360485e-03  7.40436482300e-04  2.15884411125e-03 -3.13687698307e-04  2.62937712315e-03  1.91568241881e-03  3.38956028496e-03  7.07653013637e-04 -2.55799927065e-03 -1.13261351881e-04  8.23365937750e-04  1.45207332408e-03  6.18201065891e-03  7.78653588034e-02 -4.84726402296e-03  1.22083756305e-02  8.91125338594e-03 -6.60006945167e-04  6.58688220664e-04 -8.16506409251e-04 -1.32908858059e-03  3.34831581316e-03  2.55838113747e-03  1.94756957626e-03 -2.48600430838e-03 -2.74049888546e-03 -3.04345696237e-03 -1.14823107858e-04 -3.27782335825e-05  4.98837427980e-04 -1.36744727553e-03  3.94810941463e-04  1.64064836428e-04  2.92039984129e-03 -2.78584480368e-03 -3.83185510879e-03  1.90443385122e-03  3.16244244798e-03  1.08076279585e-03 -6.42439426882e-04 -4.47868980787e-04  1.49043378969e-03 -6.56908994095e-03 -3.80007870475e-03  2.53416758396e-03 -7.24520746873e-04 -3.94775409154e-03  2.40273496961e-03  3.11060364085e-03  3.89625986586e-03  2.82356949886e-05  6.78183200010e-04 -2.03137472608e-03 -8.38022432017e-04  2.75476468772e-03 -2.90933440071e-03 -2.99618913450e-03 -3.86909780764e-03 -4.02544642835e-03 -2.61521432995e-03  3.94150772527e-05 -3.06832255345e-03 -2.94976205264e-03 -3.37758274382e-03 -1.22762207883e-03  1.48988053238e-03  3.37830355313e-03 -2.94671474055e-03 -2.17956089498e-03  7.85376553705e-04  3.30031617839e-03  2.60059908513e-03 -1.97858645170e-03 -8.09053092669e-04  2.18642674617e-03  9.28025638017e-04 -1.25322790395e-03 -1.88238975156e-04  7.85897636558e-05 -1.65785462639e-03 -3.06728405901e-04 -2.73962079934e-04 -1.61641968180e-03  3.46246805033e-03 -1.33959840171e-03 -2.85137063935e-03  2.40724493989e-03  2.56995745670e-03  7.91366846814e-04 -2.76486067972e-03 -1.81164152515e-03 -7.43341624624e-04 -1.27860213826e-03 -9.29123362921e-04  3.85220408813e-03 -9.79575246288e-04 -5.82923174680e-04  5.03716048324e-04  1.96646987923e-03  2.67906895372e-04  3.86770649293e-03 -5.14790004636e-04  3.48359506604e-03 -1.27024045596e-03 -3.96562253578e-03  8.31682597290e-04  5.51840329691e-04  7.95297932130e-04  1.44570701937e-03 -8.99810747377e-04  1.15102447094e-03 -4.61997914082e-05 -3.27978322800e-03  6.83771578799e-04  4.00939841813e-04 -1.38140347615e-03 -1.34195135091e-03 -1.25908732387e-03  2.11425297924e-03 -5.38613630524e-04  2.39305782148e-03
-2.39021203168e-03  4.44859381034e-03  1.50176976188e-03 -1.40655428161e-03  2.05877905828e-03 -4.17504202657e-04  7.13362893285e-04 -3.67834624270e-03 -4.57266040583e-03 -4.24686441335e-04 -1.85608073520e-03 -1.97919711158e-03 -4.54733629301e-03  4.94956073185e-04 -2.23809636228e-03  1.98160821076e-04  2.26352472658e-03  5.79824066724e-03 -1.57455704946e-03  1.41316190060e-02 -4.84726402296e-03  8.87648158765e-02  1.06504153419e-02  8.05370813928e-03  7.73287613431e-04  9.38098268540e-05  1.36268166699e-03  4.61211148183e-04  3.59382309458e-03  3.30204336295e-03  8.03866472290e-04 -2.81945529871e-04 -4.61393904725e-05 -2.16548474982e-03  2.96171167263e-04 -1.19393822938e-04  2.44025920136e-03 -4.63327400641e-03 -1.52130797400e-04  2.71270958980e-03 -3.60738910139e-03 -1.33695777049e-03  3.66730210143e-03 -1.08192392487e-03  1.62066445106e-03 -7.13458518509e-03 -2.30623524603e-03 -2.16097293024e-03  1.51051219412e-03 -7.48188232010e-04  8.96966429373e-04 -3.36051391750e-03  2.67121177405e-03  2.20277051245e-03  3.82010540891e-03 -5.89338924412e-04  4.61473136895e-03  1.47381611193e-03  6.68510065475e-05  4.65087778059e-03 -4.98998873326e-03 -1.21652058671e-03 -1.88003621974e-03 -2.96687364967e-04 -6.18414034066e-04  3.28773179279e-03 -1.16747449466e-03  1.06107624733e-03  1.35195673586e-03  2.17308664503e-04 -2.05736200680e-03 -1.35260034604e-03  4.33316741191e-04 -1.04511039245e-03 -1.60359782288e-03 -5.23197413325e-03  1.02543402630e-03  2.65486408293e-03  4.74949832211e-04  1.54230932770e-03 -1.99451053038e-03  2.62213195860e-03  1.77206955087e-04 -4.05817830659e-04  1.87487132513e-03 -2.93071653944e-03 -2.31051310496e-03  5.55796816592e-04 -1.85900558800e-03  1.38005203798e-03 -1.30686186915e-03 -2.46688699991e-03 -1.94566651193e-03 -1.81864058393e-03  2.47877287124e-03  3.21271879300e-03  2.44262408826e-03  1.13044625190e-03  1.66236458077e-03  1.71536638438e-03 -8.59903668774e-04 -2.88583776863e-03  3.81224144080e-03 -3.27041836322e-03  4.21213138910e-03 -1.54692846418e-03  2.92335513470e-03 -2.72764165003e-03  1.30209218837e-03 -9.17988779967e-04  1.75083977355e-04 -5.17550401844e-03 -4.13444823960e-04 -3.72594412184e-04  3.31566777103e-03 -6.55822487014e-04 -1.56337526247e-03 -1.90000725871e-03  2.86884921450e-03 -9.74104266717e-04 -6.40320306070e-04  2.62947026023e-03  2.17629536640e-03  2.15302003207e-03 -6.02683628302e-04  5.17191057764e-03  4.24742545824e-03  1.44053101008e-03
 7.29924891843e-05  1.36014700654e-03 -1.65125348766e-03 -4.26942378528e-03  2.33147626463e-03 -1.87735385989e-03  2.45530475535e-03  6.08878045247e-04 -1.46858087945e-03  3.00394876784e-04 -4.24143172257e-03  7.87692661432e-04  3.87933405693e-03  4.95203725633e-04  6.50861154462e-05 -2.67682767702e-03  5.91832688866e-05  1.90159813487e-03 -4.26532955277e-03 -3.18032457872e-04  1.22083756305e-02  1.06504153419e-02  7.63025654369e-02 -2.51810266523e-02  6.76729477670e-04  4.40067952524e-03  5.17190461485e-03 -1.14036530411e-03  2.41783250093e-03  2.89870777724e-03  5.31890350347e-04 -1.56690947407e-03  1.87731944479e-03  6.08143858421e-04 -4.65330839632e-04 -2.89210942171e-03 -1.17533892720e-03 -1.80341361336e-03  2.07103167717e-03  7.35562772896e-04 -9.05088157130e-04 -2.59433880537e-03  1.85069514378e-03 -5.07480588850e-04 -6.60103172890e-04 -5.02093727344e-04 -1.08872999384e-03  2.92531691007e-03 -2.01602311047e-03 -2.64808975723e-04  5.59617986086e-04  4.90030786511e-03 -2.14021301075e-03 -1.32341548627e-03  8.59341375627e-04  3.55794123419e-04 -4.63143185044e-04  5.04268276426e-03  2.86600203697e-03  1.22414621613e-03  2.38319354031e-04 -5.21648755842e-03  1.73983223340e-03  8.80230191647e-04 -1.34454337329e-03  2.38512318797e-04 -1.78885793070e-03  8.91099652277e-04  6.25214728804e-04  1.91855701992e-04 -1.77805972854e-03  2.86211808403e-04  2.37402152946e-03 -9.18578166790e-04  2.43624893808e-04 -2.75000043301e-03  1.48186511974e-03  5.49314395618e-03 -1.07762938980e-03  5.19531393096e-03  2.05059486713e-03  1.30903138698e-03  4.65561958554e-03 -1.80532170683e-03  2.10622205665e-03 -2.81992445289e-04  1.09579277889e-03 -1.17932048573e-03  1.23073024402e-03  4.66269377217e-04  2.71334096161e-03 -2.92985521523e-03 -2.15367638544e-03 -3.78019922784e-03  6.45333404449e-04  9.79920750180e-04  2.22245583349e-03 -2.94361676021e-04  5.27490392573e-04  1.88089994947e-03  2.69581381625e-04 -1.63769955088e-03 -3.40237998251e-05  5.49432158443e-05 -8.57630932876e-04 -3.40166169440e-04 -9.17620775627e-04  2.91120200472e-03  2.02448777534e-04 -5.69030302051e-04 -6.44178706171e-04 -5.26623514811e-04  1.32713833682e-03 -5.52968965446e-03 -6.51171797995e-03 -1.77804292174e-03  7.91645771158e-04 -1.97211668204e-03  6.94537104019e-04 -1.71413782884e-03 -9.00884787316e-04  8.89991944116e-04 -3.27553525447e-03  4.07345680567e-04 -7.16960946936e-04  9.66862487297e-04  1.40294211062e-03 -8.74603353161e-04
-2.63458798438e-03  2.07463663374e-03  2.04345440132e-03 -5.53983727455e-04  7.81349470305e-04 -4.92024915953e-05 -4.92210611955e-04 -2.68859098579e-03 -4.66954064646e-04  6.56994682380e-04  2.86163502144e-04  1.05755303692e-03 -7.51924075671e-04  1.78710200589e-03  2.19692558601e-04  1.42117515788e-03 -2.06240957388e-03 -1.22877810105e-03  1.98499789329e-03  2.17964102692e-03  8.91125338594e-03  8.05370813928e-03 -2.51810266523e-02  7.00635328648e-02 -8.68103757152e-03 -5.84305722150e-03 -9.71914400145e-03 -3.91420783616e-04 -1.81369610904e-03 -1.18827508124e-03 -1.91926076674e-03  2.48226416296e-03 -2.07398559508e-03 -2.27581691440e-03  1.34251791101e-03  3.04104639592e-03  6.42495371211e-04 -1.25495444451e-04 -3.28128483451e-03  1.50508962132e-04 -1.42161037044e-04  6.94002079849e-05 -2.83096430217e-03  1.10608615350e-03  3.59537086398e-03 -2.20832901872e-03 -1.11041342167e-03 -2.45096648811e-03  2.16922005082e-03 -3.12636317652e-03 -2.69355784952e-03 -5.75844377325e-03  2.16269186108e-03 -1.51800760989e-03  2.92298397722e-03  2.17369767417e-03  3.99132686255e-03 -5.03952982118e-03 -3.22448669991e-03  1.69796121007e-03 -2.44988923355e-03  4.68840977103e-03 -3.27060359212e-03 -2.22266512761e-03  9.92969562940e-04  1.86412877496e-03 -8.86160104945e-05 -4.04504088248e-04  8.81624296393e-04 -2.81862914423e-03 -1.74916577781e-03 -2.17430468458e-03  3.95094761717e-04  2.77979701695e-03 -1.21457447331e-03  3.07900500516e-03 -2.50170382543e-04 -4.12760890522e-03  1.80934380947e-03 -2.22670284581e-03  4.66435534810e-05  2.77941578042e-03  1.60704018227e-04  8.50127918024e-04 -3.86653268588e-03  8.91722441348e-04 -4.05977649703e-03  8.03044440942e-04 -2.21296569396e-03  4.03699271894e-04  4.49063426960e-05 -1.31698025752e-04 -1.51525210253e-04  4.45302045031e-04  2.88123426611e-03  1.53402781586e-03 -4.14732633810e-03 -1.23855180249e-03 -1.11338982014e-03 -1.94370053873e-03 -1.03274324487e-03  1.77896384073e-04  8.60016688931e-04 -2.72309819560e-03  3.56984237994e-03  2.54423305288e-03  1.40556673622e-03 -4.69038444540e-04  9.29843646455e-04 -8.81401683125e-04 -2.06572244541e-03 -2.01977021669e-03 -2.19636572252e-03  5.78867664213e-03  4.40814656838e-03  1.86116747546e-03 -1.27840231611e-03  1.49333459245e-03 -2.64496162601e-03  3.08542895922e-07 -1.53059673841e-03 -1.02680384483e-03  3.41957527643e-03 -1.73731375871e-06 -1.04142914015e-03  2.32930122140e-03  8.51988582014e-04  2.29399194689e-03
-2.01041511057e-03  5.87819522931e-03  3.38739557948e-03  2.53248172740e-03  3.86138982096e-03  8.35162357326e-04  1.57030897991e-03  7.44413130478e-04  8.69309253975e-04  4.72727083221e-03 -2.11223293596e-03 -1.70467738007e-03  1.27984746076e-03 -2.85278857430e-04  4.43943506230e-03 -1.93093105066e-03  2.61395753395e-03 -3.16416961075e-04 -2.73160610569e-03 -7.58374030296e-04 -6.60006945167e-04  7.73287613431e-04  6.76729477670e-04 -8.68103757152e-03  1.09166353234e-01  8.32404830512e-03 -5.36759225419e-03  5.98513215374e-03  8.46766029247e-05  6.25106316619e-03  3.66600787788e-03  3.99845231967e-03  1.59162685325e-04  4.48656470317e-03  4.87787912464e-03 -6.48149109666e-04 -4.28669248373e-03  3.94587251188e-03  3.44190461084e-03  1.53823424700e-03 -3.51704709665e-03 -1.02038596834e-03 -2.72821971844e-04 -1.01236589998e-03 -9.09188666157e-04 -1.48747575529e-03  5.02659294309e-04  1.34661381751e-03  2.38061714658e-03 -2.17449558441e-03  2.25719823829e-04  2.51324799336e-03 -2.17760939377e-04  1.84999991721e-03 -8.52115084307e-04  1.50331966944e-03 -2.86500929332e-03  1.36076152191e-03  1.64524060815e-03 -6.90984983405e-04  5.94989648284e-04 -1.88999977949e-03  3.48887353405e-03  3.51395833343e-04  8.44014694976e-04 -2.89491668948e-03 -7.36804369016e-04  3.81847193673e-03 -2.50472797328e-03  1.02513401060e-03 -2.03391657811e-03  9.38963016121e-04  1.28293195234e-03  1.40121831184e-03  2.03334059781e-03 -4.13114142447e-03 -7.26826768452e-05  4.71477595842e-04  1.34206457724e-04  2.25027830363e-03 -1.78547328622e-03 -4.30259837001e-03 -2.88946337374e-03 -1.43921537633e-03  4.23143073546e-04  1.68306584932e-03  8.76615412696e-04 -1.03841120972e-03 -1.51066031125e-04 -8.97621027524e-04 -1.81607369916e-03 -2.30727395965e-03  2.23647817400e-05  5.22120439769e-03  5.36279905705e-04  2.48141819650e-04 -1.83876939502e-04  2.28477404822e-03 -2.27835205315e-03 -1.53368135847e-04  1.69838521663e-03 -2.78168202272e-03 -1.63502302659e-04  8.47752009193e-04  6.14767540407e-04 -4.76843658219e-04  1.79233323260e-03 -2.92543641207e-03  5.16607384817e-03  9.58292689294e-04  1.38468581319e-03  3.23219184026e-03  2.74097929549e-03 -7.26336161356e-04  1.73593967791e-03 -1.73957945941e-03  4.47966729698e-05 -9.83268135771e-04 -1.37248785281e-03  3.27770132762e-04 -5.18614504520e-04  4.07331537845e-03 -6.43004984570e-03 -2.39594454834e-03 -3.02517673401e-03  1.46399773769e-03 -2.80209218763e-03 -2.84618701733e-03
 3.29373012311e-03  2.27478213867e-04 -2.07502448351e-03  1.62111329667e-04  1.86947486479e-03 -3.59703891601e-04  1.92296525074e-03 -6.22748928429e-04  4.74131802173e-04 -6.33844361086e-04 -3.84763438680e-04  4.15339914599e-04  3.13769421191e-03  1.25708155488e-03  1.19388992599e-03  2.49802602212e-03  4.89135983003e-04  9.51554379072e-04 -7.95837969558e-04 -1.29858586449e-03  6.58688220664e-04  9.38098268540e-05  4.40067952524e-03 -5.84305722150e-03  8.32404830512e-03  6.26156121008e-02  4.76006361616e-03 -9.07650853607e-03  7.12442490103e-03  1.65109702117e-03 -1.96546781730e-03  1.64044161378e-03 -1.47420777871e-03 -2.95641308043e-03  2.88378794439e-05 -2.43778011984e-03  8.33609850259e-04 -3.13465916266e-03  1.17621385464e-03  1.89516420753e-03  2.56112699747e-03  2.15589714288e-04  1.69559858120e-03 -8.18103186029e-04 -1.47675709737e-03  1.86182248478e-03 -8.11273771900e-05 -2.84212646913e-03  2.31662860489e-03 -2.27104909147e-03  1.59940366139e-03  1.30421109772e-03 -1.67572266907e-03 -1.80742796123e-03 -1.34760291773e-04 -3.07202296617e-04 -4.79442609754e-04  2.01512236885e-04  2.80075330238e-03 -3.58359394705e-04 -1.76862448209e-03 -1.66568025772e-03  1.22886423024e-03  1.66546797352e-04 -2.47070988083e-03 -3.80840211903e-03 -2.90115347425e-03 -5.18205065125e-05  1.59476866827e-04  1.04690540691e-03 -9.67764908086e-04  3.03353684716e-03  9.62534505140e-04 -3.65945736679e-03 -2.06390573435e-03 -5.36825625242e-03 -8.94648228197e-05  7.31402215984e-04 -7.16772503778e-04 -9.48117139883e-04 -1.07641961721e-03 -1.45824690584e-03  2.11590745803e-03  1.38331781716e-04  1.23614888817e-03 -8.76057123214e-04  1.32021806200e-04 -2.40996295024e-03 -1.42762795320e-04  1.66116775569e-04  4.27317502877e-03 -3.79035158995e-04 -2.39582385311e-04 -1.31987389005e-03  7.13067614094e-05 -5.01735296399e-04 -6.00421873708e-04 -5.01626904251e-04  1.74274758864e-03 -1.88777642694e-04  7.05289236992e-04  8.76918815862e-05 -2.14979254028e-04  2.00018692714e-03  8.75820139833e-04 -7.09429165753e-04  8.92247314823e-04  5.72663002593e-04  4.14027337947e-04  2.76879624582e-03 -8.38647851733e-05  4.49537978193e-04  1.77669983530e-03 -2.42017221159e-03 -4.19217020446e-04 -6.48674614066e-04 -2.29933815445e-04  6.23194855883e-04  2.28260368105e-03  2.31698234227e-03  7.12125971664e-04 -1.10732258476e-03  1.05439128022e-03  3.78767915636e-04  1.55036292906e-03 -2.97920302513e-03  1.35432560119e-03 -9.95909368839e-04
 5.94042438290e-04 -2.54487694781e-03  8.00471512429e-05 -1.55824221824e-03  4.04663998342e-03  1.36005954360e-03 -9.34850525996e-04  1.24457136799e-03 -8.93970318410e-04 -2.82309988325e-03  2.08108916687e-03 -2.14441913993e-03  2.84842461911e-03 -3.24359368579e-03  1.21608563526e-03  4.46161266457e-04  2.11324536410e-03  5.34500835244e-04  9.79571278406e-04  1.19908731997e-03 -8.16506409251e-04  1.36268166699e-03  5.17190461485e-03 -9.71914400145e-03 -5.36759225419e-03  4.76006361616e-03  5.83313579862e-02  8.78511596654e-03  8.84991109043e-03 -6.66042417616e-04  9.94615639965e-04 -1.73506927505e-03 -1.49387076196e-04 -2.76161105629e-03 -2.07060215348e-03 -1.21630895309e-03 -1.15027114481e-03 -9.95504693838e-04 -9.88500920005e-04  4.11314300225e-04  2.53549293442e-04 -1.05835303240e-03  1.76549103230e-03  2.49399512738e-04  3.64509414897e-04  1.80912077077e-03  1.55301153555e-04 -3.05807347316e-03 -2.36843983438e-03 -6.08834222136e-04  2.19681423885e-03  2.94237957031e-03 -8.92173580892e-04 -2.03302560263e-03  1.93353091638e-03 -1.20865503737e-03  1.95590381019e-03  6.90943449721e-04  3.08799182708e-04  1.81521718995e-03  7.60477572676e-04  3.93267892697e-04  1.32607429023e-03  1.28042513247e-03 -1.54373725157e-03  1.91090477236e-03 -7.90671448543e-04  2.83390660128e-03  1.26093665952e-03 -1.14927541359e-03 -1.55583013935e-03  1.23049601495e-03  2.66218804577e-03  2.81186211977e-03 -5.89589234772e-04 -1.78840185868e-03  8.46198224818e-06  8.44180702175e-04 -1.81834124919e-03  2.63842512174e-03  3.21400450027e-03 -6.58753749510e-04  4.43040591716e-03 -1.33456399393e-03  1.08672256529e-03 -1.64189909677e-04  3.30350660003e-03 -9.92476294809e-04  5.28101441349e-04  4.44269535473e-04 -1.64497487943e-03  1.81441766596e-03  2.87352846118e-04  4.98689854714e-04 -1.69141875866e-03  5.88894530159e-04  1.00473642154e-03  1.68448703961e-03  1.47961759961e-03  9.78497195719e-04  6.93388981333e-04 -3.79281789860e-04  1.69629569913e-03 -4.03762575966e-03  2.47343799345e-04  2.24911090262e-04 -3.54512509123e-04  1.89342199474e-03  2.16246291972e-03  1.73581140454e-03 -2.14311540176e-03 -8.79933804290e-04 -2.25418258688e-03 -2.55657160956e-03 -1.05529958061e-03 -1.66543516655e-04 -7.77359356388e-04  1.63483517859e-03 -2.02851015349e-03 -4.11560833322e-03 -1.90262139758e-03  2.87736090729e-03 -2.36036822662e-03 -1.58654491207e-05 -1.68555248590e-03 -2.95948833350e-03  2.77170045054e-03 -2.59166588254e-03
-9.94940103342e-05  1.65119780202e-03  1.10220117839e-03  3.85193295789e-04 -5.25548804946e-05  2.29460591325e-03  1.21888084798e-03  1.74142346148e-03 -1.95338256632e-03  6.01384219247e-04  1.30933288567e-04 -1.49808015031e-03  7.49105221464e-04 -3.53909861366e-03  3.66038584564e-04 -3.51313893636e-03 -1.21015762687e-03 -2.01289352545e-03  8.86222230841e-04  2.61307934313e-03 -1.32908858059e-03  4.61211148183e-04 -1.14036530411e-03 -3.91420783616e-04  5.98513215374e-03 -9.07650853607e-03  8.78511596654e-03  8.65514639632e-02 -7.62402428578e-03 -4.09700952063e-03  7.71289080142e-03 -2.76360208287e-03 -1.23410396139e-03 -7.91772463562e-04  4.66266800755e-03  1.76976231290e-03 -5.03115735245e-03  3.83911333337e-03  2.12303462471e-03 -6.39379470417e-04 -2.41776636358e-03 -9.04926396868e-04 -2.17615439766e-03 -8.97702158080e-04  2.03760650688e-03  3.56708914033e-03  8.55984863653e-04  8.12775047193e-04 -1.67754989847e-03  1.08408528411e-03  9.21886148717e-04 -4.44692694268e-05  8.97002889938e-04  5.46898681459e-03  6.94337855852e-05  6.97697563945e-04 -5.24085469639e-04  1.35250833735e-03  2.58281015750e-03  1.40081986200e-03 -5.60425723376e-04 -1.01917879165e-04 -8.56271995987e-04  3.20876893576e-03 -9.40010698956e-05  5.57035374537e-03  5.43379582257e-04  3.77069217572e-03  1.84972203343e-03 -2.36760507944e-04  1.29687651638e-03 -2.93062434915e-03 -2.64431135617e-03 -1.49487886353e-03  1.19553989873e-03 -1.40092795041e-03 -6.08499115452e-04 -3.42339976034e-03 -9.98820986917e-04  2.49568170366e-03  3.46913304686e-03 -2.81651759236e-03  2.57167452723e-04 -1.20212611568e-03 -2.30408029184e-03  4.28425399492e-04  1.50580097527e-03 -8.33515400036e-04  4.26430131130e-03 -2.60108720553e-03 -7.68170529860e-03  2.19651687231e-03  5.13172497360e-03 -1.75708491875e-04 -3.76334192100e-03 -2.05929872038e-03  5.99072536390e-04  3.81640725426e-04  7.43995401614e-05  9.61053517273e-05  9.06366478994e-04  1.92715729290e-03  3.08094975075e-04 -4.80382656210e-03  9.60754695129e-04  1.13595470441e-04  3.18746696143e-05 -3.13595879916e-03 -3.61474570152e-03 -2.72571173627e-03 -2.11598220917e-03 -1.45000768922e-03 -4.17327388308e-03 -3.30898736758e-03 -1.88578994266e-03  5.38500563032e-04 -2.13242692886e-04 -3.53116229143e-03 -3.14016008007e-03 -5.13119336105e-03  2.21124693548e-03  7.04793970772e-03 -5.90464409357e-03  1.47364374778e-03 -2.06046758057e-03 -3.17404317374e-03  4.68509583012e-03 -3.53566357781e-04
 1.83833431976e-03 -2.52443327636e-03 -1.67487093265e-04 -2.22530696087e-04 -3.36053364425e-03  8.00233917544e-04 -7.41269370419e-04 -2.35623763503e-03 -7.24623733370e-04  2.60369998734e-03  4.39625409803e-03 -2.25358506898e-04  4.25402868346e-03  4.56594128323e-04 -1.70457151956e-03 -5.39143602537e-04 -1.53016405602e-03  3.93852811949e-03 -3.39620188432e-03  2.74219678676e-03  3.34831581316e-03  3.59382309458e-03  2.41783250093e-03 -1.81369610904e-03  8.46766029247e-05  7.12442490103e-03  8.84991109043e-03 -7.62402428578e-03  9.55099712911e-02  4.81304791332e-03 -8.67863433599e-03 -6.89644434499e-03  2.08038439978e-04 -2.68878694935e-03  1.32560902943e-03 -1.79711337554e-03  2.39514438786e-04 -1.82807595748e-03 -3.17405116291e-03  2.57083549883e-03  2.67152410016e-03 -6.16361862535e-03  4.51288370038e-03 -1.96265690852e-04  5.65748578306e-04  2.41464141649e-03  6.34824891838e-04 -2.76584472455e-03 -4.91574827635e-03 -3.83803298484e-03 -1.70723002012e-03  2.62355692458e-03  9.01602943942e-04  5.99084736836e-04  3.51805399487e-04  2.18703748787e-03  5.64748346505e-04  2.67293387752e-03 -5.82594104278e-03  3.38168860414e-03 -3.26255935952e-03  1.97849618028e-04  3.45179716017e-04 -4.82747364369e-04 -1.60524985256e-03  3.29111338337e-04 -5.67176997096e-03 -2.39080778346e-03  2.02393350384e-03  1.75521872411e-03  1.02806251971e-03  3.80179088037e-03  2.58400054249e-03  7.05682194937e-04 -3.12377869935e-03 -3.23745386573e-05  2.70133625430e-03  4.37383225499e-03 -1.30308344526e-03  1.56337907455e-03 -1.61029785965e-03 -1.45156747638e-03  6.00814180243e-03  1.38733770786e-03  4.40457432575e-03 -5.01008168959e-04 -1.14630625781e-03  9.93365367015e-05 -3.17626379559e-04  7.53631927241e-04  3.01754749236e-03 -3.52745236617e-03 -3.81564295186e-03 -4.16119573755e-04  4.45385578102e-03 -1.54662891772e-04 -1.86111373764e-03  3.56492067105e-05  9.93867081371e-04  5.96399405481e-04 -5.47318643421e-04 -5.80943525857e-04  2.01651649539e-05  2.01411589148e-03 -3.90506411533e-04 -6.98393748557e-04  1.68437147111e-03  4.47817612269e-04  5.07606036207e-03  1.37622171056e-03 -4.34845515005e-04 -8.93010863684e-04 -1.48634813081e-03  1.96134121906e-03 -4.21637070043e-03  3.13447127310e-03 -4.78334612554e-03 -4.68900894687e-04 -5.66600362815e-04  4.52909604463e-04  2.45709177712e-04 -2.33817851652e-03  1.54197736409e-03  2.51042243345e-03  2.04207129069e-03 -4.83500602836e-04  1.73360941662e-03 -4.68456282637e-03
 1.30194972584e-03 -7.06107946649e-03  4.01482371822e-03 -1.50906129743e-03  1.17893822726e-03  1.98236078464e-04  4.21049846006e-04 -9.47085244662e-04 -1.26430599591e-04 -9.01212605591e-04  1.25860324510e-03  4.27088674495e-03 -3.47458477244e-03  3.89922441113e-04 -2.12436641329e-03 -7.85321138030e-04  2.10275311158e-03  1.19714696938e-03 -1.51296525084e-03  2.36677233907e-03  2.55838113747e-03  3.30204336295e-03  2.89870777724e-03 -1.18827508124e-03  6.25106316619e-03  1.65109702117e-03 -6.66042417616e-04 -4.09700952063e-03  4.81304791332e-03  8.49248207421e-02  1.61668912414e-02  5.22651373229e-03  1.74329876120e-03  3.32246516813e-03  9.86774754496e-05  1.86323686891e-03 -1.64193314905e-03  2.43464098042e-03 -6.36837966862e-04  2.12042901920e-03 -5.79001188951e-04 -2.65352546089e-03 -2.74117677807e-03  1.20358583265e-03  2.36591546849e-03  9.33610979942e-04 -1.12784313100e-03 -6.98213716976e-04  6.19526243527e-03 -5.06764267120e-03 -2.31600393057e-04  3.53215737464e-04 -3.78013452308e-04 -1.09054038374e-03 -8.59289360444e-04  2.94381661506e-03 -1.38977756896e-03 -2.82632368814e-03  3.15952269784e-03 -8.50407442743e-04 -9.66662792393e-04  2.08917732092e-03  2.42075419359e-03 -1.31208072698e-03  1.06312409529e-03  2.58380963433e-03 -4.14496541621e-03  3.95014956242e-03 -1.16519833799e-03  1.35304555795e-03  2.12480123126e-03 -3.59995811107e-03 -2.04470069865e-03 -1.30558769761e-03 -6.29198970539e-03 -3.77751329815e-03 -2.15639190691e-03 -4.73407366059e-03  2.89635300578e-03  3.32627783521e-04 -1.47035346123e-03  5.18476026672e-05  1.99580482163e-03 -1.44496293435e-03 -1.96183204420e-04  1.46716586660e-03 -4.25532684960e-03 -8.24949641618e-04 -2.25776381580e-03  4.87987675548e-04 -3.53881955034e-04 -1.10468384844e-03  3.72978532946e-04 -3.07570586378e-03  3.26252715919e-03  5.99243885185e-03 -2.62530197454e-03 -9.56163273063e-04  3.13372710582e-04  4.27298509331e-03  3.84678323099e-03 -2.17169208017e-03 -1.52493920929e-03 -1.63544514650e-03 -7.03870654477e-04  6.41662133810e-04 -3.21623625027e-04 -6.27980704909e-04  1.43303442386e-03 -1.40595268855e-03 -1.48014754356e-03  8.56703317713e-04  4.24461129507e-03  2.45759093594e-03  1.74593072080e-03  3.34168099229e-04  9.54920277619e-04  5.45772218744e-05 -2.92716120923e-04  1.04676769399e-03  2.60411334164e-04 -2.24654705994e-03  1.58386030482e-03  7.09312423138e-04  1.50740905488e-03 -3.40607021391e-03  4.88531342709e-03 -5.83798453013e-03
-1.22064655117e-03  1.87240679398e-03  2.01048148010e-03 -6.78440940109e-04  2.56305232428e-03  6.31601247987e-04  8.14080137345e-04  2.65593424114e-03 -1.24058131212e-04 -8.24073809582e-04  1.58541213612e-03  2.17115600955e-03  5.37679737600e-04  2.59031361160e-04 -1.25845949057e-03 -2.14754946494e-03  8.22770415352e-04 -2.55916194079e-03 -5.03026517451e-03  2.77692732706e-03  1.94756957626e-03  8.03866472290e-04  5.31890350347e-04 -1.91926076674e-03  3.66600787788e-03 -1.96546781730e-03  9.94615639965e-04  7.71289080142e-03 -8.67863433599e-03  1.61668912414e-02  8.26942068992e-02 -5.45864884674e-03  3.08403222241e-03  1.98319881311e-03 -1.47799347479e-03  1.72377597124e-03  1.93823488680e-03  2.91770952693e-03  2.03584545314e-03  4.13586898889e-03 -2.73469113666e-03  8.54866553189e-04 -6.75572416039e-04  1.69272293739e-03 -4.99881748427e-04  2.16502579582e-03 -6.03067640002e-04 -6.42240959169e-04  3.03514470373e-03 -4.80690047855e-03 -3.32414230657e-04  5.94024056638e-04  2.07325392545e-04  1.32742465406e-03 -3.75658343248e-04  6.07788256104e-04 -2.37476531727e-03  1.22435377361e-05  4.96768969837e-03  2.17015038209e-03 -1.72599101584e-04  4.11440598256e-03  6.73958503085e-04  1.45680026593e-03  4.90472242626e-03  1.62971331792e-04 -2.43873806404e-03 -7.18269642882e-04 -7.00298859178e-03  1.61958707045e-03  2.01593404767e-03 -9.23087059420e-04 -3.24915760404e-03 -1.21246413097e-03  2.27254483254e-04 -6.88454173348e-03 -3.69939402871e-03 -4.21648437379e-03  1.19292813030e-03  1.84869941643e-03 -1.17101412323e-03  3.14051529110e-03 -3.47845193433e-03 -1.96888384805e-03  1.73858746462e-03  3.25822300903e-03 -1.65692441472e-03 -8.16789517806e-05 -1.32640786563e-03 -1.01793662669e-03  1.42086404265e-03 -1.49779275485e-03  2.37250109964e-03  2.57056527476e-03 -9.11450493959e-04  4.93040022539e-04 -3.04272950074e-03 -3.27463606367e-03  4.33703919308e-04  4.97993801276e-03  3.17948511186e-04  5.07943046082e-04  1.23823144887e-03 -2.16254671778e-03 -1.83450225860e-04  1.86042801960e-03 -2.64476196571e-03  9.14881913350e-04 -2.38216500225e-03  1.77792587091e-03 -2.68497448374e-03  3.75653148499e-04 -2.28357514426e-03  8.06163300804e-03  3.58551073205e-03 -2.83797950594e-03  1.08979875511e-03  8.01515740689e-04 -2.79667063086e-03 -6.10419821167e-03 -1.28313783453e-03  1.99820611882e-03 -3.60286302903e-03  3.38793640931e-03  1.38486416375e-03 -3.37910383885e-03 -1.34595276901e-03 -1.97497942982e-03
 2.87472272145e-03 -3.27795648896e-03  1.22927459198e-03  5.36611632572e-04 -1.57380669026e-03  2.62192596224e-03 -1.94379140889e-03  2.39352679759e-03  2.32277707722e-03 -5.52374577496e-04 -2.62908215826e-03  7.82257203514e-04 -2.71432491934e-03 -1.92767341649e-03  2.85706340646e-04 -5.65773795097e-03 -2.14781899624e-03  2.61449260478e-03 -2.65006677174e-03 -1.83706130281e-03 -2.48600430838e-03 -2.81945529871e-04 -1.56690947407e-03  2.48226416296e-03  3.99845231967e-03  1.64044161378e-03 -1.73506927505e-03 -2.76360208287e-03 -6.89644434499e-03  5.22651373229e-03 -5.45864884674e-03  8.48404130870e-02 -1.82138918140e-02  1.08363855903e-02  1.56940566661e-03 -1.67890034626e-03  4.85424251626e-04 -3.09030631658e-03 -2.24516000289e-03 -4.75264617339e-03 -8.36993630745e-04  1.06574936287e-03 -2.75942828756e-04 -1.35512455256e-04 -1.24365067461e-03 -8.94030758368e-04 -1.70293047842e-03 -4.19747960502e-04  2.52152558429e-03  5.99912987756e-04  1.94069157833e-03  2.73665508995e-03 -2.28282280744e-03 -1.06890117823e-03  6.32398628836e-04 -6.16208551279e-04  4.80775557343e-03 -1.49389776121e-03  4.20610865573e-03  3.56928474188e-03 -1.70593379536e-04 -1.57921505505e-03 -1.52176638603e-03  8.65284387506e-04 -2.29063514873e-03 -3.48618670801e-04  5.51214026624e-04  1.47188928121e-03  5.04542379418e-03 -3.16765715681e-04  1.02005026827e-03 -5.79483452977e-03 -9.69465765511e-04 -3.50512784716e-04  1.85793030758e-03  3.10511829692e-03  1.68900451828e-03 -2.86698673937e-03  1.27132642605e-03 -3.46433306223e-03 -4.44933176445e-03  3.06416429407e-03  8.44468961725e-04  2.43505254584e-03  2.39217351276e-03 -3.57209067837e-03 -1.98152118962e-03  4.94586250329e-03 -3.02093284207e-03 -5.36111560664e-04  3.86023965148e-03 -1.63628733262e-03  1.30017919367e-03 -3.28961295297e-03  2.17823634828e-03  1.66209656439e-03  1.45756476070e-03 -2.10797828190e-04  9.59420479765e-04 -8.84348125933e-05  7.38028035881e-04 -1.75160885401e-04 -6.15725469931e-04  2.97730696262e-03  2.15682015877e-03 -3.20933000192e-04  1.57941950634e-03 -1.78115630881e-03  1.33403138077e-03  4.17933962033e-04 -8.95484458856e-04  2.27171081648e-03  3.19250303300e-03 -1.75465990505e-03 -1.48329738320e-04  2.30804000055e-03 -7.80324108396e-04 -1.25604099479e-03 -1.53936737397e-03 -5.97659855030e-04  1.87017957010e-03 -6.16101497147e-04  1.36581695948e-03 -1.24036270157e-03  2.02098168213e-03  9.71972797727e-04  8.97814897845e-05  6.10643504085e-04
-2.28903617827e-03  2.92242881675e-03 -1.94293799416e-03  8.07626823152e-04  2.90169805680e-03 -1.56636591055e-03  7.60764685266e-04 -8.92281835137e-04 -1.98834986370e-03  4.63116088771e-03  3.93124329417e-03  1.95705036706e-04 -4.65071804759e-03  2.28001477517e-03  5.00731841895e-04  8.19045794761e-04  3.95287703787e-03 -1.19763601738e-03 -6.99683342096e-04 -1.83603261224e-03 -2.74049888546e-03 -4.61393904725e-05  1.87731944479e-03 -2.07398559508e-03  1.59162685325e-04 -1.47420777871e-03 -1.49387076196e-04 -1.23410396139e-03  2.08038439978e-04  1.74329876120e-03  3.08403222241e-03 -1.82138918140e-02  7.02447360183e-02  4.87891564488e-03 -1.55032803859e-03  2.06019146010e-03 -1.88780788799e-03  2.35388068204e-03  3.28517324468e-04  7.47792815312e-04 -2.46416722663e-03  4.65234571727e-04  1.03632843447e-03 -9.20908202911e-04 -1.42621259759e-03 -9.23728239748e-04  1.34880823298e-03  1.72253520113e-04 -1.29926448092e-03  1.67618899364e-03  1.70079555387e-04 -1.70565567092e-03  3.32375849644e-04  2.53679674573e-04 -2.35780383020e-03  3.03412398882e-03 -5.16280098057e-03  1.52287217376e-04 -7.03897087332e-04 -1.48149731009e-03 -1.79880683737e-03  1.29121932343e-03 -9.27979713669e-04 -5.21168577411e-04  6.47020926269e-04  3.18726144528e-03 -3.69794899196e-03  6.68265275207e-04  5.24324080183e-04  1.22124044532e-03 -1.95682485374e-03 -5.99412984199e-04  5.02917745874e-04  7.43803676100e-04 -2.17297383411e-03 -2.91238442300e-03 -9.15630172311e-04 -4.74313163568e-04 -1.74529732188e-03  1.11276081819e-03  1.70323115329e-03 -1.61615451895e-03  1.66075527306e-03 -7.78081426973e-04 -4.39143341229e-04  1.92827284844e-03  2.05217741419e-03 -2.84246202106e-03  1.45021981631e-03  1.20651786533e-03 -2.36327887290e-04 -1.26399590312e-03 -2.81742139035e-04 -1.84693072751e-03 -9.32650073334e-04  1.05731660449e-03  2.80838497878e-03  1.27228263673e-03 -1.79828754023e-03  1.71724104147e-03 -4.27345998726e-04 -1.83891177230e-03  1.09856069997e-03  5.47846387648e-05  1.19244176991e-03  4.51168659897e-04 -2.62364676652e-03  1.40027274320e-03 -8.32109094895e-05 -3.36011307279e-03 -2.97239184824e-04  2.94789567887e-04  9.69781833658e-04  2.18105206600e-03 -5.34452568872e-04 -1.34542055990e-03  1.69397164956e-03 -5.47488641598e-04  5.96271470899e-04 -2.83510725479e-04 -4.12226635173e-04 -1.11640907791e-03 -1.35917039411e-03 -1.51282011177e-03 -1.06653698441e-03 -1.23399592933e-03 -2.58411458759e-03  1.11027676851e-03
 5.56355487426e-04 -2.52212107264e-03  5.94224106621e-04  2.64716612148e-03  1.34376209985e-03  1.38552905631e-03 -1.47265710055e-03 -7.40932575447e-04  1.50835931630e-03 -3.98239009831e-05 -3.84019677502e-03  4.43143968642e-04 -2.85631964550e-03 -2.19060122024e-03  1.18954278403e-03 -8.30857929715e-04 -1.27834209959e-03 -6.81924955309e-04 -1.83045549178e-03 -2.81450621661e-03 -3.04345696237e-03 -2.16548474982e-03  6.08143858421e-04 -2.27581691440e-03  4.48656470317e-03 -2.95641308043e-03 -2.76161105629e-03 -7.91772463562e-04 -2.68878694935e-03  3.32246516813e-03  1.98319881311e-03  1.08363855903e-02  4.87891564488e-03  8.79576850010e-02  4.17986322586e-04 -3.34796365389e-03 -1.88511272689e-03  6.96240899475e-05  1.52404129772e-03  1.65978685706e-04 -5.11201186328e-03  8.52763632667e-04 -9.36866539935e-04  1.71295908015e-04 -1.60124556117e-03 -3.48358517809e-03  1.14714353173e-03  2.17660864537e-03  8.06822562713e-06 -1.89136705373e-03  5.73052276038e-04  3.51002021415e-03  6.09742943064e-04  4.14462098452e-03 -6.45170266750e-04 -1.82647714232e-03  1.83868763582e-03  1.56333028557e-03  2.61437037756e-03  6.85939370986e-04  1.00244181164e-03  8.10409821181e-04  1.64570240693e-03 -1.33585860134e-03 -2.10604936253e-03  1.79574630786e-03 -2.39158363370e-03  1.04544429649e-03  5.27880479639e-03  8.57431239854e-04  7.74582508232e-04 -5.29112223353e-03 -4.07368558191e-04 -3.88857654949e-04  2.51300593813e-03  2.98060726764e-03  1.38349721182e-03  9.82206860783e-04 -1.36699858084e-03 -5.67809314113e-05  4.08554830460e-05 -5.00550168415e-05  3.61466598491e-03 -7.63549987181e-04 -1.89661509352e-03 -1.94336707922e-03  1.80469451791e-04  2.40124395597e-03 -1.39070294008e-03 -1.49906462360e-03  5.44006686010e-03 -1.80225860409e-03 -4.25029289929e-03 -1.98185663007e-03 -5.70057947873e-04  3.24638269084e-03  4.76828950234e-03  2.06302808426e-05  2.72126897364e-03  1.20486956945e-03 -2.73718781462e-04 -1.01131481253e-03 -6.41536486210e-04  8.12080866729e-04  2.60306490601e-03 -7.19627858647e-05 -1.08832311840e-03  8.63663512665e-04 -1.70923286208e-03 -1.96075912351e-03 -1.15197717841e-03  8.78046747743e-05  2.84190361275e-03 -1.30852526000e-03  1.56230543497e-03 -5.36183325117e-04  2.19837019358e-04 -1.90982233542e-03 -2.33170020901e-03 -1.27823728052e-04 -1.30986762200e-03  2.21123469491e-03 -2.91268245163e-03  8.92344822461e-04 -2.99126232420e-03  1.94704694904e-03 -3.06961574223e-03  1.78405422703e-03
-2.29298635636e-03 -1.89905730809e-03  2.96547693729e-03 -3.50448580509e-03  5.18140307997e-04  6.79042902517e-04  4.69569517474e-03 -5.61046866408e-03  1.54072342664e-03 -4.89456043961e-05 -1.52715001246e-03 -1.31620445562e-04 -2.50244633925e-03 -3.63929947561e-04  1.10055552620e-03 -6.24486251507e-03  4.26012416095e-03  3.70090121845e-03 -1.11999623219e-03  2.80086267375e-03 -1.14823107858e-04  2.96171167263e-04 -4.65330839632e-04  1.34251791101e-03  4.87787912464e-03  2.88378794439e-05 -2.07060215348e-03  4.66266800755e-03  1.32560902943e-03  9.86774754496e-05 -1.47799347479e-03  1.56940566661e-03 -1.55032803859e-03  4.17986322586e-04  9.68595944728e-02 -5.63019441961e-03 -9.98365865043e-03 -9.00047393765e-04  5.50692451980e-04  2.24698311794e-03 -6.35004678142e-04 -2.12830560316e-03 -6.71995160759e-04  2.62645792337e-03  4.24641644542e-03  9.00467240485e-06  2.22779120188e-04 -8.21226510181e-04 -4.90076496245e-03  1.34097987067e-03  3.84194832293e-03  1.36827919218e-03 -1.79413376532e-03 -4.01779566407e-04 -1.91608090925e-03  1.86737598823e-04 -3.08820456659e-03 -3.69322061651e-04  5.98313650726e-04  1.41338209744e-04 -8.35218656386e-04 -3.47086968260e-03 -3.66612305069e-03  3.34209384157e-03  7.06492952288e-03 -5.43107551516e-03  6.09662192253e-03  2.52182074999e-04 -1.54458157909e-03  8.22633009306e-04  6.22856781244e-04 -5.21998438831e-04 -1.90126332124e-03  2.65076945436e-04  1.11771499103e-03 -3.68340052973e-03 -1.41255728948e-03 -4.22587904805e-03  2.41937502497e-03  2.09091405907e-03 -1.28762430913e-03 -2.09144841098e-03  1.35851450569e-03  3.06135618229e-03  1.77789394848e-03  2.69704583882e-04  1.92898667043e-04 -4.67105877090e-03  1.94178870889e-03 -1.65810174226e-03  5.59553607613e-04 -2.52233437491e-03 -6.57957786376e-04  2.46915545932e-04  4.97215592083e-04 -3.77336686825e-04 -2.54866404936e-03 -3.70006653899e-04 -7.19394253669e-04 -4.11973794620e-03 -4.87424791937e-04  3.72109396751e-03  3.04290998086e-03  1.85136689916e-03  3.15797793637e-03 -1.12159238914e-03 -2.58729603368e-03  9.21823588720e-04 -3.24092697304e-03  5.34146392266e-04 -1.15788911752e-03  2.70064204157e-03 -8.22675154067e-04 -3.36516340618e-03  2.76487838369e-04 -3.61589658062e-03 -5.19176315824e-04 -1.83645349904e-03 -5.24475370907e-04 -2.81313867644e-03  4.24124499731e-04  6.92425806876e-04 -1.53084855576e-03 -3.55918149571e-04 -9.13309179068e-05  1.95574819310e-03  1.60403186101e-03 -1.84485519635e-03
 7.12466149139e-04 -2.74313985764e-03 -1.64319679167e-03 -1.12033898480e-03  6.28376105705e-03  4.12847033484e-04 -2.08849851367e-03  2.33205435544e-03  1.55650803079e-03 -9.99071596385e-04 -7.59013740147e-04  2.14773657482e-03  6.78308646012e-04  4.93562235297e-04 -1.93986682610e-03 -3.08224230824e-04 -5.94206375190e-04 -2.05485598406e-03  3.54586379354e-03  5.19963219216e-04 -3.27782335825e-05 -1.19393822938e-04 -2.89210942171e-03  3.04104639592e-03 -6.48149109666e-04 -2.43778011984e-03 -1.21630895309e-03  1.76976231290e-03 -1.79711337554e-03  1.86323686891e-03  1.72377597124e-03 -1.67890034626e-03  2.06019146010e-03 -3.34796365389e-03 -5.63019441961e-03  7.52826996858e-02  3.98389906760e-03  1.32697215311e-02 -4.27777997028e-04  1.09040267246e-03 -1.06089197284e-03 -1.19999102000e-03  9.78548068501e-04 -1.41483213577e-04 -5.83766506819e-04  6.47963339391e-04  1.35001544928e-03  1.15472049746e-03 -2.40378256064e-04 -5.44327297862e-03 -2.04352175807e-03 -2.64812248372e-03  1.75109371414e-03  3.15496488907e-03 -1.16808874499e-05 -1.22849647948e-03 -2.87110536219e-03  9.18486241719e-04 -6.61543006081e-04  1.98219452489e-03 -5.09817016218e-04  3.24901686251e-03 -1.09438946287e-03 -1.12572753002e-03 -1.90631204466e-03  2.72109711578e-03 -1.40231042167e-03  3.70194747080e-05 -1.65183098781e-03  2.86546764515e-03 -1.13860913157e-03 -1.89004034422e-04  2.00735853773e-04 -3.36547977750e-04 -2.12950315318e-03  1.76979783487e-03 -1.01916066756e-03  6.26050015335e-04 -3.49262379085e-05  1.25064748163e-03  5.10920422500e-04 -1.93786704285e-03 -2.05765807398e-03 -1.37284625963e-03 -8.62358238625e-04 -4.02202870302e-04  1.39294062156e-04 -7.68179927698e-04 -1.74105243329e-03 -1.63825235181e-03 -3.60347572321e-03  2.17319326859e-04  2.26725521649e-03  2.08431472837e-04 -2.18889871697e-03 -3.04862948820e-03  1.96190089831e-03 -6.24399921962e-04  1.60452353924e-03 -9.11244962764e-04 -3.34793828385e-03  6.67215198917e-04 -1.65906881495e-03  1.21348596190e-03  7.94190046692e-05 -7.41132584046e-05  2.05963826010e-03  5.26864807123e-04  5.33893951232e-04 -1.47212065091e-03  4.40441710176e-03 -7.61754631863e-04  2.72080614236e-03  4.26117695698e-03  1.91103769236e-04 -1.92682457852e-04 -1.37968936357e-03  2.71743113687e-04 -1.58855644701e-03 -1.60949779135e-03 -8.71800386518e-04  4.54368455870e-03 -2.94384412325e-03 -8.31832900832e-05  8.62469315049e-04 -1.77217126491e-03  8.10893435432e-04 -8.16804707100e-04
 2.70468310910e-03  1.89939217931e-03  1.92598315379e-03 -1.27790699396e-03 -9.45947010092e-04 -1.78075750582e-03 -7.76568817062e-04  2.49763055204e-04 -1.54795472285e-03  3.04013294947e-03  1.38798169926e-03  4.66749733415e-04  1.12260638701e-03  1.87687851120e-04 -2.41770529436e-03  1.57817274327e-03 -5.05570729643e-03  1.93819788836e-03  4.32988879338e-03  3.21091988162e-03  4.98837427980e-04  2.44025920136e-03 -1.17533892720e-03  6.42495371211e-04 -4.28669248373e-03  8.33609850259e-04 -1.15027114481e-03 -5.03115735245e-03  2.39514438786e-04 -1.64193314905e-03  1.93823488680e-03  4.85424251626e-04 -1.88780788799e-03 -1.88511272689e-03 -9.98365865043e-03  3.98389906760e-03  9.38725734572e-02 -9.33397367586e-03  5.09784528544e-03 -3.21113458443e-03  5.17864706233e-04  1.82815428333e-03  2.05655640596e-03 -3.28641725551e-03 -2.76764189150e-03  3.79682033996e-04  7.67201021201e-04 -2.30548070244e-03  4.71766811750e-04  1.50508040613e-04 -2.45270184518e-03  3.12430497588e-04  9.93199362602e-04  2.55270121685e-03  2.95239448227e-04  2.74365337736e-04 -1.28930415015e-04  1.14018472794e-04 -1.60266834440e-03  2.68080013001e-04 -3.50932719885e-05 -5.00607629629e-03 -1.96784722467e-04 -4.54123301244e-04 -5.13720140012e-04  2.16789650335e-03 -2.70825866802e-03  4.68829904629e-04 -5.30577609359e-03  1.30268216063e-03  4.65815240604e-04 -9.57947449637e-04 -1.36771690497e-03 -6.71679883514e-04  3.54272689430e-03 -4.15810852035e-03  2.15297024678e-03  1.91445356227e-03  2.13145267940e-03  1.16522579053e-03 -1.70886851266e-03 -2.80748051635e-03 -2.13332998731e-03 -1.73591386272e-03 -4.44603884601e-03 -2.76872659045e-03 -3.30924132853e-03 -1.02387957221e-03 -1.08372282784e-03  2.61752570455e-03  7.31930149714e-04 -6.10525185059e-04 -1.89472533926e-03 -1.61171792908e-03 -1.30148623548e-03 -7.45640829646e-04  1.97624416307e-03 -6.70027054685e-05 -2.87757221542e-03 -1.17942897934e-03 -2.13993877978e-03 -2.29732550227e-03  1.26813045224e-04  4.40197675240e-03 -4.44593143398e-03 -1.34881702494e-03  2.27614734980e-03  2.08459268518e-04 -1.62332214568e-03  5.57978547914e-04  4.92837466660e-04 -1.29601092608e-03 -7.63872547521e-03  4.72931010748e-03  3.18680123681e-03  1.07729791653e-03 -5.73858282512e-04  1.60614510148e-03 -1.96050797291e-03  1.08617932435e-03 -1.01114196105e-03 -1.42499942429e-03  3.14067657898e-03  1.94803068832e-03 -1.60958033688e-03  7.56194736773e-04 -7.51642667271e-04  6.99411148843e-04
 2.23666334722e-03  2.01837365344e-03 -1.77767797371e-03 -1.83351743362e-03  1.84603897249e-03 -8.18776735143e-04 -3.70979635490e-03  3.64681324647e-03 -6.13192217247e-04  7.26643664722e-04  2.36780280854e-03  1.39970554315e-03 -4.61094383696e-03  2.24627158127e-03  6.37283926155e-05  1.96326867580e-03 -2.36091619327e-03 -3.14877688354e-03  1.87641560205e-04 -3.87588958227e-03 -1.36744727553e-03 -4.63327400641e-03 -1.80341361336e-03 -1.25495444451e-04  3.94587251188e-03 -3.13465916266e-03 -9.95504693838e-04  3.83911333337e-03 -1.82807595748e-03  2.43464098042e-03  2.91770952693e-03 -3.09030631658e-03  2.35388068204e-03  6.96240899475e-05 -9.00047393765e-04  1.32697215311e-02 -9.33397367586e-03  8.81893243203e-02 -3.90483621862e-03  3.13293331063e-03 -3.20142064664e-03 -1.21782741447e-03  9.77482205799e-05  7.93332015268e-04  2.46172848093e-03 -3.08642956475e-03  8.89327763988e-04  2.08990778262e-03 -1.42285332055e-03 -2.02406571969e-03  2.31750465350e-03 -1.10442493408e-03  6.89468927096e-04  3.24332186522e-03 -1.29050064786e-03 -1.47110884925e-03 -1.21913458142e-03  1.49590004589e-03  9.77294484582e-04 -1.75662725161e-03 -1.15433777992e-03  9.44623462295e-04 -1.41024089922e-03 -5.95760227803e-04  1.75969190357e-03 -9.36106561611e-04  1.94757668989e-03  1.65359999336e-03 -4.60464516351e-03  1.72994558239e-03  9.12390939239e-04  2.48054941517e-03 -3.01462645019e-03  1.21807850478e-03 -1.63453709000e-03 -1.69783614152e-03  8.89615254200e-04 -1.03670144543e-03  5.07932266132e-04 -1.52228325136e-03 -8.04344437930e-04 -2.52372702000e-03  1.12079804440e-03 -3.26619360243e-03 -2.24247727506e-03  2.08275904268e-03  9.36126905114e-04 -2.26950348704e-03  1.16495282390e-03 -2.76934002299e-03 -5.36402353972e-03 -4.04504439728e-03  1.37389202490e-03 -3.11796612862e-04  4.66184838280e-04  9.48924050322e-04  5.33302877987e-04  1.07457231831e-03  1.62979174491e-03 -2.78871517747e-03 -1.02734691906e-03  3.61485008695e-03 -3.66801556112e-04  6.70575374636e-04  3.51142785005e-03  1.37351062423e-03  1.53278314313e-03 -1.60525787740e-03 -3.82181541716e-03 -3.22820868549e-03  1.94434735130e-03  1.39562209311e-03 -5.56809361446e-04  1.31730688773e-03 -1.05887737332e-03 -2.33665338937e-03  8.16603870934e-04  1.50919758295e-03 -6.17438073013e-04  2.99501266855e-04 -3.08694403108e-04  6.52741582210e-03 -3.10680935706e-03 -5.62559822056e-04  5.09914169709e-04 -2.11793085053e-03  1.04257737906e-03 -6.05772795953e-03
-3.67119110010e-03 -2.03895270443e-03  7.28048737147e-03 -4.04678730116e-03  1.05714510437e-03 -8.76751579158e-04 -2.18520609512e-03  2.39446919616e-04 -1.74927451753e-03 -5.47697949631e-04  2.44606223402e-03 -6.78693004311e-04  8.90633276162e-04 -3.96933533027e-03 -1.43813149942e-03 -2.02559874333e-03  1.71792058443e-03  1.25807715609e-03 -2.51970067331e-03  1.30253569296e-03  3.94810941463e-04 -1.52130797400e-04  2.07103167717e-03 -3.28128483451e-03  3.44190461084e-03  1.17621385464e-03 -9.88500920005e-04  2.12303462471e-03 -3.17405116291e-03 -6.36837966862e-04  2.03584545314e-03 -2.24516000289e-03  3.28517324468e-04  1.52404129772e-03  5.50692451980e-04 -4.27777997028e-04  5.09784528544e-03 -3.90483621862e-03  9.52475802869e-02 -2.96077252024e-03 -6.05804602457e-03  2.56561938337e-03 -4.90094522162e-04  9.20735776378e-04 -2.39898832965e-03  1.18711894619e-03  4.78377049975e-05 -1.65810944771e-03  2.57309158163e-03  2.66183815642e-03 -3.07949733432e-05 -1.80245385375e-04 -1.60475312687e-04  1.08347342812e-03 -1.91663560772e-03  8.13963021989e-04 -5.36911324570e-03  3.84728390643e-03  4.33354202642e-03  1.68208647546e-03 -5.92245736194e-04 -4.44287587177e-03  4.16099828152e-04 -2.39116451390e-03 -3.91542486820e-03  4.33018277136e-04 -2.36449598545e-03  2.22934915411e-03  9.18533467557e-04  2.05757786422e-03  3.00084239061e-03  1.66746992732e-03 -6.35321339182e-03 -6.54502178200e-03 -6.46617769881e-05 -3.12802236956e-03  7.05628564712e-04  4.62485671709e-03 -1.94991788282e-03 -1.74564398355e-04  5.38074343466e-04  2.81318289423e-03 -1.58803831115e-03 -9.59273352807e-04  8.73506128665e-04  2.45066853414e-04  1.92467466326e-04 -1.49923013619e-03 -1.35074847969e-03 -4.43886457827e-03 -7.57042977687e-04  1.96736616437e-03  1.86480465987e-03 -2.08847390144e-03 -1.20858250451e-03 -3.15987563027e-03 -2.40418892772e-03 -1.74344804293e-03  5.17882147317e-04  3.11199649456e-03 -3.40748127121e-04 -1.55704670492e-03  1.43040338004e-03  1.05720080226e-03  1.23037092428e-03  3.09661284719e-03  2.83510754133e-03  9.24358922433e-04  1.01283684879e-03 -1.67127173914e-03  8.46957372469e-04  2.24188953994e-03 -2.64871333965e-03  2.75711272894e-03 -3.83450204102e-04  2.28891593162e-03 -2.02500391351e-05 -4.99629829632e-03 -1.11445378779e-03  6.95020592460e-04  2.27384151013e-03 -2.85925174292e-04  1.62056252465e-03  2.10386087051e-03  1.57895888250e-03 -3.27245889271e-03  2.57625373930e-03 -8.01383752541e-04
-1.64160804349e-03 -2.61064640820e-04  1.08132097924e-03 -1.45344173986e-03  6.78584338751e-03  9.23749992399e-04  2.99999102998e-03  9.80510797517e-04  2.78582739674e-03 -4.76102541503e-03  1.39441993865e-03  2.02292380689e-03  4.78187051124e-03  1.69118399427e-03 -4.93786178632e-04 -6.03297655932e-04  3.83804651450e-04  4.44158018747e-03  1.61390972454e-03  2.26013114259e-03  1.64064836428e-04  2.71270958980e-03  7.35562772896e-04  1.50508962132e-04  1.53823424700e-03  1.89516420753e-03  4.11314300225e-04 -6.39379470417e-04  2.57083549883e-03  2.12042901920e-03  4.13586898889e-03 -4.75264617339e-03  7.47792815312e-04  1.65978685706e-04  2.24698311794e-03  1.09040267246e-03 -3.21113458443e-03  3.13293331063e-03 -2.96077252024e-03  8.55496071757e-02  2.62392286543e-03 -1.80256779520e-02 -5.65404478668e-03  6.46195780603e-04  8.79514694803e-05 -1.19357554632e-03 -1.51981040709e-04  2.24297345346e-03 -2.84651271590e-03 -1.47570537715e-03  7.32592826563e-04  9.06101231266e-04  6.10464866410e-06 -2.73063554895e-03  1.20809269697e-04  1.46132603590e-03  2.17765245197e-03  6.41639401964e-04 -2.58065463384e-03  2.58776797108e-03 -3.25232524715e-03 -1.40632175845e-03 -3.96344851727e-03 -1.50411411423e-03  3.16435938553e-03  5.63775110042e-04 -2.08586627190e-03  5.93563658282e-05 -1.11932826347e-03 -2.39268084165e-03  1.03678957268e-03  1.83154501947e-03 -6.26897313451e-04  9.21480213966e-04 -8.14029301013e-05  1.74496131504e-03  1.11836205751e-03 -3.78135724454e-04 -3.87994890192e-03  1.86322548037e-03  3.93681927168e-03  5.77312494610e-04  4.96060497203e-03 -3.40254367535e-03 -8.81484161226e-04 -2.14646134722e-03  1.22332855574e-03  8.07418841272e-04  3.61738941978e-05 -1.69923217023e-03 -3.72310328242e-03 -2.34594380442e-03  1.65716355624e-03 -2.78982409880e-04 -1.26986780840e-03 -8.15773060143e-04 -5.45953190749e-04  2.98846611725e-04 -2.29895858656e-03  1.01100608317e-03  1.88000784547e-03 -3.92818866767e-03 -3.36532897952e-03  2.25974630057e-03  1.44973742627e-03 -1.23994505068e-03  1.19833702865e-03  2.81185323988e-03  5.54660423492e-03  1.29043505558e-03  8.74491628280e-05 -5.68495772653e-03 -8.53473390728e-04 -2.31611079290e-03  3.86346302176e-03  4.67552092287e-04  6.52606731888e-04  1.89069591854e-03  5.45950290482e-03  1.60214590769e-03 -2.68292754089e-03  3.25944023754e-04  2.78631401531e-03 -1.65371273017e-03  4.04625716452e-04  1.05130097559e-03  3.45565311552e-03 -4.11136722601e-03
-1.65245743627e-03 -6.23994761918e-03 -4.02983623296e-03 -5.42269790542e-03 -1.66115833034e-04 -7.70896698954e-04  4.17864827227e-04  6.56375307374e-03  3.79126318935e-03 -1.04064316980e-03  7.97543591802e-04 -3.55686203224e-03 -8.23286195568e-03 -2.63904289808e-03  4.00421132234e-03 -2.19286509017e-03  3.92648136554e-04  1.36288462618e-03  2.64952790152e-03  3.98913360425e-03  2.92039984129e-03 -3.60738910139e-03 -9.05088157130e-04 -1.42161037044e-04 -3.51704709665e-03  2.56112699747e-03  2.53549293442e-04 -2.41776636358e-03  2.67152410016e-03 -5.79001188951e-04 -2.73469113666e-03 -8.36993630745e-04 -2.46416722663e-03 -5.11201186328e-03 -6.35004678142e-04 -1.06089197284e-03  5.17864706233e-04 -3.20142064664e-03 -6.05804602457e-03  2.62392286543e-03  9.31592569927e-02  2.69828972226e-03 -2.88999665955e-03 -3.63844254236e-03 -1.82736717566e-03  2.99761277222e-04 -1.71389307523e-04  6.86259328334e-04 -1.92389718279e-03  4.81867537206e-04 -1.47001659542e-03  8.07493615073e-04 -1.53398034793e-03 -1.90285029021e-03  4.37653756797e-03 -1.75804163112e-03  5.70705163494e-03  2.33392712667e-03 -4.65551726415e-03  1.51260705583e-05  3.50271057681e-03  3.79322028324e-04  1.60551988363e-03  5.73089595769e-04  4.48473266695e-04 -1.98194989060e-03 -8.89988268481e-04  1.96332922501e-03 -4.05636837165e-03 -8.16509806848e-04 -9.44874398946e-04 -5.02555656807e-04  2.52624264956e-03  1.47481082848e-03 -5.67360772803e-04 -9.64055914580e-04 -1.13942250125e-04  2.50780543934e-03  8.81321899890e-04  2.25188549533e-03 -6.77077232361e-03  1.06369733710e-03  1.41497458897e-03 -7.68969270806e-04 -1.04338357954e-03  1.01891141279e-03  3.19514178192e-03  1.49318318913e-03  1.02796137592e-03 -1.05027336029e-03  6.48058758178e-03 -2.56657875577e-03  1.30844756138e-03  3.19290192381e-03 -2.84306662826e-03  8.17039611272e-04  1.37798499037e-03  4.49632996442e-04 -4.78051217024e-03 -1.70898271847e-03  2.49374780933e-03  3.94193939975e-04  4.73621800047e-04  3.51626540903e-03  4.89687301882e-04 -7.54402292181e-04  1.70550547233e-03  5.77190548537e-05  2.69547577888e-03 -7.15729506290e-04  4.71561712281e-03 -2.44980693998e-03 -6.62820970286e-04  1.63179625388e-03  5.07513275141e-03 -1.21369464281e-03  1.65738683054e-03  5.46018337430e-03  2.04653392362e-03  3.13130927804e-04 -5.64248668306e-04 -4.36617721475e-04  4.16082105615e-03 -2.21069906714e-03  6.25119407451e-03 -1.35919516331e-03 -3.94378400044e-04  6.25661149766e-03
-3.88533438424e-05  4.30605879197e-03 -2.22085076483e-03  1.72002187994e-03 -2.83462550555e-03  6.78437485132e-04 -2.46273635193e-03 -1.74207867485e-03 -1.14052935498e-03  4.81140948994e-03 -4.13878111185e-03 -1.45664782782e-03 -1.55952912200e-03  3.39000314396e-04 -4.25467398002e-04  1.34129809194e-03 -3.08749319941e-04 -1.29830463333e-03 -1.37749584107e-04 -1.80742296968e-04 -2.78584480368e-03 -1.33695777049e-03 -2.59433880537e-03  6.94002079849e-05 -1.02038596834e-03  2.15589714288e-04 -1.05835303240e-03 -9.04926396868e-04 -6.16361862535e-03 -2.65352546089e-03  8.54866553189e-04  1.06574936287e-03  4.65234571727e-04  8.52763632667e-04 -2.12830560316e-03 -1.19999102000e-03  1.82815428333e-03 -1.21782741447e-03  2.56561938337e-03 -1.80256779520e-02  2.69828972226e-03  7.19797996509e-02 -4.39898202708e-03 -1.11853722910e-04 -7.58563065181e-03 -8.78576439722e-05  7.51831895628e-04 -2.87095305654e-03  1.35798483574e-03  2.00166669707e-04  1.89569289540e-04  2.92230183911e-04 -6.77735997883e-04  3.07046333545e-03 -1.24853560532e-03 -4.42024829997e-03 -2.08334582113e-03  5.45390148206e-04 -4.54240749180e-04  9.22444776840e-05 -2.15018062777e-03  1.58943045851e-03 -1.51123706971e-04 -2.18246592926e-03 -3.37270018749e-03  2.21399678396e-03 -8.34606886306e-04 -2.16032738203e-03  1.78615825919e-03  1.13343771295e-03 -7.72864579197e-05  7.35353509528e-04  2.88501892444e-04 -1.07094728287e-03 -4.24659664673e-04 -1.64932657601e-03  3.83991891014e-04  1.34393104919e-03  8.96895930349e-04 -2.98419425342e-04 -1.01080973427e-03 -7.26854686421e-04  1.93671527179e-03  1.61813156044e-03  1.01462056992e-04  2.63908997808e-03  6.12054203518e-04 -9.91069345171e-04  2.53027526532e-03  3.14343880648e-03  1.56110216434e-03  3.53780945460e-03  9.08920085873e-04 -1.21855656156e-04 -1.08422889328e-04 -2.18149092912e-03  1.80438089576e-03  4.60230397707e-04 -1.50395848269e-03  7.57328482234e-04 -6.13602951404e-04  1.91346949716e-03 -1.30434293208e-04 -1.29345541281e-03  8.66695740961e-04 -9.36194495349e-05 -1.41081912125e-03 -1.74410984500e-03 -4.55504608271e-03 -5.82222540953e-04 -1.34998170478e-03 -2.34627668501e-03 -4.23298888696e-04  2.79889535672e-03  1.54320182477e-03 -2.75140166626e-03  5.86006233338e-04 -1.99812598563e-03 -2.28257563154e-03  1.28616115512e-03 -7.30965377459e-04  2.65360218666e-03 -1.62876203552e-03  1.00805794175e-03  3.55196345008e-04  6.63908550113e-04  1.45087825559e-03  2.54006671538e-04
-5.18056044218e-04  4.59779171900e-04 -2.10423233976e-04 -2.05373673248e-03  2.24767288357e-03 -2.67073876396e-03  6.06774990692e-05  2.24832159524e-04 -8.09853911106e-04  1.55162130847e-04  4.08023772628e-03 -1.18722490596e-03 -4.04742079896e-03 -1.20704083295e-03  1.76541169493e-03  1.41699962770e-03  3.09746955872e-03  8.64477162975e-04  9.92327059287e-04  1.35831146725e-03 -3.83185510879e-03  3.66730210143e-03  1.85069514378e-03 -2.83096430217e-03 -2.72821971844e-04  1.69559858120e-03  1.76549103230e-03 -2.17615439766e-03  4.51288370038e-03 -2.74117677807e-03 -6.75572416039e-04 -2.75942828756e-04  1.03632843447e-03 -9.36866539935e-04 -6.71995160759e-04  9.78548068501e-04  2.05655640596e-03  9.77482205799e-05 -4.90094522162e-04 -5.65404478668e-03 -2.88999665955e-03 -4.39898202708e-03  6.22381823433e-02  7.96958802176e-04 -2.68612100561e-03 -5.96222036402e-03  1.54464093753e-03 -8.53597890317e-05 -3.94628019190e-03  2.80884100941e-03 -1.70455397976e-04 -2.51154740245e-03 -2.43899163868e-03 -5.57371239149e-04 -2.25937674056e-03  5.35701168233e-04 -3.03888476040e-03 -4.53559441975e-04  1.60492141313e-03  2.72859548963e-03  1.16059612767e-03  7.62185012726e-04  2.80698585043e-03 -2.43479292026e-03  1.33282047843e-03 -4.57679275804e-03  1.80521950458e-03 -7.18021642841e-04  3.56365714804e-04  3.55043315075e-03 -7.35549556901e-04  2.90133246964e-03 -9.88288596561e-04  9.60131391839e-04  3.27870009653e-04  5.34356636380e-04 -1.72107249912e-04  9.32592393570e-04 -4.45399421746e-05  6.03326684928e-04 -1.20754570423e-03 -2.62311299718e-04 -1.94440326192e-03  4.51044946448e-04 -6.42328754806e-04 -2.10312512052e-03 -2.52446271449e-04 -9.24326122149e-04 -1.53576597054e-03 -1.50144595810e-03 -2.11560597213e-03  7.17751226925e-04 -1.60088717133e-03 -9.52386748623e-04  1.02195127602e-03  3.33334468652e-03  2.34643002166e-03  2.06257458422e-03  6.46610333469e-04 -4.86600361794e-04 -1.22737888651e-03  1.36791469956e-03  2.44329910142e-03  4.99845851519e-04  2.30632401672e-04  9.83417195636e-04 -3.06285250444e-04 -3.33612631356e-04  3.34145193396e-04  2.49327686627e-03  1.43192792028e-03  2.74388599136e-03  2.66957687692e-04  3.50984357672e-04 -1.55095361842e-03 -8.16806945733e-04  1.23019446196e-03  1.58746906789e-03  1.11276445810e-03  1.19235598890e-03 -1.25724058084e-03  7.65141494072e-04 -3.12613884670e-04  1.89474761255e-04 -1.15174529802e-03  9.78201505316e-04  2.44983837092e-03  8.97397107222e-04
-1.91946465897e-03  3.90791718669e-04  2.32081290867e-03  5.23971979221e-04 -1.87886499223e-04  1.76362666927e-03 -3.18545413713e-04 -1.95084688526e-03  3.77445855954e-04 -1.22491263655e-03  2.72797452394e-03 -5.40611936583e-04 -1.04484615636e-03 -3.94846864220e-04 -7.04360999862e-04 -1.63829811039e-03 -1.73918983233e-03  7.52015058833e-05 -1.08776512036e-03 -1.07898831296e-03  1.90443385122e-03 -1.08192392487e-03 -5.07480588850e-04  1.10608615350e-03 -1.01236589998e-03 -8.18103186029e-04  2.49399512738e-04 -8.97702158080e-04 -1.96265690852e-04  1.20358583265e-03  1.69272293739e-03 -1.35512455256e-04 -9.20908202911e-04  1.71295908015e-04  2.62645792337e-03 -1.41483213577e-04 -3.28641725551e-03  7.93332015268e-04  9.20735776378e-04  6.46195780603e-04 -3.63844254236e-03 -1.11853722910e-04  7.96958802176e-04  4.94985754599e-02  1.28671804082e-02  3.20620356049e-03 -9.96385613678e-03  7.10947689955e-04  3.77200862368e-03 -2.19784929188e-04  4.80345874262e-04 -2.22107701352e-03  7.35600774424e-04  1.08406751536e-04 -8.42659751891e-04  1.49764750471e-03 -2.84060371314e-03 -1.31762839693e-03  8.04956164103e-04 -9.24387903132e-04 -1.93853902278e-04  3.11438834080e-03  1.73228364429e-03 -1.97252128704e-03  7.30629071395e-04 -3.50658775958e-05 -8.43572430270e-04  1.40149080678e-04 -1.90389329224e-03 -6.78277594509e-04  7.40041626478e-04  9.96084392850e-04 -3.67508063835e-04 -4.32248641124e-04 -1.98125602581e-03 -1.27299946870e-03  4.38510866921e-05 -1.38091088327e-03  8.13528869915e-04  4.21706227826e-05  3.21262759473e-03 -2.72193310387e-03 -1.89875341794e-03  1.12153387018e-03  1.95347483208e-03 -2.96272842104e-04  1.57641853390e-03 -6.90381291315e-04  3.43567296670e-04  4.28858291247e-04 -2.51695956206e-04 -8.08856561538e-04  4.12683446022e-04 -1.22877526987e-04 -6.23406686985e-04 -2.66581071779e-04  2.57962389500e-04 -3.58861993259e-04  2.04863092700e-05  1.86262426285e-03 -1.28061107304e-03 -7.70394311785e-04 -1.81886581005e-04  2.68369781396e-03  1.52406851392e-03  1.64775713261e-04 -7.28262810701e-04  1.72167726261e-03 -2.23773360439e-03  8.28471778163e-04  2.21403690939e-03 -1.95629967877e-03 -2.18479321726e-03 -1.57094170731e-04 -9.22345514171e-04 -3.55586733366e-03 -3.53825284125e-04  2.13441478010e-03 -3.39036027272e-04  1.08509952405e-03 -1.03325833527e-03  6.69482131111e-04  6.96643743918e-04  4.24463894667e-04 -6.62356044531e-04 -1.07472901102e-04 -7.99004366926e-04 -1.67847024685e-03
-1.42392256940e-04 -5.19440766438e-04  3.13093554845e-03  3.50538060993e-04 -9.44600736830e-04  1.03436882016e-03  1.00423183965e-03 -1.81079481039e-03 -8.64374124496e-04 -6.66592312135e-04 -2.30933771836e-03 -3.39116524149e-03 -6.65503448854e-03 -1.35190581210e-03  2.08098009695e-03 -6.60981810692e-03  1.38436493487e-03 -4.51066505985e-04 -2.06165433000e-03 -2.50107509353e-03  3.16244244798e-03  1.62066445106e-03 -6.60103172890e-04  3.59537086398e-03 -9.09188666157e-04 -1.47675709737e-03  3.64509414897e-04  2.03760650688e-03  5.65748578306e-04  2.36591546849e-03 -4.99881748427e-04 -1.24365067461e-03 -1.42621259759e-03 -1.60124556117e-03  4.24641644542e-03 -5.83766506819e-04 -2.76764189150e-03  2.46172848093e-03 -2.39898832965e-03  8.79514694803e-05 -1.82736717566e-03 -7.58563065181e-03 -2.68612100561e-03  1.28671804082e-02  1.02732449506e-01 -4.11336664702e-03 -3.26628929842e-03  2.11612294585e-03  1.65419829726e-03 -7.53094806638e-03 -3.64001807969e-03 -1.09870570620e-03  2.31330173199e-03  3.16118109000e-04  2.23950905328e-04 -2.56151616310e-03 -4.33183417337e-03 -6.51043674754e-04 -1.37283864368e-03  1.64830338698e-03 -1.57929735495e-03  4.36077559894e-03 -1.26130698098e-03  2.12875608300e-03  3.80163506083e-04 -1.01439480635e-03 -8.84553321164e-04  2.35673997308e-03 -2.52959856816e-03 -2.53974236747e-03  2.15124078747e-03 -6.77211340924e-03  6.44193751462e-04  5.42109956393e-04 -5.31614823080e-04  1.52179668295e-03 -3.61611984799e-04 -2.48254603066e-03  1.93662370516e-03 -3.33331167475e-03  4.03513864533e-04  1.85975822322e-03 -2.68124409567e-03 -8.66578370671e-04 -1.73296886610e-03  1.32473074504e-03 -3.65011259375e-03  3.47619470583e-03 -3.07245887599e-03 -1.06761283506e-03 -1.84014695809e-03  7.32542790367e-04  3.56911186520e-03  1.37392315824e-03 -1.14813475395e-03 -3.97068637887e-04 -1.81747508844e-03  6.52990096642e-04 -5.19951762647e-04 -2.92710833233e-03  4.19489808989e-04 -2.03709345079e-03  3.94177646119e-04  1.63925169455e-03  3.54887077795e-03  7.95146251269e-04  1.62792743997e-03 -3.12394289760e-03 -6.21512562648e-03 -2.36913218251e-03  1.57778868544e-03  6.93284552214e-04 -2.48476158955e-03  5.44477506642e-03  5.19667645837e-03 -1.60835605430e-03 -3.00878131936e-03  2.11403842294e-03 -5.08788648907e-03  3.31763904607e-04 -4.89912058771e-03 -1.78789954804e-03 -2.54175565229e-03 -8.45464462490e-04 -1.12221268457e-03  1.16473586049e-03 -5.14180672525e-03 -2.97917811659e-05
 3.16883304510e-05  8.71628677091e-04 -1.24562679660e-03  9.30958905290e-04 -4.61900412013e-03  1.07477742869e-03 -1.60766528716e-03  2.68379379147e-03 -1.48347181069e-03 -2.21114404183e-03  9.41755865931e-04  2.63147160908e-03  5.00409779655e-03  3.80625084808e-04  5.78811881379e-04  8.01678860008e-04 -8.16890187448e-04  1.04963476290e-03  1.49850688890e-03 -1.04053025307e-03  1.08076279585e-03 -7.13458518509e-03 -5.02093727344e-04 -2.20832901872e-03 -1.48747575529e-03  1.86182248478e-03  1.80912077077e-03  3.56708914033e-03  2.41464141649e-03  9.33610979942e-04  2.16502579582e-03 -8.94030758368e-04 -9.23728239748e-04 -3.48358517809e-03  9.00467240485e-06  6.47963339391e-04  3.79682033996e-04 -3.08642956475e-03  1.18711894619e-03 -1.19357554632e-03  2.99761277222e-04 -8.78576439722e-05 -5.96222036402e-03  3.20620356049e-03 -4.11336664702e-03  8.97884669631e-02  5.12210181752e-03  7.47794320829e-03  5.86156328700e-03 -3.90227780043e-03  1.66277000920e-03  2.12034062180e-03  3.18848781384e-04 -6.75571193886e-04  2.53978313336e-03  1.99776161089e-03 -2.61226372802e-03  8.67414417957e-04  3.39608098931e-03 -2.54725944469e-03  3.31130819091e-03 -3.23063545198e-03  2.70040353038e-03  3.45888616999e-03 -5.21788236326e-03  2.87559024422e-03 -3.46512319938e-03  6.14600111147e-03 -2.08143646507e-03 -1.78470679983e-03  7.20551550342e-04  3.27375548395e-03  1.15871449394e-03  2.69571919449e-03  1.27124005202e-03 -5.91072245405e-03  3.17228421322e-04 -1.23981046442e-03  6.39460351884e-04 -4.90495743669e-05 -1.76905676726e-03  1.19180389835e-03  1.48987953734e-03 -1.56481186045e-03 -1.12981840299e-03 -2.69523365276e-03 -1.43057662467e-03  4.73047657633e-04 -4.15425370803e-04  3.87851974832e-03  1.09373137040e-03 -1.90946310892e-04 -1.07138794087e-03  5.23021770090e-04 -4.35795059920e-03 -5.51761652251e-03  8.91789373406e-04 -2.16610335874e-03  7.41662366135e-04  4.42612574975e-03 -5.04208653101e-04  7.95010342922e-04 -1.55636716830e-03 -3.75381627853e-03 -2.39170165904e-03  2.04591011788e-03 -3.00629831270e-03 -7.04728758441e-04 -2.55693843882e-03 -1.53633689837e-03 -3.57458218074e-03  1.78369863314e-03 -1.76328421803e-03  1.02088484096e-03 -1.12170939148e-03 -7.74573814339e-04 -6.51495249348e-04  1.26636382181e-03  4.16278595597e-04 -3.13052555839e-03  3.51055996063e-03  2.33367993822e-03 -2.98691309146e-03  3.04976496465e-03  1.82245788155e-03  7.59066961078e-04  4.99458619753e-03 -1.93905628674e-03
 3.10417543995e-03  2.94997071140e-03 -5.09096280197e-04  8.76932111521e-04 -2.12765858065e-03  9.69382727091e-04 -1.28613896246e-03  1.22197518795e-03 -5.89731164692e-05  1.50973594220e-03  1.31919095749e-03 -5.20890544436e-04  1.96467853730e-04 -4.74647144359e-04  1.80964482271e-04 -1.06034234481e-04 -4.47357578817e-04 -1.47886262997e-03  2.38776727840e-03 -4.15773260269e-04 -6.42439426882e-04 -2.30623524603e-03 -1.08872999384e-03 -1.11041342167e-03  5.02659294309e-04 -8.11273771900e-05  1.55301153555e-04  8.55984863653e-04  6.34824891838e-04 -1.12784313100e-03 -6.03067640002e-04 -1.70293047842e-03  1.34880823298e-03  1.14714353173e-03  2.22779120188e-04  1.35001544928e-03  7.67201021201e-04  8.89327763988e-04  4.78377049975e-05 -1.51981040709e-04 -1.71389307523e-04  7.51831895628e-04  1.54464093753e-03 -9.96385613678e-03 -3.26628929842e-03  5.12210181752e-03  5.50533499959e-02  1.21245375744e-03 -8.81628092079e-03 -8.40986986574e-04 -2.60501729486e-04  1.76731025718e-03 -1.13993220241e-03 -1.34074316037e-03  2.18019260649e-03 -1.83563949387e-03  1.46484041414e-04  9.90065408272e-04 -1.13115032838e-03 -4.49135197459e-05 -1.51809654257e-03 -2.28015408150e-03 -1.33108822367e-03 -3.19366147649e-04  8.46426863067e-04 -1.26477601278e-03 -1.64408698559e-03  2.16943071776e-03 -1.73412180288e-03  4.75877369675e-04 -2.32352771084e-04 -8.24240562763e-04  6.81137773816e-04  1.71643587965e-03  1.01738138814e-03 -5.30762072331e-04 -6.35863467769e-04 -1.19014653244e-04  2.72483873822e-05 -2.78036297453e-03 -1.06234098213e-03  2.20625713210e-03  2.95742675151e-03 -9.37280892453e-04  5.64730967726e-04  5.97405010887e-04  1.65945219410e-03  2.38254108177e-03  5.74700376320e-04  1.86466988406e-03 -2.90228765156e-04  4.49000529563e-03 -1.53126948413e-04  6.56100700265e-04 -1.11663281905e-03  1.17447822464e-04 -7.03336297208e-04  2.26627972806e-04 -8.64427842860e-05 -2.66551455764e-03 -1.08323413613e-03  1.98921275263e-03  3.05604083576e-04 -5.04687229888e-04  1.22250047823e-03 -4.65758269937e-04 -1.53733919500e-04 -1.59707091026e-03 -2.10236802078e-03  5.21378727839e-04 -3.42834755404e-04  1.31429076128e-03 -5.54736968458e-05 -6.50922725926e-04 -7.76982812576e-04  1.55915767350e-03 -5.09094272463e-04 -1.24549549991e-03 -4.30097810561e-04 -2.86722629855e-03  6.64408693997e-04  1.14171580111e-03  4.52276427012e-04 -1.69568018252e-03  1.40728514979e-03 -4.66424949980e-04 -4.69548441025e-04  1.05501604756e-03
-3.90325896268e-03  7.43926076233e-04  4.46520674475e-03 -4.28528040016e-04 -2.27218770992e-03  1.44521164547e-03  1.48289977700e-03 -1.61230368263e-03  2.69462378487e-03 -1.36617822846e-03  2.10307837501e-03  4.13646324558e-03  8.32229626295e-04  2.32968859237e-03 -2.64305899234e-04 -3.10796005394e-03 -6.06515927303e-03  2.87890955650e-03 -6.94256249116e-04 -3.23901000982e-04 -4.47868980787e-04 -2.16097293024e-03  2.92531691007e-03 -2.45096648811e-03  1.34661381751e-03 -2.84212646913e-03 -3.05807347316e-03  8.12775047193e-04 -2.76584472455e-03 -6.98213716976e-04 -6.42240959169e-04 -4.19747960502e-04  1.72253520113e-04  2.17660864537e-03 -8.21226510181e-04  1.15472049746e-03 -2.30548070244e-03  2.08990778262e-03 -1.65810944771e-03  2.24297345346e-03  6.86259328334e-04 -2.87095305654e-03 -8.53597890317e-05  7.10947689955e-04  2.11612294585e-03  7.47794320829e-03  1.21245375744e-03  9.09441288245e-02 -3.85123511001e-03 -3.76867875415e-03 -1.53842692573e-03  1.17109933419e-03  4.06921242798e-03  3.22353735136e-03 -2.42428131677e-03  2.27154794672e-03  1.58549551522e-03  8.30286568069e-04  3.42300177096e-03  7.57922159473e-04  4.32558753261e-04  7.43694637415e-04  6.59876022127e-04  4.28445699219e-04 -4.23587776755e-03  2.12054654096e-03 -2.98576892068e-04  4.09562942586e-03 -8.88719764409e-04 -2.04356656252e-03  1.39545838617e-03 -2.45445996779e-03 -1.88351142139e-03  1.33847351018e-03  1.04177522003e-03 -2.87679284018e-03  1.62084912790e-04 -2.32295399825e-03 -6.30498330467e-04 -1.57231943111e-03  2.32509341785e-03 -8.52453495790e-04  1.55030396529e-03  2.23677717976e-03 -4.02598842331e-03 -1.99084641133e-03  1.19533706048e-03 -4.01143563705e-03  2.04159073959e-03  1.96370223931e-03  1.18676701076e-04  8.94009414140e-04 -3.28083276237e-04  5.56786452551e-04 -1.72982718116e-04 -1.96603667911e-03  2.21465200983e-03  9.54840316984e-04 -8.73512008087e-05  1.19917849634e-03  2.39285684005e-03 -6.75118851722e-04 -2.76585430826e-03  1.08076258021e-03  2.96604462055e-03  2.46525813356e-03 -1.50174003094e-03 -5.93445294042e-03  7.24587745287e-04  1.71610881669e-03  4.08394651751e-04 -3.21965830630e-03  2.15781649563e-03 -3.97437679098e-03  1.94444852167e-03  6.00485651888e-03 -4.37001057843e-03  3.08365686974e-03 -3.34941365205e-03 -5.30713343829e-04  3.91906160688e-04 -5.42558608787e-04 -6.73625485853e-04  1.86163789657e-03  4.12085651413e-03 -2.47711533816e-03  3.38276264319e-03  6.61277192041e-04
 1.50436622574e-03 -3.42389943994e-03 -2.08853299872e-03  1.85774166641e-03  4.77304835387e-04 -6.73736242844e-04  1.10334565388e-03  1.25555476926e-03  7.98732191254e-05 -2.00216186606e-03  5.35403246635e-03 -2.79008482743e-03 -3.70821551984e-03  6.13327388389e-04 -5.76349008712e-04 -4.02611009258e-04 -1.10820352444e-03 -1.57599369533e-03  3.84586397819e-04 -2.39338649947e-04  1.49043378969e-03  1.51051219412e-03 -2.01602311047e-03  2.16922005082e-03  2.38061714658e-03  2.31662860489e-03 -2.36843983438e-03 -1.67754989847e-03 -4.91574827635e-03  6.19526243527e-03  3.03514470373e-03  2.52152558429e-03 -1.29926448092e-03  8.06822562713e-06 -4.90076496245e-03 -2.40378256064e-04  4.71766811750e-04 -1.42285332055e-03  2.57309158163e-03 -2.84651271590e-03 -1.92389718279e-03  1.35798483574e-03 -3.94628019190e-03  3.77200862368e-03  1.65419829726e-03  5.86156328700e-03 -8.81628092079e-03 -3.85123511001e-03  1.02553412993e-01 -1.12481219577e-02  4.56947037187e-03 -4.23135411245e-03 -8.10420917100e-05 -1.15654774198e-03  1.51117176738e-03  3.27102615901e-03  2.85495117164e-03 -1.75735070362e-03 -1.79369739154e-03 -2.43392121065e-03  1.53045879853e-03  2.75722863739e-03  1.55835174406e-03 -1.28002292551e-03  2.09525999127e-03 -2.05116777106e-03 -3.23102819535e-04  1.22230704482e-03  1.62332066611e-03  1.75891628599e-03 -3.65965577704e-03 -5.61734179526e-04  2.71067735051e-03 -2.49235447338e-03 -2.23383095026e-03 -2.19777883232e-03  9.93314127460e-04  3.08755875218e-03 -9.12409152745e-04  3.60991533180e-03  2.95051860701e-03 -3.23990153928e-04 -1.40673997721e-04 -8.52562391961e-04 -3.83199407254e-03  1.63143213133e-03 -1.50357712506e-03 -5.24063294240e-03  1.11587145643e-04 -7.85723958739e-04  4.84214505734e-04 -6.33958457030e-04 -2.56752065170e-03  7.46501008154e-04  2.07611203615e-03  1.22788522764e-03 -5.47927754722e-03 -2.83261169249e-03 -1.42345382862e-03  3.06194558463e-03  2.81065295699e-03 -3.19759951449e-03 -2.35992090026e-03 -3.18817488197e-03 -8.57772476951e-04  1.23698147250e-03  8.02784016786e-04  7.42548145550e-04  1.59823145720e-03 -2.40489353245e-03 -3.51370755427e-04 -3.26122939827e-03  2.43908218893e-03 -1.12815435657e-03  8.27070436397e-04 -3.09061975974e-03 -2.16803348053e-03  2.39296180237e-03 -9.74460216882e-04  1.92980416938e-03  1.29322181420e-03  8.19226415608e-04 -2.84686427281e-03  3.27276010196e-03 -7.99993400425e-04 -1.27749693861e-03  2.49118586530e-03  8.35393630554e-04
 2.37729353050e-03 -7.39954615657e-04 -3.46886852596e-03  2.55674048008e-03 -4.86444308702e-03 -1.88976185654e-03  1.43205826675e-03 -1.75964086659e-03 -4.48694638055e-03 -2.43302749231e-03 -1.14427720742e-03 -3.69411400976e-03 -3.35629806160e-03 -7.37007288659e-04 -1.24784900010e-03 -2.96802600221e-03 -4.60482143689e-03 -4.82686479888e-03  8.25885623251e-04 -3.77300116588e-03 -6.56908994095e-03 -7.48188232010e-04 -2.64808975723e-04 -3.12636317652e-03 -2.17449558441e-03 -2.27104909147e-03 -6.08834222136e-04  1.08408528411e-03 -3.83803298484e-03 -5.06764267120e-03 -4.80690047855e-03  5.99912987756e-04  1.67618899364e-03 -1.89136705373e-03  1.34097987067e-03 -5.44327297862e-03  1.50508040613e-04 -2.02406571969e-03  2.66183815642e-03 -1.47570537715e-03  4.81867537206e-04  2.00166669707e-04  2.80884100941e-03 -2.19784929188e-04 -7.53094806638e-03 -3.90227780043e-03 -8.40986986574e-04 -3.76867875415e-03 -1.12481219577e-02  9.13035261731e-02  1.55012781591e-02 -2.95525819396e-03 -2.18491398240e-03 -1.19833000360e-04 -3.32049549992e-03 -1.68694097385e-03 -1.90891549809e-03  1.03789471519e-04 -1.04701464620e-03  1.28998265730e-03  1.69107403894e-03 -6.09284567676e-03  3.87231973732e-03 -6.99709909814e-04 -2.68205193534e-03  7.70833551985e-03  5.61542161336e-04  7.52922380359e-04  7.75069800993e-03  1.75013297326e-03 -4.12678152559e-03  1.03689381895e-03  6.28894793021e-04 -5.16783391422e-04  3.28609469782e-03 -1.33939845100e-03 -1.85103016799e-03  3.53608819979e-03 -9.13400424437e-04  1.08540860015e-04  2.37251221418e-03 -2.66588993065e-03 -4.14700762596e-03  7.56333152268e-04  1.89735364081e-03 -3.81252320076e-03 -2.24111729284e-03  2.12743656207e-03 -7.40769031309e-04  5.70522850998e-04  2.30511709084e-03  2.80116821123e-04  1.63015853312e-03 -3.27641402724e-03 -1.74585935749e-04  1.06123763586e-03  6.66428012751e-04  9.66269377031e-04  3.89929196072e-03 -6.79568753854e-04 -3.15759669949e-03 -4.00181324563e-03  5.75222514795e-04  1.51462662671e-03  1.48724462386e-03 -2.30816645688e-03  1.62567626183e-03 -3.44137354983e-03  1.16700684848e-04  1.26720804473e-03 -1.52234976596e-04  5.60529921052e-03  5.17690670759e-04 -6.26796326334e-03 -7.76300930097e-03 -5.86250080393e-04  2.27813902941e-03 -3.66162935999e-03  2.39218311350e-03  6.70437052861e-04  1.28655686156e-03 -3.14573832867e-03  3.92940140663e-03 -4.19119397064e-03 -7.53172964471e-05  1.66126185632e-03 -1.66757039415e-03 -1.86256199769e-03
 1.87668920303e-03  3.47461909996e-03 -2.82815181880e-03  1.63044002634e-03 -1.17555779202e-03 -3.29715930541e-04  1.97462438202e-04  4.68803731857e-04 -4.26941602380e-03 -4.61318637898e-03  1.20212254643e-05  5.70734497676e-04 -4.95509752813e-03 -6.77621817152e-04  1.64211219738e-03 -5.54366714328e-03  8.97710608158e-05  1.60050060010e-03 -4.09715930311e-03 -1.27528768379e-03 -3.80007870475e-03  8.96966429373e-04  5.59617986086e-04 -2.69355784952e-03  2.25719823829e-04  1.59940366139e-03  2.19681423885e-03  9.21886148717e-04 -1.70723002012e-03 -2.31600393057e-04 -3.32414230657e-04  1.94069157833e-03  1.70079555387e-04  5.73052276038e-04  3.84194832293e-03 -2.04352175807e-03 -2.45270184518e-03  2.31750465350e-03 -3.07949733432e-05  7.32592826563e-04 -1.47001659542e-03  1.89569289540e-04 -1.70455397976e-04  4.80345874262e-04 -3.64001807969e-03  1.66277000920e-03 -2.60501729486e-04 -1.53842692573e-03  4.56947037187e-03  1.55012781591e-02  8.08739051071e-02 -2.07973892945e-03 -4.46672452741e-03 -4.86535033429e-03 -2.82854674155e-03 -5.79970963939e-05  1.96126952088e-03  1.32651046934e-03  8.65553549146e-04 -4.17650042580e-03  7.66307093031e-04 -1.56514011919e-03  1.92471737167e-03  2.97568744087e-03  7.26259838124e-04  1.06497147730e-03  2.93318786589e-03  4.87780513513e-04  6.59893988933e-03  1.52296929161e-03 -1.17538981234e-03  1.72481377507e-03  1.18123177494e-03 -2.45951970521e-03  5.25295697762e-04 -2.67232715204e-03  4.49037854994e-04  5.16102119119e-03  8.53858226298e-04  2.58065133631e-04 -2.28436375561e-03 -6.41303734266e-03 -2.14529684854e-03  1.24619843557e-03  1.86894755038e-03 -4.40117791629e-06 -1.47620310630e-03 -3.80642986937e-03  8.77129861118e-04  4.61647378547e-03  3.45001843914e-03 -1.88500323687e-03 -1.90378609269e-04 -1.35733450125e-03 -9.65446394789e-04  3.75524380412e-03  1.71761669547e-03  1.89032172780e-04  1.84573017456e-03  2.60248954339e-04 -1.83800408909e-03  1.48737496096e-03 -2.93684178084e-04  2.02790780192e-03  1.35578066651e-04 -1.27128901738e-03  2.28659051974e-03 -1.36888897780e-03 -7.10636030243e-04 -5.03503545884e-04 -5.09303828026e-04 -3.06408577626e-04 -2.62073441263e-04 -3.65241794564e-03 -3.86459339348e-03 -4.70978371992e-04  1.38975421825e-03 -1.46955473735e-03  4.68496706946e-03  3.91814473058e-03  3.11725532893e-03 -2.96597668133e-03  5.48802143349e-03 -3.49602443461e-03  1.01667844088e-03  6.38329365957e-05  2.18781353058e-03 -2.36737892543e-03
 3.36098576387e-04 -3.38300125795e-03  1.80993692304e-03  8.13548313842e-05  7.64694536409e-05  7.06300536524e-04 -2.05813273090e-04  2.78259592772e-03  1.41826792674e-03 -1.60196152369e-04 -2.39584279100e-04 -2.34771293881e-04  1.61417640627e-03  1.47439671225e-03  1.99617685811e-04  7.80404042755e-04  1.95853516782e-03 -2.35364631637e-03 -1.08427787246e-03 -2.50350810447e-03  2.53416758396e-03 -3.36051391750e-03  4.90030786511e-03 -5.75844377325e-03  2.51324799336e-03  1.30421109772e-03  2.94237957031e-03 -4.44692694268e-05  2.62355692458e-03  3.53215737464e-04  5.94024056638e-04  2.73665508995e-03 -1.70565567092e-03  3.51002021415e-03  1.36827919218e-03 -2.64812248372e-03  3.12430497588e-04 -1.10442493408e-03 -1.80245385375e-04  9.06101231266e-04  8.07493615073e-04  2.92230183911e-04 -2.51154740245e-03 -2.22107701352e-03 -1.09870570620e-03  2.12034062180e-03  1.76731025718e-03  1.17109933419e-03 -4.23135411245e-03 -2.95525819396e-03 -2.07973892945e-03  7.58796833896e-02 -1.42160143361e-02 -8.03682943179e-03  5.43654222459e-03 -3.79387490595e-03  5.51448415841e-04  1.70114524058e-03 -3.15637875229e-04  3.32277660238e-03 -1.48233671514e-03 -5.18877821162e-04  1.99074690478e-03 -8.31693885712e-04 -3.51770821950e-04  3.36591697484e-03 -2.78775901873e-03  1.61791726641e-03 -9.95996375115e-04 -7.95639188237e-05 -1.06175870655e-03  1.18727521557e-03 -2.64067223232e-03 -2.70890711146e-04 -1.28699831799e-03 -3.39690806824e-05  3.60926622050e-03  1.51226075622e-03 -8.06120061981e-04  1.56643982009e-03  5.22536411076e-05  3.79533313121e-03  9.16842862054e-04  1.46052803546e-03  2.17395994437e-03  2.05357268433e-03  2.37541044506e-03 -2.14908216623e-03 -8.71991981136e-04 -3.34669841632e-04 -8.03120798508e-04 -1.02212594248e-04 -2.07400667814e-04 -4.04675706649e-04 -4.88941800607e-04 -1.90393738800e-04 -4.94740655002e-04 -1.88448795295e-03  1.37007495220e-03 -3.51965834479e-04  2.66074065981e-03 -1.81736976122e-03 -1.93905806872e-03  1.16608357043e-03 -3.42853928541e-04 -2.36198299049e-03  8.11303531337e-04  2.05653405296e-03  1.37617117298e-03  3.98105515362e-03 -4.26120563107e-03  3.15309646878e-03 -1.27481948142e-04 -3.41751728841e-03 -1.75416387233e-03 -1.54723113789e-05 -5.16242548412e-04 -1.90665626831e-03 -1.47767776453e-03  3.91877816202e-04 -4.11932439378e-04 -2.04049055912e-03 -3.41173311671e-03 -1.84668504044e-03 -1.05593223014e-03  2.16984748380e-03  2.72731046523e-03  1.19943996600e-03
-1.63582727075e-03 -1.60962098921e-04 -2.59993116638e-04  3.43735322966e-03 -1.31308293239e-03 -3.44455611895e-04 -5.62279307904e-04 -3.63540344250e-03  2.12161017840e-03  3.00094456194e-03  5.53624205594e-04 -1.61431615097e-03 -1.38174180833e-03  3.22677727508e-04 -1.82997349821e-05 -2.05814169113e-03 -8.85405399464e-04  1.72084825760e-03 -1.78369295192e-03  2.83633248499e-03 -7.24520746873e-04  2.67121177405e-03 -2.14021301075e-03  2.16269186108e-03 -2.17760939377e-04 -1.67572266907e-03 -8.92173580892e-04  8.97002889938e-04  9.01602943942e-04 -3.78013452308e-04  2.07325392545e-04 -2.28282280744e-03  3.32375849644e-04  6.09742943064e-04 -1.79413376532e-03  1.75109371414e-03  9.93199362602e-04  6.89468927096e-04 -1.60475312687e-04  6.10464866410e-06 -1.53398034793e-03 -6.77735997883e-04 -2.43899163868e-03  7.35600774424e-04  2.31330173199e-03  3.18848781384e-04 -1.13993220241e-03  4.06921242798e-03 -8.10420917100e-05 -2.18491398240e-03 -4.46672452741e-03 -1.42160143361e-02  5.64489145143e-02  2.06959276412e-02  3.62806190943e-03  7.10784096034e-03  8.36634278517e-04 -1.08221875697e-04  1.70081124566e-03  1.27650562473e-03 -3.76029018843e-04  1.10592735189e-03  1.91365736619e-04  2.50319119095e-04  1.62225396214e-03  4.95642921408e-04  2.84095433445e-03  1.30230230926e-03 -2.37357968608e-03  1.09448289440e-03  1.69180596111e-03 -1.83107697157e-03  1.90499822666e-03 -1.68793802993e-03 -4.65314054655e-04 -7.68622512564e-04 -2.75097900365e-03 -3.12165055280e-03 -2.88472303011e-04  1.09252024216e-03  2.17255839464e-03 -3.98749937905e-04  1.05261110526e-03 -2.89333373318e-04 -2.83207524111e-03 -2.76646723756e-03 -1.72520907259e-03  4.16789714427e-03 -1.36365318474e-03 -1.35873566905e-03 -1.12841694600e-03  1.02781111694e-03  2.86815701365e-04 -1.43002502366e-03 -1.44016924105e-03 -2.18494037084e-03  2.16014838996e-03  6.42237459628e-04 -7.82406358179e-04  2.34108403192e-03  6.61797404619e-04  4.85674382253e-04 -2.48129415733e-04  4.85833885243e-04  4.13051753103e-04  5.30192308557e-04  3.18247191383e-05 -1.69984043497e-03 -1.51358961172e-03  1.53219142797e-03  1.36030019718e-03 -1.96693089547e-03 -7.18580472218e-04  1.45128536736e-04  2.04923982424e-03  4.31518396675e-04  3.78676532443e-04  2.59961315513e-03  2.82806305742e-03 -4.20914811996e-04  2.06290378294e-03  3.51432662147e-04 -1.37293757036e-04 -4.11590570833e-04 -1.41988458332e-03  5.94984229843e-04  2.25962410776e-03 -1.61943921511e-05
 3.53009844157e-03  7.64702693030e-04 -2.96218330019e-03  3.97775345675e-03 -4.84025131097e-03 -1.85521539834e-03  9.14539931247e-04 -2.35289848888e-04  2.32548713330e-03  2.98329754364e-03  9.13588203331e-05  1.32308530562e-03 -1.00261232168e-03  3.52172565829e-04  4.19146911079e-03 -1.53164783328e-03 -2.88325705701e-03  3.11538591353e-03 -2.38950191879e-03  4.82777494339e-03 -3.94775409154e-03  2.20277051245e-03 -1.32341548627e-03 -1.51800760989e-03  1.84999991721e-03 -1.80742796123e-03 -2.03302560263e-03  5.46898681459e-03  5.99084736836e-04 -1.09054038374e-03  1.32742465406e-03 -1.06890117823e-03  2.53679674573e-04  4.14462098452e-03 -4.01779566407e-04  3.15496488907e-03  2.55270121685e-03  3.24332186522e-03  1.08347342812e-03 -2.73063554895e-03 -1.90285029021e-03  3.07046333545e-03 -5.57371239149e-04  1.08406751536e-04  3.16118109000e-04 -6.75571193886e-04 -1.34074316037e-03  3.22353735136e-03 -1.15654774198e-03 -1.19833000360e-04 -4.86535033429e-03 -8.03682943179e-03  2.06959276412e-02  9.49678272740e-02 -1.32954470680e-02 -3.61332827920e-03 -4.59745525348e-03  3.51726736909e-03  3.74054843418e-03  1.46281160193e-05  3.91785657854e-03 -3.65868357989e-03  6.59205311697e-04  2.68343759014e-03  1.60302730606e-03  3.81577299031e-04 -8.56683821518e-04  1.43687701419e-03 -3.71752206165e-03  1.32752075952e-03  2.45741069778e-03 -3.07376030279e-03  2.22193908501e-04 -1.81100636400e-03  3.40792156897e-04 -4.96496010351e-03 -3.95455725305e-03 -6.10340427053e-03  3.34001093190e-03 -2.29077311289e-03  1.91544935516e-03  2.37812944252e-03  1.48769118938e-03  5.31846671244e-04 -4.65656499645e-03  1.00988912720e-04 -6.10243758512e-05  1.12589967842e-03 -2.72713978551e-03 -1.27907141851e-03 -3.09089523254e-03  7.52614718380e-03  4.17804150150e-03  1.00144700838e-03 -4.54822090967e-03 -3.03686824717e-03  3.64878848995e-03  8.17122084516e-04  1.79279355885e-03  1.39118363180e-03 -9.18866229080e-04 -6.60902145195e-05  2.01285534700e-03  2.10415670856e-03  3.91195533875e-04  1.42507974501e-03  1.63882478173e-03 -4.69046619046e-03 -5.25640492392e-03  3.14377977838e-03  4.05804325331e-04  2.00634991222e-03 -5.47354232305e-03  6.08893431239e-03 -1.03914117640e-03 -3.61194088799e-03  1.22221719889e-03  9.46563517909e-04 -1.09520595057e-03 -1.30950438887e-03  3.69594192357e-04  2.34999792422e-03 -3.49297197086e-03 -1.44786392320e-03 -2.85819900308e-04  4.83110737689e-04  8.39800915801e-05 -2.29906875038e-04
-4.76081493972e-04  1.82253689667e-03 -1.51647951812e-03 -1.33713725472e-04 -1.23663348678e-03  3.86392186251e-04 -1.93426568807e-03  9.35888800209e-05  2.56717972563e-03  9.66853820618e-04 -4.04329313952e-03 -2.89152962190e-03  1.60949661202e-03  3.37058923841e-05 -3.10237288442e-03  1.08499256645e-03  3.67730160533e-03 -2.58345370249e-03  7.50206538413e-04 -6.31205675877e-04  2.40273496961e-03  3.82010540891e-03  8.59341375627e-04  2.92298397722e-03 -8.52115084307e-04 -1.34760291773e-04  1.93353091638e-03  6.94337855852e-05  3.51805399487e-04 -8.59289360444e-04 -3.75658343248e-04  6.32398628836e-04 -2.35780383020e-03 -6.45170266750e-04 -1.91608090925e-03 -1.16808874499e-05  2.95239448227e-04 -1.29050064786e-03 -1.91663560772e-03  1.20809269697e-04  4.37653756797e-03 -1.24853560532e-03 -2.25937674056e-03 -8.42659751891e-04  2.23950905328e-04  2.53978313336e-03  2.18019260649e-03 -2.42428131677e-03  1.51117176738e-03 -3.32049549992e-03 -2.82854674155e-03  5.43654222459e-03  3.62806190943e-03 -1.32954470680e-02  6.60350858751e-02 -7.78974606494e-03  8.86631602561e-03  4.05103229123e-04 -1.50970100151e-03 -3.41698098658e-04  1.76849069159e-04  1.68843800526e-03 -5.45621418153e-04  5.60057006207e-04  1.48427168724e-03  6.80217098987e-04  3.29725137260e-03  6.87964042791e-05 -4.50850078688e-04 -9.23114241514e-04 -1.40393151278e-03  1.09603459100e-03  1.09147683559e-03  1.26585739809e-03 -1.34626073671e-03  4.00880600917e-03  5.68540538604e-04  1.93566106346e-04 -3.12752646241e-03 -2.67749041515e-04  2.24819063399e-03  8.62463166606e-05  2.45518868129e-03 -5.96367895020e-06  1.06698465030e-03 -1.14359662713e-03  2.18030260686e-03  9.33009249242e-04  9.89768163827e-04  1.35460615845e-03  1.40069988793e-03 -4.19942320046e-03 -1.24112758046e-03 -1.10859117482e-03  9.59031946865e-04 -2.35523869756e-03  7.92568295213e-04  6.17987633650e-04 -6.86890679126e-04 -1.09257638827e-03  3.87590297117e-04  1.49020397716e-03  5.40078177568e-04 -1.33484274649e-03  2.43991715479e-03  2.88788553548e-04  9.61202772547e-04  2.18325529579e-03  5.67773761693e-03  2.66163361491e-04 -3.40482925157e-03 -1.08994199817e-04 -4.64960241289e-04 -5.65667678566e-03 -6.25317289568e-04  2.45245525775e-03  5.57256082942e-04  2.92782236996e-04  5.78033039521e-04 -2.30173504227e-03 -1.27814589185e-03 -2.05262807587e-03  3.59678060925e-03 -6.71094812450e-05  2.19651496762e-04  1.20285674305e-03  3.89989093400e-04  8.45358471515e-04
-1.94921603722e-03 -2.77244220566e-03  3.65823531769e-03 -9.91526934611e-04  8.73591743855e-05  1.29625440724e-03 -1.66092557121e-03 -1.08108090669e-03 -7.46812482573e-04 -8.71246938532e-04  2.41185576460e-03  2.90038472141e-03  2.59978415852e-03 -1.13252243716e-03 -1.21427565350e-03 -2.76401449469e-04 -9.45345085825e-05  2.18337260943e-03  2.13806593710e-04  4.15423822258e-06  3.11060364085e-03 -5.89338924412e-04  3.55794123419e-04  2.17369767417e-03  1.50331966944e-03 -3.07202296617e-04 -1.20865503737e-03  6.97697563945e-04  2.18703748787e-03  2.94381661506e-03  6.07788256104e-04 -6.16208551279e-04  3.03412398882e-03 -1.82647714232e-03  1.86737598823e-04 -1.22849647948e-03  2.74365337736e-04 -1.47110884925e-03  8.13963021989e-04  1.46132603590e-03 -1.75804163112e-03 -4.42024829997e-03  5.35701168233e-04  1.49764750471e-03 -2.56151616310e-03  1.99776161089e-03 -1.83563949387e-03  2.27154794672e-03  3.27102615901e-03 -1.68694097385e-03 -5.79970963939e-05 -3.79387490595e-03  7.10784096034e-03 -3.61332827920e-03 -7.78974606494e-03  7.50625393597e-02  1.85979413025e-03 -1.49072812877e-02  6.93216508457e-04  1.24742347755e-03 -1.44488578350e-03 -3.03930346532e-06  9.95592849727e-04 -2.39085341817e-04  3.70158263658e-04 -7.21377261281e-04 -4.11316745943e-05 -1.98126291526e-04  1.64322474072e-03  8.94076339979e-04  3.28741697678e-03 -7.69331291627e-04  1.34327106775e-03 -5.75544092577e-03 -3.32040223402e-03 -4.39884640636e-03  6.24209613205e-04  7.13074008164e-04  3.79871786077e-04  2.64749717600e-03 -2.04270753943e-04 -2.05848769497e-03 -5.18563877992e-03  2.37407263352e-03  9.13087654156e-04 -8.06789860398e-04  1.11381883259e-03 -2.63247826285e-03 -1.29229287660e-03  1.93301160525e-04  4.99440529781e-04 -1.49056718627e-03 -1.40848868653e-03 -2.21043255272e-03  1.01913577691e-03  1.68991313282e-04  1.09837521886e-03  2.51016584343e-04 -1.40215546844e-04  1.52304677950e-03  1.61428457419e-03 -9.50558262853e-04 -1.44347019155e-03 -5.03143600654e-05  1.14565211687e-03  1.70102551573e-03 -1.32178322466e-03 -1.44408579380e-03  3.36331330309e-03 -1.97746092429e-03  1.23250230566e-03 -2.60821147725e-04  5.60612030083e-04  4.22678534983e-03  4.27631645286e-03  1.14300958319e-03 -1.69279077812e-03  3.89365353321e-03  6.21785650318e-04 -5.37325393731e-04  4.15934616688e-04 -1.66916492166e-03 -1.11131211586e-03  2.91970619863e-04  2.95153740597e-04 -1.42968195440e-03  5.27873191644e-04 -7.40016663638e-04
-9.20529234605e-04 -5.07479101736e-04 -3.46194079444e-03 -1.67978620674e-04 -9.77669398754e-04 -2.44099122816e-03  2.92553116615e-04  9.68214472826e-04 -2.34197935362e-05 -3.26138026307e-03 -3.61168942402e-03  7.93243646405e-04  3.02638992061e-03 -1.09350317805e-03  1.23444341445e-03  1.60434246447e-03  2.80118451490e-03  2.64985740101e-03  2.62776541421e-03  2.57743961639e-03  3.89625986586e-03  4.61473136895e-03 -4.63143185044e-04  3.99132686255e-03 -2.86500929332e-03 -4.79442609754e-04  1.95590381019e-03 -5.24085469639e-04  5.64748346505e-04 -1.38977756896e-03 -2.37476531727e-03  4.80775557343e-03 -5.16280098057e-03  1.83868763582e-03 -3.08820456659e-03 -2.87110536219e-03 -1.28930415015e-04 -1.21913458142e-03 -5.36911324570e-03  2.17765245197e-03  5.70705163494e-03 -2.08334582113e-03 -3.03888476040e-03 -2.84060371314e-03 -4.33183417337e-03 -2.61226372802e-03  1.46484041414e-04  1.58549551522e-03  2.85495117164e-03 -1.90891549809e-03  1.96126952088e-03  5.51448415841e-04  8.36634278517e-04 -4.59745525348e-03  8.86631602561e-03  1.85979413025e-03  9.43146156947e-02 -1.17133790367e-03 -8.22628228100e-03  4.67533202950e-03 -3.75854986309e-03  3.03594561277e-04 -3.16706973364e-03 -7.09084854866e-04 -3.53924061038e-04  3.13216007269e-03 -6.43483880010e-05  1.42912435960e-03  5.30622105238e-03  7.81335340064e-05 -1.38272786279e-03 -2.20787620604e-03  7.17054903804e-03 -1.83909400931e-03 -5.26904346121e-04  9.05587588090e-04  1.72208142804e-03  5.16231257562e-03 -2.77844527546e-03 -3.62711211879e-03  3.75570101748e-03 -4.50294539205e-04  3.51248933299e-03 -2.98881303368e-04  9.36926119219e-04  1.38345681211e-03 -8.02972501769e-04  2.28009949147e-04 -1.45377394916e-03  1.32705802533e-03  4.07246225313e-03  4.83956174517e-04 -1.34682961928e-03  5.65338185837e-03  1.89841991231e-03  1.76496726164e-03 -2.13440051241e-03 -1.14098316802e-03  3.59100739125e-03 -2.16088041736e-03 -4.49396331816e-03  1.27621252594e-03  1.91583885658e-04 -3.78587942234e-03  3.08927261290e-03  1.45719279351e-04  1.73569930820e-03  1.14931829148e-03  3.96576577424e-03  3.39977452863e-03 -7.69569598841e-04 -2.42202057030e-03  1.24627773134e-03 -3.95247430758e-04  2.49240328373e-03  3.11541564779e-03  1.51524808214e-03 -2.44382625019e-03  5.71281807312e-03 -2.35521179264e-03  1.66349721399e-03 -8.43431056755e-04 -1.46489935275e-03  3.35807034411e-03 -2.91479473492e-04  6.30077928234e-04  2.99479888339e-03  1.90765221105e-03
-2.20559171778e-03  2.88199456115e-03 -1.48691515793e-03  2.08073164493e-03  3.24490457930e-04 -4.39909270238e-03  1.09712178277e-03  2.22972843894e-03 -5.46993500953e-04  3.52200413703e-04 -1.92790528985e-03 -3.49566563918e-03 -1.44705846495e-04 -1.79558611607e-03  1.44736534471e-04  1.22060857206e-03  9.36274465373e-04  3.45783445746e-04 -1.75076917227e-03  6.86791601302e-04  2.82356949886e-05  1.47381611193e-03  5.04268276426e-03 -5.03952982118e-03  1.36076152191e-03  2.01512236885e-04  6.90943449721e-04  1.35250833735e-03  2.67293387752e-03 -2.82632368814e-03  1.22435377361e-05 -1.49389776121e-03  1.52287217376e-04  1.56333028557e-03 -3.69322061651e-04  9.18486241719e-04  1.14018472794e-04  1.49590004589e-03  3.84728390643e-03  6.41639401964e-04  2.33392712667e-03  5.45390148206e-04 -4.53559441975e-04 -1.31762839693e-03 -6.51043674754e-04  8.67414417957e-04  9.90065408272e-04  8.30286568069e-04 -1.75735070362e-03  1.03789471519e-04  1.32651046934e-03  1.70114524058e-03 -1.08221875697e-04  3.51726736909e-03  4.05103229123e-04 -1.49072812877e-02 -1.17133790367e-03  8.01751469212e-02  3.43735945266e-03  5.13302556463e-03  2.01233296004e-03 -3.20752452399e-03  8.46078507597e-04 -7.55159197464e-04 -5.09525056395e-04 -2.81627605149e-03 -1.47211936596e-03 -2.51139106217e-04  9.46358864936e-04 -2.50047559677e-04 -1.59268287078e-03 -1.64316337035e-03  3.25423033149e-04  4.66674826368e-03  1.70585652047e-03  9.27067478456e-04  8.46298538791e-04  1.19673594074e-03 -8.92954842319e-04  1.45314720396e-04 -1.91702058497e-03  3.04810496598e-03  3.50163855529e-04 -4.25904167735e-03  4.19238801749e-05  2.46768724682e-03  1.83350524939e-03  1.08949171010e-03 -1.48073963729e-03  1.64760542163e-03 -1.91013163925e-03 -3.33636426930e-03 -5.00806220688e-04  1.34620961539e-03 -1.86091304083e-03 -1.25916333238e-03  1.01205331509e-03  7.01870151603e-04 -3.54962571546e-04 -1.46505755551e-03 -2.11175251736e-03  3.45041694757e-03  2.04135989312e-03  1.58342702910e-03  2.17470094184e-03 -7.39146943634e-04  2.11068084380e-03 -4.69496496391e-04 -5.78935562222e-04  2.20814219963e-03 -2.71805199194e-03  9.68886703509e-04 -3.37123326144e-04  1.02913775435e-03 -3.10848208183e-03  3.78857323353e-04  1.04989439715e-03 -2.31270340626e-03  1.64918619310e-03 -7.67970745343e-04  4.91735953826e-04  3.95601259426e-03 -4.31754910355e-03  2.05806513825e-03 -2.22532474403e-03 -1.08041151882e-03 -2.40941012667e-03  5.81058944587e-04
 3.49235585829e-03 -7.65397735591e-04  4.44441776627e-04 -2.27011994353e-03 -8.86792469517e-04 -1.64861528256e-03 -3.98075546996e-03  1.49033908644e-03 -3.89952617822e-03  1.83422994652e-03 -8.75698990783e-04  2.45566354188e-03  2.63104034658e-03  2.22213609665e-03 -2.19770982887e-03  1.60374720033e-03 -3.22870158374e-03 -2.47910638965e-03 -2.76285464690e-03 -1.28636429839e-03  6.78183200010e-04  6.68510065475e-05  2.86600203697e-03 -3.22448669991e-03  1.64524060815e-03  2.80075330238e-03  3.08799182708e-04  2.58281015750e-03 -5.82594104278e-03  3.15952269784e-03  4.96768969837e-03  4.20610865573e-03 -7.03897087332e-04  2.61437037756e-03  5.98313650726e-04 -6.61543006081e-04 -1.60266834440e-03  9.77294484582e-04  4.33354202642e-03 -2.58065463384e-03 -4.65551726415e-03 -4.54240749180e-04  1.60492141313e-03  8.04956164103e-04 -1.37283864368e-03  3.39608098931e-03 -1.13115032838e-03  3.42300177096e-03 -1.79369739154e-03 -1.04701464620e-03  8.65553549146e-04 -3.15637875229e-04  1.70081124566e-03  3.74054843418e-03 -1.50970100151e-03  6.93216508457e-04 -8.22628228100e-03  3.43735945266e-03  9.25961323035e-02  4.42112918445e-03  3.15955130017e-03 -1.29742956423e-03  2.73457482334e-03 -1.49890348238e-03 -2.56527273282e-03 -4.97674734744e-03 -3.20452232845e-04  3.96815824626e-04 -4.80294704154e-03  1.30377884276e-03 -1.22060493695e-03 -1.28437521340e-03 -7.02244958525e-04  8.76552262161e-04  7.79053196106e-04 -1.20800657254e-03 -1.69853030778e-03 -2.70473130462e-03  1.09613843342e-03  1.52755939014e-03 -1.32529881564e-03  7.60489048343e-04  2.37867290304e-03 -1.61165135251e-03 -1.03455914613e-03 -1.00287778411e-03  1.10190403226e-03 -4.93876042764e-04  2.29143024747e-03 -3.69766823587e-04 -4.96250720729e-04  1.66728316564e-03 -2.35093178719e-05  8.98886984421e-04  1.68983026517e-03 -2.05305223842e-03 -3.08722603681e-03 -2.10096470530e-03  2.49379882393e-03 -1.04373909409e-03  2.37527025383e-03  2.79441574560e-03  7.57219688179e-04  1.00757438703e-03 -8.47687462935e-04  2.55722420877e-03  2.56728367106e-03 -2.80418355756e-03  2.24662033497e-03 -1.80870927297e-03 -1.25291954671e-03  3.29111484187e-03  3.97738792494e-03  8.20201989738e-04 -1.10619134648e-03 -6.39015804312e-04 -2.83891992039e-03 -4.93279476818e-04 -8.65747816357e-03 -3.92317602735e-03 -4.14423302385e-03  3.00511980519e-03 -9.02864222250e-04 -9.14154092827e-04 -9.19531088054e-04  3.85466157680e-03 -5.65999971769e-03  2.94106880222e-03
 4.10325787408e-03 -2.86251432034e-04 -1.14658491243e-03  2.01740621774e-03 -3.07712856086e-03 -3.72291160836e-03  1.26856337720e-03  6.44282358809e-04 -5.66713562038e-04  1.82581476240e-03 -4.44564604481e-03  3.74184356545e-04  2.28599821491e-03 -2.16895712910e-03 -2.54743149542e-03 -4.77731399301e-04 -6.84928713846e-04 -3.80411431834e-03 -1.92047495309e-03  2.62907986219e-04 -2.03137472608e-03  4.65087778059e-03  1.22414621613e-03  1.69796121007e-03 -6.90984983405e-04 -3.58359394705e-04  1.81521718995e-03  1.40081986200e-03  3.38168860414e-03 -8.50407442743e-04  2.17015038209e-03  3.56928474188e-03 -1.48149731009e-03  6.85939370986e-04  1.41338209744e-04  1.98219452489e-03  2.68080013001e-04 -1.75662725161e-03  1.68208647546e-03  2.58776797108e-03  1.51260705583e-05  9.22444776840e-05  2.72859548963e-03 -9.24387903132e-04  1.64830338698e-03 -2.54725944469e-03 -4.49135197459e-05  7.57922159473e-04 -2.43392121065e-03  1.28998265730e-03 -4.17650042580e-03  3.32277660238e-03  1.27650562473e-03  1.46281160193e-05 -3.41698098658e-04  1.24742347755e-03  4.67533202950e-03  5.13302556463e-03  4.42112918445e-03  9.26077385719e-02 -1.42916315878e-02 -1.32765828579e-02 -5.50443840093e-03 -1.01799319561e-03 -5.24567224776e-03  2.83804778937e-03  7.07485195722e-04  2.59687439182e-03  3.44265993554e-03  4.20160026469e-03  1.64345498618e-03 -7.87305191910e-04  1.07636358576e-03 -1.73049971829e-03 -1.76885582202e-04 -1.72259570001e-03 -1.15157059842e-04 -5.87600669601e-04 -1.04816456170e-03  3.04553039963e-04  3.51349002089e-03  5.17187403645e-04  4.72696985310e-03 -2.74656816076e-03 -3.47553439687e-04 -2.91744302360e-03  1.29786830299e-03  5.03058724985e-03 -4.41946207583e-03 -4.59521144746e-03  7.35128309353e-05  3.93226310276e-03  4.87108825379e-03 -1.05043745741e-03 -9.96402768145e-04 -3.27874760735e-03  2.18772508172e-03 -4.69695118929e-04  4.27546238126e-05  4.63178683414e-03 -1.12327003739e-03 -8.84507507538e-04  2.58572680615e-03 -1.54672905809e-03  3.44510410846e-03  3.93124985936e-04  2.14686868330e-03 -2.29501094533e-03  1.05646040921e-03  4.90379379780e-03  3.39548618719e-03 -3.60047078515e-04 -1.24085313599e-03 -2.14579842358e-03 -2.50784415434e-03 -2.00636352734e-03 -7.58896023251e-04  3.71005489650e-03 -3.75072579218e-03 -6.96510815490e-03 -3.31146195859e-03 -4.24895881754e-04 -3.07195486440e-03 -4.67748271745e-04 -1.62152690452e-03  1.38126330226e-03 -6.71903279457e-03  3.69907005240e-03
-2.66771390167e-03 -2.97642557703e-04  8.47296868859e-04  2.39951502634e-04 -2.08530349041e-03  9.75376924267e-04 -2.23563273242e-03  2.25312156588e-03 -1.45344067591e-04 -2.61615447279e-03  3.01928346535e-03  3.86778623372e-03  5.47143118952e-04 -1.96247464971e-04  2.20403704816e-03 -3.70597893365e-04 -7.52783605653e-04  1.03045593144e-03  1.42527853565e-03 -2.71542191544e-03 -8.38022432017e-04 -4.98998873326e-03  2.38319354031e-04 -2.44988923355e-03  5.94989648284e-04 -1.76862448209e-03  7.60477572676e-04 -5.60425723376e-04 -3.26255935952e-03 -9.66662792393e-04 -1.72599101584e-04 -1.70593379536e-04 -1.79880683737e-03  1.00244181164e-03 -8.35218656386e-04 -5.09817016218e-04 -3.50932719885e-05 -1.15433777992e-03 -5.92245736194e-04 -3.25232524715e-03  3.50271057681e-03 -2.15018062777e-03  1.16059612767e-03 -1.93853902278e-04 -1.57929735495e-03  3.31130819091e-03 -1.51809654257e-03  4.32558753261e-04  1.53045879853e-03  1.69107403894e-03  7.66307093031e-04 -1.48233671514e-03 -3.76029018843e-04  3.91785657854e-03  1.76849069159e-04 -1.44488578350e-03 -3.75854986309e-03  2.01233296004e-03  3.15955130017e-03 -1.42916315878e-02  6.77376949920e-02 -3.78565983761e-03  1.96441751957e-02  4.28772457974e-03  1.63647201564e-03  1.00817706998e-03  1.73466277961e-05 -2.01324440932e-03 -3.68763597567e-03 -1.66788812163e-03 -2.08379001402e-04  1.69646105514e-03  4.21730148387e-04  1.46044317454e-03  1.53445302080e-04  4.30812748277e-04 -5.58672646140e-04 -5.21096692571e-04  1.76823701928e-03 -1.61941574063e-03  1.56986457867e-03 -2.09874289389e-04  3.99827511771e-04  1.12897109407e-03  1.79566939410e-04 -4.70128093150e-04  4.58632011324e-04  3.03710549444e-04 -1.55491256726e-03  1.47720613674e-03  1.31540103294e-03 -2.57293242269e-04 -1.35522745726e-03  2.46353172325e-04  5.62677522683e-04  9.37726100293e-04  2.04075500869e-03  1.36021248279e-04 -1.29266030692e-03  7.95016210677e-04  5.03039018664e-04  2.84603523667e-03  4.82506166319e-04  8.91965991370e-04 -2.70017507722e-03  1.58675565366e-03 -2.27242413553e-03 -3.16726696594e-04  9.23507382104e-04 -4.65627913701e-03 -2.58989605099e-05  4.14711590064e-03 -1.51765535249e-03 -3.97876347207e-04 -2.03603753427e-03 -1.15061194323e-03 -2.85895208427e-04  3.27950016082e-04 -1.77538975883e-03  2.22820207093e-03  1.43138901004e-03  9.20935146363e-05  1.25695784695e-03  1.99093002953e-03  6.47568354157e-04  1.40555954968e-03 -9.59712486399e-04  5.20082914660e-04
 4.65866643653e-04 -4.01982174450e-04 -4.04476981446e-04 -1.48283925691e-03  3.40292645148e-03 -8.36627451895e-04  1.69131247911e-03 -1.48544546093e-03  2.09058231621e-03  4.68410872033e-04  3.37658381214e-03  2.40457469987e-03  9.61744819927e-04  3.73775163979e-03  2.28768727057e-03 -2.84691486859e-04 -6.82874699558e-04 -3.76122359824e-03 -1.56478332812e-03 -5.89255250305e-04  2.75476468772e-03 -1.21652058671e-03 -5.21648755842e-03  4.68840977103e-03 -1.88999977949e-03 -1.66568025772e-03  3.93267892697e-04 -1.01917879165e-04  1.97849618028e-04  2.08917732092e-03  4.11440598256e-03 -1.57921505505e-03  1.29121932343e-03  8.10409821181e-04 -3.47086968260e-03  3.24901686251e-03 -5.00607629629e-03  9.44623462295e-04 -4.44287587177e-03 -1.40632175845e-03  3.79322028324e-04  1.58943045851e-03  7.62185012726e-04  3.11438834080e-03  4.36077559894e-03 -3.23063545198e-03 -2.28015408150e-03  7.43694637415e-04  2.75722863739e-03 -6.09284567676e-03 -1.56514011919e-03 -5.18877821162e-04  1.10592735189e-03 -3.65868357989e-03  1.68843800526e-03 -3.03930346532e-06  3.03594561277e-04 -3.20752452399e-03 -1.29742956423e-03 -1.32765828579e-02 -3.78565983761e-03  9.41347818449e-02 -2.33173836114e-03 -4.52972752575e-03  4.59835775759e-03 -2.17146113025e-04  9.59839476893e-04  2.45345310243e-04  5.98642244110e-04  4.57411492245e-04 -6.21292438886e-04  3.30346344337e-03 -1.27044093031e-03  1.80591632929e-03 -2.13734542666e-03  2.31421640405e-03 -1.60916590218e-03  2.14253365040e-04  2.44119649484e-03 -2.15605088771e-03 -3.32865343457e-03  5.77020594067e-04 -3.33059035263e-03 -1.08738814910e-04  7.68149331742e-04  1.23951231627e-03  1.08177895689e-03  6.81400488495e-04  2.58641773029e-03  6.83647795324e-05 -9.73154437223e-04  3.63318906276e-04 -1.12194255087e-03  2.35641975446e-03  6.36827006534e-04  2.10369049874e-03 -2.83653495098e-03 -6.20040225295e-04 -7.57516174209e-04 -1.22232482747e-03  3.88770570244e-03  3.48194509764e-03 -8.02563243527e-05 -2.91774704062e-03 -2.96385076589e-05  1.39956389846e-03 -2.75325334209e-03 -5.30174247456e-04  1.94580920271e-03  1.58003288778e-03  4.10709481792e-04 -1.43079506439e-03 -1.93291095221e-03  7.44508203151e-03  2.95732931384e-03  4.14086610636e-04 -4.74710166517e-05  1.04058390668e-03 -1.17086765084e-04 -1.58525282945e-03 -3.28038982212e-04  2.30618574972e-04  2.14305157068e-04  1.95333401736e-03  2.33664921085e-03 -8.62834500335e-04 -2.31128225503e-03 -6.06169665982e-05
-1.78190124396e-03 -1.62267193159e-03  2.50266179895e-04 -2.99449066649e-04 -7.54402658756e-04  1.50256219574e-03 -4.08495125072e-03  2.19003627475e-03  8.59444278613e-04  8.61346893000e-04  2.73376713331e-03  8.55765840061e-04  2.46594270414e-03 -1.69164651677e-03  1.18292785518e-03  9.38600322898e-04 -4.30537657131e-05  1.70154271926e-04  2.61555323654e-03 -2.06182508476e-03 -2.90933440071e-03 -1.88003621974e-03  1.73983223340e-03 -3.27060359212e-03  3.48887353405e-03  1.22886423024e-03  1.32607429023e-03 -8.56271995987e-04  3.45179716017e-04  2.42075419359e-03  6.73958503085e-04 -1.52176638603e-03 -9.27979713669e-04  1.64570240693e-03 -3.66612305069e-03 -1.09438946287e-03 -1.96784722467e-04 -1.41024089922e-03  4.16099828152e-04 -3.96344851727e-03  1.60551988363e-03 -1.51123706971e-04  2.80698585043e-03  1.73228364429e-03 -1.26130698098e-03  2.70040353038e-03 -1.33108822367e-03  6.59876022127e-04  1.55835174406e-03  3.87231973732e-03  1.92471737167e-03  1.99074690478e-03  1.91365736619e-04  6.59205311697e-04 -5.45621418153e-04  9.95592849727e-04 -3.16706973364e-03  8.46078507597e-04  2.73457482334e-03 -5.50443840093e-03  1.96441751957e-02 -2.33173836114e-03  6.62909227041e-02 -8.36760290189e-03 -3.22048706121e-03  1.38629938268e-03  8.27733738372e-05 -1.70710228378e-03 -1.52959871295e-03  1.23879354436e-03  8.70989809820e-06  3.30407444594e-03 -2.57335641128e-04 -2.41142802136e-03  1.58900474672e-03 -1.32965783106e-03 -5.13241638659e-04  3.67122362195e-04  1.16128726260e-03 -2.63983499333e-03  2.22828439228e-03 -4.41596253921e-04 -5.09482617245e-04  3.77686321281e-04 -1.72228611832e-05 -4.02794811800e-04  1.44519935098e-03  3.76798122320e-03 -4.41489743672e-04  1.69823307584e-03  3.43388797999e-03 -2.54649066125e-06 -4.99436597993e-04 -2.20563956902e-03  1.08247378735e-03 -2.23547379841e-03  2.73659947338e-03  1.48307513124e-04 -2.06488526728e-03  2.02816935736e-03 -1.30648247657e-03  2.03431886685e-03  2.07721948372e-03 -3.33236048620e-03 -1.37850386244e-03  6.33437334692e-04 -1.62671274879e-03 -5.58492804496e-04  1.20575553455e-03 -5.05181482440e-03  1.07978725436e-03  2.33028532850e-03  4.36553842993e-04  3.16412825250e-04 -3.40781346661e-03 -2.19976334365e-03  4.46270540872e-04  2.03993269602e-03 -1.74917704124e-03 -1.57660387781e-03  1.83985966388e-03 -4.03033087675e-03  4.33447621349e-03 -4.68031935650e-04  3.68780311998e-03 -9.35454430942e-04  1.95262667219e-03 -3.92296590910e-04
 1.06660733294e-03 -1.09974589073e-03 -3.55292723331e-04  1.49035182181e-03 -1.37804958511e-03  1.26124223786e-03  3.09267846284e-03  3.33812076422e-05  3.12748523447e-04 -2.42619375773e-03  1.93375829872e-03  1.61558371118e-03 -3.40433591791e-03  3.92318685633e-04  1.88112152341e-03 -4.55269214343e-04  2.36728487643e-03 -5.14566046115e-04  1.59531369208e-03 -2.88368004689e-03 -2.99618913450e-03 -2.96687364967e-04  8.80230191647e-04 -2.22266512761e-03  3.51395833343e-04  1.66546797352e-04  1.28042513247e-03  3.20876893576e-03 -4.82747364369e-04 -1.31208072698e-03  1.45680026593e-03  8.65284387506e-04 -5.21168577411e-04 -1.33585860134e-03  3.34209384157e-03 -1.12572753002e-03 -4.54123301244e-04 -5.95760227803e-04 -2.39116451390e-03 -1.50411411423e-03  5.73089595769e-04 -2.18246592926e-03 -2.43479292026e-03 -1.97252128704e-03  2.12875608300e-03  3.45888616999e-03 -3.19366147649e-04  4.28445699219e-04 -1.28002292551e-03 -6.99709909814e-04  2.97568744087e-03 -8.31693885712e-04  2.50319119095e-04  2.68343759014e-03  5.60057006207e-04 -2.39085341817e-04 -7.09084854866e-04 -7.55159197464e-04 -1.49890348238e-03 -1.01799319561e-03  4.28772457974e-03 -4.52972752575e-03 -8.36760290189e-03  6.98774740694e-02 -5.03592810976e-04  9.43329066297e-03  6.86490941995e-03  1.32472939991e-03 -4.84932141265e-04 -6.42868275946e-04  1.45626373082e-03 -5.62812747427e-04 -1.01324661929e-03  1.24171559107e-03 -1.85611713802e-03 -2.39767507528e-03  2.65087241828e-05 -2.36243033494e-03 -1.22324285201e-03  8.43377458949e-04 -3.28689252358e-03  1.29915962438e-03  2.40109215780e-03 -1.44210534575e-03 -2.37304541044e-03 -5.53537604042e-04 -3.23124191145e-03  9.20326447053e-04  2.94090461049e-03 -1.64129011889e-03 -8.56550452665e-04  1.04122723964e-03  1.04902005940e-03  1.57259576883e-03 -7.29789298257e-04  2.12980352259e-03 -2.66460616288e-03  5.41550486025e-04  8.10521783585e-04  4.64876942501e-04 -1.01410423709e-04 -1.54995337949e-03 -3.88015417392e-04  2.49372531214e-03 -2.16087883142e-03 -1.13444190182e-03 -2.65148579996e-03  1.00243956627e-03  2.00903183727e-03  2.93671872442e-04  6.83973954400e-04 -3.31692879211e-03 -2.14848605162e-03 -3.09389525941e-03  1.69676763155e-03  2.33999583167e-03 -4.06823001665e-04  7.90136873422e-04 -9.63716244642e-04  2.45297096881e-03  8.03259087302e-04  3.29768654434e-03 -1.92476035660e-03  1.83516512703e-03 -1.27411858022e-03  1.17138248511e-04 -2.09614451694e-03 -3.71506180205e-03
 2.89406711451e-03 -5.53254875109e-03 -2.05643238749e-03  1.79203017159e-03  1.58977011766e-04  2.16330513133e-03  3.43810163988e-03 -1.15223525406e-03  2.02299157624e-04 -2.13721710623e-03  2.19799833520e-03  1.23597261735e-03  1.26888551928e-03  1.77810517776e-03 -1.21676741954e-03 -5.25530338602e-03  2.82838016645e-03 -9.45545947482e-04 -5.24881754995e-03 -1.00322628258e-03 -3.86909780764e-03 -6.18414034066e-04 -1.34454337329e-03  9.92969562940e-04  8.44014694976e-04 -2.47070988083e-03 -1.54373725157e-03 -9.40010698956e-05 -1.60524985256e-03  1.06312409529e-03  4.90472242626e-03 -2.29063514873e-03  6.47020926269e-04 -2.10604936253e-03  7.06492952288e-03 -1.90631204466e-03 -5.13720140012e-04  1.75969190357e-03 -3.91542486820e-03  3.16435938553e-03  4.48473266695e-04 -3.37270018749e-03  1.33282047843e-03  7.30629071395e-04  3.80163506083e-04 -5.21788236326e-03  8.46426863067e-04 -4.23587776755e-03  2.09525999127e-03 -2.68205193534e-03  7.26259838124e-04 -3.51770821950e-04  1.62225396214e-03  1.60302730606e-03  1.48427168724e-03  3.70158263658e-04 -3.53924061038e-04 -5.09525056395e-04 -2.56527273282e-03 -5.24567224776e-03  1.63647201564e-03  4.59835775759e-03 -3.22048706121e-03 -5.03592810976e-04  8.86913279415e-02 -2.49381423657e-03  1.31094449869e-02  9.88850725155e-04 -8.99811477161e-05 -1.62817085264e-03 -1.56563505187e-04 -2.84595755385e-04  1.52690721149e-03  1.00604896090e-03  1.45532775476e-03  6.47739175709e-04 -2.61944651059e-04 -2.24920584132e-03  1.84649542168e-03 -1.68307231884e-03 -2.14399745165e-03  8.05939560033e-05 -1.24548181978e-04 -1.21943044075e-03 -1.95738743612e-04 -9.81021282190e-04 -2.21347161570e-03 -4.19391245139e-04 -5.17514584973e-04  1.30583595599e-03 -1.87877595172e-03  3.97315675540e-04  2.05103629566e-03  1.09805000676e-03 -2.21977825807e-04  1.51013786632e-03 -2.13406194553e-03  5.25583014399e-04 -5.27519371573e-03 -2.64764832879e-03  1.29675010998e-03 -7.57387735764e-04  5.93094706723e-04  7.15171828178e-03 -2.08222736773e-04 -1.22352022567e-03  3.98709913684e-03 -1.03060063398e-03  4.38871891920e-03 -1.61360911028e-03 -2.14097079038e-03  2.36270515846e-03  2.35398403125e-03  8.35539563446e-04 -3.33037682284e-03 -7.23929165778e-04  2.11750267804e-03 -4.75575198850e-04  5.64478776431e-03  6.67200590241e-04 -1.01079624242e-03  3.08229101256e-04 -1.29216207183e-03  5.89697912262e-04 -1.97510362073e-03  1.73953151715e-03  1.03278702028e-03 -2.49032742910e-03
-1.17515131151e-03  2.20558388585e-03 -1.85390630522e-03  2.98509391326e-03 -3.83816361253e-03  2.01433624810e-03 -1.99786706945e-03 -1.02245329212e-04 -2.27686434900e-04 -2.53394164215e-03  2.33127452296e-03  3.06951953783e-03 -1.75139458181e-03  2.70626347204e-03 -3.04167232118e-03 -6.87777432112e-05 -2.72698589651e-03 -2.76635373502e-03  8.34661543001e-05  7.51414844047e-05 -4.02544642835e-03  3.28773179279e-03  2.38512318797e-04  1.86412877496e-03 -2.89491668948e-03 -3.80840211903e-03  1.91090477236e-03  5.57035374537e-03  3.29111338337e-04  2.58380963433e-03  1.62971331792e-04 -3.48618670801e-04  3.18726144528e-03  1.79574630786e-03 -5.43107551516e-03  2.72109711578e-03  2.16789650335e-03 -9.36106561611e-04  4.33018277136e-04  5.63775110042e-04 -1.98194989060e-03  2.21399678396e-03 -4.57679275804e-03 -3.50658775958e-05 -1.01439480635e-03  2.87559024422e-03 -1.26477601278e-03  2.12054654096e-03 -2.05116777106e-03  7.70833551985e-03  1.06497147730e-03  3.36591697484e-03  4.95642921408e-04  3.81577299031e-04  6.80217098987e-04 -7.21377261281e-04  3.13216007269e-03 -2.81627605149e-03 -4.97674734744e-03  2.83804778937e-03  1.00817706998e-03 -2.17146113025e-04  1.38629938268e-03  9.43329066297e-03 -2.49381423657e-03  9.52490927360e-02 -4.96724286025e-03  2.42348379181e-03 -2.92753830228e-03 -2.22657226968e-03 -2.92530863610e-03  1.06750698873e-03  1.32840250898e-03 -2.42790639659e-03 -1.18883408071e-03 -2.24477808074e-03  2.25489979369e-04 -9.76131332652e-04 -3.27877925576e-03  6.10232864806e-04  1.30107331775e-03 -9.87600137401e-05 -1.78182829193e-03  1.24849839030e-03  2.25239357591e-04 -3.71949324166e-03 -3.45613813032e-04  2.80981990691e-03  2.80734598105e-03 -4.80566999866e-04  1.14148633952e-03  1.45164278465e-03  2.59904627528e-03 -4.63938919925e-03 -6.24359182401e-04  1.77846983048e-03  6.38040741539e-04  1.96907657749e-04  2.37279057298e-03  3.61007366334e-03 -4.86672381856e-04 -2.96698822919e-03 -8.79164341803e-04 -2.64504246198e-04 -3.26085118217e-03 -4.38933318406e-03 -1.25123481509e-03 -2.30836006124e-03  3.05218826378e-03  3.63361661660e-03  7.24297460032e-04 -2.88440482013e-03 -7.96682244684e-03 -5.60482292239e-04 -1.00167394195e-03  1.97094045124e-03 -7.05087834436e-04  1.15036260865e-03  4.30977786318e-03  1.84562508675e-03  3.78822726245e-03  4.01664243883e-03 -3.43225485713e-04  1.68616360725e-03 -1.42522251342e-03  6.53688876276e-05  1.69925869120e-03 -4.13054515561e-03
-6.86686831658e-04  1.80641219469e-03 -9.15957682765e-04 -2.38280487624e-03  1.69321953289e-03  4.91443312726e-04  1.86571848421e-03 -3.04515364247e-03  6.66205890193e-06  1.73924653389e-03 -4.47955295633e-03 -3.40066824889e-03  5.74601913874e-04 -2.99729615545e-03 -2.13475760502e-03 -2.21871734266e-03  2.78594915902e-03  3.11262412261e-03  2.79168354814e-03 -1.06838128308e-03 -2.61521432995e-03 -1.16747449466e-03 -1.78885793070e-03 -8.86160104945e-05 -7.36804369016e-04 -2.90115347425e-03 -7.90671448543e-04  5.43379582257e-04 -5.67176997096e-03 -4.14496541621e-03 -2.43873806404e-03  5.51214026624e-04 -3.69794899196e-03 -2.39158363370e-03  6.09662192253e-03 -1.40231042167e-03 -2.70825866802e-03  1.94757668989e-03 -2.36449598545e-03 -2.08586627190e-03 -8.89988268481e-04 -8.34606886306e-04  1.80521950458e-03 -8.43572430270e-04 -8.84553321164e-04 -3.46512319938e-03 -1.64408698559e-03 -2.98576892068e-04 -3.23102819535e-04  5.61542161336e-04  2.93318786589e-03 -2.78775901873e-03  2.84095433445e-03 -8.56683821518e-04  3.29725137260e-03 -4.11316745943e-05 -6.43483880010e-05 -1.47211936596e-03 -3.20452232845e-04  7.07485195722e-04  1.73466277961e-05  9.59839476893e-04  8.27733738372e-05  6.86490941995e-03  1.31094449869e-02 -4.96724286025e-03  7.91007446701e-02  4.07233543684e-03  3.15756378509e-03  5.95356229076e-03 -1.14990687103e-03  2.33836003929e-03  3.55865751326e-03  1.87626734210e-03  2.94791375632e-04  4.02650735439e-04 -5.89434116477e-04  2.03783444012e-03 -8.77650043335e-05  4.94788617844e-04 -1.83697117806e-03 -1.77590911464e-03 -1.07658944713e-03  2.96453768584e-04 -2.75511499276e-03 -2.64856757241e-03 -1.37455769070e-03 -9.77383039851e-04  2.56805862395e-04 -4.17521622382e-04 -2.74710832745e-04  1.00888091461e-03 -1.19439694204e-03  6.21189920994e-04 -1.11335571415e-03 -1.94490932949e-03 -3.13825431663e-03 -9.94950235533e-04 -7.64848440964e-04  3.06773355757e-03  1.91165276641e-03 -5.52163678749e-04 -1.57819408307e-03  3.47567127231e-03  2.11238771650e-04  6.68882746761e-04  9.05231172911e-04 -1.61505190072e-03 -2.17376798024e-03  5.04495502885e-05 -1.71849922323e-03  2.58917306197e-03  6.55507059968e-04 -3.62598182625e-03 -1.16732382997e-03 -3.79144675596e-04  3.03604880015e-03 -1.42376331235e-03 -8.28810212189e-05  2.06896891576e-03 -4.99560725556e-04 -1.07865414162e-03  2.18775785473e-03  4.64683177151e-04  8.81244710362e-04  5.16385653725e-04 -1.65351597709e-03 -7.75829459227e-04
 7.83717412621e-04  3.84782726652e-03 -1.29791207353e-03  2.05617586391e-03  4.06957246317e-04  1.74858076513e-03  6.37686170323e-04 -3.35259831931e-03 -2.48605479328e-03  1.21474205932e-03 -1.13502378955e-03  1.44184759030e-03 -1.35231980653e-03 -1.50008508422e-03  1.16366545199e-03 -3.43622137606e-03 -4.40666556999e-04  2.18823767213e-03 -7.08470011317e-04 -7.58837202222e-04  3.94150772527e-05  1.06107624733e-03  8.91099652277e-04 -4.04504088248e-04  3.81847193673e-03 -5.18205065125e-05  2.83390660128e-03  3.77069217572e-03 -2.39080778346e-03  3.95014956242e-03 -7.18269642882e-04  1.47188928121e-03  6.68265275207e-04  1.04544429649e-03  2.52182074999e-04  3.70194747080e-05  4.68829904629e-04  1.65359999336e-03  2.22934915411e-03  5.93563658282e-05  1.96332922501e-03 -2.16032738203e-03 -7.18021642841e-04  1.40149080678e-04  2.35673997308e-03  6.14600111147e-03  2.16943071776e-03  4.09562942586e-03  1.22230704482e-03  7.52922380359e-04  4.87780513513e-04  1.61791726641e-03  1.30230230926e-03  1.43687701419e-03  6.87964042791e-05 -1.98126291526e-04  1.42912435960e-03 -2.51139106217e-04  3.96815824626e-04  2.59687439182e-03 -2.01324440932e-03  2.45345310243e-04 -1.70710228378e-03  1.32472939991e-03  9.88850725155e-04  2.42348379181e-03  4.07233543684e-03  8.84548101709e-02 -1.23837520903e-03 -6.76797264925e-03  7.44704585474e-04 -5.92473799569e-04 -3.43621091047e-03  7.64287833245e-03 -3.63911039269e-03 -2.39964761011e-03  7.70215293638e-04 -2.34862240795e-03  4.45209448343e-04  3.07940613954e-04 -3.73224522715e-03  3.04162468735e-03  1.89513544821e-03  9.53665558986e-04 -1.01643957413e-03 -1.23199885710e-03  6.43297307380e-04 -3.73826535870e-03 -2.52883935408e-03  2.10931280907e-03  3.42966704722e-03 -5.49060488297e-04 -5.60622582961e-04  3.06359709991e-03  4.63035035830e-04  2.50419006731e-05 -8.72127240916e-04  2.20856372029e-04  1.57102201005e-03 -2.69923208625e-03  2.09053503212e-03  6.89692251034e-04 -2.33140503518e-05 -2.31807641157e-03  4.65475715964e-03  3.35515140199e-03  1.33687206017e-03 -2.40943344461e-03  1.56467247771e-03  1.29814123491e-03 -3.60599051491e-03  9.14419914423e-04 -3.16051203492e-03 -1.54047881655e-03  6.25490249517e-04 -1.76241689460e-03  1.36058140846e-03 -1.06872372672e-03 -2.66574473506e-03 -2.44786458869e-03 -1.60261135383e-03 -1.18948215752e-03 -2.17134845843e-03  2.45290855648e-03  4.13514988130e-03 -4.43731030155e-03  2.46255973595e-03  2.45914899652e-04
-2.61792513023e-03 -4.20833766335e-04  5.60823282316e-04  2.23552916126e-03  2.37142368013e-03  7.34905391796e-04 -2.96491476612e-03  1.66500687590e-03 -4.19924168578e-03  7.01421401134e-03 -1.14931447455e-03 -4.61899742237e-03  1.28640396244e-03 -5.97077682706e-03 -1.56282588854e-03  1.47699579044e-03  7.76026545497e-04 -7.71267938830e-04 -1.51930194771e-03 -5.38961207074e-03 -3.06832255345e-03  1.35195673586e-03  6.25214728804e-04  8.81624296393e-04 -2.50472797328e-03  1.59476866827e-04  1.26093665952e-03  1.84972203343e-03  2.02393350384e-03 -1.16519833799e-03 -7.00298859178e-03  5.04542379418e-03  5.24324080183e-04  5.27880479639e-03 -1.54458157909e-03 -1.65183098781e-03 -5.30577609359e-03 -4.60464516351e-03  9.18533467557e-04 -1.11932826347e-03 -4.05636837165e-03  1.78615825919e-03  3.56365714804e-04 -1.90389329224e-03 -2.52959856816e-03 -2.08143646507e-03 -1.73412180288e-03 -8.88719764409e-04  1.62332066611e-03  7.75069800993e-03  6.59893988933e-03 -9.95996375115e-04 -2.37357968608e-03 -3.71752206165e-03 -4.50850078688e-04  1.64322474072e-03  5.30622105238e-03  9.46358864936e-04 -4.80294704154e-03  3.44265993554e-03 -3.68763597567e-03  5.98642244110e-04 -1.52959871295e-03 -4.84932141265e-04 -8.99811477161e-05 -2.92753830228e-03  3.15756378509e-03 -1.23837520903e-03  1.08587866164e-01  2.59821185884e-03  1.93448545244e-03  2.60745020389e-03 -3.21238657614e-03  8.20288760356e-05 -9.83723349650e-04  5.43430751959e-04  3.11978921027e-04  8.90824682504e-04 -2.07913524793e-04 -5.90946388031e-04  2.41985033780e-03  2.01675331239e-04  7.84139330814e-04 -2.00976246067e-04  1.68688305115e-03  2.16582990359e-03  4.27354994352e-03 -8.62523073519e-04  4.69785372654e-04 -4.66218540174e-04 -2.54641616143e-03 -2.32947448429e-04  1.64097237457e-03 -4.01201173210e-03  8.43870344341e-05  2.07592756692e-03  5.21770957296e-03  1.03673557515e-03  5.15373708749e-04  1.05813839274e-03 -1.53197339471e-03 -3.24876042649e-03 -9.40566408387e-04 -5.70940431818e-03 -1.31615063390e-04  1.61359140056e-03  2.28426205178e-04 -2.36746112996e-03  7.44170065541e-04 -1.24156220619e-03  1.16173725066e-03 -4.73300401289e-03  3.65488010592e-03 -6.27417824459e-03 -2.31346000310e-03  3.54977998766e-03 -8.31731356194e-05 -2.87303741720e-03  1.41319414126e-03  9.53233748255e-04  1.62166455006e-04  1.82460966753e-03 -4.29146603050e-05 -3.76804876486e-03 -2.25621494165e-03  4.03589128298e-03 -2.96185777998e-03  1.69782915184e-03
-1.28339359047e-04 -1.60938581031e-03  2.82884052124e-04 -2.36433061518e-03  2.18329867801e-03 -1.54445288269e-03 -3.49205727052e-04  1.33868369384e-03  1.15779655221e-03  2.44060901769e-03  1.78025797023e-03 -4.49282887648e-04 -1.49925424670e-03 -5.51058435761e-04 -3.39140883599e-05  2.63173649244e-03  1.77868959541e-03 -1.04376139619e-03  2.93479198872e-03 -4.45175031414e-04 -2.94976205264e-03  2.17308664503e-04  1.91855701992e-04 -2.81862914423e-03  1.02513401060e-03  1.04690540691e-03 -1.14927541359e-03 -2.36760507944e-04  1.75521872411e-03  1.35304555795e-03  1.61958707045e-03 -3.16765715681e-04  1.22124044532e-03  8.57431239854e-04  8.22633009306e-04  2.86546764515e-03  1.30268216063e-03  1.72994558239e-03  2.05757786422e-03 -2.39268084165e-03 -8.16509806848e-04  1.13343771295e-03  3.55043315075e-03 -6.78277594509e-04 -2.53974236747e-03 -1.78470679983e-03  4.75877369675e-04 -2.04356656252e-03  1.75891628599e-03  1.75013297326e-03  1.52296929161e-03 -7.95639188237e-05  1.09448289440e-03  1.32752075952e-03 -9.23114241514e-04  8.94076339979e-04  7.81335340064e-05 -2.50047559677e-04  1.30377884276e-03  4.20160026469e-03 -1.66788812163e-03  4.57411492245e-04  1.23879354436e-03 -6.42868275946e-04 -1.62817085264e-03 -2.22657226968e-03  5.95356229076e-03 -6.76797264925e-03  2.59821185884e-03  6.84645017016e-02  1.02975641630e-03  1.07376531916e-02  4.03085119220e-03 -3.84233969411e-03  2.10043641106e-04 -3.28336671097e-03 -8.19024204279e-04  7.06029434054e-05 -7.34623621361e-05  3.79792497967e-03 -1.51731729697e-03 -5.43375541787e-04 -4.25820074425e-03 -2.54757380183e-03 -3.89900588514e-03  1.31711595866e-03 -6.63687690590e-04  1.13701740350e-03  1.57626039324e-03 -9.07005539699e-04  5.08367979132e-04  2.91880139340e-03 -1.40676894282e-03  1.99768918420e-03  8.85974398623e-04 -2.87830902825e-04  7.31849067087e-04  4.28382110910e-04 -7.86987280578e-04  1.85262016051e-03 -1.44539190800e-03  3.95054033507e-03 -2.28723092955e-03  4.35417771668e-03 -2.89550173992e-03 -2.11305789065e-03  1.73636040470e-03  4.68917812679e-04  1.66725066136e-03  4.81774675228e-04  2.28274674954e-03 -2.89466171391e-04  8.86182675019e-04  7.02350178464e-04 -7.82573482725e-04 -1.45182511934e-03  1.00645613455e-03  1.56432376248e-03  1.65882445516e-03 -4.81715057315e-05  1.67128425970e-03 -6.39472714958e-04  5.39853294763e-04  1.03318056316e-04  1.58378752859e-03 -8.82511059589e-04  5.52514105669e-03 -4.99235130538e-03
-1.11600126869e-03 -1.06858395047e-03  2.01932021436e-03  3.35629747975e-04 -1.70552921677e-03  2.38424789509e-03  2.98779143368e-03 -1.84689799122e-03 -7.41190156110e-04  3.58877363851e-03 -1.98182872257e-03  2.35126749524e-03  1.57817205757e-04 -1.15378116446e-03 -1.28308591260e-03 -2.19388465898e-03 -1.47893856410e-04 -3.04164045760e-03  1.93854144078e-04 -4.83332824581e-03 -3.37758274382e-03 -2.05736200680e-03 -1.77805972854e-03 -1.74916577781e-03 -2.03391657811e-03 -9.67764908086e-04 -1.55583013935e-03  1.29687651638e-03  1.02806251971e-03  2.12480123126e-03  2.01593404767e-03  1.02005026827e-03 -1.95682485374e-03  7.74582508232e-04  6.22856781244e-04 -1.13860913157e-03  4.65815240604e-04  9.12390939239e-04  3.00084239061e-03  1.03678957268e-03 -9.44874398946e-04 -7.72864579197e-05 -7.35549556901e-04  7.40041626478e-04  2.15124078747e-03  7.20551550342e-04 -2.32352771084e-04  1.39545838617e-03 -3.65965577704e-03 -4.12678152559e-03 -1.17538981234e-03 -1.06175870655e-03  1.69180596111e-03  2.45741069778e-03 -1.40393151278e-03  3.28741697678e-03 -1.38272786279e-03 -1.59268287078e-03 -1.22060493695e-03  1.64345498618e-03 -2.08379001402e-04 -6.21292438886e-04  8.70989809820e-06  1.45626373082e-03 -1.56563505187e-04 -2.92530863610e-03 -1.14990687103e-03  7.44704585474e-04  1.93448545244e-03  1.02975641630e-03  6.76911991438e-02 -3.55051297469e-03 -2.53050413188e-02 -2.48952880797e-03 -3.15077527794e-03  6.94279996229e-04  4.70008881266e-04 -2.72523163572e-03  1.15152804771e-03 -1.99089043440e-03 -2.48612216213e-03  1.56114626848e-03  3.97934706468e-03  5.42860744720e-04 -2.49589288475e-04 -2.18187166231e-04  3.88162104908e-03  4.02757360540e-03  2.32870970768e-03  8.68357496359e-04  2.81789951425e-03  2.35165636142e-03  9.16295894223e-04  2.85689517167e-03  6.67033216563e-04  2.25976927087e-03  6.57398163860e-04  4.78831155160e-04  1.08858230070e-03 -1.38757768860e-03  4.87761385740e-04 -1.42266431378e-03 -1.31892893646e-04  2.05926267461e-03  4.24477583821e-04 -4.20348525592e-04  2.38923992081e-04 -7.29585483917e-04  1.19901719324e-03 -5.43415970094e-04  5.30023257778e-04  1.57422496464e-03 -2.47101135147e-03 -2.01482164081e-04 -1.24937930517e-03 -2.96500496857e-03  6.44591115024e-04  3.55243493431e-03 -1.03528923520e-05 -4.29662757919e-04 -1.89268985190e-03  7.75593197027e-04  4.34025784153e-04 -3.44671731571e-03  1.07773965173e-03 -8.64670015654e-04  4.18813298401e-03  1.65284573105e-04
-7.76407474908e-04  7.50098870418e-04 -1.95092288819e-03 -5.71041241211e-04 -1.12590181608e-04 -1.51150540556e-03  1.51688951775e-03 -5.40701715339e-04 -2.48797635007e-03  2.00594463924e-03  4.46825679094e-03  1.43288219283e-03  5.77106255997e-03  7.74211819488e-04 -1.74550912137e-03  1.86072201956e-03 -1.94227134878e-03 -1.75962866966e-05  2.72165825293e-03 -2.07700792057e-03 -1.22762207883e-03 -1.35260034604e-03  2.86211808403e-04 -2.17430468458e-03  9.38963016121e-04  3.03353684716e-03  1.23049601495e-03 -2.93062434915e-03  3.80179088037e-03 -3.59995811107e-03 -9.23087059420e-04 -5.79483452977e-03 -5.99412984199e-04 -5.29112223353e-03 -5.21998438831e-04 -1.89004034422e-04 -9.57947449637e-04  2.48054941517e-03  1.66746992732e-03  1.83154501947e-03 -5.02555656807e-04  7.35353509528e-04  2.90133246964e-03  9.96084392850e-04 -6.77211340924e-03  3.27375548395e-03 -8.24240562763e-04 -2.45445996779e-03 -5.61734179526e-04  1.03689381895e-03  1.72481377507e-03  1.18727521557e-03 -1.83107697157e-03 -3.07376030279e-03  1.09603459100e-03 -7.69331291627e-04 -2.20787620604e-03 -1.64316337035e-03 -1.28437521340e-03 -7.87305191910e-04  1.69646105514e-03  3.30346344337e-03  3.30407444594e-03 -5.62812747427e-04 -2.84595755385e-04  1.06750698873e-03  2.33836003929e-03 -5.92473799569e-04  2.60745020389e-03  1.07376531916e-02 -3.55051297469e-03  9.09777932768e-02 -4.39057707188e-03 -2.95963086659e-03 -3.08255159175e-03  4.39529605379e-03  2.24057651271e-03  5.13729121524e-04 -1.84871562312e-03  3.47142285392e-03 -8.08315291438e-04  1.95098086714e-03  4.04659179835e-03 -5.94744540457e-04 -1.49891585184e-03 -1.92727843586e-03  1.99707489712e-03  1.66243482089e-03 -5.31386393185e-04 -7.28993222296e-04 -1.52048508704e-03  2.10271967224e-03 -1.73322742568e-03  1.47602026888e-03  1.94772965068e-03 -3.77622092876e-03  3.57708775532e-04  1.73977952120e-04  2.37798903362e-05 -3.31610518467e-04  1.45063197419e-03  1.20239520055e-03 -1.18996376951e-03 -1.97564576727e-03 -3.17946233709e-03  1.74375361018e-03 -2.34472408245e-03  2.28618013384e-03  2.27708926804e-03  1.44693660761e-03  5.92115151696e-04  3.48591564784e-03 -3.42148293654e-03  1.83652473778e-03 -5.54439188807e-03  1.95905262560e-03  1.03213563570e-03 -5.09118001213e-04  2.41589352304e-03 -1.60377963803e-03  2.50292592230e-03 -1.16698562622e-03  2.63767098922e-03  1.26024864700e-03  3.71265660879e-04  1.79089397146e-03  5.58718319698e-03 -4.87863261419e-04
-2.63130019468e-04  1.45126264273e-03 -1.82755062889e-03 -1.83378422733e-03  4.23626026455e-04 -1.43645741027e-03 -3.17095868903e-03  7.63569949236e-04  1.38296011758e-03 -4.11785975275e-03  1.34643428237e-03 -2.62441095816e-03 -1.07981241503e-03 -3.17903941018e-03  1.64080391089e-03  2.11821065335e-03  8.35666124021e-04  2.79759999827e-03 -1.49326348832e-03  2.25767639073e-03  1.48988053238e-03  4.33316741191e-04  2.37402152946e-03  3.95094761717e-04  1.28293195234e-03  9.62534505140e-04  2.66218804577e-03 -2.64431135617e-03  2.58400054249e-03 -2.04470069865e-03 -3.24915760404e-03 -9.69465765511e-04  5.02917745874e-04 -4.07368558191e-04 -1.90126332124e-03  2.00735853773e-04 -1.36771690497e-03 -3.01462645019e-03 -6.35321339182e-03 -6.26897313451e-04  2.52624264956e-03  2.88501892444e-04 -9.88288596561e-04 -3.67508063835e-04  6.44193751462e-04  1.15871449394e-03  6.81137773816e-04 -1.88351142139e-03  2.71067735051e-03  6.28894793021e-04  1.18123177494e-03 -2.64067223232e-03  1.90499822666e-03  2.22193908501e-04  1.09147683559e-03  1.34327106775e-03  7.17054903804e-03  3.25423033149e-04 -7.02244958525e-04  1.07636358576e-03  4.21730148387e-04 -1.27044093031e-03 -2.57335641128e-04 -1.01324661929e-03  1.52690721149e-03  1.32840250898e-03  3.55865751326e-03 -3.43621091047e-03 -3.21238657614e-03  4.03085119220e-03 -2.53050413188e-02 -4.39057707188e-03  9.10042247580e-02 -6.52659543260e-03  1.27140468916e-02  1.84558977375e-03  1.41401410516e-03  3.43280752068e-03 -1.78556102008e-03 -1.47933408740e-03  8.73744219673e-03 -7.04122925650e-04 -3.37968587614e-03 -3.03024317632e-03 -2.29182221319e-03  2.49179997576e-03 -4.88038273111e-03 -1.53329974162e-03 -1.19111275837e-03 -4.48225508344e-04 -3.53659990896e-04 -5.36352148227e-03 -3.87719318353e-03 -5.74800194914e-03 -1.40859600387e-03 -3.20754623058e-03  7.34601494841e-04  2.32758166869e-03 -1.60718068702e-03 -5.16067593849e-04 -5.55521962147e-04  3.90480605031e-04  2.17905896557e-04  1.27504466644e-04 -1.13217867528e-03  3.06111459193e-04  1.00202077640e-03 -1.00554529227e-04 -2.66698762388e-03  3.18432234754e-03  9.21203039301e-04 -1.81866435946e-03  2.21664218719e-03  2.43670873177e-03 -1.12422000548e-03 -8.51821197297e-04 -6.21596664103e-04 -3.43323377016e-03  5.67030872458e-03  8.00359272769e-05  3.07024369818e-03 -2.17021389632e-03  2.50603856185e-03 -4.28638878251e-04 -2.98321780417e-03 -1.77558218846e-04 -3.22558132946e-03  1.98389755452e-04
 3.53816347350e-03  2.93776508914e-03 -6.90496038013e-04  3.22070624369e-04  2.61219110886e-03  2.39170622150e-03 -3.14652419823e-03 -3.44932812777e-03 -1.13820727027e-03  4.53227441963e-03 -1.01182628755e-03 -2.68793239695e-03 -3.35344060567e-03  1.64685066920e-03  5.42605451195e-03 -2.44691897733e-04  6.08361883289e-04  2.76079775055e-03  2.70832518626e-03  2.40178351202e-03  3.37830355313e-03 -1.04511039245e-03 -9.18578166790e-04  2.77979701695e-03  1.40121831184e-03 -3.65945736679e-03  2.81186211977e-03 -1.49487886353e-03  7.05682194937e-04 -1.30558769761e-03 -1.21246413097e-03 -3.50512784716e-04  7.43803676100e-04 -3.88857654949e-04  2.65076945436e-04 -3.36547977750e-04 -6.71679883514e-04  1.21807850478e-03 -6.54502178200e-03  9.21480213966e-04  1.47481082848e-03 -1.07094728287e-03  9.60131391839e-04 -4.32248641124e-04  5.42109956393e-04  2.69571919449e-03  1.71643587965e-03  1.33847351018e-03 -2.49235447338e-03 -5.16783391422e-04 -2.45951970521e-03 -2.70890711146e-04 -1.68793802993e-03 -1.81100636400e-03  1.26585739809e-03 -5.75544092577e-03 -1.83909400931e-03  4.66674826368e-03  8.76552262161e-04 -1.73049971829e-03  1.46044317454e-03  1.80591632929e-03 -2.41142802136e-03  1.24171559107e-03  1.00604896090e-03 -2.42790639659e-03  1.87626734210e-03  7.64287833245e-03  8.20288760356e-05 -3.84233969411e-03 -2.48952880797e-03 -2.95963086659e-03 -6.52659543260e-03  8.32302272296e-02 -4.78128189433e-03  1.05469428287e-02 -6.19701449315e-03 -3.43023989807e-03 -2.40198137961e-04  1.10555474908e-03 -3.36769657453e-03 -4.87001860453e-04  5.61648649553e-03  3.81439331206e-04 -1.20538995197e-03  5.15587755978e-03  7.53890043213e-04 -2.38534472987e-03 -1.97967471128e-03  5.27116041964e-04  1.32516601997e-03 -2.22761694016e-03  1.66430958146e-03  1.31979434269e-03 -6.75554454118e-04  4.47419895935e-03 -2.80308843120e-04 -4.26719389291e-04 -4.02652198836e-03 -3.84970888189e-03 -1.56498342747e-03  7.03508892023e-04  1.87069101431e-03 -2.52753856736e-03  5.92440454262e-04  1.90677313758e-03  5.04749495477e-04  3.76917030151e-04 -6.05197254490e-04  1.32658713427e-03  1.25640944056e-03 -1.67189073336e-03  9.34094011312e-04 -3.41401123688e-03  8.40190481082e-04 -1.97066499115e-03 -3.04473316239e-04  5.73659076203e-04 -3.56478823165e-03  1.48406591171e-03 -3.52653569744e-03  5.15619234227e-04 -1.50501836395e-03 -8.69798809277e-04 -1.08403696829e-03 -2.20779204944e-04  2.88633613419e-03  9.87274039122e-05
-2.98643038819e-03  5.65608075619e-03 -3.37259771850e-04 -3.65303901867e-03  7.69911241687e-03 -1.66683419650e-03  4.88152326116e-05  7.76261310751e-05 -9.16876263945e-04 -4.16216540718e-03 -2.95189318908e-04 -2.58702893693e-04 -1.50687163952e-03 -1.77840200106e-03  3.15999755419e-04 -9.07509228185e-04 -1.99016377895e-03  2.32120206822e-03 -1.58580371795e-03 -1.95806669852e-03 -2.94671474055e-03 -1.60359782288e-03  2.43624893808e-04 -1.21457447331e-03  2.03334059781e-03 -2.06390573435e-03 -5.89589234772e-04  1.19553989873e-03 -3.12377869935e-03 -6.29198970539e-03  2.27254483254e-04  1.85793030758e-03 -2.17297383411e-03  2.51300593813e-03  1.11771499103e-03 -2.12950315318e-03  3.54272689430e-03 -1.63453709000e-03 -6.46617769881e-05 -8.14029301013e-05 -5.67360772803e-04 -4.24659664673e-04  3.27870009653e-04 -1.98125602581e-03 -5.31614823080e-04  1.27124005202e-03  1.01738138814e-03  1.04177522003e-03 -2.23383095026e-03  3.28609469782e-03  5.25295697762e-04 -1.28699831799e-03 -4.65314054655e-04  3.40792156897e-04 -1.34626073671e-03 -3.32040223402e-03 -5.26904346121e-04  1.70585652047e-03  7.79053196106e-04 -1.76885582202e-04  1.53445302080e-04 -2.13734542666e-03  1.58900474672e-03 -1.85611713802e-03  1.45532775476e-03 -1.18883408071e-03  2.94791375632e-04 -3.63911039269e-03 -9.83723349650e-04  2.10043641106e-04 -3.15077527794e-03 -3.08255159175e-03  1.27140468916e-02 -4.78128189433e-03  8.30528125628e-02  1.42925345709e-03  1.17412237745e-03  1.25172444065e-03 -4.29259754368e-04 -2.99784971299e-03  2.01823673449e-03  2.08836270075e-03 -4.64304700633e-04 -4.59647829300e-03  1.02804079449e-03  3.21528356318e-03 -2.50908558702e-03  2.87691314456e-03  9.90791704079e-04 -1.52430241165e-03 -8.65431783671e-04  1.35162850876e-03 -3.37097886610e-04 -2.65505858640e-03 -8.49064784690e-04 -1.25461845959e-03 -9.26909444775e-04  5.92150251558e-04 -2.32239364281e-03  5.23250009178e-04 -1.85977688803e-03 -1.64759675211e-03 -1.38516909128e-04 -3.53576642955e-03  9.71344370103e-04  3.46222292071e-03  6.34376067305e-04 -2.17712585408e-03 -5.10821185387e-03 -1.03925171004e-03  2.70939709667e-03 -3.25165905992e-03 -1.90551629847e-03  2.47948971507e-03  4.10257616568e-03 -7.01654262700e-04  5.41653361084e-04 -8.80425871808e-04 -2.94434703526e-06 -5.49725145806e-04  1.21514811579e-03 -7.71898855197e-04 -1.34884971298e-03  2.76644069183e-03 -1.99088103621e-03  1.74211331242e-03 -2.10540353616e-03  2.20542818872e-03
-9.76299393182e-04 -4.24342791264e-04 -2.00513882748e-03 -1.56941852716e-04  8.75117842170e-04  4.45933481321e-04  2.65659616848e-04 -4.64756256346e-03  6.61900335611e-04 -4.87841458840e-04 -2.50468707117e-04 -1.40788135551e-03  3.85342317174e-03 -1.11477577215e-03 -3.21927640578e-03 -7.25036525400e-04 -3.20502558512e-03 -1.11130227845e-03  1.87584135092e-03 -2.21672346439e-04 -2.17956089498e-03 -5.23197413325e-03 -2.75000043301e-03  3.07900500516e-03 -4.13114142447e-03 -5.36825625242e-03 -1.78840185868e-03 -1.40092795041e-03 -3.23745386573e-05 -3.77751329815e-03 -6.88454173348e-03  3.10511829692e-03 -2.91238442300e-03  2.98060726764e-03 -3.68340052973e-03  1.76979783487e-03 -4.15810852035e-03 -1.69783614152e-03 -3.12802236956e-03  1.74496131504e-03 -9.64055914580e-04 -1.64932657601e-03  5.34356636380e-04 -1.27299946870e-03  1.52179668295e-03 -5.91072245405e-03 -5.30762072331e-04 -2.87679284018e-03 -2.19777883232e-03 -1.33939845100e-03 -2.67232715204e-03 -3.39690806824e-05 -7.68622512564e-04 -4.96496010351e-03  4.00880600917e-03 -4.39884640636e-03  9.05587588090e-04  9.27067478456e-04 -1.20800657254e-03 -1.72259570001e-03  4.30812748277e-04  2.31421640405e-03 -1.32965783106e-03 -2.39767507528e-03  6.47739175709e-04 -2.24477808074e-03  4.02650735439e-04 -2.39964761011e-03  5.43430751959e-04 -3.28336671097e-03  6.94279996229e-04  4.39529605379e-03  1.84558977375e-03  1.05469428287e-02  1.42925345709e-03  9.47573393452e-02  6.75987788100e-03  4.47050786604e-03 -1.00511567759e-02 -6.26217138517e-04  3.64473806855e-03  8.82746626905e-04  1.61963550238e-03  4.61187828426e-04 -2.50618182774e-03 -1.47362297411e-03  1.50676298831e-04  5.02101611760e-03 -5.09028613791e-04 -2.64642821273e-03  1.21937330309e-03  2.19100630354e-03 -1.38524378842e-03 -6.29491261210e-06  2.53576592949e-03  1.67336172907e-03 -4.44535054552e-03 -1.26849691260e-03 -1.13122825380e-03 -2.82749359938e-03  2.05149210039e-04 -3.44001253012e-03 -1.85489244004e-03 -3.15086696868e-04 -4.91303320026e-03  5.24106053990e-05 -4.52006170926e-05  2.33053876138e-03  2.48312091354e-03  3.91980414371e-03  2.90375632047e-03 -1.98574757332e-03 -3.81827994686e-04  1.09413077151e-03  4.53599856140e-03  5.90683556055e-04  2.01090138190e-03  4.30101964196e-04  4.33903665288e-03 -7.03478726403e-04 -1.68861344091e-03 -2.66193042783e-03  4.13334466103e-03 -3.17247223901e-03  2.39925640682e-04 -1.25735095696e-04  1.90650844844e-03  1.79172751300e-03
-9.53144949965e-04  1.17644041080e-03  1.15819689195e-04 -1.52439407846e-03 -1.20731447980e-03 -8.49383707605e-04  5.85104917321e-04 -3.46563091437e-04 -7.01713917520e-04 -2.31906192903e-03  3.36048730815e-04  1.10268638305e-03  2.11086270903e-03  7.41570223315e-04 -1.98034603615e-03  3.26788333390e-04  2.13264455317e-03 -7.94542207830e-04 -4.21215270842e-04  2.34001702359e-03  7.85376553705e-04  1.02543402630e-03  1.48186511974e-03 -2.50170382543e-04 -7.26826768452e-05 -8.94648228197e-05  8.46198224818e-06 -6.08499115452e-04  2.70133625430e-03 -2.15639190691e-03 -3.69939402871e-03  1.68900451828e-03 -9.15630172311e-04  1.38349721182e-03 -1.41255728948e-03 -1.01916066756e-03  2.15297024678e-03  8.89615254200e-04  7.05628564712e-04  1.11836205751e-03 -1.13942250125e-04  3.83991891014e-04 -1.72107249912e-04  4.38510866921e-05 -3.61611984799e-04  3.17228421322e-04 -6.35863467769e-04  1.62084912790e-04  9.93314127460e-04 -1.85103016799e-03  4.49037854994e-04  3.60926622050e-03 -2.75097900365e-03 -3.95455725305e-03  5.68540538604e-04  6.24209613205e-04  1.72208142804e-03  8.46298538791e-04 -1.69853030778e-03 -1.15157059842e-04 -5.58672646140e-04 -1.60916590218e-03 -5.13241638659e-04  2.65087241828e-05 -2.61944651059e-04  2.25489979369e-04 -5.89434116477e-04  7.70215293638e-04  3.11978921027e-04 -8.19024204279e-04  4.70008881266e-04  2.24057651271e-03  1.41401410516e-03 -6.19701449315e-03  1.17412237745e-03  6.75987788100e-03  5.73321416001e-02  1.40380743803e-02  2.52164740254e-03  1.12301774537e-03 -6.48650672707e-04 -1.43566638876e-03 -1.46306923272e-03 -5.92799509910e-04  1.49058598631e-03 -1.35145863436e-03 -2.25693612536e-04  3.48915053566e-04  1.02102938708e-04 -5.73858350328e-04  2.04301085264e-03 -2.18266741216e-03 -5.29915194994e-04  9.48737468969e-04  1.23860500468e-03  5.66453512276e-04 -1.73563151849e-03 -2.55928453235e-04  3.09290054097e-04 -1.66457986348e-03  9.71412268011e-04  9.38794653901e-04 -3.20000147860e-04 -2.04012635578e-03  1.48624722203e-04 -1.11932559180e-03  3.40999772609e-04  6.98332867716e-04  1.93427116991e-03 -1.72199055789e-05 -2.16136578116e-04 -8.26867957130e-04 -3.36455994479e-03 -1.96046787360e-04  8.52667792489e-04  3.16366163768e-04  4.68200620921e-04 -1.58147850900e-03 -3.83221597789e-04 -2.52940535203e-03  2.66020231818e-03 -6.40125130672e-04  1.30412899944e-03  2.71548040178e-04 -1.35845890252e-03  1.49253170371e-03 -3.06280279696e-03  3.93676578244e-04
-3.36726396567e-03  6.69091886476e-04 -4.88444237694e-03 -1.37409688949e-03 -3.17170293596e-04 -3.28718326709e-04 -4.12393221780e-04  1.17101930769e-03 -4.80033210563e-04 -1.80422635363e-03 -1.69815453019e-03 -3.18479473620e-03 -4.36050354901e-04  1.37481777216e-03 -2.29074851136e-03 -3.48401210039e-03  9.62276922129e-04  1.28475204499e-03 -3.61436566521e-03 -5.58783273782e-04  3.30031617839e-03  2.65486408293e-03  5.49314395618e-03 -4.12760890522e-03  4.71477595842e-04  7.31402215984e-04  8.44180702175e-04 -3.42339976034e-03  4.37383225499e-03 -4.73407366059e-03 -4.21648437379e-03 -2.86698673937e-03 -4.74313163568e-04  9.82206860783e-04 -4.22587904805e-03  6.26050015335e-04  1.91445356227e-03 -1.03670144543e-03  4.62485671709e-03 -3.78135724454e-04  2.50780543934e-03  1.34393104919e-03  9.32592393570e-04 -1.38091088327e-03 -2.48254603066e-03 -1.23981046442e-03 -1.19014653244e-04 -2.32295399825e-03  3.08755875218e-03  3.53608819979e-03  5.16102119119e-03  1.51226075622e-03 -3.12165055280e-03 -6.10340427053e-03  1.93566106346e-04  7.13074008164e-04  5.16231257562e-03  1.19673594074e-03 -2.70473130462e-03 -5.87600669601e-04 -5.21096692571e-04  2.14253365040e-04  3.67122362195e-04 -2.36243033494e-03 -2.24920584132e-03 -9.76131332652e-04  2.03783444012e-03 -2.34862240795e-03  8.90824682504e-04  7.06029434054e-05 -2.72523163572e-03  5.13729121524e-04  3.43280752068e-03 -3.43023989807e-03  1.25172444065e-03  4.47050786604e-03  1.40380743803e-02  8.37870304287e-02 -3.24454637008e-03 -3.69495173928e-03 -3.67117718083e-03 -4.02168429295e-03  2.35280350836e-04 -9.68916856468e-04  5.32776067772e-03 -8.51116575865e-04  2.32831573724e-03  1.95064650205e-03  1.70314569927e-03  1.89287382421e-03  4.59644256213e-03 -1.51060562412e-03 -2.98502003773e-03  3.45503098782e-04  6.16099281397e-04 -2.88797255459e-03 -9.13016299445e-04  3.64311527163e-04  2.05736853313e-03 -5.53542126320e-04 -2.87806428128e-03 -4.98720049978e-03 -1.82687012098e-04 -2.91832069121e-03  8.55320112673e-04 -1.97791421811e-04  1.57276114569e-03  3.27079305080e-04  6.32395193593e-03 -7.27942940504e-04  1.71570457002e-03 -2.66482118196e-03 -3.27450016512e-03  4.05133056225e-04  1.14001048983e-03  1.66515922699e-03 -5.49776629768e-04 -1.74579090473e-03  1.70938974629e-03  1.09115698061e-03 -1.09185195957e-03 -3.55923276384e-03 -7.75691728605e-06 -5.41817713643e-04  5.22994725614e-05 -2.01235251054e-03 -2.66830314134e-03  1.92330623611e-03
 7.42501877851e-04 -1.99499937139e-03  1.92714213907e-03 -7.05655711895e-04 -7.06044696950e-04 -5.15200031190e-04 -1.04647801110e-03  2.20377463984e-03 -2.45941242823e-03  3.05377699097e-04 -8.60509660595e-06  2.75551507654e-03 -3.35783245875e-03 -6.41152305135e-04  6.87362496060e-04  3.63623621039e-04  8.13252940213e-04  2.05944512161e-03  1.57967386441e-03  3.40297723416e-03  2.60059908513e-03  4.74949832211e-04 -1.07762938980e-03  1.80934380947e-03  1.34206457724e-04 -7.16772503778e-04 -1.81834124919e-03 -9.98820986917e-04 -1.30308344526e-03  2.89635300578e-03  1.19292813030e-03  1.27132642605e-03 -1.74529732188e-03 -1.36699858084e-03  2.41937502497e-03 -3.49262379085e-05  2.13145267940e-03  5.07932266132e-04 -1.94991788282e-03 -3.87994890192e-03  8.81321899890e-04  8.96895930349e-04 -4.45399421746e-05  8.13528869915e-04  1.93662370516e-03  6.39460351884e-04  2.72483873822e-05 -6.30498330467e-04 -9.12409152745e-04 -9.13400424437e-04  8.53858226298e-04 -8.06120061981e-04 -2.88472303011e-04  3.34001093190e-03 -3.12752646241e-03  3.79871786077e-04 -2.77844527546e-03 -8.92954842319e-04  1.09613843342e-03 -1.04816456170e-03  1.76823701928e-03  2.44119649484e-03  1.16128726260e-03 -1.22324285201e-03  1.84649542168e-03 -3.27877925576e-03 -8.77650043335e-05  4.45209448343e-04 -2.07913524793e-04 -7.34623621361e-05  1.15152804771e-03 -1.84871562312e-03 -1.78556102008e-03 -2.40198137961e-04 -4.29259754368e-04 -1.00511567759e-02  2.52164740254e-03 -3.24454637008e-03  5.35845408307e-02 -1.06578648133e-02 -1.31110618764e-02  4.44831152355e-04 -1.12418592931e-03 -1.23082730423e-04  4.45488827437e-04  1.54513293628e-03 -2.61637001062e-03 -4.51236823271e-04 -1.06488306711e-03 -1.07626746284e-03 -1.16418463524e-03 -3.04253999140e-03  1.05687466609e-05 -1.95818478133e-03  8.32985875066e-04  1.80834527034e-03  8.08857506159e-04 -2.54068632888e-04 -8.05533162976e-04  1.23489330972e-03  5.78271433557e-04 -1.34278850678e-05  1.11863812042e-03 -8.15459050002e-04  8.95199170515e-04  1.54626193181e-03  9.66967314489e-04 -6.49028165025e-06 -2.51304599609e-03 -5.53213749963e-04 -3.35559771969e-03  2.54931289065e-03 -2.67960153188e-04  2.45144681203e-03 -2.32448060987e-03 -2.16413183946e-04  6.86161570618e-04 -1.61922295542e-04 -2.99288069726e-03 -1.99677249066e-04  9.63828277075e-04  9.67320591598e-04 -4.59125394061e-04  1.55362646241e-04  8.28740046708e-04  1.25345707162e-03 -1.20103891698e-03  5.37104858721e-04
-7.09359747832e-04 -4.54014415908e-03  2.05690989861e-03 -3.81971134675e-03  2.93512848873e-03 -1.45170809944e-03  2.12997982456e-04 -1.58207913103e-03  6.25520821690e-04  1.61953368898e-03 -2.91046050130e-03 -1.97075321323e-04 -6.99156771933e-04  1.01788954940e-04  1.43940614817e-03  1.94841499732e-03 -3.84449208576e-04 -2.03055837209e-03  9.80855476992e-04 -2.08316836332e-04 -1.97858645170e-03  1.54230932770e-03  5.19531393096e-03 -2.22670284581e-03  2.25027830363e-03 -9.48117139883e-04  2.63842512174e-03  2.49568170366e-03  1.56337907455e-03  3.32627783521e-04  1.84869941643e-03 -3.46433306223e-03  1.11276081819e-03 -5.67809314113e-05  2.09091405907e-03  1.25064748163e-03  1.16522579053e-03 -1.52228325136e-03 -1.74564398355e-04  1.86322548037e-03  2.25188549533e-03 -2.98419425342e-04  6.03326684928e-04  4.21706227826e-05 -3.33331167475e-03 -4.90495743669e-05 -2.78036297453e-03 -1.57231943111e-03  3.60991533180e-03  1.08540860015e-04  2.58065133631e-04  1.56643982009e-03  1.09252024216e-03 -2.29077311289e-03 -2.67749041515e-04  2.64749717600e-03 -3.62711211879e-03  1.45314720396e-04  1.52755939014e-03  3.04553039963e-04 -1.61941574063e-03 -2.15605088771e-03 -2.63983499333e-03  8.43377458949e-04 -1.68307231884e-03  6.10232864806e-04  4.94788617844e-04  3.07940613954e-04 -5.90946388031e-04  3.79792497967e-03 -1.99089043440e-03  3.47142285392e-03 -1.47933408740e-03  1.10555474908e-03 -2.99784971299e-03 -6.26217138517e-04  1.12301774537e-03 -3.69495173928e-03 -1.06578648133e-02  9.39267200809e-02 -5.72867270151e-03  2.59808546439e-03  1.69214615584e-03  1.95185118849e-03  1.32372104625e-04 -2.92501100630e-03  2.32816445315e-03  7.06726397576e-04  2.78758965372e-03  1.79285883749e-03  2.58542029393e-03  1.73838434615e-03  1.34901382650e-03  1.52068227786e-03  6.72111140670e-04  3.97352326460e-03 -3.02398096002e-03 -1.62714561349e-03 -1.78328366941e-03 -2.49857460433e-03  4.26287977312e-03 -1.77572826912e-03 -3.15675410166e-03 -7.60022122443e-04 -3.44374296982e-03  5.06871957864e-04 -3.85531642375e-03  1.48919735592e-03 -1.75664269950e-03 -1.10631384591e-03  2.27423803368e-05  7.98223930916e-04  4.11088114262e-03  1.88236835128e-03  3.20959155406e-03  1.09567409751e-03  1.81647522981e-03  1.41542458930e-03  3.30956659307e-03  2.14578552722e-03 -2.65070361882e-03  2.33188518561e-03 -2.69681184575e-03 -2.07903469293e-03  3.28280482448e-04 -4.07443489143e-03 -1.17248941758e-03 -3.68332743527e-03
 1.29652755212e-03  2.05323849409e-04 -2.64824759686e-03  2.61997959763e-03  6.62587236573e-03 -2.36495193277e-03 -1.85055321696e-03  1.08067161152e-03  2.77030180542e-03  7.46360759394e-04  6.44008104650e-04 -1.23821613234e-03  2.81862294577e-03 -2.26738229283e-04 -4.17704872833e-03 -1.18907820530e-03 -6.24627438860e-03 -2.99454512937e-03 -1.07238307473e-03 -4.14698988973e-03 -8.09053092669e-04 -1.99451053038e-03  2.05059486713e-03  4.66435534810e-05 -1.78547328622e-03 -1.07641961721e-03  3.21400450027e-03  3.46913304686e-03 -1.61029785965e-03 -1.47035346123e-03 -1.17101412323e-03 -4.44933176445e-03  1.70323115329e-03  4.08554830460e-05 -1.28762430913e-03  5.10920422500e-04 -1.70886851266e-03 -8.04344437930e-04  5.38074343466e-04  3.93681927168e-03 -6.77077232361e-03 -1.01080973427e-03 -1.20754570423e-03  3.21262759473e-03  4.03513864533e-04 -1.76905676726e-03 -1.06234098213e-03  2.32509341785e-03  2.95051860701e-03  2.37251221418e-03 -2.28436375561e-03  5.22536411076e-05  2.17255839464e-03  1.91544935516e-03  2.24819063399e-03 -2.04270753943e-04  3.75570101748e-03 -1.91702058497e-03 -1.32529881564e-03  3.51349002089e-03  1.56986457867e-03 -3.32865343457e-03  2.22828439228e-03 -3.28689252358e-03 -2.14399745165e-03  1.30107331775e-03 -1.83697117806e-03 -3.73224522715e-03  2.41985033780e-03 -1.51731729697e-03 -2.48612216213e-03 -8.08315291438e-04  8.73744219673e-03 -3.36769657453e-03  2.01823673449e-03  3.64473806855e-03 -6.48650672707e-04 -3.67117718083e-03 -1.31110618764e-02 -5.72867270151e-03  9.41865124475e-02 -5.79426519200e-03  8.37751849309e-03 -2.29602495887e-03 -3.85473239226e-03 -7.93381170570e-04 -4.57881718754e-05  1.45066629105e-03 -3.39088659207e-03 -9.50111549169e-04 -3.01506896710e-03  2.71389586966e-03 -2.21835399910e-03 -4.13935892944e-03 -4.02490219860e-03 -6.30292718863e-03  3.49121952418e-03  2.28025280950e-03 -2.96579896002e-03 -3.55922520298e-04  1.21809735602e-03  1.20050936532e-03 -2.45529401211e-03 -3.93608501674e-04  1.39918748134e-03 -1.80914544680e-03 -3.28410390984e-03  2.95564947555e-03 -3.11659808318e-04 -3.74651258356e-03  2.17402882872e-03 -3.53093824696e-03  3.31584146905e-03 -8.28113485328e-03 -1.64072523931e-03  1.74367830229e-03 -3.79394430298e-04 -3.32653851017e-03 -8.65383132046e-04 -1.73919098101e-03  7.43415117042e-04 -1.13168743794e-03  3.40081495482e-03 -7.83066570860e-05 -2.83542560626e-03  9.06059202459e-04  2.79251243735e-04 -1.31700660704e-03
-1.47239337543e-03 -4.91531366804e-03 -8.46494668442e-04 -6.06266573445e-04 -7.06254315980e-05  1.59084237461e-03 -1.81148552395e-03  5.24903542312e-03  2.15838492875e-03  2.76103546434e-04  1.66796666834e-03 -1.20750297587e-04 -5.51640589155e-03  5.64780819928e-04  1.30951523862e-03 -3.33763894609e-03 -1.90311334759e-03  3.85111736168e-03 -1.28859572497e-04  2.95630589251e-03  2.18642674617e-03  2.62213195860e-03  1.30903138698e-03  2.77941578042e-03 -4.30259837001e-03 -1.45824690584e-03 -6.58753749510e-04 -2.81651759236e-03 -1.45156747638e-03  5.18476026672e-05  3.14051529110e-03  3.06416429407e-03 -1.61615451895e-03 -5.00550168415e-05 -2.09144841098e-03 -1.93786704285e-03 -2.80748051635e-03 -2.52372702000e-03  2.81318289423e-03  5.77312494610e-04  1.06369733710e-03 -7.26854686421e-04 -2.62311299718e-04 -2.72193310387e-03  1.85975822322e-03  1.19180389835e-03  2.20625713210e-03 -8.52453495790e-04 -3.23990153928e-04 -2.66588993065e-03 -6.41303734266e-03  3.79533313121e-03 -3.98749937905e-04  2.37812944252e-03  8.62463166606e-05 -2.05848769497e-03 -4.50294539205e-04  3.04810496598e-03  7.60489048343e-04  5.17187403645e-04 -2.09874289389e-04  5.77020594067e-04 -4.41596253921e-04  1.29915962438e-03  8.05939560033e-05 -9.87600137401e-05 -1.77590911464e-03  3.04162468735e-03  2.01675331239e-04 -5.43375541787e-04  1.56114626848e-03  1.95098086714e-03 -7.04122925650e-04 -4.87001860453e-04  2.08836270075e-03  8.82746626905e-04 -1.43566638876e-03 -4.02168429295e-03  4.44831152355e-04  2.59808546439e-03 -5.79426519200e-03  9.82714039516e-02 -2.59929982806e-03 -5.38142295920e-03 -1.64904700644e-03  9.34005728351e-05 -3.94554878339e-04  4.69989397445e-03 -4.81987021161e-04  1.15386642718e-03  1.26995975255e-03 -3.19722355550e-03  2.42499027642e-03 -3.53320030865e-03  1.91487326666e-03 -2.91133162160e-04 -1.54008299572e-03 -1.47843689225e-03  4.12846170106e-03 -3.30965643986e-04  1.46606219347e-03  3.65121500715e-03  1.92020882379e-03  2.36599490614e-04  2.76980954594e-03 -4.87490100117e-04  3.13677797102e-03  1.48850671978e-03 -1.12970319758e-03  1.92010920111e-03  6.69225316409e-04  4.86040325192e-04 -3.20083607878e-03  4.61142888883e-03  6.12162144175e-04 -1.87504095376e-03 -3.76157370912e-04  2.91941607409e-03  2.65294334705e-03  4.06608399010e-03 -3.18349672646e-03 -1.42677407692e-03  8.83383630937e-04 -4.34028808978e-03  1.33403981317e-03  1.26127143162e-03 -1.66784193778e-03  9.47359327451e-04
 4.55323622936e-03 -2.00283598376e-03 -7.25156297655e-04 -1.27522644769e-03  1.58247603482e-03  5.48589786613e-04 -2.42217271591e-03 -5.85629680975e-04 -7.92360960538e-04  3.75322378404e-03 -1.54191473956e-03 -1.29368681067e-03  7.71135007409e-04  1.55547972730e-04 -2.05298299294e-03 -2.58513670624e-03 -1.04007257784e-03  2.28603629832e-03  3.07324807138e-03  1.04540447097e-03  9.28025638017e-04  1.77206955087e-04  4.65561958554e-03  1.60704018227e-04 -2.88946337374e-03  2.11590745803e-03  4.43040591716e-03  2.57167452723e-04  6.00814180243e-03  1.99580482163e-03 -3.47845193433e-03  8.44468961725e-04  1.66075527306e-03  3.61466598491e-03  1.35851450569e-03 -2.05765807398e-03 -2.13332998731e-03  1.12079804440e-03 -1.58803831115e-03  4.96060497203e-03  1.41497458897e-03  1.93671527179e-03 -1.94440326192e-03 -1.89875341794e-03 -2.68124409567e-03  1.48987953734e-03  2.95742675151e-03  1.55030396529e-03 -1.40673997721e-04 -4.14700762596e-03 -2.14529684854e-03  9.16842862054e-04  1.05261110526e-03  1.48769118938e-03  2.45518868129e-03 -5.18563877992e-03  3.51248933299e-03  3.50163855529e-04  2.37867290304e-03  4.72696985310e-03  3.99827511771e-04 -3.33059035263e-03 -5.09482617245e-04  2.40109215780e-03 -1.24548181978e-04 -1.78182829193e-03 -1.07658944713e-03  1.89513544821e-03  7.84139330814e-04 -4.25820074425e-03  3.97934706468e-03  4.04659179835e-03 -3.37968587614e-03  5.61648649553e-03 -4.64304700633e-04  1.61963550238e-03 -1.46306923272e-03  2.35280350836e-04 -1.12418592931e-03  1.69214615584e-03  8.37751849309e-03 -2.59929982806e-03  9.91097287070e-02 -6.61474373192e-03  2.23913626472e-03  1.71254846015e-04 -1.31878494545e-03  7.48576392773e-03  1.41701264519e-04  8.89098984643e-04 -1.04674529890e-03 -2.50555034818e-03  1.42091201724e-03 -1.18069572364e-03 -2.95413466422e-03 -2.43123917682e-03 -2.08951888817e-03  6.87464286858e-04  3.91478927347e-04 -4.55555815868e-03  4.41303639526e-03  9.62804355369e-04  3.18744092299e-04 -2.09979764853e-03 -2.27611894830e-04  1.87208601951e-04  6.11440421145e-04  1.15276523570e-03 -2.06919339003e-04 -1.25898861328e-03  4.57818285121e-04  1.63255271323e-03  6.37716342800e-04 -4.88823457888e-03 -3.75398045368e-03  2.50897234509e-03  1.44540354063e-03 -1.41052753029e-03 -7.12220060802e-04 -3.38582412413e-03 -2.71807188653e-03  1.92162525997e-03 -5.24827648232e-03 -1.04018238810e-03 -3.48111853784e-03 -9.97221510360e-04  3.03744528664e-03 -2.06469405074e-04
 4.46416280560e-04 -9.23067415090e-04  1.60101436879e-03  2.81912890828e-03 -3.02213244375e-03  2.29125695825e-03 -2.88629672758e-05 -2.13971170977e-03  1.97758959719e-03  1.15281501376e-04  1.32942648667e-03  1.76443438564e-03  2.35847637377e-04  2.15499710313e-03  2.14578139324e-04 -1.62621099484e-04  1.01874346089e-04 -2.38150695382e-03 -1.42497110577e-03 -2.71572094334e-03 -1.25322790395e-03 -4.05817830659e-04 -1.80532170683e-03  8.50127918024e-04 -1.43921537633e-03  1.38331781716e-04 -1.33456399393e-03 -1.20212611568e-03  1.38733770786e-03 -1.44496293435e-03 -1.96888384805e-03  2.43505254584e-03 -7.78081426973e-04 -7.63549987181e-04  3.06135618229e-03 -1.37284625963e-03 -1.73591386272e-03 -3.26619360243e-03 -9.59273352807e-04 -3.40254367535e-03 -7.68969270806e-04  1.61813156044e-03  4.51044946448e-04  1.12153387018e-03 -8.66578370671e-04 -1.56481186045e-03 -9.37280892453e-04  2.23677717976e-03 -8.52562391961e-04  7.56333152268e-04  1.24619843557e-03  1.46052803546e-03 -2.89333373318e-04  5.31846671244e-04 -5.96367895020e-06  2.37407263352e-03 -2.98881303368e-04 -4.25904167735e-03 -1.61165135251e-03 -2.74656816076e-03  1.12897109407e-03 -1.08738814910e-04  3.77686321281e-04 -1.44210534575e-03 -1.21943044075e-03  1.24849839030e-03  2.96453768584e-04  9.53665558986e-04 -2.00976246067e-04 -2.54757380183e-03  5.42860744720e-04 -5.94744540457e-04 -3.03024317632e-03  3.81439331206e-04 -4.59647829300e-03  4.61187828426e-04 -5.92799509910e-04 -9.68916856468e-04 -1.23082730423e-04  1.95185118849e-03 -2.29602495887e-03 -5.38142295920e-03 -6.61474373192e-03  7.45095989539e-02  2.15814415872e-03  8.48072264383e-03  9.59366425402e-03 -3.25830703629e-03  8.55319856612e-04  8.11648531384e-04  1.84681227340e-03  9.70084913283e-04 -1.11334100637e-03  2.12394157649e-03  1.20823409887e-04 -6.69771134285e-04  3.66131673319e-03  6.85824770253e-04  1.03603075047e-03 -3.41687326838e-04 -1.05371797404e-03 -4.79560112155e-03  1.09521916814e-03 -1.62868762627e-03 -3.21742648242e-03  6.73719322251e-04 -1.97730939491e-03 -2.13808533686e-04  3.14591371388e-03  1.02747032716e-03 -4.67440347784e-04  4.70549026960e-03  1.44953450098e-03  2.21738873773e-03 -1.69843779762e-03 -1.44036477738e-03 -2.00161994096e-03 -5.13289416285e-04 -7.70729334051e-04  7.24999751510e-04 -5.24681771954e-04  8.34492098392e-04  3.55754387128e-03 -1.15935728104e-03 -4.42555558575e-04 -7.08472969935e-04  4.53761978594e-04  8.62126895130e-04
 4.11046257446e-04  2.03817689372e-03 -1.89136032486e-03  2.62862784125e-03 -1.84781869740e-03  7.17442295524e-04 -2.11062754278e-03 -1.68969218745e-03 -1.01104586555e-03  1.09367423973e-03 -1.49718316560e-03 -1.70976375464e-04 -4.25486306367e-03  2.82772079539e-03 -9.32986469535e-04 -4.13656690715e-03  2.70461766052e-03  1.27776269324e-03 -2.54523881579e-03  2.57415564142e-03 -1.88238975156e-04  1.87487132513e-03  2.10622205665e-03 -3.86653268588e-03  4.23143073546e-04  1.23614888817e-03  1.08672256529e-03 -2.30408029184e-03  4.40457432575e-03 -1.96183204420e-04  1.73858746462e-03  2.39217351276e-03 -4.39143341229e-04 -1.89661509352e-03  1.77789394848e-03 -8.62358238625e-04 -4.44603884601e-03 -2.24247727506e-03  8.73506128665e-04 -8.81484161226e-04 -1.04338357954e-03  1.01462056992e-04 -6.42328754806e-04  1.95347483208e-03 -1.73296886610e-03 -1.12981840299e-03  5.64730967726e-04 -4.02598842331e-03 -3.83199407254e-03  1.89735364081e-03  1.86894755038e-03  2.17395994437e-03 -2.83207524111e-03 -4.65656499645e-03  1.06698465030e-03  9.13087654156e-04  9.36926119219e-04  4.19238801749e-05 -1.03455914613e-03 -3.47553439687e-04  1.79566939410e-04  7.68149331742e-04 -1.72228611832e-05 -2.37304541044e-03 -1.95738743612e-04  2.25239357591e-04 -2.75511499276e-03 -1.01643957413e-03  1.68688305115e-03 -3.89900588514e-03 -2.49589288475e-04 -1.49891585184e-03 -2.29182221319e-03 -1.20538995197e-03  1.02804079449e-03 -2.50618182774e-03  1.49058598631e-03  5.32776067772e-03  4.45488827437e-04  1.32372104625e-04 -3.85473239226e-03 -1.64904700644e-03  2.23913626472e-03  2.15814415872e-03  7.78237682401e-02  1.82540954831e-03  9.41982691300e-03  1.70159969470e-03  7.75979161027e-04  5.16297898697e-03  2.32197212490e-03 -2.52458235908e-03 -8.85505418405e-04 -3.19713502155e-03 -5.58390257810e-05 -2.15195314236e-03  9.73429719855e-04  7.90662178832e-05  2.30148642806e-03  8.85831454640e-04  7.62709094478e-06  1.48061090657e-03  1.56643031613e-03 -2.03023160940e-03  3.38115422090e-03 -3.06405234996e-04 -2.59469229001e-03  5.04611173875e-04  2.26537072996e-04  7.92641218065e-04 -1.27925358068e-03  2.61541777657e-03  2.07575039960e-03 -2.08966094667e-03 -3.68905852971e-03 -1.07692554929e-03  1.79470904454e-03 -3.46646479396e-03  1.38054386715e-03 -2.09093356502e-03 -1.07612669443e-05  1.92734632305e-03  1.80066220324e-03 -2.22807170918e-05  2.11285403228e-03  1.69169920433e-03 -1.32140265651e-03 -1.25175446117e-03
 6.01019034565e-05  3.56864082832e-04  2.45942403727e-04 -5.67307000251e-04  9.19913292036e-05  6.74184713438e-04  5.37335235596e-04 -3.96654065924e-04  1.56161021449e-03  4.54502014102e-04 -1.07865090192e-03  4.17648351417e-04 -2.71812727230e-03  2.88455732744e-04  3.63875095513e-03 -1.10865836395e-03  1.65984443985e-03 -2.47822810217e-03 -1.01894048474e-03 -4.60941988352e-04  7.85897636558e-05 -2.93071653944e-03 -2.81992445289e-04  8.91722441348e-04  1.68306584932e-03 -8.76057123214e-04 -1.64189909677e-04  4.28425399492e-04 -5.01008168959e-04  1.46716586660e-03  3.25822300903e-03 -3.57209067837e-03  1.92827284844e-03 -1.94336707922e-03  2.69704583882e-04 -4.02202870302e-04 -2.76872659045e-03  2.08275904268e-03  2.45066853414e-04 -2.14646134722e-03  1.01891141279e-03  2.63908997808e-03 -2.10312512052e-03 -2.96272842104e-04  1.32473074504e-03 -2.69523365276e-03  5.97405010887e-04 -1.99084641133e-03  1.63143213133e-03 -3.81252320076e-03 -4.40117791629e-06  2.05357268433e-03 -2.76646723756e-03  1.00988912720e-04 -1.14359662713e-03 -8.06789860398e-04  1.38345681211e-03  2.46768724682e-03 -1.00287778411e-03 -2.91744302360e-03 -4.70128093150e-04  1.23951231627e-03 -4.02794811800e-04 -5.53537604042e-04 -9.81021282190e-04 -3.71949324166e-03 -2.64856757241e-03 -1.23199885710e-03  2.16582990359e-03  1.31711595866e-03 -2.18187166231e-04 -1.92727843586e-03  2.49179997576e-03  5.15587755978e-03  3.21528356318e-03 -1.47362297411e-03 -1.35145863436e-03 -8.51116575865e-04  1.54513293628e-03 -2.92501100630e-03 -7.93381170570e-04  9.34005728351e-05  1.71254846015e-04  8.48072264383e-03  1.82540954831e-03  6.24842950822e-02  8.63901178270e-03 -1.09228291033e-02 -2.43325858344e-04  3.14063546058e-03  7.65223959496e-04  9.25211163900e-04  1.17530828835e-04 -2.66817294710e-04  1.03949961979e-03 -4.66031395895e-04 -3.68471987235e-04  1.20122502972e-03 -2.13492963513e-05 -2.25994134574e-03 -1.49098119008e-03 -2.56190251400e-04  2.92028197801e-04  2.82684168376e-04 -1.28909270845e-03 -5.05893485105e-05  4.80429175972e-04  1.43825718976e-03 -8.05694133523e-04 -9.89356691470e-04 -1.85691532434e-04  2.39643269923e-03  2.30075413391e-04  1.50692138680e-03  2.27828863230e-03 -2.62274273500e-04 -1.19387227591e-03 -1.81138806946e-04 -1.65615143621e-03  1.38036546025e-03 -3.57569569143e-03 -2.10424097205e-03  1.96908547065e-03 -1.11125431671e-03  5.87306422976e-04 -1.33414539333e-03 -3.40153301458e-04  1.84454044889e-03
-1.32859683211e-03  1.56038065810e-03 -1.10463090296e-03  2.99540862208e-04 -3.37726874721e-03  1.94280430530e-03  4.81723355825e-04 -2.52947708867e-03 -6.64534484112e-04  4.49863910362e-04 -6.39512657770e-04  2.81628001286e-04  1.77958323905e-03 -1.05266706988e-03 -4.88802290839e-04  1.30800484707e-03  1.03436261786e-03 -2.84410420762e-03 -1.52861544956e-03 -1.18944717431e-03 -1.65785462639e-03 -2.31051310496e-03  1.09579277889e-03 -4.05977649703e-03  8.76615412696e-04  1.32021806200e-04  3.30350660003e-03  1.50580097527e-03 -1.14630625781e-03 -4.25532684960e-03 -1.65692441472e-03 -1.98152118962e-03  2.05217741419e-03  1.80469451791e-04  1.92898667043e-04  1.39294062156e-04 -3.30924132853e-03  9.36126905114e-04  1.92467466326e-04  1.22332855574e-03  3.19514178192e-03  6.12054203518e-04 -2.52446271449e-04  1.57641853390e-03 -3.65011259375e-03 -1.43057662467e-03  1.65945219410e-03  1.19533706048e-03 -1.50357712506e-03 -2.24111729284e-03 -1.47620310630e-03  2.37541044506e-03 -1.72520907259e-03 -6.10243758512e-05  2.18030260686e-03  1.11381883259e-03 -8.02972501769e-04  1.83350524939e-03  1.10190403226e-03  1.29786830299e-03  4.58632011324e-04  1.08177895689e-03  1.44519935098e-03 -3.23124191145e-03 -2.21347161570e-03 -3.45613813032e-04 -1.37455769070e-03  6.43297307380e-04  4.27354994352e-03 -6.63687690590e-04  3.88162104908e-03  1.99707489712e-03 -4.88038273111e-03  7.53890043213e-04 -2.50908558702e-03  1.50676298831e-04 -2.25693612536e-04  2.32831573724e-03 -2.61637001062e-03  2.32816445315e-03 -4.57881718754e-05 -3.94554878339e-04 -1.31878494545e-03  9.59366425402e-03  9.41982691300e-03  8.63901178270e-03  7.79515077082e-02 -4.13925526094e-03  6.79508552887e-03  9.72551888507e-03  2.50927144173e-03  2.75858470789e-03 -1.96806008918e-05  1.91970740472e-03 -3.64691211655e-03 -2.62640073303e-03  3.59027316312e-03  1.44203388702e-03 -2.91949545806e-03  2.84486377673e-03 -8.59621115642e-04  9.55909101478e-04 -8.39282914281e-04 -1.20060642029e-03  2.00119151977e-03  3.47100898459e-04 -2.30309343658e-03 -2.58952609302e-03  1.32898963861e-03  2.46563472350e-03 -1.81038788827e-04  1.41166727459e-03 -1.52793067570e-03 -1.34096871441e-03  4.02383288501e-04 -2.17718522088e-03  1.00207221705e-03 -3.26614748313e-04  6.80270851467e-04  7.39283026930e-04 -4.05835320962e-04 -2.10108133944e-03  7.80432793973e-04 -3.83610979320e-04 -4.86709494740e-04 -1.30912256590e-04 -2.51313212059e-03  4.65391220497e-04
 1.60424084108e-03  2.35435039962e-03 -2.42711754748e-03  2.09386375950e-03  1.48768448963e-04 -2.01861126029e-03 -2.16821898848e-03  3.43265910872e-03 -2.44522247024e-04  1.97732896641e-03  4.50188231615e-03 -1.47963977572e-03  1.81426038264e-03  1.25705230908e-03 -1.16624998156e-04 -1.05152545432e-03 -2.41278021031e-03 -1.02042931568e-03 -4.27451988700e-03 -2.56593494661e-03 -3.06728405901e-04  5.55796816592e-04 -1.17932048573e-03  8.03044440942e-04 -1.03841120972e-03 -2.40996295024e-03 -9.92476294809e-04 -8.33515400036e-04  9.93365367015e-05 -8.24949641618e-04 -8.16789517806e-05  4.94586250329e-03 -2.84246202106e-03  2.40124395597e-03 -4.67105877090e-03 -7.68179927698e-04 -1.02387957221e-03 -2.26950348704e-03 -1.49923013619e-03  8.07418841272e-04  1.49318318913e-03 -9.91069345171e-04 -9.24326122149e-04 -6.90381291315e-04  3.47619470583e-03  4.73047657633e-04  2.38254108177e-03 -4.01143563705e-03 -5.24063294240e-03  2.12743656207e-03 -3.80642986937e-03 -2.14908216623e-03  4.16789714427e-03  1.12589967842e-03  9.33009249242e-04 -2.63247826285e-03  2.28009949147e-04  1.08949171010e-03 -4.93876042764e-04  5.03058724985e-03  3.03710549444e-04  6.81400488495e-04  3.76798122320e-03  9.20326447053e-04 -4.19391245139e-04  2.80981990691e-03 -9.77383039851e-04 -3.73826535870e-03 -8.62523073519e-04  1.13701740350e-03  4.02757360540e-03  1.66243482089e-03 -1.53329974162e-03 -2.38534472987e-03  2.87691314456e-03  5.02101611760e-03  3.48915053566e-04  1.95064650205e-03 -4.51236823271e-04  7.06726397576e-04  1.45066629105e-03  4.69989397445e-03  7.48576392773e-03 -3.25830703629e-03  1.70159969470e-03 -1.09228291033e-02 -4.13925526094e-03  1.05448123268e-01  8.40791758779e-04 -8.77538288833e-03  2.22520614812e-03  5.13566817230e-04 -9.93198663742e-04  1.97579934227e-03  3.33640390938e-03  2.90419723911e-03 -1.07792383598e-03  3.68374833861e-04  4.83918305685e-03 -3.47571781840e-03  7.02159142208e-05  9.19518444885e-04  2.68782473030e-03 -4.16160497178e-03  1.48468267181e-03  3.48627451397e-03 -2.91613351628e-03 -5.64646118717e-04  1.37880337228e-03 -1.95793145559e-03  3.97855129550e-03  2.01988525522e-03 -1.00121012575e-03  2.54837549900e-03  1.58227671860e-03  3.42654666342e-04  1.13367532434e-03  1.21783161417e-04 -1.52440858214e-03 -1.28929542112e-03 -2.72073444416e-06  2.14383149617e-03 -2.51158666893e-03 -3.09558976327e-04  3.30277241814e-03  1.22125153054e-03 -5.89055897995e-03  4.85214170492e-03
 4.27975235033e-03  2.57029984202e-03 -2.55343471246e-03  3.40111919822e-04 -6.28781921567e-03 -6.61626686169e-05 -3.33762208740e-03  3.84532925865e-03 -4.24763486694e-03  2.16547757498e-03 -1.78980589384e-03  3.37454776779e-04  6.89504247895e-04  1.24824016270e-03 -1.11559638480e-03  3.47550171635e-04 -2.68241168330e-04 -7.04770036839e-04 -4.66795387522e-03 -2.26657090024e-03 -2.73962079934e-04 -1.85900558800e-03  1.23073024402e-03 -2.21296569396e-03 -1.51066031125e-04 -1.42762795320e-04  5.28101441349e-04  4.26430131130e-03 -3.17626379559e-04 -2.25776381580e-03 -1.32640786563e-03 -3.02093284207e-03  1.45021981631e-03 -1.39070294008e-03  1.94178870889e-03 -1.74105243329e-03 -1.08372282784e-03  1.16495282390e-03 -1.35074847969e-03  3.61738941978e-05  1.02796137592e-03  2.53027526532e-03 -1.53576597054e-03  3.43567296670e-04 -3.07245887599e-03 -4.15425370803e-04  5.74700376320e-04  2.04159073959e-03  1.11587145643e-04 -7.40769031309e-04  8.77129861118e-04 -8.71991981136e-04 -1.36365318474e-03 -2.72713978551e-03  9.89768163827e-04 -1.29229287660e-03 -1.45377394916e-03 -1.48073963729e-03  2.29143024747e-03 -4.41946207583e-03 -1.55491256726e-03  2.58641773029e-03 -4.41489743672e-04  2.94090461049e-03 -5.17514584973e-04  2.80734598105e-03  2.56805862395e-04 -2.52883935408e-03  4.69785372654e-04  1.57626039324e-03  2.32870970768e-03 -5.31386393185e-04 -1.19111275837e-03 -1.97967471128e-03  9.90791704079e-04 -5.09028613791e-04  1.02102938708e-04  1.70314569927e-03 -1.06488306711e-03  2.78758965372e-03 -3.39088659207e-03 -4.81987021161e-04  1.41701264519e-04  8.55319856612e-04  7.75979161027e-04 -2.43325858344e-04  6.79508552887e-03  8.40791758779e-04  8.15565118148e-02 -4.44430641798e-04 -5.46705113255e-04 -1.27897116400e-03 -6.97299250364e-04  8.50047081279e-05 -4.13708080748e-03  7.48838531441e-04  1.88464177083e-03  8.56112007888e-04  1.47170173194e-03 -2.12208623781e-03  3.48111564912e-04  8.98322198625e-04 -2.42390217131e-03  1.07101169228e-03 -4.72346781138e-03 -1.65735843085e-03 -2.58126469861e-03 -3.65988018110e-03 -9.63703339282e-04  3.54168069918e-03  2.01570051119e-03  2.46947404473e-03 -3.27379874359e-04 -1.13869989022e-03 -1.94212851860e-03  1.25350678798e-04 -6.43793062332e-04  9.52503643265e-04 -2.82197158919e-03  1.73726470616e-03  1.17445619670e-03  1.11740890240e-03 -4.62495547470e-03 -1.71134409197e-03 -5.92878251710e-04 -1.38937059329e-03 -2.34009673514e-03 -1.07262290487e-03
 5.29156349880e-04 -2.33838626825e-03 -4.42581209862e-03 -1.39415155708e-03 -3.81552096050e-03 -9.96103768566e-05  4.93110457135e-03 -3.77313656366e-03  6.01161192694e-04 -9.97770683220e-04  5.65046315762e-05  8.32672373394e-04 -2.18518954834e-03  1.20145187768e-03 -3.45740554356e-05 -7.23879509966e-04 -3.29004657504e-03  6.02179082440e-05  8.44730794453e-04  4.63216416460e-04 -1.61641968180e-03  1.38005203798e-03  4.66269377217e-04  4.03699271894e-04 -8.97621027524e-04  1.66116775569e-04  4.44269535473e-04 -2.60108720553e-03  7.53631927241e-04  4.87987675548e-04 -1.01793662669e-03 -5.36111560664e-04  1.20651786533e-03 -1.49906462360e-03 -1.65810174226e-03 -1.63825235181e-03  2.61752570455e-03 -2.76934002299e-03 -4.43886457827e-03 -1.69923217023e-03 -1.05027336029e-03  3.14343880648e-03 -1.50144595810e-03  4.28858291247e-04 -1.06761283506e-03  3.87851974832e-03  1.86466988406e-03  1.96370223931e-03 -7.85723958739e-04  5.70522850998e-04  4.61647378547e-03 -3.34669841632e-04 -1.35873566905e-03 -1.27907141851e-03  1.35460615845e-03  1.93301160525e-04  1.32705802533e-03  1.64760542163e-03 -3.69766823587e-04 -4.59521144746e-03  1.47720613674e-03  6.83647795324e-05  1.69823307584e-03 -1.64129011889e-03  1.30583595599e-03 -4.80566999866e-04 -4.17521622382e-04  2.10931280907e-03 -4.66218540174e-04 -9.07005539699e-04  8.68357496359e-04 -7.28993222296e-04 -4.48225508344e-04  5.27116041964e-04 -1.52430241165e-03 -2.64642821273e-03 -5.73858350328e-04  1.89287382421e-03 -1.07626746284e-03  1.79285883749e-03 -9.50111549169e-04  1.15386642718e-03  8.89098984643e-04  8.11648531384e-04  5.16297898697e-03  3.14063546058e-03  9.72551888507e-03 -8.77538288833e-03 -4.44430641798e-04  8.89803260578e-02  7.49038102632e-03 -3.60469357589e-04 -2.45178400793e-03 -2.75721340106e-04  5.00360989889e-04 -1.63092753030e-03  1.17057235657e-03 -4.18003966893e-04 -3.24619690513e-03 -1.92964209222e-03 -7.84188997097e-04  4.78782412218e-04  2.00555222558e-03 -2.20177932301e-03 -1.64001307227e-03  7.32604576167e-04 -3.71394277507e-04 -1.96770178918e-03  1.32929431063e-03 -1.88134257940e-03  1.02542928582e-03  4.14380134059e-03 -8.71834146151e-04  4.77639835044e-03 -2.19461296079e-03 -4.29359846719e-03 -3.49601338020e-04  2.15564895676e-03  7.76776322415e-04 -8.75200942098e-04  1.18232736007e-03 -2.91129581211e-03  2.75354934268e-03 -7.29924451123e-04  2.78011395398e-03 -8.63407770939e-04 -4.16646046149e-03 -1.81292762930e-03
-1.27743421409e-03  3.33046259693e-03 -7.06637600960e-04  3.37702786765e-04 -8.80134776369e-04 -1.24265540544e-03  2.28565476397e-03  6.42119222034e-05  6.16889062848e-04 -2.12925776632e-03 -2.63215971580e-03  1.83988287781e-03 -1.76693524031e-03 -1.95403435174e-03  8.24720206150e-04 -2.55411906324e-03 -7.90513184206e-04 -9.61937453514e-04 -3.98227396233e-03  1.86071376690e-03  3.46246805033e-03 -1.30686186915e-03  2.71334096161e-03  4.49063426960e-05 -1.81607369916e-03  4.27317502877e-03 -1.64497487943e-03 -7.68170529860e-03  3.01754749236e-03 -3.53881955034e-04  1.42086404265e-03  3.86023965148e-03 -2.36327887290e-04  5.44006686010e-03  5.59553607613e-04 -3.60347572321e-03  7.31930149714e-04 -5.36402353972e-03 -7.57042977687e-04 -3.72310328242e-03  6.48058758178e-03  1.56110216434e-03 -2.11560597213e-03 -2.51695956206e-04 -1.84014695809e-03  1.09373137040e-03 -2.90228765156e-04  1.18676701076e-04  4.84214505734e-04  2.30511709084e-03  3.45001843914e-03 -8.03120798508e-04 -1.12841694600e-03 -3.09089523254e-03  1.40069988793e-03  4.99440529781e-04  4.07246225313e-03 -1.91013163925e-03 -4.96250720729e-04  7.35128309353e-05  1.31540103294e-03 -9.73154437223e-04  3.43388797999e-03 -8.56550452665e-04 -1.87877595172e-03  1.14148633952e-03 -2.74710832745e-04  3.42966704722e-03 -2.54641616143e-03  5.08367979132e-04  2.81789951425e-03 -1.52048508704e-03 -3.53659990896e-04  1.32516601997e-03 -8.65431783671e-04  1.21937330309e-03  2.04301085264e-03  4.59644256213e-03 -1.16418463524e-03  2.58542029393e-03 -3.01506896710e-03  1.26995975255e-03 -1.04674529890e-03  1.84681227340e-03  2.32197212490e-03  7.65223959496e-04  2.50927144173e-03  2.22520614812e-03 -5.46705113255e-04  7.49038102632e-03  9.46723711943e-02 -7.55146525382e-03 -1.95661968899e-03  1.28479122467e-03  5.63936832947e-03  1.94558882442e-03 -3.29189746379e-03 -1.40446777025e-03  7.53367681792e-04 -3.19576501618e-04 -1.33017690867e-03 -4.33310292631e-03  2.03609090859e-03 -4.03853137206e-03 -2.98045244288e-03  2.77407290371e-03 -1.80789912384e-03  2.89590586352e-03  4.88486377067e-03 -3.39276239611e-04 -1.28959050716e-03 -7.97748813764e-04 -7.29401417754e-03  4.73031734015e-03  3.43664693865e-03 -5.61830961031e-03  1.79284588443e-03  9.34796854865e-04 -1.15755848896e-03  4.13358994826e-04 -1.02462238584e-03 -2.60044360609e-03  5.39733857832e-03 -2.95955435084e-03  6.49825380334e-03  4.50536516437e-04 -4.75793071424e-03  2.56063080042e-03
 1.60489678357e-03 -1.35420955865e-03  1.14987260848e-04 -1.64011557731e-03  1.90408007024e-04 -4.44943568236e-04  1.25873010996e-03  2.65041776726e-03  3.73053034903e-03  5.97410560402e-03 -8.34056806922e-05  1.28986778027e-03  6.37236859981e-03  3.06148251789e-03 -2.63061212044e-03 -1.39073965793e-03 -5.64420021163e-03 -3.12987496479e-03  1.14150376840e-03 -3.95238353610e-03 -1.33959840171e-03 -2.46688699991e-03 -2.92985521523e-03 -1.31698025752e-04 -2.30727395965e-03 -3.79035158995e-04  1.81441766596e-03  2.19651687231e-03 -3.52745236617e-03 -1.10468384844e-03 -1.49779275485e-03 -1.63628733262e-03 -1.26399590312e-03 -1.80225860409e-03 -2.52233437491e-03  2.17319326859e-04 -6.10525185059e-04 -4.04504439728e-03  1.96736616437e-03 -2.34594380442e-03 -2.56657875577e-03  3.53780945460e-03  7.17751226925e-04 -8.08856561538e-04  7.32542790367e-04 -1.90946310892e-04  4.49000529563e-03  8.94009414140e-04 -6.33958457030e-04  2.80116821123e-04 -1.88500323687e-03 -1.02212594248e-04  1.02781111694e-03  7.52614718380e-03 -4.19942320046e-03 -1.49056718627e-03  4.83956174517e-04 -3.33636426930e-03  1.66728316564e-03  3.93226310276e-03 -2.57293242269e-04  3.63318906276e-04 -2.54649066125e-06  1.04122723964e-03  3.97315675540e-04  1.45164278465e-03  1.00888091461e-03 -5.49060488297e-04 -2.32947448429e-04  2.91880139340e-03  2.35165636142e-03  2.10271967224e-03 -5.36352148227e-03 -2.22761694016e-03  1.35162850876e-03  2.19100630354e-03 -2.18266741216e-03 -1.51060562412e-03 -3.04253999140e-03  1.73838434615e-03  2.71389586966e-03 -3.19722355550e-03 -2.50555034818e-03  9.70084913283e-04 -2.52458235908e-03  9.25211163900e-04  2.75858470789e-03  5.13566817230e-04 -1.27897116400e-03 -3.60469357589e-04 -7.55146525382e-03  9.73403277186e-02  1.04399753025e-04 -1.84869079962e-03 -5.19043790425e-03 -1.62878610440e-03 -3.03863353640e-04  1.08912150945e-04 -2.81194109837e-04  3.76602402711e-04 -4.45508075920e-04  2.46002098955e-03 -1.87088489245e-03  3.41885941616e-03 -1.18849509601e-03 -9.41508143379e-04 -3.65027505527e-05 -1.91229143378e-03 -6.43838909080e-03 -2.94859789312e-03  8.78692322134e-04  2.59504690771e-03  2.65752051862e-03 -2.57918490263e-03 -2.72035110608e-03 -1.75952112337e-03  1.57657919667e-03  3.29806060749e-03 -1.50688536181e-03 -4.05206388663e-04 -8.38000284011e-04  6.29540254283e-04 -2.50030297515e-03  5.78120942236e-03  1.61702740300e-04 -2.74437957403e-03  1.39801304610e-03  1.67347006730e-03
 1.77263487907e-03 -1.72781155301e-03  1.42247953862e-03  3.13687875863e-03 -4.72448562522e-03  9.13970154249e-04 -3.67456292948e-04  3.57277039388e-03 -2.20777759392e-03 -1.10390034843e-03 -1.44109883850e-03  3.50272632514e-04 -2.75449211814e-03  1.70839388926e-04  1.68193844071e-03 -1.05238473742e-03  6.95260760258e-04 -2.46855544666e-03 -6.05641218376e-04 -2.71793284302e-03 -2.85137063935e-03 -1.94566651193e-03 -2.15367638544e-03 -1.51525210253e-04  2.23647817400e-05 -2.39582385311e-04  2.87352846118e-04  5.13172497360e-03 -3.81564295186e-03  3.72978532946e-04  2.37250109964e-03  1.30017919367e-03 -2.81742139035e-04 -4.25029289929e-03 -6.57957786376e-04  2.26725521649e-03 -1.89472533926e-03  1.37389202490e-03  1.86480465987e-03  1.65716355624e-03  1.30844756138e-03  9.08920085873e-04 -1.60088717133e-03  4.12683446022e-04  3.56911186520e-03 -1.07138794087e-03 -1.53126948413e-04 -3.28083276237e-04 -2.56752065170e-03  1.63015853312e-03 -1.90378609269e-04 -2.07400667814e-04  2.86815701365e-04  4.17804150150e-03 -1.24112758046e-03 -1.40848868653e-03 -1.34682961928e-03 -5.00806220688e-04 -2.35093178719e-05  4.87108825379e-03 -1.35522745726e-03 -1.12194255087e-03 -4.99436597993e-04  1.04902005940e-03  2.05103629566e-03  2.59904627528e-03 -1.19439694204e-03 -5.60622582961e-04  1.64097237457e-03 -1.40676894282e-03  9.16295894223e-04 -1.73322742568e-03 -3.87719318353e-03  1.66430958146e-03 -3.37097886610e-04 -1.38524378842e-03 -5.29915194994e-04 -2.98502003773e-03  1.05687466609e-05  1.34901382650e-03 -2.21835399910e-03  2.42499027642e-03  1.42091201724e-03 -1.11334100637e-03 -8.85505418405e-04  1.17530828835e-04 -1.96806008918e-05 -9.93198663742e-04 -6.97299250364e-04 -2.45178400793e-03 -1.95661968899e-03  1.04399753025e-04  7.10348494404e-02 -2.41154934900e-03 -6.59862084268e-03 -1.07114344421e-02  9.47396610979e-04  1.53868447753e-04 -4.91991025524e-04 -1.05160336997e-03 -6.91336459943e-04  5.02472451900e-03 -3.52840065489e-04 -7.68122709288e-04 -6.17378304440e-04 -5.68721234543e-04  2.41806202586e-03  8.80136151891e-05 -3.78894134300e-03 -2.22225462896e-03 -1.67612430840e-03  3.25097448039e-03 -4.76755545393e-03 -2.43370767201e-03 -1.09285505382e-03 -3.04650128095e-04  2.93040675003e-04  1.43027181250e-03 -1.18212070495e-03 -7.29018137115e-04  4.26927558279e-04  2.93905701586e-03 -2.02183039156e-03 -7.91453878722e-05  1.00101579568e-03 -3.52053208812e-03 -8.53658953132e-04  1.86094146953e-03
-1.16873202229e-03 -6.17672332822e-03  2.45441677263e-03  7.84162130981e-05 -2.65079966015e-04  2.66687255184e-03  2.87547604366e-04 -1.74841269100e-03  1.09247589886e-04 -2.28478180466e-03  2.30518347898e-03  1.51156182160e-04  9.61944797198e-04  4.37942898173e-04  2.23225022174e-03 -3.86262861728e-03  1.42916313709e-03  2.35065303385e-03 -6.92331952605e-04  1.46744697514e-03  2.40724493989e-03 -1.81864058393e-03 -3.78019922784e-03  4.45302045031e-04  5.22120439769e-03 -1.31987389005e-03  4.98689854714e-04 -1.75708491875e-04 -4.16119573755e-04 -3.07570586378e-03  2.57056527476e-03 -3.28961295297e-03 -1.84693072751e-03 -1.98185663007e-03  2.46915545932e-04  2.08431472837e-04 -1.61171792908e-03 -3.11796612862e-04 -2.08847390144e-03 -2.78982409880e-04  3.19290192381e-03 -1.21855656156e-04 -9.52386748623e-04 -1.22877526987e-04  1.37392315824e-03  5.23021770090e-04  6.56100700265e-04  5.56786452551e-04  7.46501008154e-04 -3.27641402724e-03 -1.35733450125e-03 -4.04675706649e-04 -1.43002502366e-03  1.00144700838e-03 -1.10859117482e-03 -2.21043255272e-03  5.65338185837e-03  1.34620961539e-03  8.98886984421e-04 -1.05043745741e-03  2.46353172325e-04  2.35641975446e-03 -2.20563956902e-03  1.57259576883e-03  1.09805000676e-03 -4.63938919925e-03  6.21189920994e-04  3.06359709991e-03 -4.01201173210e-03  1.99768918420e-03  2.85689517167e-03  1.47602026888e-03 -5.74800194914e-03  1.31979434269e-03 -2.65505858640e-03 -6.29491261210e-06  9.48737468969e-04  3.45503098782e-04 -1.95818478133e-03  1.52068227786e-03 -4.13935892944e-03 -3.53320030865e-03 -1.18069572364e-03  2.12394157649e-03 -3.19713502155e-03 -2.66817294710e-04  1.91970740472e-03  1.97579934227e-03  8.50047081279e-05 -2.75721340106e-04  1.28479122467e-03 -1.84869079962e-03 -2.41154934900e-03  9.03735192337e-02 -2.65474011756e-03  9.86073884418e-03 -1.02803429417e-02 -2.12505636573e-03  6.00605721414e-04 -2.04228866672e-03 -1.06349078506e-03  1.13827694954e-03  3.76402203219e-04 -1.57301216864e-03 -1.05418736553e-03  1.73418945252e-03  5.60548062962e-04  1.28715391960e-03  3.66039659789e-03 -2.48986193746e-03 -1.96146779502e-03  8.20039464225e-04 -1.55801865036e-03  8.04956817012e-03  5.28786127645e-04 -1.94408927226e-03 -1.19805205212e-03 -4.36967577522e-04 -7.87793055247e-04 -1.25233110284e-03 -2.57241757063e-03  3.86053859937e-03 -3.83951881342e-03  5.34150584131e-05  3.78534251627e-04  4.18836450654e-03 -2.54488065767e-03  2.51794552990e-03
-2.36968284511e-03  1.96837347267e-04  5.12871548811e-06 -3.04266025291e-04  1.74420610970e-03 -5.46977924199e-04  1.06099765338e-03  1.38024363779e-03 -2.99760892118e-05  1.72210460384e-03  1.62242411698e-03  2.97870621029e-03 -9.25564907364e-04  1.39753447501e-03 -2.00119249211e-04  2.34689396758e-03 -2.22739614889e-03  5.68321870066e-04 -1.34538797303e-03  1.01938452079e-03  2.56995745670e-03  2.47877287124e-03  6.45333404449e-04  2.88123426611e-03  5.36279905705e-04  7.13067614094e-05 -1.69141875866e-03 -3.76334192100e-03  4.45385578102e-03  3.26252715919e-03 -9.11450493959e-04  2.17823634828e-03 -9.32650073334e-04 -5.70057947873e-04  4.97215592083e-04 -2.18889871697e-03 -1.30148623548e-03  4.66184838280e-04 -1.20858250451e-03 -1.26986780840e-03 -2.84306662826e-03 -1.08422889328e-04  1.02195127602e-03 -6.23406686985e-04 -1.14813475395e-03 -4.35795059920e-03 -1.11663281905e-03 -1.72982718116e-04  2.07611203615e-03 -1.74585935749e-04 -9.65446394789e-04 -4.88941800607e-04 -1.44016924105e-03 -4.54822090967e-03  9.59031946865e-04  1.01913577691e-03  1.89841991231e-03 -1.86091304083e-03  1.68983026517e-03 -9.96402768145e-04  5.62677522683e-04  6.36827006534e-04  1.08247378735e-03 -7.29789298257e-04 -2.21977825807e-04 -6.24359182401e-04 -1.11335571415e-03  4.63035035830e-04  8.43870344341e-05  8.85974398623e-04  6.67033216563e-04  1.94772965068e-03 -1.40859600387e-03 -6.75554454118e-04 -8.49064784690e-04  2.53576592949e-03  1.23860500468e-03  6.16099281397e-04  8.32985875066e-04  6.72111140670e-04 -4.02490219860e-03  1.91487326666e-03 -2.95413466422e-03  1.20823409887e-04 -5.58390257810e-05  1.03949961979e-03 -3.64691211655e-03  3.33640390938e-03 -4.13708080748e-03  5.00360989889e-04  5.63936832947e-03 -5.19043790425e-03 -6.59862084268e-03 -2.65474011756e-03  6.13430029665e-02  1.28773106936e-02 -1.02069563580e-02 -3.67405943245e-03  2.82118112411e-03 -8.38095347215e-04  5.16906012811e-04 -2.82257108451e-03  7.23304915155e-04 -2.38005432131e-03 -1.28290669354e-03  8.65953252261e-04 -2.08706742524e-03  4.64375267629e-04  4.10311675748e-03 -2.63950930293e-03 -7.09080735248e-04  1.59488352298e-03  4.81128978743e-04 -9.66165488077e-04 -3.08064852382e-04  1.48479275643e-04 -1.24506848093e-04  1.83240416445e-03 -3.63884677853e-04  3.38564199537e-03 -2.35934883275e-03  5.44645703347e-05  1.98456307423e-03 -2.33720156276e-03 -3.71605926721e-04 -1.00133024352e-03  1.22490633280e-03 -7.82983356723e-04
-1.78941268361e-03 -4.10521611739e-03  6.84528474307e-03 -2.93324064659e-03  3.47664631888e-03 -6.97621152060e-04 -1.86318256207e-03  7.25641784650e-04 -2.00607355353e-03 -2.32949604801e-03 -8.49134265771e-04  2.00113799341e-03 -3.44338733964e-04 -1.89944193967e-03  3.39850332251e-03  8.66397293899e-04  1.06679397998e-03  9.89146399164e-04  1.59914114885e-03  9.61663531093e-05  7.91366846814e-04  3.21271879300e-03  9.79920750180e-04  1.53402781586e-03  2.48141819650e-04 -5.01735296399e-04  5.88894530159e-04 -2.05929872038e-03 -1.54662891772e-04  5.99243885185e-03  4.93040022539e-04  1.66209656439e-03  1.05731660449e-03  3.24638269084e-03 -3.77336686825e-04 -3.04862948820e-03 -7.45640829646e-04  9.48924050322e-04 -3.15987563027e-03 -8.15773060143e-04  8.17039611272e-04 -2.18149092912e-03  3.33334468652e-03 -2.66581071779e-04 -3.97068637887e-04 -5.51761652251e-03  1.17447822464e-04 -1.96603667911e-03  1.22788522764e-03  1.06123763586e-03  3.75524380412e-03 -1.90393738800e-04 -2.18494037084e-03 -3.03686824717e-03 -2.35523869756e-03  1.68991313282e-04  1.76496726164e-03 -1.25916333238e-03 -2.05305223842e-03 -3.27874760735e-03  9.37726100293e-04  2.10369049874e-03 -2.23547379841e-03  2.12980352259e-03  1.51013786632e-03  1.77846983048e-03 -1.94490932949e-03  2.50419006731e-05  2.07592756692e-03 -2.87830902825e-04  2.25976927087e-03 -3.77622092876e-03 -3.20754623058e-03  4.47419895935e-03 -1.25461845959e-03  1.67336172907e-03  5.66453512276e-04 -2.88797255459e-03  1.80834527034e-03  3.97352326460e-03 -6.30292718863e-03 -2.91133162160e-04 -2.43123917682e-03 -6.69771134285e-04 -2.15195314236e-03 -4.66031395895e-04 -2.62640073303e-03  2.90419723911e-03  7.48838531441e-04 -1.63092753030e-03  1.94558882442e-03 -1.62878610440e-03 -1.07114344421e-02  9.86073884418e-03  1.28773106936e-02  9.04793842265e-02 -3.05370713073e-03  7.01260518418e-03 -5.48969898450e-03 -1.58280695573e-03  8.47961696825e-04 -3.40819971630e-03 -1.29150426424e-04 -1.17251360508e-03 -5.78972664047e-04  3.54751208849e-04 -9.74965672472e-04  5.75188164616e-04  4.87151134080e-03 -8.98577551448e-04 -5.44588619198e-03 -1.48940970649e-03  1.19739091736e-03 -4.74423390197e-04  1.19369666470e-03  3.03749937717e-04  1.10440221277e-03 -6.01704110014e-04  1.60280479730e-03  3.73228673436e-03 -3.85428514393e-03 -3.51062054443e-03  4.17413922358e-03 -9.22537136052e-04 -3.72250611976e-03  1.46426276171e-03  1.93362108653e-03  3.49872391435e-04
-9.36095509094e-04  1.18604046027e-03 -1.53976902755e-03  2.51089244715e-03  3.50694158099e-03  9.68739667618e-04 -5.00637897388e-03  8.84328254360e-04  1.90367425246e-03  4.76913382489e-04 -8.11295017279e-03 -1.15550056574e-03 -3.78320488242e-03 -7.88483459858e-04  2.15719656444e-03  3.54446828724e-03 -1.77179787869e-05 -1.25101066088e-03  1.60474990978e-03  1.54682145144e-03 -2.76486067972e-03  2.44262408826e-03  2.22245583349e-03 -4.14732633810e-03 -1.83876939502e-04 -6.00421873708e-04  1.00473642154e-03  5.99072536390e-04 -1.86111373764e-03 -2.62530197454e-03 -3.04272950074e-03  1.45756476070e-03  2.80838497878e-03  4.76828950234e-03 -2.54866404936e-03  1.96190089831e-03  1.97624416307e-03  5.33302877987e-04 -2.40418892772e-03 -5.45953190749e-04  1.37798499037e-03  1.80438089576e-03  2.34643002166e-03  2.57962389500e-04 -1.81747508844e-03  8.91789373406e-04 -7.03336297208e-04  2.21465200983e-03 -5.47927754722e-03  6.66428012751e-04  1.71761669547e-03 -4.94740655002e-04  2.16014838996e-03  3.64878848995e-03  7.92568295213e-04  1.09837521886e-03 -2.13440051241e-03  1.01205331509e-03 -3.08722603681e-03  2.18772508172e-03  2.04075500869e-03 -2.83653495098e-03  2.73659947338e-03 -2.66460616288e-03 -2.13406194553e-03  6.38040741539e-04 -3.13825431663e-03 -8.72127240916e-04  5.21770957296e-03  7.31849067087e-04  6.57398163860e-04  3.57708775532e-04  7.34601494841e-04 -2.80308843120e-04 -9.26909444775e-04 -4.44535054552e-03 -1.73563151849e-03 -9.13016299445e-04  8.08857506159e-04 -3.02398096002e-03  3.49121952418e-03 -1.54008299572e-03 -2.08951888817e-03  3.66131673319e-03  9.73429719855e-04 -3.68471987235e-04  3.59027316312e-03 -1.07792383598e-03  1.88464177083e-03  1.17057235657e-03 -3.29189746379e-03 -3.03863353640e-04  9.47396610979e-04 -1.02803429417e-02 -1.02069563580e-02 -3.05370713073e-03  8.76249790428e-02  1.94727977877e-02 -6.49395934455e-04  6.98698831697e-03 -2.71513318864e-04  1.66396540950e-03  2.31930936559e-04 -3.60550935381e-03  4.00020486977e-04  2.40365690336e-03  7.97409031727e-04 -3.98203308025e-05 -2.17800220837e-03  2.53219999661e-03  2.08770132579e-04 -2.54607926242e-03 -2.43025096697e-03 -5.84776090584e-03  1.82715524366e-03 -1.12715308143e-03  1.88221568866e-05  9.82403332655e-04 -2.70135671023e-03  8.17116589717e-04 -1.06209856870e-03 -1.30526472163e-03  6.08334575830e-05 -1.28454856734e-03 -7.94730307197e-04  2.25954681689e-03 -1.42401949552e-04 -6.04878972459e-04
-1.75030913780e-03  1.34717083856e-03  2.56625175905e-03 -1.43225902408e-03  4.60784984057e-03  1.15079695738e-03 -2.55974285159e-03 -1.25017414845e-03 -1.78339452233e-05  6.59029640333e-04 -1.28703284261e-03 -7.35831751776e-05 -2.56930348309e-03 -1.08811722117e-03  2.48995517406e-03  1.25188150326e-03  2.87319311498e-03 -1.16769080669e-03  3.43169430108e-03  1.22314635238e-03 -1.81164152515e-03  1.13044625190e-03 -2.94361676021e-04 -1.23855180249e-03  2.28477404822e-03 -5.01626904251e-04  1.68448703961e-03  3.81640725426e-04  3.56492067105e-05 -9.56163273063e-04 -3.27463606367e-03 -2.10797828190e-04  1.27228263673e-03  2.06302808426e-05 -3.70006653899e-04 -6.24399921962e-04 -6.70027054685e-05  1.07457231831e-03 -1.74344804293e-03  2.98846611725e-04  4.49632996442e-04  4.60230397707e-04  2.06257458422e-03 -3.58861993259e-04  6.52990096642e-04 -2.16610335874e-03  2.26627972806e-04  9.54840316984e-04 -2.83261169249e-03  9.66269377031e-04  1.89032172780e-04 -1.88448795295e-03  6.42237459628e-04  8.17122084516e-04  6.17987633650e-04  2.51016584343e-04 -1.14098316802e-03  7.01870151603e-04 -2.10096470530e-03 -4.69695118929e-04  1.36021248279e-04 -6.20040225295e-04  1.48307513124e-04  5.41550486025e-04  5.25583014399e-04  1.96907657749e-04 -9.94950235533e-04  2.20856372029e-04  1.03673557515e-03  4.28382110910e-04  4.78831155160e-04  1.73977952120e-04  2.32758166869e-03 -4.26719389291e-04  5.92150251558e-04 -1.26849691260e-03 -2.55928453235e-04  3.64311527163e-04 -2.54068632888e-04 -1.62714561349e-03  2.28025280950e-03 -1.47843689225e-03  6.87464286858e-04  6.85824770253e-04  7.90662178832e-05  1.20122502972e-03  1.44203388702e-03  3.68374833861e-04  8.56112007888e-04 -4.18003966893e-04 -1.40446777025e-03  1.08912150945e-04  1.53868447753e-04 -2.12505636573e-03 -3.67405943245e-03  7.01260518418e-03  1.94727977877e-02  4.85287019072e-02 -3.85457135328e-03 -9.56905887319e-03  1.20923920216e-03  2.40876134057e-03  6.12238784854e-04 -3.74819575489e-03  1.25727299656e-03  1.68034258994e-03  7.88941937529e-04  1.21536664617e-03  1.30140090924e-03  6.30017045438e-04 -1.11852644682e-04 -1.94023284729e-03 -1.57121530399e-03 -3.08370787336e-03 -3.84358785109e-04  2.75456401179e-04  8.64022743880e-04  2.06983652786e-03  2.01116666349e-03 -5.71313266045e-04 -1.90905270165e-03 -1.18290100618e-03  5.77270916235e-04 -8.64124943254e-04 -4.17017199505e-04  1.37300222112e-03 -5.57018984942e-04  6.06416388595e-04
-5.42641205205e-03  2.24685785756e-04  2.12301683256e-05 -2.25310943205e-03 -1.67133342864e-04 -2.09281250727e-04 -2.75217434825e-03  5.34923101801e-03 -1.16890628200e-03 -1.53348382826e-03 -4.42169701085e-03 -2.29407722685e-03  9.91335582604e-04  1.14044843179e-03 -7.32606388336e-04  1.55090471277e-03  3.97024672505e-04 -1.05403158379e-03 -7.62715150429e-04 -1.04128069713e-03 -7.43341624624e-04  1.66236458077e-03  5.27490392573e-04 -1.11338982014e-03 -2.27835205315e-03  1.74274758864e-03  1.47961759961e-03  7.43995401614e-05  9.93867081371e-04  3.13372710582e-04  4.33703919308e-04  9.59420479765e-04 -1.79828754023e-03  2.72126897364e-03 -7.19394253669e-04  1.60452353924e-03 -2.87757221542e-03  1.62979174491e-03  5.17882147317e-04 -2.29895858656e-03 -4.78051217024e-03 -1.50395848269e-03  6.46610333469e-04  2.04863092700e-05 -5.19951762647e-04  7.41662366135e-04 -8.64427842860e-05 -8.73512008087e-05 -1.42345382862e-03  3.89929196072e-03  1.84573017456e-03  1.37007495220e-03 -7.82406358179e-04  1.79279355885e-03 -6.86890679126e-04 -1.40215546844e-04  3.59100739125e-03 -3.54962571546e-04  2.49379882393e-03  4.27546238126e-05 -1.29266030692e-03 -7.57516174209e-04 -2.06488526728e-03  8.10521783585e-04 -5.27519371573e-03  2.37279057298e-03 -7.64848440964e-04  1.57102201005e-03  5.15373708749e-04 -7.86987280578e-04  1.08858230070e-03  2.37798903362e-05 -1.60718068702e-03 -4.02652198836e-03 -2.32239364281e-03 -1.13122825380e-03  3.09290054097e-04  2.05736853313e-03 -8.05533162976e-04 -1.78328366941e-03 -2.96579896002e-03  4.12846170106e-03  3.91478927347e-04  1.03603075047e-03  2.30148642806e-03 -2.13492963513e-05 -2.91949545806e-03  4.83918305685e-03  1.47170173194e-03 -3.24619690513e-03  7.53367681792e-04 -2.81194109837e-04 -4.91991025524e-04  6.00605721414e-04  2.82118112411e-03 -5.48969898450e-03 -6.49395934455e-04 -3.85457135328e-03  8.91639163725e-02 -1.08926309955e-02  5.71108949136e-03  2.73416827552e-03 -1.39349805681e-03 -2.08896054279e-03 -1.01826826080e-04  1.33086284612e-03  7.04336292209e-04  3.55772861847e-03  4.15078664480e-03 -1.88544045499e-03 -1.68717745646e-03 -2.19435854875e-04  2.61025082741e-03 -2.30029327918e-04  3.15781874594e-03 -2.58060927630e-03 -4.41271556714e-03 -1.19167284139e-03 -6.26089950957e-03 -1.67302585958e-03  4.38438980010e-04  2.80471836276e-03  3.44382382638e-04 -2.03046567062e-03  1.67075788385e-03 -1.18703161463e-03  4.10034689826e-03  3.30672592269e-03
 4.41779142087e-03 -4.35518708466e-03 -3.52330617277e-03  6.13268828390e-04 -1.64466282906e-03 -1.86742394112e-03  5.62859579656e-03 -6.84405010527e-04  3.06695832249e-03 -2.22845983590e-03  1.50175283721e-04  2.19349573578e-03  1.35791566429e-03 -2.14170662308e-03 -7.21874946210e-04 -8.77042572929e-05 -1.34084175837e-03 -3.98261334701e-05 -4.71412365792e-03 -3.13349134525e-03 -1.27860213826e-03  1.71536638438e-03  1.88089994947e-03 -1.94370053873e-03 -1.53368135847e-04 -1.88777642694e-04  9.78497195719e-04  9.61053517273e-05  5.96399405481e-04  4.27298509331e-03  4.97993801276e-03 -8.84348125933e-05  1.71724104147e-03  1.20486956945e-03 -4.11973794620e-03 -9.11244962764e-04 -1.17942897934e-03 -2.78871517747e-03  3.11199649456e-03  1.01100608317e-03 -1.70898271847e-03  7.57328482234e-04 -4.86600361794e-04  1.86262426285e-03 -2.92710833233e-03  4.42612574975e-03 -2.66551455764e-03  1.19917849634e-03  3.06194558463e-03 -6.79568753854e-04  2.60248954339e-04 -3.51965834479e-04  2.34108403192e-03  1.39118363180e-03 -1.09257638827e-03  1.52304677950e-03 -2.16088041736e-03 -1.46505755551e-03 -1.04373909409e-03  4.63178683414e-03  7.95016210677e-04 -1.22232482747e-03  2.02816935736e-03  4.64876942501e-04 -2.64764832879e-03  3.61007366334e-03  3.06773355757e-03 -2.69923208625e-03  1.05813839274e-03  1.85262016051e-03 -1.38757768860e-03 -3.31610518467e-04 -5.16067593849e-04 -3.84970888189e-03  5.23250009178e-04 -2.82749359938e-03 -1.66457986348e-03 -5.53542126320e-04  1.23489330972e-03 -2.49857460433e-03 -3.55922520298e-04 -3.30965643986e-04 -4.55555815868e-03 -3.41687326838e-04  8.85831454640e-04 -2.25994134574e-03  2.84486377673e-03 -3.47571781840e-03 -2.12208623781e-03 -1.92964209222e-03 -3.19576501618e-04  3.76602402711e-04 -1.05160336997e-03 -2.04228866672e-03 -8.38095347215e-04 -1.58280695573e-03  6.98698831697e-03 -9.56905887319e-03 -1.08926309955e-02  9.38804916458e-02  9.00354775747e-04 -4.45926353424e-03 -4.23037415880e-03  2.76458156405e-03 -3.22168107038e-03 -2.65132845154e-03 -9.67564625479e-04 -9.04848222123e-04 -2.34126198546e-03  2.74037750869e-03 -2.47562362931e-03  3.87127817883e-03 -3.74985516302e-04 -1.28497110572e-03 -2.96612060648e-03 -1.14088521068e-03  2.55448550021e-03 -4.67918188593e-05 -1.84372847504e-03  2.97707630234e-03  9.51577280911e-04  1.33516337849e-03 -5.42951192194e-03  9.23639126448e-04  1.04732753617e-03 -4.25424614529e-04 -3.66609594518e-03 -4.42942598907e-03
 7.22129652015e-04 -2.16390904099e-03  2.72612334557e-04 -5.12257973791e-04 -5.42940581688e-04  1.73686972352e-03  1.14056364504e-03  7.84264992949e-04  1.16298289876e-03 -1.20378841263e-03  3.76093212343e-03  1.56583788101e-03  5.08942104238e-03 -6.70439126354e-04 -8.30437391965e-04 -1.71267317205e-03  7.41113569160e-04 -2.45548419225e-04 -2.17511737883e-03 -1.99167548823e-03 -9.29123362921e-04 -8.59903668774e-04  2.69581381625e-04 -1.03274324487e-03  1.69838521663e-03  7.05289236992e-04  6.93388981333e-04  9.06366478994e-04 -5.47318643421e-04  3.84678323099e-03  3.17948511186e-04  7.38028035881e-04 -4.27345998726e-04 -2.73718781462e-04 -4.87424791937e-04 -3.34793828385e-03 -2.13993877978e-03 -1.02734691906e-03 -3.40748127121e-04  1.88000784547e-03  2.49374780933e-03 -6.13602951404e-04 -1.22737888651e-03 -1.28061107304e-03  4.19489808989e-04 -5.04208653101e-04 -1.08323413613e-03  2.39285684005e-03  2.81065295699e-03 -3.15759669949e-03 -1.83800408909e-03  2.66074065981e-03  6.61797404619e-04 -9.18866229080e-04  3.87590297117e-04  1.61428457419e-03 -4.49396331816e-03 -2.11175251736e-03  2.37527025383e-03 -1.12327003739e-03  5.03039018664e-04  3.88770570244e-03 -1.30648247657e-03 -1.01410423709e-04  1.29675010998e-03 -4.86672381856e-04  1.91165276641e-03  2.09053503212e-03 -1.53197339471e-03 -1.44539190800e-03  4.87761385740e-04  1.45063197419e-03 -5.55521962147e-04 -1.56498342747e-03 -1.85977688803e-03  2.05149210039e-04  9.71412268011e-04 -2.87806428128e-03  5.78271433557e-04  4.26287977312e-03  1.21809735602e-03  1.46606219347e-03  4.41303639526e-03 -1.05371797404e-03  7.62709094478e-06 -1.49098119008e-03 -8.59621115642e-04  7.02159142208e-05  3.48111564912e-04 -7.84188997097e-04 -1.33017690867e-03 -4.45508075920e-04 -6.91336459943e-04 -1.06349078506e-03  5.16906012811e-04  8.47961696825e-04 -2.71513318864e-04  1.20923920216e-03  5.71108949136e-03  9.00354775747e-04  7.69399196403e-02 -7.52677531072e-03 -1.44650561365e-02 -5.26112237754e-04 -1.32403910778e-03 -2.84772316267e-03  4.55922829722e-04  1.96549690630e-03  3.92066327756e-03 -4.86536974646e-03 -1.29959714280e-03 -1.09039183319e-03  2.56996268780e-03  3.71128486127e-04  1.39133699672e-03 -1.56216413216e-03  5.93745226899e-04 -2.45465253884e-03 -1.96152519896e-03 -7.84823710008e-04 -1.06094592516e-03 -2.34709887332e-03 -2.08081303917e-03  7.94424598973e-04 -1.17009588903e-03  1.06914525935e-03  6.29437125736e-05  3.44422177995e-03
-1.47726877893e-03 -2.95650442259e-03  4.98019392028e-05 -4.78934687956e-03 -9.27505896783e-03 -1.52713275336e-04 -4.56449093038e-03  2.37644834744e-03 -2.81025488082e-03  1.52135500728e-03  7.05381908879e-05  1.50072719149e-03  1.32410437749e-03  9.90203114903e-04  1.20546500731e-03  3.83354068656e-03  3.13101025560e-03 -1.74772842424e-03  1.01537757937e-03  2.63264015173e-03  3.85220408813e-03 -2.88583776863e-03 -1.63769955088e-03  1.77896384073e-04 -2.78168202272e-03  8.76918815862e-05 -3.79281789860e-04  1.92715729290e-03 -5.80943525857e-04 -2.17169208017e-03  5.07943046082e-04 -1.75160885401e-04 -1.83891177230e-03 -1.01131481253e-03  3.72109396751e-03  6.67215198917e-04 -2.29732550227e-03  3.61485008695e-03 -1.55704670492e-03 -3.92818866767e-03  3.94193939975e-04  1.91346949716e-03  1.36791469956e-03 -7.70394311785e-04 -2.03709345079e-03  7.95010342922e-04  1.98921275263e-03 -6.75118851722e-04 -3.19759951449e-03 -4.00181324563e-03  1.48737496096e-03 -1.81736976122e-03  4.85674382253e-04 -6.60902145195e-05  1.49020397716e-03 -9.50558262853e-04  1.27621252594e-03  3.45041694757e-03  2.79441574560e-03 -8.84507507538e-04  2.84603523667e-03  3.48194509764e-03  2.03431886685e-03 -1.54995337949e-03 -7.57387735764e-04 -2.96698822919e-03 -5.52163678749e-04  6.89692251034e-04 -3.24876042649e-03  3.95054033507e-03 -1.42266431378e-03  1.20239520055e-03  3.90480605031e-04  7.03508892023e-04 -1.64759675211e-03 -3.44001253012e-03  9.38794653901e-04 -4.98720049978e-03 -1.34278850678e-05 -1.77572826912e-03  1.20050936532e-03  3.65121500715e-03  9.62804355369e-04 -4.79560112155e-03  1.48061090657e-03 -2.56190251400e-04  9.55909101478e-04  9.19518444885e-04  8.98322198625e-04  4.78782412218e-04 -4.33310292631e-03  2.46002098955e-03  5.02472451900e-03  1.13827694954e-03 -2.82257108451e-03 -3.40819971630e-03  1.66396540950e-03  2.40876134057e-03  2.73416827552e-03 -4.45926353424e-03 -7.52677531072e-03  1.00984825701e-01  3.51950096922e-04  2.05995278662e-03 -8.95696942932e-04 -4.01059282598e-04 -1.20423389448e-03  9.00106400753e-04 -7.16954953573e-03  1.32212493752e-03 -4.82848265229e-03  2.55640735501e-03  4.34983584040e-04 -1.69032807836e-03  4.97857785251e-04  1.40280837463e-03  3.51009080355e-04  1.59356030827e-04  3.06289628739e-03  3.83702910739e-03  3.62359733932e-03  1.27072565878e-03 -8.65028797542e-04  4.86862037303e-03  2.38762419155e-03 -2.46408636167e-03  2.57052555861e-03  2.18336179250e-03
-1.44480448129e-04  2.41546344266e-03  1.93751711682e-03  4.66749038177e-04 -3.11243009875e-03 -1.19001442240e-03  2.66496391664e-04 -3.69401401212e-04  1.72986266582e-03 -4.00673882385e-04  1.90679658195e-03 -1.19626532349e-03 -4.44663158095e-03 -1.73033590838e-03  1.07919006320e-03 -1.00437103585e-03  1.92800402007e-03 -6.61999347116e-04 -3.08004462156e-03  5.23822985068e-05 -9.79575246288e-04  3.81224144080e-03 -3.40237998251e-05  8.60016688931e-04 -1.63502302659e-04 -2.14979254028e-04  1.69629569913e-03  3.08094975075e-04  2.01651649539e-05 -1.52493920929e-03  1.23823144887e-03 -6.15725469931e-04  1.09856069997e-03 -6.41536486210e-04  3.04290998086e-03 -1.65906881495e-03  1.26813045224e-04 -3.66801556112e-04  1.43040338004e-03 -3.36532897952e-03  4.73621800047e-04 -1.30434293208e-04  2.44329910142e-03 -1.81886581005e-04  3.94177646119e-04 -1.55636716830e-03  3.05604083576e-04 -2.76585430826e-03 -2.35992090026e-03  5.75222514795e-04 -2.93684178084e-04 -1.93905806872e-03 -2.48129415733e-04  2.01285534700e-03  5.40078177568e-04 -1.44347019155e-03  1.91583885658e-04  2.04135989312e-03  7.57219688179e-04  2.58572680615e-03  4.82506166319e-04 -8.02563243527e-05  2.07721948372e-03 -3.88015417392e-04  5.93094706723e-04 -8.79164341803e-04 -1.57819408307e-03 -2.33140503518e-05 -9.40566408387e-04 -2.28723092955e-03 -1.31892893646e-04 -1.18996376951e-03  2.17905896557e-04  1.87069101431e-03 -1.38516909128e-04 -1.85489244004e-03 -3.20000147860e-04 -1.82687012098e-04  1.11863812042e-03 -3.15675410166e-03 -2.45529401211e-03  1.92020882379e-03  3.18744092299e-04  1.09521916814e-03  1.56643031613e-03  2.92028197801e-04 -8.39282914281e-04  2.68782473030e-03 -2.42390217131e-03  2.00555222558e-03  2.03609090859e-03 -1.87088489245e-03 -3.52840065489e-04  3.76402203219e-04  7.23304915155e-04 -1.29150426424e-04  2.31930936559e-04  6.12238784854e-04 -1.39349805681e-03 -4.23037415880e-03 -1.44650561365e-02  3.51950096922e-04  6.01292061745e-02 -6.32894062723e-03 -3.59846717396e-04  1.56928653347e-03 -1.12010937078e-03  1.82635105544e-03  2.27631711459e-03  3.09056789501e-03  1.22842293359e-03  1.76360507577e-03 -2.57791058303e-03  4.69135637585e-04 -2.16050619304e-03 -2.61689999497e-03  6.63383776078e-05  1.09626750770e-03  3.76884502272e-05 -1.32372818429e-03  3.86436998332e-04  2.54698578386e-03  3.56262543606e-04  7.48427411113e-04 -1.71412343641e-03  9.10864242584e-04  1.28864977734e-03  8.75195874844e-04
-4.10949494540e-04 -2.26569818215e-03  1.07592672860e-03  2.20733113899e-03 -3.19225946811e-03  4.04081293922e-03 -9.82435767325e-04 -4.14513749356e-03  4.10222308938e-03  6.02915389535e-03  2.26366039095e-03  2.15258165260e-03 -3.32679130178e-03  6.07648583559e-04 -1.48098673410e-03  1.70017325334e-04 -3.98674372024e-05 -7.57290220530e-05  8.19197383132e-04  5.92382579788e-04 -5.82923174680e-04 -3.27041836322e-03  5.49432158443e-05 -2.72309819560e-03  8.47752009193e-04  2.00018692714e-03 -4.03762575966e-03 -4.80382656210e-03  2.01411589148e-03 -1.63544514650e-03 -2.16254671778e-03  2.97730696262e-03  5.47846387648e-05  8.12080866729e-04  1.85136689916e-03  1.21348596190e-03  4.40197675240e-03  6.70575374636e-04  1.05720080226e-03  2.25974630057e-03  3.51626540903e-03 -1.29345541281e-03  4.99845851519e-04  2.68369781396e-03  1.63925169455e-03 -3.75381627853e-03 -5.04687229888e-04  1.08076258021e-03 -3.18817488197e-03  1.51462662671e-03  2.02790780192e-03  1.16608357043e-03  4.85833885243e-04  2.10415670856e-03 -1.33484274649e-03 -5.03143600654e-05 -3.78587942234e-03  1.58342702910e-03  1.00757438703e-03 -1.54672905809e-03  8.91965991370e-04 -2.91774704062e-03 -3.33236048620e-03  2.49372531214e-03  7.15171828178e-03 -2.64504246198e-04  3.47567127231e-03 -2.31807641157e-03 -5.70940431818e-03  4.35417771668e-03  2.05926267461e-03 -1.97564576727e-03  1.27504466644e-04 -2.52753856736e-03 -3.53576642955e-03 -3.15086696868e-04 -2.04012635578e-03 -2.91832069121e-03 -8.15459050002e-04 -7.60022122443e-04 -3.93608501674e-04  2.36599490614e-04 -2.09979764853e-03 -1.62868762627e-03 -2.03023160940e-03  2.82684168376e-04 -1.20060642029e-03 -4.16160497178e-03  1.07101169228e-03 -2.20177932301e-03 -4.03853137206e-03  3.41885941616e-03 -7.68122709288e-04 -1.57301216864e-03 -2.38005432131e-03 -1.17251360508e-03 -3.60550935381e-03 -3.74819575489e-03 -2.08896054279e-03  2.76458156405e-03 -5.26112237754e-04  2.05995278662e-03 -6.32894062723e-03  9.88598989951e-02 -5.55627610549e-03 -1.50882684265e-02  3.78696445091e-03 -2.09883822254e-05 -2.54399145546e-03  1.65079374884e-03 -7.64163468051e-04  1.51806927779e-03  2.42004170698e-03 -2.83688370781e-03  8.24773222188e-04 -7.48496710770e-04 -5.12875441752e-04  3.61463030829e-03  3.11156799984e-03  2.05989307220e-03  1.72447215275e-03 -3.25993957391e-03 -2.58438760760e-03 -1.01081141113e-03 -1.54942663166e-03  5.79802232217e-04  4.95835221058e-03 -2.46483846415e-03
-5.97377940166e-03  4.03099861823e-03  1.14422440653e-03  5.99349318406e-04  8.84162143732e-03  8.84906821451e-04  1.29949761419e-03  9.43497296229e-04 -3.85354750479e-04 -1.60261788674e-03  5.89689326739e-04 -1.39118494089e-03 -4.33781680130e-03 -3.53007935273e-03  3.51447493386e-03 -3.71523617007e-03  2.16023500328e-03  2.23757776243e-03  9.49847139741e-04  3.25799055514e-03  5.03716048324e-04  4.21213138910e-03 -8.57630932876e-04  3.56984237994e-03  6.14767540407e-04  8.75820139833e-04  2.47343799345e-04  9.60754695129e-04 -3.90506411533e-04 -7.03870654477e-04 -1.83450225860e-04  2.15682015877e-03  1.19244176991e-03  2.60306490601e-03  3.15797793637e-03  7.94190046692e-05 -4.44593143398e-03  3.51142785005e-03  1.23037092428e-03  1.44973742627e-03  4.89687301882e-04  8.66695740961e-04  2.30632401672e-04  1.52406851392e-03  3.54887077795e-03 -2.39170165904e-03  1.22250047823e-03  2.96604462055e-03 -8.57772476951e-04  1.48724462386e-03  1.35578066651e-04 -3.42853928541e-04  4.13051753103e-04  3.91195533875e-04  2.43991715479e-03  1.14565211687e-03  3.08927261290e-03  2.17470094184e-03 -8.47687462935e-04  3.44510410846e-03 -2.70017507722e-03 -2.96385076589e-05 -1.37850386244e-03 -2.16087883142e-03 -2.08222736773e-04 -3.26085118217e-03  2.11238771650e-04  4.65475715964e-03 -1.31615063390e-04 -2.89550173992e-03  4.24477583821e-04 -3.17946233709e-03 -1.13217867528e-03  5.92440454262e-04  9.71344370103e-04 -4.91303320026e-03  1.48624722203e-04  8.55320112673e-04  8.95199170515e-04 -3.44374296982e-03  1.39918748134e-03  2.76980954594e-03 -2.27611894830e-04 -3.21742648242e-03  3.38115422090e-03 -1.28909270845e-03  2.00119151977e-03  1.48468267181e-03 -4.72346781138e-03 -1.64001307227e-03 -2.98045244288e-03 -1.18849509601e-03 -6.17378304440e-04 -1.05418736553e-03 -1.28290669354e-03 -5.78972664047e-04  4.00020486977e-04  1.25727299656e-03 -1.01826826080e-04 -3.22168107038e-03 -1.32403910778e-03 -8.95696942932e-04 -3.59846717396e-04 -5.55627610549e-03  8.39128994211e-02  1.33904649931e-02  1.33070630059e-02 -2.38638073487e-03 -1.70615860978e-03  6.76808925779e-04 -3.85678222666e-04 -1.18673358723e-03 -2.86055145878e-04  3.69441876564e-03  3.53613662311e-03  1.85776501064e-03 -1.17144348036e-03 -2.45340829337e-03 -3.88088395561e-03 -6.66577887668e-04 -4.37987664113e-03  2.26205678491e-03 -2.19695908497e-04  4.93437885773e-04  4.98237955002e-03 -1.30751941147e-03  8.86627313851e-04  1.55923502521e-03
 1.40497257935e-03  1.91985868178e-03  2.26019562924e-03 -2.68120596093e-03  5.02574257023e-03 -4.99905946449e-04 -1.63478967642e-03  1.48331270278e-04 -2.29968147923e-03  6.54185230677e-04 -4.03584556869e-03 -2.03682498409e-03 -3.71529666420e-03 -1.77291121249e-04  1.64998087246e-04  2.28010377299e-03 -4.63933747603e-04 -5.00415637883e-04  1.04287227200e-03 -1.06095731541e-03  1.96646987923e-03 -1.54692846418e-03 -3.40166169440e-04  2.54423305288e-03 -4.76843658219e-04 -7.09429165753e-04  2.24911090262e-04  1.13595470441e-04 -6.98393748557e-04  6.41662133810e-04  1.86042801960e-03 -3.20933000192e-04  4.51168659897e-04 -7.19627858647e-05 -1.12159238914e-03 -7.41132584046e-05 -1.34881702494e-03  1.37351062423e-03  3.09661284719e-03 -1.23994505068e-03 -7.54402292181e-04 -9.36194495349e-05  9.83417195636e-04  1.64775713261e-04  7.95146251269e-04  2.04591011788e-03 -4.65758269937e-04  2.46525813356e-03  1.23698147250e-03 -2.30816645688e-03 -1.27128901738e-03 -2.36198299049e-03  5.30192308557e-04  1.42507974501e-03  2.88788553548e-04  1.70102551573e-03  1.45719279351e-04 -7.39146943634e-04  2.55722420877e-03  3.93124985936e-04  1.58675565366e-03  1.39956389846e-03  6.33437334692e-04 -1.13444190182e-03 -1.22352022567e-03 -4.38933318406e-03  6.68882746761e-04  3.35515140199e-03  1.61359140056e-03 -2.11305789065e-03 -4.20348525592e-04  1.74375361018e-03  3.06111459193e-04  1.90677313758e-03  3.46222292071e-03  5.24106053990e-05 -1.11932559180e-03 -1.97791421811e-04  1.54626193181e-03  5.06871957864e-04 -1.80914544680e-03 -4.87490100117e-04  1.87208601951e-04  6.73719322251e-04 -3.06405234996e-04 -5.05893485105e-05  3.47100898459e-04  3.48627451397e-03 -1.65735843085e-03  7.32604576167e-04  2.77407290371e-03 -9.41508143379e-04 -5.68721234543e-04  1.73418945252e-03  8.65953252261e-04  3.54751208849e-04  2.40365690336e-03  1.68034258994e-03  1.33086284612e-03 -2.65132845154e-03 -2.84772316267e-03 -4.01059282598e-04  1.56928653347e-03 -1.50882684265e-02  1.33904649931e-02  6.73938915704e-02 -3.23884007483e-03 -3.46172940975e-03 -1.52736987455e-03 -8.96503491602e-04 -2.12607793469e-03 -1.12733324633e-03 -2.23403941903e-03  3.44506003310e-03  1.08466723581e-03  1.76007086859e-03 -2.58042506036e-03 -2.05848718086e-03 -4.23718822625e-03 -3.15301282774e-03 -1.14015837575e-03 -1.16241575629e-03 -2.70097771888e-04 -1.17535413637e-03  4.55689494225e-04 -3.20031397324e-04  1.24919530704e-03  2.69162016656e-03
-4.75621331197e-05  1.30124856040e-03  5.40022185754e-04  2.09629179409e-04  1.75482607624e-03 -1.62561336116e-04  9.66593766646e-04  2.34127887727e-03 -3.36767149634e-04 -2.76422741855e-03  4.02380221035e-03  9.12843852178e-04 -3.72546557065e-03  1.77970366048e-03  1.78658715050e-03 -1.36472169233e-03 -5.33274345911e-04  3.67196672736e-04 -1.27188551435e-03  2.62500700158e-04  2.67906895372e-04  2.92335513470e-03 -9.17620775627e-04  1.40556673622e-03  1.79233323260e-03  8.92247314823e-04 -3.54512509123e-04  3.18746696143e-05  1.68437147111e-03 -3.21623625027e-04 -2.64476196571e-03  1.57941950634e-03 -2.62364676652e-03 -1.08832311840e-03 -2.58729603368e-03  2.05963826010e-03  2.27614734980e-03  1.53278314313e-03  2.83510754133e-03  1.19833702865e-03  1.70550547233e-03 -1.41081912125e-03 -3.06285250444e-04 -7.28262810701e-04  1.62792743997e-03 -3.00629831270e-03 -1.53733919500e-04 -1.50174003094e-03  8.02784016786e-04  1.62567626183e-03  2.28659051974e-03  8.11303531337e-04  3.18247191383e-05  1.63882478173e-03  9.61202772547e-04 -1.32178322466e-03  1.73569930820e-03  2.11068084380e-03  2.56728367106e-03  2.14686868330e-03 -2.27242413553e-03 -2.75325334209e-03 -1.62671274879e-03 -2.65148579996e-03  3.98709913684e-03 -1.25123481509e-03  9.05231172911e-04  1.33687206017e-03  2.28426205178e-04  1.73636040470e-03  2.38923992081e-04 -2.34472408245e-03  1.00202077640e-03  5.04749495477e-04  6.34376067305e-04 -4.52006170926e-05  3.40999772609e-04  1.57276114569e-03  9.66967314489e-04 -3.85531642375e-03 -3.28410390984e-03  3.13677797102e-03  6.11440421145e-04 -1.97730939491e-03 -2.59469229001e-03  4.80429175972e-04 -2.30309343658e-03 -2.91613351628e-03 -2.58126469861e-03 -3.71394277507e-04 -1.80789912384e-03 -3.65027505527e-05  2.41806202586e-03  5.60548062962e-04 -2.08706742524e-03 -9.74965672472e-04  7.97409031727e-04  7.88941937529e-04  7.04336292209e-04 -9.67564625479e-04  4.55922829722e-04 -1.20423389448e-03 -1.12010937078e-03  3.78696445091e-03  1.33070630059e-02 -3.23884007483e-03  6.84869780975e-02 -9.09403990373e-03  6.66504739226e-03  3.38361987879e-03  2.34833193951e-03 -4.41249854924e-04  4.33225648294e-04  4.28157317977e-04  1.69591413926e-03  2.08538360950e-03 -2.67174801913e-04 -1.10349710401e-03  1.36057691448e-03  1.77998353070e-04 -7.00103173973e-04  5.03340226170e-04  8.75288973211e-04 -1.21326959192e-03  1.19478890887e-03 -3.38630125870e-04  2.76626325053e-03  7.27734387896e-04
-2.01212365757e-03  1.67945448184e-03  2.15941468144e-04 -6.81102863636e-04  2.39932095128e-03 -3.59094405973e-04 -1.02035952432e-03  8.91794732329e-05  3.77531459388e-07 -1.83035873076e-03  1.67601706470e-03  3.55290153557e-03  6.04898461873e-03  5.99370747362e-04 -2.67650542261e-03  7.95135452466e-04 -1.10489303974e-05 -1.01093445465e-03  8.92419897363e-04 -9.43855157562e-04  3.86770649293e-03 -2.72764165003e-03  2.91120200472e-03 -4.69038444540e-04 -2.92543641207e-03  5.72663002593e-04  1.89342199474e-03 -3.13595879916e-03  4.47817612269e-04 -6.27980704909e-04  9.14881913350e-04 -1.78115630881e-03  1.40027274320e-03  8.63663512665e-04  9.21823588720e-04  5.26864807123e-04  2.08459268518e-04 -1.60525787740e-03  9.24358922433e-04  2.81185323988e-03  5.77190548537e-05 -1.74410984500e-03 -3.33612631356e-04  1.72167726261e-03 -3.12394289760e-03 -7.04728758441e-04 -1.59707091026e-03 -5.93445294042e-03  7.42548145550e-04 -3.44137354983e-03 -1.36888897780e-03  2.05653405296e-03 -1.69984043497e-03 -4.69046619046e-03  2.18325529579e-03 -1.44408579380e-03  1.14931829148e-03 -4.69496496391e-04 -2.80418355756e-03 -2.29501094533e-03 -3.16726696594e-04 -5.30174247456e-04 -5.58492804496e-04  1.00243956627e-03 -1.03060063398e-03 -2.30836006124e-03 -1.61505190072e-03 -2.40943344461e-03 -2.36746112996e-03  4.68917812679e-04 -7.29585483917e-04  2.28618013384e-03 -1.00554529227e-04  3.76917030151e-04 -2.17712585408e-03  2.33053876138e-03  6.98332867716e-04  3.27079305080e-04 -6.49028165025e-06  1.48919735592e-03  2.95564947555e-03  1.48850671978e-03  1.15276523570e-03 -2.13808533686e-04  5.04611173875e-04  1.43825718976e-03 -2.58952609302e-03 -5.64646118717e-04 -3.65988018110e-03 -1.96770178918e-03  2.89590586352e-03 -1.91229143378e-03  8.80136151891e-05  1.28715391960e-03  4.64375267629e-04  5.75188164616e-04 -3.98203308025e-05  1.21536664617e-03  3.55772861847e-03 -9.04848222123e-04  1.96549690630e-03  9.00106400753e-04  1.82635105544e-03 -2.09883822254e-05 -2.38638073487e-03 -3.46172940975e-03 -9.09403990373e-03  7.32629394279e-02  8.40126995315e-03 -3.65143855451e-03 -3.18973083493e-03 -5.88723712008e-04 -3.10144630670e-03  1.98529975264e-03  3.57318243588e-04 -2.37529016227e-03  3.22260618922e-03 -1.35859131368e-03  2.86795827524e-04 -1.10579651512e-04 -5.28954852795e-04  2.23803853484e-03  3.77364027320e-03 -4.89182978518e-03 -8.02619225000e-04  9.01873197902e-04  5.05638880009e-04  1.57277562085e-03
 2.32740233641e-04  5.84129480019e-03 -9.09895201247e-04  1.82068095454e-03  3.61077816217e-03 -4.02334712489e-03  2.07929028324e-03 -2.46633012921e-04 -9.64866853732e-04 -3.33132041561e-03  4.60839435744e-04  3.15996516276e-03  4.97259250030e-03  1.93821048795e-03 -4.07495442786e-03 -1.32341686135e-03  6.10093949540e-04  1.75167473245e-04  2.90668055571e-04 -2.31671408853e-03 -5.14790004636e-04  1.30209218837e-03  2.02448777534e-04  9.29843646455e-04  5.16607384817e-03  4.14027337947e-04  2.16246291972e-03 -3.61474570152e-03  5.07606036207e-03  1.43303442386e-03 -2.38216500225e-03  1.33403138077e-03 -8.32109094895e-05 -1.70923286208e-03 -3.24092697304e-03  5.33893951232e-04 -1.62332214568e-03 -3.82181541716e-03  1.01283684879e-03  5.54660423492e-03  2.69547577888e-03 -4.55504608271e-03  3.34145193396e-04 -2.23773360439e-03 -6.21512562648e-03 -2.55693843882e-03 -2.10236802078e-03  7.24587745287e-04  1.59823145720e-03  1.16700684848e-04 -7.10636030243e-04  1.37617117298e-03 -1.51358961172e-03 -5.25640492392e-03  5.67773761693e-03  3.36331330309e-03  3.96576577424e-03 -5.78935562222e-04  2.24662033497e-03  1.05646040921e-03  9.23507382104e-04  1.94580920271e-03  1.20575553455e-03  2.00903183727e-03  4.38871891920e-03  3.05218826378e-03 -2.17376798024e-03  1.56467247771e-03  7.44170065541e-04  1.66725066136e-03  1.19901719324e-03  2.27708926804e-03 -2.66698762388e-03 -6.05197254490e-04 -5.10821185387e-03  2.48312091354e-03  1.93427116991e-03  6.32395193593e-03 -2.51304599609e-03 -1.75664269950e-03 -3.11659808318e-04 -1.12970319758e-03 -2.06919339003e-04  3.14591371388e-03  2.26537072996e-04 -8.05694133523e-04  1.32898963861e-03  1.37880337228e-03 -9.63703339282e-04  1.32929431063e-03  4.88486377067e-03 -6.43838909080e-03 -3.78894134300e-03  3.66039659789e-03  4.10311675748e-03  4.87151134080e-03 -2.17800220837e-03  1.30140090924e-03  4.15078664480e-03 -2.34126198546e-03  3.92066327756e-03 -7.16954953573e-03  2.27631711459e-03 -2.54399145546e-03 -1.70615860978e-03 -1.52736987455e-03  6.66504739226e-03  8.40126995315e-03  1.07651365117e-01 -3.59926826495e-04  4.07414465813e-03 -3.44534782718e-03 -3.38278369088e-03  3.92543654720e-03  2.27396917364e-03  1.14651647589e-03  1.29719650237e-04  3.74734921615e-03  1.65232576554e-03 -6.73949856493e-04 -2.43486448717e-03  1.25576726346e-03  2.11210838699e-03 -3.79597604970e-03 -3.41789297477e-04 -8.46718643794e-04  1.79887425928e-03  5.20829615752e-04
 1.19174132287e-03  1.59263481381e-03 -1.47111503547e-03  4.23437971725e-03 -4.53109049950e-04 -2.80640389668e-04  3.20608968442e-03 -9.07813519874e-04  1.83200582113e-03  2.49289322528e-03  1.92801443225e-04  3.67050134610e-03  4.39729495563e-05 -3.21616362518e-03  5.36216788142e-04  3.66089719748e-04  2.68109487802e-03 -3.31245851909e-03 -1.66210415289e-04 -3.28315899528e-03  3.48359506604e-03 -9.17988779967e-04 -5.69030302051e-04 -8.81401683125e-04  9.58292689294e-04  2.76879624582e-03  1.73581140454e-03 -2.72571173627e-03  1.37622171056e-03 -1.40595268855e-03  1.77792587091e-03  4.17933962033e-04 -3.36011307279e-03 -1.96075912351e-03  5.34146392266e-04 -1.47212065091e-03  5.57978547914e-04 -3.22820868549e-03 -1.67127173914e-03  1.29043505558e-03 -7.15729506290e-04 -5.82222540953e-04  2.49327686627e-03  8.28471778163e-04 -2.36913218251e-03 -1.53633689837e-03  5.21378727839e-04  1.71610881669e-03 -2.40489353245e-03  1.26720804473e-03 -5.03503545884e-04  3.98105515362e-03  1.53219142797e-03  3.14377977838e-03  2.66163361491e-04 -1.97746092429e-03  3.39977452863e-03  2.20814219963e-03 -1.80870927297e-03  4.90379379780e-03 -4.65627913701e-03  1.58003288778e-03 -5.05181482440e-03  2.93671872442e-04 -1.61360911028e-03  3.63361661660e-03  5.04495502885e-05  1.29814123491e-03 -1.24156220619e-03  4.81774675228e-04 -5.43415970094e-04  1.44693660761e-03  3.18432234754e-03  1.32658713427e-03 -1.03925171004e-03  3.91980414371e-03 -1.72199055789e-05 -7.27942940504e-04 -5.53213749963e-04 -1.10631384591e-03 -3.74651258356e-03  1.92010920111e-03 -1.25898861328e-03  1.02747032716e-03  7.92641218065e-04 -9.89356691470e-04  2.46563472350e-03 -1.95793145559e-03  3.54168069918e-03 -1.88134257940e-03 -3.39276239611e-04 -2.94859789312e-03 -2.22225462896e-03 -2.48986193746e-03 -2.63950930293e-03 -8.98577551448e-04  2.53219999661e-03  6.30017045438e-04 -1.88544045499e-03  2.74037750869e-03 -4.86536974646e-03  1.32212493752e-03  3.09056789501e-03  1.65079374884e-03  6.76808925779e-04 -8.96503491602e-04  3.38361987879e-03 -3.65143855451e-03 -3.59926826495e-04  1.01706896064e-01  3.94442952720e-03 -3.06318493161e-03  2.56292610838e-03 -3.84182157745e-03  1.68190377800e-03  1.78194984221e-04 -1.25938951421e-04  2.07977786632e-04  3.30271925981e-03  2.06135510030e-04  1.46240133004e-03  1.19958711652e-03 -4.01900849497e-03  3.71057609122e-04 -4.19787434497e-03  2.49779164713e-03  3.23982606821e-03 -1.75836735863e-03
-9.29677771096e-04  4.68748447621e-03 -1.78401567613e-03  1.01262891518e-03  9.56618240788e-04 -2.16926985706e-03 -1.31539233339e-03  2.57646038816e-03 -2.86392367790e-04 -4.93319069828e-04  1.59393777574e-03 -1.55303315151e-03 -9.81916293171e-04 -2.81053908992e-03 -2.41706500267e-03  1.72498352258e-03 -1.91472191091e-03 -2.45018650260e-03 -7.66866277249e-05  1.08395015392e-03 -1.27024045596e-03  1.75083977355e-04 -6.44178706171e-04 -2.06572244541e-03  1.38468581319e-03 -8.38647851733e-05 -2.14311540176e-03 -2.11598220917e-03 -4.34845515005e-04 -1.48014754356e-03 -2.68497448374e-03 -8.95484458856e-04 -2.97239184824e-04 -1.15197717841e-03 -1.15788911752e-03  4.40441710176e-03  4.92837466660e-04  1.94434735130e-03  8.46957372469e-04  8.74491628280e-05  4.71561712281e-03 -1.34998170478e-03  1.43192792028e-03  2.21403690939e-03  1.57778868544e-03 -3.57458218074e-03 -3.42834755404e-04  4.08394651751e-04 -3.51370755427e-04 -1.52234976596e-04 -5.09303828026e-04 -4.26120563107e-03  1.36030019718e-03  4.05804325331e-04 -3.40482925157e-03  1.23250230566e-03 -7.69569598841e-04 -2.71805199194e-03 -1.25291954671e-03  3.39548618719e-03 -2.58989605099e-05  4.10709481792e-04  1.07978725436e-03  6.83973954400e-04 -2.14097079038e-03  7.24297460032e-04 -1.71849922323e-03 -3.60599051491e-03  1.16173725066e-03  2.28274674954e-03  5.30023257778e-04  5.92115151696e-04  9.21203039301e-04  1.25640944056e-03  2.70939709667e-03  2.90375632047e-03 -2.16136578116e-04  1.71570457002e-03 -3.35559771969e-03  2.27423803368e-05  2.17402882872e-03  6.69225316409e-04  4.57818285121e-04 -4.67440347784e-04 -1.27925358068e-03 -1.85691532434e-04 -1.81038788827e-04  3.97855129550e-03  2.01570051119e-03  1.02542928582e-03 -1.28959050716e-03  8.78692322134e-04 -1.67612430840e-03 -1.96146779502e-03 -7.09080735248e-04 -5.44588619198e-03  2.08770132579e-04 -1.11852644682e-04 -1.68717745646e-03 -2.47562362931e-03 -1.29959714280e-03 -4.82848265229e-03  1.22842293359e-03 -7.64163468051e-04 -3.85678222666e-04 -2.12607793469e-03  2.34833193951e-03 -3.18973083493e-03  4.07414465813e-03  3.94442952720e-03  7.45723595032e-02 -9.21748701398e-03  6.58054105431e-03  1.84966044770e-03  4.92887188724e-03  1.34216434844e-03 -1.66818334602e-03  2.77526375398e-03  8.21491950537e-04  1.25196275796e-03 -1.91085310728e-03  3.55170457475e-03 -1.88382594515e-03  1.66887868723e-04  1.36562146976e-03 -3.45669717624e-03 -1.11394720382e-03  4.38567834464e-04
 2.45798990202e-03 -7.59699343060e-04 -2.47693337106e-03  2.06344437830e-03 -4.53472976368e-03 -1.00341060360e-03 -1.37491735764e-03 -1.34759063238e-03 -2.28039078457e-03  1.65109480251e-03 -5.39203864952e-03  1.44252092472e-03 -3.43119255847e-03  1.87195557743e-03  9.61658176950e-04 -1.18547644798e-03  3.14000625840e-04 -2.03901220379e-03 -1.50871689874e-03 -1.99370593137e-03 -3.96562253578e-03 -5.17550401844e-03 -5.26623514811e-04 -2.01977021669e-03  3.23219184026e-03  4.49537978193e-04 -8.79933804290e-04 -1.45000768922e-03 -8.93010863684e-04  8.56703317713e-04  3.75653148499e-04  2.27171081648e-03  2.94789567887e-04  8.78046747743e-05  2.70064204157e-03 -7.61754631863e-04 -1.29601092608e-03  1.39562209311e-03  2.24188953994e-03 -5.68495772653e-03 -2.44980693998e-03 -2.34627668501e-03  2.74388599136e-03 -1.95629967877e-03  6.93284552214e-04  1.78369863314e-03  1.31429076128e-03 -3.21965830630e-03 -3.26122939827e-03  5.60529921052e-03 -3.06408577626e-04  3.15309646878e-03 -1.96693089547e-03  2.00634991222e-03 -1.08994199817e-04 -2.60821147725e-04 -2.42202057030e-03  9.68886703509e-04  3.29111484187e-03 -3.60047078515e-04  4.14711590064e-03 -1.43079506439e-03  2.33028532850e-03 -3.31692879211e-03  2.36270515846e-03 -2.88440482013e-03  2.58917306197e-03  9.14419914423e-04 -4.73300401289e-03 -2.89466171391e-04  1.57422496464e-03  3.48591564784e-03 -1.81866435946e-03 -1.67189073336e-03 -3.25165905992e-03 -1.98574757332e-03 -8.26867957130e-04 -2.66482118196e-03  2.54931289065e-03  7.98223930916e-04 -3.53093824696e-03  4.86040325192e-04  1.63255271323e-03  4.70549026960e-03  2.61541777657e-03  2.39643269923e-03  1.41166727459e-03  2.01988525522e-03  2.46947404473e-03  4.14380134059e-03 -7.97748813764e-04  2.59504690771e-03  3.25097448039e-03  8.20039464225e-04  1.59488352298e-03 -1.48940970649e-03 -2.54607926242e-03 -1.94023284729e-03 -2.19435854875e-04  3.87127817883e-03 -1.09039183319e-03  2.55640735501e-03  1.76360507577e-03  1.51806927779e-03 -1.18673358723e-03 -1.12733324633e-03 -4.41249854924e-04 -5.88723712008e-04 -3.44534782718e-03 -3.06318493161e-03 -9.21748701398e-03  8.64235001646e-02  3.05276318053e-03  5.95707120810e-03 -1.57250497811e-02  2.32372601681e-03 -1.66163464903e-03 -3.53136277601e-04 -5.27802214521e-04  4.40908506384e-04  1.42952447607e-03 -6.17673345496e-04  6.82452357050e-04 -4.23945858439e-03  6.34555390226e-04  6.88163406541e-04 -2.83386351285e-03 -5.89784730569e-04
-3.56400791871e-03 -5.19931670316e-03 -2.64254292867e-04  1.62056866770e-03  3.30459069118e-03 -2.87218831862e-04 -2.71445758186e-03  4.61433664829e-03  8.01083753638e-04  3.63397314745e-03 -3.49186241558e-03  2.30291182251e-03 -3.66016703164e-03 -1.92876023563e-03 -5.25312635863e-04  4.20184048967e-03  2.74628861691e-04  1.42377040578e-03 -6.01948353600e-04  7.32481326920e-04  8.31682597290e-04 -4.13444823960e-04  1.32713833682e-03 -2.19636572252e-03  2.74097929549e-03  1.77669983530e-03 -2.25418258688e-03 -4.17327388308e-03 -1.48634813081e-03  4.24461129507e-03 -2.28357514426e-03  3.19250303300e-03  9.69781833658e-04  2.84190361275e-03 -8.22675154067e-04  2.72080614236e-03 -7.63872547521e-03 -5.56809361446e-04 -2.64871333965e-03 -8.53473390728e-04 -6.62820970286e-04 -4.23298888696e-04  2.66957687692e-04 -2.18479321726e-03 -2.48476158955e-03 -1.76328421803e-03 -5.54736968458e-05  2.15781649563e-03  2.43908218893e-03  5.17690670759e-04 -2.62073441263e-04 -1.27481948142e-04 -7.18580472218e-04 -5.47354232305e-03 -4.64960241289e-04  5.60612030083e-04  1.24627773134e-03 -3.37123326144e-04  3.97738792494e-03 -1.24085313599e-03 -1.51765535249e-03 -1.93291095221e-03  4.36553842993e-04 -2.14848605162e-03  2.35398403125e-03 -7.96682244684e-03  6.55507059968e-04 -3.16051203492e-03  3.65488010592e-03  8.86182675019e-04 -2.47101135147e-03 -3.42148293654e-03  2.21664218719e-03  9.34094011312e-04 -1.90551629847e-03 -3.81827994686e-04 -3.36455994479e-03 -3.27450016512e-03 -2.67960153188e-04  4.11088114262e-03  3.31584146905e-03 -3.20083607878e-03  6.37716342800e-04  1.44953450098e-03  2.07575039960e-03  2.30075413391e-04 -1.52793067570e-03 -1.00121012575e-03 -3.27379874359e-04 -8.71834146151e-04 -7.29401417754e-03  2.65752051862e-03 -4.76755545393e-03 -1.55801865036e-03  4.81128978743e-04  1.19739091736e-03 -2.43025096697e-03 -1.57121530399e-03  2.61025082741e-03 -3.74985516302e-04  2.56996268780e-03  4.34983584040e-04 -2.57791058303e-03  2.42004170698e-03 -2.86055145878e-04 -2.23403941903e-03  4.33225648294e-04 -3.10144630670e-03 -3.38278369088e-03  2.56292610838e-03  6.58054105431e-03  3.05276318053e-03  9.41336480814e-02 -6.36596837037e-03  3.85029465236e-03  5.94745628195e-03 -1.49927430446e-03 -3.73004534740e-03  2.11416931720e-03 -4.28041148729e-03  3.01723701572e-03 -1.14616175521e-03 -1.84571450936e-03  5.46513215622e-03  2.44202723488e-03  4.16553091873e-04  4.66433177712e-03  1.06465004665e-03
-6.72356883640e-03  1.77415304592e-03  1.59110312183e-03 -2.99495588553e-03  1.11364322291e-03 -2.04774660165e-03 -1.14117744924e-03  2.68946491824e-03 -1.11558259467e-03 -3.21383270312e-03  6.02687558197e-03  3.70808535637e-03  4.68926585379e-03  1.41892882271e-03  3.10615275697e-03 -1.18301379028e-03 -2.75234608967e-04 -2.67375580661e-03 -1.93331604855e-03  1.12675639892e-03  5.51840329691e-04 -3.72594412184e-04 -5.52968965446e-03  5.78867664213e-03 -7.26336161356e-04 -2.42017221159e-03 -2.55657160956e-03 -3.30898736758e-03  1.96134121906e-03  2.45759093594e-03  8.06163300804e-03 -1.75465990505e-03  2.18105206600e-03 -1.30852526000e-03 -3.36516340618e-03  4.26117695698e-03  4.72931010748e-03  1.31730688773e-03  2.75711272894e-03 -2.31611079290e-03  1.63179625388e-03  2.79889535672e-03  3.50984357672e-04 -1.57094170731e-04  5.44477506642e-03  1.02088484096e-03 -6.50922725926e-04 -3.97437679098e-03 -1.12815435657e-03 -6.26796326334e-03 -3.65241794564e-03 -3.41751728841e-03  1.45128536736e-04  6.08893431239e-03 -5.65667678566e-03  4.22678534983e-03 -3.95247430758e-04  1.02913775435e-03  8.20201989738e-04 -2.14579842358e-03 -3.97876347207e-04  7.44508203151e-03  3.16412825250e-04 -3.09389525941e-03  8.35539563446e-04 -5.60482292239e-04 -3.62598182625e-03 -1.54047881655e-03 -6.27417824459e-03  7.02350178464e-04 -2.01482164081e-04  1.83652473778e-03  2.43670873177e-03 -3.41401123688e-03  2.47948971507e-03  1.09413077151e-03 -1.96046787360e-04  4.05133056225e-04  2.45144681203e-03  1.88236835128e-03 -8.28113485328e-03  4.61142888883e-03 -4.88823457888e-03  2.21738873773e-03 -2.08966094667e-03  1.50692138680e-03 -1.34096871441e-03  2.54837549900e-03 -1.13869989022e-03  4.77639835044e-03  4.73031734015e-03 -2.57918490263e-03 -2.43370767201e-03  8.04956817012e-03 -9.66165488077e-04 -4.74423390197e-04 -5.84776090584e-03 -3.08370787336e-03 -2.30029327918e-04 -1.28497110572e-03  3.71128486127e-04 -1.69032807836e-03  4.69135637585e-04 -2.83688370781e-03  3.69441876564e-03  3.44506003310e-03  4.28157317977e-04  1.98529975264e-03  3.92543654720e-03 -3.84182157745e-03  1.84966044770e-03  5.95707120810e-03 -6.36596837037e-03  1.06219068610e-01  1.99927352309e-02 -9.75045949052e-04 -4.93025713649e-03  1.44863488452e-03 -1.53697575333e-03 -3.02867292173e-03 -4.71341014518e-03  2.08017908565e-04  4.45715204045e-04  1.34463261166e-03  4.65895320340e-03 -9.32043258015e-04 -3.89395633972e-03  2.89801702800e-03
-6.19850045252e-03  8.59489516006e-03  4.65024957243e-03 -4.63013145717e-03  7.54290814045e-03 -1.20466436034e-03 -1.95506847510e-03  3.65365545680e-03  5.17806013859e-03  7.82668166307e-04  3.44540255542e-03  3.78640273505e-03  2.41800931247e-03  1.69590089157e-03  1.37798819695e-03  1.89448329215e-03  6.39299965675e-04  1.80453454790e-05 -4.29019029693e-04  2.92218892444e-03  7.95297932130e-04  3.31566777103e-03 -6.51171797995e-03  4.40814656838e-03  1.73593967791e-03 -4.19217020446e-04 -1.05529958061e-03 -1.88578994266e-03 -4.21637070043e-03  1.74593072080e-03  3.58551073205e-03 -1.48329738320e-04 -5.34452568872e-04  1.56230543497e-03  2.76487838369e-04  1.91103769236e-04  3.18680123681e-03 -1.05887737332e-03 -3.83450204102e-04  3.86346302176e-03  5.07513275141e-03  1.54320182477e-03 -1.55095361842e-03 -9.22345514171e-04  5.19667645837e-03 -1.12170939148e-03 -7.76982812576e-04  1.94444852167e-03  8.27070436397e-04 -7.76300930097e-03 -3.86459339348e-03 -1.75416387233e-03  2.04923982424e-03 -1.03914117640e-03 -6.25317289568e-04  4.27631645286e-03  2.49240328373e-03 -3.10848208183e-03 -1.10619134648e-03 -2.50784415434e-03 -2.03603753427e-03  2.95732931384e-03 -3.40781346661e-03  1.69676763155e-03 -3.33037682284e-03 -1.00167394195e-03 -1.16732382997e-03  6.25490249517e-04 -2.31346000310e-03 -7.82573482725e-04 -1.24937930517e-03 -5.54439188807e-03 -1.12422000548e-03  8.40190481082e-04  4.10257616568e-03  4.53599856140e-03  8.52667792489e-04  1.14001048983e-03 -2.32448060987e-03  3.20959155406e-03 -1.64072523931e-03  6.12162144175e-04 -3.75398045368e-03 -1.69843779762e-03 -3.68905852971e-03  2.27828863230e-03  4.02383288501e-04  1.58227671860e-03 -1.94212851860e-03 -2.19461296079e-03  3.43664693865e-03 -2.72035110608e-03 -1.09285505382e-03  5.28786127645e-04 -3.08064852382e-04  1.19369666470e-03  1.82715524366e-03 -3.84358785109e-04  3.15781874594e-03 -2.96612060648e-03  1.39133699672e-03  4.97857785251e-04 -2.16050619304e-03  8.24773222188e-04  3.53613662311e-03  1.08466723581e-03  1.69591413926e-03  3.57318243588e-04  2.27396917364e-03  1.68190377800e-03  4.92887188724e-03 -1.57250497811e-02  3.85029465236e-03  1.99927352309e-02  8.59481055159e-02 -2.98631796623e-04 -7.27813374640e-04  2.01309614150e-03 -9.60513123980e-04  1.81062592163e-03 -4.90329543687e-03  5.61271465819e-04  8.53801268325e-04  1.11676429936e-03  2.93251778661e-03 -1.67126547081e-04 -2.99108676641e-04  4.45050131548e-03
-3.24337711833e-03 -1.02075201839e-03  2.00898545148e-03 -4.49752747675e-04 -1.02197408825e-03  1.26256550455e-04 -2.27088653572e-03 -2.42947625270e-03 -1.81926865666e-03  2.25863055391e-03 -8.12354405431e-03  2.68914607630e-04 -1.23785452229e-03 -1.08362514696e-03 -1.46159266001e-03  2.11617713194e-04  4.08722070254e-04  2.50965899403e-03 -1.63142725765e-03  1.63910647167e-03  1.44570701937e-03 -6.55822487014e-04 -1.77804292174e-03  1.86116747546e-03 -1.73957945941e-03 -6.48674614066e-04 -1.66543516655e-04  5.38500563032e-04  3.13447127310e-03  3.34168099229e-04 -2.83797950594e-03  2.30804000055e-03 -1.34542055990e-03 -5.36183325117e-04 -3.61589658062e-03 -1.92682457852e-04  1.07729791653e-03 -2.33665338937e-03  2.28891593162e-03  4.67552092287e-04 -1.21369464281e-03 -2.75140166626e-03 -8.16806945733e-04 -3.55586733366e-03 -1.60835605430e-03 -7.74573814339e-04  1.55915767350e-03  6.00485651888e-03 -3.09061975974e-03 -5.86250080393e-04 -4.70978371992e-04 -1.54723113789e-05  4.31518396675e-04 -3.61194088799e-03  2.45245525775e-03  1.14300958319e-03  3.11541564779e-03  3.78857323353e-04 -6.39015804312e-04 -2.00636352734e-03 -1.15061194323e-03  4.14086610636e-04 -2.19976334365e-03  2.33999583167e-03 -7.23929165778e-04  1.97094045124e-03 -3.79144675596e-04 -1.76241689460e-03  3.54977998766e-03 -1.45182511934e-03 -2.96500496857e-03  1.95905262560e-03 -8.51821197297e-04 -1.97066499115e-03 -7.01654262700e-04  5.90683556055e-04  3.16366163768e-04  1.66515922699e-03 -2.16413183946e-04  1.09567409751e-03  1.74367830229e-03 -1.87504095376e-03  2.50897234509e-03 -1.44036477738e-03 -1.07692554929e-03 -2.62274273500e-04 -2.17718522088e-03  3.42654666342e-04  1.25350678798e-04 -4.29359846719e-03 -5.61830961031e-03 -1.75952112337e-03 -3.04650128095e-04 -1.94408927226e-03  1.48479275643e-04  3.03749937717e-04 -1.12715308143e-03  2.75456401179e-04 -2.58060927630e-03 -1.14088521068e-03 -1.56216413216e-03  1.40280837463e-03 -2.61689999497e-03 -7.48496710770e-04  1.85776501064e-03  1.76007086859e-03  2.08538360950e-03 -2.37529016227e-03  1.14651647589e-03  1.78194984221e-04  1.34216434844e-03  2.32372601681e-03  5.94745628195e-03 -9.75045949052e-04 -2.98631796623e-04  7.35143811202e-02 -1.25774643981e-02 -2.72329726257e-03  1.48916653851e-03  3.69662552703e-04  2.65441422903e-03 -2.91067307599e-03  1.61058159420e-03  2.49821111368e-03 -3.91883653130e-04 -1.13214283351e-03  1.16757035813e-03 -6.60387276008e-04
 1.38072369430e-03 -1.33778511368e-03  3.43705989969e-04 -1.00474768855e-03 -5.85238044058e-04 -7.63520496113e-04 -8.14504479851e-04 -2.04958645340e-04 -6.61839694633e-04 -1.46164595385e-03  4.48779080405e-03  1.13143046963e-03  2.35342378902e-03  9.18106438717e-04  2.43917784860e-03 -3.53754128782e-04  2.13247105934e-03 -1.44239160734e-04 -2.49758039826e-04 -4.71947729196e-04 -8.99810747377e-04 -1.56337526247e-03  7.91645771158e-04 -1.27840231611e-03  4.47966729698e-05 -2.29933815445e-04 -7.77359356388e-04 -2.13242692886e-04 -4.78334612554e-03  9.54920277619e-04  1.08979875511e-03 -7.80324108396e-04  1.69397164956e-03  2.19837019358e-04 -5.19176315824e-04 -1.37968936357e-03 -5.73858282512e-04  8.16603870934e-04 -2.02500391351e-05  6.52606731888e-04  1.65738683054e-03  5.86006233338e-04  1.23019446196e-03 -3.53825284125e-04 -3.00878131936e-03 -6.51495249348e-04 -5.09094272463e-04 -4.37001057843e-03 -2.16803348053e-03  2.27813902941e-03  1.38975421825e-03 -5.16242548412e-04  3.78676532443e-04  1.22221719889e-03  5.57256082942e-04 -1.69279077812e-03  1.51524808214e-03  1.04989439715e-03 -2.83891992039e-03 -7.58896023251e-04 -2.85895208427e-04 -4.74710166517e-05  4.46270540872e-04 -4.06823001665e-04  2.11750267804e-03 -7.05087834436e-04  3.03604880015e-03  1.36058140846e-03 -8.31731356194e-05  1.00645613455e-03  6.44591115024e-04  1.03213563570e-03 -6.21596664103e-04 -3.04473316239e-04  5.41653361084e-04  2.01090138190e-03  4.68200620921e-04 -5.49776629768e-04  6.86161570618e-04  1.81647522981e-03 -3.79394430298e-04 -3.76157370912e-04  1.44540354063e-03 -2.00161994096e-03  1.79470904454e-03 -1.19387227591e-03  1.00207221705e-03  1.13367532434e-03 -6.43793062332e-04 -3.49601338020e-04  1.79284588443e-03  1.57657919667e-03  2.93040675003e-04 -1.19805205212e-03 -1.24506848093e-04  1.10440221277e-03  1.88221568866e-05  8.64022743880e-04 -4.41271556714e-03  2.55448550021e-03  5.93745226899e-04  3.51009080355e-04  6.63383776078e-05 -5.12875441752e-04 -1.17144348036e-03 -2.58042506036e-03 -2.67174801913e-04  3.22260618922e-03  1.29719650237e-04 -1.25938951421e-04 -1.66818334602e-03 -1.66163464903e-03 -1.49927430446e-03 -4.93025713649e-03 -7.27813374640e-04 -1.25774643981e-02  5.52751344628e-02 -3.20525729004e-03  1.72863878502e-02  1.97637367833e-03  1.58402227260e-03  1.28147258605e-03 -8.36548665274e-04 -9.00054474936e-04 -1.12865252236e-03  7.57030430147e-04 -1.43787680464e-04 -9.27320614140e-04
 3.07519488834e-03  5.24990389341e-03 -3.20375011706e-03 -1.67783390436e-03  1.44407171880e-03 -2.69470285962e-04 -2.22902850073e-04  1.60564542058e-03  3.57420006268e-03  1.30827538929e-03  1.17639110773e-04  9.03068790416e-04 -1.60573499032e-03 -8.60006944195e-04  1.89569968576e-03  1.70930419835e-03 -4.51179604953e-04 -1.34860139299e-03  1.37116111445e-03  8.07193286843e-04  1.15102447094e-03 -1.90000725871e-03 -1.97211668204e-03  1.49333459245e-03 -9.83268135771e-04  6.23194855883e-04  1.63483517859e-03 -3.53116229143e-03 -4.68900894687e-04  5.45772218744e-05  8.01515740689e-04 -1.25604099479e-03 -5.47488641598e-04 -1.90982233542e-03 -1.83645349904e-03  2.71743113687e-04  1.60614510148e-03  1.50919758295e-03 -4.99629829632e-03  1.89069591854e-03  5.46018337430e-03 -1.99812598563e-03  1.58746906789e-03  2.13441478010e-03  2.11403842294e-03  1.26636382181e-03 -1.24549549991e-03  3.08365686974e-03  2.39296180237e-03 -3.66162935999e-03 -1.46955473735e-03 -1.90665626831e-03  2.59961315513e-03  9.46563517909e-04  2.92782236996e-04  3.89365353321e-03 -2.44382625019e-03 -2.31270340626e-03 -4.93279476818e-04  3.71005489650e-03  3.27950016082e-04  1.04058390668e-03  2.03993269602e-03  7.90136873422e-04 -4.75575198850e-04  1.15036260865e-03 -1.42376331235e-03 -1.06872372672e-03 -2.87303741720e-03  1.56432376248e-03  3.55243493431e-03 -5.09118001213e-04 -3.43323377016e-03  5.73659076203e-04 -8.80425871808e-04  4.30101964196e-04 -1.58147850900e-03 -1.74579090473e-03 -1.61922295542e-04  1.41542458930e-03 -3.32653851017e-03  2.91941607409e-03 -1.41052753029e-03 -5.13289416285e-04 -3.46646479396e-03 -1.81138806946e-04 -3.26614748313e-04  1.21783161417e-04  9.52503643265e-04  2.15564895676e-03  9.34796854865e-04  3.29806060749e-03  1.43027181250e-03 -4.36967577522e-04  1.83240416445e-03 -6.01704110014e-04  9.82403332655e-04  2.06983652786e-03 -1.19167284139e-03 -4.67918188593e-05 -2.45465253884e-03  1.59356030827e-04  1.09626750770e-03  3.61463030829e-03 -2.45340829337e-03 -2.05848718086e-03 -1.10349710401e-03 -1.35859131368e-03  3.74734921615e-03  2.07977786632e-04  2.77526375398e-03 -3.53136277601e-04 -3.73004534740e-03  1.44863488452e-03  2.01309614150e-03 -2.72329726257e-03 -3.20525729004e-03  7.40153908925e-02  3.97378583047e-03  3.02828604315e-03 -1.05331392344e-02 -8.65247930969e-04  3.02630347668e-03 -2.07461091012e-03 -2.83251614842e-03  1.66368447956e-03  8.70474626029e-04 -5.02949060194e-04
-9.68356050328e-04 -2.35839452689e-03  2.40242790105e-04 -3.47433743161e-03 -4.41512563970e-03 -2.67595426061e-03  1.06768442860e-03  1.94203437410e-03  6.08306420693e-04 -3.48418767573e-03  7.69070127514e-03  4.05397425160e-04 -5.65533185125e-04 -2.59455489529e-03  4.02556199736e-03  5.54103221557e-04  4.89868339105e-03 -9.55908460230e-04 -5.46843409674e-04 -2.58960461878e-04 -4.61997914082e-05  2.86884921450e-03  6.94537104019e-04 -2.64496162601e-03 -1.37248785281e-03  2.28260368105e-03 -2.02851015349e-03 -3.14016008007e-03 -5.66600362815e-04 -2.92716120923e-04 -2.79667063086e-03 -1.53936737397e-03  5.96271470899e-04 -2.33170020901e-03 -5.24475370907e-04 -1.58855644701e-03 -1.96050797291e-03 -6.17438073013e-04 -1.11445378779e-03  5.45950290482e-03  2.04653392362e-03 -2.28257563154e-03  1.11276445810e-03 -3.39036027272e-04 -5.08788648907e-03  4.16278595597e-04 -4.30097810561e-04 -3.34941365205e-03 -9.74460216882e-04  2.39218311350e-03  4.68496706946e-03 -1.47767776453e-03  2.82806305742e-03 -1.09520595057e-03  5.78033039521e-04  6.21785650318e-04  5.71281807312e-03  1.64918619310e-03 -8.65747816357e-03 -3.75072579218e-03 -1.77538975883e-03 -1.17086765084e-04 -1.74917704124e-03 -9.63716244642e-04  5.64478776431e-03  4.30977786318e-03 -8.28810212189e-05 -2.66574473506e-03  1.41319414126e-03  1.65882445516e-03 -1.03528923520e-05  2.41589352304e-03  5.67030872458e-03 -3.56478823165e-03 -2.94434703526e-06  4.33903665288e-03 -3.83221597789e-04  1.70938974629e-03 -2.99288069726e-03  3.30956659307e-03 -8.65383132046e-04  2.65294334705e-03 -7.12220060802e-04 -7.70729334051e-04  1.38054386715e-03 -1.65615143621e-03  6.80270851467e-04 -1.52440858214e-03 -2.82197158919e-03  7.76776322415e-04 -1.15755848896e-03 -1.50688536181e-03 -1.18212070495e-03 -7.87793055247e-04 -3.63884677853e-04  1.60280479730e-03 -2.70135671023e-03  2.01116666349e-03 -6.26089950957e-03 -1.84372847504e-03 -1.96152519896e-03  3.06289628739e-03  3.76884502272e-05  3.11156799984e-03 -3.88088395561e-03 -4.23718822625e-03  1.36057691448e-03  2.86795827524e-04  1.65232576554e-03  3.30271925981e-03  8.21491950537e-04 -5.27802214521e-04  2.11416931720e-03 -1.53697575333e-03 -9.60513123980e-04  1.48916653851e-03  1.72863878502e-02  3.97378583047e-03  9.27714656633e-02  1.05902149320e-02  2.03716400388e-02  1.27243027312e-03  3.19056420764e-03 -9.61543968131e-04 -1.48929593809e-04  2.30388314346e-03  5.24502357574e-03  2.91570079394e-03
-3.20504729472e-03  1.00135167659e-03  2.96828509243e-04 -1.20754885045e-03  2.40342109228e-03 -1.66676941214e-03 -3.45301119745e-04 -3.14039385501e-04 -4.93225535314e-04 -2.96092739745e-03  3.57854229860e-03  1.07656485286e-03 -2.61620813910e-03 -1.39195974425e-03  1.57492738166e-03  1.78993252180e-04 -3.24149116298e-03  7.83024360365e-04 -5.00945954426e-03 -2.78717587393e-03 -3.27978322800e-03 -9.74104266717e-04 -1.71413782884e-03  3.08542895922e-07  3.27770132762e-04  2.31698234227e-03 -4.11560833322e-03 -5.13119336105e-03  4.52909604463e-04  1.04676769399e-03 -6.10419821167e-03 -5.97659855030e-04 -2.83510725479e-04 -1.27823728052e-04 -2.81313867644e-03 -1.60949779135e-03  1.08617932435e-03  2.99501266855e-04  6.95020592460e-04  1.60214590769e-03  3.13130927804e-04  1.28616115512e-03  1.19235598890e-03  1.08509952405e-03  3.31763904607e-04 -3.13052555839e-03 -2.86722629855e-03 -5.30713343829e-04  1.92980416938e-03  6.70437052861e-04  3.91814473058e-03  3.91877816202e-04 -4.20914811996e-04 -1.30950438887e-03 -2.30173504227e-03 -5.37325393731e-04 -2.35521179264e-03 -7.67970745343e-04 -3.92317602735e-03 -6.96510815490e-03  2.22820207093e-03 -1.58525282945e-03 -1.57660387781e-03  2.45297096881e-03  6.67200590241e-04  1.84562508675e-03  2.06896891576e-03 -2.44786458869e-03  9.53233748255e-04 -4.81715057315e-05 -4.29662757919e-04 -1.60377963803e-03  8.00359272769e-05  1.48406591171e-03 -5.49725145806e-04 -7.03478726403e-04 -2.52940535203e-03  1.09115698061e-03 -1.99677249066e-04  2.14578552722e-03 -1.73919098101e-03  4.06608399010e-03 -3.38582412413e-03  7.24999751510e-04 -2.09093356502e-03  1.38036546025e-03  7.39283026930e-04 -1.28929542112e-03  1.73726470616e-03 -8.75200942098e-04  4.13358994826e-04 -4.05206388663e-04 -7.29018137115e-04 -1.25233110284e-03  3.38564199537e-03  3.73228673436e-03  8.17116589717e-04 -5.71313266045e-04 -1.67302585958e-03  2.97707630234e-03 -7.84823710008e-04  3.83702910739e-03 -1.32372818429e-03  2.05989307220e-03 -6.66577887668e-04 -3.15301282774e-03  1.77998353070e-04 -1.10579651512e-04 -6.73949856493e-04  2.06135510030e-04  1.25196275796e-03  4.40908506384e-04 -4.28041148729e-03 -3.02867292173e-03  1.81062592163e-03  3.69662552703e-04  1.97637367833e-03  3.02828604315e-03  1.05902149320e-02  8.37933232935e-02  9.22125366360e-04  2.74279728885e-04  5.01012526140e-03 -1.79019570684e-03 -4.03023616208e-04  7.64340151594e-04  1.75466129637e-05 -1.13023417389e-03
 1.21278748201e-03  2.17851559091e-04  3.87823791354e-04  1.11179556618e-03 -8.23569253057e-03 -7.13556288925e-04  1.84149786016e-04  1.84682200494e-03 -1.70838022187e-03 -3.63225790822e-03  2.87525217439e-03  7.14199879428e-04 -3.84945603498e-04 -1.23478185504e-03  5.72089491144e-04  1.23648024216e-03 -2.10830042631e-04 -1.24093459419e-03 -1.31894057910e-03 -4.81738652047e-04  6.83771578799e-04 -6.40320306070e-04 -9.00884787316e-04 -1.53059673841e-03 -5.18614504520e-04  7.12125971664e-04 -1.90262139758e-03  2.21124693548e-03  2.45709177712e-04  2.60411334164e-04 -1.28313783453e-03  1.87017957010e-03 -4.12226635173e-04 -1.30986762200e-03  4.24124499731e-04 -8.71800386518e-04 -1.01114196105e-03 -3.08694403108e-04  2.27384151013e-03 -2.68292754089e-03 -5.64248668306e-04 -7.30965377459e-04 -1.25724058084e-03 -1.03325833527e-03 -4.89912058771e-03  3.51055996063e-03  6.64408693997e-04  3.91906160688e-04  1.29322181420e-03  1.28655686156e-03  3.11725532893e-03 -4.11932439378e-04  2.06290378294e-03  3.69594192357e-04 -1.27814589185e-03  4.15934616688e-04  1.66349721399e-03  4.91735953826e-04 -4.14423302385e-03 -3.31146195859e-03  1.43138901004e-03 -3.28038982212e-04  1.83985966388e-03  8.03259087302e-04 -1.01079624242e-03  3.78822726245e-03 -4.99560725556e-04 -1.60261135383e-03  1.62166455006e-04  1.67128425970e-03 -1.89268985190e-03  2.50292592230e-03  3.07024369818e-03 -3.52653569744e-03  1.21514811579e-03 -1.68861344091e-03  2.66020231818e-03 -1.09185195957e-03  9.63828277075e-04 -2.65070361882e-03  7.43415117042e-04 -3.18349672646e-03 -2.71807188653e-03 -5.24681771954e-04 -1.07612669443e-05 -3.57569569143e-03 -4.05835320962e-04 -2.72073444416e-06  1.17445619670e-03  1.18232736007e-03 -1.02462238584e-03 -8.38000284011e-04  4.26927558279e-04 -2.57241757063e-03 -2.35934883275e-03 -3.85428514393e-03 -1.06209856870e-03 -1.90905270165e-03  4.38438980010e-04  9.51577280911e-04 -1.06094592516e-03  3.62359733932e-03  3.86436998332e-04  1.72447215275e-03 -4.37987664113e-03 -1.14015837575e-03 -7.00103173973e-04 -5.28954852795e-04 -2.43486448717e-03  1.46240133004e-03 -1.91085310728e-03  1.42952447607e-03  3.01723701572e-03 -4.71341014518e-03 -4.90329543687e-03  2.65441422903e-03  1.58402227260e-03 -1.05331392344e-02  2.03716400388e-02  9.22125366360e-04  7.37056204804e-02 -1.87353642089e-03 -2.29707200982e-03  2.68916459703e-03  1.07437684377e-03 -9.47005457304e-05  2.24416664075e-03  1.74655676136e-03
-1.29375628834e-03  3.14675370932e-03 -2.28145571961e-03  3.34216465702e-04  3.24738694163e-03 -1.99807445692e-03 -1.97970780423e-03  5.46797417691e-03  1.39767216694e-03  1.43661652881e-03  6.23333428737e-04  2.91736911734e-03 -3.62977971385e-05 -2.46443693480e-03 -6.24743027261e-04  2.23109952463e-04 -9.10813236081e-05 -2.45242169313e-03  1.70670558257e-03 -8.98237963501e-04  4.00939841813e-04  2.62947026023e-03  8.89991944116e-04 -1.02680384483e-03  4.07331537845e-03 -1.10732258476e-03  2.87736090729e-03  7.04793970772e-03 -2.33817851652e-03 -2.24654705994e-03  1.99820611882e-03 -6.16101497147e-04 -1.11640907791e-03  2.21123469491e-03  6.92425806876e-04  4.54368455870e-03 -1.42499942429e-03  6.52741582210e-03 -2.85925174292e-04  3.25944023754e-04 -4.36617721475e-04  2.65360218666e-03  7.65141494072e-04  6.69482131111e-04 -1.78789954804e-03  2.33367993822e-03  1.14171580111e-03 -5.42558608787e-04  8.19226415608e-04 -3.14573832867e-03 -2.96597668133e-03 -2.04049055912e-03  3.51432662147e-04  2.34999792422e-03 -2.05262807587e-03 -1.66916492166e-03 -8.43431056755e-04  3.95601259426e-03  3.00511980519e-03 -4.24895881754e-04  9.20935146363e-05  2.30618574972e-04 -4.03033087675e-03  3.29768654434e-03  3.08229101256e-04  4.01664243883e-03 -1.07865414162e-03 -1.18948215752e-03  1.82460966753e-03 -6.39472714958e-04  7.75593197027e-04 -1.16698562622e-03 -2.17021389632e-03  5.15619234227e-04 -7.71898855197e-04 -2.66193042783e-03 -6.40125130672e-04 -3.55923276384e-03  9.67320591598e-04  2.33188518561e-03 -1.13168743794e-03 -1.42677407692e-03  1.92162525997e-03  8.34492098392e-04  1.92734632305e-03 -2.10424097205e-03 -2.10108133944e-03  2.14383149617e-03  1.11740890240e-03 -2.91129581211e-03 -2.60044360609e-03  6.29540254283e-04  2.93905701586e-03  3.86053859937e-03  5.44645703347e-05 -3.51062054443e-03 -1.30526472163e-03 -1.18290100618e-03  2.80471836276e-03  1.33516337849e-03 -2.34709887332e-03  1.27072565878e-03  2.54698578386e-03 -3.25993957391e-03  2.26205678491e-03 -1.16241575629e-03  5.03340226170e-04  2.23803853484e-03  1.25576726346e-03  1.19958711652e-03  3.55170457475e-03 -6.17673345496e-04 -1.14616175521e-03  2.08017908565e-04  5.61271465819e-04 -2.91067307599e-03  1.28147258605e-03 -8.65247930969e-04  1.27243027312e-03  2.74279728885e-04 -1.87353642089e-03  7.47963876153e-02 -2.21320107346e-02 -5.28769640389e-04 -4.04612779939e-03  1.11471076180e-04  6.05520892178e-04 -1.68263845409e-03
-7.44026539970e-04  1.95042149458e-03  3.66082402159e-03 -8.08777859759e-04 -3.85486949785e-04  4.66764599235e-04  2.10761069453e-04 -3.07083691833e-03 -3.85395853247e-03 -1.29852716987e-03 -4.12853413325e-04 -2.09172218271e-03 -2.49079978758e-03  3.20471091748e-03  6.83146420762e-04 -3.06943853088e-04 -3.79575260689e-03 -2.26252314630e-04  1.32991552094e-03  2.56278218390e-04 -1.38140347615e-03  2.17629536640e-03 -3.27553525447e-03  3.41957527643e-03 -6.43004984570e-03  1.05439128022e-03 -2.36036822662e-03 -5.90464409357e-03  1.54197736409e-03  1.58386030482e-03 -3.60286302903e-03  1.36581695948e-03 -1.35917039411e-03 -2.91268245163e-03 -1.53084855576e-03 -2.94384412325e-03  3.14067657898e-03 -3.10680935706e-03  1.62056252465e-03  2.78631401531e-03  4.16082105615e-03 -1.62876203552e-03 -3.12613884670e-04  6.96643743918e-04 -2.54175565229e-03 -2.98691309146e-03  4.52276427012e-04 -6.73625485853e-04 -2.84686427281e-03  3.92940140663e-03  5.48802143349e-03 -3.41173311671e-03 -1.37293757036e-04 -3.49297197086e-03  3.59678060925e-03 -1.11131211586e-03 -1.46489935275e-03 -4.31754910355e-03 -9.02864222250e-04 -3.07195486440e-03  1.25695784695e-03  2.14305157068e-04  4.33447621349e-03 -1.92476035660e-03 -1.29216207183e-03 -3.43225485713e-04  2.18775785473e-03 -2.17134845843e-03 -4.29146603050e-05  5.39853294763e-04  4.34025784153e-04  2.63767098922e-03  2.50603856185e-03 -1.50501836395e-03 -1.34884971298e-03  4.13334466103e-03  1.30412899944e-03 -7.75691728605e-06 -4.59125394061e-04 -2.69681184575e-03  3.40081495482e-03  8.83383630937e-04 -5.24827648232e-03  3.55754387128e-03  1.80066220324e-03  1.96908547065e-03  7.80432793973e-04 -2.51158666893e-03 -4.62495547470e-03  2.75354934268e-03  5.39733857832e-03 -2.50030297515e-03 -2.02183039156e-03 -3.83951881342e-03  1.98456307423e-03  4.17413922358e-03  6.08334575830e-05  5.77270916235e-04  3.44382382638e-04 -5.42951192194e-03 -2.08081303917e-03 -8.65028797542e-04  3.56262543606e-04 -2.58438760760e-03 -2.19695908497e-04 -2.70097771888e-04  8.75288973211e-04  3.77364027320e-03  2.11210838699e-03 -4.01900849497e-03 -1.88382594515e-03  6.82452357050e-04 -1.84571450936e-03  4.45715204045e-04  8.53801268325e-04  1.61058159420e-03 -8.36548665274e-04  3.02630347668e-03  3.19056420764e-03  5.01012526140e-03 -2.29707200982e-03 -2.21320107346e-02  9.20123732544e-02 -1.11449484857e-02  1.00383106331e-02  2.40156538510e-03  1.83691484882e-03  5.45398904145e-04
-3.40948255207e-03 -4.41792855054e-03 -1.41661745830e-03 -2.44403378452e-04 -3.16865770094e-03 -6.71221467109e-04  2.37693406478e-04  8.33589016778e-04 -1.93653534949e-04 -4.62626460031e-03  1.62908857416e-03  3.00941029016e-03 -2.93277292374e-04 -5.04798633692e-03 -8.42379203798e-05  1.73110295463e-03  1.83040936854e-03  3.38679286642e-03  5.05397417818e-04  1.46330219692e-03 -1.34195135091e-03  2.15302003207e-03  4.07345680567e-04 -1.73731375871e-06 -2.39594454834e-03  3.78767915636e-04 -1.58654491207e-05  1.47364374778e-03  2.51042243345e-03  7.09312423138e-04  3.38793640931e-03 -1.24036270157e-03 -1.51282011177e-03  8.92344822461e-04 -3.55918149571e-04 -8.31832900832e-05  1.94803068832e-03 -5.62559822056e-04  2.10386087051e-03 -1.65371273017e-03 -2.21069906714e-03  1.00805794175e-03  1.89474761255e-04  4.24463894667e-04 -8.45464462490e-04  3.04976496465e-03 -1.69568018252e-03  1.86163789657e-03  3.27276010196e-03 -4.19119397064e-03 -3.49602443461e-03 -1.84668504044e-03 -4.11590570833e-04 -1.44786392320e-03 -6.71094812450e-05  2.91970619863e-04  3.35807034411e-03  2.05806513825e-03 -9.14154092827e-04 -4.67748271745e-04  1.99093002953e-03  1.95333401736e-03 -4.68031935650e-04  1.83516512703e-03  5.89697912262e-04  1.68616360725e-03  4.64683177151e-04  2.45290855648e-03 -3.76804876486e-03  1.03318056316e-04 -3.44671731571e-03  1.26024864700e-03 -4.28638878251e-04 -8.69798809277e-04  2.76644069183e-03 -3.17247223901e-03  2.71548040178e-04 -5.41817713643e-04  1.55362646241e-04 -2.07903469293e-03 -7.83066570860e-05 -4.34028808978e-03 -1.04018238810e-03 -1.15935728104e-03 -2.22807170918e-05 -1.11125431671e-03 -3.83610979320e-04 -3.09558976327e-04 -1.71134409197e-03 -7.29924451123e-04 -2.95955435084e-03  5.78120942236e-03 -7.91453878722e-05  5.34150584131e-05 -2.33720156276e-03 -9.22537136052e-04 -1.28454856734e-03 -8.64124943254e-04 -2.03046567062e-03  9.23639126448e-04  7.94424598973e-04  4.86862037303e-03  7.48427411113e-04 -1.01081141113e-03  4.93437885773e-04 -1.17535413637e-03 -1.21326959192e-03 -4.89182978518e-03 -3.79597604970e-03  3.71057609122e-04  1.66887868723e-04 -4.23945858439e-03  5.46513215622e-03  1.34463261166e-03  1.11676429936e-03  2.49821111368e-03 -9.00054474936e-04 -2.07461091012e-03 -9.61543968131e-04 -1.79019570684e-03  2.68916459703e-03 -5.28769640389e-04 -1.11449484857e-02  8.13267326093e-02 -2.58249071124e-03  1.11836436139e-03  2.57345969742e-03  1.92372365241e-03
 2.96275780723e-03  1.39363818207e-03  2.93261652516e-03  1.60409302326e-03 -1.17488974391e-04  2.00605269840e-03 -7.13832043985e-05 -1.63747588172e-03 -5.50657659979e-04  1.04956880032e-03  1.30510322667e-03  4.58792511517e-03 -3.76999034085e-03  3.40173456403e-04 -1.58088008695e-03 -3.02147376526e-03 -6.39739856525e-04  1.12036514697e-03 -5.13116710475e-04 -3.23225635428e-04 -1.25908732387e-03 -6.02683628302e-04 -7.16960946936e-04 -1.04142914015e-03 -3.02517673401e-03  1.55036292906e-03 -1.68555248590e-03 -2.06046758057e-03  2.04207129069e-03  1.50740905488e-03  1.38486416375e-03  2.02098168213e-03 -1.06653698441e-03 -2.99126232420e-03 -9.13309179068e-05  8.62469315049e-04 -1.60958033688e-03  5.09914169709e-04  1.57895888250e-03  4.04625716452e-04  6.25119407451e-03  3.55196345008e-04 -1.15174529802e-03 -6.62356044531e-04 -1.12221268457e-03  1.82245788155e-03  1.40728514979e-03  4.12085651413e-03 -7.99993400425e-04 -7.53172964471e-05  1.01667844088e-03 -1.05593223014e-03 -1.41988458332e-03 -2.85819900308e-04  2.19651496762e-04  2.95153740597e-04 -2.91479473492e-04 -2.22532474403e-03 -9.19531088054e-04 -1.62152690452e-03  6.47568354157e-04  2.33664921085e-03  3.68780311998e-03 -1.27411858022e-03 -1.97510362073e-03 -1.42522251342e-03  8.81244710362e-04  4.13514988130e-03 -2.25621494165e-03  1.58378752859e-03  1.07773965173e-03  3.71265660879e-04 -2.98321780417e-03 -1.08403696829e-03 -1.99088103621e-03  2.39925640682e-04 -1.35845890252e-03  5.22994725614e-05  8.28740046708e-04  3.28280482448e-04 -2.83542560626e-03  1.33403981317e-03 -3.48111853784e-03 -4.42555558575e-04  2.11285403228e-03  5.87306422976e-04 -4.86709494740e-04  3.30277241814e-03 -5.92878251710e-04  2.78011395398e-03  6.49825380334e-03  1.61702740300e-04  1.00101579568e-03  3.78534251627e-04 -3.71605926721e-04 -3.72250611976e-03 -7.94730307197e-04 -4.17017199505e-04  1.67075788385e-03  1.04732753617e-03 -1.17009588903e-03  2.38762419155e-03 -1.71412343641e-03 -1.54942663166e-03  4.98237955002e-03  4.55689494225e-04  1.19478890887e-03 -8.02619225000e-04 -3.41789297477e-04 -4.19787434497e-03  1.36562146976e-03  6.34555390226e-04  2.44202723488e-03  4.65895320340e-03  2.93251778661e-03 -3.91883653130e-04 -1.12865252236e-03 -2.83251614842e-03 -1.48929593809e-04 -4.03023616208e-04  1.07437684377e-03 -4.04612779939e-03  1.00383106331e-02 -2.58249071124e-03  8.05661348639e-02 -1.50428743689e-02 -1.30155180856e-04 -4.36639536496e-03
 8.65275052954e-04  2.40021999193e-03  2.81246786065e-04 -4.84514118548e-04  1.04332386751e-03 -1.77739381276e-04 -1.49441316197e-03  1.73359428696e-03 -6.41173263663e-04 -1.31724976195e-03 -1.74156698915e-03  1.17683445927e-03 -1.94016515478e-03  2.70914604689e-03  1.29588634967e-03 -7.53873887174e-05  3.18104224338e-03  8.83237968614e-04 -8.54546301142e-04  1.58377329160e-03  2.11425297924e-03  5.17191057764e-03  9.66862487297e-04  2.32930122140e-03  1.46399773769e-03 -2.97920302513e-03 -2.95948833350e-03 -3.17404317374e-03 -4.83500602836e-04 -3.40607021391e-03 -3.37910383885e-03  9.71972797727e-04 -1.23399592933e-03  1.94704694904e-03  1.95574819310e-03 -1.77217126491e-03  7.56194736773e-04 -2.11793085053e-03 -3.27245889271e-03  1.05130097559e-03 -1.35919516331e-03  6.63908550113e-04  9.78201505316e-04 -1.07472901102e-04  1.16473586049e-03  7.59066961078e-04 -4.66424949980e-04 -2.47711533816e-03 -1.27749693861e-03  1.66126185632e-03  6.38329365957e-05  2.16984748380e-03  5.94984229843e-04  4.83110737689e-04  1.20285674305e-03 -1.42968195440e-03  6.30077928234e-04 -1.08041151882e-03  3.85466157680e-03  1.38126330226e-03  1.40555954968e-03 -8.62834500335e-04 -9.35454430942e-04  1.17138248511e-04  1.73953151715e-03  6.53688876276e-05  5.16385653725e-04 -4.43731030155e-03  4.03589128298e-03 -8.82511059589e-04 -8.64670015654e-04  1.79089397146e-03 -1.77558218846e-04 -2.20779204944e-04  1.74211331242e-03 -1.25735095696e-04  1.49253170371e-03 -2.01235251054e-03  1.25345707162e-03 -4.07443489143e-03  9.06059202459e-04  1.26127143162e-03 -9.97221510360e-04 -7.08472969935e-04  1.69169920433e-03 -1.33414539333e-03 -1.30912256590e-04  1.22125153054e-03 -1.38937059329e-03 -8.63407770939e-04  4.50536516437e-04 -2.74437957403e-03 -3.52053208812e-03  4.18836450654e-03 -1.00133024352e-03  1.46426276171e-03  2.25954681689e-03  1.37300222112e-03 -1.18703161463e-03 -4.25424614529e-04  1.06914525935e-03 -2.46408636167e-03  9.10864242584e-04  5.79802232217e-04 -1.30751941147e-03 -3.20031397324e-04 -3.38630125870e-04  9.01873197902e-04 -8.46718643794e-04  2.49779164713e-03 -3.45669717624e-03  6.88163406541e-04  4.16553091873e-04 -9.32043258015e-04 -1.67126547081e-04 -1.13214283351e-03  7.57030430147e-04  1.66368447956e-03  2.30388314346e-03  7.64340151594e-04 -9.47005457304e-05  1.11471076180e-04  2.40156538510e-03  1.11836436139e-03 -1.50428743689e-02  7.33091356607e-02 -6.05953795407e-03  3.33925763990e-03
-7.11406813715e-03 -1.89181078047e-04  2.91637855322e-04 -3.26025359724e-03  3.88749823752e-03  1.71624053155e-03  7.61422708631e-05 -5.00815359308e-03 -1.77209667915e-03 -3.50695114416e-04  1.95096055210e-03 -1.21626694269e-03 -1.90404547644e-03  2.65321084434e-04  3.56580981762e-04  5.31536241040e-03  7.77826595581e-03  3.34433096699e-03  4.01813527332e-03  3.32577228190e-03 -5.38613630524e-04  4.24742545824e-03  1.40294211062e-03  8.51988582014e-04 -2.80209218763e-03  1.35432560119e-03  2.77170045054e-03  4.68509583012e-03  1.73360941662e-03  4.88531342709e-03 -1.34595276901e-03  8.97814897845e-05 -2.58411458759e-03 -3.06961574223e-03  1.60403186101e-03  8.10893435432e-04 -7.51642667271e-04  1.04257737906e-03  2.57625373930e-03  3.45565311552e-03 -3.94378400044e-04  1.45087825559e-03  2.44983837092e-03 -7.99004366926e-04 -5.14180672525e-03  4.99458619753e-03 -4.69548441025e-04  3.38276264319e-03  2.49118586530e-03 -1.66757039415e-03  2.18781353058e-03  2.72731046523e-03  2.25962410776e-03  8.39800915801e-05  3.89989093400e-04  5.27873191644e-04  2.99479888339e-03 -2.40941012667e-03 -5.65999971769e-03 -6.71903279457e-03 -9.59712486399e-04 -2.31128225503e-03  1.95262667219e-03 -2.09614451694e-03  1.03278702028e-03  1.69925869120e-03 -1.65351597709e-03  2.46255973595e-03 -2.96185777998e-03  5.52514105669e-03  4.18813298401e-03  5.58718319698e-03 -3.22558132946e-03  2.88633613419e-03 -2.10540353616e-03  1.90650844844e-03 -3.06280279696e-03 -2.66830314134e-03 -1.20103891698e-03 -1.17248941758e-03  2.79251243735e-04 -1.66784193778e-03  3.03744528664e-03  4.53761978594e-04 -1.32140265651e-03 -3.40153301458e-04 -2.51313212059e-03 -5.89055897995e-03 -2.34009673514e-03 -4.16646046149e-03 -4.75793071424e-03  1.39801304610e-03 -8.53658953132e-04 -2.54488065767e-03  1.22490633280e-03  1.93362108653e-03 -1.42401949552e-04 -5.57018984942e-04  4.10034689826e-03 -3.66609594518e-03  6.29437125736e-05  2.57052555861e-03  1.28864977734e-03  4.95835221058e-03  8.86627313851e-04  1.24919530704e-03  2.76626325053e-03  5.05638880009e-04  1.79887425928e-03  3.23982606821e-03 -1.11394720382e-03 -2.83386351285e-03  4.66433177712e-03 -3.89395633972e-03 -2.99108676641e-04  1.16757035813e-03 -1.43787680464e-04  8.70474626029e-04  5.24502357574e-03  1.75466129637e-05  2.24416664075e-03  6.05520892178e-04  1.83691484882e-03  2.57345969742e-03 -1.30155180856e-04 -6.05953795407e-03  1.04152139077e-01 -9.37907484201e-03
-1.47916984951e-03  3.57840228705e-03 -1.70126818722e-03 -8.59215016216e-04 -1.16003397024e-03 -1.23159084475e-03  5.30277906857e-04  2.15198651192e-03 -2.63913671140e-03 -1.55555548385e-03  2.19596431628e-03 -1.83055850496e-03 -1.65370951489e-03 -9.84868863366e-04  2.64602995374e-03 -1.90089626053e-03 -1.69340564609e-04 -1.50741131709e-03 -1.57738975130e-03 -2.32053664129e-03  2.39305782148e-03  1.44053101008e-03 -8.74603353161e-04  2.29399194689e-03 -2.84618701733e-03 -9.95909368839e-04 -2.59166588254e-03 -3.53566357781e-04 -4.68456282637e-03 -5.83798453013e-03 -1.97497942982e-03  6.10643504085e-04  1.11027676851e-03  1.78405422703e-03 -1.84485519635e-03 -8.16804707100e-04  6.99411148843e-04 -6.05772795953e-03 -8.01383752541e-04 -4.11136722601e-03  6.25661149766e-03  2.54006671538e-04  8.97397107222e-04 -1.67847024685e-03 -2.97917811659e-05 -1.93905628674e-03  1.05501604756e-03  6.61277192041e-04  8.35393630554e-04 -1.86256199769e-03 -2.36737892543e-03  1.19943996600e-03 -1.61943921511e-05 -2.29906875038e-04  8.45358471515e-04 -7.40016663638e-04  1.90765221105e-03  5.81058944587e-04  2.94106880222e-03  3.69907005240e-03  5.20082914660e-04 -6.06169665982e-05 -3.92296590910e-04 -3.71506180205e-03 -2.49032742910e-03 -4.13054515561e-03 -7.75829459227e-04  2.45914899652e-04  1.69782915184e-03 -4.99235130538e-03  1.65284573105e-04 -4.87863261419e-04  1.98389755452e-04  9.87274039122e-05  2.20542818872e-03  1.79172751300e-03  3.93676578244e-04  1.92330623611e-03  5.37104858721e-04 -3.68332743527e-03 -1.31700660704e-03  9.47359327451e-04 -2.06469405074e-04  8.62126895130e-04 -1.25175446117e-03  1.84454044889e-03  4.65391220497e-04  4.85214170492e-03 -1.07262290487e-03 -1.81292762930e-03  2.56063080042e-03  1.67347006730e-03  1.86094146953e-03  2.51794552990e-03 -7.82983356723e-04  3.49872391435e-04 -6.04878972459e-04  6.06416388595e-04  3.30672592269e-03 -4.42942598907e-03  3.44422177995e-03  2.18336179250e-03  8.75195874844e-04 -2.46483846415e-03  1.55923502521e-03  2.69162016656e-03  7.27734387896e-04  1.57277562085e-03  5.20829615752e-04 -1.75836735863e-03  4.38567834464e-04 -5.89784730569e-04  1.06465004665e-03  2.89801702800e-03  4.45050131548e-03 -6.60387276008e-04 -9.27320614140e-04 -5.02949060194e-04  2.91570079394e-03 -1.13023417389e-03  1.74655676136e-03 -1.68263845409e-03  5.45398904145e-04  1.92372365241e-03 -4.36639536496e-03  3.33925763990e-03 -9.37907484201e-03  9.26992733847e-02
