# Supplementary material for: Proximal Distance Algorithms: Theory and Practice
Source: J Mach Learn Res. Author manuscript; Available in PMC 2019 Oct 24. (PMC6812563)
Supplement: code [file NIHMS1053815-supplement-code.zip › proxdist-master/keys_zhou_lange_2019/misc/spm/W_8_26000_2.txt]

 9.33905159006867  0.00000000000000  0.00000000000000  0.13660161623507  0.00000000000000 -0.37176305217789  0.00000000000000 -0.17677817584544
 0.00000000000000 13.76318663730313  0.00000000000000  0.00000000000000  0.00000000000000  0.00000000000000  0.09566961014242  0.00434852989654
 0.00000000000000  0.00000000000000  9.48996780435793 -0.10999965157381 -0.65306369383256  0.13329668367685  0.05128321017686  0.03634710821147
 0.13660161622267  0.00000000000000 -0.10999965158085 10.66014261812845  1.21554907688994  0.66020009374697  0.00000000000000  0.40141402430581
 0.00000000000000  0.00000000000000 -0.65306369383238  1.21554907693119 18.77424588830144  0.40247935234884  0.61015603651393 -0.37810749171289
-0.37176305214313  0.00000000000000  0.13329668367338  0.66020009379466  0.40247935239165 13.45800933699758 -0.08974221023805  0.00000000000000
 0.00000000000000  0.09566961014242  0.05128321017224  0.00000000000000  0.61015603655046 -0.08974221021251 12.39567241410947 -0.11020359509498
-0.17677817584439  0.00434852989651  0.03634710820638  0.40141402433201 -0.37810749169330  0.00000000000000 -0.11020359510831 12.19806254530899
