# Supplementary material for: Proximal Distance Algorithms: Theory and Practice
Source: J Mach Learn Res. Author manuscript; Available in PMC 2019 Oct 24. (PMC6812563)
Supplement: code [file NIHMS1053815-supplement-code.zip › proxdist-master/keys_zhou_lange_2019/misc/spm/losses_32.txt]

-51.5789893402
-49.7654057708
-52.3504549573
-49.9407867832
-49.3257735539
-49.0520574125
-50.7857780079
-50.6138556320
-50.2721504385
-52.1357880117
