# Supplementary material for: Proximal Distance Algorithms: Theory and Practice
Source: J Mach Learn Res. Author manuscript; Available in PMC 2019 Oct 24. (PMC6812563)
Supplement: code [file NIHMS1053815-supplement-code.zip › proxdist-master/keys_zhou_lange_2019/misc/spm/W_32_33200_4.txt]

11.71268299884924 -1.34806753096348 -0.72481562026460  2.06171233531060  0.00000000000000  0.00000000000000  0.00000000000000  0.00000000000000  0.00000000000000  0.00000000000000  0.00000000000000  0.00000000000000  0.00000000000000 -0.05867860135849  0.00000000000000  0.00000000000000  0.00000000000000  0.00000000000000  0.00000000000000  0.00000000000000  0.00000000000000  0.16861465696188  0.00000000000000  0.00000000000000  0.00000000000000  0.00000000000000  0.08021202577191  0.00000000000000  0.00000000000000  0.00000000000000  0.00000000000000  0.00000000000000
-1.34806753149406 12.56255367601231  0.00000000000000  0.00000000000000 -1.95333959286104  0.00000000000000  0.00000000000000  0.00000000000000  0.00000000000000  0.10709994028800  0.00000000000000 -0.15635288109404  0.00000000000000  0.00000000000000  0.17839690277922  0.00000000000000  0.00000000000000  0.00000000000000  0.00000000000000  0.00000000000000  0.00000000000000  0.29091980764656  0.00000000000000 -0.07843238283632  0.00000000000000  0.00000000000000  0.00000000000000  0.00000000000000  0.01070472905255  0.00000000000000  0.00000000000000  0.00000000000000
-0.72481562105748  0.00000000000000 16.02713372604289 -0.87274357840669 -0.34525615828954 -0.25106539474250  0.00000000000000  0.00000000000000  0.00000000000000  0.00000000000000  0.00000000000000  0.00000000000000  0.00000000000000  0.00000000000000  0.00000000000000  0.00000000000000  0.00000000000000  0.00000000000000  0.00000000000000  0.00000000000000  0.00000000000000  0.00000000000000  0.00000000000000  0.00000000000000  0.00000000000000  0.00000000000000  0.00000000000000  0.00000000000000  0.00000000000000  0.00000000000000  0.00000000000000  0.00000000000000
 2.06171233505982  0.00000000000000 -0.87274357846958 14.79738369822150 -0.46867849636447  0.00000000000000  0.00000000000000  0.00000000000000  0.00000000000000  0.00000000000000  0.00000000000000  0.00000000000000 -0.03716309280860  0.00000000000000  0.00000000000000  0.00000000000000  0.00000000000000  0.00000000000000  0.00000000000000  0.00000000000000  0.00000000000000  0.00000000000000  0.00000000000000  0.00000000000000  0.00000000000000  0.00000000000000  0.00000000000000  0.00000000000000  0.00000000000000  0.00000000000000  0.00000000000000 -0.10388018942255
 0.00000000000000 -1.95333959180336 -0.34525615818556 -0.46867849670635 17.79495614921118  0.00000000000000  1.87256601898781  1.03764064328629  0.00000000000000  0.19149944223661  0.00000000000000 -0.03068019971905  0.00000000000000  0.00000000000000  0.00000000000000  0.00000000000000  0.00000000000000  0.00000000000000  0.00000000000000  0.00000000000000  0.00000000000000  0.24015313194245  0.00000000000000  0.00000000000000  0.00000000000000  0.00000000000000  0.00000000000000  0.00000000000000  0.00000000000000  0.00000000000000  0.00000000000000  0.00000000000000
 0.00000000000000  0.00000000000000 -0.25106539391443  0.00000000000000  0.00000000000000 13.50965682687433  0.77464730592861  2.27422613138664  0.00000000000000  0.00000000000000  0.01015434796025  0.00000000000000  0.00000000000000  0.00000000000000  0.00000000000000  0.00000000000000  0.00000000000000  0.12724804440838  0.00000000000000  0.00000000000000  0.00000000000000  0.00000000000000  0.00000000000000  0.17721864407129  0.00000000000000  0.00000000000000  0.00000000000000 -0.17157995896201  0.00000000000000  0.00000000000000  0.00000000000000  0.00000000000000
 0.00000000000000  0.00000000000000  0.00000000000000  0.00000000000000  1.87256602035998  0.77464730587293 15.54077469394200  0.00000000000000  0.90483211142814  0.00000000000000  0.00000000000000  0.02604425001978  0.00000000000000  0.00000000000000  0.00000000000000  0.00000000000000  0.00000000000000  0.00000000000000  0.00000000000000  0.00000000000000  0.00000000000000  0.00000000000000  0.00000000000000  0.00000000000000  0.00000000000000  0.00000000000000  0.00000000000000  0.00000000000000  0.00000000000000  0.00000000000000  0.16108970799629  0.00000000000000
 0.00000000000000  0.00000000000000  0.00000000000000  0.00000000000000  1.03764064330938  2.27422613139642  0.00000000000000 11.48786370642316 -0.05791775273730  0.00000000000000  0.00000000000000  0.00000000000000  0.00000000000000  0.00000000000000  0.00000000000000  0.00000000000000  0.00000000000000  0.00000000000000 -0.03458123789605  0.00000000000000  0.00000000000000  0.00000000000000  0.00000000000000  0.00000000000000  0.00000000000000  0.00000000000000  0.00000000000000  0.00000000000000  0.00000000000000  0.00000000000000  0.00000000000000  0.00000000000000
 0.00000000000000  0.00000000000000  0.00000000000000  0.00000000000000  0.00000000000000  0.00000000000000  0.90483211167417 -0.05791775272197 10.91548637158377  0.00000000000000  0.00000000000000  0.00000000000000  0.00000000000000 -0.25440337231438  0.00000000000000  0.00000000000000  0.00000000000000  0.00000000000000  0.00000000000000  0.00000000000000  0.00000000000000 -0.06220907014514 -0.23891241795602  0.00000000000000 -0.05553249295321  0.00000000000000 -0.01054325603295  0.00000000000000  0.00000000000000  0.00000000000000  0.00000000000000  0.00000000000000
 0.00000000000000  0.10709994063484  0.00000000000000  0.00000000000000  0.19149944336811  0.00000000000000  0.00000000000000  0.00000000000000  0.00000000000000 10.26043892559341  0.07622245994213  0.00000000000000  0.00000000000000  0.00000000000000 -0.62785664262493  0.00000000000000  0.00000000000000  0.00000000000000  0.00000000000000  0.00000000000000 -0.17543340762025  0.00000000000000  0.00000000000000  0.00000000000000  0.00000000000000  0.00000000000000  0.00000000000000  0.00000000000000  0.00000000000000  0.00000000000000  0.00000000000000  0.00000000000000
 0.00000000000000  0.00000000000000  0.00000000000000  0.00000000000000  0.00000000000000  0.01015434796670  0.00000000000000  0.00000000000000  0.00000000000000  0.07622245997758 12.58427265299091 -0.67841640383633  0.62492306743289  0.00000000000000  0.00000000000000  0.06174390039499  0.00000000000000  0.00000000000000  0.00000000000000  0.00000000000000  0.00000000000000  0.00000000000000  0.00000000000000  0.00000000000000  0.00000000000000  0.00000000000000  0.00000000000000  0.00000000000000  0.00000000000000  0.00000000000000  0.00000000000000  0.00000000000000
 0.00000000000000 -0.15635288783895  0.00000000000000  0.00000000000000 -0.03068019879508  0.00000000000000  0.02604425078047  0.00000000000000  0.00000000000000  0.00000000000000 -0.67841640383759 11.92977192151115 -1.77242696632192 -0.29758983101325  0.00000000000000  0.00000000000000  0.00000000000000  0.00000000000000  0.00000000000000  0.00000000000000  0.00000000000000  0.00000000000000  0.00000000000000  0.00000000000000  0.00000000000000  0.00000000000000  0.00000000000000  0.00000000000000  0.00000000000000  0.00000000000000  0.06719946925411  0.00000000000000
 0.00000000000000  0.00000000000000  0.00000000000000 -0.03716309287670  0.00000000000000  0.00000000000000  0.00000000000000  0.00000000000000  0.00000000000000  0.00000000000000  0.62492306743276 -1.77242696640387 15.44284836970528  0.10318711622512  0.00000000000000  0.00000000000000  0.00000000000000  0.00000000000000  0.00000000000000  0.00000000000000  0.00000000000000  0.00000000000000  0.00000000000000  0.00000000000000  0.00000000000000  0.00000000000000  0.00000000000000  0.00000000000000  0.00000000000000  0.00000000000000  0.00000000000000  0.00000000000000
-0.05867860786345  0.00000000000000  0.00000000000000  0.00000000000000  0.00000000000000  0.00000000000000  0.00000000000000  0.00000000000000 -0.25440337225207  0.00000000000000  0.00000000000000 -0.29758982984808  0.10318711642200 14.25439121388482  0.00000000000000  0.00000000000000 -0.87131274952553  0.00000000000000  0.00000000000000  0.00000000000000  0.00000000000000  0.00000000000000  0.00000000000000  0.00000000000000  0.00000000000000  0.00000000000000  0.00000000000000  0.00000000000000  0.00000000000000  0.00000000000000  0.00000000000000  0.00000000000000
 0.00000000000000  0.17839690330752  0.00000000000000  0.00000000000000  0.00000000000000  0.00000000000000  0.00000000000000  0.00000000000000  0.00000000000000 -0.62785664265339  0.00000000000000  0.00000000000000  0.00000000000000  0.00000000000000 10.76511349036212 -0.62691965821521  0.48131223425124  0.00000000000000 -0.08854749374070  0.00000000000000  0.00000000000000  0.00000000000000  0.05931763349679  0.00000000000000  0.00000000000000 -0.00253348721787  0.00000000000000  0.00000000000000  0.00000000000000  0.00000000000000  0.00000000000000  0.00000000000000
 0.00000000000000  0.00000000000000  0.00000000000000  0.00000000000000  0.00000000000000  0.00000000000000  0.00000000000000  0.00000000000000  0.00000000000000  0.00000000000000  0.06174390039765  0.00000000000000  0.00000000000000  0.00000000000000 -0.62691965822118 10.80040118564075 -0.85914554845410  0.00000000000000  0.00000000000000  0.00000000000000  0.00000000000000  0.00000000000000  0.42309040147304  0.00000000000000  0.00000000000000  0.00000000000000  0.20045116813556  0.00000000000000  0.00000000000000  0.00000000000000 -0.13180359571976  0.00000000000000
 0.00000000000000  0.00000000000000  0.00000000000000  0.00000000000000  0.00000000000000  0.00000000000000  0.00000000000000  0.00000000000000  0.00000000000000  0.00000000000000  0.00000000000000  0.00000000000000  0.00000000000000 -0.87131275046474  0.48131223441317 -0.85914554844134 13.99015774025622  0.00000000000000  0.85861641077585  3.27468449522243  0.00000000000000 -0.02939757956654  0.24631334698481  0.00000000000000  0.00000000000000  0.00000000000000  0.00000000000000  0.00000000000000  0.00000000000000  0.00000000000000  0.00000000000000  0.00000000000000
 0.00000000000000  0.00000000000000  0.00000000000000  0.00000000000000  0.00000000000000  0.12724804434903  0.00000000000000  0.00000000000000  0.00000000000000  0.00000000000000  0.00000000000000  0.00000000000000  0.00000000000000  0.00000000000000  0.00000000000000  0.00000000000000  0.00000000000000 13.42555156828782  0.23981230175973  0.84043615255625  0.15739156201905  0.00000000000000  0.00000000000000  0.00000000000000  0.00000000000000  0.00000000000000  0.00000000000000  0.00000000000000  0.00000000000000  0.00000000000000  0.00000000000000  0.00000000000000
 0.00000000000000  0.00000000000000  0.00000000000000  0.00000000000000  0.00000000000000  0.00000000000000  0.00000000000000 -0.03458123786926  0.00000000000000  0.00000000000000  0.00000000000000  0.00000000000000  0.00000000000000  0.00000000000000 -0.08854749522711  0.00000000000000  0.85861641114352  0.23981230166552 14.46765997238414  0.00000000000000 -1.61131970503382 -0.63316048364141  0.00000000000000  0.00000000000000  0.00000000000000  0.00000000000000  0.00000000000000  0.00000000000000  0.00000000000000  0.00000000000000  0.00000000000000  0.00000000000000
 0.00000000000000  0.00000000000000  0.00000000000000  0.00000000000000  0.00000000000000  0.00000000000000  0.00000000000000  0.00000000000000  0.00000000000000  0.00000000000000  0.00000000000000  0.00000000000000  0.00000000000000  0.00000000000000  0.00000000000000  0.00000000000000  3.27468449519960  0.84043615255228  0.00000000000000 15.79218415234452  0.00000000000000  0.00000000000000  0.00000000000000  0.00000000000000  0.00000000000000  0.00000000000000  0.00000000000000  0.00000000000000  0.00000000000000  0.00000000000000  0.00000000000000  0.00000000000000
 0.00000000000000  0.00000000000000  0.00000000000000  0.00000000000000  0.00000000000000  0.00000000000000  0.00000000000000  0.00000000000000  0.00000000000000 -0.17543340760864  0.00000000000000  0.00000000000000  0.00000000000000  0.00000000000000  0.00000000000000  0.00000000000000  0.00000000000000  0.15739156202331 -1.61131970513271  0.00000000000000 12.86382635118831  0.00000000000000  0.52142947630919  0.00000000000000  0.00000000000000  0.00000000000000  0.00000000000000  0.00000000000000  0.00000000000000  0.00000000000000  0.00000000000000  0.00000000000000
 0.16861465436554  0.29091979214125  0.00000000000000  0.00000000000000  0.24015313562766  0.00000000000000  0.00000000000000  0.00000000000000 -0.06220906910170  0.00000000000000  0.00000000000000  0.00000000000000  0.00000000000000  0.00000000000000  0.00000000000000  0.00000000000000 -0.02939758086182  0.00000000000000 -0.63316048403945  0.00000000000000  0.00000000000000 11.21917776769098  0.26104198147516  0.00000000000000  0.00000000000000  0.00000000000000 -0.24798551189043  0.00000000000000  0.00000000000000 -0.15942567535172 -0.18383870947782  0.08240325341840
 0.00000000000000  0.00000000000000  0.00000000000000  0.00000000000000  0.00000000000000  0.00000000000000  0.00000000000000  0.00000000000000 -0.23891241793580  0.00000000000000  0.00000000000000  0.00000000000000  0.00000000000000  0.00000000000000  0.05931763308263  0.42309040144462  0.24631334607862  0.00000000000000  0.00000000000000  0.00000000000000  0.52142947630766  0.26104198125424 10.44363838792739  0.00000000000000  0.05728667031231  0.00000000000000  0.00000000000000  0.00000000000000  0.00000000000000  0.00000000000000  0.00000000000000  0.00000000000000
 0.00000000000000 -0.07843236441916  0.00000000000000  0.00000000000000  0.00000000000000  0.17721864423133  0.00000000000000  0.00000000000000  0.00000000000000  0.00000000000000  0.00000000000000  0.00000000000000  0.00000000000000  0.00000000000000  0.00000000000000  0.00000000000000  0.00000000000000  0.00000000000000  0.00000000000000  0.00000000000000  0.00000000000000  0.00000000000000  0.00000000000000 14.79489118333192 -1.75780311457480  2.36739399572079  0.00000000000000  0.00000000000000  0.00000000000000  0.00000000000000  0.00000000000000  0.00000000000000
 0.00000000000000  0.00000000000000  0.00000000000000  0.00000000000000  0.00000000000000  0.00000000000000  0.00000000000000  0.00000000000000 -0.05553249297025  0.00000000000000  0.00000000000000  0.00000000000000  0.00000000000000  0.00000000000000  0.00000000000000  0.00000000000000  0.00000000000000  0.00000000000000  0.00000000000000  0.00000000000000  0.00000000000000  0.00000000000000  0.05728667030971 -1.75780311462948 14.77101831049529 -1.05331960414658  0.00000000000000  0.00000000000000  0.00000000000000  0.00000000000000  0.00000000000000  0.00000000000000
 0.00000000000000  0.00000000000000  0.00000000000000  0.00000000000000  0.00000000000000  0.00000000000000  0.00000000000000  0.00000000000000  0.00000000000000  0.00000000000000  0.00000000000000  0.00000000000000  0.00000000000000  0.00000000000000 -0.00253348696896  0.00000000000000  0.00000000000000  0.00000000000000  0.00000000000000  0.00000000000000  0.00000000000000  0.00000000000000  0.00000000000000  2.36739399653590 -1.05331960415115 11.22187841442267 -0.11224972456160 -0.29776180066877  0.00000000000000  0.00000000000000  0.00000000000000  0.12127077210277
 0.08021202558222  0.00000000000000  0.00000000000000  0.00000000000000  0.00000000000000  0.00000000000000  0.00000000000000  0.00000000000000 -0.01054325607137  0.00000000000000  0.00000000000000  0.00000000000000  0.00000000000000  0.00000000000000  0.00000000000000  0.20045116813919  0.00000000000000  0.00000000000000  0.00000000000000  0.00000000000000  0.00000000000000 -0.24798551187955  0.00000000000000  0.00000000000000  0.00000000000000 -0.11224972609883 10.62321781674348 -1.06774956085695  0.00000000000000  0.00000000000000  0.00000000000000  0.00000000000000
 0.00000000000000  0.00000000000000  0.00000000000000  0.00000000000000  0.00000000000000 -0.17157995905343  0.00000000000000  0.00000000000000  0.00000000000000  0.00000000000000  0.00000000000000  0.00000000000000  0.00000000000000  0.00000000000000  0.00000000000000  0.00000000000000  0.00000000000000  0.00000000000000  0.00000000000000  0.00000000000000  0.00000000000000  0.00000000000000  0.00000000000000  0.00000000000000  0.00000000000000 -0.29776180066773 -1.06774956089514 14.21997581475197 -1.17488037482453  0.00000000000000  0.00000000000000  0.00000000000000
 0.00000000000000  0.01070472541196  0.00000000000000  0.00000000000000  0.00000000000000  0.00000000000000  0.00000000000000  0.00000000000000  0.00000000000000  0.00000000000000  0.00000000000000  0.00000000000000  0.00000000000000  0.00000000000000  0.00000000000000  0.00000000000000  0.00000000000000  0.00000000000000  0.00000000000000  0.00000000000000  0.00000000000000  0.00000000000000  0.00000000000000  0.00000000000000  0.00000000000000  0.00000000000000  0.00000000000000 -1.17488037481876 17.67713213686251  0.88137794539599  0.29248237720062  0.89931073977072
 0.00000000000000  0.00000000000000  0.00000000000000  0.00000000000000  0.00000000000000  0.00000000000000  0.00000000000000  0.00000000000000  0.00000000000000  0.00000000000000  0.00000000000000  0.00000000000000  0.00000000000000  0.00000000000000  0.00000000000000  0.00000000000000  0.00000000000000  0.00000000000000  0.00000000000000  0.00000000000000  0.00000000000000 -0.15942567522956  0.00000000000000  0.00000000000000  0.00000000000000  0.00000000000000  0.00000000000000  0.00000000000000  0.88137794553461 10.74324126394448 -0.30034070759915  0.29244745611638
 0.00000000000000  0.00000000000000  0.00000000000000  0.00000000000000  0.00000000000000  0.00000000000000  0.16108970802562  0.00000000000000  0.00000000000000  0.00000000000000  0.00000000000000  0.06719946925131  0.00000000000000  0.00000000000000  0.00000000000000 -0.13180359571747  0.00000000000000  0.00000000000000  0.00000000000000  0.00000000000000  0.00000000000000 -0.18383870934306  0.00000000000000  0.00000000000000  0.00000000000000  0.00000000000000  0.00000000000000  0.00000000000000  0.29248237723509 -0.30034070759915 11.08448275272296  0.83332086662426
 0.00000000000000  0.00000000000000  0.00000000000000 -0.10388018954787  0.00000000000000  0.00000000000000  0.00000000000000  0.00000000000000  0.00000000000000  0.00000000000000  0.00000000000000  0.00000000000000  0.00000000000000  0.00000000000000  0.00000000000000  0.00000000000000  0.00000000000000  0.00000000000000  0.00000000000000  0.00000000000000  0.00000000000000  0.08240325477257  0.00000000000000  0.00000000000000  0.00000000000000  0.12127077218619  0.00000000000000  0.00000000000000  0.89931074004381  0.29244745614706  0.83332086662388 12.05740089552605
