# Supplementary material for: Proximal Distance Algorithms: Theory and Practice
Source: J Mach Learn Res. Author manuscript; Available in PMC 2019 Oct 24. (PMC6812563)
Supplement: code [file NIHMS1053815-supplement-code.zip › proxdist-master/keys_zhou_lange_2019/misc/spm/W_8_16000_8.txt]

11.15065715778585  0.00000000000000 -0.31912990756401  0.00000000000000 -0.00139435783617  0.00000000000000  0.39645282869607  0.00000000000000
 0.00000000000000 12.78812116927234 -0.58363598691393  0.41570911941877 -0.10727075221445 -0.17143040516312  0.00000000000000 -0.01183867072290
-0.31912990470382 -0.58363598613096 14.09893137165858 -3.32120260607293 -0.24391485571510 -1.05444413653888  0.00000000000000  0.00000000000000
 0.00000000000000  0.41570911926460 -3.32120260584820 15.68355835066171  0.00000000000000  2.07844953779533  0.18280230930462  0.00000000000000
-0.00139436435100 -0.10727075191984 -0.24391486694787  0.00000000000000 11.79830200099358 -2.47820307328322  0.17058794827915  0.00000000000000
 0.00000000000000 -0.17143040522497 -1.05444413397329  2.07844953775115 -2.47820307337703 18.94284422415970 -0.82795778691582 -0.43435227718566
 0.39645282863135  0.00000000000000  0.00000000000000  0.18280230713890  0.17058794954115 -0.82795778702972 11.43204121625746  0.66902796694369
 0.00000000000000 -0.01183867071736  0.00000000000000  0.00000000000000  0.00000000000000 -0.43435227717264  0.66902796694570 10.69138153532323
