# Supplementary material for: Proximal Distance Algorithms: Theory and Practice
Source: J Mach Learn Res. Author manuscript; Available in PMC 2019 Oct 24. (PMC6812563)
Supplement: code [file NIHMS1053815-supplement-code.zip › proxdist-master/keys_zhou_lange_2019/misc/spm/X_128_6.txt]

 1.13610521667e-01 -2.08254521463e-03 -3.25623388498e-03  4.56840156849e-03 -9.92876241179e-03  2.06203616230e-03  3.63536902256e-03 -1.09864455397e-03  1.20111328990e-03  2.05211572987e-03  3.82692744148e-04 -1.64292530893e-03 -7.85838316416e-04 -2.31099544900e-03  5.14996695643e-04 -1.11698005898e-03  1.77567988107e-04 -3.07112489781e-04  2.73613776113e-04  1.52201246928e-04  7.46075221024e-03 -1.82118868291e-03 -4.31801571360e-03  2.75068717830e-03  3.89875264250e-03 -6.05616337749e-04 -5.05589220429e-04  1.60828969247e-04 -6.07283873669e-04 -2.77981156412e-03  2.37300643159e-03  1.24146154619e-03 -1.86677088057e-03  5.12853986882e-03  3.77337211596e-03 -1.74048335593e-03 -3.05383426717e-03 -1.64078015383e-03 -9.27217871724e-04 -7.19042589048e-03  5.96107412204e-03 -1.50808245618e-03  9.39215829127e-04 -1.03582292126e-03  2.74996407572e-03  1.98639452127e-05  7.66955981030e-04 -1.36194863267e-03  2.26897844803e-04  3.25220213754e-03 -1.79247330266e-03 -7.23670780297e-04  1.88714365373e-03 -2.32122572798e-03 -1.09777197562e-03  6.76195751160e-03  9.85527516207e-04 -1.70340046451e-03 -2.37596001530e-03 -9.07545057440e-04  7.59250829022e-04 -6.46158123698e-03  3.08272843635e-03  3.83189412838e-03  3.64204210280e-03 -5.56779026402e-04  2.41382177544e-03  2.57126023487e-03  1.40122500193e-04 -6.97150896475e-04  5.32923515899e-04  5.09260093089e-03 -1.21653492011e-03 -2.95894447461e-03 -7.11929680581e-03  3.27462720292e-03 -1.01806921023e-03 -5.11337082012e-03  2.63383402892e-03  1.78906479930e-03 -5.99359404346e-03 -3.92784956404e-05  3.88440831631e-03 -4.35838509286e-03  2.35338787167e-04  6.13663838013e-04 -4.18500555783e-03 -9.26937735902e-04  1.03877891486e-03 -4.94405998365e-04  1.48384207522e-03 -6.90234165028e-04  1.66023223457e-03  1.00805687234e-03  8.25469457845e-04  2.48577097976e-03 -5.83987373604e-04 -5.87915961853e-03 -1.38025699640e-03 -8.14157957950e-05 -3.33455128487e-03 -1.57925780371e-03  2.36746605343e-03  3.25073091008e-03 -3.98675882340e-03  2.01706820155e-03  3.57411975511e-03  2.52333814112e-04  2.14806388868e-03 -2.97734564162e-03  6.54073162273e-04  1.12764212857e-03  1.60364277987e-04  2.98479750691e-03 -1.38602095539e-03 -4.98167969546e-04 -6.06638287624e-04  2.00755020738e-03  1.65073867479e-03 -3.41457157336e-03  1.97115445241e-03  8.63778391462e-04  1.17176375899e-04 -1.03000544650e-04 -5.03766059428e-03  1.68033863745e-03 -2.60518347972e-03  3.56987874223e-04
-2.08254521463e-03  1.06071909339e-01  9.50410211385e-03 -7.01650700100e-03 -8.15568864321e-03  2.21474764292e-03  1.41698724649e-03 -1.73601151804e-03 -1.13101461119e-03  4.41125999379e-04  8.54487961231e-04  1.11894042056e-03  1.20103370692e-03  1.45998592603e-03 -1.85672548934e-03  2.27419568662e-03  4.75380801743e-04 -1.85093840814e-03  1.06669487642e-03 -2.71412123139e-04 -1.30675179322e-03 -3.12553547712e-03 -2.68080459222e-03 -6.08333961840e-03  3.16955969601e-03  5.32698582732e-04 -5.70166291345e-05 -2.67043774335e-04  4.86260986350e-03  2.40522877482e-03 -1.69049962979e-03  2.60958275245e-03  2.45864971991e-03  1.84161998954e-03 -1.88702219270e-03 -2.28783957241e-03  3.45141464803e-03 -2.15290665505e-03 -5.42641825543e-03  2.11506701519e-03 -1.53377588500e-03 -2.65815143469e-03 -2.25913517215e-04 -3.08207118704e-04  5.87706122441e-04  1.03849126551e-03 -6.20158498883e-04  8.30601338983e-06  4.50606565522e-03  4.43237271495e-03  1.82637956296e-03 -1.12866961895e-03 -2.18188197329e-03  5.25936340420e-03 -1.57719511464e-03  4.05958139310e-04  6.94960735403e-04 -3.56565127235e-04  1.35926632888e-04 -1.42627093733e-03  1.55900350601e-03  3.24782066959e-03 -2.91138155156e-05 -1.44368993448e-03 -2.32080008829e-03 -3.82719135589e-03  1.86732135342e-03 -3.59379814815e-03  5.10850560507e-04 -7.08159225246e-05 -6.88769158043e-04 -1.55910809694e-04 -1.51542904379e-03  2.76536143636e-03  4.07856133614e-03 -8.41065532883e-04 -3.11937998638e-03 -1.88401578139e-03  2.09732038504e-03 -1.65646711104e-03 -2.35096010102e-03  9.64225371389e-04 -5.01048141026e-03 -1.70225158535e-03 -1.19245053167e-03  1.51859618580e-03 -2.45982664551e-03  1.09139103179e-03  5.70146171688e-05 -2.03264832259e-03  1.93502315747e-04 -3.31094391484e-03  8.74504307480e-04  4.38770104405e-03 -1.37837880917e-03  8.45639054179e-04 -1.94318610881e-04  6.79544381868e-04  4.16744296720e-03 -4.89158575749e-03  5.40380601695e-03  2.64673784961e-03 -1.07881338960e-03 -1.03251443892e-03  4.08769580586e-03 -3.81484018727e-03 -1.98791974360e-03  1.13018517744e-03  2.44339400573e-03 -4.13712802159e-03 -1.36406517401e-03  1.39184349148e-04  1.75278805399e-03  4.85281234536e-03  2.26928923016e-03  2.99582294328e-05  3.22087835657e-03 -2.65811049399e-03  1.06235238106e-03  6.17591987842e-03  4.58399107492e-03  2.13385516832e-03 -8.99416829941e-04 -6.18487549491e-05  3.90018464336e-03 -1.16932286232e-03  2.77784886860e-03 -9.03701240586e-04
-3.25623388498e-03  9.50410211385e-03  7.42597877730e-02  5.21482077115e-03  2.98298733815e-03  4.83578197387e-03  5.16493994385e-05  9.39280805001e-04 -1.80249012737e-03 -1.68672145060e-04  1.94768467877e-03  3.12784206937e-04  1.27463391469e-03  7.63556663364e-04  1.46440635381e-03 -2.68765730670e-03 -3.10680818422e-04 -1.52644338596e-03  9.94629352218e-04 -1.27520754514e-03 -1.75244423704e-03 -7.53616000047e-04  5.40143332881e-03 -2.73650594485e-03  1.88508873837e-04 -4.39503995961e-03  8.33558338702e-04 -1.43592580981e-03  9.02809802674e-04 -1.97080883734e-03  3.16856703480e-03  2.59407863396e-04 -5.72717950340e-03  7.17067409878e-05 -1.02071011526e-03  1.16144106740e-03 -8.17300163657e-04  1.75283300793e-03 -7.48601903083e-04  2.00521799123e-03  4.48198536014e-04  3.14020585325e-04  1.21309371605e-03 -1.32823214022e-03 -3.35409264753e-03 -2.22787179480e-03 -1.03083886099e-04  2.80368078532e-03 -1.04089328521e-03  3.22484968852e-03  2.10058142962e-03  2.59763525683e-03  3.28309383160e-03  3.26898311716e-04  1.13720018052e-03  4.94920511138e-04 -2.04474423325e-03 -1.25215168413e-03 -3.40099981749e-04  7.71671146509e-04 -1.12634549268e-03 -1.07607548137e-03  8.11272455177e-04  3.82174482446e-03  1.83664598134e-04  2.12036561644e-04 -1.44723791253e-03  9.12076979407e-04 -2.58949208946e-03 -1.38211460846e-03 -1.72037904779e-03 -1.46569437763e-03 -1.59556396415e-03  2.79323395909e-04  1.69837493141e-03  8.28967923464e-04 -1.16810063080e-03 -2.87377355333e-04  1.13906283041e-03  3.73337881824e-04  1.01678070955e-03  6.58592313122e-04  2.17122454149e-03 -2.74111125521e-03 -3.00525197540e-04  7.98943302005e-04 -9.66318669362e-04 -5.27409858333e-04  1.31787761027e-03 -1.54856241070e-03 -2.15361722541e-03  5.25819812673e-04 -2.00539415047e-03  1.95809891563e-04 -1.79004936551e-03  3.05729669664e-04 -5.35391453946e-04  2.11607933509e-03  3.46084916967e-03  2.13493851042e-03  1.47463250147e-03 -1.02534362346e-03  4.56367752829e-03  3.44870876428e-04 -2.92452587587e-03 -2.32453629349e-03  1.47683809223e-03  1.00666824173e-03  9.43321943156e-04 -1.80971011883e-03  2.03521457165e-03 -2.32048430710e-04 -6.47816834711e-04  1.19096384209e-04 -5.80594391921e-04 -8.83138776190e-04 -5.90257980021e-04 -2.71831957474e-03 -7.06195070344e-04  1.70547251832e-03  3.80466391095e-03  1.24656031682e-04  2.64774664489e-03 -3.57782982921e-04 -8.88314723076e-04  3.23087632877e-03 -3.38813477891e-03  2.67044029701e-03
 4.56840156849e-03 -7.01650700100e-03  5.21482077115e-03  9.11758666010e-02 -5.11289786052e-03 -7.95816572618e-03  8.26415569614e-03 -4.21269904160e-03  1.53752703963e-03  1.75030825782e-03  1.94086736632e-03 -1.20659682404e-03 -1.17568978993e-03 -3.49593120338e-04 -3.96243162985e-03 -6.60606982267e-04 -1.39511918554e-03 -6.01937791870e-04  1.99122159240e-03  9.45491389286e-04 -1.44121356931e-03  5.11658252376e-03 -1.35200030834e-03 -1.67461438610e-03 -8.40632712049e-04 -1.35725944793e-04 -3.04200016511e-04 -1.39295883713e-03  2.75001558156e-03 -1.71760401792e-03  4.63712236665e-04 -1.40603505269e-03 -2.21611735775e-03 -1.27487874060e-03 -2.61100084919e-03 -2.52450015571e-03  4.34995593103e-03  1.77086122014e-03 -1.40815732752e-03  1.06369479009e-03  7.39896053756e-04 -2.51327237066e-03  1.37375884101e-03  2.70050735249e-04 -2.45878581265e-03 -4.21818295348e-03  6.15268125489e-04  8.44623425196e-04 -4.90688761586e-04 -1.74275790393e-03  4.54065297032e-03  2.61809852445e-03  2.87125185010e-03 -3.01594810630e-03 -3.10493213266e-03  4.12255965856e-04 -1.06152877665e-03  5.59288314960e-05 -3.86853063837e-03  1.29946891645e-03 -2.37494035697e-03 -2.33068270468e-03  3.48700204536e-03  4.12922801515e-04  2.29169560884e-04 -4.01431902644e-05  2.42585769478e-03  2.73681571844e-03 -2.65831096610e-03 -1.17784828946e-03 -2.14006259051e-03 -2.19372194789e-04 -2.02321387380e-03  3.16479068814e-04  8.29203672540e-04 -2.74702512510e-03  4.02731451722e-03 -6.75429852207e-04 -1.49325509441e-03 -1.33191991416e-03  1.34663767828e-03  1.01525407343e-03  7.64851959952e-04  4.62478799428e-04  4.17334605252e-03 -1.24043734197e-03  5.11215004587e-03 -6.26870214196e-03  5.24966783807e-04  3.61319124692e-03 -1.24515353704e-03  6.12418889241e-04  3.17816922961e-04 -3.48318578498e-03  1.96961266598e-04  8.52912746296e-04 -3.86214734892e-03  3.70077519692e-03 -2.89866202482e-03  2.64355890029e-03  8.82919482973e-04 -3.19805576053e-03 -1.01641916697e-02 -4.70310323450e-03 -2.65123022961e-03  1.46886620110e-03  7.52930990765e-04  3.09978762231e-04 -1.64633703547e-03  1.14008249396e-03  1.82748575035e-03  1.47722548512e-03 -2.98520495716e-03 -5.85897458805e-04 -3.33732197212e-04  5.20836112823e-03 -8.47722814022e-04  1.46265617645e-03  3.46570401902e-04 -3.94644500317e-03 -5.77804866509e-03 -1.84244974837e-03  2.33867562098e-03 -3.48310113258e-03  1.77013089056e-03 -1.97573909607e-04  1.59485353800e-03 -1.57255208867e-03
-9.92876241179e-03 -8.15568864321e-03  2.98298733815e-03 -5.11289786052e-03  9.76552993005e-02 -1.43547092623e-02 -2.35138064967e-03  3.08623045778e-03 -1.79160938641e-03 -1.80403716879e-03 -6.59163587852e-04 -4.61715679991e-04  1.76303045503e-03 -3.08046023674e-03  1.62762133815e-03 -4.49629727364e-03  1.98872638196e-03  1.62472478829e-03 -1.03190867786e-03  2.53128046748e-03 -2.22247511761e-03 -1.64538047476e-03  1.86688539214e-03  6.72102943298e-03 -4.45581357863e-03  7.40298490727e-04 -4.29979231087e-03  2.35768135472e-03  2.12160578576e-03  1.69291512851e-03 -7.77677106889e-04 -4.46254362480e-03 -7.62022973796e-04  2.59120779041e-04 -8.19517405721e-04 -4.70549698977e-04 -8.06835503608e-05 -1.22216382158e-03  5.80694685846e-03  3.53412449961e-03 -3.88633471835e-04  5.59853321831e-03  2.68559915665e-04 -7.78182767076e-05 -1.38969229775e-03  1.05637911251e-03 -2.23935146321e-03  7.01930693035e-04 -3.87837786848e-03  1.74119072327e-03 -8.58640722112e-04  1.71886805077e-03  7.82285423900e-04 -1.28248876886e-03 -1.25679995875e-03  1.97765467984e-03 -5.74383161929e-04 -2.50076352972e-03 -2.83599966916e-03  3.15034734584e-03  7.64557379734e-04  2.20828372274e-03 -9.57415534302e-04 -1.42295352623e-03 -2.45763886981e-03  1.27318474608e-04 -2.43722649544e-03 -1.86714500103e-03 -3.57998055905e-03  3.80177249711e-03  2.17975730094e-03  1.09147186327e-03  3.34705304768e-04  3.53670678818e-03  6.83175710362e-03 -4.39163012556e-03  1.14812371510e-03 -7.86602005616e-04  1.22051198774e-04 -2.37363453738e-03  1.79126627855e-03 -6.07881602579e-04 -3.57943330056e-03  3.08606326070e-04  7.74394873931e-04  1.08516676152e-03 -4.35158301390e-03 -2.92028842660e-03 -1.23458412452e-03 -1.75170187245e-03  1.40016313785e-04  5.16105936519e-04  7.69539667401e-05 -1.78414496656e-03  1.58999820134e-03  2.65101190936e-03  2.52884137740e-03 -1.17799124534e-03  1.28972370681e-03 -1.91341041746e-03 -2.82304488944e-03  8.22529310945e-04  6.46854240857e-03  3.54857502328e-03 -1.63749557114e-03 -3.58116517096e-03  6.25524589577e-05  1.94583369731e-04 -3.82866930257e-03  1.40024885999e-03  2.43311669328e-03 -1.02160630748e-03 -1.61098751608e-03 -9.60443354544e-04 -4.42463825706e-04  1.26390225985e-03  3.01368540133e-03  1.82138345020e-03  7.17356334045e-04 -2.74912738744e-03  1.67137506890e-03 -4.42880938052e-04 -3.14904169176e-04  9.16430794370e-04 -1.59364309293e-03 -1.18174983681e-03 -6.11504313338e-04  4.12209252689e-03
 2.06203616230e-03  2.21474764292e-03  4.83578197387e-03 -7.95816572618e-03 -1.43547092623e-02  9.32885515153e-02 -7.37221429638e-04  6.48434025506e-03 -1.29263345801e-04 -1.13929743037e-03  3.87323704217e-04 -4.41546772123e-03  1.44426275140e-03 -1.18928581463e-03  2.29832164777e-03 -9.78633749499e-04 -2.09127995249e-03 -9.01767154272e-04  7.05284330651e-04 -4.40228668735e-03  6.06382829414e-04 -3.69464167615e-03 -1.38790508788e-03 -2.46721954959e-03  2.98451974639e-04  2.45054572571e-04  3.87526389810e-03  4.31363016852e-04 -3.38340689248e-03 -1.27077418808e-03  3.01509318432e-03  1.99324177319e-03 -8.16996989554e-04  7.83307464959e-04  2.54245198348e-03  2.15386458877e-03  1.23089466924e-03 -1.67068117347e-03 -7.29083267884e-04 -1.18971395943e-03  6.99671220523e-05 -1.46592872308e-03 -6.48588540411e-04  4.95664107396e-04  1.22757634035e-03  7.00880526872e-04  2.23692812141e-03  1.96733083461e-04  1.09351170900e-03  1.62940330859e-03 -1.60154438862e-03  2.55456339197e-03  1.47052733310e-03  3.17595372777e-03  1.23616417111e-03 -5.41286978919e-04  4.29962062877e-04  1.72598033341e-03  8.83862460188e-04 -2.06924718386e-03  1.96341250253e-03  2.12764201653e-03 -5.27121427727e-03 -1.50709965507e-03  1.80588652832e-03  1.93031503940e-03  2.95432646275e-03  9.90109781776e-04  2.54171127827e-03 -2.20722923538e-03  2.55443867850e-04 -2.59739620296e-03  1.14091720123e-03  2.03226489481e-03 -1.86997151556e-03  4.45266584694e-04 -2.41432407264e-03  2.20180785355e-03  1.27022349057e-03  3.26393933635e-03 -4.13586393992e-03  1.37577749588e-03  4.37887876902e-03 -2.68614501745e-03 -3.99029189513e-03 -1.38650911052e-03 -1.52142027543e-03  8.96612230656e-04  2.28071505369e-03 -3.98298554481e-03 -1.95463564997e-03  2.15669933323e-04 -2.11919031628e-03 -1.22286612269e-03  4.08329081933e-03  2.74432481608e-03  9.39523271029e-04  7.27069628269e-06 -4.30147023639e-03 -4.58503020144e-04  2.99111760086e-04 -4.28507042071e-03 -1.00863141126e-03 -1.36061545984e-03 -1.69515724639e-03  1.35212809001e-03  8.34086853839e-04  1.53398260021e-03  1.33705838678e-03 -2.93288902385e-03  1.88663174558e-03 -1.92015527021e-03 -1.46327417992e-04 -1.27801779522e-03 -1.29207649167e-03 -1.66763793927e-03 -1.16203990058e-03 -1.10301391379e-03 -8.50704703954e-04  3.66798225390e-03  2.39493250067e-03  7.31159856260e-04 -7.72444258813e-04  2.20425379859e-03  1.59473886146e-03 -1.72520764686e-03  1.40949437224e-03 -2.27179341578e-03
 3.63536902256e-03  1.41698724649e-03  5.16493994385e-05  8.26415569614e-03 -2.35138064967e-03 -7.37221429638e-04  7.99227556756e-02  1.15832724615e-04  4.69952945683e-03 -5.01003482484e-03 -4.40308597870e-03  6.76746820527e-04  9.86077365573e-04  2.14474638832e-04 -1.72988802352e-03  7.12357261671e-04 -4.38633431380e-04  4.93091421115e-04 -2.26280195151e-03 -2.95948915188e-03  1.53527563688e-03 -3.90632925166e-04  2.20880216845e-03  1.26003656474e-03  5.09001481944e-04 -2.71817113668e-04  7.95593737511e-04  4.93505950359e-04  2.41039341187e-04 -7.40795932507e-04  2.08937473633e-03 -3.08648139507e-03 -2.24397318577e-03 -1.87800351211e-03 -1.15961667733e-03 -3.59316907804e-04  1.82658929348e-03 -8.07270016830e-04 -1.29893254500e-03 -1.68659965396e-03  3.41067630517e-04 -5.44840856281e-03 -9.43997671734e-04 -4.14114375233e-05  1.26212444624e-03 -7.37713362579e-04  1.67756073384e-03  3.70034987190e-03  1.43627301930e-04 -4.88562374363e-04  1.40840640453e-04  3.34031258959e-04  2.97515436482e-03  3.90288980140e-03 -2.69427722955e-03  2.88115926095e-03 -1.96397120985e-03 -1.58592404368e-03 -2.67752753524e-03 -8.39456621881e-04  1.36878335736e-03  2.01581566603e-03 -1.76478016737e-03 -1.81710619665e-03  4.32304095014e-04  1.34048800963e-04  1.59649339994e-03  8.29874810447e-04 -2.30896279923e-03 -1.60895439004e-03 -2.14741987788e-03 -1.27577050623e-03 -2.51752716694e-03 -6.10528780693e-05 -1.24457476832e-03 -5.49146704994e-04  2.69242633879e-03 -4.35516333557e-04 -7.83318555813e-04 -1.28817791364e-03 -2.51212161692e-04  1.04893520069e-03 -3.58783737487e-04 -2.77129013291e-03 -7.49784274387e-04 -1.01959688085e-03  2.51026605543e-03 -2.33400699377e-03  1.80663071430e-03  6.86769043320e-04 -4.16895267724e-03 -6.59533507578e-04 -1.21437089802e-04 -5.73391338054e-03  1.14226584846e-03 -2.27971832229e-03  1.98462762858e-04 -7.26372604005e-05 -1.34446143060e-03 -5.25376104290e-04  3.60618106809e-03 -5.70595348311e-04 -5.81632705595e-03 -1.96867110499e-03 -2.30743791147e-03 -3.51892354957e-03  1.13109614545e-03 -2.22298093404e-03  2.44127090000e-03 -1.38357258426e-03  5.35763067923e-04  3.79520167267e-03 -9.69197840305e-04 -3.76913708453e-03  7.93971548694e-04  7.79246201502e-04  9.66131289116e-04  1.47823656558e-03  1.95960806201e-03 -1.92392771842e-03 -6.12962839809e-04  2.55044007500e-03 -4.32881443888e-03  3.52171640619e-03  4.89778154608e-04 -1.29146317210e-03 -6.71969886600e-04 -2.00178380071e-03
-1.09864455397e-03 -1.73601151804e-03  9.39280805001e-04 -4.21269904160e-03  3.08623045778e-03  6.48434025506e-03  1.15832724615e-04  8.41535173579e-02 -2.13547857223e-02 -7.15296281822e-03 -1.28386174939e-02 -6.02875277781e-03 -2.91858010983e-03 -1.21466646374e-03  2.43499148361e-03 -2.49911902808e-04 -2.25576070247e-03 -2.51575027109e-04  2.07871200599e-03 -2.17862681529e-04 -3.99658340125e-03  3.27811956324e-04 -7.10942642375e-04  9.88850522564e-04  3.98369508530e-03  2.87506319475e-03 -1.79514023372e-03  3.11690750180e-03 -1.31923699210e-04 -2.23003603568e-03  5.22700039335e-05 -4.24504914648e-03 -1.37831323628e-04 -1.77510865865e-03 -8.88149130158e-04 -1.82051469005e-03 -1.65279409092e-03 -2.36010010066e-03 -1.99661520947e-05 -1.81371519378e-03  9.05637623145e-04 -1.61398193863e-03  1.29324304974e-03  4.89351201639e-05 -3.74201560987e-03 -2.57902446749e-03 -2.35800088500e-03  2.69310357252e-03  2.05729855508e-04  2.41104644992e-03  2.50113219429e-03 -6.48586276029e-04 -1.93454078780e-03  2.95571837797e-03  1.95217372398e-03  2.47151514313e-03 -8.38367337525e-04  2.45143704326e-03 -3.56095384613e-04 -1.35891140328e-03  1.58902973712e-03 -3.41690716324e-03 -1.71868690108e-04 -2.43985330595e-03 -1.21799436734e-03 -4.58629060012e-04  2.60065958574e-03 -1.75002935452e-03  9.07737345174e-04 -1.44610657836e-03 -4.08462900620e-03 -3.02773396616e-03 -2.05386665475e-03  2.60619936312e-03  3.29570120067e-03 -3.30730088572e-03  3.13200918503e-03 -3.80492805855e-04 -1.84089829985e-04 -4.62834068383e-04 -3.29392422696e-04 -8.82386143602e-05  3.14955722819e-03 -3.31661711648e-04  1.30658399374e-03 -1.94083001053e-04  6.65569444161e-03 -1.31932234231e-03  2.41726524416e-03 -3.65110569977e-03 -1.65711658622e-03  1.48396081843e-03 -3.78060059234e-03 -1.18446140753e-03  1.79185759916e-03  3.13660746528e-03  5.35956318825e-05  5.92804291150e-04 -1.91947556987e-03 -2.46832338690e-03  1.73864695985e-03  2.84199103051e-03  5.29421776117e-03  9.84477267358e-05 -3.79651980593e-04  1.12112465083e-03 -3.22753942060e-03 -3.29134077161e-03  2.69779765006e-03  3.58675651281e-03 -6.85154201938e-04  3.73782881437e-03  8.41941087518e-05  2.08611719798e-03  1.33379851606e-03  1.25516584473e-03 -1.62889911069e-04  1.48482863687e-03  5.42413323396e-04 -5.12097124235e-04  9.81040918834e-04 -2.64592994129e-03  3.82461191733e-03  1.41878574315e-03  3.48317439657e-03  5.26692548344e-03 -1.83045979565e-03 -8.95006432579e-04
 1.20111328990e-03 -1.13101461119e-03 -1.80249012737e-03  1.53752703963e-03 -1.79160938641e-03 -1.29263345801e-04  4.69952945683e-03 -2.13547857223e-02  7.25830509642e-02 -1.82927452888e-03 -2.17636935589e-02  6.26643848868e-03  1.83604860486e-03  4.82372495880e-03 -5.53584668658e-04  1.89799071334e-03  1.39438654157e-03  1.72926823070e-03 -2.15281687976e-03 -8.27557888871e-04  4.49749495216e-03 -1.53687175947e-03 -1.26959951538e-05  1.71373611103e-03 -2.28786059313e-04 -1.40708232771e-03 -5.16971501584e-05  4.89349145599e-04  9.72885421334e-04 -1.00726256716e-03 -1.94545897738e-03  4.19626498316e-04  5.45735167385e-04  2.73085598907e-03  1.25806507102e-03  3.14354893986e-03  1.88379197333e-03 -7.21553057598e-04  1.97901437328e-04  1.95400282742e-03 -2.35885631003e-03 -1.57228365002e-03 -8.73717390153e-04 -8.22179703410e-04  5.10962379510e-03  4.01373082747e-03 -7.91110732640e-04 -3.27218031286e-03  3.75068586668e-07  9.60843407388e-04 -1.18974836513e-03 -1.07482853751e-03  1.17762268581e-05 -3.03030218956e-03 -3.86801278318e-03 -5.60826695703e-04 -2.18379543023e-03 -1.83546518225e-03 -2.10350110858e-03  3.09794514424e-03  6.40268523370e-04  5.25699631078e-03  1.29942588525e-03 -1.42963616042e-03 -1.32505555268e-03  1.01106728367e-03  9.19040570408e-06  4.08733641702e-03 -6.81966945679e-04  9.75919428743e-04  7.04397375049e-04  6.18644758430e-04 -3.11810857380e-04 -4.47616375157e-03  4.93899018731e-04 -7.88703654212e-04 -2.13521666856e-04  1.74452012946e-03  2.29716548464e-03 -3.52520073687e-03  4.59650686176e-03  8.55649302696e-04  9.73681155860e-05 -4.62255493496e-03 -2.24068066527e-03 -2.93307686236e-04 -2.30445659509e-03  1.99665542075e-04  5.49905611103e-04 -1.42949829188e-04 -1.84752635667e-03  2.61290396144e-03  1.46638598899e-03 -7.81351446995e-04 -2.38148212964e-03 -3.91151660923e-04  1.31006534537e-03 -1.80867512773e-03  5.63767564822e-03  7.51940694544e-04  2.48319115719e-03 -9.18702189411e-04 -1.12454086321e-03  2.76614140114e-03 -1.80230700642e-03  1.15285732993e-03  1.06380506944e-03  1.91270756693e-03 -2.33564823294e-04 -1.85464719885e-03  8.90935915619e-04  1.72964952788e-04  2.89821671552e-04 -1.62051179237e-03 -1.80297351947e-03 -2.27861202809e-03 -8.51643681706e-04  3.39223534742e-04  1.41292002013e-04  2.35661886907e-03 -1.57178490774e-03  3.38193415123e-03 -2.90703281369e-03  9.33664009662e-05 -1.57840447159e-04 -3.11979436143e-03  1.26931158130e-03 -8.91446130185e-04
 2.05211572987e-03  4.41125999379e-04 -1.68672145060e-04  1.75030825782e-03 -1.80403716879e-03 -1.13929743037e-03 -5.01003482484e-03 -7.15296281822e-03 -1.82927452888e-03  8.00115872644e-02 -4.93910673749e-03  1.05143050275e-02 -8.32690286094e-03  3.45705559653e-03  2.56660273450e-03  9.96212915968e-04 -3.43227531664e-04 -1.54850448192e-03  1.88943508007e-03 -7.90977000911e-04 -1.64168517692e-03 -7.65984159126e-04 -6.04407578637e-04 -2.86034445518e-03  1.55598736434e-03 -7.10230787940e-04 -3.39873880584e-03  4.12659670888e-03  2.91991867503e-03  2.33815770513e-03  9.14655356329e-04  5.16197273914e-03 -5.43206367654e-04 -2.94293275823e-05  5.16425075867e-04 -2.45646011269e-03  7.94602776380e-04 -2.28488716099e-03 -1.19054151795e-03 -1.69693040240e-03 -1.38001489017e-03 -2.29525639107e-03  2.29232462900e-03  2.62926859219e-03 -2.49334471131e-03  5.31433815850e-04  1.67328562185e-03 -1.39843579672e-03  3.68393023555e-03 -2.43034728574e-03 -2.20634031520e-03 -2.18871642769e-03 -1.36584914264e-03 -5.31758427628e-04  8.92595283993e-04 -7.37174618927e-04  1.56586220720e-03 -1.67062936203e-03 -1.93174529779e-04 -2.03358693615e-03 -1.29503987077e-03 -2.69217365552e-03  1.58017136128e-04  1.58667770500e-03  3.12943037349e-03 -2.23976286590e-03  2.10255065413e-04  8.20041342512e-04 -2.29968647993e-03 -3.77914079693e-03  1.52064103803e-03 -2.84853467609e-03  3.68896975456e-04  1.74477863486e-03 -1.10863832364e-03 -8.57835636854e-05 -1.03271518492e-04  1.61619734441e-05 -2.16070198988e-03  2.00534341827e-04 -1.14737587490e-03 -2.04380166272e-03 -1.96326467762e-03  3.09608534307e-03 -1.00020349077e-03  1.50173077386e-04 -2.63260659868e-03 -4.81866904883e-04 -4.78541796019e-04  2.12625550998e-03  1.68993205506e-03 -1.86287519234e-03 -1.53911783043e-03 -1.02401645887e-04 -7.89559286117e-04  1.13117371039e-03 -3.20610709236e-03  3.54205713036e-03 -4.32377155903e-04  1.58567281379e-03 -7.17638409306e-04  2.33657996031e-04 -1.29136236001e-04  4.55790758632e-03  9.94914677292e-04  1.94806765607e-03 -1.24663347286e-03  3.53226591977e-03 -5.29599253538e-03 -1.72351012391e-03 -8.91602094966e-04  1.47811159928e-03 -1.63166462882e-03 -3.70926099632e-04 -1.85401718241e-03  1.04827286474e-03 -3.18430869729e-03 -2.75981046541e-03  1.89999266087e-04  2.06738555477e-03 -2.15183896650e-03  1.81277578258e-03  9.94889856450e-04 -3.47563893172e-03  1.73022121371e-03 -1.50831048128e-04 -5.56580624621e-04  3.14740667357e-03
 3.82692744148e-04  8.54487961231e-04  1.94768467877e-03  1.94086736632e-03 -6.59163587852e-04  3.87323704217e-04 -4.40308597870e-03 -1.28386174939e-02 -2.17636935589e-02 -4.93910673749e-03  7.62667730887e-02 -7.09014513411e-03  4.35089275665e-03 -7.04817554191e-03 -1.01083081008e-03 -1.28594507665e-03  1.06625010452e-03 -1.00895449070e-03  3.46009636089e-03  1.72467656734e-03 -6.62223993156e-04  2.91816654844e-03 -2.06008303161e-03  6.47270271682e-04 -5.28403532251e-03 -1.63131731402e-04 -1.50167209600e-03 -1.24514417704e-03  1.01700799922e-04  2.20867668678e-03  8.70484672610e-04  2.41979304537e-03  4.69667712348e-05 -1.89957628136e-03  1.81869440336e-05 -3.78859482303e-04 -8.23762114224e-04  1.08470815379e-03 -3.44834908782e-04 -9.39885330355e-04  1.19299343465e-03  1.06137746705e-03 -3.07710690866e-04 -1.14667487370e-03 -3.33950826155e-03 -2.35065354483e-03  2.81893546362e-03  1.74321585782e-03 -2.09214047987e-03  1.86929756754e-03 -7.28720630406e-04  1.97226641630e-03  1.51562564402e-03  1.65799371467e-03  3.07245539841e-03 -1.05615532713e-07  2.96704500258e-03  9.82580645290e-05  3.58788760318e-03  2.13487103951e-04 -4.46187244552e-03 -4.34859028415e-03 -8.05434290316e-04  2.49856181548e-03  1.05669741868e-03 -1.45996153039e-03  3.94702417107e-04 -2.86390169053e-04  2.07309973677e-03  1.93555617885e-03  2.50843329850e-03  2.17432054173e-03  1.25729201934e-03  5.25328680630e-04 -2.79902096998e-03  3.80456125375e-03 -1.21625687203e-03  3.88472500103e-04 -1.04053960001e-03  2.09248902158e-03 -2.30272578231e-03 -1.27118587202e-03 -1.01184775582e-03  2.64324353701e-03 -1.40717387245e-03  1.42413225532e-04 -1.71571591296e-03  2.09151947090e-03 -3.39521142535e-03  9.40783101032e-04  3.35121337688e-03 -4.29968108953e-03  1.46569657048e-03 -1.27058322390e-03  2.11679811894e-03 -4.37182018488e-04  1.04806404603e-03  2.44150019745e-03 -4.81593385987e-03  1.77956184839e-03 -4.26972750777e-03 -4.93297963584e-03 -4.47833270194e-03 -6.37756866335e-03  1.11756475663e-03  6.52863007404e-04 -8.96007023309e-04 -3.04433412318e-04  6.21455929653e-04  9.98847196403e-04  5.81433211379e-04 -3.77381733453e-03 -1.36193176527e-04  6.42011057739e-05  2.07979480008e-04  1.09557479486e-03 -1.75862089024e-03 -3.71285920212e-05 -1.27449057011e-04 -2.11029454252e-03  9.91626901343e-04 -2.77661779651e-03  2.83864481578e-03 -1.06691608208e-03 -2.47752809315e-03 -2.45098510588e-07  1.29597381577e-03 -5.80038377747e-05
-1.64292530893e-03  1.11894042056e-03  3.12784206937e-04 -1.20659682404e-03 -4.61715679991e-04 -4.41546772123e-03  6.76746820527e-04 -6.02875277781e-03  6.26643848868e-03  1.05143050275e-02 -7.09014513411e-03  8.43794277958e-02  1.86271809279e-02  1.06455873312e-02  4.70369104541e-03 -4.09181971508e-04  1.01977798198e-04 -1.43350413449e-03 -4.45895417504e-03 -1.33680322671e-04  3.80905825361e-03 -3.13149538342e-03 -4.71837376964e-03 -3.35168221381e-03  5.78906748355e-04 -4.44927420517e-05 -4.12663097908e-04 -1.03036485051e-03 -1.08448107350e-03  4.14045622342e-04  7.67792953594e-05  3.10056773203e-03 -3.62170195911e-03  4.11441489615e-04 -3.08435925022e-03  6.70792521375e-04  1.29917719350e-03 -4.58471880460e-03 -1.51317960150e-03  7.45265854263e-04 -4.12972058545e-03 -1.95279242435e-03 -5.65249027455e-04  1.90638272668e-03 -2.00789285290e-03  3.20434624010e-03  1.63635751536e-03  2.35816022619e-05  1.72059829708e-03 -3.12716940680e-03  4.18472216496e-03 -1.96918126317e-03 -2.48143117081e-03  1.33852106774e-03 -1.11905381103e-04  4.76317635430e-04 -1.25478271425e-03 -1.01955181013e-03  1.39023088667e-03  3.08334728244e-03 -2.30135850779e-04  1.70608944872e-04  2.75691334189e-03 -8.93035677750e-04 -1.37830694326e-03  3.08783759071e-03  2.17043575106e-04  2.54849348517e-03 -3.53854704975e-03 -6.83084588781e-04  1.06831601450e-03  3.13868044912e-03 -5.92911622214e-04  3.06491160287e-04 -5.01626337238e-03 -9.12341695498e-04  4.75147796620e-03 -1.64724326888e-03 -3.99773534980e-03 -3.49891065859e-03  8.73339072070e-04 -2.34332879431e-03 -6.05192821646e-04  1.58342192663e-03 -2.98578428982e-03  1.39097065164e-04  1.84877223747e-03 -3.64115580723e-03  1.97945780785e-03 -1.22584715530e-03 -8.72075601035e-04  1.77573494358e-03  5.24066962348e-03  3.57736261480e-03 -4.33906721945e-03 -3.63892409236e-03  8.79009728687e-05 -8.08430172386e-04 -2.57817128967e-04 -3.46030147934e-03 -2.61660594159e-03  1.44516384350e-03 -2.57981795115e-03 -1.69879459840e-03 -3.36600278212e-04  7.96959439201e-04 -2.12135483167e-03 -3.85699322412e-04 -4.12646570699e-03  6.43887141507e-04 -9.12461106844e-04  4.11857277014e-03  4.33619325677e-03  9.88474566555e-04  2.79185803991e-03  1.89774634879e-04 -1.15353184597e-03  6.24463795254e-04  2.67948353424e-03 -1.35412008903e-03  1.46582040137e-03  2.08313160359e-03  1.01309101463e-03 -1.09346185790e-03 -4.50871487887e-04 -2.14913895507e-03  1.99923175069e-03 -2.51069207396e-04
-7.85838316416e-04  1.20103370692e-03  1.27463391469e-03 -1.17568978993e-03  1.76303045503e-03  1.44426275140e-03  9.86077365573e-04 -2.91858010983e-03  1.83604860486e-03 -8.32690286094e-03  4.35089275665e-03  1.86271809279e-02  8.83850833648e-02  2.68557912185e-03  4.13485733354e-03 -2.38847920178e-03 -9.36915206344e-04  8.82951448721e-05 -3.15531944498e-03  1.80110918465e-03  3.25670498582e-03 -2.96857268461e-03 -5.82705066007e-03  1.10969860824e-03 -3.90885770922e-03  1.59209063192e-03 -1.64064348473e-03  3.21260112829e-05 -2.24298141248e-03  1.47620732177e-03 -7.27491074724e-04  3.20911123078e-03 -9.51572546968e-04 -5.85502337153e-04  6.82639282220e-04 -7.30071410655e-05 -1.21884321407e-03  1.22558617877e-03  7.94225642822e-05 -1.05507554096e-04  1.98454459170e-03 -2.10771230208e-04 -1.54353236794e-03 -3.15682985447e-03 -1.73696153764e-03 -3.68366017499e-04  1.51687594880e-03  4.13394193879e-03  1.33046645965e-03  2.16291997259e-03  1.76093068244e-03 -1.72802076396e-04 -2.39035520350e-03 -2.69890195612e-03  3.63537627390e-04 -3.01824650218e-03 -4.57300999595e-04  1.41620849087e-04  1.18266673014e-03 -6.96682656376e-05  2.33856851706e-03  1.61837265358e-03  1.56923651555e-04 -5.30411621286e-03 -3.20739009422e-03  5.41706311996e-03 -3.01513846410e-03 -5.13224847714e-04 -5.63273088819e-03  3.04857933781e-03 -5.99156953087e-04  7.55205482723e-04 -5.95136222150e-04  1.61130814523e-03 -1.89743943295e-03 -6.17469038696e-04  1.86163703154e-03 -2.52275633859e-03 -2.49349441953e-03 -5.70483179531e-05  7.99938395160e-04 -7.48438225133e-04 -1.24948327395e-03  4.68274397242e-04 -5.24916021529e-03 -1.92438806597e-03  2.86249326903e-03 -2.34770250593e-03  4.11205982474e-04 -2.70034827795e-03  7.56017637720e-04  4.82907735862e-04  2.28395741906e-03 -3.94264196500e-03 -4.92705106750e-04 -2.09208070106e-03 -1.05934089319e-03 -5.89350350780e-04  7.94733339745e-04 -3.28525324042e-03  6.06394044883e-04 -1.01692881624e-03 -1.80816710869e-03 -2.91330183245e-03 -2.64038038546e-03  1.91724069282e-03 -4.11478548536e-03 -8.70921835343e-04 -2.04891831542e-03 -3.96025874932e-03 -1.68108245556e-03 -2.31220520680e-03  4.31265365522e-03 -1.37176882014e-03  1.95422766234e-04 -1.81533613480e-03  2.84467061063e-03  1.49606188320e-03  5.77066430199e-03 -1.54746301454e-03 -3.37839237057e-04 -2.87204477478e-04  1.50841211246e-03  7.28067667270e-04 -1.06243163618e-03 -5.38086470435e-04  3.22384093280e-03 -3.85275091386e-03
-2.31099544900e-03  1.45998592603e-03  7.63556663364e-04 -3.49593120338e-04 -3.08046023674e-03 -1.18928581463e-03  2.14474638832e-04 -1.21466646374e-03  4.82372495880e-03  3.45705559653e-03 -7.04817554191e-03  1.06455873312e-02  2.68557912185e-03  6.73445701075e-02  9.50522453086e-04  9.85868586105e-03  1.66205288892e-03 -1.18274182711e-03 -1.47596448701e-03 -5.67668580809e-04  4.10599634665e-04 -9.04830245207e-04 -3.13122112035e-03 -1.41942521961e-03  2.47341992848e-03 -4.20066914086e-04  1.13510147867e-03 -2.02252619466e-03 -1.55982037701e-03 -9.87213392203e-04 -2.12020493837e-03  2.46002600839e-03 -4.93493100951e-04  2.67143766355e-03  3.27335174637e-04  3.07297431211e-03  2.83369580320e-04 -3.59040248945e-03  1.75317285931e-03 -1.64606993937e-03 -1.43471795132e-03  6.20326533406e-04 -1.40004585331e-03 -1.31831292374e-03  1.46224440205e-03 -2.04293344597e-03 -2.49550285743e-03 -2.84414242393e-03  9.12680531144e-04 -1.79299709365e-03  5.05046025203e-04 -1.85351967181e-03 -3.99375236173e-03  2.32942781375e-04  5.38749818786e-05  3.87856841714e-04 -2.96861867078e-04 -9.32708093439e-04 -1.75282093370e-04 -8.55991261210e-04 -9.40016069725e-04  8.48111944322e-05 -9.73104695708e-04  3.56600607083e-04  1.49069189764e-03  7.53549014902e-04  1.55893054376e-04  1.47898093575e-03  8.35050581640e-04  1.21706371400e-03  1.19766916785e-03  3.22418054310e-03  1.57520331511e-03  3.16066861000e-03 -2.98687676467e-03 -6.77587198429e-06  1.78648589086e-03  4.61158419985e-04 -6.95522932759e-04  6.96206124016e-05 -5.35243839587e-04 -1.03481292186e-03  9.75515766221e-04 -1.67732594850e-03 -3.16804826429e-03  2.52466393520e-04 -2.58861043775e-04 -1.92382604064e-03  9.55392145197e-04 -6.59329924732e-04 -3.01399362082e-03  7.58489483749e-04  1.40408674104e-03  2.10029801954e-03 -1.76700245733e-04 -1.41768307296e-03 -2.59305459650e-03  3.40714474700e-05  2.03139736107e-03  1.14868603443e-03  9.81218993003e-04 -7.04977265640e-04 -1.94706021830e-03 -1.73319162216e-03  7.05601225352e-04  3.17859636280e-03  2.07111230938e-03  2.94647656434e-03 -7.59359201888e-04 -3.19080135174e-04  1.86767973376e-04 -2.86817419882e-04 -8.39540951729e-04 -2.13326603153e-03 -7.76727563176e-04  6.30531489083e-04 -1.75441599600e-03  8.78317654884e-04 -1.34850266425e-03  1.65531127421e-03 -2.67084235604e-03  8.24457206792e-04  3.48531120441e-03 -2.21423037063e-03  1.84729665116e-03  3.62112036580e-03 -2.99505956905e-03 -3.00918725304e-04
 5.14996695643e-04 -1.85672548934e-03  1.46440635381e-03 -3.96243162985e-03  1.62762133815e-03  2.29832164777e-03 -1.72988802352e-03  2.43499148361e-03 -5.53584668658e-04  2.56660273450e-03 -1.01083081008e-03  4.70369104541e-03  4.13485733354e-03  9.50522453086e-04  1.05113076243e-01 -8.00754191252e-03  8.00121978726e-04  1.45449408731e-03  1.56251775922e-03  1.35627562046e-03  1.27641534205e-03  8.52612937479e-04 -3.77617431883e-03  1.04247524863e-03 -5.95044059679e-03  3.83164102392e-03 -3.40918266784e-03  2.21967248688e-03 -4.47104210373e-04 -5.50854222350e-03  3.13972008773e-03  3.63781482972e-04  2.06846291052e-03 -1.92884394239e-03 -2.04670645554e-03  2.38772471752e-03  2.28970479928e-03 -4.36182027063e-03 -1.43034654316e-03 -2.80054861031e-03 -2.99105422551e-03  1.09523622916e-03 -1.37340749671e-03  3.10721372494e-03 -4.39271022092e-03  1.67845288402e-03  1.21471710447e-03 -8.59786688467e-04  1.42896033113e-03 -7.37689687715e-04  1.70177435980e-03 -4.43839906455e-03 -7.06406045105e-03 -9.90648432279e-04  4.23576419707e-03  3.02604405809e-04  7.68354048426e-04 -9.60673219788e-04  2.50863404719e-04  1.13955258459e-03  1.80902348666e-04 -3.30117340689e-03 -2.55657153773e-03 -6.92745977775e-04  3.98223462906e-03 -1.86478199703e-03  9.97735550121e-04 -3.48943586204e-03 -2.02609041228e-03  1.71693732888e-03  9.45875503611e-04 -3.94850074130e-03 -1.45628552195e-03 -3.72555258643e-03 -1.21112587724e-03 -1.23175005708e-03  3.23210595134e-03 -3.06911868456e-03 -1.57948100853e-03 -1.63372711624e-03  5.69499287278e-04 -6.30609784920e-04  3.42141184335e-03  1.61935299538e-03 -4.08097809653e-04 -8.55166800443e-06  1.73298436761e-03 -4.85514314246e-04 -2.74960914352e-03 -2.67063281824e-03  1.49397366500e-03  1.93064702494e-04  1.43448660572e-03 -1.45729743947e-03 -2.33332962107e-04 -5.19473620625e-04  1.76906561406e-03 -1.35740032068e-04 -2.48104024358e-03  2.96361962366e-03 -2.20564885617e-03 -1.93245760987e-03 -1.82429321376e-03  4.35368228734e-03 -1.42721140754e-03 -3.70238291396e-03 -9.79884480960e-04  2.06101719919e-03 -3.47420761193e-03  3.36616509279e-03  5.76551582517e-04 -4.62050125729e-03  1.17576344774e-04  1.34574756542e-03  2.92036422858e-04  1.37234007814e-03 -1.86791747770e-03 -3.36889865485e-03  6.60901752825e-04  4.22823890970e-03  3.99409062220e-03 -1.44152296123e-03  2.66071574040e-03 -9.61463756994e-04 -1.15982963901e-03  5.85369483097e-04 -7.34346156583e-04  2.37983410847e-03
-1.11698005898e-03  2.27419568662e-03 -2.68765730670e-03 -6.60606982267e-04 -4.49629727364e-03 -9.78633749499e-04  7.12357261671e-04 -2.49911902808e-04  1.89799071334e-03  9.96212915968e-04 -1.28594507665e-03 -4.09181971508e-04 -2.38847920178e-03  9.85868586105e-03 -8.00754191252e-03  7.62644834112e-02  3.74189580980e-03  6.82440177315e-03 -1.63925689176e-03 -1.57684954031e-03  7.74236030464e-04 -2.64796421099e-03 -4.69303236177e-03  6.36973281866e-04  5.92128853684e-04  1.34319441890e-03 -2.18039803751e-03 -4.14658220816e-04  6.22032490775e-04 -7.23414791738e-05 -2.43042805122e-03  1.32057182544e-03  1.80534776103e-03  1.77822014297e-03 -5.11472040821e-04  3.16752387652e-03 -2.13968585293e-03 -3.33822907310e-04 -5.45254142665e-04  1.44494353178e-03 -2.21747280867e-03 -3.00173886044e-03  4.09264276990e-03  6.12007895477e-05  3.69445502732e-03 -2.39376014455e-03 -1.24891885283e-03 -3.99984121859e-04 -1.95313195446e-03 -6.16661552304e-04  2.26432976908e-03  8.32242976910e-04  9.27240427987e-04 -7.07784997281e-04 -3.72001970813e-04  1.97672461820e-03 -3.64768043139e-03 -1.18115984899e-03 -2.56176173645e-03 -1.95418796634e-03  4.76176969081e-03  1.96397471467e-03  1.10808814504e-03  8.47202761894e-05 -1.42174020869e-03 -2.05662772598e-03 -6.05990322708e-04  1.60204138076e-04  2.36694590736e-03 -1.41801032448e-03  4.49736715454e-04 -1.03107818226e-03 -2.84805808296e-03 -1.36850693620e-03 -3.98525937491e-03  4.82356007915e-03  2.81688722207e-03 -2.13151895241e-04 -9.72457414340e-04 -4.41012186801e-04 -2.02066503012e-03  9.21553668001e-04 -7.50612912667e-04 -1.17842436315e-03  4.44824738790e-03 -6.23527056048e-04  4.84293989754e-03 -5.01366639462e-03  2.95412640227e-03 -1.11647742947e-03  2.17900372642e-03 -2.49153385734e-03  1.21432432437e-03 -7.78770086739e-04 -1.28880909252e-03  2.81703126770e-03  2.44478688160e-03 -2.65920580213e-04  2.52087765165e-03  1.81315343517e-03  1.07492841603e-03 -5.00515285593e-04 -1.84708659560e-03 -3.11232654570e-03 -1.95986497477e-03 -1.76164069756e-03  7.39537547857e-05  2.71189595667e-05  1.55399591820e-04 -7.37533190403e-04  9.34145340819e-04  1.28962950239e-03 -7.12194147083e-05 -8.64878723793e-04 -7.74041751131e-05  8.48972019302e-04  3.91253640167e-03 -5.44022267547e-04 -6.40235668455e-04  4.25660670528e-04 -2.63005556554e-03 -1.24901236347e-03  8.47130151323e-05  1.17231875788e-03  1.33640882552e-03  3.95203286327e-03 -2.72184077273e-03  3.21013046610e-04
 1.77567988107e-04  4.75380801743e-04 -3.10680818422e-04 -1.39511918554e-03  1.98872638196e-03 -2.09127995249e-03 -4.38633431380e-04 -2.25576070247e-03  1.39438654157e-03 -3.43227531664e-04  1.06625010452e-03  1.01977798198e-04 -9.36915206344e-04  1.66205288892e-03  8.00121978726e-04  3.74189580980e-03  5.47281346529e-02  2.64361830871e-03  6.57439257961e-03  1.64277984944e-02 -3.15733240234e-03  2.19930100445e-04 -2.45734173339e-04  1.67039916274e-04 -5.92610966970e-04 -2.29509894184e-04 -2.36358461460e-03 -3.39476945634e-04  1.63202514841e-03 -6.48073816098e-04  1.90215301445e-04  1.77230732357e-03  8.20779775956e-04 -1.33893144740e-03  7.40120420375e-04  7.62528469922e-04  8.27189730844e-05  1.24341662867e-03  1.98570303208e-03  1.15738783742e-04 -2.07040306843e-03 -8.15045091220e-04  2.96778076608e-03  1.71877532861e-03 -9.77755817494e-04 -3.30336190098e-04  1.60406695329e-03 -1.09029277094e-03 -3.63236108988e-03  6.68568884742e-04 -6.42217369961e-04  1.05682493092e-03 -1.76078676020e-03  7.79082858461e-04  3.09957433955e-03 -1.71920124759e-03  3.42743438437e-04  9.01505852122e-04  1.13200524131e-03  1.41774364439e-04  1.92200490622e-05 -2.20002584729e-03  6.60224149681e-04  3.35671826120e-04  2.19732586279e-03  3.59733484309e-03 -2.10014612420e-03  1.31167818810e-03  2.76106826464e-04 -5.73119069886e-04  4.72964395513e-04 -1.87709204971e-03 -1.21259903061e-03 -1.61536949513e-03 -2.94386184556e-03 -2.32357443078e-03 -4.61865222911e-04 -5.12073372606e-04 -1.95114489489e-04 -1.28242010081e-04  4.98354414642e-04  1.23212371637e-04  1.36603725094e-05 -1.89321412630e-03 -5.53489675284e-04  1.75131756793e-03 -1.23324115424e-03  3.55426154190e-04 -1.19264479180e-03 -2.06320459451e-03  5.57219389866e-04 -5.16958722009e-05  1.53773486803e-03  1.11532487508e-03 -3.83652264020e-04  9.49459562797e-04  2.63237894939e-03 -3.24342550943e-04  1.37508125467e-03 -6.53288345442e-04 -1.45760187097e-03  4.74461777481e-04 -4.69335550395e-04 -6.27391566082e-04 -8.10001440861e-04 -1.39797196515e-03  1.95858892720e-03 -5.27710174672e-04  1.27374401266e-03  2.96607101096e-03  5.19918454104e-04  1.18602610081e-03 -1.46156080956e-03 -1.60034637328e-03 -3.06685741602e-04  2.38859450641e-06  1.03065619275e-03  6.46625277554e-05  2.19618369175e-03  2.44656120413e-03  6.15193797709e-05 -1.17538083135e-03  2.68121050683e-03 -1.60135370655e-03 -1.02632742502e-03  1.61861723219e-03 -2.37224765448e-03 -8.28856517226e-04
-3.07112489781e-04 -1.85093840814e-03 -1.52644338596e-03 -6.01937791870e-04  1.62472478829e-03 -9.01767154272e-04  4.93091421115e-04 -2.51575027109e-04  1.72926823070e-03 -1.54850448192e-03 -1.00895449070e-03 -1.43350413449e-03  8.82951448721e-05 -1.18274182711e-03  1.45449408731e-03  6.82440177315e-03  2.64361830871e-03  6.23343320921e-02  5.28408036108e-03 -4.14829832289e-03  8.35675702299e-03  6.52814857764e-04 -1.97065955836e-04  1.05111783805e-03 -1.66629560855e-04  2.12966622078e-04 -1.08787118446e-03 -9.45786233622e-04  4.68497576596e-03 -2.40188526740e-03  1.59629160141e-03 -2.52613285875e-03  1.31946144279e-03  2.64551124457e-04 -5.18098053338e-04  1.27285880274e-03 -2.02513509487e-03  3.25271521665e-03  8.34168475748e-04  7.38237510630e-04  1.34265591432e-03  2.56790147537e-03  3.85421865791e-03  1.51053291943e-03  3.96855122910e-03 -1.79196048653e-03  4.52438849926e-03 -3.17804666362e-04 -2.92939540999e-03 -3.40910440973e-04 -1.10370632929e-03 -1.15652767742e-03 -3.21897864377e-03  4.08945207743e-03  2.32749748849e-03  3.02040305713e-04 -3.25802182447e-05 -4.66651907294e-04 -1.32337308014e-03 -1.35840169699e-03  1.09722983093e-03 -4.92177523147e-03  9.19721237280e-04 -2.06263932778e-05  1.24448477633e-03 -2.50954142960e-03  5.09895387733e-04  6.99398608243e-04 -1.63523292292e-03  1.23346672153e-03  5.24548387700e-03  3.11922881805e-04 -7.86359526887e-04 -4.80740758101e-03 -3.43417605854e-03  2.84245901659e-03 -9.18323301416e-04  7.15522113365e-04  4.20259072579e-04  1.66532497394e-03  1.00867457597e-03 -6.53955694376e-04 -5.19859265256e-04 -1.71896341595e-03  6.27644329187e-04 -4.07178928938e-04 -5.79861414940e-04  2.83652281318e-03 -1.81170074743e-03 -9.37553276187e-04 -2.96411854722e-03 -2.31254159044e-03  2.59709688513e-03 -4.36750760659e-04  3.90365747034e-04 -5.16090405439e-04  1.26082760368e-03 -1.12815792834e-03  1.01758601819e-03 -1.08779033061e-04 -1.96606117733e-03 -2.09829472864e-03 -1.36372734087e-03 -9.13285511890e-04 -1.86392314615e-03 -5.72480412635e-04  2.23876395628e-03 -2.74466926477e-03  1.37737151952e-03  1.36939329078e-03 -1.85614289827e-04  1.07125725579e-03 -1.04670195263e-03 -7.86825104045e-04 -1.66233384394e-03 -1.49311364762e-03 -3.04694076620e-03  1.40863601559e-04  9.95262411031e-04 -5.26948659548e-03 -1.60446154353e-04  3.27366338780e-04  2.12350372359e-03  7.53413169675e-04  1.68922830923e-03  1.75850741943e-03 -2.16139561012e-03 -9.25015545627e-04
 2.73613776113e-04  1.06669487642e-03  9.94629352218e-04  1.99122159240e-03 -1.03190867786e-03  7.05284330651e-04 -2.26280195151e-03  2.07871200599e-03 -2.15281687976e-03  1.88943508007e-03  3.46009636089e-03 -4.45895417504e-03 -3.15531944498e-03 -1.47596448701e-03  1.56251775922e-03 -1.63925689176e-03  6.57439257961e-03  5.28408036108e-03  8.43117648040e-02  7.87528378989e-03 -5.23532764185e-03  1.23283312787e-03  9.55227301104e-04  3.24072791296e-04  2.64349906482e-04 -1.08657445891e-03 -1.00085429326e-03  7.82952482889e-04  4.57127578097e-03 -1.41042678232e-03  3.63301701235e-04 -1.10103628237e-03 -9.71099649250e-04 -2.43677051955e-03 -1.24042934623e-03  2.16239329673e-03 -3.68393776462e-04  5.44596113374e-03  2.00025629641e-03 -2.47099392676e-03 -1.86097853918e-03  3.75722684610e-04  2.68148667443e-03  2.91616233588e-05 -7.81043937604e-04 -3.00782401696e-03  4.93436740005e-03  1.70609364632e-03 -3.00103833450e-03  1.32721525237e-03 -2.62407480950e-03  4.20058758200e-03  1.06865381229e-03  2.41772745883e-03  4.22272237961e-03 -2.01077115708e-03  5.17239763335e-04  7.61305213442e-04 -6.75697474523e-04  7.98571778743e-04  5.25650652714e-04 -8.76830031346e-04 -1.19745691539e-03  3.37069523037e-03  1.84299080479e-03  5.60825690083e-04 -1.93124463645e-04 -1.09494126369e-03  2.11298651779e-03 -2.66140705232e-03 -4.80880237931e-05 -1.30676646201e-03 -4.78005229798e-03  1.35777617989e-03 -2.55441769075e-04 -3.11481964258e-03  4.57800979131e-04 -3.75160039132e-03  2.50527046007e-03 -1.57085729115e-03 -5.37589252764e-04  2.64981515527e-03  2.16757906877e-03 -1.08326427057e-03 -3.21999847048e-03  1.05233776155e-04 -1.50731594162e-03  7.56224346387e-04 -9.53484589027e-04  2.06296728687e-03  6.97200099558e-04 -1.40965730013e-03 -1.34918525907e-03 -2.73255772620e-03  3.84907317852e-03  1.66606572784e-03 -1.37188049938e-03  2.70359888031e-03 -1.40705758204e-03  9.31011287516e-05  1.59468460223e-03  4.99339461988e-04  5.05135528832e-03 -4.47049030369e-04 -3.19519761502e-03  3.32787470262e-04  1.78233652306e-03  1.03811914315e-03  4.29659274107e-03  5.50863191869e-03  1.07219524501e-03  3.91969480908e-03 -1.56751016664e-03 -3.64270246752e-03 -2.96963085440e-03 -3.57606212400e-04 -4.42737840861e-03 -5.57273973610e-04 -4.20834034539e-03  7.93224945561e-04  5.97991383065e-04 -2.44093146607e-03  1.33035377191e-03 -1.34399184384e-03 -4.02343171810e-03  5.95705845697e-04 -2.14794663582e-04 -2.47720422211e-03
 1.52201246928e-04 -2.71412123139e-04 -1.27520754514e-03  9.45491389286e-04  2.53128046748e-03 -4.40228668735e-03 -2.95948915188e-03 -2.17862681529e-04 -8.27557888871e-04 -7.90977000911e-04  1.72467656734e-03 -1.33680322671e-04  1.80110918465e-03 -5.67668580809e-04  1.35627562046e-03 -1.57684954031e-03  1.64277984944e-02 -4.14829832289e-03  7.87528378989e-03  7.77383493984e-02 -1.26491900628e-02  8.34045115733e-04 -3.70282571007e-03  5.89016464736e-04 -2.52864629622e-03  1.32381710904e-03 -1.01023465855e-03  1.09031474844e-03 -7.66699378034e-04 -2.30392342920e-03  2.37315897448e-03  2.54240955251e-03  2.12397172068e-03 -1.24266056525e-03 -8.35302167860e-04  1.32720999814e-03  1.52078754012e-04  9.60960467312e-04  1.66142052599e-03 -2.97392762522e-04 -2.61415893682e-04 -9.83709441218e-04 -1.18392002696e-03 -2.36148755652e-04 -2.27733349215e-04  3.55231321733e-03 -2.39927163407e-06 -1.13726708862e-03 -7.99383795204e-04  2.42312583329e-03  2.93074075345e-03  2.84378640184e-03 -2.10151573855e-04 -4.14414123700e-03  4.34963433738e-04 -3.28107356123e-03  2.44474896376e-03  2.84294591466e-03 -1.32636484404e-03 -8.92341948116e-04 -4.36067638308e-04 -2.71067432477e-03  1.10819707060e-04  2.42183074190e-03  3.24965053234e-03  4.62305727543e-03 -4.38419039794e-03  3.10011273584e-03 -8.77690008931e-04 -2.31157226059e-04 -1.67390905770e-03 -7.92105167224e-04  1.01115797914e-03 -2.99210078629e-03  1.81960541701e-03 -3.96772886982e-03 -2.77663475555e-03 -1.82889563254e-04 -1.60225525583e-03  5.44357608688e-03 -2.51580981712e-03 -1.25631448908e-03  4.46279705706e-04 -3.65954388441e-03 -1.20015942105e-03  5.89305224414e-04 -1.03932069308e-03  3.54287483699e-04  1.24861792354e-04 -1.89622279561e-03  1.75592756267e-04  4.54430586288e-04 -1.72368907887e-03  3.38173199785e-03  2.13510103946e-03  5.46972746787e-04  1.94475533457e-04 -9.09543615198e-05  2.05031519930e-03 -6.60129972411e-04 -3.17225261399e-03  1.61222543910e-03  1.69595206893e-03  1.40621521843e-03  4.86239287761e-04 -8.05452020261e-04 -1.33009401502e-03 -1.16779177354e-04  4.49919303300e-03  1.59145546120e-03 -8.97813173868e-04  2.44888229414e-03  4.40624253533e-04 -9.22165489520e-04  1.31182039663e-03  1.51877596288e-03  2.98524767779e-04  1.12588724429e-03  8.91793995017e-04  1.39802340124e-03  7.18950723329e-04 -2.54471497653e-04 -3.22874968713e-03  5.66593922761e-04 -2.39720181790e-03 -2.41149176846e-05 -3.00436003993e-03 -1.01187408283e-03
 7.46075221024e-03 -1.30675179322e-03 -1.75244423704e-03 -1.44121356931e-03 -2.22247511761e-03  6.06382829414e-04  1.53527563688e-03 -3.99658340125e-03  4.49749495216e-03 -1.64168517692e-03 -6.62223993156e-04  3.80905825361e-03  3.25670498582e-03  4.10599634665e-04  1.27641534205e-03  7.74236030464e-04 -3.15733240234e-03  8.35675702299e-03 -5.23532764185e-03 -1.26491900628e-02  8.91688931682e-02  5.18322276710e-03 -3.14580585828e-03  2.52788639882e-04 -3.80963148627e-03  5.44680780890e-04  5.83874994488e-04  7.85441136856e-04  6.23054852986e-03 -1.66784669336e-04  3.00780903556e-03 -1.00054789236e-03 -4.22220953083e-03  2.77210779421e-03  6.14538883072e-04 -7.13729068660e-04 -2.11296283397e-03  2.50200555887e-03  1.36717216873e-03 -3.08403668329e-04 -7.46912355447e-04 -3.12788385949e-04  1.10441740508e-03  1.98245713983e-03 -1.08697444477e-03 -1.12222136874e-03  3.34760005940e-03 -1.98381430152e-03  2.48771932569e-03 -1.65689195043e-03 -3.01799273607e-03 -3.49268445152e-03  1.08136102338e-03  5.80528600787e-04 -4.98353584797e-04  5.29016592843e-04  2.16666237225e-04 -3.96193541403e-04 -1.57073729633e-03 -2.69936607364e-03  3.99084119484e-04 -1.31526349573e-03  9.38557282256e-04 -3.46324223724e-03  3.60281608620e-04 -2.47669662474e-03  4.03634014927e-03  1.24359412018e-03 -1.12748846132e-03  1.49578583243e-03  3.23457382919e-03  2.97589214510e-03 -7.35631481239e-04 -4.67677759611e-03  1.60637778369e-03  2.86144239941e-03 -3.19561337299e-03  1.54452861842e-03  1.18886467884e-03  2.23800582501e-04 -9.62564111097e-04 -4.60080544110e-04  1.26776714056e-03  5.04237888343e-03 -4.17943415863e-03  4.91309890906e-04 -3.13725614874e-03 -3.16413866779e-03 -4.33014850592e-04  4.12652479660e-03 -2.01544778922e-03 -1.64159513930e-03  2.45612238774e-03  5.91963993942e-04 -2.39518829832e-03 -1.51014388882e-03 -3.72545093598e-04  2.32377700801e-03  1.72216679946e-03  8.28418028465e-04 -1.33773872860e-03 -3.47368264366e-03 -2.51965939332e-03 -2.10975751295e-03 -3.66984053773e-03  6.61515112212e-04 -7.28673332018e-04 -1.05240579370e-03 -3.32404713797e-03 -2.29732092726e-03 -6.63330679443e-04 -1.66452662489e-03  3.05503088586e-03  8.79140464476e-04  3.20752040864e-03 -2.52276907653e-03 -1.25677532572e-03 -1.10721367172e-03 -4.87241213798e-04  5.78790022929e-04 -2.82336143948e-03 -9.81903517220e-04  3.67826181831e-03  6.99579133778e-04  3.08573499947e-04 -3.53021498669e-03 -3.06509914894e-04  4.13685473260e-03
-1.82118868291e-03 -3.12553547712e-03 -7.53616000047e-04  5.11658252376e-03 -1.64538047476e-03 -3.69464167615e-03 -3.90632925166e-04  3.27811956324e-04 -1.53687175947e-03 -7.65984159126e-04  2.91816654844e-03 -3.13149538342e-03 -2.96857268461e-03 -9.04830245207e-04  8.52612937479e-04 -2.64796421099e-03  2.19930100445e-04  6.52814857764e-04  1.23283312787e-03  8.34045115733e-04  5.18322276710e-03  7.65722372045e-02  3.25578813241e-03 -6.14163202705e-03 -1.37260280485e-02 -1.20881018195e-03 -1.29334776139e-04  3.74209005543e-04  1.61319872425e-03 -4.39252817251e-03  1.14270307739e-03 -2.23481949809e-03  2.27623447401e-04 -1.83140842914e-03 -1.39288856582e-03 -1.69434027813e-03  1.50300147796e-03  1.67568470604e-03  9.17318904163e-04 -2.09485048123e-03  1.68447869172e-03  2.68192970759e-03  3.09463936003e-03  1.48253554380e-03  7.72246910701e-04  5.27802497389e-05 -1.67324025912e-03 -2.47043279754e-03  7.08065878935e-04  1.31461328267e-04  9.86259152773e-04  8.94472198944e-04  1.38206672022e-03  5.61213390676e-03  1.33713865337e-03  2.44022672896e-05  1.14166770497e-03  2.48359899581e-03  2.34199148646e-03 -3.12601131098e-04 -4.62789331329e-03  5.80557762768e-04 -1.83179157778e-04 -1.24606144380e-03  1.27438106452e-03 -9.60240485369e-04  6.68518536521e-04  1.76807862356e-03 -1.30365912637e-03  4.21973971406e-04  1.36471352619e-03 -1.19617978975e-03 -1.10688024052e-03  2.40887003710e-05  2.24024280321e-03  3.94985180930e-03  1.06586884697e-03 -5.56620624697e-04 -1.60528150109e-03 -1.38175910933e-03  1.36024373775e-03 -1.70350357854e-03 -6.68875736140e-04  4.72522160173e-03 -4.19625503855e-04  3.77830442729e-04 -2.33647833385e-03  1.38644183736e-04 -2.45573475652e-03  3.56855569002e-03  4.65592503884e-03  1.24889231719e-03 -4.30613574323e-03  7.28605830786e-04 -1.06329491474e-03  5.32651717121e-04  8.93289217307e-04  7.86289163948e-04 -3.70351092771e-03  9.23741760903e-04  9.48281391829e-04  1.40081057193e-03 -1.64961605335e-04  2.98121124090e-03  1.91903157142e-03  4.44487428705e-05  9.66502083449e-04 -1.68209064092e-03  3.32816565599e-03 -2.77538884544e-03 -1.95578766403e-04 -1.59534242961e-03  3.23600844998e-04  2.94219830488e-03  1.56530525564e-03  9.64787083449e-04  6.75148654617e-04  1.69123653519e-03 -8.28088133807e-04 -1.15288979803e-03 -9.84366795037e-04 -5.18751026310e-04 -3.30650599989e-04 -2.10695959156e-03 -2.68917341989e-03  1.92305797946e-03 -1.06611094845e-03  8.89217116322e-04
-4.31801571360e-03 -2.68080459222e-03  5.40143332881e-03 -1.35200030834e-03  1.86688539214e-03 -1.38790508788e-03  2.20880216845e-03 -7.10942642375e-04 -1.26959951538e-05 -6.04407578637e-04 -2.06008303161e-03 -4.71837376964e-03 -5.82705066007e-03 -3.13122112035e-03 -3.77617431883e-03 -4.69303236177e-03 -2.45734173339e-04 -1.97065955836e-04  9.55227301104e-04 -3.70282571007e-03 -3.14580585828e-03  3.25578813241e-03  8.93422232853e-02 -4.23732601497e-03  2.84053774123e-03 -1.64093430312e-02 -3.99229558248e-04 -1.84936928414e-03  2.25682530922e-03 -5.75466627132e-04 -1.73799657159e-03  2.31311920915e-03 -1.83998189082e-03  9.76175383580e-04 -9.31536255887e-04 -3.18979116302e-03 -1.06472454830e-04  2.10899302325e-03  1.35762304187e-03 -1.05060460210e-03  3.13817923447e-03  2.16522455701e-03 -2.46460701136e-03 -4.48276917357e-03 -4.11042924867e-03 -3.78421405322e-03  2.72725993454e-03  6.99984277007e-04  4.58806692975e-03  3.05012899462e-03 -2.07961428570e-03 -3.82395492622e-04 -4.23339696198e-04  1.42704108782e-03 -1.28076099799e-03  2.82946199123e-03 -1.10760827803e-03 -2.04219911134e-03  1.52747475158e-03  1.23440366008e-03  6.96774466369e-04 -3.21835217804e-03 -2.11779965613e-03 -2.77216233823e-03 -8.49031909171e-04 -2.29317480946e-03  3.06261152541e-03  1.96260354598e-03  3.51083899078e-03 -3.44556092366e-04 -1.84480522245e-03  2.98384902115e-03 -3.99605548553e-03  1.79141491713e-03  5.45708676025e-03 -1.73118198735e-03 -5.53395945791e-05  1.87524678412e-03 -4.41172456785e-04  2.95867351906e-03 -1.33493419727e-03 -3.55085271473e-03  3.89295471978e-03 -1.54091250214e-03  2.70012452093e-03  1.33016888452e-03 -3.91124588205e-04  4.66676598041e-03 -2.51498064143e-03  1.32261516538e-03  1.34132128523e-03 -4.15193987031e-04  2.44514011601e-05 -8.92115758253e-04 -1.28273105785e-03 -4.16240151169e-04  2.11719296963e-03 -7.82180603417e-04 -6.50799204066e-05  7.36627608568e-04  1.33119378794e-03  8.53772068871e-04  3.95921400229e-03 -1.84096735381e-03  2.25526535862e-04  5.41305559536e-06 -7.30977722394e-04  4.11688409150e-04 -6.81637484388e-03  5.78094817329e-05 -6.83451149619e-04  1.26786897061e-04  5.85762690560e-04 -9.53107692050e-04 -5.11975714093e-05  5.43140250140e-04 -4.11286422679e-03 -6.53114666153e-04  1.37835309905e-03  8.98416571008e-04  3.74760363170e-03 -1.06785055092e-04 -4.95215930062e-03  2.33435280441e-03 -1.01103969947e-03 -8.33141576188e-04  8.25367854010e-04  3.62148224689e-03
 2.75068717830e-03 -6.08333961840e-03 -2.73650594485e-03 -1.67461438610e-03  6.72102943298e-03 -2.46721954959e-03  1.26003656474e-03  9.88850522564e-04  1.71373611103e-03 -2.86034445518e-03  6.47270271682e-04 -3.35168221381e-03  1.10969860824e-03 -1.41942521961e-03  1.04247524863e-03  6.36973281866e-04  1.67039916274e-04  1.05111783805e-03  3.24072791296e-04  5.89016464736e-04  2.52788639882e-04 -6.14163202705e-03 -4.23732601497e-03  8.51727884283e-02 -8.12961349836e-03  4.33460596033e-03 -1.05338886758e-02 -1.30472879558e-04 -1.06926159540e-03  2.69874345896e-03 -7.42339407703e-04  8.46479341693e-04  2.84263023942e-03 -3.26896135975e-03 -3.63633267997e-03  1.11808631181e-03  2.68076629189e-03 -6.02369808206e-04  1.03732827436e-03 -1.90894674571e-03  3.55254279287e-04  3.07440230850e-03 -9.45893780553e-04 -1.00257922798e-04 -1.13338657463e-03  2.13563013830e-03  1.30786372704e-03  2.03536964953e-03 -7.74155482855e-04 -2.48584786334e-03 -7.15586394439e-04  2.09290821969e-03 -1.78838853273e-03 -3.21050874079e-03 -1.20706298228e-03  1.16764523901e-03 -1.67426687602e-03  2.45994226125e-04  8.02653555611e-05  1.03274523050e-03 -3.08010259145e-03 -1.58818955569e-03  2.47217491830e-03  3.40816365476e-03  3.43602260548e-04 -8.02478440552e-04  1.50782636031e-03 -3.17161077766e-03 -2.08348988037e-03  3.08259712565e-03 -1.91060210028e-03  6.11478464388e-04  2.19322150114e-03  3.27271789869e-03 -7.54087336773e-04 -1.17624396523e-03  1.82935718443e-03 -4.28659516026e-04  1.06648933586e-03 -2.18017421815e-03  2.50328135739e-03  7.57702389852e-04  9.60335309920e-04 -5.91830702477e-04  1.15441248913e-03  3.89271526217e-05 -1.32086074152e-03 -3.08130259663e-03  3.83213983941e-03  1.18789490337e-03 -2.55989939908e-03 -1.70352416324e-04  4.32486336693e-03 -5.34484760765e-04 -1.80623799913e-03  5.64258648051e-04  8.12912670908e-04  2.47704301839e-04  4.63620973780e-03 -2.45728277654e-03 -2.58358513914e-03 -2.22100546639e-03 -1.19006949020e-03 -3.80987769904e-03 -3.63618670894e-03 -2.93317220853e-03 -4.72966313792e-04  4.01859567057e-04 -6.57528770363e-04  2.26206730257e-03  1.01267417837e-03  3.49089917344e-04 -1.62649843967e-04 -2.54525666699e-03 -1.78523139071e-03  9.08414566251e-04  2.09099485125e-03  1.43627874028e-03 -6.62911141317e-04  1.54481359625e-03 -1.11167174869e-03  9.11288665619e-04 -6.68294147527e-04  1.24587516345e-04 -2.63362339841e-03 -3.62149387247e-03 -5.84657614336e-04 -1.10478222032e-03
 3.89875264250e-03  3.16955969601e-03  1.88508873837e-04 -8.40632712049e-04 -4.45581357863e-03  2.98451974639e-04  5.09001481944e-04  3.98369508530e-03 -2.28786059313e-04  1.55598736434e-03 -5.28403532251e-03  5.78906748355e-04 -3.90885770922e-03  2.47341992848e-03 -5.95044059679e-03  5.92128853684e-04 -5.92610966970e-04 -1.66629560855e-04  2.64349906482e-04 -2.52864629622e-03 -3.80963148627e-03 -1.37260280485e-02  2.84053774123e-03 -8.12961349836e-03  8.67545492658e-02 -3.96785211588e-03  3.13639217020e-03 -2.13563389017e-04 -3.52204783798e-03 -8.70238434319e-04 -4.74040937212e-03  3.42614135010e-03 -1.11509889258e-03  2.06315031828e-03 -4.55803401747e-04  2.42956972153e-03 -4.75005515097e-03 -3.78204134864e-03 -7.61522797538e-04  2.73713913711e-03 -3.68877276732e-03 -5.29265767824e-03  2.06828568815e-03 -1.49757922467e-03  9.80865485864e-05 -3.51358185366e-03 -2.80308083018e-03 -2.74014490142e-03  1.25698734158e-04  1.34702049356e-03 -5.18839906170e-03 -5.12869918564e-04 -1.63579376600e-03 -2.37866562546e-03  3.45131274127e-03  8.72047201268e-04  8.93456544465e-04 -9.49449204591e-04  1.88782290814e-04 -1.38882318592e-03  3.68580565437e-03 -2.12391281841e-03  2.15918090042e-03 -4.24933617251e-03 -2.65297143491e-03  4.81446189745e-03  1.44996925468e-03  9.24729894220e-04  3.36148591912e-03 -4.93536135739e-03 -1.62701934305e-04  3.19799964488e-03  4.64538420941e-03  2.18710549873e-03 -4.27283713365e-03 -1.03790707760e-03 -2.31510855708e-03  1.59872501990e-03  1.62651398504e-03  3.03063482400e-03  1.76123910176e-03  1.76536356458e-03  1.04400197262e-03 -2.53898083400e-03 -3.21999023319e-04  1.57697961596e-03 -8.32464114720e-04  2.30102495823e-03  4.65909879947e-04 -3.20169735355e-03 -1.99610115170e-03  4.25929613421e-04 -8.14592682046e-05 -1.11099823005e-03  1.39762057403e-03 -1.71979952869e-03 -2.85395170937e-03  2.60266230222e-03  4.28446371524e-03 -5.18005584193e-03  4.97023447055e-03  3.17053696506e-03  2.60947613098e-03  2.65352928475e-03 -5.35865654466e-03  9.23632994403e-04 -1.25727739195e-03  1.28705799681e-03 -1.84170979223e-03 -7.11680081345e-05  1.60156305122e-03  5.47536128004e-03 -2.16983829966e-03 -2.24068526452e-03  1.24856265528e-03 -8.98613136407e-04  7.30652395525e-03  1.38090285601e-03  3.66879907383e-03  1.17716726081e-03 -3.41486499530e-03 -6.16049152885e-04 -6.64007588440e-04  2.53931916586e-03  4.33219713068e-03 -1.17959707779e-05  1.12125979986e-03 -3.29077816788e-03
-6.05616337749e-04  5.32698582732e-04 -4.39503995961e-03 -1.35725944793e-04  7.40298490727e-04  2.45054572571e-04 -2.71817113668e-04  2.87506319475e-03 -1.40708232771e-03 -7.10230787940e-04 -1.63131731402e-04 -4.44927420517e-05  1.59209063192e-03 -4.20066914086e-04  3.83164102392e-03  1.34319441890e-03 -2.29509894184e-04  2.12966622078e-04 -1.08657445891e-03  1.32381710904e-03  5.44680780890e-04 -1.20881018195e-03 -1.64093430312e-02  4.33460596033e-03 -3.96785211588e-03  5.53250511000e-02 -1.38187670027e-03  2.93115235604e-03 -7.07060791984e-03  2.23296780084e-03 -5.37351360325e-05 -1.58312890403e-04  8.83620392062e-04 -2.00957996221e-03 -2.72316305523e-03  2.96144608760e-03 -1.25774683675e-03 -1.07073352114e-03 -3.40717795583e-04 -2.13498471420e-03 -8.82368935507e-05 -1.19921939702e-03  5.38916235365e-04  1.47355817395e-03  4.24982788173e-03  4.22816949819e-04  2.04666039769e-03  8.23037198589e-04  4.03322076856e-04 -2.05751176246e-03  1.98853054468e-03 -1.54346652154e-03 -1.48889974753e-03 -1.74630125186e-03 -2.06174319320e-03  4.15130019533e-04 -8.69093176264e-04  1.07809843792e-03  5.30252290754e-04 -1.35306304869e-03  1.22692342756e-03  3.35935181408e-03 -4.72042631484e-04 -1.78650406804e-03 -1.16440364404e-03  2.80501031452e-04 -2.45408838279e-03 -2.89029414820e-03 -1.23647270097e-03  9.87532739098e-04 -1.86565524144e-03 -1.85441054911e-03  4.43122516846e-03  1.98216771692e-03  2.20119370317e-04  1.61627085279e-03 -4.45593270969e-04  6.01967661599e-04  7.17078298234e-04 -4.65929471464e-04  1.62156621716e-03  1.66441537403e-03 -8.43290163173e-04 -1.46970926203e-03 -6.62401833572e-04 -3.51922937844e-04 -8.66632389798e-04 -7.52537977154e-04  2.51981740881e-04  7.01302694745e-04 -5.35173515335e-04 -1.39714340630e-04  1.36573369003e-03 -2.35664391324e-03  1.27672826042e-03  9.74577925891e-04 -5.54181988017e-05  1.16901511983e-04 -8.43367273966e-04 -2.19624924704e-03 -2.27577284103e-03  8.35709152746e-04 -8.18012146526e-04  1.99809585401e-03  2.45249305363e-03 -2.14974603676e-03  2.39492871336e-04  1.49449566474e-03 -2.82130035668e-03  3.59277560044e-04 -1.51025028875e-03 -6.82018457572e-04 -3.83711340389e-04  2.37592992238e-04 -5.46526469788e-04 -1.07285303943e-03 -9.66729317224e-04  1.47678776093e-03 -1.33731392646e-03  3.20584242430e-04 -9.24593205211e-04  3.25217887305e-03  3.42182185001e-04 -1.49181043920e-04  1.08816869779e-03  1.26665341033e-03  8.08399595907e-04 -1.86150982358e-03
-5.05589220429e-04 -5.70166291345e-05  8.33558338702e-04 -3.04200016511e-04 -4.29979231087e-03  3.87526389810e-03  7.95593737511e-04 -1.79514023372e-03 -5.16971501584e-05 -3.39873880584e-03 -1.50167209600e-03 -4.12663097908e-04 -1.64064348473e-03  1.13510147867e-03 -3.40918266784e-03 -2.18039803751e-03 -2.36358461460e-03 -1.08787118446e-03 -1.00085429326e-03 -1.01023465855e-03  5.83874994488e-04 -1.29334776139e-04 -3.99229558248e-04 -1.05338886758e-02  3.13639217020e-03 -1.38187670027e-03  8.36277815492e-02 -2.15427023935e-02 -5.43016125563e-03  1.84192327964e-03  2.99138553220e-04 -1.34062301581e-03  4.88582751243e-03 -3.55593534254e-03 -1.60400998636e-03  6.92202131582e-04  5.43476455326e-03 -6.88952129368e-04  1.92600180745e-03  1.09798930478e-03 -2.29391145934e-03 -8.93638816410e-04 -1.31424345026e-03  9.70066340298e-04  4.16894624580e-03  4.08458623071e-04  4.93830960180e-03  4.69489281905e-03  1.78990984588e-03  1.34424812963e-03 -3.17611609074e-04  1.82278597128e-03 -9.08103014948e-04  1.56403845732e-03 -1.79249146879e-03  1.26120249130e-03  2.14352180768e-03  2.25775709460e-03 -1.62143000667e-03  3.37081986120e-04  3.47525926622e-04  2.96463282388e-04 -3.98186556983e-03 -2.59012786718e-03  1.34021000115e-04 -8.98621881481e-04  7.92007466812e-04 -3.20618607356e-03  5.78089428540e-04 -4.10307620407e-03  2.05760350991e-03 -2.20778107923e-03 -3.93788827311e-04  3.36181392403e-03  7.39477625386e-04  2.14608713538e-03  3.22021740680e-03 -1.42024478634e-04  4.58768807612e-04 -2.47462465093e-03 -3.93982440721e-03 -7.81419104663e-04 -6.79805685122e-04 -3.79856993618e-03 -2.75694493870e-03  4.75559361486e-04 -3.79231567851e-03 -2.47105166653e-05  8.67209486659e-04 -1.59073283140e-05  5.44923376648e-04  6.46134886729e-04 -2.92748550097e-03  4.01677375569e-04  6.20491958451e-04 -2.49929669283e-03  4.58017440011e-04 -2.42171036248e-03 -9.31849841108e-04  4.37828435104e-03  1.97437590440e-03  1.31508300887e-04 -2.72328309635e-03 -1.87319914928e-03 -1.82829297723e-03  1.81684360132e-03 -7.23346871472e-04 -1.98993123842e-03 -2.18010570628e-03 -2.01232061522e-03 -1.14020870456e-03 -7.52328964263e-04  5.19313538593e-03  1.62791324284e-03 -1.83360872077e-03 -1.58545690871e-03 -6.22496725151e-03 -9.71472825865e-04 -3.43662363110e-04  2.24351623666e-03 -3.75502919199e-03 -1.39412956675e-03 -4.36099445441e-03 -1.38108643417e-03 -2.31112585095e-04  3.20317246719e-04 -1.18473399505e-03 -1.04813554970e-03
 1.60828969247e-04 -2.67043774335e-04 -1.43592580981e-03 -1.39295883713e-03  2.35768135472e-03  4.31363016852e-04  4.93505950359e-04  3.11690750180e-03  4.89349145599e-04  4.12659670888e-03 -1.24514417704e-03 -1.03036485051e-03  3.21260112829e-05 -2.02252619466e-03  2.21967248688e-03 -4.14658220816e-04 -3.39476945634e-04 -9.45786233622e-04  7.82952482889e-04  1.09031474844e-03  7.85441136856e-04  3.74209005543e-04 -1.84936928414e-03 -1.30472879558e-04 -2.13563389017e-04  2.93115235604e-03 -2.15427023935e-02  6.69922671394e-02  2.69280230477e-03  7.39361657778e-03  1.56589063844e-03  2.47618937519e-03 -2.45573793299e-03  1.27053669027e-03  8.01574033205e-04 -5.86095076974e-04  5.16240843750e-04  1.25924520283e-03 -2.91316090299e-03 -2.15231296993e-03  1.49992285070e-03 -2.87365646798e-03  5.75672130585e-04 -1.66575114509e-05 -2.99379696416e-04 -2.09697796072e-03  1.26487523251e-03 -2.42372162039e-03 -2.50629121015e-04 -2.09705424211e-03  2.55963074779e-03 -2.17453461374e-03  9.67161652696e-04 -2.02373210338e-03 -8.74719256745e-05  9.36069205845e-04  2.83894468266e-04 -1.12058612740e-03 -9.14036454363e-04 -2.55953777817e-03  1.72338198180e-03 -1.50641305341e-03  7.82826963077e-04  1.54656417135e-04  1.18070495175e-03  1.22237240004e-03 -7.47160292542e-04  1.91324721664e-04 -5.66358002449e-04  1.73577256135e-03 -1.77340833184e-03  4.35034333701e-04  1.87580261381e-03  2.12558146240e-03  1.05103820645e-03 -2.96399211892e-03 -3.20850703462e-04  2.08415883493e-03 -1.41774062544e-03  9.41270907647e-04  2.22723809985e-03  3.72719112373e-04 -1.35073947542e-04  1.66663361150e-04 -1.35424660748e-03 -7.54570507234e-04  2.48038648312e-03 -1.48469672513e-03 -5.87828738767e-04  1.59347879816e-03  2.30134143756e-03  1.91556144454e-04 -8.40514547673e-04 -1.29128015419e-03  2.32043527999e-03 -1.74787300159e-04  5.69989022445e-04 -3.70765406123e-05 -1.03105737720e-03 -5.43887661648e-04  8.50647853000e-04  7.10781162375e-04  1.74843136971e-03  5.54192509864e-03  3.26652467150e-03 -7.84022005938e-04  1.56939146498e-03  3.17032319871e-03 -5.72873673593e-04 -7.42528705387e-04 -3.98534429844e-04  7.48147684425e-05 -5.81588608198e-04  1.26443907251e-03  2.08991758840e-03 -2.36369722824e-03  3.75343863571e-04  1.76898849541e-03 -1.07973812284e-03  2.69713268755e-04  2.67358174394e-03  1.29504559756e-03  1.19135323956e-03  2.71688251878e-04  4.25945978620e-04  4.72398797993e-04 -5.25926294584e-04  1.02343488492e-03
-6.07283873669e-04  4.86260986350e-03  9.02809802674e-04  2.75001558156e-03  2.12160578576e-03 -3.38340689248e-03  2.41039341187e-04 -1.31923699210e-04  9.72885421334e-04  2.91991867503e-03  1.01700799922e-04 -1.08448107350e-03 -2.24298141248e-03 -1.55982037701e-03 -4.47104210373e-04  6.22032490775e-04  1.63202514841e-03  4.68497576596e-03  4.57127578097e-03 -7.66699378034e-04  6.23054852986e-03  1.61319872425e-03  2.25682530922e-03 -1.06926159540e-03 -3.52204783798e-03 -7.07060791984e-03 -5.43016125563e-03  2.69280230477e-03  8.79918996209e-02  5.26044401765e-03  3.87388654796e-03 -4.44660868516e-03 -1.71541520968e-03 -1.11192376293e-03  1.12578583214e-03 -1.87105516101e-03  7.88572125375e-03  7.72008828313e-04 -9.78494434990e-04  6.55276277214e-04 -3.61720634843e-04  7.50845703036e-04  1.72150539246e-03 -1.36722173814e-03 -4.14196322713e-03 -3.98129519813e-03 -1.12086387056e-03 -6.89556054895e-04 -2.89836947284e-04  4.49541120868e-03 -5.88605333689e-04 -2.44841868364e-03 -1.18569902444e-03  2.88832880005e-03 -4.23728920193e-04 -1.32863824657e-03 -1.57175523715e-04  5.30613787434e-04  4.39050536861e-04 -2.58695950201e-03 -4.81923118032e-03 -4.15380404202e-03  8.56325103488e-04 -8.03834210864e-04  1.51742335403e-04  2.78714819564e-04  4.21783001150e-03  1.18291908951e-03 -2.08116528772e-03 -3.63569149887e-04  6.32236748079e-05 -3.14506172019e-03 -4.32812861285e-03 -8.57153686319e-04  1.69624017652e-03 -3.91188596312e-03 -2.21232624477e-03  7.00638065788e-04  2.22631290035e-03  1.14015587507e-03 -1.23314516197e-04 -1.77665298402e-03 -1.77915810609e-03  8.63356040554e-04  2.46384782381e-03  1.22157047928e-03  1.64771950313e-04 -2.91615368178e-03 -2.80825946086e-03  5.48720050315e-04  1.51617163763e-03 -1.49436290816e-03 -2.79787013150e-03 -9.54444632353e-04 -3.50777732068e-04  2.35472954887e-03  2.91253014125e-03  1.17411239591e-04 -2.11945415010e-03  1.10706757816e-03  1.61980788061e-03  9.17558966541e-04  4.34184803034e-03 -1.22288182664e-03  1.69066437797e-04 -2.89836458629e-03 -4.04440350539e-03  9.01665708590e-04 -3.55446698339e-03 -3.90398661151e-03 -2.18694236029e-03 -7.11200705929e-04 -1.46590105933e-03  3.42150285199e-03  7.86022595467e-04 -4.75329273668e-03 -2.57027876939e-04  1.17080402737e-03  1.09979769386e-03  2.91066786260e-03 -9.97423494969e-04 -3.34215114170e-03  3.88254726412e-03  7.32183418452e-04  2.55616226845e-03  3.97597482531e-04  5.91296573460e-05  5.44834188304e-03
-2.77981156412e-03  2.40522877482e-03 -1.97080883734e-03 -1.71760401792e-03  1.69291512851e-03 -1.27077418808e-03 -7.40795932507e-04 -2.23003603568e-03 -1.00726256716e-03  2.33815770513e-03  2.20867668678e-03  4.14045622342e-04  1.47620732177e-03 -9.87213392203e-04 -5.50854222350e-03 -7.23414791738e-05 -6.48073816098e-04 -2.40188526740e-03 -1.41042678232e-03 -2.30392342920e-03 -1.66784669336e-04 -4.39252817251e-03 -5.75466627132e-04  2.69874345896e-03 -8.70238434319e-04  2.23296780084e-03  1.84192327964e-03  7.39361657778e-03  5.26044401765e-03  1.05434820806e-01  6.98226118224e-05 -4.12750124472e-03  4.87138413102e-04  2.30558263394e-03 -1.10398504834e-03 -1.73791485031e-03  6.26981514911e-03  4.33627416612e-04 -1.74394288380e-03 -1.78515949389e-03  1.78686793239e-03  1.73167576279e-03 -1.19931892112e-03 -1.42383418273e-03  1.84370244242e-03  1.22884214918e-03  6.21214676054e-03  6.25181932839e-04  3.94829340654e-03 -3.46432571458e-03  1.40545150625e-05 -7.12334443208e-04  3.58268655286e-04  2.22533065053e-03 -3.40178365914e-03  1.50069109588e-03  1.02564545238e-03  8.68195622860e-04 -6.07390661088e-03 -6.28504540372e-03  1.50214458489e-03  3.23299046014e-03 -2.86899970128e-03  4.77353174140e-04  1.10757578328e-03 -1.50558891135e-03  1.31868227042e-03 -1.18738999603e-03  5.88489353897e-04  3.46034634327e-03  1.59813066614e-04 -3.41791771358e-03  2.76020907091e-04  7.19787269585e-03  2.51136937822e-03 -3.73975447943e-03  2.39719279569e-03 -5.81195511080e-03 -7.41883789526e-04 -2.93618093689e-03 -1.09160200124e-03  1.14958048272e-04 -4.30724648091e-03 -2.87142267900e-03 -1.25774960534e-03 -7.51421852142e-04 -1.54219541149e-03 -3.99335996463e-03 -1.77271874226e-03  2.50289540087e-03 -4.51558311877e-04  7.78598599566e-04  3.50963672531e-03 -2.42980293365e-03 -8.76785183968e-04  4.40319159298e-03  2.98553588013e-03 -3.17903466672e-03  2.61921959196e-03 -2.79191671883e-03  3.93519945338e-03  3.66013193069e-03  1.86672758249e-03  2.54454004108e-05  1.00845734129e-04  4.50445830460e-03 -3.15353022921e-03 -1.28971760497e-03 -1.74277323114e-03  3.81487342380e-04 -4.30554734795e-03 -8.85787916436e-04  2.20824845661e-03  4.15907741419e-03 -4.21752370719e-04 -6.97753335958e-04 -2.13993973577e-03  7.07509670439e-04 -1.52258418647e-03 -4.28674673444e-03  7.82003104889e-04  8.04975845769e-04 -7.80925249661e-04  2.47220063942e-03  2.60514359782e-03  1.90020397777e-03 -3.50103625163e-03  3.10176595859e-03
 2.37300643159e-03 -1.69049962979e-03  3.16856703480e-03  4.63712236665e-04 -7.77677106889e-04  3.01509318432e-03  2.08937473633e-03  5.22700039335e-05 -1.94545897738e-03  9.14655356329e-04  8.70484672610e-04  7.67792953594e-05 -7.27491074724e-04 -2.12020493837e-03  3.13972008773e-03 -2.43042805122e-03  1.90215301445e-04  1.59629160141e-03  3.63301701235e-04  2.37315897448e-03  3.00780903556e-03  1.14270307739e-03 -1.73799657159e-03 -7.42339407703e-04 -4.74040937212e-03 -5.37351360325e-05  2.99138553220e-04  1.56589063844e-03  3.87388654796e-03  6.98226118224e-05  9.08935822960e-02 -7.03054167050e-03 -1.45891955359e-03 -3.81417866389e-03  2.40162486173e-03 -3.13148578893e-03  4.60375984228e-03 -9.05625617594e-04 -1.60159480077e-03 -2.90001526410e-04  2.77527055134e-03 -4.07172869516e-04  2.39344184239e-03  2.63420650264e-04 -4.82426759134e-03 -4.66522316905e-03  8.60226070817e-04  3.93325283079e-04 -1.12977054718e-03  2.61887435229e-03  2.59130295317e-03  1.17425132940e-03 -1.72296462394e-03 -1.55016548723e-03 -2.27646619670e-03 -1.09722726983e-03 -1.52023836027e-03 -2.91885985442e-03 -2.84810320943e-03 -1.84434241317e-03  2.24071198229e-03  1.52581727471e-03 -9.93140916587e-04  2.86012190102e-03  1.47239467246e-03  5.53078111762e-03 -3.34412039361e-03 -5.49388308449e-05 -2.84438151594e-03 -3.01170229410e-04 -1.07057867207e-03  2.24031970574e-03 -4.13169413700e-04  1.94664790267e-04 -9.52042609068e-04 -2.58842908884e-03  2.97975938423e-03 -2.25140342984e-03 -3.61994443396e-05 -2.74385878558e-03  1.75041198953e-03 -1.35825799233e-03  4.43343445302e-04  2.25461293625e-04 -4.42516566449e-04 -1.11298251225e-04  2.90433785377e-03 -6.44359347455e-03  2.11426329410e-03  7.92249448907e-04 -1.82049659444e-03  1.09396306614e-03  4.71215353766e-03  2.21276968185e-03 -2.61395430919e-03  3.70865521901e-04 -1.55661924334e-03  3.73357731974e-03  3.56065304703e-03  3.66827526083e-03 -1.89866287767e-03 -2.22296657966e-03  2.63650385904e-03  2.83952288399e-03 -1.20375949659e-03 -5.55152506714e-03 -7.73111817431e-04 -5.27865257686e-04 -1.30200788169e-06  2.46924651407e-03 -2.82098903880e-03 -4.18835293434e-04  1.19808393270e-03  5.73373412986e-03  1.12928288135e-03 -8.76566750280e-04 -4.29195361297e-03 -2.18545077590e-06 -3.61197549050e-03 -2.55667255062e-03  8.67982249695e-04 -5.45721372941e-05  6.46171904025e-03 -1.96177582076e-03  7.60936298940e-04 -1.60662380367e-03  2.08068414587e-03  2.61255857232e-03
 1.24146154619e-03  2.60958275245e-03  2.59407863396e-04 -1.40603505269e-03 -4.46254362480e-03  1.99324177319e-03 -3.08648139507e-03 -4.24504914648e-03  4.19626498316e-04  5.16197273914e-03  2.41979304537e-03  3.10056773203e-03  3.20911123078e-03  2.46002600839e-03  3.63781482972e-04  1.32057182544e-03  1.77230732357e-03 -2.52613285875e-03 -1.10103628237e-03  2.54240955251e-03 -1.00054789236e-03 -2.23481949809e-03  2.31311920915e-03  8.46479341693e-04  3.42614135010e-03 -1.58312890403e-04 -1.34062301581e-03  2.47618937519e-03 -4.44660868516e-03 -4.12750124472e-03 -7.03054167050e-03  1.07175619986e-01 -1.51650980159e-03 -5.07913745162e-03  2.25833293994e-03 -1.33759363564e-03  1.53045326681e-03 -2.66093641726e-03  2.42440516636e-03 -1.42781966892e-03 -1.46648239035e-03 -1.77340954115e-03 -4.07239121754e-04  2.10929191019e-03 -8.03835737878e-04  2.13652867611e-03  2.00539476146e-03 -2.68220101484e-03 -1.57878226877e-03 -6.84467820828e-03  2.86958977088e-03 -1.30976792014e-03  1.56805953609e-03 -1.92190351833e-03  1.24317026693e-03 -3.02667047549e-03  2.84487247895e-03 -2.02977048327e-03  3.27328750634e-03  4.16869182442e-04 -2.64877126706e-03 -6.30510769176e-04 -5.69905478547e-04 -3.50240042475e-04  1.77981061056e-03  3.66364435826e-03  1.17309880267e-04  3.84328025767e-03  3.91143390433e-03 -6.13427769576e-03  1.24315790398e-03  4.26469120390e-04  5.04884110682e-03  1.92082234703e-03 -1.66232414185e-03 -3.03595043905e-04 -1.28703274781e-03  4.30462133501e-03 -3.84025677151e-04  2.67288858863e-03  2.56405854769e-03 -3.05955822138e-03 -3.02016151883e-03  2.77386216898e-03 -4.10398396657e-03  1.65546860448e-03 -3.33552505525e-04  1.96600620030e-03 -7.84019981641e-04  8.37196813799e-04 -1.99696752362e-03 -2.47756291069e-03  3.31142853645e-04  4.80829845476e-03  2.04597491629e-03  1.91926111928e-04 -1.52788407439e-04  2.34734404573e-03 -2.47019487699e-03 -3.37762962079e-04  2.26544748739e-03  4.93856402425e-03  1.47469259486e-03 -1.31193655437e-03  5.71287763445e-04  1.62130845975e-03 -3.83583917954e-03 -5.98595764794e-04  3.58309920433e-03 -1.70681579006e-03  1.90694531441e-03  8.04889024434e-03 -4.56900569561e-04 -4.06149829137e-03  1.97472125790e-03 -4.37545569074e-05  3.10604989849e-03  3.52783213574e-03  5.51719062798e-03  4.04773681507e-03  1.05838158443e-03 -1.41857154658e-03 -1.56161445673e-03 -1.19690967645e-03 -4.85859959488e-03 -9.53868670778e-04  8.51709348715e-04  2.49708501133e-03
-1.86677088057e-03  2.45864971991e-03 -5.72717950340e-03 -2.21611735775e-03 -7.62022973796e-04 -8.16996989554e-04 -2.24397318577e-03 -1.37831323628e-04  5.45735167385e-04 -5.43206367654e-04  4.69667712348e-05 -3.62170195911e-03 -9.51572546968e-04 -4.93493100951e-04  2.06846291052e-03  1.80534776103e-03  8.20779775956e-04  1.31946144279e-03 -9.71099649250e-04  2.12397172068e-03 -4.22220953083e-03  2.27623447401e-04 -1.83998189082e-03  2.84263023942e-03 -1.11509889258e-03  8.83620392062e-04  4.88582751243e-03 -2.45573793299e-03 -1.71541520968e-03  4.87138413102e-04 -1.45891955359e-03 -1.51650980159e-03  8.95385093300e-02 -1.69665580925e-02  2.57337417646e-04  3.64601221457e-03  3.21912874217e-03 -2.73240017933e-03 -3.58318358097e-04 -2.27658540869e-03 -1.87428123187e-04  2.51175214480e-03 -1.46084321662e-03  7.90980150178e-04  3.81306643795e-03  1.12796062672e-03 -8.30278610559e-05 -2.09323794875e-03 -1.22961330898e-03 -1.01159139775e-03 -6.68614481213e-05 -2.64509669961e-04  1.88378966188e-03  3.80405451662e-03 -2.36443251738e-04  2.38831434769e-03  7.70526771754e-04  2.52828864338e-03  2.19018180177e-04 -4.50473034556e-04  1.17029525703e-03  2.63883879237e-03  1.66900172518e-03 -2.05954653123e-03 -2.57873547437e-03 -1.62153072957e-03  8.86373085948e-04 -2.12931351097e-03 -2.98798768328e-03  7.97358669149e-04 -1.92441445003e-03 -5.50742672778e-03 -1.07671882292e-04  1.14997174112e-03  4.99489361960e-04 -1.92153033438e-03  8.13658330804e-04  1.03372127391e-03 -1.32546100990e-03 -3.07458283552e-03  2.65359991770e-03 -2.55716376701e-04 -3.60137564584e-04  1.22692272506e-03  1.38022603466e-03 -1.71202502107e-03  1.54740892434e-03  4.69064811120e-03 -1.21572450243e-03 -9.46299461340e-04 -4.57733860195e-04 -3.75894393629e-05 -1.95415390140e-03 -3.78063059879e-03  3.71561732450e-04 -1.10218519944e-03 -1.07224229305e-03  8.16045683067e-04  3.27277558172e-04  1.18166240683e-03 -1.93533158786e-03  2.98575933690e-04  3.92316154342e-04 -3.00751937472e-03  1.26903309945e-03  1.64929118325e-04 -1.66215103115e-03  2.05701222554e-03 -1.54762154779e-03  1.48246040573e-03 -1.69157623483e-03 -2.27560639421e-03 -9.76502770767e-04  4.86538211745e-03  6.52484200491e-04 -2.17002303228e-03 -7.93007239976e-04 -5.04126221686e-04 -1.57457999209e-03  1.67281849744e-03 -1.40449898391e-04 -4.30521431929e-03  2.29696514282e-03 -2.08234846973e-03  2.00844223564e-03  3.33390683801e-03 -1.22151153043e-03 -2.97632995045e-03
 5.12853986882e-03  1.84161998954e-03  7.17067409878e-05 -1.27487874060e-03  2.59120779041e-04  7.83307464959e-04 -1.87800351211e-03 -1.77510865865e-03  2.73085598907e-03 -2.94293275823e-05 -1.89957628136e-03  4.11441489615e-04 -5.85502337153e-04  2.67143766355e-03 -1.92884394239e-03  1.77822014297e-03 -1.33893144740e-03  2.64551124457e-04 -2.43677051955e-03 -1.24266056525e-03  2.77210779421e-03 -1.83140842914e-03  9.76175383580e-04 -3.26896135975e-03  2.06315031828e-03 -2.00957996221e-03 -3.55593534254e-03  1.27053669027e-03 -1.11192376293e-03  2.30558263394e-03 -3.81417866389e-03 -5.07913745162e-03 -1.69665580925e-02  8.13497479501e-02  5.22084301777e-03 -3.57043135765e-03 -9.91061626161e-03  5.64171425206e-05 -3.31207144067e-04 -1.38433825244e-03  1.14635711136e-03 -1.87700619162e-03  6.41212321111e-04  2.64955539723e-03 -4.22781040990e-04  1.95145730892e-03 -1.41031220557e-03 -3.29875631616e-03  2.23471820812e-03  2.29748153162e-03 -4.68385938193e-03 -1.41191869248e-03 -3.15751491317e-03 -6.53880404469e-05 -1.94879681752e-03  6.71135065946e-04  2.35037211502e-03 -1.01251324634e-03 -3.53776016186e-03 -8.28005792735e-04  2.98345207637e-03  2.76207502521e-03 -2.72898900246e-03  1.28431137788e-03 -1.89511237906e-03 -2.73153539276e-03 -8.70087292361e-04  1.66424884569e-03 -1.43504047115e-03  4.78581073065e-04 -1.86925854222e-04  6.32495554325e-04  1.12633871455e-03 -1.02564829950e-03  1.81639750968e-05  2.04037871627e-03 -1.46940103197e-03 -1.99506825701e-03  8.56127137571e-04  4.85618242651e-04 -2.24564667873e-03 -1.56257184541e-03  3.25749582074e-03 -2.03974010428e-03 -3.10599994804e-04  6.86570858190e-04 -4.99632983551e-03  4.54781869623e-03  7.38422000863e-05  1.77544112335e-03  7.18852363389e-04 -1.17256480454e-03  2.43029082010e-03  1.39668011493e-03  1.48553508129e-03 -1.61874310036e-04 -8.48296709618e-04 -1.87650060626e-03 -1.69780990807e-03 -3.33947879882e-03 -4.32345972854e-03 -4.93294433450e-03  1.73757751093e-03  2.47239427110e-03  4.18991593833e-05 -1.67600010030e-03  2.56805531907e-03 -1.32896076256e-03  5.12738052797e-03  6.62282591737e-04  2.15983655333e-03 -6.46948299191e-05  1.52139686199e-03 -1.52434264313e-03  1.32119866473e-03  4.55725405156e-03  4.90208253803e-04 -1.10479786347e-03  7.79831044454e-04  4.44333508867e-03  6.06868375789e-03  3.25783223912e-03 -2.45804764163e-03  1.34106061214e-03  1.62059317084e-03 -1.86071767931e-03 -1.19295694440e-03  3.54257662133e-03
 3.77337211596e-03 -1.88702219270e-03 -1.02071011526e-03 -2.61100084919e-03 -8.19517405721e-04  2.54245198348e-03 -1.15961667733e-03 -8.88149130158e-04  1.25806507102e-03  5.16425075867e-04  1.81869440336e-05 -3.08435925022e-03  6.82639282220e-04  3.27335174637e-04 -2.04670645554e-03 -5.11472040821e-04  7.40120420375e-04 -5.18098053338e-04 -1.24042934623e-03 -8.35302167860e-04  6.14538883072e-04 -1.39288856582e-03 -9.31536255887e-04 -3.63633267997e-03 -4.55803401747e-04 -2.72316305523e-03 -1.60400998636e-03  8.01574033205e-04  1.12578583214e-03 -1.10398504834e-03  2.40162486173e-03  2.25833293994e-03  2.57337417646e-04  5.22084301777e-03  6.70175987012e-02  7.77225727617e-03 -8.34025124855e-03  9.21223858483e-04 -3.10634290782e-04  2.68129720831e-03  2.27355761322e-04 -3.03380539599e-03 -6.56264276045e-04 -1.14681828758e-03 -1.05545331696e-03 -7.64408996434e-04 -1.66476838456e-03  1.13347408773e-03  4.22769789070e-04  9.26008384701e-04 -2.52293397874e-03 -8.38196502549e-04 -2.37530223487e-03  9.19774183102e-04  5.31663193917e-04 -9.26011210238e-04  1.89762298551e-03 -9.72171980488e-04 -7.44775445511e-04  6.32836782150e-04 -4.54460696984e-04  1.12288226005e-03 -2.83784829617e-04 -1.95837016095e-04  3.91118576876e-04 -1.31288438109e-04  5.36484926025e-04  2.67887607127e-03 -3.48033410148e-04 -2.95577056793e-03 -2.69631721369e-04 -8.46787230666e-04 -3.72209607664e-03 -8.07090572702e-05  1.51344050474e-03 -3.92999985218e-04  1.24549434333e-03  2.41855682108e-05  1.37496632035e-03  1.32931731577e-03  1.78854416850e-03  7.51440844204e-04 -5.27181234179e-04 -1.91930801935e-03  1.18695610169e-03  1.54142705356e-04 -1.27743434834e-03  3.99536162958e-04  7.85526612754e-05  6.44744665949e-04 -2.62781093496e-04 -7.24590674567e-05 -9.30178216011e-04  1.58623691257e-04 -1.50986340114e-04  2.90305234082e-04 -8.55586856961e-04 -2.21593175978e-03 -2.56127433176e-03  6.78472612140e-05 -1.29256496485e-03 -2.90154468490e-03  2.13878867599e-03  7.31564657437e-04  9.42555054018e-04 -4.86893662829e-04 -8.34873095516e-06  1.73649727430e-03 -2.07838867395e-03  1.46093756472e-03  2.91442639300e-04  1.72240984729e-03  4.55767480663e-05  4.56201062880e-03 -1.83371672936e-03 -2.69937060555e-03 -2.60561419978e-03 -8.68025174729e-04  2.60300239021e-03  1.62728694579e-03 -2.30218897023e-03 -9.95255871490e-04 -8.17074216833e-04  1.10798193706e-03  2.19346860779e-03  2.41106095213e-05  1.07127941492e-03 -2.99882134501e-03
-1.74048335593e-03 -2.28783957241e-03  1.16144106740e-03 -2.52450015571e-03 -4.70549698977e-04  2.15386458877e-03 -3.59316907804e-04 -1.82051469005e-03  3.14354893986e-03 -2.45646011269e-03 -3.78859482303e-04  6.70792521375e-04 -7.30071410655e-05  3.07297431211e-03  2.38772471752e-03  3.16752387652e-03  7.62528469922e-04  1.27285880274e-03  2.16239329673e-03  1.32720999814e-03 -7.13729068660e-04 -1.69434027813e-03 -3.18979116302e-03  1.11808631181e-03  2.42956972153e-03  2.96144608760e-03  6.92202131582e-04 -5.86095076974e-04 -1.87105516101e-03 -1.73791485031e-03 -3.13148578893e-03 -1.33759363564e-03  3.64601221457e-03 -3.57043135765e-03  7.77225727617e-03  8.54109576254e-02 -1.28196831927e-02 -2.02493227250e-03 -1.07973533109e-03  2.24463633806e-03 -4.06093568586e-03 -2.02325641215e-03  1.28734741855e-03 -3.20576799432e-04  4.72132848170e-03  1.32449785874e-03  1.68236289316e-03 -1.46285883461e-04 -7.12452746475e-04  3.19292428835e-03  2.96061115665e-04  1.90044475484e-04  1.22032445308e-03 -1.73639886723e-03  5.11320571197e-03 -3.80002288481e-03 -5.57475130623e-04 -2.01939942590e-03  8.99773388230e-04  2.96380175951e-03 -3.21108323948e-03  1.37764275176e-05 -3.76545783485e-03  2.30347415238e-03  1.04563908528e-03  1.18800029897e-03  1.91500087893e-04  3.18941065015e-03 -2.12589295427e-03 -7.74950715714e-04 -7.98633817233e-04 -3.78816363004e-03 -3.43957229191e-03  8.13105889736e-04  5.99178333135e-04  2.95376227056e-03 -3.23592036931e-03  1.62535344877e-03  1.94241846402e-03  3.83530887710e-03  1.81864190884e-03  5.73234758646e-03  2.31941312762e-03 -3.81414962308e-03 -6.86108301108e-04  4.83544577971e-04  2.37412151551e-03 -4.98116501676e-04  3.03931842515e-03 -2.11801500715e-03 -3.29155436674e-04 -1.95494072122e-03 -2.64562987823e-03 -5.78913814275e-04  9.05365465666e-04  2.49923599758e-04  1.59542761343e-03 -1.92925236590e-03  1.20827087838e-03 -8.50604762426e-04 -4.49084852367e-04 -6.44547967901e-04 -3.10243499554e-03  1.38951951337e-03  2.15471255380e-03  1.00994656750e-03 -2.83593129705e-03  6.17749257728e-04  1.54350140489e-03  2.74464261472e-03  6.02174007932e-04  1.47269739928e-03 -3.36799503483e-06  1.26638453872e-03  5.26053455828e-04 -3.24147936317e-03  2.42247204684e-04  6.34096276634e-04  6.77048014971e-04  3.42030538806e-04  1.82868898362e-03  2.58240178045e-03 -1.54946975437e-03  1.07087351328e-03  1.63515456343e-03  1.72518578332e-03 -4.04925686722e-04 -1.66751392140e-03
-3.05383426717e-03  3.45141464803e-03 -8.17300163657e-04  4.34995593103e-03 -8.06835503608e-05  1.23089466924e-03  1.82658929348e-03 -1.65279409092e-03  1.88379197333e-03  7.94602776380e-04 -8.23762114224e-04  1.29917719350e-03 -1.21884321407e-03  2.83369580320e-04  2.28970479928e-03 -2.13968585293e-03  8.27189730844e-05 -2.02513509487e-03 -3.68393776462e-04  1.52078754012e-04 -2.11296283397e-03  1.50300147796e-03 -1.06472454830e-04  2.68076629189e-03 -4.75005515097e-03 -1.25774683675e-03  5.43476455326e-03  5.16240843750e-04  7.88572125375e-03  6.26981514911e-03  4.60375984228e-03  1.53045326681e-03  3.21912874217e-03 -9.91061626161e-03 -8.34025124855e-03 -1.28196831927e-02  8.96913057871e-02 -4.83521870681e-03 -2.43825912079e-03 -1.05689840638e-03  8.11269986642e-04 -1.55118289160e-03 -1.91050777041e-03 -1.51770244880e-03 -3.21494702085e-03  1.15545522236e-03 -2.11333291277e-03  7.89636491560e-04  3.18344534908e-03  1.40638594707e-03  2.46865084308e-03  1.14346235567e-03 -3.10548398723e-03 -2.64067889325e-03  3.51778596311e-03 -1.57218296361e-04 -4.25246745338e-04 -1.91479184686e-03  1.34596148842e-03  1.92349239574e-03 -1.29897330775e-04  1.86207991908e-04 -8.73290708307e-05 -6.35637417480e-04  3.90761926394e-04 -7.80325153932e-05  1.90736301520e-03 -1.47782175776e-03 -3.33293595343e-03 -1.04207139754e-03 -1.11148520242e-03  1.14983776256e-03 -2.40558093493e-03  4.11888669733e-04  4.73726291336e-04 -3.94912030210e-03  1.23315708247e-03 -1.68461829968e-04 -2.80776905921e-03 -1.09091026698e-03  3.15538764282e-05 -3.06859257580e-03 -2.79003710749e-04 -1.33637891855e-03 -2.42961864983e-03  1.19521259273e-04  6.01663903172e-04 -1.25315491337e-03 -6.82698201495e-04 -2.05089870100e-03 -9.42892341495e-04  2.25001829874e-03  1.49800322697e-04  5.63220361982e-04 -5.96117919093e-04 -6.67339350027e-04 -9.42600581958e-05  6.28691819980e-04  1.36384353113e-03 -2.61089091208e-04  6.43674329217e-03  3.39956425946e-03  1.73557654431e-03  1.97629223057e-03 -1.58896976538e-03  1.09672959240e-03 -1.34192762803e-03 -7.38240417608e-04 -6.51568647539e-04 -2.74694293595e-05  1.14858218805e-03 -1.23598644158e-03 -3.92522461124e-04  9.21239889250e-04 -3.05420862191e-03 -2.47816235523e-03 -1.50269415133e-03  1.15013208273e-03 -1.42655473459e-03 -3.73072848188e-03 -2.56952031389e-03  4.82528664115e-04 -1.81364720908e-03 -2.07732187797e-03  1.35462382842e-03 -3.49736190653e-03  3.80755813335e-03  1.93294240215e-03
-1.64078015383e-03 -2.15290665505e-03  1.75283300793e-03  1.77086122014e-03 -1.22216382158e-03 -1.67068117347e-03 -8.07270016830e-04 -2.36010010066e-03 -7.21553057598e-04 -2.28488716099e-03  1.08470815379e-03 -4.58471880460e-03  1.22558617877e-03 -3.59040248945e-03 -4.36182027063e-03 -3.33822907310e-04  1.24341662867e-03  3.25271521665e-03  5.44596113374e-03  9.60960467312e-04  2.50200555887e-03  1.67568470604e-03  2.10899302325e-03 -6.02369808206e-04 -3.78204134864e-03 -1.07073352114e-03 -6.88952129368e-04  1.25924520283e-03  7.72008828313e-04  4.33627416612e-04 -9.05625617594e-04 -2.66093641726e-03 -2.73240017933e-03  5.64171425206e-05  9.21223858483e-04 -2.02493227250e-03 -4.83521870681e-03  9.06026977359e-02 -3.99110843110e-03 -1.14681276680e-03  1.18888822331e-02  5.94155305907e-04 -2.08173363666e-03 -2.84064724044e-03  3.08197796727e-03  1.51843650381e-04  4.00736750911e-03 -3.14921886313e-03 -1.50648677063e-03 -7.20995996813e-06 -8.65531903951e-05  6.04990201147e-04  5.12473972517e-04  1.22988054364e-04  5.44959144881e-04 -2.33838223124e-03 -6.58866734587e-04  3.32295160836e-03 -3.01404718210e-04 -1.19104113102e-03  1.20063293828e-04  7.27190368553e-04  4.15278324925e-04  2.49731657685e-03  7.81616304281e-04 -7.67010992745e-04 -4.91897573818e-04  2.36693557546e-03  2.86033927513e-03 -5.39636352292e-04 -1.85756340063e-04  2.08079156599e-03 -2.17919453517e-03  1.25627354018e-03  2.92723771550e-03 -1.12376176585e-03 -2.41737666650e-03  4.91418104609e-04 -2.88251556528e-04  2.61636799807e-03 -2.74871048950e-03  4.01871637972e-04  1.42045848327e-03 -4.82767121390e-03 -1.29213294486e-03 -4.18275861994e-04 -5.24020795730e-04  4.65165691766e-03 -1.35623067099e-03  2.14017316627e-03  1.00131062841e-03 -1.82156110426e-03 -1.41151904212e-03  3.65741170947e-03  3.41280941104e-03  1.50089813289e-03  4.19159491710e-05 -3.56363217355e-03 -4.84102125018e-03  1.01832554506e-03 -4.29077857813e-04 -3.18137000477e-03 -5.24271377045e-04 -1.70033260307e-03 -3.19550958837e-03 -6.91589789162e-04  4.27679887873e-04 -2.68461098227e-04  2.25933504085e-03  4.51757435509e-04 -1.24834699564e-03 -1.94810503323e-03  7.24895759571e-04 -1.40649153703e-03 -7.05912963758e-04 -1.17289861933e-03 -2.31218189875e-04 -2.54846364657e-03 -1.98224703660e-03  4.13018582801e-04  2.76821894863e-03  3.04405333063e-04 -1.33721821992e-03  5.04151049403e-04 -1.85061328678e-03 -9.83800666819e-04  4.69327141962e-04 -2.84259446569e-03
-9.27217871724e-04 -5.42641825543e-03 -7.48601903083e-04 -1.40815732752e-03  5.80694685846e-03 -7.29083267884e-04 -1.29893254500e-03 -1.99661520947e-05  1.97901437328e-04 -1.19054151795e-03 -3.44834908782e-04 -1.51317960150e-03  7.94225642822e-05  1.75317285931e-03 -1.43034654316e-03 -5.45254142665e-04  1.98570303208e-03  8.34168475748e-04  2.00025629641e-03  1.66142052599e-03  1.36717216873e-03  9.17318904163e-04  1.35762304187e-03  1.03732827436e-03 -7.61522797538e-04 -3.40717795583e-04  1.92600180745e-03 -2.91316090299e-03 -9.78494434990e-04 -1.74394288380e-03 -1.60159480077e-03  2.42440516636e-03 -3.58318358097e-04 -3.31207144067e-04 -3.10634290782e-04 -1.07973533109e-03 -2.43825912079e-03 -3.99110843110e-03  6.60885270784e-02  1.88438301430e-03 -3.10606364714e-03  1.34919528833e-02 -8.98772558257e-04  2.39414361411e-03 -3.48352047417e-03  1.02340095116e-03 -4.39124727416e-04  3.09632660784e-03  4.28335468606e-04  3.25198162541e-03  8.98672412111e-04  3.32537026935e-04 -1.03264956620e-03  5.30016952788e-03 -7.93356736830e-04  2.64748198588e-03  6.68950728190e-04 -7.67859019624e-04  5.69106996083e-05  1.52855102853e-03 -4.71011508349e-05  6.67242487067e-04  4.88183865642e-04  2.09368941650e-04  9.93392969948e-04 -1.59488090671e-03  2.53064981161e-03 -2.71273956533e-03  8.58090397461e-04  6.59470947660e-04 -1.39900610276e-03  6.93397345058e-04  3.16672028080e-03 -1.26862517651e-03 -1.97503005422e-03  1.02489913613e-04 -1.94575551452e-03 -1.05568007799e-04  5.88045975330e-04  1.20536677101e-04  1.35388550245e-03 -9.39870689350e-04 -2.33639635959e-03  2.03495675934e-04 -1.18808775688e-03 -4.42608711739e-04 -2.94276881361e-03 -1.01923334646e-03 -2.06763604130e-04 -9.31357126113e-04 -2.35492503778e-03  3.35349899848e-03 -1.95634682747e-03  3.88307034342e-04 -6.43429622825e-04  1.37500609783e-03 -4.27486107985e-04  2.15904139322e-04  1.18586686372e-03  4.57813343280e-03 -3.95985098682e-03 -4.37685833174e-04  3.14430074636e-03 -8.77395603271e-04 -1.62539505757e-03  7.15092182521e-04  2.25534256505e-03 -2.37998509213e-03  9.48629463810e-04 -1.34852283184e-06  1.34265041579e-03  1.66035422497e-03 -1.02491799649e-03 -3.65308134400e-03  4.24674147229e-04  5.87051384754e-04 -6.10978355654e-04  1.91831207801e-03  1.27539484881e-03 -2.39489397174e-03 -3.61273927914e-03 -2.27616320488e-03  1.09847761656e-03 -1.12648013665e-03 -2.58136434196e-03  1.25477308927e-03 -4.78665139596e-03  2.24072180848e-03
-7.19042589048e-03  2.11506701519e-03  2.00521799123e-03  1.06369479009e-03  3.53412449961e-03 -1.18971395943e-03 -1.68659965396e-03 -1.81371519378e-03  1.95400282742e-03 -1.69693040240e-03 -9.39885330355e-04  7.45265854263e-04 -1.05507554096e-04 -1.64606993937e-03 -2.80054861031e-03  1.44494353178e-03  1.15738783742e-04  7.38237510630e-04 -2.47099392676e-03 -2.97392762522e-04 -3.08403668329e-04 -2.09485048123e-03 -1.05060460210e-03 -1.90894674571e-03  2.73713913711e-03 -2.13498471420e-03  1.09798930478e-03 -2.15231296993e-03  6.55276277214e-04 -1.78515949389e-03 -2.90001526410e-04 -1.42781966892e-03 -2.27658540869e-03 -1.38433825244e-03  2.68129720831e-03  2.24463633806e-03 -1.05689840638e-03 -1.14681276680e-03  1.88438301430e-03  8.45767239555e-02 -5.39864683588e-03 -3.44683292751e-05  7.87871268046e-03  2.81024970624e-03  1.51543360557e-03 -1.64448710027e-03  3.27798226231e-04  3.48202219977e-03  5.94839637020e-04  1.73131957502e-03 -5.68163444598e-04 -1.44145901953e-03 -4.83517621717e-04  3.62601370168e-04 -3.92846477806e-04 -2.65524206960e-03  1.77726122093e-03 -1.32683731199e-03 -8.47527908608e-04  1.06304987552e-03 -1.51077903996e-03 -1.07138686595e-03  4.15953342721e-03 -7.32865929575e-04 -4.79202671926e-03  1.56906525275e-03 -1.53295454189e-03 -1.02129277417e-03  7.52266152419e-04 -2.58108494727e-03 -1.79820112818e-03 -2.18631601970e-03 -1.05678720939e-03 -1.30748346652e-03  9.96049194207e-04 -2.30182697785e-03 -2.47902945322e-03  2.52031063233e-03  4.25543930760e-04  5.75041620826e-04  2.01974420424e-03  1.74837509545e-03  2.25750920787e-03 -1.00324108161e-03  3.25391349297e-03  8.86632687782e-05 -1.01515685559e-03  4.21977368704e-04 -1.13075523362e-03 -2.02623483884e-03  4.21999909150e-03  1.99189358370e-03  1.54380697465e-03  3.97270458631e-03 -6.04107753967e-04 -2.85372532150e-03  2.33350310638e-03 -1.61714253270e-03 -6.59473898940e-04 -6.74357695266e-03  4.94483801548e-03  1.39986008307e-03 -2.58958783475e-03  1.42428693147e-03  2.66358675451e-03 -2.83206006477e-03  1.26582815069e-03 -1.31557618066e-04 -9.85844894431e-04 -8.85065085767e-04 -5.04770073711e-04  2.74892335338e-03 -2.31099517511e-03  4.90469882072e-04  1.05122367748e-03 -6.36806938721e-04  1.04488683347e-03  9.18910250823e-04  3.51821165369e-04 -5.86871559868e-04 -8.86845325609e-04 -4.09767681663e-04 -3.07038958598e-05 -1.24877249508e-03  3.43767508211e-03  4.18583860934e-04  3.02877806479e-03 -3.84610935765e-03
 5.96107412204e-03 -1.53377588500e-03  4.48198536014e-04  7.39896053756e-04 -3.88633471835e-04  6.99671220523e-05  3.41067630517e-04  9.05637623145e-04 -2.35885631003e-03 -1.38001489017e-03  1.19299343465e-03 -4.12972058545e-03  1.98454459170e-03 -1.43471795132e-03 -2.99105422551e-03 -2.21747280867e-03 -2.07040306843e-03  1.34265591432e-03 -1.86097853918e-03 -2.61415893682e-04 -7.46912355447e-04  1.68447869172e-03  3.13817923447e-03  3.55254279287e-04 -3.68877276732e-03 -8.82368935507e-05 -2.29391145934e-03  1.49992285070e-03 -3.61720634843e-04  1.78686793239e-03  2.77527055134e-03 -1.46648239035e-03 -1.87428123187e-04  1.14635711136e-03  2.27355761322e-04 -4.06093568586e-03  8.11269986642e-04  1.18888822331e-02 -3.10606364714e-03 -5.39864683588e-03  7.13468590162e-02  1.65367370530e-02 -8.76852724253e-03 -1.15507099740e-02 -1.93715924471e-03  1.31919523953e-03 -7.19671687031e-04 -2.13325929752e-04 -5.36023506246e-04  2.02268390717e-03 -1.38210159549e-03 -2.47054956375e-04  2.66395038583e-03 -1.64047513422e-03  1.81901499940e-03  2.55067710910e-03 -4.07682074664e-04 -1.52818370400e-03 -1.24803400995e-03 -6.29564156283e-04 -1.24658816860e-03 -1.85024107703e-03  3.07143453427e-03  1.62242616713e-03  2.16632979215e-04 -2.10956175344e-03 -2.32860921730e-03  1.07928029598e-03 -2.45211829558e-03  7.08807334450e-04 -2.68916924093e-03  1.91331272722e-04 -3.32634720033e-03  7.93481232479e-05 -9.21518325706e-04 -8.52678701004e-04 -1.08102251532e-03 -1.89810002066e-03 -3.92028181157e-04  1.99629173271e-03 -2.70679503061e-03 -2.10959952835e-03  2.26918061680e-03  3.93271225154e-04  6.58806609780e-04 -4.09430592843e-04 -3.50482324590e-04 -4.91775672943e-04 -1.23314003370e-03  1.50840407721e-03 -4.24536916984e-04 -8.47686594006e-04 -2.09306482125e-03 -1.42278323816e-03  7.34134035949e-05  5.04596028423e-04 -6.99966970767e-04 -1.11443854242e-04 -3.48180537269e-03 -2.55063703004e-04  8.34508438953e-05  2.11753809645e-03 -1.68855629614e-03 -1.64399254537e-03 -1.01507177615e-03  2.48782895123e-03  1.46331669061e-03 -1.92228513809e-03 -2.45253630057e-03 -1.88039253758e-03 -1.93756927675e-03  2.85394697896e-03  7.25498690333e-04  2.74943691820e-03 -1.55717579474e-03 -3.53288341223e-04 -3.49808545600e-03 -5.06030581413e-04 -5.39526810482e-03 -1.58159135443e-03  1.76069236109e-03  2.68922839462e-04 -3.64525814207e-03  1.07441283217e-03  6.58996752648e-04  1.44535097920e-03 -2.75514831948e-04  2.58175221991e-04
-1.50808245618e-03 -2.65815143469e-03  3.14020585325e-04 -2.51327237066e-03  5.59853321831e-03 -1.46592872308e-03 -5.44840856281e-03 -1.61398193863e-03 -1.57228365002e-03 -2.29525639107e-03  1.06137746705e-03 -1.95279242435e-03 -2.10771230208e-04  6.20326533406e-04  1.09523622916e-03 -3.00173886044e-03 -8.15045091220e-04  2.56790147537e-03  3.75722684610e-04 -9.83709441218e-04 -3.12788385949e-04  2.68192970759e-03  2.16522455701e-03  3.07440230850e-03 -5.29265767824e-03 -1.19921939702e-03 -8.93638816410e-04 -2.87365646798e-03  7.50845703036e-04  1.73167576279e-03 -4.07172869516e-04 -1.77340954115e-03  2.51175214480e-03 -1.87700619162e-03 -3.03380539599e-03 -2.02325641215e-03 -1.55118289160e-03  5.94155305907e-04  1.34919528833e-02 -3.44683292751e-05  1.65367370530e-02  8.72545496842e-02 -5.03676390803e-03  9.34121622577e-03 -6.39624046428e-03  2.98201925128e-03  4.72092646553e-03  5.01283906708e-03  1.44611710577e-03  1.46428832794e-03  2.56991792991e-03  9.43609819595e-04  3.72534534691e-04  3.31152139976e-03  1.86161847843e-03  3.65962322118e-03  3.84234952169e-04 -1.18470505909e-03  1.50374535160e-03  1.02109117812e-03 -2.32973976012e-03 -2.21504694560e-04  1.88631873602e-03  1.06331870660e-03 -1.52607163532e-03 -4.30555284103e-03 -8.45794945054e-04 -2.98907871110e-04 -2.65039496801e-03  5.67132520536e-03 -2.58350469687e-04  3.41839988786e-04 -7.18497302198e-04  1.15454082466e-03  3.10449421118e-03 -6.51091813484e-04  2.09604391908e-03 -1.91934790657e-03  8.90957146589e-04  1.21207350663e-04  1.56546213262e-03 -5.63616865083e-04 -2.13766934642e-03 -5.33791405041e-04 -2.63294320410e-03  1.58546482873e-04 -5.55085757461e-03 -1.25506854676e-03  2.26392330499e-04  3.81659754721e-04 -1.80963759385e-04  4.34161273559e-04  8.58278939923e-04  3.32194158034e-03 -2.68767740838e-03  1.93583674140e-03  1.76762794241e-03 -6.68637666687e-04 -4.42225201265e-04  1.50717860534e-03 -5.07244798575e-03  2.64545152444e-03 -2.72320756918e-03 -2.87017892822e-03  3.09601745351e-04  4.53817743583e-04  3.65416531486e-03 -4.86955775497e-03  4.91665608983e-04  3.36759941015e-03 -2.23002603656e-03  3.67354958090e-04  8.79059053252e-04 -2.79269894593e-03 -2.46123976626e-03 -5.79742261491e-04 -3.49823312868e-03  3.99002273021e-04 -3.19512673838e-03 -1.21159417737e-03 -8.52244368425e-05 -1.61519263171e-03 -1.18925820459e-03 -7.84628033400e-04 -9.00112387992e-04  2.44174914754e-03 -3.27212948591e-03  2.07382445527e-03
 9.39215829127e-04 -2.25913517215e-04  1.21309371605e-03  1.37375884101e-03  2.68559915665e-04 -6.48588540411e-04 -9.43997671734e-04  1.29324304974e-03 -8.73717390153e-04  2.29232462900e-03 -3.07710690866e-04 -5.65249027455e-04 -1.54353236794e-03 -1.40004585331e-03 -1.37340749671e-03  4.09264276990e-03  2.96778076608e-03  3.85421865791e-03  2.68148667443e-03 -1.18392002696e-03  1.10441740508e-03  3.09463936003e-03 -2.46460701136e-03 -9.45893780553e-04  2.06828568815e-03  5.38916235365e-04 -1.31424345026e-03  5.75672130585e-04  1.72150539246e-03 -1.19931892112e-03  2.39344184239e-03 -4.07239121754e-04 -1.46084321662e-03  6.41212321111e-04 -6.56264276045e-04  1.28734741855e-03 -1.91050777041e-03 -2.08173363666e-03 -8.98772558257e-04  7.87871268046e-03 -8.76852724253e-03 -5.03676390803e-03  6.27226138810e-02  1.29076004647e-02  4.28811917092e-03 -1.94394202764e-02  3.46472446423e-03  1.38044074237e-03 -1.26097283336e-03 -3.13512433677e-04  3.70231376217e-04  1.45103515826e-03  2.35534486414e-04  6.33691956393e-04  1.70954471096e-03  1.38064313925e-03  2.17564088500e-03 -5.09726477247e-04 -8.20817394763e-04 -2.21196423941e-03  8.04928782090e-04 -5.31511358370e-04 -5.20901783144e-04 -2.30691712813e-03 -1.13620081797e-03 -7.21700842992e-04  1.67793947469e-03  2.22019905389e-03  6.38907754531e-05 -2.76059970380e-03 -1.21468993973e-03 -2.40180902568e-03  1.59574586751e-03 -1.53468911334e-03  3.06644103463e-03 -1.01488853682e-03  2.97174140715e-04  7.09779429032e-04  5.91629829200e-04 -1.47873236789e-03  4.63915371947e-04  1.37907700101e-03  1.69323657670e-04  4.04582192606e-04  3.19402445211e-03 -8.40362717312e-04  2.57314680482e-03 -1.29903558721e-03  1.41349823043e-03 -2.29761639868e-04  3.13505030030e-04  6.13668035843e-04  3.17400036142e-05 -1.20478992291e-03  1.77680409164e-03 -4.84263783591e-04  7.70503031925e-04 -4.48110353511e-04 -1.06005681930e-03 -1.79468706224e-03 -1.36013991703e-03 -2.42444890387e-04 -7.64615795397e-04  2.19939021481e-03 -1.81987969112e-03 -2.93626106435e-03  1.21090070745e-03  4.03383974341e-04  2.10559402274e-03 -1.84247008663e-04  1.13237369492e-03  3.83184308328e-03  5.96124662241e-04  3.49259891044e-04  4.43275943411e-04  8.51692110271e-04  3.58667966724e-04  8.61607658510e-04 -1.69094949342e-03  5.86056147916e-04 -3.28217475821e-03  1.01077733844e-03  3.30117444078e-03 -2.31513069763e-03  5.43054656920e-04  1.24970845958e-03  1.25083816317e-03 -4.33095334506e-03
-1.03582292126e-03 -3.08207118704e-04 -1.32823214022e-03  2.70050735249e-04 -7.78182767076e-05  4.95664107396e-04 -4.14114375233e-05  4.89351201639e-05 -8.22179703410e-04  2.62926859219e-03 -1.14667487370e-03  1.90638272668e-03 -3.15682985447e-03 -1.31831292374e-03  3.10721372494e-03  6.12007895477e-05  1.71877532861e-03  1.51053291943e-03  2.91616233588e-05 -2.36148755652e-04  1.98245713983e-03  1.48253554380e-03 -4.48276917357e-03 -1.00257922798e-04 -1.49757922467e-03  1.47355817395e-03  9.70066340298e-04 -1.66575114509e-05 -1.36722173814e-03 -1.42383418273e-03  2.63420650264e-04  2.10929191019e-03  7.90980150178e-04  2.64955539723e-03 -1.14681828758e-03 -3.20576799432e-04 -1.51770244880e-03 -2.84064724044e-03  2.39414361411e-03  2.81024970624e-03 -1.15507099740e-02  9.34121622577e-03  1.29076004647e-02  6.60443363929e-02 -6.20718532466e-03  1.25649554908e-02  1.36928702965e-02  3.44975036228e-04 -6.50391106988e-04 -8.56484283583e-04  3.63864249860e-03 -1.23273016324e-03 -3.86252837997e-03  1.52793318623e-03  4.01961605812e-04 -5.62302725131e-04  1.97539939960e-03 -4.48493326109e-04 -7.17346769246e-04 -2.60512646816e-03  6.22038565269e-04  2.45793181097e-03 -9.78375221758e-04 -2.67077097046e-03 -4.12457731755e-04 -2.55954427534e-03  2.78119278526e-04  9.91614742912e-04  1.32826042516e-03  1.38097490220e-03  4.42842738196e-04  1.11066818998e-03  4.16831963463e-03 -2.71918392556e-03  1.89011949994e-03 -8.68111607450e-05  1.17323543773e-03 -8.16287410759e-04  5.72677928983e-04  8.06882173544e-04  3.20826877263e-03  1.61952529429e-03  1.68527914825e-03 -1.38701821901e-04  7.73918032486e-04 -1.89056843598e-03  1.50898789245e-03 -4.78877608686e-03  3.70842143225e-03  1.25938317252e-03 -1.78726797985e-04  1.31275254889e-03  2.54473350303e-03  2.52064004315e-03 -6.51571404127e-04 -1.08063125281e-03 -6.49672298129e-04 -2.26949921706e-05 -1.59517925783e-03  2.02112451725e-03 -4.52009971030e-03 -2.20183736425e-03 -4.99177379157e-03 -2.51594865791e-03  1.20748635276e-03 -1.86113078674e-03  2.02692213262e-03 -6.88584859383e-04  2.53594240583e-03  2.76030342343e-03  2.48834129199e-04  2.40675164766e-03 -7.35793661444e-04 -6.02918559184e-04  3.35000800146e-04  3.19429179983e-03 -1.51456405884e-03 -1.36958416795e-03 -2.48664854430e-03  2.42750050375e-03  1.43883835650e-04 -1.73101191848e-03  2.44568633511e-03 -2.37573787189e-04 -2.89321561293e-04 -8.83077961926e-04  1.75263440318e-03 -2.02002110177e-03
 2.74996407572e-03  5.87706122441e-04 -3.35409264753e-03 -2.45878581265e-03 -1.38969229775e-03  1.22757634035e-03  1.26212444624e-03 -3.74201560987e-03  5.10962379510e-03 -2.49334471131e-03 -3.33950826155e-03 -2.00789285290e-03 -1.73696153764e-03  1.46224440205e-03 -4.39271022092e-03  3.69445502732e-03 -9.77755817494e-04  3.96855122910e-03 -7.81043937604e-04 -2.27733349215e-04 -1.08697444477e-03  7.72246910701e-04 -4.11042924867e-03 -1.13338657463e-03  9.80865485864e-05  4.24982788173e-03  4.16894624580e-03 -2.99379696416e-04 -4.14196322713e-03  1.84370244242e-03 -4.82426759134e-03 -8.03835737878e-04  3.81306643795e-03 -4.22781040990e-04 -1.05545331696e-03  4.72132848170e-03 -3.21494702085e-03  3.08197796727e-03 -3.48352047417e-03  1.51543360557e-03 -1.93715924471e-03 -6.39624046428e-03  4.28811917092e-03 -6.20718532466e-03  9.80232905472e-02  7.04389492094e-03  6.19400546462e-04 -4.77995534645e-03  6.20517462281e-05 -7.02499615941e-04 -1.34447326021e-03  2.37155728111e-03 -1.46001436066e-03 -2.09588047728e-03  4.04030039002e-03  5.15754114947e-04  2.48087779039e-04  1.27010918338e-03 -1.83518780963e-03 -9.05524397547e-05  1.31216466375e-03  1.04584333890e-03  4.83615422947e-04 -1.43872734391e-03  2.57542020869e-04 -2.78325390185e-04 -1.90134022375e-03 -2.77995987416e-03  6.33770652486e-03 -3.24694816509e-03 -3.81960348883e-03  4.39005929454e-04  3.54002136553e-03  3.11476657715e-03 -6.25445489196e-04  4.64823333942e-04 -3.93939068131e-04  5.23788202859e-03  1.86885385465e-03 -4.09763904480e-03 -1.32530094562e-03 -7.50672154110e-04 -1.05910105336e-03  1.98184213774e-03  2.09418251696e-03 -9.28443495687e-05  8.69978276420e-04  4.97259873266e-03  8.16442784192e-04 -1.32267408014e-03 -2.61084110213e-03 -2.12346059710e-04  2.88153827953e-03 -1.60994643206e-04  3.88787410191e-03 -1.27581063895e-03  2.11616688414e-03 -5.49371795343e-03 -2.35336719466e-03  2.59797497527e-03  2.84653490853e-03 -3.11328796951e-03 -2.68866623771e-03  2.24143921944e-03 -9.60044358066e-04  1.13712068646e-03  2.52539876885e-03 -2.35181709591e-03  2.08290369456e-03 -3.82183619953e-03 -1.53087872947e-03 -8.96807804201e-04  1.46250996581e-03  8.45218792476e-04 -2.57891232000e-03 -2.35376660227e-03 -1.67815655630e-03 -6.78540267784e-04  2.23154988092e-03  1.00714576828e-04  1.36488587438e-03  4.75496703308e-03 -1.47168239290e-03 -1.32910611706e-03  8.10882961499e-04  1.12686422252e-03 -2.60461538906e-03 -1.41795997102e-03
 1.98639452127e-05  1.03849126551e-03 -2.22787179480e-03 -4.21818295348e-03  1.05637911251e-03  7.00880526872e-04 -7.37713362579e-04 -2.57902446749e-03  4.01373082747e-03  5.31433815850e-04 -2.35065354483e-03  3.20434624010e-03 -3.68366017499e-04 -2.04293344597e-03  1.67845288402e-03 -2.39376014455e-03 -3.30336190098e-04 -1.79196048653e-03 -3.00782401696e-03  3.55231321733e-03 -1.12222136874e-03  5.27802497389e-05 -3.78421405322e-03  2.13563013830e-03 -3.51358185366e-03  4.22816949819e-04  4.08458623071e-04 -2.09697796072e-03 -3.98129519813e-03  1.22884214918e-03 -4.66522316905e-03  2.13652867611e-03  1.12796062672e-03  1.95145730892e-03 -7.64408996434e-04  1.32449785874e-03  1.15545522236e-03  1.51843650381e-04  1.02340095116e-03 -1.64448710027e-03  1.31919523953e-03  2.98201925128e-03 -1.94394202764e-02  1.25649554908e-02  7.04389492094e-03  8.10581815710e-02  9.14016667615e-04 -3.40877225584e-03  2.03228718901e-03  1.30549365970e-03  6.32477181447e-04 -1.78108800135e-03 -3.28783996778e-03 -1.43690986641e-03  4.48918412506e-06 -5.07487585958e-03 -3.93050109917e-04  2.06253008431e-03  5.54287935574e-04 -6.43270824703e-05  3.59960618724e-04  1.85331789369e-03  9.41605217346e-04 -1.69238657203e-03 -1.14089355159e-03 -4.41149956931e-03 -1.26664767129e-03 -1.34555077389e-03  3.63222737104e-03  2.43856954108e-03  1.70724782284e-03  3.96099706923e-03 -2.36020558938e-04  2.67886369976e-03 -1.42403102213e-03  3.14706103204e-03  4.58876438861e-03 -1.65000345027e-03 -1.19356916949e-03 -1.40281533853e-03 -2.60991121436e-04 -8.14838539184e-04  2.22354817467e-03 -6.37214483914e-04  8.70795466655e-05  2.88529153546e-04 -2.35178582061e-04 -3.29814612298e-03  1.75593914095e-03  2.56619264939e-03  2.64586507082e-03 -3.15675373494e-03  4.22832644742e-03  3.69662587779e-03 -2.72716157760e-03 -6.17516809969e-04  1.05464393306e-03 -6.47001726928e-04 -3.73965422113e-03  3.26736902607e-03 -4.08669581085e-04 -2.64742865173e-03 -4.38890931275e-03 -1.28728972428e-03  1.55345856256e-03  3.05336579787e-03  1.64227347649e-03 -1.86422233174e-03  2.84186852358e-03  6.51910933989e-04 -1.10838014612e-03 -6.18252316034e-04 -9.16751206692e-04 -6.48806154908e-04  4.84865189759e-04  3.28479880308e-03 -1.17287085802e-03 -2.21706680162e-03 -2.22623993311e-03  2.96210715050e-03  1.46005569288e-03  1.28401385739e-03 -4.34853440117e-03  4.11061563583e-03 -1.65914677123e-03 -5.01613000838e-03  8.63243236418e-04  4.99952999464e-04
 7.66955981030e-04 -6.20158498883e-04 -1.03083886099e-04  6.15268125489e-04 -2.23935146321e-03  2.23692812141e-03  1.67756073384e-03 -2.35800088500e-03 -7.91110732640e-04  1.67328562185e-03  2.81893546362e-03  1.63635751536e-03  1.51687594880e-03 -2.49550285743e-03  1.21471710447e-03 -1.24891885283e-03  1.60406695329e-03  4.52438849926e-03  4.93436740005e-03 -2.39927163407e-06  3.34760005940e-03 -1.67324025912e-03  2.72725993454e-03  1.30786372704e-03 -2.80308083018e-03  2.04666039769e-03  4.93830960180e-03  1.26487523251e-03 -1.12086387056e-03  6.21214676054e-03  8.60226070817e-04  2.00539476146e-03 -8.30278610559e-05 -1.41031220557e-03 -1.66476838456e-03  1.68236289316e-03 -2.11333291277e-03  4.00736750911e-03 -4.39124727416e-04  3.27798226231e-04 -7.19671687031e-04  4.72092646553e-03  3.46472446423e-03  1.36928702965e-02  6.19400546462e-04  9.14016667615e-04  9.65334940417e-02  8.66572873117e-03 -1.54916871279e-03 -4.23065957984e-03  7.45252571192e-03  1.86204172685e-03 -4.31939145922e-03  4.11394981039e-03  5.17659189355e-03 -2.11553569379e-04  3.14713230275e-03  1.28605231949e-03  1.89839496993e-05 -2.61770892455e-04  5.39799269821e-04  2.59170576059e-03 -3.48086319758e-03 -2.79467808776e-03 -2.78669548160e-03 -2.65330322660e-03 -6.13027774336e-04 -9.87141898469e-04 -8.56329856187e-04  4.05441077265e-04  1.30635146819e-03  3.11848747884e-04 -3.67901932218e-03 -2.16841387152e-03  7.66333265801e-04  1.29563510958e-03  4.02683803842e-03 -2.57126882819e-03 -5.87510798893e-04 -5.44419085397e-03  3.39878379619e-03 -2.37119439787e-04  4.31089891496e-04 -1.91947094641e-03 -7.50416036734e-03 -7.46582241807e-04  1.57073580539e-03 -4.63257508394e-04  1.14712291311e-03 -2.78503496773e-03 -2.30998958049e-03  4.24747407333e-03 -2.53970582129e-03  2.74955618752e-03  5.63064823900e-04  2.43948895729e-03  8.27605861631e-04 -2.76942213067e-04 -6.41113649786e-03  1.24786628540e-03 -2.96816930388e-03 -5.34944753303e-03 -5.08220345144e-03 -2.71031257837e-03  1.32505757432e-04 -1.00439145963e-03  1.87145103808e-03  5.98388533586e-04 -3.70107614868e-03  5.54053264470e-03 -1.56291399001e-03 -4.38975719278e-03 -1.93452549144e-03  3.19009009297e-03 -2.71502866367e-03 -2.19707570563e-03 -9.53626139272e-03 -6.95270583065e-04  2.37576370085e-03  3.71197978181e-03  2.86566818732e-03 -5.53588185007e-04  2.46883204089e-03 -3.87578916100e-04  1.42237746275e-03  3.56241635084e-03  3.26816805827e-04 -2.00446917842e-03
-1.36194863267e-03  8.30601338983e-06  2.80368078532e-03  8.44623425196e-04  7.01930693035e-04  1.96733083461e-04  3.70034987190e-03  2.69310357252e-03 -3.27218031286e-03 -1.39843579672e-03  1.74321585782e-03  2.35816022619e-05  4.13394193879e-03 -2.84414242393e-03 -8.59786688467e-04 -3.99984121859e-04 -1.09029277094e-03 -3.17804666362e-04  1.70609364632e-03 -1.13726708862e-03 -1.98381430152e-03 -2.47043279754e-03  6.99984277007e-04  2.03536964953e-03 -2.74014490142e-03  8.23037198589e-04  4.69489281905e-03 -2.42372162039e-03 -6.89556054895e-04  6.25181932839e-04  3.93325283079e-04 -2.68220101484e-03 -2.09323794875e-03 -3.29875631616e-03  1.13347408773e-03 -1.46285883461e-04  7.89636491560e-04 -3.14921886313e-03  3.09632660784e-03  3.48202219977e-03 -2.13325929752e-04  5.01283906708e-03  1.38044074237e-03  3.44975036228e-04 -4.77995534645e-03 -3.40877225584e-03  8.66572873117e-03  8.33670717880e-02  6.04510748635e-03  3.37547051008e-03 -9.84777486359e-04  6.25472089093e-04  1.24442173910e-04  2.02185033130e-03 -1.12390026769e-03  4.35887231356e-03 -3.44531439003e-04  3.13414880914e-04  4.20723113148e-04  2.12663869504e-03 -6.08143265555e-04  3.95233435494e-03 -2.16069935460e-03 -1.22783864775e-03 -1.97339477679e-04 -7.68205412235e-04 -1.42074514931e-03 -6.82556912668e-04 -1.44854710100e-03 -7.71996664509e-05 -1.80488994335e-03 -6.71172827258e-04 -3.38962224011e-03  3.42607699350e-03  5.41126452554e-03  5.72176300221e-04  2.90227824714e-04  2.25915203298e-03 -4.38719726946e-03  1.50461807215e-03  4.30271349700e-03  3.88502098933e-04  3.77778808625e-04 -5.08277899201e-03 -3.19687977902e-03  9.07773834348e-05 -9.84311601970e-04 -1.03177362536e-03 -1.86563691505e-03  6.48023014347e-04 -4.32699178727e-03  1.30036806358e-03  1.09339056150e-03 -4.59212118195e-03  3.04754274491e-03 -2.78055769276e-04  8.40251145362e-04 -3.29592947287e-03 -4.87128653762e-04 -2.21096388814e-04 -5.61608322742e-04  8.04501626120e-04 -4.86744038467e-03  2.38669122103e-04 -3.02147922767e-03 -1.54737085819e-03 -2.47013351456e-03  2.19207614850e-04 -5.11567678359e-03  3.96059562536e-03  2.08502235765e-03 -4.00838004637e-04 -2.71665574763e-03 -7.82650749594e-04 -8.35284646408e-04  1.41221281113e-03  3.50018012875e-04  3.48665166205e-04 -2.22966691402e-03  8.84389983901e-04 -1.90113328066e-03 -4.77578609677e-04  5.20022646595e-04 -2.38920232292e-03 -2.25434006476e-03  7.04574032158e-04 -1.05907848608e-03 -1.58944659036e-03
 2.26897844803e-04  4.50606565522e-03 -1.04089328521e-03 -4.90688761586e-04 -3.87837786848e-03  1.09351170900e-03  1.43627301930e-04  2.05729855508e-04  3.75068586668e-07  3.68393023555e-03 -2.09214047987e-03  1.72059829708e-03  1.33046645965e-03  9.12680531144e-04  1.42896033113e-03 -1.95313195446e-03 -3.63236108988e-03 -2.92939540999e-03 -3.00103833450e-03 -7.99383795204e-04  2.48771932569e-03  7.08065878935e-04  4.58806692975e-03 -7.74155482855e-04  1.25698734158e-04  4.03322076856e-04  1.78990984588e-03 -2.50629121015e-04 -2.89836947284e-04  3.94829340654e-03 -1.12977054718e-03 -1.57878226877e-03 -1.22961330898e-03  2.23471820812e-03  4.22769789070e-04 -7.12452746475e-04  3.18344534908e-03 -1.50648677063e-03  4.28335468606e-04  5.94839637020e-04 -5.36023506246e-04  1.44611710577e-03 -1.26097283336e-03 -6.50391106988e-04  6.20517462281e-05  2.03228718901e-03 -1.54916871279e-03  6.04510748635e-03  7.47205476039e-02  8.33818278023e-03 -1.87816131009e-03 -6.10926849622e-03 -4.21628182098e-03  3.76397766283e-04 -2.76785963416e-03 -9.97785155887e-05  6.20354522823e-04  2.75329500955e-04 -1.48102182892e-03 -1.19666782475e-03 -1.89904258101e-04  5.67522647778e-04  5.67126113016e-04 -7.79062625136e-04 -2.60961543885e-03 -4.51258511056e-03  2.85629867081e-03 -8.68586669034e-04  1.14008932738e-03  3.09553245694e-03 -1.62632240514e-03 -1.59757755789e-03  1.14933003583e-05  3.83424170319e-03  3.62565920468e-04  1.13162471605e-03  2.19849099173e-04  2.80018360611e-03 -9.95725299436e-04  5.72328058913e-04 -1.73493345432e-04 -8.64888610780e-05  1.30446709270e-03 -1.80176861635e-03 -6.83077373264e-04 -6.63465925623e-04 -3.60744341897e-03  3.64861758854e-03 -2.00039740006e-04 -7.03200409687e-04  5.80205863641e-04  1.76638861903e-03  2.26114793083e-03  2.31313643101e-03 -2.45165759400e-03 -2.84455908853e-03  2.60616562884e-03 -5.60497204360e-04  1.97873273133e-03  9.46856182573e-04  1.42810792890e-03 -1.03106292703e-03 -1.10123960909e-03  1.83425847177e-03 -2.33072738893e-03  3.84467137088e-03 -1.85821518844e-03  9.52725424348e-04 -3.12991408586e-03 -2.93123448921e-03 -3.69431374217e-04  1.11564874524e-03 -1.08343881960e-03 -1.07840841973e-05 -9.28073301307e-04 -1.95830607415e-03  7.36770105479e-04 -5.98191175168e-04 -3.64448997369e-03  2.30660119608e-03  2.67612875765e-04  3.07889812684e-03  1.18298939386e-03 -2.26925311030e-03  3.21429514709e-03 -2.10393718181e-03  3.44579062229e-03 -3.21947019000e-04
 3.25220213754e-03  4.43237271495e-03  3.22484968852e-03 -1.74275790393e-03  1.74119072327e-03  1.62940330859e-03 -4.88562374363e-04  2.41104644992e-03  9.60843407388e-04 -2.43034728574e-03  1.86929756754e-03 -3.12716940680e-03  2.16291997259e-03 -1.79299709365e-03 -7.37689687715e-04 -6.16661552304e-04  6.68568884742e-04 -3.40910440973e-04  1.32721525237e-03  2.42312583329e-03 -1.65689195043e-03  1.31461328267e-04  3.05012899462e-03 -2.48584786334e-03  1.34702049356e-03 -2.05751176246e-03  1.34424812963e-03 -2.09705424211e-03  4.49541120868e-03 -3.46432571458e-03  2.61887435229e-03 -6.84467820828e-03 -1.01159139775e-03  2.29748153162e-03  9.26008384701e-04  3.19292428835e-03  1.40638594707e-03 -7.20995996813e-06  3.25198162541e-03  1.73131957502e-03  2.02268390717e-03  1.46428832794e-03 -3.13512433677e-04 -8.56484283583e-04 -7.02499615941e-04  1.30549365970e-03 -4.23065957984e-03  3.37547051008e-03  8.33818278023e-03  7.69919607478e-02 -1.19834873229e-03  3.43382546532e-03 -1.36719670487e-03 -4.40014384902e-03  2.41272903227e-03  5.38178670794e-04  4.41579656816e-04 -6.33190780599e-04 -2.82514200192e-03 -1.76336318925e-03  1.05868556168e-03  9.49866536819e-04 -8.68563603216e-05 -1.27190730019e-03 -1.84961322038e-03 -1.16822526134e-05 -1.17549853507e-03  2.89612198326e-04  2.07402223684e-03  9.99454432718e-04 -1.11847765668e-03 -1.37040097626e-03 -9.01498757179e-04 -1.61502181404e-03 -6.35529441154e-04 -3.50245029216e-05 -1.63820135202e-03 -7.37565362978e-04 -1.55107334025e-03 -8.30624857144e-05  2.93839176041e-03  1.55775183297e-03  2.99461007037e-03 -4.04480679570e-03 -1.46858233405e-03  7.24188293348e-04 -4.85471662755e-04 -1.34187102523e-03  5.47021262482e-04 -4.03053499807e-04 -4.73200368050e-03  1.95526555626e-03 -1.70307970145e-03 -9.29291383723e-04 -5.69888283670e-05  2.01030385456e-03  3.98596521488e-04 -1.77174271078e-04  1.76610069162e-03  1.50695624680e-03 -5.58111180971e-05 -1.52909522312e-03 -1.04267889076e-03  9.76149074798e-04 -4.94294194475e-03  1.80212879843e-03  5.67479229745e-04 -3.84796251768e-03  2.14270102493e-03  6.35955425450e-04 -9.95668103745e-04  2.55131669116e-03  1.47987600271e-04  1.53770038982e-03 -1.52666163581e-04 -1.05614809892e-03  4.57823568225e-03 -1.96975297795e-03 -3.06870225137e-03  7.32461647281e-04 -6.35792905504e-04  7.60552166505e-04  2.22012754951e-03 -2.43281585619e-03 -2.55178936139e-04  3.01919508244e-04 -2.64766094307e-04  7.94087147341e-05
-1.79247330266e-03  1.82637956296e-03  2.10058142962e-03  4.54065297032e-03 -8.58640722112e-04 -1.60154438862e-03  1.40840640453e-04  2.50113219429e-03 -1.18974836513e-03 -2.20634031520e-03 -7.28720630406e-04  4.18472216496e-03  1.76093068244e-03  5.05046025203e-04  1.70177435980e-03  2.26432976908e-03 -6.42217369961e-04 -1.10370632929e-03 -2.62407480950e-03  2.93074075345e-03 -3.01799273607e-03  9.86259152773e-04 -2.07961428570e-03 -7.15586394439e-04 -5.18839906170e-03  1.98853054468e-03 -3.17611609074e-04  2.55963074779e-03 -5.88605333689e-04  1.40545150625e-05  2.59130295317e-03  2.86958977088e-03 -6.68614481213e-05 -4.68385938193e-03 -2.52293397874e-03  2.96061115665e-04  2.46865084308e-03 -8.65531903951e-05  8.98672412111e-04 -5.68163444598e-04 -1.38210159549e-03  2.56991792991e-03  3.70231376217e-04  3.63864249860e-03 -1.34447326021e-03  6.32477181447e-04  7.45252571192e-03 -9.84777486359e-04 -1.87816131009e-03 -1.19834873229e-03  9.15799991745e-02  5.70875298143e-03  1.36888998277e-03 -3.95375446914e-04 -8.46564590865e-04 -1.44819707144e-03 -2.83960440796e-03  9.47603621251e-04 -3.60261183317e-03  1.58316482959e-03  4.94565372857e-06  4.19341045618e-03 -2.06393301603e-03  7.64959472580e-04  1.11291833572e-03  5.32263897967e-04  9.80033784575e-04 -1.92601745165e-04 -7.35170890170e-03 -1.12395666243e-03 -7.35161537615e-04 -1.51811908015e-03 -2.03984987971e-03 -5.70923957526e-04  2.45803112080e-03 -2.60784162767e-03  4.66988669219e-03  8.90639619495e-04 -8.30017411038e-05 -3.45564756357e-03 -1.33588666776e-03  3.61227944666e-04  1.50683141017e-04  2.08479432348e-03 -2.19579618619e-03  1.22666087965e-03  1.54407038768e-03 -3.93861119534e-03  4.54970407705e-03 -3.14898894516e-03 -2.13426091460e-03  3.46421615962e-03 -3.28755357471e-03 -6.69190827134e-04 -8.16339416449e-04  2.75887807032e-03 -9.91066973731e-04 -6.26553320666e-04  4.92966912525e-04 -3.15650244296e-03 -6.02924691189e-03 -3.87939586573e-03 -6.68514795522e-03  5.63669495619e-04  4.51844111409e-03  5.38627815685e-04  2.80079620363e-03  1.24371341389e-04  4.82690104788e-03  1.41670250822e-03  6.49512161837e-05  1.47573932620e-04  5.79213410598e-04 -7.17107645725e-05 -1.86656820596e-03 -1.38893277927e-03  3.27038583827e-03  6.32148172196e-05  3.76908224673e-03  3.76590986568e-03  1.24263354990e-03 -6.00631191272e-04 -1.23446195144e-03  1.41885323852e-03 -2.18871032359e-03  2.05127205139e-03 -4.73429116235e-04  7.38594261630e-04
-7.23670780297e-04 -1.12866961895e-03  2.59763525683e-03  2.61809852445e-03  1.71886805077e-03  2.55456339197e-03  3.34031258959e-04 -6.48586276029e-04 -1.07482853751e-03 -2.18871642769e-03  1.97226641630e-03 -1.96918126317e-03 -1.72802076396e-04 -1.85351967181e-03 -4.43839906455e-03  8.32242976910e-04  1.05682493092e-03 -1.15652767742e-03  4.20058758200e-03  2.84378640184e-03 -3.49268445152e-03  8.94472198944e-04 -3.82395492622e-04  2.09290821969e-03 -5.12869918564e-04 -1.54346652154e-03  1.82278597128e-03 -2.17453461374e-03 -2.44841868364e-03 -7.12334443208e-04  1.17425132940e-03 -1.30976792014e-03 -2.64509669961e-04 -1.41191869248e-03 -8.38196502549e-04  1.90044475484e-04  1.14346235567e-03  6.04990201147e-04  3.32537026935e-04 -1.44145901953e-03 -2.47054956375e-04  9.43609819595e-04  1.45103515826e-03 -1.23273016324e-03  2.37155728111e-03 -1.78108800135e-03  1.86204172685e-03  6.25472089093e-04 -6.10926849622e-03  3.43382546532e-03  5.70875298143e-03  7.02017637768e-02  2.56663678148e-02 -5.54934825299e-03  1.03371408227e-02  1.53514208234e-04  4.13620354527e-04  7.97168509571e-04 -1.16852274142e-03 -7.83462050045e-04 -1.53608754725e-05 -1.33967769752e-03  7.55279693422e-05  1.27934424907e-03  1.32368327289e-03  1.45357407695e-03 -2.60887442467e-03 -2.18918904402e-03 -9.61376564488e-04 -6.34825738642e-04 -1.61842118301e-03  2.45370149102e-03 -2.66118448589e-03 -1.62048923991e-03 -2.69076356263e-03  2.87756599413e-03  1.13839803144e-03 -3.75584380410e-03 -3.39959096636e-03 -1.54007005274e-03  1.56117962876e-04  1.16707179018e-03  4.18571379418e-03 -3.14283260310e-03  2.77340316559e-03  3.46161620460e-04 -7.19464246991e-04 -2.02341069185e-03  2.60886361292e-03 -1.00340504154e-03 -3.71418853278e-03  6.11599595057e-04  1.35561726422e-05 -4.78900775368e-04  1.65283543516e-03  1.68299674882e-03 -6.55265413242e-04  5.08409954212e-04  3.34256479552e-03 -8.95686106302e-04  5.85957133961e-04 -3.57726673057e-03 -2.90132119872e-03 -9.29710762595e-04 -8.76311285864e-04  3.27089624192e-03  2.41834759651e-03  7.38841248901e-04  4.12193626386e-03 -1.43669418214e-03  1.44002525706e-03  3.00108287652e-03  4.46376806130e-04 -3.77997554943e-03 -1.97006964906e-03 -3.44841191483e-05  2.27821434766e-03  2.75153069699e-04  3.18998168920e-04 -1.47433034569e-04 -8.66392922881e-04 -2.96283869455e-03 -4.01673171380e-03  1.90634377102e-03 -2.34444532123e-03 -9.84301682934e-04  5.61337434760e-04 -9.05190277692e-04
 1.88714365373e-03 -2.18188197329e-03  3.28309383160e-03  2.87125185010e-03  7.82285423900e-04  1.47052733310e-03  2.97515436482e-03 -1.93454078780e-03  1.17762268581e-05 -1.36584914264e-03  1.51562564402e-03 -2.48143117081e-03 -2.39035520350e-03 -3.99375236173e-03 -7.06406045105e-03  9.27240427987e-04 -1.76078676020e-03 -3.21897864377e-03  1.06865381229e-03 -2.10151573855e-04  1.08136102338e-03  1.38206672022e-03 -4.23339696198e-04 -1.78838853273e-03 -1.63579376600e-03 -1.48889974753e-03 -9.08103014948e-04  9.67161652696e-04 -1.18569902444e-03  3.58268655286e-04 -1.72296462394e-03  1.56805953609e-03  1.88378966188e-03 -3.15751491317e-03 -2.37530223487e-03  1.22032445308e-03 -3.10548398723e-03  5.12473972517e-04 -1.03264956620e-03 -4.83517621717e-04  2.66395038583e-03  3.72534534691e-04  2.35534486414e-04 -3.86252837997e-03 -1.46001436066e-03 -3.28783996778e-03 -4.31939145922e-03  1.24442173910e-04 -4.21628182098e-03 -1.36719670487e-03  1.36888998277e-03  2.56663678148e-02  8.64982864086e-02 -1.17650065646e-02 -5.78208191844e-03  3.00128714725e-03  1.57333792475e-05  3.11945097406e-05 -1.46828214860e-03 -2.09873205337e-04 -3.81451684679e-03  1.31159183150e-03  1.00093822168e-03 -7.03018901990e-04 -2.09445787551e-04  2.84409887636e-03 -4.05172815431e-03 -1.02649828213e-04 -6.67952830345e-03 -3.31237952679e-04 -2.39963059597e-03 -3.59292831479e-03  1.89797676104e-03 -8.37848413700e-04  1.68318811293e-03  5.11870626084e-03 -1.74987176945e-04 -2.26894704273e-03 -4.62717030866e-03 -2.97640028904e-04  4.31154411837e-04  1.50817850986e-03 -4.33976647251e-04 -4.91709228656e-03  4.28654248931e-03 -4.49991804582e-04  6.28730627923e-04 -1.32592711679e-03 -6.26845211909e-04  1.90019224067e-03 -1.03982988686e-03  2.57961330557e-04 -1.01706354435e-03 -3.39989345327e-03  2.42454416340e-03  3.18073448181e-03 -9.96344694759e-05 -9.00638098876e-04  5.94745260347e-03  1.96437019587e-03  3.13449174880e-04  1.86230601626e-03  5.62000498524e-04 -1.03721794874e-03  1.42681818682e-03  1.32975038193e-03  2.16316464652e-03  2.89559771864e-04  4.21685177634e-03 -3.66595722365e-03  4.49396003886e-04 -9.15032896919e-04  6.37374191744e-04 -1.31667557083e-03 -1.84527186448e-04 -8.03180822449e-04  1.63506255148e-03  1.12366247124e-03 -2.89548472699e-04 -4.41953570031e-03 -1.52508979905e-03 -1.28870050786e-03 -2.91208105608e-03  9.39469063911e-04 -2.33271747702e-03 -3.04513243342e-03  9.09257505351e-04  2.12142096515e-03
-2.32122572798e-03  5.25936340420e-03  3.26898311716e-04 -3.01594810630e-03 -1.28248876886e-03  3.17595372777e-03  3.90288980140e-03  2.95571837797e-03 -3.03030218956e-03 -5.31758427628e-04  1.65799371467e-03  1.33852106774e-03 -2.69890195612e-03  2.32942781375e-04 -9.90648432279e-04 -7.07784997281e-04  7.79082858461e-04  4.08945207743e-03  2.41772745883e-03 -4.14414123700e-03  5.80528600787e-04  5.61213390676e-03  1.42704108782e-03 -3.21050874079e-03 -2.37866562546e-03 -1.74630125186e-03  1.56403845732e-03 -2.02373210338e-03  2.88832880005e-03  2.22533065053e-03 -1.55016548723e-03 -1.92190351833e-03  3.80405451662e-03 -6.53880404469e-05  9.19774183102e-04 -1.73639886723e-03 -2.64067889325e-03  1.22988054364e-04  5.30016952788e-03  3.62601370168e-04 -1.64047513422e-03  3.31152139976e-03  6.33691956393e-04  1.52793318623e-03 -2.09588047728e-03 -1.43690986641e-03  4.11394981039e-03  2.02185033130e-03  3.76397766283e-04 -4.40014384902e-03 -3.95375446914e-04 -5.54934825299e-03 -1.17650065646e-02  9.49847351442e-02  9.07991194047e-04  6.29408841086e-03  3.69459666725e-03  6.90719903111e-04  2.98232879971e-03  1.74054097671e-03 -9.74721778268e-05  2.98920571775e-03 -1.22627784474e-04 -6.34065178631e-04 -9.93852846227e-04 -8.10077581279e-03  3.67082052685e-03 -1.12916373050e-03 -1.02182846662e-04  6.70460066696e-03  4.96148370062e-03 -2.13957566070e-05  1.81632382961e-03 -2.14512175756e-03 -1.60967008988e-03 -1.89549543741e-03 -4.52703022613e-03 -4.05781319138e-03  2.97649664609e-03 -1.79244191745e-03  3.43618118035e-03  4.05051475729e-04 -1.11141550823e-03  1.95613998990e-03 -6.03542129061e-03  7.57261747501e-04 -1.28689102368e-03  4.72945251163e-03 -1.09919414318e-03 -1.69316965559e-03  3.90372262461e-04  2.72346189679e-05 -2.08561825128e-03  7.53060653206e-04 -1.17191426820e-03  1.15026597422e-03  2.94494472975e-03 -2.18920790310e-03 -9.64121204429e-03 -2.60655371114e-04 -8.49064966037e-04  7.35317828886e-04  4.15003376202e-05  1.92412083684e-03  2.06406279502e-03  3.42192851578e-03  7.61799099252e-03 -3.62807711774e-03 -5.06496819900e-04  4.93368606720e-03 -2.63097744795e-03 -5.63504215555e-03  9.24550029753e-04  3.17690000420e-03  1.37684938413e-03 -4.54193111896e-03  4.12063641508e-03  4.87493886506e-04  5.62519075465e-03  1.31573781503e-03  1.02586056078e-03  2.50358344000e-05  3.23226181621e-03 -7.59716836627e-04  2.41283037772e-03  4.05585930318e-03 -1.22587923177e-03  9.76584589724e-04
-1.09777197562e-03 -1.57719511464e-03  1.13720018052e-03 -3.10493213266e-03 -1.25679995875e-03  1.23616417111e-03 -2.69427722955e-03  1.95217372398e-03 -3.86801278318e-03  8.92595283993e-04  3.07245539841e-03 -1.11905381103e-04  3.63537627390e-04  5.38749818786e-05  4.23576419707e-03 -3.72001970813e-04  3.09957433955e-03  2.32749748849e-03  4.22272237961e-03  4.34963433738e-04 -4.98353584797e-04  1.33713865337e-03 -1.28076099799e-03 -1.20706298228e-03  3.45131274127e-03 -2.06174319320e-03 -1.79249146879e-03 -8.74719256745e-05 -4.23728920193e-04 -3.40178365914e-03 -2.27646619670e-03  1.24317026693e-03 -2.36443251738e-04 -1.94879681752e-03  5.31663193917e-04  5.11320571197e-03  3.51778596311e-03  5.44959144881e-04 -7.93356736830e-04 -3.92846477806e-04  1.81901499940e-03  1.86161847843e-03  1.70954471096e-03  4.01961605812e-04  4.04030039002e-03  4.48918412506e-06  5.17659189355e-03 -1.12390026769e-03 -2.76785963416e-03  2.41272903227e-03 -8.46564590865e-04  1.03371408227e-02 -5.78208191844e-03  9.07991194047e-04  8.59763180585e-02 -1.24053124086e-02  9.27372706447e-03 -3.75634559580e-03  1.64271155420e-03 -1.30223522464e-03 -3.17340065460e-04 -2.43827521096e-03 -3.81481217170e-03 -4.75433217158e-04 -6.65296735460e-04 -6.91311176480e-04 -1.27437567162e-03  2.17463948673e-03 -3.07852552704e-03 -1.53891652762e-03 -7.74089519635e-05  3.23700005306e-03 -4.00778686116e-03 -1.32622397683e-03 -6.57040690319e-04  3.65372703398e-05  6.54608028639e-04  2.13765524032e-04 -1.22051557062e-03 -2.82399640950e-04  1.34292659535e-03  2.43575251527e-03  1.34524427076e-03  1.06221785248e-03 -6.16422344947e-04 -1.47917446817e-03 -1.97480697210e-03 -2.11989075510e-03  1.61778755183e-03 -1.18118119793e-03  1.87340855467e-04  7.78322514395e-05  1.53438313922e-03  4.52937712603e-03 -4.30455231313e-03 -3.19246037769e-05 -2.01226066229e-03  5.64905617317e-03  2.38033268377e-03 -5.68927316651e-03  2.93100805421e-03  3.90142308978e-03  1.99838619842e-04  3.43288197681e-04  1.32024406770e-03  6.67783095349e-04  6.35349160861e-04 -1.45217927977e-03  4.78009766064e-03  2.79364259547e-03 -1.04112594022e-03  4.25448173689e-03  1.45162444242e-03 -7.57303208888e-04 -2.22402429171e-03  1.64478519471e-03 -4.86414643658e-04  8.71029439225e-04  1.39487459113e-03 -1.18742967786e-03  1.02222342427e-04 -2.92010506696e-03 -1.16905925116e-03  1.65427922521e-04  1.80736999401e-03  9.62459200750e-04 -2.75618337365e-04 -2.84027240047e-03
 6.76195751160e-03  4.05958139310e-04  4.94920511138e-04  4.12255965856e-04  1.97765467984e-03 -5.41286978919e-04  2.88115926095e-03  2.47151514313e-03 -5.60826695703e-04 -7.37174618927e-04 -1.05615532713e-07  4.76317635430e-04 -3.01824650218e-03  3.87856841714e-04  3.02604405809e-04  1.97672461820e-03 -1.71920124759e-03  3.02040305713e-04 -2.01077115708e-03 -3.28107356123e-03  5.29016592843e-04  2.44022672896e-05  2.82946199123e-03  1.16764523901e-03  8.72047201268e-04  4.15130019533e-04  1.26120249130e-03  9.36069205845e-04 -1.32863824657e-03  1.50069109588e-03 -1.09722726983e-03 -3.02667047549e-03  2.38831434769e-03  6.71135065946e-04 -9.26011210238e-04 -3.80002288481e-03 -1.57218296361e-04 -2.33838223124e-03  2.64748198588e-03 -2.65524206960e-03  2.55067710910e-03  3.65962322118e-03  1.38064313925e-03 -5.62302725131e-04  5.15754114947e-04 -5.07487585958e-03 -2.11553569379e-04  4.35887231356e-03 -9.97785155887e-05  5.38178670794e-04 -1.44819707144e-03  1.53514208234e-04  3.00128714725e-03  6.29408841086e-03 -1.24053124086e-02  7.85216741258e-02 -7.78020275490e-03 -6.49113487287e-03 -8.38882004679e-04 -1.30167069644e-03  2.80481610391e-03  1.52130588412e-03 -1.09205849431e-03  1.63526791856e-03  9.30017557948e-04  3.47459632151e-03  9.13372018486e-04 -3.64657744131e-03  3.91835211907e-03  1.57930267766e-03 -8.90675146664e-05 -1.37657954463e-03  3.22699266114e-03 -2.30723443860e-03 -3.97483221584e-03  3.14914949234e-03 -3.67947000900e-05 -4.23297718301e-03  1.11528969984e-03 -2.50875327908e-03 -4.71277256194e-04 -2.81382281109e-03 -1.57510690950e-03 -1.30853113576e-03 -1.25799717144e-03  8.53849531668e-05 -3.11409599294e-04  1.46440248339e-03 -1.00084481443e-04 -5.79052895412e-04 -4.13405753446e-03  1.86674504947e-03  1.69847279673e-03 -6.49080087174e-03 -1.10386315037e-03  9.65370802344e-04  4.54568710960e-03 -6.06915288244e-03 -5.61487241210e-03 -2.44322044443e-03 -1.67366271713e-03 -8.15261904885e-04  7.88126518338e-04  9.62596503772e-04 -1.54034272618e-03  2.29231885878e-03  1.49579672267e-03  8.24544673824e-04 -4.16733096528e-04  4.59113593864e-03  1.49560621259e-03 -3.36296482825e-03 -1.42614384482e-03  1.57715420656e-03  9.42233882231e-04  3.73714659889e-03 -3.05077716544e-03  1.50979773543e-03 -1.44039204686e-03 -5.83729432480e-04 -6.23854248594e-04  2.39651514961e-03  1.39650410782e-03 -4.43057629128e-04 -1.29366630923e-03  7.51656744481e-04 -2.41948252103e-04 -3.77012878463e-04
 9.85527516207e-04  6.94960735403e-04 -2.04474423325e-03 -1.06152877665e-03 -5.74383161929e-04  4.29962062877e-04 -1.96397120985e-03 -8.38367337525e-04 -2.18379543023e-03  1.56586220720e-03  2.96704500258e-03 -1.25478271425e-03 -4.57300999595e-04 -2.96861867078e-04  7.68354048426e-04 -3.64768043139e-03  3.42743438437e-04 -3.25802182447e-05  5.17239763335e-04  2.44474896376e-03  2.16666237225e-04  1.14166770497e-03 -1.10760827803e-03 -1.67426687602e-03  8.93456544465e-04 -8.69093176264e-04  2.14352180768e-03  2.83894468266e-04 -1.57175523715e-04  1.02564545238e-03 -1.52023836027e-03  2.84487247895e-03  7.70526771754e-04  2.35037211502e-03  1.89762298551e-03 -5.57475130623e-04 -4.25246745338e-04 -6.58866734587e-04  6.68950728190e-04  1.77726122093e-03 -4.07682074664e-04  3.84234952169e-04  2.17564088500e-03  1.97539939960e-03  2.48087779039e-04 -3.93050109917e-04  3.14713230275e-03 -3.44531439003e-04  6.20354522823e-04  4.41579656816e-04 -2.83960440796e-03  4.13620354527e-04  1.57333792475e-05  3.69459666725e-03  9.27372706447e-03 -7.78020275490e-03  5.81958339453e-02  9.92211271362e-03  1.78374527034e-03 -7.59774972935e-03 -3.07445526710e-04  3.27428309184e-04 -2.27218193267e-03 -1.49479255257e-03 -1.10119017624e-03 -2.71532624447e-03 -1.43858336384e-03  2.46722162764e-03  1.03987482404e-03 -8.44111375780e-04 -1.14195504968e-03  8.15987986385e-04  1.78944442579e-03  3.05940972673e-05 -1.62646549869e-03  8.79245161768e-04 -1.51922082976e-03  1.60589496260e-03 -1.44011480326e-03  5.33477365085e-04  5.97696618407e-04  1.22613236615e-03  1.31112515956e-03  9.32548581435e-04 -6.91233401356e-05 -1.23004533147e-03  2.22019078437e-04 -9.49506930261e-04  3.53007422544e-03  3.95004126989e-04  1.37710041338e-03 -9.13803380724e-04 -2.24840521047e-03  1.61388710487e-03 -1.35903265225e-03  4.10894173613e-04 -9.92957277259e-04  3.10828278142e-03  1.55662764050e-03 -5.58248172846e-04  2.83334300874e-03  1.02065683878e-03  8.59594580508e-04  5.71498413749e-04  2.44056165640e-03 -1.73671669908e-03  1.20681894142e-03 -3.59162951928e-04  2.43714466891e-03  1.74843008512e-03 -9.96549913323e-04  1.10951598328e-03 -4.42949156649e-04  1.43415809924e-03 -2.56629559089e-04  1.66841580848e-03  4.58074973794e-04 -5.71743465282e-04  9.31305037682e-04 -1.29308759661e-03 -3.03732671046e-04 -2.06141350850e-03  3.20159184019e-03 -9.23083846896e-04  2.53872740068e-03  1.41593940453e-03  1.63429703582e-04 -6.38449078841e-04
-1.70340046451e-03 -3.56565127235e-04 -1.25215168413e-03  5.59288314960e-05 -2.50076352972e-03  1.72598033341e-03 -1.58592404368e-03  2.45143704326e-03 -1.83546518225e-03 -1.67062936203e-03  9.82580645290e-05 -1.01955181013e-03  1.41620849087e-04 -9.32708093439e-04 -9.60673219788e-04 -1.18115984899e-03  9.01505852122e-04 -4.66651907294e-04  7.61305213442e-04  2.84294591466e-03 -3.96193541403e-04  2.48359899581e-03 -2.04219911134e-03  2.45994226125e-04 -9.49449204591e-04  1.07809843792e-03  2.25775709460e-03 -1.12058612740e-03  5.30613787434e-04  8.68195622860e-04 -2.91885985442e-03 -2.02977048327e-03  2.52828864338e-03 -1.01251324634e-03 -9.72171980488e-04 -2.01939942590e-03 -1.91479184686e-03  3.32295160836e-03 -7.67859019624e-04 -1.32683731199e-03 -1.52818370400e-03 -1.18470505909e-03 -5.09726477247e-04 -4.48493326109e-04  1.27010918338e-03  2.06253008431e-03  1.28605231949e-03  3.13414880914e-04  2.75329500955e-04 -6.33190780599e-04  9.47603621251e-04  7.97168509571e-04  3.11945097406e-05  6.90719903111e-04 -3.75634559580e-03 -6.49113487287e-03  9.92211271362e-03  6.37206854252e-02  5.31129698672e-03 -4.85104750075e-03 -6.44241508285e-03 -7.02557661091e-04 -1.46494547531e-03  1.14823921658e-05  6.37498663083e-04 -2.75691320800e-03 -2.35144617415e-04  2.45454259882e-03  1.69786243793e-03 -1.64083551394e-03 -6.64665592837e-04  5.49195628934e-04  3.80273770503e-04  5.01307941670e-03  1.35219406918e-03  2.86579681495e-04 -2.54632105736e-03  1.69859585746e-03 -2.16575892735e-03  1.94784406978e-03 -1.81229193455e-04  2.03680011667e-03 -1.76056324953e-03 -6.44676726204e-04 -2.64591259522e-03 -6.63583301019e-04  5.59392694293e-04  4.17848636727e-04  2.51579660964e-04  2.15919813281e-03  2.48527729959e-03 -4.31641170263e-04 -2.99963403244e-03  1.38950572072e-03  1.85176529379e-03  5.46412113551e-04 -9.27104091795e-04  9.74503129875e-04  1.69594379975e-03 -1.54565521820e-03  2.45326428577e-03  4.25797332892e-04 -3.49974586169e-03  5.97246923829e-04 -7.33505900870e-04 -2.64976349694e-03  1.26668963204e-03 -2.47071721489e-03  7.20631915644e-04  7.03902487191e-04 -9.04332430853e-05 -2.25039399185e-03 -1.52910083051e-03  6.08785132335e-04  3.23955303841e-04 -1.28530906399e-03  2.26100615632e-03 -9.55207788512e-04  9.76360018915e-04  8.07475561549e-04 -4.07607739079e-05 -1.40173615205e-03 -2.77835198505e-03  1.78052409054e-03 -9.88090840454e-04 -6.69817346144e-04 -7.19407777378e-04 -8.69279340405e-04
-2.37596001530e-03  1.35926632888e-04 -3.40099981749e-04 -3.86853063837e-03 -2.83599966916e-03  8.83862460188e-04 -2.67752753524e-03 -3.56095384613e-04 -2.10350110858e-03 -1.93174529779e-04  3.58788760318e-03  1.39023088667e-03  1.18266673014e-03 -1.75282093370e-04  2.50863404719e-04 -2.56176173645e-03  1.13200524131e-03 -1.32337308014e-03 -6.75697474523e-04 -1.32636484404e-03 -1.57073729633e-03  2.34199148646e-03  1.52747475158e-03  8.02653555611e-05  1.88782290814e-04  5.30252290754e-04 -1.62143000667e-03 -9.14036454363e-04  4.39050536861e-04 -6.07390661088e-03 -2.84810320943e-03  3.27328750634e-03  2.19018180177e-04 -3.53776016186e-03 -7.44775445511e-04  8.99773388230e-04  1.34596148842e-03 -3.01404718210e-04  5.69106996083e-05 -8.47527908608e-04 -1.24803400995e-03  1.50374535160e-03 -8.20817394763e-04 -7.17346769246e-04 -1.83518780963e-03  5.54287935574e-04  1.89839496993e-05  4.20723113148e-04 -1.48102182892e-03 -2.82514200192e-03 -3.60261183317e-03 -1.16852274142e-03 -1.46828214860e-03  2.98232879971e-03  1.64271155420e-03 -8.38882004679e-04  1.78374527034e-03  5.31129698672e-03  7.53920781260e-02  2.86848722660e-03 -1.35946026054e-02 -5.29453288552e-03  1.43914780660e-03  1.67608421682e-03  6.47077036352e-04 -1.17895180653e-03 -1.47820626203e-04 -1.19442309373e-03 -2.67254724582e-04 -8.73447261381e-04 -1.23142257367e-03 -6.47712634907e-04  2.88289645086e-03 -1.54112833536e-04  4.18415143513e-04 -8.75996002570e-04 -3.15274668611e-03  1.72013970308e-03 -3.39563379550e-04  2.26847261027e-03 -8.12928882720e-04 -2.49684557334e-03  2.77214080769e-03 -7.12860018593e-04 -5.46376530455e-04  1.00077427994e-03  6.02619343379e-04  3.37438974864e-03 -2.43487609988e-03  1.30248924981e-03  8.36015572495e-04  4.52780510631e-05 -2.00218293113e-03  8.13105523543e-04  5.44342755037e-04  7.43790000151e-04  2.24538191066e-04  7.57928831813e-04 -1.54308900157e-03 -6.17097833399e-04  1.97992135167e-03  3.89638224957e-03 -6.28817887889e-04  1.02623053521e-03 -3.85212069879e-04  2.50965118558e-03  2.18224473881e-03  1.26000013815e-03 -9.60818437686e-04 -9.33506788978e-05  3.00622877598e-04  1.48132502347e-03  1.41787319170e-03 -4.70197409313e-03  9.50756814983e-04 -1.96082857823e-04  1.82491515619e-03  2.02887614863e-03  1.24755835286e-03 -1.45309839764e-04  3.88684769015e-03 -2.97748300757e-03  1.23873083444e-03 -1.83672422067e-03  3.11421835128e-03 -8.28099455764e-04  1.82610129793e-03 -2.00007351669e-03
-9.07545057440e-04 -1.42627093733e-03  7.71671146509e-04  1.29946891645e-03  3.15034734584e-03 -2.06924718386e-03 -8.39456621881e-04 -1.35891140328e-03  3.09794514424e-03 -2.03358693615e-03  2.13487103951e-04  3.08334728244e-03 -6.96682656376e-05 -8.55991261210e-04  1.13955258459e-03 -1.95418796634e-03  1.41774364439e-04 -1.35840169699e-03  7.98571778743e-04 -8.92341948116e-04 -2.69936607364e-03 -3.12601131098e-04  1.23440366008e-03  1.03274523050e-03 -1.38882318592e-03 -1.35306304869e-03  3.37081986120e-04 -2.55953777817e-03 -2.58695950201e-03 -6.28504540372e-03 -1.84434241317e-03  4.16869182442e-04 -4.50473034556e-04 -8.28005792735e-04  6.32836782150e-04  2.96380175951e-03  1.92349239574e-03 -1.19104113102e-03  1.52855102853e-03  1.06304987552e-03 -6.29564156283e-04  1.02109117812e-03 -2.21196423941e-03 -2.60512646816e-03 -9.05524397547e-05 -6.43270824703e-05 -2.61770892455e-04  2.12663869504e-03 -1.19666782475e-03 -1.76336318925e-03  1.58316482959e-03 -7.83462050045e-04 -2.09873205337e-04  1.74054097671e-03 -1.30223522464e-03 -1.30167069644e-03 -7.59774972935e-03 -4.85104750075e-03  2.86848722660e-03  6.68538841839e-02 -1.19035066096e-02  6.32716249462e-03 -1.64633381538e-03  2.66910549643e-03  1.07881849805e-03  1.09750418597e-03  1.73034757116e-03  2.07361601787e-03 -4.27088198454e-04 -1.69505925856e-03  1.21479446298e-03  8.89557156381e-04 -3.52600873730e-03 -5.69608473332e-04  4.51354911151e-03 -3.66787615933e-04  2.57779348924e-03  1.23764401078e-03  6.09591586630e-04 -2.26545664385e-03  1.80586929072e-03 -1.05169031572e-03 -2.77442948276e-03  2.20432734491e-03  6.01528078413e-04 -1.59331113322e-03  3.06002599311e-03  2.81592570763e-03 -4.14687726768e-04 -4.34918195070e-03  5.92755431396e-04  2.72020452004e-03  2.85452186602e-03  3.69848963190e-04 -1.09068782498e-03 -1.97186771020e-03  1.57941159094e-03 -3.43652519156e-03 -2.21909159472e-03 -1.15399287701e-03  1.02856213242e-03  1.67014693092e-03 -2.40203328553e-03 -2.14403300830e-03 -2.97992648405e-03  2.75532757974e-03 -2.46032160993e-03  8.57305906017e-04 -4.54737419427e-03 -8.10959959918e-05 -4.68165428273e-04  9.55358766200e-04  3.12472496012e-03 -2.05791828816e-03  6.73328117248e-04  8.17285166417e-05  1.33796927354e-03 -9.34586188315e-04  2.37964530656e-03 -3.62034866350e-03  3.03086878248e-03  1.71369938275e-03  9.76234388682e-04 -1.07957622791e-03 -1.15102441470e-04 -1.47627426045e-03  1.20707493143e-03  1.98138078284e-03
 7.59250829022e-04  1.55900350601e-03 -1.12634549268e-03 -2.37494035697e-03  7.64557379734e-04  1.96341250253e-03  1.36878335736e-03  1.58902973712e-03  6.40268523370e-04 -1.29503987077e-03 -4.46187244552e-03 -2.30135850779e-04  2.33856851706e-03 -9.40016069725e-04  1.80902348666e-04  4.76176969081e-03  1.92200490622e-05  1.09722983093e-03  5.25650652714e-04 -4.36067638308e-04  3.99084119484e-04 -4.62789331329e-03  6.96774466369e-04 -3.08010259145e-03  3.68580565437e-03  1.22692342756e-03  3.47525926622e-04  1.72338198180e-03 -4.81923118032e-03  1.50214458489e-03  2.24071198229e-03 -2.64877126706e-03  1.17029525703e-03  2.98345207637e-03 -4.54460696984e-04 -3.21108323948e-03 -1.29897330775e-04  1.20063293828e-04 -4.71011508349e-05 -1.51077903996e-03 -1.24658816860e-03 -2.32973976012e-03  8.04928782090e-04  6.22038565269e-04  1.31216466375e-03  3.59960618724e-04  5.39799269821e-04 -6.08143265555e-04 -1.89904258101e-04  1.05868556168e-03  4.94565372857e-06 -1.53608754725e-05 -3.81451684679e-03 -9.74721778268e-05 -3.17340065460e-04  2.80481610391e-03 -3.07445526710e-04 -6.44241508285e-03 -1.35946026054e-02 -1.19035066096e-02  8.35081509580e-02  1.28114085311e-02  5.62473893939e-04 -7.09155944825e-03 -5.29414936866e-03 -4.55105595709e-04 -1.53674759477e-03 -5.77173193846e-03 -4.00232553275e-04  1.50013412803e-03  1.73328892167e-03 -1.20225491302e-03 -1.86585139524e-03  1.04827329224e-03 -1.67944566051e-03 -2.31843700511e-03  3.70315991440e-05 -1.27366344005e-03  1.58202641552e-03 -2.24531129755e-03 -2.84198757554e-03  2.56301943729e-03 -1.27816657393e-03 -2.23046491931e-03  1.14467700730e-03 -1.71165962419e-04  2.06319798856e-03 -3.59752587096e-03  3.80764811872e-03 -6.06106424144e-03 -1.56632229794e-03  8.55064862977e-04 -2.49756910845e-03 -1.41070025792e-03 -2.85026453135e-03  1.43056773405e-03  1.06308784453e-03  2.03788049027e-03  4.26136111916e-03 -2.32477996069e-03 -7.56973573453e-04  5.83199006898e-04  3.58092031220e-03 -5.66164096161e-04 -2.36838539009e-04 -3.11361927167e-03 -4.23302217150e-03 -1.46329839260e-03  1.72479364763e-03  6.53120381404e-04  3.75689175040e-04 -1.22638975181e-03 -1.57002651295e-03 -2.34173370255e-03 -2.26764140678e-03 -1.02741672234e-03  1.18250283950e-03  1.12033050593e-03  8.87723790718e-04  1.85381023713e-03 -2.38013145267e-03 -7.64914638895e-04  4.37115010048e-04 -2.33692324430e-04 -1.11242821307e-03  4.40370949698e-04  6.53336073122e-04 -9.37105575176e-04
-6.46158123698e-03  3.24782066959e-03 -1.07607548137e-03 -2.33068270468e-03  2.20828372274e-03  2.12764201653e-03  2.01581566603e-03 -3.41690716324e-03  5.25699631078e-03 -2.69217365552e-03 -4.34859028415e-03  1.70608944872e-04  1.61837265358e-03  8.48111944322e-05 -3.30117340689e-03  1.96397471467e-03 -2.20002584729e-03 -4.92177523147e-03 -8.76830031346e-04 -2.71067432477e-03 -1.31526349573e-03  5.80557762768e-04 -3.21835217804e-03 -1.58818955569e-03 -2.12391281841e-03  3.35935181408e-03  2.96463282388e-04 -1.50641305341e-03 -4.15380404202e-03  3.23299046014e-03  1.52581727471e-03 -6.30510769176e-04  2.63883879237e-03  2.76207502521e-03  1.12288226005e-03  1.37764275176e-05  1.86207991908e-04  7.27190368553e-04  6.67242487067e-04 -1.07138686595e-03 -1.85024107703e-03 -2.21504694560e-04 -5.31511358370e-04  2.45793181097e-03  1.04584333890e-03  1.85331789369e-03  2.59170576059e-03  3.95233435494e-03  5.67522647778e-04  9.49866536819e-04  4.19341045618e-03 -1.33967769752e-03  1.31159183150e-03  2.98920571775e-03 -2.43827521096e-03  1.52130588412e-03  3.27428309184e-04 -7.02557661091e-04 -5.29453288552e-03  6.32716249462e-03  1.28114085311e-02  9.28644709743e-02 -5.58156540667e-03 -3.43716101224e-03 -9.30417683199e-03 -2.55829536698e-03  8.17644735564e-04  9.82204011281e-04 -1.67865909983e-03  4.24539329185e-04  1.36810883840e-03  2.06338681835e-04 -3.57778274562e-03 -6.49553296803e-04  7.46207175421e-03 -4.85749204600e-03  5.29307355692e-04  2.70303355676e-03  2.09885128458e-03 -1.93086692707e-03 -1.14380270875e-03  2.64322841907e-03 -3.07639769926e-03 -1.65106021476e-03 -4.55738523564e-04  1.48595317188e-04  1.61019699341e-03 -3.00924421636e-03  4.09968819689e-04 -3.21425861678e-04 -1.24330836161e-03  5.82858102218e-04  3.03000183637e-03  1.66279597589e-03 -5.79500955299e-04  1.26923043742e-03  1.08167612330e-03  7.31546525819e-04  4.77792012013e-03  1.51877282945e-03  4.58532249040e-04  5.85222981061e-03  2.59817225914e-03 -8.06918267111e-05  3.30405508044e-03 -2.30394890463e-03  9.51553323675e-04 -9.98280266075e-04  1.83038420978e-03 -4.30385013764e-03 -7.72759551391e-04 -4.60577493064e-03 -1.08113305136e-03  2.08127835047e-03  5.44056655638e-05  9.52693337378e-04  2.27836537011e-03 -1.96556633536e-04 -1.70838626959e-03 -1.05854417684e-03  9.01741477630e-04  3.27296943688e-03 -1.50482018901e-03 -2.01746815533e-03 -4.26965389188e-03 -3.33243060221e-03  1.39238562715e-03  1.03905698446e-03
 3.08272843635e-03 -2.91138155156e-05  8.11272455177e-04  3.48700204536e-03 -9.57415534302e-04 -5.27121427727e-03 -1.76478016737e-03 -1.71868690108e-04  1.29942588525e-03  1.58017136128e-04 -8.05434290316e-04  2.75691334189e-03  1.56923651555e-04 -9.73104695708e-04 -2.55657153773e-03  1.10808814504e-03  6.60224149681e-04  9.19721237280e-04 -1.19745691539e-03  1.10819707060e-04  9.38557282256e-04 -1.83179157778e-04 -2.11779965613e-03  2.47217491830e-03  2.15918090042e-03 -4.72042631484e-04 -3.98186556983e-03  7.82826963077e-04  8.56325103488e-04 -2.86899970128e-03 -9.93140916587e-04 -5.69905478547e-04  1.66900172518e-03 -2.72898900246e-03 -2.83784829617e-04 -3.76545783485e-03 -8.73290708307e-05  4.15278324925e-04  4.88183865642e-04  4.15953342721e-03  3.07143453427e-03  1.88631873602e-03 -5.20901783144e-04 -9.78375221758e-04  4.83615422947e-04  9.41605217346e-04 -3.48086319758e-03 -2.16069935460e-03  5.67126113016e-04 -8.68563603216e-05 -2.06393301603e-03  7.55279693422e-05  1.00093822168e-03 -1.22627784474e-04 -3.81481217170e-03 -1.09205849431e-03 -2.27218193267e-03 -1.46494547531e-03  1.43914780660e-03 -1.64633381538e-03  5.62473893939e-04 -5.58156540667e-03  8.91958427129e-02  1.95052778757e-03 -1.32524831612e-02 -1.44399520330e-03 -8.04634644086e-04 -1.67947269606e-03 -2.35526781571e-03  3.86460513527e-03  1.04972967197e-04  2.64458533586e-03 -6.72754852126e-04 -1.52866117066e-03 -6.37280724922e-03  3.70304449520e-03 -1.24080495670e-04  5.33613338424e-04  3.12113982626e-04 -2.42196689714e-03 -3.63208901962e-04 -3.55770128339e-04  3.76171397895e-03  1.97665147383e-03  3.10706059679e-03  2.03605108950e-04  3.01137207278e-03 -8.43535992552e-04 -4.26888943365e-03  1.52337461154e-03  1.63806015932e-03  6.15885371896e-04  8.60528496101e-04 -1.63160308408e-06  1.66082525397e-03  1.34541770111e-03 -2.85103026360e-04  3.83612908392e-04 -2.70639761489e-03 -6.35749806299e-04  1.37026680491e-03  1.59888006026e-03  5.22331342127e-04 -3.77944459747e-03 -4.90962333374e-04  1.17543705356e-03 -3.87402407623e-03  2.08654505947e-03 -9.64355971681e-04  4.31364397428e-03 -2.29433593782e-03  2.83904064111e-03  8.45831176118e-05  4.24277912718e-03 -2.41681692653e-03 -3.48520498524e-03 -2.48872489040e-03  2.01275317292e-03  1.24502491178e-03 -1.70677053228e-03 -2.60537884139e-03 -1.95751611956e-03  3.53621702867e-03  1.43959513508e-03 -7.85670846863e-04  1.00099381417e-04  4.83669271077e-05 -3.82694520893e-03
 3.83189412838e-03 -1.44368993448e-03  3.82174482446e-03  4.12922801515e-04 -1.42295352623e-03 -1.50709965507e-03 -1.81710619665e-03 -2.43985330595e-03 -1.42963616042e-03  1.58667770500e-03  2.49856181548e-03 -8.93035677750e-04 -5.30411621286e-03  3.56600607083e-04 -6.92745977775e-04  8.47202761894e-05  3.35671826120e-04 -2.06263932778e-05  3.37069523037e-03  2.42183074190e-03 -3.46324223724e-03 -1.24606144380e-03 -2.77216233823e-03  3.40816365476e-03 -4.24933617251e-03 -1.78650406804e-03 -2.59012786718e-03  1.54656417135e-04 -8.03834210864e-04  4.77353174140e-04  2.86012190102e-03 -3.50240042475e-04 -2.05954653123e-03  1.28431137788e-03 -1.95837016095e-04  2.30347415238e-03 -6.35637417480e-04  2.49731657685e-03  2.09368941650e-04 -7.32865929575e-04  1.62242616713e-03  1.06331870660e-03 -2.30691712813e-03 -2.67077097046e-03 -1.43872734391e-03 -1.69238657203e-03 -2.79467808776e-03 -1.22783864775e-03 -7.79062625136e-04 -1.27190730019e-03  7.64959472580e-04  1.27934424907e-03 -7.03018901990e-04 -6.34065178631e-04 -4.75433217158e-04  1.63526791856e-03 -1.49479255257e-03  1.14823921658e-05  1.67608421682e-03  2.66910549643e-03 -7.09155944825e-03 -3.43716101224e-03  1.95052778757e-03  8.63757947164e-02  1.22407128047e-02  2.69348856221e-03 -1.03150741693e-02  1.96702030976e-03  1.27174367388e-03 -6.89639920430e-04  1.35621689951e-03 -1.94135875081e-03 -2.80758019283e-03  1.75876348721e-04 -9.07210913227e-04  3.47165894179e-04 -2.52158918595e-03 -4.40044111741e-03  5.56999173557e-05  4.79171335401e-04 -6.15988459047e-04 -3.80066448456e-03  4.97462669359e-03 -1.58831800048e-03 -1.33824661778e-03 -2.13696840288e-03  7.61960225537e-05  4.37640258683e-03 -3.76224614756e-03  4.48458068317e-03  2.50971729913e-03 -2.99750397292e-03 -4.90023306331e-04  4.69915313849e-03  9.17175780677e-04 -1.45733133190e-03  8.88566088888e-04 -4.54225193085e-03  2.34538009942e-03  6.91786691824e-04  6.60251791966e-04 -1.41315014891e-03  1.11053116152e-03 -3.45153120826e-03  2.59572648841e-03  2.27274469411e-03 -5.06703928722e-04  5.12387474373e-04  6.91897191185e-04  3.38407515185e-03  1.62514779239e-03  3.81476942938e-03  2.61636847768e-03 -2.15241892768e-04 -2.72860499480e-03 -4.18276427782e-03 -2.50664142841e-03  1.73411257484e-03 -4.07771998706e-03 -3.46474406226e-03  2.64515603825e-03  3.65293701280e-03 -6.85729776862e-04  3.25350782650e-04 -3.17772226612e-04 -1.55196984506e-03  3.88886558534e-03 -1.27088101910e-03
 3.64204210280e-03 -2.32080008829e-03  1.83664598134e-04  2.29169560884e-04 -2.45763886981e-03  1.80588652832e-03  4.32304095014e-04 -1.21799436734e-03 -1.32505555268e-03  3.12943037349e-03  1.05669741868e-03 -1.37830694326e-03 -3.20739009422e-03  1.49069189764e-03  3.98223462906e-03 -1.42174020869e-03  2.19732586279e-03  1.24448477633e-03  1.84299080479e-03  3.24965053234e-03  3.60281608620e-04  1.27438106452e-03 -8.49031909171e-04  3.43602260548e-04 -2.65297143491e-03 -1.16440364404e-03  1.34021000115e-04  1.18070495175e-03  1.51742335403e-04  1.10757578328e-03  1.47239467246e-03  1.77981061056e-03 -2.57873547437e-03 -1.89511237906e-03  3.91118576876e-04  1.04563908528e-03  3.90761926394e-04  7.81616304281e-04  9.93392969948e-04 -4.79202671926e-03  2.16632979215e-04 -1.52607163532e-03 -1.13620081797e-03 -4.12457731755e-04  2.57542020869e-04 -1.14089355159e-03 -2.78669548160e-03 -1.97339477679e-04 -2.60961543885e-03 -1.84961322038e-03  1.11291833572e-03  1.32368327289e-03 -2.09445787551e-04 -9.93852846227e-04 -6.65296735460e-04  9.30017557948e-04 -1.10119017624e-03  6.37498663083e-04  6.47077036352e-04  1.07881849805e-03 -5.29414936866e-03 -9.30417683199e-03 -1.32524831612e-02  1.22407128047e-02  6.65657358330e-02  1.81603685676e-03  2.96335476004e-03  1.47295461337e-03  2.19253228690e-03  1.02438186481e-03 -4.69217928319e-04 -1.58806195077e-03  1.63726120096e-03 -2.28579559668e-05 -5.10917341807e-04 -2.59549350801e-03 -1.72142578595e-03 -4.62944741069e-03 -7.35225443873e-05  1.71943740215e-03 -1.96860268083e-03 -2.17884632681e-03  3.08882635881e-04 -6.22910218408e-04  1.66205574237e-03 -4.94224183913e-04 -1.24005398288e-03  8.80256026401e-04  5.28963064877e-04  2.17965778828e-03  1.83642221376e-03 -1.81307606591e-03 -1.92717702580e-03  2.79515518608e-03  1.18835076332e-03  1.90434517025e-04  2.43270911717e-03 -4.00496161476e-03 -4.43746309527e-03 -7.86772017070e-04  1.59137848310e-03 -1.94226348170e-03 -1.46710794529e-03  2.17042184343e-03 -1.37401731352e-03  8.78832776966e-04  1.06069547630e-03  8.31003462719e-04  1.35824386700e-03  1.90753464052e-03  1.21812958843e-03 -2.65265207330e-03  1.54377133030e-03 -1.66732129909e-03  5.79436445660e-04 -1.02286135695e-03 -3.70441751546e-03  3.07205414488e-04 -1.44575777455e-03 -2.76586252500e-03  4.88930900864e-04  7.41308816443e-05 -7.91450194137e-04  6.89741469330e-04 -1.98834925557e-03  1.50742849751e-03 -3.78506302406e-04  1.40609241718e-03
-5.56779026402e-04 -3.82719135589e-03  2.12036561644e-04 -4.01431902644e-05  1.27318474608e-04  1.93031503940e-03  1.34048800963e-04 -4.58629060012e-04  1.01106728367e-03 -2.23976286590e-03 -1.45996153039e-03  3.08783759071e-03  5.41706311996e-03  7.53549014902e-04 -1.86478199703e-03 -2.05662772598e-03  3.59733484309e-03 -2.50954142960e-03  5.60825690083e-04  4.62305727543e-03 -2.47669662474e-03 -9.60240485369e-04 -2.29317480946e-03 -8.02478440552e-04  4.81446189745e-03  2.80501031452e-04 -8.98621881481e-04  1.22237240004e-03  2.78714819564e-04 -1.50558891135e-03  5.53078111762e-03  3.66364435826e-03 -1.62153072957e-03 -2.73153539276e-03 -1.31288438109e-04  1.18800029897e-03 -7.80325153932e-05 -7.67010992745e-04 -1.59488090671e-03  1.56906525275e-03 -2.10956175344e-03 -4.30555284103e-03 -7.21700842992e-04 -2.55954427534e-03 -2.78325390185e-04 -4.41149956931e-03 -2.65330322660e-03 -7.68205412235e-04 -4.51258511056e-03 -1.16822526134e-05  5.32263897967e-04  1.45357407695e-03  2.84409887636e-03 -8.10077581279e-03 -6.91311176480e-04  3.47459632151e-03 -2.71532624447e-03 -2.75691320800e-03 -1.17895180653e-03  1.09750418597e-03 -4.55105595709e-04 -2.55829536698e-03 -1.44399520330e-03  2.69348856221e-03  1.81603685676e-03  1.01080153232e-01 -1.26683208775e-02  5.59567971600e-03  2.55415310283e-03 -3.98492017979e-03  5.46282524064e-04 -3.87394520273e-03  3.50850934589e-03  2.14252464740e-04  6.96749712629e-04 -1.06833689549e-03  2.17672898806e-04  8.53696631801e-04 -3.94813692963e-03  6.53551012663e-03 -1.56328160811e-03  9.26033578945e-04  1.56395616949e-03 -2.13131496510e-03 -3.59364640150e-03 -9.44929465234e-04  2.90399072384e-03 -4.91813422586e-03  8.11251839301e-04 -2.42104624730e-03  8.38797134874e-04  1.84449588733e-03 -1.57853339468e-03 -1.04488496670e-03  1.28132346786e-03  3.08614150868e-03 -5.68060651981e-04 -2.72973046963e-03 -1.03806391525e-03 -4.73603843077e-03 -7.53711018051e-04  1.23865183788e-03 -1.13932271415e-04 -9.76869586773e-04  3.98539201761e-03  8.73027564647e-04  3.66598434285e-03  5.43667950208e-03 -8.50455381071e-04  8.82951544922e-04  4.08981806899e-03  5.69737343516e-03 -7.52453939139e-04 -3.26436833622e-03  5.92949859975e-04 -2.50194948152e-03 -3.36622399271e-03  1.81090354169e-03  1.69136926001e-03 -4.77971766642e-03  3.56722568411e-04  2.32267103635e-03 -1.01619546152e-03  3.10471347659e-04  1.20960489871e-04  2.53171105922e-03 -3.05016760871e-03 -3.54633034771e-03
 2.41382177544e-03  1.86732135342e-03 -1.44723791253e-03  2.42585769478e-03 -2.43722649544e-03  2.95432646275e-03  1.59649339994e-03  2.60065958574e-03  9.19040570408e-06  2.10255065413e-04  3.94702417107e-04  2.17043575106e-04 -3.01513846410e-03  1.55893054376e-04  9.97735550121e-04 -6.05990322708e-04 -2.10014612420e-03  5.09895387733e-04 -1.93124463645e-04 -4.38419039794e-03  4.03634014927e-03  6.68518536521e-04  3.06261152541e-03  1.50782636031e-03  1.44996925468e-03 -2.45408838279e-03  7.92007466812e-04 -7.47160292542e-04  4.21783001150e-03  1.31868227042e-03 -3.34412039361e-03  1.17309880267e-04  8.86373085948e-04 -8.70087292361e-04  5.36484926025e-04  1.91500087893e-04  1.90736301520e-03 -4.91897573818e-04  2.53064981161e-03 -1.53295454189e-03 -2.32860921730e-03 -8.45794945054e-04  1.67793947469e-03  2.78119278526e-04 -1.90134022375e-03 -1.26664767129e-03 -6.13027774336e-04 -1.42074514931e-03  2.85629867081e-03 -1.17549853507e-03  9.80033784575e-04 -2.60887442467e-03 -4.05172815431e-03  3.67082052685e-03 -1.27437567162e-03  9.13372018486e-04 -1.43858336384e-03 -2.35144617415e-04 -1.47820626203e-04  1.73034757116e-03 -1.53674759477e-03  8.17644735564e-04 -8.04634644086e-04 -1.03150741693e-02  2.96335476004e-03 -1.26683208775e-02  6.62846341717e-02  2.96037806838e-04  1.31297079881e-03  3.47646079211e-03  1.24112378578e-03  1.85114954102e-04 -4.37055547712e-03 -7.80430026234e-04  6.45851466157e-04 -1.29002499836e-03 -1.82443481369e-03 -1.18612402634e-04  2.32544551554e-03  1.59201157718e-03  1.85656017485e-03  4.67779252435e-04 -4.58403073261e-03  4.06006971310e-03  1.95859544207e-03  2.44277943207e-03 -2.48492981254e-03  1.12246766921e-03 -1.54613216010e-03  2.12115600596e-03 -3.26293363471e-04 -1.68517839295e-03  6.19153875462e-04 -7.97926637484e-04 -9.49081975397e-04  2.69400348228e-04  3.54888681957e-03 -7.52874233545e-04 -1.62529587323e-03 -6.03070604613e-04  2.17787345548e-03 -4.65555981867e-03 -4.36594472693e-03  3.84131861343e-03 -3.16324966796e-03  6.32649632505e-04 -9.22813809080e-04  3.83727953508e-04  2.36125835870e-03 -2.76577845246e-03  7.45779745423e-04 -2.45510359515e-03 -9.90303978342e-04 -6.26697230045e-04  1.34908397737e-03  3.18574415141e-03  8.71911482709e-04 -7.76351510164e-04 -1.19649210374e-03  8.78498261574e-04  1.34597791794e-03 -3.08618631972e-04 -1.53005169761e-03  2.61897085036e-03  7.83428905417e-04  1.30250919073e-03  7.98830921024e-04  5.31565151951e-04
 2.57126023487e-03 -3.59379814815e-03  9.12076979407e-04  2.73681571844e-03 -1.86714500103e-03  9.90109781776e-04  8.29874810447e-04 -1.75002935452e-03  4.08733641702e-03  8.20041342512e-04 -2.86390169053e-04  2.54849348517e-03 -5.13224847714e-04  1.47898093575e-03 -3.48943586204e-03  1.60204138076e-04  1.31167818810e-03  6.99398608243e-04 -1.09494126369e-03  3.10011273584e-03  1.24359412018e-03  1.76807862356e-03  1.96260354598e-03 -3.17161077766e-03  9.24729894220e-04 -2.89029414820e-03 -3.20618607356e-03  1.91324721664e-04  1.18291908951e-03 -1.18738999603e-03 -5.49388308449e-05  3.84328025767e-03 -2.12931351097e-03  1.66424884569e-03  2.67887607127e-03  3.18941065015e-03 -1.47782175776e-03  2.36693557546e-03 -2.71273956533e-03 -1.02129277417e-03  1.07928029598e-03 -2.98907871110e-04  2.22019905389e-03  9.91614742912e-04 -2.77995987416e-03 -1.34555077389e-03 -9.87141898469e-04 -6.82556912668e-04 -8.68586669034e-04  2.89612198326e-04 -1.92601745165e-04 -2.18918904402e-03 -1.02649828213e-04 -1.12916373050e-03  2.17463948673e-03 -3.64657744131e-03  2.46722162764e-03  2.45454259882e-03 -1.19442309373e-03  2.07361601787e-03 -5.77173193846e-03  9.82204011281e-04 -1.67947269606e-03  1.96702030976e-03  1.47295461337e-03  5.59567971600e-03  2.96037806838e-04  9.66175260621e-02  6.73889667776e-04 -1.47099865630e-02  9.26814160272e-03  7.27548495731e-04 -1.82438748745e-03 -2.10253644915e-03  2.29151511343e-03  3.35859168133e-03 -1.00455592873e-03  2.09267175007e-03 -3.71959299881e-03  5.88901772637e-03 -4.96705415803e-03 -7.33665543278e-04  1.47935134521e-03 -4.22012628121e-03 -5.70409404471e-03 -2.61499461582e-03  6.72283738361e-04  8.15218373834e-04 -2.12726805531e-04 -3.38810508688e-04  9.71129181635e-04  1.69924511102e-04 -4.33981810372e-03  4.82430048509e-03  4.77962744242e-03  4.74810923501e-05 -9.67538119628e-04 -4.34845419691e-04  9.68935490040e-04 -4.45485244726e-03 -1.62226997078e-03  1.18621490750e-03  2.24034629184e-03  1.06329869276e-04 -7.49393341731e-04 -4.25164186988e-03 -3.00338498578e-03  1.75335276389e-04 -1.13947042786e-03 -3.08141228656e-03 -3.09041221426e-03  5.19462951081e-03  2.12081983996e-03  5.33776953133e-03 -3.29553636171e-05 -4.71286986539e-04 -5.27028263448e-03  2.36301100992e-03 -4.54035471495e-03 -1.82759056142e-03 -2.24241693539e-03  2.50436075784e-03 -2.74502574278e-03  2.75335555518e-04 -1.69373565805e-03  2.41602589130e-03 -3.75972308772e-03  2.26894784736e-03
 1.40122500193e-04  5.10850560507e-04 -2.58949208946e-03 -2.65831096610e-03 -3.57998055905e-03  2.54171127827e-03 -2.30896279923e-03  9.07737345174e-04 -6.81966945679e-04 -2.29968647993e-03  2.07309973677e-03 -3.53854704975e-03 -5.63273088819e-03  8.35050581640e-04 -2.02609041228e-03  2.36694590736e-03  2.76106826464e-04 -1.63523292292e-03  2.11298651779e-03 -8.77690008931e-04 -1.12748846132e-03 -1.30365912637e-03  3.51083899078e-03 -2.08348988037e-03  3.36148591912e-03 -1.23647270097e-03  5.78089428540e-04 -5.66358002449e-04 -2.08116528772e-03  5.88489353897e-04 -2.84438151594e-03  3.91143390433e-03 -2.98798768328e-03 -1.43504047115e-03 -3.48033410148e-04 -2.12589295427e-03 -3.33293595343e-03  2.86033927513e-03  8.58090397461e-04  7.52266152419e-04 -2.45211829558e-03 -2.65039496801e-03  6.38907754531e-05  1.32826042516e-03  6.33770652486e-03  3.63222737104e-03 -8.56329856187e-04 -1.44854710100e-03  1.14008932738e-03  2.07402223684e-03 -7.35170890170e-03 -9.61376564488e-04 -6.67952830345e-03 -1.02182846662e-04 -3.07852552704e-03  3.91835211907e-03  1.03987482404e-03  1.69786243793e-03 -2.67254724582e-04 -4.27088198454e-04 -4.00232553275e-04 -1.67865909983e-03 -2.35526781571e-03  1.27174367388e-03  2.19253228690e-03  2.55415310283e-03  1.31297079881e-03  6.73889667776e-04  9.48655914867e-02 -5.54598086972e-03 -5.35226854753e-03  7.10528948704e-03  1.74460032657e-03  2.50682645115e-03 -4.29968606134e-03  3.38935612980e-03 -1.64612946588e-03 -1.32286783019e-03  1.50376163470e-03  2.05107533261e-03 -4.19864065682e-03 -1.41081420895e-03  2.95293047822e-03  1.08970394715e-03 -3.16813600146e-03 -1.25760431265e-03 -4.28667068822e-04  5.97683601494e-03 -5.81762947115e-04  2.98083639857e-03 -4.72738892785e-03 -4.13573657332e-03 -3.69286835424e-04 -1.13197282426e-03  2.90869532384e-03 -1.26292095286e-03  1.48691890649e-03 -2.90510140603e-03 -5.64793446609e-03  7.37932439618e-04  4.10062826094e-03 -3.41986781515e-03 -1.02643220256e-03  1.72939888019e-04 -3.30973592518e-03 -2.01720071454e-03 -4.68403664686e-03 -7.64459958649e-04  2.48607382894e-04 -3.33712022503e-03  4.05457792420e-04 -2.03837738906e-03 -6.54565127667e-04  2.21865335116e-03  3.65129380665e-03  6.45763547572e-03  1.52100922754e-03 -6.70585404918e-04 -7.20896383210e-03 -3.37171693078e-05  1.75110672417e-03 -1.10996936950e-03 -6.10079592799e-03  2.78269442398e-03 -9.54538928571e-04  4.69312334913e-04 -2.06166835346e-03 -2.82630834424e-04
-6.97150896475e-04 -7.08159225246e-05 -1.38211460846e-03 -1.17784828946e-03  3.80177249711e-03 -2.20722923538e-03 -1.60895439004e-03 -1.44610657836e-03  9.75919428743e-04 -3.77914079693e-03  1.93555617885e-03 -6.83084588781e-04  3.04857933781e-03  1.21706371400e-03  1.71693732888e-03 -1.41801032448e-03 -5.73119069886e-04  1.23346672153e-03 -2.66140705232e-03 -2.31157226059e-04  1.49578583243e-03  4.21973971406e-04 -3.44556092366e-04  3.08259712565e-03 -4.93536135739e-03  9.87532739098e-04 -4.10307620407e-03  1.73577256135e-03 -3.63569149887e-04  3.46034634327e-03 -3.01170229410e-04 -6.13427769576e-03  7.97358669149e-04  4.78581073065e-04 -2.95577056793e-03 -7.74950715714e-04 -1.04207139754e-03 -5.39636352292e-04  6.59470947660e-04 -2.58108494727e-03  7.08807334450e-04  5.67132520536e-03 -2.76059970380e-03  1.38097490220e-03 -3.24694816509e-03  2.43856954108e-03  4.05441077265e-04 -7.71996664509e-05  3.09553245694e-03  9.99454432718e-04 -1.12395666243e-03 -6.34825738642e-04 -3.31237952679e-04  6.70460066696e-03 -1.53891652762e-03  1.57930267766e-03 -8.44111375780e-04 -1.64083551394e-03 -8.73447261381e-04 -1.69505925856e-03  1.50013412803e-03  4.24539329185e-04  3.86460513527e-03 -6.89639920430e-04  1.02438186481e-03 -3.98492017979e-03  3.47646079211e-03 -1.47099865630e-02 -5.54598086972e-03  8.18593300870e-02  1.08176696999e-02  1.19322891878e-03  1.92378757032e-04 -3.36130777412e-03 -4.63311393643e-04  3.14768064707e-04  8.01887139725e-05 -3.77969667969e-04 -1.03103477871e-03  9.65980937994e-04  2.95048484361e-03  1.15118918339e-03  7.29646326541e-04  2.87405118892e-03  3.77781070462e-03  1.95726097783e-03 -3.76641273859e-03 -1.79002863449e-03  1.40782865548e-03  1.13689148138e-03 -2.64941143853e-03 -1.43501333371e-03 -4.61465999456e-04  6.14393901543e-04  2.29103641730e-03  2.85554809323e-03  1.07982103747e-03 -2.49001847874e-03 -1.77194321257e-03 -1.96160476204e-03 -2.15025239415e-03 -3.35928966433e-03 -6.02487294212e-03 -1.31382209323e-03  1.84399523645e-03  2.17514755219e-03  1.73509590560e-03 -9.98317215151e-04  3.40108966069e-03  3.77513079435e-03  1.43442442519e-03  2.41359867149e-04 -1.57348847350e-03 -1.31418791955e-03  3.77034078565e-04  6.20165818584e-06  1.27587584581e-03 -1.09363239912e-04  2.85973411707e-03 -6.07758489567e-04  3.07826816564e-03 -1.82397467419e-03  7.99315482735e-04  1.59491645930e-03  2.52337490413e-03 -2.69403332776e-03  3.96042101826e-03 -2.10244911525e-04
 5.32923515899e-04 -6.88769158043e-04 -1.72037904779e-03 -2.14006259051e-03  2.17975730094e-03  2.55443867850e-04 -2.14741987788e-03 -4.08462900620e-03  7.04397375049e-04  1.52064103803e-03  2.50843329850e-03  1.06831601450e-03 -5.99156953087e-04  1.19766916785e-03  9.45875503611e-04  4.49736715454e-04  4.72964395513e-04  5.24548387700e-03 -4.80880237931e-05 -1.67390905770e-03  3.23457382919e-03  1.36471352619e-03 -1.84480522245e-03 -1.91060210028e-03 -1.62701934305e-04 -1.86565524144e-03  2.05760350991e-03 -1.77340833184e-03  6.32236748079e-05  1.59813066614e-04 -1.07057867207e-03  1.24315790398e-03 -1.92441445003e-03 -1.86925854222e-04 -2.69631721369e-04 -7.98633817233e-04 -1.11148520242e-03 -1.85756340063e-04 -1.39900610276e-03 -1.79820112818e-03 -2.68916924093e-03 -2.58350469687e-04 -1.21468993973e-03  4.42842738196e-04 -3.81960348883e-03  1.70724782284e-03  1.30635146819e-03 -1.80488994335e-03 -1.62632240514e-03 -1.11847765668e-03 -7.35161537615e-04 -1.61842118301e-03 -2.39963059597e-03  4.96148370062e-03 -7.74089519635e-05 -8.90675146664e-05 -1.14195504968e-03 -6.64665592837e-04 -1.23142257367e-03  1.21479446298e-03  1.73328892167e-03  1.36810883840e-03  1.04972967197e-04  1.35621689951e-03 -4.69217928319e-04  5.46282524064e-04  1.24112378578e-03  9.26814160272e-03 -5.35226854753e-03  1.08176696999e-02  7.48168819215e-02  9.95004191089e-03 -3.79629498893e-03 -4.10279099383e-03 -3.68730300522e-04  2.67549067580e-03  6.96364460384e-04  3.64352268886e-03 -6.08875900976e-05 -6.65384235714e-05 -1.94197353375e-03 -3.15555762129e-03 -1.38680418583e-03  7.12939023218e-04 -2.21395606037e-03  3.87343712590e-04  2.42776596205e-04 -1.93167997975e-04  3.47203666066e-04 -2.69259154362e-04  8.89352912790e-05 -9.35939062419e-05  7.82478359887e-04  1.39901901594e-03  1.30889961336e-03  7.50212998519e-04  3.77913388770e-04 -1.49502245501e-03 -2.65510342491e-03 -7.69312926440e-04  4.85557829814e-04 -2.72490620238e-03 -3.97943662809e-03 -5.21300038900e-03 -3.75246135462e-04  7.72895483493e-04  1.51423318617e-03  3.24896746718e-03 -7.07702701766e-05  1.35239707324e-03  2.10989102479e-03  1.14950084680e-03 -2.32999486882e-03 -1.27184786541e-03 -2.58249448918e-04 -4.26984973482e-03 -2.51265113218e-03  1.83352063685e-03  2.60301731405e-03 -1.03005421169e-03 -1.92010150121e-03  1.46374693763e-03 -3.03815981493e-03 -5.57543370427e-04 -4.46950769808e-03 -3.14507477204e-03  1.72518531685e-03  7.67427850013e-04
 5.09260093089e-03 -1.55910809694e-04 -1.46569437763e-03 -2.19372194789e-04  1.09147186327e-03 -2.59739620296e-03 -1.27577050623e-03 -3.02773396616e-03  6.18644758430e-04 -2.84853467609e-03  2.17432054173e-03  3.13868044912e-03  7.55205482723e-04  3.22418054310e-03 -3.94850074130e-03 -1.03107818226e-03 -1.87709204971e-03  3.11922881805e-04 -1.30676646201e-03 -7.92105167224e-04  2.97589214510e-03 -1.19617978975e-03  2.98384902115e-03  6.11478464388e-04  3.19799964488e-03 -1.85441054911e-03 -2.20778107923e-03  4.35034333701e-04 -3.14506172019e-03 -3.41791771358e-03  2.24031970574e-03  4.26469120390e-04 -5.50742672778e-03  6.32495554325e-04 -8.46787230666e-04 -3.78816363004e-03  1.14983776256e-03  2.08079156599e-03  6.93397345058e-04 -2.18631601970e-03  1.91331272722e-04  3.41839988786e-04 -2.40180902568e-03  1.11066818998e-03  4.39005929454e-04  3.96099706923e-03  3.11848747884e-04 -6.71172827258e-04 -1.59757755789e-03 -1.37040097626e-03 -1.51811908015e-03  2.45370149102e-03 -3.59292831479e-03 -2.13957566070e-05  3.23700005306e-03 -1.37657954463e-03  8.15987986385e-04  5.49195628934e-04 -6.47712634907e-04  8.89557156381e-04 -1.20225491302e-03  2.06338681835e-04  2.64458533586e-03 -1.94135875081e-03 -1.58806195077e-03 -3.87394520273e-03  1.85114954102e-04  7.27548495731e-04  7.10528948704e-03  1.19322891878e-03  9.95004191089e-03  8.71029149140e-02 -9.79179501356e-04 -2.17380451569e-03 -3.23806292377e-04  1.83150315939e-03 -2.23000218070e-03 -6.51923057300e-05  1.02218759247e-03  4.28423456708e-03  1.96626984742e-04 -9.95385353977e-04  1.46461854761e-03  3.87648565594e-04 -1.89427647811e-03  1.16335479715e-03 -6.53625915107e-04  1.51384575567e-03 -3.62518241667e-03  1.14098391695e-03 -1.22842003604e-04 -3.15074854145e-03  2.02151623139e-03  4.72654306422e-03  2.57796388241e-03  1.12841536875e-03 -1.80180091231e-03  7.15892998136e-04 -2.36925638607e-03  4.19646761219e-03  2.96038948897e-03  4.60583440100e-04 -2.04524821299e-03 -2.69338678387e-03 -5.05955872309e-03  2.55926466387e-03  2.07133115480e-03 -9.99768012319e-05  2.49201537089e-03  4.12643948885e-03  1.35644814040e-03  4.21325324678e-03  1.41932870138e-03 -2.89289532615e-03 -9.35868058351e-04 -1.05901661184e-03 -7.39331093664e-04 -1.07775859749e-03 -3.04042626953e-03  2.22057053211e-03 -3.01400556551e-04  4.32803508047e-04 -5.10540408961e-04 -1.34126906784e-03 -8.58438699705e-03 -5.98565162319e-03  2.39868331153e-03  6.39587124887e-05
-1.21653492011e-03 -1.51542904379e-03 -1.59556396415e-03 -2.02321387380e-03  3.34705304768e-04  1.14091720123e-03 -2.51752716694e-03 -2.05386665475e-03 -3.11810857380e-04  3.68896975456e-04  1.25729201934e-03 -5.92911622214e-04 -5.95136222150e-04  1.57520331511e-03 -1.45628552195e-03 -2.84805808296e-03 -1.21259903061e-03 -7.86359526887e-04 -4.78005229798e-03  1.01115797914e-03 -7.35631481239e-04 -1.10688024052e-03 -3.99605548553e-03  2.19322150114e-03  4.64538420941e-03  4.43122516846e-03 -3.93788827311e-04  1.87580261381e-03 -4.32812861285e-03  2.76020907091e-04 -4.13169413700e-04  5.04884110682e-03 -1.07671882292e-04  1.12633871455e-03 -3.72209607664e-03 -3.43957229191e-03 -2.40558093493e-03 -2.17919453517e-03  3.16672028080e-03 -1.05678720939e-03 -3.32634720033e-03 -7.18497302198e-04  1.59574586751e-03  4.16831963463e-03  3.54002136553e-03 -2.36020558938e-04 -3.67901932218e-03 -3.38962224011e-03  1.14933003583e-05 -9.01498757179e-04 -2.03984987971e-03 -2.66118448589e-03  1.89797676104e-03  1.81632382961e-03 -4.00778686116e-03  3.22699266114e-03  1.78944442579e-03  3.80273770503e-04  2.88289645086e-03 -3.52600873730e-03 -1.86585139524e-03 -3.57778274562e-03 -6.72754852126e-04 -2.80758019283e-03  1.63726120096e-03  3.50850934589e-03 -4.37055547712e-03 -1.82438748745e-03  1.74460032657e-03  1.92378757032e-04 -3.79629498893e-03 -9.79179501356e-04  9.06585413317e-02  1.81298569807e-03 -4.62388253109e-03  2.96350157572e-03 -7.41286670579e-04  5.73356447254e-04 -7.26003929925e-04 -1.04040050687e-03 -1.01233514455e-03 -2.54362543516e-03  1.15520368474e-03 -1.70106622693e-03  2.36870132514e-03 -2.53504767346e-04  1.55045118442e-03  7.43201743656e-04  2.41354713715e-03 -1.04160164422e-03 -2.03058454866e-03 -3.81685829727e-04  2.51393365411e-03 -9.47620625149e-04 -9.70778694663e-04 -8.68603008474e-04 -2.87365981663e-05 -1.73536318551e-03 -1.38942259442e-03 -1.95458178650e-03 -7.70396239067e-04  3.24966895173e-04 -2.30920752810e-03  1.75305387689e-03  4.77498282035e-04  4.45274468063e-03 -4.51309870259e-04  7.45810863726e-04  1.34118702605e-03 -3.45403541374e-03 -3.33644093259e-04  1.52611260433e-03 -3.96517393062e-04 -3.12576704591e-03  2.40109021038e-04  1.06991168169e-03  1.81398771029e-03  1.23486467115e-03  1.48439541100e-03 -1.55792693147e-03 -2.21255137917e-03 -1.85701922644e-03  3.37179440634e-03 -1.80815912172e-03  5.52315597176e-04 -1.38849439236e-03 -9.85013252931e-04  2.42578933283e-03
-2.95894447461e-03  2.76536143636e-03  2.79323395909e-04  3.16479068814e-04  3.53670678818e-03  2.03226489481e-03 -6.10528780693e-05  2.60619936312e-03 -4.47616375157e-03  1.74477863486e-03  5.25328680630e-04  3.06491160287e-04  1.61130814523e-03  3.16066861000e-03 -3.72555258643e-03 -1.36850693620e-03 -1.61536949513e-03 -4.80740758101e-03  1.35777617989e-03 -2.99210078629e-03 -4.67677759611e-03  2.40887003710e-05  1.79141491713e-03  3.27271789869e-03  2.18710549873e-03  1.98216771692e-03  3.36181392403e-03  2.12558146240e-03 -8.57153686319e-04  7.19787269585e-03  1.94664790267e-04  1.92082234703e-03  1.14997174112e-03 -1.02564829950e-03 -8.07090572702e-05  8.13105889736e-04  4.11888669733e-04  1.25627354018e-03 -1.26862517651e-03 -1.30748346652e-03  7.93481232479e-05  1.15454082466e-03 -1.53468911334e-03 -2.71918392556e-03  3.11476657715e-03  2.67886369976e-03 -2.16841387152e-03  3.42607699350e-03  3.83424170319e-03 -1.61502181404e-03 -5.70923957526e-04 -1.62048923991e-03 -8.37848413700e-04 -2.14512175756e-03 -1.32622397683e-03 -2.30723443860e-03  3.05940972673e-05  5.01307941670e-03 -1.54112833536e-04 -5.69608473332e-04  1.04827329224e-03 -6.49553296803e-04 -1.52866117066e-03  1.75876348721e-04 -2.28579559668e-05  2.14252464740e-04 -7.80430026234e-04 -2.10253644915e-03  2.50682645115e-03 -3.36130777412e-03 -4.10279099383e-03 -2.17380451569e-03  1.81298569807e-03  9.87796572650e-02  1.19066095794e-02 -4.05710372686e-03  7.12311471581e-03  1.49500441741e-03  2.42114399631e-04 -6.52297813884e-03  1.95771018824e-03  1.09894130534e-03  1.02433132844e-03 -1.39790047286e-03  1.43825427823e-03  1.25123703364e-03 -2.44801768679e-03  2.73803507678e-03 -2.75450848766e-03  2.70514195296e-03  1.25990559028e-03 -9.82532830238e-04  7.51896749953e-04 -9.36918325985e-04  3.15614236133e-03 -2.36021001807e-03 -3.57158075168e-04  1.75735277335e-03  6.40109806315e-03 -9.16711811899e-05  3.34229399534e-03  2.72336105783e-03  3.09682723038e-03  4.36245604647e-03  1.53372860313e-04 -2.65442052146e-03 -1.80381574760e-03  6.88333890059e-04  1.99031021775e-03 -7.06403196121e-03 -5.90812992104e-04  2.58748940904e-03 -5.26308056596e-04  6.92380359205e-04 -8.75341293262e-04  1.40901653225e-03  5.76093284226e-03 -1.48659914454e-03 -2.44891873422e-03  2.06724121123e-03  3.92258322398e-03 -7.00845066308e-04 -1.62807382980e-03 -1.25730261325e-03 -2.45229699042e-03 -1.55363715480e-03  9.48228940950e-04  1.69178504634e-03
-7.11929680581e-03  4.07856133614e-03  1.69837493141e-03  8.29203672540e-04  6.83175710362e-03 -1.86997151556e-03 -1.24457476832e-03  3.29570120067e-03  4.93899018731e-04 -1.10863832364e-03 -2.79902096998e-03 -5.01626337238e-03 -1.89743943295e-03 -2.98687676467e-03 -1.21112587724e-03 -3.98525937491e-03 -2.94386184556e-03 -3.43417605854e-03 -2.55441769075e-04  1.81960541701e-03  1.60637778369e-03  2.24024280321e-03  5.45708676025e-03 -7.54087336773e-04 -4.27283713365e-03  2.20119370317e-04  7.39477625386e-04  1.05103820645e-03  1.69624017652e-03  2.51136937822e-03 -9.52042609068e-04 -1.66232414185e-03  4.99489361960e-04  1.81639750968e-05  1.51344050474e-03  5.99178333135e-04  4.73726291336e-04  2.92723771550e-03 -1.97503005422e-03  9.96049194207e-04 -9.21518325706e-04  3.10449421118e-03  3.06644103463e-03  1.89011949994e-03 -6.25445489196e-04 -1.42403102213e-03  7.66333265801e-04  5.41126452554e-03  3.62565920468e-04 -6.35529441154e-04  2.45803112080e-03 -2.69076356263e-03  1.68318811293e-03 -1.60967008988e-03 -6.57040690319e-04 -3.97483221584e-03 -1.62646549869e-03  1.35219406918e-03  4.18415143513e-04  4.51354911151e-03 -1.67944566051e-03  7.46207175421e-03 -6.37280724922e-03 -9.07210913227e-04 -5.10917341807e-04  6.96749712629e-04  6.45851466157e-04  2.29151511343e-03 -4.29968606134e-03 -4.63311393643e-04 -3.68730300522e-04 -3.23806292377e-04 -4.62388253109e-03  1.19066095794e-02  9.63626332000e-02 -1.55640601100e-02  4.58805272559e-04  1.03879789176e-02 -1.15518144117e-03  1.29570939953e-03  1.74972172090e-03  1.42431284653e-03  1.53759413999e-03  1.10380874153e-03 -2.19975145977e-04  3.61006911860e-04 -1.04499492715e-03  1.84761206717e-04 -2.33622202337e-03  1.36168864362e-03  2.34714547851e-03 -1.64570727031e-04 -2.03741474496e-04 -3.45489458984e-03  5.23774810491e-04 -1.63694322842e-04 -6.16147176479e-04  1.01865210013e-03  6.52961826112e-03 -2.11247400790e-03  6.15601927912e-04  4.64288070508e-03  2.67578708720e-03  5.50319791542e-03  2.52520725472e-03 -1.92670421771e-03  9.75009241609e-06  2.12167702661e-03  1.60552867777e-03  1.82745331376e-03 -3.51689859374e-04  2.63105557158e-03  2.63648764500e-03  1.86502051652e-03 -6.33625401225e-04 -2.09895934715e-03 -4.79268176180e-05 -6.62554642774e-04 -3.36650901428e-03 -9.93571381678e-04  1.23193383804e-03  1.81563958856e-03 -1.16251779655e-03 -1.08664258522e-03 -2.76251398280e-03 -3.38502987474e-03  2.80773135576e-03 -5.16404670189e-04
 3.27462720292e-03 -8.41065532883e-04  8.28967923464e-04 -2.74702512510e-03 -4.39163012556e-03  4.45266584694e-04 -5.49146704994e-04 -3.30730088572e-03 -7.88703654212e-04 -8.57835636854e-05  3.80456125375e-03 -9.12341695498e-04 -6.17469038696e-04 -6.77587198429e-06 -1.23175005708e-03  4.82356007915e-03 -2.32357443078e-03  2.84245901659e-03 -3.11481964258e-03 -3.96772886982e-03  2.86144239941e-03  3.94985180930e-03 -1.73118198735e-03 -1.17624396523e-03 -1.03790707760e-03  1.61627085279e-03  2.14608713538e-03 -2.96399211892e-03 -3.91188596312e-03 -3.73975447943e-03 -2.58842908884e-03 -3.03595043905e-04 -1.92153033438e-03  2.04037871627e-03 -3.92999985218e-04  2.95376227056e-03 -3.94912030210e-03 -1.12376176585e-03  1.02489913613e-04 -2.30182697785e-03 -8.52678701004e-04 -6.51091813484e-04 -1.01488853682e-03 -8.68111607450e-05  4.64823333942e-04  3.14706103204e-03  1.29563510958e-03  5.72176300221e-04  1.13162471605e-03 -3.50245029216e-05 -2.60784162767e-03  2.87756599413e-03  5.11870626084e-03 -1.89549543741e-03  3.65372703398e-05  3.14914949234e-03  8.79245161768e-04  2.86579681495e-04 -8.75996002570e-04 -3.66787615933e-04 -2.31843700511e-03 -4.85749204600e-03  3.70304449520e-03  3.47165894179e-04 -2.59549350801e-03 -1.06833689549e-03 -1.29002499836e-03  3.35859168133e-03  3.38935612980e-03  3.14768064707e-04  2.67549067580e-03  1.83150315939e-03  2.96350157572e-03 -4.05710372686e-03 -1.55640601100e-02  8.91457734921e-02  1.67463156494e-03  2.98897180523e-03 -2.85791938467e-03 -1.10259945179e-03 -6.49857836190e-06 -5.33055959572e-04 -1.09869842971e-03 -2.04620699004e-03 -3.42544559022e-03  3.63878779686e-03 -3.42145228334e-03  5.04542037368e-03  6.74785861642e-04 -3.08906807254e-03 -7.21071617422e-04  1.70407724443e-03  1.32018940101e-03  1.98297241508e-03  4.52200321427e-03 -8.19728962073e-04 -1.61553951189e-03 -9.85973764344e-04 -1.80493641183e-03  2.95321776535e-03  2.20377954376e-03  1.19281216022e-03 -4.63804204706e-03 -2.24461895767e-03  8.69526676392e-04 -1.12150411607e-04 -1.17895567200e-03  4.79922093254e-04 -2.79774204306e-03  8.33997600327e-04 -1.21990827753e-04  5.76882141554e-04 -4.52347278331e-04 -1.60981566471e-03 -3.80524741725e-04 -5.58062598836e-04 -6.01842451698e-03 -1.18392536877e-03 -2.34506093256e-03 -1.89429814550e-03 -1.23975005735e-03 -1.28003453670e-03  2.95909515428e-03 -6.19391911213e-05  3.40321125335e-03  1.66798428739e-03 -2.22106149129e-03  1.97754840809e-03
-1.01806921023e-03 -3.11937998638e-03 -1.16810063080e-03  4.02731451722e-03  1.14812371510e-03 -2.41432407264e-03  2.69242633879e-03  3.13200918503e-03 -2.13521666856e-04 -1.03271518492e-04 -1.21625687203e-03  4.75147796620e-03  1.86163703154e-03  1.78648589086e-03  3.23210595134e-03  2.81688722207e-03 -4.61865222911e-04 -9.18323301416e-04  4.57800979131e-04 -2.77663475555e-03 -3.19561337299e-03  1.06586884697e-03 -5.53395945791e-05  1.82935718443e-03 -2.31510855708e-03 -4.45593270969e-04  3.22021740680e-03 -3.20850703462e-04 -2.21232624477e-03  2.39719279569e-03  2.97975938423e-03 -1.28703274781e-03  8.13658330804e-04 -1.46940103197e-03  1.24549434333e-03 -3.23592036931e-03  1.23315708247e-03 -2.41737666650e-03 -1.94575551452e-03 -2.47902945322e-03 -1.08102251532e-03  2.09604391908e-03  2.97174140715e-04  1.17323543773e-03 -3.93939068131e-04  4.58876438861e-03  4.02683803842e-03  2.90227824714e-04  2.19849099173e-04 -1.63820135202e-03  4.66988669219e-03  1.13839803144e-03 -1.74987176945e-04 -4.52703022613e-03  6.54608028639e-04 -3.67947000900e-05 -1.51922082976e-03 -2.54632105736e-03 -3.15274668611e-03  2.57779348924e-03  3.70315991440e-05  5.29307355692e-04 -1.24080495670e-04 -2.52158918595e-03 -1.72142578595e-03  2.17672898806e-04 -1.82443481369e-03 -1.00455592873e-03 -1.64612946588e-03  8.01887139725e-05  6.96364460384e-04 -2.23000218070e-03 -7.41286670579e-04  7.12311471581e-03  4.58805272559e-04  1.67463156494e-03  8.41329148111e-02 -5.88771889470e-03 -5.93868428871e-03 -2.08501388696e-02  3.01060365841e-03 -1.43042441257e-03 -1.27276872722e-03  2.50218589408e-04  6.23944833406e-05 -1.24768969821e-03  1.82122575046e-03 -4.99325339990e-03  4.24846411444e-03  4.16058889083e-04 -1.23689621364e-04 -3.82538010227e-04 -1.50685095381e-03 -4.74438093748e-04  1.00137881281e-03 -2.87942498357e-04 -1.93832094818e-03  2.78827687561e-03 -3.82802514456e-05  3.84971679906e-04  2.22483301713e-03  1.18725754752e-03 -5.51698167340e-05 -2.50178962990e-04  1.90889489659e-04 -6.49682312019e-04 -1.63016590511e-03  1.56396458346e-03 -2.54895086291e-03 -2.66639551156e-03  9.62455176464e-04  3.06672642954e-03 -1.78793573268e-03 -8.62066412512e-04  7.08794792353e-04 -2.93486096724e-03 -4.34055488135e-04 -6.10206355420e-04  1.89753311966e-03  2.20503750265e-03  3.72726334776e-05  2.56971418734e-05 -2.17095219933e-03 -1.25476702429e-03 -2.29542849206e-03 -1.77695016535e-03 -6.41179412874e-04  3.23060414444e-03
-5.11337082012e-03 -1.88401578139e-03 -2.87377355333e-04 -6.75429852207e-04 -7.86602005616e-04  2.20180785355e-03 -4.35516333557e-04 -3.80492805855e-04  1.74452012946e-03  1.61619734441e-05  3.88472500103e-04 -1.64724326888e-03 -2.52275633859e-03  4.61158419985e-04 -3.06911868456e-03 -2.13151895241e-04 -5.12073372606e-04  7.15522113365e-04 -3.75160039132e-03 -1.82889563254e-04  1.54452861842e-03 -5.56620624697e-04  1.87524678412e-03 -4.28659516026e-04  1.59872501990e-03  6.01967661599e-04 -1.42024478634e-04  2.08415883493e-03  7.00638065788e-04 -5.81195511080e-03 -2.25140342984e-03  4.30462133501e-03  1.03372127391e-03 -1.99506825701e-03  2.41855682108e-05  1.62535344877e-03 -1.68461829968e-04  4.91418104609e-04 -1.05568007799e-04  2.52031063233e-03 -1.89810002066e-03 -1.91934790657e-03  7.09779429032e-04 -8.16287410759e-04  5.23788202859e-03 -1.65000345027e-03 -2.57126882819e-03  2.25915203298e-03  2.80018360611e-03 -7.37565362978e-04  8.90639619495e-04 -3.75584380410e-03 -2.26894704273e-03 -4.05781319138e-03  2.13765524032e-04 -4.23297718301e-03  1.60589496260e-03  1.69859585746e-03  1.72013970308e-03  1.23764401078e-03 -1.27366344005e-03  2.70303355676e-03  5.33613338424e-04 -4.40044111741e-03 -4.62944741069e-03  8.53696631801e-04 -1.18612402634e-04  2.09267175007e-03 -1.32286783019e-03 -3.77969667969e-04  3.64352268886e-03 -6.51923057300e-05  5.73356447254e-04  1.49500441741e-03  1.03879789176e-02  2.98897180523e-03 -5.88771889470e-03  8.34803281101e-02 -1.66097291211e-03  4.59669113189e-03 -2.05155552481e-03 -1.79240320590e-03 -1.96630419644e-03  2.92368724804e-03  3.82163246652e-03  1.02307686998e-03  7.43749763170e-04  3.83099287449e-03 -2.30557550822e-03 -1.34972146966e-05  5.98885652754e-03 -2.35889096873e-03  1.92249237019e-03  1.43603430771e-03  6.97969805206e-04 -9.70299531703e-04  1.95693293584e-03 -7.93333997565e-04  1.41049500704e-03 -7.96015457950e-04 -1.03393911808e-03 -4.51099280076e-04 -4.27002019465e-03 -5.16853512281e-03  2.18390016368e-03 -8.22552242187e-04  1.37232835581e-03  7.44772434610e-04  1.41485290374e-03  1.09237557208e-03  1.81102670119e-03 -1.38241658990e-04 -1.28750357293e-03 -6.38765028636e-04 -8.31739571909e-04  1.54251802663e-03 -8.44179215307e-04 -1.61722137643e-04 -3.67955852779e-04  4.46762959593e-05  2.12658907823e-03  3.77229743159e-03  2.94788853548e-04 -3.78730831039e-06  3.89762510948e-03 -5.55092047592e-04  2.39237329992e-03 -3.41576495326e-03
 2.63383402892e-03  2.09732038504e-03  1.13906283041e-03 -1.49325509441e-03  1.22051198774e-04  1.27022349057e-03 -7.83318555813e-04 -1.84089829985e-04  2.29716548464e-03 -2.16070198988e-03 -1.04053960001e-03 -3.99773534980e-03 -2.49349441953e-03 -6.95522932759e-04 -1.57948100853e-03 -9.72457414340e-04 -1.95114489489e-04  4.20259072579e-04  2.50527046007e-03 -1.60225525583e-03  1.18886467884e-03 -1.60528150109e-03 -4.41172456785e-04  1.06648933586e-03  1.62651398504e-03  7.17078298234e-04  4.58768807612e-04 -1.41774062544e-03  2.22631290035e-03 -7.41883789526e-04 -3.61994443396e-05 -3.84025677151e-04 -1.32546100990e-03  8.56127137571e-04  1.37496632035e-03  1.94241846402e-03 -2.80776905921e-03 -2.88251556528e-04  5.88045975330e-04  4.25543930760e-04 -3.92028181157e-04  8.90957146589e-04  5.91629829200e-04  5.72677928983e-04  1.86885385465e-03 -1.19356916949e-03 -5.87510798893e-04 -4.38719726946e-03 -9.95725299436e-04 -1.55107334025e-03 -8.30017411038e-05 -3.39959096636e-03 -4.62717030866e-03  2.97649664609e-03 -1.22051557062e-03  1.11528969984e-03 -1.44011480326e-03 -2.16575892735e-03 -3.39563379550e-04  6.09591586630e-04  1.58202641552e-03  2.09885128458e-03  3.12113982626e-04  5.56999173557e-05 -7.35225443873e-05 -3.94813692963e-03  2.32544551554e-03 -3.71959299881e-03  1.50376163470e-03 -1.03103477871e-03 -6.08875900976e-05  1.02218759247e-03 -7.26003929925e-04  2.42114399631e-04 -1.15518144117e-03 -2.85791938467e-03 -5.93868428871e-03 -1.66097291211e-03  5.89903386838e-02 -7.32623256670e-03  1.05633375945e-02  8.04849046858e-03  1.40023372750e-03  2.18580516158e-03 -2.33552118530e-03 -4.94668850170e-04 -2.64410884692e-04 -8.20707615721e-04 -1.23274430994e-03  1.41181705020e-04 -2.03479427331e-03  1.97396357494e-03 -8.84468768225e-04 -2.15093719558e-03 -4.80751238034e-04  7.66848038198e-04  8.01976841939e-04 -8.87350685086e-04  2.21745422672e-03  9.38265129511e-04 -6.18730684125e-04  1.70146833128e-03  1.73619754726e-03  6.18619595088e-04 -1.08678110542e-03 -6.51908169000e-04  1.33312338886e-03 -2.46182891572e-03 -1.03530007907e-03 -2.74780787631e-04 -1.27317173845e-03 -2.59213965050e-03  8.49375216803e-04  2.88674066488e-03  3.00570992756e-03  5.53260844380e-04  1.45902637818e-03 -1.14824823860e-03  4.09934400996e-05 -1.95412663120e-03  2.50245066219e-03 -6.62681686356e-04  1.45985491026e-03 -7.21369355705e-04 -7.78413021218e-04 -1.03085929960e-03  2.35491748594e-04  9.05216925413e-04
 1.78906479930e-03 -1.65646711104e-03  3.73337881824e-04 -1.33191991416e-03 -2.37363453738e-03  3.26393933635e-03 -1.28817791364e-03 -4.62834068383e-04 -3.52520073687e-03  2.00534341827e-04  2.09248902158e-03 -3.49891065859e-03 -5.70483179531e-05  6.96206124016e-05 -1.63372711624e-03 -4.41012186801e-04 -1.28242010081e-04  1.66532497394e-03 -1.57085729115e-03  5.44357608688e-03  2.23800582501e-04 -1.38175910933e-03  2.95867351906e-03 -2.18017421815e-03  3.03063482400e-03 -4.65929471464e-04 -2.47462465093e-03  9.41270907647e-04  1.14015587507e-03 -2.93618093689e-03 -2.74385878558e-03  2.67288858863e-03 -3.07458283552e-03  4.85618242651e-04  1.32931731577e-03  3.83530887710e-03 -1.09091026698e-03  2.61636799807e-03  1.20536677101e-04  5.75041620826e-04  1.99629173271e-03  1.21207350663e-04 -1.47873236789e-03  8.06882173544e-04 -4.09763904480e-03 -1.40281533853e-03 -5.44419085397e-03  1.50461807215e-03  5.72328058913e-04 -8.30624857144e-05 -3.45564756357e-03 -1.54007005274e-03 -2.97640028904e-04 -1.79244191745e-03 -2.82399640950e-04 -2.50875327908e-03  5.33477365085e-04  1.94784406978e-03  2.26847261027e-03 -2.26545664385e-03 -2.24531129755e-03 -1.93086692707e-03 -2.42196689714e-03  4.79171335401e-04  1.71943740215e-03  6.53551012663e-03  1.59201157718e-03  5.88901772637e-03  2.05107533261e-03  9.65980937994e-04 -6.65384235714e-05  4.28423456708e-03 -1.04040050687e-03 -6.52297813884e-03  1.29570939953e-03 -1.10259945179e-03 -2.08501388696e-02  4.59669113189e-03 -7.32623256670e-03  8.34280408496e-02 -6.13528576010e-03  4.84041433982e-03  2.75292363454e-03 -1.06047948916e-03  8.24028429251e-04  1.41196838985e-04 -1.66206848899e-03  5.80191290170e-03 -4.29342081098e-03 -1.30263079989e-03  3.34498353476e-04  1.22216950788e-03 -5.10160340986e-04  1.78758955480e-03  1.26903709120e-03 -4.33865182046e-04  1.38619405996e-03  5.31951579678e-04  4.71601278370e-04 -1.72519257221e-03 -5.28818096277e-05  5.40953617046e-04 -1.78042522767e-03  1.28278305161e-03  2.30131041118e-03  8.09715065317e-05 -1.06665986491e-03  3.61788399215e-03  1.74381800082e-03  7.31904882619e-05  1.75578346215e-03  1.30175288837e-03 -2.19482813048e-04 -1.94102323720e-04 -2.31769287434e-04 -1.62174637398e-03  3.16534585217e-03  2.04946812877e-05 -3.19673485294e-03  3.68656558686e-04  1.36504458425e-03  8.70005479896e-04 -1.00270323170e-03  3.97904672642e-03  1.91086376374e-03 -8.24131656126e-04  1.25456890207e-03 -4.57775902247e-03
-5.99359404346e-03 -2.35096010102e-03  1.01678070955e-03  1.34663767828e-03  1.79126627855e-03 -4.13586393992e-03 -2.51212161692e-04 -3.29392422696e-04  4.59650686176e-03 -1.14737587490e-03 -2.30272578231e-03  8.73339072070e-04  7.99938395160e-04 -5.35243839587e-04  5.69499287278e-04 -2.02066503012e-03  4.98354414642e-04  1.00867457597e-03 -5.37589252764e-04 -2.51580981712e-03 -9.62564111097e-04  1.36024373775e-03 -1.33493419727e-03  2.50328135739e-03  1.76123910176e-03  1.62156621716e-03 -3.93982440721e-03  2.22723809985e-03 -1.23314516197e-04 -1.09160200124e-03  1.75041198953e-03  2.56405854769e-03  2.65359991770e-03 -2.24564667873e-03  1.78854416850e-03  1.81864190884e-03  3.15538764282e-05 -2.74871048950e-03  1.35388550245e-03  2.01974420424e-03 -2.70679503061e-03  1.56546213262e-03  4.63915371947e-04  3.20826877263e-03 -1.32530094562e-03 -2.60991121436e-04  3.39878379619e-03  4.30271349700e-03 -1.73493345432e-04  2.93839176041e-03 -1.33588666776e-03  1.56117962876e-04  4.31154411837e-04  3.43618118035e-03  1.34292659535e-03 -4.71277256194e-04  5.97696618407e-04 -1.81229193455e-04 -8.12928882720e-04  1.80586929072e-03 -2.84198757554e-03 -1.14380270875e-03 -3.63208901962e-04 -6.15988459047e-04 -1.96860268083e-03 -1.56328160811e-03  1.85656017485e-03 -4.96705415803e-03 -4.19864065682e-03  2.95048484361e-03 -1.94197353375e-03  1.96626984742e-04 -1.01233514455e-03  1.95771018824e-03  1.74972172090e-03 -6.49857836190e-06  3.01060365841e-03 -2.05155552481e-03  1.05633375945e-02 -6.13528576010e-03  8.59304846422e-02  1.32783655622e-02 -2.75371920433e-03 -2.82247235648e-03 -1.91901908068e-03 -1.45479741902e-03 -1.29806134097e-03 -2.09436664636e-03 -4.69919230553e-04 -1.84041903016e-04  2.93621327477e-04  4.61203055142e-03 -2.22655212079e-03 -3.24415861592e-03  9.62148978164e-04 -7.55741373380e-04 -2.02044305947e-03  2.02617798728e-03  2.29257715743e-03  5.44062448690e-03  2.85716262016e-03  1.16390896761e-03 -1.86451337879e-04 -2.24460420557e-03  5.41008823943e-04 -2.82997934228e-04  3.25493424097e-03  2.23154052640e-03 -5.38014023389e-03 -5.71934623146e-05  1.20796023328e-03 -7.64023666473e-04  1.56530232863e-03  6.93610689647e-05  2.20937940727e-03 -4.44015479961e-03  3.69846752564e-04  5.47180181811e-04 -3.78191107043e-03  3.93763340058e-04  7.52298217597e-04  1.40686173315e-03  2.71962117385e-03 -1.40159950317e-03  2.36735777987e-03 -2.56273661820e-03  2.78696964265e-03 -8.01594756381e-05
-3.92784956404e-05  9.64225371389e-04  6.58592313122e-04  1.01525407343e-03 -6.07881602579e-04  1.37577749588e-03  1.04893520069e-03 -8.82386143602e-05  8.55649302696e-04 -2.04380166272e-03 -1.27118587202e-03 -2.34332879431e-03 -7.48438225133e-04 -1.03481292186e-03 -6.30609784920e-04  9.21553668001e-04  1.23212371637e-04 -6.53955694376e-04  2.64981515527e-03 -1.25631448908e-03 -4.60080544110e-04 -1.70350357854e-03 -3.55085271473e-03  7.57702389852e-04  1.76536356458e-03  1.66441537403e-03 -7.81419104663e-04  3.72719112373e-04 -1.77665298402e-03  1.14958048272e-04 -1.35825799233e-03 -3.05955822138e-03 -2.55716376701e-04 -1.56257184541e-03  7.51440844204e-04  5.73234758646e-03 -3.06859257580e-03  4.01871637972e-04 -9.39870689350e-04  1.74837509545e-03 -2.10959952835e-03 -5.63616865083e-04  1.37907700101e-03  1.61952529429e-03 -7.50672154110e-04 -8.14838539184e-04 -2.37119439787e-04  3.88502098933e-04 -8.64888610780e-05  1.55775183297e-03  3.61227944666e-04  1.16707179018e-03  1.50817850986e-03  4.05051475729e-04  2.43575251527e-03 -2.81382281109e-03  1.22613236615e-03  2.03680011667e-03 -2.49684557334e-03 -1.05169031572e-03  2.56301943729e-03  2.64322841907e-03 -3.55770128339e-04 -3.80066448456e-03 -2.17884632681e-03  9.26033578945e-04  4.67779252435e-04 -7.33665543278e-04 -1.41081420895e-03  1.15118918339e-03 -3.15555762129e-03 -9.95385353977e-04 -2.54362543516e-03  1.09894130534e-03  1.42431284653e-03 -5.33055959572e-04 -1.43042441257e-03 -1.79240320590e-03  8.04849046858e-03  4.84041433982e-03  1.32783655622e-02  6.11842624132e-02  4.80431602685e-03 -4.89049359897e-03  2.02868587509e-03 -2.19058112166e-03  1.56033187330e-03 -8.67584891364e-04  1.24052978537e-03  6.25437297085e-04 -1.84294613871e-03  1.33999249790e-03 -4.06970445748e-03 -1.69977367092e-03  2.09706396201e-03 -5.66523506066e-04 -1.87908375240e-03 -5.70165875110e-04 -7.53171747743e-06  8.66979872418e-05  4.84408832834e-04  6.13973213605e-04 -2.99207091082e-03 -1.18080142059e-03  8.79366823073e-04 -3.90101746019e-03  1.75418729179e-03 -2.38040780170e-05  1.06235483462e-03 -7.71145925745e-04  8.94124855291e-04  6.28036325864e-04  3.66852659040e-04 -2.11570253561e-04  3.78845490193e-04 -2.19413830820e-03  5.99055966688e-04  9.81097623769e-04 -1.18775445652e-03  1.93317580538e-03  1.46554956969e-03 -1.49600858755e-03 -6.13782048362e-04  1.39746517510e-03  1.21192838006e-03 -3.09856602140e-03  2.43606465072e-03 -3.68686566181e-03
 3.88440831631e-03 -5.01048141026e-03  2.17122454149e-03  7.64851959952e-04 -3.57943330056e-03  4.37887876902e-03 -3.58783737487e-04  3.14955722819e-03  9.73681155860e-05 -1.96326467762e-03 -1.01184775582e-03 -6.05192821646e-04 -1.24948327395e-03  9.75515766221e-04  3.42141184335e-03 -7.50612912667e-04  1.36603725094e-05 -5.19859265256e-04  2.16757906877e-03  4.46279705706e-04  1.26776714056e-03 -6.68875736140e-04  3.89295471978e-03  9.60335309920e-04  1.04400197262e-03 -8.43290163173e-04 -6.79805685122e-04 -1.35073947542e-04 -1.77915810609e-03 -4.30724648091e-03  4.43343445302e-04 -3.02016151883e-03 -3.60137564584e-04  3.25749582074e-03 -5.27181234179e-04  2.31941312762e-03 -2.79003710749e-04  1.42045848327e-03 -2.33639635959e-03  2.25750920787e-03  2.26918061680e-03 -2.13766934642e-03  1.69323657670e-04  1.68527914825e-03 -1.05910105336e-03  2.22354817467e-03  4.31089891496e-04  3.77778808625e-04  1.30446709270e-03  2.99461007037e-03  1.50683141017e-04  4.18571379418e-03 -4.33976647251e-04 -1.11141550823e-03  1.34524427076e-03 -1.57510690950e-03  1.31112515956e-03 -1.76056324953e-03  2.77214080769e-03 -2.77442948276e-03 -1.27816657393e-03 -3.07639769926e-03  3.76171397895e-03  4.97462669359e-03  3.08882635881e-04  1.56395616949e-03 -4.58403073261e-03  1.47935134521e-03  2.95293047822e-03  7.29646326541e-04 -1.38680418583e-03  1.46461854761e-03  1.15520368474e-03  1.02433132844e-03  1.53759413999e-03 -1.09869842971e-03 -1.27276872722e-03 -1.96630419644e-03  1.40023372750e-03  2.75292363454e-03 -2.75371920433e-03  4.80431602685e-03  9.45090316568e-02 -1.11910050301e-02 -4.29714442950e-03  1.15938279639e-03 -2.86161357488e-03 -2.82634476247e-03  6.26335008409e-03 -3.83777220574e-03 -9.19226569314e-05  1.90955696963e-04 -3.65167971154e-04 -3.67204828025e-03  4.30298986950e-03 -3.05934848590e-03 -5.33770800663e-03  1.90866594681e-03 -7.69407661984e-04  1.29603439451e-03  1.18054673299e-03 -6.29743969629e-03 -1.70899990740e-03  1.39069928829e-03 -3.20361509486e-03  2.98076009530e-03  4.31095711527e-03  2.64794007006e-04  2.75746027579e-03  3.16282612577e-05 -7.71118555929e-04 -1.90055461495e-04 -1.32650722289e-03 -2.02899330641e-03  1.84837402886e-03  3.59213595906e-03 -3.74543945167e-04  9.96378575548e-04 -2.17966506403e-03 -6.77758335693e-04  4.73532790956e-03 -6.83013326659e-04 -3.61385544331e-03  1.77762550041e-03  2.85469743744e-03  3.15788693535e-03 -2.30705840493e-04 -1.15046322992e-03
-4.35838509286e-03 -1.70225158535e-03 -2.74111125521e-03  4.62478799428e-04  3.08606326070e-04 -2.68614501745e-03 -2.77129013291e-03 -3.31661711648e-04 -4.62255493496e-03  3.09608534307e-03  2.64324353701e-03  1.58342192663e-03  4.68274397242e-04 -1.67732594850e-03  1.61935299538e-03 -1.17842436315e-03 -1.89321412630e-03 -1.71896341595e-03 -1.08326427057e-03 -3.65954388441e-03  5.04237888343e-03  4.72522160173e-03 -1.54091250214e-03 -5.91830702477e-04 -2.53898083400e-03 -1.46970926203e-03 -3.79856993618e-03  1.66663361150e-04  8.63356040554e-04 -2.87142267900e-03  2.25461293625e-04  2.77386216898e-03  1.22692272506e-03 -2.03974010428e-03 -1.91930801935e-03 -3.81414962308e-03 -1.33637891855e-03 -4.82767121390e-03  2.03495675934e-04 -1.00324108161e-03  3.93271225154e-04 -5.33791405041e-04  4.04582192606e-04 -1.38701821901e-04  1.98184213774e-03 -6.37214483914e-04 -1.91947094641e-03 -5.08277899201e-03 -1.80176861635e-03 -4.04480679570e-03  2.08479432348e-03 -3.14283260310e-03 -4.91709228656e-03  1.95613998990e-03  1.06221785248e-03 -1.30853113576e-03  9.32548581435e-04 -6.44676726204e-04 -7.12860018593e-04  2.20432734491e-03 -2.23046491931e-03 -1.65106021476e-03  1.97665147383e-03 -1.58831800048e-03 -6.22910218408e-04 -2.13131496510e-03  4.06006971310e-03 -4.22012628121e-03  1.08970394715e-03  2.87405118892e-03  7.12939023218e-04  3.87648565594e-04 -1.70106622693e-03 -1.39790047286e-03  1.10380874153e-03 -2.04620699004e-03  2.50218589408e-04  2.92368724804e-03  2.18580516158e-03 -1.06047948916e-03 -2.82247235648e-03 -4.89049359897e-03 -1.11910050301e-02  8.88319837230e-02  9.77612359004e-03  9.91344622623e-05  4.64708629769e-03 -4.01360814460e-03 -2.53576238063e-03  7.00932778062e-04  3.09662409587e-03  7.96886113969e-04  1.56632110485e-04 -1.76786583784e-04 -4.63773241980e-03  1.42241876037e-03  9.80858938199e-04  1.50871651814e-03 -2.39036296409e-03 -1.00889067978e-04 -2.29792443155e-03 -2.03145492053e-03 -1.21041935641e-03  1.41550219176e-03  1.65192537254e-04  9.21654873692e-05 -1.87339662381e-03 -3.10510786676e-03 -4.26843862835e-03  4.77417313822e-03 -2.44424413979e-03 -2.90907876593e-04  2.62074524041e-04  2.74186498640e-03  2.29420171451e-04  3.84097150741e-03  2.76490233225e-04 -5.19067934303e-03 -1.01791330622e-03 -9.51755201484e-04  2.04997377460e-03 -3.63643969814e-04  5.78933646732e-04 -7.53831758880e-07  2.82363089163e-03  4.92229786738e-03 -3.33517909507e-03 -1.83353015952e-03
 2.35338787167e-04 -1.19245053167e-03 -3.00525197540e-04  4.17334605252e-03  7.74394873931e-04 -3.99029189513e-03 -7.49784274387e-04  1.30658399374e-03 -2.24068066527e-03 -1.00020349077e-03 -1.40717387245e-03 -2.98578428982e-03 -5.24916021529e-03 -3.16804826429e-03 -4.08097809653e-04  4.44824738790e-03 -5.53489675284e-04  6.27644329187e-04 -3.21999847048e-03 -1.20015942105e-03 -4.17943415863e-03 -4.19625503855e-04  2.70012452093e-03  1.15441248913e-03 -3.21999023319e-04 -6.62401833572e-04 -2.75694493870e-03 -1.35424660748e-03  2.46384782381e-03 -1.25774960534e-03 -4.42516566449e-04 -4.10398396657e-03  1.38022603466e-03 -3.10599994804e-04  1.18695610169e-03 -6.86108301108e-04 -2.42961864983e-03 -1.29213294486e-03 -1.18808775688e-03  3.25391349297e-03  6.58806609780e-04 -2.63294320410e-03  3.19402445211e-03  7.73918032486e-04  2.09418251696e-03  8.70795466655e-05 -7.50416036734e-03 -3.19687977902e-03 -6.83077373264e-04 -1.46858233405e-03 -2.19579618619e-03  2.77340316559e-03  4.28654248931e-03 -6.03542129061e-03 -6.16422344947e-04 -1.25799717144e-03 -6.91233401356e-05 -2.64591259522e-03 -5.46376530455e-04  6.01528078413e-04  1.14467700730e-03 -4.55738523564e-04  3.10706059679e-03 -1.33824661778e-03  1.66205574237e-03 -3.59364640150e-03  1.95859544207e-03 -5.70409404471e-03 -3.16813600146e-03  3.77781070462e-03 -2.21395606037e-03 -1.89427647811e-03  2.36870132514e-03  1.43825427823e-03 -2.19975145977e-04 -3.42544559022e-03  6.23944833406e-05  3.82163246652e-03 -2.33552118530e-03  8.24028429251e-04 -1.91901908068e-03  2.02868587509e-03 -4.29714442950e-03  9.77612359004e-03  9.50058036250e-02 -2.68689507257e-04  4.37307064122e-03 -8.31809188804e-03  7.68234745715e-04  1.41379607003e-03 -3.63745055510e-03  1.40647451597e-03  2.09695726772e-03 -2.12083824585e-03 -3.34612467517e-03 -3.74167948204e-04  5.21774675783e-03 -4.18412794012e-03  2.02397377618e-03  2.25750165842e-03 -2.05167557535e-03 -4.48141340605e-03  1.20067981659e-04  1.93307537337e-03  1.65709106234e-03  1.17559460553e-03 -1.41776954599e-03 -4.89302487363e-04 -3.69371937186e-03 -1.96657408284e-03 -9.00112189363e-04  4.84998071384e-04  4.71407797928e-04  6.94185151601e-04  2.32111366000e-03  4.17101714361e-03  9.65509849593e-04  2.71108697452e-04 -2.37418458585e-03 -3.88433732618e-03 -2.88586682532e-03 -2.82666256423e-03  2.33454483974e-06  7.93232969630e-04  5.49498258566e-03  2.46716068882e-03 -1.46278796312e-04 -7.16218382649e-03
 6.13663838013e-04  1.51859618580e-03  7.98943302005e-04 -1.24043734197e-03  1.08516676152e-03 -1.38650911052e-03 -1.01959688085e-03 -1.94083001053e-04 -2.93307686236e-04  1.50173077386e-04  1.42413225532e-04  1.39097065164e-04 -1.92438806597e-03  2.52466393520e-04 -8.55166800443e-06 -6.23527056048e-04  1.75131756793e-03 -4.07178928938e-04  1.05233776155e-04  5.89305224414e-04  4.91309890906e-04  3.77830442729e-04  1.33016888452e-03  3.89271526217e-05  1.57697961596e-03 -3.51922937844e-04  4.75559361486e-04 -7.54570507234e-04  1.22157047928e-03 -7.51421852142e-04 -1.11298251225e-04  1.65546860448e-03 -1.71202502107e-03  6.86570858190e-04  1.54142705356e-04  4.83544577971e-04  1.19521259273e-04 -4.18275861994e-04 -4.42608711739e-04  8.86632687782e-05 -4.09430592843e-04  1.58546482873e-04 -8.40362717312e-04 -1.89056843598e-03 -9.28443495687e-05  2.88529153546e-04 -7.46582241807e-04  9.07773834348e-05 -6.63465925623e-04  7.24188293348e-04  1.22666087965e-03  3.46161620460e-04 -4.49991804582e-04  7.57261747501e-04 -1.47917446817e-03  8.53849531668e-05 -1.23004533147e-03 -6.63583301019e-04  1.00077427994e-03 -1.59331113322e-03 -1.71165962419e-04  1.48595317188e-04  2.03605108950e-04 -2.13696840288e-03 -4.94224183913e-04 -9.44929465234e-04  2.44277943207e-03 -2.61499461582e-03 -1.25760431265e-03  1.95726097783e-03  3.87343712590e-04  1.16335479715e-03 -2.53504767346e-04  1.25123703364e-03  3.61006911860e-04  3.63878779686e-03 -1.24768969821e-03  1.02307686998e-03 -4.94668850170e-04  1.41196838985e-04 -1.45479741902e-03 -2.19058112166e-03  1.15938279639e-03  9.91344622623e-05 -2.68689507257e-04  5.09227085038e-02 -1.74875358947e-02  1.36163399459e-03  3.57383229315e-03 -1.68638394792e-03 -7.15743944819e-04  1.79087691462e-03  2.88436532445e-03  1.43660405886e-03 -9.76169689653e-04 -9.21679996093e-04  4.66623152547e-06  4.52294587505e-04  1.96419668995e-04  1.06316343324e-03  2.37876982304e-03  1.04652150174e-03  1.93909950591e-03  3.15236590328e-03 -4.66123791281e-04 -1.56202009049e-03 -1.23930671030e-03 -1.37510214044e-04  2.79435449298e-03 -2.72636734571e-03 -2.58739615562e-04  6.57379945627e-04  1.44945229148e-05  7.50297604188e-04  5.73465479141e-05  9.21846025391e-04 -1.85688270036e-03 -1.96429629456e-03 -1.47496677513e-03 -1.36092667293e-03  4.30319964187e-03 -8.46666405661e-04 -1.22577649800e-04 -1.10814498836e-03 -1.31287220468e-04 -2.76549043432e-03  2.10748660895e-03  1.33833037186e-03
-4.18500555783e-03 -2.45982664551e-03 -9.66318669362e-04  5.11215004587e-03 -4.35158301390e-03 -1.52142027543e-03  2.51026605543e-03  6.65569444161e-03 -2.30445659509e-03 -2.63260659868e-03 -1.71571591296e-03  1.84877223747e-03  2.86249326903e-03 -2.58861043775e-04  1.73298436761e-03  4.84293989754e-03 -1.23324115424e-03 -5.79861414940e-04 -1.50731594162e-03 -1.03932069308e-03 -3.13725614874e-03 -2.33647833385e-03 -3.91124588205e-04 -1.32086074152e-03 -8.32464114720e-04 -8.66632389798e-04 -3.79231567851e-03  2.48038648312e-03  1.64771950313e-04 -1.54219541149e-03  2.90433785377e-03 -3.33552505525e-04  1.54740892434e-03 -4.99632983551e-03 -1.27743434834e-03  2.37412151551e-03  6.01663903172e-04 -5.24020795730e-04 -2.94276881361e-03 -1.01515685559e-03 -3.50482324590e-04 -5.55085757461e-03  2.57314680482e-03  1.50898789245e-03  8.69978276420e-04 -2.35178582061e-04  1.57073580539e-03 -9.84311601970e-04 -3.60744341897e-03 -4.85471662755e-04  1.54407038768e-03 -7.19464246991e-04  6.28730627923e-04 -1.28689102368e-03 -1.97480697210e-03 -3.11409599294e-04  2.22019078437e-04  5.59392694293e-04  6.02619343379e-04  3.06002599311e-03  2.06319798856e-03  1.61019699341e-03  3.01137207278e-03  7.61960225537e-05 -1.24005398288e-03  2.90399072384e-03 -2.48492981254e-03  6.72283738361e-04 -4.28667068822e-04 -3.76641273859e-03  2.42776596205e-04 -6.53625915107e-04  1.55045118442e-03 -2.44801768679e-03 -1.04499492715e-03 -3.42145228334e-03  1.82122575046e-03  7.43749763170e-04 -2.64410884692e-04 -1.66206848899e-03 -1.29806134097e-03  1.56033187330e-03 -2.86161357488e-03  4.64708629769e-03  4.37307064122e-03 -1.74875358947e-02  9.87268283021e-02 -4.86243497313e-03  4.19458005628e-04 -5.56473345787e-03  2.66746157474e-03 -1.25238169633e-03 -3.56865109915e-03  1.19974348330e-03 -2.44968661067e-03  4.54213377579e-04 -9.82478860686e-04 -1.22517124123e-04 -6.72366735335e-03 -6.06539325235e-04  2.25282928215e-03  6.92506814836e-04 -1.31669749665e-04 -3.02803970446e-03  3.00195423091e-03  5.64174597396e-03  3.21926022223e-03  1.05669002566e-03 -7.24373683003e-03  3.02792637020e-03 -1.29635572455e-04  6.34345380108e-03  1.60830344161e-03 -1.64857160133e-04  1.47284420537e-03 -2.84669574168e-03  1.27796588325e-03  3.46163675843e-03  8.34581194546e-04  2.47899199911e-03 -6.29559807055e-03  6.32567836206e-04  1.32691625361e-03  1.74303154962e-03  1.37446487653e-03  4.01432032090e-03 -2.44020560417e-03 -4.43919433386e-03
-9.26937735902e-04  1.09139103179e-03 -5.27409858333e-04 -6.26870214196e-03 -2.92028842660e-03  8.96612230656e-04 -2.33400699377e-03 -1.31932234231e-03  1.99665542075e-04 -4.81866904883e-04  2.09151947090e-03 -3.64115580723e-03 -2.34770250593e-03 -1.92382604064e-03 -4.85514314246e-04 -5.01366639462e-03  3.55426154190e-04  2.83652281318e-03  7.56224346387e-04  3.54287483699e-04 -3.16413866779e-03  1.38644183736e-04  4.66676598041e-03 -3.08130259663e-03  2.30102495823e-03 -7.52537977154e-04 -2.47105166653e-05 -1.48469672513e-03 -2.91615368178e-03 -3.99335996463e-03 -6.44359347455e-03  1.96600620030e-03  4.69064811120e-03  4.54781869623e-03  3.99536162958e-04 -4.98116501676e-04 -1.25315491337e-03  4.65165691766e-03 -1.01923334646e-03  4.21977368704e-04 -4.91775672943e-04 -1.25506854676e-03 -1.29903558721e-03 -4.78877608686e-03  4.97259873266e-03 -3.29814612298e-03 -4.63257508394e-04 -1.03177362536e-03  3.64861758854e-03 -1.34187102523e-03 -3.93861119534e-03 -2.02341069185e-03 -1.32592711679e-03  4.72945251163e-03 -2.11989075510e-03  1.46440248339e-03 -9.49506930261e-04  4.17848636727e-04  3.37438974864e-03  2.81592570763e-03 -3.59752587096e-03 -3.00924421636e-03 -8.43535992552e-04  4.37640258683e-03  8.80256026401e-04 -4.91813422586e-03  1.12246766921e-03  8.15218373834e-04  5.97683601494e-03 -1.79002863449e-03 -1.93167997975e-04  1.51384575567e-03  7.43201743656e-04  2.73803507678e-03  1.84761206717e-04  5.04542037368e-03 -4.99325339990e-03  3.83099287449e-03 -8.20707615721e-04  5.80191290170e-03 -2.09436664636e-03 -8.67584891364e-04 -2.82634476247e-03 -4.01360814460e-03 -8.31809188804e-03  1.36163399459e-03 -4.86243497313e-03  9.42709322291e-02 -2.10775412939e-02 -1.16048178106e-02 -2.70162299826e-03  1.31058039335e-03 -4.60604532224e-04  2.10469936838e-03  3.94419588343e-04 -2.32900936940e-03 -8.90195361808e-04 -6.07335866835e-04  3.42567041369e-03  5.72048066932e-03  3.19862783173e-03 -2.95253819712e-04  1.33352503232e-03  2.11490126422e-03  1.40048892043e-03  4.94880124435e-03 -1.15984971263e-04 -1.91398788273e-03  4.24057284603e-03 -1.38814035101e-04  9.44477841118e-04 -2.83423020251e-03 -1.23480621870e-03  4.25426810564e-03 -6.97001760879e-04 -5.37973483675e-03 -7.51523463987e-04  1.42559655281e-03  2.48381735140e-03 -1.07311592912e-03  1.95646665722e-03  2.76381547208e-03 -4.66595372246e-03 -1.64031860357e-03 -2.81821953475e-05 -9.34501016120e-04  1.77273214963e-03  4.49009063238e-04
 1.03877891486e-03  5.70146171688e-05  1.31787761027e-03  5.24966783807e-04 -1.23458412452e-03  2.28071505369e-03  1.80663071430e-03  2.41726524416e-03  5.49905611103e-04 -4.78541796019e-04 -3.39521142535e-03  1.97945780785e-03  4.11205982474e-04  9.55392145197e-04 -2.74960914352e-03  2.95412640227e-03 -1.19264479180e-03 -1.81170074743e-03 -9.53484589027e-04  1.24861792354e-04 -4.33014850592e-04 -2.45573475652e-03 -2.51498064143e-03  3.83213983941e-03  4.65909879947e-04  2.51981740881e-04  8.67209486659e-04 -5.87828738767e-04 -2.80825946086e-03 -1.77271874226e-03  2.11426329410e-03 -7.84019981641e-04 -1.21572450243e-03  7.38422000863e-05  7.85526612754e-05  3.03931842515e-03 -6.82698201495e-04 -1.35623067099e-03 -2.06763604130e-04 -1.13075523362e-03 -1.23314003370e-03  2.26392330499e-04  1.41349823043e-03  3.70842143225e-03  8.16442784192e-04  1.75593914095e-03  1.14712291311e-03 -1.86563691505e-03 -2.00039740006e-04  5.47021262482e-04  4.54970407705e-03  2.60886361292e-03 -6.26845211909e-04 -1.09919414318e-03  1.61778755183e-03 -1.00084481443e-04  3.53007422544e-03  2.51579660964e-04 -2.43487609988e-03 -4.14687726768e-04  3.80764811872e-03  4.09968819689e-04 -4.26888943365e-03 -3.76224614756e-03  5.28963064877e-04  8.11251839301e-04 -1.54613216010e-03 -2.12726805531e-04 -5.81762947115e-04  1.40782865548e-03  3.47203666066e-04 -3.62518241667e-03  2.41354713715e-03 -2.75450848766e-03 -2.33622202337e-03  6.74785861642e-04  4.24846411444e-03 -2.30557550822e-03 -1.23274430994e-03 -4.29342081098e-03 -4.69919230553e-04  1.24052978537e-03  6.26335008409e-03 -2.53576238063e-03  7.68234745715e-04  3.57383229315e-03  4.19458005628e-04 -2.10775412939e-02  7.85285288071e-02 -1.28626787395e-02  1.76245900602e-03  1.82815383548e-03  1.17027116466e-03 -2.27232894583e-03 -2.48474263133e-03  1.09536239989e-03  5.32599544504e-04  1.64424025794e-03  1.19499784841e-03 -3.06725347522e-03 -4.79544182139e-04 -1.17277283873e-03 -1.55120895773e-03 -3.18559967478e-04 -1.82114914807e-03 -2.78472560630e-04  1.57875682416e-03  1.30607015326e-03  2.76435994084e-03  9.19118452157e-04  2.37140441419e-04  5.13882716762e-03 -9.44339909832e-04 -6.55615749055e-03  1.90641619612e-03  4.49063814037e-03  4.96293893588e-05 -5.05784696296e-04 -7.93670308206e-04 -1.61650654204e-03 -1.82505777530e-03 -8.40494762930e-04 -4.26201995414e-03  1.96161728214e-03  8.65567105623e-04 -2.46155159156e-03  3.01404259062e-03  7.80948072055e-05
-4.94405998365e-04 -2.03264832259e-03 -1.54856241070e-03  3.61319124692e-03 -1.75170187245e-03 -3.98298554481e-03  6.86769043320e-04 -3.65110569977e-03 -1.42949829188e-04  2.12625550998e-03  9.40783101032e-04 -1.22584715530e-03 -2.70034827795e-03 -6.59329924732e-04 -2.67063281824e-03 -1.11647742947e-03 -2.06320459451e-03 -9.37553276187e-04  2.06296728687e-03 -1.89622279561e-03  4.12652479660e-03  3.56855569002e-03  1.32261516538e-03  1.18789490337e-03 -3.20169735355e-03  7.01302694745e-04 -1.59073283140e-05  1.59347879816e-03  5.48720050315e-04  2.50289540087e-03  7.92249448907e-04  8.37196813799e-04 -9.46299461340e-04  1.77544112335e-03  6.44744665949e-04 -2.11801500715e-03 -2.05089870100e-03  2.14017316627e-03 -9.31357126113e-04 -2.02623483884e-03  1.50840407721e-03  3.81659754721e-04 -2.29761639868e-04  1.25938317252e-03 -1.32267408014e-03  2.56619264939e-03 -2.78503496773e-03  6.48023014347e-04 -7.03200409687e-04 -4.03053499807e-04 -3.14898894516e-03 -1.00340504154e-03  1.90019224067e-03 -1.69316965559e-03 -1.18118119793e-03 -5.79052895412e-04  3.95004126989e-04  2.15919813281e-03  1.30248924981e-03 -4.34918195070e-03 -6.06106424144e-03 -3.21425861678e-04  1.52337461154e-03  4.48458068317e-03  2.17965778828e-03 -2.42104624730e-03  2.12115600596e-03 -3.38810508688e-04  2.98083639857e-03  1.13689148138e-03 -2.69259154362e-04  1.14098391695e-03 -1.04160164422e-03  2.70514195296e-03  1.36168864362e-03 -3.08906807254e-03  4.16058889083e-04 -1.34972146966e-05  1.41181705020e-04 -1.30263079989e-03 -1.84041903016e-04  6.25437297085e-04 -3.83777220574e-03  7.00932778062e-04  1.41379607003e-03 -1.68638394792e-03 -5.56473345787e-03 -1.16048178106e-02 -1.28626787395e-02  7.73099408110e-02  5.03920216451e-03 -1.42223931114e-02 -8.83936357410e-04  3.76925855138e-03  4.10308288419e-03 -1.57302582989e-03 -2.47703091239e-05 -9.44058167242e-04 -4.16007679909e-03 -5.97714330067e-04  1.64107801672e-03 -5.72233532540e-04 -7.25971086484e-04 -1.49990718434e-04 -5.23457156220e-04 -7.86774702976e-04 -1.52977143525e-04 -2.40716912563e-03 -2.94771319331e-03  1.31704986196e-03 -5.28284644925e-05 -1.92226606936e-03  1.19970310693e-03  3.37409709646e-03  1.27889579797e-03  5.30947467190e-03  1.00044415531e-03 -1.41066870327e-03 -7.44837177048e-04  1.31468230055e-03  2.38071431873e-03  6.72221448303e-04  1.66149801944e-03 -7.27329890082e-04  7.44941043268e-04 -1.28164634520e-03 -7.72794107368e-04  1.94407084006e-04
 1.48384207522e-03  1.93502315747e-04 -2.15361722541e-03 -1.24515353704e-03  1.40016313785e-04 -1.95463564997e-03 -4.16895267724e-03 -1.65711658622e-03 -1.84752635667e-03  1.68993205506e-03  3.35121337688e-03 -8.72075601035e-04  7.56017637720e-04 -3.01399362082e-03  1.49397366500e-03  2.17900372642e-03  5.57219389866e-04 -2.96411854722e-03  6.97200099558e-04  1.75592756267e-04 -2.01544778922e-03  4.65592503884e-03  1.34132128523e-03 -2.55989939908e-03 -1.99610115170e-03 -5.35173515335e-04  5.44923376648e-04  2.30134143756e-03  1.51617163763e-03 -4.51558311877e-04 -1.82049659444e-03 -1.99696752362e-03 -4.57733860195e-04  7.18852363389e-04 -2.62781093496e-04 -3.29155436674e-04 -9.42892341495e-04  1.00131062841e-03 -2.35492503778e-03  4.21999909150e-03 -4.24536916984e-04 -1.80963759385e-04  3.13505030030e-04 -1.78726797985e-04 -2.61084110213e-03  2.64586507082e-03 -2.30998958049e-03 -4.32699178727e-03  5.80205863641e-04 -4.73200368050e-03 -2.13426091460e-03 -3.71418853278e-03 -1.03982988686e-03  3.90372262461e-04  1.87340855467e-04 -4.13405753446e-03  1.37710041338e-03  2.48527729959e-03  8.36015572495e-04  5.92755431396e-04 -1.56632229794e-03 -1.24330836161e-03  1.63806015932e-03  2.50971729913e-03  1.83642221376e-03  8.38797134874e-04 -3.26293363471e-04  9.71129181635e-04 -4.72738892785e-03 -2.64941143853e-03  8.89352912790e-05 -1.22842003604e-04 -2.03058454866e-03  1.25990559028e-03  2.34714547851e-03 -7.21071617422e-04 -1.23689621364e-04  5.98885652754e-03 -2.03479427331e-03  3.34498353476e-04  2.93621327477e-04 -1.84294613871e-03 -9.19226569314e-05  3.09662409587e-03 -3.63745055510e-03 -7.15743944819e-04  2.66746157474e-03 -2.70162299826e-03  1.76245900602e-03  5.03920216451e-03  8.96127478637e-02 -2.68431837467e-03 -3.26805831283e-03  6.03687424902e-03  2.82220171632e-03  1.19889059585e-03 -2.06357225636e-03 -7.43169473623e-04 -2.41841819210e-03  2.28323632206e-04  4.43671458504e-03  2.61818575259e-03 -1.60913728547e-03 -1.58143779495e-03  3.47089570181e-03 -1.10810128962e-03  4.59576345011e-03  1.27662641201e-03 -2.46367886323e-03 -6.55063703893e-05 -9.90776757530e-05  1.00715670924e-03 -8.73604934818e-04  1.86452792132e-04  5.67547826461e-04  4.38129696224e-04 -4.20637541306e-03  7.86987159656e-05 -4.43716487597e-03 -3.57295029636e-04 -4.27429566794e-03  7.75636161568e-04 -7.94519472761e-04  3.37257780840e-04  9.25452470733e-04  2.34056427238e-03 -4.93631848941e-04 -1.26647265507e-03
-6.90234165028e-04 -3.31094391484e-03  5.25819812673e-04  6.12418889241e-04  5.16105936519e-04  2.15669933323e-04 -6.59533507578e-04  1.48396081843e-03  2.61290396144e-03 -1.86287519234e-03 -4.29968108953e-03  1.77573494358e-03  4.82907735862e-04  7.58489483749e-04  1.93064702494e-04 -2.49153385734e-03 -5.16958722009e-05 -2.31254159044e-03 -1.40965730013e-03  4.54430586288e-04 -1.64159513930e-03  1.24889231719e-03 -4.15193987031e-04 -1.70352416324e-04  4.25929613421e-04 -1.39714340630e-04  6.46134886729e-04  1.91556144454e-04 -1.49436290816e-03  7.78598599566e-04  1.09396306614e-03 -2.47756291069e-03 -3.75894393629e-05 -1.17256480454e-03 -7.24590674567e-05 -1.95494072122e-03  2.25001829874e-03 -1.82156110426e-03  3.35349899848e-03  1.99189358370e-03 -8.47686594006e-04  4.34161273559e-04  6.13668035843e-04  1.31275254889e-03 -2.12346059710e-04 -3.15675373494e-03  4.24747407333e-03  1.30036806358e-03  1.76638861903e-03  1.95526555626e-03  3.46421615962e-03  6.11599595057e-04  2.57961330557e-04  2.72346189679e-05  7.78322514395e-05  1.86674504947e-03 -9.13803380724e-04 -4.31641170263e-04  4.52780510631e-05  2.72020452004e-03  8.55064862977e-04  5.82858102218e-04  6.15885371896e-04 -2.99750397292e-03 -1.81307606591e-03  1.84449588733e-03 -1.68517839295e-03  1.69924511102e-04 -4.13573657332e-03 -1.43501333371e-03 -9.35939062419e-05 -3.15074854145e-03 -3.81685829727e-04 -9.82532830238e-04 -1.64570727031e-04  1.70407724443e-03 -3.82538010227e-04 -2.35889096873e-03  1.97396357494e-03  1.22216950788e-03  4.61203055142e-03  1.33999249790e-03  1.90955696963e-04  7.96886113969e-04  1.40647451597e-03  1.79087691462e-03 -1.25238169633e-03  1.31058039335e-03  1.82815383548e-03 -1.42223931114e-02 -2.68431837467e-03  6.61565053449e-02 -4.57540459378e-03 -7.36339678032e-03 -8.97108433505e-04 -1.60747420174e-03  1.19467366774e-03  7.11294336447e-06  3.83509420488e-03  2.98088319742e-04 -1.73280545481e-03  3.39620240087e-03  2.89138637841e-03 -7.58483108438e-04 -2.18130842450e-04 -7.90219173188e-04 -1.72590701134e-03  3.34017785683e-04 -1.53060478253e-03  2.60762697287e-03 -1.30287683112e-03  1.98501008840e-03 -1.75224887211e-03  6.28689671876e-04 -6.44270369708e-06  5.05809824605e-04 -3.07849912181e-03  4.37730113344e-04  6.31564949586e-05  7.70295861838e-04  1.04711014402e-03 -3.03834902392e-04  1.30116971867e-03 -7.99812169981e-04 -8.36559657020e-04 -2.27583455799e-03  1.05965604003e-03 -1.63453766888e-04
 1.66023223457e-03  8.74504307480e-04 -2.00539415047e-03  3.17816922961e-04  7.69539667401e-05 -2.11919031628e-03 -1.21437089802e-04 -3.78060059234e-03  1.46638598899e-03 -1.53911783043e-03  1.46569657048e-03  5.24066962348e-03  2.28395741906e-03  1.40408674104e-03  1.43448660572e-03  1.21432432437e-03  1.53773486803e-03  2.59709688513e-03 -1.34918525907e-03 -1.72368907887e-03  2.45612238774e-03 -4.30613574323e-03  2.44514011601e-05  4.32486336693e-03 -8.14592682046e-05  1.36573369003e-03 -2.92748550097e-03 -8.40514547673e-04 -2.79787013150e-03  3.50963672531e-03  4.71215353766e-03  3.31142853645e-04 -1.95415390140e-03  2.43029082010e-03 -9.30178216011e-04 -2.64562987823e-03  1.49800322697e-04 -1.41151904212e-03 -1.95634682747e-03  1.54380697465e-03 -2.09306482125e-03  8.58278939923e-04  3.17400036142e-05  2.54473350303e-03  2.88153827953e-03  4.22832644742e-03 -2.53970582129e-03  1.09339056150e-03  2.26114793083e-03 -1.70307970145e-03 -3.28755357471e-03  1.35561726422e-05 -1.01706354435e-03 -2.08561825128e-03  1.53438313922e-03  1.69847279673e-03 -2.24840521047e-03 -2.99963403244e-03 -2.00218293113e-03  2.85452186602e-03 -2.49756910845e-03  3.03000183637e-03  8.60528496101e-04 -4.90023306331e-04 -1.92717702580e-03 -1.57853339468e-03  6.19153875462e-04 -4.33981810372e-03 -3.69286835424e-04 -4.61465999456e-04  7.82478359887e-04  2.02151623139e-03  2.51393365411e-03  7.51896749953e-04 -2.03741474496e-04  1.32018940101e-03 -1.50685095381e-03  1.92249237019e-03 -8.84468768225e-04 -5.10160340986e-04 -2.22655212079e-03 -4.06970445748e-03 -3.65167971154e-04  1.56632110485e-04  2.09695726772e-03  2.88436532445e-03 -3.56865109915e-03 -4.60604532224e-04  1.17027116466e-03 -8.83936357410e-04 -3.26805831283e-03 -4.57540459378e-03  1.01180541720e-01  8.13765426043e-04 -1.20915664320e-02 -1.04837446550e-02  8.08367343347e-03 -7.36274349008e-03  3.58963192771e-04  6.27302043371e-04 -1.61195286075e-03 -1.57605787240e-03  1.72163585246e-03 -6.29150909277e-04 -3.22801489858e-04  1.82746602855e-03 -4.78517054639e-04 -1.88243970485e-03 -1.85741888933e-03 -5.75951875110e-03 -2.38164440956e-03 -1.24661218003e-03  2.88552623295e-03  4.49757052878e-04  3.62806103256e-03  1.12613856647e-03  8.47908350809e-04 -1.96818396502e-03 -2.93332006314e-03 -5.65331859434e-03  2.28616772717e-03  8.72619200911e-04  1.08407675775e-03 -3.99211014233e-04 -2.25481825013e-04 -1.25192686071e-03  3.36793426384e-03  5.97841956178e-04
 1.00805687234e-03  4.38770104405e-03  1.95809891563e-04 -3.48318578498e-03 -1.78414496656e-03 -1.22286612269e-03 -5.73391338054e-03 -1.18446140753e-03 -7.81351446995e-04 -1.02401645887e-04 -1.27058322390e-03  3.57736261480e-03 -3.94264196500e-03  2.10029801954e-03 -1.45729743947e-03 -7.78770086739e-04  1.11532487508e-03 -4.36750760659e-04 -2.73255772620e-03  3.38173199785e-03  5.91963993942e-04  7.28605830786e-04 -8.92115758253e-04 -5.34484760765e-04 -1.11099823005e-03 -2.35664391324e-03  4.01677375569e-04 -1.29128015419e-03 -9.54444632353e-04 -2.42980293365e-03  2.21276968185e-03  4.80829845476e-03 -3.78063059879e-03  1.39668011493e-03  1.58623691257e-04 -5.78913814275e-04  5.63220361982e-04  3.65741170947e-03  3.88307034342e-04  3.97270458631e-03 -1.42278323816e-03  3.32194158034e-03 -1.20478992291e-03  2.52064004315e-03 -1.60994643206e-04  3.69662587779e-03  2.74955618752e-03 -4.59212118195e-03  2.31313643101e-03 -9.29291383723e-04 -6.69190827134e-04 -4.78900775368e-04 -3.39989345327e-03  7.53060653206e-04  4.52937712603e-03 -6.49080087174e-03  1.61388710487e-03  1.38950572072e-03  8.13105523543e-04  3.69848963190e-04 -1.41070025792e-03  1.66279597589e-03 -1.63160308408e-06  4.69915313849e-03  2.79515518608e-03 -1.04488496670e-03 -7.97926637484e-04  4.82430048509e-03 -1.13197282426e-03  6.14393901543e-04  1.39901901594e-03  4.72654306422e-03 -9.47620625149e-04 -9.36918325985e-04 -3.45489458984e-03  1.98297241508e-03 -4.74438093748e-04  1.43603430771e-03 -2.15093719558e-03  1.78758955480e-03 -3.24415861592e-03 -1.69977367092e-03 -3.67204828025e-03 -1.76786583784e-04 -2.12083824585e-03  1.43660405886e-03  1.19974348330e-03  2.10469936838e-03 -2.27232894583e-03  3.76925855138e-03  6.03687424902e-03 -7.36339678032e-03  8.13765426043e-04  9.77841017545e-02 -5.24331029109e-03 -4.83502853880e-03 -7.01004308908e-04  3.62234178729e-04  1.84345205400e-03 -2.69380749709e-03  3.41535972544e-03  1.85787948826e-03 -1.07304027360e-03 -1.17518958087e-03  2.69835945398e-03  1.31576845567e-03  3.40599369846e-03 -2.47517204029e-03  6.29202177818e-03 -3.02469371435e-03 -1.66747033670e-05  6.49895124870e-03  2.22284984230e-03 -6.54989916780e-04  1.47258786731e-03  7.13447469480e-03  3.61061562413e-03 -8.85563797861e-04 -2.73814867966e-03  5.52729659136e-03  6.14284020385e-04  1.48370293933e-03 -1.67942081698e-03 -1.53532213463e-03  3.12566434983e-04  8.47369800067e-04  1.86495087040e-04  2.05375628667e-03
 8.25469457845e-04 -1.37837880917e-03 -1.79004936551e-03  1.96961266598e-04  1.58999820134e-03  4.08329081933e-03  1.14226584846e-03  1.79185759916e-03 -2.38148212964e-03 -7.89559286117e-04  2.11679811894e-03 -4.33906721945e-03 -4.92705106750e-04 -1.76700245733e-04 -2.33332962107e-04 -1.28880909252e-03 -3.83652264020e-04  3.90365747034e-04  3.84907317852e-03  2.13510103946e-03 -2.39518829832e-03 -1.06329491474e-03 -1.28273105785e-03 -1.80623799913e-03  1.39762057403e-03  1.27672826042e-03  6.20491958451e-04  2.32043527999e-03 -3.50777732068e-04 -8.76785183968e-04 -2.61395430919e-03  2.04597491629e-03  3.71561732450e-04  1.48553508129e-03 -1.50986340114e-04  9.05365465666e-04 -5.96117919093e-04  3.41280941104e-03 -6.43429622825e-04 -6.04107753967e-04  7.34134035949e-05 -2.68767740838e-03  1.77680409164e-03 -6.51571404127e-04  3.88787410191e-03 -2.72716157760e-03  5.63064823900e-04  3.04754274491e-03 -2.45165759400e-03 -5.69888283670e-05 -8.16339416449e-04  1.65283543516e-03  2.42454416340e-03 -1.17191426820e-03 -4.30455231313e-03 -1.10386315037e-03 -1.35903265225e-03  1.85176529379e-03  5.44342755037e-04 -1.09068782498e-03 -2.85026453135e-03 -5.79500955299e-04  1.66082525397e-03  9.17175780677e-04  1.18835076332e-03  1.28132346786e-03 -9.49081975397e-04  4.77962744242e-03  2.90869532384e-03  2.29103641730e-03  1.30889961336e-03  2.57796388241e-03 -9.70778694663e-04  3.15614236133e-03  5.23774810491e-04  4.52200321427e-03  1.00137881281e-03  6.97969805206e-04 -4.80751238034e-04  1.26903709120e-03  9.62148978164e-04  2.09706396201e-03  4.30298986950e-03 -4.63773241980e-03 -3.34612467517e-03 -9.76169689653e-04 -2.44968661067e-03  3.94419588343e-04 -2.48474263133e-03  4.10308288419e-03  2.82220171632e-03 -8.97108433505e-04 -1.20915664320e-02 -5.24331029109e-03  7.65757133887e-02  4.88950976669e-03 -1.11699463147e-02 -2.58973678369e-03 -2.46591112317e-03 -1.54585953669e-04 -1.88833649506e-03 -2.34077411459e-04  1.39426348704e-03 -1.47565864325e-03  2.23210777989e-03 -9.04540079643e-04 -1.98996698384e-03  1.38015890693e-03 -1.64241717565e-03 -6.68933640689e-04  2.17850573001e-03 -1.99679626822e-03 -1.15989465319e-03 -8.77939326930e-04 -4.69720338354e-04 -2.95480973781e-03 -2.03616872415e-03  8.38928901479e-04 -1.72502495188e-03  1.48010284317e-03  1.37187733531e-03 -2.29398769989e-03 -7.61017387705e-04  2.66064342253e-03 -2.24124832937e-03 -1.49302813525e-03 -2.17538681404e-03  1.04374972131e-03
 2.48577097976e-03  8.45639054179e-04  3.05729669664e-04  8.52912746296e-04  2.65101190936e-03  2.74432481608e-03 -2.27971832229e-03  3.13660746528e-03 -3.91151660923e-04  1.13117371039e-03 -4.37182018488e-04 -3.63892409236e-03 -2.09208070106e-03 -1.41768307296e-03 -5.19473620625e-04  2.81703126770e-03  9.49459562797e-04 -5.16090405439e-04  1.66606572784e-03  5.46972746787e-04 -1.51014388882e-03  5.32651717121e-04 -4.16240151169e-04  5.64258648051e-04 -1.71979952869e-03  9.74577925891e-04 -2.49929669283e-03 -1.74787300159e-04  2.35472954887e-03  4.40319159298e-03  3.70865521901e-04  1.91926111928e-04 -1.10218519944e-03 -1.61874310036e-04  2.90305234082e-04  2.49923599758e-04 -6.67339350027e-04  1.50089813289e-03  1.37500609783e-03 -2.85372532150e-03  5.04596028423e-04  1.93583674140e-03 -4.84263783591e-04 -1.08063125281e-03 -1.27581063895e-03 -6.17516809969e-04  2.43948895729e-03 -2.78055769276e-04 -2.84455908853e-03  2.01030385456e-03  2.75887807032e-03  1.68299674882e-03  3.18073448181e-03  1.15026597422e-03 -3.19246037769e-05  9.65370802344e-04  4.10894173613e-04  5.46412113551e-04  7.43790000151e-04 -1.97186771020e-03  1.43056773405e-03  1.26923043742e-03  1.34541770111e-03 -1.45733133190e-03  1.90434517025e-04  3.08614150868e-03  2.69400348228e-04  4.74810923501e-05 -1.26292095286e-03  2.85554809323e-03  7.50212998519e-04  1.12841536875e-03 -8.68603008474e-04 -2.36021001807e-03 -1.63694322842e-04 -8.19728962073e-04 -2.87942498357e-04 -9.70299531703e-04  7.66848038198e-04 -4.33865182046e-04 -7.55741373380e-04 -5.66523506066e-04 -3.05934848590e-03  1.42241876037e-03 -3.74167948204e-04 -9.21679996093e-04  4.54213377579e-04 -2.32900936940e-03  1.09536239989e-03 -1.57302582989e-03  1.19889059585e-03 -1.60747420174e-03 -1.04837446550e-02 -4.83502853880e-03  4.88950976669e-03  6.24984395873e-02 -6.13988069047e-04  5.20938710164e-03 -1.79624650134e-03  1.71597159206e-04  9.76895668535e-04  1.30646415094e-03  1.08986311758e-03 -4.29395547300e-05  1.58025462741e-04  2.51401123546e-03  1.22587458241e-04  1.58261991156e-03 -6.17687864687e-04  2.31485047871e-03  9.28553416351e-05 -1.09550894213e-03 -1.78284546426e-03 -1.51389033084e-03 -1.45001289310e-03 -2.57569538935e-03  7.09788020031e-04  7.33928761281e-04  4.96804616191e-03 -3.30221544119e-04  4.16514525478e-04 -6.10960949090e-04  3.52275413461e-03 -2.61781443237e-03  3.42964600457e-04 -2.95240769059e-04 -1.24416090361e-03  3.55829105078e-05
-5.83987373604e-04 -1.94318610881e-04 -5.35391453946e-04 -3.86214734892e-03  2.52884137740e-03  9.39523271029e-04  1.98462762858e-04  5.35956318825e-05  1.31006534537e-03 -3.20610709236e-03  1.04806404603e-03  8.79009728687e-05 -1.05934089319e-03 -2.59305459650e-03  1.76906561406e-03  2.44478688160e-03  2.63237894939e-03  1.26082760368e-03 -1.37188049938e-03  1.94475533457e-04 -3.72545093598e-04  8.93289217307e-04  2.11719296963e-03  8.12912670908e-04 -2.85395170937e-03 -5.54181988017e-05  4.58017440011e-04  5.69989022445e-04  2.91253014125e-03  2.98553588013e-03 -1.55661924334e-03 -1.52788407439e-04 -1.07224229305e-03 -8.48296709618e-04 -8.55586856961e-04  1.59542761343e-03 -9.42600581958e-05  4.19159491710e-05 -4.27486107985e-04  2.33350310638e-03 -6.99966970767e-04  1.76762794241e-03  7.70503031925e-04 -6.49672298129e-04  2.11616688414e-03  1.05464393306e-03  8.27605861631e-04  8.40251145362e-04  2.60616562884e-03  3.98596521488e-04 -9.91066973731e-04 -6.55265413242e-04 -9.96344694759e-05  2.94494472975e-03 -2.01226066229e-03  4.54568710960e-03 -9.92957277259e-04 -9.27104091795e-04  2.24538191066e-04  1.57941159094e-03  1.06308784453e-03  1.08167612330e-03 -2.85103026360e-04  8.88566088888e-04  2.43270911717e-03 -5.68060651981e-04  3.54888681957e-03 -9.67538119628e-04  1.48691890649e-03  1.07982103747e-03  3.77913388770e-04 -1.80180091231e-03 -2.87365981663e-05 -3.57158075168e-04 -6.16147176479e-04 -1.61553951189e-03 -1.93832094818e-03  1.95693293584e-03  8.01976841939e-04  1.38619405996e-03 -2.02044305947e-03 -1.87908375240e-03 -5.33770800663e-03  9.80858938199e-04  5.21774675783e-03  4.66623152547e-06 -9.82478860686e-04 -8.90195361808e-04  5.32599544504e-04 -2.47703091239e-05 -2.06357225636e-03  1.19467366774e-03  8.08367343347e-03 -7.01004308908e-04 -1.11699463147e-02 -6.13988069047e-04  6.56358345004e-02 -1.84469753137e-02 -3.05773148680e-03 -7.12330417124e-03  1.91000551281e-04  3.44852983068e-04 -2.04303952545e-03 -1.30326102539e-03  1.24978423948e-04  1.27741718982e-03 -4.44285228908e-04 -1.59338862665e-03  1.14515596296e-03  1.90205199378e-03 -1.31231717180e-03 -4.23371046790e-04 -2.14831998137e-03  3.42045264300e-04  1.43264709857e-03  5.61662238536e-04  1.34334183691e-03  2.51470814055e-04  2.41294631953e-03 -1.19234278755e-03  2.45672081490e-03  1.68423251481e-03  6.51396533913e-04  1.93543007952e-03  8.66821694648e-04 -3.96314811628e-04  1.06369140350e-03  1.64552677046e-03
-5.87915961853e-03  6.79544381868e-04  2.11607933509e-03  3.70077519692e-03 -1.17799124534e-03  7.27069628269e-06 -7.26372604005e-05  5.92804291150e-04 -1.80867512773e-03  3.54205713036e-03  2.44150019745e-03 -8.08430172386e-04 -5.89350350780e-04  3.40714474700e-05 -1.35740032068e-04 -2.65920580213e-04 -3.24342550943e-04 -1.12815792834e-03  2.70359888031e-03 -9.09543615198e-05  2.32377700801e-03  7.86289163948e-04 -7.82180603417e-04  2.47704301839e-04  2.60266230222e-03  1.16901511983e-04 -2.42171036248e-03 -3.70765406123e-05  1.17411239591e-04 -3.17903466672e-03  3.73357731974e-03  2.34734404573e-03  8.16045683067e-04 -1.87650060626e-03 -2.21593175978e-03 -1.92925236590e-03  6.28691819980e-04 -3.56363217355e-03  2.15904139322e-04 -1.61714253270e-03 -1.11443854242e-04 -6.68637666687e-04 -4.48110353511e-04 -2.26949921706e-05 -5.49371795343e-03 -6.47001726928e-04 -2.76942213067e-04 -3.29592947287e-03 -5.60497204360e-04 -1.77174271078e-04 -6.26553320666e-04  5.08409954212e-04 -9.00638098876e-04 -2.18920790310e-03  5.64905617317e-03 -6.06915288244e-03  3.10828278142e-03  9.74503129875e-04  7.57928831813e-04 -3.43652519156e-03  2.03788049027e-03  7.31546525819e-04  3.83612908392e-04 -4.54225193085e-03 -4.00496161476e-03 -2.72973046963e-03 -7.52874233545e-04 -4.34845419691e-04 -2.90510140603e-03 -2.49001847874e-03 -1.49502245501e-03  7.15892998136e-04 -1.73536318551e-03  1.75735277335e-03  1.01865210013e-03 -9.85973764344e-04  2.78827687561e-03 -7.93333997565e-04 -8.87350685086e-04  5.31951579678e-04  2.02617798728e-03 -5.70165875110e-04  1.90866594681e-03  1.50871651814e-03 -4.18412794012e-03  4.52294587505e-04 -1.22517124123e-04 -6.07335866835e-04  1.64424025794e-03 -9.44058167242e-04 -7.43169473623e-04  7.11294336447e-06 -7.36274349008e-03  3.62234178729e-04 -2.58973678369e-03  5.20938710164e-03 -1.84469753137e-02  7.84115156649e-02  1.22157216852e-02  5.78885589219e-03  2.83233529797e-03  2.63615876655e-03 -1.54445505175e-03  5.51026408295e-04 -1.61979527593e-03 -1.36267801530e-03  9.81951801436e-04  2.79430212128e-03  3.11057995023e-03 -1.52976292865e-03  1.68387792742e-03  1.45135272727e-03 -2.29820214876e-03 -2.95759222256e-03 -1.06044677582e-03 -1.75397853861e-03  2.84441040943e-03 -8.91910575967e-04  9.32565373949e-04  2.17736500432e-03 -8.23936143922e-04 -3.41839070629e-03  2.86273142825e-03 -3.21163393529e-03  2.53287651715e-03  7.64186280842e-05  1.80964357764e-03 -1.95677459982e-04
-1.38025699640e-03  4.16744296720e-03  3.46084916967e-03 -2.89866202482e-03  1.28972370681e-03 -4.30147023639e-03 -1.34446143060e-03 -1.91947556987e-03  5.63767564822e-03 -4.32377155903e-04 -4.81593385987e-03 -2.57817128967e-04  7.94733339745e-04  2.03139736107e-03 -2.48104024358e-03  2.52087765165e-03  1.37508125467e-03  1.01758601819e-03 -1.40705758204e-03  2.05031519930e-03  1.72216679946e-03 -3.70351092771e-03 -6.50799204066e-05  4.63620973780e-03  4.28446371524e-03 -8.43367273966e-04 -9.31849841108e-04 -1.03105737720e-03 -2.11945415010e-03  2.61921959196e-03  3.56065304703e-03 -2.47019487699e-03  3.27277558172e-04 -1.69780990807e-03 -2.56127433176e-03  1.20827087838e-03  1.36384353113e-03 -4.84102125018e-03  1.18586686372e-03 -6.59473898940e-04 -3.48180537269e-03 -4.42225201265e-04 -1.06005681930e-03 -1.59517925783e-03 -2.35336719466e-03 -3.73965422113e-03 -6.41113649786e-03 -4.87128653762e-04  1.97873273133e-03  1.76610069162e-03  4.92966912525e-04  3.34256479552e-03  5.94745260347e-03 -9.64121204429e-03  2.38033268377e-03 -5.61487241210e-03  1.55662764050e-03  1.69594379975e-03 -1.54308900157e-03 -2.21909159472e-03  4.26136111916e-03  4.77792012013e-03 -2.70639761489e-03  2.34538009942e-03 -4.43746309527e-03 -1.03806391525e-03 -1.62529587323e-03  9.68935490040e-04 -5.64793446609e-03 -1.77194321257e-03 -2.65510342491e-03 -2.36925638607e-03 -1.38942259442e-03  6.40109806315e-03  6.52961826112e-03 -1.80493641183e-03 -3.82802514456e-05  1.41049500704e-03  2.21745422672e-03  4.71601278370e-04  2.29257715743e-03 -7.53171747743e-06 -7.69407661984e-04 -2.39036296409e-03  2.02397377618e-03  1.96419668995e-04 -6.72366735335e-03  3.42567041369e-03  1.19499784841e-03 -4.16007679909e-03 -2.41841819210e-03  3.83509420488e-03  3.58963192771e-04  1.84345205400e-03 -2.46591112317e-03 -1.79624650134e-03 -3.05773148680e-03  1.22157216852e-02  1.04991186291e-01  7.17546228148e-04 -1.19604940332e-03  9.24177924619e-03  4.76794083414e-03  3.57032359763e-03 -1.75532477638e-03 -2.32256668348e-03  2.31256647489e-04 -9.78166485418e-04  9.61022380007e-03 -8.04603306727e-03  9.60367355360e-04  5.53849042924e-03 -1.98744108310e-03 -2.19216013987e-03  1.43299676476e-03  2.66858136195e-03  7.38428619143e-03  1.22480260475e-03 -1.94550155938e-03 -1.39866660008e-03 -4.68916362689e-03 -1.20111396955e-04 -4.70629624999e-03 -1.49901251399e-03 -3.20791836230e-03 -4.01738893527e-03  1.62478519217e-03  6.68866883239e-04
-8.14157957950e-05 -4.89158575749e-03  2.13493851042e-03  2.64355890029e-03 -1.91341041746e-03 -4.58503020144e-04 -5.25376104290e-04 -2.46832338690e-03  7.51940694544e-04  1.58567281379e-03  1.77956184839e-03 -3.46030147934e-03 -3.28525324042e-03  1.14868603443e-03  2.96361962366e-03  1.81315343517e-03 -6.53288345442e-04 -1.08779033061e-04  9.31011287516e-05 -6.60129972411e-04  8.28418028465e-04  9.23741760903e-04  7.36627608568e-04 -2.45728277654e-03 -5.18005584193e-03 -2.19624924704e-03  4.37828435104e-03 -5.43887661648e-04  1.10706757816e-03 -2.79191671883e-03  3.66827526083e-03 -3.37762962079e-04  1.18166240683e-03 -3.33947879882e-03  6.78472612140e-05 -8.50604762426e-04 -2.61089091208e-04  1.01832554506e-03  4.57813343280e-03 -6.74357695266e-03 -2.55063703004e-04  1.50717860534e-03 -1.79468706224e-03  2.02112451725e-03  2.59797497527e-03  3.26736902607e-03  1.24786628540e-03 -2.21096388814e-04  9.46856182573e-04  1.50695624680e-03 -3.15650244296e-03 -8.95686106302e-04  1.96437019587e-03 -2.60655371114e-04 -5.68927316651e-03 -2.44322044443e-03 -5.58248172846e-04 -1.54565521820e-03 -6.17097833399e-04 -1.15399287701e-03 -2.32477996069e-03  1.51877282945e-03 -6.35749806299e-04  6.91786691824e-04 -7.86772017070e-04 -4.73603843077e-03 -6.03070604613e-04 -4.45485244726e-03  7.37932439618e-04 -1.96160476204e-03 -7.69312926440e-04  4.19646761219e-03 -1.95458178650e-03 -9.16711811899e-05 -2.11247400790e-03  2.95321776535e-03  3.84971679906e-04 -7.96015457950e-04  9.38265129511e-04 -1.72519257221e-03  5.44062448690e-03  8.66979872418e-05  1.29603439451e-03 -1.00889067978e-04  2.25750165842e-03  1.06316343324e-03 -6.06539325235e-04  5.72048066932e-03 -3.06725347522e-03 -5.97714330067e-04  2.28323632206e-04  2.98088319742e-04  6.27302043371e-04 -2.69380749709e-03 -1.54585953669e-04  1.71597159206e-04 -7.12330417124e-03  5.78885589219e-03  7.17546228148e-04  9.50531973101e-02  8.08898009355e-04 -1.24963754400e-02  1.00873581312e-02  2.81779153731e-03 -5.83493719979e-04  5.92051696966e-04  2.16566192412e-03 -1.63210516885e-03 -2.56156688002e-03 -1.69847956204e-04 -7.63008255721e-04 -1.30820798660e-03  2.56494819657e-03  1.93955274548e-03  1.78784233649e-03  8.43910500349e-04  4.85886539205e-04 -1.44359279280e-03 -1.62234604574e-03 -4.75902997380e-04 -7.72216902719e-04 -2.73545042372e-04  4.30410905501e-03 -5.50023247284e-03  1.40172275788e-03  3.84012815663e-03 -4.68191839059e-03  2.59307592059e-03
-3.33455128487e-03  5.40380601695e-03  1.47463250147e-03  8.82919482973e-04 -2.82304488944e-03  2.99111760086e-04  3.60618106809e-03  1.73864695985e-03  2.48319115719e-03 -7.17638409306e-04 -4.26972750777e-03 -2.61660594159e-03  6.06394044883e-04  9.81218993003e-04 -2.20564885617e-03  1.07492841603e-03 -1.45760187097e-03 -1.96606117733e-03  1.59468460223e-03 -3.17225261399e-03 -1.33773872860e-03  9.48281391829e-04  1.33119378794e-03 -2.58358513914e-03  4.97023447055e-03 -2.27577284103e-03  1.97437590440e-03  8.50647853000e-04  1.61980788061e-03  3.93519945338e-03 -1.89866287767e-03  2.26544748739e-03 -1.93533158786e-03 -4.32345972854e-03 -1.29256496485e-03 -4.49084852367e-04  6.43674329217e-03 -4.29077857813e-04 -3.95985098682e-03  4.94483801548e-03  8.34508438953e-05 -5.07244798575e-03 -1.36013991703e-03 -4.52009971030e-03  2.84653490853e-03 -4.08669581085e-04 -2.96816930388e-03 -5.61608322742e-04  1.42810792890e-03 -5.58111180971e-05 -6.02924691189e-03  5.85957133961e-04  3.13449174880e-04 -8.49064966037e-04  2.93100805421e-03 -1.67366271713e-03  2.83334300874e-03  2.45326428577e-03  1.97992135167e-03  1.02856213242e-03 -7.56973573453e-04  4.58532249040e-04  1.37026680491e-03  6.60251791966e-04  1.59137848310e-03 -7.53711018051e-04  2.17787345548e-03 -1.62226997078e-03  4.10062826094e-03 -2.15025239415e-03  4.85557829814e-04  2.96038948897e-03 -7.70396239067e-04  3.34229399534e-03  6.15601927912e-04  2.20377954376e-03  2.22483301713e-03 -1.03393911808e-03 -6.18730684125e-04 -5.28818096277e-05  2.85716262016e-03  4.84408832834e-04  1.18054673299e-03 -2.29792443155e-03 -2.05167557535e-03  2.37876982304e-03  2.25282928215e-03  3.19862783173e-03 -4.79544182139e-04  1.64107801672e-03  4.43671458504e-03 -1.73280545481e-03 -1.61195286075e-03  3.41535972544e-03 -1.88833649506e-03  9.76895668535e-04  1.91000551281e-04  2.83233529797e-03 -1.19604940332e-03  8.08898009355e-04  1.03010727866e-01  3.35106411476e-03 -7.83710530435e-03 -1.79845425077e-03 -3.35729979870e-03  2.90789145191e-03 -2.40744895835e-03  2.00041114932e-03 -5.37318064485e-03  3.22780560074e-04  9.98050194934e-04  7.01795964793e-03 -1.41816747690e-03 -3.00696992976e-03  3.42821039284e-03  5.95145354202e-04  2.08172168816e-03 -2.64982375831e-03 -2.55055859384e-03 -2.59838938302e-03  1.78700560372e-04  1.76663447527e-03 -1.74606737967e-03  5.50163418688e-06  3.10479666233e-03 -4.37234655446e-03 -1.66176302248e-03  2.19209952533e-03
-1.57925780371e-03  2.64673784961e-03 -1.02534362346e-03 -3.19805576053e-03  8.22529310945e-04 -4.28507042071e-03 -5.70595348311e-04  2.84199103051e-03 -9.18702189411e-04  2.33657996031e-04 -4.93297963584e-03  1.44516384350e-03 -1.01692881624e-03 -7.04977265640e-04 -1.93245760987e-03 -5.00515285593e-04  4.74461777481e-04 -2.09829472864e-03  4.99339461988e-04  1.61222543910e-03 -3.47368264366e-03  1.40081057193e-03  8.53772068871e-04 -2.22100546639e-03  3.17053696506e-03  8.35709152746e-04  1.31508300887e-04  7.10781162375e-04  9.17558966541e-04  3.66013193069e-03 -2.22296657966e-03  4.93856402425e-03  2.98575933690e-04 -4.93294433450e-03 -2.90154468490e-03 -6.44547967901e-04  3.39956425946e-03 -3.18137000477e-03 -4.37685833174e-04  1.39986008307e-03  2.11753809645e-03  2.64545152444e-03 -2.42444890387e-04 -2.20183736425e-03 -3.11328796951e-03 -2.64742865173e-03 -5.34944753303e-03  8.04501626120e-04 -1.03106292703e-03 -1.52909522312e-03 -3.87939586573e-03 -3.57726673057e-03  1.86230601626e-03  7.35317828886e-04  3.90142308978e-03 -8.15261904885e-04  1.02065683878e-03  4.25797332892e-04  3.89638224957e-03  1.67014693092e-03  5.83199006898e-04  5.85222981061e-03  1.59888006026e-03 -1.41315014891e-03 -1.94226348170e-03  1.23865183788e-03 -4.65555981867e-03  1.18621490750e-03 -3.41986781515e-03 -3.35928966433e-03 -2.72490620238e-03  4.60583440100e-04  3.24966895173e-04  2.72336105783e-03  4.64288070508e-03  1.19281216022e-03  1.18725754752e-03 -4.51099280076e-04  1.70146833128e-03  5.40953617046e-04  1.16390896761e-03  6.13973213605e-04 -6.29743969629e-03 -2.03145492053e-03 -4.48141340605e-03  1.04652150174e-03  6.92506814836e-04 -2.95253819712e-04 -1.17277283873e-03 -5.72233532540e-04  2.61818575259e-03  3.39620240087e-03 -1.57605787240e-03  1.85787948826e-03 -2.34077411459e-04  1.30646415094e-03  3.44852983068e-04  2.63615876655e-03  9.24177924619e-03 -1.24963754400e-02  3.35106411476e-03  8.51782425734e-02  1.34101516947e-02 -1.53816507673e-03  3.43364121775e-03  4.15860900346e-04 -9.98932241539e-04 -3.50452697971e-03  1.71316294825e-03  4.02073014023e-04 -3.33241194790e-03  2.31165209018e-03  1.94412716648e-03  1.84423015725e-03  9.74506956634e-04 -2.98802691147e-03 -8.60633938898e-04  1.35713133781e-03  2.53036987129e-03  9.02871568620e-04  2.72016551336e-03  9.93981956220e-04 -5.59655543063e-03  2.27555180124e-04 -4.14487221078e-03 -5.78194984245e-03  2.73445375634e-03  1.47941975558e-03
 2.36746605343e-03 -1.07881338960e-03  4.56367752829e-03 -1.01641916697e-02  6.46854240857e-03 -1.00863141126e-03 -5.81632705595e-03  5.29421776117e-03 -1.12454086321e-03 -1.29136236001e-04 -4.47833270194e-03 -2.57981795115e-03 -1.80816710869e-03 -1.94706021830e-03 -1.82429321376e-03 -1.84708659560e-03 -4.69335550395e-04 -1.36372734087e-03  5.05135528832e-03  1.69595206893e-03 -2.51965939332e-03 -1.64961605335e-04  3.95921400229e-03 -1.19006949020e-03  2.60947613098e-03 -8.18012146526e-04 -2.72328309635e-03  1.74843136971e-03  4.34184803034e-03  1.86672758249e-03  2.63650385904e-03  1.47469259486e-03  3.92316154342e-04  1.73757751093e-03  2.13878867599e-03 -3.10243499554e-03  1.73557654431e-03 -5.24271377045e-04  3.14430074636e-03 -2.58958783475e-03 -1.68855629614e-03 -2.72320756918e-03 -7.64615795397e-04 -4.99177379157e-03 -2.68866623771e-03 -4.38890931275e-03 -5.08220345144e-03 -4.86744038467e-03 -1.10123960909e-03 -1.04267889076e-03 -6.68514795522e-03 -2.90132119872e-03  5.62000498524e-04  4.15003376202e-05  1.99838619842e-04  7.88126518338e-04  8.59594580508e-04 -3.49974586169e-03 -6.28817887889e-04 -2.40203328553e-03  3.58092031220e-03  2.59817225914e-03  5.22331342127e-04  1.11053116152e-03 -1.46710794529e-03 -1.13932271415e-04 -4.36594472693e-03  2.24034629184e-03 -1.02643220256e-03 -6.02487294212e-03 -3.97943662809e-03 -2.04524821299e-03 -2.30920752810e-03  3.09682723038e-03  2.67578708720e-03 -4.63804204706e-03 -5.51698167340e-05 -4.27002019465e-03  1.73619754726e-03 -1.78042522767e-03 -1.86451337879e-04 -2.99207091082e-03 -1.70899990740e-03 -1.21041935641e-03  1.20067981659e-04  1.93909950591e-03 -1.31669749665e-04  1.33352503232e-03 -1.55120895773e-03 -7.25971086484e-04 -1.60913728547e-03  2.89138637841e-03  1.72163585246e-03 -1.07304027360e-03  1.39426348704e-03  1.08986311758e-03 -2.04303952545e-03 -1.54445505175e-03  4.76794083414e-03  1.00873581312e-02 -7.83710530435e-03  1.34101516947e-02  9.61322297503e-02  1.17708231263e-02  2.84970495184e-03  3.03158716157e-03 -2.03957681840e-03 -3.81614120372e-03 -3.11508716491e-03 -4.29416931077e-03 -3.82355358220e-03  6.58472097901e-05  8.32253004484e-04  3.91615449257e-03  2.49574799982e-03 -5.97140402614e-04  6.65362288316e-04  7.63001514067e-04  8.46258537756e-04  2.02137905958e-03  2.28315208118e-03 -8.95880468070e-04  6.24751750065e-04 -2.86328485387e-03 -1.09319850111e-03  2.90126974222e-03 -2.71950879362e-03  3.12070235413e-03
 3.25073091008e-03 -1.03251443892e-03  3.44870876428e-04 -4.70310323450e-03  3.54857502328e-03 -1.36061545984e-03 -1.96867110499e-03  9.84477267358e-05  2.76614140114e-03  4.55790758632e-03 -6.37756866335e-03 -1.69879459840e-03 -2.91330183245e-03 -1.73319162216e-03  4.35368228734e-03 -3.11232654570e-03 -6.27391566082e-04 -9.13285511890e-04 -4.47049030369e-04  1.40621521843e-03 -2.10975751295e-03  2.98121124090e-03 -1.84096735381e-03 -3.80987769904e-03  2.65352928475e-03  1.99809585401e-03 -1.87319914928e-03  5.54192509864e-03 -1.22288182664e-03  2.54454004108e-05  2.83952288399e-03 -1.31193655437e-03 -3.00751937472e-03  2.47239427110e-03  7.31564657437e-04  1.38951951337e-03  1.97629223057e-03 -1.70033260307e-03 -8.77395603271e-04  1.42428693147e-03 -1.64399254537e-03 -2.87017892822e-03  2.19939021481e-03 -2.51594865791e-03  2.24143921944e-03 -1.28728972428e-03 -2.71031257837e-03  2.38669122103e-04  1.83425847177e-03  9.76149074798e-04  5.63669495619e-04 -9.29710762595e-04 -1.03721794874e-03  1.92412083684e-03  3.43288197681e-04  9.62596503772e-04  5.71498413749e-04  5.97246923829e-04  1.02623053521e-03 -2.14403300830e-03 -5.66164096161e-04 -8.06918267111e-05 -3.77944459747e-03 -3.45153120826e-03  2.17042184343e-03 -9.76869586773e-04  3.84131861343e-03  1.06329869276e-04  1.72939888019e-04 -1.31382209323e-03 -5.21300038900e-03 -2.69338678387e-03  1.75305387689e-03  4.36245604647e-03  5.50319791542e-03 -2.24461895767e-03 -2.50178962990e-04 -5.16853512281e-03  6.18619595088e-04  1.28278305161e-03 -2.24460420557e-03 -1.18080142059e-03  1.39069928829e-03  1.41550219176e-03  1.93307537337e-03  3.15236590328e-03 -3.02803970446e-03  2.11490126422e-03 -3.18559967478e-04 -1.49990718434e-04 -1.58143779495e-03 -7.58483108438e-04 -6.29150909277e-04 -1.17518958087e-03 -1.47565864325e-03 -4.29395547300e-05 -1.30326102539e-03  5.51026408295e-04  3.57032359763e-03  2.81779153731e-03 -1.79845425077e-03 -1.53816507673e-03  1.17708231263e-02  9.54843331678e-02 -1.71779065625e-03 -6.32660665784e-03  1.77248264458e-03 -3.91777759690e-04  2.38170878208e-03 -2.81615586081e-04 -4.48105847340e-04 -1.93260983579e-03 -2.81157129636e-04  1.60312574867e-03  4.82738978068e-04  3.18141884640e-03  1.02767363501e-03 -1.78079282239e-03  6.78269923173e-04 -1.23213110819e-03  1.25254167793e-03  1.77359297217e-04 -6.07812104797e-03  2.03703899727e-03  1.28906878569e-03  2.27988099975e-03 -9.03702602497e-04  2.92990599712e-03
-3.98675882340e-03  4.08769580586e-03 -2.92452587587e-03 -2.65123022961e-03 -1.63749557114e-03 -1.69515724639e-03 -2.30743791147e-03 -3.79651980593e-04 -1.80230700642e-03  9.94914677292e-04  1.11756475663e-03 -3.36600278212e-04 -2.64038038546e-03  7.05601225352e-04 -1.42721140754e-03 -1.95986497477e-03 -8.10001440861e-04 -1.86392314615e-03 -3.19519761502e-03  4.86239287761e-04 -3.66984053773e-03  1.91903157142e-03  2.25526535862e-04 -3.63618670894e-03 -5.35865654466e-03  2.45249305363e-03 -1.82829297723e-03  3.26652467150e-03  1.69066437797e-04  1.00845734129e-04 -1.20375949659e-03  5.71287763445e-04  1.26903309945e-03  4.18991593833e-05  9.42555054018e-04  2.15471255380e-03 -1.58896976538e-03 -3.19550958837e-03 -1.62539505757e-03  2.66358675451e-03 -1.01507177615e-03  3.09601745351e-04 -1.81987969112e-03  1.20748635276e-03 -9.60044358066e-04  1.55345856256e-03  1.32505757432e-04 -3.02147922767e-03 -2.33072738893e-03 -4.94294194475e-03  4.51844111409e-03 -8.76311285864e-04  1.42681818682e-03  2.06406279502e-03  1.32024406770e-03 -1.54034272618e-03  2.44056165640e-03 -7.33505900870e-04 -3.85212069879e-04 -2.97992648405e-03 -2.36838539009e-04  3.30405508044e-03 -4.90962333374e-04  2.59572648841e-03 -1.37401731352e-03  3.98539201761e-03 -3.16324966796e-03 -7.49393341731e-04 -3.30973592518e-03  1.84399523645e-03 -3.75246135462e-04 -5.05955872309e-03  4.77498282035e-04  1.53372860313e-04  2.52520725472e-03  8.69526676392e-04  1.90889489659e-04  2.18390016368e-03 -1.08678110542e-03  2.30131041118e-03  5.41008823943e-04  8.79366823073e-04 -3.20361509486e-03  1.65192537254e-04  1.65709106234e-03 -4.66123791281e-04  3.00195423091e-03  1.40048892043e-03 -1.82114914807e-03 -5.23457156220e-04  3.47089570181e-03 -2.18130842450e-04 -3.22801489858e-04  2.69835945398e-03  2.23210777989e-03  1.58025462741e-04  1.24978423948e-04 -1.61979527593e-03 -1.75532477638e-03 -5.83493719979e-04 -3.35729979870e-03  3.43364121775e-03  2.84970495184e-03 -1.71779065625e-03  8.79931370832e-02 -4.65257287545e-03  6.17457714180e-03  1.66734861478e-03 -5.98792270743e-04  2.33626785276e-03 -9.92770289544e-05 -2.60017756158e-03 -3.33656972375e-03  2.24672386601e-03 -2.03812329334e-03 -3.42829794224e-03 -3.11041586127e-03  1.29030976125e-03 -7.49460270572e-04 -2.41088840219e-03  2.16564203386e-03  9.37536204036e-04  2.20905229911e-03  1.71020885229e-03  1.14727049936e-04  5.42988094320e-04  7.99468941064e-04 -1.93434922166e-03
 2.01706820155e-03 -3.81484018727e-03 -2.32453629349e-03  1.46886620110e-03 -3.58116517096e-03  1.35212809001e-03 -3.51892354957e-03  1.12112465083e-03  1.15285732993e-03  1.94806765607e-03  6.52863007404e-04  7.96959439201e-04  1.91724069282e-03  3.17859636280e-03 -3.70238291396e-03 -1.76164069756e-03 -1.39797196515e-03 -5.72480412635e-04  3.32787470262e-04 -8.05452020261e-04  6.61515112212e-04  4.44487428705e-05  5.41305559536e-06 -2.93317220853e-03  9.23632994403e-04 -2.14974603676e-03  1.81684360132e-03 -7.84022005938e-04 -2.89836458629e-03  4.50445830460e-03 -5.55152506714e-03  1.62130845975e-03  1.64929118325e-04 -1.67600010030e-03 -4.86893662829e-04  1.00994656750e-03  1.09672959240e-03 -6.91589789162e-04  7.15092182521e-04 -2.83206006477e-03  2.48782895123e-03  4.53817743583e-04 -2.93626106435e-03 -1.86113078674e-03  1.13712068646e-03  3.05336579787e-03 -1.00439145963e-03 -1.54737085819e-03  3.84467137088e-03  1.80212879843e-03  5.38627815685e-04  3.27089624192e-03  1.32975038193e-03  3.42192851578e-03  6.67783095349e-04  2.29231885878e-03 -1.73671669908e-03 -2.64976349694e-03  2.50965118558e-03  2.75532757974e-03 -3.11361927167e-03 -2.30394890463e-03  1.17543705356e-03  2.27274469411e-03  8.78832776966e-04  8.73027564647e-04  6.32649632505e-04 -4.25164186988e-03 -2.01720071454e-03  2.17514755219e-03  7.72895483493e-04  2.55926466387e-03  4.45274468063e-03 -2.65442052146e-03 -1.92670421771e-03 -1.12150411607e-04 -6.49682312019e-04 -8.22552242187e-04 -6.51908169000e-04  8.09715065317e-05 -2.82997934228e-04 -3.90101746019e-03  2.98076009530e-03  9.21654873692e-05  1.17559460553e-03 -1.56202009049e-03  5.64174597396e-03  4.94880124435e-03 -2.78472560630e-04 -7.86774702976e-04 -1.10810128962e-03 -7.90219173188e-04  1.82746602855e-03  1.31576845567e-03 -9.04540079643e-04  2.51401123546e-03  1.27741718982e-03 -1.36267801530e-03 -2.32256668348e-03  5.92051696966e-04  2.90789145191e-03  4.15860900346e-04  3.03158716157e-03 -6.32660665784e-03 -4.65257287545e-03  8.94886282429e-02 -1.43075475574e-03  2.92690730289e-03 -7.62276531750e-03  3.72726821181e-03 -2.06476170503e-03  2.84183010100e-03  1.04492116641e-03 -3.96591675394e-03 -2.24908217441e-03 -2.65384234572e-03  2.89337292630e-03 -1.64887776690e-04  5.68484145853e-03 -1.93801943727e-03  3.50775918853e-03  1.62385367891e-03  2.11861474922e-03 -2.61505157722e-03 -4.66156880949e-04 -6.85549950165e-05 -1.30477681335e-03  1.43670803368e-03
 3.57411975511e-03 -1.98791974360e-03  1.47683809223e-03  7.52930990765e-04  6.25524589577e-05  8.34086853839e-04  1.13109614545e-03 -3.22753942060e-03  1.06380506944e-03 -1.24663347286e-03 -8.96007023309e-04 -2.12135483167e-03 -4.11478548536e-03  2.07111230938e-03 -9.79884480960e-04  7.39537547857e-05  1.95858892720e-03  2.23876395628e-03  1.78233652306e-03 -1.33009401502e-03 -7.28673332018e-04  9.66502083449e-04 -7.30977722394e-04 -4.72966313792e-04 -1.25727739195e-03  2.39492871336e-04 -7.23346871472e-04  1.56939146498e-03 -4.04440350539e-03 -3.15353022921e-03 -7.73111817431e-04 -3.83583917954e-03 -1.66215103115e-03  2.56805531907e-03 -8.34873095516e-06 -2.83593129705e-03 -1.34192762803e-03  4.27679887873e-04  2.25534256505e-03  1.26582815069e-03  1.46331669061e-03  3.65416531486e-03  1.21090070745e-03  2.02692213262e-03  2.52539876885e-03  1.64227347649e-03  1.87145103808e-03 -2.47013351456e-03 -1.85821518844e-03  5.67479229745e-04  2.80079620363e-03  2.41834759651e-03  2.16316464652e-03  7.61799099252e-03  6.35349160861e-04  1.49579672267e-03  1.20681894142e-03  1.26668963204e-03  2.18224473881e-03 -2.46032160993e-03 -4.23302217150e-03  9.51553323675e-04 -3.87402407623e-03 -5.06703928722e-04  1.06069547630e-03  3.66598434285e-03 -9.22813809080e-04 -3.00338498578e-03 -4.68403664686e-03  1.73509590560e-03  1.51423318617e-03  2.07133115480e-03 -4.51309870259e-04 -1.80381574760e-03  9.75009241609e-06 -1.17895567200e-03 -1.63016590511e-03  1.37232835581e-03  1.33312338886e-03 -1.06665986491e-03  3.25493424097e-03  1.75418729179e-03  4.31095711527e-03 -1.87339662381e-03 -1.41776954599e-03 -1.23930671030e-03  3.21926022223e-03 -1.15984971263e-04  1.57875682416e-03 -1.52977143525e-04  4.59576345011e-03 -1.72590701134e-03 -4.78517054639e-04  3.40599369846e-03 -1.98996698384e-03  1.22587458241e-04 -4.44285228908e-04  9.81951801436e-04  2.31256647489e-04  2.16566192412e-03 -2.40744895835e-03 -9.98932241539e-04 -2.03957681840e-03  1.77248264458e-03  6.17457714180e-03 -1.43075475574e-03  9.05387020659e-02 -1.08746885848e-02  1.27412748356e-02  6.81090582012e-03 -3.14226636892e-04 -6.21010761862e-03 -2.15299174168e-03 -2.67964799121e-03 -1.18606226374e-03 -1.05666293542e-03  1.22814551371e-03  1.79644360634e-03 -3.20397467313e-04 -1.94107821785e-03 -2.21955633992e-03  1.73476152312e-03  1.36145874452e-03  7.12392271973e-04  4.88808679585e-03  3.63008140583e-03 -2.74674535041e-03 -2.67366164486e-03
 2.52333814112e-04  1.13018517744e-03  1.00666824173e-03  3.09978762231e-04  1.94583369731e-04  1.53398260021e-03 -2.22298093404e-03 -3.29134077161e-03  1.91270756693e-03  3.53226591977e-03 -3.04433412318e-04 -3.85699322412e-04 -8.70921835343e-04  2.94647656434e-03  2.06101719919e-03  2.71189595667e-05 -5.27710174672e-04 -2.74466926477e-03  1.03811914315e-03 -1.16779177354e-04 -1.05240579370e-03 -1.68209064092e-03  4.11688409150e-04  4.01859567057e-04  1.28705799681e-03  1.49449566474e-03 -1.98993123842e-03  3.17032319871e-03  9.01665708590e-04 -1.28971760497e-03 -5.27865257686e-04 -5.98595764794e-04  2.05701222554e-03 -1.32896076256e-03  1.73649727430e-03  6.17749257728e-04 -7.38240417608e-04 -2.68461098227e-04 -2.37998509213e-03 -1.31557618066e-04 -1.92228513809e-03 -4.86955775497e-03  4.03383974341e-04 -6.88584859383e-04 -2.35181709591e-03 -1.86422233174e-03  5.98388533586e-04  2.19207614850e-04  9.52725424348e-04 -3.84796251768e-03  1.24371341389e-04  7.38841248901e-04  2.89559771864e-04 -3.62807711774e-03 -1.45217927977e-03  8.24544673824e-04 -3.59162951928e-04 -2.47071721489e-03  1.26000013815e-03  8.57305906017e-04 -1.46329839260e-03 -9.98280266075e-04  2.08654505947e-03  5.12387474373e-04  8.31003462719e-04  5.43667950208e-03  3.83727953508e-04  1.75335276389e-04 -7.64459958649e-04 -9.98317215151e-04  3.24896746718e-03 -9.99768012319e-05  7.45810863726e-04  6.88333890059e-04  2.12167702661e-03  4.79922093254e-04  1.56396458346e-03  7.44772434610e-04 -2.46182891572e-03  3.61788399215e-03  2.23154052640e-03 -2.38040780170e-05  2.64794007006e-04 -3.10510786676e-03 -4.89302487363e-04 -1.37510214044e-04  1.05669002566e-03 -1.91398788273e-03  1.30607015326e-03 -2.40716912563e-03  1.27662641201e-03  3.34017785683e-04 -1.88243970485e-03 -2.47517204029e-03  1.38015890693e-03  1.58261991156e-03 -1.59338862665e-03  2.79430212128e-03 -9.78166485418e-04 -1.63210516885e-03  2.00041114932e-03 -3.50452697971e-03 -3.81614120372e-03 -3.91777759690e-04  1.66734861478e-03  2.92690730289e-03 -1.08746885848e-02  8.30537571850e-02 -1.25846003697e-02 -3.58285692940e-03  1.63599100502e-02  4.07179662749e-03 -5.84416435146e-03 -2.50833847214e-03 -1.34071222102e-03 -4.32306445923e-03 -1.34002582930e-03  6.18273250805e-04  6.86613837684e-04 -1.68110812347e-03 -2.09778249450e-03  1.27104449637e-03  2.32471644284e-03 -2.91839934200e-03 -4.42165534416e-03 -3.96302274857e-03  5.22893827357e-03 -1.66335155720e-03
 2.14806388868e-03  2.44339400573e-03  9.43321943156e-04 -1.64633703547e-03 -3.82866930257e-03  1.33705838678e-03  2.44127090000e-03  2.69779765006e-03 -2.33564823294e-04 -5.29599253538e-03  6.21455929653e-04 -4.12646570699e-03 -2.04891831542e-03 -7.59359201888e-04 -3.47420761193e-03  1.55399591820e-04  1.27374401266e-03  1.37737151952e-03  4.29659274107e-03  4.49919303300e-03 -3.32404713797e-03  3.32816565599e-03 -6.81637484388e-03 -6.57528770363e-04 -1.84170979223e-03 -2.82130035668e-03 -2.18010570628e-03 -5.72873673593e-04 -3.55446698339e-03 -1.74277323114e-03 -1.30200788169e-06  3.58309920433e-03 -1.54762154779e-03  5.12738052797e-03 -2.07838867395e-03  1.54350140489e-03 -6.51568647539e-04  2.25933504085e-03  9.48629463810e-04 -9.85844894431e-04 -2.45253630057e-03  4.91665608983e-04  2.10559402274e-03  2.53594240583e-03  2.08290369456e-03  2.84186852358e-03 -3.70107614868e-03 -5.11567678359e-03 -3.12991408586e-03  2.14270102493e-03  4.82690104788e-03  4.12193626386e-03  4.21685177634e-03 -5.06496819900e-04  4.78009766064e-03 -4.16733096528e-04  2.43714466891e-03  7.20631915644e-04 -9.60818437686e-04 -4.54737419427e-03  1.72479364763e-03  1.83038420978e-03 -9.64355971681e-04  6.91897191185e-04  1.35824386700e-03 -8.50455381071e-04  2.36125835870e-03 -1.13947042786e-03  2.48607382894e-04  3.40108966069e-03 -7.07702701766e-05  2.49201537089e-03  1.34118702605e-03  1.99031021775e-03  1.60552867777e-03 -2.79774204306e-03 -2.54895086291e-03  1.41485290374e-03 -1.03530007907e-03  1.74381800082e-03 -5.38014023389e-03  1.06235483462e-03  2.75746027579e-03 -4.26843862835e-03 -3.69371937186e-03  2.79435449298e-03 -7.24373683003e-03  4.24057284603e-03  2.76435994084e-03 -2.94771319331e-03 -2.46367886323e-03 -1.53060478253e-03 -1.85741888933e-03  6.29202177818e-03 -1.64241717565e-03 -6.17687864687e-04  1.14515596296e-03  3.11057995023e-03  9.61022380007e-03 -2.56156688002e-03 -5.37318064485e-03  1.71316294825e-03 -3.11508716491e-03  2.38170878208e-03 -5.98792270743e-04 -7.62276531750e-03  1.27412748356e-02 -1.25846003697e-02  1.00046799305e-01  5.01561720227e-04  7.61438788178e-03  4.66035864804e-03 -3.15959340144e-03 -1.31029976061e-03  9.23077998418e-04  7.09198664249e-04  9.14692833055e-03  3.62195665785e-03 -3.12287462378e-03 -1.64065692291e-03 -3.64250338918e-03 -1.06540407526e-03 -6.10366532525e-03  3.74088644803e-03 -4.40112738475e-03 -6.16232212798e-03 -6.00227112027e-04 -5.22877975449e-05
-2.97734564162e-03 -4.13712802159e-03 -1.80971011883e-03  1.14008249396e-03  1.40024885999e-03 -2.93288902385e-03 -1.38357258426e-03  3.58675651281e-03 -1.85464719885e-03 -1.72351012391e-03  9.98847196403e-04  6.43887141507e-04 -3.96025874932e-03 -3.19080135174e-04  3.36616509279e-03 -7.37533190403e-04  2.96607101096e-03  1.36939329078e-03  5.50863191869e-03  1.59145546120e-03 -2.29732092726e-03 -2.77538884544e-03  5.78094817329e-05  2.26206730257e-03 -7.11680081345e-05  3.59277560044e-04 -2.01232061522e-03 -7.42528705387e-04 -3.90398661151e-03  3.81487342380e-04  2.46924651407e-03 -1.70681579006e-03  1.48246040573e-03  6.62282591737e-04  1.46093756472e-03  2.74464261472e-03 -2.74694293595e-05  4.51757435509e-04 -1.34852283184e-06 -8.85065085767e-04 -1.88039253758e-03  3.36759941015e-03 -1.84247008663e-04  2.76030342343e-03 -3.82183619953e-03  6.51910933989e-04  5.54053264470e-03  3.96059562536e-03 -2.93123448921e-03  6.35955425450e-04  1.41670250822e-03 -1.43669418214e-03 -3.66595722365e-03  4.93368606720e-03  2.79364259547e-03  4.59113593864e-03  1.74843008512e-03  7.03902487191e-04 -9.33506788978e-05 -8.10959959918e-05  6.53120381404e-04 -4.30385013764e-03  4.31364397428e-03  3.38407515185e-03  1.90753464052e-03  8.82951544922e-04 -2.76577845246e-03 -3.08141228656e-03 -3.33712022503e-03  3.77513079435e-03  1.35239707324e-03  4.12643948885e-03 -3.45403541374e-03 -7.06403196121e-03  1.82745331376e-03  8.33997600327e-04 -2.66639551156e-03  1.09237557208e-03 -2.74780787631e-04  7.31904882619e-05 -5.71934623146e-05 -7.71145925745e-04  3.16282612577e-05  4.77417313822e-03 -1.96657408284e-03 -2.72636734571e-03  3.02792637020e-03 -1.38814035101e-04  9.19118452157e-04  1.31704986196e-03 -6.55063703893e-05  2.60762697287e-03 -5.75951875110e-03 -3.02469371435e-03 -6.68933640689e-04  2.31485047871e-03  1.90205199378e-03 -1.52976292865e-03 -8.04603306727e-03 -1.69847956204e-04  3.22780560074e-04  4.02073014023e-04 -4.29416931077e-03 -2.81615586081e-04  2.33626785276e-03  3.72726821181e-03  6.81090582012e-03 -3.58285692940e-03  5.01561720227e-04  9.88556302492e-02  2.51064969042e-03 -3.65099080547e-03 -3.85639485137e-03  2.62921075393e-03 -2.18037606301e-03  9.49130264253e-04 -5.14365142632e-03  5.01592328407e-04 -1.16842591677e-03 -1.39929351666e-03  2.25923027360e-04 -2.26167143329e-03  4.78882929004e-03  1.04571768227e-03  3.42423263781e-03  1.36540389664e-03 -1.40800785585e-03 -8.60848952724e-04
 6.54073162273e-04 -1.36406517401e-03  2.03521457165e-03  1.82748575035e-03  2.43311669328e-03  1.88663174558e-03  5.35763067923e-04 -6.85154201938e-04  8.90935915619e-04 -8.91602094966e-04  5.81433211379e-04 -9.12461106844e-04 -1.68108245556e-03  1.86767973376e-04  5.76551582517e-04  9.34145340819e-04  5.19918454104e-04 -1.85614289827e-04  1.07219524501e-03 -8.97813173868e-04 -6.63330679443e-04 -1.95578766403e-04 -6.83451149619e-04  1.01267417837e-03  1.60156305122e-03 -1.51025028875e-03 -1.14020870456e-03 -3.98534429844e-04 -2.18694236029e-03 -4.30554734795e-03 -2.82098903880e-03  1.90694531441e-03 -1.69157623483e-03  2.15983655333e-03  2.91442639300e-04  6.02174007932e-04  1.14858218805e-03 -1.24834699564e-03  1.34265041579e-03 -5.04770073711e-04 -1.93756927675e-03 -2.23002603656e-03  1.13237369492e-03  2.48834129199e-04 -1.53087872947e-03 -1.10838014612e-03 -1.56291399001e-03  2.08502235765e-03 -3.69431374217e-04 -9.95668103745e-04  6.49512161837e-05  1.44002525706e-03  4.49396003886e-04 -2.63097744795e-03 -1.04112594022e-03  1.49560621259e-03 -9.96549913323e-04 -9.04332430853e-05  3.00622877598e-04 -4.68165428273e-04  3.75689175040e-04 -7.72759551391e-04 -2.29433593782e-03  1.62514779239e-03  1.21812958843e-03  4.08981806899e-03  7.45779745423e-04 -3.09041221426e-03  4.05457792420e-04  1.43442442519e-03  2.10989102479e-03  1.35644814040e-03 -3.33644093259e-04 -5.90812992104e-04 -3.51689859374e-04 -1.21990827753e-04  9.62455176464e-04  1.81102670119e-03 -1.27317173845e-03  1.75578346215e-03  1.20796023328e-03  8.94124855291e-04 -7.71118555929e-04 -2.44424413979e-03 -9.00112189363e-04 -2.58739615562e-04 -1.29635572455e-04  9.44477841118e-04  2.37140441419e-04 -5.28284644925e-05 -9.90776757530e-05 -1.30287683112e-03 -2.38164440956e-03 -1.66747033670e-05  2.17850573001e-03  9.28553416351e-05 -1.31231717180e-03  1.68387792742e-03  9.60367355360e-04 -7.63008255721e-04  9.98050194934e-04 -3.33241194790e-03 -3.82355358220e-03 -4.48105847340e-04 -9.92770289544e-05 -2.06476170503e-03 -3.14226636892e-04  1.63599100502e-02  7.61438788178e-03  2.51064969042e-03  5.28157481957e-02 -5.09176890092e-04 -1.01836026967e-02 -7.97500675845e-03 -1.35096311987e-03 -1.74158092789e-03  2.14998252375e-03  2.05099007970e-03  1.45091376611e-03 -1.95797526648e-03 -2.33305834904e-03  5.61217356067e-04  1.17955594682e-03 -1.32153379929e-03 -1.33673717998e-03 -4.38595318455e-03  2.20571651861e-03 -1.27119489396e-03
 1.12764212857e-03  1.39184349148e-04 -2.32048430710e-04  1.47722548512e-03 -1.02160630748e-03 -1.92015527021e-03  3.79520167267e-03  3.73782881437e-03  1.72964952788e-04  1.47811159928e-03 -3.77381733453e-03  4.11857277014e-03 -2.31220520680e-03 -2.86817419882e-04 -4.62050125729e-03  1.28962950239e-03  1.18602610081e-03  1.07125725579e-03  3.91969480908e-03  2.44888229414e-03 -1.66452662489e-03 -1.59534242961e-03  1.26786897061e-04  3.49089917344e-04  5.47536128004e-03 -6.82018457572e-04 -7.52328964263e-04  7.48147684425e-05 -7.11200705929e-04 -8.85787916436e-04 -4.18835293434e-04  8.04889024434e-03 -2.27560639421e-03 -6.46948299191e-05  1.72240984729e-03  1.47269739928e-03 -1.23598644158e-03 -1.94810503323e-03  1.66035422497e-03  2.74892335338e-03  2.85394697896e-03  3.67354958090e-04  3.83184308328e-03  2.40675164766e-03 -8.96807804201e-04 -6.18252316034e-04 -4.38975719278e-03 -4.00838004637e-04  1.11564874524e-03  2.55131669116e-03  1.47573932620e-04  3.00108287652e-03 -9.15032896919e-04 -5.63504215555e-03  4.25448173689e-03 -3.36296482825e-03  1.10951598328e-03 -2.25039399185e-03  1.48132502347e-03  9.55358766200e-04 -1.22638975181e-03 -4.60577493064e-03  2.83904064111e-03  3.81476942938e-03 -2.65265207330e-03  5.69737343516e-03 -2.45510359515e-03  5.19462951081e-03 -2.03837738906e-03  2.41359867149e-04  1.14950084680e-03  4.21325324678e-03  1.52611260433e-03  2.58748940904e-03  2.63105557158e-03  5.76882141554e-04  3.06672642954e-03 -1.38241658990e-04 -2.59213965050e-03  1.30175288837e-03 -7.64023666473e-04  6.28036325864e-04 -1.90055461495e-04 -2.90907876593e-04  4.84998071384e-04  6.57379945627e-04  6.34345380108e-03 -2.83423020251e-03  5.13882716762e-03 -1.92226606936e-03  1.00715670924e-03  1.98501008840e-03 -1.24661218003e-03  6.49895124870e-03 -1.99679626822e-03 -1.09550894213e-03 -4.23371046790e-04  1.45135272727e-03  5.53849042924e-03 -1.30820798660e-03  7.01795964793e-03  2.31165209018e-03  6.58472097901e-05 -1.93260983579e-03 -2.60017756158e-03  2.84183010100e-03 -6.21010761862e-03  4.07179662749e-03  4.66035864804e-03 -3.65099080547e-03 -5.09176890092e-04  1.05315850085e-01  2.94202306861e-03 -8.92146972901e-03  1.32578207483e-03  2.82513303332e-04  9.76081185188e-04  1.90483804399e-03  1.47892979233e-03  1.71512728624e-03  1.68629989876e-04  1.46339033559e-03 -2.41403312953e-03  7.15416044274e-05 -8.10139807918e-06 -2.94953173744e-03  3.03299260796e-03 -6.81525590884e-04
 1.60364277987e-04  1.75278805399e-03 -6.47816834711e-04 -2.98520495716e-03 -1.61098751608e-03 -1.46327417992e-04 -9.69197840305e-04  8.41941087518e-05  2.89821671552e-04 -1.63166462882e-03 -1.36193176527e-04  4.33619325677e-03  4.31265365522e-03 -8.39540951729e-04  1.17576344774e-04 -7.12194147083e-05 -1.46156080956e-03 -1.04670195263e-03 -1.56751016664e-03  4.40624253533e-04  3.05503088586e-03  3.23600844998e-04  5.85762690560e-04 -1.62649843967e-04 -2.16983829966e-03 -3.83711340389e-04  5.19313538593e-03 -5.81588608198e-04 -1.46590105933e-03  2.20824845661e-03  1.19808393270e-03 -4.56900569561e-04 -9.76502770767e-04  1.52139686199e-03  4.55767480663e-05 -3.36799503483e-06 -3.92522461124e-04  7.24895759571e-04 -1.02491799649e-03 -2.31099517511e-03  7.25498690333e-04  8.79059053252e-04  5.96124662241e-04 -7.35793661444e-04  1.46250996581e-03 -9.16751206692e-04 -1.93452549144e-03 -2.71665574763e-03 -1.08343881960e-03  1.47987600271e-04  5.79213410598e-04  4.46376806130e-04  6.37374191744e-04  9.24550029753e-04  1.45162444242e-03 -1.42614384482e-03 -4.42949156649e-04 -1.52910083051e-03  1.41787319170e-03  3.12472496012e-03 -1.57002651295e-03 -1.08113305136e-03  8.45831176118e-05  2.61636847768e-03  1.54377133030e-03 -7.52453939139e-04 -9.90303978342e-04  2.12081983996e-03 -6.54565127667e-04 -1.57348847350e-03 -2.32999486882e-03  1.41932870138e-03 -3.96517393062e-04 -5.26308056596e-04  2.63648764500e-03 -4.52347278331e-04 -1.78793573268e-03 -1.28750357293e-03  8.49375216803e-04 -2.19482813048e-04  1.56530232863e-03  3.66852659040e-04 -1.32650722289e-03  2.62074524041e-04  4.71407797928e-04  1.44945229148e-05  1.60830344161e-03 -1.23480621870e-03 -9.44339909832e-04  1.19970310693e-03 -8.73604934818e-04 -1.75224887211e-03  2.88552623295e-03  2.22284984230e-03 -1.15989465319e-03 -1.78284546426e-03 -2.14831998137e-03 -2.29820214876e-03 -1.98744108310e-03  2.56494819657e-03 -1.41816747690e-03  1.94412716648e-03  8.32253004484e-04 -2.81157129636e-04 -3.33656972375e-03  1.04492116641e-03 -2.15299174168e-03 -5.84416435146e-03 -3.15959340144e-03 -3.85639485137e-03 -1.01836026967e-02  2.94202306861e-03  6.72474113163e-02  6.64236730104e-03  2.74337175565e-03  1.68023341671e-04 -5.82393853768e-04  1.06147851327e-03  1.63960616065e-03  1.45170511437e-03 -1.26555073572e-03 -8.76893368814e-04  2.39371196513e-03  1.21994644243e-03  1.95906482913e-03 -7.39472825085e-04 -3.56352790712e-04  2.05978647893e-03
 2.98479750691e-03  4.85281234536e-03  1.19096384209e-04 -5.85897458805e-04 -9.60443354544e-04 -1.27801779522e-03 -3.76913708453e-03  2.08611719798e-03 -1.62051179237e-03 -3.70926099632e-04  6.42011057739e-05  9.88474566555e-04 -1.37176882014e-03 -2.13326603153e-03  1.34574756542e-03 -8.64878723793e-04 -1.60034637328e-03 -7.86825104045e-04 -3.64270246752e-03 -9.22165489520e-04  8.79140464476e-04  2.94219830488e-03 -9.53107692050e-04 -2.54525666699e-03 -2.24068526452e-03  2.37592992238e-04  1.62791324284e-03  1.26443907251e-03  3.42150285199e-03  4.15907741419e-03  5.73373412986e-03 -4.06149829137e-03  4.86538211745e-03 -1.52434264313e-03  4.56201062880e-03  1.26638453872e-03  9.21239889250e-04 -1.40649153703e-03 -3.65308134400e-03  4.90469882072e-04  2.74943691820e-03 -2.79269894593e-03  3.49259891044e-04 -6.02918559184e-04  8.45218792476e-04 -6.48806154908e-04  3.19009009297e-03 -7.82650749594e-04 -1.07840841973e-05  1.53770038982e-03 -7.17107645725e-05 -3.77997554943e-03 -1.31667557083e-03  3.17690000420e-03 -7.57303208888e-04  1.57715420656e-03  1.43415809924e-03  6.08785132335e-04 -4.70197409313e-03 -2.05791828816e-03 -2.34173370255e-03  2.08127835047e-03  4.24277912718e-03 -2.15241892768e-04 -1.66732129909e-03 -3.26436833622e-03 -6.26697230045e-04  5.33776953133e-03  2.21865335116e-03 -1.31418791955e-03 -1.27184786541e-03 -2.89289532615e-03 -3.12576704591e-03  6.92380359205e-04  1.86502051652e-03 -1.60981566471e-03 -8.62066412512e-04 -6.38765028636e-04  2.88674066488e-03 -1.94102323720e-04  6.93610689647e-05 -2.11570253561e-04 -2.02899330641e-03  2.74186498640e-03  6.94185151601e-04  7.50297604188e-04 -1.64857160133e-04  4.25426810564e-03 -6.55615749055e-03  3.37409709646e-03  1.86452792132e-04  6.28689671876e-04  4.49757052878e-04 -6.54989916780e-04 -8.77939326930e-04 -1.51389033084e-03  3.42045264300e-04 -2.95759222256e-03 -2.19216013987e-03  1.93955274548e-03 -3.00696992976e-03  1.84423015725e-03  3.91615449257e-03  1.60312574867e-03  2.24672386601e-03 -3.96591675394e-03 -2.67964799121e-03 -2.50833847214e-03 -1.31029976061e-03  2.62921075393e-03 -7.97500675845e-03 -8.92146972901e-03  6.64236730104e-03  8.65815901938e-02  1.45638852514e-02 -4.26714874860e-03 -2.41143591929e-03 -3.64121365027e-04 -1.82509038931e-03  9.37233035388e-04 -3.59049170501e-03  8.01723908033e-04 -2.73265373360e-03  1.94939579170e-03 -1.00424963639e-03 -4.14798936922e-04 -2.48560886223e-04 -1.30196264658e-03
-1.38602095539e-03  2.26928923016e-03 -5.80594391921e-04 -3.33732197212e-04 -4.42463825706e-04 -1.29207649167e-03  7.93971548694e-04  1.33379851606e-03 -1.80297351947e-03 -1.85401718241e-03  2.07979480008e-04  2.79185803991e-03  1.95422766234e-04 -7.76727563176e-04  2.92036422858e-04 -7.74041751131e-05 -3.06685741602e-04 -1.66233384394e-03 -2.96963085440e-03  1.31182039663e-03  3.20752040864e-03  1.56530525564e-03 -5.11975714093e-05 -1.78523139071e-03  1.24856265528e-03 -5.46526469788e-04 -1.83360872077e-03  2.08991758840e-03  7.86022595467e-04 -4.21752370719e-04  1.12928288135e-03  1.97472125790e-03  6.52484200491e-04  1.32119866473e-03 -1.83371672936e-03  5.26053455828e-04 -3.05420862191e-03 -7.05912963758e-04  4.24674147229e-04  1.05122367748e-03 -1.55717579474e-03 -2.46123976626e-03  4.43275943411e-04  3.35000800146e-04 -2.57891232000e-03  4.84865189759e-04 -2.71502866367e-03 -8.35284646408e-04 -9.28073301307e-04 -1.52666163581e-04 -1.86656820596e-03 -1.97006964906e-03 -1.84527186448e-04  1.37684938413e-03 -2.22402429171e-03  9.42233882231e-04 -2.56629559089e-04  3.23955303841e-04  9.50756814983e-04  6.73328117248e-04 -2.26764140678e-03  5.44056655638e-05 -2.41681692653e-03 -2.72860499480e-03  5.79436445660e-04  5.92949859975e-04  1.34908397737e-03 -3.29553636171e-05  3.65129380665e-03  3.77034078565e-04 -2.58249448918e-04 -9.35868058351e-04  2.40109021038e-04 -8.75341293262e-04 -6.33625401225e-04 -3.80524741725e-04  7.08794792353e-04 -8.31739571909e-04  3.00570992756e-03 -2.31769287434e-04  2.20937940727e-03  3.78845490193e-04  1.84837402886e-03  2.29420171451e-04  2.32111366000e-03  5.73465479141e-05  1.47284420537e-03 -6.97001760879e-04  1.90641619612e-03  1.27889579797e-03  5.67547826461e-04 -6.44270369708e-06  3.62806103256e-03  1.47258786731e-03 -4.69720338354e-04 -1.45001289310e-03  1.43264709857e-03 -1.06044677582e-03  1.43299676476e-03  1.78784233649e-03  3.42821039284e-03  9.74506956634e-04  2.49574799982e-03  4.82738978068e-04 -2.03812329334e-03 -2.24908217441e-03 -1.18606226374e-03 -1.34071222102e-03  9.23077998418e-04 -2.18037606301e-03 -1.35096311987e-03  1.32578207483e-03  2.74337175565e-03  1.45638852514e-02  6.41220119461e-02  8.70768829890e-03  1.57952805708e-02 -1.18524366930e-03 -1.81803821247e-03 -8.41238152626e-04 -7.04471797512e-04  4.49689947481e-04 -1.77060630496e-03  1.23911400972e-03 -6.32393435246e-04  8.88929419226e-04 -3.27539835351e-03  7.08960582507e-04
-4.98167969546e-04  2.99582294328e-05 -8.83138776190e-04  5.20836112823e-03  1.26390225985e-03 -1.66763793927e-03  7.79246201502e-04  1.25516584473e-03 -2.27861202809e-03  1.04827286474e-03  1.09557479486e-03  1.89774634879e-04 -1.81533613480e-03  6.30531489083e-04  1.37234007814e-03  8.48972019302e-04  2.38859450641e-06 -1.49311364762e-03 -3.57606212400e-04  1.51877596288e-03 -2.52276907653e-03  9.64787083449e-04  5.43140250140e-04  9.08414566251e-04 -8.98613136407e-04 -1.07285303943e-03 -1.58545690871e-03 -2.36369722824e-03 -4.75329273668e-03 -6.97753335958e-04 -8.76566750280e-04 -4.37545569074e-05 -2.17002303228e-03  4.55725405156e-03 -2.69937060555e-03 -3.24147936317e-03 -2.47816235523e-03 -1.17289861933e-03  5.87051384754e-04 -6.36806938721e-04 -3.53288341223e-04 -5.79742261491e-04  8.51692110271e-04  3.19429179983e-03 -2.35376660227e-03  3.28479880308e-03 -2.19707570563e-03  1.41221281113e-03 -1.95830607415e-03 -1.05614809892e-03 -1.38893277927e-03 -3.44841191483e-05 -8.03180822449e-04 -4.54193111896e-03  1.64478519471e-03  3.73714659889e-03  1.66841580848e-03 -1.28530906399e-03 -1.96082857823e-04  8.17285166417e-05 -1.02741672234e-03  9.52693337378e-04 -3.48520498524e-03 -4.18276427782e-03 -1.02286135695e-03 -2.50194948152e-03  3.18574415141e-03 -4.71286986539e-04  6.45763547572e-03  6.20165818584e-06 -4.26984973482e-03 -1.05901661184e-03  1.06991168169e-03  1.40901653225e-03 -2.09895934715e-03 -5.58062598836e-04 -2.93486096724e-03  1.54251802663e-03  5.53260844380e-04 -1.62174637398e-03 -4.44015479961e-03 -2.19413830820e-03  3.59213595906e-03  3.84097150741e-03  4.17101714361e-03  9.21846025391e-04 -2.84669574168e-03 -5.37973483675e-03  4.49063814037e-03  5.30947467190e-03  4.38129696224e-04  5.05809824605e-04  1.12613856647e-03  7.13447469480e-03 -2.95480973781e-03 -2.57569538935e-03  5.61662238536e-04 -1.75397853861e-03  2.66858136195e-03  8.43910500349e-04  5.95145354202e-04 -2.98802691147e-03 -5.97140402614e-04  3.18141884640e-03 -3.42829794224e-03 -2.65384234572e-03 -1.05666293542e-03 -4.32306445923e-03  7.09198664249e-04  9.49130264253e-04 -1.74158092789e-03  2.82513303332e-04  1.68023341671e-04 -4.26714874860e-03  8.70768829890e-03  8.92405711743e-02 -1.06182865681e-03 -6.70425272007e-03 -1.66817161158e-02 -1.66090827634e-03  3.16062003161e-03 -4.31667875599e-04  1.04628804653e-03 -8.80904825139e-04  8.49855745437e-05  1.11465296624e-03 -3.53014778702e-03 -2.76215137919e-04
-6.06638287624e-04  3.22087835657e-03 -5.90257980021e-04 -8.47722814022e-04  3.01368540133e-03 -1.16203990058e-03  9.66131289116e-04 -1.62889911069e-04 -8.51643681706e-04 -3.18430869729e-03 -1.75862089024e-03 -1.15353184597e-03  2.84467061063e-03 -1.75441599600e-03 -1.86791747770e-03  3.91253640167e-03  1.03065619275e-03 -3.04694076620e-03 -4.42737840861e-03  2.98524767779e-04 -1.25677532572e-03  6.75148654617e-04 -4.11286422679e-03  2.09099485125e-03  7.30652395525e-03 -9.66729317224e-04 -6.22496725151e-03  3.75343863571e-04 -2.57027876939e-04 -2.13993973577e-03 -4.29195361297e-03  3.10604989849e-03 -7.93007239976e-04  4.90208253803e-04 -2.60561419978e-03  2.42247204684e-04 -1.50269415133e-03 -2.31218189875e-04 -6.10978355654e-04  1.04488683347e-03 -3.49808545600e-03 -3.49823312868e-03  3.58667966724e-04 -1.51456405884e-03 -1.67815655630e-03 -1.17287085802e-03 -9.53626139272e-03  3.50018012875e-04  7.36770105479e-04  4.57823568225e-03  3.27038583827e-03  2.27821434766e-03  1.63506255148e-03  4.12063641508e-03 -4.86414643658e-04 -3.05077716544e-03  4.58074973794e-04  2.26100615632e-03  1.82491515619e-03  1.33796927354e-03  1.18250283950e-03  2.27836537011e-03 -2.48872489040e-03 -2.50664142841e-03 -3.70441751546e-03 -3.36622399271e-03  8.71911482709e-04 -5.27028263448e-03  1.52100922754e-03  1.27587584581e-03 -2.51265113218e-03 -7.39331093664e-04  1.81398771029e-03  5.76093284226e-03 -4.79268176180e-05 -6.01842451698e-03 -4.34055488135e-04 -8.44179215307e-04  1.45902637818e-03  3.16534585217e-03  3.69846752564e-04  5.99055966688e-04 -3.74543945167e-04  2.76490233225e-04  9.65509849593e-04 -1.85688270036e-03  1.27796588325e-03 -7.51523463987e-04  4.96293893588e-05  1.00044415531e-03 -4.20637541306e-03 -3.07849912181e-03  8.47908350809e-04  3.61061562413e-03 -2.03616872415e-03  7.09788020031e-04  1.34334183691e-03  2.84441040943e-03  7.38428619143e-03  4.85886539205e-04  2.08172168816e-03 -8.60633938898e-04  6.65362288316e-04  1.02767363501e-03 -3.11041586127e-03  2.89337292630e-03  1.22814551371e-03 -1.34002582930e-03  9.14692833055e-03 -5.14365142632e-03  2.14998252375e-03  9.76081185188e-04 -5.82393853768e-04 -2.41143591929e-03  1.57952805708e-02 -1.06182865681e-03  1.03730004952e-01 -3.47003964137e-03  3.39465382520e-03 -1.75324272308e-03  1.27927968295e-03  3.65681466511e-03 -4.18244713707e-05 -1.47163472907e-03  9.34404270251e-04 -1.10310525980e-03 -3.43202123390e-03  5.45950504739e-03
 2.00755020738e-03 -2.65811049399e-03 -2.71831957474e-03  1.46265617645e-03  1.82138345020e-03 -1.10301391379e-03  1.47823656558e-03  1.48482863687e-03  3.39223534742e-04 -2.75981046541e-03 -3.71285920212e-05  6.24463795254e-04  1.49606188320e-03  8.78317654884e-04 -3.36889865485e-03 -5.44022267547e-04  6.46625277554e-05  1.40863601559e-04 -5.57273973610e-04  1.12588724429e-03 -1.10721367172e-03  1.69123653519e-03 -6.53114666153e-04  1.43627874028e-03  1.38090285601e-03  1.47678776093e-03 -9.71472825865e-04  1.76898849541e-03  1.17080402737e-03  7.07509670439e-04 -2.18545077590e-06  3.52783213574e-03 -5.04126221686e-04 -1.10479786347e-03 -8.68025174729e-04  6.34096276634e-04  1.15013208273e-03 -2.54846364657e-03  1.91831207801e-03  9.18910250823e-04 -5.06030581413e-04  3.99002273021e-04  8.61607658510e-04 -1.36958416795e-03 -6.78540267784e-04 -2.21706680162e-03 -6.95270583065e-04  3.48665166205e-04 -5.98191175168e-04 -1.96975297795e-03  6.32148172196e-05  2.75153069699e-04  1.12366247124e-03  4.87493886506e-04  8.71029439225e-04  1.50979773543e-03 -5.71743465282e-04 -9.55207788512e-04  2.02887614863e-03 -9.34586188315e-04  1.12033050593e-03 -1.96556633536e-04  2.01275317292e-03  1.73411257484e-03  3.07205414488e-04  1.81090354169e-03 -7.76351510164e-04  2.36301100992e-03 -6.70585404918e-04 -1.09363239912e-04  1.83352063685e-03 -1.07775859749e-03  1.23486467115e-03 -1.48659914454e-03 -6.62554642774e-04 -1.18392536877e-03 -6.10206355420e-04 -1.61722137643e-04 -1.14824823860e-03  2.04946812877e-05  5.47180181811e-04  9.81097623769e-04  9.96378575548e-04 -5.19067934303e-03  2.71108697452e-04 -1.96429629456e-03  3.46163675843e-03  1.42559655281e-03 -5.05784696296e-04 -1.41066870327e-03  7.86987159656e-05  4.37730113344e-04 -1.96818396502e-03 -8.85563797861e-04  8.38928901479e-04  7.33928761281e-04  2.51470814055e-04 -8.91910575967e-04  1.22480260475e-03 -1.44359279280e-03 -2.64982375831e-03  1.35713133781e-03  7.63001514067e-04 -1.78079282239e-03  1.29030976125e-03 -1.64887776690e-04  1.79644360634e-03  6.18273250805e-04  3.62195665785e-03  5.01592328407e-04  2.05099007970e-03  1.90483804399e-03  1.06147851327e-03 -3.64121365027e-04 -1.18524366930e-03 -6.70425272007e-03 -3.47003964137e-03  5.85516454413e-02  3.84915616720e-03 -4.81686184384e-03 -1.08898773083e-02 -2.45702554691e-03  9.81869433022e-04  9.62463877241e-04 -2.45067186677e-03 -2.99672897716e-03  2.13271865702e-03 -2.56506353691e-03
 1.65073867479e-03  1.06235238106e-03 -7.06195070344e-04  3.46570401902e-04  7.17356334045e-04 -8.50704703954e-04  1.95960806201e-03  5.42413323396e-04  1.41292002013e-04  1.89999266087e-04 -1.27449057011e-04  2.67948353424e-03  5.77066430199e-03 -1.34850266425e-03  6.60901752825e-04 -6.40235668455e-04  2.19618369175e-03  9.95262411031e-04 -4.20834034539e-03  8.91793995017e-04 -4.87241213798e-04 -8.28088133807e-04  1.37835309905e-03 -6.62911141317e-04  3.66879907383e-03 -1.33731392646e-03 -3.43662363110e-04 -1.07973812284e-03  1.09979769386e-03 -1.52258418647e-03 -3.61197549050e-03  5.51719062798e-03 -1.57457999209e-03  7.79831044454e-04  2.60300239021e-03  6.77048014971e-04 -1.42655473459e-03 -1.98224703660e-03  1.27539484881e-03  3.51821165369e-04 -5.39526810482e-03 -3.19512673838e-03 -1.69094949342e-03 -2.48664854430e-03  2.23154988092e-03 -2.22623993311e-03  2.37576370085e-03 -2.22966691402e-03 -3.64448997369e-03 -3.06870225137e-03  3.76908224673e-03  3.18998168920e-04 -2.89548472699e-04  5.62519075465e-03  1.39487459113e-03 -1.44039204686e-03  9.31305037682e-04  9.76360018915e-04  1.24755835286e-03  2.37964530656e-03  8.87723790718e-04 -1.70838626959e-03  1.24502491178e-03 -4.07771998706e-03 -1.44575777455e-03  1.69136926001e-03 -1.19649210374e-03 -4.54035471495e-03 -7.20896383210e-03  2.85973411707e-03  2.60301731405e-03 -3.04042626953e-03  1.48439541100e-03 -2.44891873422e-03 -3.36650901428e-03 -2.34506093256e-03  1.89753311966e-03 -3.67955852779e-04  4.09934400996e-05 -3.19673485294e-03 -3.78191107043e-03 -1.18775445652e-03 -2.17966506403e-03 -1.01791330622e-03 -2.37418458585e-03 -1.47496677513e-03  8.34581194546e-04  2.48381735140e-03 -7.93670308206e-04 -7.44837177048e-04 -4.43716487597e-03  6.31564949586e-05 -2.93332006314e-03 -2.73814867966e-03 -1.72502495188e-03  4.96804616191e-03  2.41294631953e-03  9.32565373949e-04 -1.94550155938e-03 -1.62234604574e-03 -2.55055859384e-03  2.53036987129e-03  8.46258537756e-04  6.78269923173e-04 -7.49460270572e-04  5.68484145853e-03 -3.20397467313e-04  6.86613837684e-04 -3.12287462378e-03 -1.16842591677e-03  1.45091376611e-03  1.47892979233e-03  1.63960616065e-03 -1.82509038931e-03 -1.81803821247e-03 -1.66817161158e-02  3.39465382520e-03  3.84915616720e-03  8.79616960137e-02  3.37628289245e-03 -2.36353185823e-03  2.04687220900e-04  1.39115266706e-03  1.02508143272e-03  1.98453202211e-03  1.78744071190e-05  1.96540634487e-06  8.75845866525e-04
-3.41457157336e-03  6.17591987842e-03  1.70547251832e-03 -3.94644500317e-03 -2.74912738744e-03  3.66798225390e-03 -1.92392771842e-03 -5.12097124235e-04  2.35661886907e-03  2.06738555477e-03 -2.11029454252e-03 -1.35412008903e-03 -1.54746301454e-03  1.65531127421e-03  4.22823890970e-03  4.25660670528e-04  2.44656120413e-03 -5.26948659548e-03  7.93224945561e-04  1.39802340124e-03  5.78790022929e-04 -1.15288979803e-03  8.98416571008e-04  1.54481359625e-03  1.17716726081e-03  3.20584242430e-04  2.24351623666e-03  2.69713268755e-04  2.91066786260e-03 -4.28674673444e-03 -2.55667255062e-03  4.04773681507e-03  1.67281849744e-03  4.44333508867e-03  1.62728694579e-03  3.42030538806e-04 -3.73072848188e-03  4.13018582801e-04 -2.39489397174e-03 -5.86871559868e-04 -1.58159135443e-03 -1.21159417737e-03  5.86056147916e-04  2.42750050375e-03  1.00714576828e-04  2.96210715050e-03  3.71197978181e-03  8.84389983901e-04  2.30660119608e-03  7.32461647281e-04  3.76590986568e-03 -1.47433034569e-04 -4.41953570031e-03  1.31573781503e-03 -1.18742967786e-03 -5.83729432480e-04 -1.29308759661e-03  8.07475561549e-04 -1.45309839764e-04 -3.62034866350e-03  1.85381023713e-03 -1.05854417684e-03 -1.70677053228e-03 -3.46474406226e-03 -2.76586252500e-03 -4.77971766642e-03  8.78498261574e-04 -1.82759056142e-03 -3.37171693078e-05 -6.07758489567e-04 -1.03005421169e-03  2.22057053211e-03 -1.55792693147e-03  2.06724121123e-03 -9.93571381678e-04 -1.89429814550e-03  2.20503750265e-03  4.46762959593e-05 -1.95412663120e-03  3.68656558686e-04  3.93763340058e-04  1.93317580538e-03 -6.77758335693e-04 -9.51755201484e-04 -3.88433732618e-03 -1.36092667293e-03  2.47899199911e-03 -1.07311592912e-03 -1.61650654204e-03  1.31468230055e-03 -3.57295029636e-04  7.70295861838e-04 -5.65331859434e-03  5.52729659136e-03  1.48010284317e-03 -3.30221544119e-04 -1.19234278755e-03  2.17736500432e-03 -1.39866660008e-03 -4.75902997380e-04 -2.59838938302e-03  9.02871568620e-04  2.02137905958e-03 -1.23213110819e-03 -2.41088840219e-03 -1.93801943727e-03 -1.94107821785e-03 -1.68110812347e-03 -1.64065692291e-03 -1.39929351666e-03 -1.95797526648e-03  1.71512728624e-03  1.45170511437e-03  9.37233035388e-04 -8.41238152626e-04 -1.66090827634e-03 -1.75324272308e-03 -4.81686184384e-03  3.37628289245e-03  9.59290054668e-02  8.34641183165e-03 -3.05758056168e-03  6.84447446935e-04 -1.07662618861e-03  1.95441903296e-03 -1.56214449507e-03 -5.03367372412e-04  1.28353506701e-05
 1.97115445241e-03  4.58399107492e-03  3.80466391095e-03 -5.77804866509e-03  1.67137506890e-03  2.39493250067e-03 -6.12962839809e-04  9.81040918834e-04 -1.57178490774e-03 -2.15183896650e-03  9.91626901343e-04  1.46582040137e-03 -3.37839237057e-04 -2.67084235604e-03  3.99409062220e-03 -2.63005556554e-03  6.15193797709e-05 -1.60446154353e-04  5.97991383065e-04  7.18950723329e-04 -2.82336143948e-03 -9.84366795037e-04  3.74760363170e-03 -1.11167174869e-03 -3.41486499530e-03 -9.24593205211e-04 -3.75502919199e-03  2.67358174394e-03 -9.97423494969e-04  7.82003104889e-04  8.67982249695e-04  1.05838158443e-03 -1.40449898391e-04  6.06868375789e-03 -2.30218897023e-03  1.82868898362e-03 -2.56952031389e-03  2.76821894863e-03 -3.61273927914e-03 -8.86845325609e-04  1.76069236109e-03 -8.52244368425e-05 -3.28217475821e-03  1.43883835650e-04  1.36488587438e-03  1.46005569288e-03  2.86566818732e-03 -1.90113328066e-03  2.67612875765e-04 -6.35792905504e-04  1.24263354990e-03 -8.66392922881e-04 -1.52508979905e-03  1.02586056078e-03  1.02222342427e-04 -6.23854248594e-04 -3.03732671046e-04 -4.07607739079e-05  3.88684769015e-03  3.03086878248e-03 -2.38013145267e-03  9.01741477630e-04 -2.60537884139e-03  2.64515603825e-03  4.88930900864e-04  3.56722568411e-04  1.34597791794e-03 -2.24241693539e-03  1.75110672417e-03  3.07826816564e-03 -1.92010150121e-03 -3.01400556551e-04 -2.21255137917e-03  3.92258322398e-03  1.23193383804e-03 -1.23975005735e-03  3.72726334776e-05  2.12658907823e-03  2.50245066219e-03  1.36504458425e-03  7.52298217597e-04  1.46554956969e-03  4.73532790956e-03  2.04997377460e-03 -2.88586682532e-03  4.30319964187e-03 -6.29559807055e-03  1.95646665722e-03 -1.82505777530e-03  2.38071431873e-03 -4.27429566794e-03  1.04711014402e-03  2.28616772717e-03  6.14284020385e-04  1.37187733531e-03  4.16514525478e-04  2.45672081490e-03 -8.23936143922e-04 -4.68916362689e-03 -7.72216902719e-04  1.78700560372e-04  2.72016551336e-03  2.28315208118e-03  1.25254167793e-03  2.16564203386e-03  3.50775918853e-03 -2.21955633992e-03 -2.09778249450e-03 -3.64250338918e-03  2.25923027360e-04 -2.33305834904e-03  1.68629989876e-04 -1.26555073572e-03 -3.59049170501e-03 -7.04471797512e-04  3.16062003161e-03  1.27927968295e-03 -1.08898773083e-02 -2.36353185823e-03  8.34641183165e-03  9.33829199181e-02  6.52513308622e-03 -1.22566974016e-03  1.38086654441e-03  2.14859062085e-03 -3.08850717537e-03  1.13766883678e-03  3.99030085139e-05
 8.63778391462e-04  2.13385516832e-03  1.24656031682e-04 -1.84244974837e-03 -4.42880938052e-04  7.31159856260e-04  2.55044007500e-03 -2.64592994129e-03  3.38193415123e-03  1.81277578258e-03 -2.77661779651e-03  2.08313160359e-03 -2.87204477478e-04  8.24457206792e-04 -1.44152296123e-03 -1.24901236347e-03 -1.17538083135e-03  3.27366338780e-04 -2.44093146607e-03 -2.54471497653e-04 -9.81903517220e-04 -5.18751026310e-04 -1.06785055092e-04  9.11288665619e-04 -6.16049152885e-04  3.25217887305e-03 -1.39412956675e-03  1.29504559756e-03 -3.34215114170e-03  8.04975845769e-04 -5.45721372941e-05 -1.41857154658e-03 -4.30521431929e-03  3.25783223912e-03 -9.95255871490e-04  2.58240178045e-03  4.82528664115e-04  3.04405333063e-04 -2.27616320488e-03 -4.09767681663e-04  2.68922839462e-04 -1.61519263171e-03  1.01077733844e-03 -1.73101191848e-03  4.75496703308e-03  1.28401385739e-03 -5.53588185007e-04 -4.77578609677e-04  3.07889812684e-03  7.60552166505e-04 -6.00631191272e-04 -2.96283869455e-03 -1.28870050786e-03  2.50358344000e-05 -2.92010506696e-03  2.39651514961e-03 -2.06141350850e-03 -1.40173615205e-03 -2.97748300757e-03  1.71369938275e-03 -7.64914638895e-04  3.27296943688e-03 -1.95751611956e-03  3.65293701280e-03  7.41308816443e-05  2.32267103635e-03 -3.08618631972e-04  2.50436075784e-03 -1.10996936950e-03 -1.82397467419e-03  1.46374693763e-03  4.32803508047e-04 -1.85701922644e-03 -7.00845066308e-04  1.81563958856e-03 -1.28003453670e-03  2.56971418734e-05  3.77229743159e-03 -6.62681686356e-04  8.70005479896e-04  1.40686173315e-03 -1.49600858755e-03 -6.83013326659e-04 -3.63643969814e-04 -2.82666256423e-03 -8.46666405661e-04  6.32567836206e-04  2.76381547208e-03 -8.40494762930e-04  6.72221448303e-04  7.75636161568e-04 -3.03834902392e-04  8.72619200911e-04  1.48370293933e-03 -2.29398769989e-03 -6.10960949090e-04  1.68423251481e-03 -3.41839070629e-03 -1.20111396955e-04 -2.73545042372e-04  1.76663447527e-03  9.93981956220e-04 -8.95880468070e-04  1.77359297217e-04  9.37536204036e-04  1.62385367891e-03  1.73476152312e-03  1.27104449637e-03 -1.06540407526e-03 -2.26167143329e-03  5.61217356067e-04  1.46339033559e-03 -8.76893368814e-04  8.01723908033e-04  4.49689947481e-04 -4.31667875599e-04  3.65681466511e-03 -2.45702554691e-03  2.04687220900e-04 -3.05758056168e-03  6.52513308622e-03  7.19572917227e-02 -1.40334064600e-02 -8.34607834259e-04 -7.60259973654e-04 -1.92829715341e-03  2.17808563015e-04 -3.23311162136e-04
 1.17176375899e-04 -8.99416829941e-04  2.64774664489e-03  2.33867562098e-03 -3.14904169176e-04 -7.72444258813e-04 -4.32881443888e-03  3.82461191733e-03 -2.90703281369e-03  9.94889856450e-04  2.83864481578e-03  1.01309101463e-03  1.50841211246e-03  3.48531120441e-03  2.66071574040e-03  8.47130151323e-05  2.68121050683e-03  2.12350372359e-03  1.33035377191e-03 -3.22874968713e-03  3.67826181831e-03 -3.30650599989e-04 -4.95215930062e-03 -6.68294147527e-04 -6.64007588440e-04  3.42182185001e-04 -4.36099445441e-03  1.19135323956e-03  3.88254726412e-03 -7.80925249661e-04  6.46171904025e-03 -1.56161445673e-03  2.29696514282e-03 -2.45804764163e-03 -8.17074216833e-04 -1.54946975437e-03 -1.81364720908e-03 -1.33721821992e-03  1.09847761656e-03 -3.07038958598e-05 -3.64525814207e-03 -1.18925820459e-03  3.30117444078e-03  2.44568633511e-03 -1.47168239290e-03 -4.34853440117e-03  2.46883204089e-03  5.20022646595e-04  1.18298939386e-03  2.22012754951e-03 -1.23446195144e-03 -4.01673171380e-03 -2.91208105608e-03  3.23226181621e-03 -1.16905925116e-03  1.39650410782e-03  3.20159184019e-03 -2.77835198505e-03  1.23873083444e-03  9.76234388682e-04  4.37115010048e-04 -1.50482018901e-03  3.53621702867e-03 -6.85729776862e-04 -7.91450194137e-04 -1.01619546152e-03 -1.53005169761e-03 -2.74502574278e-03 -6.10079592799e-03  7.99315482735e-04 -3.03815981493e-03 -5.10540408961e-04  3.37179440634e-03 -1.62807382980e-03 -1.16251779655e-03  2.95909515428e-03 -2.17095219933e-03  2.94788853548e-04  1.45985491026e-03 -1.00270323170e-03  2.71962117385e-03 -6.13782048362e-04 -3.61385544331e-03  5.78933646732e-04  2.33454483974e-06 -1.22577649800e-04  1.32691625361e-03 -4.66595372246e-03 -4.26201995414e-03  1.66149801944e-03 -7.94519472761e-04  1.30116971867e-03  1.08407675775e-03 -1.67942081698e-03 -7.61017387705e-04  3.52275413461e-03  6.51396533913e-04  2.86273142825e-03 -4.70629624999e-03  4.30410905501e-03 -1.74606737967e-03 -5.59655543063e-03  6.24751750065e-04 -6.07812104797e-03  2.20905229911e-03  2.11861474922e-03  1.36145874452e-03  2.32471644284e-03 -6.10366532525e-03  4.78882929004e-03  1.17955594682e-03 -2.41403312953e-03  2.39371196513e-03 -2.73265373360e-03 -1.77060630496e-03  1.04628804653e-03 -4.18244713707e-05  9.81869433022e-04  1.39115266706e-03  6.84447446935e-04 -1.22566974016e-03 -1.40334064600e-02  1.04906480244e-01 -1.89895059034e-02  5.58497617465e-03  3.61548530934e-03 -1.07721857147e-04  2.99994656470e-03
-1.03000544650e-04 -6.18487549491e-05 -3.57782982921e-04 -3.48310113258e-03  9.16430794370e-04  2.20425379859e-03  3.52171640619e-03  1.41878574315e-03  9.33664009662e-05 -3.47563893172e-03 -1.06691608208e-03 -1.09346185790e-03  7.28067667270e-04 -2.21423037063e-03 -9.61463756994e-04  1.17231875788e-03 -1.60135370655e-03  7.53413169675e-04 -1.34399184384e-03  5.66593922761e-04  6.99579133778e-04 -2.10695959156e-03  2.33435280441e-03  1.24587516345e-04  2.53931916586e-03 -1.49181043920e-04 -1.38108643417e-03  2.71688251878e-04  7.32183418452e-04  2.47220063942e-03 -1.96177582076e-03 -1.19690967645e-03 -2.08234846973e-03  1.34106061214e-03  1.10798193706e-03  1.07087351328e-03 -2.07732187797e-03  5.04151049403e-04 -1.12648013665e-03 -1.24877249508e-03  1.07441283217e-03 -7.84628033400e-04 -2.31513069763e-03 -2.37573787189e-04 -1.32910611706e-03  4.11061563583e-03 -3.87578916100e-04 -2.38920232292e-03 -2.26925311030e-03 -2.43281585619e-03  1.41885323852e-03  1.90634377102e-03  9.39469063911e-04 -7.59716836627e-04  1.65427922521e-04 -4.43057629128e-04 -9.23083846896e-04  1.78052409054e-03 -1.83672422067e-03 -1.07957622791e-03 -2.33692324430e-04 -2.01746815533e-03  1.43959513508e-03  3.25350782650e-04  6.89741469330e-04  3.10471347659e-04  2.61897085036e-03  2.75335555518e-04  2.78269442398e-03  1.59491645930e-03 -5.57543370427e-04 -1.34126906784e-03 -1.80815912172e-03 -1.25730261325e-03 -1.08664258522e-03 -6.19391911213e-05 -1.25476702429e-03 -3.78730831039e-06 -7.21369355705e-04  3.97904672642e-03 -1.40159950317e-03  1.39746517510e-03  1.77762550041e-03 -7.53831758880e-07  7.93232969630e-04 -1.10814498836e-03  1.74303154962e-03 -1.64031860357e-03  1.96161728214e-03 -7.27329890082e-04  3.37257780840e-04 -7.99812169981e-04 -3.99211014233e-04 -1.53532213463e-03  2.66064342253e-03 -2.61781443237e-03  1.93543007952e-03 -3.21163393529e-03 -1.49901251399e-03 -5.50023247284e-03  5.50163418688e-06  2.27555180124e-04 -2.86328485387e-03  2.03703899727e-03  1.71020885229e-03 -2.61505157722e-03  7.12392271973e-04 -2.91839934200e-03  3.74088644803e-03  1.04571768227e-03 -1.32153379929e-03  7.15416044274e-05  1.21994644243e-03  1.94939579170e-03  1.23911400972e-03 -8.80904825139e-04 -1.47163472907e-03  9.62463877241e-04  1.02508143272e-03 -1.07662618861e-03  1.38086654441e-03 -8.34607834259e-04 -1.89895059034e-02  6.50119690840e-02  6.03413231878e-03 -3.09018114593e-03  7.75944092272e-04 -5.66026531616e-04
-5.03766059428e-03  3.90018464336e-03 -8.88314723076e-04  1.77013089056e-03 -1.59364309293e-03  1.59473886146e-03  4.89778154608e-04  3.48317439657e-03 -1.57840447159e-04  1.73022121371e-03 -2.47752809315e-03 -4.50871487887e-04 -1.06243163618e-03  1.84729665116e-03 -1.15982963901e-03  1.33640882552e-03 -1.02632742502e-03  1.68922830923e-03 -4.02343171810e-03 -2.39720181790e-03  3.08573499947e-04 -2.68917341989e-03 -1.01103969947e-03 -2.63362339841e-03  4.33219713068e-03  1.08816869779e-03 -2.31112585095e-04  4.25945978620e-04  2.55616226845e-03  2.60514359782e-03  7.60936298940e-04 -4.85859959488e-03  2.00844223564e-03  1.62059317084e-03  2.19346860779e-03  1.63515456343e-03  1.35462382842e-03 -1.85061328678e-03 -2.58136434196e-03  3.43767508211e-03  6.58996752648e-04 -9.00112387992e-04  5.43054656920e-04 -2.89321561293e-04  8.10882961499e-04 -1.65914677123e-03  1.42237746275e-03 -2.25434006476e-03  3.21429514709e-03 -2.55178936139e-04 -2.18871032359e-03 -2.34444532123e-03 -2.33271747702e-03  2.41283037772e-03  1.80736999401e-03 -1.29366630923e-03  2.53872740068e-03 -9.88090840454e-04  3.11421835128e-03 -1.15102441470e-04 -1.11242821307e-03 -4.26965389188e-03 -7.85670846863e-04 -3.17772226612e-04 -1.98834925557e-03  1.20960489871e-04  7.83428905417e-04 -1.69373565805e-03 -9.54538928571e-04  2.52337490413e-03 -4.46950769808e-03 -8.58438699705e-03  5.52315597176e-04 -2.45229699042e-03 -2.76251398280e-03  3.40321125335e-03 -2.29542849206e-03  3.89762510948e-03 -7.78413021218e-04  1.91086376374e-03  2.36735777987e-03  1.21192838006e-03  2.85469743744e-03  2.82363089163e-03  5.49498258566e-03 -1.31287220468e-04  1.37446487653e-03 -2.81821953475e-05  8.65567105623e-04  7.44941043268e-04  9.25452470733e-04 -8.36559657020e-04 -2.25481825013e-04  3.12566434983e-04 -2.24124832937e-03  3.42964600457e-04  8.66821694648e-04  2.53287651715e-03 -3.20791836230e-03  1.40172275788e-03  3.10479666233e-03 -4.14487221078e-03 -1.09319850111e-03  1.28906878569e-03  1.14727049936e-04 -4.66156880949e-04  4.88808679585e-03 -4.42165534416e-03 -4.40112738475e-03  3.42423263781e-03 -1.33673717998e-03 -8.10139807918e-06  1.95906482913e-03 -1.00424963639e-03 -6.32393435246e-04  8.49855745437e-05  9.34404270251e-04 -2.45067186677e-03  1.98453202211e-03  1.95441903296e-03  2.14859062085e-03 -7.60259973654e-04  5.58497617465e-03  6.03413231878e-03  8.05865759841e-02  1.52024112016e-02 -1.82299322032e-03 -2.57208017499e-03
 1.68033863745e-03 -1.16932286232e-03  3.23087632877e-03 -1.97573909607e-04 -1.18174983681e-03 -1.72520764686e-03 -1.29146317210e-03  5.26692548344e-03 -3.11979436143e-03 -1.50831048128e-04 -2.45098510588e-07 -2.14913895507e-03 -5.38086470435e-04  3.62112036580e-03  5.85369483097e-04  3.95203286327e-03  1.61861723219e-03  1.75850741943e-03  5.95705845697e-04 -2.41149176846e-05 -3.53021498669e-03  1.92305797946e-03 -8.33141576188e-04 -3.62149387247e-03 -1.17959707779e-05  1.26665341033e-03  3.20317246719e-04  4.72398797993e-04  3.97597482531e-04  1.90020397777e-03 -1.60662380367e-03 -9.53868670778e-04  3.33390683801e-03 -1.86071767931e-03  2.41106095213e-05  1.72518578332e-03 -3.49736190653e-03 -9.83800666819e-04  1.25477308927e-03  4.18583860934e-04  1.44535097920e-03  2.44174914754e-03  1.24970845958e-03 -8.83077961926e-04  1.12686422252e-03 -5.01613000838e-03  3.56241635084e-03  7.04574032158e-04 -2.10393718181e-03  3.01919508244e-04  2.05127205139e-03 -9.84301682934e-04 -3.04513243342e-03  4.05585930318e-03  9.62459200750e-04  7.51656744481e-04  1.41593940453e-03 -6.69817346144e-04 -8.28099455764e-04 -1.47627426045e-03  4.40370949698e-04 -3.33243060221e-03  1.00099381417e-04 -1.55196984506e-03  1.50742849751e-03  2.53171105922e-03  1.30250919073e-03  2.41602589130e-03  4.69312334913e-04 -2.69403332776e-03 -3.14507477204e-03 -5.98565162319e-03 -1.38849439236e-03 -1.55363715480e-03 -3.38502987474e-03  1.66798428739e-03 -1.77695016535e-03 -5.55092047592e-04 -1.03085929960e-03 -8.24131656126e-04 -2.56273661820e-03 -3.09856602140e-03  3.15788693535e-03  4.92229786738e-03  2.46716068882e-03 -2.76549043432e-03  4.01432032090e-03 -9.34501016120e-04 -2.46155159156e-03 -1.28164634520e-03  2.34056427238e-03 -2.27583455799e-03 -1.25192686071e-03  8.47369800067e-04 -1.49302813525e-03 -2.95240769059e-04 -3.96314811628e-04  7.64186280842e-05 -4.01738893527e-03  3.84012815663e-03 -4.37234655446e-03 -5.78194984245e-03  2.90126974222e-03  2.27988099975e-03  5.42988094320e-04 -6.85549950165e-05  3.63008140583e-03 -3.96302274857e-03 -6.16232212798e-03  1.36540389664e-03 -4.38595318455e-03 -2.94953173744e-03 -7.39472825085e-04 -4.14798936922e-04  8.88929419226e-04  1.11465296624e-03 -1.10310525980e-03 -2.99672897716e-03  1.78744071190e-05 -1.56214449507e-03 -3.08850717537e-03 -1.92829715341e-03  3.61548530934e-03 -3.09018114593e-03  1.52024112016e-02  7.79928894939e-02 -2.42482482326e-02 -4.81923986122e-03
-2.60518347972e-03  2.77784886860e-03 -3.38813477891e-03  1.59485353800e-03 -6.11504313338e-04  1.40949437224e-03 -6.71969886600e-04 -1.83045979565e-03  1.26931158130e-03 -5.56580624621e-04  1.29597381577e-03  1.99923175069e-03  3.22384093280e-03 -2.99505956905e-03 -7.34346156583e-04 -2.72184077273e-03 -2.37224765448e-03 -2.16139561012e-03 -2.14794663582e-04 -3.00436003993e-03 -3.06509914894e-04 -1.06611094845e-03  8.25367854010e-04 -5.84657614336e-04  1.12125979986e-03  8.08399595907e-04 -1.18473399505e-03 -5.25926294584e-04  5.91296573460e-05 -3.50103625163e-03  2.08068414587e-03  8.51709348715e-04 -1.22151153043e-03 -1.19295694440e-03  1.07127941492e-03 -4.04925686722e-04  3.80755813335e-03  4.69327141962e-04 -4.78665139596e-03  3.02877806479e-03 -2.75514831948e-04 -3.27212948591e-03  1.25083816317e-03  1.75263440318e-03 -2.60461538906e-03  8.63243236418e-04  3.26816805827e-04 -1.05907848608e-03  3.44579062229e-03 -2.64766094307e-04 -4.73429116235e-04  5.61337434760e-04  9.09257505351e-04 -1.22587923177e-03 -2.75618337365e-04 -2.41948252103e-04  1.63429703582e-04 -7.19407777378e-04  1.82610129793e-03  1.20707493143e-03  6.53336073122e-04  1.39238562715e-03  4.83669271077e-05  3.88886558534e-03 -3.78506302406e-04 -3.05016760871e-03  7.98830921024e-04 -3.75972308772e-03 -2.06166835346e-03  3.96042101826e-03  1.72518531685e-03  2.39868331153e-03 -9.85013252931e-04  9.48228940950e-04  2.80773135576e-03 -2.22106149129e-03 -6.41179412874e-04  2.39237329992e-03  2.35491748594e-04  1.25456890207e-03  2.78696964265e-03  2.43606465072e-03 -2.30705840493e-04 -3.33517909507e-03 -1.46278796312e-04  2.10748660895e-03 -2.44020560417e-03  1.77273214963e-03  3.01404259062e-03 -7.72794107368e-04 -4.93631848941e-04  1.05965604003e-03  3.36793426384e-03  1.86495087040e-04 -2.17538681404e-03 -1.24416090361e-03  1.06369140350e-03  1.80964357764e-03  1.62478519217e-03 -4.68191839059e-03 -1.66176302248e-03  2.73445375634e-03 -2.71950879362e-03 -9.03702602497e-04  7.99468941064e-04 -1.30477681335e-03 -2.74674535041e-03  5.22893827357e-03 -6.00227112027e-04 -1.40800785585e-03  2.20571651861e-03  3.03299260796e-03 -3.56352790712e-04 -2.48560886223e-04 -3.27539835351e-03 -3.53014778702e-03 -3.43202123390e-03  2.13271865702e-03  1.96540634487e-06 -5.03367372412e-04  1.13766883678e-03  2.17808563015e-04 -1.07721857147e-04  7.75944092272e-04 -1.82299322032e-03 -2.42482482326e-02  7.52079069646e-02 -1.39929497984e-02
 3.56987874223e-04 -9.03701240586e-04  2.67044029701e-03 -1.57255208867e-03  4.12209252689e-03 -2.27179341578e-03 -2.00178380071e-03 -8.95006432579e-04 -8.91446130185e-04  3.14740667357e-03 -5.80038377747e-05 -2.51069207396e-04 -3.85275091386e-03 -3.00918725304e-04  2.37983410847e-03  3.21013046610e-04 -8.28856517226e-04 -9.25015545627e-04 -2.47720422211e-03 -1.01187408283e-03  4.13685473260e-03  8.89217116322e-04  3.62148224689e-03 -1.10478222032e-03 -3.29077816788e-03 -1.86150982358e-03 -1.04813554970e-03  1.02343488492e-03  5.44834188304e-03  3.10176595859e-03  2.61255857232e-03  2.49708501133e-03 -2.97632995045e-03  3.54257662133e-03 -2.99882134501e-03 -1.66751392140e-03  1.93294240215e-03 -2.84259446569e-03  2.24072180848e-03 -3.84610935765e-03  2.58175221991e-04  2.07382445527e-03 -4.33095334506e-03 -2.02002110177e-03 -1.41795997102e-03  4.99952999464e-04 -2.00446917842e-03 -1.58944659036e-03 -3.21947019000e-04  7.94087147341e-05  7.38594261630e-04 -9.05190277692e-04  2.12142096515e-03  9.76584589724e-04 -2.84027240047e-03 -3.77012878463e-04 -6.38449078841e-04 -8.69279340405e-04 -2.00007351669e-03  1.98138078284e-03 -9.37105575176e-04  1.03905698446e-03 -3.82694520893e-03 -1.27088101910e-03  1.40609241718e-03 -3.54633034771e-03  5.31565151951e-04  2.26894784736e-03 -2.82630834424e-04 -2.10244911525e-04  7.67427850013e-04  6.39587124887e-05  2.42578933283e-03  1.69178504634e-03 -5.16404670189e-04  1.97754840809e-03  3.23060414444e-03 -3.41576495326e-03  9.05216925413e-04 -4.57775902247e-03 -8.01594756381e-05 -3.68686566181e-03 -1.15046322992e-03 -1.83353015952e-03 -7.16218382649e-03  1.33833037186e-03 -4.43919433386e-03  4.49009063238e-04  7.80948072055e-05  1.94407084006e-04 -1.26647265507e-03 -1.63453766888e-04  5.97841956178e-04  2.05375628667e-03  1.04374972131e-03  3.55829105078e-05  1.64552677046e-03 -1.95677459982e-04  6.68866883239e-04  2.59307592059e-03  2.19209952533e-03  1.47941975558e-03  3.12070235413e-03  2.92990599712e-03 -1.93434922166e-03  1.43670803368e-03 -2.67366164486e-03 -1.66335155720e-03 -5.22877975449e-05 -8.60848952724e-04 -1.27119489396e-03 -6.81525590884e-04  2.05978647893e-03 -1.30196264658e-03  7.08960582507e-04 -2.76215137919e-04  5.45950504739e-03 -2.56506353691e-03  8.75845866525e-04  1.28353506701e-05  3.99030085139e-05 -3.23311162136e-04  2.99994656470e-03 -5.66026531616e-04 -2.57208017499e-03 -4.81923986122e-03 -1.39929497984e-02  8.12561717080e-02
