# Supplementary material for: Proximal Distance Algorithms: Theory and Practice
Source: J Mach Learn Res. Author manuscript; Available in PMC 2019 Oct 24. (PMC6812563)
Supplement: code [file NIHMS1053815-supplement-code.zip › proxdist-master/keys_zhou_lange_2019/misc/spm/X_8_5.txt]

 9.19334036961e-02  1.47610700236e-02  3.56341945274e-03  8.27103614729e-03 -2.36190854278e-03 -2.02499880641e-03 -4.53086841876e-03  7.21276566555e-04
 1.47610700236e-02  7.75632470684e-02  1.10298053524e-02 -1.46469878612e-03  4.52327655841e-03 -4.21546349472e-03 -1.02337781608e-03  6.46185959800e-04
 3.56341945274e-03  1.10298053524e-02  8.97734141462e-02 -4.83251365482e-03 -1.36887481047e-02 -7.45269343759e-03 -2.90639908157e-03  5.78101348840e-04
 8.27103614729e-03 -1.46469878612e-03 -4.83251365482e-03  7.71813315335e-02 -1.92474021359e-02 -1.92622092831e-06 -6.35163063352e-04  3.63620370369e-03
-2.36190854278e-03  4.52327655841e-03 -1.36887481047e-02 -1.92474021359e-02  7.83617927206e-02 -1.15902467126e-02  7.86271123177e-03 -2.60248350622e-03
-2.02499880641e-03 -4.21546349472e-03 -7.45269343759e-03 -1.92622092831e-06 -1.15902467126e-02  4.93322482015e-02  6.56945421960e-04 -3.84891973136e-03
-4.53086841876e-03 -1.02337781608e-03 -2.90639908157e-03 -6.35163063352e-04  7.86271123177e-03  6.56945421960e-04  6.56873544623e-02 -2.88650194443e-03
 7.21276566555e-04  6.46185959800e-04  5.78101348840e-04  3.63620370369e-03 -2.60248350622e-03 -3.84891973136e-03 -2.88650194443e-03  7.84389141715e-02
