# Supplementary material for: Proximal Distance Algorithms: Theory and Practice
Source: J Mach Learn Res. Author manuscript; Available in PMC 2019 Oct 24. (PMC6812563)
Supplement: code [file NIHMS1053815-supplement-code.zip › proxdist-master/keys_zhou_lange_2019/misc/spm/X_8_4.txt]

 0.098914854262465 -0.013292370411086  0.008331747783762 -0.002192735236513 -0.000500671209140  0.003519433065648 -0.003551824039803 -0.005558134811053
-0.013292370411086  0.085112298331123 -0.002374658691146 -0.015424367052500 -0.003617646143795 -0.000900124000830  0.000590091552862  0.001275734592398
 0.008331747783762 -0.002374658691146  0.084485941105733 -0.006335014908622 -0.009727550308887 -0.005113519754229 -0.000776034221541  0.000371243654720
-0.002192735236513 -0.015424367052500 -0.006335014908622  0.083233247433763 -0.002782097906681 -0.006181613095712  0.001149369979978  0.000842669669710
-0.000500671209140 -0.003617646143795 -0.009727550308887 -0.002782097906681  0.093963454250022 -0.000649047546884  0.005647357710210 -0.001753419198670
 0.003519433065648 -0.000900124000830 -0.005113519754229 -0.006181613095712 -0.000649047546884  0.068319141561869 -0.002659848434616  0.003353153131808
-0.003551824039803  0.000590091552862 -0.000776034221541  0.001149369979978  0.005647357710210 -0.002659848434616  0.083567074526317  0.002911727655900
-0.005558134811053  0.001275734592398  0.000371243654720  0.000842669669710 -0.001753419198670  0.003353153131808  0.002911727655900  0.084934882878829
