# Supplementary material for: Proximal Distance Algorithms: Theory and Practice
Source: J Mach Learn Res. Author manuscript; Available in PMC 2019 Oct 24. (PMC6812563)
Supplement: code [file NIHMS1053815-supplement-code.zip › proxdist-master/keys_zhou_lange_2019/misc/spm/X_128_7.txt]

 1.13612287465e-01 -2.21839836893e-03 -1.61756602393e-03  1.48020645691e-03  2.59501277430e-03 -4.75454613783e-03  5.01695469644e-04  5.71642095912e-04  1.07370816333e-03  5.45994433993e-03  1.52525321790e-03 -5.78852232329e-04  6.25011358798e-03 -6.82577797324e-04  2.80675555397e-03  2.11724862171e-03  4.24019264666e-03  2.71006668541e-03 -3.10095605893e-03  2.41242818337e-03  1.93826424536e-03  2.90669474489e-04 -3.72140169332e-03 -1.10678575321e-03  4.25930975123e-03  9.04696946471e-04 -1.14181303725e-03 -4.77511837915e-03 -2.09484537123e-03  6.10835299618e-03 -4.11560216225e-03 -2.55682257927e-03  8.00233723566e-04  3.72680868791e-03 -3.87082316851e-03 -8.28150131033e-04 -1.18620355634e-03  5.45435750249e-05  6.60783956817e-03 -1.97908903283e-03  9.32891522393e-04 -2.76282515925e-03 -3.10287796780e-03 -5.30739354148e-03  1.26334751099e-03  1.12960294498e-03  6.61639980081e-03 -3.70878562921e-03 -4.27417115135e-03 -2.19347853959e-03 -9.31528258655e-04  7.96526953660e-05  1.48418856749e-03 -7.01582427555e-04 -6.93147004442e-03 -1.65860551303e-03 -5.80240343382e-03 -2.57029022964e-03  3.44182165034e-03  2.74880818440e-03  2.61270395993e-03 -3.68269802960e-04 -2.01566747195e-03 -2.96257001042e-03 -2.68918466755e-03 -7.48438256570e-04 -2.94811969596e-05 -2.80136981762e-04 -6.63761322309e-04  1.51198690123e-03 -7.70374558398e-04 -2.18821770388e-03 -4.20953209236e-04 -1.64112860371e-03  2.59188108688e-03  1.28533387475e-03  6.24452556281e-04 -1.08520768755e-03  2.45393771518e-04 -3.78551243616e-03  2.39433655063e-03 -1.73588875583e-04  2.30666806908e-03  3.26474866903e-03  3.72855291303e-03 -3.68957016375e-03 -1.15692709774e-03 -3.48319433985e-03  1.75444133793e-03 -2.39249026779e-03  1.03293368755e-02  5.32860007987e-03 -8.95738741898e-04  4.99220675381e-04  1.66256930051e-03  8.75512197398e-04  1.21093330448e-03 -3.43834969209e-03 -2.86522777775e-03  1.34566219768e-03  4.48379418214e-03 -1.54509371201e-04  9.49682612475e-05  2.59221191528e-03 -9.44944355302e-04  1.61654914315e-04 -2.22670538965e-03 -2.14470827461e-03  1.43969560316e-03  5.00120557187e-04  3.65666849734e-03  1.63655925961e-03  7.63381278206e-04  2.63492936985e-03  1.84224413536e-03 -1.08528081541e-03 -5.82872521980e-05  2.88681151388e-03  3.51426881578e-03 -3.77702045434e-03 -1.26659525852e-03 -3.58840672334e-03  1.35174622377e-03  3.74811261519e-04  1.42750724229e-03  1.10783174724e-03  2.44602970920e-03  3.74399464214e-06
-2.21839836893e-03  8.00255813737e-02  3.19143927829e-03 -3.54112470389e-03 -4.22329773550e-03  2.18504720935e-03 -1.94850861004e-03 -3.15846136276e-04  1.42226862502e-03 -1.38644420614e-03  1.29909348601e-03  1.56740780142e-04  4.77009002821e-03 -2.57312290739e-03  2.58624791994e-03  8.49350400819e-05 -2.65867991304e-03  1.73259936868e-03  1.41229417771e-04  6.09724920065e-04 -1.84524672118e-03  1.17044247280e-03  7.89176547076e-04  1.60486778496e-03 -3.48820534379e-03 -2.91394504682e-03 -6.39382765123e-04  2.19478219398e-03 -5.68864375829e-04  1.22929091885e-03  2.25626868581e-03 -2.14711527938e-03  1.27971392051e-04  7.20966519549e-04 -3.64498941869e-03  6.65033068995e-04 -4.09206677449e-03  2.20476665356e-03  2.79319557913e-04 -2.63768309319e-03  4.21227717200e-04 -1.78572193999e-04 -9.60281344760e-04 -3.49009688631e-03  3.63575142982e-03  1.35321319844e-03 -3.30087399683e-04  7.76876431359e-04  1.56594427669e-03  2.31296248801e-04 -2.85302388651e-04 -3.50131627006e-03  9.07610812128e-05 -3.44126451037e-03  2.39740921372e-03  6.13246799846e-04 -7.99519157169e-04  3.90844243281e-03  3.06575036150e-03 -5.91515200664e-04  8.00219447932e-04 -3.50456129112e-03  1.27846200088e-03 -3.43147349311e-03  1.50761551748e-03  3.02194179066e-03 -5.46304345124e-04 -3.21841907089e-03 -1.09430931107e-04  2.28205163411e-03 -2.64263993335e-03 -5.34616188343e-03 -2.08986096760e-03  1.57508897434e-03  7.50007330192e-04 -1.04759923096e-04  1.65237291401e-04  2.96602719490e-03  5.95693636657e-03  1.61665979776e-03 -7.04053727906e-04 -1.02205506919e-03 -1.00173186765e-03  2.36122505033e-04  2.27471277322e-03 -5.51303128817e-05 -1.88424660437e-04 -5.78816624350e-04  2.66525882028e-04  1.60234886417e-03 -2.26174822544e-03  1.85606908825e-03 -5.49004978512e-04 -1.36789037561e-03 -6.19399390405e-05  2.92939551104e-03  2.34189263273e-03  7.41657551885e-04 -6.24366786785e-04 -2.74695129065e-03 -3.62694492092e-04  4.61233850973e-04  6.34338493360e-04  2.86586698943e-04  9.33103640984e-04 -2.07647486288e-04 -4.76330149466e-04 -2.78102128369e-03  2.91093212036e-04 -1.88027876413e-03  9.19968819003e-04 -8.33300913217e-04 -1.54710241998e-04  3.40075429319e-03 -8.96457531043e-04 -3.97810533582e-04  3.65858784151e-03 -5.95389443202e-04  1.61515481532e-04 -4.68883544199e-03  1.32278605661e-03  1.23290225692e-03  2.63804760181e-03 -3.01232115999e-04  2.96294871687e-03 -4.06061307036e-04  2.19468401042e-03  1.64810028845e-03
-1.61756602393e-03  3.19143927829e-03  9.37238464937e-02 -2.15516689798e-03  1.78958585555e-03  4.32248004019e-03 -3.55013065268e-03 -9.87637969019e-04 -3.32075041457e-03  3.14146217219e-03 -2.70719880342e-03 -1.71212935199e-03  6.02786508206e-04 -2.40481809724e-03 -2.18349288342e-03  1.01042566661e-03 -3.86239294514e-03 -3.85456866597e-03  3.56464583384e-04  4.48456551604e-04 -2.29430486248e-03  2.39292652751e-03  1.88697136471e-03  3.77923325993e-03  1.76693143953e-03 -2.81755146707e-04  4.19691897015e-03 -3.73858591756e-03  1.58394861417e-04  8.51669167008e-03 -5.16018382915e-03 -2.61903918030e-03  3.14961807883e-03  3.65302722156e-03  1.30849690684e-03 -2.03353278975e-03 -3.87193703643e-03 -1.69861162198e-03  3.64078689396e-03 -1.10114380337e-03  7.34634754188e-04  1.40929488566e-03  2.03528728283e-03 -1.86661078128e-03 -1.26628398150e-03  1.93776843416e-03  4.52051534258e-03 -1.51109797391e-03  2.31117670697e-03 -3.23760226627e-03 -1.95769592444e-04  2.01902976056e-03  5.52839417256e-04 -6.23320457560e-04  1.60172597782e-03  1.44901719857e-03 -5.71465239827e-04  1.54766990538e-03  2.53730336461e-04 -7.29912646324e-04 -3.34052952235e-04 -1.04875118062e-03 -8.76477021546e-04 -1.12275039992e-03 -8.07720179463e-04 -2.89877568872e-03 -1.85329061497e-03  1.41408244291e-03  2.05102319762e-03 -3.80857304108e-05 -3.19863631283e-05  1.57889680925e-03 -8.86208219616e-05 -4.23694532847e-04 -5.85913186078e-04 -3.70672951336e-03  1.76534045822e-03 -1.19774222051e-03  2.95449361943e-03 -2.77799231779e-03 -8.38406336692e-04  1.26618900477e-03 -9.38758504122e-05  3.35161681788e-03 -2.06276949038e-03 -4.14178390128e-03 -6.30145700346e-04 -2.18765161910e-03  1.56068265883e-03  1.22279993034e-03  8.63260286411e-04  2.21878191921e-04  1.26416516798e-03  2.90065288377e-03  3.59961449568e-03 -4.27917744375e-04 -2.75434306184e-03 -2.04247388352e-04 -3.87450530825e-03  4.69610095770e-03  3.91894956250e-03  3.94952163959e-04 -4.80648240245e-04 -1.17927012064e-03 -2.94271927638e-03  1.46288360654e-03  6.71368996460e-04  1.36409833328e-03 -1.79136617069e-03  6.03529618869e-04 -1.93836433765e-04 -2.40934554831e-03  5.19076315768e-03  7.34199562999e-04  4.97889708641e-03  3.26063865518e-03  2.80688699021e-03  2.61093824008e-05 -3.67363704137e-03  4.34485451046e-04 -2.18920899803e-03 -6.23837550049e-04 -4.35613056787e-04 -4.02832475700e-03  1.25201969477e-04  6.20719526399e-04 -1.81471961643e-03 -3.21040776835e-03
 1.48020645691e-03 -3.54112470389e-03 -2.15516689798e-03  8.23283413695e-02 -5.20125641020e-03  3.85019951107e-03  5.18712656190e-03  1.33915610237e-03 -2.13901507691e-03  5.40145060926e-03  2.16522154256e-03 -1.95517642603e-04  7.09013150381e-04  3.44270321567e-03 -1.22335712901e-03 -3.04386788441e-03  4.47660030999e-04 -1.25781038045e-03 -1.07125718792e-03  2.22684360577e-07 -6.93642621579e-04 -2.42430216610e-03 -8.82620228426e-04 -6.44431515241e-04  6.28335939383e-04  1.68877860360e-03  2.81541949132e-04 -2.70791860057e-03 -1.29923689446e-03 -2.51943093517e-03 -2.18467284907e-04  1.48767474276e-03 -1.25600897506e-03  4.20682750348e-05 -8.59786907580e-04  1.43813268663e-04 -6.00895439501e-04  5.45399325527e-04  3.56588029540e-03 -1.15534445686e-03 -2.03857542394e-04  3.36759801674e-03 -1.79215936373e-03 -4.46216002063e-03 -3.60453003184e-04  9.91778061743e-05  1.99235298930e-03 -5.22906727691e-03  6.81314095848e-03  8.16505447810e-04 -1.25445596680e-03  1.30244263007e-03 -4.26201445595e-04  5.42468004874e-03 -8.09978289474e-04 -2.12996016145e-03  8.10850531574e-04 -1.94268233990e-04  1.87674485023e-03  6.49659209429e-04 -1.49074462031e-03  3.39513268522e-03 -3.86125235123e-03  2.30167331683e-04 -7.84281160272e-04  2.04078930568e-03 -8.20506710461e-05  2.35960774901e-03  3.28410389687e-04 -2.75151055890e-03  1.33508894481e-03 -4.87263384829e-04  3.01560419931e-04  2.06115921024e-03  3.41003541786e-03 -3.51543973676e-03  3.23494256329e-03 -5.65482314904e-04 -5.23810446631e-04 -2.12304955769e-03 -1.25355399115e-03  3.52275562013e-03 -7.38920895939e-04  4.21551792984e-03 -3.16356678067e-03 -3.70266038628e-03 -2.45215310414e-03 -4.48931658629e-03 -2.38385310625e-03  2.06106307327e-04  1.25436664323e-03  1.03937306703e-03 -2.08031248164e-03  1.03045729538e-03  1.85420155693e-04 -1.28533576650e-03 -8.92325307181e-04 -8.70457078905e-04  2.85062711924e-03  4.21908126517e-04  4.24288112568e-03 -2.04394053333e-03  1.56136218945e-04  4.35629742331e-04  1.49606460178e-03  6.95821392365e-04 -3.38990262834e-03  5.88238946781e-05  1.20669763846e-03 -5.37940299146e-03  9.35059019587e-04  2.38612499028e-03 -4.76189203652e-04 -1.84439400078e-03  1.94768017941e-04 -3.11209909451e-03 -1.11613805582e-03 -4.37865241462e-04 -3.35287275221e-04  1.45792459318e-03 -5.89025339372e-04  9.34269274995e-04 -2.21278085847e-03  2.05407791823e-03 -3.10850257774e-03 -6.80702230629e-04 -3.90221840181e-04  1.29528235918e-04
 2.59501277430e-03 -4.22329773550e-03  1.78958585555e-03 -5.20125641020e-03  7.07144466986e-02 -1.44389573149e-02 -7.54146486512e-03 -4.13618189590e-03  7.40427785458e-04  8.67197293463e-04 -3.45669423050e-03  6.07353263160e-04 -4.51014690458e-04  1.25054087280e-03 -5.18698159686e-03  2.59160980810e-03  3.03179069156e-03  1.14295002780e-03  2.60775890313e-03 -3.52212774279e-03  2.17584559711e-04 -4.22914205599e-03 -3.14132957409e-05 -3.76591117842e-04  9.97810380425e-04  1.17686217377e-03 -6.23810295233e-04 -1.00663759145e-03 -7.05438537930e-04  8.04863943809e-04 -2.02509359609e-03  4.29331186988e-04 -4.07960052711e-03  9.75636146860e-04  1.44140909650e-03 -1.34195031605e-03 -2.69701284134e-03  8.09918481585e-04  2.33694327114e-03  1.92219388143e-03  7.08016224296e-04  8.16360309148e-04  1.00740251153e-03 -6.72419769059e-07  7.52618505055e-04 -1.79981054332e-03 -6.26829894177e-04 -6.55241593055e-04  4.54197765325e-04 -1.99380785462e-03 -2.06347883129e-03  2.57708674153e-03 -7.24006055960e-05  2.50217796859e-03  6.27479280363e-04 -1.10204286466e-03  1.85845750596e-03  4.09823731150e-04 -3.28637609658e-03  8.96685049205e-04  1.17277803806e-03 -1.20924426865e-03  7.23126343324e-07  5.52788224593e-04 -9.44861555018e-04 -1.06594667047e-03  1.58117207371e-03  2.16048316088e-04  7.14437550603e-04 -2.48299534484e-03  1.98540698423e-03  8.38407406781e-05  1.64887343977e-04 -6.99898545577e-04  1.60644768470e-03  9.34890182870e-04 -1.43954024339e-03 -2.18733638005e-04 -1.31333559594e-03  2.69909280944e-03  3.36837979326e-04 -7.14947820583e-03 -3.68509831791e-05 -8.17323545863e-04  4.08706500116e-03 -3.32096947685e-03 -9.21538179472e-04  1.01367209532e-03 -1.31537325992e-05 -1.55239841866e-03 -1.49545457127e-03  2.50457773078e-03  2.28270027789e-03  2.89613113175e-04  1.43873505536e-03  2.20513917035e-04 -3.54195376255e-04 -2.40658999325e-04 -2.24434602762e-03 -4.49003426889e-04 -6.26708122902e-04  5.60774931855e-04 -2.38908928276e-04 -5.08570729062e-05 -1.89233369881e-04 -7.58504225630e-04  1.78667758094e-03 -2.56405701251e-03 -1.16787717200e-03 -7.44596974346e-04  2.27004952320e-03 -4.74323781960e-03  7.26922418470e-04 -3.71691712822e-04  1.15627287513e-03  7.88953424448e-05 -1.45790159626e-03  8.18634018885e-03 -1.61814432378e-04 -2.11451643642e-03 -2.69397980720e-03  1.63441773687e-03 -2.03739202301e-03 -2.82836662063e-03  1.11415382369e-03 -5.65884072321e-04  8.51018881168e-04  1.92262986103e-03
-4.75454613783e-03  2.18504720935e-03  4.32248004019e-03  3.85019951107e-03 -1.44389573149e-02  9.17623981896e-02 -2.58956812491e-02 -6.90391432584e-03 -6.82309191229e-04 -3.87552283393e-03 -4.07395532622e-03  3.60881378202e-04 -2.52996610220e-03 -3.13740896622e-03  4.67704171285e-04  2.66799279314e-03 -1.51327550146e-03 -1.58374109570e-03 -1.02975165968e-03  6.32538923195e-03  1.84903556162e-03  2.16999964949e-03  4.59281984638e-03 -7.85600132425e-04 -8.07156764085e-04  5.74467132979e-04  2.80754835249e-03 -1.83228416440e-03  1.78915204525e-04  1.43309278922e-03 -8.94912287295e-04 -1.22135624494e-03  1.44718413857e-03 -3.99805611963e-03  3.59366177996e-03  1.32833732154e-03  2.92074220018e-03 -2.17412430872e-03 -2.79662624317e-03 -1.21619525487e-03 -2.06231955613e-03 -2.04629395498e-03 -1.37569211780e-03 -6.76402166771e-03 -4.53002541698e-04  1.37008374727e-03 -2.43075292818e-03 -1.30011517800e-03  1.58556885812e-04  3.85923402118e-03  1.93531503858e-03 -1.80663227713e-03 -1.64171912728e-03 -4.88229211077e-04 -4.99840797503e-04  3.12138927628e-04  3.39145921826e-05 -3.41519998673e-03 -1.02420134296e-03 -3.58196712605e-03  2.73238890861e-03 -2.56293529740e-03  3.12778515266e-04 -5.30995291017e-03  1.14178793214e-03  4.37321154859e-03  1.54802432153e-04  7.03572903656e-04 -1.32799529721e-03  2.63301894092e-03 -4.59329822353e-03  9.84811374270e-04  9.03717965320e-04  2.00680336075e-03 -1.54632140135e-03 -2.06269218095e-03  4.39390284967e-03 -9.00044137152e-04 -1.79167611639e-03 -1.78619787238e-03 -2.32603780798e-03  4.41213739528e-03  1.01889819479e-04  2.45491216624e-03  3.93866171772e-03 -2.14345326221e-03 -2.51175734751e-03  2.30368831935e-04  2.06619023064e-04  1.83463957069e-03  7.77480797961e-06  1.20429408478e-03 -2.56276393594e-03 -9.66044721624e-04 -1.14222903676e-03 -1.83066308250e-04 -1.27526169699e-03  1.91462651378e-03  5.16765530025e-03 -8.47785473125e-04  7.31625659149e-04  1.01100031958e-03  2.89162904416e-03 -2.84735597399e-03 -8.39398559838e-04  3.00766200971e-03  2.06715514701e-03 -1.49608776057e-03  2.38619606889e-03  2.99627144631e-03  3.84662096120e-03  4.47439819111e-03  6.73777102493e-04  1.91768426585e-03 -2.99862745808e-04 -7.05558511452e-05  2.44475153772e-03  1.63335004072e-03  2.52253691883e-03  3.81889253569e-04  2.39102351451e-03  3.99884441299e-03  3.21582246514e-04  4.87483610079e-04  1.64058267147e-03  2.75943568467e-04  1.10302078589e-03 -2.15226756543e-03
 5.01695469644e-04 -1.94850861004e-03 -3.55013065268e-03  5.18712656190e-03 -7.54146486512e-03 -2.58956812491e-02  6.89118850593e-02  1.31649749743e-02 -1.00948134110e-03  4.26698146979e-03  1.13644536257e-03 -1.59545546165e-03  2.27536058531e-03  1.45074718276e-03  1.44228348371e-03 -2.60589681975e-03  1.93260120766e-03  1.70630771109e-03 -4.54849507217e-04 -4.99609250211e-03 -1.22062960993e-03  2.00319277082e-03 -3.48126434938e-03  2.53977924188e-03 -1.71682360973e-03 -1.04814703214e-03 -2.18971856922e-03  6.96612538415e-04 -1.48575370242e-03 -4.70550741548e-04 -6.84430685750e-04 -1.38519395940e-03  2.98378588737e-03  2.35130055627e-03 -1.11536011695e-03 -4.61324036679e-04  2.15759530034e-03  1.64418519738e-03  3.14333414960e-03  1.50298840793e-03  5.38618545190e-04  3.35189684222e-03 -5.81851549062e-04  3.92704676277e-03 -5.71057863498e-04  6.61309345195e-04  3.69861606519e-03  4.71670774142e-04  5.30281017992e-04 -1.58118002488e-03 -1.34438363649e-03  5.85683278069e-04  2.55210079933e-04 -1.07019651525e-03  1.25763223389e-03 -5.69906132399e-05 -2.45154172654e-03  1.21185121567e-03  2.68894292516e-03  1.04472934988e-03 -6.75846517255e-04  4.72308474283e-04  8.72462440204e-04  3.80192322886e-05  9.60181666140e-04 -1.22059074048e-03  2.80025228382e-06 -7.31640157893e-04  1.02511156303e-03  3.51186753326e-04  2.79075881463e-03 -3.01268347117e-03 -1.82029101042e-03  9.89126847268e-04 -7.28814714144e-04  1.58341302989e-03 -2.39580626863e-03 -1.52515680481e-03 -4.01973217034e-04 -8.43730883889e-04  2.73374514709e-03  3.27607849767e-03 -1.94207078275e-03 -7.03135734498e-04 -5.51504861495e-03  2.03994705479e-03  2.85617103496e-03 -1.91605776241e-03 -1.36001059510e-03  7.78501501693e-04 -4.05286124747e-05 -1.56167165956e-03 -3.44394990839e-04  4.71887782272e-04  8.05029067328e-04 -6.36273731354e-04 -5.53974365788e-04 -1.47296103330e-03 -3.67394370936e-04 -7.99918295027e-04 -1.41252518815e-05  7.50450174016e-04 -1.17348038262e-03  2.32570949215e-03 -8.60063877701e-04 -3.80317831983e-03  4.84202235753e-04  1.56981953809e-04 -5.51824518920e-04 -3.84838582204e-03  1.68898239599e-03  1.09378366229e-04  2.79404068708e-04 -1.23053952928e-03 -2.68055811429e-03 -4.50685949644e-03 -1.43466127446e-03 -1.59369883325e-03 -1.47163229354e-03  2.85067927034e-03  6.91179253124e-04 -1.56496617294e-03 -2.59086750109e-03  4.11859102583e-03 -1.88064951450e-03 -5.28800155452e-04 -1.68506620823e-03  8.14906940094e-04
 5.71642095912e-04 -3.15846136276e-04 -9.87637969019e-04  1.33915610237e-03 -4.13618189590e-03 -6.90391432584e-03  1.31649749743e-02  7.25875294963e-02 -6.26686531219e-03  4.14397428017e-04 -2.73915102729e-03  6.83437461397e-05  2.67686113233e-03  1.08281591396e-03  1.79669284724e-03 -8.15747087403e-04  3.21635216270e-03  7.04998728950e-04  1.41044134615e-03 -3.58013684660e-03  1.45868227018e-03  1.37349872030e-03 -9.83720427225e-04  2.43262062902e-03  6.14205145754e-04  1.07900686841e-03  3.20939820897e-03 -1.62035991850e-03 -1.06972714102e-03 -5.29106154391e-04 -8.66173182096e-04 -1.00824350886e-03  3.42011652317e-03  3.73454162376e-03 -2.64576130649e-03 -1.72743114495e-03 -8.11312145453e-04  3.58807495226e-03  3.93662211974e-03  2.95469649775e-03  1.39209027828e-03  1.25653994455e-03 -1.22603644190e-03 -1.48867180340e-03  2.10345973785e-03  5.20933178246e-04 -3.69780236472e-04 -1.64080629135e-03 -2.23616681834e-03 -9.53792337746e-04 -1.06634156922e-03 -8.79416755555e-04 -9.75400043866e-04 -1.38122767220e-03  1.84772875556e-03 -3.18395957724e-03  2.81771771913e-04  1.33348758468e-03  5.55705499902e-04  4.75422646520e-04 -1.47733120274e-03 -1.09741507211e-03 -2.05470572119e-03  2.70756341488e-05  2.90935741143e-03  1.08498609003e-03  2.04848001669e-03 -2.47539546630e-03  2.51953794675e-04  7.06603037960e-04  8.84963550582e-05 -1.31054125699e-03  3.69220769316e-05 -1.45009953857e-03 -1.65817447804e-03 -2.22919376530e-03 -2.90026002979e-04  1.17965197441e-04  2.13165339723e-03  4.43049388925e-04 -1.70312819125e-04  2.74845539634e-03 -1.22407733931e-03  2.72073407951e-03 -3.90500034051e-03 -1.89070283295e-03 -9.76840683337e-05 -2.96718255503e-03  1.33276426357e-03 -7.82038216564e-05  3.34364032468e-04  1.51083137233e-03 -2.08930973979e-03 -6.28772242388e-04 -5.71698853908e-04 -1.55158608525e-03 -3.82068705398e-03 -2.92281223051e-04  1.58140822592e-04 -8.28853156937e-05  6.50282366377e-04  1.32926697894e-03 -1.51735776495e-03  3.32638852753e-03 -2.67523559829e-03 -2.90951206148e-03  1.01696150957e-03 -2.49916529690e-03  8.70733098362e-04 -2.66473257191e-03  1.75975874645e-03 -1.57590271522e-03  7.51413916288e-04  9.35949267574e-04 -2.57082579935e-03 -2.73357729165e-03 -5.54479421455e-04 -3.20924154318e-03 -4.51283653598e-04  3.17118375102e-03  3.15582836007e-04 -2.31377719402e-03  1.22752429830e-03  1.12773450078e-03 -1.10082010570e-03 -5.94504029065e-03  1.92043318480e-03 -2.90079734830e-03
 1.07370816333e-03  1.42226862502e-03 -3.32075041457e-03 -2.13901507691e-03  7.40427785458e-04 -6.82309191229e-04 -1.00948134110e-03 -6.26686531219e-03  1.08398083883e-01 -3.35117204156e-03  1.16945016925e-03  5.46659261919e-03  2.78292332279e-03 -8.77662361596e-04  1.52035362854e-03 -6.72750300068e-04  2.05410193030e-03  4.05318902846e-03  1.41726571305e-03 -2.00231681356e-03  2.34552492679e-03  3.47793202195e-03 -2.04828027283e-03 -1.89186915781e-04  1.44347719338e-04  3.83405426779e-03  3.26681486343e-03  3.31777526410e-03  1.41616683393e-03  2.35422199925e-04 -1.84608115746e-03 -2.69119948533e-03 -3.02180730463e-03 -9.63042756511e-04 -6.42935183258e-04  9.11462156089e-04 -2.53415633733e-03 -1.46520328563e-03 -4.51174312276e-03 -7.18704907931e-04 -1.73657533382e-03  3.23563602287e-03  2.67537889370e-03 -4.47306501950e-04 -1.52250741813e-03 -1.98753129524e-03 -1.98074153650e-03  3.97278579527e-03 -4.33216780919e-03 -2.60313897644e-03 -3.77474552972e-03 -4.29324308223e-03  7.45513688942e-04  6.46382422410e-03  4.01030059674e-03  3.01672781257e-03 -1.23600910417e-03  3.22575116007e-03  7.61199471326e-03  4.42151610852e-03  1.02555462167e-03  1.51769048742e-03 -1.94823913246e-03  4.35212558853e-03 -1.26242131165e-03 -5.12909214586e-03 -8.95047118693e-04 -2.19645387338e-03  1.89642381891e-03  1.35886095593e-03 -2.06689051494e-03 -2.42031865040e-03 -2.58506725051e-04 -4.27475315095e-05  1.75975720582e-03 -4.84571522167e-03  5.55016554869e-05  1.13697864525e-03 -3.41686525761e-03  2.95084423441e-03  2.16780180772e-03 -2.95659167850e-03  4.84701287967e-04 -4.67901599771e-03  4.19123057076e-03  5.20946904252e-03 -5.43561117660e-05  5.70869364413e-04  9.06995310498e-04 -1.34924102185e-05  4.02703100272e-03  2.95297443709e-03 -2.48491582177e-03 -5.26476939969e-03 -1.16298987399e-03  9.24352667548e-05 -1.77546263348e-03 -2.04670786785e-04 -1.23414459991e-03  2.42186780646e-03  2.65756724817e-03  9.99106178914e-05 -8.74110813074e-04  4.16455668658e-03  1.42335748878e-03 -2.31479154286e-03  5.05338389324e-03  3.21297843414e-03 -2.93821417784e-03 -5.15944671235e-04 -4.72878990243e-03 -1.43145875554e-03  3.94339712870e-03 -1.50227332878e-03 -4.20844018373e-03  1.21926088968e-03  3.44267451288e-03  5.17770942436e-04 -8.73664053059e-04  3.48168715766e-03  3.77851983099e-03 -1.91864063520e-03  4.65727992174e-03  2.16222836838e-04 -6.56726230748e-04 -7.46970313542e-03 -3.19375696047e-03  3.21863029134e-03
 5.45994433993e-03 -1.38644420614e-03  3.14146217219e-03  5.40145060926e-03  8.67197293463e-04 -3.87552283393e-03  4.26698146979e-03  4.14397428017e-04 -3.35117204156e-03  8.10280309860e-02 -1.83511879887e-05 -1.28334545791e-02  8.26872113834e-03 -1.32514930844e-03 -2.13266360525e-03 -2.22244037728e-03  2.84102724670e-03  1.22566231454e-03 -2.88462098152e-03  1.85414598203e-03 -4.59749218992e-03 -5.07035364449e-04 -3.55964592124e-03  3.09466958416e-04  2.59100426224e-03  1.37911106146e-04  2.87460195241e-03 -1.62886100351e-03 -3.60931374593e-04  2.55595426163e-03 -1.58451780103e-03  2.31292048602e-03  2.73220081784e-03  5.91179373360e-04  1.07037096286e-04  2.45498906448e-04  3.63905278944e-04  2.87391997155e-03  1.13351940880e-04 -4.57980837674e-03  1.05683481873e-04 -3.25706529998e-06  4.13412889568e-03  4.02178225888e-03  6.90129039319e-04  1.27016849013e-03  1.14312807234e-03 -8.19917081840e-04 -5.15076586034e-04  2.09845542625e-03 -2.46420977181e-04  3.36261937020e-04 -1.99752334269e-03 -7.96800423329e-04  9.41867108571e-04 -6.19569963055e-04 -1.22400411133e-03 -2.90186177978e-03 -2.41626145187e-03  1.15515458309e-03 -7.00271061172e-04 -1.95472190533e-03 -3.89024308678e-03  5.44062111378e-03  2.09676491754e-03 -3.06595291455e-03 -2.04718112756e-03 -7.23920198749e-04 -1.36979705591e-03 -1.59350496318e-03 -2.09193934605e-03  2.09887730111e-03 -2.57150333977e-04  1.21562616327e-03 -2.65267905891e-03  4.12521669110e-03 -4.77911558441e-04  5.38056323166e-03 -5.21067787342e-05  9.60453342714e-04  1.57801280345e-03  8.17214078928e-04  1.30849680585e-03  2.69120080492e-03  1.87546447399e-03 -3.26097133914e-03 -3.15344272498e-03 -3.06881484789e-03  1.11445201335e-03 -1.95132705968e-03  1.86075780455e-03 -2.27555601022e-03 -1.62085180676e-03  2.14467913014e-03 -5.10469030990e-04  3.30107869781e-03  1.97381366793e-03  3.33355267827e-03 -2.78899077957e-05 -8.77257401970e-04  1.59505460404e-03 -6.97983626951e-04  8.16598663951e-04  3.16430911293e-03  1.21552868887e-04 -2.23753205494e-03 -2.92734593999e-04 -3.62697051244e-05  1.06842149822e-03  1.42694579109e-06  4.78139828629e-04  1.79300783919e-03  6.03156124482e-04  1.23514643071e-03 -7.79287915311e-04  5.25697601310e-04  4.56326544929e-04  1.11494953197e-04 -8.48575953283e-04 -1.33580467885e-03 -2.49021019744e-03  6.25249868223e-04  4.34567554399e-04  1.49991446294e-03 -4.43455686473e-04 -3.12507858679e-04 -1.63005022223e-04  9.82776765257e-04
 1.52525321790e-03  1.29909348601e-03 -2.70719880342e-03  2.16522154256e-03 -3.45669423050e-03 -4.07395532622e-03  1.13644536257e-03 -2.73915102729e-03  1.16945016925e-03 -1.83511879887e-05  9.90322937653e-02  1.99943094813e-03  1.71806012743e-03  2.76835086224e-03  1.84901338418e-03  3.09803793564e-03  1.09067460449e-04 -7.74856118748e-04 -9.17076985457e-04 -5.84018828837e-04 -6.78579173813e-04  1.95344786332e-03 -4.47624718122e-03 -1.88152541692e-03 -1.28187095445e-03 -2.01021682196e-03 -8.59845598064e-03  3.56605614301e-03 -5.03368746571e-04  1.74719764879e-03  1.22047155108e-03 -1.39567215306e-03 -8.67759545047e-04 -1.62645448357e-03  1.10444418309e-03  2.55020843333e-03 -2.41352669054e-03 -1.64086262505e-03 -3.15506853428e-03 -1.45385384250e-03  1.41143291363e-03  7.73304288904e-05 -2.62414211344e-04  1.86453145742e-04 -3.25748481616e-03  9.72223473206e-04 -1.26894683158e-03 -1.44812715328e-03  3.21244120737e-03 -2.48192984502e-03 -1.42739320567e-03  3.64132126000e-03 -3.01572539882e-03  1.03715985432e-04  7.53774259639e-04  2.56715906252e-03 -4.38902131178e-03 -3.05853134717e-04 -3.03512965592e-04  6.58603296410e-03 -9.54892522381e-04  2.11956128999e-03 -1.29827083037e-03  1.88217924078e-03 -1.13371018390e-03  1.71847910484e-03 -3.16712954745e-03  2.72036029465e-03 -3.83869449959e-04  1.57726670960e-04  2.13629711569e-03 -2.12832259245e-03 -2.70746814224e-03 -2.85881716463e-03  1.07634114112e-04 -2.25411610875e-03 -5.29167584007e-05  1.98968770852e-03  4.94416332631e-05 -1.85653325065e-03  2.45321604952e-03  2.16750113140e-03 -2.84710379619e-03  9.73611549046e-05  1.05081778252e-03  1.93893803428e-03 -6.37836509167e-04 -1.38454673679e-03 -1.09009810367e-03 -1.74188992115e-03  1.32611418289e-03  3.33138984050e-03  5.29363972256e-03 -1.79557666755e-03 -5.68587145669e-03 -3.32781064265e-04 -1.70348225518e-03  4.25409342439e-04 -5.73340839366e-04  1.85621668525e-03  1.01164370118e-03  3.57139202474e-03 -3.57108044787e-03  1.95697851893e-03  5.17715033791e-05  1.57280468394e-03 -1.56996375731e-03 -4.11606555831e-03  3.24144648840e-04 -1.26087316054e-03 -7.14179114356e-03  1.85555719122e-03 -1.32826140992e-03 -3.99741967413e-03  9.30529770955e-04  7.88084190439e-04  1.96811072655e-03 -4.37115803208e-03 -1.02109244055e-03 -3.68428828474e-03 -2.79679108824e-03 -6.79773669572e-04 -3.11788774025e-03  5.31033415010e-03  6.36973253834e-04  2.43980786522e-03 -1.34235283788e-03 -8.12493642993e-04
-5.78852232329e-04  1.56740780142e-04 -1.71212935199e-03 -1.95517642603e-04  6.07353263160e-04  3.60881378202e-04 -1.59545546165e-03  6.83437461397e-05  5.46659261919e-03 -1.28334545791e-02  1.99943094813e-03  7.74094203127e-02  1.19734725721e-02 -4.44382378711e-03  4.24059110896e-03  2.78727152124e-03 -1.60710427185e-03  1.72302436858e-03  1.84744644561e-03 -5.70891798878e-03  9.50710258119e-05  3.42570656549e-03 -1.10407746133e-03  2.48512541836e-03  4.19850485508e-04  4.80642950146e-03 -3.45408931595e-03  2.04095196598e-03  1.52797565688e-03 -2.22069955474e-03  2.73221840747e-03 -1.64915749823e-03 -3.27190542503e-03 -1.58609860584e-03  1.77427805612e-03  2.72421630926e-04  9.99547919410e-04  1.42394274458e-03  1.49932006431e-03  2.98557263854e-03 -1.49009245730e-03  2.97629374874e-03 -8.49460376806e-04  1.00776770245e-03 -5.42941386007e-04 -2.12869274827e-03 -1.42915442961e-03  1.94615491927e-03 -2.98796413496e-03 -1.64569885973e-03  1.07366923576e-03  3.34030054137e-03 -5.00130205809e-04 -1.07304187852e-03  2.82312648997e-03  4.80157482150e-04 -1.10618337740e-03 -1.19701777346e-04  3.78818260654e-03  1.99599300925e-03  5.37251798613e-04  9.58940430358e-04  9.53153941946e-04 -3.60350653397e-03 -3.04001723384e-03 -8.43884127520e-04  1.30654868835e-03  3.72425841641e-03  1.02291920314e-03  1.58975920771e-03 -2.03741397160e-04  9.47523098253e-04 -5.02825502627e-04  7.93972999195e-04 -2.96902029955e-04 -2.40535216904e-03  1.06572314267e-03 -2.96257332585e-03 -1.54066912146e-03  2.44563610417e-03 -1.29034664960e-03  6.18799472712e-04  2.52516072477e-03 -1.09894664077e-03 -3.72238685580e-03  1.19471092534e-03  3.02645692044e-03  3.45759730396e-03  6.51042890992e-05 -1.93298686981e-04  3.71594655090e-04 -1.16101089390e-03  1.06760787750e-03 -2.46541576154e-03  3.07783514006e-03 -7.65108443804e-04 -1.38707477228e-03  7.98690421146e-04  1.91222875697e-03 -1.26041062032e-03  5.81977969261e-05 -2.00494733282e-04 -4.44509273440e-04 -1.68144848837e-03 -1.47391221641e-03 -1.97526818431e-03  2.03323137370e-03  1.79923312048e-04 -3.03651133070e-03 -3.49987191194e-03  4.52179949370e-05  1.31306772488e-03 -1.44964560518e-03  1.77069768171e-03 -3.12999308833e-03 -3.67529328203e-04 -9.97207738589e-04  2.03927837534e-03  3.09362023137e-03 -1.67416826259e-03 -1.38987472829e-03  5.46795570931e-04 -6.73012992777e-05  1.23074635080e-03 -9.05569072451e-04 -1.10250523542e-03 -2.19095903215e-03 -1.00432490672e-03
 6.25011358798e-03  4.77009002821e-03  6.02786508206e-04  7.09013150381e-04 -4.51014690458e-04 -2.52996610220e-03  2.27536058531e-03  2.67686113233e-03  2.78292332279e-03  8.26872113834e-03  1.71806012743e-03  1.19734725721e-02  9.36375573706e-02 -7.29052066039e-03  5.99929501690e-03  3.96403391644e-03  6.74207358838e-04 -2.83975861469e-04  1.59506340435e-03 -4.51871654660e-03  1.64689101906e-04 -1.28613169806e-03 -6.79191374893e-04  4.43526244045e-03  2.12903180636e-03  3.29816762303e-04  1.51256218656e-03  5.48902862388e-04  1.98414057813e-04  5.24857630723e-04  2.95978246122e-03 -8.37984660782e-04 -1.02007992027e-03  4.33519070222e-04 -7.53664556070e-04 -1.87710008644e-03  2.45028250979e-03 -8.20209472914e-04  3.93593291243e-03  9.63052830596e-04 -1.75511334862e-04 -1.33324480982e-03  1.40555815782e-03  2.35336134710e-03  8.54092299279e-04 -4.03323448134e-04  1.22581102489e-03  1.89896221673e-03 -6.52338202647e-03  2.97750562083e-03 -1.02444109016e-03  1.46727135408e-03 -2.94708649670e-03 -4.51181420742e-03  3.07141271517e-03 -9.63825289157e-04  1.24491937229e-03 -5.97753499831e-04 -2.59492321519e-03 -2.67375241931e-04 -1.07168144890e-03  2.88802464309e-04 -9.61062349645e-04 -1.04047667600e-03  9.49060510184e-05  1.76376975916e-03 -1.93019852356e-03 -1.23815038333e-03  3.97139218719e-05  2.01755010344e-04 -1.34702565974e-03  5.34965369153e-04 -1.57111361738e-03  5.10910199717e-04  3.12107178047e-03  1.82841117344e-03  1.77565764958e-03  8.20057515961e-04 -1.76993990276e-03 -1.86717305642e-03 -6.83264300403e-04  1.83824819440e-03  1.97944249431e-03  1.27107132822e-03 -3.78596492635e-03 -2.42446352138e-03  1.37448397967e-03  4.32532571425e-03  1.16579075597e-03  2.15305763297e-03  9.17832459357e-04 -2.43999826608e-03 -2.48028319000e-03 -3.70519895395e-03  6.56360405949e-04  1.97463075715e-03  2.00446420266e-03  1.79888891973e-03 -1.22977205570e-03  6.84830985993e-05 -1.70716498475e-03  3.43913510001e-04  1.87562664763e-03 -2.02786365792e-03  1.53752840719e-04  1.08581376667e-03  5.27006139685e-03 -5.80087427276e-03  1.26050482138e-03 -6.25185780506e-04  2.44096741523e-03 -1.19288170915e-03 -7.03579392565e-04  1.52731393294e-03 -2.83262442525e-03  1.09723890586e-03  1.35664715159e-03  1.14125030884e-03  7.16894692231e-05  2.27071135846e-04 -3.68137761040e-03  1.07216640567e-03 -2.59867933339e-03  3.43931547925e-03  1.93149940086e-04 -5.51846216222e-03 -1.79827667093e-03 -8.39108495700e-04
-6.82577797324e-04 -2.57312290739e-03 -2.40481809724e-03  3.44270321567e-03  1.25054087280e-03 -3.13740896622e-03  1.45074718276e-03  1.08281591396e-03 -8.77662361596e-04 -1.32514930844e-03  2.76835086224e-03 -4.44382378711e-03 -7.29052066039e-03  9.07564674857e-02 -4.03296129980e-03 -1.44984047610e-03 -5.17553591086e-03 -7.94837863590e-04 -7.66486311080e-04  8.71122396437e-04 -5.33129805988e-04 -4.30824713065e-03 -5.48280088837e-04 -3.59154090209e-03 -1.00543705567e-03 -1.68400156182e-03  3.63989202617e-03 -3.90469238321e-03 -5.49741255797e-04  2.42373474109e-03  3.00239460312e-04  1.13167560132e-03  4.39718684804e-03  3.42654422786e-03 -6.44843423454e-05 -3.86963658978e-05 -5.06394805565e-03  4.78461768443e-03  2.53766852827e-03 -3.79585552540e-03  1.96689524962e-03 -3.77623589474e-03  3.39929346177e-03  1.10515762597e-03 -1.42519100048e-03  7.38776712464e-04 -4.87599247808e-04 -1.26076841213e-03  1.91469622246e-03  9.14613880501e-04 -1.75379958493e-03 -3.46908439287e-04 -2.32531832349e-04  7.23306113960e-03 -2.39468583782e-03  9.76291885954e-04 -3.76796814079e-03  3.15903532653e-03  1.86061787208e-03 -1.96397555007e-03 -5.17625336269e-03  1.00805677776e-02 -3.48879743184e-03 -8.29497402254e-04  2.89273099686e-03  4.20234056733e-03 -9.94836277454e-04 -1.84766498787e-03  1.04313192060e-03 -6.23807822083e-03  5.35217732126e-03 -5.72771482829e-03 -1.91710452022e-03  9.68343308642e-04  2.31040676982e-03  4.31596612148e-03 -1.01660137072e-03 -2.00407032321e-04 -7.37521795670e-04 -1.23053853540e-03  2.60538614481e-03  2.69546114549e-03 -1.92097674876e-03 -6.86298355959e-04  1.59646691993e-03 -2.35297075435e-03  3.52401031681e-04 -3.37583724080e-04  4.47535218031e-04  8.18054721913e-04 -2.14589135840e-03 -4.37958247198e-04  1.14591605890e-03 -5.85614838192e-04  1.27497979093e-03 -2.11115545025e-03 -3.97666364744e-04 -2.84239225378e-03 -1.20301658582e-03  1.38668630763e-03  4.22557719193e-03  3.02458224598e-03  3.26125661396e-03 -2.78616292276e-03  1.03189904409e-04  3.23210141065e-03  2.61349652101e-03 -6.06228600380e-05 -4.48999073995e-04 -5.40396563621e-04 -2.89002182355e-03  1.01356396480e-03 -1.03353740026e-03 -4.30976021543e-03  1.50221747688e-03  4.67395334411e-03  1.01444604995e-04 -9.64885576587e-04 -2.43791545870e-05  2.42742843394e-03  1.18149435303e-03 -4.15398825573e-04 -3.05769113164e-04 -1.02165135078e-03 -5.70929519642e-04  2.59641297307e-03  1.14606251343e-04  1.27664282973e-03
 2.80675555397e-03  2.58624791994e-03 -2.18349288342e-03 -1.22335712901e-03 -5.18698159686e-03  4.67704171285e-04  1.44228348371e-03  1.79669284724e-03  1.52035362854e-03 -2.13266360525e-03  1.84901338418e-03  4.24059110896e-03  5.99929501690e-03 -4.03296129980e-03  7.06501758962e-02 -1.10420482492e-02 -1.16166564135e-02  1.79828687037e-03  1.35292866682e-03 -8.46648385651e-04 -1.20532785861e-03 -1.83248893083e-03 -1.41605895055e-03 -7.54299792962e-04 -1.68984287702e-03  2.48109873934e-03 -3.71684146373e-03  3.51435773385e-03 -1.63613202336e-03 -2.39081345700e-03  4.31892349138e-03 -2.14458645292e-03  6.98584569724e-04 -4.60641621355e-04  6.70381255139e-05  9.41574315299e-05  3.36960628920e-03 -8.31690763373e-04  5.93192956958e-04  1.23820622506e-03 -3.75720551790e-04 -3.07172774861e-04 -4.05133593932e-04  2.87912510661e-03 -1.36287145584e-03  1.10609277781e-03 -2.25238146898e-03 -3.24339192941e-03  1.09393433272e-03 -1.48673115427e-04 -1.30565920680e-03 -6.46490758820e-05  1.73918973000e-04 -3.98972730832e-03  1.00528079403e-03 -8.48163818387e-05 -9.76316344671e-04 -5.13729407893e-04  2.47382300510e-03 -2.42589536229e-04 -7.77151390977e-05 -3.22255052902e-03 -1.05598587750e-03 -2.24093961037e-03 -4.72609194579e-03  1.40856071674e-03  1.24108063543e-03  9.86218180733e-04  6.92005155715e-04  2.51715328317e-03 -4.40199198326e-04 -1.44287597419e-03 -1.60207598843e-04  1.32216859741e-03  3.10545885148e-03 -3.28456223328e-03  2.95510531761e-03 -4.42978260564e-04 -1.01745864698e-03  8.05870219172e-04  6.55423160991e-04  1.38127288215e-04 -3.97189052448e-04  3.52845279601e-04  5.52178301766e-04 -6.07337313868e-04 -2.56303844472e-04  1.29549244342e-03 -5.78159852522e-04  1.41154339287e-03 -1.44531344677e-03 -1.30111978654e-03 -1.91854138070e-04 -3.57070200302e-04  1.09219349867e-03  4.55022580622e-05  1.41302805154e-03  2.19728082295e-03  1.73057235349e-03 -6.82310635239e-04 -3.52126155917e-03 -8.81215444251e-04 -2.10133477270e-03  5.18841181622e-03  1.25256615208e-03  1.50383537468e-03 -1.00963252998e-03 -2.11509187671e-03  2.52327119897e-03 -3.54583987735e-05 -8.12554163587e-06  2.87600922594e-03  1.23002611160e-05  4.36712588461e-04 -2.26457897292e-03 -2.21539170845e-03 -1.31553807403e-04 -9.98333962589e-05 -1.65108482668e-03  5.09376402075e-04  8.45510243931e-04 -1.23444609621e-04 -1.10139289901e-05  8.71686049763e-04  7.02823136988e-04 -3.45205821337e-03  7.59110475984e-05 -2.32582672450e-03
 2.11724862171e-03  8.49350400819e-05  1.01042566661e-03 -3.04386788441e-03  2.59160980810e-03  2.66799279314e-03 -2.60589681975e-03 -8.15747087403e-04 -6.72750300068e-04 -2.22244037728e-03  3.09803793564e-03  2.78727152124e-03  3.96403391644e-03 -1.44984047610e-03 -1.10420482492e-02  8.78201289580e-02 -5.41366936924e-03 -3.40537591876e-03  2.34725730068e-03 -6.74200356033e-04 -4.94261820845e-05  2.38726562227e-03  1.64315939142e-03  3.91062116243e-03 -7.66932298802e-05 -1.32710377337e-03 -1.59550950960e-04 -3.48116191906e-04  3.41365931132e-03  1.38308852386e-03 -1.64652939979e-03  3.56675633399e-03 -2.24202597250e-03  2.11741463290e-03 -7.19180900176e-04 -2.89071166691e-03 -1.89734225619e-04  1.60348178848e-03 -5.30664815536e-05  2.55744638147e-04 -6.35431326955e-04  4.35614510940e-03 -4.76682041222e-03 -3.94506961635e-03  3.69221963435e-03 -1.13041747307e-03  5.27985154717e-03 -1.62594883207e-03  2.88101953843e-04 -1.83581756438e-03 -2.72979144761e-04 -5.11441963082e-04 -3.07695119251e-04  6.79627556542e-04 -2.02831524214e-03  9.12838191604e-04 -1.81511544069e-03  2.25870745206e-03  2.45221266457e-04 -5.95518775542e-04  1.35365725744e-03 -1.21734869718e-03  3.43699621151e-03 -5.70112173351e-04 -4.08766438677e-04 -2.81424105090e-03 -1.07003149286e-03 -2.48186362353e-03 -1.09690317167e-03  8.97582392238e-04  9.55974309628e-04  2.27507682562e-03  1.78850996686e-03 -1.04103738867e-03 -3.30057115960e-03 -6.28334109066e-04 -2.66169222240e-03  1.15368436220e-03  1.73379647211e-03 -2.44889994094e-03 -1.48849786824e-03 -7.63642501635e-04  3.65687572922e-03 -1.42475594100e-03 -2.08652085017e-03  6.96556677562e-04  2.64429165599e-03 -1.63700470029e-03 -1.69950086696e-03  9.30323250635e-05  2.38193288596e-03  1.55155483113e-03  3.32035308444e-04  3.22500314775e-03  1.92410165626e-03  2.95256280556e-03  4.18724123209e-03  1.32344122164e-03 -1.53932686947e-03 -7.37335636617e-04 -1.78070465290e-05 -6.78852076869e-05 -1.62776266354e-03 -3.42765294223e-03 -2.32749360612e-03 -7.12778752144e-04  1.15034870480e-03  8.89574294269e-04  1.18717632175e-03 -7.76024649370e-04  1.69696881312e-03  5.39074030706e-04 -1.28508328653e-03 -4.87070886082e-04 -1.41797565928e-04  4.35475815596e-03 -4.73289390077e-04  2.34016561324e-03 -3.75113471962e-03 -1.44938616951e-03 -1.44107706320e-03 -3.76916013688e-04  3.84447657834e-03 -1.83030318237e-03 -1.42526732589e-03  6.41263958766e-04  5.11128979084e-04  4.02673438626e-04
 4.24019264666e-03 -2.65867991304e-03 -3.86239294514e-03  4.47660030999e-04  3.03179069156e-03 -1.51327550146e-03  1.93260120766e-03  3.21635216270e-03  2.05410193030e-03  2.84102724670e-03  1.09067460449e-04 -1.60710427185e-03  6.74207358838e-04 -5.17553591086e-03 -1.16166564135e-02 -5.41366936924e-03  9.49572656619e-02  3.09753294521e-03 -7.70277527773e-03  1.77930827245e-03  4.36963800531e-04  2.10085232843e-03  9.02641266483e-04  8.89526385982e-04  2.07512566316e-03  2.05526040733e-03  2.08094311466e-03  1.37387366011e-04  7.59889501523e-04  2.74388962123e-04 -8.63226055453e-04  3.02603383214e-03  1.13345525864e-03 -1.66391989898e-03 -1.24840589415e-03  2.49769430024e-03 -3.89062038788e-03  4.85185799351e-04 -1.35823000317e-03 -4.88120096406e-04  9.51868951108e-04  1.09066209558e-04  3.57586801760e-04  4.45236570493e-04 -6.91607973871e-04  6.10031464469e-05  1.92488555257e-03  4.37391565628e-03 -4.01958983407e-04  2.76353981591e-04 -1.27463925389e-03  3.78432729108e-04 -7.31275968057e-04  1.84092043466e-03  8.42723114628e-04 -2.68452313461e-03  5.35011550589e-03 -3.23725445407e-03 -5.64651673176e-03 -1.03752494877e-03  1.65973967698e-03 -5.42818888767e-03 -2.48650149384e-03  3.61385498033e-03  4.08053270702e-03 -3.63648768947e-03 -7.16859336524e-04 -2.77655486308e-03 -2.25505438442e-03  2.01093444594e-03 -2.68035295399e-03  3.72423127976e-04  1.55165111428e-03 -1.47700494114e-03 -5.41291571974e-03 -8.33703453203e-04 -2.20559773145e-03 -3.88559683684e-03 -1.68211512900e-03  8.75233895217e-04  2.97576599130e-03  2.11841433950e-03 -7.48540334419e-04 -3.09543159991e-03  8.84527338256e-04  6.94515162176e-05 -1.60905335004e-04  1.77574897804e-04  2.67346996497e-03  3.01840263750e-05  7.78629936548e-05  2.53955674081e-03  1.17949646072e-03 -2.77804586347e-03 -1.05226294256e-03 -9.42828058304e-04 -4.13551032524e-03 -3.06168210561e-04  4.04641296984e-03 -7.11000778408e-04  1.43606554841e-03  4.02546432438e-05  5.99518357020e-04  2.73098567479e-03 -2.22721729630e-03 -3.03297334575e-03 -2.76740307302e-04  1.81117605671e-03 -2.69615573486e-03 -1.08853092993e-03  9.03249665273e-04 -2.69148986149e-03  2.15977490079e-03 -3.98601165833e-03 -2.42695508042e-05  7.49703980316e-04  2.85249450172e-03  1.60028873969e-03  7.87902792959e-04  2.12435555559e-03  2.42138705355e-03  3.10323093449e-03 -8.95496441989e-04  1.55646920745e-03  1.97659171506e-03  3.43739658844e-03 -2.67883928900e-03  5.50751733808e-04
 2.71006668541e-03  1.73259936868e-03 -3.85456866597e-03 -1.25781038045e-03  1.14295002780e-03 -1.58374109570e-03  1.70630771109e-03  7.04998728950e-04  4.05318902846e-03  1.22566231454e-03 -7.74856118748e-04  1.72302436858e-03 -2.83975861469e-04 -7.94837863590e-04  1.79828687037e-03 -3.40537591876e-03  3.09753294521e-03  7.94347682532e-02  4.60542717092e-03 -4.88977713297e-03  6.81273059576e-04 -2.05665041808e-03  7.73200381451e-04 -2.37168520626e-03  6.35812550157e-04  1.41536097457e-05 -2.68711241258e-03 -1.73713172979e-03 -4.07447038204e-03 -1.44054989944e-03  5.62341835326e-04  5.94902321038e-04  1.50274219427e-03  8.42344285414e-04  2.63754217476e-03  8.66305726872e-04 -1.46888876364e-03 -1.79909515093e-04 -1.04374225740e-03  3.85741011698e-03  1.07623288373e-03 -5.00794190230e-04 -2.22812619322e-03  2.62757963470e-04 -4.37445059544e-04 -4.53200324464e-05  1.27455764637e-03 -1.54365449828e-03  1.56825840506e-03  4.03344152785e-03  7.85058175781e-04 -1.03568455334e-03 -1.29914261026e-04  3.20059503972e-03 -1.05581709292e-03 -2.19195622732e-03 -4.86176541840e-04 -6.76389125008e-04  1.46210439626e-03  3.06368471045e-03  2.06508472841e-03 -4.00062573131e-03  1.07053430025e-03 -6.88855035324e-04 -1.72109939237e-03 -1.07053072281e-03 -1.34377313815e-03 -5.55253288560e-03 -2.19820380875e-03  1.71461138051e-03 -8.42766293214e-04 -3.97371078906e-03 -8.92686037763e-05  6.45548610087e-04 -4.05022717230e-04 -8.52612719414e-04  1.01090662168e-05 -3.08665345118e-03 -1.30448452799e-03  1.51829960476e-03  9.10517267631e-05 -1.26805636658e-03 -1.43804033745e-03 -1.38081209135e-03 -3.82136414471e-03  2.79055556841e-03 -2.08556468833e-04  6.89187040529e-04 -2.15934628246e-05 -2.91634492953e-03  4.43644863172e-03  3.36132639326e-03  4.86128122448e-04 -1.12887982117e-03  6.66344205106e-04 -2.15781540966e-03 -2.94505505899e-03  1.83554153621e-03  1.63084051686e-03 -1.04400012466e-03 -8.45722414048e-04  5.11091406510e-04  1.53557156807e-03 -2.58579042524e-03 -1.29726912266e-04 -2.44913235559e-03 -5.55628211464e-05  2.05497279885e-03  7.45968301384e-05 -2.23957485356e-03 -1.90003592481e-04  3.29802735307e-03 -7.53615794070e-04  9.96803474307e-04 -1.65152650441e-03 -8.61688141424e-04  3.00134473362e-03  2.00003153924e-03  1.32415072291e-03 -3.93784182191e-04  1.41091079852e-03 -2.98427108232e-03  3.55568128673e-03 -1.01584618462e-03 -2.71548915862e-03 -2.53059187853e-03 -5.87299177733e-04 -1.19269916048e-03
-3.10095605893e-03  1.41229417771e-04  3.56464583384e-04 -1.07125718792e-03  2.60775890313e-03 -1.02975165968e-03 -4.54849507217e-04  1.41044134615e-03  1.41726571305e-03 -2.88462098152e-03 -9.17076985457e-04  1.84744644561e-03  1.59506340435e-03 -7.66486311080e-04  1.35292866682e-03  2.34725730068e-03 -7.70277527773e-03  4.60542717092e-03  6.80537211446e-02 -2.15128040166e-02 -3.30441055552e-04 -5.36138845567e-03 -9.99375559336e-04 -6.60071944389e-04 -4.33696523309e-04  1.57869750186e-05 -5.80819797591e-04  8.55419913188e-05 -2.17255990909e-03 -1.32059608781e-04  9.59591501249e-04 -1.52587176460e-03 -3.79212401040e-03 -2.79409707408e-03  2.40624670600e-03  8.53971219287e-04 -7.12947417621e-05 -5.68197450259e-04 -5.77591554071e-04  2.69695373129e-03 -9.72019679599e-04 -6.00408314701e-03  5.04901250177e-04 -8.73286707702e-05 -4.33201878266e-04 -3.43831771870e-04 -4.13769399960e-05 -4.12728908473e-03 -4.78809634126e-03  3.27332452764e-04 -1.04887028240e-03  3.46533535124e-04  7.27113277125e-04 -1.76144921710e-03 -1.50933446578e-03 -7.00170837602e-04  1.52796983344e-04  3.17713329589e-03  3.64933136368e-03  2.37721542158e-03 -1.79976182971e-03 -2.02340010071e-03  9.05521460867e-04 -3.95088087559e-04 -1.92107043683e-03 -3.76271466325e-03 -9.68726022020e-04 -3.29781344735e-04 -1.92563023519e-03 -1.39824789838e-03  2.19485755689e-03 -2.41066545685e-03  2.04839022220e-03  9.24764120984e-04 -4.45121646019e-04 -1.34263249275e-03 -1.68304218909e-03  4.28882223545e-04 -2.08204075007e-03  4.96585468466e-04 -4.30366891784e-04 -2.48865099490e-03 -6.36145364858e-04  1.08092296810e-04 -9.34415881407e-04  1.18329449093e-03  1.27597521984e-03 -1.45218260856e-03 -2.35402515532e-03 -6.49640235556e-04 -1.69643420449e-03 -4.10825827891e-04 -2.38351892657e-03  4.13089016868e-04 -1.24954993101e-03  1.00185301477e-03 -1.31868086356e-03  2.10123222509e-03  2.69458078196e-05 -1.90637958025e-03 -1.83825931256e-03  2.89346835058e-04  1.72709202577e-04 -1.16483750806e-04 -3.61257285329e-03 -3.24521150504e-03 -6.22980961755e-04  6.92115984617e-04 -2.57526018880e-03 -1.20733286088e-03  2.27429789791e-04  1.07256299001e-04 -2.03074240030e-04  9.32396048840e-04 -8.63565282033e-04 -2.68710325985e-03 -5.06591626009e-03  1.47266771520e-03 -3.00122517923e-03 -2.80994916637e-05 -2.89138852873e-03  1.99023180613e-03 -3.28376652188e-03  7.42907500001e-04  2.65486519461e-03  1.04667787806e-03  1.85530314356e-03 -8.53826855500e-04
 2.41242818337e-03  6.09724920065e-04  4.48456551604e-04  2.22684360577e-07 -3.52212774279e-03  6.32538923195e-03 -4.99609250211e-03 -3.58013684660e-03 -2.00231681356e-03  1.85414598203e-03 -5.84018828837e-04 -5.70891798878e-03 -4.51871654660e-03  8.71122396437e-04 -8.46648385651e-04 -6.74200356033e-04  1.77930827245e-03 -4.88977713297e-03 -2.15128040166e-02  7.16858804389e-02 -4.45855807991e-03  4.20043755015e-03  2.92583196008e-03 -4.88160204797e-04 -1.29733504593e-03 -3.51536556467e-03 -3.49220731375e-03  2.31815475714e-04 -1.59994747631e-03  7.22979657723e-04 -5.34080929029e-04  1.16977239879e-03  4.66596167666e-03  2.08775359004e-03 -1.72297291741e-03 -2.83728403957e-03  2.22462493207e-03  1.00291282670e-03  5.23528689681e-03 -1.51924233472e-03 -7.71122737341e-05  1.82184740725e-03 -5.20684370335e-04 -2.91863498079e-03 -4.18229323004e-04  3.53031736884e-04 -1.09924896164e-03  1.12662586199e-03 -6.33451426759e-04 -2.96154229324e-03  2.32949230421e-03  2.09974413294e-03 -1.24585773188e-03  1.53457651288e-03 -9.27055289838e-04  1.47403675525e-03  1.48511796062e-03 -1.74963759672e-03 -4.85644358139e-03 -5.05784411235e-03  9.89237293541e-04  1.58790126098e-03 -6.58352668955e-04 -1.83087203352e-03 -7.16272166359e-04  2.82995035014e-03 -7.78678542575e-04  8.35793651504e-04 -2.75692619017e-03  8.81924451075e-06  7.14851975870e-04  2.69824083319e-03 -9.77645265333e-04  5.27529816772e-04  8.47639492892e-04 -1.77220062627e-03  2.72238797100e-03 -2.46716064102e-03  2.69210552997e-03 -1.28464557656e-03  4.16284523726e-04  2.77711239637e-03  5.28275793286e-04  8.69861642491e-04  4.38554544727e-03 -2.34810561219e-03 -8.15935820164e-04  3.01311377246e-03  1.96238672150e-04 -1.22713069532e-03 -9.06384661645e-04  1.50738861124e-03 -9.12964461163e-06  7.02641692893e-04  6.38248928775e-05  5.68652082194e-04  1.39496298845e-03  1.03928921038e-04 -1.59650824041e-04  3.08678239507e-03 -6.59814309245e-05  1.21439766343e-03  8.74189023802e-04  8.10582343093e-04 -3.54068591102e-04  1.10647423969e-03  1.21984320509e-03 -5.36173714345e-05  1.30239905577e-03  1.99728272619e-03 -1.38357822662e-03 -1.73706457462e-04  2.32844494518e-03 -2.00258605371e-04  3.16912187091e-03  2.53316927092e-03  4.08647174751e-03  5.60969951359e-04  1.61822049204e-03 -3.13355436824e-03 -1.32205353526e-04  2.43080466778e-05  1.34502950551e-03 -1.66481557093e-03 -2.27261737427e-03 -2.85213338322e-03 -1.18957567674e-03 -1.70906249206e-03
 1.93826424536e-03 -1.84524672118e-03 -2.29430486248e-03 -6.93642621579e-04  2.17584559711e-04  1.84903556162e-03 -1.22062960993e-03  1.45868227018e-03  2.34552492679e-03 -4.59749218992e-03 -6.78579173813e-04  9.50710258119e-05  1.64689101906e-04 -5.33129805988e-04 -1.20532785861e-03 -4.94261820845e-05  4.36963800531e-04  6.81273059576e-04 -3.30441055552e-04 -4.45855807991e-03  1.03101417634e-01 -3.14967555311e-03 -5.64595770993e-03 -1.70753570503e-03  2.76091337169e-04  6.69647482415e-03  2.78844455296e-03 -6.41373586712e-03  2.54203790721e-04  7.31336342649e-04 -3.11118620686e-03 -2.72908853223e-03 -3.95091424849e-03 -1.27152234413e-04 -4.72532377195e-03  3.32025225139e-03 -2.08440834093e-03 -4.39304881483e-03  7.22604497560e-04 -1.00789506811e-03 -8.54559368635e-04 -4.49831515628e-04  2.00170502012e-03 -1.09284000410e-04  6.02925337303e-04 -2.50637850215e-03  1.89816515458e-03 -2.81113878519e-03 -2.54298449011e-04  2.49953997940e-03 -5.69940418764e-04 -4.03090891206e-03  8.97706446254e-04  3.22798570359e-03 -2.47964941215e-03 -3.21431522210e-03  3.45137735961e-03 -1.25938840874e-03  3.67741366088e-03 -1.49748947617e-03  3.21779033516e-03 -4.42998082271e-03  2.29642112877e-03 -2.78050066333e-03  2.04833992031e-03  4.64093718401e-03 -1.99352055477e-03  1.39384029111e-03 -5.94374062853e-04 -5.54104587393e-04  2.99828791727e-03 -7.41506793291e-04  1.18512647772e-03  3.74683818400e-03 -3.93740357983e-03 -3.94881364753e-03 -4.01858537313e-03 -4.30657676076e-04 -3.82322602239e-03 -1.77083253238e-03 -1.63510043150e-03  1.59947910303e-03  2.94397731646e-04 -3.96786714305e-03 -5.00011085049e-03 -3.30560862070e-03  2.10365463652e-03 -1.62166537596e-04  1.45729442344e-03  1.30990835234e-03 -4.35833034335e-03 -2.13209595009e-03 -1.74237868731e-03  1.39266557237e-04  3.25196046768e-03 -5.95930207038e-03  1.23658317433e-03 -3.40060388041e-03  1.00558685674e-03 -1.58696169110e-03  8.84776275918e-04 -2.43767223223e-03  2.21831157543e-03 -2.68000845920e-03 -6.60088899921e-04  9.20051399610e-04 -3.44643386852e-03 -3.12784907771e-03  5.54074784467e-03 -6.73897083298e-04  5.85676128301e-03  6.23766191594e-03 -1.69740646999e-03 -1.14193026898e-03 -3.84896538606e-03  1.34608446415e-03  4.05132042159e-03  7.00290759774e-03  2.59473427232e-03 -1.09072370991e-03  1.66208969039e-03 -1.32869875307e-03 -2.73119203855e-04  1.29689833070e-03 -1.44133156816e-03  6.52673041905e-04  2.15845577604e-03 -5.36770120667e-04
 2.90669474489e-04  1.17044247280e-03  2.39292652751e-03 -2.42430216610e-03 -4.22914205599e-03  2.16999964949e-03  2.00319277082e-03  1.37349872030e-03  3.47793202195e-03 -5.07035364449e-04  1.95344786332e-03  3.42570656549e-03 -1.28613169806e-03 -4.30824713065e-03 -1.83248893083e-03  2.38726562227e-03  2.10085232843e-03 -2.05665041808e-03 -5.36138845567e-03  4.20043755015e-03 -3.14967555311e-03  8.77086237522e-02 -9.74908474649e-03  7.85269763168e-03 -5.81064627707e-03  1.95818904875e-03  1.31270222320e-03  1.80879084884e-03 -6.00977203112e-04 -2.40782266749e-03  6.88795667620e-04 -8.02799435565e-04  1.20722243519e-03 -2.92940493627e-03 -1.08286568865e-03  2.05250173650e-03  6.28605269161e-04  3.92820675494e-03  6.96664080231e-05 -8.73973170957e-04  2.94098675671e-03  5.86434520918e-03  8.79686333485e-04  1.25481822366e-03 -8.43318888615e-04  1.57563804165e-03 -2.94649049827e-03  4.44701021679e-03 -1.75765402457e-03 -5.61792352575e-03  1.77705461452e-03 -3.09964590134e-03  3.32211423302e-03 -9.06776729798e-04  5.01485405038e-03  9.96780904698e-04 -3.93399809240e-03  2.84815733122e-04  1.06660441691e-03  5.06812718849e-04  4.21404635910e-03 -3.54427417073e-03 -2.99779291362e-03  1.84845057644e-03 -1.22571782756e-03 -4.08409837636e-03 -2.39360384732e-03  2.04618855324e-03 -1.76585415282e-03 -3.10156032858e-03 -4.15923673430e-03  1.45316322010e-03 -1.29874961672e-03 -1.04737711458e-03  2.88733661034e-04 -7.32486826532e-04 -2.95701122846e-04 -1.64800158041e-03  1.33718288496e-03 -8.61689858664e-04  6.29844451095e-04  5.17095065846e-03  1.09800939742e-03 -4.93592149645e-03 -8.90466701152e-04  4.67719715209e-03 -4.30935933051e-04  2.72964267518e-05  4.97249310228e-04 -1.43600803754e-03  3.14247583792e-03  2.88763948158e-03 -1.37791247984e-03  1.06337908692e-03  2.75019525464e-04  1.76180209886e-03  2.61415826920e-03 -7.25514332088e-04  1.20321973201e-04  6.21996663765e-04 -1.11625008986e-04 -8.00925148542e-04 -2.71285985719e-04  2.50095389314e-03 -6.71898846173e-04  1.14489354679e-04  4.27996496612e-03  3.55461341280e-03 -2.94680217360e-03 -3.39764009671e-03 -1.85643045646e-03 -2.08402602312e-03 -1.21448405345e-05  6.71308824860e-04  2.40288690680e-03  4.39532879361e-03  7.00036815260e-03  2.03059565236e-03 -7.15994355240e-04 -4.80324577873e-04 -2.05319720775e-04 -1.62033202500e-03 -3.30221915511e-03 -7.73475846361e-04  1.34537262828e-03 -3.23576123333e-03 -2.93276585885e-03  5.76989645339e-04
-3.72140169332e-03  7.89176547076e-04  1.88697136471e-03 -8.82620228426e-04 -3.14132957409e-05  4.59281984638e-03 -3.48126434938e-03 -9.83720427225e-04 -2.04828027283e-03 -3.55964592124e-03 -4.47624718122e-03 -1.10407746133e-03 -6.79191374893e-04 -5.48280088837e-04 -1.41605895055e-03  1.64315939142e-03  9.02641266483e-04  7.73200381451e-04 -9.99375559336e-04  2.92583196008e-03 -5.64595770993e-03 -9.74908474649e-03  8.26949859993e-02 -6.22258130246e-03 -4.38813756622e-03 -2.44023483563e-03  3.20286561116e-03 -1.94586509829e-03  7.42533124196e-04 -3.16537496528e-03  9.02063028416e-04  3.55293495670e-05 -2.79779986719e-03 -3.14779523791e-03 -6.11094703026e-04 -8.59770829825e-04 -8.86357664945e-04  2.45799643436e-03 -1.90960604133e-03  6.55445908325e-04 -7.53329238590e-04  2.48045077925e-04 -5.37385594597e-04 -3.56237087653e-03  3.08708441588e-03 -1.69222700719e-03  1.06273047255e-03 -2.63144024317e-04  3.64945316372e-03  2.54900327029e-03  1.03276335947e-03  2.34619814409e-03  7.58463562390e-04 -3.43787435006e-03 -3.45854121859e-03  6.11068202021e-04  1.70700331228e-03 -1.90570395922e-04 -1.99692829754e-03 -5.38258991867e-04  5.54458726797e-04  2.43175075986e-03  1.57580663650e-03 -1.36766349899e-03  1.47022903218e-03 -8.69822602832e-04 -7.83920870403e-04 -2.16335814215e-03 -2.80824829971e-03  8.85825964235e-04 -5.00503804288e-03 -1.23496564512e-04 -6.39781426526e-04 -1.87630493432e-04  7.29752431074e-04 -1.50976101235e-03 -2.71562733008e-04 -1.85525422703e-03  1.07001458543e-04 -1.34957145330e-03 -6.14127602015e-04 -2.67417737809e-03  1.57233058214e-03  1.81095563293e-03 -5.49782344703e-04 -1.93729467238e-03  4.12624306012e-04 -1.75013614860e-03 -2.10385064859e-03 -1.93309957115e-03  3.98654422032e-03 -2.60344192288e-03 -3.19387685488e-04 -5.82376820881e-04 -7.54605042870e-04 -8.39481439809e-04  1.09625818245e-04 -8.32469452807e-04 -5.64502533583e-04  3.26717440683e-03  1.57343804469e-03 -1.00314541348e-03  5.76006655289e-05 -9.59881455705e-04 -8.54804034829e-04  6.38743699865e-04 -1.24546626284e-03  1.98119974383e-03 -1.59789248408e-03  2.81967564497e-03  2.72618476544e-03 -2.01876280453e-03  1.49550466558e-03  5.72783927349e-04 -1.81210105742e-03 -2.22889718025e-03 -1.11770282315e-03  1.91718554122e-03  1.78669318601e-03  2.16137567649e-04  3.35888288256e-04  4.55655624939e-03  1.41679769651e-03 -2.52224066049e-04  7.50097946837e-04  2.71818348238e-03  2.66815647819e-03 -3.95875751227e-04
-1.10678575321e-03  1.60486778496e-03  3.77923325993e-03 -6.44431515241e-04 -3.76591117842e-04 -7.85600132425e-04  2.53977924188e-03  2.43262062902e-03 -1.89186915781e-04  3.09466958416e-04 -1.88152541692e-03  2.48512541836e-03  4.43526244045e-03 -3.59154090209e-03 -7.54299792962e-04  3.91062116243e-03  8.89526385982e-04 -2.37168520626e-03 -6.60071944389e-04 -4.88160204797e-04 -1.70753570503e-03  7.85269763168e-03 -6.22258130246e-03  7.37455766932e-02 -7.30109174269e-04 -5.45369115771e-05 -4.38142858548e-03  1.07348708929e-03 -9.21258232311e-04  4.48347296813e-04  7.44660482101e-04 -3.36071242228e-04  2.77310841066e-03 -5.03774529194e-04  2.56558040946e-03  3.17707876715e-04  1.03404013471e-03  2.26069050977e-04 -1.22008591889e-04  1.88822621885e-03 -7.64769151585e-04  3.26639614469e-04  2.16472388235e-04 -8.69464895452e-04  8.32439908301e-04  2.21660714569e-04  2.32126498036e-05  2.73215401793e-03 -1.64102906388e-03 -2.36193288641e-03 -7.50669117985e-04 -3.56397628891e-03  3.14996671682e-03 -3.52098368166e-03  5.19030346113e-04 -5.87778876528e-04  1.09870067411e-03  7.03529357496e-04 -1.57792539883e-03 -1.88809950250e-04  1.13434036759e-03 -1.28430292029e-03 -1.44336602007e-04 -1.21396351173e-03 -1.48341736841e-03  1.40461208509e-03 -1.51416330079e-03  1.21245529700e-03 -3.90702662255e-04 -9.86497584915e-04 -5.60897643480e-04  4.56603615516e-03 -1.94177697350e-03 -8.49557291762e-04  2.33035650682e-03 -1.45334106672e-03 -4.83911316742e-04  1.74743921902e-03  1.49746875439e-03  1.63917553433e-03  2.04450615492e-03  3.22949922508e-03  8.87419892611e-04  1.10901219171e-03 -2.69090944291e-03  9.41244603612e-04 -6.55195016392e-04 -8.10984316128e-04 -1.88278109490e-03  1.85587233188e-03  8.75771691692e-04 -1.98036670669e-03 -2.75623800819e-03  5.50619128339e-04  1.10013411974e-03  4.14536171073e-04 -2.55047966173e-04  3.90205523034e-05 -3.81597365549e-04  1.14814239975e-03 -1.91132003763e-03 -1.40523562560e-03 -2.80878630775e-03  8.48667747778e-04 -2.35166707928e-03 -1.96453938571e-03  2.65777253631e-03 -4.45245659760e-04 -1.92343355762e-04  1.13921020737e-04  1.40258736439e-03 -4.39128380815e-04  1.15243938093e-03 -2.41622741988e-03 -1.13128283432e-03 -7.64142659161e-05  4.43251209723e-04  1.11826867146e-03  7.05783101608e-04 -2.64487774481e-03 -5.80247702621e-04  1.18787678741e-03 -1.15946863648e-03  1.42199895660e-03 -1.21222320823e-03 -2.26153140158e-03 -5.64024611744e-03 -1.33930346472e-03
 4.25930975123e-03 -3.48820534379e-03  1.76693143953e-03  6.28335939383e-04  9.97810380425e-04 -8.07156764085e-04 -1.71682360973e-03  6.14205145754e-04  1.44347719338e-04  2.59100426224e-03 -1.28187095445e-03  4.19850485508e-04  2.12903180636e-03 -1.00543705567e-03 -1.68984287702e-03 -7.66932298802e-05  2.07512566316e-03  6.35812550157e-04 -4.33696523309e-04 -1.29733504593e-03  2.76091337169e-04 -5.81064627707e-03 -4.38813756622e-03 -7.30109174269e-04  9.05337791699e-02 -5.83594413705e-04  3.49751353597e-03  2.00586684859e-03  1.84792997443e-03 -3.79433875625e-04 -4.60887426577e-04  1.03272270124e-04  1.33926201796e-03  4.41361053724e-04  2.95243384779e-03  8.82439914400e-04  1.44913836833e-03  1.05670645810e-03  2.28515639790e-03 -1.37821822771e-03  1.44811346120e-03  2.45101912614e-03 -6.20749822658e-05  2.06552919155e-03 -3.63316491638e-03 -7.86164155583e-04 -1.11985740699e-03 -1.11337711340e-04 -1.20724282403e-04 -4.45249883075e-04  3.51016369872e-03  1.63262235649e-04  1.52645815671e-03  5.52241327694e-03 -2.86793488654e-03  6.78348563160e-04  8.87024202970e-04  4.72401997354e-04 -1.76232853570e-03  7.57758850464e-04 -1.22096715329e-04 -1.45007180051e-03  3.11666244851e-04 -1.84604742194e-03  1.43577540335e-03 -1.77854467597e-03 -1.18297540188e-03  2.28597202584e-03  1.84313908618e-03 -1.04597517780e-03  3.63140215879e-03 -1.99727542296e-03  2.07882969996e-03  5.14384327262e-04 -2.02499351729e-03  2.21087198931e-03 -1.10869755530e-03 -3.10703861691e-03 -2.59800446362e-03  9.68223845447e-04 -6.21870343916e-04 -4.00417425635e-04  1.11948231727e-05  7.36711995825e-04  6.31606853846e-03 -1.60741696530e-03  1.38568597168e-03  9.07649212582e-04 -1.52581756614e-03  9.26959888129e-04 -2.45396754406e-03 -3.98786150277e-04  2.02230948623e-03 -7.53110573530e-04 -3.77322990575e-03 -1.24428613185e-03 -2.80542455398e-03 -1.30355643393e-03 -3.11516342312e-03  1.74595713951e-04 -9.93030664376e-05  6.82498924325e-04  1.11310002219e-03 -4.67588378928e-03  2.53747281219e-03 -8.35448603368e-04 -3.52260044259e-04 -3.87885598856e-04 -2.67082357584e-03 -1.81440308846e-03 -5.26593460180e-04 -2.77025031060e-03 -2.18775505699e-03 -2.97688178229e-03 -4.86843842415e-03 -2.73956733516e-03  2.39994669212e-03 -2.36300616936e-04  4.70165167830e-04 -4.78979828288e-03 -3.06845012323e-03 -7.84827609952e-04  1.63327057381e-03  1.39225464650e-04  2.54982029761e-03  6.80951343230e-03  4.77623874915e-03 -1.48839179841e-03
 9.04696946471e-04 -2.91394504682e-03 -2.81755146707e-04  1.68877860360e-03  1.17686217377e-03  5.74467132979e-04 -1.04814703214e-03  1.07900686841e-03  3.83405426779e-03  1.37911106146e-04 -2.01021682196e-03  4.80642950146e-03  3.29816762303e-04 -1.68400156182e-03  2.48109873934e-03 -1.32710377337e-03  2.05526040733e-03  1.41536097457e-05  1.57869750186e-05 -3.51536556467e-03  6.69647482415e-03  1.95818904875e-03 -2.44023483563e-03 -5.45369115771e-05 -5.83594413705e-04  1.00103840504e-01 -5.31963089896e-03 -4.10806725838e-03  6.34196837065e-03  2.20992641448e-03  8.37596073900e-04 -1.26071107501e-03 -8.61003569282e-04  1.63768400599e-03 -4.18909783812e-03 -9.64512351635e-04  5.04911826784e-04  1.81220627285e-03 -1.04151249195e-03  4.27796881452e-04  3.69882291561e-04 -4.93646941977e-03  1.76898468828e-03 -2.40666905766e-03 -3.06254687296e-04 -1.25264565625e-03 -3.90516660564e-03 -3.00063585095e-03  1.33629158808e-03 -1.59595367934e-03 -2.97661056160e-04  1.06119123693e-03 -1.06593065510e-03  4.23931531377e-03  6.49104682438e-04 -1.15870874655e-03  4.42383077828e-04 -1.15023902680e-03  4.21399722123e-03  2.77063908247e-03  2.35041836197e-03  3.28948099046e-03 -4.17155094751e-03  3.28336048995e-03 -1.27867121005e-03  2.50739986664e-03  9.78911576306e-04 -3.23652872316e-03  9.82794707458e-04  4.01832157739e-03  5.69259524294e-03 -5.59036966947e-03  1.24820795287e-03  8.39256193960e-04 -2.52717420532e-03  1.12730602517e-03 -1.86569893426e-04 -1.67142814275e-03 -2.25410336525e-03  2.52825856001e-03  7.57257565421e-04 -2.24987397771e-03  6.07980140244e-04 -9.67638635472e-04  6.23248217912e-04 -1.39926018021e-03 -1.56583013051e-03 -1.19519425063e-03  1.48216913396e-03  1.16887778322e-03  2.80014070694e-03 -3.81651284211e-03  7.25253510384e-04 -2.96946832623e-03  3.45540976713e-03 -2.12947881180e-03  6.19804557807e-04 -1.42863576180e-03  4.53993260624e-03 -7.70804801580e-04 -5.02673044309e-03  3.25582836044e-03  2.20540198588e-03  1.86795060364e-03 -1.83585241541e-03  1.63260057169e-03 -4.60129325089e-03  3.51186031882e-03 -1.26095665636e-03 -2.38726532748e-03  1.76267708421e-03 -8.40665205276e-04 -8.34394759599e-04 -2.88605419834e-03  1.20585400802e-03 -7.97946103482e-03 -3.45100030174e-03  6.32192316775e-03 -1.04735802895e-04 -3.06978954139e-03 -2.91054849004e-03  5.91710028260e-04 -2.07928448900e-03 -7.32651045872e-04 -5.24470736758e-04 -4.68509572611e-04 -6.51742498571e-04  2.89268075732e-03
-1.14181303725e-03 -6.39382765123e-04  4.19691897015e-03  2.81541949132e-04 -6.23810295233e-04  2.80754835249e-03 -2.18971856922e-03  3.20939820897e-03  3.26681486343e-03  2.87460195241e-03 -8.59845598064e-03 -3.45408931595e-03  1.51256218656e-03  3.63989202617e-03 -3.71684146373e-03 -1.59550950960e-04  2.08094311466e-03 -2.68711241258e-03 -5.80819797591e-04 -3.49220731375e-03  2.78844455296e-03  1.31270222320e-03  3.20286561116e-03 -4.38142858548e-03  3.49751353597e-03 -5.31963089896e-03  1.06224461709e-01 -8.53869796427e-03  3.90395893088e-03  4.71563178202e-03 -1.20944089097e-03  3.92659003356e-03 -2.21409049660e-03  1.33563641000e-03  7.18055619954e-04  3.00118405283e-03 -4.78587471799e-03  4.31248538087e-03 -5.03945329012e-03 -2.95299879497e-03  9.08496070795e-04 -3.65783447722e-05 -2.05338268723e-03  6.20254335961e-04  7.52802351801e-04  1.92717101990e-03 -1.09037394204e-03  5.97090205670e-04  5.51140510070e-04  2.88122006851e-03  3.38541670849e-03  5.92505735982e-03 -9.71874513316e-06  3.59488569868e-03  2.18858644967e-04 -2.72990889399e-04  2.26534749738e-03  5.12966601010e-03  2.57895199868e-03 -1.79117622880e-03 -4.56253358178e-03 -3.34935680415e-03  2.25776579987e-03  9.80214200137e-04 -2.23673384177e-04 -3.89133938240e-03  1.04686302824e-03  1.14196463069e-03  2.73791740950e-05 -3.15227045617e-03 -1.97948418422e-03 -2.07219424920e-03  1.73750413590e-03  6.60932055800e-04 -3.02730692722e-03 -2.83513542089e-03 -1.26063726133e-04  9.65531917446e-03  6.66316963174e-04 -4.97256844886e-03  1.83885773829e-03 -2.20718249949e-03 -4.51051754104e-03 -1.55474415481e-03  2.47180748695e-03  5.94118901972e-03  1.40128524412e-03 -3.92687184268e-04  3.52977534542e-03  6.14800545057e-03  4.44875484781e-03 -1.96374262432e-03 -1.87333924272e-03  7.41660264001e-04  1.58701061414e-03  1.83140938166e-03  4.27818015912e-04  5.45680023135e-03 -1.84237744532e-03 -3.35129572530e-03  6.60669951601e-03  7.55202118968e-04  1.69214517107e-03  1.18360094813e-03  4.44345589775e-03  3.56525319994e-03 -5.29263108210e-03  3.69095447798e-03 -1.78699062755e-03  3.26629872312e-03 -1.19379519742e-04 -4.63776506102e-03 -1.51390562922e-03 -5.43027942045e-03 -2.53936257205e-06  1.29138237843e-03  3.84235913836e-03  1.31764621790e-03 -2.47810662665e-03  6.42931401003e-03  2.97744827761e-03 -7.28138926011e-04  7.80013196779e-04 -6.33042409378e-04 -3.65958526300e-03 -2.23618645275e-03  1.06383549410e-03 -1.63160527940e-03
-4.77511837915e-03  2.19478219398e-03 -3.73858591756e-03 -2.70791860057e-03 -1.00663759145e-03 -1.83228416440e-03  6.96612538415e-04 -1.62035991850e-03  3.31777526410e-03 -1.62886100351e-03  3.56605614301e-03  2.04095196598e-03  5.48902862388e-04 -3.90469238321e-03  3.51435773385e-03 -3.48116191906e-04  1.37387366011e-04 -1.73713172979e-03  8.55419913188e-05  2.31815475714e-04 -6.41373586712e-03  1.80879084884e-03 -1.94586509829e-03  1.07348708929e-03  2.00586684859e-03 -4.10806725838e-03 -8.53869796427e-03  8.86160869129e-02  1.28927151661e-02 -9.18697739193e-03  4.98002251217e-03 -9.93417735094e-04  5.73475593387e-04  8.20817017915e-04  8.68143375445e-04 -7.29075075435e-04  9.65301525343e-04 -8.96461797109e-04  2.07807819939e-03  2.79641683495e-03 -9.54761628682e-05  2.32924297867e-03  4.99103144488e-05  3.95426871301e-03  9.71782837781e-05  1.21627253783e-03  4.08053189708e-03  4.73998189820e-03 -3.88081211182e-04 -8.46410370238e-04 -9.44284883176e-04 -1.94270808478e-03 -4.25477967923e-04 -1.14328304859e-02 -6.67648363627e-04 -6.75877514763e-04  1.43158203483e-03 -1.49650486960e-03 -4.98546207609e-03  4.19006929231e-04  1.92239047613e-03  3.45635817200e-03  2.83952717148e-03 -2.07168621636e-03  1.32146468561e-03  1.21913331315e-03  3.79078259224e-03  2.64310449632e-03  1.24216748954e-03  8.45957392644e-04 -4.62002345156e-03 -5.62291838239e-03 -1.80494653895e-03 -1.85095278369e-03  5.04438395503e-03  8.25264134906e-04  1.11007357152e-03 -2.13223004352e-03 -2.08261614497e-03 -3.16818927973e-03  1.94958012616e-03  1.20238965167e-03 -2.80984321835e-03  3.43213781687e-04  1.00618255002e-03  2.74526956775e-03  9.18050513962e-04  3.80177575162e-03  2.28295508388e-04 -1.10232982074e-03 -3.01505845211e-03  2.51065533645e-03  4.85769256341e-05  6.58771930043e-04 -3.77666398276e-03 -4.84479288071e-04 -6.20489429057e-04 -1.75709207313e-03 -4.05141699811e-03 -1.63307201533e-03 -1.08039164074e-03  1.95156476637e-03  9.96324929457e-04  5.22637575775e-03  1.20978385336e-03 -2.36241931271e-03  1.28112686262e-03 -4.06282238989e-03  1.61034325970e-03  3.87832913872e-03 -1.90117370105e-04 -2.35280399161e-03  1.07230627517e-03  2.14517601165e-03 -2.03320082657e-03  6.13194257935e-04 -2.75878123003e-03 -1.90555573438e-03 -8.18944160247e-04  1.70226010319e-03  3.12533498243e-04  2.56102072585e-03  2.91657269178e-04 -9.67087366804e-04  1.73994183065e-03  8.68551563093e-05 -1.34506985083e-03  9.49743296754e-04
-2.09484537123e-03 -5.68864375829e-04  1.58394861417e-04 -1.29923689446e-03 -7.05438537930e-04  1.78915204525e-04 -1.48575370242e-03 -1.06972714102e-03  1.41616683393e-03 -3.60931374593e-04 -5.03368746571e-04  1.52797565688e-03  1.98414057813e-04 -5.49741255797e-04 -1.63613202336e-03  3.41365931132e-03  7.59889501523e-04 -4.07447038204e-03 -2.17255990909e-03 -1.59994747631e-03  2.54203790721e-04 -6.00977203112e-04  7.42533124196e-04 -9.21258232311e-04  1.84792997443e-03  6.34196837065e-03  3.90395893088e-03  1.28927151661e-02  6.00250072551e-02  7.05620481485e-03 -1.44889697251e-02  1.70367148464e-03  1.84646835756e-03  2.47390143252e-03 -7.65379512796e-05 -7.15914871608e-04 -1.05687959049e-03  6.52700876608e-05  1.68845563531e-03  8.90183978666e-04  5.43383660999e-05 -1.14114593660e-03  1.05530306524e-03  3.68102791884e-03  6.33079265981e-04 -9.80960565681e-05  1.78661945460e-03 -2.51154827226e-03 -5.52972393335e-04 -5.24172618825e-04  9.68992912937e-04 -7.05858573354e-04 -7.34490002119e-04 -2.35297299809e-03  2.12289978574e-03  5.79890932913e-04 -5.47558134334e-04 -8.30685870351e-04  6.61468622258e-04  2.35508739629e-03 -2.89130595781e-04  1.17824672083e-03  8.77258340250e-04 -4.36728685260e-05  1.14078082946e-03  3.86815378768e-03  1.40908274232e-03  3.90558896393e-03  2.69567279200e-03 -2.06451512585e-03  4.28534451716e-04 -2.55314162490e-03 -3.66969774074e-04  3.31337266628e-04 -4.43347183322e-04  2.62256071613e-03 -9.32730664172e-04 -1.18506699442e-03 -1.62135516028e-03 -8.93365805837e-04  7.17264678491e-04  5.60490515229e-04 -2.90958130464e-03 -1.24140990682e-03  1.36495058783e-03 -6.60538162096e-04  6.66268710218e-04 -1.26106260311e-03  7.49360019732e-04  3.28668063119e-03 -1.51926959955e-03  3.55281904580e-05 -8.80063415959e-04 -4.71582384123e-04  9.98528609295e-05 -8.78845687129e-04 -2.00270695104e-03 -2.46041322244e-03 -2.95576095363e-03 -2.14702705926e-03 -8.28549783918e-04  6.83067180418e-04  1.16129976934e-03 -1.42061234000e-03 -4.98051660712e-04  7.96042924868e-04 -2.91571531110e-03  2.19287649567e-03  3.60089361254e-05 -9.36468225591e-04 -7.70163308460e-05 -8.12632239474e-04  5.82994800650e-04 -1.35969280876e-03  3.71778666454e-04 -6.68897261739e-04 -2.59106113606e-04 -7.01057521355e-04 -2.62888573827e-04  7.52900581459e-04  5.08279978390e-04  1.55876266696e-03  9.02144243983e-05 -1.21173021249e-03 -2.23388502337e-04  1.56709234310e-03 -1.73284439075e-03 -2.29710249003e-03
 6.10835299618e-03  1.22929091885e-03  8.51669167008e-03 -2.51943093517e-03  8.04863943809e-04  1.43309278922e-03 -4.70550741548e-04 -5.29106154391e-04  2.35422199925e-04  2.55595426163e-03  1.74719764879e-03 -2.22069955474e-03  5.24857630723e-04  2.42373474109e-03 -2.39081345700e-03  1.38308852386e-03  2.74388962123e-04 -1.44054989944e-03 -1.32059608781e-04  7.22979657723e-04  7.31336342649e-04 -2.40782266749e-03 -3.16537496528e-03  4.48347296813e-04 -3.79433875625e-04  2.20992641448e-03  4.71563178202e-03 -9.18697739193e-03  7.05620481485e-03  8.78165097104e-02 -1.63056077042e-02  6.79916189321e-04 -6.78706181488e-04  1.33445971287e-03 -4.06710521323e-03 -2.42665326178e-03 -2.64941141908e-03 -5.09482878055e-04 -3.55757738966e-03  1.55687073899e-03 -2.32585649489e-03 -2.47642385589e-03 -3.44652016237e-03 -3.35584931352e-03  1.03115130296e-06 -7.59102622796e-04  1.99736558556e-04 -4.32489223243e-03  4.28412429266e-03  3.03259707796e-03  2.78282476972e-03  7.03195600819e-03 -1.98756447723e-03  3.48009166532e-03 -3.75886422445e-03 -1.32273603830e-03 -1.48068486472e-04  7.70481038749e-04  2.84443301880e-03  9.96219194118e-04 -7.96409309614e-04 -6.97452214549e-04  3.32306513271e-04 -3.73399267266e-03 -1.20074408362e-04  2.67887314379e-03 -1.32091802396e-03  4.67635898724e-03  3.85593105488e-03 -3.72192504132e-04  1.18266131246e-03  1.01340558244e-03  2.10082280868e-03  8.17788761535e-04 -3.09832386362e-03  1.91048512460e-03 -3.26695342987e-03  6.00169873187e-04  3.53473510782e-03 -3.36176587289e-03  7.08202495672e-04  4.98321381118e-04 -8.62065698730e-04 -1.33790544850e-03 -3.91638231390e-03  9.69825235286e-04 -1.01048907900e-04 -2.59990148924e-04  8.91853220436e-04  2.27296832557e-03 -2.95429315150e-03  1.70052699299e-04  1.59302603532e-03  1.73069246464e-03 -9.65731174735e-04  2.73057655480e-04 -4.32514792583e-03  2.55156869779e-03  4.31861393378e-03  1.24591507683e-03  2.99200108385e-03 -1.61008836565e-04  6.20472293956e-04 -4.06292278366e-03 -2.48293941664e-04 -1.17236380703e-03  2.02159331219e-03 -7.59055679709e-04 -1.01571192090e-03 -4.12853886916e-03  4.02191990197e-03  8.89438455077e-04  2.73646942470e-03 -1.07591296880e-04  6.47398872707e-04 -4.85246964292e-04  4.57595647751e-03  2.80916465135e-03 -1.27551141998e-03 -1.96829053013e-03  1.75326887717e-04  2.91811695629e-03 -6.60612681058e-04 -2.21934551922e-04 -1.84157848953e-03  1.91194689136e-03  2.32411177398e-03  2.53016965786e-04
-4.11560216225e-03  2.25626868581e-03 -5.16018382915e-03 -2.18467284907e-04 -2.02509359609e-03 -8.94912287295e-04 -6.84430685750e-04 -8.66173182096e-04 -1.84608115746e-03 -1.58451780103e-03  1.22047155108e-03  2.73221840747e-03  2.95978246122e-03  3.00239460312e-04  4.31892349138e-03 -1.64652939979e-03 -8.63226055453e-04  5.62341835326e-04  9.59591501249e-04 -5.34080929029e-04 -3.11118620686e-03  6.88795667620e-04  9.02063028416e-04  7.44660482101e-04 -4.60887426577e-04  8.37596073900e-04 -1.20944089097e-03  4.98002251217e-03 -1.44889697251e-02 -1.63056077042e-02  7.76006010764e-02  7.66884943564e-04 -4.11062263049e-03 -5.81053384516e-03  1.95520788062e-03  1.36043894231e-03  2.07905113236e-03  1.46074038161e-03 -1.98654151378e-03  1.79878548139e-03  4.94979656691e-04  2.78305267610e-03 -1.68452261421e-03  3.69073977889e-04  3.68091716845e-04  2.12112861674e-03 -2.67211978827e-03  5.62008861676e-03 -1.53178976908e-03  8.77697239361e-04 -2.12623152728e-03 -3.12158165545e-03  1.05895539683e-03 -3.85218833248e-03 -3.55650077219e-03 -2.32798207998e-03  2.23770442880e-03 -1.14694495962e-03 -1.46497675193e-03 -2.31289741922e-03 -1.00363697990e-03  3.30108295968e-03  1.09444422202e-03 -5.77115215737e-04 -2.20009958869e-03 -1.52132650236e-03 -4.29691500668e-04 -1.27562913348e-03 -2.28604703652e-03 -3.76472939998e-04  1.45985363695e-04 -1.91199975787e-03 -2.74078128314e-04 -6.85080318344e-05  3.10480148289e-03 -1.75250311630e-03  3.13004832429e-03  4.39130142028e-03  3.69100543269e-04  2.46533087192e-03 -8.56494398417e-04 -1.55349314808e-03  3.44264732756e-03 -1.49398821493e-03 -2.72374566155e-03  3.29068540172e-03  5.47560849075e-05  1.37167117348e-03 -3.44504553961e-03 -1.17201601798e-03 -1.48959592469e-03 -8.94222040850e-04 -4.61463205327e-04  2.27707918485e-04  4.22841515314e-04  2.41186285888e-04  2.94001208681e-03 -5.59553584317e-04  8.80104494124e-04  1.93235999331e-03 -5.16477010111e-03 -4.17526106284e-04 -1.38312402154e-03 -8.23495987661e-04  5.85960016528e-05 -2.19565023971e-03  1.30149429600e-03 -2.25827983847e-03  4.23469796790e-03  2.09829446660e-03  2.43873501985e-04  1.88213207541e-04  2.20995549968e-03 -3.60325140847e-04 -1.44611910122e-04  1.88763866005e-03 -1.88026889536e-03 -4.46505519301e-04 -2.37961632943e-03 -1.43556765424e-04 -2.00140712379e-03  9.07337612710e-05 -1.40169104563e-03  1.50509973568e-03  1.62551390428e-03 -1.44047289417e-03 -2.08600912623e-03  2.41720953181e-03
-2.55682257927e-03 -2.14711527938e-03 -2.61903918030e-03  1.48767474276e-03  4.29331186988e-04 -1.22135624494e-03 -1.38519395940e-03 -1.00824350886e-03 -2.69119948533e-03  2.31292048602e-03 -1.39567215306e-03 -1.64915749823e-03 -8.37984660782e-04  1.13167560132e-03 -2.14458645292e-03  3.56675633399e-03  3.02603383214e-03  5.94902321038e-04 -1.52587176460e-03  1.16977239879e-03 -2.72908853223e-03 -8.02799435565e-04  3.55293495670e-05 -3.36071242228e-04  1.03272270124e-04 -1.26071107501e-03  3.92659003356e-03 -9.93417735094e-04  1.70367148464e-03  6.79916189321e-04  7.66884943564e-04  8.87039372309e-02 -2.91915628268e-03  4.95726307653e-03 -4.47332773985e-03  3.53060456764e-04 -6.09205177207e-04  1.19744138008e-03  2.51233298942e-03 -3.48079400719e-03  2.19674722857e-03  7.28091099799e-04  5.79458156837e-03  3.23182939882e-03  2.02292095956e-03  2.13844498380e-03 -2.87361777218e-03 -1.92587890430e-03  4.11270445231e-03  9.17276139385e-04  6.75911619736e-04  3.68342820739e-03 -3.07311070275e-03 -3.57237905600e-03 -2.61434701268e-03 -4.09037771074e-03 -3.05871016935e-04  3.54137668921e-03 -1.17837159432e-03 -2.37716931285e-03 -1.70108637119e-03 -6.42959823027e-04  1.02001708994e-03 -1.91316656264e-03 -1.43798085322e-03  2.14906959245e-03  9.50846223042e-04  2.05718263971e-04  3.83847331561e-04 -1.08088556981e-03  2.01755013685e-03 -9.53924381236e-04 -1.80899379952e-03 -9.90288802096e-04  9.02652672955e-04  3.13916404492e-03  1.71181825433e-03  2.87301572086e-03 -6.78379972568e-04 -2.38304808147e-03  2.51437569446e-03  6.41002315018e-03 -7.45891953134e-04  2.39458543009e-03 -1.58694200557e-03  4.75522173463e-04 -9.83712052162e-05 -5.88629861875e-04 -6.17690962140e-04  2.40416225028e-03  6.86067647921e-04 -7.61857101693e-04 -8.54358463737e-04 -2.84548245103e-03  7.95476920178e-04  3.08693633252e-03  2.88223425721e-03 -2.19585744515e-03  7.51898106099e-04  1.03720207292e-03 -1.92232919271e-03  9.67403589907e-04  6.11521754927e-05  4.97764059973e-04  2.52702639711e-03 -1.20962096972e-03  1.13659400218e-04 -1.82303032494e-03 -9.71512670897e-04  1.28937464696e-03  6.86257881173e-04 -2.87017338583e-03  3.07669430855e-03  1.36313125656e-03  1.87699049743e-03  1.15788959216e-03  8.21303517836e-04  3.45230252150e-03  4.94310102096e-04 -2.47655909487e-03 -8.18766608760e-04  4.51407538272e-04  7.06906619643e-04 -2.47783570280e-05  1.03038056071e-03 -1.26151170317e-03  1.12337600912e-03  2.15182221004e-04
 8.00233723566e-04  1.27971392051e-04  3.14961807883e-03 -1.25600897506e-03 -4.07960052711e-03  1.44718413857e-03  2.98378588737e-03  3.42011652317e-03 -3.02180730463e-03  2.73220081784e-03 -8.67759545047e-04 -3.27190542503e-03 -1.02007992027e-03  4.39718684804e-03  6.98584569724e-04 -2.24202597250e-03  1.13345525864e-03  1.50274219427e-03 -3.79212401040e-03  4.66596167666e-03 -3.95091424849e-03  1.20722243519e-03 -2.79779986719e-03  2.77310841066e-03  1.33926201796e-03 -8.61003569282e-04 -2.21409049660e-03  5.73475593387e-04  1.84646835756e-03 -6.78706181488e-04 -4.11062263049e-03 -2.91915628268e-03  9.34735834795e-02  1.58940637660e-02  1.50567112170e-02 -6.37259348427e-03  1.48391579809e-03 -6.55171648358e-04  2.82586836972e-03 -4.85700799527e-05 -1.00192204526e-03  1.34888640342e-03 -3.20476779252e-04  2.46965295532e-03 -1.76813657369e-03  2.81668341550e-03  3.68135408557e-03 -2.31181937593e-04 -5.69621942735e-04  1.14419212567e-03 -1.38310284951e-04 -1.99354637461e-05 -1.13209020247e-03 -1.71661282770e-03  4.29912371349e-03  8.50962040879e-04  4.59695798300e-04 -5.28687249989e-03 -4.08126758645e-03 -2.43634596505e-03 -7.89063147927e-04  3.26007489337e-03 -3.83860606575e-04  2.55530202101e-03  1.87394521627e-03 -3.50518644708e-03 -2.27241759120e-03 -1.13773294801e-03  2.27911651141e-03  8.24627750813e-04  3.58036602884e-03  2.34285360695e-03 -2.19644216346e-03  2.00227990007e-03  1.45512204438e-03 -3.50292939090e-03  1.30521742996e-03  1.96755016673e-03  3.14951085114e-03  3.50659501633e-03 -1.00475438060e-03 -8.89128788991e-04  9.94605939691e-04  2.75155318799e-03  3.18584440806e-03 -7.15359484653e-04 -1.64310807289e-04  3.71966752361e-03  3.22809900829e-03 -1.03400123095e-03 -3.19298883499e-03  3.16808332365e-03  5.78250100713e-03  4.09181640583e-03  3.95619564762e-03 -5.53408996006e-04  9.54704470362e-04  7.00753222974e-04  1.46539214878e-03  3.24404288668e-03  1.32269718389e-03  1.26025464893e-03 -7.30469723089e-04  7.06714159679e-03  1.01955929861e-03 -2.44109306946e-03  6.68880993009e-04 -4.19000533439e-03  7.45490393766e-04  1.60396415990e-05 -3.80385844688e-05 -1.06701758223e-03 -2.95337184267e-03 -1.78368896027e-03  1.27098256396e-03 -1.12150771501e-03  6.62265201030e-04 -3.56807324112e-03  2.12067532487e-05  2.82367717874e-03 -1.66980860687e-04  3.04575240802e-03  7.44531172156e-04  8.24387939784e-04  2.02036298507e-04  2.22540457042e-03 -1.75305654133e-03 -2.90045292258e-03
 3.72680868791e-03  7.20966519549e-04  3.65302722156e-03  4.20682750348e-05  9.75636146860e-04 -3.99805611963e-03  2.35130055627e-03  3.73454162376e-03 -9.63042756511e-04  5.91179373360e-04 -1.62645448357e-03 -1.58609860584e-03  4.33519070222e-04  3.42654422786e-03 -4.60641621355e-04  2.11741463290e-03 -1.66391989898e-03  8.42344285414e-04 -2.79409707408e-03  2.08775359004e-03 -1.27152234413e-04 -2.92940493627e-03 -3.14779523791e-03 -5.03774529194e-04  4.41361053724e-04  1.63768400599e-03  1.33563641000e-03  8.20817017915e-04  2.47390143252e-03  1.33445971287e-03 -5.81053384516e-03  4.95726307653e-03  1.58940637660e-02  7.53630711631e-02 -1.06334390462e-02 -1.82885776513e-02 -1.05631050506e-02  1.76263919146e-03  1.74748744478e-03 -3.21919334436e-03 -7.60833650014e-04 -2.00657712882e-03  1.74061787565e-03  1.84063957697e-03  5.84310236233e-04 -4.67532677500e-04  3.39969589197e-04 -7.35314689540e-03 -1.83933303966e-03  2.37685473064e-04  1.66725730903e-03  2.43271465908e-03 -2.22824043828e-03  1.14648310999e-03 -1.28854762028e-03 -1.19269837498e-04  4.09092925992e-04  4.79558853965e-04 -2.46199277440e-03 -1.11025321567e-03  2.47332150994e-03  3.67614615832e-04 -2.39834995200e-04  3.18501138745e-03  2.07739597725e-03  4.51208421574e-04  2.28198801578e-04  2.93288402524e-03  2.03393804917e-03  1.33060252604e-04  7.82777310146e-04  2.31523273277e-03 -8.74692716633e-04 -4.41587608101e-04 -3.48812973859e-04  1.94432064510e-03  2.40962719811e-03 -1.02904143095e-03  1.09628758478e-03 -5.79360859669e-04  1.93433420798e-03  2.64347123153e-03 -1.00281995836e-03 -7.87149558666e-04  3.26530947106e-03 -3.00539115389e-03 -1.61732305688e-03 -4.97346013173e-04  2.68229436060e-03 -1.67845495154e-03  1.99130218033e-03  3.76943190308e-03  9.01461474040e-04  2.55856366881e-03  3.77849028610e-03 -2.20296986247e-03  1.44530686714e-04 -2.09215196760e-03  2.12240036418e-03  1.53467866907e-03  2.45189996703e-03  4.91128463186e-04 -8.92806047621e-04  1.78343733606e-03  8.26439054914e-05 -3.88126115338e-04 -4.14110108746e-03  1.68901634454e-03  5.16774867162e-05 -1.95906075422e-03  7.48934850026e-04 -4.11187754174e-03 -3.66045426017e-04 -3.92390032139e-03 -1.15228848329e-03  3.24879988592e-04 -1.77294534945e-03 -1.40127154582e-03  9.36594853486e-04  4.53539328377e-03 -3.08010752083e-04  8.52989724239e-04 -4.03443824601e-03 -1.57971316954e-03 -2.17250792321e-03  3.95967414253e-03 -5.64858836131e-04 -3.09160249532e-03
-3.87082316851e-03 -3.64498941869e-03  1.30849690684e-03 -8.59786907580e-04  1.44140909650e-03  3.59366177996e-03 -1.11536011695e-03 -2.64576130649e-03 -6.42935183258e-04  1.07037096286e-04  1.10444418309e-03  1.77427805612e-03 -7.53664556070e-04 -6.44843423454e-05  6.70381255139e-05 -7.19180900176e-04 -1.24840589415e-03  2.63754217476e-03  2.40624670600e-03 -1.72297291741e-03 -4.72532377195e-03 -1.08286568865e-03 -6.11094703026e-04  2.56558040946e-03  2.95243384779e-03 -4.18909783812e-03  7.18055619954e-04  8.68143375445e-04 -7.65379512796e-05 -4.06710521323e-03  1.95520788062e-03 -4.47332773985e-03  1.50567112170e-02 -1.06334390462e-02  8.98934696181e-02  9.47057956154e-03  9.55476140962e-03 -1.97904426926e-03 -1.76754456488e-03  4.57266894744e-03 -5.90258526074e-05 -1.56722183019e-03 -3.11110385218e-03  2.05619775052e-03 -1.25267662318e-03  1.20696306558e-03  3.03002441983e-03  4.83283028124e-03  2.10524820664e-03  1.88509950559e-03 -2.29636918596e-03 -1.19170030758e-03  2.16150876037e-03 -4.89426484500e-03  3.21762039247e-03  1.95725106814e-03 -4.88186547581e-03  1.00595938571e-03 -1.89096765499e-03 -1.62182421344e-03  1.81941780900e-03 -5.95481974026e-04  1.58045481945e-03  6.58979117690e-04 -1.31665156032e-03 -1.95768237854e-03 -6.73834253326e-04 -2.69391022930e-03 -5.23220837855e-04  2.58935744434e-03  1.58970278420e-03  5.42601047864e-04 -2.58445698218e-03 -2.04009192457e-03 -5.52509873603e-04  6.43244828541e-04 -1.60701608485e-03  2.24722058421e-03  2.20987877067e-04  2.30301122500e-03 -6.26446690428e-04 -4.23315178842e-03 -1.01963149972e-04  3.05401266561e-03  1.10230409122e-04  4.03258574274e-03  1.50330841342e-05  6.14501252535e-03 -6.69240029171e-04 -1.06413058685e-04 -1.17133933932e-03 -2.90384250203e-04  6.44797312703e-04  1.42517180436e-03  8.79574022172e-04  8.39875788305e-04  8.73202205134e-05  2.08835264785e-03 -2.56953586714e-03 -2.68921437299e-04  1.32724744056e-03  2.21134235692e-03 -1.66133842368e-04  2.97370178421e-03 -9.67706637364e-05 -3.71854745785e-04  4.22709739058e-04 -2.42002704050e-03  1.17045991149e-03  1.81134181153e-03 -3.65971901473e-03  4.11827534363e-03 -1.50449188502e-03 -1.68183600146e-03 -2.21588199591e-03 -2.61787857457e-03  1.11349066664e-03 -2.46769451217e-04  5.46337061848e-04 -2.91081848488e-03 -1.01277087773e-03 -2.03995501578e-03  4.36986941039e-03 -9.73991365885e-04 -3.84267341234e-04  7.33252101164e-04 -6.41560360651e-04 -1.13202844578e-03
-8.28150131033e-04  6.65033068995e-04 -2.03353278975e-03  1.43813268663e-04 -1.34195031605e-03  1.32833732154e-03 -4.61324036679e-04 -1.72743114495e-03  9.11462156089e-04  2.45498906448e-04  2.55020843333e-03  2.72421630926e-04 -1.87710008644e-03 -3.86963658978e-05  9.41574315299e-05 -2.89071166691e-03  2.49769430024e-03  8.66305726872e-04  8.53971219287e-04 -2.83728403957e-03  3.32025225139e-03  2.05250173650e-03 -8.59770829825e-04  3.17707876715e-04  8.82439914400e-04 -9.64512351635e-04  3.00118405283e-03 -7.29075075435e-04 -7.15914871608e-04 -2.42665326178e-03  1.36043894231e-03  3.53060456764e-04 -6.37259348427e-03 -1.82885776513e-02  9.47057956154e-03  6.62575066467e-02 -1.35205930087e-02 -3.15476376207e-03 -1.12144582620e-02  4.99099544896e-04 -1.03464064311e-03  1.31365785103e-03  1.91085864276e-03 -1.31576890732e-03 -2.04218271919e-04 -2.56922298086e-04  2.78342809325e-04  2.81573187190e-03  1.94216532618e-03  1.90545808474e-03 -1.92031834922e-03 -3.78213300947e-03  1.63048399925e-03  7.24419170056e-04 -2.10306425617e-03 -2.26723382924e-03 -2.54558749871e-04 -2.46829410516e-03  2.26136681909e-03 -7.54613754083e-04 -1.69049612814e-03 -2.09884540781e-03  7.22969255642e-04 -9.82978981971e-04 -1.01168420207e-03  4.67087972125e-04 -3.23944545016e-04  1.60928033367e-04 -3.10609692950e-05  4.48417124949e-05 -3.81193532308e-05 -3.67696165650e-03 -6.50828072481e-04 -3.83014718997e-04 -1.70429767146e-03 -2.15206729668e-03 -3.02053181404e-03  2.08535362521e-03 -1.67462684584e-03 -2.84753407511e-03  1.91232912067e-03 -1.53052186614e-03 -3.38008559795e-03  1.22414978862e-03 -2.34941886456e-03  4.89688204298e-03 -3.68893395115e-05 -4.36009977394e-03 -1.43389848418e-03  6.37190113140e-04 -2.15590385216e-03 -5.11115261482e-04 -1.61908694676e-03 -3.69861205321e-03 -2.59368331710e-03  6.49310020881e-04  5.31577072035e-04  2.82133065772e-03  1.40655712108e-03 -2.60893843371e-03  3.69310626323e-04  8.47815955011e-04  1.13232325331e-03  1.23399964541e-03  8.91574643013e-04  5.93146549383e-04  9.86439087247e-04 -3.92366168140e-04 -1.71266623406e-03  9.53890228217e-05  4.36846693082e-03 -6.68586363623e-04  9.72815999497e-04  4.26303264037e-03  2.56669369380e-03 -1.97814736819e-03  1.62288161590e-03  1.05831300784e-03  9.66135812118e-04 -1.50767933706e-04  2.13521172320e-04 -1.01329364389e-03  1.51259671934e-03  5.64440830054e-04 -1.45517936988e-04 -2.83000303139e-03  2.24216124795e-04 -4.89092320258e-04
-1.18620355634e-03 -4.09206677449e-03 -3.87193703643e-03 -6.00895439501e-04 -2.69701284134e-03  2.92074220018e-03  2.15759530034e-03 -8.11312145453e-04 -2.53415633733e-03  3.63905278944e-04 -2.41352669054e-03  9.99547919410e-04  2.45028250979e-03 -5.06394805565e-03  3.36960628920e-03 -1.89734225619e-04 -3.89062038788e-03 -1.46888876364e-03 -7.12947417621e-05  2.22462493207e-03 -2.08440834093e-03  6.28605269161e-04 -8.86357664945e-04  1.03404013471e-03  1.44913836833e-03  5.04911826784e-04 -4.78587471799e-03  9.65301525343e-04 -1.05687959049e-03 -2.64941141908e-03  2.07905113236e-03 -6.09205177207e-04  1.48391579809e-03 -1.05631050506e-02  9.55476140962e-03 -1.35205930087e-02  8.90937340696e-02 -1.14010480918e-02  2.89366131890e-03  4.92736189710e-03  4.60006432428e-04  2.84050376059e-03 -2.05352995075e-03  5.12153088812e-03 -2.55825522704e-03  4.67819098373e-04 -9.37821609034e-04  5.80009234180e-03 -1.41409946779e-03 -3.07930970441e-03 -2.61977453936e-04  2.50826946547e-03 -2.00236401442e-04 -5.73106684304e-03  5.32260156802e-03  2.22120025076e-03 -2.11735947680e-03  4.36981086452e-03 -3.94742611570e-04  5.01163357669e-04  3.48146161464e-03  2.06611807229e-03 -2.08102863869e-03 -3.03995867511e-03 -6.23629326523e-04  1.18224033168e-03  1.72872830245e-03 -1.65911105386e-03 -2.55575011525e-04  3.22509964592e-03 -1.14031300477e-03  3.54510537425e-03  1.27024306943e-03 -2.14738376036e-03  2.41105336433e-03  1.24562495474e-04  1.45018635017e-04 -2.63247681837e-03 -3.28140128788e-04 -1.28865336560e-03 -1.54796127044e-03  2.31899139542e-04  1.85698270432e-03  3.30060801851e-03  3.93591156368e-03 -3.85845623827e-05  2.00768054495e-03  2.29833205349e-03 -3.69611307170e-04  1.95268285656e-03 -6.97411500686e-06  1.73592989423e-03 -1.05374289979e-03  6.51117120779e-03 -3.11322209783e-04  4.48616775107e-04  7.78463228762e-04 -9.56692076626e-04 -1.71640493376e-03  3.35467385236e-04 -3.43104901811e-03  2.16593355039e-04 -1.18731200755e-03 -6.08408278999e-04 -7.78601662141e-04  1.38817982430e-03 -2.41597451044e-03 -2.88045352006e-03  2.54565811173e-03  1.87077361800e-03 -6.05432150063e-03  3.73503728789e-03 -2.43056457119e-03 -2.79349307902e-03 -5.38437850501e-04  2.01272628910e-03 -9.22697320224e-04  2.70673716660e-03 -3.24848027263e-03 -5.16345813539e-03 -1.46434534481e-03 -1.64852866162e-03 -6.37399561305e-04  2.40707795358e-03  1.83084407905e-03 -1.26907509330e-04  1.43638234806e-03 -4.07032457526e-04
 5.45435750249e-05  2.20476665356e-03 -1.69861162198e-03  5.45399325527e-04  8.09918481585e-04 -2.17412430872e-03  1.64418519738e-03  3.58807495226e-03 -1.46520328563e-03  2.87391997155e-03 -1.64086262505e-03  1.42394274458e-03 -8.20209472914e-04  4.78461768443e-03 -8.31690763373e-04  1.60348178848e-03  4.85185799351e-04 -1.79909515093e-04 -5.68197450259e-04  1.00291282670e-03 -4.39304881483e-03  3.92820675494e-03  2.45799643436e-03  2.26069050977e-04  1.05670645810e-03  1.81220627285e-03  4.31248538087e-03 -8.96461797109e-04  6.52700876608e-05 -5.09482878055e-04  1.46074038161e-03  1.19744138008e-03 -6.55171648358e-04  1.76263919146e-03 -1.97904426926e-03 -3.15476376207e-03 -1.14010480918e-02  7.58118630444e-02  2.85471482297e-03 -9.29593032307e-03  7.24944999832e-03 -3.74812748511e-04 -3.51163893069e-03 -2.08850662517e-03  2.38017829494e-03  1.94556453588e-04 -2.96295590486e-03 -2.40072608317e-03  1.35745669458e-03 -4.58519660921e-05 -7.03456998981e-04  1.08963006834e-03 -5.67448607190e-04  4.90611661893e-03 -3.00618271397e-03 -1.20922939705e-03  8.13103178189e-04 -5.53773613482e-04  2.32227788904e-03  9.35975705665e-04 -4.37396414709e-03  1.35937651630e-04 -1.33396931822e-03  9.90458639268e-04  4.11631437097e-04 -3.35381992246e-03 -7.49967728679e-04 -7.41723080508e-04  7.77334585504e-04 -2.86875607255e-03  1.75721014873e-03  1.55955078877e-03 -2.34139534227e-04 -5.06679685173e-05 -7.82812376839e-04 -9.52217949534e-04  1.44664147156e-03  2.10880007812e-03  1.66329144467e-03  2.27220472191e-03 -2.23132172949e-03 -5.59638243995e-05  2.02722896747e-03 -3.90006176432e-03 -4.04479658765e-03  1.53128359887e-04 -2.21776462683e-03 -2.16238149267e-03 -3.99390610816e-04 -1.34087577668e-03  1.50974141179e-03 -1.09621360202e-03 -1.96065192154e-03 -6.68321007066e-04  1.61123350431e-03  8.29531007330e-04  1.28698738972e-03 -2.85297624938e-03 -6.05689262884e-04  1.08205771603e-03  6.92550955881e-04  1.51403826531e-04  5.68559798740e-04 -4.50366654792e-04 -9.69677465503e-04 -3.99312245353e-03 -3.53840979151e-04  4.69225467764e-03 -2.23223857135e-05  6.37110993813e-04  4.36093888242e-04 -1.15605903013e-03  1.96862806285e-03 -7.57941494320e-03  2.09658048005e-03  1.18105994162e-04  3.69286042428e-04  2.12248584845e-03 -1.91167098049e-03 -7.94694979352e-04 -1.21314161824e-03  1.89409609677e-03 -2.95147535215e-04 -1.83399955125e-03 -4.05501791044e-04 -3.92387063224e-03 -2.31382426984e-03  1.20396665871e-03
 6.60783956817e-03  2.79319557913e-04  3.64078689396e-03  3.56588029540e-03  2.33694327114e-03 -2.79662624317e-03  3.14333414960e-03  3.93662211974e-03 -4.51174312276e-03  1.13351940880e-04 -3.15506853428e-03  1.49932006431e-03  3.93593291243e-03  2.53766852827e-03  5.93192956958e-04 -5.30664815536e-05 -1.35823000317e-03 -1.04374225740e-03 -5.77591554071e-04  5.23528689681e-03  7.22604497560e-04  6.96664080231e-05 -1.90960604133e-03 -1.22008591889e-04  2.28515639790e-03 -1.04151249195e-03 -5.03945329012e-03  2.07807819939e-03  1.68845563531e-03 -3.55757738966e-03 -1.98654151378e-03  2.51233298942e-03  2.82586836972e-03  1.74748744478e-03 -1.76754456488e-03 -1.12144582620e-02  2.89366131890e-03  2.85471482297e-03  1.07576268223e-01  1.01180139829e-02  8.39894228315e-03 -3.38830033852e-03 -5.19164288694e-03 -1.37145730968e-03 -2.34861976969e-04  6.95427404388e-04  5.09165383825e-03 -7.98930097536e-03 -3.97513437162e-03  4.89827710280e-03  4.94267346943e-03  4.05256212129e-03 -9.49247874261e-04  2.02151402507e-04  6.75403904208e-04  4.78682983216e-05 -4.17422633207e-03 -1.74388563324e-04  4.27663083224e-03  2.98157081978e-03  1.85938427032e-03 -2.82733019023e-04  2.32089879880e-03 -1.78203509538e-04 -6.36646381155e-04  2.22423889552e-03  2.70221766513e-03 -8.18873615796e-04  5.48032007159e-04  6.99021419548e-04  1.32847941627e-03  2.67533629299e-04  2.25719991326e-03  4.97042959505e-04  2.66363496338e-03  1.55980103570e-03 -3.58289132207e-04  2.36272763659e-04 -2.38332844396e-03  1.58241198944e-04 -1.14616013845e-03  8.57562429344e-03  7.70623945739e-04  2.23460011967e-03  2.34409391242e-03 -8.00900827552e-04 -1.06162949619e-03  2.89673289299e-03  5.75365461166e-04 -1.07372681088e-03  3.80340052509e-03 -4.55428374965e-03 -5.99902930089e-03 -2.22740984188e-03 -5.01222407923e-03  3.35645743740e-03  2.85794101253e-03 -5.87312688325e-03 -6.41009652321e-03 -1.85750679339e-03  1.41307804244e-03  2.85039671505e-04  3.15893528297e-03 -4.54917891550e-03  6.28387448059e-04  1.49651370866e-03  2.35918584516e-03 -3.30842657288e-03  2.50674830409e-04 -4.73289453582e-03 -2.29244174998e-03  3.57670766405e-03  4.80004621702e-04 -3.98328889027e-04 -1.93192617558e-03 -1.30973081242e-03 -4.01089956467e-04  4.10288684835e-03 -2.63648813384e-03  8.81529759005e-04 -1.38909409593e-03 -1.97810798182e-03 -5.79742881925e-04  3.41777485684e-04 -6.10356322932e-04 -1.42102689113e-03 -1.42361663519e-04 -3.75040219951e-03
-1.97908903283e-03 -2.63768309319e-03 -1.10114380337e-03 -1.15534445686e-03  1.92219388143e-03 -1.21619525487e-03  1.50298840793e-03  2.95469649775e-03 -7.18704907931e-04 -4.57980837674e-03 -1.45385384250e-03  2.98557263854e-03  9.63052830596e-04 -3.79585552540e-03  1.23820622506e-03  2.55744638147e-04 -4.88120096406e-04  3.85741011698e-03  2.69695373129e-03 -1.51924233472e-03 -1.00789506811e-03 -8.73973170957e-04  6.55445908325e-04  1.88822621885e-03 -1.37821822771e-03  4.27796881452e-04 -2.95299879497e-03  2.79641683495e-03  8.90183978666e-04  1.55687073899e-03  1.79878548139e-03 -3.48079400719e-03 -4.85700799527e-05 -3.21919334436e-03  4.57266894744e-03  4.99099544896e-04  4.92736189710e-03 -9.29593032307e-03  1.01180139829e-02  7.55128100452e-02 -8.85797118259e-03  5.59611573832e-04 -1.14412987701e-02 -2.44273493244e-03 -1.13925303900e-03 -1.19278046720e-04  2.57796074293e-03 -3.68386836530e-03  4.72208018208e-03  4.09042548452e-05  3.56641871197e-03  5.22094920874e-04  6.78800250417e-04  3.21589437990e-03  1.56555247695e-03 -5.51504762812e-04  4.66214426824e-04 -1.62232108395e-03  1.21474215820e-03 -1.49718807999e-03  5.06633522761e-03  4.56155961425e-04 -2.90221373965e-04 -2.44642714500e-03 -1.56831707785e-03 -1.29400454170e-03  4.07966067954e-04 -1.02285490681e-03 -2.59901771929e-03  4.01971454592e-03 -1.62275538390e-03 -3.25460751100e-04  1.05361922231e-03 -1.64195772570e-04  1.36560969780e-03  3.80321814652e-04  5.31847000697e-04 -5.76117743469e-04  5.41321243843e-04  1.72614213797e-03  4.20040853792e-04 -1.66373875464e-03 -4.23853316412e-05 -3.58314595329e-05  2.52377459010e-03  7.31728163599e-03  1.65685531746e-03  3.31025621683e-03 -6.01035605231e-04 -1.15111554104e-04  2.28298080223e-03  2.80647602873e-03  2.00176143001e-03  2.06275434662e-03  1.44159317438e-03 -6.39509004966e-05  2.34995989870e-03 -1.32621085106e-03  1.90818104947e-03 -1.62671350676e-03 -8.98009071424e-04 -2.57903814984e-04 -8.97959914943e-04 -3.84384505538e-03  8.39109024020e-04  1.15919356268e-03 -3.55893225309e-04 -4.25458810984e-03  2.37879798479e-03 -7.16096201578e-04  6.47596244305e-04  1.49619992406e-03  4.66309739325e-04  4.03605365419e-03 -1.13891062470e-03 -3.55355771480e-03 -2.65036093428e-03  2.37534873532e-03  8.50412890720e-04 -3.14587529557e-03 -2.34674690180e-03 -6.41327997693e-04  7.71355737605e-04 -7.93011033806e-04 -1.49857453496e-03  2.07438306399e-03  7.29251710869e-04 -2.66050682392e-03
 9.32891522393e-04  4.21227717200e-04  7.34634754188e-04 -2.03857542394e-04  7.08016224296e-04 -2.06231955613e-03  5.38618545190e-04  1.39209027828e-03 -1.73657533382e-03  1.05683481873e-04  1.41143291363e-03 -1.49009245730e-03 -1.75511334862e-04  1.96689524962e-03 -3.75720551790e-04 -6.35431326955e-04  9.51868951108e-04  1.07623288373e-03 -9.72019679599e-04 -7.71122737341e-05 -8.54559368635e-04  2.94098675671e-03 -7.53329238590e-04 -7.64769151585e-04  1.44811346120e-03  3.69882291561e-04  9.08496070795e-04 -9.54761628682e-05  5.43383660999e-05 -2.32585649489e-03  4.94979656691e-04  2.19674722857e-03 -1.00192204526e-03 -7.60833650014e-04 -5.90258526074e-05 -1.03464064311e-03  4.60006432428e-04  7.24944999832e-03  8.39894228315e-03 -8.85797118259e-03  4.90084119559e-02  7.55546835703e-03 -1.72633846444e-03  3.67716500575e-03  1.35881030862e-03 -8.88534039256e-04 -6.57801503063e-04  1.06128622727e-03 -2.50005076017e-03  8.65068676209e-04 -1.54120739163e-03 -1.54952284037e-03  3.43658230390e-04  8.38703068165e-04  2.31484737655e-03  9.44660431133e-04 -3.63358977672e-03  2.26817540289e-03  6.00777549035e-03  4.07180353700e-03 -8.00745600290e-04 -1.32347511132e-04  8.83903900923e-04 -8.14207392136e-04 -1.61019873549e-03 -1.42000338394e-03 -1.62155145506e-03 -1.13716881506e-03  4.88151005495e-04 -4.10243904783e-03  1.24662929235e-03  1.50075974500e-03 -8.73684851382e-04 -7.52801056115e-04 -9.90286936781e-04 -8.46655968598e-04  6.57604593690e-04 -3.23502133568e-04  1.50325613311e-03  5.52646128759e-04  1.36647358463e-03  1.32961714216e-03 -3.10517476275e-04 -1.50776058475e-04  3.06591278341e-04 -1.02090216906e-03 -8.40059309235e-04  8.45058491031e-04  1.10048435291e-03  5.30349073475e-05 -1.18191356678e-03 -5.24113256826e-04 -3.18721592134e-04 -2.96731219975e-04 -8.22378152201e-04  2.20743079497e-03  9.25915492682e-04  2.92027583379e-04 -3.04476724330e-05 -1.56026714168e-03 -2.25432690357e-03  1.56250150693e-03 -3.31796110942e-04  5.35398427514e-04 -8.01093062398e-04 -1.63513117251e-03  2.55473748317e-03  1.64899372672e-03 -1.10372090571e-03 -4.24824850128e-04 -9.62303992624e-04 -1.36105081294e-03 -8.98298620196e-04 -9.19463552120e-04  1.84471700928e-03  9.96380450703e-04  2.69551526466e-03  5.53442388450e-04 -2.11876553109e-03  3.26387167215e-04 -1.14852633015e-03 -3.12803607403e-03 -2.56167508423e-04  2.37695823822e-04 -7.48601602535e-05 -3.79297888142e-03 -7.73709749943e-04  3.81485411207e-04
-2.76282515925e-03 -1.78572193999e-04  1.40929488566e-03  3.36759801674e-03  8.16360309148e-04 -2.04629395498e-03  3.35189684222e-03  1.25653994455e-03  3.23563602287e-03 -3.25706529998e-06  7.73304288904e-05  2.97629374874e-03 -1.33324480982e-03 -3.77623589474e-03 -3.07172774861e-04  4.35614510940e-03  1.09066209558e-04 -5.00794190230e-04 -6.00408314701e-03  1.82184740725e-03 -4.49831515628e-04  5.86434520918e-03  2.48045077925e-04  3.26639614469e-04  2.45101912614e-03 -4.93646941977e-03 -3.65783447722e-05  2.32924297867e-03 -1.14114593660e-03 -2.47642385589e-03  2.78305267610e-03  7.28091099799e-04  1.34888640342e-03 -2.00657712882e-03 -1.56722183019e-03  1.31365785103e-03  2.84050376059e-03 -3.74812748511e-04 -3.38830033852e-03  5.59611573832e-04  7.55546835703e-03  8.90142396411e-02 -9.72711344010e-03  2.83984410126e-03  5.91792341226e-04  1.63720535149e-03 -4.51187069376e-04  2.25580647717e-03  4.99079798343e-04 -6.58184557405e-04  3.26013290698e-04  7.45130798321e-04 -6.64521900425e-05  5.52810780461e-03  3.82761636741e-03 -8.22673969008e-04 -1.86541239758e-03  2.12724386313e-03  3.02523262835e-03  1.31310891550e-04  1.50636956641e-03  4.39993055974e-05 -1.87402064904e-04 -1.53511825270e-04  2.51334599482e-03 -1.79861012677e-03  1.69058194540e-03 -5.96157630629e-04 -6.45621608276e-04 -8.84090233961e-04 -1.27085605028e-03  4.69795431729e-03  5.04523124581e-04 -1.98107531605e-03 -2.01348689103e-03 -1.52367109747e-03 -4.52223787473e-04  4.34414646905e-04  2.45667510883e-04  3.17882370079e-03  1.89352160212e-03 -4.00791107924e-03  1.01491623355e-03  2.46754727053e-03 -8.79682745235e-04 -3.27052589138e-04  1.15468798964e-04  2.13581063935e-03 -5.12233443419e-05  9.69501977041e-04 -4.15477935123e-03 -1.38231140348e-03  2.16499284392e-04  1.11998404405e-03 -7.63608288924e-04  1.22399830518e-03 -5.53534064350e-04 -3.46681451097e-03 -4.06391259297e-03  1.80315310116e-03 -1.53431374651e-03 -1.16287505200e-04 -1.28818494920e-03  1.71942320374e-03  1.72740086568e-03  1.20023220201e-03  1.15515661443e-03  3.68540729622e-03 -4.84481901267e-05 -7.11557584490e-04  7.89023615860e-04 -2.93549745103e-03 -1.94188543873e-03  2.00053578018e-03  2.93991194359e-03  2.28312807994e-03  1.87677223933e-03  8.11515508149e-04 -4.81571509950e-03 -3.97400569817e-03 -2.74320087187e-03 -2.65780495839e-03  1.98037636331e-04  1.00909115926e-03  9.32234383755e-04 -7.95495727362e-05 -9.33776573678e-04 -1.61297279983e-04
-3.10287796780e-03 -9.60281344760e-04  2.03528728283e-03 -1.79215936373e-03  1.00740251153e-03 -1.37569211780e-03 -5.81851549062e-04 -1.22603644190e-03  2.67537889370e-03  4.13412889568e-03 -2.62414211344e-04 -8.49460376806e-04  1.40555815782e-03  3.39929346177e-03 -4.05133593932e-04 -4.76682041222e-03  3.57586801760e-04 -2.22812619322e-03  5.04901250177e-04 -5.20684370335e-04  2.00170502012e-03  8.79686333485e-04 -5.37385594597e-04  2.16472388235e-04 -6.20749822658e-05  1.76898468828e-03 -2.05338268723e-03  4.99103144488e-05  1.05530306524e-03 -3.44652016237e-03 -1.68452261421e-03  5.79458156837e-03 -3.20476779252e-04  1.74061787565e-03 -3.11110385218e-03  1.91085864276e-03 -2.05352995075e-03 -3.51163893069e-03 -5.19164288694e-03 -1.14412987701e-02 -1.72633846444e-03 -9.72711344010e-03  9.41658175129e-02  7.36964423187e-03  5.21109027760e-03 -2.98014542081e-03 -5.63837386991e-03 -5.44036906213e-03 -7.04067288374e-04  7.32979871966e-04 -5.15660735888e-04 -1.55425422579e-03 -1.66639721122e-03 -4.52700984764e-03 -8.79834003648e-05  3.44461016870e-03 -1.51428619163e-03  2.78452736912e-03  3.91262452382e-03  2.24863439022e-03  9.69705847328e-04 -5.23492912818e-03 -5.83697938511e-04 -1.85373299901e-03 -3.72840092571e-03 -1.99075098584e-03  9.48884728457e-04  3.06208105767e-03  3.07827994164e-03 -1.74681160147e-03 -3.29429201434e-03 -2.13095424943e-03 -4.23994178052e-04  1.96464471545e-03  1.53513884587e-03  2.19395637541e-03  8.92054754623e-04 -1.31343523242e-04 -2.02652822363e-03 -2.33599870741e-03 -2.91135746582e-04  3.01480025710e-03  8.93485465154e-04  1.06564193934e-04  4.21986297365e-03 -5.26710200486e-03 -9.73210063802e-04  1.40619605347e-03 -1.61991252832e-03 -1.88087264496e-03 -1.61855886377e-03  2.28488503544e-03  3.31811959680e-03  9.16421694738e-04 -5.33692633215e-04  1.10512591164e-03 -4.54798882580e-03 -4.88867855234e-05 -2.63064013756e-04 -5.64386857549e-04 -1.41427421738e-03 -6.88413001720e-04 -1.30954305688e-03  1.53793739976e-03 -6.79744169799e-04  2.17134741556e-03  8.17268511897e-04  2.87000192054e-03 -3.26652876100e-03 -1.35102022888e-03 -3.17618853573e-04 -1.15471559186e-03  1.18657250382e-03  3.49476250946e-03  1.40455187147e-03  2.63773919416e-03 -6.91891593001e-04  2.35158435777e-03  1.84816663302e-03  1.33819722972e-03  4.64615069922e-04  1.06977469470e-03 -2.41059576809e-03 -2.84175233288e-04 -1.21016217184e-03 -1.81107342689e-04 -5.72735593499e-04 -2.77725188256e-03
-5.30739354148e-03 -3.49009688631e-03 -1.86661078128e-03 -4.46216002063e-03 -6.72419769059e-07 -6.76402166771e-03  3.92704676277e-03 -1.48867180340e-03 -4.47306501950e-04  4.02178225888e-03  1.86453145742e-04  1.00776770245e-03  2.35336134710e-03  1.10515762597e-03  2.87912510661e-03 -3.94506961635e-03  4.45236570493e-04  2.62757963470e-04 -8.73286707702e-05 -2.91863498079e-03 -1.09284000410e-04  1.25481822366e-03 -3.56237087653e-03 -8.69464895452e-04  2.06552919155e-03 -2.40666905766e-03  6.20254335961e-04  3.95426871301e-03  3.68102791884e-03 -3.35584931352e-03  3.69073977889e-04  3.23182939882e-03  2.46965295532e-03  1.84063957697e-03  2.05619775052e-03 -1.31576890732e-03  5.12153088812e-03 -2.08850662517e-03 -1.37145730968e-03 -2.44273493244e-03  3.67716500575e-03  2.83984410126e-03  7.36964423187e-03  8.97699249397e-02 -2.14504425821e-03  4.73117103656e-03  2.15763173064e-03 -6.48681940431e-04 -3.66932252117e-03  2.31506914272e-03 -1.25064166210e-03  8.58458361212e-04 -2.82318256133e-03 -2.41787877123e-03  8.28741552730e-04  1.40350285642e-03 -3.23898805421e-03  7.75960242944e-04 -2.20546238517e-04 -1.21995156194e-03 -3.09072827904e-03  3.90888165497e-04  4.23718830682e-04  3.09714371098e-04 -6.55195795081e-04  1.11959111761e-03  2.73768310509e-03  1.72402718615e-03  4.23703119656e-03 -1.67289783381e-03  3.86973305945e-03 -1.00634998806e-03 -1.72723199514e-03 -2.19327242412e-04  2.20357089213e-03  5.13372596857e-03 -3.73062253808e-03 -4.46919156407e-03 -1.94095647235e-03  3.06242088467e-03  1.84673520295e-03  2.76061408060e-04  1.14786354908e-03  1.29486288706e-03 -4.75203025635e-03 -4.28899063841e-03 -6.88027912371e-04 -2.48522834855e-03  1.58543505853e-03 -1.76094216046e-03  1.11689950474e-03 -2.21633258848e-03 -3.34594888854e-03 -7.11075405362e-04  4.53174925868e-04  3.77127406137e-04 -8.57069382932e-04  1.76122898335e-03  5.86596939155e-04 -1.46902006488e-03 -1.32891190057e-03 -9.93717583851e-04  5.68693563929e-04  1.18514636131e-03  8.25437480533e-04  1.45699645958e-03 -6.15033221450e-04  9.05495765365e-04 -1.03717211887e-03 -2.86330526269e-04  1.48964089687e-03  4.04992360671e-04 -2.80640011185e-03 -2.55594682527e-03 -5.21293069939e-04 -4.16419011517e-04  2.37548131679e-03 -2.27523317117e-03  4.67383422111e-04  3.50170379521e-03 -3.58155691058e-03 -1.38667370087e-03 -1.55885925092e-04  1.69059228626e-03  7.42382806297e-04  3.84915556799e-03 -1.08020502186e-03  6.62709798569e-04
 1.26334751099e-03  3.63575142982e-03 -1.26628398150e-03 -3.60453003184e-04  7.52618505055e-04 -4.53002541698e-04 -5.71057863498e-04  2.10345973785e-03 -1.52250741813e-03  6.90129039319e-04 -3.25748481616e-03 -5.42941386007e-04  8.54092299279e-04 -1.42519100048e-03 -1.36287145584e-03  3.69221963435e-03 -6.91607973871e-04 -4.37445059544e-04 -4.33201878266e-04 -4.18229323004e-04  6.02925337303e-04 -8.43318888615e-04  3.08708441588e-03  8.32439908301e-04 -3.63316491638e-03 -3.06254687296e-04  7.52802351801e-04  9.71782837781e-05  6.33079265981e-04  1.03115130296e-06  3.68091716845e-04  2.02292095956e-03 -1.76813657369e-03  5.84310236233e-04 -1.25267662318e-03 -2.04218271919e-04 -2.55825522704e-03  2.38017829494e-03 -2.34861976969e-04 -1.13925303900e-03  1.35881030862e-03  5.91792341226e-04  5.21109027760e-03 -2.14504425821e-03  6.42963011740e-02 -7.21543062115e-03 -4.17144664212e-03 -3.81018014401e-03 -4.75318707761e-03  9.52740530167e-04  4.51833461296e-04  4.65742524367e-04  4.18558291300e-04  1.02456956076e-03 -2.50350221357e-03 -1.88540287314e-03  1.27575409255e-03  1.60170803605e-03  3.27800122942e-03  1.67545262023e-03 -1.13964296579e-04 -2.97936004380e-03  2.22407302161e-04 -4.40982161147e-04 -9.16331698708e-04 -1.20701620353e-03  6.66456812517e-05  5.08801719318e-04 -5.80129845556e-04  6.39442923270e-04 -1.77705059279e-03  1.71686026973e-03  1.41730629289e-03  1.11688866114e-04 -2.08194454281e-05  1.40724494983e-03 -9.68290042278e-04  1.44548713619e-03  3.38039286711e-03  7.54137293142e-04 -7.82283607365e-04 -1.92162481212e-03  8.94288844081e-04  3.03744786706e-03 -1.14113477458e-03 -2.14027252219e-03 -1.04092944884e-03 -9.58405953385e-04 -5.90481177570e-04 -7.61580864094e-04  1.27194184771e-03 -1.67998842956e-03 -3.41366180674e-03 -4.65348208912e-04  2.48331628098e-03 -9.78131604204e-04 -2.03860224988e-03  8.57584501089e-04 -1.68887422129e-03 -6.89825433867e-04  2.54032261877e-03 -8.47677453264e-05  9.55080741810e-04 -1.30716292423e-03  1.82421462417e-05  4.48207180146e-04  3.19161374700e-03  7.27064930551e-04 -7.00812601406e-04  2.34661473419e-03 -6.12016908377e-05  1.01975829139e-03 -1.87411865029e-04  1.88467469637e-03 -2.85363755376e-04  1.73807514495e-04 -4.15064084836e-04 -9.09428391901e-04  1.38127023603e-03  2.22424927997e-03  1.47261833917e-04 -2.50794484561e-03  6.04586380389e-04 -2.72074627871e-03  4.27840674806e-04 -1.05326029358e-03  1.31327022718e-03  1.14332754137e-03
 1.12960294498e-03  1.35321319844e-03  1.93776843416e-03  9.91778061743e-05 -1.79981054332e-03  1.37008374727e-03  6.61309345195e-04  5.20933178246e-04 -1.98753129524e-03  1.27016849013e-03  9.72223473206e-04 -2.12869274827e-03 -4.03323448134e-04  7.38776712464e-04  1.10609277781e-03 -1.13041747307e-03  6.10031464469e-05 -4.53200324464e-05 -3.43831771870e-04  3.53031736884e-04 -2.50637850215e-03  1.57563804165e-03 -1.69222700719e-03  2.21660714569e-04 -7.86164155583e-04 -1.25264565625e-03  1.92717101990e-03  1.21627253783e-03 -9.80960565681e-05 -7.59102622796e-04  2.12112861674e-03  2.13844498380e-03  2.81668341550e-03 -4.67532677500e-04  1.20696306558e-03 -2.56922298086e-04  4.67819098373e-04  1.94556453588e-04  6.95427404388e-04 -1.19278046720e-04 -8.88534039256e-04  1.63720535149e-03 -2.98014542081e-03  4.73117103656e-03 -7.21543062115e-03  5.26019442367e-02  3.78258925878e-03  3.63253432454e-05  5.90511713545e-03  3.08398039522e-04 -1.09460881395e-03 -1.50925928115e-03 -4.62157332070e-04  1.35638540383e-03 -1.28834021362e-03  2.38144888227e-04 -1.14534056237e-03 -1.17912290607e-03 -5.84951403569e-04 -1.81879551063e-03 -8.83384197882e-04  2.98920785215e-03 -8.27775346235e-05  4.59555931732e-04  7.90693376357e-04 -1.49866179860e-03 -4.31152683814e-04  3.76133976649e-04 -1.07689509225e-03 -1.38332803187e-04  2.00454823286e-03  1.37671742913e-05 -6.05990000693e-04 -1.31167661492e-03  1.31891795762e-03 -5.05341519774e-04  1.89979415921e-03 -1.18995338618e-04 -2.74762238835e-04 -5.70592110006e-04  1.53835655040e-03 -2.86331756355e-04 -4.69400623542e-05  4.32946490052e-06 -7.78086992009e-04 -2.14651683959e-04  1.73801429285e-03 -1.40799001883e-03  2.28208829780e-03 -2.37187424125e-04  1.71639968369e-04 -1.04217555960e-04  1.77897226588e-04  5.70937805379e-04 -1.78619549343e-03 -3.24946863131e-04  2.00108507006e-05 -5.62091455955e-04 -4.09782319897e-04  1.20888229626e-03 -2.43766550006e-03  6.76427497908e-04 -3.10209394573e-04  1.02973438431e-03  7.79823391414e-04  2.56798190471e-03 -3.14255423501e-03  9.95602510749e-04  1.24136829280e-03 -1.47125479159e-03 -6.82347133294e-04  1.71188792904e-03  4.21176936614e-06  2.72034216151e-04  9.58356402019e-04 -1.89970609613e-03  2.14715797642e-04  1.06990283855e-03 -2.72100184634e-04 -3.68745255451e-03 -1.01082925018e-03  5.34653152479e-04  1.13866050058e-03  6.38852661682e-04 -1.45558699175e-04 -2.37852823958e-03 -6.62671021588e-04 -1.87044443112e-03
 6.61639980081e-03 -3.30087399683e-04  4.52051534258e-03  1.99235298930e-03 -6.26829894177e-04 -2.43075292818e-03  3.69861606519e-03 -3.69780236472e-04 -1.98074153650e-03  1.14312807234e-03 -1.26894683158e-03 -1.42915442961e-03  1.22581102489e-03 -4.87599247808e-04 -2.25238146898e-03  5.27985154717e-03  1.92488555257e-03  1.27455764637e-03 -4.13769399960e-05 -1.09924896164e-03  1.89816515458e-03 -2.94649049827e-03  1.06273047255e-03  2.32126498036e-05 -1.11985740699e-03 -3.90516660564e-03 -1.09037394204e-03  4.08053189708e-03  1.78661945460e-03  1.99736558556e-04 -2.67211978827e-03 -2.87361777218e-03  3.68135408557e-03  3.39969589197e-04  3.03002441983e-03  2.78342809325e-04 -9.37821609034e-04 -2.96295590486e-03  5.09165383825e-03  2.57796074293e-03 -6.57801503063e-04 -4.51187069376e-04 -5.63837386991e-03  2.15763173064e-03 -4.17144664212e-03  3.78258925878e-03  1.00824260499e-01  3.25891408246e-03  1.05526554663e-02  1.30261238631e-02  3.12908754870e-03  2.67828266408e-03 -9.74686446804e-04 -2.34195457713e-03  1.35690304165e-03 -1.19789164488e-03 -2.66880506534e-03 -4.05609593434e-03 -1.48435529724e-03  1.35554255239e-03 -2.95701368346e-03  1.72164112517e-03  1.93905825588e-03  3.16814188443e-03  5.85313358809e-03  2.01067944436e-03  1.01914771764e-04 -9.05543439241e-04 -2.13973251769e-03  2.11334119485e-03 -1.30484555352e-03 -1.67968206585e-03  1.54586940597e-03  2.21471449075e-03  7.75452677387e-04  8.34877390314e-03 -2.40131963254e-03 -4.43249254296e-03  3.25539111163e-03 -2.26634231118e-03 -7.72561630440e-04  2.71500831257e-03  5.33917729086e-04  2.03952329742e-03  1.58554390220e-03 -2.66702153728e-03 -7.39135629228e-04 -1.55753673745e-03 -2.01198530138e-03  1.97718227303e-04  3.05433935211e-03  1.38090939299e-03 -3.74626173574e-03 -8.86483701937e-04  1.25331039429e-03  1.76477829770e-03  2.83655644192e-03 -1.61084754846e-04 -5.50713956687e-03  2.44205490957e-04  1.21409105430e-03 -1.15444543835e-03 -6.88138931103e-04  1.57320549827e-03  3.31789314341e-03  1.80053772973e-03 -1.81904234477e-03 -3.56504987272e-04 -1.11185752974e-03 -1.90826708039e-03  1.16688875906e-03  1.69672026985e-03  6.33470056309e-04 -2.07854047767e-03  2.54963933596e-05 -1.01824725218e-03 -1.84808084711e-03 -3.77571861459e-04  2.63141445396e-03 -5.31038584509e-03 -2.87227601694e-03 -1.39900631000e-03 -3.86466915159e-04 -3.53506445092e-04  1.32681335925e-03 -3.57306626896e-04  4.47156870476e-04  1.07718707060e-03
-3.70878562921e-03  7.76876431359e-04 -1.51109797391e-03 -5.22906727691e-03 -6.55241593055e-04 -1.30011517800e-03  4.71670774142e-04 -1.64080629135e-03  3.97278579527e-03 -8.19917081840e-04 -1.44812715328e-03  1.94615491927e-03  1.89896221673e-03 -1.26076841213e-03 -3.24339192941e-03 -1.62594883207e-03  4.37391565628e-03 -1.54365449828e-03 -4.12728908473e-03  1.12662586199e-03 -2.81113878519e-03  4.44701021679e-03 -2.63144024317e-04  2.73215401793e-03 -1.11337711340e-04 -3.00063585095e-03  5.97090205670e-04  4.73998189820e-03 -2.51154827226e-03 -4.32489223243e-03  5.62008861676e-03 -1.92587890430e-03 -2.31181937593e-04 -7.35314689540e-03  4.83283028124e-03  2.81573187190e-03  5.80009234180e-03 -2.40072608317e-03 -7.98930097536e-03 -3.68386836530e-03  1.06128622727e-03  2.25580647717e-03 -5.44036906213e-03 -6.48681940431e-04 -3.81018014401e-03  3.63253432454e-05  3.25891408246e-03  1.09772129957e-01 -1.76259100227e-03 -7.78574407232e-03 -5.56387325400e-03  1.19678136806e-03  8.45653956954e-04 -6.88827556286e-03  7.16294246010e-03  6.06348366858e-04 -5.89179743294e-04 -3.94040448207e-03 -2.47407944497e-04  8.07748502005e-03  1.86433361791e-03 -2.58516938147e-03  2.76755830895e-03  1.14162807693e-03  3.16250054367e-03  1.57878823100e-03  1.36752512734e-03 -5.14901941009e-03 -7.96429127971e-04 -2.15278466068e-03 -3.08283116566e-03 -6.28044302466e-04 -1.78599388299e-03 -3.51215613041e-03 -1.60762288752e-04  5.11710534032e-04 -6.17312012868e-03 -5.92090348642e-03  1.64260339632e-04 -2.31204717470e-03  2.56573067440e-04 -2.28594661845e-03 -3.58890750047e-03  2.49261088831e-03 -6.86169607567e-03  3.67222896258e-03  4.68364984472e-03  1.44204295353e-03 -1.25844702270e-03  2.16446647927e-03  1.73393746786e-03 -3.94804980076e-03  3.38945581494e-03 -3.76183850536e-03 -2.19426163225e-05  8.28615994501e-04  4.09850245584e-03  1.68150971024e-03  3.77014015044e-03 -1.15466012731e-03 -8.10759061794e-04  1.96084052582e-03 -2.16488789503e-04  1.20518614253e-03  5.37322352311e-04  3.33800209432e-03  3.76889220424e-03 -1.28748644519e-03 -4.18271138097e-03 -7.11740264686e-03  5.03629954260e-03 -4.36736033807e-03  1.40036319198e-03  4.55972983381e-03 -2.38754595935e-03 -1.41600563554e-04 -3.25001152387e-03 -5.29070449906e-03  1.46146809365e-04 -5.09308415458e-03  3.12799538129e-03  3.81661693128e-04  1.54864208046e-03 -6.71463547187e-04  8.56565380007e-05 -5.68586578339e-03 -2.68974464878e-03 -6.45220276168e-04
-4.27417115135e-03  1.56594427669e-03  2.31117670697e-03  6.81314095848e-03  4.54197765325e-04  1.58556885812e-04  5.30281017992e-04 -2.23616681834e-03 -4.33216780919e-03 -5.15076586034e-04  3.21244120737e-03 -2.98796413496e-03 -6.52338202647e-03  1.91469622246e-03  1.09393433272e-03  2.88101953843e-04 -4.01958983407e-04  1.56825840506e-03 -4.78809634126e-03 -6.33451426759e-04 -2.54298449011e-04 -1.75765402457e-03  3.64945316372e-03 -1.64102906388e-03 -1.20724282403e-04  1.33629158808e-03  5.51140510070e-04 -3.88081211182e-04 -5.52972393335e-04  4.28412429266e-03 -1.53178976908e-03  4.11270445231e-03 -5.69621942735e-04 -1.83933303966e-03  2.10524820664e-03  1.94216532618e-03 -1.41409946779e-03  1.35745669458e-03 -3.97513437162e-03  4.72208018208e-03 -2.50005076017e-03  4.99079798343e-04 -7.04067288374e-04 -3.66932252117e-03 -4.75318707761e-03  5.90511713545e-03  1.05526554663e-02 -1.76259100227e-03  9.27452102501e-02 -8.78276105836e-03  4.49662782591e-03 -4.15058648765e-03  1.68874338597e-03  5.50342786648e-03  2.65657837081e-04 -1.44840883223e-04 -3.06992798500e-03 -2.63641611924e-03  2.16261502212e-03  1.47714218302e-03 -3.03516240003e-03  1.40002954169e-03 -7.28152164966e-04 -3.64723673032e-03  2.39697236372e-03  4.25343258498e-03  2.10735808189e-03  2.43669112952e-04  1.67916018715e-03  3.00376692932e-03 -8.38257802761e-04 -2.64518625743e-03 -2.10398756410e-03 -8.93738229288e-04  4.29979652878e-03 -4.82101369144e-03  8.37007756666e-04  5.96916356531e-04  3.06082332951e-03  1.65468678770e-03  2.22609100713e-03  4.07786370627e-03  7.91769791949e-04 -8.80909895571e-04 -1.28049086532e-03 -2.24586838758e-03  1.95749110645e-03 -1.76696785551e-03 -1.05760514242e-03 -2.35729937902e-03  5.32894605663e-03  2.77728878061e-03  4.91635431033e-03  9.11204806076e-04 -1.40228786375e-05 -1.31453054192e-03  1.14613540618e-03  2.93186088422e-04  2.59665834326e-03 -1.53824214766e-03 -1.86832058817e-03  1.71311528206e-03  4.10177471258e-04 -2.39294112375e-03 -2.05199310901e-04  4.12962387983e-03 -2.87626618546e-03  6.22621064167e-04  1.43429717762e-03  2.29854113570e-04  2.70591401915e-04  2.60134229534e-03  4.52281850398e-04  3.72518050992e-05 -8.44895252603e-04 -1.67529706408e-03 -3.57036071368e-03  2.07463050511e-03 -2.20112880021e-03 -4.70276359577e-03  4.98062151243e-04  2.19150722814e-04  1.62266059110e-03 -2.44784055864e-03 -5.59754807240e-04  2.21728447239e-03 -2.35665200262e-03  2.34383199496e-03
-2.19347853959e-03  2.31296248801e-04 -3.23760226627e-03  8.16505447810e-04 -1.99380785462e-03  3.85923402118e-03 -1.58118002488e-03 -9.53792337746e-04 -2.60313897644e-03  2.09845542625e-03 -2.48192984502e-03 -1.64569885973e-03  2.97750562083e-03  9.14613880501e-04 -1.48673115427e-04 -1.83581756438e-03  2.76353981591e-04  4.03344152785e-03  3.27332452764e-04 -2.96154229324e-03  2.49953997940e-03 -5.61792352575e-03  2.54900327029e-03 -2.36193288641e-03 -4.45249883075e-04 -1.59595367934e-03  2.88122006851e-03 -8.46410370238e-04 -5.24172618825e-04  3.03259707796e-03  8.77697239361e-04  9.17276139385e-04  1.14419212567e-03  2.37685473064e-04  1.88509950559e-03  1.90545808474e-03 -3.07930970441e-03 -4.58519660921e-05  4.89827710280e-03  4.09042548452e-05  8.65068676209e-04 -6.58184557405e-04  7.32979871966e-04  2.31506914272e-03  9.52740530167e-04  3.08398039522e-04  1.30261238631e-02 -7.78574407232e-03 -8.78276105836e-03  9.07908008369e-02  1.16885731038e-02  5.45249290451e-04 -2.99335189434e-03 -1.57465016896e-03 -4.81478359426e-03  8.30912927961e-05  1.39338008835e-03 -1.25552025553e-04  1.74663575659e-03 -1.73519259878e-03 -3.34643149266e-04  3.34898533660e-03  2.49477137675e-03  1.63327014140e-03  2.06776673310e-03  9.82713461142e-04  2.62581892610e-04 -2.91886187115e-03 -3.19874116009e-03 -5.63111740194e-03  1.11211336275e-03  2.52166901353e-03  1.45341183044e-03 -2.98605345455e-04 -2.68912773244e-04  7.35869120434e-03  5.07632073280e-05 -1.16848899340e-03  1.42466017005e-03 -2.82896624221e-04  2.83275138280e-04 -4.46178449323e-04  7.06444762902e-04 -1.56511571425e-03  1.83237382803e-03 -1.31089034193e-03 -3.82666857758e-03  2.53526130102e-03  1.62775568535e-03  1.63464470422e-03 -5.17038602614e-03 -3.62837709495e-03 -5.11835634802e-04  7.37802697289e-04  3.07682578859e-03  1.65167620098e-03  1.62358908945e-03 -1.72741262748e-03  2.83093503227e-04 -5.20987995998e-04 -2.61965969704e-03 -4.54112890091e-03 -1.49078496020e-03 -7.95597037369e-04  1.55368290941e-04 -1.78216871491e-03  4.77994955934e-03  4.40940429399e-03  2.33829464647e-03  6.09487037772e-03 -1.09933569696e-03  7.93346097871e-05 -6.24508706582e-04  3.13688210161e-03  9.49689901296e-04  1.64990010442e-03  3.51608672057e-03  6.87219025004e-04 -5.92102784000e-04  1.76235126547e-03 -1.53482369285e-03 -1.09456171854e-03 -6.21665566680e-04  1.74504801915e-03  1.15187616455e-03  1.66880690967e-03  2.54766296598e-03  1.84170697925e-03
-9.31528258655e-04 -2.85302388651e-04 -1.95769592444e-04 -1.25445596680e-03 -2.06347883129e-03  1.93531503858e-03 -1.34438363649e-03 -1.06634156922e-03 -3.77474552972e-03 -2.46420977181e-04 -1.42739320567e-03  1.07366923576e-03 -1.02444109016e-03 -1.75379958493e-03 -1.30565920680e-03 -2.72979144761e-04 -1.27463925389e-03  7.85058175781e-04 -1.04887028240e-03  2.32949230421e-03 -5.69940418764e-04  1.77705461452e-03  1.03276335947e-03 -7.50669117985e-04  3.51016369872e-03 -2.97661056160e-04  3.38541670849e-03 -9.44284883176e-04  9.68992912937e-04  2.78282476972e-03 -2.12623152728e-03  6.75911619736e-04 -1.38310284951e-04  1.66725730903e-03 -2.29636918596e-03 -1.92031834922e-03 -2.61977453936e-04 -7.03456998981e-04  4.94267346943e-03  3.56641871197e-03 -1.54120739163e-03  3.26013290698e-04 -5.15660735888e-04 -1.25064166210e-03  4.51833461296e-04 -1.09460881395e-03  3.12908754870e-03 -5.56387325400e-03  4.49662782591e-03  1.16885731038e-02  6.05139778533e-02  1.02304293075e-02  3.36479420919e-03  8.49857298564e-04 -1.20676302753e-03 -7.96074018853e-04 -9.85200338522e-04 -5.78206142691e-04  6.08978024466e-05  4.86310476311e-04  2.63033917434e-04  1.59591046615e-03  1.62553547490e-04 -2.90002289959e-03 -1.56764961842e-03  1.13509167023e-03 -1.39428238464e-03  1.27755044000e-03 -1.94629045108e-03 -1.27791200653e-03 -4.74106579237e-03  1.81880842369e-03  2.51205370932e-03  6.54931913458e-04 -9.34960003944e-04  3.21297131300e-03 -1.28483370989e-03  1.36183374728e-03  1.55720568285e-03  5.93359158279e-04 -6.44889208896e-04  6.46194392933e-04  1.43294150777e-03 -1.02607222995e-03  3.37496132322e-03 -6.33138978978e-04 -1.95662282047e-03  3.28819918186e-03  4.41904456282e-04 -9.41647895148e-04  1.23217245076e-03 -2.45298581611e-03  5.32473046165e-04  4.05614413801e-04  3.28390231029e-03 -3.37271607221e-04  1.09278627067e-03 -3.44030485068e-03 -2.51086163230e-03  4.90292798178e-04 -2.86422987629e-03 -1.61115653970e-03 -3.74020564465e-04 -8.73788558032e-04  1.23183101744e-03  1.52588596868e-03  6.90568827951e-04  5.56628909767e-04  2.60328590177e-03  3.80894626077e-03  8.78459092615e-04  1.39666224222e-03 -3.61656137743e-04  1.79507984858e-03  2.32587832527e-03  2.11463614504e-03 -4.66971719141e-04  1.16265065903e-03  7.40561333263e-04 -1.52350410403e-03 -1.85459087274e-04  5.95418313417e-04 -5.47471965708e-04 -2.28949332077e-04  5.45596818962e-04  2.36648642609e-03  2.22075286246e-03  1.31886361725e-03
 7.96526953660e-05 -3.50131627006e-03  2.01902976056e-03  1.30244263007e-03  2.57708674153e-03 -1.80663227713e-03  5.85683278069e-04 -8.79416755555e-04 -4.29324308223e-03  3.36261937020e-04  3.64132126000e-03  3.34030054137e-03  1.46727135408e-03 -3.46908439287e-04 -6.46490758820e-05 -5.11441963082e-04  3.78432729108e-04 -1.03568455334e-03  3.46533535124e-04  2.09974413294e-03 -4.03090891206e-03 -3.09964590134e-03  2.34619814409e-03 -3.56397628891e-03  1.63262235649e-04  1.06119123693e-03  5.92505735982e-03 -1.94270808478e-03 -7.05858573354e-04  7.03195600819e-03 -3.12158165545e-03  3.68342820739e-03 -1.99354637461e-05  2.43271465908e-03 -1.19170030758e-03 -3.78213300947e-03  2.50826946547e-03  1.08963006834e-03  4.05256212129e-03  5.22094920874e-04 -1.54952284037e-03  7.45130798321e-04 -1.55425422579e-03  8.58458361212e-04  4.65742524367e-04 -1.50925928115e-03  2.67828266408e-03  1.19678136806e-03 -4.15058648765e-03  5.45249290451e-04  1.02304293075e-02  9.08462494372e-02 -2.04829692778e-02 -1.23989768789e-03 -8.31072501098e-04 -1.37416929483e-03  3.45836913679e-03  1.29399174211e-03 -3.40794494472e-03 -1.12906265265e-03 -3.08567507018e-04  1.66524410427e-03 -2.76878846658e-03  1.93051815872e-03 -3.40915523166e-03  1.94420161739e-03  8.02425575865e-05  1.47464771477e-03  9.52879832207e-04  6.66332892458e-04  2.57409972860e-03 -6.01737437400e-04  4.34391541836e-03  8.16114764263e-04 -6.56077396308e-03  5.04904304743e-03 -2.68151964025e-03  3.08122046657e-03 -2.32364100695e-05 -3.88143179334e-03 -5.81750107979e-04 -6.52206266295e-04  6.71030978088e-05 -1.33806864958e-03 -1.81784139003e-03 -3.51382714320e-03 -2.15613771747e-03  4.44986749408e-03 -3.27948147713e-04  3.41797367783e-03  1.81898681248e-03  1.79066556774e-03 -2.09467430080e-03  1.97463487289e-03  4.24293738855e-03  2.96074187382e-04  2.88307345226e-03 -2.94459010567e-04  5.81343356569e-05 -2.08050283640e-04 -5.60359116691e-03 -1.96584971145e-03 -2.56533492085e-03 -3.35315012299e-04  1.57499969154e-03 -9.54208860162e-04 -1.07289532792e-03  4.52310263984e-04 -8.49821992697e-04 -3.59772908044e-03  2.28424221569e-03  5.95562775864e-04  3.16713132931e-03 -3.44184974963e-03 -3.46972171851e-03 -5.26220122639e-03 -2.31684011698e-03  1.20843148123e-03  1.43226311100e-05 -2.51474762588e-03 -3.81349301435e-03  5.12961985061e-03 -4.03663913795e-03  4.48001129864e-04  7.85335871385e-04  4.26564626624e-03  8.81967029482e-04  1.66244192316e-03
 1.48418856749e-03  9.07610812128e-05  5.52839417256e-04 -4.26201445595e-04 -7.24006055960e-05 -1.64171912728e-03  2.55210079933e-04 -9.75400043866e-04  7.45513688942e-04 -1.99752334269e-03 -3.01572539882e-03 -5.00130205809e-04 -2.94708649670e-03 -2.32531832349e-04  1.73918973000e-04 -3.07695119251e-04 -7.31275968057e-04 -1.29914261026e-04  7.27113277125e-04 -1.24585773188e-03  8.97706446254e-04  3.32211423302e-03  7.58463562390e-04  3.14996671682e-03  1.52645815671e-03 -1.06593065510e-03 -9.71874513316e-06 -4.25477967923e-04 -7.34490002119e-04 -1.98756447723e-03  1.05895539683e-03 -3.07311070275e-03 -1.13209020247e-03 -2.22824043828e-03  2.16150876037e-03  1.63048399925e-03 -2.00236401442e-04 -5.67448607190e-04 -9.49247874261e-04  6.78800250417e-04  3.43658230390e-04 -6.64521900425e-05 -1.66639721122e-03 -2.82318256133e-03  4.18558291300e-04 -4.62157332070e-04 -9.74686446804e-04  8.45653956954e-04  1.68874338597e-03 -2.99335189434e-03  3.36479420919e-03 -2.04829692778e-02  5.78255525375e-02 -5.22668222087e-03  6.13693387694e-04 -5.97769607702e-04 -3.14888092440e-03 -6.82590513982e-04  1.55132492048e-03  1.22747350361e-03  1.31457757130e-03 -7.89152381295e-04  1.37029340476e-03 -8.51261876125e-04  3.00806578578e-03 -2.09417189248e-03  1.10340564720e-03  1.00997268762e-03  8.17653227002e-04  4.57565105318e-04 -5.74361279275e-04  2.06966955670e-04 -1.68625503833e-03 -6.06934810785e-04  1.59720251765e-03 -6.34304600734e-04 -1.55992008631e-04 -1.08241553686e-03  2.41663510363e-03  3.97356185329e-04 -6.31599516910e-05 -7.09091048513e-04 -1.03070727339e-06  3.65002708926e-03  3.79196302605e-03 -4.86305170934e-05 -1.90760603323e-03 -7.52301121608e-04 -1.69332787815e-03 -1.38882055768e-03 -7.29849945685e-05 -2.30568930229e-03 -1.10955660909e-04 -5.77286975701e-04 -4.30502967028e-04 -1.34570309557e-03 -9.74489501922e-04 -3.62751675315e-03 -1.56762211984e-04 -5.82256420359e-04  2.22422405837e-03  1.78226595184e-03  1.15972907955e-03  6.14251855282e-04  1.05257888233e-03  2.32513431239e-04 -4.36886050268e-04  1.20477585504e-03  6.74628923453e-04  1.41081917670e-03 -6.75803944946e-04 -1.42017246441e-03 -2.46841693348e-04  3.44782352190e-04  2.77646599433e-03  2.39025685608e-03 -7.26919305638e-04 -9.88170934372e-04  9.29911085420e-04 -6.32201564477e-04  1.41723187727e-03 -2.74182025966e-03  1.82751302965e-03 -1.35653886693e-03  2.64743597040e-03 -4.92573405821e-04 -4.34888308255e-04  4.85270388776e-04
-7.01582427555e-04 -3.44126451037e-03 -6.23320457560e-04  5.42468004874e-03  2.50217796859e-03 -4.88229211077e-04 -1.07019651525e-03 -1.38122767220e-03  6.46382422410e-03 -7.96800423329e-04  1.03715985432e-04 -1.07304187852e-03 -4.51181420742e-03  7.23306113960e-03 -3.98972730832e-03  6.79627556542e-04  1.84092043466e-03  3.20059503972e-03 -1.76144921710e-03  1.53457651288e-03  3.22798570359e-03 -9.06776729798e-04 -3.43787435006e-03 -3.52098368166e-03  5.52241327694e-03  4.23931531377e-03  3.59488569868e-03 -1.14328304859e-02 -2.35297299809e-03  3.48009166532e-03 -3.85218833248e-03 -3.57237905600e-03 -1.71661282770e-03  1.14648310999e-03 -4.89426484500e-03  7.24419170056e-04 -5.73106684304e-03  4.90611661893e-03  2.02151402507e-04  3.21589437990e-03  8.38703068165e-04  5.52810780461e-03 -4.52700984764e-03 -2.41787877123e-03  1.02456956076e-03  1.35638540383e-03 -2.34195457713e-03 -6.88827556286e-03  5.50342786648e-03 -1.57465016896e-03  8.49857298564e-04 -1.23989768789e-03 -5.22668222087e-03  1.08515376491e-01  3.67968914763e-03 -4.78694229626e-04  3.89095793562e-03 -1.13841193035e-03  4.05564445276e-03  2.70105355993e-03  4.92253973136e-03 -3.95074615531e-03 -2.66292690420e-03 -3.44351859943e-03 -4.09710598193e-03 -4.92455721049e-03  7.67365919911e-04 -3.96272900006e-03 -1.70574092670e-03  6.83458437766e-04  1.83121138185e-03 -1.21982315603e-03 -1.69183119570e-03 -1.00957005093e-03 -1.85499880073e-03 -2.76559034719e-03  9.04535545257e-04  7.98861329631e-04 -9.51100168931e-04  3.32290339669e-03 -2.81861572647e-03  2.04013881018e-03  9.51386848061e-04 -9.41109220431e-04  5.87068598397e-03 -4.70035470623e-03 -1.00266067516e-03  2.34032873756e-03  1.03609875177e-03 -4.22542497746e-04 -1.31924054965e-03 -1.06628648771e-04 -3.69846865766e-03 -5.49207476895e-04 -1.77007965639e-04 -3.70635615537e-03 -5.01407700195e-03  1.27516918800e-03 -6.20249558895e-04  1.66365127031e-03  9.93930704077e-04 -1.74560809051e-03  2.48718167763e-04 -8.59649882367e-03  2.59052285673e-03 -1.08889812621e-03 -1.31901905253e-03  1.58256350344e-03 -3.87866469985e-04 -2.80188736720e-03 -1.83190382878e-03  3.17302740098e-03 -1.35239097864e-03  6.04799672983e-04 -2.88844567551e-03  1.56811036460e-04  3.11101217338e-03 -3.04198844140e-04  1.65605536267e-03  4.05405325872e-04  2.28493263421e-03 -1.07427177225e-03  3.67261265047e-03  1.24708233546e-03 -3.75974344246e-03  3.58046633069e-04  8.36446349421e-04 -1.31118354852e-03
-6.93147004442e-03  2.39740921372e-03  1.60172597782e-03 -8.09978289474e-04  6.27479280363e-04 -4.99840797503e-04  1.25763223389e-03  1.84772875556e-03  4.01030059674e-03  9.41867108571e-04  7.53774259639e-04  2.82312648997e-03  3.07141271517e-03 -2.39468583782e-03  1.00528079403e-03 -2.02831524214e-03  8.42723114628e-04 -1.05581709292e-03 -1.50933446578e-03 -9.27055289838e-04 -2.47964941215e-03  5.01485405038e-03 -3.45854121859e-03  5.19030346113e-04 -2.86793488654e-03  6.49104682438e-04  2.18858644967e-04 -6.67648363627e-04  2.12289978574e-03 -3.75886422445e-03 -3.55650077219e-03 -2.61434701268e-03  4.29912371349e-03 -1.28854762028e-03  3.21762039247e-03 -2.10306425617e-03  5.32260156802e-03 -3.00618271397e-03  6.75403904208e-04  1.56555247695e-03  2.31484737655e-03  3.82761636741e-03 -8.79834003648e-05  8.28741552730e-04 -2.50350221357e-03 -1.28834021362e-03  1.35690304165e-03  7.16294246010e-03  2.65657837081e-04 -4.81478359426e-03 -1.20676302753e-03 -8.31072501098e-04  6.13693387694e-04  3.67968914763e-03  8.71686354129e-02  1.19571721778e-02 -3.84483680593e-03  4.77157110449e-03  1.38478398692e-03 -1.03540492677e-03  1.63365513496e-03  1.14131147018e-04 -3.54655651786e-03  4.18703938945e-03 -1.17900597913e-03 -1.17628372102e-03 -7.95589624158e-04  2.22376727587e-04 -6.05651997997e-04 -3.38726617326e-04 -1.85717045189e-03 -1.96874044811e-03 -9.52226673938e-04  2.18848564337e-04 -5.30844042789e-04 -1.36879491638e-03  1.94487266317e-03 -9.70609949751e-04  3.37471200237e-03  4.57984625855e-03  2.26514384304e-03 -2.00249542648e-03 -5.96644341861e-04  2.25314366063e-03  6.40511265773e-03 -7.13756918132e-04 -2.26296240379e-03  3.89334679763e-04  2.04081480184e-04  1.89593052575e-05  3.89783347350e-03 -1.50089483166e-03  2.64441151809e-03 -8.78108012245e-05  2.06937262190e-03  1.62475647019e-03  3.13579643656e-04  1.60519089854e-04 -2.22937931607e-03 -1.67957872813e-03 -3.29919006209e-03  3.94864837484e-04  3.46777751542e-04 -3.18148494710e-04  5.98137027554e-04 -5.13983855325e-04  6.41572167727e-04  4.94666144001e-04 -7.28771169403e-04 -1.89946129493e-03  2.91695721760e-03 -1.12628775848e-03  2.40867851120e-04  2.70125137336e-03 -4.23554213137e-03 -1.04734931264e-03 -2.24857924034e-03 -1.47543335477e-03 -1.83783266673e-03  6.63019151517e-04  1.98426859259e-03 -1.72523110318e-03  2.37838301767e-03 -5.06282019821e-04  3.46926707213e-03 -4.48920629024e-04 -1.71637482204e-03 -1.69309049887e-03
-1.65860551303e-03  6.13246799846e-04  1.44901719857e-03 -2.12996016145e-03 -1.10204286466e-03  3.12138927628e-04 -5.69906132399e-05 -3.18395957724e-03  3.01672781257e-03 -6.19569963055e-04  2.56715906252e-03  4.80157482150e-04 -9.63825289157e-04  9.76291885954e-04 -8.48163818387e-05  9.12838191604e-04 -2.68452313461e-03 -2.19195622732e-03 -7.00170837602e-04  1.47403675525e-03 -3.21431522210e-03  9.96780904698e-04  6.11068202021e-04 -5.87778876528e-04  6.78348563160e-04 -1.15870874655e-03 -2.72990889399e-04 -6.75877514763e-04  5.79890932913e-04 -1.32273603830e-03 -2.32798207998e-03 -4.09037771074e-03  8.50962040879e-04 -1.19269837498e-04  1.95725106814e-03 -2.26723382924e-03  2.22120025076e-03 -1.20922939705e-03  4.78682983216e-05 -5.51504762812e-04  9.44660431133e-04 -8.22673969008e-04  3.44461016870e-03  1.40350285642e-03 -1.88540287314e-03  2.38144888227e-04 -1.19789164488e-03  6.06348366858e-04 -1.44840883223e-04  8.30912927961e-05 -7.96074018853e-04 -1.37416929483e-03 -5.97769607702e-04 -4.78694229626e-04  1.19571721778e-02  5.64073223043e-02 -4.42767507857e-03  8.18285712977e-03  4.13810235948e-03 -7.26049965468e-04  1.06732225608e-03  2.95935874521e-03 -5.36429849830e-04  2.34104507704e-03  1.51756593290e-03  2.04506174867e-03 -6.71790693290e-04  1.71352848932e-03  6.12998348877e-04 -3.34356629236e-03 -1.30197711646e-04  1.38997492675e-04 -7.36207621426e-04 -5.54215924419e-04  6.51099831177e-04 -2.58731288653e-03 -2.36979198046e-04 -1.35384364032e-03  9.85314154723e-04 -5.15209575919e-06  1.46323801062e-03 -1.19218713318e-03 -3.71603262889e-04 -1.18676071065e-03 -1.47702496540e-03  2.41144604272e-03 -5.91099757493e-04  1.29082391667e-03 -1.36533174721e-03  8.58033441011e-04  9.69757758229e-04 -3.71879673069e-04  1.25880750533e-03 -1.81701028286e-03 -1.12007783766e-03  1.28476116776e-03 -1.56810760353e-03 -1.02124447743e-03 -2.01351989062e-03 -6.06003952588e-04 -2.30963755685e-03 -1.29755594662e-03 -8.62183988657e-04  8.29241785983e-04  5.42796285990e-04  2.11879292106e-03 -2.19115091871e-03  3.09057195103e-03 -1.82539622335e-03  4.63302937485e-04 -2.67585874669e-03  5.22490234722e-04 -5.32067116229e-04  7.12965354069e-04 -6.52621634109e-04  1.89861149360e-03  3.35802155838e-04 -1.83477997238e-03 -2.12814832676e-03 -1.33909955915e-03 -4.53018906620e-04 -1.44668527931e-04  8.00571751433e-04  1.16796097442e-03 -4.48586081284e-04  7.70631125192e-04  3.86835992318e-04 -1.18020882057e-03
-5.80240343382e-03 -7.99519157169e-04 -5.71465239827e-04  8.10850531574e-04  1.85845750596e-03  3.39145921826e-05 -2.45154172654e-03  2.81771771913e-04 -1.23600910417e-03 -1.22400411133e-03 -4.38902131178e-03 -1.10618337740e-03  1.24491937229e-03 -3.76796814079e-03 -9.76316344671e-04 -1.81511544069e-03  5.35011550589e-03 -4.86176541840e-04  1.52796983344e-04  1.48511796062e-03  3.45137735961e-03 -3.93399809240e-03  1.70700331228e-03  1.09870067411e-03  8.87024202970e-04  4.42383077828e-04  2.26534749738e-03  1.43158203483e-03 -5.47558134334e-04 -1.48068486472e-04  2.23770442880e-03 -3.05871016935e-04  4.59695798300e-04  4.09092925992e-04 -4.88186547581e-03 -2.54558749871e-04 -2.11735947680e-03  8.13103178189e-04 -4.17422633207e-03  4.66214426824e-04 -3.63358977672e-03 -1.86541239758e-03 -1.51428619163e-03 -3.23898805421e-03  1.27575409255e-03 -1.14534056237e-03 -2.66880506534e-03 -5.89179743294e-04 -3.06992798500e-03  1.39338008835e-03 -9.85200338522e-04  3.45836913679e-03 -3.14888092440e-03  3.89095793562e-03 -3.84483680593e-03 -4.42767507857e-03  6.89116534215e-02  2.32634399152e-03 -1.04795238863e-02 -1.04144592406e-02  6.74785829394e-04 -1.78779654778e-03  1.38203726463e-03  2.37393322870e-04  2.55203984985e-03  1.65688503310e-03 -3.02576658083e-04  7.00008365761e-04 -2.73065913437e-04  6.35906498076e-04  4.64503863068e-04 -2.30461852443e-03  4.36537204164e-03  2.18544101575e-03 -2.43615909327e-03 -1.12652256380e-03 -2.16670688332e-03 -1.93970340608e-03 -6.85568491264e-05 -9.57986860298e-04 -6.54285459740e-04 -1.74409436778e-03 -9.82267755443e-04 -1.54767801414e-05 -3.28036465682e-03 -2.87855600289e-04  1.72389406811e-03  1.19249030080e-03  2.27356243870e-03  9.46857960735e-04 -8.65400051612e-04  4.95358677212e-04 -1.79921216056e-03  1.58908413923e-03  6.29081177177e-04 -1.59145835541e-04 -1.92898719686e-03  3.40864689671e-03  2.43452356843e-03  1.66750635370e-03  1.36426380941e-03 -1.73440162639e-03  4.71933278191e-04  1.82195393334e-03  1.30018081742e-03  1.05855836756e-03 -1.82485712936e-03  7.47135940275e-04  2.24546610870e-03  1.55695941954e-03  5.04513269150e-03 -2.32838598475e-04  2.88009464397e-03 -1.61209387068e-03 -9.12466426321e-04 -2.71713870734e-03 -2.62169519306e-03 -2.75871531709e-03  1.11851859012e-03  3.23008852385e-03  1.52851934733e-03 -1.20746209299e-03  9.96321411431e-04 -2.65649219416e-03 -7.54991429171e-04  1.75727760726e-03 -1.29626242107e-03  4.27606431151e-04
-2.57029022964e-03  3.90844243281e-03  1.54766990538e-03 -1.94268233990e-04  4.09823731150e-04 -3.41519998673e-03  1.21185121567e-03  1.33348758468e-03  3.22575116007e-03 -2.90186177978e-03 -3.05853134717e-04 -1.19701777346e-04 -5.97753499831e-04  3.15903532653e-03 -5.13729407893e-04  2.25870745206e-03 -3.23725445407e-03 -6.76389125008e-04  3.17713329589e-03 -1.74963759672e-03 -1.25938840874e-03  2.84815733122e-04 -1.90570395922e-04  7.03529357496e-04  4.72401997354e-04 -1.15023902680e-03  5.12966601010e-03 -1.49650486960e-03 -8.30685870351e-04  7.70481038749e-04 -1.14694495962e-03  3.54137668921e-03 -5.28687249989e-03  4.79558853965e-04  1.00595938571e-03 -2.46829410516e-03  4.36981086452e-03 -5.53773613482e-04 -1.74388563324e-04 -1.62232108395e-03  2.26817540289e-03  2.12724386313e-03  2.78452736912e-03  7.75960242944e-04  1.60170803605e-03 -1.17912290607e-03 -4.05609593434e-03 -3.94040448207e-03 -2.63641611924e-03 -1.25552025553e-04 -5.78206142691e-04  1.29399174211e-03 -6.82590513982e-04 -1.13841193035e-03  4.77157110449e-03  8.18285712977e-03  2.32634399152e-03  9.03865215348e-02  1.16166401579e-02 -6.50416327404e-03  2.31961753932e-03 -3.25711436626e-04  6.47012787642e-03  9.33836876379e-05 -2.62126933953e-04 -1.39638172890e-03  3.73366807300e-04 -1.60099826341e-03 -1.17437972020e-03  3.27860461333e-04  2.52202794899e-03 -3.73681927094e-03 -9.76207057145e-04 -2.88825090334e-03  6.46547561518e-04 -6.58064555294e-04  9.10463464977e-04 -1.49038674234e-03  5.49147525141e-03  5.96526182425e-04  1.53363645978e-03 -2.04781302561e-03 -2.02187572899e-03 -2.79565649738e-03 -1.12968706300e-03  5.74092214364e-03  1.22339245948e-03  2.92998953810e-03 -1.44543680084e-03  1.99672655517e-03 -4.15912365990e-03  4.12906608792e-03  1.35286842806e-03  1.86503560741e-03 -2.12942585972e-03  2.57518927805e-03  3.10444616876e-03  1.59814675135e-03 -3.40111843966e-04 -1.16499326720e-03 -7.46644197352e-03 -1.95863463442e-03 -4.12000813351e-04 -4.47341257674e-05 -1.03493191910e-03 -2.21934212239e-03 -2.88946915314e-03  9.81875659554e-04 -1.94468162278e-03 -1.03637281066e-03 -3.30048888304e-03  6.55120577426e-04 -3.69576120258e-04 -3.42539825247e-03 -5.49330297373e-04  2.52871645541e-03 -5.79844558098e-05  1.42191950811e-03 -1.82635233059e-03 -2.56591204867e-03 -1.27939779356e-03 -2.83007604050e-03 -4.32013696481e-05  2.13806799633e-03  1.92048667419e-03 -1.94120309099e-03  2.80967986382e-03 -2.15101308538e-04
 3.44182165034e-03  3.06575036150e-03  2.53730336461e-04  1.87674485023e-03 -3.28637609658e-03 -1.02420134296e-03  2.68894292516e-03  5.55705499902e-04  7.61199471326e-03 -2.41626145187e-03 -3.03512965592e-04  3.78818260654e-03 -2.59492321519e-03  1.86061787208e-03  2.47382300510e-03  2.45221266457e-04 -5.64651673176e-03  1.46210439626e-03  3.64933136368e-03 -4.85644358139e-03  3.67741366088e-03  1.06660441691e-03 -1.99692829754e-03 -1.57792539883e-03 -1.76232853570e-03  4.21399722123e-03  2.57895199868e-03 -4.98546207609e-03  6.61468622258e-04  2.84443301880e-03 -1.46497675193e-03 -1.17837159432e-03 -4.08126758645e-03 -2.46199277440e-03 -1.89096765499e-03  2.26136681909e-03 -3.94742611570e-04  2.32227788904e-03  4.27663083224e-03  1.21474215820e-03  6.00777549035e-03  3.02523262835e-03  3.91262452382e-03 -2.20546238517e-04  3.27800122942e-03 -5.84951403569e-04 -1.48435529724e-03 -2.47407944497e-04  2.16261502212e-03  1.74663575659e-03  6.08978024466e-05 -3.40794494472e-03  1.55132492048e-03  4.05564445276e-03  1.38478398692e-03  4.13810235948e-03 -1.04795238863e-02  1.16166401579e-02  8.84509719786e-02  1.77216577488e-02  2.27200939545e-03  5.76518051322e-03  2.16010299637e-03 -4.37830822646e-03 -1.06468766895e-04  1.47605152239e-03  4.59655085813e-03 -1.37090471033e-03  3.88777827259e-03  1.06857491811e-03 -5.70977423059e-04 -3.36170313469e-05 -1.05958683621e-03 -1.60565805056e-03  3.67738897009e-03 -7.63845506823e-04  1.02353450596e-03  2.06727011868e-03  4.05804224424e-03 -2.17582509786e-04 -3.61956045878e-04 -1.27738481242e-03  3.82191963890e-03  1.60838103682e-03 -1.28796380777e-03  3.84369159882e-03  8.29327081758e-04 -1.50268177481e-03 -2.99473622677e-03 -3.08604012799e-04  1.69821064407e-03 -1.39287784477e-03 -1.11535255000e-03 -2.39106058144e-03  1.10187693521e-04  2.35545432534e-03  3.46507059801e-03  7.52224005184e-04  3.49147495853e-03 -1.27590359426e-03 -1.92160925544e-03 -1.98628378483e-03 -9.70710288585e-05  3.52245791551e-03 -2.61711582943e-03 -3.95977572381e-04 -2.58687229178e-03  1.90448006882e-03 -2.02182045380e-04  4.02834459004e-04 -2.49871166624e-03  4.97065708745e-03 -1.85792042917e-04  2.09757901076e-03 -9.67704876714e-04  9.01325615085e-04  5.42437391844e-03 -5.60363103079e-04  2.40453796826e-03 -1.96674984362e-03 -1.55441430113e-04 -5.73585418798e-03 -9.08960061526e-04 -3.77647465223e-03  3.07803648948e-06 -4.48826192874e-03 -3.81365357812e-04 -3.96857686121e-04
 2.74880818440e-03 -5.91515200664e-04 -7.29912646324e-04  6.49659209429e-04  8.96685049205e-04 -3.58196712605e-03  1.04472934988e-03  4.75422646520e-04  4.42151610852e-03  1.15515458309e-03  6.58603296410e-03  1.99599300925e-03 -2.67375241931e-04 -1.96397555007e-03 -2.42589536229e-04 -5.95518775542e-04 -1.03752494877e-03  3.06368471045e-03  2.37721542158e-03 -5.05784411235e-03 -1.49748947617e-03  5.06812718849e-04 -5.38258991867e-04 -1.88809950250e-04  7.57758850464e-04  2.77063908247e-03 -1.79117622880e-03  4.19006929231e-04  2.35508739629e-03  9.96219194118e-04 -2.31289741922e-03 -2.37716931285e-03 -2.43634596505e-03 -1.11025321567e-03 -1.62182421344e-03 -7.54613754083e-04  5.01163357669e-04  9.35975705665e-04  2.98157081978e-03 -1.49718807999e-03  4.07180353700e-03  1.31310891550e-04  2.24863439022e-03 -1.21995156194e-03  1.67545262023e-03 -1.81879551063e-03  1.35554255239e-03  8.07748502005e-03  1.47714218302e-03 -1.73519259878e-03  4.86310476311e-04 -1.12906265265e-03  1.22747350361e-03  2.70105355993e-03 -1.03540492677e-03 -7.26049965468e-04 -1.04144592406e-02 -6.50416327404e-03  1.77216577488e-02  8.02913538967e-02 -5.12053564758e-03 -3.24736370728e-03 -2.54516858969e-03 -1.01679373373e-03 -1.66169614303e-03 -1.61758836966e-03  3.38927385871e-04 -2.12957646547e-04  3.84110590321e-03 -4.49208763950e-03  1.44950493632e-03  5.59227065820e-05 -3.48140746144e-03 -7.84117937615e-04  3.57622571054e-03  3.11181845089e-03 -1.87768466241e-03 -4.64219781232e-04  1.88544800238e-03 -2.88037041700e-03 -1.00149870753e-03  1.01479979068e-03 -1.59510555609e-03  4.84955255245e-03  2.90199477376e-03 -1.79857443723e-03 -2.55146639021e-03 -1.37337966638e-03 -1.02012725467e-03  1.40021596657e-03  7.23131218063e-04 -1.53713051402e-04  1.61384886814e-03 -3.07869261010e-03  4.88810601463e-06 -1.82855097282e-03  9.38511968090e-04 -3.57802358550e-03  3.45866371254e-04  3.97438685594e-04  3.03814366913e-03  3.83566831575e-03 -1.62532254412e-04 -1.36086127745e-03 -3.28208523721e-03  1.11750139791e-03  8.01126064650e-04  1.02553131229e-03 -2.83160492335e-03 -1.48777459916e-03  1.72834613744e-03 -1.70475621812e-03  9.33247706132e-04  3.92307101959e-03  6.30497255515e-04  1.34849715014e-03  4.52986577788e-03 -4.37239653382e-03  3.76606811515e-03 -4.26953212653e-04  1.61583448482e-03 -3.55566272757e-03  9.88178524071e-04 -2.44750433843e-03 -2.51571833373e-04 -2.15653305367e-03 -1.23278914684e-03  9.43147650326e-04
 2.61270395993e-03  8.00219447932e-04 -3.34052952235e-04 -1.49074462031e-03  1.17277803806e-03  2.73238890861e-03 -6.75846517255e-04 -1.47733120274e-03  1.02555462167e-03 -7.00271061172e-04 -9.54892522381e-04  5.37251798613e-04 -1.07168144890e-03 -5.17625336269e-03 -7.77151390977e-05  1.35365725744e-03  1.65973967698e-03  2.06508472841e-03 -1.79976182971e-03  9.89237293541e-04  3.21779033516e-03  4.21404635910e-03  5.54458726797e-04  1.13434036759e-03 -1.22096715329e-04  2.35041836197e-03 -4.56253358178e-03  1.92239047613e-03 -2.89130595781e-04 -7.96409309614e-04 -1.00363697990e-03 -1.70108637119e-03 -7.89063147927e-04  2.47332150994e-03  1.81941780900e-03 -1.69049612814e-03  3.48146161464e-03 -4.37396414709e-03  1.85938427032e-03  5.06633522761e-03 -8.00745600290e-04  1.50636956641e-03  9.69705847328e-04 -3.09072827904e-03 -1.13964296579e-04 -8.83384197882e-04 -2.95701368346e-03  1.86433361791e-03 -3.03516240003e-03 -3.34643149266e-04  2.63033917434e-04 -3.08567507018e-04  1.31457757130e-03  4.92253973136e-03  1.63365513496e-03  1.06732225608e-03  6.74785829394e-04  2.31961753932e-03  2.27200939545e-03 -5.12053564758e-03  8.82471486848e-02 -1.31683287200e-02  9.11262913903e-03  2.53074749852e-03 -4.05563835689e-03 -4.50532073551e-04  1.41849680904e-03 -4.60192789089e-03  6.01611620512e-04  6.64724755930e-04 -6.84774170463e-04  3.96423344081e-03 -9.80088495497e-04 -1.80864484792e-03  2.61235305712e-03 -5.48200034690e-03  1.04380165288e-03 -3.26587127873e-04 -1.83819749804e-03  4.28788329077e-03 -2.26492556272e-03 -1.50953129953e-03  1.91109175175e-03  2.00199521022e-03  7.68050217866e-04  2.90413450093e-03  6.55284282274e-04  1.28306175868e-03 -1.74453105704e-03 -1.71586955381e-03 -2.45086105339e-03  1.14125371360e-04  3.37793704469e-03  1.18303883226e-03 -3.50863839172e-04 -1.92649075534e-05 -1.71852754206e-04  2.74047908979e-03 -4.58484606329e-04  8.11785083524e-04 -2.33174485311e-03  3.00314341517e-05  1.40273740910e-04  2.43720662439e-03  1.53337963539e-03 -4.08639674134e-03  1.06196206171e-03 -1.79237543770e-04  2.50508249199e-03  1.06478136121e-03  2.22472817799e-03  1.84663066018e-04  7.93918418823e-04 -3.31444394980e-03 -1.90948986429e-03 -2.06663778481e-03  2.74074971919e-03  1.23642099811e-03  4.57587038536e-03 -3.64247933461e-03 -4.61511697823e-04 -1.42826893934e-03  3.22326635003e-05  5.23517859224e-04 -2.00448441445e-03  1.40807374270e-04  2.24318957950e-03 -1.32412106845e-03
-3.68269802960e-04 -3.50456129112e-03 -1.04875118062e-03  3.39513268522e-03 -1.20924426865e-03 -2.56293529740e-03  4.72308474283e-04 -1.09741507211e-03  1.51769048742e-03 -1.95472190533e-03  2.11956128999e-03  9.58940430358e-04  2.88802464309e-04  1.00805677776e-02 -3.22255052902e-03 -1.21734869718e-03 -5.42818888767e-03 -4.00062573131e-03 -2.02340010071e-03  1.58790126098e-03 -4.42998082271e-03 -3.54427417073e-03  2.43175075986e-03 -1.28430292029e-03 -1.45007180051e-03  3.28948099046e-03 -3.34935680415e-03  3.45635817200e-03  1.17824672083e-03 -6.97452214549e-04  3.30108295968e-03 -6.42959823027e-04  3.26007489337e-03  3.67614615832e-04 -5.95481974026e-04 -2.09884540781e-03  2.06611807229e-03  1.35937651630e-04 -2.82733019023e-04  4.56155961425e-04 -1.32347511132e-04  4.39993055974e-05 -5.23492912818e-03  3.90888165497e-04 -2.97936004380e-03  2.98920785215e-03  1.72164112517e-03 -2.58516938147e-03  1.40002954169e-03  3.34898533660e-03  1.59591046615e-03  1.66524410427e-03 -7.89152381295e-04 -3.95074615531e-03  1.14131147018e-04  2.95935874521e-03 -1.78779654778e-03 -3.25711436626e-04  5.76518051322e-03 -3.24736370728e-03 -1.31683287200e-02  9.13404942948e-02 -3.65254011296e-03  7.25141477890e-04  1.14649551931e-02 -5.73374090147e-04  2.74236415012e-03 -2.96638670172e-03 -1.35372743276e-03  7.88181886247e-05  1.73352255853e-03 -3.23633185211e-03 -4.98889171450e-04 -1.07409348862e-03  2.71217923449e-03  4.76903191891e-03  6.79705226102e-04 -6.56443999535e-04  3.28125718549e-03  2.40882047279e-04  7.36780766064e-04 -5.00702141783e-03  5.44906723608e-03 -3.86689898377e-03  1.11470618115e-03 -8.69923013337e-04 -1.83405644561e-03  4.57056968860e-04  3.42481074928e-04  1.91719086547e-03 -2.08497644037e-03 -1.93640329255e-04 -1.97691278339e-04  9.19977149411e-04  1.84191094184e-03 -2.61337210728e-03 -2.42450595042e-03 -6.67112417927e-03 -5.37557576503e-03  8.21774899419e-04 -6.01822046321e-04 -3.59979218559e-03  1.05817026399e-03 -5.99718920975e-04  1.93949908692e-03  5.01933024513e-03 -4.45547427324e-03  4.30793191363e-03 -3.07832196587e-04  1.06457293371e-03 -3.66451122303e-03  1.69922258096e-03  5.09090359752e-04  3.54487853711e-03 -2.97464793092e-04 -1.08119403934e-03 -2.91499565868e-03 -7.14852174644e-04 -3.05487949051e-03  6.48337523601e-05 -2.58337142107e-05  2.58578447182e-03 -7.04471405971e-04 -1.57157534715e-03  9.52154809166e-04  1.98679234390e-04 -2.54598014084e-03  8.62961489927e-04
-2.01566747195e-03  1.27846200088e-03 -8.76477021546e-04 -3.86125235123e-03  7.23126343324e-07  3.12778515266e-04  8.72462440204e-04 -2.05470572119e-03 -1.94823913246e-03 -3.89024308678e-03 -1.29827083037e-03  9.53153941946e-04 -9.61062349645e-04 -3.48879743184e-03 -1.05598587750e-03  3.43699621151e-03 -2.48650149384e-03  1.07053430025e-03  9.05521460867e-04 -6.58352668955e-04  2.29642112877e-03 -2.99779291362e-03  1.57580663650e-03 -1.44336602007e-04  3.11666244851e-04 -4.17155094751e-03  2.25776579987e-03  2.83952717148e-03  8.77258340250e-04  3.32306513271e-04  1.09444422202e-03  1.02001708994e-03 -3.83860606575e-04 -2.39834995200e-04  1.58045481945e-03  7.22969255642e-04 -2.08102863869e-03 -1.33396931822e-03  2.32089879880e-03 -2.90221373965e-04  8.83903900923e-04 -1.87402064904e-04 -5.83697938511e-04  4.23718830682e-04  2.22407302161e-04 -8.27775346235e-05  1.93905825588e-03  2.76755830895e-03 -7.28152164966e-04  2.49477137675e-03  1.62553547490e-04 -2.76878846658e-03  1.37029340476e-03 -2.66292690420e-03 -3.54655651786e-03 -5.36429849830e-04  1.38203726463e-03  6.47012787642e-03  2.16010299637e-03 -2.54516858969e-03  9.11262913903e-03 -3.65254011296e-03  7.20758407164e-02 -8.87306644776e-03 -3.43904355606e-03  3.15808040595e-03  1.22729165053e-03  3.38378188227e-03  2.29591371567e-03 -1.69824974314e-03 -7.00847560315e-04  3.44362414460e-03  9.70472092666e-04 -5.10438967679e-04 -7.47273670376e-04 -3.20762368532e-03  7.95129708668e-04 -2.93864970916e-04  9.45976370206e-05  2.23417940814e-04  1.21399071264e-03  2.91255703820e-03 -1.01275428033e-03  1.79837132933e-03  1.37640064094e-03  2.45547723312e-03  6.01166649910e-05 -4.04637309417e-05 -5.66879767694e-04  1.23595076002e-03 -1.49718874922e-03 -9.26597000085e-04  3.08643113267e-03 -7.30042234420e-04 -7.21428517747e-04 -4.51353360245e-04 -4.78921064473e-04 -9.36314545232e-05 -1.93477122121e-03 -1.64960698953e-03  1.91333966283e-03  6.24298303297e-04  1.76590275354e-04  2.19008968018e-03  2.61034432117e-03 -8.94740215011e-04 -5.08370616950e-04 -3.60074475855e-03  2.05600310097e-03  1.14440413583e-03 -7.13767092089e-04  2.25454154751e-03 -1.09683237627e-03  8.85883053643e-04  6.79201687837e-04  1.67952145085e-03 -1.76954428002e-03  1.32935176476e-03  3.05046681119e-03 -1.76761316059e-03  4.41488109968e-04 -1.57534649318e-03  1.74399635716e-03 -7.69935770248e-04 -2.09312746209e-03  2.67581737233e-03  6.09614662480e-04 -2.67916312111e-03
-2.96257001042e-03 -3.43147349311e-03 -1.12275039992e-03  2.30167331683e-04  5.52788224593e-04 -5.30995291017e-03  3.80192322886e-05  2.70756341488e-05  4.35212558853e-03  5.44062111378e-03  1.88217924078e-03 -3.60350653397e-03 -1.04047667600e-03 -8.29497402254e-04 -2.24093961037e-03 -5.70112173351e-04  3.61385498033e-03 -6.88855035324e-04 -3.95088087559e-04 -1.83087203352e-03 -2.78050066333e-03  1.84845057644e-03 -1.36766349899e-03 -1.21396351173e-03 -1.84604742194e-03  3.28336048995e-03  9.80214200137e-04 -2.07168621636e-03 -4.36728685260e-05 -3.73399267266e-03 -5.77115215737e-04 -1.91316656264e-03  2.55530202101e-03  3.18501138745e-03  6.58979117690e-04 -9.82978981971e-04 -3.03995867511e-03  9.90458639268e-04 -1.78203509538e-04 -2.44642714500e-03 -8.14207392136e-04 -1.53511825270e-04 -1.85373299901e-03  3.09714371098e-04 -4.40982161147e-04  4.59555931732e-04  3.16814188443e-03  1.14162807693e-03 -3.64723673032e-03  1.63327014140e-03 -2.90002289959e-03  1.93051815872e-03 -8.51261876125e-04 -3.44351859943e-03  4.18703938945e-03  2.34104507704e-03  2.37393322870e-04  9.33836876379e-05 -4.37830822646e-03 -1.01679373373e-03  2.53074749852e-03  7.25141477890e-04 -8.87306644776e-03  9.12329523840e-02  8.57010535215e-03 -5.52327770253e-03 -6.28428709611e-03  6.58023713519e-05 -2.25733826169e-03 -4.45073924214e-03  1.48021929746e-03 -1.07575421363e-03 -1.15534605556e-03  1.58466806424e-03  3.69928378002e-04  5.51158356271e-03 -1.09619861971e-03 -1.33912415321e-03  2.94394954153e-03  2.21140964742e-03  1.16709197445e-03 -4.17764121497e-03  4.42303713812e-04 -1.15904532950e-03  3.59984408952e-04  6.01887269271e-03 -8.89862031182e-04  2.08159207863e-03 -3.32474205792e-04 -3.05095266538e-03  7.97204230959e-04  5.95432606030e-04  2.34725891519e-03  3.21959431842e-03 -8.47196090023e-04  7.68632138516e-04 -1.06897262756e-03  7.57456575935e-04  2.90396339539e-03 -1.56031261699e-03  2.04533312195e-03 -1.23544828081e-03 -3.83708233994e-04 -7.34715831066e-05  2.73740320938e-03  2.52845008947e-04 -1.23666622088e-03 -2.58803682728e-03 -2.18007724658e-03  5.13705791223e-04 -1.36793492532e-03 -1.71936485989e-04  7.68080410643e-04 -7.25865490906e-04 -5.43303767823e-03 -4.98382665394e-03 -1.18874519210e-03 -4.51112846444e-04 -2.28689903491e-03  3.31493487029e-03  7.14799175686e-04 -1.95462964318e-03  2.19237379087e-03 -1.47766715664e-03 -1.30089091472e-03  5.73911071726e-04 -1.60705175168e-03  3.29713590419e-03
-2.68918466755e-03  1.50761551748e-03 -8.07720179463e-04 -7.84281160272e-04 -9.44861555018e-04  1.14178793214e-03  9.60181666140e-04  2.90935741143e-03 -1.26242131165e-03  2.09676491754e-03 -1.13371018390e-03 -3.04001723384e-03  9.49060510184e-05  2.89273099686e-03 -4.72609194579e-03 -4.08766438677e-04  4.08053270702e-03 -1.72109939237e-03 -1.92107043683e-03 -7.16272166359e-04  2.04833992031e-03 -1.22571782756e-03  1.47022903218e-03 -1.48341736841e-03  1.43577540335e-03 -1.27867121005e-03 -2.23673384177e-04  1.32146468561e-03  1.14078082946e-03 -1.20074408362e-04 -2.20009958869e-03 -1.43798085322e-03  1.87394521627e-03  2.07739597725e-03 -1.31665156032e-03 -1.01168420207e-03 -6.23629326523e-04  4.11631437097e-04 -6.36646381155e-04 -1.56831707785e-03 -1.61019873549e-03  2.51334599482e-03 -3.72840092571e-03 -6.55195795081e-04 -9.16331698708e-04  7.90693376357e-04  5.85313358809e-03  3.16250054367e-03  2.39697236372e-03  2.06776673310e-03 -1.56764961842e-03 -3.40915523166e-03  3.00806578578e-03 -4.09710598193e-03 -1.17900597913e-03  1.51756593290e-03  2.55203984985e-03 -2.62126933953e-04 -1.06468766895e-04 -1.66169614303e-03 -4.05563835689e-03  1.14649551931e-02 -3.43904355606e-03  8.57010535215e-03  7.35105094293e-02  1.07685367392e-02  4.27846883780e-03 -4.08339799031e-03 -7.70130152325e-05 -3.30308091228e-03 -3.21593693616e-04 -1.58092150125e-03 -5.03835687053e-04 -8.21183485731e-04  3.58961308238e-03  1.46682585454e-03 -1.98438618013e-03 -1.51044640682e-03  2.17642724613e-03  1.38647984784e-03  1.71250304600e-04  9.82191903837e-05  1.38701058544e-03 -2.69843789150e-03 -1.33070694571e-04  2.04910888555e-03  1.75992208706e-03  4.20160390912e-03  8.58110443561e-04  1.39413222959e-03  2.29010238260e-03 -3.20144072285e-03  1.35884871598e-03  1.06200363461e-03 -9.35687365712e-05  1.94028096888e-03  1.85012928463e-03 -1.67751077439e-03 -3.34407514707e-03  8.91804550740e-04 -6.86750866881e-04 -9.79463143742e-04 -2.49959069315e-04 -8.38084793205e-04  3.77901415438e-04  3.46279151553e-03 -2.07591615490e-03  4.85277637060e-03 -2.47753588508e-03  1.11422765215e-03  1.11388117913e-03 -3.47536949942e-03 -1.82130340631e-04 -3.35411939662e-03 -3.88038630573e-03 -1.76412195957e-03  1.58475882671e-03 -1.91585466944e-03 -2.46434625620e-03 -6.34624701438e-04  1.08334573517e-03  1.17128819750e-03 -1.02913748016e-03 -4.73360115576e-04  1.36129268735e-04  2.53705462069e-03 -1.02357253730e-03  2.77287625586e-03
-7.48438256570e-04  3.02194179066e-03 -2.89877568872e-03  2.04078930568e-03 -1.06594667047e-03  4.37321154859e-03 -1.22059074048e-03  1.08498609003e-03 -5.12909214586e-03 -3.06595291455e-03  1.71847910484e-03 -8.43884127520e-04  1.76376975916e-03  4.20234056733e-03  1.40856071674e-03 -2.81424105090e-03 -3.63648768947e-03 -1.07053072281e-03 -3.76271466325e-03  2.82995035014e-03  4.64093718401e-03 -4.08409837636e-03 -8.69822602832e-04  1.40461208509e-03 -1.77854467597e-03  2.50739986664e-03 -3.89133938240e-03  1.21913331315e-03  3.86815378768e-03  2.67887314379e-03 -1.52132650236e-03  2.14906959245e-03 -3.50518644708e-03  4.51208421574e-04 -1.95768237854e-03  4.67087972125e-04  1.18224033168e-03 -3.35381992246e-03  2.22423889552e-03 -1.29400454170e-03 -1.42000338394e-03 -1.79861012677e-03 -1.99075098584e-03  1.11959111761e-03 -1.20701620353e-03 -1.49866179860e-03  2.01067944436e-03  1.57878823100e-03  4.25343258498e-03  9.82713461142e-04  1.13509167023e-03  1.94420161739e-03 -2.09417189248e-03 -4.92455721049e-03 -1.17628372102e-03  2.04506174867e-03  1.65688503310e-03 -1.39638172890e-03  1.47605152239e-03 -1.61758836966e-03 -4.50532073551e-04 -5.73374090147e-04  3.15808040595e-03 -5.52327770253e-03  1.07685367392e-02  8.68585245608e-02  2.47565522469e-03  8.43928256548e-03  2.65328033524e-03  3.50448245547e-03 -4.10778796353e-03  2.80317926761e-03  7.43409096268e-06 -6.41237620672e-04  2.87153736356e-03  1.53825690508e-03 -1.95175285083e-03 -3.59386860724e-03  3.46626959963e-03 -1.92126687760e-03 -1.38907475084e-03  4.18720959898e-03  1.21379362524e-03  2.72415362949e-03 -7.91790919758e-04 -2.25832206287e-03  6.01508679169e-04 -1.48626688932e-03 -2.77971787246e-04  9.84871688767e-04 -1.19285221502e-03 -2.06748137931e-03 -1.77942887376e-04  4.65580513253e-04  2.76447791901e-03 -1.44608381303e-03  1.61998822281e-04 -2.73447921695e-03 -1.80808871599e-03  1.56228061490e-03 -3.67242745791e-04 -1.07760507381e-03  6.45730750417e-04 -1.98950583896e-04 -8.06554905068e-05  3.44376959700e-03 -1.37265988426e-03 -4.78561587279e-03  3.57875596135e-03 -1.17546048277e-03  5.28979624300e-03  1.42636359623e-04  1.72811648636e-03 -4.82257392348e-03 -3.87703952814e-03 -2.04276052413e-03  3.19502009972e-03 -4.50283977045e-03 -2.43421402517e-03 -5.78791955726e-04 -1.06250473366e-03  3.94153656320e-04 -2.73007034942e-03  5.09373557857e-04  1.41480836508e-04  1.46283476741e-03  8.18975820967e-04 -2.20051998883e-03
-2.94811969596e-05 -5.46304345124e-04 -1.85329061497e-03 -8.20506710461e-05  1.58117207371e-03  1.54802432153e-04  2.80025228382e-06  2.04848001669e-03 -8.95047118693e-04 -2.04718112756e-03 -3.16712954745e-03  1.30654868835e-03 -1.93019852356e-03 -9.94836277454e-04  1.24108063543e-03 -1.07003149286e-03 -7.16859336524e-04 -1.34377313815e-03 -9.68726022020e-04 -7.78678542575e-04 -1.99352055477e-03 -2.39360384732e-03 -7.83920870403e-04 -1.51416330079e-03 -1.18297540188e-03  9.78911576306e-04  1.04686302824e-03  3.79078259224e-03  1.40908274232e-03 -1.32091802396e-03 -4.29691500668e-04  9.50846223042e-04 -2.27241759120e-03  2.28198801578e-04 -6.73834253326e-04 -3.23944545016e-04  1.72872830245e-03 -7.49967728679e-04  2.70221766513e-03  4.07966067954e-04 -1.62155145506e-03  1.69058194540e-03  9.48884728457e-04  2.73768310509e-03  6.66456812517e-05 -4.31152683814e-04  1.01914771764e-04  1.36752512734e-03  2.10735808189e-03  2.62581892610e-04 -1.39428238464e-03  8.02425575865e-05  1.10340564720e-03  7.67365919911e-04 -7.95589624158e-04 -6.71790693290e-04 -3.02576658083e-04  3.73366807300e-04  4.59655085813e-03  3.38927385871e-04  1.41849680904e-03  2.74236415012e-03  1.22729165053e-03 -6.28428709611e-03  4.27846883780e-03  2.47565522469e-03  8.02055333330e-02 -7.97993698945e-03  1.08924884409e-02  5.23830688165e-03  4.47781984497e-04 -3.68103400375e-03  7.13932752282e-04 -8.50008650794e-04  7.21269063884e-04 -3.09866377736e-03 -9.02156367019e-04 -1.34497249209e-04 -1.01317135869e-03 -7.06778919192e-04  1.33824579829e-03 -9.11667492745e-04  9.30016954217e-04  9.36815381427e-04  2.35807716059e-03 -5.71049878799e-03  5.83636723071e-05 -3.76656721944e-04  7.16033906661e-04 -1.33919891117e-03  1.33107210248e-03 -1.37729703567e-03  2.60102204933e-04 -1.43331658789e-03 -1.08223668228e-03 -2.12669666844e-04  3.64891403639e-04  1.43426705688e-03 -1.77444966171e-04  9.56956445523e-04  2.82850724166e-03 -4.57165542701e-04  7.25780501612e-04 -1.96308136941e-04  4.12103447097e-04  1.04665448317e-03 -2.41332333316e-03 -2.91497934224e-04  5.53597792186e-04 -3.67430363949e-03  5.96731421200e-05 -2.95701206435e-04  3.38399513305e-04  3.65069560783e-04 -8.50525342815e-05  1.85376040109e-04  2.97181667093e-03  2.60308417675e-03  2.41204625185e-04 -1.81640418568e-03  8.33964530699e-04 -2.65642126462e-03 -1.82187820554e-03 -1.29110199421e-03  1.65598489599e-03 -5.44834315862e-04 -1.27462156426e-03  1.18270602550e-03
-2.80136981762e-04 -3.21841907089e-03  1.41408244291e-03  2.35960774901e-03  2.16048316088e-04  7.03572903656e-04 -7.31640157893e-04 -2.47539546630e-03 -2.19645387338e-03 -7.23920198749e-04  2.72036029465e-03  3.72425841641e-03 -1.23815038333e-03 -1.84766498787e-03  9.86218180733e-04 -2.48186362353e-03 -2.77655486308e-03 -5.55253288560e-03 -3.29781344735e-04  8.35793651504e-04  1.39384029111e-03  2.04618855324e-03 -2.16335814215e-03  1.21245529700e-03  2.28597202584e-03 -3.23652872316e-03  1.14196463069e-03  2.64310449632e-03  3.90558896393e-03  4.67635898724e-03 -1.27562913348e-03  2.05718263971e-04 -1.13773294801e-03  2.93288402524e-03 -2.69391022930e-03  1.60928033367e-04 -1.65911105386e-03 -7.41723080508e-04 -8.18873615796e-04 -1.02285490681e-03 -1.13716881506e-03 -5.96157630629e-04  3.06208105767e-03  1.72402718615e-03  5.08801719318e-04  3.76133976649e-04 -9.05543439241e-04 -5.14901941009e-03  2.43669112952e-04 -2.91886187115e-03  1.27755044000e-03  1.47464771477e-03  1.00997268762e-03 -3.96272900006e-03  2.22376727587e-04  1.71352848932e-03  7.00008365761e-04 -1.60099826341e-03 -1.37090471033e-03 -2.12957646547e-04 -4.60192789089e-03 -2.96638670172e-03  3.38378188227e-03  6.58023713519e-05 -4.08339799031e-03  8.43928256548e-03 -7.97993698945e-03  8.92126000511e-02  1.03021560805e-02 -2.82784638932e-03 -1.11490084821e-02  1.04964656019e-03  1.74699527789e-03  3.40565353200e-04  2.44186771392e-04  4.42517826692e-03 -2.09002080722e-03 -3.57514408017e-03  3.69692619620e-03 -1.37089563239e-03  2.74034652693e-03  3.44361239345e-03 -1.50330202650e-03  4.57105657449e-04 -3.09941027534e-03 -1.82716182534e-06  1.47786820319e-03  8.84589325022e-04  4.22616381157e-04 -1.23810539277e-03  4.89607249638e-03  2.38513072890e-03  6.90097161460e-04 -1.30665303899e-03  7.49924035123e-04 -1.78023083887e-03 -5.25796342447e-03 -3.81710813986e-03 -1.15059359345e-03  3.64290191741e-03  5.89056412089e-04 -3.65197160058e-03 -1.86573421794e-03  3.55642902114e-03  3.45620566453e-04  2.44373582293e-03 -1.87362165887e-03 -5.75381714200e-03  8.13768180852e-04 -2.71996882050e-03  3.96639461750e-03  3.13649977199e-03  2.43399483832e-03 -1.80995601222e-03 -8.38711612120e-04 -1.65134542539e-03 -6.47735100967e-04 -2.74092562687e-03  1.74594526065e-03  3.43248398615e-03 -8.84127028878e-04  2.69466388549e-04 -2.06202198410e-03  1.53498860807e-03  1.44929748971e-03  4.02068936718e-03  4.22145696083e-04 -1.19701622001e-03
-6.63761322309e-04 -1.09430931107e-04  2.05102319762e-03  3.28410389687e-04  7.14437550603e-04 -1.32799529721e-03  1.02511156303e-03  2.51953794675e-04  1.89642381891e-03 -1.36979705591e-03 -3.83869449959e-04  1.02291920314e-03  3.97139218719e-05  1.04313192060e-03  6.92005155715e-04 -1.09690317167e-03 -2.25505438442e-03 -2.19820380875e-03 -1.92563023519e-03 -2.75692619017e-03 -5.94374062853e-04 -1.76585415282e-03 -2.80824829971e-03 -3.90702662255e-04  1.84313908618e-03  9.82794707458e-04  2.73791740950e-05  1.24216748954e-03  2.69567279200e-03  3.85593105488e-03 -2.28604703652e-03  3.83847331561e-04  2.27911651141e-03  2.03393804917e-03 -5.23220837855e-04 -3.10609692950e-05 -2.55575011525e-04  7.77334585504e-04  5.48032007159e-04 -2.59901771929e-03  4.88151005495e-04 -6.45621608276e-04  3.07827994164e-03  4.23703119656e-03 -5.80129845556e-04 -1.07689509225e-03 -2.13973251769e-03 -7.96429127971e-04  1.67916018715e-03 -3.19874116009e-03 -1.94629045108e-03  9.52879832207e-04  8.17653227002e-04 -1.70574092670e-03 -6.05651997997e-04  6.12998348877e-04 -2.73065913437e-04 -1.17437972020e-03  3.88777827259e-03  3.84110590321e-03  6.01611620512e-04 -1.35372743276e-03  2.29591371567e-03 -2.25733826169e-03 -7.70130152325e-05  2.65328033524e-03  1.08924884409e-02  1.03021560805e-02  6.98983577252e-02  7.72122412216e-04  6.54869354410e-03 -2.57411280523e-03  3.18581279524e-04  2.76604746670e-04 -4.39111301718e-05 -6.22155159017e-04 -2.46955979447e-03 -1.72173019952e-03 -4.49448282620e-04 -7.20928930652e-04  1.22873677662e-03  1.85647363730e-03 -2.45173289143e-03 -7.14608624983e-04 -2.09205001132e-03 -2.33004283831e-04  2.47340403397e-03  3.74019942837e-04  1.08543668860e-03  1.33541267529e-03  1.43405856637e-03  4.46284130940e-04 -4.79495179971e-04  7.60975411581e-04  1.73877072913e-03 -2.93254441229e-03 -8.07559548344e-04 -1.66357077292e-03  1.97365685813e-03  2.39436362900e-03  9.47216432999e-04 -2.41857567444e-04 -1.30698356353e-03  2.04954064972e-03 -1.77702034807e-06 -2.94182596247e-03  1.58717631621e-03 -1.30277278506e-03  2.44249708175e-03  1.67394186035e-03  2.60273391988e-03  1.92998451269e-04  1.79116416440e-03 -2.88988951935e-03 -1.02078185556e-03 -1.15374895319e-03 -4.84058571275e-04 -2.55180978541e-03  3.91633565718e-03  2.84806240393e-03  2.71422017286e-03 -4.10821606289e-03  3.23449273577e-03 -1.57468266916e-03  1.35663418338e-03  4.54466203307e-04  8.66850589926e-04 -1.30481179932e-03
 1.51198690123e-03  2.28205163411e-03 -3.80857304108e-05 -2.75151055890e-03 -2.48299534484e-03  2.63301894092e-03  3.51186753326e-04  7.06603037960e-04  1.35886095593e-03 -1.59350496318e-03  1.57726670960e-04  1.58975920771e-03  2.01755010344e-04 -6.23807822083e-03  2.51715328317e-03  8.97582392238e-04  2.01093444594e-03  1.71461138051e-03 -1.39824789838e-03  8.81924451075e-06 -5.54104587393e-04 -3.10156032858e-03  8.85825964235e-04 -9.86497584915e-04 -1.04597517780e-03  4.01832157739e-03 -3.15227045617e-03  8.45957392644e-04 -2.06451512585e-03 -3.72192504132e-04 -3.76472939998e-04 -1.08088556981e-03  8.24627750813e-04  1.33060252604e-04  2.58935744434e-03  4.48417124949e-05  3.22509964592e-03 -2.86875607255e-03  6.99021419548e-04  4.01971454592e-03 -4.10243904783e-03 -8.84090233961e-04 -1.74681160147e-03 -1.67289783381e-03  6.39442923270e-04 -1.38332803187e-04  2.11334119485e-03 -2.15278466068e-03  3.00376692932e-03 -5.63111740194e-03 -1.27791200653e-03  6.66332892458e-04  4.57565105318e-04  6.83458437766e-04 -3.38726617326e-04 -3.34356629236e-03  6.35906498076e-04  3.27860461333e-04  1.06857491811e-03 -4.49208763950e-03  6.64724755930e-04  7.88181886247e-05 -1.69824974314e-03 -4.45073924214e-03 -3.30308091228e-03  3.50448245547e-03  5.23830688165e-03 -2.82784638932e-03  7.72122412216e-04  9.91739641826e-02 -6.80097776745e-03 -4.06275242122e-03  1.12641953872e-03 -2.40673106958e-03  2.70311189758e-04 -1.31534311583e-03 -3.83810322230e-04 -2.06410745523e-03  2.40451650486e-03  1.75758732342e-03 -1.73879967978e-03 -3.62939659431e-03  3.08200278809e-03 -1.70466169668e-03  4.49400825790e-03 -5.52151812448e-05 -2.21211449653e-03 -4.36969667104e-03 -2.59043901619e-03 -3.51214698472e-04 -3.14409822648e-03  2.00140174477e-03 -3.87045849635e-05  3.14620529881e-04  2.10632363327e-03  2.18563801290e-03 -3.86561998520e-04  7.97255031701e-03  5.16717210387e-03 -2.10591631335e-04  1.60391624227e-03  1.18313258369e-03 -1.76645962685e-03 -4.68856469480e-03 -1.79275517824e-03 -4.87947488405e-03  2.00745990212e-03 -6.23065756409e-03 -1.83565629222e-03 -4.20729054727e-03 -1.56802748125e-03  1.04351526642e-03 -3.53578727096e-03  3.28592788542e-03 -3.32846052518e-04 -3.24715808529e-03 -6.02492789878e-03  4.24201518110e-04 -3.44284106014e-03 -7.22072333697e-03  1.60704064708e-03  5.21245505931e-03 -8.07667593774e-04  3.73898093509e-03 -9.00759420703e-04 -7.67422216235e-03 -2.20474868164e-05  5.74952093246e-04
-7.70374558398e-04 -2.64263993335e-03 -3.19863631283e-05  1.33508894481e-03  1.98540698423e-03 -4.59329822353e-03  2.79075881463e-03  8.84963550582e-05 -2.06689051494e-03 -2.09193934605e-03  2.13629711569e-03 -2.03741397160e-04 -1.34702565974e-03  5.35217732126e-03 -4.40199198326e-04  9.55974309628e-04 -2.68035295399e-03 -8.42766293214e-04  2.19485755689e-03  7.14851975870e-04  2.99828791727e-03 -4.15923673430e-03 -5.00503804288e-03 -5.60897643480e-04  3.63140215879e-03  5.69259524294e-03 -1.97948418422e-03 -4.62002345156e-03  4.28534451716e-04  1.18266131246e-03  1.45985363695e-04  2.01755013685e-03  3.58036602884e-03  7.82777310146e-04  1.58970278420e-03 -3.81193532308e-05 -1.14031300477e-03  1.75721014873e-03  1.32847941627e-03 -1.62275538390e-03  1.24662929235e-03 -1.27085605028e-03 -3.29429201434e-03  3.86973305945e-03 -1.77705059279e-03  2.00454823286e-03 -1.30484555352e-03 -3.08283116566e-03 -8.38257802761e-04  1.11211336275e-03 -4.74106579237e-03  2.57409972860e-03 -5.74361279275e-04  1.83121138185e-03 -1.85717045189e-03 -1.30197711646e-04  4.64503863068e-04  2.52202794899e-03 -5.70977423059e-04  1.44950493632e-03 -6.84774170463e-04  1.73352255853e-03 -7.00847560315e-04  1.48021929746e-03 -3.21593693616e-04 -4.10778796353e-03  4.47781984497e-04 -1.11490084821e-02  6.54869354410e-03 -6.80097776745e-03  8.79257402476e-02 -7.87824579187e-03 -9.38727760207e-04  1.82303120159e-04 -5.14735071790e-04 -4.84903995363e-03  2.06173733282e-03  5.67848864509e-04 -2.11272518513e-03  1.80085069063e-03 -1.70806339327e-03 -9.16230271251e-04  3.54656485318e-04 -1.25565571760e-03  8.44585103975e-04 -3.06935642757e-03 -7.85464932979e-04 -1.69790114920e-03  1.23319693958e-03 -5.28187711113e-06 -2.91468004203e-03 -1.22528578413e-03  2.24843888469e-03  2.50122737036e-03  5.64497707586e-05 -1.62111626815e-03  1.81318633509e-03 -6.09820499039e-04  1.71083088498e-03  1.19524950805e-03 -3.67183261980e-03  1.69290281747e-03 -1.10919936884e-04  7.98741447133e-05 -7.50094520980e-04 -2.18052539905e-03 -6.90194451032e-04  2.32666277709e-03 -6.59110636181e-04  8.72843626058e-04  2.03682572385e-03 -3.33121418700e-03 -1.68763647851e-03 -1.95218346382e-03  2.48526823045e-04  1.37575868308e-03 -2.50669590628e-03  2.69949298579e-04 -1.24609523385e-04  1.47164452372e-03  1.00893049753e-04 -2.05634290002e-03  5.85747340991e-04 -2.56790659478e-04 -1.30103321733e-03  1.35717683426e-03  1.83666091063e-03  2.29465481976e-04
-2.18821770388e-03 -5.34616188343e-03  1.57889680925e-03 -4.87263384829e-04  8.38407406781e-05  9.84811374270e-04 -3.01268347117e-03 -1.31054125699e-03 -2.42031865040e-03  2.09887730111e-03 -2.12832259245e-03  9.47523098253e-04  5.34965369153e-04 -5.72771482829e-03 -1.44287597419e-03  2.27507682562e-03  3.72423127976e-04 -3.97371078906e-03 -2.41066545685e-03  2.69824083319e-03 -7.41506793291e-04  1.45316322010e-03 -1.23496564512e-04  4.56603615516e-03 -1.99727542296e-03 -5.59036966947e-03 -2.07219424920e-03 -5.62291838239e-03 -2.55314162490e-03  1.01340558244e-03 -1.91199975787e-03 -9.53924381236e-04  2.34285360695e-03  2.31523273277e-03  5.42601047864e-04 -3.67696165650e-03  3.54510537425e-03  1.55955078877e-03  2.67533629299e-04 -3.25460751100e-04  1.50075974500e-03  4.69795431729e-03 -2.13095424943e-03 -1.00634998806e-03  1.71686026973e-03  1.37671742913e-05 -1.67968206585e-03 -6.28044302466e-04 -2.64518625743e-03  2.52166901353e-03  1.81880842369e-03 -6.01737437400e-04  2.06966955670e-04 -1.21982315603e-03 -1.96874044811e-03  1.38997492675e-04 -2.30461852443e-03 -3.73681927094e-03 -3.36170313469e-05  5.59227065820e-05  3.96423344081e-03 -3.23633185211e-03  3.44362414460e-03 -1.07575421363e-03 -1.58092150125e-03  2.80317926761e-03 -3.68103400375e-03  1.04964656019e-03 -2.57411280523e-03 -4.06275242122e-03 -7.87824579187e-03  9.50982890806e-02  2.32042869930e-03 -9.25471078098e-03 -2.32186781960e-03 -2.85502523139e-03  8.71937584656e-04 -1.57004212592e-03 -4.83714349980e-06 -5.54947991103e-04  2.16301239273e-03  4.15165166471e-03  4.05255535631e-03 -2.32247783448e-03 -8.46160362340e-04 -2.59561002641e-04  3.12416129040e-03 -2.31236208347e-03 -6.48982629308e-04  4.96652358562e-04 -1.96934120805e-03  2.02478877933e-04 -3.56437438867e-03 -2.67483002145e-03 -4.68676202498e-03 -1.24141251187e-03 -8.21167711947e-05 -9.59235209860e-04  2.43457624284e-03 -7.71975406316e-05 -9.34133234678e-04 -8.15111154706e-04 -2.19930230495e-03 -3.17481380952e-04 -3.41088522725e-03 -1.03175409605e-03  3.64269170025e-03  7.15237749774e-04  1.55895881806e-03  3.62158296825e-03  8.35856939679e-05  1.44418745731e-03  3.79454153052e-04 -1.48904462052e-03  1.76289443348e-03  1.57400801308e-03  2.85492912413e-03  7.60718951969e-03  1.37241117342e-04 -3.98050865647e-03 -5.03284713509e-03 -7.70230063769e-04 -1.53842389882e-03  9.90869271999e-04 -4.45737622085e-04  7.47659136099e-04 -6.11168063840e-04 -2.19687727755e-03
-4.20953209236e-04 -2.08986096760e-03 -8.86208219616e-05  3.01560419931e-04  1.64887343977e-04  9.03717965320e-04 -1.82029101042e-03  3.69220769316e-05 -2.58506725051e-04 -2.57150333977e-04 -2.70746814224e-03 -5.02825502627e-04 -1.57111361738e-03 -1.91710452022e-03 -1.60207598843e-04  1.78850996686e-03  1.55165111428e-03 -8.92686037763e-05  2.04839022220e-03 -9.77645265333e-04  1.18512647772e-03 -1.29874961672e-03 -6.39781426526e-04 -1.94177697350e-03  2.07882969996e-03  1.24820795287e-03  1.73750413590e-03 -1.80494653895e-03 -3.66969774074e-04  2.10082280868e-03 -2.74078128314e-04 -1.80899379952e-03 -2.19644216346e-03 -8.74692716633e-04 -2.58445698218e-03 -6.50828072481e-04  1.27024306943e-03 -2.34139534227e-04  2.25719991326e-03  1.05361922231e-03 -8.73684851382e-04  5.04523124581e-04 -4.23994178052e-04 -1.72723199514e-03  1.41730629289e-03 -6.05990000693e-04  1.54586940597e-03 -1.78599388299e-03 -2.10398756410e-03  1.45341183044e-03  2.51205370932e-03  4.34391541836e-03 -1.68625503833e-03 -1.69183119570e-03 -9.52226673938e-04 -7.36207621426e-04  4.36537204164e-03 -9.76207057145e-04 -1.05958683621e-03 -3.48140746144e-03 -9.80088495497e-04 -4.98889171450e-04  9.70472092666e-04 -1.15534605556e-03 -5.03835687053e-04  7.43409096268e-06  7.13932752282e-04  1.74699527789e-03  3.18581279524e-04  1.12641953872e-03 -9.38727760207e-04  2.32042869930e-03  5.61507717809e-02  2.63168025316e-03 -1.31769088144e-02  2.90549222792e-03 -3.77563020003e-03  2.16654781757e-03  2.73629157547e-04 -8.60258608142e-04 -1.03094854404e-03 -1.60420567097e-03  1.25545036350e-03 -9.69955956134e-04  3.08548158531e-04 -3.60898744621e-03 -7.90277015091e-04 -6.55387928772e-04  3.86795883185e-04  9.35892009231e-04  1.55241538591e-03  1.93069513202e-03 -5.66508952236e-04 -4.28955359133e-04 -1.77480508146e-03 -6.41233069275e-04 -1.19138476472e-03 -3.28622331754e-03 -2.07337851122e-03  1.79618819394e-04 -2.18706750005e-03  5.87000350394e-04 -1.08932559865e-03 -1.13524928518e-03  9.03916516256e-04  5.26045706390e-04 -2.56547956919e-03  2.11224139857e-03 -3.09577432704e-04 -7.43527951394e-04  2.42491000943e-03  1.40395661538e-03 -5.21177437974e-04 -1.99627401128e-03  1.21906935995e-04 -1.26920688434e-03  8.64052666232e-04  2.36054750114e-03 -2.89117837993e-03 -3.13511700557e-03 -1.20123657077e-03  4.80693352344e-05  1.10141156329e-03  1.74546394838e-04 -7.48015138451e-05 -8.70218992217e-04  4.65258768550e-04  8.12105217742e-04
-1.64112860371e-03  1.57508897434e-03 -4.23694532847e-04  2.06115921024e-03 -6.99898545577e-04  2.00680336075e-03  9.89126847268e-04 -1.45009953857e-03 -4.27475315095e-05  1.21562616327e-03 -2.85881716463e-03  7.93972999195e-04  5.10910199717e-04  9.68343308642e-04  1.32216859741e-03 -1.04103738867e-03 -1.47700494114e-03  6.45548610087e-04  9.24764120984e-04  5.27529816772e-04  3.74683818400e-03 -1.04737711458e-03 -1.87630493432e-04 -8.49557291762e-04  5.14384327262e-04  8.39256193960e-04  6.60932055800e-04 -1.85095278369e-03  3.31337266628e-04  8.17788761535e-04 -6.85080318344e-05 -9.90288802096e-04  2.00227990007e-03 -4.41587608101e-04 -2.04009192457e-03 -3.83014718997e-04 -2.14738376036e-03 -5.06679685173e-05  4.97042959505e-04 -1.64195772570e-04 -7.52801056115e-04 -1.98107531605e-03  1.96464471545e-03 -2.19327242412e-04  1.11688866114e-04 -1.31167661492e-03  2.21471449075e-03 -3.51215613041e-03 -8.93738229288e-04 -2.98605345455e-04  6.54931913458e-04  8.16114764263e-04 -6.06934810785e-04 -1.00957005093e-03  2.18848564337e-04 -5.54215924419e-04  2.18544101575e-03 -2.88825090334e-03 -1.60565805056e-03 -7.84117937615e-04 -1.80864484792e-03 -1.07409348862e-03 -5.10438967679e-04  1.58466806424e-03 -8.21183485731e-04 -6.41237620672e-04 -8.50008650794e-04  3.40565353200e-04  2.76604746670e-04 -2.40673106958e-03  1.82303120159e-04 -9.25471078098e-03  2.63168025316e-03  5.52394201233e-02 -8.11501676167e-03  1.91538285583e-03  3.40053927092e-04  2.55983366402e-04  7.20797398269e-04 -1.09275282441e-03 -7.20113035084e-04  1.01780823177e-03 -1.78424533685e-03 -9.18956965195e-05  1.74560309864e-03 -7.52447068871e-04 -1.38255843175e-03 -1.54538468161e-03 -1.07817937786e-03  1.13553079071e-03 -1.32960597561e-03  5.10355993070e-04  8.44601407606e-04  2.16143502758e-04  5.51453167576e-04  8.98610460964e-04 -1.49438236853e-03 -1.37535195984e-03 -7.69781272421e-04  1.27809700910e-04  2.43560625952e-03 -8.89039644156e-05  8.31810449730e-04 -5.26645993017e-04  5.83083695504e-04 -7.56861128294e-04 -2.07444062617e-03 -8.44176326916e-04  1.27389149444e-03 -6.74610518908e-05  2.37759931017e-03  1.53753128508e-04 -5.50076789237e-04  1.71434811089e-03 -7.90821610631e-04 -2.98632472981e-03 -1.17967579172e-03  6.11376967178e-04  8.85612546042e-04  2.11403151566e-03  2.00173336441e-03  3.85162730139e-03  1.29365298752e-03  6.13688694018e-05  1.01297508721e-03  1.96046328263e-03  2.95641395110e-03  3.05506590529e-03
 2.59188108688e-03  7.50007330192e-04 -5.85913186078e-04  3.41003541786e-03  1.60644768470e-03 -1.54632140135e-03 -7.28814714144e-04 -1.65817447804e-03  1.75975720582e-03 -2.65267905891e-03  1.07634114112e-04 -2.96902029955e-04  3.12107178047e-03  2.31040676982e-03  3.10545885148e-03 -3.30057115960e-03 -5.41291571974e-03 -4.05022717230e-04 -4.45121646019e-04  8.47639492892e-04 -3.93740357983e-03  2.88733661034e-04  7.29752431074e-04  2.33035650682e-03 -2.02499351729e-03 -2.52717420532e-03 -3.02730692722e-03  5.04438395503e-03 -4.43347183322e-04 -3.09832386362e-03  3.10480148289e-03  9.02652672955e-04  1.45512204438e-03 -3.48812973859e-04 -5.52509873603e-04 -1.70429767146e-03  2.41105336433e-03 -7.82812376839e-04  2.66363496338e-03  1.36560969780e-03 -9.90286936781e-04 -2.01348689103e-03  1.53513884587e-03  2.20357089213e-03 -2.08194454281e-05  1.31891795762e-03  7.75452677387e-04 -1.60762288752e-04  4.29979652878e-03 -2.68912773244e-04 -9.34960003944e-04 -6.56077396308e-03  1.59720251765e-03 -1.85499880073e-03 -5.30844042789e-04  6.51099831177e-04 -2.43615909327e-03  6.46547561518e-04  3.67738897009e-03  3.57622571054e-03  2.61235305712e-03  2.71217923449e-03 -7.47273670376e-04  3.69928378002e-04  3.58961308238e-03  2.87153736356e-03  7.21269063884e-04  2.44186771392e-04 -4.39111301718e-05  2.70311189758e-04 -5.14735071790e-04 -2.32186781960e-03 -1.31769088144e-02 -8.11501676167e-03  8.76358241537e-02 -4.16573712043e-03  9.34282516081e-03  3.13945885862e-03  1.85428059496e-03  1.39371440972e-03  4.41225730354e-04  1.37882660717e-03  1.86558332087e-03 -6.13383323989e-04 -2.25417967716e-03 -1.09525628157e-03  4.97973962846e-04  2.34655999779e-03  2.41894506735e-04 -8.50988596560e-04  2.08747864169e-03 -1.69693634538e-03  3.29749085360e-03  2.23831099472e-03  3.36783118571e-03  4.50986390425e-04  3.58931272780e-03 -1.61888894762e-03 -3.40928114348e-03 -8.98883869586e-04 -2.41726309722e-03 -2.95695497114e-03 -6.46140502230e-04  1.56478448944e-03  2.39796688518e-03  3.00225871493e-03 -1.37703658043e-03 -4.47214315746e-03  2.38675080706e-03  8.64093527972e-04 -1.54982775613e-03  1.94411898510e-05 -3.21969281057e-05  1.08070060533e-03 -1.78808752640e-03  3.31339724344e-03 -8.49373170544e-04  2.19615155732e-03  3.41635013223e-03 -2.44453654527e-03  1.48725702456e-04 -1.44488108380e-03 -3.95964945294e-03  8.47338523873e-04 -1.59377152977e-04  6.51991770548e-04 -1.98198546323e-03 -1.90148492570e-03
 1.28533387475e-03 -1.04759923096e-04 -3.70672951336e-03 -3.51543973676e-03  9.34890182870e-04 -2.06269218095e-03  1.58341302989e-03 -2.22919376530e-03 -4.84571522167e-03  4.12521669110e-03 -2.25411610875e-03 -2.40535216904e-03  1.82841117344e-03  4.31596612148e-03 -3.28456223328e-03 -6.28334109066e-04 -8.33703453203e-04 -8.52612719414e-04 -1.34263249275e-03 -1.77220062627e-03 -3.94881364753e-03 -7.32486826532e-04 -1.50976101235e-03 -1.45334106672e-03  2.21087198931e-03  1.12730602517e-03 -2.83513542089e-03  8.25264134906e-04  2.62256071613e-03  1.91048512460e-03 -1.75250311630e-03  3.13916404492e-03 -3.50292939090e-03  1.94432064510e-03  6.43244828541e-04 -2.15206729668e-03  1.24562495474e-04 -9.52217949534e-04  1.55980103570e-03  3.80321814652e-04 -8.46655968598e-04 -1.52367109747e-03  2.19395637541e-03  5.13372596857e-03  1.40724494983e-03 -5.05341519774e-04  8.34877390314e-03  5.11710534032e-04 -4.82101369144e-03  7.35869120434e-03  3.21297131300e-03  5.04904304743e-03 -6.34304600734e-04 -2.76559034719e-03 -1.36879491638e-03 -2.58731288653e-03 -1.12652256380e-03 -6.58064555294e-04 -7.63845506823e-04  3.11181845089e-03 -5.48200034690e-03  4.76903191891e-03 -3.20762368532e-03  5.51158356271e-03  1.46682585454e-03  1.53825690508e-03 -3.09866377736e-03  4.42517826692e-03 -6.22155159017e-04 -1.31534311583e-03 -4.84903995363e-03 -2.85502523139e-03  2.90549222792e-03  1.91538285583e-03 -4.16573712043e-03  1.04778112743e-01 -9.56576481182e-03 -2.09096979363e-03  4.32916525734e-03 -5.55078645174e-04 -2.02749195852e-03 -1.20935396970e-03  2.70898780465e-03  4.43319980717e-03  1.93712994343e-03  2.17614779378e-04 -3.51408148849e-03 -3.15067534714e-03 -1.58101920591e-03 -1.16095604312e-03 -1.87196072691e-03  2.82428820311e-03 -3.86611617699e-04  1.56952825120e-03  2.70167248834e-03 -7.31383983979e-04 -4.61337486548e-04 -1.43352398282e-03  1.97064839858e-03  4.50096573423e-04 -4.90993325762e-03  2.89622344608e-03  1.94654957912e-03  1.80127081240e-03  2.68527831525e-03  1.21022536655e-03  2.08310776209e-03 -1.62153350430e-03  1.43383165428e-05 -3.52206708352e-04  1.31925999392e-04  2.85023134316e-03 -2.33815982274e-03  1.13713877900e-03 -4.11706712109e-03 -9.15350107079e-04  7.37219548664e-04 -3.44956786036e-03  4.79178293312e-03 -3.15625683005e-03 -3.56945831068e-03  2.82073924282e-03  3.12036776597e-04  1.10569186545e-03  1.43664809643e-03  2.59678460329e-03  1.75112605352e-03  7.10104855571e-04
 6.24452556281e-04  1.65237291401e-04  1.76534045822e-03  3.23494256329e-03 -1.43954024339e-03  4.39390284967e-03 -2.39580626863e-03 -2.90026002979e-04  5.55016554869e-05 -4.77911558441e-04 -5.29167584007e-05  1.06572314267e-03  1.77565764958e-03 -1.01660137072e-03  2.95510531761e-03 -2.66169222240e-03 -2.20559773145e-03  1.01090662168e-05 -1.68304218909e-03  2.72238797100e-03 -4.01858537313e-03 -2.95701122846e-04 -2.71562733008e-04 -4.83911316742e-04 -1.10869755530e-03 -1.86569893426e-04 -1.26063726133e-04  1.11007357152e-03 -9.32730664172e-04 -3.26695342987e-03  3.13004832429e-03  1.71181825433e-03  1.30521742996e-03  2.40962719811e-03 -1.60701608485e-03 -3.02053181404e-03  1.45018635017e-04  1.44664147156e-03 -3.58289132207e-04  5.31847000697e-04  6.57604593690e-04 -4.52223787473e-04  8.92054754623e-04 -3.73062253808e-03 -9.68290042278e-04  1.89979415921e-03 -2.40131963254e-03 -6.17312012868e-03  8.37007756666e-04  5.07632073280e-05 -1.28483370989e-03 -2.68151964025e-03 -1.55992008631e-04  9.04535545257e-04  1.94487266317e-03 -2.36979198046e-04 -2.16670688332e-03  9.10463464977e-04  1.02353450596e-03 -1.87768466241e-03  1.04380165288e-03  6.79705226102e-04  7.95129708668e-04 -1.09619861971e-03 -1.98438618013e-03 -1.95175285083e-03 -9.02156367019e-04 -2.09002080722e-03 -2.46955979447e-03 -3.83810322230e-04  2.06173733282e-03  8.71937584656e-04 -3.77563020003e-03  3.40053927092e-04  9.34282516081e-03 -9.56576481182e-03  6.86301503294e-02  1.14799891306e-02  3.18519133210e-03  5.92444084660e-03  2.22346801519e-04  1.86234025899e-03  1.21985771292e-03  4.64073847518e-04  4.95947067486e-03 -2.26377447592e-03 -6.00012797705e-04 -6.01289910408e-04 -7.72234687012e-04  6.19201673915e-05 -1.09229101001e-03  2.77051444206e-03 -6.52364817873e-04 -2.16101251182e-04 -9.95099663235e-05 -9.15540243130e-04 -5.52329253181e-04 -2.39862192583e-03 -9.17391209741e-04 -1.67445269547e-03 -2.28751051293e-03  5.22508440465e-04 -8.47611186411e-04 -1.69002658746e-04  2.69188276955e-04  1.77563778562e-03 -3.21048163987e-03  4.54273313743e-03  1.80546699169e-03  1.55979475769e-04 -1.82945957749e-03 -1.40088163803e-04 -2.36461884790e-03  1.22685663244e-03 -2.16773873652e-03  1.88705777216e-03  7.94518566453e-04  6.55928433036e-03  4.88907648620e-04 -1.12633378662e-03 -8.23889203728e-04  6.15374565646e-04  5.27475463409e-04 -4.90936821322e-04 -8.61695561556e-04 -1.87437161636e-03 -1.95581180653e-03 -6.45620031430e-04
-1.08520768755e-03  2.96602719490e-03 -1.19774222051e-03 -5.65482314904e-04 -2.18733638005e-04 -9.00044137152e-04 -1.52515680481e-03  1.17965197441e-04  1.13697864525e-03  5.38056323166e-03  1.98968770852e-03 -2.96257332585e-03  8.20057515961e-04 -2.00407032321e-04 -4.42978260564e-04  1.15368436220e-03 -3.88559683684e-03 -3.08665345118e-03  4.28882223545e-04 -2.46716064102e-03 -4.30657676076e-04 -1.64800158041e-03 -1.85525422703e-03  1.74743921902e-03 -3.10703861691e-03 -1.67142814275e-03  9.65531917446e-03 -2.13223004352e-03 -1.18506699442e-03  6.00169873187e-04  4.39130142028e-03  2.87301572086e-03  1.96755016673e-03 -1.02904143095e-03  2.24722058421e-03  2.08535362521e-03 -2.63247681837e-03  2.10880007812e-03  2.36272763659e-04 -5.76117743469e-04 -3.23502133568e-04  4.34414646905e-04 -1.31343523242e-04 -4.46919156407e-03  1.44548713619e-03 -1.18995338618e-04 -4.43249254296e-03 -5.92090348642e-03  5.96916356531e-04 -1.16848899340e-03  1.36183374728e-03  3.08122046657e-03 -1.08241553686e-03  7.98861329631e-04 -9.70609949751e-04 -1.35384364032e-03 -1.93970340608e-03 -1.49038674234e-03  2.06727011868e-03 -4.64219781232e-04 -3.26587127873e-04 -6.56443999535e-04 -2.93864970916e-04 -1.33912415321e-03 -1.51044640682e-03 -3.59386860724e-03 -1.34497249209e-04 -3.57514408017e-03 -1.72173019952e-03 -2.06410745523e-03  5.67848864509e-04 -1.57004212592e-03  2.16654781757e-03  2.55983366402e-04  3.13945885862e-03 -2.09096979363e-03  1.14799891306e-02  8.61661731451e-02  8.02131460719e-03 -2.32645693780e-03  4.10328596915e-03  3.25134385220e-04 -5.48093983588e-04  3.33553229512e-03  2.41116546753e-03 -3.30176529246e-03 -5.14867795290e-04 -1.69199409685e-04 -2.70061289111e-03  2.06227145429e-03 -2.11993668435e-03 -2.22032677259e-03 -2.58317333925e-03 -1.35375300299e-03  1.54826613814e-03  2.33844953797e-03  2.76037399999e-03  1.23395746287e-03 -4.64718233235e-04 -3.72027164143e-03 -1.37635747590e-03  2.96831440822e-03  1.04200974970e-03 -7.77195629868e-04  1.66813371122e-03  2.29309890855e-04  1.15284883025e-03  1.99249231430e-03 -8.33054667883e-05 -1.46986990845e-03 -2.07872876734e-03  3.65239976266e-03 -1.21496406789e-03  7.21269357483e-03  5.98383079156e-04  8.43100683799e-04 -2.56826475779e-03 -2.18371380037e-03 -2.90248681000e-03 -3.38770299791e-03 -3.37510654946e-03 -2.23539167244e-03  1.60556438514e-03 -2.03846595992e-04 -8.45462877250e-04  2.72241825235e-03  8.73385277735e-04  1.19990211027e-03
 2.45393771518e-04  5.95693636657e-03  2.95449361943e-03 -5.23810446631e-04 -1.31333559594e-03 -1.79167611639e-03 -4.01973217034e-04  2.13165339723e-03 -3.41686525761e-03 -5.21067787342e-05  4.94416332631e-05 -1.54066912146e-03 -1.76993990276e-03 -7.37521795670e-04 -1.01745864698e-03  1.73379647211e-03 -1.68211512900e-03 -1.30448452799e-03 -2.08204075007e-03  2.69210552997e-03 -3.82322602239e-03  1.33718288496e-03  1.07001458543e-04  1.49746875439e-03 -2.59800446362e-03 -2.25410336525e-03  6.66316963174e-04 -2.08261614497e-03 -1.62135516028e-03  3.53473510782e-03  3.69100543269e-04 -6.78379972568e-04  3.14951085114e-03  1.09628758478e-03  2.20987877067e-04 -1.67462684584e-03 -3.28140128788e-04  1.66329144467e-03 -2.38332844396e-03  5.41321243843e-04  1.50325613311e-03  2.45667510883e-04 -2.02652822363e-03 -1.94095647235e-03  3.38039286711e-03 -2.74762238835e-04  3.25539111163e-03  1.64260339632e-04  3.06082332951e-03  1.42466017005e-03  1.55720568285e-03 -2.32364100695e-05  2.41663510363e-03 -9.51100168931e-04  3.37471200237e-03  9.85314154723e-04 -6.85568491264e-05  5.49147525141e-03  4.05804224424e-03  1.88544800238e-03 -1.83819749804e-03  3.28125718549e-03  9.45976370206e-05  2.94394954153e-03  2.17642724613e-03  3.46626959963e-03 -1.01317135869e-03  3.69692619620e-03 -4.49448282620e-04  2.40451650486e-03 -2.11272518513e-03 -4.83714349980e-06  2.73629157547e-04  7.20797398269e-04  1.85428059496e-03  4.32916525734e-03  3.18519133210e-03  8.02131460719e-03  7.30232493358e-02 -1.45578277107e-03 -2.90672197259e-03 -5.86071128505e-03  2.52299185825e-03  5.30209603709e-03  3.77192117179e-03  1.01106744530e-03 -2.05055470130e-03 -1.49099129689e-03 -5.82534726677e-04  1.11022295539e-03  2.70442042548e-04  1.35712807704e-03  1.71296791936e-03  2.25321640389e-03  1.60317545445e-03  9.06659183559e-04  4.55393748666e-04 -3.94638066915e-04  2.99620857704e-03 -1.03297379041e-03  3.22132189024e-03  2.16566201945e-03 -2.91325177220e-04  1.56134553192e-03  1.32355544221e-03  4.56987316700e-03  1.09452308120e-04  3.50222279025e-03 -2.08378012414e-03 -3.01694205829e-03  2.28695603607e-03 -9.24592954366e-05  1.51244997182e-03  4.35935647355e-03  4.13267419880e-04  1.90745325881e-03 -9.52203259788e-04 -8.52719595501e-04 -2.86651248741e-04  1.51096563699e-03 -5.15458847627e-04 -4.87348152984e-03  2.01665987435e-03 -6.67428204317e-04 -1.13506657196e-03 -1.08384194015e-03 -1.87168916213e-03  1.78731794334e-03
-3.78551243616e-03  1.61665979776e-03 -2.77799231779e-03 -2.12304955769e-03  2.69909280944e-03 -1.78619787238e-03 -8.43730883889e-04  4.43049388925e-04  2.95084423441e-03  9.60453342714e-04 -1.85653325065e-03  2.44563610417e-03 -1.86717305642e-03 -1.23053853540e-03  8.05870219172e-04 -2.44889994094e-03  8.75233895217e-04  1.51829960476e-03  4.96585468466e-04 -1.28464557656e-03 -1.77083253238e-03 -8.61689858664e-04 -1.34957145330e-03  1.63917553433e-03  9.68223845447e-04  2.52825856001e-03 -4.97256844886e-03 -3.16818927973e-03 -8.93365805837e-04 -3.36176587289e-03  2.46533087192e-03 -2.38304808147e-03  3.50659501633e-03 -5.79360859669e-04  2.30301122500e-03 -2.84753407511e-03 -1.28865336560e-03  2.27220472191e-03  1.58241198944e-04  1.72614213797e-03  5.52646128759e-04  3.17882370079e-03 -2.33599870741e-03  3.06242088467e-03  7.54137293142e-04 -5.70592110006e-04 -2.26634231118e-03 -2.31204717470e-03  1.65468678770e-03 -2.82896624221e-04  5.93359158279e-04 -3.88143179334e-03  3.97356185329e-04  3.32290339669e-03  4.57984625855e-03 -5.15209575919e-06 -9.57986860298e-04  5.96526182425e-04 -2.17582509786e-04 -2.88037041700e-03  4.28788329077e-03  2.40882047279e-04  2.23417940814e-04  2.21140964742e-03  1.38647984784e-03 -1.92126687760e-03 -7.06778919192e-04 -1.37089563239e-03 -7.20928930652e-04  1.75758732342e-03  1.80085069063e-03 -5.54947991103e-04 -8.60258608142e-04 -1.09275282441e-03  1.39371440972e-03 -5.55078645174e-04  5.92444084660e-03 -2.32645693780e-03 -1.45578277107e-03  8.11615959549e-02 -6.87251069852e-03 -1.38392643588e-03  1.77838047455e-02 -6.41415407767e-03  4.46480185576e-04  8.23821842120e-05  2.08057659045e-03  2.76673710329e-03 -3.05667637627e-03  1.55998040019e-03 -3.36592566218e-03 -1.45202600241e-03 -6.42583472193e-04 -1.52311191255e-03  1.37803021548e-04 -1.17824386988e-03 -2.16015198510e-03 -1.50136236909e-04  2.38391447314e-03  5.63230878221e-04 -4.98279721365e-03 -3.33163677831e-03 -1.06706041494e-03  3.12357274642e-03 -8.85219813351e-04 -1.47221538687e-03  5.12120168352e-04  4.56206303045e-03 -3.40348596378e-03 -2.21350392247e-03 -3.50048355174e-03 -1.06430797139e-03 -3.38234362311e-03  1.50730822963e-03 -3.82169268593e-03 -2.47646912421e-03  3.60183488566e-04  5.46559765261e-03 -3.50341785639e-03 -6.73320008008e-03 -3.62228408184e-03 -1.61167045788e-03  1.22797601265e-03  3.01265396593e-04  1.24329209253e-03 -6.36119844754e-04 -2.66133371048e-03  2.68203824068e-03
 2.39433655063e-03 -7.04053727906e-04 -8.38406336692e-04 -1.25355399115e-03  3.36837979326e-04 -2.32603780798e-03  2.73374514709e-03 -1.70312819125e-04  2.16780180772e-03  1.57801280345e-03  2.45321604952e-03 -1.29034664960e-03 -6.83264300403e-04  2.60538614481e-03  6.55423160991e-04 -1.48849786824e-03  2.97576599130e-03  9.10517267631e-05 -4.30366891784e-04  4.16284523726e-04 -1.63510043150e-03  6.29844451095e-04 -6.14127602015e-04  2.04450615492e-03 -6.21870343916e-04  7.57257565421e-04  1.83885773829e-03  1.94958012616e-03  7.17264678491e-04  7.08202495672e-04 -8.56494398417e-04  2.51437569446e-03 -1.00475438060e-03  1.93433420798e-03 -6.26446690428e-04  1.91232912067e-03 -1.54796127044e-03 -2.23132172949e-03 -1.14616013845e-03  4.20040853792e-04  1.36647358463e-03  1.89352160212e-03 -2.91135746582e-04  1.84673520295e-03 -7.82283607365e-04  1.53835655040e-03 -7.72561630440e-04  2.56573067440e-04  2.22609100713e-03  2.83275138280e-04 -6.44889208896e-04 -5.81750107979e-04 -6.31599516910e-05 -2.81861572647e-03  2.26514384304e-03  1.46323801062e-03 -6.54285459740e-04  1.53363645978e-03 -3.61956045878e-04 -1.00149870753e-03 -2.26492556272e-03  7.36780766064e-04  1.21399071264e-03  1.16709197445e-03  1.71250304600e-04 -1.38907475084e-03  1.33824579829e-03  2.74034652693e-03  1.22873677662e-03 -1.73879967978e-03 -1.70806339327e-03  2.16301239273e-03 -1.03094854404e-03 -7.20113035084e-04  4.41225730354e-04 -2.02749195852e-03  2.22346801519e-04  4.10328596915e-03 -2.90672197259e-03 -6.87251069852e-03  5.92526424046e-02  7.48380884071e-03 -1.42742747984e-02 -2.77199702325e-04 -2.27901124858e-03  7.76173722323e-04 -1.67467882066e-03  5.80604285082e-04 -6.31306638566e-04 -1.59140234309e-03 -1.28210843563e-04 -1.12566710099e-03 -1.09737591571e-03 -3.00559063108e-03 -9.51070397336e-04 -7.20885288446e-04 -1.24401892586e-04 -1.06997817917e-04 -1.28484839767e-03 -6.87444629290e-04 -2.92679488105e-03  4.21051578861e-04 -5.10978805146e-04  3.48720103809e-04  1.90456792175e-04  9.15398362805e-04  1.11618520026e-03  4.74781394576e-04 -1.52559246217e-03 -1.03581329505e-03  1.34071848376e-03  1.31564134141e-03 -4.52422601861e-04  2.32897134304e-03  4.69202345612e-03  2.75180652666e-03  1.73097145349e-05 -7.97935938316e-04 -1.97560090078e-03  1.27147958191e-03  1.24607639396e-03 -2.18473517927e-03  8.78879465786e-04  2.74416360937e-05 -1.02408893989e-03 -1.14363509437e-03  1.88623813487e-03 -2.20377614490e-03
-1.73588875583e-04 -1.02205506919e-03  1.26618900477e-03  3.52275562013e-03 -7.14947820583e-03  4.41213739528e-03  3.27607849767e-03  2.74845539634e-03 -2.95659167850e-03  8.17214078928e-04  2.16750113140e-03  6.18799472712e-04  1.83824819440e-03  2.69546114549e-03  1.38127288215e-04 -7.63642501635e-04  2.11841433950e-03 -1.26805636658e-03 -2.48865099490e-03  2.77711239637e-03  1.59947910303e-03  5.17095065846e-03 -2.67417737809e-03  3.22949922508e-03 -4.00417425635e-04 -2.24987397771e-03 -2.20718249949e-03  1.20238965167e-03  5.60490515229e-04  4.98321381118e-04 -1.55349314808e-03  6.41002315018e-03 -8.89128788991e-04  2.64347123153e-03 -4.23315178842e-03 -1.53052186614e-03  2.31899139542e-04 -5.59638243995e-05  8.57562429344e-03 -1.66373875464e-03  1.32961714216e-03 -4.00791107924e-03  3.01480025710e-03  2.76061408060e-04 -1.92162481212e-03 -2.86331756355e-04  2.71500831257e-03 -2.28594661845e-03  4.07786370627e-03 -4.46178449323e-04  6.46194392933e-04 -6.52206266295e-04 -7.09091048513e-04  2.04013881018e-03 -2.00249542648e-03 -1.19218713318e-03 -1.74409436778e-03 -2.04781302561e-03 -1.27738481242e-03  1.01479979068e-03 -1.50953129953e-03 -5.00702141783e-03  2.91255703820e-03 -4.17764121497e-03  9.82191903837e-05  4.18720959898e-03 -9.11667492745e-04  3.44361239345e-03  1.85647363730e-03 -3.62939659431e-03 -9.16230271251e-04  4.15165166471e-03 -1.60420567097e-03  1.01780823177e-03  1.37882660717e-03 -1.20935396970e-03  1.86234025899e-03  3.25134385220e-04 -5.86071128505e-03 -1.38392643588e-03  7.48380884071e-03  8.86790869886e-02 -2.46728911724e-03 -3.84667633012e-05  8.39747589796e-04  3.48032025422e-04  3.96215163200e-05  5.36671909545e-04  1.35001395827e-03  1.18758812781e-03 -2.19996648204e-03  3.53292596179e-04 -4.90033917442e-03 -1.50776054101e-03 -2.53372595563e-03  1.19787575037e-03  1.80184504477e-03 -1.12216646797e-03 -1.80115469085e-03 -4.54292667605e-04 -3.66747341422e-03  2.20205921177e-03 -2.83978391159e-03  2.85755540188e-03 -8.73613949719e-04  2.62468322032e-03  2.20837175541e-03 -2.66514562363e-03 -7.00275520391e-05 -1.69088553626e-03  3.95441200670e-04  1.91181802742e-03  3.36579365283e-03  5.57412353269e-04  1.24928438447e-03  2.90997374943e-03  3.40131859914e-03 -3.13030704091e-03 -1.31408146843e-03  2.18106170413e-03  2.39209233410e-03 -1.34957779912e-03 -2.10930932703e-03  3.22654471309e-03 -1.32467212701e-03  2.64512292369e-03 -3.75991550750e-03  4.77346589684e-04
 2.30666806908e-03 -1.00173186765e-03 -9.38758504122e-05 -7.38920895939e-04 -3.68509831791e-05  1.01889819479e-04 -1.94207078275e-03 -1.22407733931e-03  4.84701287967e-04  1.30849680585e-03 -2.84710379619e-03  2.52516072477e-03  1.97944249431e-03 -1.92097674876e-03 -3.97189052448e-04  3.65687572922e-03 -7.48540334419e-04 -1.43804033745e-03 -6.36145364858e-04  5.28275793286e-04  2.94397731646e-04  1.09800939742e-03  1.57233058214e-03  8.87419892611e-04  1.11948231727e-05  6.07980140244e-04 -4.51051754104e-03 -2.80984321835e-03 -2.90958130464e-03 -8.62065698730e-04  3.44264732756e-03 -7.45891953134e-04  9.94605939691e-04 -1.00281995836e-03 -1.01963149972e-04 -3.38008559795e-03  1.85698270432e-03  2.02722896747e-03  7.70623945739e-04 -4.23853316412e-05 -3.10517476275e-04  1.01491623355e-03  8.93485465154e-04  1.14786354908e-03  8.94288844081e-04 -4.69400623542e-05  5.33917729086e-04 -3.58890750047e-03  7.91769791949e-04  7.06444762902e-04  1.43294150777e-03  6.71030978088e-05 -1.03070727339e-06  9.51386848061e-04 -5.96644341861e-04 -3.71603262889e-04 -9.82267755443e-04 -2.02187572899e-03  3.82191963890e-03 -1.59510555609e-03  1.91109175175e-03  5.44906723608e-03 -1.01275428033e-03  4.42303713812e-04  1.38701058544e-03  1.21379362524e-03  9.30016954217e-04 -1.50330202650e-03 -2.45173289143e-03  3.08200278809e-03  3.54656485318e-04  4.05255535631e-03  1.25545036350e-03 -1.78424533685e-03  1.86558332087e-03  2.70898780465e-03  1.21985771292e-03 -5.48093983588e-04  2.52299185825e-03  1.77838047455e-02 -1.42742747984e-02 -2.46728911724e-03  7.99661993718e-02 -7.50052201068e-03 -1.20525715171e-03 -2.91797695241e-03  2.16782217790e-03  3.08706908949e-04 -1.71152008712e-03 -2.79963301822e-04 -1.74888919669e-03 -1.69187250237e-03 -1.85652107838e-04  1.92695258501e-04 -1.71700547173e-03 -5.62108990562e-04 -3.42567772987e-05 -4.23787922775e-03  2.01345154918e-04 -1.55867704856e-03 -8.89158457310e-04 -1.45105356021e-03  6.68905577873e-04  7.75615130608e-04 -1.04731074151e-03  1.62772847765e-03  1.17604631265e-03  1.26343375175e-03  2.01362297574e-04  1.10678550840e-03 -1.72033614051e-03  9.83785121060e-04 -2.72476115647e-03 -1.11581912966e-03 -4.71345031861e-03 -1.48648584490e-03  8.52893817110e-04  3.82009008192e-03 -1.62895512442e-03 -5.49493894986e-03 -4.43363540691e-03 -3.29221036056e-03 -1.96207066213e-03  6.07503231121e-04 -6.49491317464e-04  2.02510971622e-03 -2.38057411462e-03  5.22407880747e-04
 3.26474866903e-03  2.36122505033e-04  3.35161681788e-03  4.21551792984e-03 -8.17323545863e-04  2.45491216624e-03 -7.03135734498e-04  2.72073407951e-03 -4.67901599771e-03  2.69120080492e-03  9.73611549046e-05 -1.09894664077e-03  1.27107132822e-03 -6.86298355959e-04  3.52845279601e-04 -1.42475594100e-03 -3.09543159991e-03 -1.38081209135e-03  1.08092296810e-04  8.69861642491e-04 -3.96786714305e-03 -4.93592149645e-03  1.81095563293e-03  1.10901219171e-03  7.36711995825e-04 -9.67638635472e-04 -1.55474415481e-03  3.43213781687e-04 -1.24140990682e-03 -1.33790544850e-03 -1.49398821493e-03  2.39458543009e-03  2.75155318799e-03 -7.87149558666e-04  3.05401266561e-03  1.22414978862e-03  3.30060801851e-03 -3.90006176432e-03  2.23460011967e-03 -3.58314595329e-05 -1.50776058475e-04  2.46754727053e-03  1.06564193934e-04  1.29486288706e-03  3.03744786706e-03  4.32946490052e-06  2.03952329742e-03  2.49261088831e-03 -8.80909895571e-04 -1.56511571425e-03 -1.02607222995e-03 -1.33806864958e-03  3.65002708926e-03 -9.41109220431e-04  2.25314366063e-03 -1.18676071065e-03 -1.54767801414e-05 -2.79565649738e-03  1.60838103682e-03  4.84955255245e-03  2.00199521022e-03 -3.86689898377e-03  1.79837132933e-03 -1.15904532950e-03 -2.69843789150e-03  2.72415362949e-03  9.36815381427e-04  4.57105657449e-04 -7.14608624983e-04 -1.70466169668e-03 -1.25565571760e-03 -2.32247783448e-03 -9.69955956134e-04 -9.18956965195e-05 -6.13383323989e-04  4.43319980717e-03  4.64073847518e-04  3.33553229512e-03  5.30209603709e-03 -6.41415407767e-03 -2.77199702325e-04 -3.84667633012e-05 -7.50052201068e-03  9.00114075771e-02  8.50675024575e-03 -5.28583931797e-03 -1.15826675641e-02 -3.26023823191e-03 -2.70530001778e-03  2.29110810342e-03  1.96848545484e-03  3.96966019827e-03 -2.01081492901e-03 -4.57305722578e-04  5.54943302952e-04  3.44202964648e-03  2.00787513509e-03  6.02581352897e-04 -4.49283881664e-03 -1.53567006042e-03  2.69367804467e-03  3.19247884406e-03  7.69024558505e-04  7.67338832719e-04  8.76921400618e-05  2.87513865392e-03  6.22856870228e-04 -1.93240239192e-03  1.44498691510e-03  2.37172673661e-03 -7.86412292042e-04  2.68732487409e-03 -1.05763766129e-03  6.24648938568e-04 -1.16967971483e-03  2.08308280837e-03  3.51473499149e-03 -5.50652810747e-03  3.89712780703e-03  4.23637589340e-03  2.19934444343e-03  1.03312876902e-03  3.57220151418e-03 -4.65438523858e-03  2.21088865049e-03  1.24987896472e-03  5.17235331961e-04 -1.26669491483e-04
 3.72855291303e-03  2.27471277322e-03 -2.06276949038e-03 -3.16356678067e-03  4.08706500116e-03  3.93866171772e-03 -5.51504861495e-03 -3.90500034051e-03  4.19123057076e-03  1.87546447399e-03  1.05081778252e-03 -3.72238685580e-03 -3.78596492635e-03  1.59646691993e-03  5.52178301766e-04 -2.08652085017e-03  8.84527338256e-04 -3.82136414471e-03 -9.34415881407e-04  4.38554544727e-03 -5.00011085049e-03 -8.90466701152e-04 -5.49782344703e-04 -2.69090944291e-03  6.31606853846e-03  6.23248217912e-04  2.47180748695e-03  1.00618255002e-03  1.36495058783e-03 -3.91638231390e-03 -2.72374566155e-03 -1.58694200557e-03  3.18584440806e-03  3.26530947106e-03  1.10230409122e-04 -2.34941886456e-03  3.93591156368e-03 -4.04479658765e-03  2.34409391242e-03  2.52377459010e-03  3.06591278341e-04 -8.79682745235e-04  4.21986297365e-03 -4.75203025635e-03 -1.14113477458e-03 -7.78086992009e-04  1.58554390220e-03 -6.86169607567e-03 -1.28049086532e-03  1.83237382803e-03  3.37496132322e-03 -1.81784139003e-03  3.79196302605e-03  5.87068598397e-03  6.40511265773e-03 -1.47702496540e-03 -3.28036465682e-03 -1.12968706300e-03 -1.28796380777e-03  2.90199477376e-03  7.68050217866e-04  1.11470618115e-03  1.37640064094e-03  3.59984408952e-04 -1.33070694571e-04 -7.91790919758e-04  2.35807716059e-03 -3.09941027534e-03 -2.09205001132e-03  4.49400825790e-03  8.44585103975e-04 -8.46160362340e-04  3.08548158531e-04  1.74560309864e-03 -2.25417967716e-03  1.93712994343e-03  4.95947067486e-03  2.41116546753e-03  3.77192117179e-03  4.46480185576e-04 -2.27901124858e-03  8.39747589796e-04 -1.20525715171e-03  8.50675024575e-03  1.13807098229e-01 -7.36206604374e-04 -1.43249823013e-02  8.45301344144e-03  1.26633365545e-04  1.73026281134e-03 -4.83237321489e-03  1.28651856695e-03  2.99087331667e-03  3.01808550387e-03 -4.28626125778e-04  3.07100656109e-04  2.26896365356e-03 -4.30336816774e-04  1.72187051282e-03 -1.79384550971e-03  2.66610590007e-03  4.00298326291e-03 -8.30447490557e-04 -2.97136695894e-04 -3.19739101250e-03  8.30266541341e-04  3.34007255931e-03 -1.06275682440e-03 -2.27497822884e-03  2.07836066376e-03 -1.69499152714e-03 -3.17101510452e-03 -2.26972045462e-04  2.42208675451e-03 -4.90267676242e-03  1.90272995212e-03 -1.16586396134e-03  5.13938082471e-03  1.41506447991e-03 -2.30793930861e-04 -4.80758974851e-04  1.03162082789e-03  5.02387999009e-04 -1.60357110612e-03  3.49430713175e-03  2.56691169940e-03  6.57163059647e-04  1.42121503271e-03
-3.68957016375e-03 -5.51303128817e-05 -4.14178390128e-03 -3.70266038628e-03 -3.32096947685e-03 -2.14345326221e-03  2.03994705479e-03 -1.89070283295e-03  5.20946904252e-03 -3.26097133914e-03  1.93893803428e-03  1.19471092534e-03 -2.42446352138e-03 -2.35297075435e-03 -6.07337313868e-04  6.96556677562e-04  6.94515162176e-05  2.79055556841e-03  1.18329449093e-03 -2.34810561219e-03 -3.30560862070e-03  4.67719715209e-03 -1.93729467238e-03  9.41244603612e-04 -1.60741696530e-03 -1.39926018021e-03  5.94118901972e-03  2.74526956775e-03 -6.60538162096e-04  9.69825235286e-04  3.29068540172e-03  4.75522173463e-04 -7.15359484653e-04 -3.00539115389e-03  4.03258574274e-03  4.89688204298e-03 -3.85845623827e-05  1.53128359887e-04 -8.00900827552e-04  7.31728163599e-03 -1.02090216906e-03 -3.27052589138e-04 -5.26710200486e-03 -4.28899063841e-03 -2.14027252219e-03 -2.14651683959e-04 -2.66702153728e-03  3.67222896258e-03 -2.24586838758e-03 -1.31089034193e-03 -6.33138978978e-04 -3.51382714320e-03 -4.86305170934e-05 -4.70035470623e-03 -7.13756918132e-04  2.41144604272e-03 -2.87855600289e-04  5.74092214364e-03  3.84369159882e-03 -1.79857443723e-03  2.90413450093e-03 -8.69923013337e-04  2.45547723312e-03  6.01887269271e-03  2.04910888555e-03 -2.25832206287e-03 -5.71049878799e-03 -1.82716182534e-06 -2.33004283831e-04 -5.52151812448e-05 -3.06935642757e-03 -2.59561002641e-04 -3.60898744621e-03 -7.52447068871e-04 -1.09525628157e-03  2.17614779378e-04 -2.26377447592e-03 -3.30176529246e-03  1.01106744530e-03  8.23821842120e-05  7.76173722323e-04  3.48032025422e-04 -2.91797695241e-03 -5.28583931797e-03 -7.36206604374e-04  1.05400386441e-01  1.41190550936e-02  4.54732733357e-03 -4.23304395840e-03 -2.31143923162e-03  1.84019978996e-03  3.61624715378e-03 -2.53116697402e-03  1.74901662319e-03 -2.50040775164e-03  2.80454125694e-03  4.58208357118e-03  2.50786613996e-03 -7.85843794239e-04 -4.21722704573e-03 -7.87587904548e-05  1.72118061666e-03 -1.31547823740e-03  2.46178965106e-03  6.77860282877e-04 -1.88537055796e-03  1.64809385028e-03  4.19200953940e-04 -2.03184606440e-04  1.67935052350e-03 -2.12722527428e-03 -3.04300330851e-04 -1.99719177692e-03  3.35681791435e-03 -5.08526494872e-04  2.91523271996e-04 -1.75423118043e-03  3.40468019814e-03 -2.39709158474e-04  1.95262095113e-03  5.45606052633e-04  3.70016909190e-03 -5.26752833969e-03  1.98094651734e-03 -1.77400415919e-03 -2.16278269320e-03 -1.73919540629e-03 -1.15553187275e-03
-1.15692709774e-03 -1.88424660437e-04 -6.30145700346e-04 -2.45215310414e-03 -9.21538179472e-04 -2.51175734751e-03  2.85617103496e-03 -9.76840683337e-05 -5.43561117660e-05 -3.15344272498e-03 -6.37836509167e-04  3.02645692044e-03  1.37448397967e-03  3.52401031681e-04 -2.56303844472e-04  2.64429165599e-03 -1.60905335004e-04 -2.08556468833e-04  1.27597521984e-03 -8.15935820164e-04  2.10365463652e-03 -4.30935933051e-04  4.12624306012e-04 -6.55195016392e-04  1.38568597168e-03 -1.56583013051e-03  1.40128524412e-03  9.18050513962e-04  6.66268710218e-04 -1.01048907900e-04  5.47560849075e-05 -9.83712052162e-05 -1.64310807289e-04 -1.61732305688e-03  1.50330841342e-05 -3.68893395115e-05  2.00768054495e-03 -2.21776462683e-03 -1.06162949619e-03  1.65685531746e-03 -8.40059309235e-04  1.15468798964e-04 -9.73210063802e-04 -6.88027912371e-04 -1.04092944884e-03  1.73801429285e-03 -7.39135629228e-04  4.68364984472e-03  1.95749110645e-03 -3.82666857758e-03 -1.95662282047e-03 -2.15613771747e-03 -1.90760603323e-03 -1.00266067516e-03 -2.26296240379e-03 -5.91099757493e-04  1.72389406811e-03  1.22339245948e-03  8.29327081758e-04 -2.55146639021e-03  6.55284282274e-04 -1.83405644561e-03  6.01166649910e-05 -8.89862031182e-04  1.75992208706e-03  6.01508679169e-04  5.83636723071e-05  1.47786820319e-03  2.47340403397e-03 -2.21211449653e-03 -7.85464932979e-04  3.12416129040e-03 -7.90277015091e-04 -1.38255843175e-03  4.97973962846e-04 -3.51408148849e-03 -6.00012797705e-04 -5.14867795290e-04 -2.05055470130e-03  2.08057659045e-03 -1.67467882066e-03  3.96215163200e-05  2.16782217790e-03 -1.15826675641e-02 -1.43249823013e-02  1.41190550936e-02  6.28524179578e-02  6.01664985209e-03 -1.59330984395e-03 -1.31954877889e-03  3.25626484268e-04 -8.34821098885e-04  1.14962201596e-03 -7.11257307180e-04 -2.43328416223e-03  3.19704988359e-04  1.27084105291e-03  2.10886362532e-03  1.30711768052e-03 -2.96748185484e-04 -1.97003616307e-03 -1.74970947310e-03 -2.12650554429e-04 -8.27774478489e-04  1.21037350356e-03 -1.06213530068e-03  2.11282512575e-04  1.90069859020e-03 -1.20420692198e-03 -8.14955302566e-04 -2.93382778230e-03  1.05853110530e-03 -4.77606575042e-04  2.10532355293e-03 -8.48340890453e-04 -6.85783085979e-04 -2.23202255113e-03  1.32619686345e-03 -1.29459661257e-03 -7.91118874009e-04  3.58737686618e-04 -3.30715834044e-03 -7.67940185035e-04  2.30544573258e-03 -8.95478505230e-04  2.66514417671e-03 -1.07461568981e-03 -2.02286914498e-03
-3.48319433985e-03 -5.78816624350e-04 -2.18765161910e-03 -4.48931658629e-03  1.01367209532e-03  2.30368831935e-04 -1.91605776241e-03 -2.96718255503e-03  5.70869364413e-04 -3.06881484789e-03 -1.38454673679e-03  3.45759730396e-03  4.32532571425e-03 -3.37583724080e-04  1.29549244342e-03 -1.63700470029e-03  1.77574897804e-04  6.89187040529e-04 -1.45218260856e-03  3.01311377246e-03 -1.62166537596e-04  2.72964267518e-05 -1.75013614860e-03 -8.10984316128e-04  9.07649212582e-04 -1.19519425063e-03 -3.92687184268e-04  3.80177575162e-03 -1.26106260311e-03 -2.59990148924e-04  1.37167117348e-03 -5.88629861875e-04  3.71966752361e-03 -4.97346013173e-04  6.14501252535e-03 -4.36009977394e-03  2.29833205349e-03 -2.16238149267e-03  2.89673289299e-03  3.31025621683e-03  8.45058491031e-04  2.13581063935e-03  1.40619605347e-03 -2.48522834855e-03 -9.58405953385e-04 -1.40799001883e-03 -1.55753673745e-03  1.44204295353e-03 -1.76696785551e-03  2.53526130102e-03  3.28819918186e-03  4.44986749408e-03 -7.52301121608e-04  2.34032873756e-03  3.89334679763e-04  1.29082391667e-03  1.19249030080e-03  2.92998953810e-03 -1.50268177481e-03 -1.37337966638e-03  1.28306175868e-03  4.57056968860e-04 -4.04637309417e-05  2.08159207863e-03  4.20160390912e-03 -1.48626688932e-03 -3.76656721944e-04  8.84589325022e-04  3.74019942837e-04 -4.36969667104e-03 -1.69790114920e-03 -2.31236208347e-03 -6.55387928772e-04 -1.54538468161e-03  2.34655999779e-03 -3.15067534714e-03 -6.01289910408e-04 -1.69199409685e-04 -1.49099129689e-03  2.76673710329e-03  5.80604285082e-04  5.36671909545e-04  3.08706908949e-04 -3.26023823191e-03  8.45301344144e-03  4.54732733357e-03  6.01664985209e-03  1.04765249646e-01  1.89104068223e-04  2.47777511736e-03  4.16173445067e-04 -3.76942831356e-03  9.37736897687e-03  3.78949678759e-03  1.63413810655e-03  1.88343780921e-03  3.71007513312e-03 -1.52598481372e-03  1.69270770792e-03 -4.22395412710e-03 -4.07563172451e-04 -1.34244342593e-03 -9.39408001526e-04  4.00211045460e-03 -2.35843982526e-03 -2.87856481159e-03  6.19382970818e-03 -3.16509307314e-03 -4.24566407696e-04  3.21490175730e-04  3.72021824887e-04  5.91965202872e-04 -5.76689144091e-04  1.47856375751e-03 -4.08056707211e-03  2.14379295966e-04  3.43882836087e-03  4.08908544235e-03 -1.57038411735e-03 -3.18282435859e-03 -2.98681745321e-03 -4.81705609684e-04 -7.36025698164e-05 -3.13533212228e-03  2.51584865087e-03  3.87187345739e-03  5.40217028187e-03 -1.44561397018e-03
 1.75444133793e-03  2.66525882028e-04  1.56068265883e-03 -2.38385310625e-03 -1.31537325992e-05  2.06619023064e-04 -1.36001059510e-03  1.33276426357e-03  9.06995310498e-04  1.11445201335e-03 -1.09009810367e-03  6.51042890992e-05  1.16579075597e-03  4.47535218031e-04 -5.78159852522e-04 -1.69950086696e-03  2.67346996497e-03 -2.15934628246e-05 -2.35402515532e-03  1.96238672150e-04  1.45729442344e-03  4.97249310228e-04 -2.10385064859e-03 -1.88278109490e-03 -1.52581756614e-03  1.48216913396e-03  3.52977534542e-03  2.28295508388e-04  7.49360019732e-04  8.91853220436e-04 -3.44504553961e-03 -6.17690962140e-04  3.22809900829e-03  2.68229436060e-03 -6.69240029171e-04 -1.43389848418e-03 -3.69611307170e-04 -3.99390610816e-04  5.75365461166e-04 -6.01035605231e-04  1.10048435291e-03 -5.12233443419e-05 -1.61991252832e-03  1.58543505853e-03 -5.90481177570e-04  2.28208829780e-03 -2.01198530138e-03 -1.25844702270e-03 -1.05760514242e-03  1.62775568535e-03  4.41904456282e-04 -3.27948147713e-04 -1.69332787815e-03  1.03609875177e-03  2.04081480184e-04 -1.36533174721e-03  2.27356243870e-03 -1.44543680084e-03 -2.99473622677e-03 -1.02012725467e-03 -1.74453105704e-03  3.42481074928e-04 -5.66879767694e-04 -3.32474205792e-04  8.58110443561e-04 -2.77971787246e-04  7.16033906661e-04  4.22616381157e-04  1.08543668860e-03 -2.59043901619e-03  1.23319693958e-03 -6.48982629308e-04  3.86795883185e-04 -1.07817937786e-03  2.41894506735e-04 -1.58101920591e-03 -7.72234687012e-04 -2.70061289111e-03 -5.82534726677e-04 -3.05667637627e-03 -6.31306638566e-04  1.35001395827e-03 -1.71152008712e-03 -2.70530001778e-03  1.26633365545e-04 -4.23304395840e-03 -1.59330984395e-03  1.89104068223e-04  6.34632931895e-02  6.54102734407e-03 -1.34241731642e-03 -1.08843113365e-03  2.02485081745e-03  2.25173337437e-03 -7.89536593940e-04 -1.90535019303e-03 -1.89757786242e-03 -1.81170742471e-03 -1.46095484083e-03  3.02533641742e-04  2.96540783398e-03  1.12713962362e-03 -1.06493414383e-03 -1.32959107315e-04  9.94184581973e-05  1.51448523227e-03 -1.68628947034e-03  1.49412258518e-03 -8.50990001203e-04 -3.71298968847e-04 -1.38566512284e-05 -1.29782490816e-03  5.72988673974e-04 -2.35775769729e-03  5.02185261330e-04 -2.98844510726e-03 -8.95220841640e-04 -5.85189575870e-04 -7.67972459598e-04  2.52216804487e-03  8.82622489567e-04 -1.61876667473e-03  1.69904474329e-03 -8.80337191366e-04  1.31284277901e-03  3.42885328931e-03  3.88349315382e-04  2.21496287562e-03
-2.39249026779e-03  1.60234886417e-03  1.22279993034e-03  2.06106307327e-04 -1.55239841866e-03  1.83463957069e-03  7.78501501693e-04 -7.82038216564e-05 -1.34924102185e-05 -1.95132705968e-03 -1.74188992115e-03 -1.93298686981e-04  2.15305763297e-03  8.18054721913e-04  1.41154339287e-03  9.30323250635e-05  3.01840263750e-05 -2.91634492953e-03 -6.49640235556e-04 -1.22713069532e-03  1.30990835234e-03 -1.43600803754e-03 -1.93309957115e-03  1.85587233188e-03  9.26959888129e-04  1.16887778322e-03  6.14800545057e-03 -1.10232982074e-03  3.28668063119e-03  2.27296832557e-03 -1.17201601798e-03  2.40416225028e-03 -1.03400123095e-03 -1.67845495154e-03 -1.06413058685e-04  6.37190113140e-04  1.95268285656e-03 -1.34087577668e-03 -1.07372681088e-03 -1.15111554104e-04  5.30349073475e-05  9.69501977041e-04 -1.88087264496e-03 -1.76094216046e-03 -7.61580864094e-04 -2.37187424125e-04  1.97718227303e-04  2.16446647927e-03 -2.35729937902e-03  1.63464470422e-03 -9.41647895148e-04  3.41797367783e-03 -1.38882055768e-03 -4.22542497746e-04  1.89593052575e-05  8.58033441011e-04  9.46857960735e-04  1.99672655517e-03 -3.08604012799e-04  1.40021596657e-03 -1.71586955381e-03  1.91719086547e-03  1.23595076002e-03 -3.05095266538e-03  1.39413222959e-03  9.84871688767e-04 -1.33919891117e-03 -1.23810539277e-03  1.33541267529e-03 -3.51214698472e-04 -5.28187711113e-06  4.96652358562e-04  9.35892009231e-04  1.13553079071e-03 -8.50988596560e-04 -1.16095604312e-03  6.19201673915e-05  2.06227145429e-03  1.11022295539e-03  1.55998040019e-03 -1.59140234309e-03  1.18758812781e-03 -2.79963301822e-04  2.29110810342e-03  1.73026281134e-03 -2.31143923162e-03 -1.31954877889e-03  2.47777511736e-03  6.54102734407e-03  7.04084354651e-02 -6.22766683234e-03 -9.88044921701e-03  3.52097901509e-03  2.52661931794e-03  2.29821884423e-03  2.94260343093e-05  2.62748171266e-03  3.90514075817e-05  3.24755729085e-03 -1.24784224169e-03 -4.49471095645e-03 -5.72740785531e-04 -2.05092174858e-03 -2.10747168181e-03 -2.31058122796e-03  2.43412110549e-04 -6.01021742359e-04  1.77158982170e-03 -1.56442824056e-03  6.01665691988e-04 -2.57749912986e-03 -3.61424051658e-03  3.60026840840e-05  1.60324503856e-03  5.29891743955e-04  4.44327397240e-04 -1.52211403437e-03 -1.21615192280e-03 -5.21894819758e-04 -9.37796454432e-04  7.64402804066e-04  8.55810979121e-06  7.87639540558e-04 -3.29958943900e-04  5.82547313667e-04  1.36075957073e-03  4.06784463435e-04  4.85740801722e-04
 1.03293368755e-02 -2.26174822544e-03  8.63260286411e-04  1.25436664323e-03 -1.49545457127e-03  7.77480797961e-06 -4.05286124747e-05  3.34364032468e-04  4.02703100272e-03  1.86075780455e-03  1.32611418289e-03  3.71594655090e-04  9.17832459357e-04 -2.14589135840e-03 -1.44531344677e-03  2.38193288596e-03  7.78629936548e-05  4.43644863172e-03 -1.69643420449e-03 -9.06384661645e-04 -4.35833034335e-03  3.14247583792e-03  3.98654422032e-03  8.75771691692e-04 -2.45396754406e-03  2.80014070694e-03  4.44875484781e-03 -3.01505845211e-03 -1.51926959955e-03 -2.95429315150e-03 -1.48959592469e-03  6.86067647921e-04 -3.19298883499e-03  1.99130218033e-03 -1.17133933932e-03 -2.15590385216e-03 -6.97411500686e-06  1.50974141179e-03  3.80340052509e-03  2.28298080223e-03 -1.18191356678e-03 -4.15477935123e-03 -1.61855886377e-03  1.11689950474e-03  1.27194184771e-03  1.71639968369e-04  3.05433935211e-03  1.73393746786e-03  5.32894605663e-03 -5.17038602614e-03  1.23217245076e-03  1.81898681248e-03 -7.29849945685e-05 -1.31924054965e-03  3.89783347350e-03  9.69757758229e-04 -8.65400051612e-04 -4.15912365990e-03  1.69821064407e-03  7.23131218063e-04 -2.45086105339e-03 -2.08497644037e-03 -1.49718874922e-03  7.97204230959e-04  2.29010238260e-03 -1.19285221502e-03  1.33107210248e-03  4.89607249638e-03  1.43405856637e-03 -3.14409822648e-03 -2.91468004203e-03 -1.96934120805e-03  1.55241538591e-03 -1.32960597561e-03  2.08747864169e-03 -1.87196072691e-03 -1.09229101001e-03 -2.11993668435e-03  2.70442042548e-04 -3.36592566218e-03 -1.28210843563e-04 -2.19996648204e-03 -1.74888919669e-03  1.96848545484e-03 -4.83237321489e-03  1.84019978996e-03  3.25626484268e-04  4.16173445067e-04 -1.34241731642e-03 -6.22766683234e-03  1.05216968861e-01 -2.07255665696e-03 -4.92037887322e-03 -3.23146141453e-03  1.08021443316e-03 -2.09021397260e-05  2.12875425379e-03 -3.19816108362e-03 -2.71002403564e-03  4.65370132781e-04  4.23284665770e-03  6.17190052366e-04 -7.35021192206e-04  3.28815827280e-04  1.87665270933e-03  6.16125564894e-04 -2.37269963134e-03  2.35856033164e-04  1.97423599125e-03  3.69499512711e-03  1.84749266604e-03  6.68850556998e-04  4.16819617365e-03 -1.82824114956e-03  2.86550783343e-03 -3.18228934251e-03 -4.15114634114e-03  2.00903555887e-03  3.09368682180e-03  1.46194441675e-03  1.06574655644e-03 -3.93704828713e-04  3.13787178683e-04 -1.90928804487e-03 -8.02449596301e-04  2.16318513535e-03 -1.73983966149e-03 -3.04221727364e-03
 5.32860007987e-03  1.85606908825e-03  2.21878191921e-04  1.03937306703e-03  2.50457773078e-03  1.20429408478e-03 -1.56167165956e-03  1.51083137233e-03  2.95297443709e-03 -2.27555601022e-03  3.33138984050e-03 -1.16101089390e-03 -2.43999826608e-03 -4.37958247198e-04 -1.30111978654e-03  1.55155483113e-03  2.53955674081e-03  3.36132639326e-03 -4.10825827891e-04  1.50738861124e-03 -2.13209595009e-03  2.88763948158e-03 -2.60344192288e-03 -1.98036670669e-03 -3.98786150277e-04 -3.81651284211e-03 -1.96374262432e-03  2.51065533645e-03  3.55281904580e-05  1.70052699299e-04 -8.94222040850e-04 -7.61857101693e-04  3.16808332365e-03  3.76943190308e-03 -2.90384250203e-04 -5.11115261482e-04  1.73592989423e-03 -1.09621360202e-03 -4.55428374965e-03  2.80647602873e-03 -5.24113256826e-04 -1.38231140348e-03  2.28488503544e-03 -2.21633258848e-03 -1.67998842956e-03 -1.04217555960e-04  1.38090939299e-03 -3.94804980076e-03  2.77728878061e-03 -3.62837709495e-03 -2.45298581611e-03  1.79066556774e-03 -2.30568930229e-03 -1.06628648771e-04 -1.50089483166e-03 -3.71879673069e-04  4.95358677212e-04  4.12906608792e-03 -1.39287784477e-03 -1.53713051402e-04  1.14125371360e-04 -1.93640329255e-04 -9.26597000085e-04  5.95432606030e-04 -3.20144072285e-03 -2.06748137931e-03 -1.37729703567e-03  2.38513072890e-03  4.46284130940e-04  2.00140174477e-03 -1.22528578413e-03  2.02478877933e-04  1.93069513202e-03  5.10355993070e-04 -1.69693634538e-03  2.82428820311e-03  2.77051444206e-03 -2.22032677259e-03  1.35712807704e-03 -1.45202600241e-03 -1.12566710099e-03  3.53292596179e-04 -1.69187250237e-03  3.96966019827e-03  1.28651856695e-03  3.61624715378e-03 -8.34821098885e-04 -3.76942831356e-03 -1.08843113365e-03 -9.88044921701e-03 -2.07255665696e-03  9.30245919273e-02  2.60756647011e-03  8.58661198979e-03 -2.36930863543e-03 -2.90208961903e-03 -4.96451540010e-03 -1.45413454322e-03  3.93833124391e-03  3.30965630533e-04 -2.91622563384e-03  4.82430058870e-04 -1.71686063727e-03  3.84083147771e-05 -1.60966555902e-04 -2.64496888317e-03 -5.93889382199e-05 -6.31252570039e-03  2.70482586826e-03 -1.87365625020e-03 -2.46944889935e-04  1.92174023888e-03  7.42908220136e-04 -1.03190765265e-03 -4.69321679052e-03 -1.37097860467e-03 -5.35087252493e-04  1.45391228526e-03  2.59519455996e-03 -3.65521858826e-03 -2.16715535259e-03  2.62354214534e-03 -1.45109484026e-03  1.17246473897e-03 -1.56177194899e-03  2.99904486964e-03 -2.88214429656e-04 -7.75224940428e-04
-8.95738741898e-04 -5.49004978512e-04  1.26416516798e-03 -2.08031248164e-03  2.28270027789e-03 -2.56276393594e-03 -3.44394990839e-04 -2.08930973979e-03 -2.48491582177e-03 -1.62085180676e-03  5.29363972256e-03  1.06760787750e-03 -2.48028319000e-03  1.14591605890e-03 -1.91854138070e-04  3.32035308444e-04  1.17949646072e-03  4.86128122448e-04 -2.38351892657e-03 -9.12964461163e-06 -1.74237868731e-03 -1.37791247984e-03 -3.19387685488e-04 -2.75623800819e-03  2.02230948623e-03  7.25253510384e-04 -1.87333924272e-03  4.85769256341e-05 -8.80063415959e-04  1.59302603532e-03 -4.61463205327e-04 -8.54358463737e-04  5.78250100713e-03  9.01461474040e-04  6.44797312703e-04 -1.61908694676e-03 -1.05374289979e-03 -1.96065192154e-03 -5.99902930089e-03  2.00176143001e-03 -3.18721592134e-04  2.16499284392e-04  3.31811959680e-03 -3.34594888854e-03 -3.41366180674e-03  1.77897226588e-04 -3.74626173574e-03  3.38945581494e-03  4.91635431033e-03 -5.11835634802e-04  5.32473046165e-04 -2.09467430080e-03 -1.10955660909e-04 -3.69846865766e-03  2.64441151809e-03  1.25880750533e-03 -1.79921216056e-03  1.35286842806e-03 -1.11535255000e-03  1.61384886814e-03  3.37793704469e-03 -1.97691278339e-04  3.08643113267e-03  2.34725891519e-03  1.35884871598e-03 -1.77942887376e-04  2.60102204933e-04  6.90097161460e-04 -4.79495179971e-04 -3.87045849635e-05  2.24843888469e-03 -3.56437438867e-03 -5.66508952236e-04  8.44601407606e-04  3.29749085360e-03 -3.86611617699e-04 -6.52364817873e-04 -2.58317333925e-03  1.71296791936e-03 -6.42583472193e-04 -1.09737591571e-03 -4.90033917442e-03 -1.85652107838e-04 -2.01081492901e-03  2.99087331667e-03 -2.53116697402e-03  1.14962201596e-03  9.37736897687e-03  2.02485081745e-03  3.52097901509e-03 -4.92037887322e-03  2.60756647011e-03  9.81228911508e-02  5.60337862689e-03 -5.62459712262e-03  8.31505491908e-04  3.51494878643e-04 -1.54492623676e-03  2.64316226183e-03 -7.59262440400e-05 -4.70173905329e-03 -1.38478299806e-04 -5.30512908240e-04  3.73126533178e-04  1.05436665677e-03  2.49812346713e-03 -3.39423060076e-03 -3.53161574681e-03 -2.12424473405e-05 -1.58161978746e-04  2.44508485648e-03  3.43112881649e-04  1.78000096534e-03  2.93366812960e-03  2.80311253564e-04 -5.96903700389e-04 -6.44800570334e-03 -1.50016907802e-03 -3.04600619611e-03 -4.76605910943e-03  1.59635645077e-03 -6.34602112374e-04  2.28221880234e-03 -3.21179428035e-03 -1.79692059601e-03  4.14406163732e-03  2.53556860431e-03  5.29534378378e-04
 4.99220675381e-04 -1.36789037561e-03  2.90065288377e-03  1.03045729538e-03  2.89613113175e-04 -9.66044721624e-04  4.71887782272e-04 -6.28772242388e-04 -5.26476939969e-03  2.14467913014e-03 -1.79557666755e-03 -2.46541576154e-03 -3.70519895395e-03 -5.85614838192e-04 -3.57070200302e-04  3.22500314775e-03 -2.77804586347e-03 -1.12887982117e-03  4.13089016868e-04  7.02641692893e-04  1.39266557237e-04  1.06337908692e-03 -5.82376820881e-04  5.50619128339e-04 -7.53110573530e-04 -2.96946832623e-03  7.41660264001e-04  6.58771930043e-04 -4.71582384123e-04  1.73069246464e-03  2.27707918485e-04 -2.84548245103e-03  4.09181640583e-03  2.55856366881e-03  1.42517180436e-03 -3.69861205321e-03  6.51117120779e-03 -6.68321007066e-04 -2.22740984188e-03  2.06275434662e-03 -2.96731219975e-04  1.11998404405e-03  9.16421694738e-04 -7.11075405362e-04 -4.65348208912e-04  5.70937805379e-04 -8.86483701937e-04 -3.76183850536e-03  9.11204806076e-04  7.37802697289e-04  4.05614413801e-04  1.97463487289e-03 -5.77286975701e-04 -5.49207476895e-04 -8.78108012245e-05 -1.81701028286e-03  1.58908413923e-03  1.86503560741e-03 -2.39106058144e-03 -3.07869261010e-03  1.18303883226e-03  9.19977149411e-04 -7.30042234420e-04  3.21959431842e-03  1.06200363461e-03  4.65580513253e-04 -1.43331658789e-03 -1.30665303899e-03  7.60975411581e-04  3.14620529881e-04  2.50122737036e-03 -2.67483002145e-03 -4.28955359133e-04  2.16143502758e-04  2.23831099472e-03  1.56952825120e-03 -2.16101251182e-04 -1.35375300299e-03  2.25321640389e-03 -1.52311191255e-03 -3.00559063108e-03 -1.50776054101e-03  1.92695258501e-04 -4.57305722578e-04  3.01808550387e-03  1.74901662319e-03 -7.11257307180e-04  3.78949678759e-03  2.25173337437e-03  2.52661931794e-03 -3.23146141453e-03  8.58661198979e-03  5.60337862689e-03  7.39764197793e-02  1.18571033940e-02 -6.87988012662e-03  8.17687781318e-03 -1.92271832169e-03  2.81202762999e-03  1.79307738011e-03 -7.43218689561e-03 -1.08054149559e-03 -1.97130357069e-03 -2.43968022407e-03  3.32903304586e-04  5.98216447103e-04  9.95993331684e-07 -2.68182711075e-03  2.69850687704e-03  1.35812885986e-03  5.45300787311e-04  5.79146764185e-04 -9.69135698941e-04 -1.21401084600e-03 -1.23552249905e-03 -1.23731038601e-03 -1.63104548978e-04 -1.49698241756e-03 -2.67005886888e-04  3.84570389956e-03  1.11340354771e-05  1.41692732992e-03 -1.54503710897e-03  6.59380516234e-04  1.17876936335e-03  4.58022491900e-03  1.60601764739e-03  3.51244179398e-04
 1.66256930051e-03 -6.19399390405e-05  3.59961449568e-03  1.85420155693e-04  1.43873505536e-03 -1.14222903676e-03  8.05029067328e-04 -5.71698853908e-04 -1.16298987399e-03 -5.10469030990e-04 -5.68587145669e-03  3.07783514006e-03  6.56360405949e-04  1.27497979093e-03  1.09219349867e-03  1.92410165626e-03 -1.05226294256e-03  6.66344205106e-04 -1.24954993101e-03  6.38248928775e-05  3.25196046768e-03  2.75019525464e-04 -7.54605042870e-04  1.10013411974e-03 -3.77322990575e-03  3.45540976713e-03  1.58701061414e-03 -3.77666398276e-03  9.98528609295e-05 -9.65731174735e-04  4.22841515314e-04  7.95476920178e-04  3.95619564762e-03  3.77849028610e-03  8.79574022172e-04 -2.59368331710e-03 -3.11322209783e-04  1.61123350431e-03 -5.01222407923e-03  1.44159317438e-03 -8.22378152201e-04 -7.63608288924e-04 -5.33692633215e-04  4.53174925868e-04  2.48331628098e-03 -1.78619549343e-03  1.25331039429e-03 -2.19426163225e-05 -1.40228786375e-05  3.07682578859e-03  3.28390231029e-03  4.24293738855e-03 -4.30502967028e-04 -1.77007965639e-04  2.06937262190e-03 -1.12007783766e-03  6.29081177177e-04 -2.12942585972e-03  1.10187693521e-04  4.88810601463e-06 -3.50863839172e-04  1.84191094184e-03 -7.21428517747e-04 -8.47196090023e-04 -9.35687365712e-05  2.76447791901e-03 -1.08223668228e-03  7.49924035123e-04  1.73877072913e-03  2.10632363327e-03  5.64497707586e-05 -4.68676202498e-03 -1.77480508146e-03  5.51453167576e-04  3.36783118571e-03  2.70167248834e-03 -9.95099663235e-05  1.54826613814e-03  1.60317545445e-03  1.37803021548e-04 -9.51070397336e-04 -2.53372595563e-03 -1.71700547173e-03  5.54943302952e-04 -4.28626125778e-04 -2.50040775164e-03 -2.43328416223e-03  1.63413810655e-03 -7.89536593940e-04  2.29821884423e-03  1.08021443316e-03 -2.36930863543e-03 -5.62459712262e-03  1.18571033940e-02  8.01353982607e-02 -6.92153700676e-03  9.52284429962e-03 -2.16823494834e-03  1.12614056172e-03  4.56000394617e-04 -5.22355376857e-03 -1.44562296453e-03 -1.03813117802e-03  1.62524753134e-03 -1.79470717498e-03  5.72011338467e-04 -1.90037333163e-03  1.87462663159e-03  1.35796588118e-03  3.36304500161e-03  2.62275351882e-03 -2.99875846126e-04 -6.80595455851e-04 -6.04533930355e-03  7.61587748650e-04  3.01079992171e-03 -2.00931987471e-03  1.37242382519e-03 -1.83103228369e-03 -1.90403112481e-03  8.04818881382e-05  2.04661976673e-03 -1.23525123308e-03  2.25403849793e-04 -5.77320717899e-04 -2.45392210153e-03 -3.06517476031e-03  5.78721717320e-05
 8.75512197398e-04  2.92939551104e-03 -4.27917744375e-04 -1.28533576650e-03  2.20513917035e-04 -1.83066308250e-04 -6.36273731354e-04 -1.55158608525e-03  9.24352667548e-05  3.30107869781e-03 -3.32781064265e-04 -7.65108443804e-04  1.97463075715e-03 -2.11115545025e-03  4.55022580622e-05  2.95256280556e-03 -9.42828058304e-04 -2.15781540966e-03  1.00185301477e-03  5.68652082194e-04 -5.95930207038e-03  1.76180209886e-03 -8.39481439809e-04  4.14536171073e-04 -1.24428613185e-03 -2.12947881180e-03  1.83140938166e-03 -4.84479288071e-04 -8.78845687129e-04  2.73057655480e-04  2.41186285888e-04  3.08693633252e-03 -5.53408996006e-04 -2.20296986247e-03  8.39875788305e-04  6.49310020881e-04  4.48616775107e-04  8.29531007330e-04  3.35645743740e-03 -6.39509004966e-05  2.20743079497e-03  1.22399830518e-03  1.10512591164e-03  3.77127406137e-04 -9.78131604204e-04 -3.24946863131e-04  1.76477829770e-03  8.28615994501e-04 -1.31453054192e-03  1.65167620098e-03 -3.37271607221e-04  2.96074187382e-04 -1.34570309557e-03 -3.70635615537e-03  1.62475647019e-03  1.28476116776e-03 -1.59145835541e-04  2.57518927805e-03  2.35545432534e-03 -1.82855097282e-03 -1.92649075534e-05 -2.61337210728e-03 -4.51353360245e-04  7.68632138516e-04  1.94028096888e-03 -1.44608381303e-03 -2.12669666844e-04 -1.78023083887e-03 -2.93254441229e-03  2.18563801290e-03 -1.62111626815e-03 -1.24141251187e-03 -6.41233069275e-04  8.98610460964e-04  4.50986390425e-04 -7.31383983979e-04 -9.15540243130e-04  2.33844953797e-03  9.06659183559e-04 -1.17824386988e-03 -7.20885288446e-04  1.19787575037e-03 -5.62108990562e-04  3.44202964648e-03  3.07100656109e-04  2.80454125694e-03  3.19704988359e-04  1.88343780921e-03 -1.90535019303e-03  2.94260343093e-05 -2.09021397260e-05 -2.90208961903e-03  8.31505491908e-04 -6.87988012662e-03 -6.92153700676e-03  5.94779380384e-02  2.03873399567e-02  1.60743731149e-02 -8.55235546941e-03  2.90727533073e-04  2.16576166473e-03 -1.15212127826e-03  2.20713185053e-03  2.32373783337e-03  1.37584873223e-03  1.56605222673e-04  1.52913587446e-03  1.62525548639e-03 -1.05446731149e-03  2.49597655008e-03 -1.23267944425e-03  1.86890151945e-04  1.90417794203e-03 -2.23584609145e-03  6.05714073154e-04  2.44905105551e-03 -2.95552415392e-03  1.91837759403e-04  1.12209462126e-03 -2.74721305189e-03 -4.80482321422e-05  1.01364111110e-03 -3.84578063972e-03  1.52223446213e-03  1.77870029381e-03 -2.60106194307e-04  1.16126365923e-04  3.39338427964e-03
 1.21093330448e-03  2.34189263273e-03 -2.75434306184e-03 -8.92325307181e-04 -3.54195376255e-04 -1.27526169699e-03 -5.53974365788e-04 -3.82068705398e-03 -1.77546263348e-03  1.97381366793e-03 -1.70348225518e-03 -1.38707477228e-03  2.00446420266e-03 -3.97666364744e-04  1.41302805154e-03  4.18724123209e-03 -4.13551032524e-03 -2.94505505899e-03 -1.31868086356e-03  1.39496298845e-03  1.23658317433e-03  2.61415826920e-03  1.09625818245e-04 -2.55047966173e-04 -2.80542455398e-03  6.19804557807e-04  4.27818015912e-04 -6.20489429057e-04 -2.00270695104e-03 -4.32514792583e-03  2.94001208681e-03  2.88223425721e-03  9.54704470362e-04  1.44530686714e-04  8.73202205134e-05  5.31577072035e-04  7.78463228762e-04  1.28698738972e-03  2.85794101253e-03  2.34995989870e-03  9.25915492682e-04 -5.53534064350e-04 -4.54798882580e-03 -8.57069382932e-04 -2.03860224988e-03  2.00108507006e-05  2.83655644192e-03  4.09850245584e-03  1.14613540618e-03  1.62358908945e-03  1.09278627067e-03  2.88307345226e-03 -9.74489501922e-04 -5.01407700195e-03  3.13579643656e-04 -1.56810760353e-03 -1.92898719686e-03  3.10444616876e-03  3.46507059801e-03  9.38511968090e-04 -1.71852754206e-04 -2.42450595042e-03 -4.78921064473e-04 -1.06897262756e-03  1.85012928463e-03  1.61998822281e-04  3.64891403639e-04 -5.25796342447e-03 -8.07559548344e-04 -3.86561998520e-04  1.81318633509e-03 -8.21167711947e-05 -1.19138476472e-03 -1.49438236853e-03  3.58931272780e-03 -4.61337486548e-04 -5.52329253181e-04  2.76037399999e-03  4.55393748666e-04 -2.16015198510e-03 -1.24401892586e-04  1.80184504477e-03 -3.42567772987e-05  2.00787513509e-03  2.26896365356e-03  4.58208357118e-03  1.27084105291e-03  3.71007513312e-03 -1.89757786242e-03  2.62748171266e-03  2.12875425379e-03 -4.96451540010e-03  3.51494878643e-04  8.17687781318e-03  9.52284429962e-03  2.03873399567e-02  8.49667224477e-02  1.75831347704e-03  1.45044829360e-03  2.66415018114e-04 -1.25036417208e-03 -2.48735864876e-03  3.88641700157e-04 -4.39397438639e-04  4.10612248035e-04  1.09694909208e-03 -4.80301585889e-04  2.90263527155e-03 -1.41989368982e-03  1.78833396720e-03 -3.19778081786e-03  8.70499884477e-04 -6.90348823174e-04  1.87485516129e-03  1.73862886104e-03  7.92765469368e-03 -1.29522202415e-03  1.06231727060e-03  3.58515738215e-03 -4.13514514714e-03  1.23171633848e-03  2.57129755069e-03 -4.24119401857e-03  1.09842734268e-03  1.22749302652e-03 -4.16460087648e-03 -1.30532397541e-03  3.41592582729e-03
-3.43834969209e-03  7.41657551885e-04 -2.04247388352e-04 -8.70457078905e-04 -2.40658999325e-04  1.91462651378e-03 -1.47296103330e-03 -2.92281223051e-04 -2.04670786785e-04  3.33355267827e-03  4.25409342439e-04  7.98690421146e-04  1.79888891973e-03 -2.84239225378e-03  2.19728082295e-03  1.32344122164e-03 -3.06168210561e-04  1.83554153621e-03  2.10123222509e-03  1.03928921038e-04 -3.40060388041e-03 -7.25514332088e-04 -8.32469452807e-04  3.90205523034e-05 -1.30355643393e-03 -1.42863576180e-03  5.45680023135e-03 -1.75709207313e-03 -2.46041322244e-03  2.55156869779e-03 -5.59553584317e-04 -2.19585744515e-03  7.00753222974e-04 -2.09215196760e-03  2.08835264785e-03  2.82133065772e-03 -9.56692076626e-04 -2.85297624938e-03 -5.87312688325e-03 -1.32621085106e-03  2.92027583379e-04 -3.46681451097e-03 -4.88867855234e-05  1.76122898335e-03  8.57584501089e-04 -5.62091455955e-04 -1.61084754846e-04  1.68150971024e-03  2.93186088422e-04 -1.72741262748e-03 -3.44030485068e-03 -2.94459010567e-04 -3.62751675315e-03  1.27516918800e-03  1.60519089854e-04 -1.02124447743e-03  3.40864689671e-03  1.59814675135e-03  7.52224005184e-04 -3.57802358550e-03  2.74047908979e-03 -6.67112417927e-03 -9.36314545232e-05  7.57456575935e-04 -1.67751077439e-03 -2.73447921695e-03  1.43426705688e-03 -3.81710813986e-03 -1.66357077292e-03  7.97255031701e-03 -6.09820499039e-04 -9.59235209860e-04 -3.28622331754e-03 -1.37535195984e-03 -1.61888894762e-03 -1.43352398282e-03 -2.39862192583e-03  1.23395746287e-03 -3.94638066915e-04 -1.50136236909e-04 -1.06997817917e-04 -1.12216646797e-03 -4.23787922775e-03  6.02581352897e-04 -4.30336816774e-04  2.50786613996e-03  2.10886362532e-03 -1.52598481372e-03 -1.81170742471e-03  3.90514075817e-05 -3.19816108362e-03 -1.45413454322e-03 -1.54492623676e-03 -1.92271832169e-03 -2.16823494834e-03  1.60743731149e-02  1.75831347704e-03  8.34606711786e-02  1.17001774769e-02 -1.03704902700e-03  1.09343687919e-03 -6.29701924442e-04 -5.36422706569e-05  4.01041455780e-03 -1.81406515817e-03 -1.72495460353e-03  4.97609002665e-03  2.84329667559e-03 -3.02590151024e-03  5.86123212482e-04 -2.52994452892e-03  1.12619185196e-03 -3.24983805986e-05 -3.55895870394e-04 -3.59950632661e-04  8.01431683193e-04 -1.15447616996e-03 -3.15533437721e-03  2.44568395431e-03 -1.26459008131e-03 -6.34995448457e-04  2.64214097999e-04 -2.84647073441e-03  1.41147434810e-03 -8.41267731468e-04 -4.75921244025e-03  6.19619802158e-04  4.03440184800e-03
-2.86522777775e-03 -6.24366786785e-04 -3.87450530825e-03  2.85062711924e-03 -2.24434602762e-03  5.16765530025e-03 -3.67394370936e-04  1.58140822592e-04 -1.23414459991e-03 -2.78899077957e-05 -5.73340839366e-04  1.91222875697e-03 -1.22977205570e-03 -1.20301658582e-03  1.73057235349e-03 -1.53932686947e-03  4.04641296984e-03  1.63084051686e-03  2.69458078196e-05 -1.59650824041e-04  1.00558685674e-03  1.20321973201e-04 -5.64502533583e-04 -3.81597365549e-04 -3.11516342312e-03  4.53993260624e-03 -1.84237744532e-03 -4.05141699811e-03 -2.95576095363e-03  4.31861393378e-03  8.80104494124e-04  7.51898106099e-04  1.46539214878e-03  2.12240036418e-03 -2.56953586714e-03  1.40655712108e-03 -1.71640493376e-03 -6.05689262884e-04 -6.41009652321e-03  1.90818104947e-03 -3.04476724330e-05 -4.06391259297e-03 -2.63064013756e-04  5.86596939155e-04 -1.68887422129e-03 -4.09782319897e-04 -5.50713956687e-03  3.77014015044e-03  2.59665834326e-03  2.83093503227e-04 -2.51086163230e-03  5.81343356569e-05 -1.56762211984e-04 -6.20249558895e-04 -2.22937931607e-03 -2.01351989062e-03  2.43452356843e-03 -3.40111843966e-04  3.49147495853e-03  3.45866371254e-04 -4.58484606329e-04 -5.37557576503e-03 -1.93477122121e-03  2.90396339539e-03 -3.34407514707e-03 -1.80808871599e-03 -1.77444966171e-04 -1.15059359345e-03  1.97365685813e-03  5.16717210387e-03  1.71083088498e-03  2.43457624284e-03 -2.07337851122e-03 -7.69781272421e-04 -3.40928114348e-03  1.97064839858e-03 -9.17391209741e-04 -4.64718233235e-04  2.99620857704e-03  2.38391447314e-03 -1.28484839767e-03 -1.80115469085e-03  2.01345154918e-04 -4.49283881664e-03  1.72187051282e-03 -7.85843794239e-04  1.30711768052e-03  1.69270770792e-03 -1.46095484083e-03  3.24755729085e-03 -2.71002403564e-03  3.93833124391e-03  2.64316226183e-03  2.81202762999e-03  1.12614056172e-03 -8.55235546941e-03  1.45044829360e-03  1.17001774769e-02  1.04631029091e-01 -7.39234385071e-03 -5.87151213362e-03 -3.99423239729e-03 -2.99750488404e-04  2.41693553869e-04 -3.38443945130e-03 -5.83107766523e-03  5.58677957936e-03  5.40480452044e-04 -2.16549809489e-03 -3.76530912295e-03  1.90441113135e-03 -1.40792752249e-03 -2.07721158737e-03  4.84991413585e-03 -4.35277581046e-03 -5.19442209486e-03 -1.94655213604e-03 -1.15077875355e-03 -1.01459512256e-03 -6.65077849957e-04 -3.82422355661e-03 -1.01760807604e-03  1.04480193825e-03 -8.61471018738e-04 -1.37766516846e-03 -3.84109278352e-03 -2.38338311037e-03 -7.68016515619e-04
 1.34566219768e-03 -2.74695129065e-03  4.69610095770e-03  4.21908126517e-04 -4.49003426889e-04 -8.47785473125e-04 -7.99918295027e-04 -8.28853156937e-05  2.42186780646e-03 -8.77257401970e-04  1.85621668525e-03 -1.26041062032e-03  6.84830985993e-05  1.38668630763e-03 -6.82310635239e-04 -7.37335636617e-04 -7.11000778408e-04 -1.04400012466e-03 -1.90637958025e-03  3.08678239507e-03 -1.58696169110e-03  6.21996663765e-04  3.26717440683e-03  1.14814239975e-03  1.74595713951e-04 -7.70804801580e-04 -3.35129572530e-03 -1.63307201533e-03 -2.14702705926e-03  1.24591507683e-03  1.93235999331e-03  1.03720207292e-03  3.24404288668e-03  1.53467866907e-03 -2.68921437299e-04 -2.60893843371e-03  3.35467385236e-04  1.08205771603e-03 -1.85750679339e-03 -1.62671350676e-03 -1.56026714168e-03  1.80315310116e-03 -5.64386857549e-04 -1.46902006488e-03 -6.89825433867e-04  1.20888229626e-03  2.44205490957e-04 -1.15466012731e-03 -1.53824214766e-03 -5.20987995998e-04  4.90292798178e-04 -2.08050283640e-04 -5.82256420359e-04  1.66365127031e-03 -1.67957872813e-03 -6.06003952588e-04  1.66750635370e-03 -1.16499326720e-03 -1.27590359426e-03  3.97438685594e-04  8.11785083524e-04  8.21774899419e-04 -1.64960698953e-03 -1.56031261699e-03  8.91804550740e-04  1.56228061490e-03  9.56956445523e-04  3.64290191741e-03  2.39436362900e-03 -2.10591631335e-04  1.19524950805e-03 -7.71975406316e-05  1.79618819394e-04  1.27809700910e-04 -8.98883869586e-04  4.50096573423e-04 -1.67445269547e-03 -3.72027164143e-03 -1.03297379041e-03  5.63230878221e-04 -6.87444629290e-04 -4.54292667605e-04 -1.55867704856e-03 -1.53567006042e-03 -1.79384550971e-03 -4.21722704573e-03 -2.96748185484e-04 -4.22395412710e-03  3.02533641742e-04 -1.24784224169e-03  4.65370132781e-04  3.30965630533e-04 -7.59262440400e-05  1.79307738011e-03  4.56000394617e-04  2.90727533073e-04  2.66415018114e-04 -1.03704902700e-03 -7.39234385071e-03  7.07451508875e-02 -4.10008199407e-03 -6.24085891099e-03 -3.09219976493e-03 -2.40203102874e-03 -2.46169860210e-04 -1.19911806942e-03 -3.97171146392e-03  1.91638635770e-03  3.34090975878e-03  3.74050939815e-03  1.66385552799e-03 -6.27251386959e-04  2.21748874232e-03 -2.53408403758e-03  1.79431510327e-03  3.39867619550e-03  3.35203454944e-03 -5.37113581122e-03  1.49847390691e-03  2.23655097828e-03  2.28172756243e-03  3.13623756937e-03 -3.20612326176e-03  7.32931859340e-04  3.67920537613e-03  1.11414526959e-03  1.62397982437e-03  1.77665353107e-03
 4.48379418214e-03 -3.62694492092e-04  3.91894956250e-03  4.24288112568e-03 -6.26708122902e-04  7.31625659149e-04 -1.41252518815e-05  6.50282366377e-04  2.65756724817e-03  1.59505460404e-03  1.01164370118e-03  5.81977969261e-05 -1.70716498475e-03  4.22557719193e-03 -3.52126155917e-03 -1.78070465290e-05  1.43606554841e-03 -8.45722414048e-04 -1.83825931256e-03 -6.59814309245e-05  8.84776275918e-04 -1.11625008986e-04  1.57343804469e-03 -1.91132003763e-03 -9.93030664376e-05 -5.02673044309e-03  6.60669951601e-03 -1.08039164074e-03 -8.28549783918e-04  2.99200108385e-03 -5.16477010111e-03 -1.92232919271e-03  1.32269718389e-03  2.45189996703e-03  1.32724744056e-03  3.69310626323e-04 -3.43104901811e-03  6.92550955881e-04  1.41307804244e-03 -8.98009071424e-04 -2.25432690357e-03 -1.53431374651e-03 -1.41427421738e-03 -1.32891190057e-03  2.54032261877e-03 -2.43766550006e-03  1.21409105430e-03 -8.10759061794e-04 -1.86832058817e-03 -2.61965969704e-03 -2.86422987629e-03 -5.60359116691e-03  2.22422405837e-03  9.93930704077e-04 -3.29919006209e-03 -2.30963755685e-03  1.36426380941e-03 -7.46644197352e-03 -1.92160925544e-03  3.03814366913e-03 -2.33174485311e-03 -6.01822046321e-04  1.91333966283e-03  2.04533312195e-03 -6.86750866881e-04 -3.67242745791e-04  2.82850724166e-03  5.89056412089e-04  9.47216432999e-04  1.60391624227e-03 -3.67183261980e-03 -9.34133234678e-04 -2.18706750005e-03  2.43560625952e-03 -2.41726309722e-03 -4.90993325762e-03 -2.28751051293e-03 -1.37635747590e-03  3.22132189024e-03 -4.98279721365e-03 -2.92679488105e-03 -3.66747341422e-03 -8.89158457310e-04  2.69367804467e-03  2.66610590007e-03 -7.87587904548e-05 -1.97003616307e-03 -4.07563172451e-04  2.96540783398e-03 -4.49471095645e-03  4.23284665770e-03 -2.91622563384e-03 -4.70173905329e-03 -7.43218689561e-03 -5.22355376857e-03  2.16576166473e-03 -1.25036417208e-03  1.09343687919e-03 -5.87151213362e-03 -4.10008199407e-03  9.33994192595e-02  6.37322938174e-03  9.51813071867e-03 -6.66295491324e-03 -1.87487108303e-03  2.19838385616e-03  5.57270231500e-04 -6.48039934677e-03 -1.70242268077e-03 -3.49875491049e-03  2.14009417488e-03  1.32326812999e-03  3.86334079557e-04 -9.25032478080e-04 -2.31046433532e-04  1.25696612192e-05  2.89733358900e-03  1.08317544641e-03 -8.83068612933e-04  1.87893304550e-03  1.08872913261e-03 -3.21461248279e-03  3.08563598841e-03 -1.85174270501e-03 -2.27440456284e-03 -3.73614751301e-03  7.57750115362e-04 -1.13757754045e-03
-1.54509371201e-04  4.61233850973e-04  3.94952163959e-04 -2.04394053333e-03  5.60774931855e-04  1.01100031958e-03  7.50450174016e-04  1.32926697894e-03  9.99106178914e-05 -6.97983626951e-04  3.57139202474e-03 -2.00494733282e-04  3.43913510001e-04  3.02458224598e-03 -8.81215444251e-04 -6.78852076869e-05  4.02546432438e-05  5.11091406510e-04  2.89346835058e-04  1.21439766343e-03 -2.43767223223e-03 -8.00925148542e-04 -1.00314541348e-03 -1.40523562560e-03  6.82498924325e-04  3.25582836044e-03  7.55202118968e-04  1.95156476637e-03  6.83067180418e-04 -1.61008836565e-04 -4.17526106284e-04  9.67403589907e-04  1.26025464893e-03  4.91128463186e-04  2.21134235692e-03  8.47815955011e-04  2.16593355039e-04  1.51403826531e-04  2.85039671505e-04 -2.57903814984e-04  1.56250150693e-03 -1.16287505200e-04 -6.88413001720e-04 -9.93717583851e-04 -8.47677453264e-05  6.76427497908e-04 -1.15444543835e-03  1.96084052582e-03  1.71311528206e-03 -4.54112890091e-03 -1.61115653970e-03 -1.96584971145e-03  1.78226595184e-03 -1.74560809051e-03  3.94864837484e-04 -1.29755594662e-03 -1.73440162639e-03 -1.95863463442e-03 -1.98628378483e-03  3.83566831575e-03  3.00314341517e-05 -3.59979218559e-03  6.24298303297e-04 -1.23544828081e-03 -9.79463143742e-04 -1.07760507381e-03 -4.57165542701e-04 -3.65197160058e-03 -2.41857567444e-04  1.18313258369e-03  1.69290281747e-03 -8.15111154706e-04  5.87000350394e-04 -8.89039644156e-05 -2.95695497114e-03  2.89622344608e-03  5.22508440465e-04  2.96831440822e-03  2.16566201945e-03 -3.33163677831e-03  4.21051578861e-04  2.20205921177e-03 -1.45105356021e-03  3.19247884406e-03  4.00298326291e-03  1.72118061666e-03 -1.74970947310e-03 -1.34244342593e-03  1.12713962362e-03 -5.72740785531e-04  6.17190052366e-04  4.82430058870e-04 -1.38478299806e-04 -1.08054149559e-03 -1.44562296453e-03 -1.15212127826e-03 -2.48735864876e-03 -6.29701924442e-04 -3.99423239729e-03 -6.24085891099e-03  6.37322938174e-03  6.42031393650e-02  5.50019854626e-03 -6.45109087907e-04 -2.13405907158e-04 -1.17703897365e-04  1.83399043742e-03 -2.05745333515e-03 -8.07033028250e-04 -2.61496386428e-05 -3.63994670952e-04 -1.43598596520e-03  5.61891328650e-05 -3.40514691497e-04  1.84894762071e-03 -1.33162396067e-03 -1.18939551419e-03  7.82476489749e-04  4.72882249830e-04  9.57237476905e-04 -7.40507142718e-04 -4.57351288216e-04  2.38736891259e-03  1.09935581167e-03 -1.62086944795e-03  6.87113026443e-04  1.67554297284e-05 -9.32761837683e-04
 9.49682612475e-05  6.34338493360e-04 -4.80648240245e-04  1.56136218945e-04 -2.38908928276e-04  2.89162904416e-03 -1.17348038262e-03 -1.51735776495e-03 -8.74110813074e-04  8.16598663951e-04 -3.57108044787e-03 -4.44509273440e-04  1.87562664763e-03  3.26125661396e-03 -2.10133477270e-03 -1.62776266354e-03  5.99518357020e-04  1.53557156807e-03  1.72709202577e-04  8.74189023802e-04  2.21831157543e-03 -2.71285985719e-04  5.76006655289e-05 -2.80878630775e-03  1.11310002219e-03  2.20540198588e-03  1.69214517107e-03  9.96324929457e-04  1.16129976934e-03  6.20472293956e-04 -1.38312402154e-03  6.11521754927e-05 -7.30469723089e-04 -8.92806047621e-04 -1.66133842368e-04  1.13232325331e-03 -1.18731200755e-03  5.68559798740e-04  3.15893528297e-03 -8.97959914943e-04 -3.31796110942e-04 -1.28818494920e-03 -1.30954305688e-03  5.68693563929e-04  9.55080741810e-04 -3.10209394573e-04 -6.88138931103e-04 -2.16488789503e-04  4.10177471258e-04 -1.49078496020e-03 -3.74020564465e-04 -2.56533492085e-03  1.15972907955e-03  2.48718167763e-04  3.46777751542e-04 -8.62183988657e-04  4.71933278191e-04 -4.12000813351e-04 -9.70710288585e-05 -1.62532254412e-04  1.40273740910e-04  1.05817026399e-03  1.76590275354e-04 -3.83708233994e-04 -2.49959069315e-04  6.45730750417e-04  7.25780501612e-04 -1.86573421794e-03 -1.30698356353e-03 -1.76645962685e-03 -1.10919936884e-04 -2.19930230495e-03 -1.08932559865e-03  8.31810449730e-04 -6.46140502230e-04  1.94654957912e-03 -8.47611186411e-04  1.04200974970e-03 -2.91325177220e-04 -1.06706041494e-03 -5.10978805146e-04 -2.83978391159e-03  6.68905577873e-04  7.69024558505e-04 -8.30447490557e-04 -1.31547823740e-03 -2.12650554429e-04 -9.39408001526e-04 -1.06493414383e-03 -2.05092174858e-03 -7.35021192206e-04 -1.71686063727e-03 -5.30512908240e-04 -1.97130357069e-03 -1.03813117802e-03  2.20713185053e-03  3.88641700157e-04 -5.36422706569e-05 -2.99750488404e-04 -3.09219976493e-03  9.51813071867e-03  5.50019854626e-03  5.44117027560e-02 -5.84026787383e-03  3.73799167901e-03  1.37527813356e-03  4.07374026059e-04 -1.61004358701e-03  1.18691234192e-03 -1.08395521340e-03  2.20555856737e-03  6.96878786443e-04 -1.80035003423e-03  9.91246897270e-04 -3.25014247139e-04  2.45068787342e-04  4.88622180548e-04 -5.15240468360e-04 -1.68691404036e-03  1.07021397615e-03  7.01927066826e-04  4.24383161271e-04 -2.59905812537e-04  2.17396937600e-03 -3.89529494798e-03 -1.35550219104e-03  9.22061227609e-05 -1.16818199575e-03
 2.59221191528e-03  2.86586698943e-04 -1.17927012064e-03  4.35629742331e-04 -5.08570729062e-05 -2.84735597399e-03  2.32570949215e-03  3.32638852753e-03  4.16455668658e-03  3.16430911293e-03  1.95697851893e-03 -1.68144848837e-03 -2.02786365792e-03 -2.78616292276e-03  5.18841181622e-03 -3.42765294223e-03  2.73098567479e-03 -2.58579042524e-03 -1.16483750806e-04  8.10582343093e-04 -2.68000845920e-03  2.50095389314e-03 -9.59881455705e-04  8.48667747778e-04 -4.67588378928e-03  1.86795060364e-03  1.18360094813e-03  5.22637575775e-03 -1.42061234000e-03 -4.06292278366e-03 -8.23495987661e-04  4.97764059973e-04  7.06714159679e-03  1.78343733606e-03  2.97370178421e-03  1.23399964541e-03 -6.08408278999e-04 -4.50366654792e-04 -4.54917891550e-03 -3.84384505538e-03  5.35398427514e-04  1.71942320374e-03  1.53793739976e-03  1.18514636131e-03 -1.30716292423e-03  1.02973438431e-03  1.57320549827e-03  1.20518614253e-03 -2.39294112375e-03 -7.95597037369e-04 -8.73788558032e-04 -3.35315012299e-04  6.14251855282e-04 -8.59649882367e-03 -3.18148494710e-04  8.29241785983e-04  1.82195393334e-03 -4.47341257674e-05  3.52245791551e-03 -1.36086127745e-03  2.43720662439e-03 -5.99718920975e-04  2.19008968018e-03 -7.34715831066e-05 -8.38084793205e-04 -1.98950583896e-04 -1.96308136941e-04  3.55642902114e-03  2.04954064972e-03 -4.68856469480e-03  7.98741447133e-05 -3.17481380952e-04 -1.13524928518e-03 -5.26645993017e-04  1.56478448944e-03  1.80127081240e-03 -1.69002658746e-04 -7.77195629868e-04  1.56134553192e-03  3.12357274642e-03  3.48720103809e-04  2.85755540188e-03  7.75615130608e-04  7.67338832719e-04 -2.97136695894e-04  2.46178965106e-03 -8.27774478489e-04  4.00211045460e-03 -1.32959107315e-04 -2.10747168181e-03  3.28815827280e-04  3.84083147771e-05  3.73126533178e-04 -2.43968022407e-03  1.62524753134e-03  2.32373783337e-03 -4.39397438639e-04  4.01041455780e-03  2.41693553869e-04 -2.40203102874e-03 -6.66295491324e-03 -6.45109087907e-04 -5.84026787383e-03  1.04380264742e-01  2.79437125028e-03  3.58238308998e-03 -3.49132256877e-03  1.40298858554e-03 -2.22369336117e-03 -7.36789038227e-04  3.11326096461e-03 -4.33185455101e-03  1.83740914693e-03 -5.23867677643e-03 -4.73569064105e-03 -4.61471287241e-03 -1.27846621368e-03 -8.57811584528e-03 -8.72922378934e-04  3.41130038491e-04 -2.06584325161e-04  8.37950546113e-04  1.02429772840e-03  1.76724535475e-04  4.02146033619e-03  3.66012303074e-03  3.42793952153e-03 -5.86447682502e-04
-9.44944355302e-04  9.33103640984e-04 -2.94271927638e-03  1.49606460178e-03 -1.89233369881e-04 -8.39398559838e-04 -8.60063877701e-04 -2.67523559829e-03  1.42335748878e-03  1.21552868887e-04  5.17715033791e-05 -1.47391221641e-03  1.53752840719e-04  1.03189904409e-04  1.25256615208e-03 -2.32749360612e-03 -2.22721729630e-03 -1.29726912266e-04 -3.61257285329e-03 -3.54068591102e-04 -6.60088899921e-04 -6.71898846173e-04 -8.54804034829e-04 -2.35166707928e-03  2.53747281219e-03 -1.83585241541e-03  4.44345589775e-03  1.20978385336e-03 -4.98051660712e-04 -2.48293941664e-04  5.85960016528e-05  2.52702639711e-03  1.01955929861e-03  8.26439054914e-05 -9.67706637364e-05  8.91574643013e-04 -7.78601662141e-04 -9.69677465503e-04  6.28387448059e-04  8.39109024020e-04 -8.01093062398e-04  1.72740086568e-03 -6.79744169799e-04  8.25437480533e-04  1.82421462417e-05  7.79823391414e-04  3.31789314341e-03  5.37322352311e-04 -2.05199310901e-04  1.55368290941e-04  1.23183101744e-03  1.57499969154e-03  1.05257888233e-03  2.59052285673e-03  5.98137027554e-04  5.42796285990e-04  1.30018081742e-03 -1.03493191910e-03 -2.61711582943e-03 -3.28208523721e-03  1.53337963539e-03  1.93949908692e-03  2.61034432117e-03  2.73740320938e-03  3.77901415438e-04 -8.06554905068e-05  4.12103447097e-04  3.45620566453e-04 -1.77702034807e-06 -1.79275517824e-03 -7.50094520980e-04 -3.41088522725e-03  9.03916516256e-04  5.83083695504e-04  2.39796688518e-03  2.68527831525e-03  2.69188276955e-04  1.66813371122e-03  1.32355544221e-03 -8.85219813351e-04  1.90456792175e-04 -8.73613949719e-04 -1.04731074151e-03  8.76921400618e-05 -3.19739101250e-03  6.77860282877e-04  1.21037350356e-03 -2.35843982526e-03  9.94184581973e-05 -2.31058122796e-03  1.87665270933e-03 -1.60966555902e-04  1.05436665677e-03  3.32903304586e-04 -1.79470717498e-03  1.37584873223e-03  4.10612248035e-04 -1.81406515817e-03 -3.38443945130e-03 -2.46169860210e-04 -1.87487108303e-03 -2.13405907158e-04  3.73799167901e-03  2.79437125028e-03  6.51913507717e-02  9.89104414932e-03 -7.28439233239e-03 -2.22030520830e-03  1.28052792485e-03  2.34812632069e-03  1.52173649433e-03 -2.50416245105e-03 -1.21148943553e-03  6.29156106204e-03  3.59447916129e-03  1.93309022467e-03 -1.77316941443e-04 -3.98403195489e-03 -1.08649494947e-04 -3.01597260443e-03  9.37087073734e-04  9.96269211529e-04  6.77211819468e-04  1.78807978784e-03 -3.05698242473e-03 -3.92266388004e-03 -1.85419363916e-04 -9.02942375844e-04
 1.61654914315e-04 -2.07647486288e-04  1.46288360654e-03  6.95821392365e-04 -7.58504225630e-04  3.00766200971e-03 -3.80317831983e-03 -2.90951206148e-03 -2.31479154286e-03 -2.23753205494e-03  1.57280468394e-03 -1.97526818431e-03  1.08581376667e-03  3.23210141065e-03  1.50383537468e-03 -7.12778752144e-04 -3.03297334575e-03 -2.44913235559e-03 -3.24521150504e-03  1.10647423969e-03  9.20051399610e-04  1.14489354679e-04  6.38743699865e-04 -1.96453938571e-03 -8.35448603368e-04  1.63260057169e-03  3.56525319994e-03 -2.36241931271e-03  7.96042924868e-04 -1.17236380703e-03 -2.19565023971e-03 -1.20962096972e-03 -2.44109306946e-03 -3.88126115338e-04 -3.71854745785e-04  5.93146549383e-04  1.38817982430e-03 -3.99312245353e-03  1.49651370866e-03  1.15919356268e-03 -1.63513117251e-03  1.20023220201e-03  2.17134741556e-03  1.45699645958e-03  4.48207180146e-04  2.56798190471e-03  1.80053772973e-03  3.33800209432e-03  4.12962387983e-03 -1.78216871491e-03  1.52588596868e-03 -9.54208860162e-04  2.32513431239e-04 -1.08889812621e-03 -5.13983855325e-04  2.11879292106e-03  1.05855836756e-03 -2.21934212239e-03 -3.95977572381e-04  1.11750139791e-03 -4.08639674134e-03  5.01933024513e-03 -8.94740215011e-04  2.52845008947e-04  3.46279151553e-03  3.44376959700e-03  1.04665448317e-03  2.44373582293e-03 -2.94182596247e-03 -4.87947488405e-03 -2.18052539905e-03 -1.03175409605e-03  5.26045706390e-04 -7.56861128294e-04  3.00225871493e-03  1.21022536655e-03  1.77563778562e-03  2.29309890855e-04  4.56987316700e-03 -1.47221538687e-03  9.15398362805e-04  2.62468322032e-03  1.62772847765e-03  2.87513865392e-03  8.30266541341e-04 -1.88537055796e-03 -1.06213530068e-03 -2.87856481159e-03  1.51448523227e-03  2.43412110549e-04  6.16125564894e-04 -2.64496888317e-03  2.49812346713e-03  5.98216447103e-04  5.72011338467e-04  1.56605222673e-04  1.09694909208e-03 -1.72495460353e-03 -5.83107766523e-03 -1.19911806942e-03  2.19838385616e-03 -1.17703897365e-04  1.37527813356e-03  3.58238308998e-03  9.89104414932e-03  7.46610360939e-02 -1.63516023361e-02  3.70329798886e-03 -2.41881017199e-03  2.96847073901e-04 -2.70049977405e-04  3.01324224116e-04 -2.99746759842e-03  2.64251267148e-03  1.88082989525e-03  2.42828180756e-03  2.69528724558e-04 -6.79189964292e-04  3.70130378528e-03 -1.80117345955e-03  2.40179729632e-04 -7.10163508236e-04 -2.08473154596e-03 -1.61432056228e-03 -1.72219767360e-03  3.74433848293e-04 -2.96418760736e-03  1.56975366813e-03
-2.22670538965e-03 -4.76330149466e-04  6.71368996460e-04 -3.38990262834e-03  1.78667758094e-03  2.06715514701e-03  4.84202235753e-04  1.01696150957e-03  5.05338389324e-03 -2.92734593999e-04 -1.56996375731e-03  2.03323137370e-03  5.27006139685e-03  2.61349652101e-03 -1.00963252998e-03  1.15034870480e-03 -2.76740307302e-04 -5.55628211464e-05 -6.22980961755e-04  1.21984320509e-03 -3.44643386852e-03  4.27996496612e-03 -1.24546626284e-03  2.65777253631e-03 -3.52260044259e-04 -4.60129325089e-03 -5.29263108210e-03  1.28112686262e-03 -2.91571531110e-03  2.02159331219e-03  1.30149429600e-03  1.13659400218e-04  6.68880993009e-04 -4.14110108746e-03  4.22709739058e-04  9.86439087247e-04 -2.41597451044e-03 -3.53840979151e-04  2.35918584516e-03 -3.55893225309e-04  2.55473748317e-03  1.15515661443e-03  8.17268511897e-04 -6.15033221450e-04  3.19161374700e-03 -3.14255423501e-03 -1.81904234477e-03  3.76889220424e-03 -2.87626618546e-03  4.77994955934e-03  6.90568827951e-04 -1.07289532792e-03 -4.36886050268e-04 -1.31901905253e-03  6.41572167727e-04 -2.19115091871e-03 -1.82485712936e-03 -2.88946915314e-03 -2.58687229178e-03  8.01126064650e-04  1.06196206171e-03 -4.45547427324e-03 -5.08370616950e-04 -1.23666622088e-03 -2.07591615490e-03 -1.37265988426e-03 -2.41332333316e-03 -1.87362165887e-03  1.58717631621e-03  2.00745990212e-03 -6.90194451032e-04  3.64269170025e-03 -2.56547956919e-03 -2.07444062617e-03 -1.37703658043e-03  2.08310776209e-03 -3.21048163987e-03  1.15284883025e-03  1.09452308120e-04  5.12120168352e-04  1.11618520026e-03  2.20837175541e-03  1.17604631265e-03  6.22856870228e-04  3.34007255931e-03  1.64809385028e-03  2.11282512575e-04  6.19382970818e-03 -1.68628947034e-03 -6.01021742359e-04 -2.37269963134e-03 -5.93889382199e-05 -3.39423060076e-03  9.95993331684e-07 -1.90037333163e-03  1.52913587446e-03 -4.80301585889e-04  4.97609002665e-03  5.58677957936e-03 -3.97171146392e-03  5.57270231500e-04  1.83399043742e-03  4.07374026059e-04 -3.49132256877e-03 -7.28439233239e-03 -1.63516023361e-02  8.81465628629e-02  1.62063873160e-03 -7.43844099381e-03 -2.68844189165e-03  1.04893033205e-03 -3.45146298281e-03  2.09545159777e-03  3.75749616658e-03 -2.78813175608e-03 -3.94948396300e-03  2.62744793482e-03  2.12477902051e-03  1.51342764957e-03  2.73385708032e-03  1.10647793406e-03  4.56701780952e-04 -6.27249105416e-04  2.89014832812e-03 -8.10957693858e-05 -5.23558922551e-03  3.59865497646e-03  1.52905934057e-03
-2.14470827461e-03 -2.78102128369e-03  1.36409833328e-03  5.88238946781e-05 -2.56405701251e-03 -1.49608776057e-03  1.56981953809e-04 -2.49916529690e-03  3.21297843414e-03 -3.62697051244e-05 -4.11606555831e-03  1.79923312048e-04 -5.80087427276e-03 -6.06228600380e-05 -2.11509187671e-03  8.89574294269e-04  1.81117605671e-03  2.05497279885e-03  6.92115984617e-04 -5.36173714345e-05 -3.12784907771e-03  3.55461341280e-03  1.98119974383e-03 -4.45245659760e-04 -3.87885598856e-04  3.51186031882e-03  3.69095447798e-03 -4.06282238989e-03  2.19287649567e-03 -7.59055679709e-04 -2.25827983847e-03 -1.82303032494e-03 -4.19000533439e-03  1.68901634454e-03 -2.42002704050e-03 -3.92366168140e-04 -2.88045352006e-03  4.69225467764e-03 -3.30842657288e-03 -4.25458810984e-03  1.64899372672e-03  3.68540729622e-03  2.87000192054e-03  9.05495765365e-04  7.27064930551e-04  9.95602510749e-04 -3.56504987272e-04 -1.28748644519e-03  6.22621064167e-04  4.40940429399e-03  5.56628909767e-04  4.52310263984e-04  1.20477585504e-03  1.58256350344e-03  4.94666144001e-04  3.09057195103e-03  7.47135940275e-04  9.81875659554e-04  1.90448006882e-03  1.02553131229e-03 -1.79237543770e-04  4.30793191363e-03 -3.60074475855e-03 -2.58803682728e-03  4.85277637060e-03 -4.78561587279e-03 -2.91497934224e-04 -5.75381714200e-03 -1.30277278506e-03 -6.23065756409e-03  2.32666277709e-03  7.15237749774e-04  2.11224139857e-03 -8.44176326916e-04 -4.47214315746e-03 -1.62153350430e-03  4.54273313743e-03  1.99249231430e-03  3.50222279025e-03  4.56206303045e-03  4.74781394576e-04 -2.66514562363e-03  1.26343375175e-03 -1.93240239192e-03 -1.06275682440e-03  4.19200953940e-04  1.90069859020e-03 -3.16509307314e-03  1.49412258518e-03  1.77158982170e-03  2.35856033164e-04 -6.31252570039e-03 -3.53161574681e-03 -2.68182711075e-03  1.87462663159e-03  1.62525548639e-03  2.90263527155e-03  2.84329667559e-03  5.40480452044e-04  1.91638635770e-03 -6.48039934677e-03 -2.05745333515e-03 -1.61004358701e-03  1.40298858554e-03 -2.22030520830e-03  3.70329798886e-03  1.62063873160e-03  9.86678538391e-02 -7.38084886487e-03  4.20008162776e-03 -1.01565487007e-02 -3.43072826332e-03 -5.18635723694e-06 -5.32517655907e-03 -2.65632906604e-03  2.56051505096e-04 -5.20059146919e-04  3.47617029362e-03 -2.40039567767e-03  1.87471514908e-03 -2.67511188341e-04 -2.86864280766e-03  3.06971597340e-04 -2.37042759905e-03 -6.78240270184e-04  8.22987591951e-04 -2.35464884679e-03  3.74834102254e-03
 1.43969560316e-03  2.91093212036e-04 -1.79136617069e-03  1.20669763846e-03 -1.16787717200e-03  2.38619606889e-03 -5.51824518920e-04  8.70733098362e-04 -2.93821417784e-03  1.06842149822e-03  3.24144648840e-04 -3.03651133070e-03  1.26050482138e-03 -4.48999073995e-04  2.52327119897e-03  1.18717632175e-03 -2.69615573486e-03  7.45968301384e-05 -2.57526018880e-03  1.30239905577e-03  5.54074784467e-03 -2.94680217360e-03 -1.59789248408e-03 -1.92343355762e-04 -2.67082357584e-03 -1.26095665636e-03 -1.78699062755e-03  1.61034325970e-03  3.60089361254e-05 -1.01571192090e-03  4.23469796790e-03 -9.71512670897e-04  7.45490393766e-04  5.16774867162e-05  1.17045991149e-03 -1.71266623406e-03  2.54565811173e-03 -2.23223857135e-05  2.50674830409e-04  2.37879798479e-03 -1.10372090571e-03 -4.84481901267e-05 -3.26652876100e-03 -1.03717211887e-03 -7.00812601406e-04  1.24136829280e-03 -1.11185752974e-03 -4.18271138097e-03  1.43429717762e-03  2.33829464647e-03  2.60328590177e-03 -8.49821992697e-04  6.74628923453e-04 -3.87866469985e-04 -7.28771169403e-04 -1.82539622335e-03  2.24546610870e-03 -1.94468162278e-03 -2.02182045380e-04 -2.83160492335e-03  2.50508249199e-03 -3.07832196587e-04  2.05600310097e-03 -2.18007724658e-03 -2.47753588508e-03  3.57875596135e-03  5.53597792186e-04  8.13768180852e-04  2.44249708175e-03 -1.83565629222e-03 -6.59110636181e-04  1.55895881806e-03 -3.09577432704e-04  1.27389149444e-03  2.38675080706e-03  1.43383165428e-05  1.80546699169e-03 -8.33054667883e-05 -2.08378012414e-03 -3.40348596378e-03 -1.52559246217e-03 -7.00275520391e-05  2.01362297574e-04  1.44498691510e-03 -2.27497822884e-03 -2.03184606440e-04 -1.20420692198e-03 -4.24566407696e-04 -8.50990001203e-04 -1.56442824056e-03  1.97423599125e-03  2.70482586826e-03 -2.12424473405e-05  2.69850687704e-03  1.35796588118e-03 -1.05446731149e-03 -1.41989368982e-03 -3.02590151024e-03 -2.16549809489e-03  3.34090975878e-03 -1.70242268077e-03 -8.07033028250e-04  1.18691234192e-03 -2.22369336117e-03  1.28052792485e-03 -2.41881017199e-03 -7.43844099381e-03 -7.38084886487e-03  7.29651273492e-02  1.94231822848e-02  8.58470433697e-03  1.55638739982e-02 -1.19583352927e-03 -2.04040962327e-03  2.53893742302e-03  3.44664925587e-03  1.44236411577e-03 -4.51176431432e-03  3.52736589337e-03  2.32443491110e-03  4.67816761740e-04  3.24734770366e-03 -1.22104067105e-03  1.62197423044e-04 -1.92907389482e-04  2.19475072722e-03 -1.98606709723e-03 -2.00863174933e-03
 5.00120557187e-04 -1.88027876413e-03  6.03529618869e-04 -5.37940299146e-03 -7.44596974346e-04  2.99627144631e-03 -3.84838582204e-03 -2.66473257191e-03 -5.15944671235e-04  1.42694579109e-06 -1.26087316054e-03 -3.49987191194e-03 -6.25185780506e-04 -5.40396563621e-04 -3.54583987735e-05 -7.76024649370e-04 -1.08853092993e-03 -2.23957485356e-03 -1.20733286088e-03  1.99728272619e-03 -6.73897083298e-04 -3.39764009671e-03  2.81967564497e-03  1.13921020737e-04 -1.81440308846e-03 -2.38726532748e-03  3.26629872312e-03  3.87832913872e-03 -9.36468225591e-04 -4.12853886916e-03  2.09829446660e-03  1.28937464696e-03  1.60396415990e-05 -1.95906075422e-03  1.81134181153e-03  9.53890228217e-05  1.87077361800e-03  6.37110993813e-04 -4.73289453582e-03 -7.16096201578e-04 -4.24824850128e-04 -7.11557584490e-04 -1.35102022888e-03 -2.86330526269e-04  2.34661473419e-03 -1.47125479159e-03 -1.90826708039e-03 -7.11740264686e-03  2.29854113570e-04  6.09487037772e-03  3.80894626077e-03 -3.59772908044e-03  1.41081917670e-03 -2.80188736720e-03 -1.89946129493e-03  4.63302937485e-04  1.55695941954e-03 -1.03637281066e-03  4.02834459004e-04 -1.48777459916e-03  1.06478136121e-03  1.06457293371e-03  1.14440413583e-03  5.13705791223e-04  1.11422765215e-03 -1.17546048277e-03 -3.67430363949e-03 -2.71996882050e-03  1.67394186035e-03 -4.20729054727e-03  8.72843626058e-04  3.62158296825e-03 -7.43527951394e-04 -6.74610518908e-05  8.64093527972e-04 -3.52206708352e-04  1.55979475769e-04 -1.46986990845e-03 -3.01694205829e-03 -2.21350392247e-03 -1.03581329505e-03 -1.69088553626e-03  1.10678550840e-03  2.37172673661e-03  2.07836066376e-03  1.67935052350e-03 -8.14955302566e-04  3.21490175730e-04 -3.71298968847e-04  6.01665691988e-04  3.69499512711e-03 -1.87365625020e-03 -1.58161978746e-04  1.35812885986e-03  3.36304500161e-03  2.49597655008e-03  1.78833396720e-03  5.86123212482e-04 -3.76530912295e-03  3.74050939815e-03 -3.49875491049e-03 -2.61496386428e-05 -1.08395521340e-03 -7.36789038227e-04  2.34812632069e-03  2.96847073901e-04 -2.68844189165e-03  4.20008162776e-03  1.94231822848e-02  8.90058934008e-02 -5.85778087402e-04 -9.26717541500e-03 -2.52741431092e-03 -4.64106135527e-03  5.18144794898e-03  5.45758056816e-03  8.95242966656e-04 -5.43942649897e-03  1.28913531129e-03 -4.34111851905e-04 -1.97057365342e-04  2.20687828529e-04  2.98800529450e-03 -1.46671215834e-03  1.01239142907e-03  4.48516434895e-03 -4.86632863650e-04  9.30078454559e-04
 3.65666849734e-03  9.19968819003e-04 -1.93836433765e-04  9.35059019587e-04  2.27004952320e-03  3.84662096120e-03  1.68898239599e-03  1.75975874645e-03 -4.72878990243e-03  4.78139828629e-04 -7.14179114356e-03  4.52179949370e-05  2.44096741523e-03 -2.89002182355e-03 -8.12554163587e-06  1.69696881312e-03  9.03249665273e-04 -1.90003592481e-04  2.27429789791e-04 -1.38357822662e-03  5.85676128301e-03 -1.85643045646e-03  2.72618476544e-03  1.40258736439e-03 -5.26593460180e-04  1.76267708421e-03 -1.19379519742e-04 -1.90117370105e-04 -7.70163308460e-05  4.02191990197e-03  2.43873501985e-04  6.86257881173e-04 -3.80385844688e-05  7.48934850026e-04 -3.65971901473e-03  4.36846693082e-03 -6.05432150063e-03  4.36093888242e-04 -2.29244174998e-03  6.47596244305e-04 -9.62303992624e-04  7.89023615860e-04 -3.17618853573e-04  1.48964089687e-03 -6.12016908377e-05 -6.82347133294e-04  1.16688875906e-03  5.03629954260e-03  2.70591401915e-04 -1.09933569696e-03  8.78459092615e-04  2.28424221569e-03 -6.75803944946e-04 -1.83190382878e-03  2.91695721760e-03 -2.67585874669e-03  5.04513269150e-03 -3.30048888304e-03 -2.49871166624e-03  1.72834613744e-03  2.22472817799e-03 -3.66451122303e-03 -7.13767092089e-04 -1.36793492532e-03  1.11388117913e-03  5.28979624300e-03  5.96731421200e-05  3.96639461750e-03  2.60273391988e-03 -1.56802748125e-03  2.03682572385e-03  8.35856939679e-05  2.42491000943e-03  2.37759931017e-03 -1.54982775613e-03  1.31925999392e-04 -1.82945957749e-03 -2.07872876734e-03  2.28695603607e-03 -3.50048355174e-03  1.34071848376e-03  3.95441200670e-04 -1.72033614051e-03 -7.86412292042e-04 -1.69499152714e-03 -2.12722527428e-03 -2.93382778230e-03  3.72021824887e-04 -1.38566512284e-05 -2.57749912986e-03  1.84749266604e-03 -2.46944889935e-04  2.44508485648e-03  5.45300787311e-04  2.62275351882e-03 -1.23267944425e-03 -3.19778081786e-03 -2.52994452892e-03  1.90441113135e-03  1.66385552799e-03  2.14009417488e-03 -3.63994670952e-04  2.20555856737e-03  3.11326096461e-03  1.52173649433e-03 -2.70049977405e-04  1.04893033205e-03 -1.01565487007e-02  8.58470433697e-03 -5.85778087402e-04  8.93774030875e-02 -9.65492238361e-03  1.03383909447e-02  5.45336601733e-03  2.39467585304e-03 -1.41329348512e-03 -1.76881421978e-03  2.64835844049e-04  1.10217834020e-03  2.35538304884e-03 -1.71237341456e-04  1.65123601081e-03 -1.09389056315e-03  3.22673691254e-04  5.66372757136e-03 -5.04751745139e-03  3.07242404060e-03  7.98722134041e-04
 1.63655925961e-03 -8.33300913217e-04 -2.40934554831e-03  2.38612499028e-03 -4.74323781960e-03  4.47439819111e-03  1.09378366229e-04 -1.57590271522e-03 -1.43145875554e-03  1.79300783919e-03  1.85555719122e-03  1.31306772488e-03 -1.19288170915e-03  1.01356396480e-03  2.87600922594e-03  5.39074030706e-04 -2.69148986149e-03  3.29802735307e-03  1.07256299001e-04 -1.73706457462e-04  6.23766191594e-03 -2.08402602312e-03 -2.01876280453e-03 -4.39128380815e-04 -2.77025031060e-03 -8.40665205276e-04 -4.63776506102e-03 -2.35280399161e-03 -8.12632239474e-04  8.89438455077e-04  1.88213207541e-04 -2.87017338583e-03 -1.06701758223e-03 -4.11187754174e-03  4.11827534363e-03 -6.68586363623e-04  3.73503728789e-03 -1.15605903013e-03  3.57670766405e-03  1.49619992406e-03 -1.36105081294e-03 -2.93549745103e-03 -1.15471559186e-03  4.04992360671e-04  1.01975829139e-03  1.71188792904e-03  1.69672026985e-03 -4.36736033807e-03  2.60134229534e-03  7.93346097871e-05  1.39666224222e-03  5.95562775864e-04 -1.42017246441e-03  3.17302740098e-03 -1.12628775848e-03  5.22490234722e-04 -2.32838598475e-04  6.55120577426e-04  4.97065708745e-03 -1.70475621812e-03  1.84663066018e-04  1.69922258096e-03  2.25454154751e-03 -1.71936485989e-04 -3.47536949942e-03  1.42636359623e-04 -2.95701206435e-04  3.13649977199e-03  1.92998451269e-04  1.04351526642e-03 -3.33121418700e-03  1.44418745731e-03  1.40395661538e-03  1.53753128508e-04  1.94411898510e-05  2.85023134316e-03 -1.40088163803e-04  3.65239976266e-03 -9.24592954366e-05 -1.06430797139e-03  1.31564134141e-03  1.91181802742e-03  9.83785121060e-04  2.68732487409e-03 -3.17101510452e-03 -3.04300330851e-04  1.05853110530e-03  5.91965202872e-04 -1.29782490816e-03 -3.61424051658e-03  6.68850556998e-04  1.92174023888e-03  3.43112881649e-04  5.79146764185e-04 -2.99875846126e-04  1.86890151945e-04  8.70499884477e-04  1.12619185196e-03 -1.40792752249e-03 -6.27251386959e-04  1.32326812999e-03 -1.43598596520e-03  6.96878786443e-04 -4.33185455101e-03 -2.50416245105e-03  3.01324224116e-04 -3.45146298281e-03 -3.43072826332e-03  1.55638739982e-02 -9.26717541500e-03 -9.65492238361e-03  8.02696132284e-02 -5.17036755085e-03 -2.24098190647e-03 -6.70451490010e-03 -3.42560582131e-03  2.25085121942e-03  5.31999067404e-04  3.04441815083e-03  3.50038412272e-03  1.60759427272e-03  3.02940630554e-04 -3.64576362835e-04  7.34070828139e-04  7.52883463976e-04  8.44264273716e-04 -6.63373723982e-04 -8.99016448031e-05
 7.63381278206e-04 -1.54710241998e-04  5.19076315768e-03 -4.76189203652e-04  7.26922418470e-04  6.73777102493e-04  2.79404068708e-04  7.51413916288e-04  3.94339712870e-03  6.03156124482e-04 -1.32826140992e-03 -1.44964560518e-03 -7.03579392565e-04 -1.03353740026e-03  1.23002611160e-05 -1.28508328653e-03  2.15977490079e-03 -7.53615794070e-04 -2.03074240030e-04  2.32844494518e-03 -1.69740646999e-03 -1.21448405345e-05  1.49550466558e-03  1.15243938093e-03 -2.18775505699e-03 -8.34394759599e-04 -1.51390562922e-03  1.07230627517e-03  5.82994800650e-04  2.73646942470e-03  2.20995549968e-03  3.07669430855e-03 -2.95337184267e-03 -3.66045426017e-04 -1.50449188502e-03  9.72815999497e-04 -2.43056457119e-03  1.96862806285e-03  4.80004621702e-04  4.66309739325e-04 -8.98298620196e-04 -1.94188543873e-03  1.18657250382e-03 -2.80640011185e-03 -1.87411865029e-04  4.21176936614e-06  6.33470056309e-04  1.40036319198e-03  4.52281850398e-04 -6.24508706582e-04 -3.61656137743e-04  3.16713132931e-03 -2.46841693348e-04 -1.35239097864e-03  2.40867851120e-04 -5.32067116229e-04  2.88009464397e-03 -3.69576120258e-04 -1.85792042917e-04  9.33247706132e-04  7.93918418823e-04  5.09090359752e-04 -1.09683237627e-03  7.68080410643e-04 -1.82130340631e-04  1.72811648636e-03  3.38399513305e-04  2.43399483832e-03  1.79116416440e-03 -3.53578727096e-03 -1.68763647851e-03  3.79454153052e-04 -5.21177437974e-04 -5.50076789237e-04 -3.21969281057e-05 -2.33815982274e-03 -2.36461884790e-03 -1.21496406789e-03  1.51244997182e-03 -3.38234362311e-03 -4.52422601861e-04  3.36579365283e-03 -2.72476115647e-03 -1.05763766129e-03 -2.26972045462e-04 -1.99719177692e-03 -4.77606575042e-04 -5.76689144091e-04  5.72988673974e-04  3.60026840840e-05  4.16819617365e-03  7.42908220136e-04  1.78000096534e-03 -9.69135698941e-04 -6.80595455851e-04  1.90417794203e-03 -6.90348823174e-04 -3.24983805986e-05 -2.07721158737e-03  2.21748874232e-03  3.86334079557e-04  5.61891328650e-05 -1.80035003423e-03  1.83740914693e-03 -1.21148943553e-03 -2.99746759842e-03  2.09545159777e-03 -5.18635723694e-06 -1.19583352927e-03 -2.52741431092e-03  1.03383909447e-02 -5.17036755085e-03  6.76344261905e-02 -1.10073802367e-03  4.21417887881e-03  9.50630608046e-05 -1.42670610507e-03  3.32931133152e-03  2.86552424053e-03  3.94247818232e-03  1.44009443210e-03  1.02336108235e-03 -2.71301179417e-03 -8.48615693289e-04 -9.55910283905e-04 -9.78292827627e-05 -1.09048234616e-03 -1.14859801955e-03
 2.63492936985e-03  3.40075429319e-03  7.34199562999e-04 -1.84439400078e-03 -3.71691712822e-04  1.91768426585e-03 -1.23053952928e-03  9.35949267574e-04 -1.50227332878e-03  1.23514643071e-03 -3.99741967413e-03  1.77069768171e-03  1.52731393294e-03 -4.30976021543e-03  4.36712588461e-04 -4.87070886082e-04 -3.98601165833e-03  9.96803474307e-04  9.32396048840e-04 -2.00258605371e-04 -1.14193026898e-03  6.71308824860e-04  5.72783927349e-04 -2.41622741988e-03 -2.97688178229e-03 -2.88605419834e-03 -5.43027942045e-03  2.14517601165e-03 -1.35969280876e-03 -1.07591296880e-04 -3.60325140847e-04  1.36313125656e-03 -1.78368896027e-03 -3.92390032139e-03 -1.68183600146e-03  4.26303264037e-03 -2.79349307902e-03 -7.57941494320e-03 -3.98328889027e-04  4.03605365419e-03 -9.19463552120e-04  2.00053578018e-03  3.49476250946e-03 -2.55594682527e-03  1.88467469637e-03  2.72034216151e-04 -2.07854047767e-03  4.55972983381e-03  3.72518050992e-05  3.13688210161e-03  1.79507984858e-03 -3.44184974963e-03  3.44782352190e-04  6.04799672983e-04  2.70125137336e-03  7.12965354069e-04 -1.61209387068e-03 -3.42539825247e-03  2.09757901076e-03  3.92307101959e-03 -3.31444394980e-03  3.54487853711e-03  8.85883053643e-04 -7.25865490906e-04 -3.35411939662e-03 -4.82257392348e-03  3.65069560783e-04 -1.80995601222e-03 -2.88988951935e-03  3.28592788542e-03 -1.95218346382e-03 -1.48904462052e-03 -1.99627401128e-03  1.71434811089e-03  1.08070060533e-03  1.13713877900e-03  1.22685663244e-03  7.21269357483e-03  4.35935647355e-03  1.50730822963e-03  2.32897134304e-03  5.57412353269e-04 -1.11581912966e-03  6.24648938568e-04  2.42208675451e-03  3.35681791435e-03  2.10532355293e-03  1.47856375751e-03 -2.35775769729e-03  1.60324503856e-03 -1.82824114956e-03 -1.03190765265e-03  2.93366812960e-03 -1.21401084600e-03 -6.04533930355e-03 -2.23584609145e-03  1.87485516129e-03 -3.55895870394e-04  4.84991413585e-03 -2.53408403758e-03 -9.25032478080e-04 -3.40514691497e-04  9.91246897270e-04 -5.23867677643e-03  6.29156106204e-03  2.64251267148e-03  3.75749616658e-03 -5.32517655907e-03 -2.04040962327e-03 -4.64106135527e-03  5.45336601733e-03 -2.24098190647e-03 -1.10073802367e-03  1.05783972192e-01  1.30149382603e-02  3.53192606065e-03  3.21345615953e-03  7.35787769268e-04  3.52144921766e-03  2.65063878612e-03  5.25402877134e-04 -3.61369953327e-03  3.12585953158e-03 -4.03840879212e-04  3.23559338818e-04 -3.50342050789e-03  4.21941121458e-03 -1.54192653603e-03
 1.84224413536e-03 -8.96457531043e-04  4.97889708641e-03  1.94768017941e-04  1.15627287513e-03 -2.99862745808e-04 -2.68055811429e-03 -2.57082579935e-03 -4.20844018373e-03 -7.79287915311e-04  9.30529770955e-04 -3.12999308833e-03 -2.83262442525e-03  1.50221747688e-03 -2.26457897292e-03 -1.41797565928e-04 -2.42695508042e-05 -1.65152650441e-03 -8.63565282033e-04  3.16912187091e-03 -3.84896538606e-03  2.40288690680e-03 -1.81210105742e-03 -1.13128283432e-03 -4.86843842415e-03  1.20585400802e-03 -2.53936257205e-06 -2.03320082657e-03  3.71778666454e-04  6.47398872707e-04 -1.44611910122e-04  1.87699049743e-03  1.27098256396e-03 -1.15228848329e-03 -2.21588199591e-03  2.56669369380e-03 -5.38437850501e-04  2.09658048005e-03 -1.93192617558e-03 -1.13891062470e-03  1.84471700928e-03  2.93991194359e-03  1.40455187147e-03 -5.21293069939e-04 -2.85363755376e-04  9.58356402019e-04  2.54963933596e-05 -2.38754595935e-03 -8.44895252603e-04  9.49689901296e-04  2.32587832527e-03 -3.46972171851e-03  2.77646599433e-03 -2.88844567551e-03 -4.23554213137e-03 -6.52621634109e-04 -9.12466426321e-04 -5.49330297373e-04 -9.67704876714e-04  6.30497255515e-04 -1.90948986429e-03 -2.97464793092e-04  6.79201687837e-04 -5.43303767823e-03 -3.88038630573e-03 -3.87703952814e-03 -8.50525342815e-05 -8.38711612120e-04 -1.02078185556e-03 -3.32846052518e-04  2.48526823045e-04  1.76289443348e-03  1.21906935995e-04 -7.90821610631e-04 -1.78808752640e-03 -4.11706712109e-03 -2.16773873652e-03  5.98383079156e-04  4.13267419880e-04 -3.82169268593e-03  4.69202345612e-03  1.24928438447e-03 -4.71345031861e-03 -1.16967971483e-03 -4.90267676242e-03 -5.08526494872e-04 -8.48340890453e-04 -4.08056707211e-03  5.02185261330e-04  5.29891743955e-04  2.86550783343e-03 -4.69321679052e-03  2.80311253564e-04 -1.23552249905e-03  7.61587748650e-04  6.05714073154e-04  1.73862886104e-03 -3.59950632661e-04 -4.35277581046e-03  1.79431510327e-03 -2.31046433532e-04  1.84894762071e-03 -3.25014247139e-04 -4.73569064105e-03  3.59447916129e-03  1.88082989525e-03 -2.78813175608e-03 -2.65632906604e-03  2.53893742302e-03  5.18144794898e-03  2.39467585304e-03 -6.70451490010e-03  4.21417887881e-03  1.30149382603e-02  8.51084103668e-02  2.05569546692e-02 -9.97304594560e-06 -3.22532320577e-04  3.19180096209e-03 -2.35154558765e-03 -7.67289973394e-04  1.30268984483e-04 -2.75342015696e-03  2.68918914486e-04 -1.96000525333e-03  5.56219597886e-04 -1.90584387817e-04 -1.66327777171e-03
-1.08528081541e-03 -3.97810533582e-04  3.26063865518e-03 -3.11209909451e-03  7.88953424448e-05 -7.05558511452e-05 -4.50685949644e-03 -2.73357729165e-03  1.21926088968e-03  5.25697601310e-04  7.88084190439e-04 -3.67529328203e-04  1.09723890586e-03  4.67395334411e-03 -2.21539170845e-03  4.35475815596e-03  7.49703980316e-04 -8.61688141424e-04 -2.68710325985e-03  2.53316927092e-03  1.34608446415e-03  4.39532879361e-03 -2.22889718025e-03 -7.64142659161e-05 -2.73956733516e-03 -7.97946103482e-03  1.29138237843e-03  6.13194257935e-04 -6.68897261739e-04 -4.85246964292e-04  1.88763866005e-03  1.15788959216e-03 -1.12150771501e-03  3.24879988592e-04 -2.61787857457e-03 -1.97814736819e-03  2.01272628910e-03  1.18105994162e-04 -1.30973081242e-03 -3.55355771480e-03  9.96380450703e-04  2.28312807994e-03  2.63773919416e-03 -4.16419011517e-04  1.73807514495e-04 -1.89970609613e-03 -1.01824725218e-03 -1.41600563554e-04 -1.67529706408e-03  1.64990010442e-03  2.11463614504e-03 -5.26220122639e-03  2.39025685608e-03  1.56811036460e-04 -1.04734931264e-03  1.89861149360e-03 -2.71713870734e-03  2.52871645541e-03  9.01325615085e-04  1.34849715014e-03 -2.06663778481e-03 -1.08119403934e-03  1.67952145085e-03 -4.98382665394e-03 -1.76412195957e-03 -2.04276052413e-03  1.85376040109e-04 -1.65134542539e-03 -1.15374895319e-03 -3.24715808529e-03  1.37575868308e-03  1.57400801308e-03 -1.26920688434e-03 -2.98632472981e-03  3.31339724344e-03 -9.15350107079e-04  1.88705777216e-03  8.43100683799e-04  1.90745325881e-03 -2.47646912421e-03  2.75180652666e-03  2.90997374943e-03 -1.48648584490e-03  2.08308280837e-03  1.90272995212e-03  2.91523271996e-04 -6.85783085979e-04  2.14379295966e-04 -2.98844510726e-03  4.44327397240e-04 -3.18228934251e-03 -1.37097860467e-03 -5.96903700389e-04 -1.23731038601e-03  3.01079992171e-03  2.44905105551e-03  7.92765469368e-03  8.01431683193e-04 -5.19442209486e-03  3.39867619550e-03  1.25696612192e-05 -1.33162396067e-03  2.45068787342e-04 -4.61471287241e-03  1.93309022467e-03  2.42828180756e-03 -3.94948396300e-03  2.56051505096e-04  3.44664925587e-03  5.45758056816e-03 -1.41329348512e-03 -3.42560582131e-03  9.50630608046e-05  3.53192606065e-03  2.05569546692e-02  7.98528550005e-02  1.23196034570e-02  1.24246826762e-03  2.19625087956e-03  1.97484498867e-03  1.29104780283e-03 -2.53786193249e-03 -3.84926337958e-03 -1.23866709277e-03 -2.18270245099e-03 -2.06306824624e-04 -2.19575921119e-03 -1.93003138758e-03
-5.82872521980e-05  3.65858784151e-03  2.80688699021e-03 -1.11613805582e-03 -1.45790159626e-03  2.44475153772e-03 -1.43466127446e-03 -5.54479421455e-04  3.44267451288e-03  4.56326544929e-04  1.96811072655e-03 -9.97207738589e-04  1.35664715159e-03  1.01444604995e-04 -1.31553807403e-04 -4.73289390077e-04  2.85249450172e-03  3.00134473362e-03 -5.06591626009e-03  4.08647174751e-03  4.05132042159e-03  7.00036815260e-03 -1.11770282315e-03  4.43251209723e-04  2.39994669212e-03 -3.45100030174e-03  3.84235913836e-03 -2.75878123003e-03 -2.59106113606e-04  4.57595647751e-03 -1.88026889536e-03  8.21303517836e-04  6.62265201030e-04 -1.77294534945e-03  1.11349066664e-03  1.62288161590e-03 -9.22697320224e-04  3.69286042428e-04 -4.01089956467e-04 -2.65036093428e-03  2.69551526466e-03  1.87677223933e-03 -6.91891593001e-04  2.37548131679e-03 -4.15064084836e-04  2.14715797642e-04 -1.84808084711e-03 -3.25001152387e-03 -3.57036071368e-03  3.51608672057e-03 -4.66971719141e-04 -2.31684011698e-03 -7.26919305638e-04  3.11101217338e-03 -2.24857924034e-03  3.35802155838e-04 -2.62169519306e-03 -5.79844558098e-05  5.42437391844e-03  4.52986577788e-03  2.74074971919e-03 -2.91499565868e-03 -1.76954428002e-03 -1.18874519210e-03  1.58475882671e-03  3.19502009972e-03  2.97181667093e-03 -6.47735100967e-04 -4.84058571275e-04 -6.02492789878e-03 -2.50669590628e-03  2.85492912413e-03  8.64052666232e-04 -1.17967579172e-03 -8.49373170544e-04  7.37219548664e-04  7.94518566453e-04 -2.56826475779e-03 -9.52203259788e-04  3.60183488566e-04  1.73097145349e-05  3.40131859914e-03  8.52893817110e-04  3.51473499149e-03 -1.16586396134e-03 -1.75423118043e-03 -2.23202255113e-03  3.43882836087e-03 -8.95220841640e-04 -1.52211403437e-03 -4.15114634114e-03 -5.35087252493e-04 -6.44800570334e-03 -1.63104548978e-04 -2.00931987471e-03 -2.95552415392e-03 -1.29522202415e-03 -1.15447616996e-03 -1.94655213604e-03  3.35203454944e-03  2.89733358900e-03 -1.18939551419e-03  4.88622180548e-04 -1.27846621368e-03 -1.77316941443e-04  2.69528724558e-04  2.62744793482e-03 -5.20059146919e-04  1.44236411577e-03  8.95242966656e-04 -1.76881421978e-03  2.25085121942e-03 -1.42670610507e-03  3.21345615953e-03 -9.97304594560e-06  1.23196034570e-02  8.34615703019e-02  1.50656365807e-03  5.36636613349e-03  5.60637352132e-03  1.37553688965e-03 -4.55362058893e-03  2.14498974048e-03  1.38021046907e-03 -9.05827505610e-04 -8.14145894659e-04  2.43138378018e-03 -1.34743609745e-03
 2.88681151388e-03 -5.95389443202e-04  2.61093824008e-05 -4.37865241462e-04  8.18634018885e-03  1.63335004072e-03 -1.59369883325e-03 -3.20924154318e-03  5.17770942436e-04  1.11494953197e-04 -4.37115803208e-03  2.03927837534e-03  1.14125030884e-03 -9.64885576587e-04 -9.98333962589e-05  2.34016561324e-03  1.60028873969e-03  2.00003153924e-03  1.47266771520e-03  5.60969951359e-04  7.00290759774e-03  2.03059565236e-03  1.91718554122e-03  1.11826867146e-03 -2.36300616936e-04  6.32192316775e-03  1.31764621790e-03 -1.90555573438e-03 -7.01057521355e-04  2.80916465135e-03 -4.46505519301e-04  3.45230252150e-03 -3.56807324112e-03 -1.40127154582e-03 -2.46769451217e-04  1.05831300784e-03  2.70673716660e-03  2.12248584845e-03  4.10288684835e-03  2.37534873532e-03  5.53442388450e-04  8.11515508149e-04  2.35158435777e-03 -2.27523317117e-03 -9.09428391901e-04  1.06990283855e-03 -3.77571861459e-04 -5.29070449906e-03  2.07463050511e-03  6.87219025004e-04  1.16265065903e-03  1.20843148123e-03 -9.88170934372e-04 -3.04198844140e-04 -1.47543335477e-03 -1.83477997238e-03 -2.75871531709e-03  1.42191950811e-03 -5.60363103079e-04 -4.37239653382e-03  1.23642099811e-03 -7.14852174644e-04  1.32935176476e-03 -4.51112846444e-04 -1.91585466944e-03 -4.50283977045e-03  2.60308417675e-03 -2.74092562687e-03 -2.55180978541e-03  4.24201518110e-04  2.69949298579e-04  7.60718951969e-03  2.36054750114e-03  6.11376967178e-04  2.19615155732e-03 -3.44956786036e-03  6.55928433036e-03 -2.18371380037e-03 -8.52719595501e-04  5.46559765261e-03 -7.97935938316e-04 -3.13030704091e-03  3.82009008192e-03 -5.50652810747e-03  5.13938082471e-03  3.40468019814e-03  1.32619686345e-03  4.08908544235e-03 -5.85189575870e-04 -1.21615192280e-03  2.00903555887e-03  1.45391228526e-03 -1.50016907802e-03 -1.49698241756e-03  1.37242382519e-03  1.91837759403e-04  1.06231727060e-03 -3.15533437721e-03 -1.15077875355e-03 -5.37113581122e-03  1.08317544641e-03  7.82476489749e-04 -5.15240468360e-04 -8.57811584528e-03 -3.98403195489e-03 -6.79189964292e-04  2.12477902051e-03  3.47617029362e-03 -4.51176431432e-03 -5.43942649897e-03  2.64835844049e-04  5.31999067404e-04  3.32931133152e-03  7.35787769268e-04 -3.22532320577e-04  1.24246826762e-03  1.50656365807e-03  1.06603881043e-01  9.05891844124e-04 -1.61979798567e-03 -7.42259154784e-03  1.17526728367e-03 -2.75087574762e-03  6.44054332038e-04  1.26471954474e-03 -3.89297361012e-03  1.96593559794e-03 -4.01607866651e-04
 3.51426881578e-03  1.61515481532e-04 -3.67363704137e-03 -3.35287275221e-04 -1.61814432378e-04  2.52253691883e-03 -1.47163229354e-03 -4.51283653598e-04 -8.73664053059e-04 -8.48575953283e-04 -1.02109244055e-03  3.09362023137e-03  7.16894692231e-05 -2.43791545870e-05 -1.65108482668e-03 -3.75113471962e-03  7.87902792959e-04  1.32415072291e-03 -3.00122517923e-03  1.61822049204e-03  2.59473427232e-03 -7.15994355240e-04  1.78669318601e-03  7.05783101608e-04  4.70165167830e-04 -1.04735802895e-04 -2.47810662665e-03 -8.18944160247e-04 -2.62888573827e-04 -1.27551141998e-03 -2.37961632943e-03  4.94310102096e-04  2.12067532487e-05  9.36594853486e-04  5.46337061848e-04  9.66135812118e-04 -3.24848027263e-03 -1.91167098049e-03 -2.63648813384e-03  8.50412890720e-04 -2.11876553109e-03 -4.81571509950e-03  1.84816663302e-03  4.67383422111e-04  1.38127023603e-03 -2.72100184634e-04  2.63141445396e-03  1.46146809365e-04 -2.20112880021e-03 -5.92102784000e-04  7.40561333263e-04  1.43226311100e-05  9.29911085420e-04  1.65605536267e-03 -1.83783266673e-03 -2.12814832676e-03  1.11851859012e-03 -1.82635233059e-03  2.40453796826e-03  3.76606811515e-03  4.57587038536e-03 -3.05487949051e-03  3.05046681119e-03 -2.28689903491e-03 -2.46434625620e-03 -2.43421402517e-03  2.41204625185e-04  1.74594526065e-03  3.91633565718e-03 -3.44284106014e-03 -1.24609523385e-04  1.37241117342e-04 -2.89117837993e-03  8.85612546042e-04  3.41635013223e-03  4.79178293312e-03  4.88907648620e-04 -2.90248681000e-03 -2.86651248741e-04 -3.50341785639e-03 -1.97560090078e-03 -1.31408146843e-03 -1.62895512442e-03  3.89712780703e-03  1.41506447991e-03 -2.39709158474e-04 -1.29459661257e-03 -1.57038411735e-03 -7.67972459598e-04 -5.21894819758e-04  3.09368682180e-03  2.59519455996e-03 -3.04600619611e-03 -2.67005886888e-04 -1.83103228369e-03  1.12209462126e-03  3.58515738215e-03  2.44568395431e-03 -1.01459512256e-03  1.49847390691e-03 -8.83068612933e-04  4.72882249830e-04 -1.68691404036e-03 -8.72922378934e-04 -1.08649494947e-04  3.70130378528e-03  1.51342764957e-03 -2.40039567767e-03  3.52736589337e-03  1.28913531129e-03  1.10217834020e-03  3.04441815083e-03  2.86552424053e-03  3.52144921766e-03  3.19180096209e-03  2.19625087956e-03  5.36636613349e-03  9.05891844124e-04  9.53238752326e-02  5.88417012999e-03  5.36198769309e-03  5.84136662083e-03  5.47953496586e-04  4.57249466795e-04 -9.35429714181e-04  5.66544342934e-04  1.93803951182e-03  2.49595129198e-03
-3.77702045434e-03 -4.68883544199e-03  4.34485451046e-04  1.45792459318e-03 -2.11451643642e-03  3.81889253569e-04  2.85067927034e-03  3.17118375102e-03  3.48168715766e-03 -1.33580467885e-03 -3.68428828474e-03 -1.67416826259e-03  2.27071135846e-04  2.42742843394e-03  5.09376402075e-04 -1.44938616951e-03  2.12435555559e-03 -3.93784182191e-04 -2.80994916637e-05 -3.13355436824e-03 -1.09072370991e-03 -4.80324577873e-04  2.16137567649e-04 -2.64487774481e-03 -4.78979828288e-03 -3.06978954139e-03  6.42931401003e-03  1.70226010319e-03  7.52900581459e-04 -1.96829053013e-03 -1.43556765424e-04 -2.47655909487e-03  2.82367717874e-03  4.53539328377e-03 -2.91081848488e-03 -1.50767933706e-04 -5.16345813539e-03 -7.94694979352e-04  8.81529759005e-04 -3.14587529557e-03  3.26387167215e-04 -3.97400569817e-03  1.33819722972e-03  3.50170379521e-03  2.22424927997e-03 -3.68745255451e-03 -5.31038584509e-03 -5.09308415458e-03 -4.70276359577e-03  1.76235126547e-03 -1.52350410403e-03 -2.51474762588e-03 -6.32201564477e-04  4.05405325872e-04  6.63019151517e-04 -1.33909955915e-03  3.23008852385e-03 -2.56591204867e-03 -1.96674984362e-03 -4.26953212653e-04 -3.64247933461e-03  6.48337523601e-05 -1.76761316059e-03  3.31493487029e-03 -6.34624701438e-04 -5.78791955726e-04 -1.81640418568e-03  3.43248398615e-03  2.84806240393e-03 -7.22072333697e-03  1.47164452372e-03 -3.98050865647e-03 -3.13511700557e-03  2.11403151566e-03 -2.44453654527e-03 -3.15625683005e-03 -1.12633378662e-03 -3.38770299791e-03  1.51096563699e-03 -6.73320008008e-03  1.27147958191e-03  2.18106170413e-03 -5.49493894986e-03  4.23637589340e-03 -2.30793930861e-04  1.95262095113e-03 -7.91118874009e-04 -3.18282435859e-03  2.52216804487e-03 -9.37796454432e-04  1.46194441675e-03 -3.65521858826e-03 -4.76605910943e-03  3.84570389956e-03 -1.90403112481e-03 -2.74721305189e-03 -4.13514514714e-03 -1.26459008131e-03 -6.65077849957e-04  2.23655097828e-03  1.87893304550e-03  9.57237476905e-04  1.07021397615e-03  3.41130038491e-04 -3.01597260443e-03 -1.80117345955e-03  2.73385708032e-03  1.87471514908e-03  2.32443491110e-03 -4.34111851905e-04  2.35538304884e-03  3.50038412272e-03  3.94247818232e-03  2.65063878612e-03 -2.35154558765e-03  1.97484498867e-03  5.60637352132e-03 -1.61979798567e-03  5.88417012999e-03  9.08382557173e-02  1.59715137130e-02 -4.61331274731e-03 -1.43822581009e-03  3.65319215959e-06 -1.00034219572e-03  1.70479006318e-03  4.42682052481e-04  1.12477721515e-05
-1.26659525852e-03  1.32278605661e-03 -2.18920899803e-03 -5.89025339372e-04 -2.69397980720e-03  2.39102351451e-03  6.91179253124e-04  3.15582836007e-04  3.77851983099e-03 -2.49021019744e-03 -2.79679108824e-03 -1.38987472829e-03 -3.68137761040e-03  1.18149435303e-03  8.45510243931e-04 -1.44107706320e-03  2.42138705355e-03  1.41091079852e-03 -2.89138852873e-03 -1.32205353526e-04  1.66208969039e-03 -2.05319720775e-04  3.35888288256e-04 -5.80247702621e-04 -3.06845012323e-03 -2.91054849004e-03  2.97744827761e-03  3.12533498243e-04  5.08279978390e-04  1.75326887717e-04 -2.00140712379e-03 -8.18766608760e-04 -1.66980860687e-04 -3.08010752083e-04 -1.01277087773e-03  2.13521172320e-04 -1.46434534481e-03 -1.21314161824e-03 -1.38909409593e-03 -2.34674690180e-03 -1.14852633015e-03 -2.74320087187e-03  4.64615069922e-04 -3.58155691058e-03  1.47261833917e-04 -1.01082925018e-03 -2.87227601694e-03  3.12799538129e-03  4.98062151243e-04 -1.53482369285e-03 -1.85459087274e-04 -3.81349301435e-03  1.41723187727e-03  2.28493263421e-03  1.98426859259e-03 -4.53018906620e-04  1.52851934733e-03 -1.27939779356e-03 -1.55441430113e-04  1.61583448482e-03 -4.61511697823e-04 -2.58337142107e-05  4.41488109968e-04  7.14799175686e-04  1.08334573517e-03 -1.06250473366e-03  8.33964530699e-04 -8.84127028878e-04  2.71422017286e-03  1.60704064708e-03  1.00893049753e-04 -5.03284713509e-03 -1.20123657077e-03  2.00173336441e-03  1.48725702456e-04 -3.56945831068e-03 -8.23889203728e-04 -3.37510654946e-03 -5.15458847627e-04 -3.62228408184e-03  1.24607639396e-03  2.39209233410e-03 -4.43363540691e-03  2.19934444343e-03 -4.80758974851e-04  5.45606052633e-04  3.58737686618e-04 -2.98681745321e-03  8.82622489567e-04  7.64402804066e-04  1.06574655644e-03 -2.16715535259e-03  1.59635645077e-03  1.11340354771e-05  8.04818881382e-05 -4.80482321422e-05  1.23171633848e-03 -6.34995448457e-04 -3.82422355661e-03  2.28172756243e-03  1.08872913261e-03 -7.40507142718e-04  7.01927066826e-04 -2.06584325161e-04  9.37087073734e-04  2.40179729632e-04  1.10647793406e-03 -2.67511188341e-04  4.67816761740e-04 -1.97057365342e-04 -1.71237341456e-04  1.60759427272e-03  1.44009443210e-03  5.25402877134e-04 -7.67289973394e-04  1.29104780283e-03  1.37553688965e-03 -7.42259154784e-03  5.36198769309e-03  1.59715137130e-02  6.19509918028e-02 -7.43845124388e-05  3.39607161282e-03 -1.47002385042e-03 -2.81111951929e-03 -7.35179601596e-04 -1.38214511356e-03  6.40828431856e-04
-3.58840672334e-03  1.23290225692e-03 -6.23837550049e-04  9.34269274995e-04  1.63441773687e-03  3.99884441299e-03 -1.56496617294e-03 -2.31377719402e-03 -1.91864063520e-03  6.25249868223e-04 -6.79773669572e-04  5.46795570931e-04  1.07216640567e-03 -4.15398825573e-04 -1.23444609621e-04 -3.76916013688e-04  3.10323093449e-03 -2.98427108232e-03  1.99023180613e-03  2.43080466778e-05 -1.32869875307e-03 -1.62033202500e-03  4.55655624939e-03  1.18787678741e-03 -7.84827609952e-04  5.91710028260e-04 -7.28138926011e-04  2.56102072585e-03  1.55876266696e-03  2.91811695629e-03  9.07337612710e-05  4.51407538272e-04  3.04575240802e-03  8.52989724239e-04 -2.03995501578e-03 -1.01329364389e-03 -1.64852866162e-03  1.89409609677e-03 -1.97810798182e-03 -6.41327997693e-04 -3.12803607403e-03 -2.65780495839e-03  1.06977469470e-03 -1.38667370087e-03 -2.50794484561e-03  5.34653152479e-04 -1.39900631000e-03  3.81661693128e-04  2.19150722814e-04 -1.09456171854e-03  5.95418313417e-04  5.12961985061e-03 -2.74182025966e-03 -1.07427177225e-03 -1.72523110318e-03 -1.44668527931e-04 -1.20746209299e-03 -2.83007604050e-03 -5.73585418798e-03 -3.55566272757e-03 -1.42826893934e-03  2.58578447182e-03 -1.57534649318e-03 -1.95462964318e-03  1.17128819750e-03  3.94153656320e-04 -2.65642126462e-03  2.69466388549e-04 -4.10821606289e-03  5.21245505931e-03 -2.05634290002e-03 -7.70230063769e-04  4.80693352344e-05  3.85162730139e-03 -1.44488108380e-03  2.82073924282e-03  6.15374565646e-04 -2.23539167244e-03 -4.87348152984e-03 -1.61167045788e-03 -2.18473517927e-03 -1.34957779912e-03 -3.29221036056e-03  1.03312876902e-03  1.03162082789e-03  3.70016909190e-03 -3.30715834044e-03 -4.81705609684e-04 -1.61876667473e-03  8.55810979121e-06 -3.93704828713e-04  2.62354214534e-03 -6.34602112374e-04  1.41692732992e-03  2.04661976673e-03  1.01364111110e-03  2.57129755069e-03  2.64214097999e-04 -1.01760807604e-03  3.13623756937e-03 -3.21461248279e-03 -4.57351288216e-04  4.24383161271e-04  8.37950546113e-04  9.96269211529e-04 -7.10163508236e-04  4.56701780952e-04 -2.86864280766e-03  3.24734770366e-03  2.20687828529e-04  1.65123601081e-03  3.02940630554e-04  1.02336108235e-03 -3.61369953327e-03  1.30268984483e-04 -2.53786193249e-03 -4.55362058893e-03  1.17526728367e-03  5.84136662083e-03 -4.61331274731e-03 -7.43845124388e-05  8.22498537280e-02 -1.68825772308e-02  9.35955072632e-03  2.07308588184e-03  1.52453795706e-03 -2.93975807062e-04  7.43121301923e-04
 1.35174622377e-03  2.63804760181e-03 -4.35613056787e-04 -2.21278085847e-03 -2.03739202301e-03  3.21582246514e-04 -2.59086750109e-03  1.22752429830e-03  4.65727992174e-03  4.34567554399e-04 -3.11788774025e-03 -6.73012992777e-05 -2.59867933339e-03 -3.05769113164e-04 -1.10139289901e-05  3.84447657834e-03 -8.95496441989e-04  3.55568128673e-03 -3.28376652188e-03  1.34502950551e-03 -2.73119203855e-04 -3.30221915511e-03  1.41679769651e-03 -1.15946863648e-03  1.63327057381e-03 -2.07928448900e-03  7.80013196779e-04  2.91657269178e-04  9.02144243983e-05 -6.60612681058e-04 -1.40169104563e-03  7.06906619643e-04  7.44531172156e-04 -4.03443824601e-03  4.36986941039e-03  1.51259671934e-03 -6.37399561305e-04 -2.95147535215e-04 -5.79742881925e-04  7.71355737605e-04 -2.56167508423e-04  1.98037636331e-04 -2.41059576809e-03 -1.55885925092e-04  6.04586380389e-04  1.13866050058e-03 -3.86466915159e-04  1.54864208046e-03  1.62266059110e-03 -6.21665566680e-04 -5.47471965708e-04 -4.03663913795e-03  1.82751302965e-03  3.67261265047e-03  2.37838301767e-03  8.00571751433e-04  9.96321411431e-04 -4.32013696481e-05 -9.08960061526e-04  9.88178524071e-04  3.22326635003e-05 -7.04471405971e-04  1.74399635716e-03  2.19237379087e-03 -1.02913748016e-03 -2.73007034942e-03 -1.82187820554e-03 -2.06202198410e-03  3.23449273577e-03 -8.07667593774e-04  5.85747340991e-04 -1.53842389882e-03  1.10141156329e-03  1.29365298752e-03 -3.95964945294e-03  3.12036776597e-04  5.27475463409e-04  1.60556438514e-03  2.01665987435e-03  1.22797601265e-03  8.78879465786e-04 -2.10930932703e-03 -1.96207066213e-03  3.57220151418e-03  5.02387999009e-04 -5.26752833969e-03 -7.67940185035e-04 -7.36025698164e-05  1.69904474329e-03  7.87639540558e-04  3.13787178683e-04 -1.45109484026e-03  2.28221880234e-03 -1.54503710897e-03 -1.23525123308e-03 -3.84578063972e-03 -4.24119401857e-03 -2.84647073441e-03  1.04480193825e-03 -3.20612326176e-03  3.08563598841e-03  2.38736891259e-03 -2.59905812537e-04  1.02429772840e-03  6.77211819468e-04 -2.08473154596e-03 -6.27249105416e-04  3.06971597340e-04 -1.22104067105e-03  2.98800529450e-03 -1.09389056315e-03 -3.64576362835e-04 -2.71301179417e-03  3.12585953158e-03 -2.75342015696e-03 -3.84926337958e-03  2.14498974048e-03 -2.75087574762e-03  5.47953496586e-04 -1.43822581009e-03  3.39607161282e-03 -1.68825772308e-02  8.39177034890e-02 -1.03458888184e-02 -2.68671544332e-04  5.27856808925e-03  1.71342835771e-03 -1.62948580422e-03
 3.74811261519e-04 -3.01232115999e-04 -4.02832475700e-03  2.05407791823e-03 -2.82836662063e-03  4.87483610079e-04  4.11859102583e-03  1.12773450078e-03  2.16222836838e-04  1.49991446294e-03  5.31033415010e-03  1.23074635080e-03  3.43931547925e-03 -1.02165135078e-03  8.71686049763e-04 -1.83030318237e-03  1.55646920745e-03 -1.01584618462e-03  7.42907500001e-04 -1.66481557093e-03  1.29689833070e-03 -7.73475846361e-04 -2.52224066049e-04  1.42199895660e-03  1.39225464650e-04 -7.32651045872e-04 -6.33042409378e-04 -9.67087366804e-04 -1.21173021249e-03 -2.21934551922e-04  1.50509973568e-03 -2.47783570280e-05  8.24387939784e-04 -1.57971316954e-03 -9.73991365885e-04  5.64440830054e-04  2.40707795358e-03 -1.83399955125e-03  3.41777485684e-04 -7.93011033806e-04  2.37695823822e-04  1.00909115926e-03 -2.84175233288e-04  1.69059228626e-03 -2.72074627871e-03  6.38852661682e-04 -3.53506445092e-04 -6.71463547187e-04 -2.44784055864e-03  1.74504801915e-03 -2.28949332077e-04  4.48001129864e-04 -1.35653886693e-03  1.24708233546e-03 -5.06282019821e-04  1.16796097442e-03 -2.65649219416e-03  2.13806799633e-03 -3.77647465223e-03 -2.44750433843e-03  5.23517859224e-04 -1.57157534715e-03 -7.69935770248e-04 -1.47766715664e-03 -4.73360115576e-04  5.09373557857e-04 -1.29110199421e-03  1.53498860807e-03 -1.57468266916e-03  3.73898093509e-03 -2.56790659478e-04  9.90869271999e-04  1.74546394838e-04  6.13688694018e-05  8.47338523873e-04  1.10569186545e-03 -4.90936821322e-04 -2.03846595992e-04 -6.67428204317e-04  3.01265396593e-04  2.74416360937e-05  3.22654471309e-03  6.07503231121e-04 -4.65438523858e-03 -1.60357110612e-03  1.98094651734e-03  2.30544573258e-03 -3.13533212228e-03 -8.80337191366e-04 -3.29958943900e-04 -1.90928804487e-03  1.17246473897e-03 -3.21179428035e-03  6.59380516234e-04  2.25403849793e-04  1.52223446213e-03  1.09842734268e-03  1.41147434810e-03 -8.61471018738e-04  7.32931859340e-04 -1.85174270501e-03  1.09935581167e-03  2.17396937600e-03  1.76724535475e-04  1.78807978784e-03 -1.61432056228e-03  2.89014832812e-03 -2.37042759905e-03  1.62197423044e-04 -1.46671215834e-03  3.22673691254e-04  7.34070828139e-04 -8.48615693289e-04 -4.03840879212e-04  2.68918914486e-04 -1.23866709277e-03  1.38021046907e-03  6.44054332038e-04  4.57249466795e-04  3.65319215959e-06 -1.47002385042e-03  9.35955072632e-03 -1.03458888184e-02  6.53339855574e-02 -5.17484688665e-03  4.31107671426e-04  4.19258543705e-04 -1.48583995659e-03
 1.42750724229e-03  2.96294871687e-03  1.25201969477e-04 -3.10850257774e-03  1.11415382369e-03  1.64058267147e-03 -1.88064951450e-03 -1.10082010570e-03 -6.56726230748e-04 -4.43455686473e-04  6.36973253834e-04 -9.05569072451e-04  1.93149940086e-04 -5.70929519642e-04  7.02823136988e-04 -1.42526732589e-03  1.97659171506e-03 -2.71548915862e-03  2.65486519461e-03 -2.27261737427e-03 -1.44133156816e-03  1.34537262828e-03  7.50097946837e-04 -1.21222320823e-03  2.54982029761e-03 -5.24470736758e-04 -3.65958526300e-03  1.73994183065e-03 -2.23388502337e-04 -1.84157848953e-03  1.62551390428e-03  1.03038056071e-03  2.02036298507e-04 -2.17250792321e-03 -3.84267341234e-04 -1.45517936988e-04  1.83084407905e-03 -4.05501791044e-04 -6.10356322932e-04 -1.49857453496e-03 -7.48601602535e-05  9.32234383755e-04 -1.21016217184e-03  7.42382806297e-04  4.27840674806e-04 -1.45558699175e-04  1.32681335925e-03  8.56565380007e-05 -5.59754807240e-04  1.15187616455e-03  5.45596818962e-04  7.85335871385e-04  2.64743597040e-03 -3.75974344246e-03  3.46926707213e-03 -4.48586081284e-04 -7.54991429171e-04  1.92048667419e-03  3.07803648948e-06 -2.51571833373e-04 -2.00448441445e-03  9.52154809166e-04 -2.09312746209e-03 -1.30089091472e-03  1.36129268735e-04  1.41480836508e-04  1.65598489599e-03  1.44929748971e-03  1.35663418338e-03 -9.00759420703e-04 -1.30103321733e-03 -4.45737622085e-04 -7.48015138451e-05  1.01297508721e-03 -1.59377152977e-04  1.43664809643e-03 -8.61695561556e-04 -8.45462877250e-04 -1.13506657196e-03  1.24329209253e-03 -1.02408893989e-03 -1.32467212701e-03 -6.49491317464e-04  2.21088865049e-03  3.49430713175e-03 -1.77400415919e-03 -8.95478505230e-04  2.51584865087e-03  1.31284277901e-03  5.82547313667e-04 -8.02449596301e-04 -1.56177194899e-03 -1.79692059601e-03  1.17876936335e-03 -5.77320717899e-04  1.77870029381e-03  1.22749302652e-03 -8.41267731468e-04 -1.37766516846e-03  3.67920537613e-03 -2.27440456284e-03 -1.62086944795e-03 -3.89529494798e-03  4.02146033619e-03 -3.05698242473e-03 -1.72219767360e-03 -8.10957693858e-05 -6.78240270184e-04 -1.92907389482e-04  1.01239142907e-03  5.66372757136e-03  7.52883463976e-04 -9.55910283905e-04  3.23559338818e-04 -1.96000525333e-03 -2.18270245099e-03 -9.05827505610e-04  1.26471954474e-03 -9.35429714181e-04 -1.00034219572e-03 -2.81111951929e-03  2.07308588184e-03 -2.68671544332e-04 -5.17484688665e-03  6.53262715923e-02  6.63053932382e-03  9.37552462302e-03  1.28806307273e-02
 1.10783174724e-03 -4.06061307036e-04  6.20719526399e-04 -6.80702230629e-04 -5.65884072321e-04  2.75943568467e-04 -5.28800155452e-04 -5.94504029065e-03 -7.46970313542e-03 -3.12507858679e-04  2.43980786522e-03 -1.10250523542e-03 -5.51846216222e-03  2.59641297307e-03 -3.45205821337e-03  6.41263958766e-04  3.43739658844e-03 -2.53059187853e-03  1.04667787806e-03 -2.85213338322e-03  6.52673041905e-04 -3.23576123333e-03  2.71818348238e-03 -2.26153140158e-03  6.80951343230e-03 -4.68509572611e-04 -2.23618645275e-03  8.68551563093e-05  1.56709234310e-03  1.91194689136e-03 -1.44047289417e-03 -1.26151170317e-03  2.22540457042e-03  3.95967414253e-03  7.33252101164e-04 -2.83000303139e-03 -1.26907509330e-04 -3.92387063224e-03 -1.42102689113e-03  2.07438306399e-03 -3.79297888142e-03 -7.95495727362e-05 -1.81107342689e-04  3.84915556799e-03 -1.05326029358e-03 -2.37852823958e-03 -3.57306626896e-04 -5.68586578339e-03  2.21728447239e-03  1.66880690967e-03  2.36648642609e-03  4.26564626624e-03 -4.92573405821e-04  3.58046633069e-04 -4.48920629024e-04  7.70631125192e-04  1.75727760726e-03 -1.94120309099e-03 -4.48826192874e-03 -2.15653305367e-03  1.40807374270e-04  1.98679234390e-04  2.67581737233e-03  5.73911071726e-04  2.53705462069e-03  1.46283476741e-03 -5.44834315862e-04  4.02068936718e-03  4.54466203307e-04 -7.67422216235e-03  1.35717683426e-03  7.47659136099e-04 -8.70218992217e-04  1.96046328263e-03  6.51991770548e-04  2.59678460329e-03 -1.87437161636e-03  2.72241825235e-03 -1.08384194015e-03 -6.36119844754e-04 -1.14363509437e-03  2.64512292369e-03  2.02510971622e-03  1.24987896472e-03  2.56691169940e-03 -2.16278269320e-03  2.66514417671e-03  3.87187345739e-03  3.42885328931e-03  1.36075957073e-03  2.16318513535e-03  2.99904486964e-03  4.14406163732e-03  4.58022491900e-03 -2.45392210153e-03 -2.60106194307e-04 -4.16460087648e-03 -4.75921244025e-03 -3.84109278352e-03  1.11414526959e-03 -3.73614751301e-03  6.87113026443e-04 -1.35550219104e-03  3.66012303074e-03 -3.92266388004e-03  3.74433848293e-04 -5.23558922551e-03  8.22987591951e-04  2.19475072722e-03  4.48516434895e-03 -5.04751745139e-03  8.44264273716e-04 -9.78292827627e-05 -3.50342050789e-03  5.56219597886e-04 -2.06306824624e-04 -8.14145894659e-04 -3.89297361012e-03  5.66544342934e-04  1.70479006318e-03 -7.35179601596e-04  1.52453795706e-03  5.27856808925e-03  4.31107671426e-04  6.63053932382e-03  1.04452204044e-01  1.12654222789e-02 -2.52102924926e-03
 2.44602970920e-03  2.19468401042e-03 -1.81471961643e-03 -3.90221840181e-04  8.51018881168e-04  1.10302078589e-03 -1.68506620823e-03  1.92043318480e-03 -3.19375696047e-03 -1.63005022223e-04 -1.34235283788e-03 -2.19095903215e-03 -1.79827667093e-03  1.14606251343e-04  7.59110475984e-05  5.11128979084e-04 -2.67883928900e-03 -5.87299177733e-04  1.85530314356e-03 -1.18957567674e-03  2.15845577604e-03 -2.93276585885e-03  2.66815647819e-03 -5.64024611744e-03  4.77623874915e-03 -6.51742498571e-04  1.06383549410e-03 -1.34506985083e-03 -1.73284439075e-03  2.32411177398e-03 -2.08600912623e-03  1.12337600912e-03 -1.75305654133e-03 -5.64858836131e-04 -6.41560360651e-04  2.24216124795e-04  1.43638234806e-03 -2.31382426984e-03 -1.42361663519e-04  7.29251710869e-04 -7.73709749943e-04 -9.33776573678e-04 -5.72735593499e-04 -1.08020502186e-03  1.31327022718e-03 -6.62671021588e-04  4.47156870476e-04 -2.68974464878e-03 -2.35665200262e-03  2.54766296598e-03  2.22075286246e-03  8.81967029482e-04 -4.34888308255e-04  8.36446349421e-04 -1.71637482204e-03  3.86835992318e-04 -1.29626242107e-03  2.80967986382e-03 -3.81365357812e-04 -1.23278914684e-03  2.24318957950e-03 -2.54598014084e-03  6.09614662480e-04 -1.60705175168e-03 -1.02357253730e-03  8.18975820967e-04 -1.27462156426e-03  4.22145696083e-04  8.66850589926e-04 -2.20474868164e-05  1.83666091063e-03 -6.11168063840e-04  4.65258768550e-04  2.95641395110e-03 -1.98198546323e-03  1.75112605352e-03 -1.95581180653e-03  8.73385277735e-04 -1.87168916213e-03 -2.66133371048e-03  1.88623813487e-03 -3.75991550750e-03 -2.38057411462e-03  5.17235331961e-04  6.57163059647e-04 -1.73919540629e-03 -1.07461568981e-03  5.40217028187e-03  3.88349315382e-04  4.06784463435e-04 -1.73983966149e-03 -2.88214429656e-04  2.53556860431e-03  1.60601764739e-03 -3.06517476031e-03  1.16126365923e-04 -1.30532397541e-03  6.19619802158e-04 -2.38338311037e-03  1.62397982437e-03  7.57750115362e-04  1.67554297284e-05  9.22061227609e-05  3.42793952153e-03 -1.85419363916e-04 -2.96418760736e-03  3.59865497646e-03 -2.35464884679e-03 -1.98606709723e-03 -4.86632863650e-04  3.07242404060e-03 -6.63373723982e-04 -1.09048234616e-03  4.21941121458e-03 -1.90584387817e-04 -2.19575921119e-03  2.43138378018e-03  1.96593559794e-03  1.93803951182e-03  4.42682052481e-04 -1.38214511356e-03 -2.93975807062e-04  1.71342835771e-03  4.19258543705e-04  9.37552462302e-03  1.12654222789e-02  7.17614947188e-02 -2.20025472871e-03
 3.74399464214e-06  1.64810028845e-03 -3.21040776835e-03  1.29528235918e-04  1.92262986103e-03 -2.15226756543e-03  8.14906940094e-04 -2.90079734830e-03  3.21863029134e-03  9.82776765257e-04 -8.12493642993e-04 -1.00432490672e-03 -8.39108495700e-04  1.27664282973e-03 -2.32582672450e-03  4.02673438626e-04  5.50751733808e-04 -1.19269916048e-03 -8.53826855500e-04 -1.70906249206e-03 -5.36770120667e-04  5.76989645339e-04 -3.95875751227e-04 -1.33930346472e-03 -1.48839179841e-03  2.89268075732e-03 -1.63160527940e-03  9.49743296754e-04 -2.29710249003e-03  2.53016965786e-04  2.41720953181e-03  2.15182221004e-04 -2.90045292258e-03 -3.09160249532e-03 -1.13202844578e-03 -4.89092320258e-04 -4.07032457526e-04  1.20396665871e-03 -3.75040219951e-03 -2.66050682392e-03  3.81485411207e-04 -1.61297279983e-04 -2.77725188256e-03  6.62709798569e-04  1.14332754137e-03 -1.87044443112e-03  1.07718707060e-03 -6.45220276168e-04  2.34383199496e-03  1.84170697925e-03  1.31886361725e-03  1.66244192316e-03  4.85270388776e-04 -1.31118354852e-03 -1.69309049887e-03 -1.18020882057e-03  4.27606431151e-04 -2.15101308538e-04 -3.96857686121e-04  9.43147650326e-04 -1.32412106845e-03  8.62961489927e-04 -2.67916312111e-03  3.29713590419e-03  2.77287625586e-03 -2.20051998883e-03  1.18270602550e-03 -1.19701622001e-03 -1.30481179932e-03  5.74952093246e-04  2.29465481976e-04 -2.19687727755e-03  8.12105217742e-04  3.05506590529e-03 -1.90148492570e-03  7.10104855571e-04 -6.45620031430e-04  1.19990211027e-03  1.78731794334e-03  2.68203824068e-03 -2.20377614490e-03  4.77346589684e-04  5.22407880747e-04 -1.26669491483e-04  1.42121503271e-03 -1.15553187275e-03 -2.02286914498e-03 -1.44561397018e-03  2.21496287562e-03  4.85740801722e-04 -3.04221727364e-03 -7.75224940428e-04  5.29534378378e-04  3.51244179398e-04  5.78721717320e-05  3.39338427964e-03  3.41592582729e-03  4.03440184800e-03 -7.68016515619e-04  1.77665353107e-03 -1.13757754045e-03 -9.32761837683e-04 -1.16818199575e-03 -5.86447682502e-04 -9.02942375844e-04  1.56975366813e-03  1.52905934057e-03  3.74834102254e-03 -2.00863174933e-03  9.30078454559e-04  7.98722134041e-04 -8.99016448031e-05 -1.14859801955e-03 -1.54192653603e-03 -1.66327777171e-03 -1.93003138758e-03 -1.34743609745e-03 -4.01607866651e-04  2.49595129198e-03  1.12477721515e-05  6.40828431856e-04  7.43121301923e-04 -1.62948580422e-03 -1.48583995659e-03  1.28806307273e-02 -2.52102924926e-03 -2.20025472871e-03  7.46271808944e-02
