# Supplementary material for: Proximal Distance Algorithms: Theory and Practice
Source: J Mach Learn Res. Author manuscript; Available in PMC 2019 Oct 24. (PMC6812563)
Supplement: code [file NIHMS1053815-supplement-code.zip › proxdist-master/keys_zhou_lange_2019/misc/spm/W_8_16000_9.txt]

11.3871499484849 -0.0694842799238 -0.9692680319717 -0.7925861132128  0.0594515130840  0.2353524453026  0.2357418939665 -0.1459387588451
-0.0694842801021 10.3706891689249  0.2294223921517  0.0462321685539  0.4041930418923 -0.2538810745547  0.0000000000000  0.0000000000000
-0.9692680322166  0.2294223922217 11.4935033174224  0.0000000000000  1.2558271085676  0.0000000000000  0.0000000000000  0.0000000000000
-0.7925861129077  0.0462321684568  0.0000000000000 13.5829577496359 -1.3088716222659  0.1945629539843  0.0000000000000  0.0000000000000
 0.0594515130107  0.4041930419122  1.2558271085692 -1.3088716222652 17.8961674882160  0.1070091434128  0.1923828656789  0.0000000000000
 0.2353524454319 -0.2538810745755  0.0000000000000  0.1945629539531  0.1070091434228 17.2797417829899 -1.4343052849752  0.0000000000000
 0.2357418939460  0.0000000000000  0.0000000000000  0.0000000000000  0.1923828656798 -1.4343052849751 13.1049750825147  0.2498961453336
-0.1459387588467  0.0000000000000  0.0000000000000  0.0000000000000  0.0000000000000  0.0000000000000  0.2498961453336 11.9623232260432
