# Supplementary material for: Proximal Distance Algorithms: Theory and Practice
Source: J Mach Learn Res. Author manuscript; Available in PMC 2019 Oct 24. (PMC6812563)
Supplement: code [file NIHMS1053815-supplement-code.zip › proxdist-master/keys_zhou_lange_2019/misc/spm/W_64_44300_10.txt]

 9.497480150911867  0.000000000000000 -0.285493457607865  0.000000000000000  0.000000000000000  0.000000000000000  0.000000000000000  0.000000000000000  0.000000000000000  0.000000000000000  0.000000000000000  0.000000000000000  0.000000000000000  0.000000000000000  0.000000000000000  0.000000000000000  0.000000000000000  0.000000000000000 -0.093230169406053  0.324625279061371  0.000000000000000  0.000000000000000  0.000000000000000  0.000000000000000  0.000000000000000  0.000000000000000  0.000000000000000  0.000000000000000  0.000000000000000  0.185983802610494  0.000000000000000  0.000000000000000  0.000000000000000  0.000000000000000  0.000000000000000  0.000000000000000  0.000000000000000  0.000000000000000  0.000000000000000  0.000000000000000  0.000000000000000  0.000000000000000  0.000000000000000  0.000000000000000  0.000000000000000  0.000000000000000  0.000000000000000  0.000000000000000  0.000000000000000  0.000000000000000  0.000000000000000  0.000000000000000  0.000000000000000  0.000000000000000  0.000000000000000  0.000000000000000  0.000000000000000  0.000000000000000  0.000000000000000  0.000000000000000 -0.062828671136744  0.000000000000000  0.000000000000000  0.000000000000000
 0.000000000000000 14.844715777164987 -0.274697862853299 -2.422167141614997  0.111029299874388  0.000000000000000  0.000000000000000  0.000000000000000  0.000000000000000  0.000000000000000  0.000000000000000  0.000000000000000  0.000000000000000  0.000000000000000  0.000000000000000  0.000000000000000  0.000000000000000  0.000000000000000  0.000000000000000  0.000000000000000  0.000000000000000  0.000000000000000  0.000000000000000  0.000000000000000  0.000000000000000  0.000000000000000  0.000000000000000  0.000000000000000  0.000000000000000  0.000000000000000  0.000000000000000  0.000000000000000  0.000000000000000  0.000000000000000  0.000000000000000  0.000000000000000  0.000000000000000 -0.073486521627805  0.000000000000000  0.000000000000000  0.000000000000000  0.000000000000000  0.000000000000000  0.000000000000000  0.000000000000000  0.000000000000000  0.000000000000000  0.000000000000000  0.000000000000000  0.000000000000000  0.000000000000000  0.000000000000000  0.000000000000000  0.000000000000000  0.000000000000000  0.000000000000000  0.000000000000000  0.000000000000000  0.000000000000000  0.000000000000000  0.000000000000000  0.000000000000000  0.000000000000000  0.000000000000000
-0.285493458210274 -0.274697863732036 10.992447215562018  1.129396205737418  0.000000000000000  0.000000000000000  0.000000000000000  0.000000000000000  0.000000000000000  0.000000000000000  0.000000000000000  0.000000000000000  0.000000000000000  0.000000000000000  0.000000000000000  0.000000000000000  0.000000000000000  0.000000000000000  0.000000000000000  0.000000000000000  0.000000000000000  0.000000000000000  0.000000000000000  0.000000000000000  0.000000000000000  0.000000000000000  0.000000000000000  0.000000000000000  0.000000000000000  0.062879953116424  0.000000000000000  0.000000000000000  0.000000000000000  0.000000000000000  0.000000000000000  0.000000000000000  0.000000000000000  0.000000000000000  0.000000000000000  0.000000000000000  0.000000000000000  0.000000000000000  0.000000000000000  0.000000000000000  0.000000000000000  0.000000000000000  0.000000000000000  0.191556929173205  0.000000000000000  0.319552080861148  0.000000000000000  0.000000000000000  0.000000000000000  0.000000000000000  0.000000000000000  0.000000000000000  0.000000000000000  0.000000000000000  0.000000000000000  0.000000000000000  0.000000000000000  0.000000000000000  0.000000000000000  0.000000000000000
 0.000000000000000 -2.422167141617710  1.129396205782932 16.339591359369400 -3.950661875927801  1.128895832451398  0.000000000000000  0.000000000000000  0.000000000000000  0.000000000000000  0.000000000000000  0.000000000000000  0.000000000000000  0.000000000000000  0.000000000000000  0.000000000000000  0.000000000000000  0.000000000000000  0.362796136823547  0.000000000000000  0.000000000000000  0.000000000000000  0.000000000000000  0.000000000000000  0.000000000000000  0.000000000000000  0.000000000000000  0.000000000000000  0.000000000000000  0.000000000000000  0.000000000000000  0.000000000000000  0.000000000000000  0.000000000000000  0.000000000000000  0.000000000000000  0.000000000000000  0.000000000000000  0.000000000000000  0.000000000000000  0.000000000000000  0.000000000000000  0.000000000000000  0.000000000000000  0.000000000000000  0.000000000000000  0.000000000000000  0.000000000000000  0.000000000000000  0.000000000000000  0.000000000000000  0.000000000000000  0.000000000000000  0.197969757628659  0.000000000000000  0.000000000000000  0.000000000000000  0.000000000000000  0.000000000000000  0.000000000000000  0.000000000000000  0.000000000000000  0.000000000000000  0.000000000000000
 0.000000000000000  0.111029299503037  0.000000000000000 -3.950661874660212 19.070013868226251 -4.424620140999586  0.000000000000000  0.000000000000000  0.000000000000000  0.000000000000000  0.000000000000000  0.000000000000000  0.000000000000000  0.000000000000000  0.000000000000000  0.000000000000000  0.000000000000000  0.000000000000000  0.000000000000000  0.000000000000000  0.032240140629628  0.000000000000000  0.000000000000000  0.000000000000000  0.000000000000000  0.000000000000000  0.000000000000000  0.000000000000000  0.000000000000000  0.000000000000000  0.000000000000000  0.000000000000000  0.000000000000000  0.000000000000000  0.000000000000000  0.000000000000000  0.000000000000000  0.000000000000000  0.000000000000000  0.000000000000000  0.000000000000000  0.000000000000000  0.000000000000000  0.000000000000000  0.000000000000000  0.000000000000000  0.000000000000000  0.000000000000000  0.000000000000000  0.000000000000000  0.000000000000000  0.000000000000000  0.000000000000000  0.000000000000000  0.000000000000000  0.000000000000000  0.000000000000000  0.000000000000000  0.000000000000000  0.000000000000000  0.000000000000000  0.000000000000000  0.000000000000000  0.000000000000000
 0.000000000000000  0.000000000000000  0.000000000000000  1.128895832605865 -4.424620141083582 14.000821356839552 -0.197458455779436 -1.765122728270408  0.000000000000000  0.000000000000000  0.000000000000000  0.000000000000000  0.000000000000000  0.000000000000000  0.000000000000000  0.000000000000000  0.000000000000000 -0.000700733703599  0.000000000000000  0.000000000000000  0.000000000000000  0.000000000000000  0.000000000000000  0.000000000000000  0.000000000000000  0.000000000000000  0.000000000000000  0.000000000000000  0.000000000000000  0.000000000000000  0.000000000000000  0.000000000000000  0.000000000000000  0.000000000000000  0.000000000000000  0.000000000000000  0.000000000000000  0.000000000000000  0.000000000000000  0.000000000000000  0.000000000000000  0.000000000000000  0.000000000000000  0.000000000000000  0.000000000000000  0.000000000000000  0.000000000000000  0.000000000000000  0.000000000000000  0.000000000000000  0.000000000000000  0.000000000000000  0.000000000000000  0.000000000000000  0.000000000000000  0.000000000000000  0.000000000000000  0.000000000000000  0.000000000000000  0.000000000000000  0.000000000000000  0.000000000000000  0.000000000000000  0.000000000000000
 0.000000000000000  0.000000000000000  0.000000000000000  0.000000000000000  0.000000000000000 -0.197458455746514 10.211505245507595  0.045796920486621  0.079939644699906  0.013947934139961  0.000000000000000  0.000000000000000  0.000000000000000  0.000000000000000  0.000000000000000  0.000000000000000  0.000000000000000  0.000000000000000  0.000000000000000  0.000000000000000  0.000000000000000  0.000000000000000  0.241066132144130  0.000000000000000  0.000000000000000  0.000000000000000  0.000000000000000  0.000000000000000  0.000000000000000  0.000000000000000  0.000000000000000  0.000000000000000  0.000000000000000  0.000000000000000  0.000000000000000  0.000000000000000 -0.138539200105879  0.000000000000000  0.000000000000000  0.000000000000000  0.000000000000000  0.000000000000000  0.000000000000000  0.070132130014362  0.000000000000000  0.000000000000000  0.000000000000000  0.000000000000000  0.000000000000000  0.000000000000000  0.000000000000000  0.000000000000000  0.000000000000000  0.000000000000000  0.000000000000000  0.000000000000000  0.000000000000000  0.000000000000000  0.000000000000000  0.000000000000000  0.000000000000000  0.000000000000000  0.000000000000000  0.000000000000000
 0.000000000000000  0.000000000000000  0.000000000000000  0.000000000000000  0.000000000000000 -1.765122728270119  0.045796920477853 13.888849142763606  0.059092876653726 -0.155455658737131  0.000000000000000  0.000000000000000  0.000000000000000  0.000000000000000  0.000000000000000  0.000000000000000  0.000000000000000  0.000000000000000  0.000000000000000  0.000000000000000  0.000000000000000  0.000000000000000  0.000000000000000  0.000000000000000  0.000000000000000  0.000000000000000  0.000000000000000  0.000000000000000  0.000000000000000  0.000000000000000  0.000000000000000  0.000000000000000  0.000000000000000  0.000000000000000  0.000000000000000  0.000000000000000  0.000000000000000  0.000000000000000  0.000000000000000  0.000000000000000  0.000000000000000  0.000000000000000  0.000000000000000  0.000000000000000  0.000000000000000  0.000000000000000  0.000000000000000  0.000000000000000  0.000000000000000  0.000000000000000  0.000000000000000  0.000000000000000  0.000000000000000  0.000000000000000  0.000000000000000  0.000000000000000  0.000000000000000  0.000000000000000  0.000000000000000  0.000000000000000  0.000000000000000  0.000000000000000  0.000000000000000  0.000000000000000
 0.000000000000000  0.000000000000000  0.000000000000000  0.000000000000000  0.000000000000000  0.000000000000000  0.079939644689377  0.059092876657510 10.753106546576211 -0.712627002954334 -0.637160751945078  0.000000000000000  0.000000000000000  0.013521739616162  0.000000000000000  0.000000000000000  0.000000000000000  0.080323989046521  0.000000000000000  0.000000000000000  0.000000000000000 -0.156426477450439  0.000000000000000  0.000000000000000  0.000000000000000 -0.391087923918591  0.000000000000000  0.000000000000000  0.000000000000000  0.000000000000000  0.000000000000000  0.000000000000000  0.000000000000000  0.000000000000000  0.000000000000000  0.000000000000000  0.000000000000000 -0.156228219981275  0.000000000000000  0.000000000000000  0.000000000000000  0.000000000000000  0.000000000000000  0.000000000000000  0.000000000000000  0.000000000000000  0.000000000000000  0.000000000000000  0.000000000000000  0.000000000000000  0.000000000000000 -0.065209898006420  0.000000000000000  0.000000000000000  0.000000000000000  0.000000000000000  0.000000000000000  0.000000000000000  0.000000000000000  0.000000000000000  0.000000000000000  0.000000000000000  0.000000000000000  0.000000000000000
 0.000000000000000  0.000000000000000  0.000000000000000  0.000000000000000  0.000000000000000  0.000000000000000  0.013947934270661 -0.155455658793031 -0.712627002646683 11.356331505293689  0.603530405438897  0.000000000000000  0.000000000000000  0.000000000000000  0.000000000000000  0.000000000000000  0.000000000000000  0.000000000000000  0.000000000000000  0.000000000000000  0.000000000000000  0.000000000000000  0.000000000000000  0.000000000000000  0.000000000000000  0.000000000000000  0.000000000000000  0.000000000000000  0.000000000000000  0.000000000000000  0.000000000000000  0.257355135786494  0.000000000000000  0.000000000000000  0.000000000000000  0.000000000000000  0.000000000000000  0.000000000000000  0.000000000000000  0.000000000000000  0.000000000000000  0.249785831046904  0.000000000000000  0.000000000000000  0.000000000000000  0.000000000000000  0.000000000000000  0.000000000000000  0.000000000000000  0.000000000000000  0.000000000000000  0.000000000000000  0.000000000000000  0.000000000000000  0.000000000000000  0.000000000000000  0.000000000000000  0.000000000000000  0.000000000000000  0.000000000000000 -0.087016878946530  0.000000000000000  0.000000000000000  0.000000000000000
 0.000000000000000  0.000000000000000  0.000000000000000  0.000000000000000  0.000000000000000  0.000000000000000  0.000000000000000  0.000000000000000 -0.637160751928031  0.603530405635944 12.721673805936893  0.360052520238944  0.000000000000000 -0.138853684756014  0.217092970365374  0.000000000000000  0.000000000000000  0.000000000000000  0.000000000000000  0.000000000000000  0.000000000000000  0.000000000000000  0.000000000000000  0.000000000000000  0.000000000000000  0.000000000000000  0.000000000000000  0.000000000000000  0.000000000000000  0.000000000000000  0.000000000000000  0.000000000000000  0.000000000000000  0.000000000000000  0.000000000000000  0.000000000000000  0.000000000000000  0.000000000000000  0.000000000000000  0.000000000000000  0.000000000000000  0.000000000000000  0.000000000000000  0.000000000000000  0.000000000000000  0.000000000000000 -0.077688015981444 -0.260689712522531  0.000000000000000  0.000000000000000  0.000000000000000  0.000000000000000  0.000000000000000  0.000000000000000  0.000000000000000  0.000000000000000  0.000000000000000  0.000000000000000  0.000000000000000  0.000000000000000  0.000000000000000  0.000000000000000  0.000000000000000  0.000000000000000
 0.000000000000000  0.000000000000000  0.000000000000000  0.000000000000000  0.000000000000000  0.000000000000000  0.000000000000000  0.000000000000000  0.000000000000000  0.000000000000000  0.360052520238618 11.492079566282627 -0.224450240579051  0.000000000000000  0.000000000000000  0.000000000000000  0.000000000000000  0.000000000000000  0.000000000000000  0.000000000000000  0.000000000000000  0.000000000000000  0.000000000000000  0.000000000000000  0.000000000000000  0.000000000000000  0.000000000000000  0.000000000000000  0.000000000000000  0.000000000000000  0.117758829639996  0.000000000000000  0.000000000000000  0.000000000000000  0.000000000000000  0.000000000000000  0.000000000000000  0.000000000000000  0.046029382847763  0.108726571989440  0.000000000000000  0.000000000000000  0.000000000000000  0.000000000000000  0.000000000000000  0.000000000000000  0.000000000000000  0.000000000000000  0.000000000000000  0.000000000000000  0.000000000000000  0.000000000000000  0.000000000000000  0.000000000000000  0.000000000000000  0.000000000000000  0.000000000000000  0.000000000000000  0.000000000000000  0.000000000000000  0.000000000000000  0.000000000000000  0.000000000000000  0.000000000000000
 0.000000000000000  0.000000000000000  0.000000000000000  0.000000000000000  0.000000000000000  0.000000000000000  0.000000000000000  0.000000000000000  0.000000000000000  0.000000000000000  0.000000000000000 -0.224450240579037 13.354218469184749 -0.208212959016503  0.000000000000000  0.000000000000000  0.000000000000000  0.000000000000000  0.000000000000000  0.000000000000000  0.000000000000000  0.000000000000000  0.000000000000000  0.000000000000000  0.000000000000000  0.000000000000000  0.000000000000000  0.000000000000000 -0.013974771680175  0.000000000000000  0.000000000000000  0.000000000000000  0.000000000000000  0.000000000000000  0.000000000000000  0.000000000000000  0.000000000000000  0.000000000000000  0.000000000000000  0.000000000000000  0.000000000000000  0.000000000000000  0.000000000000000  0.000000000000000  0.000000000000000  0.000000000000000  0.000000000000000  0.000000000000000  0.000000000000000  0.000000000000000  0.000000000000000  0.000000000000000  0.000000000000000  0.000000000000000  0.000000000000000  0.000000000000000  0.000000000000000  0.000000000000000  0.000000000000000  0.000000000000000  0.000000000000000  0.000000000000000  0.000000000000000  0.000000000000000
 0.000000000000000  0.000000000000000  0.000000000000000  0.000000000000000  0.000000000000000  0.000000000000000  0.000000000000000  0.000000000000000  0.013521739623648  0.000000000000000 -0.138853684591463  0.000000000000000 -0.208212959014721 11.793867267089311  0.000000000000000  0.000000000000000  0.000000000000000  0.000000000000000  0.000000000000000  0.000000000000000  0.000000000000000  0.000000000000000  0.000000000000000  0.000000000000000 -0.263469863413429  0.000000000000000  0.000000000000000  0.000000000000000  0.000000000000000  0.000000000000000  0.046131305260783  0.000000000000000  0.000000000000000  0.000000000000000  0.000000000000000  0.000000000000000  0.000000000000000  0.000000000000000  0.000000000000000  0.000000000000000  0.000000000000000  0.000000000000000  0.000000000000000  0.000000000000000  0.000000000000000  0.000000000000000  0.000000000000000  0.000000000000000  0.000000000000000  0.000000000000000  0.000000000000000  0.000000000000000  0.000000000000000  0.000000000000000  0.000000000000000  0.000000000000000  0.000000000000000  0.000000000000000  0.000000000000000  0.000000000000000  0.000000000000000  0.000000000000000  0.000000000000000  0.000000000000000
 0.000000000000000  0.000000000000000  0.000000000000000  0.000000000000000  0.000000000000000  0.000000000000000  0.000000000000000  0.000000000000000  0.000000000000000  0.000000000000000  0.217092970364364  0.000000000000000  0.000000000000000  0.000000000000000 16.357302891928153  2.589474315696915 -0.825631593269324  0.000000000000000  0.000000000000000  0.000000000000000  0.000000000000000  0.000000000000000  0.000000000000000  0.000000000000000  0.000000000000000  0.000000000000000  0.000000000000000  0.000000000000000  0.000000000000000  0.000000000000000  0.000000000000000  0.000000000000000  0.000000000000000  0.000000000000000  0.000000000000000  0.000000000000000  0.000000000000000  0.000000000000000  0.000000000000000  0.000000000000000  0.000000000000000  0.000000000000000  0.000000000000000  0.000000000000000  0.000000000000000  0.000000000000000  0.000000000000000  0.163151711455343  0.000000000000000  0.000000000000000  0.000000000000000  0.000000000000000  0.000000000000000  0.000000000000000  0.000000000000000  0.000000000000000  0.000000000000000  0.000000000000000  0.000000000000000  0.000000000000000  0.000000000000000  0.000000000000000  0.000000000000000  0.000000000000000
 0.000000000000000  0.000000000000000  0.000000000000000  0.000000000000000  0.000000000000000  0.000000000000000  0.000000000000000  0.000000000000000  0.000000000000000  0.000000000000000  0.000000000000000  0.000000000000000  0.000000000000000  0.000000000000000  2.589474315745607 12.331566404236382  0.312074602625815  0.000000000000000 -0.038645679550699  0.000000000000000  0.000000000000000  0.000000000000000  0.000000000000000  0.000000000000000  0.000000000000000  0.000000000000000  0.000000000000000  0.000000000000000  0.000000000000000  0.000000000000000  0.000000000000000  0.000000000000000  0.000000000000000  0.000000000000000  0.000000000000000  0.000000000000000 -0.087091188719060  0.000000000000000  0.000000000000000  0.000000000000000  0.000000000000000  0.000000000000000  0.000000000000000  0.000000000000000  0.000000000000000  0.000000000000000  0.000000000000000 -0.252231757448500  0.000000000000000  0.000000000000000  0.000000000000000  0.000000000000000  0.000000000000000  0.000000000000000  0.000000000000000  0.000000000000000  0.000000000000000  0.000000000000000  0.000000000000000  0.000000000000000  0.000000000000000  0.000000000000000  0.000000000000000  0.000000000000000
 0.000000000000000  0.000000000000000  0.000000000000000  0.000000000000000  0.000000000000000  0.000000000000000  0.000000000000000  0.000000000000000  0.000000000000000  0.000000000000000  0.000000000000000  0.000000000000000  0.000000000000000  0.000000000000000 -0.825631593269277  0.312074602684292 13.318529411956696  0.000000000000000  0.000000000000000  0.494163647341095  0.000000000000000  0.000000000000000  0.000000000000000  0.000000000000000  0.000000000000000  0.000000000000000  0.000000000000000  0.000000000000000  0.000000000000000  0.000000000000000  0.000000000000000  0.000000000000000  0.000000000000000  0.000000000000000  0.000000000000000  0.000000000000000  0.000000000000000  0.000000000000000  0.000000000000000  0.000000000000000  0.000000000000000  0.000000000000000  0.000000000000000  0.000000000000000  0.000000000000000  0.080499114336972  0.000000000000000  0.000000000000000  0.000000000000000  0.000000000000000  0.000000000000000  0.000000000000000  0.000000000000000  0.000000000000000  0.000000000000000  0.000000000000000  0.000000000000000  0.000000000000000  0.000000000000000  0.000000000000000  0.000000000000000  0.000000000000000  0.000000000000000  0.000000000000000
 0.000000000000000  0.000000000000000  0.000000000000000  0.000000000000000  0.000000000000000 -0.000700733715378  0.000000000000000  0.000000000000000  0.080323989046414  0.000000000000000  0.000000000000000  0.000000000000000  0.000000000000000  0.000000000000000  0.000000000000000  0.000000000000000  0.000000000000000 13.117523117714672  0.000000000000000  1.083054606655135  0.000000000000000  0.000000000000000  0.000000000000000  0.000000000000000  0.000000000000000  0.000000000000000  0.000000000000000  0.000000000000000  0.000000000000000  0.000000000000000  0.000000000000000  0.000000000000000  0.000000000000000  0.000000000000000  0.000000000000000  0.000000000000000  0.000000000000000  0.000000000000000  0.000000000000000  0.000000000000000  0.000000000000000  0.000000000000000  0.000000000000000  0.000000000000000  0.000000000000000  0.000000000000000  0.000000000000000  0.000000000000000  0.000000000000000  0.000000000000000  0.000000000000000  0.000000000000000  0.000000000000000  0.000000000000000  0.000000000000000  0.000000000000000  0.000000000000000  0.000000000000000  0.000000000000000  0.000000000000000  0.000000000000000  0.000000000000000  0.000000000000000  0.000000000000000
-0.093230169307551  0.000000000000000  0.000000000000000  0.362796143286065  0.000000000000000  0.000000000000000  0.000000000000000  0.000000000000000  0.000000000000000  0.000000000000000  0.000000000000000  0.000000000000000  0.000000000000000  0.000000000000000  0.000000000000000 -0.038645679984359  0.000000000000000  0.000000000000000  9.706058739454656  0.000000000000000  0.018524632497059  0.000000000000000  0.000000000000000  0.002660808259819 -0.195139462091347  0.000000000000000  0.000000000000000  0.000000000000000  0.000000000000000  0.000000000000000  0.000000000000000  0.000000000000000  0.000000000000000  0.000000000000000  0.000000000000000  0.000000000000000  0.000000000000000  0.000000000000000  0.000000000000000  0.000000000000000  0.000000000000000  0.107433649716332  0.000000000000000  0.000000000000000  0.000000000000000  0.000000000000000 -0.038811251089920  0.000000000000000  0.000000000000000  0.174799247184311  0.000000000000000  0.000000000000000  0.000000000000000  0.000000000000000  0.000000000000000  0.000000000000000  0.372947275079541  0.000000000000000  0.000000000000000  0.000000000000000  0.000000000000000  0.000000000000000  0.000000000000000  0.000000000000000
 0.324625279065212  0.000000000000000  0.000000000000000  0.000000000000000  0.000000000000000  0.000000000000000  0.000000000000000  0.000000000000000  0.000000000000000  0.000000000000000  0.000000000000000  0.000000000000000  0.000000000000000  0.000000000000000  0.000000000000000  0.000000000000000  0.494163647294285  1.083054606592852  0.000000000000000 14.120414312072818  0.063195082959906 -0.431867832343465  0.047931723850660  0.000000000000000  0.000000000000000  0.000000000000000  0.000000000000000  0.000000000000000  0.000000000000000  0.000000000000000  0.000000000000000  0.000000000000000  0.000000000000000  0.000000000000000  0.000000000000000  0.000000000000000  0.000000000000000  0.000000000000000  0.000000000000000  0.000000000000000  0.000000000000000  0.000000000000000  0.000000000000000  0.000000000000000  0.000000000000000  0.000000000000000  0.000000000000000  0.000000000000000  0.000000000000000  0.000000000000000  0.000000000000000  0.000000000000000  0.000000000000000  0.000000000000000  0.000000000000000  0.000000000000000  0.000000000000000  0.000000000000000  0.000000000000000  0.000000000000000  0.000000000000000  0.000000000000000  0.000000000000000  0.000000000000000
 0.000000000000000  0.000000000000000  0.000000000000000  0.000000000000000  0.032240141193350  0.000000000000000  0.000000000000000  0.000000000000000  0.000000000000000  0.000000000000000  0.000000000000000  0.000000000000000  0.000000000000000  0.000000000000000  0.000000000000000  0.000000000000000  0.000000000000000  0.000000000000000  0.018524632822353  0.063195081730681 10.198107369984831 -0.337030226272195  0.000000000000000  0.000000000000000  0.000000000000000  0.000000000000000  0.000000000000000  0.000000000000000  0.000000000000000  0.018321577691612  0.000000000000000  0.000000000000000  0.000000000000000  0.000000000000000  0.000000000000000  0.000000000000000  0.000000000000000 -0.064126148012892  0.000000000000000  0.286805129480354  0.000000000000000  0.000000000000000 -0.070734267185428 -0.024192236207104  0.000000000000000  0.150863265248886  0.000000000000000  0.000000000000000  0.000000000000000  0.000000000000000  0.000000000000000  0.000000000000000  0.000000000000000  0.000000000000000  0.000000000000000  0.000000000000000  0.000000000000000  0.000000000000000  0.366003590809639  0.000000000000000  0.000000000000000  0.000000000000000  0.000000000000000  0.000000000000000
 0.000000000000000  0.000000000000000  0.000000000000000  0.000000000000000  0.000000000000000  0.000000000000000  0.000000000000000  0.000000000000000 -0.156426477451704  0.000000000000000  0.000000000000000  0.000000000000000  0.000000000000000  0.000000000000000  0.000000000000000  0.000000000000000  0.000000000000000  0.000000000000000  0.000000000000000 -0.431867832367280 -0.337030226255025 11.841257660970957  0.109549171897175  0.000000000000000  0.365823315796462  0.000000000000000  0.000000000000000  0.000000000000000  0.000000000000000  0.000000000000000  0.000000000000000  0.000000000000000  0.000000000000000  0.000000000000000  0.000000000000000  0.000000000000000  0.000000000000000  0.000000000000000 -0.082410267535357  0.000000000000000  0.000000000000000  0.000000000000000  0.000000000000000  0.000000000000000  0.000000000000000  0.045746511257996  0.000000000000000  0.000000000000000  0.000000000000000  0.000000000000000  0.000000000000000  0.000000000000000  0.000000000000000  0.000000000000000  0.000000000000000  0.000000000000000  0.000000000000000  0.000000000000000  0.000000000000000  0.000000000000000  0.000000000000000  0.000000000000000  0.000000000000000  0.000000000000000
 0.000000000000000  0.000000000000000  0.000000000000000  0.000000000000000  0.000000000000000  0.000000000000000  0.241066132143671  0.000000000000000  0.000000000000000  0.000000000000000  0.000000000000000  0.000000000000000  0.000000000000000  0.000000000000000  0.000000000000000  0.000000000000000  0.000000000000000  0.000000000000000  0.000000000000000  0.047931723842971  0.000000000000000  0.109549171901664 15.290348390582530  1.440890806019310  4.039855143547531 -0.925683837077149  0.000000000000000  0.000000000000000  0.000000000000000  0.000000000000000  0.000000000000000  0.000000000000000  0.000000000000000  0.000000000000000  0.000000000000000  0.000000000000000  0.000000000000000  0.000000000000000  0.000000000000000  0.000000000000000  0.000000000000000  0.000000000000000  0.000000000000000  0.000000000000000  0.000000000000000  0.000000000000000  0.000000000000000  0.000000000000000  0.000000000000000  0.000000000000000  0.000000000000000  0.000000000000000  0.000000000000000  0.000000000000000  0.000000000000000  0.000000000000000  0.000000000000000  0.000000000000000  0.000000000000000  0.000000000000000  0.000000000000000  0.000000000000000  0.000000000000000  0.000000000000000
 0.000000000000000  0.000000000000000  0.000000000000000  0.000000000000000  0.000000000000000  0.000000000000000  0.000000000000000  0.000000000000000  0.000000000000000  0.000000000000000  0.000000000000000  0.000000000000000  0.000000000000000  0.000000000000000  0.000000000000000  0.000000000000000  0.000000000000000  0.000000000000000  0.002660816799221  0.000000000000000  0.000000000000000  0.000000000000000  1.440890804517238 10.629695294113681  1.492672992108592  0.284560253481555  0.000000000000000  0.000000000000000  0.000000000000000 -0.122419076081594 -0.218740699293301  0.000000000000000  0.000000000000000  0.000000000000000  0.000000000000000  0.000000000000000  0.000000000000000  0.000000000000000  0.282865970763827  0.000000000000000  0.000000000000000  0.000000000000000  0.000000000000000  0.000000000000000  0.000000000000000  0.000000000000000  0.000000000000000  0.000000000000000  0.000000000000000  0.000000000000000  0.000000000000000  0.000000000000000  0.000000000000000  0.000000000000000  0.000000000000000  0.000000000000000  0.000000000000000  0.000000000000000  0.000000000000000  0.000000000000000  0.000000000000000  0.000000000000000  0.000000000000000  0.000000000000000
 0.000000000000000  0.000000000000000  0.000000000000000  0.000000000000000  0.000000000000000  0.000000000000000  0.000000000000000  0.000000000000000  0.000000000000000  0.000000000000000  0.000000000000000  0.000000000000000  0.000000000000000 -0.263469863406529  0.000000000000000  0.000000000000000  0.000000000000000  0.000000000000000 -0.195139448340455  0.000000000000000  0.000000000000000  0.365823311774913  4.039855143710390  1.492672997433474 15.521777047786690  0.000000000000000  0.000000000000000  0.000000000000000  0.000000000000000  0.000000000000000  0.000000000000000  0.000000000000000  0.000000000000000  0.000000000000000  0.000000000000000  0.000000000000000  0.000000000000000  0.000000000000000  0.000000000000000  0.000000000000000  0.000000000000000  0.000000000000000  0.000000000000000  0.000000000000000  0.000000000000000  0.000000000000000  0.000000000000000  0.000000000000000  0.000000000000000  0.000000000000000  0.000000000000000  0.000000000000000  0.000000000000000  0.000000000000000  0.000000000000000  0.000000000000000  0.000000000000000  0.000000000000000  0.000000000000000  0.000000000000000  0.000000000000000  0.000000000000000  0.000000000000000  0.000000000000000
 0.000000000000000  0.000000000000000  0.000000000000000  0.000000000000000  0.000000000000000  0.000000000000000  0.000000000000000  0.000000000000000 -0.391087923916881  0.000000000000000  0.000000000000000  0.000000000000000  0.000000000000000  0.000000000000000  0.000000000000000  0.000000000000000  0.000000000000000  0.000000000000000  0.000000000000000  0.000000000000000  0.000000000000000  0.000000000000000 -0.925683837059349  0.284560252865812  0.000000000000000 13.222718981750132  0.000000000000000  0.000000000000000  0.000000000000000  0.000000000000000  0.000000000000000 -0.079836238911131  0.000000000000000  0.000000000000000  0.000000000000000  0.000000000000000  0.000000000000000  0.000000000000000  0.000000000000000  0.000000000000000  0.000000000000000  0.000000000000000  0.000000000000000  0.000000000000000 -0.122155736360704  0.000000000000000  0.000000000000000  0.000000000000000  0.000000000000000  0.000000000000000  0.000000000000000  0.000000000000000  0.000000000000000  0.000000000000000  0.000000000000000  0.000000000000000  0.000000000000000  0.000000000000000  0.000000000000000  0.000000000000000  0.000000000000000  0.000000000000000  0.000000000000000  0.000000000000000
 0.000000000000000  0.000000000000000  0.000000000000000  0.000000000000000  0.000000000000000  0.000000000000000  0.000000000000000  0.000000000000000  0.000000000000000  0.000000000000000  0.000000000000000  0.000000000000000  0.000000000000000  0.000000000000000  0.000000000000000  0.000000000000000  0.000000000000000  0.000000000000000  0.000000000000000  0.000000000000000  0.000000000000000  0.000000000000000  0.000000000000000  0.000000000000000  0.000000000000000  0.000000000000000 14.821730020503523  0.158081924689028  0.945669464406446 -1.368082276784176  0.000000000000000  0.000000000000000  0.000000000000000  0.000000000000000  0.000000000000000  0.000000000000000  0.000000000000000  0.000000000000000  0.000000000000000  0.000000000000000  0.000000000000000  0.000000000000000  0.000000000000000  0.000000000000000  0.000000000000000  0.000000000000000  0.000000000000000  0.000000000000000  0.000000000000000  0.000000000000000  0.000000000000000  0.000000000000000  0.000000000000000  0.000000000000000  0.000000000000000  0.000000000000000  0.000000000000000  0.000000000000000  0.000000000000000  0.000000000000000  0.000000000000000  0.000000000000000  0.000000000000000  0.000000000000000
 0.000000000000000  0.000000000000000  0.000000000000000  0.000000000000000  0.000000000000000  0.000000000000000  0.000000000000000  0.000000000000000  0.000000000000000  0.000000000000000  0.000000000000000  0.000000000000000  0.000000000000000  0.000000000000000  0.000000000000000  0.000000000000000  0.000000000000000  0.000000000000000  0.000000000000000  0.000000000000000  0.000000000000000  0.000000000000000  0.000000000000000  0.000000000000000  0.000000000000000  0.000000000000000  0.158081924689099 10.577784547111285  0.000000000000000  0.000000000000000  0.000000000000000  0.000000000000000  0.000000000000000  0.000000000000000  0.000000000000000  0.000000000000000  0.000000000000000  0.000000000000000  0.000000000000000  0.000000000000000  0.000000000000000  0.000000000000000  0.000000000000000  0.000000000000000 -0.196587806441510  0.000000000000000  0.000000000000000  0.000000000000000  0.000000000000000  0.000000000000000  0.000000000000000  0.000000000000000  0.000000000000000  0.000000000000000 -0.047033562173588  0.000000000000000  0.000000000000000  0.097033309027318  0.000000000000000  0.000000000000000  0.000000000000000  0.000000000000000  0.000000000000000  0.000000000000000
 0.000000000000000  0.000000000000000  0.000000000000000  0.000000000000000  0.000000000000000  0.000000000000000  0.000000000000000  0.000000000000000  0.000000000000000  0.000000000000000  0.000000000000000  0.000000000000000 -0.013974771679893  0.000000000000000  0.000000000000000  0.000000000000000  0.000000000000000  0.000000000000000  0.000000000000000  0.000000000000000  0.000000000000000  0.000000000000000  0.000000000000000  0.000000000000000  0.000000000000000  0.000000000000000  0.945669464397970  0.000000000000000 10.463824050943961 -0.416702156187894 -1.092416255919711  0.000000000000000  0.000000000000000  0.000000000000000  0.000000000000000  0.000000000000000  0.000000000000000  0.000000000000000  0.000000000000000  0.000000000000000  0.000000000000000  0.000000000000000 -0.111030249772263  0.000000000000000  0.000000000000000  0.000000000000000  0.000000000000000 -0.076507825732290  0.000000000000000  0.000000000000000  0.000000000000000  0.000000000000000  0.007444041600930  0.000000000000000  0.000000000000000  0.000000000000000 -0.083461629035927  0.000000000000000  0.000000000000000  0.000000000000000  0.000000000000000  0.000000000000000  0.000000000000000  0.000000000000000
 0.185983802290391  0.000000000000000  0.062879953352244  0.000000000000000  0.000000000000000  0.000000000000000  0.000000000000000  0.000000000000000  0.000000000000000  0.000000000000000  0.000000000000000  0.000000000000000  0.000000000000000  0.000000000000000  0.000000000000000  0.000000000000000  0.000000000000000  0.000000000000000  0.000000000000000  0.000000000000000  0.018321578122715  0.000000000000000  0.000000000000000 -0.122419075616202  0.000000000000000  0.000000000000000 -1.368082276652160  0.000000000000000 -0.416702156196132  9.757692565861808 -0.216564558369640  0.000000000000000  0.000000000000000  0.000000000000000  0.000000000000000  0.000000000000000  0.000000000000000  0.000000000000000  0.000000000000000  0.000000000000000  0.000000000000000  0.000000000000000 -0.000293219841736  0.000000000000000  0.000000000000000  0.000000000000000  0.000000000000000  0.000000000000000  0.000000000000000  0.000000000000000  0.000000000000000  0.000000000000000  0.000000000000000  0.000000000000000  0.000000000000000  0.000000000000000  0.000000000000000  0.000000000000000  0.000000000000000  0.000000000000000  0.000000000000000  0.000000000000000  0.000000000000000 -0.011435884633940
 0.000000000000000  0.000000000000000  0.000000000000000  0.000000000000000  0.000000000000000  0.000000000000000  0.000000000000000  0.000000000000000  0.000000000000000  0.000000000000000  0.000000000000000  0.117758829638725  0.000000000000000  0.046131305260454  0.000000000000000  0.000000000000000  0.000000000000000  0.000000000000000  0.000000000000000  0.000000000000000  0.000000000000000  0.000000000000000  0.000000000000000 -0.218740699423974  0.000000000000000  0.000000000000000  0.000000000000000  0.000000000000000 -1.092416255920233 -0.216564558325449 11.220043777948463  0.000000000000000  0.066021192696036  0.000000000000000  0.000000000000000  0.000000000000000  0.000000000000000  0.000000000000000  0.000000000000000  0.000000000000000  0.000000000000000  0.000000000000000  0.000000000000000  0.000000000000000  0.000000000000000  0.000000000000000 -0.178552613071232  0.000000000000000  0.000000000000000  0.000000000000000  0.000000000000000  0.000000000000000  0.000000000000000  0.000000000000000  0.000000000000000  0.000000000000000  0.000000000000000 -0.005012483709238  0.000000000000000  0.000000000000000  0.000000000000000  0.000000000000000  0.000000000000000 -0.002124364776275
 0.000000000000000  0.000000000000000  0.000000000000000  0.000000000000000  0.000000000000000  0.000000000000000  0.000000000000000  0.000000000000000  0.000000000000000  0.257355135762446  0.000000000000000  0.000000000000000  0.000000000000000  0.000000000000000  0.000000000000000  0.000000000000000  0.000000000000000  0.000000000000000  0.000000000000000  0.000000000000000  0.000000000000000  0.000000000000000  0.000000000000000  0.000000000000000  0.000000000000000 -0.079836238909356  0.000000000000000  0.000000000000000  0.000000000000000  0.000000000000000  0.000000000000000  9.359136570071129  0.000000000000000  0.000000000000000  0.000000000000000  0.000000000000000  0.000000000000000  0.000000000000000  0.000000000000000  0.000000000000000  0.000000000000000  0.000000000000000  0.000000000000000  0.000000000000000 -0.027423318962694  0.000000000000000  0.000000000000000  0.000000000000000  0.000000000000000  0.000000000000000  0.000000000000000  0.000000000000000  0.000000000000000  0.000000000000000  0.000000000000000  0.000000000000000  0.000000000000000  0.023187519664571  0.000000000000000  0.000000000000000  0.000000000000000  0.000000000000000  0.000000000000000 -0.141258137690523
 0.000000000000000  0.000000000000000  0.000000000000000  0.000000000000000  0.000000000000000  0.000000000000000  0.000000000000000  0.000000000000000  0.000000000000000  0.000000000000000  0.000000000000000  0.000000000000000  0.000000000000000  0.000000000000000  0.000000000000000  0.000000000000000  0.000000000000000  0.000000000000000  0.000000000000000  0.000000000000000  0.000000000000000  0.000000000000000  0.000000000000000  0.000000000000000  0.000000000000000  0.000000000000000  0.000000000000000  0.000000000000000  0.000000000000000  0.000000000000000  0.066021192701280  0.000000000000000 13.696141074205816 -0.085172331386994  0.042835440555935  0.500143207697737  0.000000000000000  0.000000000000000  0.000000000000000  0.000000000000000  0.000000000000000  0.000000000000000  0.000000000000000  0.000000000000000  0.000000000000000  0.000000000000000  0.000000000000000  0.000000000000000  0.000000000000000  0.000000000000000  0.000000000000000  0.000000000000000  0.000000000000000  0.000000000000000  0.000000000000000  0.000000000000000  0.000000000000000  0.000000000000000  0.000000000000000  0.000000000000000  0.000000000000000  0.000000000000000  0.000000000000000  0.000000000000000
 0.000000000000000  0.000000000000000  0.000000000000000  0.000000000000000  0.000000000000000  0.000000000000000  0.000000000000000  0.000000000000000  0.000000000000000  0.000000000000000  0.000000000000000  0.000000000000000  0.000000000000000  0.000000000000000  0.000000000000000  0.000000000000000  0.000000000000000  0.000000000000000  0.000000000000000  0.000000000000000  0.000000000000000  0.000000000000000  0.000000000000000  0.000000000000000  0.000000000000000  0.000000000000000  0.000000000000000  0.000000000000000  0.000000000000000  0.000000000000000  0.000000000000000  0.000000000000000 -0.085172331320580 12.280258784089796  0.541797534134340 -1.734271759121940  0.000000000000000  0.008812805219425  0.000000000000000  0.000000000000000  0.000000000000000  0.000000000000000  0.000000000000000  0.000000000000000  0.000000000000000  0.000000000000000  0.000000000000000  0.000000000000000  0.000000000000000  0.000000000000000  0.000000000000000  0.000000000000000  0.000000000000000  0.000000000000000  0.000000000000000  0.000000000000000  0.000000000000000  0.000000000000000  0.000000000000000  0.000000000000000  0.000000000000000  0.000000000000000  0.000000000000000  0.000000000000000
 0.000000000000000  0.000000000000000  0.000000000000000  0.000000000000000  0.000000000000000  0.000000000000000  0.000000000000000  0.000000000000000  0.000000000000000  0.000000000000000  0.000000000000000  0.000000000000000  0.000000000000000  0.000000000000000  0.000000000000000  0.000000000000000  0.000000000000000  0.000000000000000  0.000000000000000  0.000000000000000  0.000000000000000  0.000000000000000  0.000000000000000  0.000000000000000  0.000000000000000  0.000000000000000  0.000000000000000  0.000000000000000  0.000000000000000  0.000000000000000  0.000000000000000  0.000000000000000  0.042835440630690  0.541797534067723 12.564350366732135 -2.775295996754787  1.767328657243529  0.000000000000000  0.000000000000000  0.000000000000000  0.000000000000000  0.000000000000000  0.000000000000000  0.000000000000000  0.000000000000000  0.000000000000000  0.000000000000000  0.000000000000000  0.000000000000000  0.000000000000000  0.000000000000000  0.000000000000000  0.000000000000000  0.000000000000000  0.000000000000000  0.000000000000000  0.000000000000000  0.000000000000000  0.000000000000000  0.000000000000000  0.000000000000000  0.000000000000000  0.000000000000000  0.000000000000000
 0.000000000000000  0.000000000000000  0.000000000000000  0.000000000000000  0.000000000000000  0.000000000000000  0.000000000000000  0.000000000000000  0.000000000000000  0.000000000000000  0.000000000000000  0.000000000000000  0.000000000000000  0.000000000000000  0.000000000000000  0.000000000000000  0.000000000000000  0.000000000000000  0.000000000000000  0.000000000000000  0.000000000000000  0.000000000000000  0.000000000000000  0.000000000000000  0.000000000000000  0.000000000000000  0.000000000000000  0.000000000000000  0.000000000000000  0.000000000000000  0.000000000000000  0.000000000000000  0.500143207675403 -1.734271759102074 -2.775295996751682 17.126605402537077  1.134273686432321  0.000000000000000 -0.547205320289075  0.000000000000000  0.000000000000000  0.000000000000000  0.000000000000000  0.000000000000000  0.000000000000000  0.000000000000000  0.000000000000000  0.000000000000000  0.000000000000000  0.000000000000000  0.000000000000000  0.000000000000000  0.000000000000000  0.000000000000000  0.000000000000000  0.000000000000000  0.000000000000000  0.000000000000000  0.000000000000000  0.000000000000000  0.000000000000000  0.000000000000000  0.000000000000000  0.000000000000000
 0.000000000000000  0.000000000000000  0.000000000000000  0.000000000000000  0.000000000000000  0.000000000000000 -0.138539200089619  0.000000000000000  0.000000000000000  0.000000000000000  0.000000000000000  0.000000000000000  0.000000000000000  0.000000000000000  0.000000000000000 -0.087091188786716  0.000000000000000  0.000000000000000  0.000000000000000  0.000000000000000  0.000000000000000  0.000000000000000  0.000000000000000  0.000000000000000  0.000000000000000  0.000000000000000  0.000000000000000  0.000000000000000  0.000000000000000  0.000000000000000  0.000000000000000  0.000000000000000  0.000000000000000  0.000000000000000  1.767328657312665  1.134273686320972 14.355256403022809  0.000000000000000 -0.659662534057970  0.000000000000000  0.000000000000000  0.000000000000000  0.000000000000000  0.000000000000000  0.000000000000000  0.000000000000000  0.000000000000000  0.000000000000000  0.000000000000000  0.000000000000000  0.000000000000000  0.000000000000000  0.000000000000000  0.000000000000000  0.000000000000000  0.000000000000000  0.000000000000000  0.000000000000000  0.000000000000000  0.000000000000000  0.000000000000000  0.000000000000000  0.000000000000000  0.000000000000000
 0.000000000000000 -0.073486519255639  0.000000000000000  0.000000000000000  0.000000000000000  0.000000000000000  0.000000000000000  0.000000000000000 -0.156228219986449  0.000000000000000  0.000000000000000  0.000000000000000  0.000000000000000  0.000000000000000  0.000000000000000  0.000000000000000  0.000000000000000  0.000000000000000  0.000000000000000  0.000000000000000 -0.064126148011366  0.000000000000000  0.000000000000000  0.000000000000000  0.000000000000000  0.000000000000000  0.000000000000000  0.000000000000000  0.000000000000000  0.000000000000000  0.000000000000000  0.000000000000000  0.000000000000000  0.008812805215490  0.000000000000000  0.000000000000000  0.000000000000000  9.685715748837353  0.000000000000000  0.000000000000000  0.000000000000000  0.000000000000000  0.000000000000000  0.000000000000000  0.000000000000000  0.042622466718832  0.000000000000000  0.000000000000000  0.000000000000000  0.000000000000000  0.000000000000000  0.000000000000000  0.000000000000000  0.000000000000000  0.000000000000000  0.000000000000000 -0.316863895426352  0.000000000000000  0.000000000000000  0.000000000000000  0.000000000000000  0.000000000000000  0.000000000000000  0.000000000000000
 0.000000000000000  0.000000000000000  0.000000000000000  0.000000000000000  0.000000000000000  0.000000000000000  0.000000000000000  0.000000000000000  0.000000000000000  0.000000000000000  0.000000000000000  0.046029382847072  0.000000000000000  0.000000000000000  0.000000000000000  0.000000000000000  0.000000000000000  0.000000000000000  0.000000000000000  0.000000000000000  0.000000000000000 -0.082410267529270  0.000000000000000  0.282865970538979  0.000000000000000  0.000000000000000  0.000000000000000  0.000000000000000  0.000000000000000  0.000000000000000  0.000000000000000  0.000000000000000  0.000000000000000  0.000000000000000  0.000000000000000 -0.547205320335121 -0.659662535518689  0.000000000000000 11.463851325510820  0.000000000000000  0.619104262421299  0.957286861879952 -0.009466578061261  0.000000000000000  0.000000000000000  0.000000000000000  0.000000000000000  0.000000000000000  0.000000000000000  0.000000000000000  0.000000000000000  0.000000000000000 -0.098853428198496  0.000000000000000  0.000000000000000  0.000000000000000  0.000000000000000  0.000000000000000  0.000000000000000  0.000000000000000  0.000000000000000  0.000000000000000  0.000000000000000  0.000000000000000
 0.000000000000000  0.000000000000000  0.000000000000000  0.000000000000000  0.000000000000000  0.000000000000000  0.000000000000000  0.000000000000000  0.000000000000000  0.000000000000000  0.000000000000000  0.108726571989742  0.000000000000000  0.000000000000000  0.000000000000000  0.000000000000000  0.000000000000000  0.000000000000000  0.000000000000000  0.000000000000000  0.286805129480924  0.000000000000000  0.000000000000000  0.000000000000000  0.000000000000000  0.000000000000000  0.000000000000000  0.000000000000000  0.000000000000000  0.000000000000000  0.000000000000000  0.000000000000000  0.000000000000000  0.000000000000000  0.000000000000000  0.000000000000000  0.000000000000000  0.000000000000000  0.000000000000000 12.625383073756517 -1.235681813813734 -0.122979954108768  0.000000000000000  0.000000000000000  0.000000000000000 -0.115050985929370  0.000000000000000  0.000000000000000  0.000000000000000  0.000000000000000  0.000000000000000  0.000000000000000  0.000000000000000  0.000000000000000  0.000000000000000  0.000000000000000  0.000000000000000  0.000000000000000  0.000000000000000  0.000000000000000  0.000000000000000  0.094046584948850  0.000000000000000  0.000000000000000
 0.000000000000000  0.000000000000000  0.000000000000000  0.000000000000000  0.000000000000000  0.000000000000000  0.000000000000000  0.000000000000000  0.000000000000000  0.000000000000000  0.000000000000000  0.000000000000000  0.000000000000000  0.000000000000000  0.000000000000000  0.000000000000000  0.000000000000000  0.000000000000000  0.000000000000000  0.000000000000000  0.000000000000000  0.000000000000000  0.000000000000000  0.000000000000000  0.000000000000000  0.000000000000000  0.000000000000000  0.000000000000000  0.000000000000000  0.000000000000000  0.000000000000000  0.000000000000000  0.000000000000000  0.000000000000000  0.000000000000000  0.000000000000000  0.000000000000000  0.000000000000000  0.619104262445942 -1.235681813813063 14.393480297527159  0.661284453053928 -0.624699553607673  0.154745121618792  0.000000000000000  0.000000000000000  0.000000000000000  0.000000000000000  0.000000000000000  0.000000000000000  0.000000000000000  0.000000000000000  0.000000000000000  0.000000000000000  0.000000000000000  0.000000000000000  0.000000000000000  0.000000000000000  0.000000000000000  0.000000000000000  0.000000000000000  0.000000000000000  0.000000000000000  0.000000000000000
 0.000000000000000  0.000000000000000  0.000000000000000  0.000000000000000  0.000000000000000  0.000000000000000  0.000000000000000  0.000000000000000  0.000000000000000  0.249785831151042  0.000000000000000  0.000000000000000  0.000000000000000  0.000000000000000  0.000000000000000  0.000000000000000  0.000000000000000  0.000000000000000  0.107433650041493  0.000000000000000  0.000000000000000  0.000000000000000  0.000000000000000  0.000000000000000  0.000000000000000  0.000000000000000  0.000000000000000  0.000000000000000  0.000000000000000  0.000000000000000  0.000000000000000  0.000000000000000  0.000000000000000  0.000000000000000  0.000000000000000  0.000000000000000  0.000000000000000  0.000000000000000  0.957286861664564 -0.122979954275967  0.661284453110740  9.657611024776097 -0.116303004693897  0.000000000000000  0.000000000000000  0.000000000000000 -0.368954190911813  0.000000000000000  0.015114221977761  0.000000000000000  0.000000000000000  0.000000000000000  0.000000000000000 -0.031180380210691  0.000000000000000  0.000000000000000  0.000000000000000  0.000000000000000  0.000000000000000  0.000000000000000  0.000000000000000  0.000000000000000  0.000000000000000  0.130313752331793
 0.000000000000000  0.000000000000000  0.000000000000000  0.000000000000000  0.000000000000000  0.000000000000000  0.000000000000000  0.000000000000000  0.000000000000000  0.000000000000000  0.000000000000000  0.000000000000000  0.000000000000000  0.000000000000000  0.000000000000000  0.000000000000000  0.000000000000000  0.000000000000000  0.000000000000000  0.000000000000000 -0.070734266795229  0.000000000000000  0.000000000000000  0.000000000000000  0.000000000000000  0.000000000000000  0.000000000000000  0.000000000000000 -0.111030249701977 -0.000293219549666  0.000000000000000  0.000000000000000  0.000000000000000  0.000000000000000  0.000000000000000  0.000000000000000  0.000000000000000  0.000000000000000 -0.009466577812952  0.000000000000000 -0.624699553614097 -0.116303003942939 10.354845018037977 -0.706027698716280 -0.217127842605528  0.000000000000000 -0.279306103251143  0.000000000000000  0.000000000000000  0.000000000000000  0.000000000000000  0.000000000000000  0.000000000000000  0.000000000000000 -0.134120448669135  0.000000000000000  0.138065943431233  0.000000000000000  0.000000000000000  0.000000000000000 -0.020119827090240  0.000000000000000  0.000000000000000  0.000000000000000
 0.000000000000000  0.000000000000000  0.000000000000000  0.000000000000000  0.000000000000000  0.000000000000000  0.070132130014433  0.000000000000000  0.000000000000000  0.000000000000000  0.000000000000000  0.000000000000000  0.000000000000000  0.000000000000000  0.000000000000000  0.000000000000000  0.000000000000000  0.000000000000000  0.000000000000000  0.000000000000000 -0.024192236232533  0.000000000000000  0.000000000000000  0.000000000000000  0.000000000000000  0.000000000000000  0.000000000000000  0.000000000000000  0.000000000000000  0.000000000000000  0.000000000000000  0.000000000000000  0.000000000000000  0.000000000000000  0.000000000000000  0.000000000000000  0.000000000000000  0.000000000000000  0.000000000000000  0.000000000000000  0.154745121618556  0.000000000000000 -0.706027698719669 11.950548298985687 -0.462143936969530  0.000000000000000  0.000000000000000  0.000000000000000  0.000000000000000  0.000000000000000  0.000000000000000  0.000000000000000  0.000000000000000  0.000000000000000  0.000000000000000  0.000000000000000  0.000000000000000  0.000000000000000  0.000000000000000  0.000000000000000  0.000000000000000  0.000000000000000  0.000000000000000  0.000000000000000
 0.000000000000000  0.000000000000000  0.000000000000000  0.000000000000000  0.000000000000000  0.000000000000000  0.000000000000000  0.000000000000000  0.000000000000000  0.000000000000000  0.000000000000000  0.000000000000000  0.000000000000000  0.000000000000000  0.000000000000000  0.000000000000000  0.000000000000000  0.000000000000000  0.000000000000000  0.000000000000000  0.000000000000000  0.000000000000000  0.000000000000000  0.000000000000000  0.000000000000000 -0.122155736359488  0.000000000000000 -0.196587806441415  0.000000000000000  0.000000000000000  0.000000000000000 -0.027423318962683  0.000000000000000  0.000000000000000  0.000000000000000  0.000000000000000  0.000000000000000  0.000000000000000  0.000000000000000  0.000000000000000  0.000000000000000  0.000000000000000 -0.217127842600873 -0.462143936970284 11.926994835971351  0.000000000000000  0.000000000000000  0.000000000000000  0.000000000000000  0.000000000000000  0.000000000000000  0.000000000000000  0.000000000000000  0.000000000000000  0.000000000000000  0.000000000000000  0.000000000000000  0.000000000000000  0.000000000000000  0.000000000000000  0.000000000000000  0.000000000000000  0.000000000000000  0.000000000000000
 0.000000000000000  0.000000000000000  0.000000000000000  0.000000000000000  0.000000000000000  0.000000000000000  0.000000000000000  0.000000000000000  0.000000000000000  0.000000000000000  0.000000000000000  0.000000000000000  0.000000000000000  0.000000000000000  0.000000000000000  0.000000000000000  0.080499114338081  0.000000000000000  0.000000000000000  0.000000000000000  0.150863265249098  0.045746511257036  0.000000000000000  0.000000000000000  0.000000000000000  0.000000000000000  0.000000000000000  0.000000000000000  0.000000000000000  0.000000000000000  0.000000000000000  0.000000000000000  0.000000000000000  0.000000000000000  0.000000000000000  0.000000000000000  0.000000000000000  0.042622466718694  0.000000000000000 -0.115050985929395  0.000000000000000  0.000000000000000  0.000000000000000  0.000000000000000  0.000000000000000  9.984240135646941  0.000000000000000  0.000000000000000  0.000000000000000  0.000000000000000  0.000000000000000  0.000000000000000  0.000000000000000  0.000000000000000  0.000000000000000  0.000000000000000  0.013647120986937  0.015308382004725  0.000000000000000  0.000000000000000  0.000000000000000  0.000000000000000  0.000000000000000  0.000000000000000
 0.000000000000000  0.000000000000000  0.000000000000000  0.000000000000000  0.000000000000000  0.000000000000000  0.000000000000000  0.000000000000000  0.000000000000000  0.000000000000000 -0.077688015966969  0.000000000000000  0.000000000000000  0.000000000000000  0.000000000000000  0.000000000000000  0.000000000000000  0.000000000000000 -0.038811250696407  0.000000000000000  0.000000000000000  0.000000000000000  0.000000000000000  0.000000000000000  0.000000000000000  0.000000000000000  0.000000000000000  0.000000000000000  0.000000000000000  0.000000000000000 -0.178552613098924  0.000000000000000  0.000000000000000  0.000000000000000  0.000000000000000  0.000000000000000  0.000000000000000  0.000000000000000  0.000000000000000  0.000000000000000  0.000000000000000 -0.368954190874867 -0.279306103234943  0.000000000000000  0.000000000000000  0.000000000000000  9.083653632493522  0.066128592352716  0.000000000000000  0.000000000000000  0.000000000000000  0.000000000000000  0.000000000000000  0.000000000000000  0.000000000000000 -0.009000044443413  0.000000000000000 -0.142479168236858  0.000000000000000  0.000000000000000  0.000000000000000  0.041165742465622  0.000000000000000  0.000000000000000
 0.000000000000000  0.000000000000000  0.191556929535849  0.000000000000000  0.000000000000000  0.000000000000000  0.000000000000000  0.000000000000000  0.000000000000000  0.000000000000000 -0.260689712781474  0.000000000000000  0.000000000000000  0.000000000000000  0.163151711405095 -0.252231757588888  0.000000000000000  0.000000000000000  0.000000000000000  0.000000000000000  0.000000000000000  0.000000000000000  0.000000000000000  0.000000000000000  0.000000000000000  0.000000000000000  0.000000000000000  0.000000000000000 -0.076507824354093  0.000000000000000  0.000000000000000  0.000000000000000  0.000000000000000  0.000000000000000  0.000000000000000  0.000000000000000  0.000000000000000  0.000000000000000  0.000000000000000  0.000000000000000  0.000000000000000  0.000000000000000  0.000000000000000  0.000000000000000  0.000000000000000  0.000000000000000  0.066128592199347 10.567865053464249  0.000000000000000  0.000000000000000  0.000000000000000 -0.021479949301868 -0.310661447626579  0.159157060840003  0.000000000000000  0.000000000000000  0.000000000000000  0.000000000000000  0.000000000000000  0.000000000000000  0.000000000000000  0.000000000000000  0.017996628815605  0.000000000000000
 0.000000000000000  0.000000000000000  0.000000000000000  0.000000000000000  0.000000000000000  0.000000000000000  0.000000000000000  0.000000000000000  0.000000000000000  0.000000000000000  0.000000000000000  0.000000000000000  0.000000000000000  0.000000000000000  0.000000000000000  0.000000000000000  0.000000000000000  0.000000000000000  0.000000000000000  0.000000000000000  0.000000000000000  0.000000000000000  0.000000000000000  0.000000000000000  0.000000000000000  0.000000000000000  0.000000000000000  0.000000000000000  0.000000000000000  0.000000000000000  0.000000000000000  0.000000000000000  0.000000000000000  0.000000000000000  0.000000000000000  0.000000000000000  0.000000000000000  0.000000000000000  0.000000000000000  0.000000000000000  0.000000000000000  0.015114221977663  0.000000000000000  0.000000000000000  0.000000000000000  0.000000000000000  0.000000000000000  0.000000000000000 13.889711529552548  0.000000000000000  0.000000000000000  0.000657029631980  0.000000000000000  0.000000000000000  0.000000000000000  0.000000000000000  0.000000000000000  0.000000000000000  0.000000000000000  0.000000000000000  0.000000000000000  0.000000000000000  0.000000000000000  0.000000000000000
 0.000000000000000  0.000000000000000  0.319552080870779  0.000000000000000  0.000000000000000  0.000000000000000  0.000000000000000  0.000000000000000  0.000000000000000  0.000000000000000  0.000000000000000  0.000000000000000  0.000000000000000  0.000000000000000  0.000000000000000  0.000000000000000  0.000000000000000  0.000000000000000  0.174799247219357  0.000000000000000  0.000000000000000  0.000000000000000  0.000000000000000  0.000000000000000  0.000000000000000  0.000000000000000  0.000000000000000  0.000000000000000  0.000000000000000  0.000000000000000  0.000000000000000  0.000000000000000  0.000000000000000  0.000000000000000  0.000000000000000  0.000000000000000  0.000000000000000  0.000000000000000  0.000000000000000  0.000000000000000  0.000000000000000  0.000000000000000  0.000000000000000  0.000000000000000  0.000000000000000  0.000000000000000  0.000000000000000  0.000000000000000  0.000000000000000 12.372878686284935 -0.162080838618838  0.000000000000000  0.000000000000000  0.000000000000000  0.000000000000000  0.000000000000000  0.000000000000000  0.000000000000000  0.000000000000000  0.000000000000000  0.000000000000000  0.000000000000000  0.000000000000000  0.000000000000000
 0.000000000000000  0.000000000000000  0.000000000000000  0.000000000000000  0.000000000000000  0.000000000000000  0.000000000000000  0.000000000000000  0.000000000000000  0.000000000000000  0.000000000000000  0.000000000000000  0.000000000000000  0.000000000000000  0.000000000000000  0.000000000000000  0.000000000000000  0.000000000000000  0.000000000000000  0.000000000000000  0.000000000000000  0.000000000000000  0.000000000000000  0.000000000000000  0.000000000000000  0.000000000000000  0.000000000000000  0.000000000000000  0.000000000000000  0.000000000000000  0.000000000000000  0.000000000000000  0.000000000000000  0.000000000000000  0.000000000000000  0.000000000000000  0.000000000000000  0.000000000000000  0.000000000000000  0.000000000000000  0.000000000000000  0.000000000000000  0.000000000000000  0.000000000000000  0.000000000000000  0.000000000000000  0.000000000000000  0.000000000000000  0.000000000000000 -0.162080838616240 25.452991596599759 -2.107686317830021  0.000000000000000  0.000000000000000  0.000000000000000  0.000000000000000  0.000000000000000  0.000000000000000  0.000000000000000  0.000000000000000  0.000000000000000  0.000000000000000  0.000000000000000  0.000000000000000
 0.000000000000000  0.000000000000000  0.000000000000000  0.000000000000000  0.000000000000000  0.000000000000000  0.000000000000000  0.000000000000000 -0.065209898006342  0.000000000000000  0.000000000000000  0.000000000000000  0.000000000000000  0.000000000000000  0.000000000000000  0.000000000000000  0.000000000000000  0.000000000000000  0.000000000000000  0.000000000000000  0.000000000000000  0.000000000000000  0.000000000000000  0.000000000000000  0.000000000000000  0.000000000000000  0.000000000000000  0.000000000000000  0.000000000000000  0.000000000000000  0.000000000000000  0.000000000000000  0.000000000000000  0.000000000000000  0.000000000000000  0.000000000000000  0.000000000000000  0.000000000000000  0.000000000000000  0.000000000000000  0.000000000000000  0.000000000000000  0.000000000000000  0.000000000000000  0.000000000000000  0.000000000000000  0.000000000000000 -0.021479949292201  0.000657029631978  0.000000000000000 -2.107686317829986 11.339720828751322  0.000000000000000  0.000000000000000  0.000000000000000  0.000000000000000  0.000000000000000  0.000000000000000  0.000000000000000  0.000000000000000  0.000000000000000  0.000000000000000  0.000000000000000  0.000000000000000
 0.000000000000000  0.000000000000000  0.000000000000000  0.000000000000000  0.000000000000000  0.000000000000000  0.000000000000000  0.000000000000000  0.000000000000000  0.000000000000000  0.000000000000000  0.000000000000000  0.000000000000000  0.000000000000000  0.000000000000000  0.000000000000000  0.000000000000000  0.000000000000000  0.000000000000000  0.000000000000000  0.000000000000000  0.000000000000000  0.000000000000000  0.000000000000000  0.000000000000000  0.000000000000000  0.000000000000000  0.000000000000000  0.007444041577316  0.000000000000000  0.000000000000000  0.000000000000000  0.000000000000000  0.000000000000000  0.000000000000000  0.000000000000000  0.000000000000000  0.000000000000000 -0.098853428205745  0.000000000000000  0.000000000000000  0.000000000000000  0.000000000000000  0.000000000000000  0.000000000000000  0.000000000000000  0.000000000000000 -0.310661447618748  0.000000000000000  0.000000000000000  0.000000000000000  0.000000000000000 12.032357244121165  0.636290464687800 -1.277483297196620  1.122900209209424  0.000000000000000  0.206552998999403  0.000000000000000  0.000000000000000  0.000000000000000  0.000000000000000  0.000000000000000  0.000000000000000
 0.000000000000000  0.000000000000000  0.000000000000000  0.197969757281172  0.000000000000000  0.000000000000000  0.000000000000000  0.000000000000000  0.000000000000000  0.000000000000000  0.000000000000000  0.000000000000000  0.000000000000000  0.000000000000000  0.000000000000000  0.000000000000000  0.000000000000000  0.000000000000000  0.000000000000000  0.000000000000000  0.000000000000000  0.000000000000000  0.000000000000000  0.000000000000000  0.000000000000000  0.000000000000000  0.000000000000000  0.000000000000000  0.000000000000000  0.000000000000000  0.000000000000000  0.000000000000000  0.000000000000000  0.000000000000000  0.000000000000000  0.000000000000000  0.000000000000000  0.000000000000000  0.000000000000000  0.000000000000000  0.000000000000000 -0.031180380079326  0.000000000000000  0.000000000000000  0.000000000000000  0.000000000000000  0.000000000000000  0.159157061425311  0.000000000000000  0.000000000000000  0.000000000000000  0.000000000000000  0.636290464681880  9.941505356520874  0.000000000000000  0.000000000000000  0.000000000000000  0.000000000000000  0.000000000000000  0.000000000000000  0.000000000000000  0.000000000000000  0.000000000000000  0.000000000000000
 0.000000000000000  0.000000000000000  0.000000000000000  0.000000000000000  0.000000000000000  0.000000000000000  0.000000000000000  0.000000000000000  0.000000000000000  0.000000000000000  0.000000000000000  0.000000000000000  0.000000000000000  0.000000000000000  0.000000000000000  0.000000000000000  0.000000000000000  0.000000000000000  0.000000000000000  0.000000000000000  0.000000000000000  0.000000000000000  0.000000000000000  0.000000000000000  0.000000000000000  0.000000000000000  0.000000000000000 -0.047033562173570  0.000000000000000  0.000000000000000  0.000000000000000  0.000000000000000  0.000000000000000  0.000000000000000  0.000000000000000  0.000000000000000  0.000000000000000  0.000000000000000  0.000000000000000  0.000000000000000  0.000000000000000  0.000000000000000 -0.134120448668202  0.000000000000000  0.000000000000000  0.000000000000000  0.000000000000000  0.000000000000000  0.000000000000000  0.000000000000000  0.000000000000000  0.000000000000000 -1.277483297184434  0.000000000000000 10.534515269730059 -0.162285041416189  0.000000000000000  0.854871896144915  0.000000000000000  0.000000000000000  0.000000000000000  0.000000000000000  0.000000000000000  0.000000000000000
 0.000000000000000  0.000000000000000  0.000000000000000  0.000000000000000  0.000000000000000  0.000000000000000  0.000000000000000  0.000000000000000  0.000000000000000  0.000000000000000  0.000000000000000  0.000000000000000  0.000000000000000  0.000000000000000  0.000000000000000  0.000000000000000  0.000000000000000  0.000000000000000  0.000000000000000  0.000000000000000  0.000000000000000  0.000000000000000  0.000000000000000  0.000000000000000  0.000000000000000  0.000000000000000  0.000000000000000  0.000000000000000  0.000000000000000  0.000000000000000  0.000000000000000  0.000000000000000  0.000000000000000  0.000000000000000  0.000000000000000  0.000000000000000  0.000000000000000  0.000000000000000  0.000000000000000  0.000000000000000  0.000000000000000  0.000000000000000  0.000000000000000  0.000000000000000  0.000000000000000  0.000000000000000 -0.009000044449953  0.000000000000000  0.000000000000000  0.000000000000000  0.000000000000000  0.000000000000000  1.122900209174835  0.000000000000000 -0.162285041417569 13.263514644929826  0.000000000000000  0.000000000000000  0.000000000000000  0.000000000000000  0.000000000000000  0.000000000000000  0.000000000000000  0.000000000000000
 0.000000000000000  0.000000000000000  0.000000000000000  0.000000000000000  0.000000000000000  0.000000000000000  0.000000000000000  0.000000000000000  0.000000000000000  0.000000000000000  0.000000000000000  0.000000000000000  0.000000000000000  0.000000000000000  0.000000000000000  0.000000000000000  0.000000000000000  0.000000000000000  0.372947275030923  0.000000000000000  0.000000000000000  0.000000000000000  0.000000000000000  0.000000000000000  0.000000000000000  0.000000000000000  0.000000000000000  0.000000000000000 -0.083461629485961  0.000000000000000  0.000000000000000  0.000000000000000  0.000000000000000  0.000000000000000  0.000000000000000  0.000000000000000  0.000000000000000 -0.316863895431675  0.000000000000000  0.000000000000000  0.000000000000000  0.000000000000000  0.138065943528242  0.000000000000000  0.000000000000000  0.013647120984593  0.000000000000000  0.000000000000000  0.000000000000000  0.000000000000000  0.000000000000000  0.000000000000000  0.000000000000000  0.000000000000000  0.000000000000000  0.000000000000000 12.308636978322236  0.000000000000000  0.000000000000000  1.253721796341001  0.000000000000000  0.000000000000000  0.000000000000000  0.000000000000000
 0.000000000000000  0.000000000000000  0.000000000000000  0.000000000000000  0.000000000000000  0.000000000000000  0.000000000000000  0.000000000000000  0.000000000000000  0.000000000000000  0.000000000000000  0.000000000000000  0.000000000000000  0.000000000000000  0.000000000000000  0.000000000000000  0.000000000000000  0.000000000000000  0.000000000000000  0.000000000000000  0.000000000000000  0.000000000000000  0.000000000000000  0.000000000000000  0.000000000000000  0.000000000000000  0.000000000000000  0.097033309004020  0.000000000000000  0.000000000000000 -0.005012483697750  0.023187519664169  0.000000000000000  0.000000000000000  0.000000000000000  0.000000000000000  0.000000000000000  0.000000000000000  0.000000000000000  0.000000000000000  0.000000000000000  0.000000000000000  0.000000000000000  0.000000000000000  0.000000000000000  0.015308382004811 -0.142479168234068  0.000000000000000  0.000000000000000  0.000000000000000  0.000000000000000  0.000000000000000  0.206552998980952  0.000000000000000  0.854871896144939  0.000000000000000  0.000000000000000 10.308823240846715  0.000000000000000 -0.266916531531676  0.000000000000000  0.000000000000000  0.000000000000000  0.000000000000000
 0.000000000000000  0.000000000000000  0.000000000000000  0.000000000000000  0.000000000000000  0.000000000000000  0.000000000000000  0.000000000000000  0.000000000000000  0.000000000000000  0.000000000000000  0.000000000000000  0.000000000000000  0.000000000000000  0.000000000000000  0.000000000000000  0.000000000000000  0.000000000000000  0.000000000000000  0.000000000000000  0.366003590784651  0.000000000000000  0.000000000000000  0.000000000000000  0.000000000000000  0.000000000000000  0.000000000000000  0.000000000000000  0.000000000000000  0.000000000000000  0.000000000000000  0.000000000000000  0.000000000000000  0.000000000000000  0.000000000000000  0.000000000000000  0.000000000000000  0.000000000000000  0.000000000000000  0.000000000000000  0.000000000000000  0.000000000000000  0.000000000000000  0.000000000000000  0.000000000000000  0.000000000000000  0.000000000000000  0.000000000000000  0.000000000000000  0.000000000000000  0.000000000000000  0.000000000000000  0.000000000000000  0.000000000000000  0.000000000000000  0.000000000000000  0.000000000000000  0.000000000000000 14.858397290529425 -0.255252375534660  1.301745469664414  0.000000000000000  0.009601001054285  0.000000000000000
 0.000000000000000  0.000000000000000  0.000000000000000  0.000000000000000  0.000000000000000  0.000000000000000  0.000000000000000  0.000000000000000  0.000000000000000  0.000000000000000  0.000000000000000  0.000000000000000  0.000000000000000  0.000000000000000  0.000000000000000  0.000000000000000  0.000000000000000  0.000000000000000  0.000000000000000  0.000000000000000  0.000000000000000  0.000000000000000  0.000000000000000  0.000000000000000  0.000000000000000  0.000000000000000  0.000000000000000  0.000000000000000  0.000000000000000  0.000000000000000  0.000000000000000  0.000000000000000  0.000000000000000  0.000000000000000  0.000000000000000  0.000000000000000  0.000000000000000  0.000000000000000  0.000000000000000  0.000000000000000  0.000000000000000  0.000000000000000  0.000000000000000  0.000000000000000  0.000000000000000  0.000000000000000  0.000000000000000  0.000000000000000  0.000000000000000  0.000000000000000  0.000000000000000  0.000000000000000  0.000000000000000  0.000000000000000  0.000000000000000  0.000000000000000  1.253721796054378 -0.266916531524890 -0.255252374920229 17.262025305654518 -3.716114739718064  2.100365481221049  0.440650117889255  0.000000000000000
-0.062828670211776  0.000000000000000  0.000000000000000  0.000000000000000  0.000000000000000  0.000000000000000  0.000000000000000  0.000000000000000  0.000000000000000 -0.087016879325092  0.000000000000000  0.000000000000000  0.000000000000000  0.000000000000000  0.000000000000000  0.000000000000000  0.000000000000000  0.000000000000000  0.000000000000000  0.000000000000000  0.000000000000000  0.000000000000000  0.000000000000000  0.000000000000000  0.000000000000000  0.000000000000000  0.000000000000000  0.000000000000000  0.000000000000000  0.000000000000000  0.000000000000000  0.000000000000000  0.000000000000000  0.000000000000000  0.000000000000000  0.000000000000000  0.000000000000000  0.000000000000000  0.000000000000000  0.000000000000000  0.000000000000000  0.000000000000000 -0.020119827418334  0.000000000000000  0.000000000000000  0.000000000000000  0.000000000000000  0.000000000000000  0.000000000000000  0.000000000000000  0.000000000000000  0.000000000000000  0.000000000000000  0.000000000000000  0.000000000000000  0.000000000000000  0.000000000000000  0.000000000000000  1.301745470307282 -3.716114745663607 13.495173527571021 -0.997554390564690  0.000000000000000  0.000000000000000
 0.000000000000000  0.000000000000000  0.000000000000000  0.000000000000000  0.000000000000000  0.000000000000000  0.000000000000000  0.000000000000000  0.000000000000000  0.000000000000000  0.000000000000000  0.000000000000000  0.000000000000000  0.000000000000000  0.000000000000000  0.000000000000000  0.000000000000000  0.000000000000000  0.000000000000000  0.000000000000000  0.000000000000000  0.000000000000000  0.000000000000000  0.000000000000000  0.000000000000000  0.000000000000000  0.000000000000000  0.000000000000000  0.000000000000000  0.000000000000000  0.000000000000000  0.000000000000000  0.000000000000000  0.000000000000000  0.000000000000000  0.000000000000000  0.000000000000000  0.000000000000000  0.000000000000000  0.094046584946447  0.000000000000000  0.000000000000000  0.000000000000000  0.000000000000000  0.000000000000000  0.000000000000000  0.041165742477330  0.000000000000000  0.000000000000000  0.000000000000000  0.000000000000000  0.000000000000000  0.000000000000000  0.000000000000000  0.000000000000000  0.000000000000000  0.000000000000000  0.000000000000000  0.000000000000000  2.100365480971064 -0.997554388726365 13.750047530983196  0.105750713307689  1.258449995597590
 0.000000000000000  0.000000000000000  0.000000000000000  0.000000000000000  0.000000000000000  0.000000000000000  0.000000000000000  0.000000000000000  0.000000000000000  0.000000000000000  0.000000000000000  0.000000000000000  0.000000000000000  0.000000000000000  0.000000000000000  0.000000000000000  0.000000000000000  0.000000000000000  0.000000000000000  0.000000000000000  0.000000000000000  0.000000000000000  0.000000000000000  0.000000000000000  0.000000000000000  0.000000000000000  0.000000000000000  0.000000000000000  0.000000000000000  0.000000000000000  0.000000000000000  0.000000000000000  0.000000000000000  0.000000000000000  0.000000000000000  0.000000000000000  0.000000000000000  0.000000000000000  0.000000000000000  0.000000000000000  0.000000000000000  0.000000000000000  0.000000000000000  0.000000000000000  0.000000000000000  0.000000000000000  0.000000000000000  0.017996628808482  0.000000000000000  0.000000000000000  0.000000000000000  0.000000000000000  0.000000000000000  0.000000000000000  0.000000000000000  0.000000000000000  0.000000000000000  0.000000000000000  0.009601001051103  0.440650117914947  0.000000000000000  0.105750713316887 14.088517079804626 -1.293906368979250
 0.000000000000000  0.000000000000000  0.000000000000000  0.000000000000000  0.000000000000000  0.000000000000000  0.000000000000000  0.000000000000000  0.000000000000000  0.000000000000000  0.000000000000000  0.000000000000000  0.000000000000000  0.000000000000000  0.000000000000000  0.000000000000000  0.000000000000000  0.000000000000000  0.000000000000000  0.000000000000000  0.000000000000000  0.000000000000000  0.000000000000000  0.000000000000000  0.000000000000000  0.000000000000000  0.000000000000000  0.000000000000000  0.000000000000000 -0.011435883826573 -0.002124364788099 -0.141258137689521  0.000000000000000  0.000000000000000  0.000000000000000  0.000000000000000  0.000000000000000  0.000000000000000  0.000000000000000  0.000000000000000  0.000000000000000  0.130313752313035  0.000000000000000  0.000000000000000  0.000000000000000  0.000000000000000  0.000000000000000  0.000000000000000  0.000000000000000  0.000000000000000  0.000000000000000  0.000000000000000  0.000000000000000  0.000000000000000  0.000000000000000  0.000000000000000  0.000000000000000  0.000000000000000  0.000000000000000  0.000000000000000  0.000000000000000  1.258449995514306 -1.293906368971258 14.275463840609993
