# Supplementary material for: Proximal Distance Algorithms: Theory and Practice
Source: J Mach Learn Res. Author manuscript; Available in PMC 2019 Oct 24. (PMC6812563)
Supplement: code [file NIHMS1053815-supplement-code.zip › proxdist-master/keys_zhou_lange_2019/misc/spm/X_128_3.txt]

 1.03183761681e-01 -2.01167250073e-03  3.22894945700e-03 -1.12965802025e-03 -4.76874846586e-03  5.87044387153e-03 -1.89047773865e-03  1.44671159988e-03  6.08876537200e-04 -9.40965316359e-04 -2.93634126007e-03  1.68022872703e-03 -3.69110070627e-04 -1.13327525318e-03 -3.86868033673e-04  4.81901857086e-03 -1.11329213416e-04 -7.17313362708e-04  1.06799232853e-04  1.60684199705e-03  5.05686085765e-03 -7.12814825006e-04  1.71600456195e-03 -1.92124286025e-03 -2.91068813988e-03  1.18601846289e-03  1.10326197193e-03 -4.42611782678e-03 -2.44720994157e-03  2.47717906070e-03  5.28510323520e-03  4.40090723325e-03  2.48508229743e-03 -5.02370384973e-03  8.44516393183e-04  4.24921046016e-03  1.83384127395e-04 -4.23557058678e-05  6.79644320954e-03 -2.62193651827e-04 -3.60950819306e-04  2.87103567734e-03 -5.32027827319e-03 -4.78110233784e-03 -1.78289177790e-03  2.05660692469e-04  7.29831522604e-04 -2.53076912365e-03 -9.87189095750e-04 -6.59149203677e-03 -3.18719564974e-03 -1.18610092521e-03  5.70412725078e-03 -1.33462268413e-03 -3.80397836785e-03 -1.45666931671e-03  1.12486280451e-03  1.91685912823e-03  5.54267440255e-03  1.01947746556e-03  4.24901053225e-03  1.77321007543e-04 -7.42094328529e-04  1.58575266630e-03  1.45005886243e-03  3.69040588173e-03 -9.74439408026e-04  2.62758502603e-03 -1.95318961515e-03  1.41331314094e-03 -5.70134603281e-04  7.16898839124e-04  2.21572354754e-03 -2.19377725281e-03 -4.25209064134e-03  3.69129424528e-03  1.95067268957e-03 -1.61472768438e-03 -2.05905976045e-03  5.87023828428e-03 -1.88239543806e-03 -9.60228403545e-04 -5.37730957632e-03  2.20657903159e-04 -1.24427236920e-03 -1.63091403596e-03 -5.47348343040e-04 -4.20493969180e-03 -1.91123252395e-03 -1.88378115479e-03 -9.12468822092e-04  7.83153865022e-04  1.62142697601e-03  9.69045728570e-04  1.96384774924e-03  3.48500222154e-03  6.06160199713e-05 -1.76540573166e-03  1.15067041070e-04  1.28524115504e-03  4.11648934651e-04  3.63792876623e-03  2.46541853266e-03  3.47429939972e-04  3.30411420401e-03  2.25566323855e-03  4.95172149031e-04 -2.15045415752e-03  3.80817576774e-03  6.43894723580e-04 -2.35090748266e-04 -3.47618104914e-03 -1.80176069778e-03 -4.75088318610e-04 -2.23750560879e-03 -2.89755372212e-04 -1.89920502776e-03  5.20090907870e-03  2.29561913239e-03 -2.35061113215e-03  3.51903951268e-03 -3.48305695915e-03  7.24685188414e-04  3.06646109988e-03  9.04995207763e-04 -9.89735191825e-04 -2.63319362746e-03 -3.37103200822e-03
-2.01167250073e-03  1.01745625569e-01 -5.13684955153e-03  1.14324862241e-02 -2.60719423854e-03 -2.76821395087e-04  2.86428587140e-03 -3.44369579036e-03  4.86860930405e-03  1.54252621365e-03  1.11224949231e-03  3.99071829161e-03 -2.20100367646e-03  2.49189959124e-04  1.30824680729e-03  5.55439048831e-04  2.79869927998e-03 -3.23181737542e-05  2.87164680832e-03 -2.98324401878e-03 -5.65638099500e-03 -6.11815179113e-04 -2.84254184298e-03  4.46597086831e-03 -2.82658427772e-03 -4.19959648465e-03 -3.76027299980e-03  3.03348575552e-03 -1.43631982336e-03  1.33304156821e-03  4.08854632360e-03 -1.20232507725e-03  1.99445513511e-03  1.19016582216e-03  6.37005313230e-04 -2.38230683025e-03 -2.18602665080e-03 -3.59223833284e-04 -1.63505491936e-03  3.43383559380e-03  4.71120023362e-03  1.79120454978e-03  8.03066848125e-04  2.75564704459e-03  9.27997013994e-04 -6.84856436484e-04 -3.22144621697e-03 -1.89186869388e-03 -6.96155270081e-04 -1.91267892984e-03 -1.06536089352e-03  3.07530642480e-03 -4.12542600999e-04 -2.09082426140e-03  3.62785445255e-03 -1.21080526977e-03 -3.67847326072e-03  2.23130543217e-04 -1.12606568892e-03 -2.26491541553e-03  3.26244850181e-03  3.40556638445e-04 -1.86530507783e-03  2.19873199962e-04  4.18245113591e-03 -1.68585649251e-03 -1.76048003562e-03 -5.98582010043e-04  4.45802741361e-03  1.95599616309e-03 -1.94008092618e-03 -3.94727287664e-04  1.18606812833e-03 -3.77230241784e-03  3.42809155612e-03 -5.56050609236e-03 -1.39821775947e-03 -1.76268264339e-04  1.07163777917e-05 -1.08963886591e-03 -4.23916082078e-03 -1.77110091600e-03 -2.98840612478e-03  1.52602955746e-03 -1.07610549061e-04  4.21678936352e-03 -2.65020120207e-03 -1.65461250597e-03  4.19170240500e-03 -4.14182539429e-04 -3.05566023399e-04  8.83021669990e-04 -2.39109218320e-03  4.19307822448e-03  2.71100948495e-04 -1.08560020759e-03  3.47409795578e-04  1.00153222589e-03  1.26454013015e-03  4.03852182054e-03  1.29391019375e-04 -4.62188460497e-04  3.53022618311e-03 -2.42258175027e-03 -5.93559878865e-03 -6.79123767315e-04 -3.25746183000e-03  1.82271739290e-03 -2.02584858200e-03 -3.78083009902e-04  1.07682909526e-03 -1.75800627489e-03 -2.31481509374e-03 -2.08916690596e-03 -4.62291993754e-03  2.40312514338e-03 -2.20767696808e-03  3.22361697507e-04 -2.47976336894e-04  3.97963622217e-03 -4.08458600651e-03  2.41352147647e-03  4.41497171471e-03 -2.64161907770e-03 -6.27250203739e-04  2.74271404649e-03 -1.82141300886e-03  9.16244468048e-03
 3.22894945700e-03 -5.13684955153e-03  8.79292752005e-02 -7.92472185347e-03 -8.87135908740e-04 -3.06637719549e-03 -9.23990045169e-04 -6.71989652474e-03 -1.20317540980e-03  2.60013834515e-03 -1.62577182670e-03 -9.84375108191e-04 -1.21131197122e-03 -1.85968540834e-03 -2.65000849553e-03  1.55229205151e-03  1.41659615131e-03 -4.41582974015e-03  2.95097446746e-03 -1.01654748501e-03 -3.40673661107e-03 -8.59255707821e-04 -1.11845730742e-03  2.93334355214e-04  2.63888049895e-03  1.98992822702e-03 -1.22314728049e-03 -3.61308389279e-03 -2.58186009753e-04 -1.82720942643e-03  7.82536073359e-05 -1.28830632669e-03  1.34253233605e-03  4.53358783123e-04  5.87564860886e-04 -2.32881925011e-03  1.54805941099e-03 -5.09916791580e-05 -7.28884397308e-04  7.77759307650e-04 -7.75492296115e-03 -3.73256396175e-03 -3.40759824670e-03 -7.45762677284e-03  3.27212848687e-03  4.59276758546e-04 -2.17917676604e-03  9.51511657570e-05 -6.27530036915e-04 -6.38634455396e-04 -2.58981271320e-03  4.31725772053e-04 -5.66867992636e-04  3.91235476423e-03  3.53222042306e-03  2.98907265778e-03 -1.44955176759e-03  2.00193379819e-03 -9.79351373903e-04  4.80950303194e-03 -2.79472453019e-03 -1.22581086988e-03  8.46647940933e-04 -2.15598440731e-05  7.39825219332e-04  4.19830669169e-03  1.20327088213e-03  1.26249641096e-03 -2.66927904836e-04  4.05615836942e-03  2.20086159439e-03  8.16430593336e-04 -3.08189393267e-03 -5.29215048017e-03  4.91679704204e-03  2.67553285219e-03 -2.53969702248e-03  4.39667399478e-04  1.61618258666e-03  2.04042847614e-03  9.17572294649e-04 -4.88961451111e-03  9.65376137873e-04 -2.92487569667e-03 -2.36470301341e-04 -3.28930981565e-04  1.69069622849e-03  1.66356712110e-03  2.82318742624e-04  4.89941978888e-04 -1.84304878807e-04 -2.66623946507e-04  4.24651125414e-03  3.36209233203e-03  5.20339658101e-03  7.35564927162e-04 -2.58737051740e-03  2.13461543679e-03 -7.97944334882e-04 -1.39824827093e-03 -2.49791165949e-03 -3.66109368127e-03 -3.85576745422e-03  9.78927161343e-04 -4.99392779713e-04  6.24644512769e-04  8.21742860657e-04 -4.60388305142e-04  2.62832684408e-03 -9.44945730643e-05 -8.20747631488e-04 -3.90441662838e-03 -1.01824425743e-03  2.53920847876e-03  4.78038424894e-03 -5.66391503216e-05 -8.52054114715e-04 -6.99024275354e-04  4.86708932833e-03 -4.30931019926e-03 -1.27022453649e-03 -2.86509118851e-04  7.49842942043e-04  1.06872901300e-03  3.41793647910e-04 -7.76515174077e-04  3.38000997227e-03  1.50374536700e-03
-1.12965802025e-03  1.14324862241e-02 -7.92472185347e-03  8.23991836534e-02 -7.70941903542e-03 -4.54663868653e-03  4.98878470253e-03  2.99268049834e-03  4.01289965855e-03  3.39900428032e-03  3.10177020667e-04  2.00226068093e-03  1.05539298509e-04  2.28434690993e-03  3.09476339037e-03 -2.77829743784e-03 -1.52948211701e-03  1.05826074943e-03  4.75261831917e-05 -4.42340016723e-03 -4.07849814663e-03 -8.31504390502e-04 -1.38444115839e-03 -2.08988417001e-03 -1.28615940051e-03 -1.43879896396e-04  4.84644829234e-04  4.24864461698e-03 -1.37176713095e-03  3.64915946294e-03  1.56880117037e-03 -2.22899996530e-04  8.15552154235e-04  8.14069597368e-05 -4.43118258807e-04  1.87180295699e-03 -1.98621567591e-03  1.90986652942e-04 -3.56514006763e-03  1.64463640472e-03  2.78328256879e-03  2.05973666359e-03  1.09913118383e-03  7.90522978172e-04  1.32883691919e-05 -2.64458513635e-03  9.12865462498e-04  1.63575936810e-04 -1.35011245699e-03  9.67063144234e-04  2.63974300408e-03 -1.94768817438e-03 -1.49192038334e-03 -2.37742156501e-03  3.98869148577e-03 -6.37558034814e-04  3.56420258308e-04  2.17071818858e-03  1.61180251818e-03  1.07194682672e-04 -1.24373399349e-03  5.03548717646e-04  1.52585118137e-03  5.36733306402e-04 -1.92741640892e-03 -1.57872766482e-03  6.04874968813e-05  2.04736293001e-04  1.06242449825e-03  5.17793295971e-05 -1.24232164532e-03 -3.34010724133e-03  3.25350670467e-03 -4.77104950361e-04 -2.13980325128e-03 -1.77465459216e-03  1.76309696352e-03  3.76532775303e-05  1.19153714264e-04  5.40503598360e-04 -5.12558890790e-04  4.61879719616e-04 -1.63839302199e-03 -1.60919443523e-03 -1.14947155583e-03  1.78148023317e-03 -2.95539009841e-03 -4.44724075710e-03  1.97049840070e-03 -3.24578562123e-03  2.85020577053e-03  3.49127079841e-04  3.37920734996e-04  7.33935976170e-04 -7.40394667111e-04 -2.82260208542e-03  2.08207470433e-03  5.72759590817e-04  1.78916615629e-03  2.97512071620e-03 -3.92086875111e-04 -1.04982128560e-03  3.08930506383e-04  2.70013357562e-03  1.11233522991e-03  1.38122754153e-03 -2.46408471517e-03  9.11524061701e-04  1.14497939959e-03 -4.53710048830e-04  1.45658111146e-03  4.84871496091e-04  3.02664935368e-04  5.05098922428e-04 -7.15255511159e-04  4.36497993488e-03  3.35542210596e-03 -2.34133749924e-03 -2.45644098512e-03  1.17600718004e-03  6.14992538910e-04  3.61696858739e-03 -6.34615657221e-05 -1.91584661069e-03 -6.98664977773e-04  4.89635892731e-03 -2.67650600402e-03  1.82099419551e-03
-4.76874846586e-03 -2.60719423854e-03 -8.87135908740e-04 -7.70941903542e-03  7.45794217450e-02 -1.68525739864e-02 -7.79380625029e-03  1.15265366781e-04 -3.76056464588e-03 -2.67680326466e-03  8.29149276210e-04 -1.76917159251e-03  1.43779803295e-04 -2.58919657357e-03 -2.53378292198e-03  4.09666834183e-03  1.11938774324e-03 -2.63717506367e-03  4.34790844040e-04 -9.20160017885e-04  5.32940587154e-04 -8.74677165410e-04 -9.18458116744e-04  2.05202680251e-03  8.50454610565e-04 -3.02155990772e-03  1.32804498819e-03 -1.08426280670e-04 -8.73060444669e-04 -3.04845133677e-04  1.30463926556e-03  1.80505123635e-03 -4.37140773763e-03  3.22780697011e-03  1.89412538052e-03 -3.60196134393e-03 -1.40262076597e-03  3.44229548362e-04 -2.26739349926e-03 -1.23531404474e-04  7.27409033082e-04  3.32893945997e-03 -1.54023088968e-04 -2.30400310806e-04 -3.65084010567e-04  3.16347108410e-03 -2.53851625478e-03  2.02963691415e-04  4.08676409852e-03 -3.80532673026e-03 -6.66667733345e-04  2.21063457848e-04 -1.40908780332e-03 -3.76992866791e-03  1.90114698717e-05 -1.43669127918e-03  2.46135758287e-03 -1.17384712518e-03  1.67870085768e-03 -3.02968488433e-03  2.65120828881e-03 -9.84580572793e-04 -1.01855969388e-03 -4.88702629161e-04  1.31448724264e-03  1.08508165139e-04 -2.50635015724e-03 -2.25806692627e-03 -1.44273846516e-03 -6.12220797209e-04 -1.48060809055e-03  2.52614687751e-05 -4.60642649715e-03 -1.18834300907e-03  1.02155502889e-03  2.60466671058e-04 -2.48484924271e-03 -4.29614524016e-04 -1.65844227984e-03 -1.02464571540e-03  1.81112974801e-03  1.11916775275e-03 -9.95626468538e-05  1.39250587772e-03 -2.67836030844e-03 -3.98883128386e-04 -1.71948235114e-03 -2.32882885396e-04  1.77355745509e-03  3.55429716765e-03  3.33115125181e-03 -1.70524230992e-03  2.31809818391e-03 -4.74962762707e-04  1.05297569491e-03  3.16363307428e-03 -7.59405276892e-04  3.67777184492e-04  1.87612003783e-03  3.72119075179e-04  9.39360749658e-04  1.22395713014e-03  1.96341067755e-03 -1.81632133652e-03  8.58035309344e-04  9.62064305449e-04 -8.09104950241e-05  8.99241967063e-04  5.43959931398e-03 -8.70984825372e-04  1.92397870479e-03  2.32288083506e-03 -4.07239103794e-04 -2.62281886523e-03  3.44236297772e-03  7.58294437680e-04 -9.56455205029e-04  2.67365713480e-03  2.33732575436e-03 -9.54917500023e-04  1.73994250128e-03 -6.54918753879e-03 -3.67246635445e-03  4.53924692758e-04 -1.06563770011e-03 -2.80112292896e-04 -5.57110938262e-04 -1.53043515023e-03
 5.87044387153e-03 -2.76821395087e-04 -3.06637719549e-03 -4.54663868653e-03 -1.68525739864e-02  9.46452756701e-02 -3.87709800232e-03  4.84233664100e-03  5.48360087918e-03  8.73535976708e-04 -1.72481964859e-03  1.05218401190e-03  4.34647437943e-04  3.05445857896e-03  2.79757134433e-03 -3.59597627522e-03  9.73160327016e-04  4.61679108300e-03 -2.09912391167e-03  2.75623024647e-03  2.83608359357e-03  1.76155887037e-03  1.55377003684e-03 -3.05785461258e-03 -1.10448150512e-03  7.00866319666e-04 -1.37268217394e-03  9.87044030188e-04  1.01330526516e-03  2.54344739165e-03  1.14921393651e-03 -2.38991490533e-04  3.80477881947e-03 -7.16145625360e-05 -2.73952759026e-03 -5.15541605550e-05  2.76416128770e-03  3.26667753953e-04  2.93753644072e-03  2.64505443769e-03 -1.63319662725e-04  6.29226748288e-04 -2.79118302452e-04  2.32845397085e-03 -1.53366513626e-03 -2.29153113684e-03 -1.17914110521e-03  1.08119998712e-03 -3.78620582134e-03  4.42983859566e-03  1.66870260768e-03  2.10926042463e-03  2.44208210367e-03  1.28139787175e-03 -2.54626691083e-03 -3.29159450995e-03 -9.00704008257e-04  1.02008548076e-03 -3.09251386984e-03  3.92168943586e-03 -2.12778577395e-03 -1.39997119589e-03  3.16139862891e-04 -1.09141585717e-03 -8.07100892648e-04 -4.09397708700e-03 -3.68181391792e-04  4.46074244479e-03  1.02298757725e-03 -1.59273829510e-03  1.93590018739e-03  2.64264842703e-04  2.58247775196e-04 -3.49797864320e-03 -2.55093820752e-03 -3.42220637444e-03  1.02983019722e-03  1.47580007276e-03  5.11594127746e-03 -1.23979414736e-03  5.24943225465e-04 -9.61048804090e-04 -5.41204653524e-04 -1.39727686156e-05  2.89566815844e-04  2.17442610715e-03 -1.50383610064e-03  2.41126951172e-03 -5.70416501956e-04 -1.59221661822e-03  2.39911135494e-03 -1.02249642573e-03 -1.57145838085e-03 -7.66094106949e-04 -8.72639291187e-05 -2.20342747410e-05  3.17265653537e-05  2.79292815806e-04 -2.64554488116e-03 -3.14161787552e-03 -1.97932328194e-03 -5.39923105636e-03 -5.09405573408e-03  2.05128785852e-03  3.00896541487e-03 -7.12442606083e-04 -2.21433050889e-03  1.03493447282e-03 -4.75973731057e-03 -6.93375606419e-04 -3.13260557877e-04 -2.63564304133e-03 -3.17578404570e-03  2.07562458017e-03 -2.74521525001e-03 -2.57034568645e-03 -2.76408808503e-04 -3.30183608858e-03 -4.45672452738e-03  1.62478192380e-04  2.04087412923e-03  3.10718204312e-03 -6.11032901757e-05 -1.90121902163e-03 -1.66302409692e-03  5.23832639736e-05 -1.27354844660e-03 -2.67580132901e-03
-1.89047773865e-03  2.86428587140e-03 -9.23990045169e-04  4.98878470253e-03 -7.79380625029e-03 -3.87709800232e-03  5.70076509663e-02 -3.92241726895e-03  2.62712866107e-03 -5.32807163733e-03  6.16243390178e-04  1.54769097264e-04  6.47294233125e-05  9.52732745122e-04  2.00667733217e-03 -2.06083825447e-04 -1.72640607725e-03 -1.76232795597e-03 -1.60518161622e-04  1.72007979992e-03  1.74464104378e-03 -1.85871510284e-03  9.62599606877e-04  8.61931560198e-06  7.45176173168e-04 -8.32612539770e-04  3.31351383715e-03 -2.49202346743e-03 -3.78124002767e-04 -3.54233975759e-03  8.08148993936e-05 -6.53201724439e-04 -1.65265950010e-04  7.35062720171e-04 -5.08802701678e-04  1.40656410777e-03 -1.35861849599e-03  2.22992074699e-03  8.92249333260e-04  5.05984772577e-04  1.26105172780e-03 -1.79255403522e-04 -2.38263092668e-03  9.44130513910e-04  2.76570821667e-03 -2.15112823268e-03 -1.39030739606e-04  1.41021665982e-04  1.54061843467e-04  1.22624325874e-03  2.33348298753e-03  1.14078335065e-03 -2.58992428260e-03  1.42842936054e-03 -1.02634377878e-03  3.56534453657e-05  5.01073746197e-05 -1.20945824627e-03 -2.71887741235e-03 -2.40676941715e-04  1.04643723204e-04  1.78491029226e-03  6.91577283611e-06 -1.19240422074e-03 -8.07699435220e-04  1.00279286698e-03  1.99022625824e-03  6.76913472403e-04 -1.20813853552e-03 -9.83261117601e-04  6.80811708983e-05 -5.80022208003e-04  2.99539006342e-03 -1.54037351798e-03  7.60534238585e-04 -2.51273639264e-04 -4.01310457500e-04  1.15464862356e-04 -6.71101674831e-04  5.85095971461e-04 -4.49223175867e-04 -9.58075587928e-04 -1.13272720386e-03 -7.51467451955e-04  2.16755511044e-03  3.58183213197e-03  1.29817690031e-03  4.80175142165e-05 -3.00960753964e-04  6.73045658469e-05 -5.21404347519e-03  5.44416719169e-04 -8.75408438406e-04  5.04208563984e-04 -4.04073839048e-04 -3.64460438040e-03 -1.68003234626e-04 -2.06141555653e-04  3.95968745651e-04 -5.20290143489e-04 -4.32188473783e-04  5.07767119293e-04 -1.48152445022e-03  1.13020605833e-03  1.04395964309e-04 -1.31840596610e-05  7.91056151120e-04 -1.21450834669e-03  1.48222826898e-03  1.39931996603e-03 -1.78997172303e-03  8.65729916333e-04 -5.24654342793e-04 -1.06025130940e-04  5.58978778890e-04  4.55697276189e-04 -3.17406816363e-04 -1.73393743231e-04  3.66059503891e-04  1.21450763565e-04  7.08964929864e-04  1.17166701324e-03 -6.04494709584e-04  2.38564473849e-03 -8.69816461589e-04 -1.20713128638e-04  1.38457547048e-04 -1.04470798389e-04
 1.44671159988e-03 -3.44369579036e-03 -6.71989652474e-03  2.99268049834e-03  1.15265366781e-04  4.84233664100e-03 -3.92241726895e-03  9.16046889094e-02  3.98106204759e-04 -2.32760888031e-03  1.38427101780e-03 -1.14809597086e-03 -1.51156498106e-03  4.58105576481e-04 -1.55298245292e-03 -2.29496855212e-03  1.37044661114e-03  8.27704753759e-04 -2.57786776556e-03 -1.36193231808e-03  4.66326493895e-03  2.36337974548e-03  6.99841565740e-04  2.19798805121e-03 -3.40923406394e-03 -5.26820745358e-03  1.81863177310e-03  2.09329991250e-03 -3.61461952881e-03  3.45663653285e-03 -4.65476409996e-03  6.16211623497e-04 -9.46946747791e-04 -1.80499958513e-03 -1.42784466521e-03  5.73443775961e-04 -1.34232670594e-03  3.63635611543e-03  9.87134044790e-04 -2.67618077955e-04  1.52657080205e-03  3.05575826901e-03 -7.24282837230e-04  2.86155520712e-03  7.52954704303e-04 -3.42197548034e-04  4.46184019829e-03 -4.16310167760e-04 -1.19397509322e-03  6.24419875806e-03 -8.11829134069e-04  1.79811965604e-03  3.69965638414e-03  9.03994729897e-05  2.80179817167e-03 -4.54474903126e-03 -1.47830390538e-03 -1.56071337829e-03  1.94311323415e-03  2.21772953457e-03 -1.54691985412e-04 -9.61399996430e-04  4.80490761495e-04 -6.11649057525e-04 -1.61144374759e-03 -2.43297132321e-03 -1.48071227764e-03  3.27184220244e-03 -4.30103932442e-03 -1.85466541413e-03 -5.38808598779e-03 -1.60144629337e-03 -3.12285876159e-03 -1.10050167976e-03  7.38189951915e-04  6.27192793048e-04 -1.51535820072e-03  1.84955080346e-03 -4.80610793925e-04 -1.19712998499e-03  9.48379678601e-04  4.11645538839e-03 -3.51833465421e-03  1.05582871669e-03 -1.96716711124e-03  4.65831604085e-03  4.56680669923e-04 -2.10701657679e-03  1.83341931143e-04  1.49802840849e-03 -1.76384117087e-03 -6.29804882452e-04 -5.94074655821e-03  3.62415504468e-03 -3.83897743240e-03  4.32136444392e-03 -1.08791978913e-03  1.31189917638e-03 -1.66827290634e-03 -1.68497171369e-03  1.79506091922e-03  2.07255496935e-03 -9.92626623578e-04 -1.33969927333e-03  1.38018864396e-03 -7.24814783724e-04 -6.98331769139e-04  6.81022875782e-05 -5.63945401912e-03 -1.71842689352e-04  3.79545186158e-03  2.82964131206e-03 -1.45175822401e-03 -2.55286892330e-03 -2.05913509125e-03  3.24918899815e-03  7.11924285484e-04  5.00850257406e-03  2.09613191774e-03 -2.73555343530e-03 -4.34993733239e-05  5.23550877119e-04 -5.09304501240e-03 -9.02104970763e-04  3.64583880337e-04  3.90987360122e-03 -8.37426608925e-04 -3.70530696064e-03
 6.08876537200e-04  4.86860930405e-03 -1.20317540980e-03  4.01289965855e-03 -3.76056464588e-03  5.48360087918e-03  2.62712866107e-03  3.98106204759e-04  8.56730661816e-02  3.26589907121e-03 -1.15733967072e-02  8.52737361050e-03  3.10109605513e-04 -1.71790533186e-03 -3.73747882911e-04 -3.36648976609e-03  1.13318673213e-03  1.24216231000e-03 -1.41719150487e-04 -1.09355553321e-03  2.32065110873e-03  3.42393606536e-03 -2.90155488300e-03 -1.34676499437e-03 -4.70257937549e-03  2.72460055298e-03 -2.27023381713e-03  9.04516303526e-04  2.17602197091e-03  2.81668979460e-04 -2.04430079782e-03 -9.77168906064e-04 -5.65328129350e-03 -2.93887198903e-03 -1.68578966928e-03  3.22071466759e-04  1.24693636349e-03 -9.53254088916e-04 -1.87222586932e-03 -1.11090867695e-03 -9.23387794557e-04  3.25014558397e-03  3.96435258813e-03  4.11536330665e-04  2.17878291749e-03  5.67787072856e-04 -7.82100050561e-04 -3.63981593371e-04 -2.50234024432e-03  1.63563443995e-03  1.25221997367e-03  3.01290530009e-03 -1.96060757387e-03 -1.05788281334e-04  1.35859197317e-03 -1.57715543195e-03  2.98550735497e-03 -2.26551606113e-03  1.63271071265e-03  5.09609099777e-03  9.50635950735e-04 -1.56381244687e-03 -1.68361068294e-04  2.69177522029e-04 -2.43438833047e-03  9.05462593334e-04  3.64128061721e-03  1.63305394768e-03  2.75539087400e-03  1.93016257035e-03 -3.62768492027e-04  2.72522377447e-03 -1.10574805124e-03 -4.22765262195e-03  2.64065295462e-03 -2.82323033622e-03 -9.22653448497e-04 -2.01572383151e-03  1.35979347727e-03  5.92203993218e-04  1.91146804324e-03  2.78256169736e-03 -3.92076924218e-04  5.89486873964e-05 -1.79465543663e-04 -4.46143510260e-04 -1.72158247542e-04  8.89291346995e-04  8.36772896762e-04 -3.16182379296e-04 -2.10829026071e-03 -5.48710632328e-04  3.69057872399e-03  1.19885615067e-03 -5.56023902605e-05  2.38308769935e-03 -1.12436952152e-03 -1.16461485702e-03 -1.74426119503e-03 -1.35885285531e-03 -1.69067742786e-03 -1.56191910951e-03  2.59823798372e-04  2.56467223886e-03 -1.32469275221e-03  1.16898893589e-03 -1.21945792964e-03 -2.37688192359e-03  3.52433494445e-03  2.19075857132e-03 -1.52875821577e-03 -3.60375609951e-03 -2.27851621031e-03 -1.00527912837e-03 -5.02150868176e-03  5.75484030255e-04  1.00541753038e-03  4.66193311000e-03 -3.82573245010e-03 -1.14316965519e-03  3.11549432900e-03 -1.38308963987e-03 -2.04449138503e-03  1.65198491099e-03 -2.30896563158e-03  2.01357379522e-04 -1.91694798124e-04  2.75997516761e-03
-9.40965316359e-04  1.54252621365e-03  2.60013834515e-03  3.39900428032e-03 -2.67680326466e-03  8.73535976708e-04 -5.32807163733e-03 -2.32760888031e-03  3.26589907121e-03  7.03946751699e-02 -2.11600248585e-03  9.11526534324e-03 -5.25571202914e-03  1.64126303356e-03  1.43962735174e-04 -3.90024736606e-03  1.82402484415e-03  2.93397283243e-03 -3.39747273160e-04 -2.04254653813e-05 -1.17091570594e-03  6.84401762383e-04 -1.25834968538e-03 -2.43875743877e-03 -3.87527810250e-04  3.48462238930e-04 -1.64763378201e-03 -6.47229991855e-04 -5.44468763858e-04  2.36547874713e-03  2.98917608566e-03  1.80821482119e-04  3.46882957084e-03 -2.09131794219e-03  2.61968652542e-03 -3.86948962815e-04  9.46707188665e-04 -1.04412142703e-03 -1.65493995319e-03  1.02215001297e-03 -2.01925859074e-04  2.31356936641e-03  2.44685256394e-03  1.19948391453e-03 -9.59095972344e-04  9.77601162949e-05 -6.38218876347e-04 -7.59781165311e-05 -4.94009994036e-04 -1.92755223623e-03 -5.50133890197e-04 -2.73556864073e-03 -7.78870671852e-04  2.40160610218e-03 -1.25518531606e-03 -1.90978251926e-03  6.45124759334e-04  2.61877551787e-03  2.91877829879e-03 -2.53823754138e-03  1.13434100544e-03  1.69466609800e-03  9.04601369031e-04  5.50836920169e-04  1.34717162553e-03  4.11719421010e-04 -2.91626436583e-03 -2.34744877581e-03  1.38577782799e-03  1.16266218552e-03  2.21132213551e-03 -3.08199745202e-05  1.14062256638e-03  3.31412337710e-03 -1.52023964701e-03  1.86339788086e-03  1.95509353106e-03 -1.45230370440e-04 -1.42660994415e-03  7.03936251682e-05  3.19305786649e-04 -9.55570144224e-04 -1.85607033237e-03  6.86201544792e-04  6.54035582565e-04 -5.90149917418e-04 -1.94585361482e-03 -4.35538586883e-03  9.96580141579e-04  1.36163358593e-04  2.85614603197e-03 -2.80816902110e-03  2.32489650387e-03 -1.48292272088e-04 -3.09778394255e-03 -1.10593028305e-03  9.07643877945e-04 -1.54321496208e-03  2.34089284185e-03 -7.86382440619e-04 -1.46641096544e-03  1.17145460189e-03 -4.67657808963e-04  9.92497898911e-04  7.22040716991e-04  2.41570434332e-03 -1.72613809519e-03  1.43818518342e-03 -2.93585616581e-03  2.16177521739e-03  1.16035702708e-03  3.51165702368e-04  3.19311789706e-03 -1.10293871527e-03 -1.23805993528e-03 -6.33542040320e-05  9.36638916752e-05 -4.10243799637e-04 -1.11215241724e-03 -4.31617499589e-05  5.18522026414e-04 -1.53532008009e-03  1.62043998237e-03 -2.03030018407e-04  1.81592142398e-03 -1.52951501262e-05 -1.13385011874e-04 -3.12331686918e-04
-2.93634126007e-03  1.11224949231e-03 -1.62577182670e-03  3.10177020667e-04  8.29149276210e-04 -1.72481964859e-03  6.16243390178e-04  1.38427101780e-03 -1.15733967072e-02 -2.11600248585e-03  1.01990504952e-01  5.74967521671e-03  7.64015678174e-03 -1.97573461824e-03 -9.92967484196e-04  2.62336978446e-03  1.65781065879e-03 -7.24998097174e-03 -7.34024289316e-04  1.60461963722e-03 -5.52899497632e-04 -8.65789824386e-04  9.80439083349e-04 -5.66625802333e-05  3.53453241206e-05 -3.66788446249e-04  2.22172870048e-03 -1.72920622519e-03 -1.65622968185e-03  4.78601233789e-03 -2.14884008073e-03 -5.85252023061e-04  1.18775573536e-03  1.81682114755e-03 -9.85142892293e-04 -3.39521327546e-03  7.78178434193e-04  3.68378411616e-03 -1.12938238918e-03  8.83007928356e-04 -7.80907312883e-05  4.29606570004e-04  7.75828862090e-04  1.37483486274e-04 -1.94382015388e-03  5.61368061582e-04  3.72237547546e-03 -8.88330595151e-04  3.15651122542e-03 -2.34334502541e-03  1.81475334851e-03  2.02699794373e-03  4.95643253653e-03 -3.49330060634e-03  2.39345220164e-03 -5.62535799069e-04 -1.40573135682e-03  1.43315645813e-03 -1.95818065278e-03  3.00195466973e-03 -1.03105550984e-03  2.19957737766e-03 -1.39979719120e-03 -1.03357825513e-03 -2.64596983961e-04 -3.79486016492e-03 -3.30770320709e-03 -3.56163707532e-03  4.23894155747e-03  3.97255713600e-03  2.11391747673e-03 -4.40844010591e-03 -6.45655433933e-03  7.73993426413e-04 -1.84174840525e-03 -2.26777952853e-03 -2.09394190977e-03  1.57231618465e-03  1.58952154446e-03 -1.32817709211e-03  1.94249552395e-03  1.59184099425e-03  2.05490972334e-03  7.91662430652e-04 -3.63275499954e-03 -2.89483717735e-03 -1.51030268884e-03 -2.41475674635e-04 -3.35995068678e-03 -1.39303653151e-03 -1.76215579618e-03 -1.53877362762e-03 -1.33480017592e-03 -8.73204194640e-04 -1.88312947125e-03 -4.44949925549e-03 -2.96098836344e-03  2.51154772324e-03  7.06024636091e-03 -5.85283246888e-03  2.32198080641e-03  4.58551950788e-03 -2.57751352470e-03 -1.14695918094e-04 -3.75125060975e-04 -1.16372180058e-03 -3.09861039928e-03 -2.03112447151e-03  5.30968400138e-03 -2.60428181174e-03 -1.15483070738e-03  1.64829016332e-03 -1.68033411515e-03 -1.94416624938e-03  2.26404747774e-03 -1.49608601348e-04 -9.22818631583e-04 -2.22711181407e-03 -1.87202828958e-04 -5.83393107657e-05  1.68832394055e-04  6.40222783188e-04  5.56333762238e-04  8.29302727321e-04 -1.10815625754e-03 -2.72346864456e-03  2.14538967616e-03 -3.23565202742e-03
 1.68022872703e-03  3.99071829161e-03 -9.84375108191e-04  2.00226068093e-03 -1.76917159251e-03  1.05218401190e-03  1.54769097264e-04 -1.14809597086e-03  8.52737361050e-03  9.11526534324e-03  5.74967521671e-03  7.46593159846e-02 -1.89624647840e-03 -1.01117672754e-02  2.17690885005e-03  2.26940975617e-03 -1.78203117869e-03 -1.49729753316e-03  1.82990271699e-03  1.54695687792e-03 -5.69998687265e-04 -6.69450897584e-04 -1.14908932051e-04 -1.96327742817e-03 -2.93624477427e-03  5.55381459952e-04 -7.58597562153e-04  2.35947837638e-04  3.52064628178e-04  4.41651597769e-04  8.49429430299e-04 -1.71638405303e-03 -4.29641374704e-04 -1.08306063194e-03 -2.01259236061e-03  1.17081439532e-03  3.11235346445e-03  7.55211231563e-04  1.12787459565e-03 -1.02137838098e-03 -1.24751483570e-03  2.61699549960e-03  2.67419934333e-03 -2.41860848338e-03 -8.63828391782e-04  1.83504643938e-04 -4.15584847321e-03  1.34540482343e-03  3.50477572672e-04 -1.51434691413e-03  1.23125179721e-03 -2.55228275608e-03 -4.32285788630e-05 -1.64525098219e-03 -3.73022538363e-03  4.43179327761e-04  1.03479244749e-03  7.14591130932e-04  2.94772326649e-03 -2.74060283227e-04  1.03293477606e-03 -1.40531911760e-03  8.26898758922e-04  2.14805782569e-04 -3.68318027590e-04 -1.06825103756e-03 -2.94617215097e-04 -6.05835773377e-04  1.83748716284e-03 -1.98433124991e-03 -3.83030556117e-05 -9.77891317152e-05  1.71762503555e-03 -2.18985035869e-04 -2.93479512640e-03  1.83550617673e-03 -2.16409030727e-03 -9.46954066626e-04 -7.39035152056e-04 -2.30403063348e-04  2.76160542988e-04 -4.83953958450e-04 -1.50821996202e-04  4.22681024028e-04  1.25192571317e-03  6.97746265642e-04 -1.87328329253e-03 -1.46226236370e-03 -4.01192032661e-03 -5.50603219968e-03  4.62424961879e-03  1.87382000331e-03  1.31406972723e-03 -9.56440151676e-04 -1.13231009826e-03  8.95075764555e-04  1.04695836759e-03  1.76805981814e-03  6.20442321974e-03 -2.20437941000e-03 -5.28929416864e-04  4.67005696343e-03  1.40281583367e-03  5.11028751183e-05  5.35159523878e-04 -1.11837299273e-03  1.09973285353e-03 -1.82616089562e-03 -7.61148620940e-04  2.16655920661e-03  1.87840099848e-03  7.80869199103e-04 -2.97627723909e-03  2.50230403583e-03 -2.91529028446e-04  2.13373137337e-03 -3.85449262498e-04 -4.44184817008e-03 -1.19296122443e-03  9.07095739108e-04  9.77376172548e-04  3.91818690467e-05  9.08983363390e-05 -7.86908425307e-04  9.47052931877e-04  1.26238693900e-03  2.88598036442e-03  1.06847367882e-03
-3.69110070627e-04 -2.20100367646e-03 -1.21131197122e-03  1.05539298509e-04  1.43779803295e-04  4.34647437943e-04  6.47294233125e-05 -1.51156498106e-03  3.10109605513e-04 -5.25571202914e-03  7.64015678174e-03 -1.89624647840e-03  6.73925632404e-02  1.98126721384e-03 -1.57101217315e-03 -3.54973811005e-03 -6.26976762451e-04 -4.90141577601e-03  2.37444903009e-03  5.79522487094e-04 -1.94163656178e-03 -8.22037789933e-04  1.36734436954e-03  5.61341135421e-04 -2.23029198628e-03 -4.37099243958e-03  1.55474759700e-03 -1.50831389074e-03  8.78485440631e-04  6.31886424369e-04 -7.51166349542e-04 -2.63504358816e-03 -3.16789438027e-04  2.81655340879e-04  6.44719336925e-04 -1.58337520458e-04 -8.65658769609e-04  1.88740986997e-03  7.94677989985e-04  2.14067355372e-03  1.98106586254e-03  1.21503065369e-03 -3.99457273767e-03 -2.09580210143e-03 -4.90590301035e-04  6.49375340389e-04 -1.94481264662e-03 -5.42687019864e-05 -9.82244356504e-04 -3.32046538897e-03 -7.82124378425e-04  1.76367075428e-03  3.78277159223e-03 -1.34991710339e-03  6.34697875272e-03  1.19640409164e-03  5.48232359673e-04  1.67276244164e-03 -2.38232148663e-04 -7.59478479987e-04 -1.01365384183e-03 -9.04845009345e-04 -7.48271478672e-05 -2.90418278312e-04  7.40859974961e-04 -2.18573331141e-03  4.75656777919e-03  3.35920367187e-04  1.99716700245e-03  3.82049488955e-03  5.04053470495e-05 -2.25066373789e-04  3.75256142040e-06  1.76255514420e-04  9.69815827009e-04 -1.22322019789e-03  2.42716101863e-04 -7.67924639389e-04  2.57051630256e-04  1.00342192777e-03  5.89475275217e-04  1.82736886419e-03  3.79785824077e-03 -2.37990155379e-03 -4.34939625312e-03  3.38044957648e-03 -4.02583109204e-03  5.10671279873e-04 -1.27970068324e-03 -1.86621908222e-03 -1.42667614897e-03 -4.76731420825e-04  9.88111286680e-04 -1.37105828875e-03  2.80192595153e-04  3.82781244236e-03  2.45336142823e-03 -1.97192387846e-03 -1.73090514607e-03 -8.63830156153e-04  1.37974990520e-03 -1.86417030986e-05 -1.42665067776e-03  1.04076030217e-03 -3.45820497327e-04 -2.90929172237e-03 -8.65159236340e-05  1.70833147872e-03 -1.23669795218e-03 -2.14652882362e-03  7.75087476457e-04 -1.81547579626e-03 -2.95471806341e-03  7.59530878866e-04  1.10564392536e-03 -5.74230338983e-04 -6.06472889829e-04 -1.45337537501e-03 -2.47515663842e-03  1.52254097402e-03  2.22471675923e-03  5.48106261610e-04 -2.28349722852e-03  8.72408083730e-04 -3.14844100826e-03 -4.07437756698e-03 -2.07408081367e-03 -6.28638530557e-04
-1.13327525318e-03  2.49189959124e-04 -1.85968540834e-03  2.28434690993e-03 -2.58919657357e-03  3.05445857896e-03  9.52732745122e-04  4.58105576481e-04 -1.71790533186e-03  1.64126303356e-03 -1.97573461824e-03 -1.01117672754e-02  1.98126721384e-03  7.05301973899e-02 -3.79038863112e-03 -1.92447497422e-02  1.06772711389e-03 -4.36480760527e-03  1.38310140873e-03  2.24185093031e-03 -2.07983261106e-03  2.33408963582e-03  9.28045528076e-04 -1.16364731982e-03  1.32548155146e-03  7.89700271408e-05  1.42888456214e-03  3.28361954869e-04 -1.42851940822e-03  2.33188309393e-03  4.21385947858e-04  2.60358725232e-03  5.34446946909e-04 -2.86087536953e-03 -4.50014500494e-04 -5.50770059074e-04 -1.81989345549e-03  2.76499115119e-03  1.00736917143e-03  8.15221924617e-04  3.86822822919e-03  3.80793912083e-03 -2.01863007363e-03 -7.23080329278e-04  1.20732098251e-03 -1.58157950496e-03  1.07586428837e-03 -6.43504817348e-04  2.69276752001e-04 -1.02500257940e-04 -1.23851099298e-04  1.22809320925e-03 -1.84516477963e-03 -5.38168584906e-04 -2.28973718671e-04 -2.39414822010e-03 -1.60002720948e-03 -3.65657922975e-03 -4.78996345091e-03 -6.19312101752e-04 -3.11288548245e-03  1.36051934229e-03 -1.03551434844e-03 -3.72632595390e-04  3.66830168041e-04  1.96758494316e-03  5.85373671913e-04  2.89764554329e-03  3.46075884397e-03 -1.33525259589e-03  1.07994051134e-03  3.15562425825e-03  1.10131798608e-03 -1.23924857782e-03 -5.32197459226e-04  1.16315656724e-03  2.34182769252e-03  1.61547350023e-03  3.71447357462e-03 -4.71650799556e-03  3.15999246837e-04 -3.37212300770e-03  1.11035151715e-03 -7.96548452463e-04  7.81572874780e-04 -3.99733589972e-03 -1.17362129976e-03  2.50052693338e-03  1.46202481717e-04  2.82054431754e-05 -3.03496439768e-03 -8.30914250054e-05  8.66833175080e-04  1.95244757950e-06  1.49190419800e-03  3.24751575038e-04  1.96735962913e-03 -3.51524852763e-03 -3.79467485293e-03  1.72215312989e-03 -1.07142450136e-03 -2.23456630723e-03  1.68955952147e-03 -1.81656901761e-03 -1.28349656804e-05 -9.95529448947e-04  3.60181018303e-03  9.36009378194e-04  2.20402926829e-03 -4.22778402385e-04 -3.04350940864e-04  6.64784216627e-04  4.97864976542e-04  1.40993955037e-03 -2.10565292411e-03  3.16516496624e-04  2.96914073084e-03  2.35188374234e-03 -3.14520033378e-03  2.53844287038e-03 -1.52904046497e-03 -2.85440249620e-04  5.62822973418e-04  1.04818332337e-03 -2.36742688003e-03 -2.68940640568e-03 -3.67601538291e-03 -2.40739102275e-04
-3.86868033673e-04  1.30824680729e-03 -2.65000849553e-03  3.09476339037e-03 -2.53378292198e-03  2.79757134433e-03  2.00667733217e-03 -1.55298245292e-03 -3.73747882911e-04  1.43962735174e-04 -9.92967484196e-04  2.17690885005e-03 -1.57101217315e-03 -3.79038863112e-03  1.03399304957e-01  3.34284465696e-03 -1.14268690691e-02  4.22050793587e-03 -2.55471987838e-03  1.53798228458e-03  4.28140645030e-03 -5.79045248660e-04 -1.09849772725e-03 -9.30831329569e-04 -2.13588727161e-03 -8.29828958529e-04  5.03614078676e-04 -3.02588166017e-04  2.54755777878e-03 -7.78351588001e-04 -4.48211634536e-03 -4.25022246262e-03  1.76613821105e-03  5.45016222089e-04  4.23512502283e-05  3.15090844745e-03 -4.29963640418e-03 -1.91442024141e-03 -3.89743570653e-03  2.92515262778e-03 -1.92244601759e-03 -8.73065378027e-04  7.10499260033e-05 -3.44846629121e-03  5.24140716714e-04 -1.96001417856e-04 -9.13825642497e-04 -7.18199561286e-04  2.13774932880e-03  2.48598954137e-03  4.33671854018e-03  2.18339911878e-03  9.05380643598e-04  8.26904904616e-04 -4.04741417954e-03  5.59877083099e-03  4.04881607326e-03 -3.53414924245e-03 -1.29591061688e-03  1.54819757371e-03 -2.95395021684e-03  9.71647372778e-05  3.11010397518e-04  1.02686990484e-03 -7.17134747452e-04  1.63227454634e-03  2.09358636520e-03 -1.08977934246e-03 -2.45346073328e-03  6.97439843510e-04 -2.23144188907e-03 -1.16913033050e-03 -1.22224403873e-03 -2.99019954069e-03  2.28878437900e-03 -1.42526561874e-03 -1.69469253338e-03 -3.14530054215e-03 -8.50173048683e-04  5.19599301241e-03  2.37223449816e-03  1.06897981932e-03 -2.01064924432e-03  2.80237575387e-04  1.69554913418e-03 -1.54199822824e-03  5.80336735759e-03  3.41022536875e-05  4.29430874775e-03  4.68135638830e-03  2.91697137861e-03  6.86168910584e-04 -4.55399639188e-03  5.75667702656e-03  5.35581303150e-04 -6.90551360597e-03  2.00339293504e-03  1.99753382871e-03  3.26509833026e-03  2.48470042600e-03 -1.06369753980e-03  1.69888673698e-03  7.01719379497e-04  3.69268060345e-04 -9.06400357483e-04 -1.54300721032e-03 -2.67425931639e-04 -1.47277837664e-03 -4.28545328214e-03  1.66149167452e-04  5.91787167129e-04  1.26575963823e-03  5.30238759167e-03  1.89668146333e-03 -6.10916534407e-04 -1.69848507252e-03  1.80521817091e-03  2.00569197202e-03  3.07830980350e-03 -9.02210444246e-04  8.88980369156e-04 -2.18459307394e-03 -9.91449926944e-05  8.03229633158e-04  1.74885317014e-03 -9.66531500758e-03 -2.86181987187e-03 -6.80202648585e-03
 4.81901857086e-03  5.55439048831e-04  1.55229205151e-03 -2.77829743784e-03  4.09666834183e-03 -3.59597627522e-03 -2.06083825447e-04 -2.29496855212e-03 -3.36648976609e-03 -3.90024736606e-03  2.62336978446e-03  2.26940975617e-03 -3.54973811005e-03 -1.92447497422e-02  3.34284465696e-03  8.07828826175e-02  5.42079926409e-03  2.36738005202e-03 -3.73124234807e-03  2.86522707758e-03  1.63318408518e-03  8.08471728753e-04 -2.07712544618e-04  1.71747803585e-03 -9.67266109551e-04 -6.17398100522e-04 -6.19682095999e-04 -1.42847445267e-03  3.04782045799e-04 -2.29607940067e-03  4.96822514881e-04  5.88997373559e-04 -4.44549415813e-03  3.21519122076e-03  5.22039440373e-04 -3.89263007401e-04  2.30156093613e-03 -3.81066778373e-03 -2.67061181886e-03 -4.07512829174e-05 -3.09869308561e-03 -1.88348610700e-03  3.59601786500e-04 -3.39187829490e-03 -2.93452865909e-04  4.26650897155e-03 -3.89234353363e-03 -1.14141055651e-03  2.52937691128e-03  1.20386661674e-03 -3.40393573788e-03 -5.89201315282e-03  1.75150601159e-03  9.79913757983e-04 -3.44387027439e-03  1.49835221312e-03 -1.54560070019e-03  3.46702907431e-03  3.57343688803e-03 -1.77184576520e-03  7.36361885585e-03  3.02487647261e-03  2.32495222462e-03 -2.82346262246e-04 -1.91841471864e-03 -2.30110329042e-03 -1.05676728162e-04 -3.21438696386e-03 -1.88524443118e-03 -2.21031516810e-03 -5.17719265892e-05 -3.23949219665e-03 -2.01397474816e-03  1.77800949430e-04  7.39889614296e-04  1.29131581869e-03 -2.50757590221e-03 -2.11506383621e-03 -2.53866845226e-03  2.50744173780e-03  2.64545632775e-03  6.65736756459e-04 -3.26574482587e-03  1.69788238042e-03 -3.52060635690e-03  3.55008386548e-03 -1.38834695186e-03 -3.27537621907e-03  3.35993737359e-03  2.45463976549e-03  3.25183821493e-03 -1.19328969904e-04 -6.84577631878e-04  5.80194258189e-04 -3.77381501879e-03 -8.63076872374e-04  5.71065956133e-04  3.13105044898e-03  2.45050727591e-03  1.01889316597e-03 -1.66568307531e-03  1.29717960441e-03 -2.00112682177e-03  3.60050719608e-03  4.87545038351e-03  2.62216414050e-03 -7.13965310873e-03 -1.96819713115e-03  4.57561444567e-04  2.53651025965e-03 -5.68788236412e-04  2.32993236868e-03 -7.39707336537e-04 -9.93092494621e-04  1.61462614769e-03  1.56617748219e-04 -1.32025138473e-04 -5.55715448764e-04  4.42515902231e-03 -1.05369194420e-03  7.75778433541e-04 -9.44532810751e-04 -2.45457965894e-04 -1.78841578580e-03  2.95768987204e-03  2.27930616653e-03  7.04021102669e-03  5.34101683004e-04
-1.11329213416e-04  2.79869927998e-03  1.41659615131e-03 -1.52948211701e-03  1.11938774324e-03  9.73160327016e-04 -1.72640607725e-03  1.37044661114e-03  1.13318673213e-03  1.82402484415e-03  1.65781065879e-03 -1.78203117869e-03 -6.26976762451e-04  1.06772711389e-03 -1.14268690691e-02  5.42079926409e-03  1.00361264798e-01 -1.97804102346e-03 -5.23918247792e-03  2.76497658422e-04  2.65511448690e-03 -2.88383544991e-04  6.75784364974e-04 -2.74084782580e-03 -1.02725026462e-03  1.51724159532e-03 -1.30480211358e-03  4.00977186601e-03 -2.66848855629e-03 -2.33400999153e-03  1.02126385189e-03  4.37994846325e-03  2.63320447922e-03  2.00282092594e-04 -3.02668688585e-03 -1.05606276295e-03  4.05691639553e-03  9.06208986741e-04  5.40180768032e-04  4.20209874202e-03  3.45758191187e-04 -1.66310205055e-03  3.47018562425e-03  7.66449630251e-03 -8.09049686717e-04  2.60740456444e-03  5.17974289117e-04  4.73775280457e-06  1.73418146864e-04  6.00548677146e-03 -5.20648636192e-04  8.06637995992e-04  1.28008346703e-04 -2.03812412368e-03 -1.06178725748e-03  2.01920803286e-03 -3.20972542845e-03  3.34948353670e-03 -7.71120185284e-04  2.27824884855e-03  9.07366381179e-04  2.69784146960e-04 -4.42410812493e-04 -1.01355633112e-04  1.16560434112e-03 -4.80588780672e-03 -2.83046189545e-03 -3.92355931561e-03 -6.37993016116e-04  1.14621070665e-04 -4.95414504332e-04  1.75474592754e-03  3.49960032209e-03 -2.78419794408e-03  4.14847567963e-03  1.01107689213e-03  4.14868052390e-04 -3.41048842001e-04 -2.10976486629e-03 -1.60427931117e-03 -1.52392564514e-03 -7.38231698751e-04 -2.06431622835e-04  2.29075498727e-03 -9.17727873226e-04 -8.61056829713e-04 -5.73068813661e-03 -1.34949338865e-03  2.10658951587e-03 -2.77856555919e-03 -8.35687934849e-03  4.09921271320e-03 -4.03533125724e-03 -5.17581970845e-03  1.28010464165e-03  2.34643477964e-04  8.43425323939e-04 -6.86790136292e-04  2.56905231635e-03 -8.80163679647e-04 -1.29655816740e-03 -3.95842909632e-03  5.64142979414e-04 -1.28843092259e-03 -9.68170495445e-04 -2.66749407751e-04  2.08591113880e-03  1.84849378857e-03 -2.78799118926e-03 -1.46724731187e-03  1.33159716599e-04  3.92742353595e-03 -3.68920738721e-03 -1.44890422221e-03  1.02469347985e-04  2.38439978440e-03  3.01461748131e-03 -3.48721877351e-04 -1.26639656097e-03  1.20676098540e-05  1.95408667499e-03 -2.74472904420e-03  9.60064256476e-04 -4.28229483893e-03 -2.89315759875e-03  2.86574075634e-03  3.22151031465e-04  8.13206240947e-03
-7.17313362708e-04 -3.23181737542e-05 -4.41582974015e-03  1.05826074943e-03 -2.63717506367e-03  4.61679108300e-03 -1.76232795597e-03  8.27704753759e-04  1.24216231000e-03  2.93397283243e-03 -7.24998097174e-03 -1.49729753316e-03 -4.90141577601e-03 -4.36480760527e-03  4.22050793587e-03  2.36738005202e-03 -1.97804102346e-03  9.57619976294e-02 -1.87610567042e-02 -4.67800772476e-03  5.03463739043e-03  9.31267689075e-04 -5.06415026908e-04  4.42356378903e-03  1.66866418391e-03 -5.22724892072e-05 -3.71903769807e-03 -1.05100772072e-04  5.42848979560e-04 -3.73097080696e-03 -4.05141234977e-03 -2.36498009002e-03 -1.79501366283e-03  2.98551311153e-03  2.06735852629e-04  2.70672703914e-03  2.29245378605e-04 -3.43089799558e-04  4.11355537473e-03 -2.46968958695e-03  1.06723508232e-03 -1.89222822875e-03  1.48256642251e-04 -2.72804377595e-03  9.29370192497e-04 -3.76703567492e-04 -2.76455843556e-03  9.34903298830e-04  7.88725606909e-04  3.91362255997e-03  3.12367646508e-03 -2.09283758173e-03 -4.41798484506e-03  2.77065594476e-03 -1.22949457452e-03 -1.84787318831e-03 -7.66036420141e-04 -6.71291151873e-03 -1.37281110569e-03 -1.49289946128e-03  7.71974556580e-03  1.68840635267e-03  1.12729184215e-03  5.88395169058e-04  5.34104449505e-04  2.13825632158e-03  3.70365306850e-03  7.41534229324e-03  3.83772252537e-04  4.44392694203e-03  3.88841855273e-03  3.57079182227e-03  3.65457801630e-03  3.91860446732e-03  7.52427385940e-04 -3.90483050871e-03  6.24549149976e-04 -6.41578542913e-04  1.22826280451e-03  1.85538808457e-03 -1.24126095053e-03 -2.45884669910e-04 -1.03435220888e-03  3.66486501673e-03 -5.20731419075e-04  4.33742367608e-03 -1.71832167540e-03  2.41381152834e-03  2.89585893502e-03  4.33701093552e-03  5.24811016138e-04 -1.39851909235e-03  1.87624997360e-03  2.40953701776e-03 -2.47514412424e-03  2.85319211153e-03 -1.15620367957e-03  2.21064544503e-03 -1.03270203021e-03  5.42208369499e-04 -2.15862745721e-03 -3.66862797275e-03  2.64838889648e-03  5.12059551901e-04  4.04650572898e-03 -1.96131065388e-04 -1.47138854587e-03 -4.30776287768e-03 -1.28342133782e-03  8.72137614594e-04  3.76454689262e-03 -4.87238049977e-03 -1.05762811518e-03 -1.96499568167e-03 -2.33829159818e-03 -7.75588678616e-03 -4.09082846318e-03  1.81494547857e-03  4.18090935189e-05  2.66988221321e-03 -1.38591213654e-03 -1.59899007947e-03 -1.83518063201e-03  3.38480345955e-03  1.18942898718e-04  3.19693055094e-04 -7.10254733760e-04  1.79988074408e-04
 1.06799232853e-04  2.87164680832e-03  2.95097446746e-03  4.75261831917e-05  4.34790844040e-04 -2.09912391167e-03 -1.60518161622e-04 -2.57786776556e-03 -1.41719150487e-04 -3.39747273160e-04 -7.34024289316e-04  1.82990271699e-03  2.37444903009e-03  1.38310140873e-03 -2.55471987838e-03 -3.73124234807e-03 -5.23918247792e-03 -1.87610567042e-02  6.85378533849e-02 -6.84989284260e-03 -1.38351991253e-02  4.01958734829e-03 -2.87050649975e-06  5.32911334402e-03  3.62606095494e-04 -2.22150435989e-03 -3.65155611229e-04 -3.37856387518e-03  1.91314802412e-03  2.44782455982e-03  2.92335529521e-04  2.73939664828e-03 -1.25722173334e-03 -1.00017975166e-03 -1.44109155443e-03  1.18108479259e-04 -1.76192743936e-03 -2.94999782075e-04  1.02932385864e-04  3.10659940062e-03  1.43153247173e-03  1.46195553315e-03  6.13625528312e-04 -9.80391804087e-04  1.07223225297e-03 -6.76920067377e-04  3.42198004235e-03  1.58590889115e-03  1.80487385320e-03 -6.05104522954e-03 -1.27679073288e-03  8.94653982798e-04  2.10930507827e-03 -2.63739489858e-03 -2.61463649778e-04  3.68554021433e-04 -6.69581176623e-04  4.55407140068e-03  6.25464105324e-04  1.32559298167e-04 -2.51863875472e-03 -3.29186010878e-03 -1.79422651726e-03 -7.32379531731e-05  1.37928593152e-03 -9.45813599787e-04 -2.30489021634e-03 -3.72058230646e-03 -7.85984621602e-04 -1.22026147340e-03  7.47823354985e-04  1.49014094697e-04 -3.75410746062e-04 -1.58490398504e-04  1.75171884834e-03 -1.06076109826e-03 -9.84637023385e-04 -8.96707222307e-04  1.29789468928e-03  1.82120879840e-03  8.26977795993e-04  8.89850783627e-04  6.55541802273e-04 -2.98834425104e-03 -5.72938324718e-04 -4.30047779667e-03  1.01522018832e-03 -1.60667887986e-03 -2.36702923874e-03 -2.41433753978e-03  2.91046243245e-03 -3.60987181140e-04 -2.87682034526e-03 -1.67067690542e-03  1.12757806379e-03 -1.82003274914e-03 -9.74266969292e-04 -1.80994716450e-03 -2.01021268201e-03  2.74734047564e-03  3.37347654308e-04  3.74826614578e-03  4.31829189400e-03  1.95292761922e-06 -3.24406904384e-03  1.96620098790e-03 -1.03994573349e-03  1.26486236704e-03 -6.75786526447e-04 -9.57710213636e-04 -1.11587200601e-03  1.24614560994e-03  2.36647503681e-04 -4.89238360024e-04 -1.97397780726e-04  4.44992404317e-03  1.98842173946e-04 -8.54112653821e-04  2.06270492034e-05 -9.75137465858e-04 -3.03065304319e-03  3.28826810896e-03  2.50878622897e-03 -1.01686815361e-03  2.10526235642e-03 -2.95024609154e-04  4.76146972749e-03 -5.35209466943e-04
 1.60684199705e-03 -2.98324401878e-03 -1.01654748501e-03 -4.42340016723e-03 -9.20160017885e-04  2.75623024647e-03  1.72007979992e-03 -1.36193231808e-03 -1.09355553321e-03 -2.04254653813e-05  1.60461963722e-03  1.54695687792e-03  5.79522487094e-04  2.24185093031e-03  1.53798228458e-03  2.86522707758e-03  2.76497658422e-04 -4.67800772476e-03 -6.84989284260e-03  7.76923784291e-02  1.10772780056e-02  4.88349007089e-03 -9.86791513300e-04 -4.56670539575e-03 -5.62080508894e-04  1.08469511036e-03 -5.29839781503e-04  1.60075111473e-04  4.75015489799e-05 -9.19736023512e-04  1.58177012193e-03 -6.26882941512e-04 -2.95770306224e-03  4.66253346549e-04  4.28886234872e-05  5.39795442558e-04  2.18814095802e-03  2.14613899845e-03 -2.45777240225e-03  1.16305894314e-03  3.71169091782e-03  2.62780715780e-04 -1.83421795810e-03  1.49402075990e-03 -2.86239049253e-04  3.45646478653e-03 -6.30895709546e-04 -9.27526343900e-04 -6.54164038115e-04  1.13519170607e-03 -4.18705524422e-04 -1.19313747466e-03 -1.65726622686e-03  4.41952508617e-03 -4.72368977027e-03 -3.87069170491e-04 -2.66481064512e-03  5.58924213554e-03 -5.09696374988e-03 -2.12372906256e-03 -1.64835324051e-03  2.46535176424e-03  9.62481680309e-04 -2.88106466807e-03 -2.51735921982e-03 -4.88952534553e-04 -7.88628046455e-04 -9.14597331030e-04  3.42932141276e-03 -7.82769767388e-04  1.51559296692e-03  1.02813946421e-03 -1.44455560150e-03  1.77105881976e-04 -8.43188280211e-04  3.61460507321e-03 -1.99602160598e-04  1.60545820500e-05  3.11477001005e-04 -3.56266962343e-03  5.00418431629e-04 -7.66889156539e-04  3.94657941599e-04  1.53604759707e-03  1.15022614552e-03 -3.60274729313e-04 -1.33455815484e-03 -5.09412567506e-04  2.93772636849e-05  1.52591294156e-04  3.10197925028e-03 -1.25009262008e-03 -2.35478564384e-04 -2.83072972566e-04 -2.46220545475e-03 -2.34167349632e-03 -1.14968938357e-03  1.84203506528e-03  5.50154921142e-03 -2.63948006112e-03 -6.70296707207e-04  1.53024273951e-03 -1.63273747528e-03  1.67543076594e-03  4.49965109211e-03 -2.23056467035e-04 -1.16089816757e-03 -2.41163632514e-03  2.31430822929e-03 -2.96095161615e-03  3.29987951233e-03 -2.62171805424e-04  1.71105037449e-03  3.87176921547e-04  3.21451969239e-04 -1.07780316026e-03  1.29318392200e-04  7.91882185130e-04 -3.35524273182e-03 -5.56530537021e-04  1.67698564662e-03 -2.99833727905e-03  2.24687060842e-03  1.14899435305e-03  1.52985396865e-03  4.12272689209e-04 -1.61203180712e-04 -1.92913697732e-03
 5.05686085765e-03 -5.65638099500e-03 -3.40673661107e-03 -4.07849814663e-03  5.32940587154e-04  2.83608359357e-03  1.74464104378e-03  4.66326493895e-03  2.32065110873e-03 -1.17091570594e-03 -5.52899497632e-04 -5.69998687265e-04 -1.94163656178e-03 -2.07983261106e-03  4.28140645030e-03  1.63318408518e-03  2.65511448690e-03  5.03463739043e-03 -1.38351991253e-02  1.10772780056e-02  8.70933922101e-02  6.55005495896e-04 -9.35787375249e-04 -8.63283972111e-03 -2.38576808686e-03  4.69608815222e-03 -2.56658081037e-03 -9.33414139810e-04 -1.17852946409e-03  2.84170939562e-04 -5.80794512769e-04 -1.59159349915e-03  1.13689768337e-03  1.20383270415e-03  7.33616249274e-04  7.12875761969e-04 -1.22191702534e-03  2.57495150264e-03  2.76210882521e-03 -2.02844165061e-03  7.01004925513e-04  1.94519457072e-03 -2.28358204919e-03  5.87232241462e-04  3.72035080844e-03  1.14760597518e-03 -1.77033595968e-03 -2.37407147054e-03 -8.37522464837e-04  2.86597320691e-03 -2.57811057089e-03  4.54019644810e-03 -1.78397383103e-03  5.88705119762e-03 -1.40455805921e-04  5.12633224093e-04 -4.24720246741e-04 -3.50493468076e-04 -2.07172387746e-03  3.05908360531e-03  3.40662758966e-03  1.86583147394e-03  6.72051277655e-05  2.27277536667e-04 -2.65898328225e-03  5.22964043921e-05 -3.27572753215e-03  1.43239257799e-03  3.38326398896e-05 -8.08150596213e-04  2.79273181443e-04 -1.24644073830e-03  3.30627908497e-04 -7.74964600195e-04 -2.63958748031e-03  4.69842961931e-03  2.00396341516e-03 -5.57381422180e-04  7.17322901888e-04 -2.22288139120e-03  2.60616379407e-03 -1.03092466315e-03  1.93170158187e-03  8.52676207509e-04  1.45748520863e-03  5.30815607748e-04  1.16428578607e-03  1.50199017932e-03  1.08863602001e-03  4.01889047306e-04  5.49735865586e-04 -2.30906910506e-03 -1.94574806303e-04  1.84717375504e-03 -9.75167600941e-04  4.82060587113e-04  2.43611501746e-04 -3.99952772966e-04 -6.84415042267e-04 -3.00054396508e-03  8.48199681477e-04  1.69629594159e-03 -1.36880061105e-03  1.20736113354e-03  3.31551398712e-03  1.36624937281e-03  6.95478070828e-04 -1.68118389882e-03  3.00440448890e-03  1.59099804105e-04  3.36193376346e-03 -2.87119076508e-03 -1.22114335306e-03 -9.72072365758e-04 -4.79014180876e-04 -4.78802758405e-03  4.52544085444e-04  2.20671184465e-03  1.92674436264e-03 -2.71122965291e-03  4.35607411128e-03 -2.25515365732e-03 -3.32348906983e-03 -1.71805200454e-03  1.34226785449e-03 -1.11539666129e-03 -4.23543066485e-03 -1.85872692425e-03
-7.12814825006e-04 -6.11815179113e-04 -8.59255707821e-04 -8.31504390502e-04 -8.74677165410e-04  1.76155887037e-03 -1.85871510284e-03  2.36337974548e-03  3.42393606536e-03  6.84401762383e-04 -8.65789824386e-04 -6.69450897584e-04 -8.22037789933e-04  2.33408963582e-03 -5.79045248660e-04  8.08471728753e-04 -2.88383544991e-04  9.31267689075e-04  4.01958734829e-03  4.88349007089e-03  6.55005495896e-04  8.94146327678e-02 -9.11954645686e-03 -2.69813307492e-03 -3.86893206817e-03 -4.01733079144e-04 -4.77955876594e-03 -1.85643856079e-03  1.01694913944e-03  3.02601039818e-03 -2.36233789743e-03 -5.28792588005e-04 -3.33031376109e-03  6.26180577283e-04 -1.50090847763e-03 -1.18930683092e-03  2.35430601221e-03 -2.15381199100e-03 -4.18660907654e-03 -1.61904794792e-03  3.64323432327e-04 -2.49201663948e-03  1.22091318497e-03 -1.51709935265e-04 -1.35190326766e-04 -2.99758737726e-04  9.73018960949e-04  1.13767644316e-03  3.63786387142e-05 -1.33305169847e-03  8.64489827993e-05  1.54649189257e-03  1.57488426036e-03  4.22805389036e-03 -7.69244883856e-04  1.59206806336e-03  1.86376377636e-03  3.70149698218e-04 -2.82322907054e-03 -3.27184090259e-03 -4.68051907042e-03 -1.97667952863e-03 -1.76975519530e-03  2.14097572560e-03  5.35645561370e-03  1.75478538693e-04 -1.34967479495e-03 -1.47600098296e-03 -1.44091022117e-03  1.71217727053e-04  3.94633187913e-03 -3.18441885656e-04 -4.02591830915e-03  1.46944880128e-03 -8.91672693512e-04  1.53360926925e-03 -7.51666461800e-04 -6.42383787871e-04  3.04801741392e-03  1.84008894024e-03  2.03558357148e-03  2.81865032514e-03  1.46957430673e-03  2.01971839273e-03 -3.10282574273e-03 -1.04027246117e-03  8.43793559199e-04 -7.03989429591e-04  6.45113743074e-04  2.74011963267e-04 -3.58310508436e-03  2.93100050186e-05 -2.02213280774e-03  1.50135329717e-03  4.69251004584e-03  7.99688677420e-04 -1.08016722234e-03  1.56459851451e-03 -1.21879236712e-04  7.18761260928e-05  7.17219852587e-04  3.35964936539e-03  2.37519533418e-03  5.62546018212e-05  2.04874704662e-03  2.76925341652e-03 -3.89656273744e-03 -7.96478645532e-06  4.86487671867e-03  3.95088621532e-04  5.15071530579e-03  1.01512437411e-03 -2.08592340871e-03  1.85501518580e-04 -1.41832049774e-03 -1.40482382915e-03 -1.13057970901e-03  3.27648052722e-03  2.76392281078e-03 -1.85080387103e-03  3.57709547729e-04 -8.03555445296e-04  9.69627562937e-05 -4.57701985324e-04 -1.49202652574e-03  4.82639651461e-04  1.79027798323e-03  2.34203407594e-04
 1.71600456195e-03 -2.84254184298e-03 -1.11845730742e-03 -1.38444115839e-03 -9.18458116744e-04  1.55377003684e-03  9.62599606877e-04  6.99841565740e-04 -2.90155488300e-03 -1.25834968538e-03  9.80439083349e-04 -1.14908932051e-04  1.36734436954e-03  9.28045528076e-04 -1.09849772725e-03 -2.07712544618e-04  6.75784364974e-04 -5.06415026908e-04 -2.87050649975e-06 -9.86791513300e-04 -9.35787375249e-04 -9.11954645686e-03  8.07468421513e-02 -3.35471800491e-03  2.87283682472e-04  2.84024536039e-03  3.78945966431e-03 -2.65621631590e-03  1.07156885297e-03 -1.55059747260e-03 -1.07190810315e-04  2.86274858282e-03  5.89787350551e-04  1.66855540780e-05  2.78198595862e-04  1.78442583753e-03  6.84150858862e-04 -5.84955092217e-04  9.82850372681e-04 -1.67970606006e-04 -1.11674145033e-03 -1.53254116046e-03  2.58147832236e-03  6.56905058731e-04  3.60148162301e-03 -6.42961643758e-04  1.21392079222e-04  4.10381428388e-04  8.15563973675e-04  1.53243688884e-03  1.40092824713e-03 -2.18620401153e-03 -1.40608081994e-04 -7.05784287863e-03 -1.51321516093e-03 -2.16872638479e-03 -9.49363414317e-04 -1.02668127550e-03 -3.68762598441e-03  2.91204239308e-03  3.67811557028e-03 -1.00870844165e-03  1.97973199876e-03 -1.07697689004e-03  6.43895022809e-04 -4.27572788356e-04  1.89073224333e-03  3.22383579143e-03  2.37388449417e-03 -1.42342500814e-03  3.91613892001e-04  2.19481980601e-03  1.31394922759e-03 -2.70433891360e-03  1.77718956686e-03 -2.99478792273e-03 -6.98925394747e-04  1.04488670831e-03 -1.86402626969e-03 -6.88113675739e-04  3.18606915280e-04  7.43907003709e-05 -2.04347166303e-03 -8.60578766260e-04 -6.30524888825e-04 -3.30795534088e-04 -1.04968822830e-04  1.87932226405e-03 -3.79240950550e-04 -2.06054877222e-03 -3.82978004562e-03  2.24997827549e-03 -9.75702235446e-04 -9.21682921722e-04 -1.55574359510e-03  1.20008380910e-03 -1.11489035222e-03  5.95802433612e-04 -1.44192516555e-03 -9.75948906102e-04  1.67032121354e-03 -1.68736125272e-03 -4.51218463424e-03  1.43409163795e-03 -1.79936904733e-03 -1.51120232333e-03 -7.08332205156e-04 -2.60696076104e-03 -2.65214833183e-03 -1.62611465766e-03  6.52708867871e-04  5.13735877217e-04  1.77391549912e-03  2.94179666196e-03 -7.88275604895e-04  8.44670826121e-04  2.47984812962e-03  2.63920072371e-03 -7.89696498214e-04  2.19116508731e-03  1.04162411284e-03  1.58801306309e-04  1.64706249602e-03 -8.19834822519e-04 -1.57924881911e-04 -3.90595797736e-03  1.71823876809e-03  7.29392309300e-04
-1.92124286025e-03  4.46597086831e-03  2.93334355214e-04 -2.08988417001e-03  2.05202680251e-03 -3.05785461258e-03  8.61931560198e-06  2.19798805121e-03 -1.34676499437e-03 -2.43875743877e-03 -5.66625802333e-05 -1.96327742817e-03  5.61341135421e-04 -1.16364731982e-03 -9.30831329569e-04  1.71747803585e-03 -2.74084782580e-03  4.42356378903e-03  5.32911334402e-03 -4.56670539575e-03 -8.63283972111e-03 -2.69813307492e-03 -3.35471800491e-03  8.47957883945e-02  7.11070483283e-03 -1.84978772683e-02 -1.23110278601e-02  2.70015074754e-04  2.16044543408e-03  3.96745994049e-04 -4.05993468174e-04  7.77153324538e-05 -6.12644721181e-04 -1.40749386238e-03 -9.69765625137e-04 -6.62642245969e-04 -5.35630402512e-03  3.51778302878e-03  7.07469214423e-04  1.28403928431e-03  4.88828549839e-03  1.03300700422e-03  4.10416752593e-03 -2.57843698699e-03  1.89100898520e-03  5.66117278384e-04 -5.08464482463e-04  5.91561189101e-04 -7.15881699129e-04 -8.41709417218e-04 -4.74187289757e-03 -3.09772861558e-03 -8.85501576624e-05 -3.07016152439e-04 -2.47856885849e-03 -2.22270128143e-03 -1.34117871566e-03  9.41088964150e-04  4.71499616098e-03 -3.71602465630e-03  3.41667846894e-03 -1.64869538272e-03 -1.37746958623e-03 -6.45505347288e-04  3.00271899438e-03 -5.28224560728e-04  1.29997940114e-03 -3.01923987802e-03 -1.00346764903e-03 -1.83814006613e-03 -4.80976565938e-03 -1.05413358740e-03 -8.93646074204e-04  1.47789885268e-03  7.54956354937e-04  8.96538215929e-04  1.45607482914e-03 -5.19321122911e-04  1.69056682880e-03  2.60503577952e-03  4.30903952135e-04  2.94646236242e-03 -8.23307899209e-04  6.69711401848e-04 -8.97454407155e-04 -3.21007087405e-04 -1.78262341123e-03 -4.72239538004e-03 -4.55936594831e-03 -2.03854210685e-03 -3.53581069373e-03  4.07380717504e-03  4.18251287068e-04 -6.08092942273e-04  1.42046731811e-03 -5.03983925410e-04  1.07769058600e-04 -4.18845912655e-03 -1.77204806266e-03  3.27137392069e-03 -4.12356374212e-04 -1.11460691312e-03 -9.57789899689e-04  2.45925317220e-04 -1.00566850654e-05 -8.08629460702e-04 -8.89878347191e-04  1.52381798904e-03  2.77012344830e-03 -3.35955307575e-03  1.25096250097e-03 -1.53607537385e-03 -1.44256664549e-03 -1.21881887208e-03 -1.04532323468e-03  2.90415096167e-04  4.68550033841e-04 -1.87982603915e-03 -3.64109079972e-04 -2.86488758459e-03 -2.75094797295e-05  8.01276885371e-04 -1.58795875035e-03  1.48904352001e-03  2.53669499955e-03 -2.03939431117e-03 -1.73082635026e-03 -8.53448349597e-04
-2.91068813988e-03 -2.82658427772e-03  2.63888049895e-03 -1.28615940051e-03  8.50454610565e-04 -1.10448150512e-03  7.45176173168e-04 -3.40923406394e-03 -4.70257937549e-03 -3.87527810250e-04  3.53453241206e-05 -2.93624477427e-03 -2.23029198628e-03  1.32548155146e-03 -2.13588727161e-03 -9.67266109551e-04 -1.02725026462e-03  1.66866418391e-03  3.62606095494e-04 -5.62080508894e-04 -2.38576808686e-03 -3.86893206817e-03  2.87283682472e-04  7.11070483283e-03  8.51887261426e-02  1.75178791896e-02 -4.52638260595e-03 -1.89045293504e-03  9.01449823654e-04 -1.54890338463e-03  3.35405750541e-04  1.30603641235e-03  2.25254316737e-03  1.30545692086e-03  2.33414001900e-03  2.93699528305e-03 -9.10396965283e-04 -2.86477462474e-04 -9.23148151632e-04 -8.88001060335e-04  1.31957779831e-03 -7.65968668068e-04 -1.17507988135e-03 -4.86533492528e-03  1.78575673821e-03 -1.98855143105e-03  3.78370573284e-03  5.16416388924e-04  6.83316166627e-04 -5.32274297356e-04  3.97405020040e-04 -2.09652622534e-03 -1.14706527220e-03  3.07155754390e-03 -1.32869726089e-03 -3.83765930929e-04 -7.03381619954e-04 -1.30623105338e-03 -1.46429263978e-03 -5.11035859643e-04  3.01508337345e-03 -3.96466572702e-04  8.12667215411e-04 -5.27378197802e-04  2.10378649565e-03  3.82875232206e-03 -3.91185032769e-04  9.01742919859e-06 -6.08999376568e-04 -2.59950752944e-03  1.09112961652e-03  7.14761700781e-05 -3.76896211534e-03  1.55003520027e-03 -1.17299985143e-03 -2.89102623538e-04 -5.11220540065e-04 -7.28815646113e-04  3.38912081854e-03 -2.64677313023e-03  6.87640201457e-03  3.77508571628e-03  4.59925020179e-03 -1.78704788608e-03 -8.81894548961e-04  1.38753754423e-04  2.96321820977e-03 -1.76065059315e-03 -5.40141247537e-04  2.49281730364e-04  4.19323757718e-04  3.59883491185e-03  7.05206234102e-04  4.63129850091e-04  5.41510896540e-03 -9.32210289638e-03 -2.36028908931e-03 -4.23165577698e-03  1.32369310353e-03 -1.52533433120e-03  2.26548344834e-03  4.91140026064e-03  2.18655805125e-03 -1.24988156424e-03  9.92397664926e-04  1.99821907398e-03 -3.32072798490e-03  3.46404083916e-03  5.00257412008e-06 -3.69950330364e-04 -1.12189366661e-03 -4.43478446593e-04  1.41679264521e-03 -2.61696170118e-03  5.87389664959e-04 -3.13452533669e-03 -1.99033799532e-03 -2.50299449883e-03 -1.94978178776e-03  2.12505279879e-03 -3.85094040158e-04  3.33187823140e-03  3.70677856608e-03 -3.45664016500e-03  3.26423370618e-03  2.19583062637e-03  5.64148440144e-04  1.91716296908e-03
 1.18601846289e-03 -4.19959648465e-03  1.98992822702e-03 -1.43879896396e-04 -3.02155990772e-03  7.00866319666e-04 -8.32612539770e-04 -5.26820745358e-03  2.72460055298e-03  3.48462238930e-04 -3.66788446249e-04  5.55381459952e-04 -4.37099243958e-03  7.89700271408e-05 -8.29828958529e-04 -6.17398100522e-04  1.51724159532e-03 -5.22724892072e-05 -2.22150435989e-03  1.08469511036e-03  4.69608815222e-03 -4.01733079144e-04  2.84024536039e-03 -1.84978772683e-02  1.75178791896e-02  7.43013584017e-02 -9.72719345258e-03 -5.20174579818e-03 -8.34073940704e-05 -1.14891729431e-03  4.47333930815e-04  4.63326866542e-03 -1.59131259769e-03  2.02460507399e-03 -1.01911993722e-03 -1.81556768470e-05  5.09753575224e-03 -2.67754970634e-03 -2.74502137863e-03 -5.92524749619e-04 -1.37362796715e-03 -2.79236981316e-04 -4.30473464480e-03  1.82030848101e-03  1.01068466593e-04 -2.11920053267e-03  3.86889983840e-03  9.18703185213e-04  5.79560127145e-04  3.34765990441e-04  2.71339123364e-03  1.36867989012e-03  7.82262170097e-04  2.34033094085e-04 -2.35237368788e-03  3.48802471427e-03  1.60079897426e-03  5.42591480323e-04 -4.59373336103e-03  2.60665933132e-03  4.86821131555e-05 -7.47652227854e-04 -6.60308154320e-04  2.22669552964e-03 -7.71552051838e-04  1.62131832874e-03 -2.97494080940e-03  4.73849542858e-03  3.96886044482e-03  3.13359342276e-04  2.99413124965e-03 -6.11745187485e-04 -1.74075493852e-03  2.20099874149e-03  1.50080349109e-04  5.21492431863e-04 -8.30407616086e-04 -7.64550965151e-04  2.28236265674e-03 -2.21436735006e-03  4.70659499187e-03 -1.49231629113e-03  3.23771608064e-03 -6.72099392745e-04  1.80036329259e-03 -1.77308051970e-03  5.80540230976e-04  1.04652139468e-03  1.49766302803e-03 -1.64010408773e-03  3.16752747076e-03  2.76392025538e-03  5.01264021095e-04  5.02563455487e-04  2.30950853076e-03  6.95103847073e-04 -2.82935584750e-03 -1.20000688552e-03 -8.14854406425e-04 -3.91995196990e-03  3.97963537700e-04  3.87960049051e-04 -8.27744548960e-04 -2.42530848027e-04 -6.44148427506e-04 -6.75518005835e-05 -9.09767938715e-04  9.03001990623e-04  1.57747721341e-03  2.57588554683e-03 -4.49685235569e-03  3.62830444194e-03 -2.79830649647e-03  5.97901341772e-04  2.12228451047e-03  2.92402261200e-04  2.46242529737e-05 -9.14441422939e-05  1.83670615657e-03  2.08606656217e-03 -2.37822458344e-03  9.01329043108e-05  2.96097622799e-03 -1.02959846246e-03  5.43062203871e-04  3.16384835148e-03  1.27134746936e-03  1.87876102508e-03
 1.10326197193e-03 -3.76027299980e-03 -1.22314728049e-03  4.84644829234e-04  1.32804498819e-03 -1.37268217394e-03  3.31351383715e-03  1.81863177310e-03 -2.27023381713e-03 -1.64763378201e-03  2.22172870048e-03 -7.58597562153e-04  1.55474759700e-03  1.42888456214e-03  5.03614078676e-04 -6.19682095999e-04 -1.30480211358e-03 -3.71903769807e-03 -3.65155611229e-04 -5.29839781503e-04 -2.56658081037e-03 -4.77955876594e-03  3.78945966431e-03 -1.23110278601e-02 -4.52638260595e-03 -9.72719345258e-03  8.10576630571e-02 -3.91543759345e-03 -7.32900923223e-03 -3.03036102613e-03  6.01034560907e-03 -1.01606482527e-03  5.70949521511e-03 -3.71910683496e-03  2.97909380917e-04  1.83638879740e-03 -2.77545795783e-03  2.81715951807e-03  1.50261312225e-03  3.43790432550e-04 -4.90058114783e-04 -3.57176815542e-03  4.80434136290e-03 -1.98862008053e-03 -7.60741991532e-04  3.10378989344e-04 -4.03369552209e-04 -9.28549555355e-04  2.29862725912e-03 -1.31050241971e-04  2.12053550303e-03 -4.03227437231e-03 -2.19821108231e-03 -2.51940626413e-03 -5.54082845957e-04  1.56943157176e-03  1.70971488141e-03 -2.42837093741e-03 -2.69328498634e-03 -1.70713652311e-04 -2.66263827989e-03  2.09047306614e-03  1.17423750534e-03 -1.73500581378e-03 -1.70645977806e-03 -4.99538936377e-04  2.78951226727e-03 -8.15241878835e-04 -3.84417177888e-03 -2.23251583444e-03 -2.64429081450e-03  2.36299948980e-03 -1.92443569793e-03 -2.31471367194e-03  3.55129588541e-03 -2.80571712783e-03 -8.57435816708e-04 -1.36766349801e-03 -3.25870695894e-03  3.76356767754e-03 -3.08005939481e-03  4.32496674833e-04 -1.14857847113e-03  5.78173279787e-05 -3.16906775077e-03  5.83089187460e-04 -1.68720642284e-03  2.44509824812e-03 -7.75802156314e-04 -1.27079017845e-04 -3.42088823984e-03 -1.54653536652e-03 -1.40067585685e-03 -2.68322433736e-03 -2.56614462419e-03  4.86382578689e-04 -1.13186754185e-03  1.39610040382e-03  9.84648493985e-04  1.68959992689e-03 -1.55332428973e-03  1.55536908143e-03 -1.64764766955e-03  8.34205972885e-05 -2.17882759248e-03 -1.17415748973e-03  1.72684345543e-03 -5.90291814549e-04 -8.75137402046e-03 -1.70786842072e-03  2.06300964551e-03 -1.17950430085e-03  2.55521166415e-03 -6.08154097403e-04  1.69021423113e-03  4.66009311278e-04 -5.22608712218e-04  2.48102813275e-03 -7.70842511186e-04  1.85209535290e-05 -1.84385085045e-04  2.80674221507e-03 -4.78866894364e-04  2.74805580952e-04 -2.59108615769e-03 -2.29046471111e-04 -1.40996991107e-03 -1.44651111636e-03
-4.42611782678e-03  3.03348575552e-03 -3.61308389279e-03  4.24864461698e-03 -1.08426280670e-04  9.87044030188e-04 -2.49202346743e-03  2.09329991250e-03  9.04516303526e-04 -6.47229991855e-04 -1.72920622519e-03  2.35947837638e-04 -1.50831389074e-03  3.28361954869e-04 -3.02588166017e-04 -1.42847445267e-03  4.00977186601e-03 -1.05100772072e-04 -3.37856387518e-03  1.60075111473e-04 -9.33414139810e-04 -1.85643856079e-03 -2.65621631590e-03  2.70015074754e-04 -1.89045293504e-03 -5.20174579818e-03 -3.91543759345e-03  1.00396848407e-01 -6.53416844196e-03 -7.39818806789e-03 -1.11041383800e-02 -3.61348167743e-03 -2.78269141831e-03 -3.24477095668e-03  1.87830977824e-03 -4.05390216932e-03  9.90219772224e-04  6.57605425946e-05 -2.47071783290e-04  3.52693455659e-03  8.69905658578e-04  4.28341242482e-04 -2.03463193011e-03  2.61934627637e-03  5.13548277115e-03 -2.53310317349e-03  1.42289006899e-03  1.01863186450e-03 -4.24274312127e-04  1.12641522749e-02 -4.58271608071e-04 -1.95041167946e-04 -1.09186766357e-03  4.56891222769e-04  2.06379490407e-03 -1.94665718456e-03 -1.50708385768e-03 -2.15214086584e-03  1.32981349006e-03  1.52679850301e-03  1.03750722886e-03 -1.83916594648e-04 -1.23594053924e-03 -9.13954453798e-04 -3.39534444803e-03 -2.11620046158e-03  1.04871406975e-03  9.00996071726e-04 -1.28227135972e-03  1.47997227221e-03 -4.77966003968e-03 -1.63574296614e-03 -9.56761111389e-04  1.81180632319e-03 -2.14486716837e-03  2.30768863099e-04 -1.48640816880e-03  1.57423978444e-03  1.17018577630e-03 -5.73449330415e-03 -8.95484939465e-04  1.19297434017e-03  2.73809804572e-03  1.25929091459e-03 -6.32664778375e-03  2.91073893655e-03 -1.05906745118e-03  3.23034951562e-03  2.22612150293e-03  1.74938132393e-03  2.26765177261e-03 -7.39651952447e-04  6.05007774117e-03  3.73041846116e-03  3.72552302338e-04  1.15507524121e-03  2.07948333208e-03 -1.61872050819e-03  1.67339289722e-03 -1.20291470679e-03  3.42766109619e-04  7.56300826985e-05  1.08397287733e-03 -3.09670878174e-03 -2.83253001511e-04 -3.03982935703e-03  1.32981173604e-03  1.63620413162e-03 -3.29537377107e-03  1.77627002075e-03  2.37810678346e-03 -1.49240256560e-04 -7.70551480388e-04  1.57044837616e-03 -4.04640939132e-04 -4.08747088281e-03 -7.93472813368e-04  2.02180837424e-03  1.27965543797e-03 -1.61265339645e-03  4.54854188085e-03 -3.41863567022e-03 -2.11665958710e-03 -3.01423738419e-03  1.98334675181e-03 -3.63613724844e-03 -2.00576865269e-04 -2.67629833164e-03
-2.44720994157e-03 -1.43631982336e-03 -2.58186009753e-04 -1.37176713095e-03 -8.73060444669e-04  1.01330526516e-03 -3.78124002767e-04 -3.61461952881e-03  2.17602197091e-03 -5.44468763858e-04 -1.65622968185e-03  3.52064628178e-04  8.78485440631e-04 -1.42851940822e-03  2.54755777878e-03  3.04782045799e-04 -2.66848855629e-03  5.42848979560e-04  1.91314802412e-03  4.75015489799e-05 -1.17852946409e-03  1.01694913944e-03  1.07156885297e-03  2.16044543408e-03  9.01449823654e-04 -8.34073940704e-05 -7.32900923223e-03 -6.53416844196e-03  5.50232059252e-02 -1.06353463010e-02 -1.19346525472e-02 -3.29074295309e-03 -2.47526292276e-03 -3.40252367516e-04  6.31816070202e-04  6.96851553754e-04  1.35461361198e-03 -2.32382040364e-04  9.70772123606e-04  1.37197697284e-03 -1.26914043889e-03 -3.54871886874e-04  3.12783938978e-04  8.71470756480e-04  2.18049507900e-03 -5.61017475384e-04  6.71367529012e-04  1.86154437820e-03 -1.26550622326e-03 -1.56390190614e-03  5.44434623088e-04  3.93797319882e-03 -7.98829346587e-04  6.98403068443e-04  8.01669344456e-04  5.61947682855e-04 -3.42108262646e-04 -7.92960485954e-04 -6.77201194167e-04 -1.14496188245e-04 -2.09972301489e-03  9.26498380045e-05  1.18526369086e-03  3.68921102300e-04  1.26282554207e-03  1.12531809270e-03 -1.38128234868e-03 -4.20393311833e-04  2.24579097115e-03  1.63947876814e-03  1.79022753384e-03  2.90431690859e-04  2.77475871945e-04 -4.13869229648e-04 -1.28472578875e-04  1.21340549487e-03  1.52676030981e-03 -2.31145384743e-04 -1.24669762504e-03  1.11200466422e-03  1.62563668686e-03 -1.20671439553e-03  1.07604987004e-04 -4.69112224073e-04  1.19157050274e-03  3.94704090334e-04 -9.43483258609e-04 -1.34281278751e-03  2.21480476634e-04  2.68483890942e-04  1.52278540846e-03  2.09736981492e-04  1.53370756057e-03 -1.87567300602e-03  1.84276306613e-03 -3.40492044403e-05 -1.77986506461e-03 -3.77353086746e-04  2.56233085574e-04 -4.31635725805e-04  1.60151159206e-04  5.27518348888e-04  1.67717212354e-03  4.02897427163e-04 -1.30669596355e-03 -9.36380009002e-04  1.03472986214e-04  1.30534042663e-03  2.08007991149e-03  1.03392365758e-03 -1.28343706156e-03  7.61573989700e-04 -6.78647311692e-04 -1.15895572699e-03 -2.37070787112e-03  7.77928195959e-05 -1.54690916712e-03 -4.14754254577e-04 -6.24829493881e-04  1.10631842664e-03 -3.14334833013e-04 -5.56103849622e-06 -1.63227799483e-03  4.97383729941e-04  1.63172563713e-03 -6.51838063216e-04  2.39589822788e-05  1.21423291829e-03
 2.47717906070e-03  1.33304156821e-03 -1.82720942643e-03  3.64915946294e-03 -3.04845133677e-04  2.54344739165e-03 -3.54233975759e-03  3.45663653285e-03  2.81668979460e-04  2.36547874713e-03  4.78601233789e-03  4.41651597769e-04  6.31886424369e-04  2.33188309393e-03 -7.78351588001e-04 -2.29607940067e-03 -2.33400999153e-03 -3.73097080696e-03  2.44782455982e-03 -9.19736023512e-04  2.84170939562e-04  3.02601039818e-03 -1.55059747260e-03  3.96745994049e-04 -1.54890338463e-03 -1.14891729431e-03 -3.03036102613e-03 -7.39818806789e-03 -1.06353463010e-02  9.17017260174e-02  2.17231998353e-03 -4.78657868257e-03 -5.11222250878e-03 -1.11607203369e-03 -3.69462403376e-03 -8.89611888033e-04  5.75474838819e-04  3.91039046041e-03 -7.44389544598e-03 -6.18373634962e-04  3.82207706465e-03  1.01048864950e-03  1.21248754840e-03 -1.86354681990e-03  1.18969269245e-03 -2.89817809287e-04 -2.67572965937e-03 -3.19059348242e-03 -2.16116618295e-03 -2.46798571906e-03 -1.59608267782e-03  1.17224112506e-03  3.08122563022e-03 -1.62897114228e-03 -1.40106054707e-03 -2.11065710862e-04  2.44676845781e-03  1.25425833682e-03  3.16063687830e-03  1.55794114232e-03  3.18797444769e-03  1.07484304284e-03 -3.86303948137e-03 -6.65103151079e-05  4.19532184260e-03 -3.51027413986e-03 -3.37192698720e-04 -2.40989211202e-03 -7.89853270599e-04 -1.00700539467e-03  2.61576202668e-05 -2.46040981011e-03 -4.48863626075e-03 -2.57200272378e-03 -1.34780647879e-03  2.10592162220e-04  1.05676897229e-03  1.16107574373e-03  3.44352496965e-04 -2.71488612550e-04 -1.03974522568e-03  5.74916450426e-03  1.11204891849e-04  7.53501337766e-04  8.65633945786e-04 -9.96829128101e-04 -7.87242620888e-04  3.68180612008e-03 -1.73485507518e-04 -2.66142859819e-04  6.98429562869e-04 -2.62550741433e-04 -3.71256711463e-03 -1.63312596223e-04  1.61246231105e-03  2.34692456019e-03  1.14358443923e-03 -1.72319966437e-03  3.41037301055e-03 -7.30654730632e-04 -1.10427169448e-03  2.48084269578e-04 -1.42884556225e-03  8.04661982720e-04  3.85962269812e-03  1.16810601063e-03 -3.71388229470e-04  7.20409986007e-04  1.89832176354e-03 -9.85936072619e-04  8.62390267149e-04  6.09175087341e-04  5.62589331354e-03 -4.00497935924e-03 -3.98616408546e-03  3.00780663949e-03  1.35174221166e-04 -2.01703842991e-03  1.43458157278e-03 -1.62572639788e-03 -4.29729801342e-04  1.03371564980e-03  1.33088405967e-03  8.16508293424e-05 -1.66659052416e-03  1.24475544306e-03 -3.68751564987e-04 -4.32565453287e-03
 5.28510323520e-03  4.08854632360e-03  7.82536073359e-05  1.56880117037e-03  1.30463926556e-03  1.14921393651e-03  8.08148993936e-05 -4.65476409996e-03 -2.04430079782e-03  2.98917608566e-03 -2.14884008073e-03  8.49429430299e-04 -7.51166349542e-04  4.21385947858e-04 -4.48211634536e-03  4.96822514881e-04  1.02126385189e-03 -4.05141234977e-03  2.92335529521e-04  1.58177012193e-03 -5.80794512769e-04 -2.36233789743e-03 -1.07190810315e-04 -4.05993468174e-04  3.35405750541e-04  4.47333930815e-04  6.01034560907e-03 -1.11041383800e-02 -1.19346525472e-02  2.17231998353e-03  9.06606592386e-02  1.46312194877e-02  1.00598033267e-02 -8.48396020391e-04  6.20785668178e-04 -1.22509065482e-03 -5.79602988033e-03  1.74829892767e-03 -9.56683751209e-04 -1.09693771892e-03  1.48129180492e-03  1.12510295497e-03  3.83230736549e-03 -1.33635502394e-04  3.50155200732e-04 -1.25056191637e-03  2.09878713823e-03 -3.01281136674e-03 -1.65535160834e-03 -3.78453563509e-03 -4.11020988018e-03 -6.10413974129e-03 -1.76651931048e-03  2.73791343779e-03 -4.53755514669e-05 -1.19848916401e-05 -3.71430457004e-04  2.71465291889e-03  3.80353108852e-03 -5.05341947689e-04  3.21252400683e-03 -1.21772374982e-03 -1.62070461100e-04 -5.56247934031e-04  2.26261003475e-04 -2.64339856193e-03 -2.46619476000e-03 -1.34502146088e-03 -1.36117011815e-03 -5.66215917251e-03  1.74341700310e-03  9.03381158123e-05 -2.40043156219e-03 -6.72917001524e-05 -2.92600134815e-03 -2.00447466993e-03 -4.38416293426e-03  9.07114289640e-04 -2.52322634504e-03  6.34382309781e-05 -1.40664249409e-03 -7.81728494532e-04 -3.87383937794e-03  2.74301753344e-04  3.85087384581e-03 -2.13891772929e-03  6.97142149431e-04 -2.02907621019e-03 -1.79472050256e-03 -1.84391537601e-03 -2.04124225082e-03 -7.23283666466e-04 -2.03040813982e-03  1.86772006451e-03 -1.24843098105e-03  5.17447135739e-03  2.30734316005e-03  3.02125402148e-04 -1.87597612679e-03  1.54579711957e-03 -2.75735600086e-04  6.45429022792e-04 -4.50196702293e-03  3.33111881145e-03  2.42607377456e-03  2.64747971586e-04 -3.60005022051e-03  2.56778893793e-04 -3.77691128828e-03 -2.46971423868e-03  1.84612456811e-03 -3.28472192419e-03 -3.48963321744e-04 -4.01127273203e-03  7.14133149947e-03  3.61413776305e-03  2.71582986684e-03 -3.48277111682e-03 -2.47136079328e-03 -7.81584050778e-04  1.42765493908e-04  1.67603171441e-03  3.37007256755e-03 -9.20661159691e-04 -3.54346018850e-03  1.51766386622e-03 -1.88227749706e-03  1.93796886908e-03
 4.40090723325e-03 -1.20232507725e-03 -1.28830632669e-03 -2.22899996530e-04  1.80505123635e-03 -2.38991490533e-04 -6.53201724439e-04  6.16211623497e-04 -9.77168906064e-04  1.80821482119e-04 -5.85252023061e-04 -1.71638405303e-03 -2.63504358816e-03  2.60358725232e-03 -4.25022246262e-03  5.88997373559e-04  4.37994846325e-03 -2.36498009002e-03  2.73939664828e-03 -6.26882941512e-04 -1.59159349915e-03 -5.28792588005e-04  2.86274858282e-03  7.77153324538e-05  1.30603641235e-03  4.63326866542e-03 -1.01606482527e-03 -3.61348167743e-03 -3.29074295309e-03 -4.78657868257e-03  1.46312194877e-02  8.46032241342e-02 -4.19910518995e-03 -2.53874792043e-03 -9.78150644266e-04  2.13642835372e-04 -3.20929695372e-03 -1.43699660891e-03  1.47234938279e-04 -1.53822782037e-03  1.40271242197e-03 -2.56138381850e-03 -4.18355154549e-04  3.64101276072e-03  2.16021598344e-03 -3.26403448146e-03  2.54534019327e-03 -1.08522926455e-03  7.00082699532e-04 -3.27025526369e-03 -3.75400968729e-03 -4.45279089179e-03 -1.55769649480e-03 -1.50284875389e-03 -3.85562662564e-03  2.95900211437e-03 -1.74887765339e-03 -1.64572646509e-03  1.59092863280e-03  2.15987545908e-04  1.73344141599e-03  2.51998317923e-04 -1.67226343694e-04 -1.30074753523e-03 -2.42087660055e-03  2.81592601499e-03 -3.70745183329e-03 -2.66906545047e-03 -2.58889582550e-03 -1.75644693300e-03  1.39204739745e-03  6.21503100224e-03  1.81198829321e-03  2.67720511045e-03  2.72229476484e-03  2.94039039650e-03 -1.36725428999e-04  8.96286541049e-04  6.28507324245e-04 -3.87893648512e-05 -7.20738403192e-04 -1.33176130473e-04 -2.08141568742e-03  2.51840435856e-04 -1.88481667443e-03 -4.26601775080e-03  1.73598233973e-03 -8.41169649800e-04 -7.39975912616e-04 -8.08135036653e-04  9.17432621267e-04 -3.12921835919e-04 -6.25883665975e-03  5.28753151514e-03  4.67907029440e-04 -7.02292686385e-04 -1.93756135149e-03  1.75084186477e-04 -1.38136181360e-03  6.52926694427e-04 -4.48745906244e-04 -2.34879531679e-03  2.48867842255e-03  5.05510364101e-04 -8.15043129888e-05  1.38983188489e-03 -2.80593928959e-03 -5.32758951747e-04 -9.00852272425e-04 -4.86790651779e-03 -9.34805124156e-04  1.70508207399e-03 -2.61438279399e-03  2.02737503487e-03  5.27706765759e-03  6.33539260090e-04  5.15557192186e-03 -2.84257340881e-04 -1.40030198961e-03 -1.57530421267e-03 -9.45294230610e-04  3.52648062550e-03  1.35973749266e-03 -3.34497916497e-03 -3.23984010464e-03  2.83670489172e-03  1.44785304019e-03 -7.91448421458e-05
 2.48508229743e-03  1.99445513511e-03  1.34253233605e-03  8.15552154235e-04 -4.37140773763e-03  3.80477881947e-03 -1.65265950010e-04 -9.46946747791e-04 -5.65328129350e-03  3.46882957084e-03  1.18775573536e-03 -4.29641374704e-04 -3.16789438027e-04  5.34446946909e-04  1.76613821105e-03 -4.44549415813e-03  2.63320447922e-03 -1.79501366283e-03 -1.25722173334e-03 -2.95770306224e-03  1.13689768337e-03 -3.33031376109e-03  5.89787350551e-04 -6.12644721181e-04  2.25254316737e-03 -1.59131259769e-03  5.70949521511e-03 -2.78269141831e-03 -2.47526292276e-03 -5.11222250878e-03  1.00598033267e-02 -4.19910518995e-03  8.94245458980e-02 -1.03993294229e-02  4.35030188977e-03  7.45813277333e-03 -4.28766739649e-03  3.06374580110e-03  1.70147244901e-03 -6.33929325279e-04 -6.57319360048e-04 -2.55900724860e-04 -2.68581385492e-03  2.94764404044e-04 -3.38290521583e-03  1.03846355140e-03  1.70498716489e-04 -8.73668941010e-04 -2.58277724387e-03 -5.49087345223e-04 -2.80418034182e-03 -3.17510418485e-03  2.89585923127e-03 -1.14889496340e-03 -2.51794834389e-05  1.92111763108e-04  2.66798945010e-03 -3.05763591693e-03 -8.77813059251e-04  7.07215796099e-04 -7.76015054864e-04  7.87263697323e-04 -9.94461226890e-05  1.04138174796e-03  9.91187796356e-04 -2.04274716730e-03 -1.82340038748e-03 -8.04252877164e-04  6.64188328693e-05 -2.33058162238e-03  1.86287418584e-03  2.86771672955e-03  1.08458622719e-03 -1.04354269263e-03 -8.10644216998e-04 -3.25903292976e-03  1.03956260372e-03  1.40096234425e-03 -8.76143662521e-04 -2.91575617159e-03  1.75621848429e-03 -3.47600838996e-04 -1.50425751947e-03  5.27054732401e-05  3.19704607194e-03 -1.18593200445e-03  2.47183567930e-04  9.67246456887e-04  4.41365824474e-04 -8.73985806823e-04 -1.21467579044e-03 -6.13203784979e-04  1.87210331382e-03 -2.76887470516e-04  3.86886913036e-03  3.27062801201e-03  3.16090496922e-03  6.53852936741e-04  8.13727450193e-04  6.44365328965e-04 -1.63688121452e-04  1.36795820569e-03 -6.24551321680e-04 -8.89370429822e-04 -1.65770606339e-03 -1.72481928695e-03 -2.30747377877e-03  5.88556703911e-04 -3.04690427247e-03 -3.05085761329e-04 -9.30457670415e-04  1.97616562476e-04  5.55976356071e-04 -1.02797830400e-04  2.64248060406e-03  3.90954241618e-03 -4.42763505116e-04 -1.31522893891e-03 -1.83954917191e-03  8.70471787915e-04  3.52830440837e-05  3.05587531735e-03  2.96563102587e-03 -3.53585340552e-04 -4.39410282305e-03  1.48917143310e-03 -6.30345109714e-03 -2.40240913552e-03
-5.02370384973e-03  1.19016582216e-03  4.53358783123e-04  8.14069597368e-05  3.22780697011e-03 -7.16145625360e-05  7.35062720171e-04 -1.80499958513e-03 -2.93887198903e-03 -2.09131794219e-03  1.81682114755e-03 -1.08306063194e-03  2.81655340879e-04 -2.86087536953e-03  5.45016222089e-04  3.21519122076e-03  2.00282092594e-04  2.98551311153e-03 -1.00017975166e-03  4.66253346549e-04  1.20383270415e-03  6.26180577283e-04  1.66855540780e-05 -1.40749386238e-03  1.30545692086e-03  2.02460507399e-03 -3.71910683496e-03 -3.24477095668e-03 -3.40252367516e-04 -1.11607203369e-03 -8.48396020391e-04 -2.53874792043e-03 -1.03993294229e-02  8.94383638040e-02 -4.08528890748e-03 -1.19175061367e-02  9.33086549937e-03 -2.70408519548e-03 -4.29191323912e-03  1.82315440276e-04 -1.77051176671e-04  2.97132252293e-03 -1.89582979444e-03 -4.71469858023e-03 -1.68492844454e-03 -2.56379236306e-04 -4.00931336141e-03 -1.39946508861e-03 -6.58831808445e-04 -1.96523189886e-03 -2.49518678425e-03 -6.03757261312e-04 -1.14661380091e-03  8.62119501666e-04  2.45910441611e-03 -2.87658557713e-03  1.13532008669e-03 -1.63919044359e-03  2.23562968823e-03  3.80976853963e-03  1.43674789877e-03 -1.15957688147e-03  1.47372230493e-03 -7.76125350795e-04 -4.90803298585e-03 -1.32933523578e-04 -8.73075577361e-04  4.98092176722e-03  5.35743264418e-04  3.65081580099e-03  1.14887908517e-03 -2.37293301283e-04  2.26593229619e-03  7.44684944881e-04 -2.24080605609e-04  2.19912106021e-03  1.02182430494e-03 -1.93478660681e-03 -2.90702522337e-04 -1.09277051303e-03  3.67059003638e-03 -9.20587298936e-04  7.07340070127e-04  7.72633359548e-04 -1.61403682320e-03  1.01910533065e-03 -4.79475609851e-04 -2.64154977485e-03  2.92618058670e-03  1.13236512186e-03  4.32171672724e-03 -3.00833078125e-04 -2.56555950052e-03  2.43370857705e-03 -1.75478064931e-03 -1.62973336229e-03  6.85894042633e-05  1.91519381851e-03 -2.21542569639e-03  7.99027052294e-04 -1.12813421367e-03 -1.51588710615e-03 -2.99814651275e-03  3.52674674267e-03 -2.73557567142e-03  2.57233194751e-03 -5.22663265453e-03  3.66235130408e-03 -1.32812638081e-04 -8.93057273965e-04  4.79425848726e-03  8.87200130171e-05  9.98941128024e-04 -9.86915942821e-04 -4.04455342402e-03 -3.68105656040e-03 -3.07095568604e-03  1.14305436684e-03 -1.46990217249e-05  1.50496829037e-03  7.93942900909e-04  4.85727800489e-03  3.72539221861e-04 -8.81326163241e-04  3.08563701487e-03 -2.18718158141e-03  7.81697415292e-04  2.18037220379e-03
 8.44516393183e-04  6.37005313230e-04  5.87564860886e-04 -4.43118258807e-04  1.89412538052e-03 -2.73952759026e-03 -5.08802701678e-04 -1.42784466521e-03 -1.68578966928e-03  2.61968652542e-03 -9.85142892293e-04 -2.01259236061e-03  6.44719336925e-04 -4.50014500494e-04  4.23512502283e-05  5.22039440373e-04 -3.02668688585e-03  2.06735852629e-04 -1.44109155443e-03  4.28886234872e-05  7.33616249274e-04 -1.50090847763e-03  2.78198595862e-04 -9.69765625137e-04  2.33414001900e-03 -1.01911993722e-03  2.97909380917e-04  1.87830977824e-03  6.31816070202e-04 -3.69462403376e-03  6.20785668178e-04 -9.78150644266e-04  4.35030188977e-03 -4.08528890748e-03  6.63500966953e-02 -1.22749512470e-02 -1.29260712688e-02 -6.58589611271e-03  2.38036762773e-03 -8.09271817451e-04 -2.55697396086e-03 -1.58234232318e-03 -3.84574302923e-03  1.00988051888e-04  1.58219250638e-03  6.18990732614e-04  2.46608546955e-03 -1.46978863968e-04 -4.57296379644e-04  2.28377153389e-03  7.86754229839e-04  2.07239255602e-03 -4.11159274688e-04  3.42931133701e-03  1.81277166448e-03 -2.36228020395e-03  1.12614577530e-04 -1.22265082976e-03  1.58714406825e-03 -2.84650016873e-03  1.46883316357e-03 -1.37176419268e-03  1.97503591601e-04  1.74106169838e-03  5.14547461853e-04  1.42717276694e-03 -2.05826973319e-03 -2.60387973406e-03  1.82391973641e-03  2.14528762072e-03 -2.82438340249e-03 -1.54332604302e-03 -2.08964756657e-05  1.20719514513e-03  1.00089928106e-04  1.96735212658e-04  6.20568763334e-04 -1.07113510344e-04  7.26948788798e-04  1.00974175230e-03  2.76210185053e-04 -1.77331413989e-03 -1.06640230121e-03  2.62468471306e-04  1.27290439415e-03  1.11834099872e-03  9.67129770681e-04 -1.76616291495e-03  1.46428403661e-03  1.13698933043e-03  9.01635745199e-05  3.48194268905e-04  1.79763808557e-03  1.40816427653e-03 -8.82716286107e-04 -2.32977043684e-03  2.36081495865e-03 -1.06438273368e-03  3.01639199335e-04  4.74244090676e-04  1.33164912950e-03  1.19666050536e-03 -9.13799917529e-04  1.66140233770e-04 -1.19575835181e-03 -4.53987983329e-04  7.40285791874e-04 -1.37261506892e-03 -2.29119711405e-03  3.34891920209e-04 -2.40297296709e-03  2.24170079029e-04  4.87311548518e-04  8.61758857490e-05  2.45652292762e-03 -1.32796239612e-04 -6.63848180944e-07 -4.54688753308e-05 -8.96059576669e-04  1.56644785487e-03  1.59350734480e-04 -3.82786441742e-04  1.39801211873e-03 -2.08033027926e-03  2.56499230862e-04  8.72655770058e-04 -8.13502798745e-04  1.15957511105e-03
 4.24921046016e-03 -2.38230683025e-03 -2.32881925011e-03  1.87180295699e-03 -3.60196134393e-03 -5.15541605550e-05  1.40656410777e-03  5.73443775961e-04  3.22071466759e-04 -3.86948962815e-04 -3.39521327546e-03  1.17081439532e-03 -1.58337520458e-04 -5.50770059074e-04  3.15090844745e-03 -3.89263007401e-04 -1.05606276295e-03  2.70672703914e-03  1.18108479259e-04  5.39795442558e-04  7.12875761969e-04 -1.18930683092e-03  1.78442583753e-03 -6.62642245969e-04  2.93699528305e-03 -1.81556768470e-05  1.83638879740e-03 -4.05390216932e-03  6.96851553754e-04 -8.89611888033e-04 -1.22509065482e-03  2.13642835372e-04  7.45813277333e-03 -1.19175061367e-02 -1.22749512470e-02  8.45888937887e-02 -2.48285590532e-03 -8.85616902769e-04 -7.52146650199e-04  1.50294182611e-03 -1.33358265942e-03 -3.51637168556e-03  3.25306678244e-03 -1.45955977137e-03 -2.40643681855e-03  2.10894561059e-04 -7.96110762336e-03  2.10024660500e-03 -1.92046375151e-03 -3.77295683453e-03  1.45829567464e-03  1.66025714708e-03  1.27134705822e-03 -5.22846975578e-03 -3.41461828722e-03  3.22840379104e-03  2.57482445345e-03 -2.33976423282e-03 -2.27169028947e-03  1.21852426394e-04 -6.51842582556e-03  6.98393364047e-04 -2.70022633119e-04 -2.91034786501e-03  9.97272371018e-04  5.36704506357e-03  3.63114146045e-03  1.77429798669e-03 -5.22999181905e-05  1.77724876388e-03  4.40970942478e-04  7.45577979073e-04 -1.93176059304e-03 -4.59119667278e-03 -5.46076895430e-04 -2.66189771705e-03 -2.63128007229e-03 -1.81049982633e-03 -3.92545579086e-05  3.07461687874e-03  4.80825283079e-04 -2.51695261565e-03 -2.52548303305e-04 -3.61100521469e-04  2.39712806861e-03 -2.31712603728e-03  3.86930716326e-04  5.43814213784e-04 -6.67817069072e-04 -1.69633668738e-03 -3.61181654650e-03  1.15212398129e-03 -2.61995061573e-03 -5.80805441649e-04  2.92881744056e-04  1.00061560653e-03 -1.16306209191e-03  2.21414593104e-03  1.88708854954e-03  1.19231124644e-03 -1.91980488758e-03  5.42867908723e-04  1.28440558969e-03  3.67190129774e-04 -5.00248814715e-04 -2.06346026746e-04  9.44923806666e-04 -2.17138951340e-03  1.70142549685e-03 -1.45533475965e-04 -1.77870954551e-03 -1.48637596596e-03 -2.78193662539e-03 -1.31546622863e-04 -3.13602819499e-03  2.87422089455e-03  4.99452549128e-04 -3.56276557421e-03 -3.28040395813e-05 -2.04607961976e-03 -1.41874441911e-03 -1.71406325792e-03  1.56098688956e-03  2.17004159606e-03 -3.22285072593e-03 -1.86920531877e-03 -2.43399765552e-04 -2.83806106443e-03
 1.83384127395e-04 -2.18602665080e-03  1.54805941099e-03 -1.98621567591e-03 -1.40262076597e-03  2.76416128770e-03 -1.35861849599e-03 -1.34232670594e-03  1.24693636349e-03  9.46707188665e-04  7.78178434193e-04  3.11235346445e-03 -8.65658769609e-04 -1.81989345549e-03 -4.29963640418e-03  2.30156093613e-03  4.05691639553e-03  2.29245378605e-04 -1.76192743936e-03  2.18814095802e-03 -1.22191702534e-03  2.35430601221e-03  6.84150858862e-04 -5.35630402512e-03 -9.10396965283e-04  5.09753575224e-03 -2.77545795783e-03  9.90219772224e-04  1.35461361198e-03  5.75474838819e-04 -5.79602988033e-03 -3.20929695372e-03 -4.28766739649e-03  9.33086549937e-03 -1.29260712688e-02 -2.48285590532e-03  9.03682249284e-02 -1.24909676878e-02 -8.45290518042e-03  1.29969999956e-03 -1.79859105350e-03 -1.41270411221e-04 -2.38397256126e-03 -2.16028649323e-03  1.20821712438e-03 -1.57963673791e-03 -2.50781034946e-04  3.52178299140e-04  2.79373081049e-03 -3.50156613640e-04  6.75812154346e-04 -2.45670573943e-03 -2.88942907375e-03 -1.97914745062e-03 -4.13850971600e-04 -2.79275329639e-05 -1.28502421557e-03  4.56159058913e-03  2.68994435787e-03  2.73498362152e-03  3.19477828685e-04 -8.94524742200e-05 -1.43669779869e-04 -2.17934305879e-04 -6.38731907730e-03 -1.28724889479e-03  2.36335312814e-03 -2.32186031512e-04  2.61847853899e-03 -3.00853810080e-03  1.37205177647e-03  8.29201124905e-04  3.53596833443e-03  4.95272569089e-03  1.31757155144e-03  6.98814018420e-04 -2.29449467221e-03 -4.79872416436e-05 -1.13618042658e-03 -3.26447555297e-03  1.80659295363e-03 -3.07033816250e-03  3.02278706598e-03  6.85968172176e-05 -4.20200868412e-04 -1.44280908033e-03 -8.95981614930e-04  2.36625845316e-03 -1.06343579600e-03 -4.29736545856e-03  2.34818878817e-03  2.91034119663e-03  4.11009443367e-04  1.82690224301e-03  3.18701400184e-04  4.45339092352e-03 -5.33342146895e-03  3.14536447174e-03  1.03103951856e-04 -1.59658542431e-03 -2.10770630174e-03 -1.18746926886e-03  4.66428847273e-05 -7.70872459852e-04  1.39004572964e-03 -5.85064573859e-04  2.96574883272e-03  3.54230863643e-03 -1.53421097893e-03  7.45241685231e-05  1.37413106438e-03 -5.70976500598e-03 -6.88332146794e-04  2.36875566528e-03 -1.44211962702e-03 -7.19780328219e-03 -2.88578921354e-03  3.79485460294e-03  1.79643478735e-03 -4.43356281457e-04  3.91421446312e-03 -2.00972511745e-03  1.03988975221e-03 -1.17504191956e-03  4.24779727832e-03 -6.00438733175e-03  4.85722511251e-03  2.13051623307e-03
-4.23557058678e-05 -3.59223833284e-04 -5.09916791580e-05  1.90986652942e-04  3.44229548362e-04  3.26667753953e-04  2.22992074699e-03  3.63635611543e-03 -9.53254088916e-04 -1.04412142703e-03  3.68378411616e-03  7.55211231563e-04  1.88740986997e-03  2.76499115119e-03 -1.91442024141e-03 -3.81066778373e-03  9.06208986741e-04 -3.43089799558e-04 -2.94999782075e-04  2.14613899845e-03  2.57495150264e-03 -2.15381199100e-03 -5.84955092217e-04  3.51778302878e-03 -2.86477462474e-04 -2.67754970634e-03  2.81715951807e-03  6.57605425946e-05 -2.32382040364e-04  3.91039046041e-03  1.74829892767e-03 -1.43699660891e-03  3.06374580110e-03 -2.70408519548e-03 -6.58589611271e-03 -8.85616902769e-04 -1.24909676878e-02  7.67400251566e-02  7.58150952094e-03  6.05692858810e-04  1.63921207704e-02 -1.16668101978e-03 -1.59794880560e-03 -1.10569174348e-03 -2.58336559142e-03 -2.54185967363e-04 -1.29793258014e-03 -1.86720909488e-03 -7.45423164008e-04 -2.00599546220e-03 -4.37608874905e-03 -1.61563220760e-03  3.74477700059e-03 -4.49134837115e-04 -1.31112080434e-04 -6.48156635231e-03 -1.96127089149e-03 -3.80812064986e-03  2.04002171561e-03  8.69773694998e-04  1.07033863702e-03 -1.62579337271e-03  7.20318536651e-04 -1.38179702061e-03  2.16793430954e-03  1.36583630051e-03  1.65646722460e-03  4.36365046855e-03 -8.64713390819e-04  3.81016934465e-04 -3.08880141219e-03 -1.20370394397e-03 -2.39535952243e-03 -3.82431084670e-03 -2.84486763737e-03 -1.49243214015e-03  9.79821744465e-04  3.93752288425e-04  2.02871651698e-03  8.25616003680e-04 -1.95327302592e-03 -8.87741673486e-04 -3.97529967539e-04 -1.48128888977e-03  1.62874430401e-03 -7.79083125511e-04 -6.43573788361e-04  6.17185674195e-04 -2.07259687668e-03 -1.23188267669e-03 -2.39618391470e-03 -1.52094753386e-03  2.60568567168e-05 -2.09998217398e-03  1.49015529635e-03 -3.42120093482e-03  6.13841012411e-04 -9.82535584597e-04  1.87487025710e-03  8.12447219924e-04  1.51177478523e-03  3.74845750077e-04 -7.50530174730e-04 -1.45154906814e-03  1.56675452722e-04 -7.93193723795e-04 -1.48097118932e-03 -2.46224143046e-03  2.21556017854e-05 -1.51345156771e-03  3.98153140349e-03  9.25626212999e-04  1.89095249446e-03 -5.09626741860e-04  3.02442057465e-03 -9.22742958289e-04  1.07903142040e-03  1.40771241200e-03 -2.07454685709e-03 -8.32986076786e-04 -1.48823148760e-04 -2.13278651631e-03 -2.69370293260e-03  2.42139781300e-03 -1.82559635057e-03  1.61845070585e-03 -1.45640174657e-03 -5.04261713620e-03
 6.79644320954e-03 -1.63505491936e-03 -7.28884397308e-04 -3.56514006763e-03 -2.26739349926e-03  2.93753644072e-03  8.92249333260e-04  9.87134044790e-04 -1.87222586932e-03 -1.65493995319e-03 -1.12938238918e-03  1.12787459565e-03  7.94677989985e-04  1.00736917143e-03 -3.89743570653e-03 -2.67061181886e-03  5.40180768032e-04  4.11355537473e-03  1.02932385864e-04 -2.45777240225e-03  2.76210882521e-03 -4.18660907654e-03  9.82850372681e-04  7.07469214423e-04 -9.23148151632e-04 -2.74502137863e-03  1.50261312225e-03 -2.47071783290e-04  9.70772123606e-04 -7.44389544598e-03 -9.56683751209e-04  1.47234938279e-04  1.70147244901e-03 -4.29191323912e-03  2.38036762773e-03 -7.52146650199e-04 -8.45290518042e-03  7.58150952094e-03  9.81750208760e-02 -2.94035587297e-03 -1.13488105766e-02  1.57457795265e-03  8.82294566215e-04  2.94721975392e-03  2.20980174626e-03  1.84049623296e-03  2.71019251966e-03  3.89482111395e-03 -3.59810882973e-05  1.15054941090e-03  6.44843974665e-03  2.99077569286e-03  1.80896007733e-03  1.68061814894e-03 -3.78011750554e-03 -3.02451163807e-03 -3.36874205565e-03  2.00716557776e-03 -6.46499300053e-05  1.73009191105e-03 -2.74756399406e-03 -1.00415815350e-03  2.46378896699e-03  5.23368579409e-04  1.98823744707e-04  5.35489986461e-04  1.76935132975e-03  1.56399468366e-03 -4.14691807333e-04 -2.20237949016e-03 -3.89607604272e-03  9.06391473803e-04 -5.75614806135e-05 -3.64691823829e-03 -2.16127722697e-03 -4.59840201566e-04 -2.44356860051e-03  2.11045644918e-03  1.75931141008e-03 -2.20146263211e-05 -3.34036616588e-03  2.94438808851e-03  6.05213324688e-04  2.94313995048e-03 -4.79742362648e-03 -8.51432749519e-04 -1.57852936325e-03  3.15221170335e-03  8.57371915404e-05  2.29727982645e-03  7.62882094905e-04  5.10291258632e-04  2.53188522597e-03 -9.52275573867e-04 -3.45634665214e-03 -2.53501093416e-03 -1.79690870024e-03 -1.29465230223e-03 -8.22046516051e-04 -1.63181319920e-03 -2.21260998376e-03 -3.20052144771e-05  1.30596535443e-03  1.05138344573e-03  2.01773035000e-03  2.68705409531e-03  1.55367940781e-03 -1.42659507774e-03 -1.84094884141e-03  1.64357956512e-03 -1.81668198646e-03  1.91072283891e-03 -5.15419464880e-04  1.09303283315e-03  3.11611507026e-03  2.58526051448e-03  1.81096401696e-04  3.39388218576e-03 -5.86627411028e-03  2.59603719987e-03 -3.55280270551e-03 -3.39934163063e-03  9.88684086937e-04  4.67892382061e-03  2.64473207226e-03 -2.60623077772e-03  6.57035554646e-05 -2.70797774917e-03
-2.62193651827e-04  3.43383559380e-03  7.77759307650e-04  1.64463640472e-03 -1.23531404474e-04  2.64505443769e-03  5.05984772577e-04 -2.67618077955e-04 -1.11090867695e-03  1.02215001297e-03  8.83007928356e-04 -1.02137838098e-03  2.14067355372e-03  8.15221924617e-04  2.92515262778e-03 -4.07512829174e-05  4.20209874202e-03 -2.46968958695e-03  3.10659940062e-03  1.16305894314e-03 -2.02844165061e-03 -1.61904794792e-03 -1.67970606006e-04  1.28403928431e-03 -8.88001060335e-04 -5.92524749619e-04  3.43790432550e-04  3.52693455659e-03  1.37197697284e-03 -6.18373634962e-04 -1.09693771892e-03 -1.53822782037e-03 -6.33929325279e-04  1.82315440276e-04 -8.09271817451e-04  1.50294182611e-03  1.29969999956e-03  6.05692858810e-04 -2.94035587297e-03  9.14277402477e-02 -3.29749703571e-03  6.86422514770e-03  2.19570596693e-03 -1.25010327347e-04  1.99230530866e-03  2.11330406680e-03 -1.74696225161e-03 -8.58470879831e-04 -3.36268407196e-03 -1.54422801265e-05 -4.42826962303e-03  1.30230018394e-03  5.15375550558e-03 -3.34620591315e-03 -3.76218002931e-03  3.94159051208e-04  1.15180490963e-03  6.54360888087e-03  1.15331728396e-03 -1.10514482144e-03 -8.63398433154e-03  1.86898304488e-03 -3.01179880296e-04 -1.97307116832e-03 -1.30539155599e-03 -3.82717910189e-03  1.49137189256e-03 -2.95709662137e-03  1.45921153143e-03  4.52963700918e-03  2.32516148312e-03 -2.93401749180e-03  3.25063444699e-03 -1.54733067259e-03  4.09121826305e-03  1.90864247395e-03  1.97781432025e-03 -2.94832165327e-03  3.76160807931e-03 -2.28733356021e-03  6.69134898782e-03  9.43690022703e-04  1.50844809416e-03  4.68178289369e-04 -2.00358316450e-03 -6.01763318616e-04 -6.97260716365e-04  3.00500012532e-03 -2.56099095360e-03 -2.05980174818e-03 -6.84217455233e-05 -1.40024109894e-03 -5.09243838412e-03 -2.97346840200e-03  1.46760507539e-03 -1.02678509085e-03 -4.38008254616e-04  2.69011838977e-03  1.96310980272e-03  1.29286962979e-03 -2.34214403200e-04 -1.27585564826e-03 -1.42168578256e-03 -2.54740808527e-05 -3.81394510571e-03 -5.25648552819e-03  2.91360795775e-03 -8.30968501732e-04 -4.93889910669e-03 -2.51887707405e-03  1.86065739521e-03 -1.98563714027e-03  8.60059188506e-04  4.10996847063e-03  2.04546778636e-03 -5.79122623986e-04 -4.68929295262e-04 -3.80224887538e-03 -3.52029551281e-03  4.88865349137e-03 -3.44128241951e-03  2.49648039763e-03 -2.39811357606e-03  1.82499885523e-05  3.41501009011e-03 -2.12026585365e-05  7.23718055063e-04  8.36624915929e-04
-3.60950819306e-04  4.71120023362e-03 -7.75492296115e-03  2.78328256879e-03  7.27409033082e-04 -1.63319662725e-04  1.26105172780e-03  1.52657080205e-03 -9.23387794557e-04 -2.01925859074e-04 -7.80907312883e-05 -1.24751483570e-03  1.98106586254e-03  3.86822822919e-03 -1.92244601759e-03 -3.09869308561e-03  3.45758191187e-04  1.06723508232e-03  1.43153247173e-03  3.71169091782e-03  7.01004925513e-04  3.64323432327e-04 -1.11674145033e-03  4.88828549839e-03  1.31957779831e-03 -1.37362796715e-03 -4.90058114783e-04  8.69905658578e-04 -1.26914043889e-03  3.82207706465e-03  1.48129180492e-03  1.40271242197e-03 -6.57319360048e-04 -1.77051176671e-04 -2.55697396086e-03 -1.33358265942e-03 -1.79859105350e-03  1.63921207704e-02 -1.13488105766e-02 -3.29749703571e-03  7.90022164315e-02  1.28466113398e-02 -7.89893673326e-03 -6.92509823124e-04 -4.08074139326e-03 -3.00133941454e-04 -2.42548761102e-03 -3.44388723899e-03 -7.80611993258e-04 -3.97772796375e-04 -6.31152523223e-03 -3.71497112962e-03  2.83556514710e-03 -1.70136272121e-03  2.12373568936e-03 -2.94193108492e-03 -2.07574065725e-03 -1.18904329327e-03  2.08680121267e-03 -4.65174769541e-03  6.51966006269e-03  2.79651502747e-03 -1.27014209391e-04 -1.84124057412e-03 -1.20699973529e-03 -1.32567959679e-03  2.92235449111e-04  3.39540710076e-03  7.44813183219e-04  4.53115579797e-04  5.86015353736e-04  1.28831987807e-03  5.51790688201e-04  4.99942091077e-03  3.86643771185e-04 -3.19039397421e-03  1.91343216168e-03  9.79713122606e-04  1.32984093310e-03 -3.91767791551e-03 -2.91649113431e-03 -2.44651481546e-03 -3.24820854941e-03  7.84350477607e-04  7.47224288737e-04 -1.12770898444e-03  7.73335470968e-04 -1.99158219952e-04 -8.83087727074e-04 -1.39751626100e-03  3.00841003522e-03  1.58090309141e-03 -6.36947024282e-04 -2.70332477834e-03 -1.59099296784e-03 -1.81462486914e-03  2.01331352807e-03 -3.79665489338e-03 -3.87870043020e-04 -2.02065864790e-06  1.72970464969e-03  1.81854050900e-03 -2.65394055378e-03 -1.04170720550e-03 -2.66450351475e-04 -3.61678413169e-03  6.06235648168e-04  2.79135717554e-03  5.26710988622e-04 -2.05627363065e-03  3.52218997552e-03 -1.14737311005e-03  6.98767127278e-04 -3.06147249129e-03 -8.45419931425e-04  2.89567784675e-04 -3.29521076822e-04  1.40011970907e-03  2.67109698364e-04 -4.58739284396e-04  7.36021292466e-04 -3.18588167798e-03  9.65141586072e-05  5.55412071954e-04 -4.52053145773e-05  2.87930598014e-03 -1.17032590632e-03 -3.14772062581e-03
 2.87103567734e-03  1.79120454978e-03 -3.73256396175e-03  2.05973666359e-03  3.32893945997e-03  6.29226748288e-04 -1.79255403522e-04  3.05575826901e-03  3.25014558397e-03  2.31356936641e-03  4.29606570004e-04  2.61699549960e-03  1.21503065369e-03  3.80793912083e-03 -8.73065378027e-04 -1.88348610700e-03 -1.66310205055e-03 -1.89222822875e-03  1.46195553315e-03  2.62780715780e-04  1.94519457072e-03 -2.49201663948e-03 -1.53254116046e-03  1.03300700422e-03 -7.65968668068e-04 -2.79236981316e-04 -3.57176815542e-03  4.28341242482e-04 -3.54871886874e-04  1.01048864950e-03  1.12510295497e-03 -2.56138381850e-03 -2.55900724860e-04  2.97132252293e-03 -1.58234232318e-03 -3.51637168556e-03 -1.41270411221e-04 -1.16668101978e-03  1.57457795265e-03  6.86422514770e-03  1.28466113398e-02  9.83271806887e-02 -1.36796583863e-03  1.27819192362e-03 -1.96256711058e-03  8.41626098765e-04  9.36878664754e-04 -2.40704923865e-03 -3.27314200061e-04  2.89657199838e-03 -2.89653714526e-03 -1.54109136947e-03  3.39128254922e-03  3.63839053550e-04  2.78861934107e-04 -6.46990188304e-04  1.35868592506e-03  5.23607162600e-03  4.75062683450e-03 -7.47704810515e-03 -1.94775535262e-03  1.35149440621e-03 -7.56697160584e-04 -5.84483369915e-04  2.01085607846e-03 -3.33003768461e-03  2.12888750531e-03  4.75855463594e-03  1.53631185876e-03 -2.56068094731e-03 -2.09155602086e-03 -1.91553843708e-03 -2.44790466056e-03  3.47583530708e-03  1.94606560518e-03 -1.15533903735e-03 -1.30735886956e-03  5.03254132221e-04  8.79463320290e-05 -4.03975008169e-03 -4.50789810660e-03  2.34271837484e-05 -1.25054615532e-03  3.01553105141e-04  2.15959309664e-03  1.56727511045e-03  2.96612811487e-03  4.59232412300e-04 -3.93291795453e-04 -1.25869013972e-04  8.18358682728e-04  2.53762203286e-03  5.89669249714e-04 -1.99646925871e-03 -5.10270964162e-03 -8.09928620748e-04  4.92016616007e-03 -7.54680557830e-04 -9.72741218786e-05 -1.12467494258e-03  1.75241903180e-03  1.45778595697e-03 -1.47668079943e-03 -3.16300273110e-05  2.55199696955e-03 -2.94371511956e-03 -1.18978327789e-03  1.79040647037e-04 -2.11841262946e-03 -1.13482887841e-03  4.42880131636e-03 -3.74756337486e-03  9.20989449229e-04  9.81159676667e-04 -4.73314307108e-04  1.03686030873e-03  1.07811916811e-03  2.56963149425e-03 -1.24275898266e-04  1.38418889382e-03 -5.49725324593e-04 -4.15773887106e-03 -1.07168333540e-03  2.96837947580e-03  7.25257662396e-04  1.12383715504e-03 -4.37804785411e-03 -3.75370963930e-03
-5.32027827319e-03  8.03066848125e-04 -3.40759824670e-03  1.09913118383e-03 -1.54023088968e-04 -2.79118302452e-04 -2.38263092668e-03 -7.24282837230e-04  3.96435258813e-03  2.44685256394e-03  7.75828862090e-04  2.67419934333e-03 -3.99457273767e-03 -2.01863007363e-03  7.10499260033e-05  3.59601786500e-04  3.47018562425e-03  1.48256642251e-04  6.13625528312e-04 -1.83421795810e-03 -2.28358204919e-03  1.22091318497e-03  2.58147832236e-03  4.10416752593e-03 -1.17507988135e-03 -4.30473464480e-03  4.80434136290e-03 -2.03463193011e-03  3.12783938978e-04  1.21248754840e-03  3.83230736549e-03 -4.18355154549e-04 -2.68581385492e-03 -1.89582979444e-03 -3.84574302923e-03  3.25306678244e-03 -2.38397256126e-03 -1.59794880560e-03  8.82294566215e-04  2.19570596693e-03 -7.89893673326e-03 -1.36796583863e-03  1.02461764229e-01 -2.87541566168e-03  3.12981442607e-03  9.55051770507e-03 -8.06553414808e-04  1.19676659739e-03  1.10296198199e-03 -8.33512994114e-04  2.35267999669e-03 -4.27184876986e-03 -3.93712951563e-03 -7.67397379616e-04 -2.18094463445e-03  3.00691294898e-03  1.16354476447e-03 -2.66084022479e-03 -1.80497919577e-03  2.53138787272e-03  1.56776728622e-03  5.23046515213e-04 -6.76377482657e-04  3.93883156406e-04  7.55560050827e-04  1.29069154969e-03 -3.85669828717e-03 -2.36432552496e-03 -5.23235703765e-03 -2.17761612779e-03  1.10901392112e-03  2.79606150862e-04 -4.64657731641e-03  1.17341990778e-03  3.12657240489e-03  6.95623754267e-04  2.24635154638e-03  3.83086459610e-04 -1.09676491765e-03 -3.12841777321e-03  2.02522293850e-03  4.28343788267e-03 -1.21144385459e-03  2.10883690464e-03 -4.92385823094e-04 -3.69736693111e-03 -1.71253151292e-03 -3.11782912410e-03 -1.59827493458e-03 -2.89177657324e-03 -5.03590012661e-04  1.35540557110e-03 -3.32729529575e-03 -3.13330166502e-03 -1.66675740578e-03 -1.43662361166e-03  8.45780775563e-04  3.36406185227e-03  3.66859758311e-03 -5.75058669695e-05 -9.30196327630e-04 -5.08942370890e-04 -2.19283960304e-03  1.16655366977e-03  8.58489051841e-04  6.71827486920e-04  3.03877794354e-03 -2.98629511232e-03  5.41663408160e-03  6.82696819292e-04  4.39829258447e-03 -1.52303344752e-03 -2.09864175429e-03  2.20988220918e-03 -2.00718266629e-03 -5.07783907763e-04  2.32349696880e-03 -7.81885858240e-04 -3.74757138216e-03 -1.12393062780e-03  3.74759292234e-03  2.77564169298e-03  3.90268558080e-03  1.45362371584e-04  4.79718445577e-04  3.19563643583e-03 -3.13055298876e-03  3.25057405586e-03
-4.78110233784e-03  2.75564704459e-03 -7.45762677284e-03  7.90522978172e-04 -2.30400310806e-04  2.32845397085e-03  9.44130513910e-04  2.86155520712e-03  4.11536330665e-04  1.19948391453e-03  1.37483486274e-04 -2.41860848338e-03 -2.09580210143e-03 -7.23080329278e-04 -3.44846629121e-03 -3.39187829490e-03  7.66449630251e-03 -2.72804377595e-03 -9.80391804087e-04  1.49402075990e-03  5.87232241462e-04 -1.51709935265e-04  6.56905058731e-04 -2.57843698699e-03 -4.86533492528e-03  1.82030848101e-03 -1.98862008053e-03  2.61934627637e-03  8.71470756480e-04 -1.86354681990e-03 -1.33635502394e-04  3.64101276072e-03  2.94764404044e-04 -4.71469858023e-03  1.00988051888e-04 -1.45955977137e-03 -2.16028649323e-03 -1.10569174348e-03  2.94721975392e-03 -1.25010327347e-04 -6.92509823124e-04  1.27819192362e-03 -2.87541566168e-03  9.52849502117e-02 -6.25478188560e-03  2.77117139379e-03  1.00469183722e-02 -7.25978328806e-04 -5.93865432802e-04  1.84091505293e-03  4.00820684731e-04 -3.76106104208e-03  1.65412841383e-03 -2.68561081058e-03  3.69819652728e-03 -2.33795336152e-03 -8.50659554949e-04  4.00719448594e-03 -1.83666920265e-03 -1.26439710164e-03  1.26912729234e-03  1.84795618584e-03  2.17047445479e-03  1.09512301332e-03 -1.54343837869e-03 -1.58016724744e-03  1.11170677615e-04  4.44271364845e-04  1.88331823142e-03 -4.03395850999e-03 -9.41845009633e-04  2.60865867196e-03  2.17188263400e-03 -1.74065241534e-03  2.73267783996e-03 -9.67191329550e-04  8.35869867584e-04 -3.10868807042e-04  8.32135828885e-04 -1.15959057493e-03 -5.42798967217e-04  1.70457837606e-03  1.29589369656e-03 -1.48667543591e-03 -3.24555383840e-03 -1.34701855262e-03  7.02565113701e-04 -7.43648326068e-05 -1.34494472686e-03 -1.67053236272e-03 -1.40285696391e-03  7.60393922500e-05  1.84607526426e-03 -4.51562132464e-03  8.48945047726e-04  6.33537254053e-04  3.12592510609e-03 -3.03029430354e-04  2.04518523124e-03 -3.81759609864e-03  6.67315055109e-04  4.43268769710e-03  2.71405216253e-03 -1.76150583780e-04  1.46274972233e-03  7.57430304400e-04 -3.81590043703e-03 -9.21577696469e-04  5.52590075160e-04  1.56770150743e-03  1.07692419625e-03  3.77572526852e-03 -3.74360182311e-04  1.29975657332e-03 -4.35347797828e-04 -1.75616924304e-03  2.00126596011e-03 -5.57776880735e-04 -3.84959233687e-03 -3.37218361536e-04 -9.72469532041e-04 -1.48797354982e-03  1.02876832077e-03 -1.87945240999e-03 -2.62983760999e-03  1.78274627800e-03 -1.02488284136e-03 -1.83543028138e-03
-1.78289177790e-03  9.27997013994e-04  3.27212848687e-03  1.32883691919e-05 -3.65084010567e-04 -1.53366513626e-03  2.76570821667e-03  7.52954704303e-04  2.17878291749e-03 -9.59095972344e-04 -1.94382015388e-03 -8.63828391782e-04 -4.90590301035e-04  1.20732098251e-03  5.24140716714e-04 -2.93452865909e-04 -8.09049686717e-04  9.29370192497e-04  1.07223225297e-03 -2.86239049253e-04  3.72035080844e-03 -1.35190326766e-04  3.60148162301e-03  1.89100898520e-03  1.78575673821e-03  1.01068466593e-04 -7.60741991532e-04  5.13548277115e-03  2.18049507900e-03  1.18969269245e-03  3.50155200732e-04  2.16021598344e-03 -3.38290521583e-03 -1.68492844454e-03  1.58219250638e-03 -2.40643681855e-03  1.20821712438e-03 -2.58336559142e-03  2.20980174626e-03  1.99230530866e-03 -4.08074139326e-03 -1.96256711058e-03  3.12981442607e-03 -6.25478188560e-03  8.39203600497e-02 -1.55197579567e-02  1.96050543826e-02  2.92589820218e-03  1.91110569200e-03  4.01813418159e-03 -1.89391091515e-04  4.04913449669e-03  1.25292285601e-03  1.48310009165e-04  1.53456287694e-03 -1.43181723789e-03  1.05173172252e-04 -4.47118839613e-04  2.59642271308e-03 -9.17809994393e-04  4.30701332816e-04  5.28539955959e-04  2.02577293880e-05 -3.01020845042e-05  2.98093249827e-03 -4.50915141512e-04 -1.18164527562e-03 -3.18347459062e-03  2.19934621156e-03  1.57598657514e-03  1.22983747983e-03  6.82525193729e-04  9.24586751016e-04  7.92738623424e-04  1.66281168803e-03  3.41750852044e-03 -9.54881706998e-04  1.57081748152e-03  3.14413561128e-04  8.53227692290e-04 -2.53165552787e-03  2.27253362031e-03  2.38504187770e-03  1.38141364977e-03  1.49991211230e-03 -1.46324927949e-03 -1.36137678842e-03  2.18996379395e-03 -2.28668640201e-04 -1.45880495845e-03 -4.88067227023e-04 -1.21790988992e-03  6.93437091416e-04  3.25721260592e-03  1.99735394826e-04  1.07969095460e-03 -1.69659362823e-03 -2.60258771238e-04 -1.02164043019e-03  2.44583337083e-03  1.72431417342e-03  1.92430542161e-03  2.62222071757e-04 -9.05899465525e-04  7.07947630338e-04  2.55489393135e-03 -5.58386596691e-04 -1.76327539681e-03 -1.25583122093e-03 -3.03652314411e-03  2.00832606238e-04 -2.82894499676e-03  3.65795332804e-03  4.86760764808e-04 -6.07384418034e-03 -5.09909681593e-05 -2.75841469440e-03  6.14917553782e-04  6.73384763133e-03 -8.31857088561e-05 -3.06597631645e-03  2.42118175690e-03 -1.99801466695e-03 -1.50911048723e-03  1.04678977535e-03  8.86557770216e-04  3.84334810468e-03  1.22768836131e-03
 2.05660692469e-04 -6.84856436484e-04  4.59276758546e-04 -2.64458513635e-03  3.16347108410e-03 -2.29153113684e-03 -2.15112823268e-03 -3.42197548034e-04  5.67787072856e-04  9.77601162949e-05  5.61368061582e-04  1.83504643938e-04  6.49375340389e-04 -1.58157950496e-03 -1.96001417856e-04  4.26650897155e-03  2.60740456444e-03 -3.76703567492e-04 -6.76920067377e-04  3.45646478653e-03  1.14760597518e-03 -2.99758737726e-04 -6.42961643758e-04  5.66117278384e-04 -1.98855143105e-03 -2.11920053267e-03  3.10378989344e-04 -2.53310317349e-03 -5.61017475384e-04 -2.89817809287e-04 -1.25056191637e-03 -3.26403448146e-03  1.03846355140e-03 -2.56379236306e-04  6.18990732614e-04  2.10894561059e-04 -1.57963673791e-03 -2.54185967363e-04  1.84049623296e-03  2.11330406680e-03 -3.00133941454e-04  8.41626098765e-04  9.55051770507e-03  2.77117139379e-03 -1.55197579567e-02  5.40187089223e-02 -4.82479848247e-03 -2.90832471274e-03  1.88480888738e-03 -1.47620049634e-03 -6.05020086559e-04 -3.12037516625e-03 -1.88631621674e-03 -5.52803317823e-06 -1.80091526128e-03  6.88825190350e-04  1.55247549174e-03 -1.13237037321e-03 -9.12851530917e-04  1.62062526080e-03  1.60350402149e-03 -2.10572188888e-04  5.39576467113e-04 -6.84802149059e-04 -3.34172112333e-04  1.85402239988e-03 -7.99569695857e-04 -5.27554019961e-04  9.42254095534e-04 -1.01964837262e-03  1.11739322630e-03 -5.19284364152e-04 -3.95710679440e-03 -2.77282660058e-03 -9.11637593303e-04 -1.19532633013e-03 -1.01389832003e-03 -6.11087414421e-04 -1.15696402177e-03 -3.80637284360e-04  1.65175111953e-03  3.52866560771e-05 -2.46133755646e-03 -1.64745839436e-05 -2.48749483558e-03 -7.59193507243e-04  2.15274239170e-03 -1.06088188445e-03  1.95824915980e-03  3.64194777282e-03  5.33793374160e-04 -3.16134732241e-03 -8.54440037800e-04 -1.73812510427e-03 -2.20641175373e-03  5.02807099357e-04  7.41746892985e-04  2.83475676477e-03  4.44390655215e-03  9.81030549363e-05 -2.25607316084e-03 -1.03353613339e-04  3.26498098123e-04 -5.46009506834e-04  8.90395957250e-04 -2.60168864971e-03  1.19670343196e-03  2.21559250327e-04 -2.54444695799e-03  5.44701331878e-04  2.15560962702e-03  1.54375959770e-03  2.29836890825e-04  1.00005019598e-03  2.91332726182e-03 -5.67350160700e-04  8.90216618097e-04 -2.20609429573e-04 -1.22936159793e-03 -1.02693585640e-03  2.90880845272e-03 -5.19379793884e-04  1.03170756772e-03 -6.27321531856e-05 -8.75771971527e-04 -4.89867362905e-04  1.66672667211e-03 -6.97927187299e-04
 7.29831522604e-04 -3.22144621697e-03 -2.17917676604e-03  9.12865462498e-04 -2.53851625478e-03 -1.17914110521e-03 -1.39030739606e-04  4.46184019829e-03 -7.82100050561e-04 -6.38218876347e-04  3.72237547546e-03 -4.15584847321e-03 -1.94481264662e-03  1.07586428837e-03 -9.13825642497e-04 -3.89234353363e-03  5.17974289117e-04 -2.76455843556e-03  3.42198004235e-03 -6.30895709546e-04 -1.77033595968e-03  9.73018960949e-04  1.21392079222e-04 -5.08464482463e-04  3.78370573284e-03  3.86889983840e-03 -4.03369552209e-04  1.42289006899e-03  6.71367529012e-04 -2.67572965937e-03  2.09878713823e-03  2.54534019327e-03  1.70498716489e-04 -4.00931336141e-03  2.46608546955e-03 -7.96110762336e-03 -2.50781034946e-04 -1.29793258014e-03  2.71019251966e-03 -1.74696225161e-03 -2.42548761102e-03  9.36878664754e-04 -8.06553414808e-04  1.00469183722e-02  1.96050543826e-02 -4.82479848247e-03  1.00160129295e-01 -1.51820122859e-03  2.79304979930e-03  2.24074200831e-03 -6.49365548146e-04  3.72664082417e-04  8.05910833642e-03 -2.29369565023e-04  4.81072898517e-03 -8.89109561845e-04 -5.13274128568e-04  4.65375986567e-03 -2.13546235134e-03 -2.79221447097e-03 -1.85682043634e-03  4.01767570991e-04  2.14717092495e-03 -1.92528128457e-04  3.09241536162e-03 -2.21857108411e-03 -5.20022033557e-03 -3.24273736770e-04  3.61176437556e-03 -3.17084333967e-03 -2.44383452505e-03 -1.19396714448e-03 -4.53777372834e-03  2.41631437725e-03 -4.59570786058e-03 -2.59465608159e-03  1.08008023134e-03  2.35932017841e-03  2.47413897928e-03 -2.13163601393e-03 -1.41892943790e-03 -3.99928471946e-05  4.10873652872e-03 -3.44677364602e-03  4.96436792567e-04 -2.81707187083e-03  1.05643779339e-03 -1.30228210533e-03  1.20474180070e-03 -2.89508335351e-05  1.02295400736e-03  2.45779697007e-03  4.11343874340e-04 -1.02625297621e-03  1.97591340601e-03 -7.76711878871e-04  2.29044485403e-03 -2.68199498999e-03 -2.96643831626e-03 -7.99520587379e-04  3.41762175700e-03  4.93708739598e-03  6.73810238226e-03 -1.02772652890e-03  4.44351214931e-03  5.68282210213e-03 -2.87650680578e-03  2.47552284027e-04  8.49827669336e-04 -8.52529487469e-04  2.80576858849e-03  7.48357859599e-04  1.90313240231e-03  1.05184222920e-03 -6.16387616247e-03 -1.75101503976e-03 -8.65132408264e-04 -1.77795174044e-03  3.73305989221e-03 -1.04730973731e-03 -9.35940753173e-04  2.60070100598e-04 -7.53887414805e-04 -2.86202980802e-03 -2.30511067506e-03  3.65059686148e-03 -2.27122766920e-04 -3.67698447706e-03
-2.53076912365e-03 -1.89186869388e-03  9.51511657570e-05  1.63575936810e-04  2.02963691415e-04  1.08119998712e-03  1.41021665982e-04 -4.16310167760e-04 -3.63981593371e-04 -7.59781165311e-05 -8.88330595151e-04  1.34540482343e-03 -5.42687019864e-05 -6.43504817348e-04 -7.18199561286e-04 -1.14141055651e-03  4.73775280457e-06  9.34903298830e-04  1.58590889115e-03 -9.27526343900e-04 -2.37407147054e-03  1.13767644316e-03  4.10381428388e-04  5.91561189101e-04  5.16416388924e-04  9.18703185213e-04 -9.28549555355e-04  1.01863186450e-03  1.86154437820e-03 -3.19059348242e-03 -3.01281136674e-03 -1.08522926455e-03 -8.73668941010e-04 -1.39946508861e-03 -1.46978863968e-04  2.10024660500e-03  3.52178299140e-04 -1.86720909488e-03  3.89482111395e-03 -8.58470879831e-04 -3.44388723899e-03 -2.40704923865e-03  1.19676659739e-03 -7.25978328806e-04  2.92589820218e-03 -2.90832471274e-03 -1.51820122859e-03  5.10917982655e-02 -5.85265634878e-03  2.27948432756e-03  1.41457411453e-02  3.32300852159e-03 -2.00363565385e-03 -1.17510056134e-03 -2.86427018419e-03 -3.00343333032e-04 -3.94571683963e-04 -1.35726963159e-03 -3.04935868331e-03 -6.53421254236e-04 -2.11846642364e-03  5.53113871205e-04 -1.16480458414e-03  8.54674496613e-04  2.91223630157e-03  5.53721549515e-04  7.96129423392e-04 -9.98430218181e-04  3.89442664824e-03  3.90844209963e-03  2.82206394928e-03  2.87772717881e-04  8.13054411928e-04  6.15148243174e-04  1.54964546240e-03 -1.03101054697e-03 -9.24164628397e-04 -1.51308758146e-03 -6.32283785979e-04  3.84003560011e-03  1.01577277606e-04  2.60761561659e-04  5.63276856625e-04  1.21609560844e-03  2.88680416478e-05 -9.42813076490e-05 -2.34048623360e-03 -1.21303621707e-03 -1.16395802206e-03 -1.77274314830e-04 -2.25416924200e-04  1.12304467988e-03 -2.02829091533e-03  1.95087077299e-03  7.62264885515e-04  4.45009762929e-03  2.14454564044e-03 -5.88633380601e-04 -9.12013134812e-04 -7.60921576613e-04  5.79437928098e-04  5.31687925336e-04  2.57608254965e-03 -9.98046939765e-04 -6.86994101472e-04 -3.85603571068e-04  2.73541826048e-03 -2.54044125520e-03  2.85197362447e-04 -1.67121010903e-03 -1.86185680650e-03  4.95672536315e-04  3.43358605259e-04  1.90673444983e-03  1.05091297896e-03  8.03631524106e-04 -4.93199656736e-04 -2.03295426873e-03  1.69911576850e-04  4.23292475092e-04 -2.34559845110e-03  5.91310033800e-04  7.00298803244e-04  3.11357882051e-04  1.13415967830e-03  5.83921409362e-04 -1.33578841377e-03  2.02480428252e-03
-9.87189095750e-04 -6.96155270081e-04 -6.27530036915e-04 -1.35011245699e-03  4.08676409852e-03 -3.78620582134e-03  1.54061843467e-04 -1.19397509322e-03 -2.50234024432e-03 -4.94009994036e-04  3.15651122542e-03  3.50477572672e-04 -9.82244356504e-04  2.69276752001e-04  2.13774932880e-03  2.52937691128e-03  1.73418146864e-04  7.88725606909e-04  1.80487385320e-03 -6.54164038115e-04 -8.37522464837e-04  3.63786387142e-05  8.15563973675e-04 -7.15881699129e-04  6.83316166627e-04  5.79560127145e-04  2.29862725912e-03 -4.24274312127e-04 -1.26550622326e-03 -2.16116618295e-03 -1.65535160834e-03  7.00082699532e-04 -2.58277724387e-03 -6.58831808445e-04 -4.57296379644e-04 -1.92046375151e-03  2.79373081049e-03 -7.45423164008e-04 -3.59810882973e-05 -3.36268407196e-03 -7.80611993258e-04 -3.27314200061e-04  1.10296198199e-03 -5.93865432802e-04  1.91110569200e-03  1.88480888738e-03  2.79304979930e-03 -5.85265634878e-03  6.90602198598e-02 -6.79322457145e-03  1.02369603339e-02 -1.22792504696e-03 -3.52635262049e-03  4.86600357897e-04 -3.53963434739e-03  1.61931613985e-03  1.98254961784e-04 -8.74551672611e-05 -2.39074027945e-03 -1.80951239002e-03  1.12191386048e-03  2.47068497305e-03  6.95158071763e-04 -1.34822385783e-04  2.09200908936e-03 -8.06634388555e-04  3.73088028287e-04  2.38621582024e-03  1.37494562718e-03 -6.28665703231e-04  2.54638194413e-03 -6.26551464816e-04  9.13087290927e-04  1.98144488172e-03 -1.61073084907e-03  1.53102049265e-03 -1.61532137485e-03  1.07472519121e-03 -5.45486860290e-04 -3.00113302868e-03  5.08002107920e-06 -4.23436930083e-04  1.35874476673e-03  5.88614138794e-05 -1.20785444175e-03 -2.72734087996e-03 -1.70476771080e-04  8.88233220744e-04 -1.21354716244e-03 -7.37413116161e-04  4.97457275954e-03 -2.88036937500e-04  4.06168253509e-03 -2.54229007247e-03 -2.07219827193e-03  5.11157094765e-04 -1.99839032715e-03  1.78635009833e-03  4.35257093710e-03 -1.48009118412e-03  6.55604971286e-05 -2.88969083702e-04  1.15928689643e-03 -1.82984327659e-03 -1.36228080523e-05  1.01386786542e-03  1.12196283721e-03  8.27967194731e-04  7.14574311007e-04  3.90201682405e-04  1.56985394625e-03 -1.15412770068e-03  4.41976800335e-03 -3.50292253568e-04  3.09232049089e-03 -1.75405761177e-03 -1.93691894239e-03  3.21282443500e-03 -4.03504365563e-04  1.24599087834e-04  5.38483847504e-05  3.35649747886e-04  1.83157893519e-03 -1.41670630097e-03  3.25128122614e-04 -3.96570815631e-04  5.76232263995e-05 -5.86882200080e-04
-6.59149203677e-03 -1.91267892984e-03 -6.38634455396e-04  9.67063144234e-04 -3.80532673026e-03  4.42983859566e-03  1.22624325874e-03  6.24419875806e-03  1.63563443995e-03 -1.92755223623e-03 -2.34334502541e-03 -1.51434691413e-03 -3.32046538897e-03 -1.02500257940e-04  2.48598954137e-03  1.20386661674e-03  6.00548677146e-03  3.91362255997e-03 -6.05104522954e-03  1.13519170607e-03  2.86597320691e-03 -1.33305169847e-03  1.53243688884e-03 -8.41709417218e-04 -5.32274297356e-04  3.34765990441e-04 -1.31050241971e-04  1.12641522749e-02 -1.56390190614e-03 -2.46798571906e-03 -3.78453563509e-03 -3.27025526369e-03 -5.49087345223e-04 -1.96523189886e-03  2.28377153389e-03 -3.77295683453e-03 -3.50156613640e-04 -2.00599546220e-03  1.15054941090e-03 -1.54422801265e-05 -3.97772796375e-04  2.89657199838e-03 -8.33512994114e-04  1.84091505293e-03  4.01813418159e-03 -1.47620049634e-03  2.24074200831e-03  2.27948432756e-03 -6.79322457145e-03  1.09778406303e-01  7.96081116284e-03 -7.46147671530e-03  1.82296380642e-03  1.72163668423e-03  2.03734141601e-03  4.77367997906e-04  2.32472319447e-03  2.99444487032e-04 -6.18426356722e-04 -5.55707933533e-04  2.50005571679e-03  2.41882540060e-03  6.37005479846e-04 -8.84587205444e-04 -3.77387038244e-04 -5.49398932475e-03  3.89124414406e-03 -2.58656844154e-03  8.73648495731e-04 -1.01283824728e-03 -6.75449776550e-03  3.94121052719e-04  1.68043790510e-03 -3.21480487632e-03  8.21886011171e-04  4.53749111319e-04 -2.94939143533e-03 -5.38679512934e-04  1.53709527321e-03 -7.46616374110e-04 -9.82233379431e-04  3.82619646994e-03 -7.33048690491e-05  2.69362857488e-04  2.64188582619e-03  3.71772364253e-03  2.81158097505e-03  2.50206731319e-03  9.12804593144e-04  2.38242070081e-03 -2.44406496457e-03  1.50838825960e-03 -8.54856891314e-04  7.03357102076e-03  1.07217271158e-03 -3.27561908697e-03  1.45399318531e-04  1.14301863904e-03 -8.49847921178e-04 -1.81789138150e-04 -2.51673356128e-04  3.30652697984e-04 -4.27611626635e-03  1.90205058352e-03  4.25700842660e-03 -3.62919664324e-03  1.04122468797e-03 -3.56795668499e-03 -4.20138298263e-03 -4.30980303051e-04 -5.47109499518e-04  1.75008906941e-03  3.20801199105e-03 -7.30758005582e-04 -2.39798077564e-03 -9.56385682432e-04  1.39245575349e-03  1.94605681005e-03 -2.43742802149e-03 -3.55899816769e-05 -9.28570810980e-04 -3.48653354343e-03  1.95626743440e-03  1.65340242951e-03 -8.72816024797e-04 -2.83384576735e-03 -3.80899948830e-03 -1.45249462979e-03
-3.18719564974e-03 -1.06536089352e-03 -2.58981271320e-03  2.63974300408e-03 -6.66667733345e-04  1.66870260768e-03  2.33348298753e-03 -8.11829134069e-04  1.25221997367e-03 -5.50133890197e-04  1.81475334851e-03  1.23125179721e-03 -7.82124378425e-04 -1.23851099298e-04  4.33671854018e-03 -3.40393573788e-03 -5.20648636192e-04  3.12367646508e-03 -1.27679073288e-03 -4.18705524422e-04 -2.57811057089e-03  8.64489827993e-05  1.40092824713e-03 -4.74187289757e-03  3.97405020040e-04  2.71339123364e-03  2.12053550303e-03 -4.58271608071e-04  5.44434623088e-04 -1.59608267782e-03 -4.11020988018e-03 -3.75400968729e-03 -2.80418034182e-03 -2.49518678425e-03  7.86754229839e-04  1.45829567464e-03  6.75812154346e-04 -4.37608874905e-03  6.44843974665e-03 -4.42826962303e-03 -6.31152523223e-03 -2.89653714526e-03  2.35267999669e-03  4.00820684731e-04 -1.89391091515e-04 -6.05020086559e-04 -6.49365548146e-04  1.41457411453e-02  1.02369603339e-02  7.96081116284e-03  7.46253466415e-02  1.36904605021e-02 -7.90281418776e-03 -2.06340354735e-03 -2.47194932685e-03  2.99530821951e-03  1.80260219722e-03 -1.73510230372e-03 -5.92567145173e-03  2.08686871897e-04 -2.69726596346e-03  3.59593232000e-04 -6.67023872971e-04  4.20478909036e-04  1.28676223460e-05 -8.72451917635e-04 -2.81229010668e-04 -9.40549111101e-04  2.73709926153e-03  5.15373993567e-03  4.46814585414e-03  7.13111537117e-04  2.32607502246e-03 -1.42959576889e-03 -9.86704926509e-04  1.91337158772e-03 -3.54873861055e-04  1.50076881648e-03  1.05834350253e-03  1.20788483308e-03 -1.17651731787e-04 -4.22433520562e-04  3.26805183833e-03 -5.57783541175e-04  1.84591054664e-04  3.15262970208e-03 -1.45257048170e-03  2.52971774214e-03  1.93502646083e-03  2.51979414412e-03 -2.16503560718e-03  2.59136527821e-03  2.04925256589e-03  3.00165540337e-04 -1.08899846517e-03 -2.00139296755e-06  5.40116508199e-04 -5.10778884928e-04 -2.74881779672e-03 -2.48459989796e-03  2.25010242035e-03  1.28054536757e-03  1.63745038660e-03 -2.89702506926e-03 -3.51171407561e-04 -1.13035095221e-03  3.19637396560e-03 -3.86986684630e-03 -5.21809768135e-03 -3.18531784705e-04  7.74584843989e-04 -2.79431635894e-03 -7.81431256385e-04  3.47187888619e-03  1.86515052520e-03 -2.61145528619e-04 -5.14639755429e-05 -9.36377876638e-04 -1.42194408915e-03  8.78962217885e-04 -2.16465042531e-03 -2.75829545201e-03  1.31520319405e-03  2.95870745349e-03  2.83650689584e-03 -2.41407963083e-03  2.70718769687e-04 -1.12382755330e-03
-1.18610092521e-03  3.07530642480e-03  4.31725772053e-04 -1.94768817438e-03  2.21063457848e-04  2.10926042463e-03  1.14078335065e-03  1.79811965604e-03  3.01290530009e-03 -2.73556864073e-03  2.02699794373e-03 -2.55228275608e-03  1.76367075428e-03  1.22809320925e-03  2.18339911878e-03 -5.89201315282e-03  8.06637995992e-04 -2.09283758173e-03  8.94653982798e-04 -1.19313747466e-03  4.54019644810e-03  1.54649189257e-03 -2.18620401153e-03 -3.09772861558e-03 -2.09652622534e-03  1.36867989012e-03 -4.03227437231e-03 -1.95041167946e-04  3.93797319882e-03  1.17224112506e-03 -6.10413974129e-03 -4.45279089179e-03 -3.17510418485e-03 -6.03757261312e-04  2.07239255602e-03  1.66025714708e-03 -2.45670573943e-03 -1.61563220760e-03  2.99077569286e-03  1.30230018394e-03 -3.71497112962e-03 -1.54109136947e-03 -4.27184876986e-03 -3.76106104208e-03  4.04913449669e-03 -3.12037516625e-03  3.72664082417e-04  3.32300852159e-03 -1.22792504696e-03 -7.46147671530e-03  1.36904605021e-02  9.32160525184e-02  4.77011034102e-03 -2.78850297156e-03  8.01211870709e-03 -2.01747710067e-03  1.67060763682e-03 -1.39565295352e-03 -5.17214781477e-03  2.47645026458e-03 -3.88136433542e-03 -3.74643874356e-04 -1.71145026661e-03 -1.46489925955e-03  1.88410258625e-03  2.00111760353e-03  1.04236185781e-03  5.32267478325e-04 -3.69594431803e-03  4.23754533964e-03 -1.31487414503e-03 -2.02834469374e-03  1.10883632884e-03 -2.91342737834e-03 -7.90591098774e-04  2.90155133089e-04  2.75342991445e-03  7.68199901403e-04  2.51184744538e-03 -2.50098281950e-03 -9.11398428463e-05  1.15152586107e-03  4.31325918529e-03 -4.28942947561e-04 -4.22816854162e-03  4.92541003618e-03  1.79584450372e-03 -8.99817675543e-05 -9.28177643775e-04 -1.42376465720e-03 -1.91770450286e-03  7.81101765340e-04 -3.46995717549e-04  1.49448375347e-03 -3.55578052300e-04  1.20552786926e-03 -2.12011202377e-03 -6.40272496357e-04 -1.54836953479e-03 -4.68472404385e-04  1.20800320786e-03 -1.58317640202e-03  4.17545253611e-05 -1.53510126748e-03 -3.45553655563e-03 -5.25922513688e-04  1.73760506522e-03  1.13931844003e-03 -7.11636618421e-04  2.57551766821e-03 -4.11821486287e-03 -1.37149974194e-03 -3.60310820306e-03  2.28912726442e-04 -5.53536426608e-03  2.44992289229e-04 -9.27266208893e-04 -5.85337136981e-03  3.52315121176e-03  2.93694492934e-03 -3.51578634293e-03 -1.55259578330e-03  1.07797986911e-03  4.22208724222e-03  2.72053901052e-03 -7.46617490880e-03  8.06025330807e-04 -4.57573615638e-03
 5.70412725078e-03 -4.12542600999e-04 -5.66867992636e-04 -1.49192038334e-03 -1.40908780332e-03  2.44208210367e-03 -2.58992428260e-03  3.69965638414e-03 -1.96060757387e-03 -7.78870671852e-04  4.95643253653e-03 -4.32285788630e-05  3.78277159223e-03 -1.84516477963e-03  9.05380643598e-04  1.75150601159e-03  1.28008346703e-04 -4.41798484506e-03  2.10930507827e-03 -1.65726622686e-03 -1.78397383103e-03  1.57488426036e-03 -1.40608081994e-04 -8.85501576624e-05 -1.14706527220e-03  7.82262170097e-04 -2.19821108231e-03 -1.09186766357e-03 -7.98829346587e-04  3.08122563022e-03 -1.76651931048e-03 -1.55769649480e-03  2.89585923127e-03 -1.14661380091e-03 -4.11159274688e-04  1.27134705822e-03 -2.88942907375e-03  3.74477700059e-03  1.80896007733e-03  5.15375550558e-03  2.83556514710e-03  3.39128254922e-03 -3.93712951563e-03  1.65412841383e-03  1.25292285601e-03 -1.88631621674e-03  8.05910833642e-03 -2.00363565385e-03 -3.52635262049e-03  1.82296380642e-03 -7.90281418776e-03  4.77011034102e-03  7.79842397073e-02 -1.18114159135e-02  9.47816846292e-03 -3.78045218691e-03  1.38161536014e-03  3.96156263394e-03  1.50594261720e-03  4.88277059807e-04 -3.34750945261e-03  3.36503461404e-04 -8.85957509882e-04 -9.81562322426e-05  3.27934804210e-03 -1.17513797263e-03  2.77460911768e-03  3.00025293662e-04  2.69029103447e-03  1.21048289281e-04 -1.16297198013e-03 -2.19004219915e-03  3.70790897488e-04 -2.66152231600e-03 -2.12470851263e-03 -3.50469104852e-04 -4.81445987136e-04 -1.67080005067e-05  5.82932903626e-03 -1.67462931950e-03  2.85172872108e-03  4.55265275708e-03  1.82939068990e-03 -2.05543930419e-03 -2.61814929724e-03  1.93517231625e-03 -1.20426330605e-03 -5.22373127027e-03 -2.17216089367e-03 -1.69491120845e-03 -1.51269108874e-03  2.40295179866e-03 -1.65584172853e-03 -1.70217655717e-03  3.21580546753e-03 -1.27604541693e-03  1.27175726740e-03 -1.83556318767e-03 -2.61182571795e-03  1.26477366763e-03  1.65248906153e-03 -2.04221052845e-04  1.53975867873e-03 -2.41314986374e-04  2.46005029353e-03 -1.28863081422e-03  2.27913182178e-03  2.48975598443e-04 -2.06678395601e-03  1.71213994214e-03  1.84883797354e-04 -2.15893216104e-03 -2.38338998375e-05 -2.54684359468e-03 -7.14392228401e-03  2.19826945033e-03 -1.09353570985e-03 -2.58612216306e-03  3.59694894956e-03  3.95227732014e-03 -4.14830486634e-03  3.39549362736e-03 -4.69157657756e-04 -3.71810187770e-04 -2.33791627425e-03 -8.31711759283e-04 -1.38932704232e-03 -5.89837681194e-03
-1.33462268413e-03 -2.09082426140e-03  3.91235476423e-03 -2.37742156501e-03 -3.76992866791e-03  1.28139787175e-03  1.42842936054e-03  9.03994729897e-05 -1.05788281334e-04  2.40160610218e-03 -3.49330060634e-03 -1.64525098219e-03 -1.34991710339e-03 -5.38168584906e-04  8.26904904616e-04  9.79913757983e-04 -2.03812412368e-03  2.77065594476e-03 -2.63739489858e-03  4.41952508617e-03  5.88705119762e-03  4.22805389036e-03 -7.05784287863e-03 -3.07016152439e-04  3.07155754390e-03  2.34033094085e-04 -2.51940626413e-03  4.56891222769e-04  6.98403068443e-04 -1.62897114228e-03  2.73791343779e-03 -1.50284875389e-03 -1.14889496340e-03  8.62119501666e-04  3.42931133701e-03 -5.22846975578e-03 -1.97914745062e-03 -4.49134837115e-04  1.68061814894e-03 -3.34620591315e-03 -1.70136272121e-03  3.63839053550e-04 -7.67397379616e-04 -2.68561081058e-03  1.48310009165e-04 -5.52803317823e-06 -2.29369565023e-04 -1.17510056134e-03  4.86600357897e-04  1.72163668423e-03 -2.06340354735e-03 -2.78850297156e-03 -1.18114159135e-02  9.43964946434e-02  5.96327822481e-03  9.54252802297e-03 -3.75916102563e-03  2.41484900424e-03 -8.81291445040e-04 -3.61009286568e-03  6.00672953950e-03  2.54810335815e-03  9.97197525321e-04  1.79291444259e-03  4.34893042002e-04  6.04657342986e-05 -1.19487123050e-03  2.25627771093e-03 -4.17860157361e-03 -2.42727473099e-03  2.76556453054e-05 -2.86377448724e-04 -1.45088741490e-03 -8.94302999892e-04 -3.33526781559e-03  1.65250236616e-03  3.14036132410e-03  1.28958811867e-03  2.27898620943e-04 -3.30028055435e-03 -3.09074254324e-03  1.95033927729e-03  2.75279006168e-03  2.78679839585e-04 -9.94523043108e-04 -3.06348963177e-04  1.25859713737e-03  1.63512845649e-03  2.42443499195e-03  2.72980534132e-03 -2.15135159694e-03 -4.70699914861e-03  6.57234898316e-04 -1.21010994974e-03  2.05548677184e-04 -2.01032304007e-03 -1.36660042934e-03 -1.08291841265e-03  2.02560253268e-04 -3.28815315841e-03 -2.45779752264e-03 -2.42185582927e-03 -1.89496211283e-03  1.12073929402e-04  5.17771021837e-06  1.00124191544e-03 -1.56222312985e-03  3.81453654067e-04  3.04592373497e-03 -4.29264271033e-04 -2.27222053132e-03 -1.05134331899e-03 -2.25926555916e-03  1.01462294508e-03  3.02735271455e-03  1.40987660745e-03  2.11765444051e-03 -2.14913497998e-03 -2.50787223289e-03  7.41351067560e-04 -5.13645075074e-04 -2.05438321701e-03  1.53792416238e-03  1.21347031995e-03  3.22797865797e-03 -1.61768198688e-03 -6.98168161992e-04  4.81351379326e-04
-3.80397836785e-03  3.62785445255e-03  3.53222042306e-03  3.98869148577e-03  1.90114698717e-05 -2.54626691083e-03 -1.02634377878e-03  2.80179817167e-03  1.35859197317e-03 -1.25518531606e-03  2.39345220164e-03 -3.73022538363e-03  6.34697875272e-03 -2.28973718671e-04 -4.04741417954e-03 -3.44387027439e-03 -1.06178725748e-03 -1.22949457452e-03 -2.61463649778e-04 -4.72368977027e-03 -1.40455805921e-04 -7.69244883856e-04 -1.51321516093e-03 -2.47856885849e-03 -1.32869726089e-03 -2.35237368788e-03 -5.54082845957e-04  2.06379490407e-03  8.01669344456e-04 -1.40106054707e-03 -4.53755514669e-05 -3.85562662564e-03 -2.51794834389e-05  2.45910441611e-03  1.81277166448e-03 -3.41461828722e-03 -4.13850971600e-04 -1.31112080434e-04 -3.78011750554e-03 -3.76218002931e-03  2.12373568936e-03  2.78861934107e-04 -2.18094463445e-03  3.69819652728e-03  1.53456287694e-03 -1.80091526128e-03  4.81072898517e-03 -2.86427018419e-03 -3.53963434739e-03  2.03734141601e-03 -2.47194932685e-03  8.01211870709e-03  9.47816846292e-03  5.96327822481e-03  9.30897854956e-02 -5.45744683612e-03  3.30308725588e-03  2.96316841258e-03  1.05050455495e-03 -9.88925070185e-04 -1.48175128101e-03  1.32169427570e-03  1.11315379123e-04  1.25576986083e-03 -1.49305189397e-03 -9.91327529760e-05 -2.56587807945e-03  9.49592892252e-04 -2.00767876350e-03  1.71573613734e-03  1.68448514053e-03  1.28264703212e-03 -3.91226656234e-03 -1.65710089583e-03  9.48070295186e-04 -1.19585913411e-03 -8.50651606982e-05  2.29108480454e-04  1.78234186070e-03 -8.69853050417e-04 -1.04788185904e-03 -5.17633089155e-04 -1.08565958907e-04 -7.51361361478e-04 -2.66944688260e-03  3.28785213948e-03 -2.42135013180e-03 -7.24087984289e-03  1.00162497399e-03  1.09197291527e-03  1.04293726388e-03  1.79118572246e-03  9.77611324809e-04  1.06683704034e-03  4.21108529033e-03 -1.57978371650e-03  1.51446449542e-03 -2.11940433533e-03 -5.63301049713e-03  2.03329247281e-03  7.96431387715e-04 -1.87472136138e-03 -2.67748880383e-03  9.94247199945e-04 -1.25205324618e-03  4.60154401336e-04 -1.75844763505e-03  1.52856266463e-03  5.80031185076e-04  2.18152979523e-03  1.47504789908e-03  1.55456486816e-03 -5.49767061346e-04 -2.96931141745e-03 -5.49902777484e-03  4.90687542763e-04  4.66747744827e-04 -2.93180980608e-03  2.23205071178e-03  3.91843787578e-03 -3.80331176300e-03 -2.59762170898e-04 -2.75722501331e-04  3.01816764240e-03  2.41319880407e-03 -1.10261589038e-03 -4.20235976282e-03  7.08270048362e-04
-1.45666931671e-03 -1.21080526977e-03  2.98907265778e-03 -6.37558034814e-04 -1.43669127918e-03 -3.29159450995e-03  3.56534453657e-05 -4.54474903126e-03 -1.57715543195e-03 -1.90978251926e-03 -5.62535799069e-04  4.43179327761e-04  1.19640409164e-03 -2.39414822010e-03  5.59877083099e-03  1.49835221312e-03  2.01920803286e-03 -1.84787318831e-03  3.68554021433e-04 -3.87069170491e-04  5.12633224093e-04  1.59206806336e-03 -2.16872638479e-03 -2.22270128143e-03 -3.83765930929e-04  3.48802471427e-03  1.56943157176e-03 -1.94665718456e-03  5.61947682855e-04 -2.11065710862e-04 -1.19848916401e-05  2.95900211437e-03  1.92111763108e-04 -2.87658557713e-03 -2.36228020395e-03  3.22840379104e-03 -2.79275329639e-05 -6.48156635231e-03 -3.02451163807e-03  3.94159051208e-04 -2.94193108492e-03 -6.46990188304e-04  3.00691294898e-03 -2.33795336152e-03 -1.43181723789e-03  6.88825190350e-04 -8.89109561845e-04 -3.00343333032e-04  1.61931613985e-03  4.77367997906e-04  2.99530821951e-03 -2.01747710067e-03 -3.78045218691e-03  9.54252802297e-03 -5.45744683612e-03  9.26747947859e-02  9.69677596236e-03  3.05961834884e-03 -2.31737167482e-03 -1.95570769679e-03  1.92139868466e-03 -1.39534400763e-03  1.63162650945e-03 -2.11008699885e-03  2.02734451775e-03  6.63764568829e-03  2.92520091888e-03  5.27577408009e-03  8.28373130988e-04 -3.03925188482e-03 -7.27582332431e-04  1.11043627588e-03  2.62544500364e-03  1.03377444334e-03  2.69615051126e-03  1.17986917131e-03 -3.76819464083e-04  9.48158862183e-04 -2.79748947671e-03 -2.40751565949e-03 -5.02903311485e-04 -2.02811575701e-04  3.35004678036e-03 -7.97385682601e-04  4.12414871865e-03  7.96083376825e-05  1.28416421069e-03 -1.86756222055e-03  3.66453723070e-04 -2.61651123416e-03 -2.10519532527e-03 -5.74560221279e-05 -3.70734142771e-03  2.09814001070e-03 -5.15426403249e-04 -2.60024807379e-03 -1.47622032105e-03 -8.60786969719e-04 -4.72576621569e-04 -1.75529362390e-03 -3.11591942440e-04  1.53817242665e-04 -1.53426412976e-03  1.95237627529e-03 -2.47591312988e-03 -7.95065890212e-04  3.10216502781e-03  9.02721793872e-04  1.65375892973e-03 -3.73949510158e-03 -4.13872807020e-03  2.28349629392e-03 -1.33855952521e-03  4.23881688609e-05 -1.25730199824e-04  4.21125223097e-03  3.76220579792e-03 -2.36585668049e-03 -3.76132581227e-03  6.74376818189e-04  7.78194928975e-04 -1.18115188213e-03  1.56478894728e-04 -1.82326986391e-03 -2.47702673783e-03  1.30110925266e-03 -2.80652416574e-03  1.28168199814e-03
 1.12486280451e-03 -3.67847326072e-03 -1.44955176759e-03  3.56420258308e-04  2.46135758287e-03 -9.00704008257e-04  5.01073746197e-05 -1.47830390538e-03  2.98550735497e-03  6.45124759334e-04 -1.40573135682e-03  1.03479244749e-03  5.48232359673e-04 -1.60002720948e-03  4.04881607326e-03 -1.54560070019e-03 -3.20972542845e-03 -7.66036420141e-04 -6.69581176623e-04 -2.66481064512e-03 -4.24720246741e-04  1.86376377636e-03 -9.49363414317e-04 -1.34117871566e-03 -7.03381619954e-04  1.60079897426e-03  1.70971488141e-03 -1.50708385768e-03 -3.42108262646e-04  2.44676845781e-03 -3.71430457004e-04 -1.74887765339e-03  2.66798945010e-03  1.13532008669e-03  1.12614577530e-04  2.57482445345e-03 -1.28502421557e-03 -1.96127089149e-03 -3.36874205565e-03  1.15180490963e-03 -2.07574065725e-03  1.35868592506e-03  1.16354476447e-03 -8.50659554949e-04  1.05173172252e-04  1.55247549174e-03 -5.13274128568e-04 -3.94571683963e-04  1.98254961784e-04  2.32472319447e-03  1.80260219722e-03  1.67060763682e-03  1.38161536014e-03 -3.75916102563e-03  3.30308725588e-03  9.69677596236e-03  6.90958327510e-02 -6.29359309513e-03  9.45608747396e-04  4.95887509097e-03 -2.65476090171e-04 -6.92234647100e-06  3.08795985131e-04 -8.85715726480e-04  1.34382224801e-03  5.03500901700e-03  4.41392407129e-03  3.95210313026e-03  1.62371904252e-03 -1.61041950218e-03 -1.90494984292e-03 -1.78389251022e-03  8.55978324308e-04 -1.30432034296e-03 -1.29382535183e-03 -3.56797976668e-03 -2.69240891074e-03 -6.26998775811e-04 -1.78695683854e-03 -3.04492345220e-04  1.52334662308e-03 -1.38424516794e-03  2.77701370756e-03  8.48923749261e-04  5.02901639620e-03 -1.82509946011e-03  1.09698999909e-03 -4.55183713078e-03  1.23439385649e-03 -6.09345952222e-04  1.95939300871e-03 -6.01135105883e-04  2.39414191601e-03 -4.36769937511e-04 -2.70465158336e-03  3.54779428555e-03  1.11124510649e-03  2.23896416448e-03  1.44080607611e-03  8.70238755280e-04 -1.14870760444e-03  3.97103998766e-04 -3.49243156382e-04  7.88659561684e-04  1.38443680667e-03  1.69501139139e-03  1.22287699327e-03 -1.69944534762e-03  3.90711297597e-04 -9.91496488166e-04  4.77146981127e-05  1.77381849953e-03 -6.77358129976e-04  1.62345524667e-03 -1.65139382914e-03 -1.06446568682e-04  1.58195397640e-03 -6.19416008916e-04 -1.16099157468e-03  1.97859763619e-03  1.15081552241e-03 -1.66129856188e-03 -2.33897028044e-03 -1.55415830232e-03 -7.53423889519e-04  4.34818222151e-04 -3.23133926187e-03  9.15943070325e-04
 1.91685912823e-03  2.23130543217e-04  2.00193379819e-03  2.17071818858e-03 -1.17384712518e-03  1.02008548076e-03 -1.20945824627e-03 -1.56071337829e-03 -2.26551606113e-03  2.61877551787e-03  1.43315645813e-03  7.14591130932e-04  1.67276244164e-03 -3.65657922975e-03 -3.53414924245e-03  3.46702907431e-03  3.34948353670e-03 -6.71291151873e-03  4.55407140068e-03  5.58924213554e-03 -3.50493468076e-04  3.70149698218e-04 -1.02668127550e-03  9.41088964150e-04 -1.30623105338e-03  5.42591480323e-04 -2.42837093741e-03 -2.15214086584e-03 -7.92960485954e-04  1.25425833682e-03  2.71465291889e-03 -1.64572646509e-03 -3.05763591693e-03 -1.63919044359e-03 -1.22265082976e-03 -2.33976423282e-03  4.56159058913e-03 -3.80812064986e-03  2.00716557776e-03  6.54360888087e-03 -1.18904329327e-03  5.23607162600e-03 -2.66084022479e-03  4.00719448594e-03 -4.47118839613e-04 -1.13237037321e-03  4.65375986567e-03 -1.35726963159e-03 -8.74551672611e-05  2.99444487032e-04 -1.73510230372e-03 -1.39565295352e-03  3.96156263394e-03  2.41484900424e-03  2.96316841258e-03  3.05961834884e-03 -6.29359309513e-03  9.42117176612e-02  1.85332044495e-02 -6.57652635354e-03 -2.97418404991e-04  6.59213952031e-05  4.96247003929e-04  3.90653104059e-04 -3.82278961064e-03 -3.06101195027e-03  7.94325577315e-04 -7.68414898527e-04  7.22716002641e-03 -3.33711292665e-03 -3.27573698303e-03 -2.98570821039e-03  5.69631204722e-03  2.83695482452e-03  1.81426678244e-03  8.27572001555e-04  4.30349368318e-05 -6.12131631200e-04 -1.40979274819e-03  7.01269967268e-04 -8.94265060385e-04 -4.14228831307e-04 -7.08764287572e-04 -2.81361770352e-03 -2.52311403520e-03  2.13779468200e-03 -9.31093498519e-05 -1.52913046962e-03  3.27570810209e-04  5.63244546364e-04  3.88875753621e-03  1.26589425206e-03  1.28098509942e-03 -7.91835376777e-04 -1.35392608810e-03 -2.40258240293e-03  1.23092232374e-03 -2.45137184144e-03 -1.59696883789e-04 -3.80757504182e-03  2.16645394536e-03  4.51810326050e-05 -3.24684383448e-03  2.18556521758e-03 -2.63237128574e-04 -9.56495430964e-04 -2.14462988188e-03  2.68226012154e-03 -7.76580809650e-04  1.62729937841e-03  5.87635724007e-04 -2.81655454913e-03  2.09939353971e-03  8.15334949339e-05  2.33328271385e-03 -2.64277417957e-03  2.15013587843e-04  2.98955575362e-04 -5.51654817369e-03 -1.20146884861e-03  2.37797354631e-03  2.52481242576e-03  5.60551820487e-03 -1.50157607370e-03  6.38805459610e-03 -2.31362216551e-03  2.02637649176e-03  1.28814989183e-03
 5.54267440255e-03 -1.12606568892e-03 -9.79351373903e-04  1.61180251818e-03  1.67870085768e-03 -3.09251386984e-03 -2.71887741235e-03  1.94311323415e-03  1.63271071265e-03  2.91877829879e-03 -1.95818065278e-03  2.94772326649e-03 -2.38232148663e-04 -4.78996345091e-03 -1.29591061688e-03  3.57343688803e-03 -7.71120185284e-04 -1.37281110569e-03  6.25464105324e-04 -5.09696374988e-03 -2.07172387746e-03 -2.82322907054e-03 -3.68762598441e-03  4.71499616098e-03 -1.46429263978e-03 -4.59373336103e-03 -2.69328498634e-03  1.32981349006e-03 -6.77201194167e-04  3.16063687830e-03  3.80353108852e-03  1.59092863280e-03 -8.77813059251e-04  2.23562968823e-03  1.58714406825e-03 -2.27169028947e-03  2.68994435787e-03  2.04002171561e-03 -6.46499300053e-05  1.15331728396e-03  2.08680121267e-03  4.75062683450e-03 -1.80497919577e-03 -1.83666920265e-03  2.59642271308e-03 -9.12851530917e-04 -2.13546235134e-03 -3.04935868331e-03 -2.39074027945e-03 -6.18426356722e-04 -5.92567145173e-03 -5.17214781477e-03  1.50594261720e-03 -8.81291445040e-04  1.05050455495e-03 -2.31737167482e-03  9.45608747396e-04  1.85332044495e-02  9.39893759662e-02 -4.50788426878e-03  7.01258297824e-03 -6.71490257963e-03 -8.74878070451e-04  1.95547757206e-04 -3.40508067578e-03 -1.44600968516e-03  4.58098139931e-04 -1.79935282037e-03  1.70230483417e-04 -3.29922376954e-03 -8.81607531488e-03 -4.24958681452e-03  2.90164383260e-03  3.19994785492e-03  3.30014353908e-03  4.12678455164e-03 -2.52159690987e-03  6.32775554507e-04 -4.67794794839e-04  5.36267551919e-04 -2.58260011460e-03  1.09096266852e-03 -2.03534036744e-03  2.17488415816e-03  3.20788526826e-03  5.90214312646e-04 -2.35247972658e-03 -4.91631382933e-03  1.35451928303e-03  6.63086424615e-04  2.27173125197e-03  3.16363905338e-04 -1.45917113537e-03  4.62479061838e-04 -4.33292333345e-03  1.76724142333e-03 -1.79092050341e-03  6.06464220886e-04 -1.42464205879e-03  3.64402524133e-03 -2.58870486797e-03 -9.56749835775e-04 -3.80498964415e-03  2.01418569923e-03  3.93750490087e-04  3.09610560965e-04 -2.50786268788e-03  6.01685832087e-04 -3.32303835986e-03  3.17868781017e-04  1.85436965871e-03 -3.40453001739e-03 -1.50047896803e-04 -1.04965817922e-03  1.03205947706e-03 -6.20755530489e-04 -2.48952350640e-03  1.85705924859e-03  7.41381178574e-04  4.95090089903e-03 -1.12971375801e-03 -1.43361540118e-03 -7.28925917169e-04  1.56897395632e-03  1.01425770242e-03  1.62118893407e-03  6.62051393592e-04  9.60853061365e-04
 1.01947746556e-03 -2.26491541553e-03  4.80950303194e-03  1.07194682672e-04 -3.02968488433e-03  3.92168943586e-03 -2.40676941715e-04  2.21772953457e-03  5.09609099777e-03 -2.53823754138e-03  3.00195466973e-03 -2.74060283227e-04 -7.59478479987e-04 -6.19312101752e-04  1.54819757371e-03 -1.77184576520e-03  2.27824884855e-03 -1.49289946128e-03  1.32559298167e-04 -2.12372906256e-03  3.05908360531e-03 -3.27184090259e-03  2.91204239308e-03 -3.71602465630e-03 -5.11035859643e-04  2.60665933132e-03 -1.70713652311e-04  1.52679850301e-03 -1.14496188245e-04  1.55794114232e-03 -5.05341947689e-04  2.15987545908e-04  7.07215796099e-04  3.80976853963e-03 -2.84650016873e-03  1.21852426394e-04  2.73498362152e-03  8.69773694998e-04  1.73009191105e-03 -1.10514482144e-03 -4.65174769541e-03 -7.47704810515e-03  2.53138787272e-03 -1.26439710164e-03 -9.17809994393e-04  1.62062526080e-03 -2.79221447097e-03 -6.53421254236e-04 -1.80951239002e-03 -5.55707933533e-04  2.08686871897e-04  2.47645026458e-03  4.88277059807e-04 -3.61009286568e-03 -9.88925070185e-04 -1.95570769679e-03  4.95887509097e-03 -6.57652635354e-03 -4.50788426878e-03  9.92696063217e-02 -6.82252126519e-04 -6.56237109289e-03  2.79565949515e-03 -2.35511227543e-04 -5.60675100744e-03 -1.50707341949e-04 -1.38676233441e-04  2.70075454215e-03  6.55348332971e-03  2.05468636552e-03  4.79976145638e-03 -5.45064078461e-05  3.20961653111e-03 -1.62235417067e-03  1.68579513946e-03 -5.12401316404e-03 -1.34560907851e-03 -6.34675652378e-04  7.52262335073e-04 -2.59715571312e-03  4.45816456993e-03 -4.23083117555e-03  1.91959726357e-03 -2.16064869068e-03  1.52790162520e-03 -6.18888024968e-05 -4.42789803371e-04  3.40867267907e-04  1.46228408957e-03 -2.43936134426e-03  2.39092311185e-04  2.11889054269e-03 -3.13547694130e-03 -1.48112366771e-03  2.30544231703e-04  3.59048738637e-03  5.22840050213e-04 -4.86659580973e-04  1.83987222279e-03  1.95893512130e-03 -4.77954038068e-03 -4.02812985967e-03 -1.41213551961e-03  8.69957740297e-04 -3.17782570399e-05  5.72973511185e-04 -1.51006400424e-03 -1.22846911551e-03 -5.33442097434e-03 -2.27309672010e-03 -2.92467736500e-03 -1.08048001989e-03 -2.90691024224e-03  2.02732792752e-03 -4.90239022597e-03  1.41503740496e-03  2.35219366228e-03 -1.76904485378e-03  1.59030687556e-03 -1.03888167472e-03  3.78940078519e-03  1.20101038874e-03 -2.36658357294e-03 -1.95788491034e-03 -5.93325572395e-03 -2.20266607627e-03  4.69212628111e-04 -3.70324011963e-04
 4.24901053225e-03  3.26244850181e-03 -2.79472453019e-03 -1.24373399349e-03  2.65120828881e-03 -2.12778577395e-03  1.04643723204e-04 -1.54691985412e-04  9.50635950735e-04  1.13434100544e-03 -1.03105550984e-03  1.03293477606e-03 -1.01365384183e-03 -3.11288548245e-03 -2.95395021684e-03  7.36361885585e-03  9.07366381179e-04  7.71974556580e-03 -2.51863875472e-03 -1.64835324051e-03  3.40662758966e-03 -4.68051907042e-03  3.67811557028e-03  3.41667846894e-03  3.01508337345e-03  4.86821131555e-05 -2.66263827989e-03  1.03750722886e-03 -2.09972301489e-03  3.18797444769e-03  3.21252400683e-03  1.73344141599e-03 -7.76015054864e-04  1.43674789877e-03  1.46883316357e-03 -6.51842582556e-03  3.19477828685e-04  1.07033863702e-03 -2.74756399406e-03 -8.63398433154e-03  6.51966006269e-03 -1.94775535262e-03  1.56776728622e-03  1.26912729234e-03  4.30701332816e-04  1.60350402149e-03 -1.85682043634e-03 -2.11846642364e-03  1.12191386048e-03  2.50005571679e-03 -2.69726596346e-03 -3.88136433542e-03 -3.34750945261e-03  6.00672953950e-03 -1.48175128101e-03  1.92139868466e-03 -2.65476090171e-04 -2.97418404991e-04  7.01258297824e-03 -6.82252126519e-04  1.07322068619e-01  6.60722596530e-03  7.58626519337e-03  4.32680582697e-03 -1.67629991071e-04 -1.78812804963e-03  2.99692220903e-03 -1.52166486587e-03 -3.92073345853e-03 -5.42196855371e-03 -3.88590159872e-03 -6.20516865193e-04  3.72544397539e-03  7.30347100349e-03  9.64294426794e-04  6.14655203432e-04  1.07438402384e-03  1.59640638428e-03 -1.31729295615e-03 -1.74764045038e-03 -2.53279843884e-03  2.92828121138e-03 -3.36067782133e-03  1.27964583841e-03 -2.20806461723e-04  7.16933098423e-03 -4.30203325074e-05 -3.05617224861e-04  2.63574437829e-03  7.75020280904e-05 -4.30240308366e-03  2.31311554920e-03 -2.33434450687e-03  6.92451860500e-03  1.12730300518e-03  2.87798920427e-05  1.13961947008e-03 -1.43041376284e-03  9.56644489032e-04 -5.44917134360e-04 -2.15989770299e-04 -8.99764131781e-04 -2.21801663736e-03 -1.70041744431e-03  6.14585863977e-04  3.01346631076e-03 -1.69849058713e-03 -2.52800832047e-03  1.36367950053e-03 -8.18133933629e-04  1.70466959116e-03 -5.59393153831e-03  3.40252244346e-03 -8.13031117612e-04 -3.52609347398e-03 -4.28135992193e-03 -2.48422949464e-03  3.10741351336e-03 -8.09867277447e-04 -1.53112048780e-03 -5.12281360469e-04 -1.96136729309e-04  2.80824585369e-03 -2.89187538350e-04  2.29975037160e-04  8.51902256508e-04 -2.68505963031e-03  1.08312486785e-03
 1.77321007543e-04  3.40556638445e-04 -1.22581086988e-03  5.03548717646e-04 -9.84580572793e-04 -1.39997119589e-03  1.78491029226e-03 -9.61399996430e-04 -1.56381244687e-03  1.69466609800e-03  2.19957737766e-03 -1.40531911760e-03 -9.04845009345e-04  1.36051934229e-03  9.71647372778e-05  3.02487647261e-03  2.69784146960e-04  1.68840635267e-03 -3.29186010878e-03  2.46535176424e-03  1.86583147394e-03 -1.97667952863e-03 -1.00870844165e-03 -1.64869538272e-03 -3.96466572702e-04 -7.47652227854e-04  2.09047306614e-03 -1.83916594648e-04  9.26498380045e-05  1.07484304284e-03 -1.21772374982e-03  2.51998317923e-04  7.87263697323e-04 -1.15957688147e-03 -1.37176419268e-03  6.98393364047e-04 -8.94524742200e-05 -1.62579337271e-03 -1.00415815350e-03  1.86898304488e-03  2.79651502747e-03  1.35149440621e-03  5.23046515213e-04  1.84795618584e-03  5.28539955959e-04 -2.10572188888e-04  4.01767570991e-04  5.53113871205e-04  2.47068497305e-03  2.41882540060e-03  3.59593232000e-04 -3.74643874356e-04  3.36503461404e-04  2.54810335815e-03  1.32169427570e-03 -1.39534400763e-03 -6.92234647100e-06  6.59213952031e-05 -6.71490257963e-03 -6.56237109289e-03  6.60722596530e-03  6.86903820562e-02 -2.72556739120e-04  4.33534661793e-04 -1.32856214140e-03 -1.89559649367e-03 -4.82906817680e-04  3.82056261961e-04 -1.67301115759e-03  1.43354427062e-03  7.09177987462e-04  9.27053925755e-04 -9.14872085091e-04  3.38364227451e-04  1.31279526740e-03  2.96011966055e-03  2.00565005470e-03  2.56189690536e-04  1.02592335290e-03 -3.68040629844e-04 -1.45863612865e-03  1.04375834533e-03  3.59261565111e-04 -4.61095853515e-04 -3.10993240017e-03  1.89542855965e-03  1.79594013895e-03  2.65847449515e-03  1.09699008089e-03  1.38265894806e-03  2.10072347951e-03 -1.91475525177e-03  3.63343962858e-03  9.57666782886e-04  1.29418286115e-03 -2.36374344370e-03  2.68640553903e-03 -6.54434693753e-04  1.83869738698e-03 -1.51685378676e-03 -1.16226310263e-03  1.52379255384e-03 -8.34965883938e-04  1.05287679114e-03  5.44986657650e-04  1.57593371745e-03 -1.29163259438e-03 -2.22842772762e-04  3.00258000769e-03 -1.75502266658e-03  1.16544213502e-03 -4.23906454860e-04 -9.58549705444e-04 -1.02739313401e-03  1.17713623223e-03  1.89867524863e-04  1.24960985794e-04  3.02831059443e-03  4.03104034167e-04  1.71837674905e-03 -1.28584384114e-03  2.86033150009e-03  8.88600010580e-04 -1.38212342526e-04  1.71358357293e-03  1.12544419154e-03 -1.35823435506e-03 -4.55861296463e-05
-7.42094328529e-04 -1.86530507783e-03  8.46647940933e-04  1.52585118137e-03 -1.01855969388e-03  3.16139862891e-04  6.91577283611e-06  4.80490761495e-04 -1.68361068294e-04  9.04601369031e-04 -1.39979719120e-03  8.26898758922e-04 -7.48271478672e-05 -1.03551434844e-03  3.11010397518e-04  2.32495222462e-03 -4.42410812493e-04  1.12729184215e-03 -1.79422651726e-03  9.62481680309e-04  6.72051277655e-05 -1.76975519530e-03  1.97973199876e-03 -1.37746958623e-03  8.12667215411e-04 -6.60308154320e-04  1.17423750534e-03 -1.23594053924e-03  1.18526369086e-03 -3.86303948137e-03 -1.62070461100e-04 -1.67226343694e-04 -9.94461226890e-05  1.47372230493e-03  1.97503591601e-04 -2.70022633119e-04 -1.43669779869e-04  7.20318536651e-04  2.46378896699e-03 -3.01179880296e-04 -1.27014209391e-04 -7.56697160584e-04 -6.76377482657e-04  2.17047445479e-03  2.02577293880e-05  5.39576467113e-04  2.14717092495e-03 -1.16480458414e-03  6.95158071763e-04  6.37005479846e-04 -6.67023872971e-04 -1.71145026661e-03 -8.85957509882e-04  9.97197525321e-04  1.11315379123e-04  1.63162650945e-03  3.08795985131e-04  4.96247003929e-04 -8.74878070451e-04  2.79565949515e-03  7.58626519337e-03 -2.72556739120e-04  5.16998118319e-02 -3.13890739867e-03 -6.12411175378e-03  1.50049468241e-03 -4.82062124046e-04  2.31995818856e-04 -3.24131222483e-04 -6.88222148355e-04  5.61032911062e-04  1.50943812230e-03  2.74247539399e-05  1.42306791010e-03  6.00927171426e-04 -6.06631173472e-05 -1.11357730965e-03  2.38556619438e-04 -1.22108544420e-03 -4.03679235258e-03  2.09076278913e-05 -1.14450153951e-03  5.44050434935e-04  2.97298710032e-04 -1.66711728639e-04  2.31171990272e-03  1.34669636179e-03 -1.47163811820e-03  1.97331929083e-03  9.29312600301e-04 -4.62391817826e-04 -2.03448213848e-03  6.35700953992e-04  3.38522020366e-04 -1.52024799014e-03  1.91333029137e-03 -6.85945865013e-04  8.11784249945e-04  1.80960780559e-04  1.26453214044e-03 -8.82709773969e-04 -2.26902034088e-03  6.01035966827e-04  1.09358471159e-03 -4.10354725635e-04 -6.75684536827e-05 -7.57897341225e-04 -1.02444662253e-03 -1.41445291067e-03 -7.28976078993e-04 -5.06836501206e-04  1.34296123349e-04 -3.77722032462e-04  5.28794812489e-04  1.14432223918e-05 -3.64231798934e-04 -1.34156675934e-04 -1.27635955278e-03 -7.70976484931e-04 -1.50424196045e-03  2.12121155228e-03 -1.56604820679e-03 -1.86711664379e-03  2.96200646011e-04 -5.45474828100e-04  1.73724773550e-04  1.29149979334e-03  1.63577135790e-03
 1.58575266630e-03  2.19873199962e-04 -2.15598440731e-05  5.36733306402e-04 -4.88702629161e-04 -1.09141585717e-03 -1.19240422074e-03 -6.11649057525e-04  2.69177522029e-04  5.50836920169e-04 -1.03357825513e-03  2.14805782569e-04 -2.90418278312e-04 -3.72632595390e-04  1.02686990484e-03 -2.82346262246e-04 -1.01355633112e-04  5.88395169058e-04 -7.32379531731e-05 -2.88106466807e-03  2.27277536667e-04  2.14097572560e-03 -1.07697689004e-03 -6.45505347288e-04 -5.27378197802e-04  2.22669552964e-03 -1.73500581378e-03 -9.13954453798e-04  3.68921102300e-04 -6.65103151079e-05 -5.56247934031e-04 -1.30074753523e-03  1.04138174796e-03 -7.76125350795e-04  1.74106169838e-03 -2.91034786501e-03 -2.17934305879e-04 -1.38179702061e-03  5.23368579409e-04 -1.97307116832e-03 -1.84124057412e-03 -5.84483369915e-04  3.93883156406e-04  1.09512301332e-03 -3.01020845042e-05 -6.84802149059e-04 -1.92528128457e-04  8.54674496613e-04 -1.34822385783e-04 -8.84587205444e-04  4.20478909036e-04 -1.46489925955e-03 -9.81562322426e-05  1.79291444259e-03  1.25576986083e-03 -2.11008699885e-03 -8.85715726480e-04  3.90653104059e-04  1.95547757206e-04 -2.35511227543e-04  4.32680582697e-03  4.33534661793e-04 -3.13890739867e-03  5.09188575245e-02  4.31701080508e-03 -2.86522455057e-03 -5.89376636933e-03 -2.56894929467e-03 -4.42196324537e-05  1.58048997307e-03  7.96682839197e-04  9.23316270056e-04  2.20708663926e-03  1.34515208292e-03  1.39668248050e-03 -1.52499168661e-03  5.86061047897e-04 -6.70515548245e-04 -1.08321930427e-03  1.26691454562e-03 -8.34529515462e-04  1.33180879669e-03 -1.18238804877e-03  1.13893336174e-03 -1.45923322834e-04 -4.91115231705e-04  1.49504788589e-04  1.38194902379e-04 -7.23273790030e-04  7.50566874972e-04 -1.69470511699e-03  2.55623722666e-03 -1.45120687517e-03  8.88372345903e-04  3.41878854095e-07  4.03777547462e-04  1.28649676229e-03 -7.94776829684e-04 -8.87494502277e-04  1.21025713396e-03 -5.10863361667e-04  2.13595693806e-03  1.71405853888e-03 -1.58444432353e-03 -1.65850590679e-03 -5.94013921055e-04  6.08545771026e-04  8.51260487995e-04  1.90824469264e-03 -7.91520492951e-05 -1.65185555158e-03  2.21714533130e-04  2.55040182290e-05 -5.09026200110e-04  9.43905865615e-04  7.40360873903e-05  8.30573531485e-04  9.05107438578e-04 -1.69863051050e-03  7.25830958850e-04 -1.10480649757e-03  2.26023239069e-04  7.70922622493e-04 -3.12850597832e-04 -1.11043060615e-03  1.91700422543e-03  1.34406851041e-03  4.09966326652e-03
 1.45005886243e-03  4.18245113591e-03  7.39825219332e-04 -1.92741640892e-03  1.31448724264e-03 -8.07100892648e-04 -8.07699435220e-04 -1.61144374759e-03 -2.43438833047e-03  1.34717162553e-03 -2.64596983961e-04 -3.68318027590e-04  7.40859974961e-04  3.66830168041e-04 -7.17134747452e-04 -1.91841471864e-03  1.16560434112e-03  5.34104449505e-04  1.37928593152e-03 -2.51735921982e-03 -2.65898328225e-03  5.35645561370e-03  6.43895022809e-04  3.00271899438e-03  2.10378649565e-03 -7.71552051838e-04 -1.70645977806e-03 -3.39534444803e-03  1.26282554207e-03  4.19532184260e-03  2.26261003475e-04 -2.42087660055e-03  9.91187796356e-04 -4.90803298585e-03  5.14547461853e-04  9.97272371018e-04 -6.38731907730e-03  2.16793430954e-03  1.98823744707e-04 -1.30539155599e-03 -1.20699973529e-03  2.01085607846e-03  7.55560050827e-04 -1.54343837869e-03  2.98093249827e-03 -3.34172112333e-04  3.09241536162e-03  2.91223630157e-03  2.09200908936e-03 -3.77387038244e-04  1.28676223460e-05  1.88410258625e-03  3.27934804210e-03  4.34893042002e-04 -1.49305189397e-03  2.02734451775e-03  1.34382224801e-03 -3.82278961064e-03 -3.40508067578e-03 -5.60675100744e-03 -1.67629991071e-04 -1.32856214140e-03 -6.12411175378e-03  4.31701080508e-03  9.46507791174e-02  7.09521238401e-03  6.07556408441e-04 -1.03414298364e-03  1.79155738785e-04  2.78469037718e-03 -3.26115720040e-03 -7.17560892062e-04 -1.97203784527e-03 -2.79904556142e-03 -5.32702402999e-03  2.54101096685e-03  3.95333667810e-04  1.12270835132e-03 -3.07602488413e-04  5.84112751076e-03 -7.59831312265e-04  3.96083408663e-04 -3.29341054697e-03  2.32146007720e-03  1.46245558155e-03 -3.13489817652e-04 -7.40820938059e-04 -9.71780547623e-04 -4.16300760432e-04  1.97114364269e-03 -4.06279635586e-03  2.68001187021e-03 -2.12558870003e-03 -4.05220409888e-04  4.00841978134e-03  2.51022649520e-03 -3.57191523653e-04  6.22605385997e-04 -7.51982641331e-05  3.80655214228e-03  2.27085410135e-03 -3.67945557999e-04 -4.26291271696e-03 -2.54648056356e-03 -2.95075669112e-04 -7.96652271539e-04  3.47841027309e-03 -2.53161063882e-03  2.54296211374e-03  4.68456651907e-04  6.10299532266e-04  5.41937035730e-04  1.90545967139e-03 -4.88440698405e-03 -9.44500654457e-05  4.19460425353e-03  3.16716948334e-03 -2.10278568989e-03 -1.50920413246e-04 -3.72486890595e-04 -2.47233577937e-03  4.61530251655e-03  1.56362512156e-03 -2.97024011646e-03 -3.70754409489e-03  1.00664522791e-03 -2.93033346172e-03 -2.14361644684e-06
 3.69040588173e-03 -1.68585649251e-03  4.19830669169e-03 -1.57872766482e-03  1.08508165139e-04 -4.09397708700e-03  1.00279286698e-03 -2.43297132321e-03  9.05462593334e-04  4.11719421010e-04 -3.79486016492e-03 -1.06825103756e-03 -2.18573331141e-03  1.96758494316e-03  1.63227454634e-03 -2.30110329042e-03 -4.80588780672e-03  2.13825632158e-03 -9.45813599787e-04 -4.88952534553e-04  5.22964043921e-05  1.75478538693e-04 -4.27572788356e-04 -5.28224560728e-04  3.82875232206e-03  1.62131832874e-03 -4.99538936377e-04 -2.11620046158e-03  1.12531809270e-03 -3.51027413986e-03 -2.64339856193e-03  2.81592601499e-03 -2.04274716730e-03 -1.32933523578e-04  1.42717276694e-03  5.36704506357e-03 -1.28724889479e-03  1.36583630051e-03  5.35489986461e-04 -3.82717910189e-03 -1.32567959679e-03 -3.33003768461e-03  1.29069154969e-03 -1.58016724744e-03 -4.50915141512e-04  1.85402239988e-03 -2.21857108411e-03  5.53721549515e-04 -8.06634388555e-04 -5.49398932475e-03 -8.72451917635e-04  2.00111760353e-03 -1.17513797263e-03  6.04657342986e-05 -9.91327529760e-05  6.63764568829e-03  5.03500901700e-03 -3.06101195027e-03 -1.44600968516e-03 -1.50707341949e-04 -1.78812804963e-03 -1.89559649367e-03  1.50049468241e-03 -2.86522455057e-03  7.09521238401e-03  8.39448262260e-02  2.94261189214e-03  1.72063682876e-02  1.39323041002e-03 -5.29577174925e-04 -3.21349441865e-04  1.05140250377e-03 -2.66439712391e-04 -3.99815946730e-03 -2.00006813163e-03 -9.82199148986e-04 -3.73705727600e-03  6.09109357125e-06  2.66545659848e-05  1.39369083360e-03 -3.95901899401e-05 -1.96130329134e-03  4.08350847043e-04 -3.60404729591e-03 -7.21887712546e-04  7.45188440272e-04 -2.26754599587e-03  4.69611930995e-05 -6.14384815690e-04  4.33538804091e-04 -1.10060854674e-03 -1.46796902948e-03  2.90366573008e-03 -2.71534956384e-03 -9.21762801895e-04 -7.04195237546e-04  3.57028445344e-03 -3.60695454120e-03 -2.37665153893e-04 -1.50038802217e-03 -1.47547466263e-03 -9.82565844895e-04  1.78228631972e-03  2.73053616937e-04 -9.90094452812e-04  1.51758029993e-03 -2.38570604060e-03 -2.09266581285e-03  2.08023755939e-03  1.23306347099e-03 -2.22056261161e-03 -9.20081715904e-04 -4.00317940958e-03 -1.77451593997e-03  1.68096528060e-03  3.63845710078e-03  2.78783105229e-03  2.22628896515e-03  2.05139352281e-03 -1.27125051133e-03  2.83644864570e-03 -3.65058848156e-03 -1.20762230735e-03  1.58429063929e-03 -4.96686449825e-04 -2.64045793924e-03  1.47089593692e-03 -2.92885310962e-04
-9.74439408026e-04 -1.76048003562e-03  1.20327088213e-03  6.04874968813e-05 -2.50635015724e-03 -3.68181391792e-04  1.99022625824e-03 -1.48071227764e-03  3.64128061721e-03 -2.91626436583e-03 -3.30770320709e-03 -2.94617215097e-04  4.75656777919e-03  5.85373671913e-04  2.09358636520e-03 -1.05676728162e-04 -2.83046189545e-03  3.70365306850e-03 -2.30489021634e-03 -7.88628046455e-04 -3.27572753215e-03 -1.34967479495e-03  1.89073224333e-03  1.29997940114e-03 -3.91185032769e-04 -2.97494080940e-03  2.78951226727e-03  1.04871406975e-03 -1.38128234868e-03 -3.37192698720e-04 -2.46619476000e-03 -3.70745183329e-03 -1.82340038748e-03 -8.73075577361e-04 -2.05826973319e-03  3.63114146045e-03  2.36335312814e-03  1.65646722460e-03  1.76935132975e-03  1.49137189256e-03  2.92235449111e-04  2.12888750531e-03 -3.85669828717e-03  1.11170677615e-04 -1.18164527562e-03 -7.99569695857e-04 -5.20022033557e-03  7.96129423392e-04  3.73088028287e-04  3.89124414406e-03 -2.81229010668e-04  1.04236185781e-03  2.77460911768e-03 -1.19487123050e-03 -2.56587807945e-03  2.92520091888e-03  4.41392407129e-03  7.94325577315e-04  4.58098139931e-04 -1.38676233441e-04  2.99692220903e-03 -4.82906817680e-04 -4.82062124046e-04 -5.89376636933e-03  6.07556408441e-04  2.94261189214e-03  8.74937201403e-02  9.90170831378e-03  3.49806050979e-04  2.03552142033e-03 -2.72064328284e-03  1.86727844569e-03  3.25246760717e-03  7.83113983890e-05 -1.59588950680e-03  1.86974747933e-03 -6.87717914262e-04  2.02572479248e-03  2.04012356294e-03 -1.94759784708e-03 -8.95487748836e-04  1.38435696410e-03  1.01270985406e-03 -2.20123324074e-03  1.25025163181e-03  2.94868531317e-03 -4.26682761682e-04  1.96471460755e-03 -1.30791976107e-03 -2.98397139895e-03 -1.20421834356e-03 -2.49690299709e-03  8.99108447081e-04  3.16348133401e-03 -2.65224642743e-03 -3.00099929681e-04  7.81367132563e-04 -8.23521782356e-04 -1.64583083295e-03  9.74038105987e-04  5.56378212459e-04 -1.15565926345e-03 -2.97927295178e-03  2.46294302536e-03  1.53592481209e-03  1.55333445565e-03  6.81238299076e-04 -1.98419814728e-04  2.82152532448e-03  2.57643023894e-03 -3.74562343943e-03 -1.01323373971e-03  4.45727798916e-03 -5.36105713530e-04  1.40192480117e-03  2.07194440865e-04 -1.06869739794e-04 -1.11267583191e-03 -7.34142159352e-04  4.71500232260e-03 -2.59541628123e-03 -7.90645736492e-04  3.25870953231e-03  4.37760053112e-04  2.41345135534e-03 -4.47600671312e-03  1.17410378363e-03  4.02134843315e-04
 2.62758502603e-03 -5.98582010043e-04  1.26249641096e-03  2.04736293001e-04 -2.25806692627e-03  4.46074244479e-03  6.76913472403e-04  3.27184220244e-03  1.63305394768e-03 -2.34744877581e-03 -3.56163707532e-03 -6.05835773377e-04  3.35920367187e-04  2.89764554329e-03 -1.08977934246e-03 -3.21438696386e-03 -3.92355931561e-03  7.41534229324e-03 -3.72058230646e-03 -9.14597331030e-04  1.43239257799e-03 -1.47600098296e-03  3.22383579143e-03 -3.01923987802e-03  9.01742919859e-06  4.73849542858e-03 -8.15241878835e-04  9.00996071726e-04 -4.20393311833e-04 -2.40989211202e-03 -1.34502146088e-03 -2.66906545047e-03 -8.04252877164e-04  4.98092176722e-03 -2.60387973406e-03  1.77429798669e-03 -2.32186031512e-04  4.36365046855e-03  1.56399468366e-03 -2.95709662137e-03  3.39540710076e-03  4.75855463594e-03 -2.36432552496e-03  4.44271364845e-04 -3.18347459062e-03 -5.27554019961e-04 -3.24273736770e-04 -9.98430218181e-04  2.38621582024e-03 -2.58656844154e-03 -9.40549111101e-04  5.32267478325e-04  3.00025293662e-04  2.25627771093e-03  9.49592892252e-04  5.27577408009e-03  3.95210313026e-03 -7.68414898527e-04 -1.79935282037e-03  2.70075454215e-03 -1.52166486587e-03  3.82056261961e-04  2.31995818856e-04 -2.56894929467e-03 -1.03414298364e-03  1.72063682876e-02  9.90170831378e-03  1.06541083791e-01  8.70335364263e-03  4.44027542703e-03  2.71173015483e-03  3.00235684168e-04 -1.24386125729e-03 -3.93719813003e-03 -3.13626658818e-04 -1.24664586711e-03  8.14818043905e-04  2.47908196690e-03 -4.51225703334e-03 -4.58412541168e-03 -1.22792667707e-03 -3.22390853786e-03  2.91924486852e-03 -3.08315405166e-03  3.25977039170e-03  2.46864869496e-03 -3.76236899198e-03  1.42081386259e-03 -3.14027910597e-03 -4.11390397143e-03  2.78810907039e-03  1.27335107079e-03  1.43297973636e-03 -3.73312404614e-03 -2.07849811826e-03 -2.54997997418e-03 -5.66844819954e-04 -5.89339837849e-03 -2.22193060801e-05 -4.12518786243e-03 -3.44811703254e-03 -3.52760565916e-03  2.48346734408e-03  5.45658332070e-04  5.18940760475e-04  3.41253606258e-03 -5.43563069685e-03  3.10299414018e-04  6.20460120846e-03 -2.70322211842e-04 -6.09393585545e-04 -3.51555234652e-03 -2.62259647331e-03 -2.13870554146e-03  4.76677865422e-04  2.05985847320e-03  1.62906201900e-03  3.14875008602e-04 -8.20461990645e-04  2.30853391460e-03  3.42640310019e-03 -2.55978630087e-03 -1.27518887386e-03 -1.23025446093e-03  1.26560313947e-03 -2.84141051450e-04 -4.35048308953e-03 -2.55610985000e-03
-1.95318961515e-03  4.45802741361e-03 -2.66927904836e-04  1.06242449825e-03 -1.44273846516e-03  1.02298757725e-03 -1.20813853552e-03 -4.30103932442e-03  2.75539087400e-03  1.38577782799e-03  4.23894155747e-03  1.83748716284e-03  1.99716700245e-03  3.46075884397e-03 -2.45346073328e-03 -1.88524443118e-03 -6.37993016116e-04  3.83772252537e-04 -7.85984621602e-04  3.42932141276e-03  3.38326398896e-05 -1.44091022117e-03  2.37388449417e-03 -1.00346764903e-03 -6.08999376568e-04  3.96886044482e-03 -3.84417177888e-03 -1.28227135972e-03  2.24579097115e-03 -7.89853270599e-04 -1.36117011815e-03 -2.58889582550e-03  6.64188328693e-05  5.35743264418e-04  1.82391973641e-03 -5.22999181905e-05  2.61847853899e-03 -8.64713390819e-04 -4.14691807333e-04  1.45921153143e-03  7.44813183219e-04  1.53631185876e-03 -5.23235703765e-03  1.88331823142e-03  2.19934621156e-03  9.42254095534e-04  3.61176437556e-03  3.89442664824e-03  1.37494562718e-03  8.73648495731e-04  2.73709926153e-03 -3.69594431803e-03  2.69029103447e-03 -4.17860157361e-03 -2.00767876350e-03  8.28373130988e-04  1.62371904252e-03  7.22716002641e-03  1.70230483417e-04  6.55348332971e-03 -3.92073345853e-03 -1.67301115759e-03 -3.24131222483e-04 -4.42196324537e-05  1.79155738785e-04  1.39323041002e-03  3.49806050979e-04  8.70335364263e-03  8.43770977701e-02  1.05730571852e-02  5.44352331299e-03 -6.55155867598e-03  1.22639259514e-03 -1.72424631667e-04 -2.52145381305e-03 -2.03996327429e-03 -1.70317046085e-04 -3.60395690188e-05 -1.90684412171e-03  1.37223682624e-03  5.76359790700e-04 -5.03034866434e-03  2.84892848383e-04 -2.63831742106e-03  6.50748738206e-03 -1.25580846964e-03 -4.29696015630e-03 -2.68183760038e-03  2.60843926962e-04 -7.16922962388e-05 -1.37875406313e-03 -2.80246871101e-04  1.98919520307e-03 -9.74253562913e-04  2.54655945513e-03 -3.26203362570e-03 -2.53631856568e-03 -2.04014973036e-03  2.06535631876e-03  2.81637265634e-04 -5.30525814898e-04  8.55117854564e-04 -1.27258336869e-03  3.04465737463e-03  2.20695394024e-06  4.26079105771e-04 -2.17971941254e-03 -8.30420398717e-04 -5.33073386985e-04 -1.38919534853e-03 -1.11004412153e-03 -2.02860094922e-03 -2.66395028673e-03  1.50997286353e-04  3.61366155957e-03 -5.28927074199e-04  6.63046497491e-04  1.30801425325e-04 -3.95208892617e-04  9.59569106226e-04  2.45964795581e-03  1.03797690240e-03 -3.56797740414e-03 -2.23382948222e-03  2.46939290590e-03 -1.40512128730e-03 -9.47431402736e-04  9.30589590739e-04
 1.41331314094e-03  1.95599616309e-03  4.05615836942e-03  5.17793295971e-05 -6.12220797209e-04 -1.59273829510e-03 -9.83261117601e-04 -1.85466541413e-03  1.93016257035e-03  1.16266218552e-03  3.97255713600e-03 -1.98433124991e-03  3.82049488955e-03 -1.33525259589e-03  6.97439843510e-04 -2.21031516810e-03  1.14621070665e-04  4.44392694203e-03 -1.22026147340e-03 -7.82769767388e-04 -8.08150596213e-04  1.71217727053e-04 -1.42342500814e-03 -1.83814006613e-03 -2.59950752944e-03  3.13359342276e-04 -2.23251583444e-03  1.47997227221e-03  1.63947876814e-03 -1.00700539467e-03 -5.66215917251e-03 -1.75644693300e-03 -2.33058162238e-03  3.65081580099e-03  2.14528762072e-03  1.77724876388e-03 -3.00853810080e-03  3.81016934465e-04 -2.20237949016e-03  4.52963700918e-03  4.53115579797e-04 -2.56068094731e-03 -2.17761612779e-03 -4.03395850999e-03  1.57598657514e-03 -1.01964837262e-03 -3.17084333967e-03  3.90844209963e-03 -6.28665703231e-04 -1.01283824728e-03  5.15373993567e-03  4.23754533964e-03  1.21048289281e-04 -2.42727473099e-03  1.71573613734e-03 -3.03925188482e-03 -1.61041950218e-03 -3.33711292665e-03 -3.29922376954e-03  2.05468636552e-03 -5.42196855371e-03  1.43354427062e-03 -6.88222148355e-04  1.58048997307e-03  2.78469037718e-03 -5.29577174925e-04  2.03552142033e-03  4.44027542703e-03  1.05730571852e-02  8.45534200714e-02  2.74812421610e-03 -8.32263551845e-03  5.03034473159e-03 -1.34138767634e-03 -1.31926517538e-03 -1.71148277650e-03  3.04060671605e-03 -1.51040367553e-03 -1.22588681715e-03  3.43818807243e-03  1.53766895726e-03 -2.85104404241e-05  3.50161479265e-04  1.47081218911e-03  9.57280256585e-04 -1.09142226586e-03 -1.14646785669e-03 -2.19321871680e-04  1.17571708017e-04 -1.16843760113e-03  2.25628315619e-03  1.42385980919e-03  2.54073023231e-03 -1.29166004512e-05  1.15814857318e-03 -7.92138353653e-04 -1.62537276192e-03  2.43985531485e-04  3.02063794414e-03 -2.79259521938e-03 -3.93563068897e-05 -5.05584445965e-04  7.29443652180e-04  4.48251266782e-04 -6.08231421972e-04 -2.23760535841e-04  1.50487216510e-03  2.56565959584e-03  5.69814128681e-03  1.09771837445e-03  7.05504885614e-04 -4.86678549421e-03 -1.54075267949e-03 -5.32334994244e-04 -5.34540897091e-03 -1.32786392432e-03 -2.57503716643e-03 -7.87115856339e-04  3.01518979552e-03 -1.37605862645e-03  6.78429696483e-05 -8.13503280170e-04 -3.26366750492e-03  1.57720561131e-03 -2.23171877348e-03  1.28093117314e-03  1.56326548466e-03  1.50979412506e-03
-5.70134603281e-04 -1.94008092618e-03  2.20086159439e-03 -1.24232164532e-03 -1.48060809055e-03  1.93590018739e-03  6.80811708983e-05 -5.38808598779e-03 -3.62768492027e-04  2.21132213551e-03  2.11391747673e-03 -3.83030556117e-05  5.04053470495e-05  1.07994051134e-03 -2.23144188907e-03 -5.17719265892e-05 -4.95414504332e-04  3.88841855273e-03  7.47823354985e-04  1.51559296692e-03  2.79273181443e-04  3.94633187913e-03  3.91613892001e-04 -4.80976565938e-03  1.09112961652e-03  2.99413124965e-03 -2.64429081450e-03 -4.77966003968e-03  1.79022753384e-03  2.61576202668e-05  1.74341700310e-03  1.39204739745e-03  1.86287418584e-03  1.14887908517e-03 -2.82438340249e-03  4.40970942478e-04  1.37205177647e-03 -3.08880141219e-03 -3.89607604272e-03  2.32516148312e-03  5.86015353736e-04 -2.09155602086e-03  1.10901392112e-03 -9.41845009633e-04  1.22983747983e-03  1.11739322630e-03 -2.44383452505e-03  2.82206394928e-03  2.54638194413e-03 -6.75449776550e-03  4.46814585414e-03 -1.31487414503e-03 -1.16297198013e-03  2.76556453054e-05  1.68448514053e-03 -7.27582332431e-04 -1.90494984292e-03 -3.27573698303e-03 -8.81607531488e-03  4.79976145638e-03 -3.88590159872e-03  7.09177987462e-04  5.61032911062e-04  7.96682839197e-04 -3.26115720040e-03 -3.21349441865e-04 -2.72064328284e-03  2.71173015483e-03  5.44352331299e-03  2.74812421610e-03  9.02504150018e-02  1.34806767045e-02 -7.27087244074e-03  4.45893513616e-03 -9.07027894425e-05 -3.28369829176e-03  8.09848406591e-04 -1.32050186634e-03 -6.39474002709e-04  1.50942538290e-03  4.19126806181e-03 -1.46682241647e-03 -1.87969012877e-04  1.09504983555e-03 -1.47177684398e-03 -3.47341867303e-03  1.40337798078e-03  8.75737142235e-04  1.58854286556e-03  8.48018881811e-04  2.41858345023e-03 -1.42216285697e-03  3.72088669004e-03 -1.03399753174e-03  3.82067094098e-03 -1.39716833141e-03 -1.22919582730e-03  2.13296339700e-03  6.00460016578e-04  9.89270359732e-04 -5.94164382653e-04 -8.19140623244e-04 -1.60710579650e-03 -7.75434337876e-04  1.32743895006e-03  1.50541967722e-03  3.19229525068e-03 -2.39054999678e-03  3.57097794369e-03  1.96014526889e-04  6.13075663808e-04 -2.77925938102e-04 -3.12021923357e-03  2.82441501841e-03 -4.95028392566e-03  4.69767155517e-03 -5.50010071919e-04 -3.17108583709e-03  9.20721450019e-04 -5.57724522646e-04  4.41389818707e-03  6.29749377197e-03 -8.78234430849e-05 -9.80800089482e-04  3.94849222150e-03  1.30899693939e-03  1.15538122098e-03  1.29636535708e-03
 7.16898839124e-04 -3.94727287664e-04  8.16430593336e-04 -3.34010724133e-03  2.52614687751e-05  2.64264842703e-04 -5.80022208003e-04 -1.60144629337e-03  2.72522377447e-03 -3.08199745202e-05 -4.40844010591e-03 -9.77891317152e-05 -2.25066373789e-04  3.15562425825e-03 -1.16913033050e-03 -3.23949219665e-03  1.75474592754e-03  3.57079182227e-03  1.49014094697e-04  1.02813946421e-03 -1.24644073830e-03 -3.18441885656e-04  2.19481980601e-03 -1.05413358740e-03  7.14761700781e-05 -6.11745187485e-04  2.36299948980e-03 -1.63574296614e-03  2.90431690859e-04 -2.46040981011e-03  9.03381158123e-05  6.21503100224e-03  2.86771672955e-03 -2.37293301283e-04 -1.54332604302e-03  7.45577979073e-04  8.29201124905e-04 -1.20370394397e-03  9.06391473803e-04 -2.93401749180e-03  1.28831987807e-03 -1.91553843708e-03  2.79606150862e-04  2.60865867196e-03  6.82525193729e-04 -5.19284364152e-04 -1.19396714448e-03  2.87772717881e-04 -6.26551464816e-04  3.94121052719e-04  7.13111537117e-04 -2.02834469374e-03 -2.19004219915e-03 -2.86377448724e-04  1.28264703212e-03  1.11043627588e-03 -1.78389251022e-03 -2.98570821039e-03 -4.24958681452e-03 -5.45064078461e-05 -6.20516865193e-04  9.27053925755e-04  1.50943812230e-03  9.23316270056e-04 -7.17560892062e-04  1.05140250377e-03  1.86727844569e-03  3.00235684168e-04 -6.55155867598e-03 -8.32263551845e-03  1.34806767045e-02  7.75005378660e-02  4.95950431349e-03 -1.30072227875e-03  1.40316692119e-02  2.53362494138e-03  4.47568782795e-04 -1.49186121746e-03 -3.19491015642e-03 -8.85634527327e-04 -1.63176879504e-03  1.16884625966e-03 -1.75643811566e-03 -1.64584365001e-04 -2.91263937915e-03 -9.85956052380e-04  1.92026762354e-03  3.07537030636e-03  1.46194151932e-03  1.42046866739e-03 -7.89150201761e-04 -4.00624860114e-03  9.49617979106e-05 -1.95439460486e-03  4.53543817998e-03  4.48791928840e-03  5.38342200883e-04 -2.82790799822e-03 -9.57727890023e-04  1.72913887129e-03  5.61341792407e-04  1.38085691538e-03  3.50621984215e-03 -3.18379669802e-03 -8.63642868970e-04  7.76990168995e-04  3.17187679622e-03 -1.32237410839e-03  2.34882424640e-03 -1.20659678095e-03 -2.51438278379e-04  9.17507373610e-04 -5.40329373958e-04  8.96318109344e-04 -7.65803194647e-03  2.13568353868e-03  1.60697897954e-03 -2.04067093642e-03 -9.15285969755e-04  1.50789538807e-03 -1.73830498293e-03  2.43560422397e-04  1.66920316880e-03  5.32228880563e-04  3.66622263572e-04 -2.84441923621e-03 -1.01021397403e-03  3.69684868755e-03
 2.21572354754e-03  1.18606812833e-03 -3.08189393267e-03  3.25350670467e-03 -4.60642649715e-03  2.58247775196e-04  2.99539006342e-03 -3.12285876159e-03 -1.10574805124e-03  1.14062256638e-03 -6.45655433933e-03  1.71762503555e-03  3.75256142040e-06  1.10131798608e-03 -1.22224403873e-03 -2.01397474816e-03  3.49960032209e-03  3.65457801630e-03 -3.75410746062e-04 -1.44455560150e-03  3.30627908497e-04 -4.02591830915e-03  1.31394922759e-03 -8.93646074204e-04 -3.76896211534e-03 -1.74075493852e-03 -1.92443569793e-03 -9.56761111389e-04  2.77475871945e-04 -4.48863626075e-03 -2.40043156219e-03  1.81198829321e-03  1.08458622719e-03  2.26593229619e-03 -2.08964756657e-05 -1.93176059304e-03  3.53596833443e-03 -2.39535952243e-03 -5.75614806135e-05  3.25063444699e-03  5.51790688201e-04 -2.44790466056e-03 -4.64657731641e-03  2.17188263400e-03  9.24586751016e-04 -3.95710679440e-03 -4.53777372834e-03  8.13054411928e-04  9.13087290927e-04  1.68043790510e-03  2.32607502246e-03  1.10883632884e-03  3.70790897488e-04 -1.45088741490e-03 -3.91226656234e-03  2.62544500364e-03  8.55978324308e-04  5.69631204722e-03  2.90164383260e-03  3.20961653111e-03  3.72544397539e-03 -9.14872085091e-04  2.74247539399e-05  2.20708663926e-03 -1.97203784527e-03 -2.66439712391e-04  3.25246760717e-03 -1.24386125729e-03  1.22639259514e-03  5.03034473159e-03 -7.27087244074e-03  4.95950431349e-03  9.18559545536e-02  4.83990863257e-03  8.47329804927e-03  8.06996690906e-03  4.45988263787e-03 -1.33893713325e-03  4.08821139151e-03  2.17949433754e-04 -8.20967454655e-04 -1.25270284352e-03 -8.12117316182e-04 -2.14832355005e-03  1.77970991648e-03  2.92280599775e-03  1.74328552830e-03  2.16120307270e-03 -1.25866574102e-03 -1.99127283981e-03 -1.27021907775e-03 -1.48992114519e-03  2.86681335088e-03 -2.58496429034e-03 -1.74935707938e-03  1.19050456604e-04  2.73527282221e-03 -2.50903835327e-03 -2.47295777844e-03 -3.30283060344e-04  7.71774076301e-04 -1.60920209800e-03  2.98236803563e-04 -3.85182687570e-04 -2.67507280881e-03 -4.22151791594e-03  3.94546559575e-03  1.99007041053e-03 -2.21413190061e-03  5.66770999637e-04 -5.06036057782e-03 -1.25230342503e-03  1.39902916650e-03 -1.62464246295e-03 -2.85620381999e-03  1.59038264913e-03 -1.27574435294e-03 -1.22210172623e-03 -8.01645518737e-04  1.04261323618e-03 -2.15845604385e-03 -2.14796734896e-04  4.90143815665e-04  4.39618930372e-04  1.06985671000e-03 -2.71417894804e-03  2.84483243152e-03  2.72630209874e-03
-2.19377725281e-03 -3.77230241784e-03 -5.29215048017e-03 -4.77104950361e-04 -1.18834300907e-03 -3.49797864320e-03 -1.54037351798e-03 -1.10050167976e-03 -4.22765262195e-03  3.31412337710e-03  7.73993426413e-04 -2.18985035869e-04  1.76255514420e-04 -1.23924857782e-03 -2.99019954069e-03  1.77800949430e-04 -2.78419794408e-03  3.91860446732e-03 -1.58490398504e-04  1.77105881976e-04 -7.74964600195e-04  1.46944880128e-03 -2.70433891360e-03  1.47789885268e-03  1.55003520027e-03  2.20099874149e-03 -2.31471367194e-03  1.81180632319e-03 -4.13869229648e-04 -2.57200272378e-03 -6.72917001524e-05  2.67720511045e-03 -1.04354269263e-03  7.44684944881e-04  1.20719514513e-03 -4.59119667278e-03  4.95272569089e-03 -3.82431084670e-03 -3.64691823829e-03 -1.54733067259e-03  4.99942091077e-03  3.47583530708e-03  1.17341990778e-03 -1.74065241534e-03  7.92738623424e-04 -2.77282660058e-03  2.41631437725e-03  6.15148243174e-04  1.98144488172e-03 -3.21480487632e-03 -1.42959576889e-03 -2.91342737834e-03 -2.66152231600e-03 -8.94302999892e-04 -1.65710089583e-03  1.03377444334e-03 -1.30432034296e-03  2.83695482452e-03  3.19994785492e-03 -1.62235417067e-03  7.30347100349e-03  3.38364227451e-04  1.42306791010e-03  1.34515208292e-03 -2.79904556142e-03 -3.99815946730e-03  7.83113983890e-05 -3.93719813003e-03 -1.72424631667e-04 -1.34138767634e-03  4.45893513616e-03 -1.30072227875e-03  4.83990863257e-03  8.51101507232e-02  4.02635521844e-03  4.24712989358e-03  1.78802547338e-05  1.90442855713e-03 -4.07334827166e-04 -3.19305916591e-03 -2.49384565353e-03  2.34420355729e-03 -1.40173527160e-04  2.25950509208e-04 -2.71361228370e-03 -3.03652693907e-04  4.11613079194e-03 -1.65791078799e-03 -2.85712249254e-03 -4.69062053128e-03  6.92058052173e-03  1.88814531680e-03  4.23524446369e-03 -1.30004338018e-05 -2.40395990107e-03  5.04265763017e-04 -2.36350472928e-03  2.85240369964e-03 -9.88307529969e-04  7.24020436592e-04  1.00359535349e-03  1.46968726374e-03  4.09166633361e-03  1.23250909296e-04 -1.81897660120e-03  1.95511103477e-03 -3.11995839559e-03  1.77909310212e-03 -2.61084640025e-03 -1.51164935086e-04  2.51727517662e-06 -3.38733535957e-03  4.20157853091e-04  2.83737360350e-03 -3.50511641403e-03 -3.09475080183e-03 -2.89143475371e-03  1.01804223551e-03 -5.51951433921e-04  4.90900292664e-03 -1.84932948931e-03  5.08879507574e-03  1.45276671829e-03 -8.56684702904e-04  4.21978723655e-03 -1.33010772938e-03  3.32507119193e-04  2.16402289723e-03
-4.25209064134e-03  3.42809155612e-03  4.91679704204e-03 -2.13980325128e-03  1.02155502889e-03 -2.55093820752e-03  7.60534238585e-04  7.38189951915e-04  2.64065295462e-03 -1.52023964701e-03 -1.84174840525e-03 -2.93479512640e-03  9.69815827009e-04 -5.32197459226e-04  2.28878437900e-03  7.39889614296e-04  4.14847567963e-03  7.52427385940e-04  1.75171884834e-03 -8.43188280211e-04 -2.63958748031e-03 -8.91672693512e-04  1.77718956686e-03  7.54956354937e-04 -1.17299985143e-03  1.50080349109e-04  3.55129588541e-03 -2.14486716837e-03 -1.28472578875e-04 -1.34780647879e-03 -2.92600134815e-03  2.72229476484e-03 -8.10644216998e-04 -2.24080605609e-04  1.00089928106e-04 -5.46076895430e-04  1.31757155144e-03 -2.84486763737e-03 -2.16127722697e-03  4.09121826305e-03  3.86643771185e-04  1.94606560518e-03  3.12657240489e-03  2.73267783996e-03  1.66281168803e-03 -9.11637593303e-04 -4.59570786058e-03  1.54964546240e-03 -1.61073084907e-03  8.21886011171e-04 -9.86704926509e-04 -7.90591098774e-04 -2.12470851263e-03 -3.33526781559e-03  9.48070295186e-04  2.69615051126e-03 -1.29382535183e-03  1.81426678244e-03  3.30014353908e-03  1.68579513946e-03  9.64294426794e-04  1.31279526740e-03  6.00927171426e-04  1.39668248050e-03 -5.32702402999e-03 -2.00006813163e-03 -1.59588950680e-03 -3.13626658818e-04 -2.52145381305e-03 -1.31926517538e-03 -9.07027894425e-05  1.40316692119e-02  8.47329804927e-03  4.02635521844e-03  8.92821165638e-02  4.17509136373e-03 -3.40795440367e-03 -2.50311876809e-03 -6.66053058754e-04 -1.59535053573e-03  1.72780971491e-03  2.50242029237e-03 -2.28013677305e-03  1.47470344090e-03 -1.57849936554e-03  4.17687504254e-03 -3.05018467386e-04  2.07878403798e-03 -2.96759828337e-03 -1.50392237793e-03 -1.35977129076e-04  1.52534568170e-03  8.50462894027e-04  6.28279892160e-04  3.21463104654e-03  4.15178710518e-03 -3.53253089581e-04 -3.92048382352e-04  1.32546786090e-03 -9.73568913481e-04 -1.09960174856e-03 -1.93139060103e-03  1.81041882773e-03  1.76618424978e-03 -1.96807933173e-03  3.13705421264e-03 -2.07581100964e-03  2.57285085418e-03  4.14561415231e-04 -3.02343526795e-03 -9.53263153247e-04 -3.64628434863e-04  1.98633039092e-03  3.55016095186e-04 -3.26330920675e-03  1.29713005345e-03  3.98522557378e-04 -1.45689903937e-03 -1.68501695412e-03  4.57085147345e-03 -3.82237116314e-03 -2.78438082205e-03 -1.50519990815e-03  7.59583163670e-04  7.49340365336e-04 -7.27582582856e-04 -1.16864094956e-03  4.74022393113e-03
 3.69129424528e-03 -5.56050609236e-03  2.67553285219e-03 -1.77465459216e-03  2.60466671058e-04 -3.42220637444e-03 -2.51273639264e-04  6.27192793048e-04 -2.82323033622e-03  1.86339788086e-03 -2.26777952853e-03  1.83550617673e-03 -1.22322019789e-03  1.16315656724e-03 -1.42526561874e-03  1.29131581869e-03  1.01107689213e-03 -3.90483050871e-03 -1.06076109826e-03  3.61460507321e-03  4.69842961931e-03  1.53360926925e-03 -2.99478792273e-03  8.96538215929e-04 -2.89102623538e-04  5.21492431863e-04 -2.80571712783e-03  2.30768863099e-04  1.21340549487e-03  2.10592162220e-04 -2.00447466993e-03  2.94039039650e-03 -3.25903292976e-03  2.19912106021e-03  1.96735212658e-04 -2.66189771705e-03  6.98814018420e-04 -1.49243214015e-03 -4.59840201566e-04  1.90864247395e-03 -3.19039397421e-03 -1.15533903735e-03  6.95623754267e-04 -9.67191329550e-04  3.41750852044e-03 -1.19532633013e-03 -2.59465608159e-03 -1.03101054697e-03  1.53102049265e-03  4.53749111319e-04  1.91337158772e-03  2.90155133089e-04 -3.50469104852e-04  1.65250236616e-03 -1.19585913411e-03  1.17986917131e-03 -3.56797976668e-03  8.27572001555e-04  4.12678455164e-03 -5.12401316404e-03  6.14655203432e-04  2.96011966055e-03 -6.06631173472e-05 -1.52499168661e-03  2.54101096685e-03 -9.82199148986e-04  1.86974747933e-03 -1.24664586711e-03 -2.03996327429e-03 -1.71148277650e-03 -3.28369829176e-03  2.53362494138e-03  8.06996690906e-03  4.24712989358e-03  4.17509136373e-03  8.59583242427e-02  6.95031421681e-03  1.85686306412e-03 -9.13945724091e-04 -1.52869266776e-04 -2.55273230117e-03  1.93868162545e-03  3.33144390385e-03 -2.92069129187e-04  7.55473143043e-04 -2.46146000663e-03 -3.29543743893e-04  8.92849461146e-04  1.28401573300e-04 -1.44807229581e-03  1.06422894098e-03 -1.79106346340e-03 -1.12103965377e-03  6.58609298575e-04  7.60610381303e-04  4.45819102763e-04 -1.31469187629e-03 -5.93284154672e-04 -1.80347143845e-03  2.33383903769e-03 -1.15419695917e-03 -5.02035609215e-03 -1.39260606814e-03  1.14973246381e-03  2.66694968190e-03 -8.57677801597e-04 -8.91068380965e-04  1.07232376493e-03  3.85776843504e-03  3.79796868446e-04  3.95638566586e-03 -1.02672837206e-03  6.65072509970e-04  2.81959741807e-03  2.18483763215e-03 -5.51333103149e-04  1.01085402967e-03 -6.55319794844e-04  9.90448426358e-04  2.64439590283e-03 -1.59279397583e-03  1.14708178927e-03  1.14899389337e-03  1.14369726907e-03  6.83109926427e-03  1.46374715264e-03  1.52855536078e-03 -3.33228169958e-03
 1.95067268957e-03 -1.39821775947e-03 -2.53969702248e-03  1.76309696352e-03 -2.48484924271e-03  1.02983019722e-03 -4.01310457500e-04 -1.51535820072e-03 -9.22653448497e-04  1.95509353106e-03 -2.09394190977e-03 -2.16409030727e-03  2.42716101863e-04  2.34182769252e-03 -1.69469253338e-03 -2.50757590221e-03  4.14868052390e-04  6.24549149976e-04 -9.84637023385e-04 -1.99602160598e-04  2.00396341516e-03 -7.51666461800e-04 -6.98925394747e-04  1.45607482914e-03 -5.11220540065e-04 -8.30407616086e-04 -8.57435816708e-04 -1.48640816880e-03  1.52676030981e-03  1.05676897229e-03 -4.38416293426e-03 -1.36725428999e-04  1.03956260372e-03  1.02182430494e-03  6.20568763334e-04 -2.63128007229e-03 -2.29449467221e-03  9.79821744465e-04 -2.44356860051e-03  1.97781432025e-03  1.91343216168e-03 -1.30735886956e-03  2.24635154638e-03  8.35869867584e-04 -9.54881706998e-04 -1.01389832003e-03  1.08008023134e-03 -9.24164628397e-04 -1.61532137485e-03 -2.94939143533e-03 -3.54873861055e-04  2.75342991445e-03 -4.81445987136e-04  3.14036132410e-03 -8.50651606982e-05 -3.76819464083e-04 -2.69240891074e-03  4.30349368318e-05 -2.52159690987e-03 -1.34560907851e-03  1.07438402384e-03  2.00565005470e-03 -1.11357730965e-03  5.86061047897e-04  3.95333667810e-04 -3.73705727600e-03 -6.87717914262e-04  8.14818043905e-04 -1.70317046085e-04  3.04060671605e-03  8.09848406591e-04  4.47568782795e-04  4.45988263787e-03  1.78802547338e-05 -3.40795440367e-03  6.95031421681e-03  7.38002843323e-02 -3.95275896651e-03 -3.37259163949e-03  4.35176966869e-03 -2.04813692041e-03 -8.01089684830e-04 -1.99449581707e-04 -9.44565908203e-04  3.80175850664e-03 -1.54062805720e-03 -3.60908470735e-04  7.88942054636e-04 -1.57130528116e-03 -2.88420066691e-03  8.52481552688e-04  6.35387316778e-04  2.17580958032e-03  2.77786270400e-03  9.42187678414e-04 -3.00996308614e-03  2.34234531107e-03 -2.35728160338e-03 -3.60984003701e-03  5.56596019866e-04 -5.25883434903e-04 -1.05879964902e-03 -1.54113840201e-04  3.79641229701e-04 -3.34664334710e-05  3.61924942986e-04 -1.63041216574e-03 -1.45218730368e-03  3.41956524275e-03 -2.60990465380e-03  1.03411641709e-03 -6.36253128076e-04 -1.45615096127e-03  1.82313160888e-03  2.00305011667e-03 -8.67070485605e-04  3.26095411121e-04  1.11975212891e-03 -1.89808777191e-03  1.94278916154e-03 -9.03279064017e-04  1.43746738144e-03  2.42168706964e-03  1.03380581800e-03  1.31382732205e-03  5.99544682718e-03 -1.91125113972e-03 -1.79195078178e-03
-1.61472768438e-03 -1.76268264339e-04  4.39667399478e-04  3.76532775303e-05 -4.29614524016e-04  1.47580007276e-03  1.15464862356e-04  1.84955080346e-03 -2.01572383151e-03 -1.45230370440e-04  1.57231618465e-03 -9.46954066626e-04 -7.67924639389e-04  1.61547350023e-03 -3.14530054215e-03 -2.11506383621e-03 -3.41048842001e-04 -6.41578542913e-04 -8.96707222307e-04  1.60545820500e-05 -5.57381422180e-04 -6.42383787871e-04  1.04488670831e-03 -5.19321122911e-04 -7.28815646113e-04 -7.64550965151e-04 -1.36766349801e-03  1.57423978444e-03 -2.31145384743e-04  1.16107574373e-03  9.07114289640e-04  8.96286541049e-04  1.40096234425e-03 -1.93478660681e-03 -1.07113510344e-04 -1.81049982633e-03 -4.79872416436e-05  3.93752288425e-04  2.11045644918e-03 -2.94832165327e-03  9.79713122606e-04  5.03254132221e-04  3.83086459610e-04 -3.10868807042e-04  1.57081748152e-03 -6.11087414421e-04  2.35932017841e-03 -1.51308758146e-03  1.07472519121e-03 -5.38679512934e-04  1.50076881648e-03  7.68199901403e-04 -1.67080005067e-05  1.28958811867e-03  2.29108480454e-04  9.48158862183e-04 -6.26998775811e-04 -6.12131631200e-04  6.32775554507e-04 -6.34675652378e-04  1.59640638428e-03  2.56189690536e-04  2.38556619438e-04 -6.70515548245e-04  1.12270835132e-03  6.09109357125e-06  2.02572479248e-03  2.47908196690e-03 -3.60395690188e-05 -1.51040367553e-03 -1.32050186634e-03 -1.49186121746e-03 -1.33893713325e-03  1.90442855713e-03 -2.50311876809e-03  1.85686306412e-03 -3.95275896651e-03  4.73149985813e-02  7.09861405925e-03 -2.22720792720e-02 -1.16105362527e-02 -2.02635737737e-03  8.25905976359e-05 -2.02031877898e-03 -1.50714637413e-03  3.53598170464e-03 -4.71618820778e-05  2.87204832003e-03  3.05802997941e-04 -7.77257321782e-04 -1.24679014218e-03  1.10213452217e-03 -1.09381370040e-03 -2.58345393356e-03  2.33496047919e-03 -4.00378177068e-03 -1.42617559179e-03 -1.39313461945e-03 -3.04205539847e-03  2.25224663252e-04  1.21193801953e-03 -1.07181740425e-03  4.06657326428e-04 -3.88960482746e-04 -5.57975066702e-04  2.30838511108e-04  1.23488292634e-03  4.70773555705e-04  2.21251441747e-03  2.71290205185e-05 -1.11600928568e-03  2.40903350706e-04  1.15063548993e-03 -1.36224732614e-03  2.61434030551e-03  1.94237291286e-03  1.13886157573e-03 -2.27199270360e-03  3.55109004147e-04 -1.89006129893e-03  1.01169697773e-04 -2.59062765232e-03 -2.17806990290e-03 -6.92103834247e-04 -2.69794605577e-03 -6.51417392475e-04 -1.95727959430e-03 -1.43502596980e-03
-2.05905976045e-03  1.07163777917e-05  1.61618258666e-03  1.19153714264e-04 -1.65844227984e-03  5.11594127746e-03 -6.71101674831e-04 -4.80610793925e-04  1.35979347727e-03 -1.42660994415e-03  1.58952154446e-03 -7.39035152056e-04  2.57051630256e-04  3.71447357462e-03 -8.50173048683e-04 -2.53866845226e-03 -2.10976486629e-03  1.22826280451e-03  1.29789468928e-03  3.11477001005e-04  7.17322901888e-04  3.04801741392e-03 -1.86402626969e-03  1.69056682880e-03  3.38912081854e-03  2.28236265674e-03 -3.25870695894e-03  1.17018577630e-03 -1.24669762504e-03  3.44352496965e-04 -2.52322634504e-03  6.28507324245e-04 -8.76143662521e-04 -2.90702522337e-04  7.26948788798e-04 -3.92545579086e-05 -1.13618042658e-03  2.02871651698e-03  1.75931141008e-03  3.76160807931e-03  1.32984093310e-03  8.79463320290e-05 -1.09676491765e-03  8.32135828885e-04  3.14413561128e-04 -1.15696402177e-03  2.47413897928e-03 -6.32283785979e-04 -5.45486860290e-04  1.53709527321e-03  1.05834350253e-03  2.51184744538e-03  5.82932903626e-03  2.27898620943e-04  1.78234186070e-03 -2.79748947671e-03 -1.78695683854e-03 -1.40979274819e-03 -4.67794794839e-04  7.52262335073e-04 -1.31729295615e-03  1.02592335290e-03 -1.22108544420e-03 -1.08321930427e-03 -3.07602488413e-04  2.66545659848e-05  2.04012356294e-03 -4.51225703334e-03 -1.90684412171e-03 -1.22588681715e-03 -6.39474002709e-04 -3.19491015642e-03  4.08821139151e-03 -4.07334827166e-04 -6.66053058754e-04 -9.13945724091e-04 -3.37259163949e-03  7.09861405925e-03  8.01759674711e-02 -5.91381869890e-03  1.42718017314e-02 -7.30835504214e-04  6.87253131739e-03 -1.75933970038e-03 -3.72368846157e-03  4.74721942272e-04  4.71913786879e-04  8.62873989218e-04  1.25238950602e-04 -7.66533607257e-04 -1.06385811463e-03  3.59542829862e-03 -8.18012540413e-04 -2.09075289828e-03 -1.31446610650e-03 -3.04922914749e-03 -2.25214506267e-03 -1.29900706430e-03 -3.88164874450e-03 -3.80289177601e-04  1.95816378734e-03 -3.12662036803e-03 -2.06846526730e-03  1.78951114642e-03 -1.04263985101e-04 -4.79223088925e-04  3.54921846616e-03 -2.37921707961e-03 -1.38904214615e-03 -7.23766564671e-04  9.54187263881e-04  4.56126231664e-03  8.66947506587e-04 -2.20446509835e-04  3.45472960418e-03 -8.05082025839e-05 -2.29551921834e-03 -3.27676486287e-03  1.85372416726e-04  2.37622730847e-03  1.42711066739e-03  1.05772680255e-03 -1.27315058996e-05 -2.32454260917e-03  4.14143847067e-03 -3.63270302476e-03  3.08541316911e-03 -6.01356329284e-04
 5.87023828428e-03 -1.08963886591e-03  2.04042847614e-03  5.40503598360e-04 -1.02464571540e-03 -1.23979414736e-03  5.85095971461e-04 -1.19712998499e-03  5.92203993218e-04  7.03936251682e-05 -1.32817709211e-03 -2.30403063348e-04  1.00342192777e-03 -4.71650799556e-03  5.19599301241e-03  2.50744173780e-03 -1.60427931117e-03  1.85538808457e-03  1.82120879840e-03 -3.56266962343e-03 -2.22288139120e-03  1.84008894024e-03 -6.88113675739e-04  2.60503577952e-03 -2.64677313023e-03 -2.21436735006e-03  3.76356767754e-03 -5.73449330415e-03  1.11200466422e-03 -2.71488612550e-04  6.34382309781e-05 -3.87893648512e-05 -2.91575617159e-03 -1.09277051303e-03  1.00974175230e-03  3.07461687874e-03 -3.26447555297e-03  8.25616003680e-04 -2.20146263211e-05 -2.28733356021e-03 -3.91767791551e-03 -4.03975008169e-03 -3.12841777321e-03 -1.15959057493e-03  8.53227692290e-04 -3.80637284360e-04 -2.13163601393e-03  3.84003560011e-03 -3.00113302868e-03 -7.46616374110e-04  1.20788483308e-03 -2.50098281950e-03 -1.67462931950e-03 -3.30028055435e-03 -8.69853050417e-04 -2.40751565949e-03 -3.04492345220e-04  7.01269967268e-04  5.36267551919e-04 -2.59715571312e-03 -1.74764045038e-03 -3.68040629844e-04 -4.03679235258e-03  1.26691454562e-03  5.84112751076e-03  1.39369083360e-03 -1.94759784708e-03 -4.58412541168e-03  1.37223682624e-03  3.43818807243e-03  1.50942538290e-03 -8.85634527327e-04  2.17949433754e-04 -3.19305916591e-03 -1.59535053573e-03 -1.52869266776e-04  4.35176966869e-03 -2.22720792720e-02 -5.91381869890e-03  8.80150326415e-02 -1.22670021471e-03  2.89908171922e-03 -1.09150399462e-02  4.70756011676e-03  4.16631990482e-03 -3.94272054925e-03 -2.22836885332e-03 -6.82921598134e-03  1.78510022774e-03  4.66405516804e-03  2.05766819180e-03 -2.14181452903e-03 -1.00462427491e-03  5.35126359562e-03 -1.80886171266e-03  3.49456520253e-03  1.87934086176e-03  2.74974059733e-03 -1.67778630512e-04  2.89018393569e-03 -3.51664560444e-05  2.79773609659e-03  4.06778377067e-04 -5.26885658439e-05 -4.91605354217e-06 -1.95387333699e-03 -3.55029366390e-04 -3.76772661630e-03 -4.64922179101e-03  9.36848805711e-04 -1.59843282616e-04 -8.94296251929e-04 -4.83550090991e-04  7.96065976911e-04 -2.71120938435e-04  2.96912299901e-03 -2.36956160476e-04  3.04992177029e-03  1.23447414146e-03  1.65911135091e-03 -3.33924302683e-03  2.95627722001e-03  4.62519497314e-03  1.29870326822e-03  2.98271774873e-03  6.83632646970e-04  2.88678014928e-03  9.53467568526e-05
-1.88239543806e-03 -4.23916082078e-03  9.17572294649e-04 -5.12558890790e-04  1.81112974801e-03  5.24943225465e-04 -4.49223175867e-04  9.48379678601e-04  1.91146804324e-03  3.19305786649e-04  1.94249552395e-03  2.76160542988e-04  5.89475275217e-04  3.15999246837e-04  2.37223449816e-03  2.64545632775e-03 -1.52392564514e-03 -1.24126095053e-03  8.26977795993e-04  5.00418431629e-04  2.60616379407e-03  2.03558357148e-03  3.18606915280e-04  4.30903952135e-04  6.87640201457e-03  4.70659499187e-03 -3.08005939481e-03 -8.95484939465e-04  1.62563668686e-03 -1.03974522568e-03 -1.40664249409e-03 -7.20738403192e-04  1.75621848429e-03  3.67059003638e-03  2.76210185053e-04  4.80825283079e-04  1.80659295363e-03 -1.95327302592e-03 -3.34036616588e-03  6.69134898782e-03 -2.91649113431e-03 -4.50789810660e-03  2.02522293850e-03 -5.42798967217e-04 -2.53165552787e-03  1.65175111953e-03 -1.41892943790e-03  1.01577277606e-04  5.08002107920e-06 -9.82233379431e-04 -1.17651731787e-04 -9.11398428463e-05  2.85172872108e-03 -3.09074254324e-03 -1.04788185904e-03 -5.02903311485e-04  1.52334662308e-03 -8.94265060385e-04 -2.58260011460e-03  4.45816456993e-03 -2.53279843884e-03 -1.45863612865e-03  2.09076278913e-05 -8.34529515462e-04 -7.59831312265e-04 -3.95901899401e-05 -8.95487748836e-04 -1.22792667707e-03  5.76359790700e-04  1.53766895726e-03  4.19126806181e-03 -1.63176879504e-03 -8.20967454655e-04 -2.49384565353e-03  1.72780971491e-03 -2.55273230117e-03 -2.04813692041e-03 -1.16105362527e-02  1.42718017314e-02 -1.22670021471e-03  7.96897941418e-02 -2.66332602160e-04  1.67813894240e-02 -1.53466691014e-03 -2.96666848294e-03 -2.86505843744e-03 -3.26066765414e-03 -2.13733338984e-03 -3.26995927563e-07 -7.06635477058e-04  4.13387340299e-04 -1.23539181770e-04 -1.86709284329e-03  4.43726030737e-04 -2.24777828867e-03  1.12283789239e-03 -2.82845360133e-03 -3.12342758860e-04  2.52989673005e-03 -9.10130256075e-04  4.37462749597e-04  5.70744509211e-04 -2.64948387113e-03  2.00916923400e-03  2.99840499954e-04  6.75936699874e-04 -2.77143608514e-03  4.14157209172e-04  4.83724532072e-05  1.69177512516e-03  2.43496079198e-04  1.17585476346e-03  2.16619598328e-03 -2.56969072850e-03  1.64584623707e-03 -1.62715710652e-03 -2.28546980106e-03 -1.83441338198e-03  1.15055851650e-03  2.07962058767e-03  4.80060970519e-03  3.67923775585e-03 -3.40504067272e-04 -2.87566834405e-04  2.07202794348e-03  5.37930800021e-04  3.87013400187e-03  1.15456882714e-03
-9.60228403545e-04 -1.77110091600e-03 -4.88961451111e-03  4.61879719616e-04  1.11916775275e-03 -9.61048804090e-04 -9.58075587928e-04  4.11645538839e-03  2.78256169736e-03 -9.55570144224e-04  1.59184099425e-03 -4.83953958450e-04  1.82736886419e-03 -3.37212300770e-03  1.06897981932e-03  6.65736756459e-04 -7.38231698751e-04 -2.45884669910e-04  8.89850783627e-04 -7.66889156539e-04 -1.03092466315e-03  2.81865032514e-03  7.43907003709e-05  2.94646236242e-03  3.77508571628e-03 -1.49231629113e-03  4.32496674833e-04  1.19297434017e-03 -1.20671439553e-03  5.74916450426e-03 -7.81728494532e-04 -1.33176130473e-04 -3.47600838996e-04 -9.20587298936e-04 -1.77331413989e-03 -2.51695261565e-03 -3.07033816250e-03 -8.87741673486e-04  2.94438808851e-03  9.43690022703e-04 -2.44651481546e-03  2.34271837484e-05  4.28343788267e-03  1.70457837606e-03  2.27253362031e-03  3.52866560771e-05 -3.99928471946e-05  2.60761561659e-04 -4.23436930083e-04  3.82619646994e-03 -4.22433520562e-04  1.15152586107e-03  4.55265275708e-03  1.95033927729e-03 -5.17633089155e-04 -2.02811575701e-04 -1.38424516794e-03 -4.14228831307e-04  1.09096266852e-03 -4.23083117555e-03  2.92828121138e-03  1.04375834533e-03 -1.14450153951e-03  1.33180879669e-03  3.96083408663e-04 -1.96130329134e-03  1.38435696410e-03 -3.22390853786e-03 -5.03034866434e-03 -2.85104404241e-05 -1.46682241647e-03  1.16884625966e-03 -1.25270284352e-03  2.34420355729e-03  2.50242029237e-03  1.93868162545e-03 -8.01089684830e-04 -2.02635737737e-03 -7.30835504214e-04  2.89908171922e-03 -2.66332602160e-04  8.20428883505e-02  5.95184517657e-04  8.13231467012e-03 -4.89915282237e-03 -2.61055448018e-03  2.56046441411e-03  6.36171514951e-04 -1.71140473940e-03 -6.41307523828e-04  1.45437738211e-03 -1.89658756223e-03  1.10837979839e-03 -3.66834461592e-03 -1.42538506426e-03 -1.82028033089e-03 -1.25284838968e-03  4.22266631336e-04 -7.93265748536e-05 -2.22127932625e-03  8.58265543626e-04  1.06829728312e-03 -1.42915751411e-03  1.31293077561e-03 -7.19615076144e-04  1.21313585213e-04 -1.56323792295e-03 -6.15920850735e-04 -4.08897736529e-03  1.77455509916e-04 -6.08739567459e-04 -1.90777287429e-03 -5.47455568145e-04  4.61943296251e-04 -4.28370455977e-03 -1.39126128445e-03 -3.65833959568e-04  1.19693149426e-03 -2.39483396786e-03  3.26712089560e-03 -1.85834742303e-03  1.44159733341e-03  2.15233009295e-03 -1.12675892577e-03 -1.94361647367e-03  2.19265096696e-03 -1.89336911049e-03  3.26368326854e-03
-5.37730957632e-03 -2.98840612478e-03  9.65376137873e-04 -1.63839302199e-03 -9.95626468538e-05 -5.41204653524e-04 -1.13272720386e-03 -3.51833465421e-03 -3.92076924218e-04 -1.85607033237e-03  2.05490972334e-03 -1.50821996202e-04  3.79785824077e-03  1.11035151715e-03 -2.01064924432e-03 -3.26574482587e-03 -2.06431622835e-04 -1.03435220888e-03  6.55541802273e-04  3.94657941599e-04  1.93170158187e-03  1.46957430673e-03 -2.04347166303e-03 -8.23307899209e-04  4.59925020179e-03  3.23771608064e-03 -1.14857847113e-03  2.73809804572e-03  1.07604987004e-04  1.11204891849e-04 -3.87383937794e-03 -2.08141568742e-03 -1.50425751947e-03  7.07340070127e-04 -1.06640230121e-03 -2.52548303305e-04  3.02278706598e-03 -3.97529967539e-04  6.05213324688e-04  1.50844809416e-03 -3.24820854941e-03 -1.25054615532e-03 -1.21144385459e-03  1.29589369656e-03  2.38504187770e-03 -2.46133755646e-03  4.10873652872e-03  5.63276856625e-04  1.35874476673e-03 -7.33048690491e-05  3.26805183833e-03  4.31325918529e-03  1.82939068990e-03  2.75279006168e-03 -1.08565958907e-04  3.35004678036e-03  2.77701370756e-03 -7.08764287572e-04 -2.03534036744e-03  1.91959726357e-03 -3.36067782133e-03  3.59261565111e-04  5.44050434935e-04 -1.18238804877e-03 -3.29341054697e-03  4.08350847043e-04  1.01270985406e-03  2.91924486852e-03  2.84892848383e-04  3.50161479265e-04 -1.87969012877e-04 -1.75643811566e-03 -8.12117316182e-04 -1.40173527160e-04 -2.28013677305e-03  3.33144390385e-03 -1.99449581707e-04  8.25905976359e-05  6.87253131739e-03 -1.09150399462e-02  1.67813894240e-02  5.95184517657e-04  7.71647632311e-02 -1.32558018080e-02 -6.23216834893e-03 -5.57094586478e-03 -3.16727459502e-03  1.01323944434e-03 -1.66913851015e-03 -2.96161195921e-03  1.24099684115e-03  6.33235314619e-04 -1.53893504305e-03  1.35425288231e-04 -2.34907478343e-03 -7.10405650678e-04  5.64333031539e-04 -3.82165419677e-03  4.36443045222e-03 -3.90951286168e-03 -1.68632372429e-03 -4.36667939272e-04 -1.70965654451e-03  4.02751851778e-04  1.36983956891e-03  6.69271078216e-04 -1.24999231432e-03  4.35951416555e-04  3.53340171936e-03  1.11994300273e-03 -8.14082624565e-04  6.05152867694e-04  1.33169755563e-03 -1.02572885934e-03  3.11420869076e-03 -2.28252641310e-03 -2.61007342699e-03 -5.09453090646e-03 -3.54545636901e-03  2.70453881607e-03  1.51764919956e-03  7.03433651310e-04  1.22248168663e-04 -9.88056502622e-04  1.21068129891e-03 -1.10081123270e-03  1.34374920363e-03 -8.82860277346e-04
 2.20657903159e-04  1.52602955746e-03 -2.92487569667e-03 -1.60919443523e-03  1.39250587772e-03 -1.39727686156e-05 -7.51467451955e-04  1.05582871669e-03  5.89486873964e-05  6.86201544792e-04  7.91662430652e-04  4.22681024028e-04 -2.37990155379e-03 -7.96548452463e-04  2.80237575387e-04  1.69788238042e-03  2.29075498727e-03  3.66486501673e-03 -2.98834425104e-03  1.53604759707e-03  8.52676207509e-04  2.01971839273e-03 -8.60578766260e-04  6.69711401848e-04 -1.78704788608e-03 -6.72099392745e-04  5.78173279787e-05  1.25929091459e-03 -4.69112224073e-04  7.53501337766e-04  2.74301753344e-04  2.51840435856e-04  5.27054732401e-05  7.72633359548e-04  2.62468471306e-04 -3.61100521469e-04  6.85968172176e-05 -1.48128888977e-03  2.94313995048e-03  4.68178289369e-04  7.84350477607e-04  3.01553105141e-04  2.10883690464e-03 -1.48667543591e-03  1.38141364977e-03 -1.64745839436e-05 -3.44677364602e-03  1.21609560844e-03  5.88614138794e-05  2.69362857488e-04 -5.57783541175e-04 -4.28942947561e-04 -2.05543930419e-03  2.78679839585e-04 -7.51361361478e-04 -7.97385682601e-04  8.48923749261e-04 -2.81361770352e-03  2.17488415816e-03 -2.16064869068e-03  1.27964583841e-03 -4.61095853515e-04  2.97298710032e-04  1.13893336174e-03  2.32146007720e-03 -3.60404729591e-03 -2.20123324074e-03 -3.08315405166e-03 -2.63831742106e-03  1.47081218911e-03  1.09504983555e-03 -1.64584365001e-04 -2.14832355005e-03  2.25950509208e-04  1.47470344090e-03 -2.92069129187e-04 -9.44565908203e-04 -2.02031877898e-03 -1.75933970038e-03  4.70756011676e-03 -1.53466691014e-03  8.13231467012e-03 -1.32558018080e-02  5.41568278072e-02  7.48259186683e-03 -4.36357246820e-03  5.49631845758e-04 -3.39655927217e-03  1.17558851395e-03 -8.37903736953e-05  2.36328922514e-03 -2.29273544431e-03  6.82186365383e-04 -1.28697418150e-04 -7.10569599725e-04  1.03514760315e-03 -2.02312292139e-03  1.93361705898e-03 -1.15312921405e-03  8.61464522226e-04  9.35807120177e-04  6.52679802287e-04 -1.55869511175e-03 -6.88656819592e-04  1.40014621623e-03 -2.58928093221e-04  1.31999297039e-03 -6.44471845375e-04  1.85998178419e-03  7.75682285064e-04 -2.10664861478e-04  4.45415709434e-04 -1.08752972432e-03  2.43637243705e-03 -5.83762383600e-04 -8.01929241880e-04 -8.60347619602e-05  3.09335390015e-03  1.59498858635e-03  1.89121743919e-04 -2.48427351566e-04  4.76978004258e-05  4.89155604696e-04 -1.32168710326e-03  1.19885615060e-04  1.69572546552e-03  1.71627717582e-03  2.84556666385e-03
-1.24427236920e-03 -1.07610549061e-04 -2.36470301341e-04 -1.14947155583e-03 -2.67836030844e-03  2.89566815844e-04  2.16755511044e-03 -1.96716711124e-03 -1.79465543663e-04  6.54035582565e-04 -3.63275499954e-03  1.25192571317e-03 -4.34939625312e-03  7.81572874780e-04  1.69554913418e-03 -3.52060635690e-03 -9.17727873226e-04 -5.20731419075e-04 -5.72938324718e-04  1.15022614552e-03  1.45748520863e-03 -3.10282574273e-03 -6.30524888825e-04 -8.97454407155e-04 -8.81894548961e-04  1.80036329259e-03 -3.16906775077e-03 -6.32664778375e-03  1.19157050274e-03  8.65633945786e-04  3.85087384581e-03 -1.88481667443e-03  3.19704607194e-03 -1.61403682320e-03  1.27290439415e-03  2.39712806861e-03 -4.20200868412e-04  1.62874430401e-03 -4.79742362648e-03 -2.00358316450e-03  7.47224288737e-04  2.15959309664e-03 -4.92385823094e-04 -3.24555383840e-03  1.49991211230e-03 -2.48749483558e-03  4.96436792567e-04  2.88680416478e-05 -1.20785444175e-03  2.64188582619e-03  1.84591054664e-04 -4.22816854162e-03 -2.61814929724e-03 -9.94523043108e-04 -2.66944688260e-03  4.12414871865e-03  5.02901639620e-03 -2.52311403520e-03  3.20788526826e-03  1.52790162520e-03 -2.20806461723e-04 -3.10993240017e-03 -1.66711728639e-04 -1.45923322834e-04  1.46245558155e-03 -7.21887712546e-04  1.25025163181e-03  3.25977039170e-03  6.50748738206e-03  9.57280256585e-04 -1.47177684398e-03 -2.91263937915e-03  1.77970991648e-03 -2.71361228370e-03 -1.57849936554e-03  7.55473143043e-04  3.80175850664e-03 -1.50714637413e-03 -3.72368846157e-03  4.16631990482e-03 -2.96666848294e-03 -4.89915282237e-03 -6.23216834893e-03  7.48259186683e-03  9.45754245414e-02 -6.93299567335e-03  1.71032258290e-03 -1.69609341778e-02  1.95983636959e-03 -9.59026242944e-04  1.35687990668e-03  5.27261762895e-04  4.34469229493e-03 -2.09209137082e-03 -4.30345791441e-03  5.45663171408e-03  9.26694967190e-04  3.16601712395e-03 -4.13962795822e-03  2.94611363846e-03  1.99702678795e-03 -1.36585135585e-03 -4.13996224410e-04 -6.92022396090e-04  1.61017472860e-03 -1.19120643385e-03  1.00589804135e-03 -2.08835017997e-03  3.71760747375e-04 -1.89933035436e-03 -1.99424077868e-03 -3.21785738443e-04 -1.11683139183e-03 -5.73135476969e-04  4.27529003313e-03 -2.25171340148e-03 -7.92968630795e-04 -2.32174358273e-03  5.50935044635e-03 -1.06149913384e-04  9.15531308396e-04 -2.12654225475e-03 -1.37377036925e-03 -1.07232984406e-03 -7.80122046775e-04  7.06828625105e-03 -3.87229274049e-03  8.88115550067e-04
-1.63091403596e-03  4.21678936352e-03 -3.28930981565e-04  1.78148023317e-03 -3.98883128386e-04  2.17442610715e-03  3.58183213197e-03  4.65831604085e-03 -4.46143510260e-04 -5.90149917418e-04 -2.89483717735e-03  6.97746265642e-04  3.38044957648e-03 -3.99733589972e-03 -1.54199822824e-03  3.55008386548e-03 -8.61056829713e-04  4.33742367608e-03 -4.30047779667e-03 -3.60274729313e-04  5.30815607748e-04 -1.04027246117e-03 -3.30795534088e-04 -3.21007087405e-04  1.38753754423e-04 -1.77308051970e-03  5.83089187460e-04  2.91073893655e-03  3.94704090334e-04 -9.96829128101e-04 -2.13891772929e-03 -4.26601775080e-03 -1.18593200445e-03  1.01910533065e-03  1.11834099872e-03 -2.31712603728e-03 -1.44280908033e-03 -7.79083125511e-04 -8.51432749519e-04 -6.01763318616e-04 -1.12770898444e-03  1.56727511045e-03 -3.69736693111e-03 -1.34701855262e-03 -1.46324927949e-03 -7.59193507243e-04 -2.81707187083e-03 -9.42813076490e-05 -2.72734087996e-03  3.71772364253e-03  3.15262970208e-03  4.92541003618e-03  1.93517231625e-03 -3.06348963177e-04  3.28785213948e-03  7.96083376825e-05 -1.82509946011e-03  2.13779468200e-03  5.90214312646e-04 -6.18888024968e-05  7.16933098423e-03  1.89542855965e-03  2.31171990272e-03 -4.91115231705e-04 -3.13489817652e-04  7.45188440272e-04  2.94868531317e-03  2.46864869496e-03 -1.25580846964e-03 -1.09142226586e-03 -3.47341867303e-03 -9.85956052380e-04  2.92280599775e-03 -3.03652693907e-04  4.17687504254e-03 -2.46146000663e-03 -1.54062805720e-03  3.53598170464e-03  4.74721942272e-04 -3.94272054925e-03 -2.86505843744e-03 -2.61055448018e-03 -5.57094586478e-03 -4.36357246820e-03 -6.93299567335e-03  8.51162371789e-02 -5.53371718639e-03  8.83023215448e-03  1.30563373561e-03  2.19049889416e-03 -5.51380578757e-03  1.51469644384e-03 -2.70121486358e-03 -2.36916939220e-03  8.27659960449e-04 -2.26878881600e-05 -4.15759355812e-03 -4.59569779764e-03 -4.20806315795e-03 -2.85349794582e-03  9.63089207872e-04 -4.09685782858e-03 -5.48310087364e-04 -9.90973775783e-04  3.59356091547e-04 -1.76034589180e-03  3.77992463209e-03 -6.30645442758e-04 -3.03549195104e-03  9.73965197149e-04  6.18571237354e-04 -7.75329312589e-04  6.20548345583e-04 -8.47573372064e-05 -6.82663813690e-04  3.30932637802e-04  2.10539879651e-03  1.23493165646e-03  3.86458302696e-04 -6.12126452819e-04  1.27535112365e-03 -2.71289144261e-03 -3.27990023230e-03 -8.62934359899e-04  4.61888246073e-04 -3.21176609181e-03 -5.29603397216e-04 -4.06370322321e-03
-5.47348343040e-04 -2.65020120207e-03  1.69069622849e-03 -2.95539009841e-03 -1.71948235114e-03 -1.50383610064e-03  1.29817690031e-03  4.56680669923e-04 -1.72158247542e-04 -1.94585361482e-03 -1.51030268884e-03 -1.87328329253e-03 -4.02583109204e-03 -1.17362129976e-03  5.80336735759e-03 -1.38834695186e-03 -5.73068813661e-03 -1.71832167540e-03  1.01522018832e-03 -1.33455815484e-03  1.16428578607e-03  8.43793559199e-04 -1.04968822830e-04 -1.78262341123e-03  2.96321820977e-03  5.80540230976e-04 -1.68720642284e-03 -1.05906745118e-03 -9.43483258609e-04 -7.87242620888e-04  6.97142149431e-04  1.73598233973e-03  2.47183567930e-04 -4.79475609851e-04  9.67129770681e-04  3.86930716326e-04 -8.95981614930e-04 -6.43573788361e-04 -1.57852936325e-03 -6.97260716365e-04  7.73335470968e-04  2.96612811487e-03 -1.71253151292e-03  7.02565113701e-04 -1.36137678842e-03  2.15274239170e-03  1.05643779339e-03 -2.34048623360e-03 -1.70476771080e-04  2.81158097505e-03 -1.45257048170e-03  1.79584450372e-03 -1.20426330605e-03  1.25859713737e-03 -2.42135013180e-03  1.28416421069e-03  1.09698999909e-03 -9.31093498519e-05 -2.35247972658e-03 -4.42789803371e-04 -4.30203325074e-05  1.79594013895e-03  1.34669636179e-03  1.49504788589e-04 -7.40820938059e-04 -2.26754599587e-03 -4.26682761682e-04 -3.76236899198e-03 -4.29696015630e-03 -1.14646785669e-03  1.40337798078e-03  1.92026762354e-03  1.74328552830e-03  4.11613079194e-03 -3.05018467386e-04 -3.29543743893e-04 -3.60908470735e-04 -4.71618820778e-05  4.71913786879e-04 -2.22836885332e-03 -3.26066765414e-03  2.56046441411e-03 -3.16727459502e-03  5.49631845758e-04  1.71032258290e-03 -5.53371718639e-03  8.24425447761e-02  1.12866113669e-02 -3.58560620668e-03  1.01683851815e-03 -4.91830314321e-03  1.84389565432e-03 -5.69943390344e-04  1.94360557015e-03  3.41527431214e-03 -5.02862456659e-03 -1.20125306036e-03  1.76877062098e-04 -2.00688582518e-03 -9.74862315856e-04  9.63466235898e-04  1.19856368469e-03 -2.68055799022e-03  8.46079578272e-04 -7.79494599081e-04 -1.90456851142e-03 -5.97958822228e-04 -1.37227816390e-03 -2.19898030726e-03 -1.62484644108e-03  1.36450979894e-04  1.09005591289e-04  1.01861611979e-03  2.27345082641e-03  5.20842792966e-04 -5.73544131644e-03 -1.14688732222e-03 -1.18587225716e-03 -1.40756251115e-03  8.27770162703e-04  2.24046373327e-04 -2.28040447713e-04  2.90580424655e-03  8.11032629872e-04  7.31723092468e-07 -4.02056368598e-03  3.86231981533e-03 -5.40945353694e-03
-4.20493969180e-03 -1.65461250597e-03  1.66356712110e-03 -4.44724075710e-03 -2.32882885396e-04  2.41126951172e-03  4.80175142165e-05 -2.10701657679e-03  8.89291346995e-04 -4.35538586883e-03 -2.41475674635e-04 -1.46226236370e-03  5.10671279873e-04  2.50052693338e-03  3.41022536875e-05 -3.27537621907e-03 -1.34949338865e-03  2.41381152834e-03 -1.60667887986e-03 -5.09412567506e-04  1.50199017932e-03 -7.03989429591e-04  1.87932226405e-03 -4.72239538004e-03 -1.76065059315e-03  1.04652139468e-03  2.44509824812e-03  3.23034951562e-03 -1.34281278751e-03  3.68180612008e-03 -2.02907621019e-03 -8.41169649800e-04  9.67246456887e-04 -2.64154977485e-03 -1.76616291495e-03  5.43814213784e-04  2.36625845316e-03  6.17185674195e-04  3.15221170335e-03  3.00500012532e-03 -1.99158219952e-04  4.59232412300e-04 -3.11782912410e-03 -7.43648326068e-05  2.18996379395e-03 -1.06088188445e-03 -1.30228210533e-03 -1.21303621707e-03  8.88233220744e-04  2.50206731319e-03  2.52971774214e-03 -8.99817675543e-05 -5.22373127027e-03  1.63512845649e-03 -7.24087984289e-03 -1.86756222055e-03 -4.55183713078e-03 -1.52913046962e-03 -4.91631382933e-03  3.40867267907e-04 -3.05617224861e-04  2.65847449515e-03 -1.47163811820e-03  1.38194902379e-04 -9.71780547623e-04  4.69611930995e-05  1.96471460755e-03  1.42081386259e-03 -2.68183760038e-03 -2.19321871680e-04  8.75737142235e-04  3.07537030636e-03  2.16120307270e-03 -1.65791078799e-03  2.07878403798e-03  8.92849461146e-04  7.88942054636e-04  2.87204832003e-03  8.62873989218e-04 -6.82921598134e-03 -2.13733338984e-03  6.36171514951e-04  1.01323944434e-03 -3.39655927217e-03 -1.69609341778e-02  8.83023215448e-03  1.12866113669e-02  9.03592934613e-02 -4.36658605546e-03  6.73392291628e-03 -3.32567599257e-03 -2.81282993923e-03  2.18839681520e-05  8.67306473399e-04  4.48655628190e-03 -6.87733990689e-03 -1.71318981409e-03 -4.60188468770e-03 -9.73642048370e-04 -2.71408158185e-03 -2.01892821731e-03 -4.53960845710e-03  1.97903426684e-03  9.44237591073e-04 -1.98134969831e-03 -1.91091115329e-03 -2.27844283173e-03 -2.54813187490e-03 -4.95042838144e-03 -2.74571172021e-03 -3.00706348673e-03  1.00886664620e-03  4.19953564340e-04  2.53870851290e-03  2.63027694296e-03 -7.94780375948e-04 -2.23851313934e-03  6.70750906238e-04 -2.81150889202e-03  8.11307760735e-04 -4.51988197863e-03 -1.74267395322e-03  4.47603999070e-03  1.69307503260e-03 -5.16851117090e-04 -3.23080363908e-03  2.06947906324e-03 -6.55629233655e-03
-1.91123252395e-03  4.19170240500e-03  2.82318742624e-04  1.97049840070e-03  1.77355745509e-03 -5.70416501956e-04 -3.00960753964e-04  1.83341931143e-04  8.36772896762e-04  9.96580141579e-04 -3.35995068678e-03 -4.01192032661e-03 -1.27970068324e-03  1.46202481717e-04  4.29430874775e-03  3.35993737359e-03  2.10658951587e-03  2.89585893502e-03 -2.36702923874e-03  2.93772636849e-05  1.08863602001e-03  6.45113743074e-04 -3.79240950550e-04 -4.55936594831e-03 -5.40141247537e-04  1.49766302803e-03 -7.75802156314e-04  2.22612150293e-03  2.21480476634e-04 -1.73485507518e-04 -1.79472050256e-03 -7.39975912616e-04  4.41365824474e-04  2.92618058670e-03  1.46428403661e-03 -6.67817069072e-04 -1.06343579600e-03 -2.07259687668e-03  8.57371915404e-05 -2.56099095360e-03 -8.83087727074e-04 -3.93291795453e-04 -1.59827493458e-03 -1.34494472686e-03 -2.28668640201e-04  1.95824915980e-03  1.20474180070e-03 -1.16395802206e-03 -1.21354716244e-03  9.12804593144e-04  1.93502646083e-03 -9.28177643775e-04 -2.17216089367e-03  2.42443499195e-03  1.00162497399e-03  3.66453723070e-04  1.23439385649e-03  3.27570810209e-04  1.35451928303e-03  1.46228408957e-03  2.63574437829e-03  1.09699008089e-03  1.97331929083e-03 -7.23273790030e-04 -4.16300760432e-04 -6.14384815690e-04 -1.30791976107e-03 -3.14027910597e-03  2.60843926962e-04  1.17571708017e-04  1.58854286556e-03  1.46194151932e-03 -1.25866574102e-03 -2.85712249254e-03 -2.96759828337e-03  1.28401573300e-04 -1.57130528116e-03  3.05802997941e-04  1.25238950602e-04  1.78510022774e-03 -3.26995927563e-07 -1.71140473940e-03 -1.66913851015e-03  1.17558851395e-03  1.95983636959e-03  1.30563373561e-03 -3.58560620668e-03 -4.36658605546e-03  6.84378707821e-02  2.77331828490e-02  4.83674163577e-03 -4.56131600073e-03  2.56654065981e-04 -1.15985543227e-03 -3.02771624376e-03 -9.79984792417e-04  1.95553088784e-03  7.82347705393e-04 -1.07268111736e-03 -7.30813296485e-04 -7.39983410801e-04 -1.28501753092e-03  2.43473810506e-03 -1.25280972249e-03  1.93052412351e-03 -1.97526845395e-04  1.33184555825e-04  2.97934848451e-03 -3.29162135414e-03  1.49908979768e-03  5.43927320610e-03 -1.55730998643e-03  1.17396330725e-03 -7.90016926310e-04  1.79026325212e-03  7.06286306311e-04  5.67380930951e-04  2.51161777079e-03  1.99693937592e-03  1.57992939917e-04 -9.66519000550e-04  3.57869387159e-03 -9.85486775311e-04  1.49473150805e-03  2.88644611907e-03 -3.46788898433e-03  1.99476036099e-03 -1.64297505336e-03
-1.88378115479e-03 -4.14182539429e-04  4.89941978888e-04 -3.24578562123e-03  3.55429716765e-03 -1.59221661822e-03  6.73045658469e-05  1.49802840849e-03 -3.16182379296e-04  1.36163358593e-04 -1.39303653151e-03 -5.50603219968e-03 -1.86621908222e-03  2.82054431754e-05  4.68135638830e-03  2.45463976549e-03 -2.77856555919e-03  4.33701093552e-03 -2.41433753978e-03  1.52591294156e-04  4.01889047306e-04  2.74011963267e-04 -2.06054877222e-03 -2.03854210685e-03  2.49281730364e-04 -1.64010408773e-03 -1.27079017845e-04  1.74938132393e-03  2.68483890942e-04 -2.66142859819e-04 -1.84391537601e-03 -8.08135036653e-04 -8.73985806823e-04  1.13236512186e-03  1.13698933043e-03 -1.69633668738e-03 -4.29736545856e-03 -1.23188267669e-03  2.29727982645e-03 -2.05980174818e-03 -1.39751626100e-03 -1.25869013972e-04 -2.89177657324e-03 -1.67053236272e-03 -1.45880495845e-03  3.64194777282e-03 -2.89508335351e-05 -1.77274314830e-04 -7.37413116161e-04  2.38242070081e-03  2.51979414412e-03 -1.42376465720e-03 -1.69491120845e-03  2.72980534132e-03  1.09197291527e-03 -2.61651123416e-03 -6.09345952222e-04  5.63244546364e-04  6.63086424615e-04 -2.43936134426e-03  7.75020280904e-05  1.38265894806e-03  9.29312600301e-04  7.50566874972e-04  1.97114364269e-03  4.33538804091e-04 -2.98397139895e-03 -4.11390397143e-03 -7.16922962388e-05 -1.16843760113e-03  8.48018881811e-04  1.42046866739e-03 -1.99127283981e-03 -4.69062053128e-03 -1.50392237793e-03 -1.44807229581e-03 -2.88420066691e-03 -7.77257321782e-04 -7.66533607257e-04  4.66405516804e-03 -7.06635477058e-04 -6.41307523828e-04 -2.96161195921e-03 -8.37903736953e-05 -9.59026242944e-04  2.19049889416e-03  1.01683851815e-03  6.73392291628e-03  2.77331828490e-02  7.13575925501e-02  4.01028930664e-03 -1.09474493678e-02  2.02856215908e-03 -3.83838249310e-04 -2.22181545336e-04 -3.06664516279e-03  2.47204071891e-03 -9.19538862024e-04 -1.79757156750e-03 -1.87763943022e-03 -4.60670147271e-04 -1.05752274143e-03  2.11040878683e-03 -2.03635335526e-03 -8.36014060302e-04 -1.38971953299e-05  5.19827836666e-04  7.66069094082e-04 -1.74747429936e-03 -3.31527041916e-04  5.24096966265e-03 -2.42917482928e-03  1.77359451720e-03 -7.19625189539e-04  3.31836478376e-04 -3.32984116086e-04  2.40626127036e-04  3.93997113180e-03  3.48975633180e-03 -6.17311415343e-04 -1.57305403067e-03  2.63238860238e-04  2.37231257113e-03  1.07051256605e-03  8.93658648789e-04 -2.50744109647e-03  1.18737929948e-03 -2.14700468025e-03
-9.12468822092e-04 -3.05566023399e-04 -1.84304878807e-04  2.85020577053e-03  3.33115125181e-03  2.39911135494e-03 -5.21404347519e-03 -1.76384117087e-03 -2.10829026071e-03  2.85614603197e-03 -1.76215579618e-03  4.62424961879e-03 -1.42667614897e-03 -3.03496439768e-03  2.91697137861e-03  3.25183821493e-03 -8.35687934849e-03  5.24811016138e-04  2.91046243245e-03  3.10197925028e-03  5.49735865586e-04 -3.58310508436e-03 -3.82978004562e-03 -3.53581069373e-03  4.19323757718e-04  3.16752747076e-03 -3.42088823984e-03  2.26765177261e-03  1.52278540846e-03  6.98429562869e-04 -2.04124225082e-03  9.17432621267e-04 -1.21467579044e-03  4.32171672724e-03  9.01635745199e-05 -3.61181654650e-03  2.34818878817e-03 -2.39618391470e-03  7.62882094905e-04 -6.84217455233e-05  3.00841003522e-03  8.18358682728e-04 -5.03590012661e-04 -1.40285696391e-03 -4.88067227023e-04  5.33793374160e-04  1.02295400736e-03 -2.25416924200e-04  4.97457275954e-03 -2.44406496457e-03 -2.16503560718e-03 -1.91770450286e-03 -1.51269108874e-03 -2.15135159694e-03  1.04293726388e-03 -2.10519532527e-03  1.95939300871e-03  3.88875753621e-03  2.27173125197e-03  2.39092311185e-04 -4.30240308366e-03  2.10072347951e-03 -4.62391817826e-04 -1.69470511699e-03 -4.06279635586e-03 -1.10060854674e-03 -1.20421834356e-03  2.78810907039e-03 -1.37875406313e-03  2.25628315619e-03  2.41858345023e-03 -7.89150201761e-04 -1.27021907775e-03  6.92058052173e-03 -1.35977129076e-04  1.06422894098e-03  8.52481552688e-04 -1.24679014218e-03 -1.06385811463e-03  2.05766819180e-03  4.13387340299e-04  1.45437738211e-03  1.24099684115e-03  2.36328922514e-03  1.35687990668e-03 -5.51380578757e-03 -4.91830314321e-03 -3.32567599257e-03  4.83674163577e-03  4.01028930664e-03  1.02058352152e-01 -8.30821864798e-03  8.00455567028e-03  5.99933925028e-03 -4.06771531623e-03  3.92187599996e-04  1.43940310515e-03  5.52484442681e-04 -5.78110629865e-04 -1.89225598512e-03  1.04863260512e-03 -1.75404899096e-03  1.27393715403e-03 -1.33957483517e-04 -1.31219191911e-03 -8.38745404069e-04 -3.25253044209e-03  3.56317665031e-03  2.70984442310e-03 -2.51655450923e-03  5.02612757817e-04 -1.64135976685e-03  5.16133949989e-03  5.11575677504e-04  1.67614769463e-03 -4.59482898415e-03 -3.90731106684e-03 -1.40291093014e-03  1.62932155104e-03  4.72137120436e-03  7.56703763127e-04  3.60154834724e-03 -4.55917243288e-03 -2.39805862802e-03  3.59186762452e-03  3.50908046684e-03  1.18281515818e-03  4.71982384067e-03
 7.83153865022e-04  8.83021669990e-04 -2.66623946507e-04  3.49127079841e-04 -1.70524230992e-03 -1.02249642573e-03  5.44416719169e-04 -6.29804882452e-04 -5.48710632328e-04 -2.80816902110e-03 -1.53877362762e-03  1.87382000331e-03 -4.76731420825e-04 -8.30914250054e-05  6.86168910584e-04 -1.19328969904e-04  4.09921271320e-03 -1.39851909235e-03 -3.60987181140e-04 -1.25009262008e-03 -2.30906910506e-03  2.93100050186e-05  2.24997827549e-03  4.07380717504e-03  3.59883491185e-03  2.76392025538e-03 -1.54653536652e-03 -7.39651952447e-04  2.09736981492e-04 -2.62550741433e-04 -7.23283666466e-04 -3.12921835919e-04 -6.13203784979e-04 -3.00833078125e-04  3.48194268905e-04  1.15212398129e-03  2.91034119663e-03 -1.52094753386e-03  5.10291258632e-04 -1.40024109894e-03  1.58090309141e-03  2.53762203286e-03  1.35540557110e-03  7.60393922500e-05 -1.21790988992e-03 -3.16134732241e-03  2.45779697007e-03  1.12304467988e-03 -2.88036937500e-04  1.50838825960e-03  2.59136527821e-03  7.81101765340e-04  2.40295179866e-03 -4.70699914861e-03  1.79118572246e-03 -5.74560221279e-05 -6.01135105883e-04  1.26589425206e-03  3.16363905338e-04  2.11889054269e-03  2.31311554920e-03 -1.91475525177e-03 -2.03448213848e-03  2.55623722666e-03  2.68001187021e-03 -1.46796902948e-03 -2.49690299709e-03  1.27335107079e-03 -2.80246871101e-04  1.42385980919e-03 -1.42216285697e-03 -4.00624860114e-03 -1.48992114519e-03  1.88814531680e-03  1.52534568170e-03 -1.79106346340e-03  6.35387316778e-04  1.10213452217e-03  3.59542829862e-03 -2.14181452903e-03 -1.23539181770e-04 -1.89658756223e-03  6.33235314619e-04 -2.29273544431e-03  5.27261762895e-04  1.51469644384e-03  1.84389565432e-03 -2.81282993923e-03 -4.56131600073e-03 -1.09474493678e-02 -8.30821864798e-03  8.27741649515e-02 -1.25452964913e-02 -1.10629404944e-03  3.50872531672e-03 -3.95722944761e-03  1.23502085332e-03 -1.64513153320e-03  3.19220903774e-03  9.07634371317e-04 -1.04129901321e-03  2.01622571958e-03 -1.02858349792e-03  1.32651945049e-03 -1.15833774650e-03 -3.69121846028e-04 -1.08662896222e-03  3.81673091757e-03 -2.44915535055e-03  2.73545952605e-04 -8.62550786448e-04  1.20461815585e-03 -2.99374719814e-03  1.35444422059e-03 -4.77459308931e-03 -6.01457737568e-04 -1.12214356092e-03  3.39370190175e-04  1.02783447268e-03 -4.81748131452e-04  4.40989258559e-03 -1.70047949278e-03 -1.13468704857e-03 -3.06122050637e-03 -1.72844866858e-03  2.87786152120e-03 -1.81717229777e-03  6.70020096982e-04
 1.62142697601e-03 -2.39109218320e-03  4.24651125414e-03  3.37920734996e-04  2.31809818391e-03 -1.57145838085e-03 -8.75408438406e-04 -5.94074655821e-03  3.69057872399e-03  2.32489650387e-03 -1.33480017592e-03  1.31406972723e-03  9.88111286680e-04  8.66833175080e-04 -4.55399639188e-03 -6.84577631878e-04 -4.03533125724e-03  1.87624997360e-03 -2.87682034526e-03 -2.35478564384e-04 -1.94574806303e-04 -2.02213280774e-03 -9.75702235446e-04  4.18251287068e-04  7.05206234102e-04  5.01264021095e-04 -1.40067585685e-03  6.05007774117e-03  1.53370756057e-03 -3.71256711463e-03 -2.03040813982e-03 -6.25883665975e-03  1.87210331382e-03 -2.56555950052e-03  1.79763808557e-03 -2.61995061573e-03  4.11009443367e-04  2.60568567168e-05  2.53188522597e-03 -5.09243838412e-03 -6.36947024282e-04  5.89669249714e-04 -3.32729529575e-03  1.84607526426e-03  6.93437091416e-04 -8.54440037800e-04  4.11343874340e-04 -2.02829091533e-03  4.06168253509e-03 -8.54856891314e-04  2.04925256589e-03 -3.46995717549e-04 -1.65584172853e-03  6.57234898316e-04  9.77611324809e-04 -3.70734142771e-03  2.39414191601e-03  1.28098509942e-03 -1.45917113537e-03 -3.13547694130e-03 -2.33434450687e-03  3.63343962858e-03  6.35700953992e-04 -1.45120687517e-03 -2.12558870003e-03  2.90366573008e-03  8.99108447081e-04  1.43297973636e-03  1.98919520307e-03  2.54073023231e-03  3.72088669004e-03  9.49617979106e-05  2.86681335088e-03  4.23524446369e-03  8.50462894027e-04 -1.12103965377e-03  2.17580958032e-03 -1.09381370040e-03 -8.18012540413e-04 -1.00462427491e-03 -1.86709284329e-03  1.10837979839e-03 -1.53893504305e-03  6.82186365383e-04  4.34469229493e-03 -2.70121486358e-03 -5.69943390344e-04  2.18839681520e-05  2.56654065981e-04  2.02856215908e-03  8.00455567028e-03 -1.25452964913e-02  9.20187595226e-02 -1.17113697645e-02  4.67694844421e-03 -3.77937303806e-03  4.75147623181e-03 -4.26432868528e-04  2.45087559004e-04  1.24721209798e-03  7.83720283892e-04  5.71322821462e-04  1.44478983227e-03 -4.88605952682e-04 -5.47591112905e-04  2.75428966912e-03 -3.17950684533e-03 -1.28764559672e-05  2.82313106250e-03  2.17926574659e-03 -6.17486953360e-04 -2.29418893227e-03 -2.66614994407e-04 -1.59409945051e-03 -2.61072524120e-03 -2.54990017030e-03 -2.26613060873e-03 -2.31207416914e-03  1.08395538137e-04  1.22595049764e-04  1.18781930592e-03  4.64922908949e-04 -1.30950269368e-03 -1.01750755649e-03  9.59093986601e-04  9.28211371843e-04 -5.05220762802e-04 -1.98236230532e-03
 9.69045728570e-04  4.19307822448e-03  3.36209233203e-03  7.33935976170e-04 -4.74962762707e-04 -7.66094106949e-04  5.04208563984e-04  3.62415504468e-03  1.19885615067e-03 -1.48292272088e-04 -8.73204194640e-04 -9.56440151676e-04 -1.37105828875e-03  1.95244757950e-06  5.75667702656e-03  5.80194258189e-04 -5.17581970845e-03  2.40953701776e-03 -1.67067690542e-03 -2.83072972566e-04  1.84717375504e-03  1.50135329717e-03 -9.21682921722e-04 -6.08092942273e-04  4.63129850091e-04  5.02563455487e-04 -2.68322433736e-03  3.73041846116e-03 -1.87567300602e-03 -1.63312596223e-04  1.86772006451e-03  5.28753151514e-03 -2.76887470516e-04  2.43370857705e-03  1.40816427653e-03 -5.80805441649e-04  1.82690224301e-03 -2.09998217398e-03 -9.52275573867e-04 -2.97346840200e-03 -2.70332477834e-03 -1.99646925871e-03 -3.13330166502e-03 -4.51562132464e-03  3.25721260592e-03 -1.73812510427e-03 -1.02625297621e-03  1.95087077299e-03 -2.54229007247e-03  7.03357102076e-03  3.00165540337e-04  1.49448375347e-03 -1.70217655717e-03 -1.21010994974e-03  1.06683704034e-03  2.09814001070e-03 -4.36769937511e-04 -7.91835376777e-04  4.62479061838e-04 -1.48112366771e-03  6.92451860500e-03  9.57666782886e-04  3.38522020366e-04  8.88372345903e-04 -4.05220409888e-04 -2.71534956384e-03  3.16348133401e-03 -3.73312404614e-03 -9.74253562913e-04 -1.29166004512e-05 -1.03399753174e-03 -1.95439460486e-03 -2.58496429034e-03 -1.30004338018e-05  6.28279892160e-04  6.58609298575e-04  2.77786270400e-03 -2.58345393356e-03 -2.09075289828e-03  5.35126359562e-03  4.43726030737e-04 -3.66834461592e-03  1.35425288231e-04 -1.28697418150e-04 -2.09209137082e-03 -2.36916939220e-03  1.94360557015e-03  8.67306473399e-04 -1.15985543227e-03 -3.83838249310e-04  5.99933925028e-03 -1.10629404944e-03 -1.17113697645e-02  1.01499335669e-01  4.12243120116e-03  8.59712153653e-03 -1.01229263229e-03 -1.38782877953e-03 -1.40268113869e-03 -1.86363307573e-03 -1.05879192873e-03  2.09916770890e-04 -4.81263727396e-03  5.17433022300e-03  1.44531784100e-03  2.42127900272e-03 -1.40025523424e-04 -2.00455852380e-03 -6.67450203784e-04 -7.00428951279e-04 -1.96805300191e-03 -4.27029284660e-03  1.27999048324e-03  1.52701367621e-03  1.16599126028e-03  9.14829174079e-04  3.18792409443e-04  4.97017669343e-03  7.22129371483e-04  3.79241057781e-04 -2.23895621495e-03 -2.50665052116e-03 -8.52331228611e-04  2.04693240857e-03  2.05741552583e-03  9.26433894896e-05  1.85630942266e-03 -6.24338090468e-04
 1.96384774924e-03  2.71100948495e-04  5.20339658101e-03 -7.40394667111e-04  1.05297569491e-03 -8.72639291187e-05 -4.04073839048e-04 -3.83897743240e-03 -5.56023902605e-05 -3.09778394255e-03 -1.88312947125e-03 -1.13231009826e-03  2.80192595153e-04  1.49190419800e-03  5.35581303150e-04 -3.77381501879e-03  1.28010464165e-03 -2.47514412424e-03  1.12757806379e-03 -2.46220545475e-03 -9.75167600941e-04  4.69251004584e-03 -1.55574359510e-03  1.42046731811e-03  5.41510896540e-03  2.30950853076e-03 -2.56614462419e-03  3.72552302338e-04  1.84276306613e-03  1.61246231105e-03 -1.24843098105e-03  4.67907029440e-04  3.86886913036e-03 -1.75478064931e-03 -8.82716286107e-04  2.92881744056e-04  3.18701400184e-04  1.49015529635e-03 -3.45634665214e-03  1.46760507539e-03 -1.59099296784e-03 -5.10270964162e-03 -1.66675740578e-03  8.48945047726e-04  1.99735394826e-04 -2.20641175373e-03  1.97591340601e-03  7.62264885515e-04 -2.07219827193e-03  1.07217271158e-03 -1.08899846517e-03 -3.55578052300e-04  3.21580546753e-03  2.05548677184e-04  4.21108529033e-03 -5.15426403249e-04 -2.70465158336e-03 -1.35392608810e-03 -4.33292333345e-03  2.30544231703e-04  1.12730300518e-03  1.29418286115e-03 -1.52024799014e-03  3.41878854095e-07  4.00841978134e-03 -9.21762801895e-04 -2.65224642743e-03 -2.07849811826e-03  2.54655945513e-03  1.15814857318e-03  3.82067094098e-03  4.53543817998e-03 -1.74935707938e-03 -2.40395990107e-03  3.21463104654e-03  7.60610381303e-04  9.42187678414e-04  2.33496047919e-03 -1.31446610650e-03 -1.80886171266e-03 -2.24777828867e-03 -1.42538506426e-03 -2.34907478343e-03 -7.10569599725e-04 -4.30345791441e-03  8.27659960449e-04  3.41527431214e-03  4.48655628190e-03 -3.02771624376e-03 -2.22181545336e-04 -4.06771531623e-03  3.50872531672e-03  4.67694844421e-03  4.12243120116e-03  1.00663668434e-01  1.45813497868e-03 -1.67787337721e-03 -6.07272076434e-03 -2.57827752923e-04  1.59635089600e-04  1.27985453295e-03  1.23006871312e-03 -1.06883202038e-03  2.36362646857e-04 -2.39838361474e-03  1.91052018921e-03 -3.47712083563e-03  1.47155830944e-03  4.47528125639e-03 -5.80277692377e-04 -7.18440396919e-04  3.54878087765e-03 -2.20062791776e-03 -1.16309197653e-03 -2.36140992780e-03 -3.12228183093e-03 -1.30120035090e-03  7.41653569126e-04  4.57752786913e-03 -2.51176462703e-03  1.38424469357e-03  2.06855543213e-03 -8.51183499844e-04 -5.64923270665e-04 -3.79605178675e-03  3.88643302705e-04  1.32870643637e-04  4.45722399344e-03
 3.48500222154e-03 -1.08560020759e-03  7.35564927162e-04 -2.82260208542e-03  3.16363307428e-03 -2.20342747410e-05 -3.64460438040e-03  4.32136444392e-03  2.38308769935e-03 -1.10593028305e-03 -4.44949925549e-03  8.95075764555e-04  3.82781244236e-03  3.24751575038e-04 -6.90551360597e-03 -8.63076872374e-04  2.34643477964e-04  2.85319211153e-03 -1.82003274914e-03 -2.34167349632e-03  4.82060587113e-04  7.99688677420e-04  1.20008380910e-03 -5.03983925410e-04 -9.32210289638e-03  6.95103847073e-04  4.86382578689e-04  1.15507524121e-03 -3.40492044403e-05  2.34692456019e-03  5.17447135739e-03 -7.02292686385e-04  3.27062801201e-03 -1.62973336229e-03 -2.32977043684e-03  1.00061560653e-03  4.45339092352e-03 -3.42120093482e-03 -2.53501093416e-03 -1.02678509085e-03 -1.81462486914e-03 -8.09928620748e-04 -1.43662361166e-03  6.33537254053e-04  1.07969095460e-03  5.02807099357e-04 -7.76711878871e-04  4.45009762929e-03  5.11157094765e-04 -3.27561908697e-03 -2.00139296755e-06  1.20552786926e-03 -1.27604541693e-03 -2.01032304007e-03 -1.57978371650e-03 -2.60024807379e-03  3.54779428555e-03 -2.40258240293e-03  1.76724142333e-03  3.59048738637e-03  2.87798920427e-05 -2.36374344370e-03  1.91333029137e-03  4.03777547462e-04  2.51022649520e-03 -7.04195237546e-04 -3.00099929681e-04 -2.54997997418e-03 -3.26203362570e-03 -7.92138353653e-04 -1.39716833141e-03  4.48791928840e-03  1.19050456604e-04  5.04265763017e-04  4.15178710518e-03  4.45819102763e-04 -3.00996308614e-03 -4.00378177068e-03 -3.04922914749e-03  3.49456520253e-03  1.12283789239e-03 -1.82028033089e-03 -7.10405650678e-04  1.03514760315e-03  5.45663171408e-03 -2.26878881600e-05 -5.02862456659e-03 -6.87733990689e-03 -9.79984792417e-04 -3.06664516279e-03  3.92187599996e-04 -3.95722944761e-03 -3.77937303806e-03  8.59712153653e-03  1.45813497868e-03  1.16114752805e-01 -2.31472481277e-03  7.54808549516e-03 -7.58095699809e-04 -6.53322890764e-04  8.11880050004e-04 -1.76970299880e-03  1.26680687331e-04  3.29745746556e-04 -3.90514371328e-04 -2.90725028163e-03  4.75662513394e-03  7.68057238200e-04 -3.85008381172e-03 -5.58941989128e-03  1.79470239710e-03 -2.03406379414e-03 -8.04807859084e-04  2.80751795616e-03 -5.77176075040e-03 -5.46760140944e-03 -5.36214988533e-03  3.64939415842e-05  1.39169948963e-03  2.66110026191e-03 -2.67577505072e-03 -4.97657929989e-03 -5.03926673216e-04  2.36684990732e-03 -1.24509509796e-03 -9.91897220767e-04  8.48482259522e-04  1.42802007865e-03
 6.06160199713e-05  3.47409795578e-04 -2.58737051740e-03  2.08207470433e-03 -7.59405276892e-04  3.17265653537e-05 -1.68003234626e-04 -1.08791978913e-03 -1.12436952152e-03  9.07643877945e-04 -2.96098836344e-03  1.04695836759e-03  2.45336142823e-03  1.96735962913e-03  2.00339293504e-03  5.71065956133e-04  8.43425323939e-04 -1.15620367957e-03 -9.74266969292e-04 -1.14968938357e-03  2.43611501746e-04 -1.08016722234e-03 -1.11489035222e-03  1.07769058600e-04 -2.36028908931e-03 -2.82935584750e-03 -1.13186754185e-03  2.07948333208e-03 -1.77986506461e-03  1.14358443923e-03  2.30734316005e-03 -1.93756135149e-03  3.16090496922e-03  6.85894042633e-05  2.36081495865e-03 -1.16306209191e-03 -5.33342146895e-03  6.13841012411e-04 -1.79690870024e-03 -4.38008254616e-04  2.01331352807e-03  4.92016616007e-03  8.45780775563e-04  3.12592510609e-03 -1.69659362823e-03  7.41746892985e-04  2.29044485403e-03  2.14454564044e-03 -1.99839032715e-03  1.45399318531e-04  5.40116508199e-04 -2.12011202377e-03  1.27175726740e-03 -1.36660042934e-03  1.51446449542e-03 -1.47622032105e-03  1.11124510649e-03  1.23092232374e-03 -1.79092050341e-03  5.22840050213e-04  1.13961947008e-03  2.68640553903e-03 -6.85945865013e-04  1.28649676229e-03 -3.57191523653e-04  3.57028445344e-03  7.81367132563e-04 -5.66844819954e-04 -2.53631856568e-03 -1.62537276192e-03 -1.22919582730e-03  5.38342200883e-04  2.73527282221e-03 -2.36350472928e-03 -3.53253089581e-04 -1.31469187629e-03  2.34234531107e-03 -1.42617559179e-03 -2.25214506267e-03  1.87934086176e-03 -2.82845360133e-03 -1.25284838968e-03  5.64333031539e-04 -2.02312292139e-03  9.26694967190e-04 -4.15759355812e-03 -1.20125306036e-03 -1.71318981409e-03  1.95553088784e-03  2.47204071891e-03  1.43940310515e-03  1.23502085332e-03  4.75147623181e-03 -1.01229263229e-03 -1.67787337721e-03 -2.31472481277e-03  8.65987700932e-02 -2.62992517488e-03  4.99585377207e-03  7.22818300342e-03  3.34657293893e-04  3.45421499945e-03 -2.84711872963e-04 -1.09075941005e-03 -4.34555653707e-04  2.58227102524e-03 -4.50036704674e-03  6.53743554183e-04 -3.76703044054e-03 -2.47220080260e-03 -2.70065330153e-03 -4.10045436898e-04 -3.06747042723e-03 -3.32803181783e-03 -2.31752379464e-03  2.80430644404e-03  8.99227891309e-04 -1.39406770935e-03 -2.00897601205e-03  2.52407350566e-03  4.50294563348e-03 -3.46761986129e-03  1.31761599315e-03  1.52366769371e-04 -2.57676143086e-03 -1.40037600928e-03  6.18894556994e-04  2.70444284267e-04
-1.76540573166e-03  1.00153222589e-03  2.13461543679e-03  5.72759590817e-04  3.67777184492e-04  2.79292815806e-04 -2.06141555653e-04  1.31189917638e-03 -1.16461485702e-03 -1.54321496208e-03  2.51154772324e-03  1.76805981814e-03 -1.97192387846e-03 -3.51524852763e-03  1.99753382871e-03  3.13105044898e-03 -6.86790136292e-04  2.21064544503e-03 -1.80994716450e-03  1.84203506528e-03 -3.99952772966e-04  1.56459851451e-03  5.95802433612e-04 -4.18845912655e-03 -4.23165577698e-03 -1.20000688552e-03  1.39610040382e-03 -1.61872050819e-03 -3.77353086746e-04 -1.72319966437e-03  3.02125402148e-04  1.75084186477e-04  6.53852936741e-04  1.91519381851e-03 -1.06438273368e-03  2.21414593104e-03  3.14536447174e-03 -9.82535584597e-04 -1.29465230223e-03  2.69011838977e-03 -3.79665489338e-03 -7.54680557830e-04  3.36406185227e-03 -3.03029430354e-04 -2.60258771238e-04  2.83475676477e-03 -2.68199498999e-03 -5.88633380601e-04  1.78635009833e-03  1.14301863904e-03 -5.10778884928e-04 -6.40272496357e-04 -1.83556318767e-03 -1.08291841265e-03 -2.11940433533e-03 -8.60786969719e-04  2.23896416448e-03 -2.45137184144e-03  6.06464220886e-04 -4.86659580973e-04 -1.43041376284e-03 -6.54434693753e-04  8.11784249945e-04 -7.94776829684e-04  6.22605385997e-04 -3.60695454120e-03 -8.23521782356e-04 -5.89339837849e-03 -2.04014973036e-03  2.43985531485e-04  2.13296339700e-03 -2.82790799822e-03 -2.50903835327e-03  2.85240369964e-03 -3.92048382352e-04 -5.93284154672e-04 -2.35728160338e-03 -1.39313461945e-03 -1.29900706430e-03  2.74974059733e-03 -3.12342758860e-04  4.22266631336e-04 -3.82165419677e-03  1.93361705898e-03  3.16601712395e-03 -4.59569779764e-03  1.76877062098e-04 -4.60188468770e-03  7.82347705393e-04 -9.19538862024e-04  5.52484442681e-04 -1.64513153320e-03 -4.26432868528e-04 -1.38782877953e-03 -6.07272076434e-03  7.54808549516e-03 -2.62992517488e-03  7.32706748691e-02  1.56813308204e-02  1.24091150518e-02  1.78078475078e-03  1.91716316082e-03  1.04034135790e-03 -1.34312763410e-03  4.91979030193e-04 -3.94836329585e-04  1.15299474261e-03 -1.55120146066e-03 -1.38506277236e-03 -1.14547402811e-03  5.95887669039e-06  4.00619414543e-03  2.67495789638e-03  6.09790534949e-04  4.02025726817e-03  1.02279723337e-03 -8.59490672945e-06  6.64076736943e-04  1.17998470829e-03 -1.53682964126e-03 -5.98040713192e-04 -1.48189841849e-03  2.24684223326e-04  2.56243860573e-03 -1.39357920778e-03 -8.70575395356e-04 -2.32145933281e-03 -7.93743542740e-04
 1.15067041070e-04  1.26454013015e-03 -7.97944334882e-04  1.78916615629e-03  1.87612003783e-03 -2.64554488116e-03  3.95968745651e-04 -1.66827290634e-03 -1.74426119503e-03  2.34089284185e-03  7.06024636091e-03  6.20442321974e-03 -1.73090514607e-03 -3.79467485293e-03  3.26509833026e-03  2.45050727591e-03  2.56905231635e-03 -1.03270203021e-03 -2.01021268201e-03  5.50154921142e-03 -6.84415042267e-04 -1.21879236712e-04 -1.44192516555e-03 -1.77204806266e-03  1.32369310353e-03 -8.14854406425e-04  9.84648493985e-04  1.67339289722e-03  2.56233085574e-04  3.41037301055e-03 -1.87597612679e-03 -1.38136181360e-03  8.13727450193e-04 -2.21542569639e-03  3.01639199335e-04  1.88708854954e-03  1.03103951856e-04  1.87487025710e-03 -8.22046516051e-04  1.96310980272e-03 -3.87870043020e-04 -9.72741218786e-05  3.66859758311e-03  2.04518523124e-03 -1.02164043019e-03  4.44390655215e-03 -2.96643831626e-03 -9.12013134812e-04  4.35257093710e-03 -8.49847921178e-04 -2.74881779672e-03 -1.54836953479e-03 -2.61182571795e-03  2.02560253268e-04 -5.63301049713e-03 -4.72576621569e-04  1.44080607611e-03 -1.59696883789e-04 -1.42464205879e-03  1.83987222279e-03  9.56644489032e-04  1.83869738698e-03  1.80960780559e-04 -8.87494502277e-04 -7.51982641331e-05 -2.37665153893e-04 -1.64583083295e-03 -2.22193060801e-05  2.06535631876e-03  3.02063794414e-03  6.00460016578e-04 -9.57727890023e-04 -2.47295777844e-03 -9.88307529969e-04  1.32546786090e-03 -1.80347143845e-03 -3.60984003701e-03 -3.04205539847e-03 -3.88164874450e-03 -1.67778630512e-04  2.52989673005e-03 -7.93265748536e-05  4.36443045222e-03 -1.15312921405e-03 -4.13962795822e-03 -4.20806315795e-03 -2.00688582518e-03 -9.73642048370e-04 -1.07268111736e-03 -1.79757156750e-03 -5.78110629865e-04  3.19220903774e-03  2.45087559004e-04 -1.40268113869e-03 -2.57827752923e-04 -7.58095699809e-04  4.99585377207e-03  1.56813308204e-02  9.41542154134e-02 -9.15399078946e-03 -5.13706598696e-03  1.18734479215e-02 -4.13739127419e-04 -5.18097628963e-04 -4.38382537465e-05  1.07804928964e-03 -1.93434058094e-03 -5.74871638940e-04  2.08567322185e-03 -1.25941696329e-03 -1.15689075748e-03  8.84793029990e-04  1.51628672470e-03 -8.50991595522e-04  7.48451047294e-03  4.77131346279e-03  1.57775383433e-03  1.19744202192e-03 -4.79224169379e-03 -5.50111466165e-03  4.54559368989e-03 -2.49087455072e-03  7.89465771860e-05  2.95677928346e-04 -5.53241258830e-03  2.49529083254e-03  4.98372869631e-03 -1.67525287467e-03
 1.28524115504e-03  4.03852182054e-03 -1.39824827093e-03  2.97512071620e-03  3.72119075179e-04 -3.14161787552e-03 -5.20290143489e-04 -1.68497171369e-03 -1.35885285531e-03 -7.86382440619e-04 -5.85283246888e-03 -2.20437941000e-03 -8.63830156153e-04  1.72215312989e-03  2.48470042600e-03  1.01889316597e-03 -8.80163679647e-04  5.42208369499e-04  2.74734047564e-03 -2.63948006112e-03 -3.00054396508e-03  7.18761260928e-05 -9.75948906102e-04  3.27137392069e-03 -1.52533433120e-03 -3.91995196990e-03  1.68959992689e-03 -1.20291470679e-03 -4.31635725805e-04 -7.30654730632e-04  1.54579711957e-03  6.52926694427e-04  6.44365328965e-04  7.99027052294e-04  4.74244090676e-04  1.19231124644e-03 -1.59658542431e-03  8.12447219924e-04 -1.63181319920e-03  1.29286962979e-03 -2.02065864790e-06 -1.12467494258e-03 -5.75058669695e-05 -3.81759609864e-03  2.44583337083e-03  9.81030549363e-05 -7.99520587379e-04 -7.60921576613e-04 -1.48009118412e-03 -1.81789138150e-04 -2.48459989796e-03 -4.68472404385e-04  1.26477366763e-03 -3.28815315841e-03  2.03329247281e-03 -1.75529362390e-03  8.70238755280e-04 -3.80757504182e-03  3.64402524133e-03  1.95893512130e-03 -5.44917134360e-04 -1.51685378676e-03  1.26453214044e-03  1.21025713396e-03  3.80655214228e-03 -1.50038802217e-03  9.74038105987e-04 -4.12518786243e-03  2.81637265634e-04 -2.79259521938e-03  9.89270359732e-04  1.72913887129e-03 -3.30283060344e-04  7.24020436592e-04 -9.73568913481e-04  2.33383903769e-03  5.56596019866e-04  2.25224663252e-04 -3.80289177601e-04  2.89018393569e-03 -9.10130256075e-04 -2.22127932625e-03 -3.90951286168e-03  8.61464522226e-04  2.94611363846e-03 -2.85349794582e-03 -9.74862315856e-04 -2.71408158185e-03 -7.30813296485e-04 -1.87763943022e-03 -1.89225598512e-03  9.07634371317e-04  1.24721209798e-03 -1.86363307573e-03  1.59635089600e-04 -6.53322890764e-04  7.22818300342e-03  1.24091150518e-02 -9.15399078946e-03  7.30879551964e-02 -6.80592275007e-03 -1.77338547867e-03  1.77653182067e-03  3.45329945660e-04 -1.34018311433e-03 -1.17047648740e-03  1.29422491610e-03  3.89344154103e-04 -2.89880206308e-03  7.14144006757e-04 -1.83448346659e-03  9.83497097398e-04  3.10566777793e-03 -1.05486415138e-03 -2.05834302187e-03  3.43098536304e-05  4.90287437117e-04 -4.04340626326e-03  6.54681045273e-03  1.14765561878e-03 -1.58790520809e-03  1.65929972734e-03 -5.15160295125e-04 -1.73602326895e-03  2.90353286832e-03 -2.90660987896e-03 -1.58877744142e-03  1.99333166364e-03
 4.11648934651e-04  1.29391019375e-04 -2.49791165949e-03 -3.92086875111e-04  9.39360749658e-04 -1.97932328194e-03 -4.32188473783e-04  1.79506091922e-03 -1.69067742786e-03 -1.46641096544e-03  2.32198080641e-03 -5.28929416864e-04  1.37974990520e-03 -1.07142450136e-03 -1.06369753980e-03 -1.66568307531e-03 -1.29655816740e-03 -2.15862745721e-03  3.37347654308e-04 -6.70296707207e-04  8.48199681477e-04  7.17219852587e-04  1.67032121354e-03 -4.12356374212e-04  2.26548344834e-03  3.97963537700e-04 -1.55332428973e-03  3.42766109619e-04  1.60151159206e-04 -1.10427169448e-03 -2.75735600086e-04 -4.48745906244e-04 -1.63688121452e-04 -1.12813421367e-03  1.33164912950e-03 -1.91980488758e-03 -2.10770630174e-03  1.51177478523e-03 -2.21260998376e-03 -2.34214403200e-04  1.72970464969e-03  1.75241903180e-03 -9.30196327630e-04  6.67315055109e-04  1.72431417342e-03 -2.25607316084e-03  3.41762175700e-03  5.79437928098e-04  6.55604971286e-05 -2.51673356128e-04  2.25010242035e-03  1.20800320786e-03  1.65248906153e-03 -2.45779752264e-03  7.96431387715e-04 -3.11591942440e-04 -1.14870760444e-03  2.16645394536e-03 -2.58870486797e-03 -4.77954038068e-03 -2.15989770299e-04 -1.16226310263e-03 -8.82709773969e-04 -5.10863361667e-04  2.27085410135e-03 -1.47547466263e-03  5.56378212459e-04 -3.44811703254e-03 -5.30525814898e-04 -3.93563068897e-05 -5.94164382653e-04  5.61341792407e-04  7.71774076301e-04  1.00359535349e-03 -1.09960174856e-03 -1.15419695917e-03 -5.25883434903e-04  1.21193801953e-03  1.95816378734e-03 -3.51664560444e-05  4.37462749597e-04  8.58265543626e-04 -1.68632372429e-03  9.35807120177e-04  1.99702678795e-03  9.63089207872e-04  9.63466235898e-04 -2.01892821731e-03 -7.39983410801e-04 -4.60670147271e-04  1.04863260512e-03 -1.04129901321e-03  7.83720283892e-04 -1.05879192873e-03  1.27985453295e-03  8.11880050004e-04  3.34657293893e-04  1.78078475078e-03 -5.13706598696e-03 -6.80592275007e-03  5.10820649995e-02  1.02292778305e-02 -7.29891703613e-04 -5.87003753105e-03 -1.50461539838e-03 -1.29375261285e-03  1.90708415867e-03  3.61290593470e-04  1.07354087091e-03 -4.75978887871e-04  2.61321846939e-03  7.96825058666e-05  1.76324410668e-03 -1.68268077201e-03  8.71339606858e-04 -6.12755412821e-05 -9.59837956595e-04  9.14385052607e-04 -3.00379941725e-04 -2.55128226073e-05  3.31904553151e-04  1.22581618190e-03 -1.53993716681e-04 -7.95024078694e-04  1.96916745954e-03 -1.77743154615e-04 -1.48921221751e-03 -2.58460913090e-03
 3.63792876623e-03 -4.62188460497e-04 -3.66109368127e-03 -1.04982128560e-03  1.22395713014e-03 -5.39923105636e-03  5.07767119293e-04  2.07255496935e-03 -1.56191910951e-03  1.17145460189e-03  4.58551950788e-03  4.67005696343e-03 -1.86417030986e-05 -2.23456630723e-03  1.69888673698e-03  1.29717960441e-03 -3.95842909632e-03 -3.66862797275e-03  3.74826614578e-03  1.53024273951e-03  1.69629594159e-03  3.35964936539e-03 -1.68736125272e-03 -1.11460691312e-03  4.91140026064e-03  3.87960049051e-04  1.55536908143e-03  7.56300826985e-05  5.27518348888e-04  2.48084269578e-04  6.45429022792e-04 -2.34879531679e-03  1.36795820569e-03 -1.51588710615e-03  1.19666050536e-03  5.42867908723e-04 -1.18746926886e-03  3.74845750077e-04 -3.20052144771e-05 -1.27585564826e-03  1.81854050900e-03  1.45778595697e-03 -5.08942370890e-04  4.43268769710e-03  1.92430542161e-03 -1.03353613339e-04  4.93708739598e-03  5.31687925336e-04 -2.88969083702e-04  3.30652697984e-04  1.28054536757e-03 -1.58317640202e-03 -2.04221052845e-04 -2.42185582927e-03 -1.87472136138e-03  1.53817242665e-04  3.97103998766e-04  4.51810326050e-05 -9.56749835775e-04 -4.02812985967e-03 -8.99764131781e-04  1.52379255384e-03 -2.26902034088e-03  2.13595693806e-03 -3.67945557999e-04 -9.82565844895e-04 -1.15565926345e-03 -3.52760565916e-03  8.55117854564e-04 -5.05584445965e-04 -8.19140623244e-04  1.38085691538e-03 -1.60920209800e-03  1.46968726374e-03 -1.93139060103e-03 -5.02035609215e-03 -1.05879964902e-03 -1.07181740425e-03 -3.12662036803e-03  2.79773609659e-03  5.70744509211e-04  1.06829728312e-03 -4.36667939272e-04  6.52679802287e-04 -1.36585135585e-03 -4.09685782858e-03  1.19856368469e-03 -4.53960845710e-03 -1.28501753092e-03 -1.05752274143e-03 -1.75404899096e-03  2.01622571958e-03  5.71322821462e-04  2.09916770890e-04  1.23006871312e-03 -1.76970299880e-03  3.45421499945e-03  1.91716316082e-03  1.18734479215e-02 -1.77338547867e-03  1.02292778305e-02  7.71650441912e-02  1.19714028023e-02 -6.57982174323e-03 -2.50725535034e-03  2.86781741974e-03 -2.13253030920e-03  3.01868868000e-03 -1.42302278291e-03 -4.73053308697e-04 -2.32912310450e-05 -3.10510134347e-04  6.16307668942e-04 -4.87304636352e-03  2.63157654826e-03 -2.60386612468e-03 -2.95152568418e-03  9.04093442804e-05 -6.56487878699e-05 -1.26353007501e-03  1.24101914467e-03  3.02135023031e-03  9.50133960281e-04 -3.56675019711e-03 -5.32116227905e-03  5.51637111749e-03  2.78173634235e-03 -3.99688155961e-03
 2.46541853266e-03  3.53022618311e-03 -3.85576745422e-03  3.08930506383e-04  1.96341067755e-03 -5.09405573408e-03 -1.48152445022e-03 -9.92626623578e-04  2.59823798372e-04 -4.67657808963e-04 -2.57751352470e-03  1.40281583367e-03 -1.42665067776e-03  1.68955952147e-03  7.01719379497e-04 -2.00112682177e-03  5.64142979414e-04  2.64838889648e-03  4.31829189400e-03 -1.63273747528e-03 -1.36880061105e-03  2.37519533418e-03 -4.51218463424e-03 -9.57789899689e-04  2.18655805125e-03 -8.27744548960e-04 -1.64764766955e-03  1.08397287733e-03  1.67717212354e-03 -1.42884556225e-03 -4.50196702293e-03  2.48867842255e-03 -6.24551321680e-04 -2.99814651275e-03 -9.13799917529e-04  1.28440558969e-03  4.66428847273e-05 -7.50530174730e-04  1.30596535443e-03 -1.42168578256e-03 -2.65394055378e-03 -1.47668079943e-03 -2.19283960304e-03  2.71405216253e-03  2.62222071757e-04  3.26498098123e-04  6.73810238226e-03  2.57608254965e-03  1.15928689643e-03 -4.27611626635e-03  1.63745038660e-03  4.17545253611e-05  1.53975867873e-03 -1.89496211283e-03 -2.67748880383e-03 -1.53426412976e-03 -3.49243156382e-04 -3.24684383448e-03 -3.80498964415e-03 -1.41213551961e-03 -2.21801663736e-03 -8.34965883938e-04  6.01035966827e-04  1.71405853888e-03 -4.26291271696e-03  1.78228631972e-03 -2.97927295178e-03  2.48346734408e-03 -1.27258336869e-03  7.29443652180e-04 -1.60710579650e-03  3.50621984215e-03  2.98236803563e-04  4.09166633361e-03  1.81041882773e-03 -1.39260606814e-03 -1.54113840201e-04  4.06657326428e-04 -2.06846526730e-03  4.06778377067e-04 -2.64948387113e-03 -1.42915751411e-03 -1.70965654451e-03 -1.55869511175e-03 -4.13996224410e-04 -5.48310087364e-04 -2.68055799022e-03  1.97903426684e-03  2.43473810506e-03  2.11040878683e-03  1.27393715403e-03 -1.02858349792e-03  1.44478983227e-03 -4.81263727396e-03 -1.06883202038e-03  1.26680687331e-04 -2.84711872963e-04  1.04034135790e-03 -4.13739127419e-04  1.77653182067e-03 -7.29891703613e-04  1.19714028023e-02  9.33541592090e-02 -1.25286596239e-02 -7.21674644148e-03  8.53511777965e-03 -1.98557509983e-03  3.43206782337e-03 -5.53692630619e-04 -1.19885362744e-03 -2.47105887589e-03  1.02734811190e-03 -4.59734310552e-04 -2.97875891107e-03 -4.11498772524e-03 -7.17880741143e-04 -2.37320235854e-03 -8.32288923748e-05 -7.66644216773e-05  2.53955451965e-04 -1.50763518608e-03 -8.52619442425e-04 -4.32755581354e-03 -1.17871154593e-03 -1.65795444095e-03  2.22148957632e-03  1.47122056562e-03 -3.21231830265e-03
 3.47429939972e-04 -2.42258175027e-03  9.78927161343e-04  2.70013357562e-03 -1.81632133652e-03  2.05128785852e-03  1.13020605833e-03 -1.33969927333e-03  2.56467223886e-03  9.92497898911e-04 -1.14695918094e-04  5.11028751183e-05  1.04076030217e-03 -1.81656901761e-03  3.69268060345e-04  3.60050719608e-03 -1.28843092259e-03  5.12059551901e-04  1.95292761922e-06  1.67543076594e-03  1.20736113354e-03  5.62546018212e-05  1.43409163795e-03  2.45925317220e-04 -1.24988156424e-03 -2.42530848027e-04  8.34205972885e-05 -3.09670878174e-03  4.02897427163e-04  8.04661982720e-04  3.33111881145e-03  5.05510364101e-04 -8.89370429822e-04  3.52674674267e-03  1.66140233770e-04  3.67190129774e-04 -7.70872459852e-04 -1.45154906814e-03  1.05138344573e-03 -2.54740808527e-05 -1.04170720550e-03 -3.16300273110e-05  1.16655366977e-03 -1.76150583780e-04 -9.05899465525e-04 -5.46009506834e-04 -1.02772652890e-03 -9.98046939765e-04 -1.82984327659e-03  1.90205058352e-03 -2.89702506926e-03 -1.53510126748e-03 -2.41314986374e-04  1.12073929402e-04  9.94247199945e-04  1.95237627529e-03  7.88659561684e-04  2.18556521758e-03  2.01418569923e-03  8.69957740297e-04 -1.70041744431e-03  1.05287679114e-03  1.09358471159e-03 -1.58444432353e-03 -2.54648056356e-03  2.73053616937e-04  2.46294302536e-03  5.45658332070e-04  3.04465737463e-03  4.48251266782e-04 -7.75434337876e-04 -3.18379669802e-03 -3.85182687570e-04  1.23250909296e-04  1.76618424978e-03  1.14973246381e-03  3.79641229701e-04 -3.88960482746e-04  1.78951114642e-03 -5.26885658439e-05  2.00916923400e-03  1.31293077561e-03  4.02751851778e-04 -6.88656819592e-04 -6.92022396090e-04 -9.90973775783e-04  8.46079578272e-04  9.44237591073e-04 -1.25280972249e-03 -2.03635335526e-03 -1.33957483517e-04  1.32651945049e-03 -4.88605952682e-04  5.17433022300e-03  2.36362646857e-04  3.29745746556e-04 -1.09075941005e-03 -1.34312763410e-03 -5.18097628963e-04  3.45329945660e-04 -5.87003753105e-03 -6.57982174323e-03 -1.25286596239e-02  5.17113750334e-02  8.83152966852e-03  7.51051916582e-03 -1.10542885848e-02 -8.41614112265e-05  3.01942385517e-03  8.64772509688e-05 -2.36498086976e-03  2.43824835591e-03 -7.72411892198e-04  4.61049332747e-04  2.41029822430e-03  1.56961966989e-04  6.45979341468e-04 -1.57951602002e-03 -1.44889803968e-03  7.69639903821e-04  6.15514171509e-04 -3.64846608182e-04  1.39270457806e-03  1.24943410699e-03  3.15352844594e-03 -1.11349705152e-03  4.05179672535e-04  3.53769914833e-03
 3.30411420401e-03 -5.93559878865e-03 -4.99392779713e-04  1.11233522991e-03  8.58035309344e-04  3.00896541487e-03  1.04395964309e-04  1.38018864396e-03 -1.32469275221e-03  7.22040716991e-04 -3.75125060975e-04  5.35159523878e-04 -3.45820497327e-04 -1.28349656804e-05 -9.06400357483e-04  4.87545038351e-03 -9.68170495445e-04  4.04650572898e-03 -3.24406904384e-03  4.49965109211e-03  3.31551398712e-03  2.04874704662e-03 -1.79936904733e-03 -1.00566850654e-05  9.92397664926e-04 -6.44148427506e-04 -2.17882759248e-03 -2.83253001511e-04 -1.30669596355e-03  3.85962269812e-03  2.42607377456e-03 -8.15043129888e-05 -1.65770606339e-03 -2.73557567142e-03 -1.19575835181e-03 -5.00248814715e-04  1.39004572964e-03  1.56675452722e-04  2.01773035000e-03 -3.81394510571e-03 -2.66450351475e-04  2.55199696955e-03  8.58489051841e-04  1.46274972233e-03  7.07947630338e-04  8.90395957250e-04  4.44351214931e-03 -6.86994101472e-04 -1.36228080523e-05  4.25700842660e-03 -3.51171407561e-04 -3.45553655563e-03  2.46005029353e-03  5.17771021837e-06 -1.25205324618e-03 -2.47591312988e-03  1.38443680667e-03 -2.63237128574e-04  3.93750490087e-04 -3.17782570399e-05  6.14585863977e-04  5.44986657650e-04 -4.10354725635e-04 -1.65850590679e-03 -2.95075669112e-04 -9.90094452812e-04  1.53592481209e-03  5.18940760475e-04  2.20695394024e-06 -6.08231421972e-04  1.32743895006e-03 -8.63642868970e-04 -2.67507280881e-03 -1.81897660120e-03 -1.96807933173e-03  2.66694968190e-03 -3.34664334710e-05 -5.57975066702e-04 -1.04263985101e-04 -4.91605354217e-06  2.99840499954e-04 -7.19615076144e-04  1.36983956891e-03  1.40014621623e-03  1.61017472860e-03  3.59356091547e-04 -7.79494599081e-04 -1.98134969831e-03  1.93052412351e-03 -8.36014060302e-04 -1.31219191911e-03 -1.15833774650e-03 -5.47591112905e-04  1.44531784100e-03 -2.39838361474e-03 -3.90514371328e-04 -4.34555653707e-04  4.91979030193e-04 -4.38382537465e-05 -1.34018311433e-03 -1.50461539838e-03 -2.50725535034e-03 -7.21674644148e-03  8.83152966852e-03  7.95796549360e-02  4.01199723949e-03  5.39201570976e-03 -1.26085508186e-02  5.88092536740e-03  1.75696018324e-03 -3.22343095696e-04  2.20138414845e-03  2.91881576631e-03 -3.85788043832e-04  3.68961095629e-03  2.65039819085e-03  4.47125635891e-04  4.25031209996e-04  3.84088841564e-03  2.12325405352e-03 -1.25937563439e-03 -1.63914057815e-03  1.73811954186e-03  4.24326360256e-04  1.01093006659e-03 -1.43845118505e-03 -8.64291036780e-04 -6.91924726138e-04
 2.25566323855e-03 -6.79123767315e-04  6.24644512769e-04  1.38122754153e-03  9.62064305449e-04 -7.12442606083e-04 -1.31840596610e-05 -7.24814783724e-04  1.16898893589e-03  2.41570434332e-03 -1.16372180058e-03 -1.11837299273e-03 -2.90929172237e-03 -9.95529448947e-04 -1.54300721032e-03  2.62216414050e-03 -2.66749407751e-04 -1.96131065388e-04  1.96620098790e-03 -2.23056467035e-04  1.36624937281e-03  2.76925341652e-03 -1.51120232333e-03 -8.08629460702e-04  1.99821907398e-03 -6.75518005835e-05 -1.17415748973e-03 -3.03982935703e-03 -9.36380009002e-04  1.16810601063e-03  2.64747971586e-04  1.38983188489e-03 -1.72481928695e-03  2.57233194751e-03 -4.53987983329e-04 -2.06346026746e-04 -5.85064573859e-04 -7.93193723795e-04  2.68705409531e-03 -5.25648552819e-03 -3.61678413169e-03 -2.94371511956e-03  6.71827486920e-04  7.57430304400e-04  2.55489393135e-03 -2.60168864971e-03  5.68282210213e-03 -3.85603571068e-04  1.01386786542e-03 -3.62919664324e-03 -1.13035095221e-03 -5.25922513688e-04 -1.28863081422e-03  1.00124191544e-03  4.60154401336e-04 -7.95065890212e-04  1.69501139139e-03 -9.56495430964e-04  3.09610560965e-04  5.72973511185e-04  3.01346631076e-03  1.57593371745e-03 -6.75684536827e-05 -5.94013921055e-04 -7.96652271539e-04  1.51758029993e-03  1.55333445565e-03  3.41253606258e-03  4.26079105771e-04 -2.23760535841e-04  1.50541967722e-03  7.76990168995e-04 -4.22151791594e-03  1.95511103477e-03  3.13705421264e-03 -8.57677801597e-04  3.61924942986e-04  2.30838511108e-04 -4.79223088925e-04 -1.95387333699e-03  6.75936699874e-04  1.21313585213e-04  6.69271078216e-04 -2.58928093221e-04 -1.19120643385e-03 -1.76034589180e-03 -1.90456851142e-03 -1.91091115329e-03 -1.97526845395e-04 -1.38971953299e-05 -8.38745404069e-04 -3.69121846028e-04  2.75428966912e-03  2.42127900272e-03  1.91052018921e-03 -2.90725028163e-03  2.58227102524e-03 -3.94836329585e-04  1.07804928964e-03 -1.17047648740e-03 -1.29375261285e-03  2.86781741974e-03  8.53511777965e-03  7.51051916582e-03  4.01199723949e-03  6.28792812729e-02 -2.00141170717e-02  2.81516278298e-03  1.47383870567e-02 -2.79448958821e-04 -1.44704023503e-03  1.09771926945e-03 -3.01922956523e-03  1.27155021190e-04 -3.08089390331e-03  5.73645537639e-04 -5.83998989618e-04  2.82138416096e-03  3.31880670394e-03 -1.36586746022e-03 -5.33970170652e-04 -1.46710433348e-03  6.82330355378e-04 -5.92357970171e-04 -8.38140130987e-04  3.15007184539e-03  2.19719451253e-04  6.48447867543e-04
 4.95172149031e-04 -3.25746183000e-03  8.21742860657e-04 -2.46408471517e-03 -8.09104950241e-05 -2.21433050889e-03  7.91056151120e-04 -6.98331769139e-04 -1.21945792964e-03 -1.72613809519e-03 -3.09861039928e-03  1.09973285353e-03 -8.65159236340e-05  3.60181018303e-03 -2.67425931639e-04 -7.13965310873e-03  2.08591113880e-03 -1.47138854587e-03 -1.03994573349e-03 -1.16089816757e-03  6.95478070828e-04 -3.89656273744e-03 -7.08332205156e-04 -8.89878347191e-04 -3.32072798490e-03 -9.09767938715e-04  1.72684345543e-03  1.32981173604e-03  1.03472986214e-04 -3.71388229470e-04 -3.60005022051e-03 -2.80593928959e-03 -2.30747377877e-03 -5.22663265453e-03  7.40285791874e-04  9.44923806666e-04  2.96574883272e-03 -1.48097118932e-03  1.55367940781e-03  2.91360795775e-03  6.06235648168e-04 -1.18978327789e-03  3.03877794354e-03 -3.81590043703e-03 -5.58386596691e-04  1.19670343196e-03 -2.87650680578e-03  2.73541826048e-03  1.12196283721e-03  1.04122468797e-03  3.19637396560e-03  1.73760506522e-03  2.27913182178e-03 -1.56222312985e-03 -1.75844763505e-03  3.10216502781e-03  1.22287699327e-03 -2.14462988188e-03 -2.50786268788e-03 -1.51006400424e-03 -1.69849058713e-03 -1.29163259438e-03 -7.57897341225e-04  6.08545771026e-04  3.47841027309e-03 -2.38570604060e-03  6.81238299076e-04 -5.43563069685e-03 -2.17971941254e-03  1.50487216510e-03  3.19229525068e-03  3.17187679622e-03  3.94546559575e-03 -3.11995839559e-03 -2.07581100964e-03 -8.91068380965e-04 -1.63041216574e-03  1.23488292634e-03  3.54921846616e-03 -3.55029366390e-04 -2.77143608514e-03 -1.56323792295e-03 -1.24999231432e-03  1.31999297039e-03  1.00589804135e-03  3.77992463209e-03 -5.97958822228e-04 -2.27844283173e-03  1.33184555825e-04  5.19827836666e-04 -3.25253044209e-03 -1.08662896222e-03 -3.17950684533e-03 -1.40025523424e-04 -3.47712083563e-03  4.75662513394e-03 -4.50036704674e-03  1.15299474261e-03 -1.93434058094e-03  1.29422491610e-03  1.90708415867e-03 -2.13253030920e-03 -1.98557509983e-03 -1.10542885848e-02  5.39201570976e-03 -2.00141170717e-02  8.91263921339e-02 -6.31203696256e-03  1.38676308042e-03  2.26694385981e-03  2.10387071424e-06 -2.15964982372e-03  3.01890320421e-03 -1.21902085912e-03  2.06996790533e-03  2.01416139750e-03 -1.86637009237e-04 -1.11312340444e-04 -5.86336074527e-04  2.15537812144e-03 -2.36225757233e-03 -1.39491500167e-03 -2.94448504195e-03  3.09367331828e-03  1.11213241615e-03 -1.99287068699e-03 -2.36972907338e-03  4.09869071721e-04
-2.15045415752e-03  1.82271739290e-03 -4.60388305142e-04  9.11524061701e-04  8.99241967063e-04  1.03493447282e-03 -1.21450834669e-03  6.81022875782e-05 -2.37688192359e-03  1.43818518342e-03 -2.03112447151e-03 -1.82616089562e-03  1.70833147872e-03  9.36009378194e-04 -1.47277837664e-03 -1.96819713115e-03  1.84849378857e-03 -4.30776287768e-03  1.26486236704e-03 -2.41163632514e-03 -1.68118389882e-03 -7.96478645532e-06 -2.60696076104e-03  1.52381798904e-03  3.46404083916e-03  9.03001990623e-04 -5.90291814549e-04  1.63620413162e-03  1.30534042663e-03  7.20409986007e-04  2.56778893793e-04 -5.32758951747e-04  5.88556703911e-04  3.66235130408e-03 -1.37261506892e-03 -2.17138951340e-03  3.54230863643e-03 -2.46224143046e-03 -1.42659507774e-03 -8.30968501732e-04  2.79135717554e-03  1.79040647037e-04 -2.98629511232e-03 -9.21577696469e-04 -1.76327539681e-03  2.21559250327e-04  2.47552284027e-04 -2.54044125520e-03  8.27967194731e-04 -3.56795668499e-03 -3.86986684630e-03  1.13931844003e-03  2.48975598443e-04  3.81453654067e-04  1.52856266463e-03  9.02721793872e-04 -1.69944534762e-03  2.68226012154e-03  6.01685832087e-04 -1.22846911551e-03 -2.52800832047e-03 -2.22842772762e-04 -1.02444662253e-03  8.51260487995e-04 -2.53161063882e-03 -2.09266581285e-03 -1.98419814728e-04  3.10299414018e-04 -8.30420398717e-04  2.56565959584e-03 -2.39054999678e-03 -1.32237410839e-03  1.99007041053e-03  1.77909310212e-03  2.57285085418e-03  1.07232376493e-03 -1.45218730368e-03  4.70773555705e-04 -2.37921707961e-03 -3.76772661630e-03  4.14157209172e-04 -6.15920850735e-04  4.35951416555e-04 -6.44471845375e-04 -2.08835017997e-03 -6.30645442758e-04 -1.37227816390e-03 -2.54813187490e-03  2.97934848451e-03  7.66069094082e-04  3.56317665031e-03  3.81673091757e-03 -1.28764559672e-05 -2.00455852380e-03  1.47155830944e-03  7.68057238200e-04  6.53743554183e-04 -1.55120146066e-03 -5.74871638940e-04  3.89344154103e-04  3.61290593470e-04  3.01868868000e-03  3.43206782337e-03 -8.41614112265e-05 -1.26085508186e-02  2.81516278298e-03 -6.31203696256e-03  6.71683477240e-02 -3.34037669659e-03  3.15564544405e-03 -4.16955588648e-04 -1.69028685485e-03 -4.11104803795e-05 -3.09652713945e-03 -1.83271724453e-03 -9.66671681541e-04 -1.09953555740e-03 -2.36075045216e-03  1.96907797715e-03 -2.43804447760e-03  2.15635967010e-03  2.53959903280e-03  6.94680346213e-04 -2.70800080435e-03  2.64207932892e-03 -4.09527772322e-04  2.19902273238e-03  3.51487442487e-04
 3.80817576774e-03 -2.02584858200e-03  2.62832684408e-03  1.14497939959e-03  5.43959931398e-03 -4.75973731057e-03  1.48222826898e-03 -5.63945401912e-03  3.52433494445e-03 -2.93585616581e-03  5.30968400138e-03 -7.61148620940e-04 -1.23669795218e-03  2.20402926829e-03 -4.28545328214e-03  4.57561444567e-04 -2.78799118926e-03 -1.28342133782e-03 -6.75786526447e-04  2.31430822929e-03  3.00440448890e-03  4.86487671867e-03 -2.65214833183e-03  2.77012344830e-03  5.00257412008e-06  1.57747721341e-03 -8.75137402046e-03 -3.29537377107e-03  2.08007991149e-03  1.89832176354e-03 -3.77691128828e-03 -9.00852272425e-04 -3.04690427247e-03 -1.32812638081e-04 -2.29119711405e-03  1.70142549685e-03 -1.53421097893e-03  2.21556017854e-05 -1.84094884141e-03 -4.93889910669e-03  5.26710988622e-04 -2.11841262946e-03  5.41663408160e-03  5.52590075160e-04 -1.25583122093e-03 -2.54444695799e-03  8.49827669336e-04  2.85197362447e-04  7.14574311007e-04 -4.20138298263e-03 -5.21809768135e-03 -7.11636618421e-04 -2.06678395601e-03  3.04592373497e-03  5.80031185076e-04  1.65375892973e-03  3.90711297597e-04 -7.76580809650e-04 -3.32303835986e-03 -5.33442097434e-03  1.36367950053e-03  3.00258000769e-03 -1.41445291067e-03  1.90824469264e-03  2.54296211374e-03  2.08023755939e-03  2.82152532448e-03  6.20460120846e-03 -5.33073386985e-04  5.69814128681e-03  3.57097794369e-03  2.34882424640e-03 -2.21413190061e-03 -2.61084640025e-03  4.14561415231e-04  3.85776843504e-03  3.41956524275e-03  2.21251441747e-03 -1.38904214615e-03 -4.64922179101e-03  4.83724532072e-05 -4.08897736529e-03  3.53340171936e-03  1.85998178419e-03  3.71760747375e-04 -3.03549195104e-03 -2.19898030726e-03 -4.95042838144e-03 -3.29162135414e-03 -1.74747429936e-03  2.70984442310e-03 -2.44915535055e-03  2.82313106250e-03 -6.67450203784e-04  4.47528125639e-03 -3.85008381172e-03 -3.76703044054e-03 -1.38506277236e-03  2.08567322185e-03 -2.89880206308e-03  1.07354087091e-03 -1.42302278291e-03 -5.53692630619e-04  3.01942385517e-03  5.88092536740e-03  1.47383870567e-02  1.38676308042e-03 -3.34037669659e-03  1.04641335452e-01  5.99510918574e-03 -4.62421169341e-03 -8.66766109774e-04 -4.24678642887e-03 -2.99322274929e-03 -5.85510356614e-03  1.56436565549e-03  5.46893413816e-04 -1.96222147901e-03  1.07570570587e-03 -4.06364975357e-03  2.26746501498e-03 -4.25427650353e-03 -3.18008199504e-03  1.93995784232e-03 -4.38041023802e-03  5.06294572561e-03 -2.14834571839e-03  4.26073582331e-03
 6.43894723580e-04 -3.78083009902e-04 -9.44945730643e-05 -4.53710048830e-04 -8.70984825372e-04 -6.93375606419e-04  1.39931996603e-03 -1.71842689352e-04  2.19075857132e-03  2.16177521739e-03 -2.60428181174e-03  2.16655920661e-03 -2.14652882362e-03 -4.22778402385e-04  1.66149167452e-04  2.53651025965e-03 -1.46724731187e-03  8.72137614594e-04 -9.57710213636e-04 -2.96095161615e-03  1.59099804105e-04  3.95088621532e-04 -1.62611465766e-03 -3.35955307575e-03 -3.69950330364e-04  2.57588554683e-03 -1.70786842072e-03  1.77627002075e-03  1.03392365758e-03 -9.85936072619e-04 -2.46971423868e-03 -4.86790651779e-03 -3.05085761329e-04 -8.93057273965e-04  3.34891920209e-04 -1.45533475965e-04  7.45241685231e-05 -1.51345156771e-03  1.64357956512e-03 -2.51887707405e-03 -2.05627363065e-03 -1.13482887841e-03  6.82696819292e-04  1.56770150743e-03 -3.03652314411e-03  5.44701331878e-04 -8.52529487469e-04 -1.67121010903e-03  3.90201682405e-04 -4.30980303051e-04 -3.18531784705e-04  2.57551766821e-03  1.71213994214e-03 -4.29264271033e-04  2.18152979523e-03 -3.73949510158e-03 -9.91496488166e-04  1.62729937841e-03  3.17868781017e-04 -2.27309672010e-03 -8.18133933629e-04 -1.75502266658e-03 -7.28976078993e-04 -7.91520492951e-05  4.68456651907e-04  1.23306347099e-03  2.57643023894e-03 -2.70322211842e-04 -1.38919534853e-03  1.09771837445e-03  1.96014526889e-04 -1.20659678095e-03  5.66770999637e-04 -1.51164935086e-04 -3.02343526795e-03  3.79796868446e-04 -2.60990465380e-03  2.71290205185e-05 -7.23766564671e-04  9.36848805711e-04  1.69177512516e-03  1.77455509916e-04  1.11994300273e-03  7.75682285064e-04 -1.89933035436e-03  9.73965197149e-04 -1.62484644108e-03 -2.74571172021e-03  1.49908979768e-03 -3.31527041916e-04 -2.51655450923e-03  2.73545952605e-04  2.17926574659e-03 -7.00428951279e-04 -5.80277692377e-04 -5.58941989128e-03 -2.47220080260e-03 -1.14547402811e-03 -1.25941696329e-03  7.14144006757e-04 -4.75978887871e-04 -4.73053308697e-04 -1.19885362744e-03  8.64772509688e-05  1.75696018324e-03 -2.79448958821e-04  2.26694385981e-03  3.15564544405e-03  5.99510918574e-03  6.33043401450e-02 -2.72135630289e-03 -7.86249508133e-04  2.64418534032e-03 -2.99299142390e-03 -1.50867405384e-03  2.07138257400e-03 -5.71913616971e-04  8.13506828949e-04  1.87157203842e-03  1.85850088346e-03 -2.10410418218e-03  1.24652333385e-03  3.44664420371e-03  8.97697990564e-04  3.89652451404e-03 -1.58186773363e-03  2.44921340961e-03  3.40220839721e-03
-2.35090748266e-04  1.07682909526e-03 -8.20747631488e-04  1.45658111146e-03  1.92397870479e-03 -3.13260557877e-04 -1.78997172303e-03  3.79545186158e-03 -1.52875821577e-03  1.16035702708e-03 -1.15483070738e-03  1.87840099848e-03  7.75087476457e-04 -3.04350940864e-04  5.91787167129e-04 -5.68788236412e-04  1.33159716599e-04  3.76454689262e-03 -1.11587200601e-03  3.29987951233e-03  3.36193376346e-03  5.15071530579e-03  6.52708867871e-04  1.25096250097e-03 -1.12189366661e-03 -4.49685235569e-03  2.06300964551e-03  2.37810678346e-03 -1.28343706156e-03  8.62390267149e-04  1.84612456811e-03 -9.34805124156e-04 -9.30457670415e-04  4.79425848726e-03 -2.40297296709e-03 -1.77870954551e-03  1.37413106438e-03  3.98153140349e-03 -1.81668198646e-03  1.86065739521e-03  3.52218997552e-03  4.42880131636e-03  4.39829258447e-03  1.07692419625e-03  2.00832606238e-04  2.15560962702e-03  2.80576858849e-03 -1.86185680650e-03  1.56985394625e-03 -5.47109499518e-04  7.74584843989e-04 -4.11821486287e-03  1.84883797354e-04 -2.27222053132e-03  1.47504789908e-03 -4.13872807020e-03  4.77146981127e-05  5.87635724007e-04  1.85436965871e-03 -2.92467736500e-03  1.70466959116e-03  1.16544213502e-03 -5.06836501206e-04 -1.65185555158e-03  6.10299532266e-04 -2.22056261161e-03 -3.74562343943e-03 -6.09393585545e-04 -1.11004412153e-03  7.05504885614e-04  6.13075663808e-04 -2.51438278379e-04 -5.06036057782e-03  2.51727517662e-06 -9.53263153247e-04  3.95638566586e-03  1.03411641709e-03 -1.11600928568e-03  9.54187263881e-04 -1.59843282616e-04  2.43496079198e-04 -6.08739567459e-04 -8.14082624565e-04 -2.10664861478e-04 -1.99424077868e-03  6.18571237354e-04  1.36450979894e-04 -3.00706348673e-03  5.43927320610e-03  5.24096966265e-03  5.02612757817e-04 -8.62550786448e-04 -6.17486953360e-04 -1.96805300191e-03 -7.18440396919e-04  1.79470239710e-03 -2.70065330153e-03  5.95887669039e-06 -1.15689075748e-03 -1.83448346659e-03  2.61321846939e-03 -2.32912310450e-05 -2.47105887589e-03 -2.36498086976e-03 -3.22343095696e-04 -1.44704023503e-03  2.10387071424e-06 -4.16955588648e-04 -4.62421169341e-03 -2.72135630289e-03  8.01968886391e-02 -1.01413322709e-02  1.27139010082e-02  4.33260123867e-03 -7.94066347857e-04 -8.33696400599e-04  1.77886854232e-05  7.74816814508e-03  2.23550972830e-03 -1.18696413601e-05  9.07065263191e-04  2.36065471362e-03 -1.73641820607e-03 -2.67678128480e-03  4.28132277854e-03  1.76647173272e-03 -5.68624331542e-03 -3.22233563056e-03
-3.47618104914e-03 -1.75800627489e-03 -3.90441662838e-03  4.84871496091e-04  2.32288083506e-03 -2.63564304133e-03  8.65729916333e-04  2.82964131206e-03 -3.60375609951e-03  3.51165702368e-04  1.64829016332e-03  7.80869199103e-04 -1.81547579626e-03  6.64784216627e-04  1.26575963823e-03  2.32993236868e-03  3.92742353595e-03 -4.87238049977e-03  1.24614560994e-03 -2.62171805424e-04 -2.87119076508e-03  1.01512437411e-03  5.13735877217e-04 -1.53607537385e-03 -4.43478446593e-04  3.62830444194e-03 -1.17950430085e-03 -1.49240256560e-04  7.61573989700e-04  6.09175087341e-04 -3.28472192419e-03  1.70508207399e-03  1.97616562476e-04  8.87200130171e-05  2.24170079029e-04 -1.48637596596e-03 -5.70976500598e-03  9.25626212999e-04  1.91072283891e-03 -1.98563714027e-03 -1.14737311005e-03 -3.74756337486e-03 -1.52303344752e-03  3.77572526852e-03 -2.82894499676e-03  1.54375959770e-03  7.48357859599e-04  4.95672536315e-04 -1.15412770068e-03  1.75008906941e-03 -2.79431635894e-03 -1.37149974194e-03 -2.15893216104e-03 -1.05134331899e-03  1.55456486816e-03  2.28349629392e-03  1.77381849953e-03 -2.81655454913e-03 -3.40453001739e-03 -1.08048001989e-03 -5.59393153831e-03 -4.23906454860e-04  1.34296123349e-04  2.21714533130e-04  5.41937035730e-04 -9.20081715904e-04 -1.01323373971e-03 -3.51555234652e-03 -2.02860094922e-03 -4.86678549421e-03 -2.77925938102e-04  9.17507373610e-04 -1.25230342503e-03 -3.38733535957e-03 -3.64628434863e-04 -1.02672837206e-03 -6.36253128076e-04  2.40903350706e-04  4.56126231664e-03 -8.94296251929e-04  1.17585476346e-03 -1.90777287429e-03  6.05152867694e-04  4.45415709434e-04 -3.21785738443e-04 -7.75329312589e-04  1.09005591289e-04  1.00886664620e-03 -1.55730998643e-03 -2.42917482928e-03 -1.64135976685e-03  1.20461815585e-03 -2.29418893227e-03 -4.27029284660e-03  3.54878087765e-03 -2.03406379414e-03 -4.10045436898e-04  4.00619414543e-03  8.84793029990e-04  9.83497097398e-04  7.96825058666e-05 -3.10510134347e-04  1.02734811190e-03  2.43824835591e-03  2.20138414845e-03  1.09771926945e-03 -2.15964982372e-03 -1.69028685485e-03 -8.66766109774e-04 -7.86249508133e-04 -1.01413322709e-02  8.44571548104e-02  5.30102470652e-03  3.20970254446e-03  5.48085612843e-03  1.10460508222e-03  4.20459845047e-04 -3.00515044533e-03  3.01689587631e-03 -7.65191547629e-04 -9.77630646373e-04 -2.15315878154e-03  4.24582725707e-04 -1.81537601801e-03 -3.21471094166e-03  2.00717576637e-03  7.24697222681e-04  6.24032951704e-04
-1.80176069778e-03 -2.31481509374e-03 -1.01824425743e-03  3.02664935368e-04 -4.07239103794e-04 -3.17578404570e-03 -5.24654342793e-04 -1.45175822401e-03 -2.27851621031e-03  3.19311789706e-03 -1.68033411515e-03 -2.97627723909e-03 -2.95471806341e-03  4.97864976542e-04  5.30238759167e-03 -7.39707336537e-04 -3.68920738721e-03 -1.05762811518e-03  2.36647503681e-04  1.71105037449e-03 -1.22114335306e-03 -2.08592340871e-03  1.77391549912e-03 -1.44256664549e-03  1.41679264521e-03 -2.79830649647e-03  2.55521166415e-03 -7.70551480388e-04 -6.78647311692e-04  5.62589331354e-03 -3.48963321744e-04 -2.61438279399e-03  5.55976356071e-04  9.98941128024e-04  4.87311548518e-04 -2.78193662539e-03 -6.88332146794e-04  1.89095249446e-03 -5.15419464880e-04  8.60059188506e-04  6.98767127278e-04  9.20989449229e-04 -2.09864175429e-03 -3.74360182311e-04  3.65795332804e-03  2.29836890825e-04  1.90313240231e-03  3.43358605259e-04  4.41976800335e-03  3.20801199105e-03 -7.81431256385e-04 -3.60310820306e-03 -2.38338998375e-05 -2.25926555916e-03 -5.49767061346e-04 -1.33855952521e-03 -6.77358129976e-04  2.09939353971e-03 -1.50047896803e-04 -2.90691024224e-03  3.40252244346e-03 -9.58549705444e-04 -3.77722032462e-04  2.55040182290e-05  1.90545967139e-03 -4.00317940958e-03  4.45727798916e-03 -2.62259647331e-03 -2.66395028673e-03 -1.54075267949e-03 -3.12021923357e-03 -5.40329373958e-04  1.39902916650e-03  4.20157853091e-04  1.98633039092e-03  6.65072509970e-04 -1.45615096127e-03  1.15063548993e-03  8.66947506587e-04 -4.83550090991e-04  2.16619598328e-03 -5.47455568145e-04  1.33169755563e-03 -1.08752972432e-03 -1.11683139183e-03  6.20548345583e-04  1.01861611979e-03  4.19953564340e-04  1.17396330725e-03  1.77359451720e-03  5.16133949989e-03 -2.99374719814e-03 -2.66614994407e-04  1.27999048324e-03 -2.20062791776e-03 -8.04807859084e-04 -3.06747042723e-03  2.67495789638e-03  1.51628672470e-03  3.10566777793e-03  1.76324410668e-03  6.16307668942e-04 -4.59734310552e-04 -7.72411892198e-04  2.91881576631e-03 -3.01922956523e-03  3.01890320421e-03 -4.11104803795e-05 -4.24678642887e-03  2.64418534032e-03  1.27139010082e-02  5.30102470652e-03  8.88952571938e-02 -4.21028133883e-03  2.10037435784e-03 -1.58128315284e-03 -2.98787019310e-03 -1.87456320319e-03 -2.89444046552e-03 -4.24190415706e-04  4.92161552619e-04 -7.67286404717e-05 -1.80042214452e-03 -2.03609970363e-03  2.78388865425e-04  1.91303755579e-04 -3.59820833216e-03 -1.31924935260e-03
-4.75088318610e-04 -2.08916690596e-03  2.53920847876e-03  5.05098922428e-04 -2.62281886523e-03  2.07562458017e-03 -1.06025130940e-04 -2.55286892330e-03 -1.00527912837e-03 -1.10293871527e-03 -1.94416624938e-03  2.50230403583e-03  7.59530878866e-04  1.40993955037e-03  1.89668146333e-03 -9.93092494621e-04 -1.44890422221e-03 -1.96499568167e-03 -4.89238360024e-04  3.87176921547e-04 -9.72072365758e-04  1.85501518580e-04  2.94179666196e-03 -1.21881887208e-03 -2.61696170118e-03  5.97901341772e-04 -6.08154097403e-04  1.57044837616e-03 -1.15895572699e-03 -4.00497935924e-03 -4.01127273203e-03  2.02737503487e-03 -1.02797830400e-04 -9.86915942821e-04  8.61758857490e-05 -1.31546622863e-04  2.36875566528e-03 -5.09626741860e-04  1.09303283315e-03  4.10996847063e-03 -3.06147249129e-03  9.81159676667e-04  2.20988220918e-03  1.29975657332e-03  4.86760764808e-04  1.00005019598e-03  1.05184222920e-03  1.90673444983e-03 -3.50292253568e-04 -7.30758005582e-04  3.47187888619e-03  2.28912726442e-04 -2.54684359468e-03  1.01462294508e-03 -2.96931141745e-03  4.23881688609e-05  1.62345524667e-03  8.15334949339e-05 -1.04965817922e-03  2.02732792752e-03 -8.13031117612e-04 -1.02739313401e-03  5.28794812489e-04 -5.09026200110e-04 -4.88440698405e-03 -1.77451593997e-03 -5.36105713530e-04 -2.13870554146e-03  1.50997286353e-04 -5.32334994244e-04  2.82441501841e-03  8.96318109344e-04 -1.62464246295e-03  2.83737360350e-03  3.55016095186e-04  2.81959741807e-03  1.82313160888e-03 -1.36224732614e-03 -2.20446509835e-04  7.96065976911e-04 -2.56969072850e-03  4.61943296251e-04 -1.02572885934e-03  2.43637243705e-03 -5.73135476969e-04 -8.47573372064e-05  2.27345082641e-03  2.53870851290e-03 -7.90016926310e-04 -7.19625189539e-04  5.11575677504e-04  1.35444422059e-03 -1.59409945051e-03  1.52701367621e-03 -1.16309197653e-03  2.80751795616e-03 -3.32803181783e-03  6.09790534949e-04 -8.50991595522e-04 -1.05486415138e-03 -1.68268077201e-03 -4.87304636352e-03 -2.97875891107e-03  4.61049332747e-04 -3.85788043832e-04  1.27155021190e-04 -1.21902085912e-03 -3.09652713945e-03 -2.99322274929e-03 -2.99299142390e-03  4.33260123867e-03  3.20970254446e-03 -4.21028133883e-03  7.91752284208e-02  3.41548122189e-03 -6.68203503415e-03  8.37734947977e-03  1.91511203276e-03 -3.65548699931e-04  5.00816058147e-04 -3.16971421772e-03 -1.82202452299e-03  2.17299727291e-03  1.70602971314e-03  1.89419377889e-03 -2.00413919109e-03  4.08275257149e-04  1.55962901314e-03
-2.23750560879e-03 -4.62291993754e-03  4.78038424894e-03 -7.15255511159e-04  3.44236297772e-03 -2.74521525001e-03  5.58978778890e-04 -2.05913509125e-03 -5.02150868176e-03 -1.23805993528e-03  2.26404747774e-03 -2.91529028446e-04  1.10564392536e-03 -2.10565292411e-03 -6.10916534407e-04  1.61462614769e-03  1.02469347985e-04 -2.33829159818e-03 -1.97397780726e-04  3.21451969239e-04 -4.79014180876e-04 -1.41832049774e-03 -7.88275604895e-04 -1.04532323468e-03  5.87389664959e-04  2.12228451047e-03  1.69021423113e-03 -4.04640939132e-04 -2.37070787112e-03 -3.98616408546e-03  7.14133149947e-03  5.27706765759e-03  2.64248060406e-03 -4.04455342402e-03  2.45652292762e-03 -3.13602819499e-03 -1.44211962702e-03  3.02442057465e-03  3.11611507026e-03  2.04546778636e-03 -8.45419931425e-04 -4.73314307108e-04 -2.00718266629e-03 -4.35347797828e-04 -6.07384418034e-03  2.91332726182e-03 -6.16387616247e-03  1.05091297896e-03  3.09232049089e-03 -2.39798077564e-03  1.86515052520e-03 -5.53536426608e-03 -7.14392228401e-03  3.02735271455e-03 -5.49902777484e-03 -1.25730199824e-04 -1.65139382914e-03  2.33328271385e-03  1.03205947706e-03 -4.90239022597e-03 -3.52609347398e-03  1.17713623223e-03  1.14432223918e-05  9.43905865615e-04 -9.44500654457e-05  1.68096528060e-03  1.40192480117e-03  4.76677865422e-04  3.61366155957e-03 -5.34540897091e-03 -4.95028392566e-03 -7.65803194647e-03 -2.85620381999e-03 -3.50511641403e-03 -3.26330920675e-03  2.18483763215e-03  2.00305011667e-03  2.61434030551e-03  3.45472960418e-03 -2.71120938435e-04  1.64584623707e-03 -4.28370455977e-03  3.11420869076e-03 -5.83762383600e-04  4.27529003313e-03 -6.82663813690e-04  5.20842792966e-04  2.63027694296e-03  1.79026325212e-03  3.31836478376e-04  1.67614769463e-03 -4.77459308931e-03 -2.61072524120e-03  1.16599126028e-03 -2.36140992780e-03 -5.77176075040e-03 -2.31752379464e-03  4.02025726817e-03  7.48451047294e-03 -2.05834302187e-03  8.71339606858e-04  2.63157654826e-03 -4.11498772524e-03  2.41029822430e-03  3.68961095629e-03 -3.08089390331e-03  2.06996790533e-03 -1.83271724453e-03 -5.85510356614e-03 -1.50867405384e-03 -7.94066347857e-04  5.48085612843e-03  2.10037435784e-03  3.41548122189e-03  1.09852462413e-01 -7.17218896566e-03 -3.58380195314e-04  7.48655450548e-03 -4.60029067326e-03 -1.26842074371e-03 -1.73436350781e-03  6.60557216805e-04  6.30323795161e-04 -2.48642998531e-03  4.13390291267e-03  2.14243156911e-03  3.94388241687e-03  6.96496553425e-04
-2.89755372212e-04  2.40312514338e-03 -5.66391503216e-05  4.36497993488e-03  7.58294437680e-04 -2.57034568645e-03  4.55697276189e-04  3.24918899815e-03  5.75484030255e-04 -6.33542040320e-05 -1.49608601348e-04  2.13373137337e-03 -5.74230338983e-04  3.16516496624e-04 -1.69848507252e-03  1.56617748219e-04  2.38439978440e-03 -7.75588678616e-03  4.44992404317e-03 -1.07780316026e-03 -4.78802758405e-03 -1.40482382915e-03  8.44670826121e-04  2.90415096167e-04 -3.13452533669e-03  2.92402261200e-04  4.66009311278e-04 -4.08747088281e-03  7.77928195959e-05  3.00780663949e-03  3.61413776305e-03  6.33539260090e-04  3.90954241618e-03 -3.68105656040e-03 -1.32796239612e-04  2.87422089455e-03 -7.19780328219e-03 -9.22742958289e-04  2.58526051448e-03 -5.79122623986e-04  2.89567784675e-04  1.03686030873e-03 -5.07783907763e-04 -1.75616924304e-03 -5.09909681593e-05 -5.67350160700e-04 -1.75101503976e-03  8.03631524106e-04 -1.75405761177e-03 -9.56385682432e-04 -2.61145528619e-04  2.44992289229e-04  2.19826945033e-03  1.40987660745e-03  4.90687542763e-04  4.21125223097e-03 -1.06446568682e-04 -2.64277417957e-03 -6.20755530489e-04  1.41503740496e-03 -4.28135992193e-03  1.89867524863e-04 -3.64231798934e-04  7.40360873903e-05  4.19460425353e-03  3.63845710078e-03  2.07194440865e-04  2.05985847320e-03 -5.28927074199e-04 -1.32786392432e-03  4.69767155517e-03  2.13568353868e-03  1.59038264913e-03 -3.09475080183e-03  1.29713005345e-03 -5.51333103149e-04 -8.67070485605e-04  1.94237291286e-03 -8.05082025839e-05  2.96912299901e-03 -1.62715710652e-03 -1.39126128445e-03 -2.28252641310e-03 -8.01929241880e-04 -2.25171340148e-03  3.30932637802e-04 -5.73544131644e-03 -7.94780375948e-04  7.06286306311e-04 -3.32984116086e-04 -4.59482898415e-03 -6.01457737568e-04 -2.54990017030e-03  9.14829174079e-04 -3.12228183093e-03 -5.46760140944e-03  2.80430644404e-03  1.02279723337e-03  4.77131346279e-03  3.43098536304e-05 -6.12755412821e-05 -2.60386612468e-03 -7.17880741143e-04  1.56961966989e-04  2.65039819085e-03  5.73645537639e-04  2.01416139750e-03 -9.66671681541e-04  1.56436565549e-03  2.07138257400e-03 -8.33696400599e-04  1.10460508222e-03 -1.58128315284e-03 -6.68203503415e-03 -7.17218896566e-03  8.93067201562e-02  2.41755832938e-02 -9.97778861229e-04  3.18753557910e-03 -1.65475161303e-03 -1.55626644513e-03 -6.85036608641e-04  2.86636439986e-03  2.01596896461e-03  1.24887445261e-03  3.29582531264e-04 -6.00496190636e-04  8.29852231880e-04
-1.89920502776e-03 -2.20767696808e-03 -8.52054114715e-04  3.35542210596e-03 -9.56455205029e-04 -2.76408808503e-04 -3.17406816363e-04  7.11924285484e-04  1.00541753038e-03  9.36638916752e-05 -9.22818631583e-04 -3.85449262498e-04 -6.06472889829e-04  2.96914073084e-03  1.80521817091e-03 -1.32025138473e-04  3.01461748131e-03 -4.09082846318e-03  1.98842173946e-04  1.29318392200e-04  4.52544085444e-04 -1.13057970901e-03  2.47984812962e-03  4.68550033841e-04 -1.99033799532e-03  2.46242529737e-05 -5.22608712218e-04 -7.93472813368e-04 -1.54690916712e-03  1.35174221166e-04  2.71582986684e-03  5.15557192186e-03 -4.42763505116e-04 -3.07095568604e-03 -6.63848180944e-07  4.99452549128e-04 -2.88578921354e-03  1.07903142040e-03  1.81096401696e-04 -4.68929295262e-04 -3.29521076822e-04  1.07811916811e-03  2.32349696880e-03  2.00126596011e-03 -2.75841469440e-03  8.90216618097e-04 -8.65132408264e-04 -4.93199656736e-04 -1.93691894239e-03  1.39245575349e-03 -5.14639755429e-05 -9.27266208893e-04 -1.09353570985e-03  2.11765444051e-03  4.66747744827e-04  3.76220579792e-03  1.58195397640e-03  2.15013587843e-04 -2.48952350640e-03  2.35219366228e-03 -2.48422949464e-03  1.24960985794e-04 -1.34156675934e-04  8.30573531485e-04  3.16716948334e-03  2.78783105229e-03 -1.06869739794e-04  1.62906201900e-03  6.63046497491e-04 -2.57503716643e-03 -5.50010071919e-04  1.60697897954e-03 -1.27574435294e-03 -2.89143475371e-03  3.98522557378e-04  1.01085402967e-03  3.26095411121e-04  1.13886157573e-03 -2.29551921834e-03 -2.36956160476e-04 -2.28546980106e-03 -3.65833959568e-04 -2.61007342699e-03 -8.60347619602e-05 -7.92968630795e-04  2.10539879651e-03 -1.14688732222e-03 -2.23851313934e-03  5.67380930951e-04  2.40626127036e-04 -3.90731106684e-03 -1.12214356092e-03 -2.26613060873e-03  3.18792409443e-04 -1.30120035090e-03 -5.36214988533e-03  8.99227891309e-04 -8.59490672945e-06  1.57775383433e-03  4.90287437117e-04 -9.59837956595e-04 -2.95152568418e-03 -2.37320235854e-03  6.45979341468e-04  4.47125635891e-04 -5.83998989618e-04 -1.86637009237e-04 -1.09953555740e-03  5.46893413816e-04 -5.71913616971e-04  1.77886854232e-05  4.20459845047e-04 -2.98787019310e-03  8.37734947977e-03 -3.58380195314e-04  2.41755832938e-02  6.13093220231e-02  3.57717794503e-03 -3.45901996865e-03 -3.20908729358e-03 -1.19190904494e-04  2.20961292476e-03  7.98957928102e-04  1.86039543452e-03  1.69308751562e-03 -2.32319423430e-03 -1.48903770739e-03  1.20599059420e-03
 5.20090907870e-03  3.22361697507e-04 -6.99024275354e-04 -2.34133749924e-03  2.67365713480e-03 -3.30183608858e-03 -1.73393743231e-04  5.00850257406e-03  4.66193311000e-03 -4.10243799637e-04 -2.22711181407e-03 -4.44184817008e-03 -1.45337537501e-03  2.35188374234e-03  2.00569197202e-03 -5.55715448764e-04 -3.48721877351e-04  1.81494547857e-03 -8.54112653821e-04  7.91882185130e-04  2.20671184465e-03  3.27648052722e-03  2.63920072371e-03 -1.87982603915e-03 -2.50299449883e-03 -9.14441422939e-05  2.48102813275e-03  2.02180837424e-03 -4.14754254577e-04 -2.01703842991e-03 -3.48277111682e-03 -2.84257340881e-04 -1.31522893891e-03  1.14305436684e-03 -4.54688753308e-05 -3.56276557421e-03  3.79485460294e-03  1.40771241200e-03  3.39388218576e-03 -3.80224887538e-03  1.40011970907e-03  2.56963149425e-03 -7.81885858240e-04 -5.57776880735e-04  6.14917553782e-04 -2.20609429573e-04 -1.77795174044e-03 -2.03295426873e-03  3.21282443500e-03  1.94605681005e-03 -9.36377876638e-04 -5.85337136981e-03 -2.58612216306e-03 -2.14913497998e-03 -2.93180980608e-03 -2.36585668049e-03 -6.19416008916e-04  2.98955575362e-04  1.85705924859e-03 -1.76904485378e-03  3.10741351336e-03  3.02831059443e-03 -1.27635955278e-03  9.05107438578e-04 -2.10278568989e-03  2.22628896515e-03 -1.11267583191e-03  3.14875008602e-04  1.30801425325e-04 -7.87115856339e-04 -3.17108583709e-03 -2.04067093642e-03 -1.22210172623e-03  1.01804223551e-03 -1.45689903937e-03 -6.55319794844e-04  1.11975212891e-03 -2.27199270360e-03 -3.27676486287e-03  3.04992177029e-03 -1.83441338198e-03  1.19693149426e-03 -5.09453090646e-03  3.09335390015e-03 -2.32174358273e-03  1.23493165646e-03 -1.18587225716e-03  6.70750906238e-04  2.51161777079e-03  3.93997113180e-03 -1.40291093014e-03  3.39370190175e-04 -2.31207416914e-03  4.97017669343e-03  7.41653569126e-04  3.64939415842e-05 -1.39406770935e-03  6.64076736943e-04  1.19744202192e-03 -4.04340626326e-03  9.14385052607e-04  9.04093442804e-05 -8.32288923748e-05 -1.57951602002e-03  4.25031209996e-04  2.82138416096e-03 -1.11312340444e-04 -2.36075045216e-03 -1.96222147901e-03  8.13506828949e-04  7.74816814508e-03 -3.00515044533e-03 -1.87456320319e-03  1.91511203276e-03  7.48655450548e-03 -9.97778861229e-04  3.57717794503e-03  1.08151596440e-01  4.66369280854e-04 -6.49759923952e-04  4.18526602988e-03 -1.33931866548e-04 -2.85291562524e-03  7.37374572199e-04  6.71097836361e-04  1.79883991970e-05 -4.36186055700e-03 -8.63792872891e-04
 2.29561913239e-03 -2.47976336894e-04  4.86708932833e-03 -2.45644098512e-03  2.33732575436e-03 -4.45672452738e-03  3.66059503891e-04  2.09613191774e-03 -3.82573245010e-03 -1.11215241724e-03 -1.87202828958e-04 -1.19296122443e-03 -2.47515663842e-03 -3.14520033378e-03  3.07830980350e-03  4.42515902231e-03 -1.26639656097e-03  4.18090935189e-05  2.06270492034e-05 -3.35524273182e-03  1.92674436264e-03  2.76392281078e-03 -7.89696498214e-04 -3.64109079972e-04 -1.94978178776e-03  1.83670615657e-03 -7.70842511186e-04  1.27965543797e-03 -6.24829493881e-04  1.43458157278e-03 -2.47136079328e-03 -1.40030198961e-03 -1.83954917191e-03 -1.46990217249e-05 -8.96059576669e-04 -3.28040395813e-05  1.79643478735e-03 -2.07454685709e-03 -5.86627411028e-03 -3.52029551281e-03  2.67109698364e-04 -1.24275898266e-04 -3.74757138216e-03 -3.84959233687e-03  6.73384763133e-03 -1.22936159793e-03  3.73305989221e-03  1.69911576850e-04 -4.03504365563e-04 -2.43742802149e-03 -1.42194408915e-03  3.52315121176e-03  3.59694894956e-03 -2.50787223289e-03  2.23205071178e-03 -3.76132581227e-03 -1.16099157468e-03 -5.51654817369e-03  7.41381178574e-04  1.59030687556e-03 -8.09867277447e-04  4.03104034167e-04 -7.70976484931e-04 -1.69863051050e-03 -1.50920413246e-04  2.05139352281e-03 -7.34142159352e-04 -8.20461990645e-04 -3.95208892617e-04  3.01518979552e-03  9.20721450019e-04 -9.15285969755e-04 -8.01645518737e-04 -5.51951433921e-04 -1.68501695412e-03  9.90448426358e-04 -1.89808777191e-03  3.55109004147e-04  1.85372416726e-04  1.23447414146e-03  1.15055851650e-03 -2.39483396786e-03 -3.54545636901e-03  1.59498858635e-03  5.50935044635e-03  3.86458302696e-04 -1.40756251115e-03 -2.81150889202e-03  1.99693937592e-03  3.48975633180e-03  1.62932155104e-03  1.02783447268e-03  1.08395538137e-04  7.22129371483e-04  4.57752786913e-03  1.39169948963e-03 -2.00897601205e-03  1.17998470829e-03 -4.79224169379e-03  6.54681045273e-03 -3.00379941725e-04 -6.56487878699e-05 -7.66644216773e-05 -1.44889803968e-03  3.84088841564e-03  3.31880670394e-03 -5.86336074527e-04  1.96907797715e-03  1.07570570587e-03  1.87157203842e-03  2.23550972830e-03  3.01689587631e-03 -2.89444046552e-03 -3.65548699931e-04 -4.60029067326e-03  3.18753557910e-03 -3.45901996865e-03  4.66369280854e-04  9.35812108109e-02 -1.08776932319e-02 -3.57221631093e-04 -3.08564008204e-03 -5.10447565521e-03 -2.79925210805e-04  3.14317945937e-03  1.01181562737e-03  6.14968292450e-03 -1.58629711765e-03
-2.35061113215e-03  3.97963622217e-03 -4.30931019926e-03  1.17600718004e-03 -9.54917500023e-04  1.62478192380e-04  1.21450763565e-04 -2.73555343530e-03 -1.14316965519e-03 -4.31617499589e-05 -5.83393107657e-05  9.07095739108e-04  1.52254097402e-03  2.53844287038e-03 -9.02210444246e-04 -1.05369194420e-03  1.20676098540e-05  2.66988221321e-03 -9.75137465858e-04 -5.56530537021e-04 -2.71122965291e-03 -1.85080387103e-03  2.19116508731e-03 -2.86488758459e-03  2.12505279879e-03  2.08606656217e-03  1.85209535290e-05 -1.61265339645e-03  1.10631842664e-03 -1.62572639788e-03 -7.81584050778e-04 -1.57530421267e-03  8.70471787915e-04  1.50496829037e-03  1.56644785487e-03 -2.04607961976e-03 -4.43356281457e-04 -8.32986076786e-04  2.59603719987e-03  4.88865349137e-03 -4.58739284396e-04  1.38418889382e-03 -1.12393062780e-03 -3.37218361536e-04 -8.31857088561e-05 -1.02693585640e-03 -1.04730973731e-03  4.23292475092e-04  1.24599087834e-04 -3.55899816769e-05  8.78962217885e-04  2.93694492934e-03  3.95227732014e-03  7.41351067560e-04  3.91843787578e-03  6.74376818189e-04  1.97859763619e-03 -1.20146884861e-03  4.95090089903e-03 -1.03888167472e-03 -1.53112048780e-03  1.71837674905e-03 -1.50424196045e-03  7.25830958850e-04 -3.72486890595e-04 -1.27125051133e-03  4.71500232260e-03  2.30853391460e-03  9.59569106226e-04 -1.37605862645e-03 -5.57724522646e-04  1.50789538807e-03  1.04261323618e-03  4.90900292664e-03  4.57085147345e-03  2.64439590283e-03  1.94278916154e-03 -1.89006129893e-03  2.37622730847e-03  1.65911135091e-03  2.07962058767e-03  3.26712089560e-03  2.70453881607e-03  1.89121743919e-04 -1.06149913384e-04 -6.12126452819e-04  8.27770162703e-04  8.11307760735e-04  1.57992939917e-04 -6.17311415343e-04  4.72137120436e-03 -4.81748131452e-04  1.22595049764e-04  3.79241057781e-04 -2.51176462703e-03  2.66110026191e-03  2.52407350566e-03 -1.53682964126e-03 -5.50111466165e-03  1.14765561878e-03 -2.55128226073e-05 -1.26353007501e-03  2.53955451965e-04  7.69639903821e-04  2.12325405352e-03 -1.36586746022e-03  2.15537812144e-03 -2.43804447760e-03 -4.06364975357e-03  1.85850088346e-03 -1.18696413601e-05 -7.65191547629e-04 -4.24190415706e-04  5.00816058147e-04 -1.26842074371e-03 -1.65475161303e-03 -3.20908729358e-03 -6.49759923952e-04 -1.08776932319e-02  7.47451768733e-02 -1.66907596116e-02  1.93477971466e-03  6.54961842673e-03  2.85219394638e-03 -6.76446682562e-04  3.32143605043e-04 -2.96073252570e-03  4.51719830373e-04
 3.51903951268e-03 -4.08458600651e-03 -1.27022453649e-03  6.14992538910e-04  1.73994250128e-03  2.04087412923e-03  7.08964929864e-04 -4.34993733239e-05  3.11549432900e-03  5.18522026414e-04  1.68832394055e-04  9.77376172548e-04  2.22471675923e-03 -1.52904046497e-03  8.88980369156e-04  7.75778433541e-04  1.95408667499e-03 -1.38591213654e-03 -3.03065304319e-03  1.67698564662e-03  4.35607411128e-03  3.57709547729e-04  1.04162411284e-03 -2.75094797295e-05 -3.85094040158e-04 -2.37822458344e-03 -1.84385085045e-04  4.54854188085e-03 -3.14334833013e-04 -4.29729801342e-04  1.42765493908e-04 -9.45294230610e-04  3.52830440837e-05  7.93942900909e-04  1.59350734480e-04 -1.41874441911e-03  3.91421446312e-03 -1.48823148760e-04 -3.55280270551e-03 -3.44128241951e-03  7.36021292466e-04 -5.49725324593e-04  3.74759292234e-03 -9.72469532041e-04 -3.06597631645e-03  2.90880845272e-03 -9.35940753173e-04 -2.34559845110e-03  5.38483847504e-05 -9.28570810980e-04 -2.16465042531e-03 -3.51578634293e-03 -4.14830486634e-03 -5.13645075074e-04 -3.80331176300e-03  7.78194928975e-04  1.15081552241e-03  2.37797354631e-03 -1.12971375801e-03  3.78940078519e-03 -5.12281360469e-04 -1.28584384114e-03  2.12121155228e-03 -1.10480649757e-03 -2.47233577937e-03  2.83644864570e-03 -2.59541628123e-03  3.42640310019e-03  2.45964795581e-03  6.78429696483e-05  4.41389818707e-03 -1.73830498293e-03 -2.15845604385e-03 -1.84932948931e-03 -3.82237116314e-03 -1.59279397583e-03 -9.03279064017e-04  1.01169697773e-04  1.42711066739e-03 -3.33924302683e-03  4.80060970519e-03 -1.85834742303e-03  1.51764919956e-03 -2.48427351566e-04  9.15531308396e-04  1.27535112365e-03  2.24046373327e-04 -4.51988197863e-03 -9.66519000550e-04 -1.57305403067e-03  7.56703763127e-04  4.40989258559e-03  1.18781930592e-03 -2.23895621495e-03  1.38424469357e-03 -2.67577505072e-03  4.50294563348e-03 -5.98040713192e-04  4.54559368989e-03 -1.58790520809e-03  3.31904553151e-04  1.24101914467e-03 -1.50763518608e-03  6.15514171509e-04 -1.25937563439e-03 -5.33970170652e-04 -2.36225757233e-03  2.15635967010e-03  2.26746501498e-03 -2.10410418218e-03  9.07065263191e-04 -9.77630646373e-04  4.92161552619e-04 -3.16971421772e-03 -1.73436350781e-03 -1.55626644513e-03 -1.19190904494e-04  4.18526602988e-03 -3.57221631093e-04 -1.66907596116e-02  7.29423949729e-02 -5.57051039530e-03 -8.23718754978e-03 -9.10443510151e-03 -1.96766135984e-03  2.72387937407e-04  2.58755343934e-04 -1.72153411305e-04
-3.48305695915e-03  2.41352147647e-03 -2.86509118851e-04  3.61696858739e-03 -6.54918753879e-03  3.10718204312e-03  1.17166701324e-03  5.23550877119e-04 -1.38308963987e-03 -1.53532008009e-03  6.40222783188e-04  3.91818690467e-05  5.48106261610e-04 -2.85440249620e-04 -2.18459307394e-03 -9.44532810751e-04 -2.74472904420e-03 -1.59899007947e-03  3.28826810896e-03 -2.99833727905e-03 -2.25515365732e-03 -8.03555445296e-04  1.58801306309e-04  8.01276885371e-04  3.33187823140e-03  9.01329043108e-05  2.80674221507e-03 -3.41863567022e-03 -5.56103849622e-06  1.03371564980e-03  1.67603171441e-03  3.52648062550e-03  3.05587531735e-03  4.85727800489e-03 -3.82786441742e-04 -1.71406325792e-03 -2.00972511745e-03 -2.13278651631e-03 -3.39934163063e-03  2.49648039763e-03 -3.18588167798e-03 -4.15773887106e-03  2.77564169298e-03 -1.48797354982e-03  2.42118175690e-03 -5.19379793884e-04  2.60070100598e-04  5.91310033800e-04  3.35649747886e-04 -3.48653354343e-03 -2.75829545201e-03 -1.55259578330e-03  3.39549362736e-03 -2.05438321701e-03 -2.59762170898e-04 -1.18115188213e-03 -1.66129856188e-03  2.52481242576e-03 -1.43361540118e-03  1.20101038874e-03 -1.96136729309e-04  2.86033150009e-03 -1.56604820679e-03  2.26023239069e-04  4.61530251655e-03 -3.65058848156e-03 -7.90645736492e-04 -2.55978630087e-03  1.03797690240e-03 -8.13503280170e-04  6.29749377197e-03  2.43560422397e-04 -2.14796734896e-04  5.08879507574e-03 -2.78438082205e-03  1.14708178927e-03  1.43746738144e-03 -2.59062765232e-03  1.05772680255e-03  2.95627722001e-03  3.67923775585e-03  1.44159733341e-03  7.03433651310e-04  4.76978004258e-05 -2.12654225475e-03 -2.71289144261e-03 -2.28040447713e-04 -1.74267395322e-03  3.57869387159e-03  2.63238860238e-04  3.60154834724e-03 -1.70047949278e-03  4.64922908949e-04 -2.50665052116e-03  2.06855543213e-03 -4.97657929989e-03 -3.46761986129e-03 -1.48189841849e-03 -2.49087455072e-03  1.65929972734e-03  1.22581618190e-03  3.02135023031e-03 -8.52619442425e-04 -3.64846608182e-04 -1.63914057815e-03 -1.46710433348e-03 -1.39491500167e-03  2.53959903280e-03 -4.25427650353e-03  1.24652333385e-03  2.36065471362e-03 -2.15315878154e-03 -7.67286404717e-05 -1.82202452299e-03  6.60557216805e-04 -6.85036608641e-04  2.20961292476e-03 -1.33931866548e-04 -3.08564008204e-03  1.93477971466e-03 -5.57051039530e-03  9.22032083133e-02  6.87696624732e-03 -1.62762163618e-02  8.96022179312e-03  1.90892766268e-03  2.16899583454e-03 -3.54911523802e-03
 7.24685188414e-04  4.41497171471e-03  7.49842942043e-04 -6.34615657221e-05 -3.67246635445e-03 -6.11032901757e-05 -6.04494709584e-04 -5.09304501240e-03 -2.04449138503e-03  1.62043998237e-03  5.56333762238e-04  9.08983363390e-05 -2.28349722852e-03  5.62822973418e-04 -9.91449926944e-05 -2.45457965894e-04  9.60064256476e-04 -1.83518063201e-03  2.50878622897e-03  2.24687060842e-03 -3.32348906983e-03  9.69627562937e-05  1.64706249602e-03 -1.58795875035e-03  3.70677856608e-03  2.96097622799e-03 -4.78866894364e-04 -2.11665958710e-03 -1.63227799483e-03  1.33088405967e-03  3.37007256755e-03  1.35973749266e-03  2.96563102587e-03  3.72539221861e-04  1.39801211873e-03  1.56098688956e-03  1.03988975221e-03 -2.69370293260e-03  9.88684086937e-04 -2.39811357606e-03  9.65141586072e-05 -1.07168333540e-03  3.90268558080e-03  1.02876832077e-03 -1.99801466695e-03  1.03170756772e-03 -7.53887414805e-04  7.00298803244e-04  1.83157893519e-03  1.95626743440e-03  1.31520319405e-03  1.07797986911e-03 -4.69157657756e-04  1.53792416238e-03 -2.75722501331e-04  1.56478894728e-04 -2.33897028044e-03  5.60551820487e-03 -7.28925917169e-04 -2.36658357294e-03  2.80824585369e-03  8.88600010580e-04 -1.86711664379e-03  7.70922622493e-04  1.56362512156e-03 -1.20762230735e-03  3.25870953231e-03 -1.27518887386e-03 -3.56797740414e-03 -3.26366750492e-03 -8.78234430849e-05  1.66920316880e-03  4.90143815665e-04  1.45276671829e-03 -1.50519990815e-03  1.14899389337e-03  2.42168706964e-03 -2.17806990290e-03 -1.27315058996e-05  4.62519497314e-03 -3.40504067272e-04  2.15233009295e-03  1.22248168663e-04  4.89155604696e-04 -1.37377036925e-03 -3.27990023230e-03  2.90580424655e-03  4.47603999070e-03 -9.85486775311e-04  2.37231257113e-03 -4.55917243288e-03 -1.13468704857e-03 -1.30950269368e-03 -8.52331228611e-04 -8.51183499844e-04 -5.03926673216e-04  1.31761599315e-03  2.24684223326e-04  7.89465771860e-05 -5.15160295125e-04 -1.53993716681e-04  9.50133960281e-04 -4.32755581354e-03  1.39270457806e-03  1.73811954186e-03  6.82330355378e-04 -2.94448504195e-03  6.94680346213e-04 -3.18008199504e-03  3.44664420371e-03 -1.73641820607e-03  4.24582725707e-04 -1.80042214452e-03  2.17299727291e-03  6.30323795161e-04  2.86636439986e-03  7.98957928102e-04 -2.85291562524e-03 -5.10447565521e-03  6.54961842673e-03 -8.23718754978e-03  6.87696624732e-03  8.08994039967e-02 -2.39781591329e-03  4.35195550805e-04 -9.55330647883e-06 -1.75198128554e-03  4.11891698666e-04
 3.06646109988e-03 -2.64161907770e-03  1.06872901300e-03 -1.91584661069e-03  4.53924692758e-04 -1.90121902163e-03  2.38564473849e-03 -9.02104970763e-04  1.65198491099e-03 -2.03030018407e-04  8.29302727321e-04 -7.86908425307e-04  8.72408083730e-04  1.04818332337e-03  8.03229633158e-04 -1.78841578580e-03 -4.28229483893e-03  3.38480345955e-03 -1.01686815361e-03  1.14899435305e-03 -1.71805200454e-03 -4.57701985324e-04 -8.19834822519e-04  1.48904352001e-03 -3.45664016500e-03 -1.02959846246e-03  2.74805580952e-04 -3.01423738419e-03  4.97383729941e-04  8.16508293424e-05 -9.20661159691e-04 -3.34497916497e-03 -3.53585340552e-04 -8.81326163241e-04 -2.08033027926e-03  2.17004159606e-03 -1.17504191956e-03  2.42139781300e-03  4.67892382061e-03  1.82499885523e-05  5.55412071954e-04  2.96837947580e-03  1.45362371584e-04 -1.87945240999e-03 -1.50911048723e-03 -6.27321531856e-05 -2.86202980802e-03  3.11357882051e-04 -1.41670630097e-03  1.65340242951e-03  2.95870745349e-03  4.22208724222e-03 -3.71810187770e-04  1.21347031995e-03  3.01816764240e-03 -1.82326986391e-03 -1.55415830232e-03 -1.50157607370e-03  1.56897395632e-03 -1.95788491034e-03 -2.89187538350e-04 -1.38212342526e-04  2.96200646011e-04 -3.12850597832e-04 -2.97024011646e-03  1.58429063929e-03  4.37760053112e-04 -1.23025446093e-03 -2.23382948222e-03  1.57720561131e-03 -9.80800089482e-04  5.32228880563e-04  4.39618930372e-04 -8.56684702904e-04  7.59583163670e-04  1.14369726907e-03  1.03380581800e-03 -6.92103834247e-04 -2.32454260917e-03  1.29870326822e-03 -2.87566834405e-04 -1.12675892577e-03 -9.88056502622e-04 -1.32168710326e-03 -1.07232984406e-03 -8.62934359899e-04  8.11032629872e-04  1.69307503260e-03  1.49473150805e-03  1.07051256605e-03 -2.39805862802e-03 -3.06122050637e-03 -1.01750755649e-03  2.04693240857e-03 -5.64923270665e-04  2.36684990732e-03  1.52366769371e-04  2.56243860573e-03  2.95677928346e-04 -1.73602326895e-03 -7.95024078694e-04 -3.56675019711e-03 -1.17871154593e-03  1.24943410699e-03  4.24326360256e-04 -5.92357970171e-04  3.09367331828e-03 -2.70800080435e-03  1.93995784232e-03  8.97697990564e-04 -2.67678128480e-03 -1.81537601801e-03 -2.03609970363e-03  1.70602971314e-03 -2.48642998531e-03  2.01596896461e-03  1.86039543452e-03  7.37374572199e-04 -2.79925210805e-04  2.85219394638e-03 -9.10443510151e-03 -1.62762163618e-02 -2.39781591329e-03  6.53234285285e-02  3.24407777555e-03 -1.53857710953e-02  2.02807146502e-03 -1.90112906928e-03
 9.04995207763e-04 -6.27250203739e-04  3.41793647910e-04 -6.98664977773e-04 -1.06563770011e-03 -1.66302409692e-03 -8.69816461589e-04  3.64583880337e-04 -2.30896563158e-03  1.81592142398e-03 -1.10815625754e-03  9.47052931877e-04 -3.14844100826e-03 -2.36742688003e-03  1.74885317014e-03  2.95768987204e-03 -2.89315759875e-03  1.18942898718e-04  2.10526235642e-03  1.52985396865e-03  1.34226785449e-03 -1.49202652574e-03 -1.57924881911e-04  2.53669499955e-03  3.26423370618e-03  5.43062203871e-04 -2.59108615769e-03  1.98334675181e-03  1.63172563713e-03 -1.66659052416e-03 -3.54346018850e-03 -3.23984010464e-03 -4.39410282305e-03  3.08563701487e-03  2.56499230862e-04 -3.22285072593e-03  4.24779727832e-03 -1.82559635057e-03  2.64473207226e-03  3.41501009011e-03 -4.52053145773e-05  7.25257662396e-04  4.79718445577e-04 -2.62983760999e-03  1.04678977535e-03 -8.75771971527e-04 -2.30511067506e-03  1.13415967830e-03  3.25128122614e-04 -8.72816024797e-04  2.83650689584e-03  2.72053901052e-03 -2.33791627425e-03  3.22797865797e-03  2.41319880407e-03 -2.47702673783e-03 -7.53423889519e-04  6.38805459610e-03  1.01425770242e-03 -5.93325572395e-03  2.29975037160e-04  1.71358357293e-03 -5.45474828100e-04 -1.11043060615e-03 -3.70754409489e-03 -4.96686449825e-04  2.41345135534e-03  1.26560313947e-03  2.46939290590e-03 -2.23171877348e-03  3.94849222150e-03  3.66622263572e-04  1.06985671000e-03  4.21978723655e-03  7.49340365336e-04  6.83109926427e-03  1.31382732205e-03 -2.69794605577e-03  4.14143847067e-03  2.98271774873e-03  2.07202794348e-03 -1.94361647367e-03  1.21068129891e-03  1.19885615060e-04 -7.80122046775e-04  4.61888246073e-04  7.31723092468e-07 -5.16851117090e-04  2.88644611907e-03  8.93658648789e-04  3.59186762452e-03 -1.72844866858e-03  9.59093986601e-04  2.05741552583e-03 -3.79605178675e-03 -1.24509509796e-03 -2.57676143086e-03 -1.39357920778e-03 -5.53241258830e-03  2.90353286832e-03  1.96916745954e-03 -5.32116227905e-03 -1.65795444095e-03  3.15352844594e-03  1.01093006659e-03 -8.38140130987e-04  1.11213241615e-03  2.64207932892e-03 -4.38041023802e-03  3.89652451404e-03  4.28132277854e-03 -3.21471094166e-03  2.78388865425e-04  1.89419377889e-03  4.13390291267e-03  1.24887445261e-03  1.69308751562e-03  6.71097836361e-04  3.14317945937e-03 -6.76446682562e-04 -1.96766135984e-03  8.96022179312e-03  4.35195550805e-04  3.24407777555e-03  9.68157914926e-02 -1.84533693796e-02  4.07463943579e-03 -1.96979757547e-03
-9.89735191825e-04  2.74271404649e-03 -7.76515174077e-04  4.89635892731e-03 -2.80112292896e-04  5.23832639736e-05 -1.20713128638e-04  3.90987360122e-03  2.01357379522e-04 -1.52951501262e-05 -2.72346864456e-03  1.26238693900e-03 -4.07437756698e-03 -2.68940640568e-03 -9.66531500758e-03  2.27930616653e-03  2.86574075634e-03  3.19693055094e-04 -2.95024609154e-04  4.12272689209e-04 -1.11539666129e-03  4.82639651461e-04 -3.90595797736e-03 -2.03939431117e-03  2.19583062637e-03  3.16384835148e-03 -2.29046471111e-04 -3.63613724844e-03 -6.51838063216e-04  1.24475544306e-03  1.51766386622e-03  2.83670489172e-03  1.48917143310e-03 -2.18718158141e-03  8.72655770058e-04 -1.86920531877e-03 -6.00438733175e-03  1.61845070585e-03 -2.60623077772e-03 -2.12026585365e-05  2.87930598014e-03  1.12383715504e-03  3.19563643583e-03  1.78274627800e-03  8.86557770216e-04 -4.89867362905e-04  3.65059686148e-03  5.83921409362e-04 -3.96570815631e-04 -2.83384576735e-03 -2.41407963083e-03 -7.46617490880e-03 -8.31711759283e-04 -1.61768198688e-03 -1.10261589038e-03  1.30110925266e-03  4.34818222151e-04 -2.31362216551e-03  1.62118893407e-03 -2.20266607627e-03  8.51902256508e-04  1.12544419154e-03  1.73724773550e-04  1.91700422543e-03  1.00664522791e-03 -2.64045793924e-03 -4.47600671312e-03 -2.84141051450e-04 -1.40512128730e-03  1.28093117314e-03  1.30899693939e-03 -2.84441923621e-03 -2.71417894804e-03 -1.33010772938e-03 -7.27582582856e-04  1.46374715264e-03  5.99544682718e-03 -6.51417392475e-04 -3.63270302476e-03  6.83632646970e-04  5.37930800021e-04  2.19265096696e-03 -1.10081123270e-03  1.69572546552e-03  7.06828625105e-03 -3.21176609181e-03 -4.02056368598e-03 -3.23080363908e-03 -3.46788898433e-03 -2.50744109647e-03  3.50908046684e-03  2.87786152120e-03  9.28211371843e-04  9.26433894896e-05  3.88643302705e-04 -9.91897220767e-04 -1.40037600928e-03 -8.70575395356e-04  2.49529083254e-03 -2.90660987896e-03 -1.77743154615e-04  5.51637111749e-03  2.22148957632e-03 -1.11349705152e-03 -1.43845118505e-03  3.15007184539e-03 -1.99287068699e-03 -4.09527772322e-04  5.06294572561e-03 -1.58186773363e-03  1.76647173272e-03  2.00717576637e-03  1.91303755579e-04 -2.00413919109e-03  2.14243156911e-03  3.29582531264e-04 -2.32319423430e-03  1.79883991970e-05  1.01181562737e-03  3.32143605043e-04  2.72387937407e-04  1.90892766268e-03 -9.55330647883e-06 -1.53857710953e-02 -1.84533693796e-02  9.11980177309e-02 -4.10278573652e-03  4.16502737854e-03
-2.63319362746e-03 -1.82141300886e-03  3.38000997227e-03 -2.67650600402e-03 -5.57110938262e-04 -1.27354844660e-03  1.38457547048e-04 -8.37426608925e-04 -1.91694798124e-04 -1.13385011874e-04  2.14538967616e-03  2.88598036442e-03 -2.07408081367e-03 -3.67601538291e-03 -2.86181987187e-03  7.04021102669e-03  3.22151031465e-04 -7.10254733760e-04  4.76146972749e-03 -1.61203180712e-04 -4.23543066485e-03  1.79027798323e-03  1.71823876809e-03 -1.73082635026e-03  5.64148440144e-04  1.27134746936e-03 -1.40996991107e-03 -2.00576865269e-04  2.39589822788e-05 -3.68751564987e-04 -1.88227749706e-03  1.44785304019e-03 -6.30345109714e-03  7.81697415292e-04 -8.13502798745e-04 -2.43399765552e-04  4.85722511251e-03 -1.45640174657e-03  6.57035554646e-05  7.23718055063e-04 -1.17032590632e-03 -4.37804785411e-03 -3.13055298876e-03 -1.02488284136e-03  3.84334810468e-03  1.66672667211e-03 -2.27122766920e-04 -1.33578841377e-03  5.76232263995e-05 -3.80899948830e-03  2.70718769687e-04  8.06025330807e-04 -1.38932704232e-03 -6.98168161992e-04 -4.20235976282e-03 -2.80652416574e-03 -3.23133926187e-03  2.02637649176e-03  6.62051393592e-04  4.69212628111e-04 -2.68505963031e-03 -1.35823435506e-03  1.29149979334e-03  1.34406851041e-03 -2.93033346172e-03  1.47089593692e-03  1.17410378363e-03 -4.35048308953e-03 -9.47431402736e-04  1.56326548466e-03  1.15538122098e-03 -1.01021397403e-03  2.84483243152e-03  3.32507119193e-04 -1.16864094956e-03  1.52855536078e-03 -1.91125113972e-03 -1.95727959430e-03  3.08541316911e-03  2.88678014928e-03  3.87013400187e-03 -1.89336911049e-03  1.34374920363e-03  1.71627717582e-03 -3.87229274049e-03 -5.29603397216e-04  3.86231981533e-03  2.06947906324e-03  1.99476036099e-03  1.18737929948e-03  1.18281515818e-03 -1.81717229777e-03 -5.05220762802e-04  1.85630942266e-03  1.32870643637e-04  8.48482259522e-04  6.18894556994e-04 -2.32145933281e-03  4.98372869631e-03 -1.58877744142e-03 -1.48921221751e-03  2.78173634235e-03  1.47122056562e-03  4.05179672535e-04 -8.64291036780e-04  2.19719451253e-04 -2.36972907338e-03  2.19902273238e-03 -2.14834571839e-03  2.44921340961e-03 -5.68624331542e-03  7.24697222681e-04 -3.59820833216e-03  4.08275257149e-04  3.94388241687e-03 -6.00496190636e-04 -1.48903770739e-03 -4.36186055700e-03  6.14968292450e-03 -2.96073252570e-03  2.58755343934e-04  2.16899583454e-03 -1.75198128554e-03  2.02807146502e-03  4.07463943579e-03 -4.10278573652e-03  7.86685323266e-02 -1.50915782409e-03
-3.37103200822e-03  9.16244468048e-03  1.50374536700e-03  1.82099419551e-03 -1.53043515023e-03 -2.67580132901e-03 -1.04470798389e-04 -3.70530696064e-03  2.75997516761e-03 -3.12331686918e-04 -3.23565202742e-03  1.06847367882e-03 -6.28638530557e-04 -2.40739102275e-04 -6.80202648585e-03  5.34101683004e-04  8.13206240947e-03  1.79988074408e-04 -5.35209466943e-04 -1.92913697732e-03 -1.85872692425e-03  2.34203407594e-04  7.29392309300e-04 -8.53448349597e-04  1.91716296908e-03  1.87876102508e-03 -1.44651111636e-03 -2.67629833164e-03  1.21423291829e-03 -4.32565453287e-03  1.93796886908e-03 -7.91448421458e-05 -2.40240913552e-03  2.18037220379e-03  1.15957511105e-03 -2.83806106443e-03  2.13051623307e-03 -5.04261713620e-03 -2.70797774917e-03  8.36624915929e-04 -3.14772062581e-03 -3.75370963930e-03  3.25057405586e-03 -1.83543028138e-03  1.22768836131e-03 -6.97927187299e-04 -3.67698447706e-03  2.02480428252e-03 -5.86882200080e-04 -1.45249462979e-03 -1.12382755330e-03 -4.57573615638e-03 -5.89837681194e-03  4.81351379326e-04  7.08270048362e-04  1.28168199814e-03  9.15943070325e-04  1.28814989183e-03  9.60853061365e-04 -3.70324011963e-04  1.08312486785e-03 -4.55861296463e-05  1.63577135790e-03  4.09966326652e-03 -2.14361644684e-06 -2.92885310962e-04  4.02134843315e-04 -2.55610985000e-03  9.30589590739e-04  1.50979412506e-03  1.29636535708e-03  3.69684868755e-03  2.72630209874e-03  2.16402289723e-03  4.74022393113e-03 -3.33228169958e-03 -1.79195078178e-03 -1.43502596980e-03 -6.01356329284e-04  9.53467568526e-05  1.15456882714e-03  3.26368326854e-03 -8.82860277346e-04  2.84556666385e-03  8.88115550067e-04 -4.06370322321e-03 -5.40945353694e-03 -6.55629233655e-03 -1.64297505336e-03 -2.14700468025e-03  4.71982384067e-03  6.70020096982e-04 -1.98236230532e-03 -6.24338090468e-04  4.45722399344e-03  1.42802007865e-03  2.70444284267e-04 -7.93743542740e-04 -1.67525287467e-03  1.99333166364e-03 -2.58460913090e-03 -3.99688155961e-03 -3.21231830265e-03  3.53769914833e-03 -6.91924726138e-04  6.48447867543e-04  4.09869071721e-04  3.51487442487e-04  4.26073582331e-03  3.40220839721e-03 -3.22233563056e-03  6.24032951704e-04 -1.31924935260e-03  1.55962901314e-03  6.96496553425e-04  8.29852231880e-04  1.20599059420e-03 -8.63792872891e-04 -1.58629711765e-03  4.51719830373e-04 -1.72153411305e-04 -3.54911523802e-03  4.11891698666e-04 -1.90112906928e-03 -1.96979757547e-03  4.16502737854e-03 -1.50915782409e-03  9.56837145884e-02
