# Supplementary material for: Proximal Distance Algorithms: Theory and Practice
Source: J Mach Learn Res. Author manuscript; Available in PMC 2019 Oct 24. (PMC6812563)
Supplement: code [file NIHMS1053815-supplement-code.zip › proxdist-master/keys_zhou_lange_2019/misc/spm/W_8_12000_7.txt]

10.95254768155356  0.99650412359521  0.00000000000000 -0.01117353839316  0.00000000000000  0.00000000000000  0.00000000000000 -0.23221200494323
 0.99650412279451 12.06746507980189  0.08778799206935 -2.36081874638552  0.37713071697256 -0.03783692163559  0.00000000000000  0.00000000000000
 0.00000000000000  0.08778797418363 10.24343895945517  0.00515075176913  0.00000000000000  0.08575344591957  0.26799509657497 -0.05672450725835
-0.01117353834281 -2.36081874856796  0.00515074756741 15.44516432632308 -1.10031767833813  0.00000000000000 -4.00062453152459  0.00000000000000
 0.00000000000000  0.37713071173989  0.00000000000000 -1.10031765993467 11.78081577828753  1.13625190019851  1.35993125783137  0.00000000000000
 0.00000000000000 -0.03783691575010  0.08575344454336  0.00000000000000  1.13625189451148 12.17868548471881 -1.04230313771383 -1.58916889771769
 0.00000000000000  0.00000000000000  0.26799509764520 -4.00062452942466  1.35993125745352 -1.04230313795409 19.16825274452779 -0.57271243126642
-0.23221199685697  0.00000000000000 -0.05672450306135  0.00000000000000  0.00000000000000 -1.58916890008105 -0.57271243225516 12.58698157685133
