# Supplementary material for: Proximal Distance Algorithms: Theory and Practice
Source: J Mach Learn Res. Author manuscript; Available in PMC 2019 Oct 24. (PMC6812563)
Supplement: code [file NIHMS1053815-supplement-code.zip › proxdist-master/keys_zhou_lange_2019/misc/spm/X_8_1.txt]

 0.081978851550076  0.012408848229780 -0.007427718308056  0.002401106864040 -0.001829164387839  0.001181618209323  0.003588588465372  0.000832623744365
 0.012408848229780  0.089574766013297  0.004461492595381  0.008921036177234  0.002982704324196  0.002016539269343  0.000147516497932 -0.000514519495296
-0.007427718308056  0.004461492595381  0.089350612170316  0.012456757286363  0.000815526823421  0.003387592124728 -0.002381587992916 -0.001454493348603
 0.002401106864040  0.008921036177234  0.012456757286363  0.049993665475395 -0.010326054482729  0.004800735864851 -0.000177056098002  0.000717639855765
-0.001829164387839  0.002982704324196  0.000815526823421 -0.010326054482729  0.090847442349195 -0.008655931178157 -0.004955735817996 -0.007881292856580
 0.001181618209323  0.002016539269343  0.003387592124728  0.004800735864851 -0.008655931178157  0.084551162411569 -0.017474793762044 -0.004056754449419
 0.003588588465372  0.000147516497932 -0.002381587992916 -0.000177056098002 -0.004955735817996 -0.017474793762044  0.073401512770580 -0.001205648434627
 0.000832623744365 -0.000514519495296 -0.001454493348603  0.000717639855765 -0.007881292856580 -0.004056754449419 -0.001205648434627  0.068056548782101
