# Supplementary material for: Proximal Distance Algorithms: Theory and Practice
Source: J Mach Learn Res. Author manuscript; Available in PMC 2019 Oct 24. (PMC6812563)
Supplement: code [file NIHMS1053815-supplement-code.zip › proxdist-master/keys_zhou_lange_2019/misc/spm/X_128_2.txt]

 1.11985904615e-01 -1.82591141464e-03 -3.31976598733e-03  2.33187322456e-04  3.11870815902e-03  1.54990389169e-03 -1.34402573679e-03  5.65519601715e-03  2.15113145766e-03  5.62379819906e-03 -2.01008760921e-03 -2.43394892164e-03  2.11907609589e-03 -2.34005484468e-03 -1.15271757563e-03  2.74233787442e-03 -7.92303417341e-03  3.40410734561e-03 -3.23216596093e-04 -2.16093049067e-04 -1.04932964362e-03 -8.91411245972e-04 -5.42196159534e-04 -7.17752220952e-03  2.61306387952e-03  7.33112990439e-03  1.81190463857e-05  1.38272908414e-03 -1.22033608271e-04  1.64683085587e-03  4.01341473362e-03  5.02149748658e-04 -2.77081188381e-03 -2.29205837525e-04 -6.92205354424e-04 -2.39294845087e-03 -3.76767140050e-03 -4.97949924055e-03 -3.38862239834e-03  1.12691809163e-03  5.62534888932e-03 -6.12228229512e-04 -5.25842209841e-03 -1.98352319707e-03 -4.60611243086e-03 -4.90198824247e-03  4.72402452366e-03 -2.08852955602e-03  4.94130261797e-03  1.61669860953e-03 -1.50584215230e-03  3.74293973661e-04  3.46416040201e-03 -2.97549435402e-03  3.16847391968e-03  2.83120496327e-03 -3.27777757717e-03  5.99968867730e-04  1.29855579073e-03 -3.64061259354e-03 -3.75013482360e-03 -3.16806102497e-03  2.05219204811e-03  5.01872704244e-04 -8.01583645323e-04  3.21391795549e-04 -2.82161839752e-03 -5.01239575760e-04  2.85395951865e-03  7.08731568975e-03  1.01676327076e-04 -1.50134051602e-03  3.21715178352e-03 -3.78796320891e-03  2.53530424860e-03 -3.93189775472e-03  3.87190510104e-04 -3.39953256267e-03 -8.79002908066e-03  2.19596340748e-03  8.19629683094e-04  3.39701976274e-03 -7.47535745869e-03  7.91149879445e-04  2.48371511658e-03  2.02886375319e-03  3.00625015247e-03  4.06583180394e-04  1.29657112161e-03 -3.11528155335e-03  1.65303261785e-03  1.25296221170e-03  6.69076876054e-03 -1.79590327206e-03 -2.15036685507e-03  2.09121021928e-03 -2.53793263260e-04  3.25645111638e-04 -1.78487010230e-03 -1.78163915812e-03  2.09875791848e-03  1.04340844938e-03 -5.50857806306e-04 -1.46181050116e-03 -2.39351644121e-03  2.83786432914e-03  7.70526645267e-04  5.40618721424e-05 -1.04180399954e-03  2.40984644619e-04 -2.09351717391e-03  4.39833819639e-03  5.80928692675e-03 -2.91120498385e-03  2.35179191423e-03 -3.04377695502e-03 -1.88073417471e-03  2.87999446086e-04 -1.88999553563e-03  2.98579279793e-03  1.89674554735e-03  5.30491481269e-03 -2.52349771203e-03  3.72457338964e-03 -3.47393508535e-03 -1.55839267888e-03 -2.24410233613e-04  4.81349825817e-04
-1.82591141464e-03  9.60617603285e-02  1.76086150905e-04 -1.26894472615e-02  3.94356558158e-03  3.70321369499e-03  1.08737120230e-04  7.90982934266e-04 -3.70677958396e-03 -1.78559867562e-03  1.13586363157e-03 -1.68630561819e-03 -2.63235341093e-04  8.89123641615e-04 -2.77907780029e-03 -4.62179785255e-03 -1.19447523843e-03 -8.58624305152e-05 -3.60339856697e-04  1.22388863445e-03  1.66486145078e-03  1.26126111863e-03  1.80889099031e-03  5.88461716737e-04 -7.46940084196e-04  3.12048161318e-03  3.22668134512e-04 -4.56116411188e-04 -4.73659818766e-03  1.75277639072e-04 -4.03751345806e-03  2.62856155755e-03 -2.71098975031e-03  1.02350304967e-03 -1.11057409916e-03  1.52065706988e-03 -1.39556858616e-03 -1.95549001476e-03  1.54143961835e-03  1.14847415479e-03 -3.43236578404e-03  1.12268053306e-03  4.30671671237e-03 -3.20388788788e-03 -5.94676733023e-03 -3.70899190436e-03 -6.54779996537e-04  2.77423805259e-04 -2.32991281683e-03  2.21163248664e-03 -5.49610498720e-03  3.08720770033e-03 -5.96403894104e-03  1.63901861347e-04  2.29472691563e-03 -3.31058989989e-03  3.09665032712e-03 -2.46981812574e-03 -3.16709731146e-04  1.88324377115e-03 -3.64718796643e-03  4.40081796422e-03 -9.61336481622e-04 -2.87606863231e-04  2.47246057064e-03 -1.18679402377e-03  5.09118270695e-04  3.54639763324e-03  4.06725117160e-04 -1.56326182390e-03  5.79018883791e-04 -4.12023075283e-03  2.88462202232e-03  2.48715826382e-03  1.78822987488e-03  2.19680824994e-03 -1.44789862598e-03 -1.16997266979e-03  4.06233224888e-03  6.06606401567e-04 -7.50655000108e-04  1.35387203442e-03 -2.12499881789e-03  7.63413748046e-04 -9.86975734044e-04  1.19882720107e-03  4.36848166852e-03  2.86854424447e-03 -3.56464330143e-05  2.49483039154e-03  1.10729489100e-03 -3.14709641326e-04 -2.15917809764e-03 -1.88628535244e-03  9.05364672562e-04  1.67380021002e-03  8.91724124597e-04 -3.97853287085e-03 -5.25866336131e-03 -2.46265166430e-03 -5.12008333016e-03  3.79681679888e-03 -1.67670350282e-03 -1.58736925903e-03  5.16604131047e-04  5.34074645575e-03 -5.28047222643e-03  4.37886502195e-03  2.68721103402e-04  3.01807492033e-03 -8.51563190521e-04  2.24111935599e-03  1.40535088519e-03  3.82699893451e-04  2.57557323017e-03  3.17281826863e-03  9.57158662747e-04 -2.08172430887e-05  4.70557130162e-04  1.45413799642e-03 -6.64804451160e-04  1.21704567611e-03 -9.17807366587e-04  3.88153834038e-04  2.51685889566e-03  1.74980789866e-03 -3.71500176074e-03  1.06533017228e-03
-3.31976598733e-03  1.76086150905e-04  8.44081152693e-02  1.07670021175e-02 -3.73800425101e-04  8.38083913665e-03  1.18712628544e-04  5.19783432824e-04  2.83269371012e-03 -7.98710348347e-04 -1.10671468033e-03  3.79445175742e-03  1.34955085365e-03 -4.67353643807e-03  4.75656880403e-04  4.29294280625e-03  1.01296454729e-03 -8.06603324229e-04 -2.66229384281e-03  1.23574980182e-03  2.36776469937e-04 -1.01227152118e-03 -2.86243724921e-04  8.66015396245e-04 -6.96797651153e-04 -8.96454071789e-04  8.02429076944e-04  3.05528547421e-03 -1.45216700362e-04  2.37695309714e-04  1.34393717331e-03  1.87205623557e-03 -8.86030475414e-04 -2.72791530797e-04  5.42950434445e-04  2.52711903964e-03  8.85841659166e-04  2.27101509048e-04  1.03961935471e-03  9.81825567553e-04 -9.03054463813e-04 -1.15103121202e-03  3.02045126957e-03  1.26178439859e-04  4.85546051621e-04  4.11764943598e-03 -1.11597359640e-03 -3.65009877078e-03 -1.36820817378e-03  1.23204911829e-03 -1.38250002989e-03  6.61833923878e-04 -4.96043393798e-04 -4.51251995044e-05 -3.70528102641e-03 -2.45469183781e-03 -8.78169806672e-04  2.74782383311e-03  4.41731184778e-04  1.95516765745e-03 -2.89966527982e-03  2.66420970394e-03 -3.45864352725e-05 -7.48049775271e-04 -1.05783777121e-03 -1.37000772451e-03  5.85064511321e-04 -2.79906305766e-03  1.69795696245e-03 -3.88705976321e-04 -1.40148479274e-03 -2.07011164220e-03  1.75963711156e-03  6.17783833073e-04 -2.12638747997e-03 -4.97898414314e-04  5.28848657353e-03 -8.38004706703e-04 -1.49943183199e-03  4.02522784638e-04 -4.82780512509e-04  1.06595134166e-03 -1.72246389249e-05 -2.90092227948e-03  3.41454438119e-04  3.44209002788e-04  2.15158350680e-03  4.37919557855e-05  9.27199804214e-05  1.11625264781e-03 -4.40457923660e-04 -7.15574455611e-04  3.50913149826e-03  6.38135663636e-04  1.63772209021e-03  2.47652823219e-03  1.34380192092e-04  2.71278985104e-03 -1.11291960941e-04  1.40693856614e-03  1.34117497528e-03  1.32926526901e-03  2.50452480923e-03 -1.03912819783e-05 -4.13848824215e-03 -2.04362068762e-03 -1.62167763591e-03  7.53881485337e-04  1.03709016191e-03 -4.62436105031e-03 -1.31094144840e-03  2.72847903553e-03 -4.19224016980e-03  1.44873292108e-03 -2.08018674221e-03 -6.48039508781e-04 -2.77309818937e-03  1.05057157314e-03  3.86663442030e-03 -6.36048717695e-04  1.63317336674e-03 -1.19690247529e-03 -3.16825870485e-03  1.91233832721e-03 -3.14342633816e-03  2.30677311933e-03  1.75722761154e-03 -7.06340972338e-03
 2.33187322456e-04 -1.26894472615e-02  1.07670021175e-02  6.85845300666e-02  1.12913007509e-02 -4.99282178385e-03 -3.72526169684e-04  1.04915981312e-03  2.38914085523e-03  3.56358368210e-03 -2.88316125824e-03 -8.85780526705e-04  2.71824000206e-03 -1.14973493861e-04 -5.83100855385e-04  9.91216154524e-05  9.62657538724e-04  9.49740885151e-04 -3.85092497556e-03  6.51675257009e-04  1.36036949803e-03 -1.67306050266e-03  2.83825071210e-04  2.28424244830e-03  4.01945402924e-03 -1.01545906310e-03  5.33647437056e-04  1.01529550579e-03  1.83790961798e-03  1.73616829806e-03  3.58736025250e-03 -2.86675192244e-03 -4.00701588113e-04 -2.03511880046e-03 -1.24651043588e-05 -3.27967735447e-04  1.33757099459e-03  2.23064477756e-03  3.20624068410e-04  8.90561574377e-04  2.19405674761e-03 -3.08294972308e-03 -2.28678407601e-04  3.09128202568e-03  2.32387118632e-03  5.59155524871e-03  8.70964969809e-04 -2.50650878258e-03  7.72275695861e-04  7.79690143817e-04  4.20724028072e-03  1.10566261285e-04  1.70488811206e-03 -2.65056060666e-03 -3.30525788149e-03  1.20119908556e-03 -3.41771216746e-03 -1.56830977362e-05  1.59887863876e-03  8.90756614512e-04 -3.51429409654e-03 -2.03078192582e-03  1.43249101611e-03 -3.68206259759e-03  2.36560619171e-04  1.37356787072e-03 -9.36882657826e-04 -2.03212800730e-04 -1.36962115817e-04 -7.98477674738e-04 -1.90027626418e-03 -2.60747922037e-04  1.79449235122e-03 -1.91009858214e-03  2.17270018198e-03 -2.29419718316e-03  1.89138682805e-03  1.08287324714e-03 -2.16261956089e-03  1.59111941967e-03 -9.67826578623e-04 -2.21059078772e-03  7.12820762079e-04 -4.09782997025e-05  1.86184053912e-03 -1.76254610811e-03 -5.06349813388e-04 -2.49689640570e-03  8.71185580590e-04 -6.68023865041e-04 -3.97011274318e-04  2.15812867846e-03  5.04326504475e-03  1.08257902689e-03  1.70754249426e-03  6.05964213453e-04 -1.31315783133e-03  1.08471371616e-03  3.63164789843e-03 -1.99757576775e-03  2.71935186445e-03 -1.90903033343e-03 -2.25796557525e-03  2.47186710463e-03 -2.13159395273e-03 -2.99963467279e-03  3.42176602531e-03  5.65294193471e-03  3.60461331205e-04  2.18428518086e-03 -7.16591307745e-04  1.60958142320e-03 -2.08464651146e-03  7.85078211061e-05 -2.36650790550e-03 -6.15911763475e-04  4.83489234470e-04  1.10132909116e-03  8.16743200709e-04  2.39927375986e-03  4.10691140236e-03 -1.76601812625e-03 -4.64934329375e-04 -7.23493805100e-04 -1.97137421933e-03 -1.12818997506e-03  2.76352170870e-04 -2.19405636579e-03
 3.11870815902e-03  3.94356558158e-03 -3.73800425101e-04  1.12913007509e-02  9.90052310402e-02  2.86339509410e-03  2.82736743493e-03  3.14088799227e-03 -2.57348222951e-04 -2.88995044039e-03  4.63532222515e-04 -7.69992460134e-04  2.97287090223e-03  2.48862890111e-04 -5.18814786358e-03  9.32833575792e-04 -3.92168050006e-03 -2.14888638813e-03 -1.72770070172e-03  4.06560952266e-03  4.42715604349e-03  1.37764788876e-04 -1.07608790452e-05  8.62841331385e-04 -5.51092888493e-04  1.34000925831e-03  1.82078668155e-03  2.98552299172e-03  1.06678642310e-04  3.20328928341e-03 -2.56099882015e-03 -9.60502219619e-04  2.07734381639e-03 -6.33612058749e-04  2.44571817107e-03  7.40935558284e-03  1.88793403866e-05  2.14722142479e-04  1.59469880374e-04  2.58130064504e-04  6.80230628799e-03 -3.36116119278e-03  9.84985998621e-04 -3.68396135934e-04 -6.11903745675e-03  7.19874537679e-04 -3.29036512742e-04  1.70049223215e-03 -1.31061869836e-04 -5.02986417296e-04 -2.33415154159e-03  1.52195948056e-03  4.37148294583e-03 -3.24019056523e-03 -4.28686280522e-04 -4.74635253497e-03 -2.53543765383e-03 -3.06038190391e-03  2.16601163474e-03 -4.30639264377e-03 -1.85126698596e-03  2.24715420533e-03  3.35165623374e-03 -6.62302282634e-03  1.04567615082e-03  8.11629437168e-04 -2.58436192492e-03 -3.70297215021e-04  9.05914758404e-04 -4.53555232372e-03  4.80562376357e-04 -8.03168582036e-05  5.13551792183e-03 -1.88389209984e-03  1.96891879156e-03  1.86510012919e-03 -3.36996140506e-03  3.77392453350e-03  1.58743518716e-03  7.84843533607e-05 -2.48814559353e-03 -2.83075324016e-03 -6.55028020745e-04  3.34719813148e-03  3.56324888654e-05  3.35973376583e-04  5.03369114868e-04  4.87143095235e-04 -3.76006369568e-03 -2.62679344349e-03 -1.12947870649e-03  3.88658708936e-03  2.52128251986e-03  5.53440758364e-04 -2.41978833836e-03 -4.80436799171e-03  4.97905958214e-04 -7.47320041490e-04  1.35499885773e-03 -3.97129419041e-03  8.73448910813e-03 -4.26008841045e-04 -2.68998350912e-03  2.50363533527e-03 -3.05812134018e-03 -1.42035009025e-03  1.23966248757e-03  3.27814838909e-03 -3.89069341897e-04  1.30331609476e-03  5.87704779420e-04  7.56557381317e-04  4.02487211474e-03 -3.83481734230e-04 -1.20486763544e-03  3.26367629095e-03 -3.39772612544e-03 -3.71555088151e-03  8.92544646995e-04  3.15697205054e-03  3.09549799139e-03 -5.09684237684e-05  1.00696516289e-03  5.50372810709e-04 -1.93780265487e-03 -3.88311244833e-03  3.98665872658e-04 -2.67123536886e-03
 1.54990389169e-03  3.70321369499e-03  8.38083913665e-03 -4.99282178385e-03  2.86339509410e-03  9.73317484187e-02  1.15964423487e-03  5.83799026959e-04  1.96216268827e-03  2.20275818059e-03 -5.07655993296e-04 -4.88713835095e-03  1.44775564249e-03 -1.43939786568e-04  1.84312646253e-03  5.89423223714e-04 -2.35089602791e-03 -3.78498702834e-04  3.10699387721e-03  2.01366462107e-03  1.12909390961e-03 -3.56495167261e-03 -3.50600020836e-04  1.66409693805e-03 -4.05992630077e-03 -1.72788270931e-03 -6.69642721817e-04 -8.44799074948e-04 -7.94277372437e-04  1.10801450352e-03 -1.86343832723e-03 -4.94773545883e-04  3.54666902775e-04 -3.00363752001e-04  4.12343171618e-03  1.46015782267e-03 -1.95609719070e-03 -2.20051566082e-03  6.81039378213e-04  1.29839002124e-03  3.94344619582e-03 -1.57416852565e-03  3.47220682658e-04 -1.61090417093e-03 -1.75665874586e-03 -1.73189415457e-03 -1.73799934030e-03 -2.99648063524e-03  2.32873939365e-03  5.57952465383e-03  2.51303355143e-03  1.94314972833e-03  1.39260870608e-03  5.77788478563e-04  2.54873357255e-03 -1.35478139315e-03  2.02092015671e-03 -3.16951324145e-03  1.97078706347e-03 -1.30779191706e-04  5.72983566419e-03  3.95409690113e-03 -6.82245263535e-04  3.22584171071e-03  1.49000539958e-03 -4.18358532400e-03  5.08507906771e-03 -3.37405945583e-03  5.27922438375e-04  4.71592857879e-03 -7.03988668098e-04 -1.13525642886e-03  5.14037644312e-04  8.80586971525e-06 -2.06089614612e-04  1.81256278406e-03  7.79654996689e-04  7.46368461004e-03  4.50952505102e-04 -3.94764064540e-03 -1.99167616793e-03  6.73821366739e-04 -2.29999594173e-03  5.56457618536e-03 -1.73881776241e-04  2.20294464340e-03  1.77377412546e-04  1.55267304150e-03 -2.12646307014e-03  2.35522671601e-03  7.20513817571e-05 -1.79705070226e-03  1.78004232886e-03  1.49555554938e-03  6.10777668617e-04 -3.37461275773e-04  9.58551902297e-04  2.53463388118e-03 -1.50061013062e-03  1.03532643882e-03 -1.55069746255e-03  2.56610479978e-03  2.76308210713e-03 -5.77577696317e-03 -1.41094348678e-03  2.25180165681e-03  2.19694762908e-04 -2.87123771728e-03 -2.22638424484e-03  1.15495157897e-03 -3.08475957835e-03  1.36440931697e-03 -2.72524299901e-03  2.58999602243e-03  1.51258507990e-03  9.25640079089e-04  2.66815810242e-04  4.53389291898e-04  1.14891058112e-03 -2.16193649303e-03  6.34170913599e-04 -1.49543406019e-03 -1.26071971383e-03  2.13906514116e-03 -2.08500468750e-03 -1.86760131075e-04 -1.87867709399e-03 -1.63733106485e-03
-1.34402573679e-03  1.08737120230e-04  1.18712628544e-04 -3.72526169684e-04  2.82736743493e-03  1.15964423487e-03  6.07799287488e-02  1.97241480987e-03  9.58543694516e-03 -2.59002210560e-03  1.45724834428e-03  7.77195792176e-04 -7.84452974554e-04  2.28326351351e-03  3.57022467103e-03  2.99201420130e-03 -1.50906881184e-03 -1.87381689409e-03 -1.41223443957e-03 -7.21318410074e-05  2.29897930011e-03  8.44859819776e-04 -1.30587245582e-03  1.86129696357e-03 -3.56709956489e-03 -1.81791762075e-04  4.78074404097e-04 -1.51995744348e-03  1.99218319573e-03  8.16150461486e-04  1.41207190170e-03 -1.65163065839e-03 -3.47462567482e-03 -3.15951579661e-03 -6.06730563165e-04 -4.69498353548e-04 -2.25894116297e-04 -2.29102610914e-03 -9.39751840949e-04  3.72838249007e-04 -1.86650072580e-03 -7.59020392920e-04  1.64701846726e-04  3.13055499785e-05  1.66962411443e-03 -4.28945747934e-04 -1.59925406206e-04 -2.14040175519e-03 -4.86539835957e-04  5.57885987194e-04  1.00456651956e-03  7.56669206189e-04 -9.22346192718e-04 -3.88760840571e-03 -1.88048620096e-03 -6.02174960440e-04 -8.11758324530e-04  1.56704779053e-04  2.00383022425e-03 -8.70890780981e-04  1.48968916409e-03  3.20945442967e-03 -7.32280098111e-04 -6.60863350484e-04 -4.92469686590e-06  6.65457100570e-04 -3.05365753363e-04 -1.26598345472e-03 -9.73285339997e-04  2.08407234317e-03 -2.11757779871e-03  1.35518337548e-04 -1.20880043738e-04 -2.95237913553e-04 -9.66367438381e-04 -1.17649335623e-03 -1.16825641976e-04  4.77921981275e-04  1.03529680755e-03 -1.01264193504e-03 -2.33192648665e-04  1.33736557272e-03 -2.85238999646e-04  7.57673438895e-04  9.24743025652e-04 -9.71414333323e-04  1.30616525795e-03 -3.15176478678e-03 -1.36533293727e-04 -6.16950954231e-04  1.46255680678e-03 -2.64237883254e-03 -2.46112205125e-03  4.39580276887e-05  1.21579861224e-03  1.65572113370e-03  1.36720984743e-03  8.94877839230e-04 -1.00996275358e-03  7.31642420436e-04  2.28470447649e-04  1.38907098751e-03 -4.90452676736e-03  1.77424373242e-03 -1.93288208370e-03  3.52048947246e-04  1.41932642574e-03 -3.27125333342e-03 -5.32315258007e-04  1.35959546662e-03 -4.66396489214e-04  1.99150312061e-03  2.47945325308e-03 -1.20052287593e-03  5.27846271161e-04  1.79308766349e-03 -5.04759374193e-04 -1.26340899757e-03  3.32864164123e-03  6.78722302227e-04  2.36170910702e-03 -5.86108731985e-04  1.05422896610e-03  1.75487186034e-04  1.66228702416e-03  5.15970929638e-04 -1.79733921379e-03  1.55997322761e-03
 5.65519601715e-03  7.90982934266e-04  5.19783432824e-04  1.04915981312e-03  3.14088799227e-03  5.83799026959e-04  1.97241480987e-03  8.11727574784e-02  9.10948744896e-03 -4.60213749430e-03 -5.07695107441e-04  1.01871775947e-05  5.68035995666e-03 -1.12111656954e-03  1.05059923087e-03 -3.37845262458e-04 -2.89720915294e-03  6.37408098889e-04  4.10662067833e-03 -1.71924004739e-03  2.77356154493e-03 -8.98946083540e-05  6.87715709240e-04 -4.46304965391e-04 -2.58843330185e-03  2.40193361124e-03 -1.02096170165e-03  1.71880292930e-03  5.94218381019e-04 -9.81558372910e-04  2.84125936982e-03  3.23937787805e-04 -4.26308688160e-04 -9.11969630931e-04  3.86988823369e-03 -5.03204956816e-04 -7.81991286595e-04  2.41510076532e-03  7.12717189831e-04 -2.21055782422e-03 -4.21606398819e-03  5.75899131341e-04 -3.42655394843e-04 -9.78686517454e-04 -3.39583989061e-03  3.29903444129e-03  8.94036149288e-04 -1.75497499772e-03  2.42124238951e-03 -2.71190736155e-03  1.58853731718e-03  2.96049095123e-03  1.00966432944e-03 -9.48259177404e-04 -6.41178495322e-04 -7.00563222763e-04  1.22125853741e-03 -8.91068752188e-04 -2.01437366997e-03  3.54625652177e-04  1.12515318076e-03  2.49173412188e-03  1.87669798565e-03  9.79226587286e-04  1.39922762500e-03 -2.00379261965e-03  4.91019627655e-03 -7.12097418470e-03  3.50956973719e-03 -1.73931108937e-03 -2.53234462043e-03 -4.80886612042e-03 -1.64293665172e-03 -5.40743937787e-04 -3.67402978455e-04 -1.07536455112e-03  2.67201930395e-03  6.19962786316e-04 -5.54731741069e-03 -1.32182410112e-03 -1.86791220701e-03  1.70698150733e-03  1.58179042323e-04 -1.33011822572e-03 -1.78931051458e-03 -1.08005936822e-03  2.66094459711e-03 -2.50051458300e-03  1.69699743070e-03 -1.44892360318e-03  9.28190309116e-04  7.50705373348e-04  1.10840727945e-03 -3.40374794904e-03 -2.88974034780e-03 -1.25277399595e-03 -1.38816052860e-03 -1.95258892739e-03 -1.53117790851e-03 -3.70703763033e-04 -2.64446207383e-03  1.96048774144e-03 -1.12988815554e-03  3.49683239782e-04 -4.44326458226e-03  1.69669731401e-03  3.05632369598e-03 -2.47888476039e-03 -2.65306482141e-03 -1.58458245041e-03 -3.08444851552e-03  2.73163568787e-03  8.15610736624e-04 -1.86255312185e-03  7.88231146303e-04 -1.67118318266e-03  2.43299689585e-03  7.10663263304e-04 -3.02409714257e-03 -4.00777567270e-03 -9.06309546185e-04 -2.69290423847e-04  2.29551840755e-03 -2.46940975130e-03 -1.87301393316e-03  1.92166361819e-03  2.37652886950e-03 -1.43408464826e-03
 2.15113145766e-03 -3.70677958396e-03  2.83269371012e-03  2.38914085523e-03 -2.57348222951e-04  1.96216268827e-03  9.58543694516e-03  9.10948744896e-03  7.32706651559e-02  1.09986211775e-02  3.39333235313e-03 -1.90800773390e-03  3.92817653646e-03  8.06119103697e-04  2.05759941625e-03  1.73777949708e-03 -9.04312053947e-04 -2.02713001454e-03  1.72392452587e-03  4.63601798548e-04 -3.63916856819e-04  4.55095213458e-03  1.84263369074e-03  1.82078651524e-03  1.65126019322e-03  6.00761108347e-04  8.96891633503e-04  2.00260454154e-03 -9.56371978542e-04  2.85886556071e-05  1.09255399813e-03  2.71065694209e-03 -1.06885669027e-03 -2.09122302872e-03  1.97416112623e-03 -1.73137606284e-03 -3.17239956732e-03  1.24148818472e-03 -3.93752749470e-05 -1.93056242952e-03 -2.30033892098e-03  9.99287823817e-04 -5.24378321278e-04 -3.19365956765e-04 -3.97307096774e-04 -2.24347502825e-03  1.64979564622e-03  2.08521049945e-03  1.15336809270e-03 -1.90452277450e-03  1.99070508601e-03 -1.16173268497e-03 -7.59819192876e-04  2.80453951949e-04 -9.49052932776e-04 -2.61958826707e-03  2.55887004745e-03 -5.06724533713e-04 -2.77578634760e-04  7.89212136251e-04  2.28183850536e-03  1.55808891554e-03  1.96414517843e-04 -3.21727247590e-04  2.43919669182e-03 -1.20262965676e-03  3.96857779661e-04 -1.36908074113e-03  4.42176732625e-03  7.32544338750e-04  1.69475144986e-04 -3.72596327283e-03 -2.78291970682e-03 -1.84156615382e-03 -2.39184577915e-03 -1.62698134429e-03 -3.45905205704e-03 -4.40104244714e-03  4.53967682359e-04  1.35214317158e-04  3.88995618418e-04  9.80843336748e-04 -5.45985734257e-04  1.09937433219e-03  7.48329477435e-04 -6.97384440074e-04  1.52539656856e-03  1.12354280838e-03 -5.12946379771e-04  5.88435619510e-04 -5.65612618421e-04 -1.52685391861e-03  7.79729092980e-04  8.96077784713e-04  1.06067627212e-03 -1.88650911216e-03 -1.13924082663e-03  3.55684274799e-04 -1.39092307981e-03  3.75838072945e-05 -8.98605135490e-04  1.94435411970e-03 -5.08574501001e-04  2.79038348449e-03  1.20697374804e-03 -4.05151864974e-03  4.72058697377e-03 -7.96586067995e-04  3.21841062387e-04  1.14317896508e-03  1.75763857970e-03  4.75088880916e-05  2.11672245792e-03  4.77807116272e-04 -1.49439507159e-03  9.68071700185e-04  1.00045742104e-03  3.30673454848e-05  1.19612511838e-03  1.21302900508e-03  1.43062315526e-04 -2.10506605539e-03  1.48556030655e-03  3.81931349090e-04 -3.62916280233e-04 -8.13291649617e-04  3.43779978103e-05  2.74307420883e-04
 5.62379819906e-03 -1.78559867562e-03 -7.98710348347e-04  3.56358368210e-03 -2.88995044039e-03  2.20275818059e-03 -2.59002210560e-03 -4.60213749430e-03  1.09986211775e-02  7.86518960427e-02 -1.37709522817e-02 -6.83530776773e-03  6.47056240498e-03  2.19607036063e-03  7.87709801155e-04  5.63345097770e-04 -5.63203522301e-04  9.29784523414e-04  7.32863047729e-04  2.90771063055e-05 -3.73861278271e-03  1.84677890041e-03  2.21363740673e-03  3.03558056369e-03  2.00080293173e-03  3.13286046220e-03  3.26940611411e-04  9.81920840526e-04 -9.51395677330e-04  1.14123744080e-04  2.00109420530e-03  1.51564530057e-03 -1.42834124955e-03  1.80748391369e-03  2.83240887625e-04 -4.04532638365e-03 -1.70842067297e-03 -1.02470827911e-03 -2.21434518919e-04 -1.27619656435e-03  2.76745583243e-03 -3.92634348596e-04 -2.28444855477e-03 -5.45905616599e-04  4.13994284624e-03 -2.93364822476e-04  4.94222293340e-04  9.34718553409e-04 -5.62725592584e-04 -1.41630766298e-03  3.27563375527e-03 -4.50102269890e-03 -1.58792191209e-03  4.12534090556e-04  2.54318805718e-03 -1.82199816785e-04  2.21378055474e-03 -2.01774797195e-03 -2.03580795469e-04 -1.21423398461e-03 -7.03501469163e-04 -1.25263584029e-03  1.72203095443e-03  3.67811682190e-04 -6.00087823448e-04  4.71770831994e-04  5.13639733486e-04 -5.32677059003e-04 -1.02492870467e-03  4.38049028067e-03 -7.91645535587e-04  1.85850867635e-03 -1.07236460291e-03  9.24568989115e-04 -2.32018985115e-03 -1.04699426991e-03 -2.75920294630e-03  1.51874064838e-05  2.72904898213e-03 -1.44562131777e-03  9.57284791969e-04 -1.63246346326e-03  1.39665582247e-03 -4.20600805433e-03  3.19615123923e-03 -8.52174351912e-04  1.49320374589e-03  1.15400897886e-03 -3.27050344940e-03  3.69472589102e-04 -2.87320440381e-03 -5.24065634112e-04  6.27306110586e-04  1.74228949080e-03  8.05038572969e-04  1.03073635355e-04 -3.74121454670e-03 -2.05347598866e-03  2.26633791764e-03 -9.90733588296e-04  1.40811394391e-03 -3.43355350927e-03  9.55463953031e-04  2.70960461805e-04  2.44385860336e-03 -2.62571342434e-03  3.94502741898e-04 -2.81322418970e-04 -3.64400587204e-03  2.89708221773e-03 -2.19026064266e-03 -1.40149537477e-03 -2.90414325976e-03  2.77761104945e-04 -4.04938643590e-03  1.15077043086e-03 -2.66596425663e-03 -1.39576350868e-04 -7.88899440625e-04  1.25005560011e-03 -1.94050772016e-03  9.60234101946e-04  1.07161047583e-04  7.05767090431e-04  1.66347516509e-03  4.61479723097e-04  1.17132997114e-03  2.59419240376e-03
-2.01008760921e-03  1.13586363157e-03 -1.10671468033e-03 -2.88316125824e-03  4.63532222515e-04 -5.07655993296e-04  1.45724834428e-03 -5.07695107441e-04  3.39333235313e-03 -1.37709522817e-02  8.20290028044e-02 -1.83101677856e-03  5.10759462446e-03 -6.30206251380e-03  7.67412256973e-05 -7.59063441540e-04  5.13694886663e-03 -2.91718769001e-03  2.84640543963e-03  5.65738796092e-04  2.68418568167e-03 -3.78994394669e-03 -3.61111552023e-04 -6.53830697859e-04 -3.85942354660e-04  1.03318432418e-03 -8.98881802950e-04 -1.35678669551e-03 -2.86105244325e-04 -1.55667115085e-04 -3.65358587332e-03  5.61673598174e-04 -1.94269508597e-03  1.11056742116e-03 -1.82304015843e-03  3.25376386211e-04  1.11239968560e-03  2.61766115355e-03  7.20864032907e-04  1.13931747544e-03 -3.28448443522e-04 -6.53449201189e-04 -2.14828355917e-04  2.20169053336e-03 -6.32239607575e-03 -2.56597159436e-03 -8.71349459719e-04 -4.48800271446e-05  3.81680293606e-03  4.70299288587e-04 -3.09440910622e-03  1.86345754201e-03  1.88090378849e-04 -6.99059055909e-03  3.98105071768e-03 -3.21573037354e-03 -1.92024836789e-03  6.36584999034e-04  3.96623327529e-03  1.40351982984e-05  2.04957207852e-03  2.08876666156e-03  1.47023119606e-03 -7.18777027971e-06  3.53490549386e-04  2.26777554567e-03  4.47752133492e-04  3.26916393898e-04  1.56024156391e-03 -1.72827232533e-03 -1.39768604513e-03 -2.76651287864e-03  7.84274727818e-05 -4.12793755133e-03  1.24962463051e-03  8.04214635907e-04  3.70428290122e-03 -2.91218503586e-03  7.35706283849e-04  3.45045018110e-03  3.50779580092e-04  1.03891467771e-03 -4.24751893215e-03  1.38369709116e-03  2.33663399522e-03 -2.91169344805e-03 -2.18606503598e-03 -2.45451353697e-05 -1.25051068342e-03 -1.61521759018e-04 -8.88394239452e-04  1.19138161518e-03 -1.68229345403e-03  1.10656348150e-03 -1.35097723153e-03 -1.17522960835e-03  2.01886169003e-03  1.06741254659e-03 -1.30403948343e-03  1.02020117360e-03 -5.41255753583e-05  1.17768899989e-03 -1.45636898473e-03  4.33402822268e-04 -2.41582308746e-03  8.30259783848e-04  2.32811982937e-03  2.58606868044e-03  5.52723133426e-04  1.96412102080e-03  3.75414353993e-03 -1.73808438632e-03  2.46624537226e-03 -1.07034198267e-03  1.27209118313e-03  5.71556781307e-04  3.17909055184e-03 -2.77799465478e-04  9.11674879393e-06 -7.68793065400e-04  5.06436779244e-04 -1.61786060796e-03 -6.23023638813e-04 -5.88570097428e-04 -2.94564583988e-04  7.78816178737e-04 -2.71269195301e-03  1.36433146617e-03
-2.43394892164e-03 -1.68630561819e-03  3.79445175742e-03 -8.85780526705e-04 -7.69992460134e-04 -4.88713835095e-03  7.77195792176e-04  1.01871775947e-05 -1.90800773390e-03 -6.83530776773e-03 -1.83101677856e-03  8.51725549724e-02  3.15695727231e-03 -4.79583796241e-03 -5.74674704606e-03 -1.49335051811e-03 -9.32219686335e-04 -3.99126122197e-04 -6.29729332486e-04  2.25773689850e-03 -1.75925040480e-03 -3.74939211407e-03  2.89110538465e-03 -3.03401916897e-04 -2.38104581055e-03 -1.40200421158e-03  1.37391661224e-03  1.15331283335e-03  1.93524512042e-03  7.44813992722e-04 -8.30984104119e-04 -7.16826690209e-04 -5.62706457480e-04 -4.30408076118e-04 -8.88941828349e-04 -4.20901355793e-03  7.88228420105e-04 -2.63831408355e-03 -1.79706721959e-03  3.67607066694e-03 -1.24830782027e-03 -5.02395961517e-04  5.70542229839e-03  1.74009573546e-03 -2.62501717600e-03  1.02846823756e-03  6.52842993720e-04 -2.98914460672e-03 -7.44280480747e-04 -1.75218091878e-03 -3.19130493043e-03  3.39546320119e-03  2.84605396305e-03  5.48154179803e-04  5.86791062645e-04 -2.73165256165e-03  7.82394508560e-04 -4.36776608855e-03  3.01588759526e-04 -9.13904098783e-04 -2.42136032132e-03 -3.37365697857e-03 -2.69536079503e-03  7.05502932722e-04 -4.78277576170e-04  5.23185985784e-04 -3.08073698103e-04 -1.53515113138e-03  2.34924451002e-03  3.19051435484e-03  3.90886937272e-04 -1.03986469545e-03  1.57658854503e-03 -1.20771985307e-03  2.52600747964e-03  3.55900100599e-03  2.51001659545e-03  4.87199900577e-04  1.19583502981e-03  9.30913464382e-04  1.24784162197e-03  2.47496564412e-04  1.97617128132e-03 -1.58019080364e-03  3.50365174302e-03  1.57572530717e-03  1.20243057523e-03  3.18301015707e-03 -2.64909869905e-03  5.04702652971e-04  4.40363093820e-04  6.59443449245e-04  1.91704785939e-03 -2.23653957804e-04  1.86795026597e-03 -6.00265963642e-04  8.47913305657e-04  4.60222201339e-04 -1.49642107432e-04  1.99474105190e-03 -4.84535293501e-04 -1.57406632507e-03  5.92382233610e-03  6.33829840760e-05  1.69373628552e-03  1.45295816925e-03  2.89435380550e-04 -1.86805804598e-03 -3.81453337663e-05  8.39446955601e-04  1.87787249656e-03  9.21956970541e-05 -1.32025415923e-03  9.23481198129e-04 -2.69549301653e-04  4.70007397029e-04  9.00931550014e-04 -3.03180196991e-04 -1.60622794524e-03  1.61626383159e-03  3.77473250413e-03 -4.01695874994e-04 -1.63450870685e-03 -8.00984325478e-04 -4.26256657855e-03  1.98109507388e-03 -5.67921019249e-04 -2.23729897770e-03
 2.11907609589e-03 -2.63235341093e-04  1.34955085365e-03  2.71824000206e-03  2.97287090223e-03  1.44775564249e-03 -7.84452974554e-04  5.68035995666e-03  3.92817653646e-03  6.47056240498e-03  5.10759462446e-03  3.15695727231e-03  1.00264001095e-01 -5.71560558973e-03  1.13378043787e-03  6.93481670200e-03  3.33316588352e-03 -9.10231425440e-04  1.04475260939e-03  1.10953233772e-03 -2.36945306044e-03  1.78459569712e-03  4.01741095542e-04  3.33762174812e-03 -5.65578167988e-03  1.67635189301e-03 -4.36328625416e-04  3.80398094590e-03 -1.33602441538e-03  1.55996475640e-03 -3.93735437981e-03 -4.20669120540e-03  1.19519310816e-04  4.45977613594e-04 -6.34996657298e-04  3.67469535688e-04 -2.47511073219e-03  2.97341209349e-03 -3.89150128013e-04  1.79072385364e-03 -3.21162959566e-03  3.71764981166e-03 -3.13666448159e-03 -1.94100909952e-03 -2.47625225508e-03  2.26144696911e-03  8.25795593126e-04 -9.68970708597e-05 -6.81411731041e-04  5.79732903218e-03  3.04915851194e-03 -7.46434030602e-04  6.20733163055e-03  3.62217577279e-03  4.33908884428e-03  5.16061110965e-03 -1.82881651224e-03  5.25974348627e-03  2.45303988083e-03 -3.98022690774e-03  2.00107706078e-03  4.55304311724e-03  3.55860084261e-03 -4.13674732401e-03  2.88576439432e-03  1.53002999898e-03  2.65340745392e-03  5.96739584325e-04  3.27300305314e-03 -1.93105621817e-03  3.45534457610e-04  2.31159311316e-03  1.87468824605e-03 -3.27155581888e-03  5.88641747992e-04 -2.27169746170e-03  2.62559442155e-03 -2.85467491800e-03  3.63265557180e-03 -9.16461401749e-04 -3.03304013402e-03  1.67524417190e-03  6.63487029846e-04  3.02507505942e-03  2.56593501284e-03  2.87332021760e-03 -3.22606923550e-04  5.41086566825e-03 -8.24818805970e-05 -8.60440710540e-04 -2.13042325959e-03  1.65711637350e-03  3.77058721696e-03 -3.24683208259e-03 -1.99980910788e-03 -3.75116220480e-04 -2.41453603787e-04  8.53534711171e-04  1.95124384681e-03  4.13981798686e-03 -1.80118238748e-03 -2.67461670132e-03  8.53996567609e-04  4.99792632351e-04  4.22143396029e-03  1.15355961503e-03 -1.73159053390e-03  2.09966623381e-03  2.17686359634e-03 -5.91099398007e-03  5.40413530303e-03 -1.62509874292e-03  2.23894536185e-03 -3.16637267224e-03 -2.85721535708e-04  4.16308748278e-04 -3.55667002940e-04  1.89613415299e-03 -1.64081128858e-03  2.12544415489e-03 -1.71544751359e-04 -4.79201241761e-03  3.55825906579e-03 -5.55026836610e-03  1.02145777809e-03  2.43785626538e-04  4.61135903435e-03  4.99109390803e-03
-2.34005484468e-03  8.89123641615e-04 -4.67353643807e-03 -1.14973493861e-04  2.48862890111e-04 -1.43939786568e-04  2.28326351351e-03 -1.12111656954e-03  8.06119103697e-04  2.19607036063e-03 -6.30206251380e-03 -4.79583796241e-03 -5.71560558973e-03  6.89241009721e-02  3.44523406186e-03  3.07577911669e-03  7.37207590907e-04  5.23243000652e-04 -1.44111476886e-04  2.46188129912e-04  7.38834683385e-04 -1.08980925158e-04  3.72580300779e-04  3.30965694969e-04  1.43485544497e-03 -3.10829750687e-04  5.03780665053e-04 -1.20312729612e-03 -3.35464382943e-04 -3.33984454906e-04 -2.80410243553e-03  1.21737325868e-03 -5.43950222455e-04  2.01635466948e-04 -6.71807456348e-04  9.30516432265e-04  1.31817625291e-03  1.59485418831e-03  3.35104539804e-04 -1.90415289210e-03  2.65934824141e-03 -1.66572665563e-03  6.37736085159e-04  1.44503791615e-03  4.35380867390e-03  7.60692958778e-04  2.52972678588e-03  1.36931976207e-03 -8.10938713186e-04 -3.98675625554e-03  1.43663463351e-03  1.31092767840e-03 -2.49379953615e-03  1.97389421119e-03  1.27770266235e-03 -1.29075871562e-03  1.91366119358e-03 -1.54627040454e-03 -1.22102787089e-03  1.81262345800e-03 -2.59306146005e-03 -5.66489310924e-04 -1.39323358315e-03  4.12546079453e-04  1.00843179990e-03 -1.38361712476e-03 -4.38686064417e-04  5.20133946733e-05  1.81995756791e-03  1.49839220999e-03  4.54663495414e-04  1.04329547376e-03 -1.29229385651e-03  1.12413990236e-03 -2.38147172106e-03  1.27858021667e-04 -2.50980640039e-03 -1.19176272453e-03  8.13222319514e-04  2.65636502347e-03 -1.48129040738e-03 -1.86189479163e-03 -7.10865575378e-04  3.07685372161e-03  5.86036990469e-04 -3.69937397160e-04 -6.61370780876e-04  4.59000946545e-05 -2.74387917709e-04 -1.65964685652e-03  1.94643519387e-03  8.51661731901e-04  3.06770733248e-03  1.57083686136e-03 -1.04378690933e-03 -1.25575027395e-03 -5.47838706125e-04 -2.76148680067e-03  2.88912166162e-04 -3.26320443907e-04  3.64078522068e-04  3.28017907472e-03 -5.42618780005e-03  1.21152961097e-03 -2.85641982981e-03  2.54866334994e-04  2.73131205137e-03  3.06196505929e-03 -2.22397983801e-04  5.49603184025e-03  1.23293711769e-03 -1.74779076078e-04  6.17898167997e-04 -8.54875609454e-05  8.11059212454e-04 -1.77833468947e-03 -1.03226087689e-03 -3.23012412742e-04  7.64313222057e-04  1.78167072190e-03  1.96876778091e-03  1.93762225866e-03 -1.78409485581e-03  2.68715716246e-04  2.30534961178e-03  2.60883256337e-03 -3.80144824964e-03 -1.78458442491e-03
-1.15271757563e-03 -2.77907780029e-03  4.75656880403e-04 -5.83100855385e-04 -5.18814786358e-03  1.84312646253e-03  3.57022467103e-03  1.05059923087e-03  2.05759941625e-03  7.87709801155e-04  7.67412256973e-05 -5.74674704606e-03  1.13378043787e-03  3.44523406186e-03  8.00602555322e-02 -5.86335583590e-03  2.86235637043e-03 -9.83053885233e-03  2.14032805285e-04 -5.93045412453e-03  6.65100474359e-03 -5.78545513919e-04 -2.80495516824e-03 -3.24262144979e-03 -5.45912096889e-04 -1.94252644205e-03 -1.29741709796e-03 -1.14322907155e-03 -1.01404905937e-03 -1.07623671249e-03  1.26862115021e-03 -1.83243505129e-04  2.14028690066e-03 -1.11198674579e-03  2.41842677666e-04  3.86830530919e-03 -3.18673740878e-04  3.42099512880e-03 -2.31220532746e-03 -3.80605912447e-03 -5.16882710286e-03  8.65814446893e-04  8.52264040247e-04  2.85545744045e-04  1.02824078246e-03  9.38005509024e-04 -3.49667632466e-03  2.48863273550e-04 -2.45811580305e-04 -6.98163042597e-05 -8.88718963062e-04 -1.87183301935e-04  1.50875843735e-04  1.37734559841e-04 -9.98867180724e-04  1.14097534795e-03 -2.83376834168e-03  9.92277188063e-04 -2.55669733470e-04  3.20563392332e-04 -8.93230223743e-04  3.19795635151e-03  4.28922291536e-04 -1.88103562083e-04  4.71861274872e-04 -1.16005924324e-03  3.69570591711e-03 -2.94276102203e-03  8.96008340052e-05 -2.05899550621e-03  9.31485042963e-04 -4.96030369055e-03 -1.80425347707e-03 -3.90739840066e-04 -1.46269996117e-03  2.47224877053e-03  1.10238195144e-03  2.72570850121e-03  5.73742343658e-04 -4.27651678575e-03 -4.93293417369e-03  2.83452294267e-03  3.23673041972e-03  3.84434421936e-03  8.60327855781e-04  2.49850836805e-03 -3.51810009791e-03 -3.48164860831e-03  1.54593070274e-03 -6.56938322256e-05 -1.35796259550e-03 -8.53039360271e-05 -5.30847167209e-04 -1.79550138100e-03 -5.97631114654e-04 -1.72599413705e-03  1.96361028464e-04 -2.45956373822e-04  1.81182390765e-03 -1.02227555412e-03 -1.82085408240e-03 -1.64680625915e-03  5.60990452551e-04  2.68027048463e-03 -5.53521938921e-03  1.36755267477e-03  1.11250224676e-03  1.72966160705e-03 -4.52399619244e-04  4.31688871409e-03 -9.92615185569e-04  3.65692995623e-04  1.05307870352e-03 -1.16689716901e-03  9.79147788651e-04 -4.63486142551e-04  1.62507130252e-03 -1.49723902273e-03  2.95187992637e-04  2.22696092282e-03  5.08781353321e-04 -6.50962612619e-04 -1.85453079208e-03  3.93213851994e-03  2.93054899882e-03  2.91930206691e-04 -1.27571250380e-03 -3.03117180968e-03
 2.74233787442e-03 -4.62179785255e-03  4.29294280625e-03  9.91216154524e-05  9.32833575792e-04  5.89423223714e-04  2.99201420130e-03 -3.37845262458e-04  1.73777949708e-03  5.63345097770e-04 -7.59063441540e-04 -1.49335051811e-03  6.93481670200e-03  3.07577911669e-03 -5.86335583590e-03  9.27296141331e-02  2.51552037623e-03  6.69332305119e-03 -2.46834438137e-03  9.28682357149e-04 -3.25581118912e-03 -3.20571935112e-03 -3.89075503773e-03  3.86692620255e-03 -4.48881136832e-03  6.12157852947e-03 -7.91478245354e-04  1.89393295530e-03  4.58806400085e-04 -1.82939496570e-03  2.08613164035e-03 -7.76774949096e-03 -3.05123944117e-03 -1.88710300409e-03 -1.95856976275e-03 -3.36591652995e-03  3.24563473286e-04  4.08618853400e-03  3.52803886562e-03  1.85663181347e-03  2.32689174783e-03 -3.65478766079e-03  2.17728373140e-04  1.17348073053e-03  4.29789870544e-03  2.16622348988e-03  3.69108840889e-03  1.95653374316e-03  1.53156457570e-03 -5.71681896540e-04 -3.14573524716e-04  6.92213851641e-04  1.49952719575e-03  3.18851647178e-03 -2.35038884234e-03  3.21959757072e-03 -1.06205067868e-03  3.41981104208e-03 -2.32459444718e-03  3.79387338031e-03  1.35786222955e-03 -2.39022176298e-03 -1.59896406256e-03 -1.63894205182e-03  1.28057973603e-03 -1.97582659286e-03 -3.51331551400e-03  3.19630933137e-03  2.64918161205e-03  8.50301849677e-03 -2.18456649783e-03  3.67919483644e-03  1.03769516719e-03  1.77599181750e-03 -1.99973013567e-03 -1.74746536573e-03  2.81046493812e-03  3.42206089956e-03  3.12325885656e-03 -1.13657571281e-03  1.82251540386e-03  5.64263062998e-03  1.33262337699e-03  9.79719515114e-04  1.48638689350e-03 -4.36239894589e-03  5.54093412643e-04  2.01418614728e-03 -1.12463103058e-03  2.14998375814e-04  1.33631925864e-03 -3.17793986831e-03  1.52892750816e-03  1.96509783639e-03 -4.89113451309e-04  4.72440551137e-04  4.35820844129e-04  1.31811706958e-04 -2.11920494951e-03  1.09879870503e-03 -1.31086422432e-04  2.39697428815e-03 -3.23983161237e-03  1.77765809154e-03  1.81513393961e-03 -1.28194867786e-03 -5.85762914714e-04 -3.64989441393e-03 -2.31160222123e-04 -4.96605118509e-03  3.03890214766e-03 -1.56549928960e-03  1.78591125908e-03 -8.38608110675e-04  2.77489967766e-03  6.12178090610e-04 -2.39981162318e-03 -6.59290539381e-04  8.67019121124e-04 -2.78984579895e-03  3.89839904718e-03 -1.50572364937e-03 -1.62161938526e-03 -1.49260281471e-03 -1.15521591249e-03 -1.57235089795e-03  1.15733206290e-03  1.20368836749e-04
-7.92303417341e-03 -1.19447523843e-03  1.01296454729e-03  9.62657538724e-04 -3.92168050006e-03 -2.35089602791e-03 -1.50906881184e-03 -2.89720915294e-03 -9.04312053947e-04 -5.63203522301e-04  5.13694886663e-03 -9.32219686335e-04  3.33316588352e-03  7.37207590907e-04  2.86235637043e-03  2.51552037623e-03  7.37226049580e-02 -4.50520534937e-03 -6.03045609128e-04  5.54724370075e-04  7.90122532439e-04 -8.10329786596e-04 -3.01879091593e-04 -1.53865879329e-03  7.30519698251e-03 -3.97720678824e-03 -2.03838829800e-03 -2.67703930412e-03  8.07867772873e-04 -3.90531088362e-03  1.13974196836e-03 -6.02921947906e-04  1.45140591466e-03  1.94406333284e-03 -6.38792766576e-04 -7.40435763332e-04  3.33135668521e-03  8.39769624029e-04 -1.67006990146e-03 -1.76399076240e-04 -5.78861771251e-04  1.39328401760e-03 -6.44757428107e-05  1.47502165184e-03  1.15595574035e-03  3.44877273910e-03 -2.19538743100e-03 -1.56404777110e-04  1.59025794865e-03  1.95868363237e-03  4.14973257675e-03 -2.32671771499e-03 -1.14884899246e-03  1.22198738361e-03 -3.60903714466e-04  1.93384967880e-03 -1.30890505628e-03  2.11481125338e-03 -2.04545087915e-04  3.85646728905e-03 -2.03667828638e-03  4.88657168259e-04 -1.01386914026e-04 -3.34054303892e-03  7.27894079110e-04  1.79688164944e-04 -2.42310892211e-03  1.66683546121e-03  3.11447667040e-03  1.81851679071e-03  2.06727677404e-03  7.36573804359e-05  6.15542205997e-04  1.14302092831e-03  1.52966752507e-03  3.89464492387e-03 -4.22836566575e-04 -4.02592334772e-04  1.36027163708e-03 -1.12924313572e-03  1.99480670284e-03  3.56734903083e-03  1.09527146794e-03  3.11277164692e-03  1.03440251675e-03 -1.34906013759e-03  2.86169037474e-05 -1.53793136644e-04  1.33102606005e-03  7.66019692767e-04 -1.42383278346e-03 -4.57836614404e-04  1.08690275724e-03 -2.77706629404e-04 -1.84514349263e-03  9.68039290370e-04  3.63041111909e-04  2.35125975502e-03 -1.37382672148e-03 -8.02056385287e-05 -3.67369127151e-03  4.07992191570e-04  5.96602506554e-04  2.34995183279e-03  5.60718182391e-04 -1.21639685874e-03 -2.23288866033e-04  2.73843036697e-03  1.87861939284e-03  7.48352285134e-05  9.54835186948e-04 -4.62083474440e-03 -9.27989267038e-04  1.96391124295e-03  1.67280872619e-03  2.35081547527e-04 -3.32066231307e-04 -1.85123212023e-03 -2.21314067244e-03 -1.22326572539e-03  4.06971012942e-03  7.89907234452e-04  1.87601485806e-04 -1.53777007343e-03 -4.00848671597e-04  7.32129034910e-04 -1.20142305268e-03  6.72232344409e-04
 3.40410734561e-03 -8.58624305152e-05 -8.06603324229e-04  9.49740885151e-04 -2.14888638813e-03 -3.78498702834e-04 -1.87381689409e-03  6.37408098889e-04 -2.02713001454e-03  9.29784523414e-04 -2.91718769001e-03 -3.99126122197e-04 -9.10231425440e-04  5.23243000652e-04 -9.83053885233e-03  6.69332305119e-03 -4.50520534937e-03  6.57917903287e-02 -1.05709378764e-02 -5.78330111728e-03 -1.14411175256e-02  2.80332691953e-03  1.34062858206e-03 -5.71203560241e-04  8.46414295075e-05 -6.18118340006e-05 -2.48272320788e-05  8.35815080702e-04  9.26201173037e-04  3.02115154191e-03 -1.01830148441e-03  3.59119433817e-04  1.01193682274e-04 -7.97910120623e-04  1.45616943451e-03  4.27036866876e-04  1.47260628013e-03 -1.66967644627e-04  1.36021882495e-03 -3.67793801554e-04  6.56391293159e-04 -1.07644917613e-03  2.77894627558e-03 -8.96201494924e-05  2.04891781087e-03 -1.88252924086e-04 -1.02542669090e-03  8.74254835920e-04 -7.01162986972e-04  1.04299879561e-03  1.42433113182e-03 -2.05743800325e-03 -1.80801291934e-03  2.47826471819e-03  9.93545489151e-05  4.06698487235e-03  1.53250882824e-03 -4.25861850976e-04 -8.34365051682e-04 -7.81543730478e-04 -1.40400514567e-04 -1.44233086456e-03 -2.21356636526e-03  1.45719352380e-03 -1.09968158385e-03  1.25335828571e-03  1.31574028417e-04  1.64195347815e-03  1.87221329227e-04 -8.44485984920e-04  1.47271362840e-03  4.58525799014e-04 -2.27022136903e-03  2.65418985033e-03  3.92738953854e-04  2.01129797908e-03 -6.13261190765e-04  3.91892520042e-03  6.16781720234e-04  3.91462512729e-03  2.04963901482e-03  1.20357104352e-03  2.14066494335e-03 -2.09756407060e-03  1.03313915521e-03 -1.33459547281e-03  3.91449595880e-03 -3.86369636980e-04 -1.28579205356e-03  1.39955736424e-03  4.49899060467e-04  1.84712380983e-03  1.88420521382e-04  2.07841356533e-03  4.32468384170e-04 -5.37341647113e-05 -8.69283243960e-04 -1.07280390569e-03 -1.89107238052e-04  1.19702587491e-03  2.16567540327e-03  6.63059047954e-04 -3.13414544116e-04  1.05953041581e-03 -1.28283766365e-03 -4.89226655120e-04 -1.00333695901e-03 -3.02609400867e-03  2.61715808712e-04 -1.21142243566e-03 -3.98604437650e-04  3.74616296134e-03  3.05279468507e-03  2.32404219232e-04  6.71197257689e-04  8.41206257047e-04 -1.82578027235e-04 -1.49241454203e-03  7.98594559325e-04 -2.69907869024e-03  9.78957344679e-04 -4.03677366142e-04  2.03779840229e-03 -3.22221154560e-03  3.04731052168e-03  3.45661421623e-03  1.64826856474e-03 -8.80788679588e-04
-3.23216596093e-04 -3.60339856697e-04 -2.66229384281e-03 -3.85092497556e-03 -1.72770070172e-03  3.10699387721e-03 -1.41223443957e-03  4.10662067833e-03  1.72392452587e-03  7.32863047729e-04  2.84640543963e-03 -6.29729332486e-04  1.04475260939e-03 -1.44111476886e-04  2.14032805285e-04 -2.46834438137e-03 -6.03045609128e-04 -1.05709378764e-02  1.01456976347e-01 -3.18510528750e-04 -8.00362916204e-03 -4.12795671910e-03 -3.11455161539e-03 -1.45857618024e-03 -1.14933994739e-03 -3.53401741899e-03  5.17085220799e-04 -3.52465320260e-04 -2.18901243470e-03 -2.68269913747e-03 -4.70305173907e-03 -1.55702764738e-03 -2.47333483199e-03 -2.38771782759e-03 -1.53851459501e-03  3.53695262941e-04 -3.23493651285e-03  4.02854696516e-03  1.58843664666e-03  8.15130099948e-04 -9.61511008686e-04  3.10646456971e-04  3.05876368306e-03 -7.84496989663e-04 -5.01678332205e-03  1.58144559946e-03 -1.89005834532e-03  1.84325855808e-03  4.45289395201e-03 -2.75812994519e-03 -1.80588155830e-03 -1.71454933756e-03 -2.40628064893e-04 -1.20938520972e-03  1.35813283316e-03 -6.13444828453e-03  3.84190999910e-04 -3.70392110463e-03  5.80295878272e-04 -4.60612137004e-04 -2.90421368271e-04  7.81845409482e-04  2.47912549535e-03 -4.19725378917e-04 -2.52947342602e-03  2.35949425683e-03 -2.56377407670e-05 -3.38307359452e-03  1.27481139436e-03 -3.97062778076e-04  1.09592522202e-03  5.66774711495e-04 -1.36284055359e-03  7.40501365527e-04 -7.45764886717e-03  5.57941280979e-04  4.22414382742e-03 -4.18794008472e-04 -3.26139992435e-03 -1.21466085346e-03 -2.41115646818e-03 -3.39901307738e-04 -4.58502255418e-04  2.20860407838e-03 -2.76743621650e-03  1.24083293347e-04 -3.02146092107e-03  8.39800594259e-04  3.29553724065e-03 -1.74494246661e-03  4.85905643991e-04 -2.51213623546e-03 -4.69204075389e-03 -2.96408438846e-03 -7.37253429944e-04  9.27358240516e-04  4.48163029721e-04  2.58172498540e-03 -2.29718079838e-03  2.07514790818e-03 -4.77318821820e-03  4.01923197975e-04 -5.07044834162e-04  1.09846247354e-03  2.82047312776e-03 -6.86135050200e-04  5.84745968510e-04 -6.29221188432e-03 -2.07825120828e-03  1.02379677850e-03 -2.72157339656e-03  1.49526973052e-03 -2.50031435034e-04 -4.50845409198e-03 -7.80693171655e-04 -1.94338818346e-03  6.03326219196e-04 -5.92747830823e-04 -1.14320841120e-03  6.88668457069e-03  2.42104239512e-04  2.00125929138e-03 -7.52141782349e-05  1.82262723253e-03 -3.36264159554e-03 -2.53391781078e-03 -3.69890288063e-03  1.50419056818e-03
-2.16093049067e-04  1.22388863445e-03  1.23574980182e-03  6.51675257009e-04  4.06560952266e-03  2.01366462107e-03 -7.21318410074e-05 -1.71924004739e-03  4.63601798548e-04  2.90771063055e-05  5.65738796092e-04  2.25773689850e-03  1.10953233772e-03  2.46188129912e-04 -5.93045412453e-03  9.28682357149e-04  5.54724370075e-04 -5.78330111728e-03 -3.18510528750e-04  7.85757766209e-02 -7.16240477366e-03  4.24569737163e-03  2.08674527082e-03 -2.85229386479e-03 -1.19782553255e-03 -5.80452451316e-04 -2.06983716436e-05  3.03187189214e-03  2.95748042822e-04 -1.67465240337e-03  6.24290874560e-04  3.62383737476e-03  4.70252815108e-04  1.82179353889e-03  5.71632246045e-04 -1.13191221135e-03  2.09489093504e-03 -1.33505002152e-03  1.59372767854e-03  5.39490293470e-04  3.95679729317e-03  3.47296230431e-04 -2.28460157752e-05  4.57228936069e-04  7.36843627775e-04  5.84379453773e-03 -5.63660144578e-04  6.79312545423e-04  3.85478245722e-04 -1.13231785843e-03  3.44901620999e-03  2.12151442608e-03  2.88058491358e-04  1.06217337663e-03  5.69872399401e-04 -1.74198118300e-03  3.02460543154e-03  5.93074368747e-04  4.61362695321e-03 -1.22459015369e-03 -1.36296968269e-05 -7.94753905751e-04  1.21145343993e-03 -4.56023976976e-04  9.28027199465e-05 -1.92874957473e-03 -2.56901723668e-03  1.83841114611e-03  3.25434070415e-03  6.46008961008e-04 -2.94284771125e-04 -4.20931661312e-03  1.20737391642e-03 -1.42320277383e-03  4.98690232478e-04  9.46755152232e-04  2.24589544063e-03 -3.80351137640e-03  1.30947654161e-03 -1.66637745881e-03 -2.96647929321e-03 -3.54052488546e-03  1.89716077873e-03 -2.40028831225e-03 -2.77232650882e-03  4.29290488984e-04 -7.76865840141e-04  3.34737300573e-03  2.58512964045e-03 -2.09520230501e-04 -4.31959497311e-04  1.63034934756e-03  3.16053982182e-03  1.83003645223e-03  7.00147001542e-04  1.96610659190e-03  7.65141385879e-05  9.18103899686e-04 -1.15829495340e-03  7.90720703911e-04 -3.16690165329e-03  2.97795485728e-03 -7.33419702611e-04 -2.67290982791e-03  9.94913708143e-05  3.45193291932e-03  1.31522688702e-03  2.52515388318e-03  9.13984351600e-04 -7.08789941228e-05  6.83557265141e-04 -2.81440677652e-03 -1.49978175585e-03  2.08368441552e-03  1.92681379298e-03  6.77608191596e-04 -1.88445782153e-03  3.28381325599e-03 -1.57062123687e-03  3.55704597274e-03 -9.71380711314e-04 -1.11585600743e-03 -3.55125966432e-05  6.02992798307e-04 -3.79803535862e-03 -2.16061947291e-03 -6.06959945704e-05 -1.38341334924e-03
-1.04932964362e-03  1.66486145078e-03  2.36776469937e-04  1.36036949803e-03  4.42715604349e-03  1.12909390961e-03  2.29897930011e-03  2.77356154493e-03 -3.63916856819e-04 -3.73861278271e-03  2.68418568167e-03 -1.75925040480e-03 -2.36945306044e-03  7.38834683385e-04  6.65100474359e-03 -3.25581118912e-03  7.90122532439e-04 -1.14411175256e-02 -8.00362916204e-03 -7.16240477366e-03  8.77871690882e-02 -5.71738207438e-04  8.20412792351e-03  9.74811260078e-04  8.09353070445e-03 -1.90949966094e-03  3.81396958686e-04 -1.39838672419e-03  9.34633079749e-04 -1.41452116107e-03  1.48103340759e-03 -1.31326559581e-03  2.76921804809e-03  9.60111713764e-04 -1.77023945060e-03  1.71143322013e-03  4.99019517176e-04 -6.30665700510e-05 -2.47906764094e-03 -3.23814389077e-03 -4.20126258759e-03 -9.83890056791e-04 -1.07899093516e-03  2.19727239756e-03 -2.13448528597e-03 -2.03262006694e-03  4.34813948086e-03  1.51078623229e-04  6.92322003311e-04 -2.23957996239e-03 -2.45768364890e-03  4.43162204112e-03 -2.02123969987e-03 -2.11644377368e-03  8.75950961245e-04 -2.29753975467e-03 -1.48758030093e-03 -2.88209583902e-04 -2.68366432735e-04  2.53900685858e-03 -2.62566271036e-03  3.75428488931e-04 -1.95643310435e-03  2.78137787627e-03 -2.05502796919e-03 -7.46202836521e-04 -1.68578223885e-03  7.75290128733e-04 -2.33750729651e-03  1.79603195554e-03 -1.01311820659e-03  7.85301661929e-05  4.87659308378e-03 -3.37144391881e-03  3.68672095620e-03 -2.14285994802e-03 -2.50853821895e-03 -2.08200716533e-03 -2.36220389147e-03  5.81647235604e-04  1.42571475558e-03 -2.06960150327e-03 -1.96681359899e-03  3.52895584421e-03 -8.26658956443e-04  5.30053005792e-03 -1.34524745150e-03 -9.59089103265e-04 -2.99540107070e-04  3.53346417977e-04 -6.63782795746e-04 -1.38510774049e-03 -2.31310293844e-03  2.12302205785e-04 -1.39097074288e-04 -1.18947752324e-03  5.58802113780e-04 -3.61668046167e-03  3.01436956484e-03 -1.69700449421e-03 -1.72669515199e-03 -5.44516083331e-04 -4.69462082120e-03  5.93913554656e-04 -1.88364395477e-03  1.42565916557e-03  1.09920657054e-03  3.56851210832e-03 -5.44229335846e-07  4.50097069555e-03  1.32290659599e-03 -4.32030986226e-03 -4.31990162233e-04  6.27540845758e-04  2.14035454854e-04  1.07772540102e-03  8.73318097676e-04  4.26585519532e-04  1.36953284390e-05 -1.79898551842e-03  2.14869979979e-04 -2.10842238599e-03 -1.78236917464e-03  3.33034434068e-05  2.24567267785e-03 -1.72212215953e-04 -1.36806462774e-03 -4.83020940996e-05
-8.91411245972e-04  1.26126111863e-03 -1.01227152118e-03 -1.67306050266e-03  1.37764788876e-04 -3.56495167261e-03  8.44859819776e-04 -8.98946083540e-05  4.55095213458e-03  1.84677890041e-03 -3.78994394669e-03 -3.74939211407e-03  1.78459569712e-03 -1.08980925158e-04 -5.78545513919e-04 -3.20571935112e-03 -8.10329786596e-04  2.80332691953e-03 -4.12795671910e-03  4.24569737163e-03 -5.71738207438e-04  9.00610410563e-02  8.89406240658e-03 -7.47415695647e-03 -2.02884077684e-04  9.56860806399e-04  6.48814437389e-04  3.33297406120e-03  2.75626395351e-03  2.57927000121e-03  1.58201367405e-04 -2.70816895332e-04  3.88438579203e-03  2.63645479133e-03 -1.43084584890e-04  1.18353059782e-03  2.38713987378e-03 -7.91694930800e-03 -1.33459804623e-03  3.88628759615e-03 -4.87332556778e-04  2.99719052120e-03 -4.90836552913e-03 -1.80730834045e-03  2.08603433459e-03  4.73867057790e-03 -7.93549747392e-04  6.50191086783e-04 -3.88271059859e-04 -2.13338416885e-04 -2.32324736966e-03 -2.22156990565e-04  3.09988331135e-04  5.39005847053e-03  1.14885876118e-03  9.21242008668e-03  1.77815047105e-03  4.27595490782e-04  3.86045681726e-03 -1.52412683905e-04 -3.28729478299e-04 -2.33041456876e-03 -1.56840662687e-03 -7.12989032292e-04  1.02175184833e-03 -1.79683270918e-03 -2.73668135751e-03  1.96837397612e-03  1.76663579444e-03  2.11882619186e-03  3.51943892038e-04 -2.54427243162e-03  1.06627791361e-03 -4.47094011533e-03  3.46859004007e-03 -4.72344155011e-03 -9.36380188801e-04 -3.09226012425e-03  1.88253529773e-03 -1.38606407046e-03  7.51156950759e-04  1.41926500486e-04 -2.97405225623e-03  1.31788057003e-03 -1.47960453789e-04  1.05795685427e-03  3.53986724934e-03 -2.63053726108e-03  2.82976048407e-03  2.20800890521e-04  1.84297134791e-03 -1.06773311822e-03 -1.06441445783e-03  8.53053555031e-04  1.62793806730e-03 -4.72641680352e-04 -2.14512252505e-03 -2.19266616111e-03  6.29463224411e-03 -1.36796334074e-03 -2.17642003315e-03 -2.73286875993e-03  1.49789920331e-03 -1.00590180613e-03  1.65612650630e-04 -1.41907542239e-03 -1.90467686751e-03 -2.44003180543e-03  2.88383053458e-03  4.00094492207e-04  4.19696933286e-03 -1.53380966868e-03  5.69341631898e-03 -2.69594706833e-05 -2.50315265326e-03  4.51341877900e-04 -3.49177292669e-03  2.59832949593e-03  1.97623135959e-03  2.85239627309e-03 -1.36724979315e-03 -1.35627391308e-03  2.93893730412e-03 -2.42731253982e-04  5.23202750393e-03  2.39813387605e-03 -8.85909959910e-04  8.52095413110e-04
-5.42196159534e-04  1.80889099031e-03 -2.86243724921e-04  2.83825071210e-04 -1.07608790452e-05 -3.50600020836e-04 -1.30587245582e-03  6.87715709240e-04  1.84263369074e-03  2.21363740673e-03 -3.61111552023e-04  2.89110538465e-03  4.01741095542e-04  3.72580300779e-04 -2.80495516824e-03 -3.89075503773e-03 -3.01879091593e-04  1.34062858206e-03 -3.11455161539e-03  2.08674527082e-03  8.20412792351e-03  8.89406240658e-03  6.53163065441e-02  2.48500771936e-03  7.59258323548e-03 -2.03996990105e-03 -6.56238776174e-04 -6.25036522736e-04 -6.71271625529e-04 -3.21713925520e-04  2.15689345270e-04 -4.99882678609e-04  5.33754168751e-04  4.13691654293e-04 -1.19472242570e-03  4.40887155516e-04  8.18869640554e-04  1.03474425870e-03 -1.65660544074e-03  1.91658156258e-03 -1.17736216095e-03 -7.83525218117e-04  2.66766585354e-03  8.38414254350e-04 -4.37497386350e-03  2.81980151634e-03 -3.44179682093e-04 -5.63368022144e-04 -2.21932441061e-03 -4.32585451337e-03 -1.08183621276e-03 -4.11325341774e-04 -1.53787830663e-03 -5.19082119332e-04  1.54474233553e-03  9.63806069850e-06  2.94001859283e-03 -1.01887318816e-03  1.55558997140e-03  1.70332492113e-03 -1.64582969996e-03  6.15800127706e-04 -1.50143021855e-03  4.16863562569e-03  1.45570211359e-03 -9.06363408198e-04  8.88389823058e-04  1.19457464765e-03  1.20278486649e-03  3.61457765403e-03 -1.38546788367e-03  1.99109797350e-03  3.01503359870e-04  4.62634870669e-04 -1.28381249542e-03 -9.05043984926e-04 -3.04091240882e-03 -2.37529355128e-03 -1.31319966692e-03 -3.73423929681e-04  2.21982827552e-03 -1.23346739202e-03  1.01700111130e-03  1.25618933125e-03  7.19762691960e-04  1.00882617123e-03  1.10121623899e-03 -4.34341107963e-03  3.75804511901e-03  3.66248423961e-04 -2.11208125664e-04 -2.04284515540e-04 -2.70588479252e-04 -5.28195311861e-04  3.83908261098e-04 -6.36590281159e-04  8.11781456239e-04 -1.22666897367e-04  3.32508988823e-03  1.21014558325e-04  5.35584175867e-04 -2.20525315549e-03  2.27815405799e-03  2.17384763735e-03 -8.54887515460e-05 -2.01036544991e-03  1.07288934695e-03  1.27365188306e-03  2.90363045151e-04 -1.91419840407e-03 -3.22868898144e-04 -3.03087950775e-03  6.20695233254e-04  6.15683492254e-04 -8.35772221521e-04  1.52133765664e-03 -2.48122997852e-03  1.96879307245e-03  8.82560510507e-04  5.91989769240e-04 -1.10704091585e-03 -1.20044971257e-03 -2.30803530843e-03  4.25167772836e-04 -1.27928576537e-03  9.44057042153e-05  1.05219234346e-03 -1.20010142853e-03
-7.17752220952e-03  5.88461716737e-04  8.66015396245e-04  2.28424244830e-03  8.62841331385e-04  1.66409693805e-03  1.86129696357e-03 -4.46304965391e-04  1.82078651524e-03  3.03558056369e-03 -6.53830697859e-04 -3.03401916897e-04  3.33762174812e-03  3.30965694969e-04 -3.24262144979e-03  3.86692620255e-03 -1.53865879329e-03 -5.71203560241e-04 -1.45857618024e-03 -2.85229386479e-03  9.74811260078e-04 -7.47415695647e-03  2.48500771936e-03  8.09262819560e-02  2.40001652600e-03 -7.44545974523e-04  6.50027433561e-03  1.93633848264e-04 -1.32532819449e-04 -2.94785470024e-04  9.56056286620e-04 -6.11094895247e-04  2.84579750187e-03 -1.33972614353e-03  4.76872181854e-03  1.66563754865e-03  4.93101908787e-05  1.49627947789e-03 -8.60418411852e-04 -1.23760655246e-04  1.26556207840e-03 -3.12340384760e-03  5.59514707237e-03  3.00254555088e-03  7.67363138467e-04 -2.60870039043e-03  3.63675577623e-03 -2.28366305625e-03 -4.09520788616e-03 -3.16078790066e-03  2.69272279169e-03  8.78597712885e-04  1.20141139621e-03 -2.60249208556e-03  1.16754032331e-03 -4.97439146769e-04 -4.01228636778e-03  4.28735637617e-03 -2.33677568478e-03  9.07398940838e-04  3.73283798653e-03 -1.23863017387e-03  4.45670110190e-05 -1.50390500394e-03 -3.40247843896e-03  1.79312922680e-03  2.80490037440e-03 -2.69007416500e-03  3.26320503121e-03 -6.00270157481e-04 -5.14019878852e-04 -2.78197332930e-04 -8.66478758441e-04  1.78422454602e-03  4.72534269764e-04  3.85900417712e-03 -1.42044056004e-03  2.82819708183e-05  2.02562254078e-03 -8.40576829805e-04  7.71501982103e-04 -1.65483320791e-03  7.41791355528e-03  3.29654775039e-03 -2.53481529388e-03 -4.68440483242e-04  5.25873593032e-04 -2.83985052331e-04  1.35601875275e-03 -3.96252324965e-05 -1.08887873613e-03  1.00784792512e-03  2.54270119798e-03  4.02373392059e-04 -1.96259434371e-03 -2.38826843419e-04 -6.91757055700e-04 -2.76097000874e-03 -3.54818363136e-03  5.78404209453e-03  6.32469892479e-04 -1.76232131865e-03  5.17918805324e-04  3.64121087297e-03  5.60207466288e-05 -1.34464076099e-03  2.85833322061e-04 -1.23185449831e-03  8.54207712893e-04  1.50123435899e-03 -5.08811946076e-04 -1.44687910887e-03 -1.77466415729e-04  1.44659815906e-04  3.25923023622e-03  1.09278705894e-03  4.08348378935e-04 -5.81300923471e-04 -9.92791724562e-05 -4.57739730795e-04  1.49386180828e-04  4.51607379767e-05  6.68053186244e-04  9.58908094320e-04  5.53533478871e-04  4.86320181819e-04 -3.39824660772e-04  9.07819917546e-04
 2.61306387952e-03 -7.46940084196e-04 -6.96797651153e-04  4.01945402924e-03 -5.51092888493e-04 -4.05992630077e-03 -3.56709956489e-03 -2.58843330185e-03  1.65126019322e-03  2.00080293173e-03 -3.85942354660e-04 -2.38104581055e-03 -5.65578167988e-03  1.43485544497e-03 -5.45912096889e-04 -4.48881136832e-03  7.30519698251e-03  8.46414295075e-05 -1.14933994739e-03 -1.19782553255e-03  8.09353070445e-03 -2.02884077684e-04  7.59258323548e-03  2.40001652600e-03  1.03898579754e-01 -7.84948337139e-03  2.44037515548e-03 -2.02066452542e-04 -4.50079558211e-04 -7.48276772372e-04 -7.80524133202e-04 -1.97012345611e-03 -2.29295693388e-03 -4.06855544156e-03  7.79094205827e-04  7.80845836986e-03  1.41314287931e-03 -1.70160716701e-03 -2.24349215528e-03  1.00674824288e-03  1.84517012100e-03 -1.17043895808e-03 -1.51981462733e-03  4.32428237776e-04 -2.67500511502e-03 -3.79640271742e-03 -4.06101780750e-03 -1.62292339838e-03  1.27984924301e-03 -4.93248296494e-03 -1.30640192042e-03 -7.01024148945e-04 -3.46705885301e-03 -3.41437472396e-03  7.07280191544e-04 -9.54244865709e-04  3.70285863557e-03  3.36415050370e-04 -2.66409258427e-05  2.38807293329e-03 -8.10621715281e-04 -1.02785073240e-03  6.79965184457e-05 -5.75068714415e-05  7.52751726662e-04 -1.57882474897e-03 -3.39023566239e-04 -8.25089222497e-04  6.38669323714e-04 -2.24006669120e-03 -6.82258978016e-04  3.59570433014e-03 -1.50817119416e-03 -2.11580012214e-03  1.73475243293e-04  2.44609391745e-03 -4.39347198262e-03 -1.40163567318e-03 -1.19579155845e-03  6.54920526081e-04  3.02151736883e-03 -2.92924200440e-03  4.40608040988e-03  5.45719391737e-03  4.49325577458e-03 -1.57936637330e-03  1.93322828387e-03 -2.78844291237e-03 -2.37847831892e-03 -2.65062509923e-04 -1.40496060490e-03  3.82312614560e-04  5.51740467038e-03  9.46178255925e-04  8.81969634609e-04  4.68850540741e-04  1.30892458137e-03  5.04434883651e-04 -1.22215359468e-03 -5.60068203960e-05  1.94152367204e-03 -1.34362424551e-03  1.24201869055e-03  1.37880366636e-03 -4.34492233858e-04 -2.09067779755e-03  7.65779567115e-04  3.50472984278e-03  5.03363329156e-04 -1.10661967680e-03  1.25724948858e-04 -5.31593992680e-04 -8.35116453534e-04  1.97634265602e-03 -7.42683586208e-03  1.97478824175e-03  1.38292263815e-03  8.66783860357e-04 -2.58776914714e-03  1.10470218442e-03  2.81850945289e-03  7.85771571404e-03  1.96059430310e-03  4.06931517440e-04  5.43369594465e-03 -1.92595881796e-03 -8.30796885499e-04  2.80655768629e-03
 7.33112990439e-03  3.12048161318e-03 -8.96454071789e-04 -1.01545906310e-03  1.34000925831e-03 -1.72788270931e-03 -1.81791762075e-04  2.40193361124e-03  6.00761108347e-04  3.13286046220e-03  1.03318432418e-03 -1.40200421158e-03  1.67635189301e-03 -3.10829750687e-04 -1.94252644205e-03  6.12157852947e-03 -3.97720678824e-03 -6.18118340006e-05 -3.53401741899e-03 -5.80452451316e-04 -1.90949966094e-03  9.56860806399e-04 -2.03996990105e-03 -7.44545974523e-04 -7.84948337139e-03  8.78259817051e-02 -7.62007272340e-04  1.42398413134e-02  5.41785735841e-04 -2.17963266531e-03  2.06885584112e-03 -1.05911031888e-03 -4.63951688016e-04  6.11874803639e-04 -6.87791461239e-04 -2.03373874254e-03 -1.26717480452e-03  5.30623493037e-04  5.61691923585e-04  1.26855759915e-03  9.97659526281e-04  4.99026646953e-05 -1.85181270948e-03 -1.40130282010e-03 -2.11727025581e-03 -2.47707487357e-03  1.74760320822e-03  1.22593524349e-03  4.12452509310e-03  7.85883393341e-03  7.89400280410e-04  1.27882968350e-04  1.88391428731e-03 -1.23214783390e-03  4.62539182622e-03 -1.76340115144e-05 -2.70438455392e-04 -1.07169521618e-03 -1.02677623739e-03 -3.66954813506e-03 -6.32073789075e-04 -2.40797317607e-03  4.89268298961e-04  9.57379793189e-04  1.35616453108e-03 -1.66575228488e-04 -2.28908115598e-03  1.24142834626e-03  2.31964507973e-03  1.19839306821e-03 -1.35651653318e-03 -2.51254090342e-03  1.96998501993e-03 -1.62692042863e-03  5.38990058113e-04 -8.46404744924e-04  3.98874335180e-03 -1.66363719357e-03 -2.21927287331e-04  1.57107346911e-03  2.83880679763e-04 -1.17099618078e-04  4.12388890850e-03  8.20148656607e-04  4.51408473236e-03 -3.30296017458e-03  3.12915764355e-03 -1.80031264951e-03 -2.88005309810e-03 -3.89783099825e-04  2.62371607563e-04  4.32128221227e-03 -1.47356449886e-04  1.34270807456e-03  1.67749026103e-03 -4.75497832572e-06 -3.77372557126e-03 -2.62432614948e-03 -2.41522428624e-03 -7.66613045302e-04 -4.42563623239e-04  4.51905889524e-04 -4.02123925337e-03 -1.56405820203e-03 -2.33338697589e-03  2.49093812963e-03 -1.05250181853e-03 -1.31742395445e-06 -1.81757366172e-03 -3.98571247937e-03 -1.38108645009e-03 -3.04231464565e-03  2.00787105366e-03  6.05196660931e-04  4.30738084854e-03  6.55328591648e-05 -4.03955647395e-03 -2.55499298961e-03 -2.08538353730e-03  3.46926798978e-03  2.36859942163e-03  5.18674490083e-04  1.27931573454e-03 -5.85513630985e-04 -2.66904877833e-03 -8.90068398719e-04  1.03368705510e-03  9.21271899596e-04
 1.81190463857e-05  3.22668134512e-04  8.02429076944e-04  5.33647437056e-04  1.82078668155e-03 -6.69642721817e-04  4.78074404097e-04 -1.02096170165e-03  8.96891633503e-04  3.26940611411e-04 -8.98881802950e-04  1.37391661224e-03 -4.36328625416e-04  5.03780665053e-04 -1.29741709796e-03 -7.91478245354e-04 -2.03838829800e-03 -2.48272320788e-05  5.17085220799e-04 -2.06983716436e-05  3.81396958686e-04  6.48814437389e-04 -6.56238776174e-04  6.50027433561e-03  2.44037515548e-03 -7.62007272340e-04  4.31790371004e-02  1.18847312036e-02 -1.85871726739e-03 -2.01808884705e-04 -5.11705216516e-04  1.24792952446e-03  6.66325644274e-04 -2.92677069741e-04  1.36768055262e-03 -1.84270570507e-03 -6.69756865162e-04 -1.02666687306e-03 -1.12832352115e-03 -4.95143705462e-05  3.59824272202e-04 -9.24756224520e-04  1.12710685382e-03  6.65018474150e-04 -1.51654947324e-03 -1.32945212061e-04  9.12589153876e-05  4.34816788201e-04 -9.13077995086e-04 -1.01786656301e-03 -9.71306143059e-04  7.03442647488e-04  2.94272299453e-03  1.11054978887e-03 -2.91858008165e-04 -1.27263695365e-03 -1.65510387341e-04  9.45933895365e-04 -9.94064291955e-04 -9.76381054113e-04  3.07783875178e-03 -9.85169570621e-04  1.03236419038e-03  2.24188888701e-04 -3.63647406061e-04 -5.03491873003e-04 -1.61953726739e-04  5.58800441565e-05  2.43394298509e-03 -1.22095087717e-03  2.13171230124e-03  1.78620218166e-03  2.23166108795e-05  4.87620868332e-04 -9.12504820744e-04  5.73546216521e-04 -9.64198668900e-04  9.35247641259e-05  3.73928783150e-04 -1.05407267615e-03  1.84422779714e-04 -9.27111227750e-04  3.85368630004e-03 -3.23424894570e-04 -1.44982981273e-03  8.17282395696e-04 -1.14823274088e-03 -7.33833948478e-04  2.41540877408e-04  4.91566810776e-04 -1.99928859888e-03 -1.12131823858e-05  2.26979717510e-04  5.16224803265e-04 -4.14540338897e-04 -1.00919542002e-03  3.32206449140e-04 -2.70485246637e-04 -1.35588586649e-03  9.26711096434e-04 -1.51738953325e-03  7.57562798376e-04  2.63795186707e-04  6.17177917349e-04 -2.35839721990e-03  3.66310938570e-04 -2.83410892984e-04  3.36373656072e-04  4.71406993461e-05  1.62630384403e-03  3.17036870094e-04  1.30362523039e-03  2.10024980946e-03 -1.06005666616e-03 -1.09963587878e-03 -9.65707396774e-04  1.17180003498e-03  9.06634843046e-04 -1.54498726164e-03  1.26808412164e-04 -1.04094197338e-03  3.11284886357e-03 -8.74872085366e-04  1.07807694668e-03  3.85989396001e-04 -1.03924059887e-03  7.22199919593e-04  1.03090248629e-04
 1.38272908414e-03 -4.56116411188e-04  3.05528547421e-03  1.01529550579e-03  2.98552299172e-03 -8.44799074948e-04 -1.51995744348e-03  1.71880292930e-03  2.00260454154e-03  9.81920840526e-04 -1.35678669551e-03  1.15331283335e-03  3.80398094590e-03 -1.20312729612e-03 -1.14322907155e-03  1.89393295530e-03 -2.67703930412e-03  8.35815080702e-04 -3.52465320260e-04  3.03187189214e-03 -1.39838672419e-03  3.33297406120e-03 -6.25036522736e-04  1.93633848264e-04 -2.02066452542e-04  1.42398413134e-02  1.18847312036e-02  7.80214388221e-02  2.37902715837e-03 -7.96409964021e-03  4.85791281998e-03 -2.69100999532e-03 -1.48140843929e-03 -2.11990225085e-03  2.61374266084e-03 -2.70870994260e-03  2.18011072852e-04  4.75254125155e-04 -1.34634168011e-03 -1.53188903739e-04 -1.19238438724e-03 -9.95295228041e-04  1.21850425201e-03  1.19316162155e-03 -1.86272286397e-03  1.74094267012e-03  3.24095843889e-04  3.17422469428e-03  2.28801347118e-03  1.44811053976e-03 -8.40127058275e-04  1.32317083427e-03  2.90046432191e-03  2.29824925626e-03 -6.78902628004e-05  8.76084389557e-04  2.69086920920e-03  6.19353705050e-04 -1.66288303996e-03 -2.18827668826e-03  2.58386372969e-05 -8.15031405136e-03  9.02058219814e-04 -1.01410624069e-03 -1.42709010950e-03  1.21517053435e-03 -1.64977681199e-03 -1.56317007262e-03  2.68392949707e-03  1.04521682654e-04  4.71709626138e-04  2.12641175823e-03  2.99582294604e-03 -2.46634885292e-04  7.56152715258e-04 -1.09245663749e-03  1.41270965297e-03 -5.28914702970e-03  9.58870356749e-05  3.36689872395e-03 -3.39153157036e-04  7.90251492025e-05  1.91533441314e-03  8.23550548208e-04 -1.69384401311e-03  7.35661329926e-04 -3.58828033618e-03  2.09534060109e-04 -1.72592429322e-04 -6.98279616478e-04  5.16750881808e-04  1.11497496639e-03  2.00016102303e-03 -3.99371862779e-05 -1.14354001717e-03 -2.67522227112e-03  2.81346435298e-05 -3.75202952518e-04 -3.43052176240e-03  1.96814490045e-03 -1.08894056103e-03  3.47244600784e-03 -7.23536102548e-04 -7.40425745099e-04 -1.06006330770e-03  3.60934800104e-03 -2.71447150894e-03 -5.30583397388e-04 -4.14015000881e-04 -1.03776651594e-04  1.44078410922e-03 -1.68264243479e-04  3.25987876825e-03  1.78461750311e-03  9.87906393512e-04 -2.39504538838e-03 -1.00360205559e-03 -5.15252381938e-04 -1.77060466479e-03  2.98710992906e-03 -2.63241937487e-03  1.26604972972e-03 -8.31192088521e-04  2.33751322945e-03 -1.79569895227e-04 -1.07959266048e-03  5.11579313068e-04  5.15636529272e-04
-1.22033608271e-04 -4.73659818766e-03 -1.45216700362e-04  1.83790961798e-03  1.06678642310e-04 -7.94277372437e-04  1.99218319573e-03  5.94218381019e-04 -9.56371978542e-04 -9.51395677330e-04 -2.86105244325e-04  1.93524512042e-03 -1.33602441538e-03 -3.35464382943e-04 -1.01404905937e-03  4.58806400085e-04  8.07867772873e-04  9.26201173037e-04 -2.18901243470e-03  2.95748042822e-04  9.34633079749e-04  2.75626395351e-03 -6.71271625529e-04 -1.32532819449e-04 -4.50079558211e-04  5.41785735841e-04 -1.85871726739e-03  2.37902715837e-03  6.94058179816e-02  1.30698148706e-02  1.94450760986e-02 -7.36691973186e-03 -2.25143003130e-04 -6.58218959420e-04 -1.61943013672e-03 -4.88313601372e-04  1.06690738798e-03  2.34085149306e-03 -3.42840760339e-04  2.38900778682e-03  1.89093875156e-03 -2.32223213249e-03  3.29648271758e-04  9.99909285468e-04  1.41907917978e-04  2.84655181480e-03 -7.81158914055e-04 -9.27339760056e-05  1.11013519564e-03 -1.58342765861e-03  9.12784800188e-04  6.08686965562e-04 -9.73098373498e-04 -2.87321087327e-03 -4.12499889855e-04  3.13989153891e-03 -3.43968616764e-03  7.88206885497e-04 -8.07026728513e-04 -1.24720552883e-03  1.34908442873e-03 -2.62477540783e-04  3.65222504064e-03 -7.62859308214e-04 -1.11125111859e-04  5.42186678344e-04 -2.39397926046e-03 -2.93621195540e-03  2.82561472805e-03  3.28019276846e-03 -4.50407178902e-05 -3.83147006221e-04 -4.36242768098e-04 -9.84796735347e-04 -1.30618970361e-04 -2.61944928734e-04 -1.19934759951e-03 -2.64197391735e-03  1.24152556710e-03  7.05369549400e-04  5.68660691773e-04  4.84112693819e-04  2.56758975852e-04 -2.88872138820e-03  5.16072274651e-04 -1.32744700143e-03 -2.80375331900e-03  3.00776238846e-04 -2.04600622182e-04 -8.76478329475e-04  1.19513758442e-03  3.88823384131e-04 -7.22185129107e-04 -5.06742370017e-04 -6.43225088047e-04  4.43401138803e-04 -1.19183093869e-03 -5.25773217262e-04  1.78840551922e-03 -7.73259427841e-04  4.42894303401e-03 -1.59275904927e-03 -1.17296199148e-03  7.98323348824e-04  6.46514080450e-04  5.41513943329e-04 -1.22536282351e-03  1.38847189228e-03  1.97620589220e-03 -1.45491022006e-03  1.39215033534e-03 -3.32237361902e-04 -2.39891456702e-04  3.62071437556e-04 -1.40016100211e-03  1.90071531629e-03 -1.71241990474e-04 -2.82214920923e-04  3.03322435164e-03 -5.64548893980e-04 -2.53933348085e-03 -3.78730603798e-04 -1.63649937000e-04 -2.65986048907e-03  1.11361867098e-03  1.99530518038e-03  2.29787287717e-03  1.71357005077e-03
 1.64683085587e-03  1.75277639072e-04  2.37695309714e-04  1.73616829806e-03  3.20328928341e-03  1.10801450352e-03  8.16150461486e-04 -9.81558372910e-04  2.85886556071e-05  1.14123744080e-04 -1.55667115085e-04  7.44813992722e-04  1.55996475640e-03 -3.33984454906e-04 -1.07623671249e-03 -1.82939496570e-03 -3.90531088362e-03  3.02115154191e-03 -2.68269913747e-03 -1.67465240337e-03 -1.41452116107e-03  2.57927000121e-03 -3.21713925520e-04 -2.94785470024e-04 -7.48276772372e-04 -2.17963266531e-03 -2.01808884705e-04 -7.96409964021e-03  1.30698148706e-02  7.46569045997e-02 -5.75522247793e-03  7.74308970658e-03  8.86887990021e-03  2.01676350038e-03  4.95805984581e-04 -1.63144218272e-03  1.35147430684e-05  2.15230486521e-03  1.04143321847e-03  1.85394089206e-03  1.77796494417e-03 -1.46735763788e-03  2.50205241619e-03  1.72043922669e-03 -1.64795280279e-03  7.28789759129e-04  6.01887164382e-04  5.37186181605e-04 -1.15166424625e-03  2.47101719430e-05  7.02108411677e-05 -5.55142245129e-04  2.58980588884e-03 -2.95501375979e-03 -1.99200139429e-03 -1.43737429725e-03 -1.88004603224e-03  4.74544437109e-04 -3.19986556931e-04  8.13512331696e-04 -1.19655659606e-03  2.34337654201e-03 -1.66739362930e-03  4.83780275768e-03  9.83465191269e-04 -3.95009856642e-04 -2.79144522816e-03  1.93319280608e-03 -1.49868938306e-03 -3.77895045451e-03  1.24622218995e-03 -1.34639805587e-03  8.37041484921e-04 -3.71645927483e-03  2.60086796943e-03 -1.80142715930e-03  2.04247541228e-03 -2.78662515310e-03  3.99827106293e-03 -5.70472861196e-04 -1.18476479372e-03 -2.08429256893e-03  2.89252399459e-03 -4.74075279542e-03  1.13957696736e-03 -3.67877079798e-03  1.29974638099e-03 -5.59585047336e-04 -4.14554370147e-03  6.12996584913e-04 -2.27432688305e-03 -4.73256783682e-04 -2.98358124240e-03 -5.70584262910e-03 -1.98406126785e-03 -2.58176489181e-03  4.48952477366e-04 -6.28444678435e-04  1.20141128622e-03 -1.20332051445e-03  7.61607146348e-03 -1.16208139135e-03  2.56726277028e-03 -2.32339683308e-03  2.61791871881e-04 -1.31453990112e-03  3.69815186792e-03  1.27705907775e-03  1.03335734366e-03 -1.02333832407e-03  7.32904188919e-04  1.73548460695e-03  4.18383842298e-04 -5.70239150877e-04  7.75055932375e-04  1.08997918288e-03 -3.08195208688e-03  1.12730264131e-03  1.48354721425e-03  1.34563892992e-03 -2.06442028771e-03 -2.71903305123e-03  1.30175981846e-04  1.20788402325e-03  1.12935062530e-03  1.91498158333e-03  4.91086271053e-04 -1.18246435127e-03
 4.01341473362e-03 -4.03751345806e-03  1.34393717331e-03  3.58736025250e-03 -2.56099882015e-03 -1.86343832723e-03  1.41207190170e-03  2.84125936982e-03  1.09255399813e-03  2.00109420530e-03 -3.65358587332e-03 -8.30984104119e-04 -3.93735437981e-03 -2.80410243553e-03  1.26862115021e-03  2.08613164035e-03  1.13974196836e-03 -1.01830148441e-03 -4.70305173907e-03  6.24290874560e-04  1.48103340759e-03  1.58201367405e-04  2.15689345270e-04  9.56056286620e-04 -7.80524133202e-04  2.06885584112e-03 -5.11705216516e-04  4.85791281998e-03  1.94450760986e-02 -5.75522247793e-03  8.47668469247e-02  4.64772310064e-03 -2.09118289717e-04 -5.85803848972e-03  1.05650203532e-03 -1.53171593385e-04  3.56558075630e-04 -3.70444348591e-04 -1.86888646787e-03  4.83506255674e-04  1.09186509182e-03 -2.18882158058e-03 -9.58620381501e-04  3.11998081193e-03 -7.89833602143e-04  1.72752852266e-03  9.91421047888e-04 -1.42058397717e-03  8.74108628075e-04 -9.93504399774e-04  6.49676178941e-04  1.35210273516e-04 -2.99349609035e-03 -4.68275823831e-04  2.45174736066e-04  2.67543746774e-03 -1.11618367632e-03 -1.90175920865e-03  9.32634050333e-04 -2.01514194778e-03 -1.81880824506e-04 -3.24247742751e-03  2.99355361546e-03 -1.77658910186e-03  8.83038651751e-04 -1.82200240710e-04 -1.38590915505e-04 -1.15453710134e-03  1.74535029941e-03  1.37445483154e-03 -3.15823356222e-04 -5.23834158286e-03 -3.33153495452e-03  4.24236610829e-03 -4.12432895089e-03 -1.60346953236e-04 -3.95574593775e-03 -3.62839158951e-03  1.84236677593e-04 -2.77755077106e-03 -2.04564285966e-03  4.03791603605e-03  3.76962996095e-03 -1.18391257097e-04 -5.17863238935e-04 -2.03406786774e-05 -1.68037851659e-03 -2.93061919338e-03  8.16287791497e-04 -4.05875526530e-04  1.16475681578e-03  1.96485030855e-03 -9.66482505137e-04  2.21614939389e-03 -3.33980633837e-04 -1.84881957827e-03  1.32923283351e-03  2.13297011126e-03  1.10204748028e-03  1.37749044616e-03  2.33259888490e-03  1.28906499603e-03 -1.17279634686e-03  1.58161080671e-03  1.09237469907e-03 -9.89444356417e-04 -3.11205150618e-03 -2.10496849876e-03 -1.68176385593e-03  1.75499861238e-03  3.22455383415e-05  3.02291452370e-04 -1.17684922458e-03 -1.04551019423e-03  1.34039546756e-03 -4.84901555542e-04  4.86938439797e-05  1.12080568246e-03 -2.21379378645e-04  2.67715882715e-03  1.00565711635e-04  2.30171501665e-03  1.61457839188e-03 -3.13995142183e-03 -3.83268422688e-03 -1.09255979438e-03  2.33242007939e-03  3.32088897609e-03
 5.02149748658e-04  2.62856155755e-03  1.87205623557e-03 -2.86675192244e-03 -9.60502219619e-04 -4.94773545883e-04 -1.65163065839e-03  3.23937787805e-04  2.71065694209e-03  1.51564530057e-03  5.61673598174e-04 -7.16826690209e-04 -4.20669120540e-03  1.21737325868e-03 -1.83243505129e-04 -7.76774949096e-03 -6.02921947906e-04  3.59119433817e-04 -1.55702764738e-03  3.62383737476e-03 -1.31326559581e-03 -2.70816895332e-04 -4.99882678609e-04 -6.11094895247e-04 -1.97012345611e-03 -1.05911031888e-03  1.24792952446e-03 -2.69100999532e-03 -7.36691973186e-03  7.74308970658e-03  4.64772310064e-03  1.05239474287e-01 -5.88762101263e-03 -1.79787562727e-03  4.76928450901e-03 -1.96220893307e-03  1.12640961184e-03 -6.94100766491e-05 -5.08033238836e-04 -2.63872669348e-03  3.33271628338e-03 -2.93256824140e-03  2.25492187946e-03  1.34525574308e-03 -7.89848118825e-04 -2.18754698052e-03 -3.08039470515e-04 -1.72780610643e-03 -1.97154034849e-03  3.13016226581e-03  3.70997913544e-03  1.66549441528e-04  5.79774295009e-03 -3.28994353547e-03  1.48976642015e-03 -4.54532430697e-03  8.89733546233e-04 -1.00026022193e-03 -1.77566387782e-03 -3.28516480119e-03  7.49703640814e-04 -1.37206478518e-03 -3.54960748091e-03  3.79486732258e-03  2.55444502672e-03 -4.06234999074e-03  2.23911135367e-04  2.65934637084e-03 -2.13771246221e-03 -3.51479312412e-03  1.60676291643e-03 -1.19980894754e-03 -5.77571026957e-04 -6.22888330839e-04 -1.52617037429e-03 -4.33415627729e-04  1.07903093663e-03 -7.76101149840e-03  3.03196395366e-03 -2.06051818790e-03 -1.48195928463e-03 -2.07712074017e-04  4.96269491780e-03 -2.05388852873e-03  1.40089475161e-03 -2.49042217143e-03  2.30829358039e-03 -2.10423202624e-03 -6.33766004145e-04  1.46515617616e-03 -3.21947219209e-04 -3.88292535401e-03 -4.31844469440e-03 -4.28931371257e-03 -3.53646174844e-03 -2.83152382252e-03  2.83923914858e-03  4.86330814352e-03 -3.31251327023e-03  8.50870826956e-04  2.43327118240e-03  3.91347563150e-03  5.78859973465e-03 -1.39942047209e-03  3.04881786820e-04 -4.99109167211e-04 -1.51828591525e-03  3.58411191004e-03 -1.67362589903e-04 -7.89818431313e-04 -3.60169567239e-03  5.52588325558e-03  1.80751976919e-04  1.32711849872e-03  1.86955309013e-03  1.17496221944e-03 -2.09013768605e-03  1.79977657235e-03  2.66387250646e-03  1.99708873211e-03  3.27292499720e-04 -4.93275689209e-03 -3.50516818058e-03  6.40269654836e-04 -4.48561908288e-03 -1.38927475447e-03  2.66126707408e-04 -4.86279149256e-03
-2.77081188381e-03 -2.71098975031e-03 -8.86030475414e-04 -4.00701588113e-04  2.07734381639e-03  3.54666902775e-04 -3.47462567482e-03 -4.26308688160e-04 -1.06885669027e-03 -1.42834124955e-03 -1.94269508597e-03 -5.62706457480e-04  1.19519310816e-04 -5.43950222455e-04  2.14028690066e-03 -3.05123944117e-03  1.45140591466e-03  1.01193682274e-04 -2.47333483199e-03  4.70252815108e-04  2.76921804809e-03  3.88438579203e-03  5.33754168751e-04  2.84579750187e-03 -2.29295693388e-03 -4.63951688016e-04  6.66325644274e-04 -1.48140843929e-03 -2.25143003130e-04  8.86887990021e-03 -2.09118289717e-04 -5.88762101263e-03  8.95354146463e-02  8.58484283997e-03  9.20948985527e-03 -7.25724505736e-04  9.42916967752e-05  7.75586607963e-04 -2.09312767061e-03  2.05646790426e-03 -3.92002985196e-03  4.11055513702e-03  3.00069387402e-03  1.55034250028e-03  2.15952789338e-03  1.45816887406e-04  1.36426761464e-03  2.36209280818e-03  1.29231061452e-03 -6.86535365160e-05 -7.25455613703e-05 -2.02555880643e-04  4.30770121173e-03  1.74850645487e-03  4.23382065159e-03  4.24745513287e-03 -4.37273178560e-03  8.11449103769e-04  2.33996138553e-03 -1.27640627229e-03 -1.29321901790e-03 -1.24125921853e-03 -3.61752590337e-03  3.60915712181e-03  5.42076652624e-04 -4.45553293711e-04 -1.04304421254e-03  1.11679701221e-03 -1.39289373272e-03 -3.21157860975e-03 -3.61578260722e-04 -2.75461982748e-03 -1.16709940538e-04 -3.17330652168e-04  2.50984875229e-03  1.60172279024e-03 -2.14290817657e-04  5.41519187506e-03  2.44502567138e-05 -1.82731638980e-03 -3.81331600493e-03 -5.14034078176e-03 -2.63293974541e-04  2.53832480075e-03 -5.12110971878e-03  2.28995908727e-03 -3.59886449531e-03  1.40670797413e-03  1.24968079894e-03 -9.40371642998e-04 -2.04656271200e-03 -9.50209110942e-04 -8.52548134420e-04 -1.70359781158e-03  1.23750716161e-04  5.93254582986e-04 -9.75473035922e-04 -1.01886422269e-03 -1.47792167770e-03  2.71702844707e-04  7.71237967680e-04  1.75476581517e-04 -5.92295983646e-04 -1.12902297731e-03  1.55350766981e-03  1.03594101537e-03 -6.25922155816e-04  3.09476490682e-03  2.87738865513e-03  3.83718849134e-04  1.13684734642e-03 -3.35930493461e-03 -2.23404120229e-03  4.30302309028e-03 -1.78590145271e-03  9.78128162280e-04 -4.23084314700e-03 -2.01961389325e-03 -3.84325600765e-03  7.86551465161e-04  1.16065958229e-03 -1.82675115388e-03 -7.49067114211e-04 -3.22554150216e-03 -4.56315408766e-04  7.21234891820e-04 -3.22168717525e-03  1.61953576758e-03
-2.29205837525e-04  1.02350304967e-03 -2.72791530797e-04 -2.03511880046e-03 -6.33612058749e-04 -3.00363752001e-04 -3.15951579661e-03 -9.11969630931e-04 -2.09122302872e-03  1.80748391369e-03  1.11056742116e-03 -4.30408076118e-04  4.45977613594e-04  2.01635466948e-04 -1.11198674579e-03 -1.88710300409e-03  1.94406333284e-03 -7.97910120623e-04 -2.38771782759e-03  1.82179353889e-03  9.60111713764e-04  2.63645479133e-03  4.13691654293e-04 -1.33972614353e-03 -4.06855544156e-03  6.11874803639e-04 -2.92677069741e-04 -2.11990225085e-03 -6.58218959420e-04  2.01676350038e-03 -5.85803848972e-03 -1.79787562727e-03  8.58484283997e-03  6.81417930506e-02 -7.80802489785e-03 -7.33963719868e-03  2.84494141581e-03  2.91562997873e-03  9.53668160024e-04 -1.69627326912e-03 -1.24612523649e-03  3.19103643728e-03 -7.55070909345e-04 -1.27317939420e-03  7.48502177441e-04  3.33226022185e-03  1.17022896318e-03 -4.23565144425e-04 -1.02511460372e-03 -1.14304217978e-03  1.05444067005e-03 -1.20744214762e-03  2.12531087324e-03  5.80066466780e-04 -6.05931424356e-04 -1.63577479114e-03  3.22237828136e-03  2.10509563238e-04  3.17604648503e-03  7.44022673498e-04 -2.61012793229e-03  7.41383553698e-04 -2.05141040124e-03  4.88899707757e-04  8.34508598322e-04  5.13211768375e-04 -2.76034159991e-03 -8.43663344484e-04  7.42088182599e-05  3.58425275845e-03  1.72023863282e-04  7.57014535443e-04  5.99845719648e-04 -1.64856270434e-03  8.82680515620e-04 -1.07624432540e-03  4.35082500788e-03  1.57489823929e-03 -2.39369715502e-03  4.17869911171e-05 -1.48023022178e-03 -4.00755946472e-03 -8.78570963581e-04  2.28398862710e-03 -2.71571039630e-03  2.84889005309e-03  8.63687915691e-04 -2.03790913581e-03  3.16660348612e-03 -6.62259503703e-04 -4.38399372252e-04 -2.62671767998e-04  3.51716915733e-04 -7.69339342561e-04  7.71989877749e-04  2.78256287342e-03 -1.52289017846e-03  1.20942020518e-03  2.68412754211e-03 -1.07741069322e-03 -1.94805852983e-03  7.20214078309e-04  2.54653408419e-03 -3.34468302749e-03 -5.34002161273e-04  1.03824428136e-03  1.03950418998e-03  2.92434915335e-03  9.84483799264e-04  1.24219297633e-03 -1.87064862601e-05 -3.43616051655e-03 -2.83983029636e-03  2.21748197375e-03 -3.76631654297e-04  3.26475103562e-04 -2.77953920126e-03  1.78542682555e-04 -7.15876804838e-04  1.75215635152e-03  7.16072605822e-04 -1.04547893625e-03  5.82575275502e-04 -2.66582286114e-03 -9.16299415081e-04  1.60549751340e-03 -2.16307520211e-04  1.71768347365e-04
-6.92205354424e-04 -1.11057409916e-03  5.42950434445e-04 -1.24651043588e-05  2.44571817107e-03  4.12343171618e-03 -6.06730563165e-04  3.86988823369e-03  1.97416112623e-03  2.83240887625e-04 -1.82304015843e-03 -8.88941828349e-04 -6.34996657298e-04 -6.71807456348e-04  2.41842677666e-04 -1.95856976275e-03 -6.38792766576e-04  1.45616943451e-03 -1.53851459501e-03  5.71632246045e-04 -1.77023945060e-03 -1.43084584890e-04 -1.19472242570e-03  4.76872181854e-03  7.79094205827e-04 -6.87791461239e-04  1.36768055262e-03  2.61374266084e-03 -1.61943013672e-03  4.95805984581e-04  1.05650203532e-03  4.76928450901e-03  9.20948985527e-03 -7.80802489785e-03  7.04008429729e-02  1.35726283292e-02  2.35666981541e-03 -9.63001680236e-03 -1.94779466375e-03  2.76251069973e-04  9.39020561175e-04 -2.37694556403e-03  1.55045856990e-03  2.57280326165e-03 -3.37846636182e-03 -2.06362088635e-03 -1.66270280754e-03 -3.43449780344e-04  1.72309247225e-03  2.32818922939e-03  2.83914747540e-04 -1.95945722670e-03 -1.02323348207e-03 -9.03861802814e-04  1.50325727162e-03  2.38555651764e-03 -1.93017507213e-03 -7.18054393998e-04 -1.45737208998e-03 -2.00110808601e-03  1.77558265955e-03 -1.88488322669e-03  2.53476943889e-03  1.38392187011e-03 -4.54523255384e-04 -1.67151936488e-03  7.71538247441e-04 -1.03892206063e-04 -5.17012959002e-04 -1.34388991375e-03  1.16078208476e-04 -1.47345709512e-03 -2.84001680417e-03  1.79319374127e-03 -4.21851062004e-03  2.07472528299e-03 -3.85701715896e-04 -9.79521202079e-04  1.45683796405e-03  6.01820598737e-04 -1.08432664461e-03 -1.47599626664e-03  2.48427739207e-03  1.20996983057e-04 -2.48647488120e-03 -1.12021547286e-03  1.78409541311e-03  4.58483585427e-03 -1.89496930444e-03 -6.64177207099e-04  4.00936130101e-04 -1.91692579371e-03  2.67316384763e-03 -1.13853905183e-03 -1.82161883923e-03 -1.94207342308e-03  1.37482590111e-04 -6.32581607411e-05 -4.19039339129e-03  1.77798990959e-03  3.90077362552e-03  3.07214716849e-04  2.33826057858e-03  8.09410199149e-05  1.94359040576e-03 -2.57228794464e-03  1.81856457212e-03 -2.16092002158e-03  1.44414877075e-05 -2.63843546032e-03 -3.58166972244e-03  5.09425738779e-03  2.53420552673e-03 -1.45791257495e-04 -1.99403108929e-03  8.02709065530e-04 -1.18128142551e-03 -9.38653843422e-05  1.68484427908e-03 -3.33148199530e-03 -1.37591216164e-03  2.64712568888e-03  3.54410475194e-04 -1.37244993768e-03 -4.31255453489e-03 -2.00879878760e-03  3.28482139876e-03 -3.59914495588e-04
-2.39294845087e-03  1.52065706988e-03  2.52711903964e-03 -3.27967735447e-04  7.40935558284e-03  1.46015782267e-03 -4.69498353548e-04 -5.03204956816e-04 -1.73137606284e-03 -4.04532638365e-03  3.25376386211e-04 -4.20901355793e-03  3.67469535688e-04  9.30516432265e-04  3.86830530919e-03 -3.36591652995e-03 -7.40435763332e-04  4.27036866876e-04  3.53695262941e-04 -1.13191221135e-03  1.71143322013e-03  1.18353059782e-03  4.40887155516e-04  1.66563754865e-03  7.80845836986e-03 -2.03373874254e-03 -1.84270570507e-03 -2.70870994260e-03 -4.88313601372e-04 -1.63144218272e-03 -1.53171593385e-04 -1.96220893307e-03 -7.25724505736e-04 -7.33963719868e-03  1.35726283292e-02  9.80555331813e-02  3.17606304943e-03  1.18911634346e-03 -9.25144334349e-04 -3.09539998443e-04  2.76103264561e-03 -2.19553501181e-03  2.51642423197e-03  3.07343371433e-03  2.07131653280e-03 -9.49436504030e-04 -2.40625310204e-03  1.90599617554e-03  3.64768564852e-03  8.23607348207e-04 -3.32745477236e-03  2.20126034293e-03  1.61921246749e-03  1.49957755757e-03  8.11464400168e-04  3.24637196256e-03 -4.22203245272e-04  4.87460280686e-03  8.04518436742e-04  7.28821476505e-04  3.00627786120e-03  2.77565979270e-03  8.09007494347e-04  5.18127330331e-05 -3.49063766754e-03  3.54649168249e-03  2.40199833557e-03  1.91820604337e-03 -3.64195598130e-05 -1.43511056416e-03  4.66349914638e-04 -1.27664599264e-03  1.05063814245e-03  3.19438116448e-03 -1.54270855291e-03  6.31605147652e-04 -3.33957077958e-03  4.19666138344e-03  5.25555775355e-03  2.04323766792e-03  2.55233014738e-03  4.43258384427e-03 -2.16759715472e-03 -9.61327059632e-04  2.07128003245e-03 -5.56933657250e-03  1.73825478598e-03  2.56429965346e-03 -3.44594087493e-03 -3.79607178418e-05  1.21518582638e-04  8.22042896362e-04  1.33407940953e-03  2.04850188369e-03 -1.65188675185e-03 -4.83639558861e-04  2.27683231498e-03  5.92624749032e-03 -2.91680545418e-03 -4.00231955067e-04  2.13202104818e-03  2.19651390008e-03 -1.24139802740e-03  3.22937073735e-03 -2.35918213565e-03 -2.23289491871e-04  2.86193458867e-03 -2.49635870872e-03 -9.27822515191e-04  2.80670571783e-04 -3.11252689741e-04  2.18875136034e-03  3.72821635946e-03 -3.07239931173e-03  2.68052664953e-04 -2.13128258685e-03  1.24295143181e-03 -1.74811877807e-03 -4.09303739118e-04 -2.12912694684e-03 -3.60404350606e-03  1.79159592911e-04  6.95530523995e-03 -5.86957786874e-04  2.04039033057e-03 -1.28724869243e-03  4.25207558371e-04 -9.69512613593e-04
-3.76767140050e-03 -1.39556858616e-03  8.85841659166e-04  1.33757099459e-03  1.88793403866e-05 -1.95609719070e-03 -2.25894116297e-04 -7.81991286595e-04 -3.17239956732e-03 -1.70842067297e-03  1.11239968560e-03  7.88228420105e-04 -2.47511073219e-03  1.31817625291e-03 -3.18673740878e-04  3.24563473286e-04  3.33135668521e-03  1.47260628013e-03 -3.23493651285e-03  2.09489093504e-03  4.99019517176e-04  2.38713987378e-03  8.18869640554e-04  4.93101908787e-05  1.41314287931e-03 -1.26717480452e-03 -6.69756865162e-04  2.18011072852e-04  1.06690738798e-03  1.35147430684e-05  3.56558075630e-04  1.12640961184e-03  9.42916967752e-05  2.84494141581e-03  2.35666981541e-03  3.17606304943e-03  8.31798571200e-02  9.07798477170e-03  3.26123665471e-03  1.23584571999e-04  5.51204884805e-04  6.72801449649e-04 -2.68767142980e-03 -3.92459445743e-04  4.70917349065e-04 -1.84456816408e-03 -1.86793610689e-03 -1.61084004407e-04 -1.33041629584e-03  2.88519249060e-03 -1.88570052030e-04 -1.76897216665e-03 -8.86065926793e-04  4.04846924401e-03  1.78632862998e-04  1.42185077079e-03  2.66581124008e-03  2.82895991435e-03  2.25881672327e-03  3.13797162303e-05  8.86691788247e-04  6.12715208417e-03 -3.00732370863e-03 -2.04460416047e-03  7.12731192286e-04 -8.87051081099e-04 -2.31522268988e-04  1.26241704325e-03 -2.71478559121e-04 -7.37825787374e-04 -1.04939183864e-03 -1.40978312191e-03  1.41152445299e-03 -3.41714455967e-04 -6.47843693002e-04  2.26686649269e-04  1.47222951518e-03 -9.12569391296e-04  7.70917283527e-04 -1.99969423023e-04 -1.50738235125e-03 -3.66464742769e-03  7.40130703379e-04 -2.07523738173e-03  1.68507007591e-03  2.40097563623e-04  7.18590748568e-05 -7.73992360794e-06  4.05890839969e-03  8.77964783486e-04 -1.81666533160e-03 -2.41943834349e-04  3.21906515795e-03  2.65410107357e-03  2.16403038261e-03 -1.50630950432e-03 -1.70714101607e-03  1.95008268443e-05  7.78533082213e-04  2.98207497706e-03  3.52783003007e-03 -2.27988522246e-03  1.40450987540e-03  1.19626445130e-04  3.91766039249e-03  6.83799805412e-04 -2.11575145474e-03  1.06430268508e-04  7.41225094170e-04 -1.78385235006e-03 -2.28211434664e-03 -4.16446058787e-04 -8.86137449821e-04  1.38813407277e-03  1.79516412862e-03  1.06076573600e-04  1.62859371975e-03  1.50003522102e-03  5.50392249041e-04  1.59134983651e-04  4.27853319480e-03 -1.51731970981e-03 -5.14204738760e-03 -4.11012397732e-03 -2.88488062345e-03 -2.96494009126e-03  4.37656591096e-03  2.72956039633e-05
-4.97949924055e-03 -1.95549001476e-03  2.27101509048e-04  2.23064477756e-03  2.14722142479e-04 -2.20051566082e-03 -2.29102610914e-03  2.41510076532e-03  1.24148818472e-03 -1.02470827911e-03  2.61766115355e-03 -2.63831408355e-03  2.97341209349e-03  1.59485418831e-03  3.42099512880e-03  4.08618853400e-03  8.39769624029e-04 -1.66967644627e-04  4.02854696516e-03 -1.33505002152e-03 -6.30665700510e-05 -7.91694930800e-03  1.03474425870e-03  1.49627947789e-03 -1.70160716701e-03  5.30623493037e-04 -1.02666687306e-03  4.75254125155e-04  2.34085149306e-03  2.15230486521e-03 -3.70444348591e-04 -6.94100766491e-05  7.75586607963e-04  2.91562997873e-03 -9.63001680236e-03  1.18911634346e-03  9.07798477170e-03  9.50981713952e-02  1.10918906293e-02 -1.03328134328e-02 -2.30164114878e-03  5.56655966330e-04  8.89529020269e-04 -5.56745680621e-04  3.51828418647e-03  1.66585840758e-03  1.57061073812e-03  1.74046560439e-03 -1.23164455657e-03  1.14203877621e-03  4.31403464869e-03 -5.14970454566e-04  2.03707530296e-03  6.60579250544e-03 -1.19007300775e-03  1.97297802844e-03  2.00052609245e-03  5.06018116586e-03 -5.93594495306e-04  1.01816648249e-03  2.57862859563e-03  3.60067907476e-03 -4.69202146599e-04  2.95915851808e-03 -1.15072696919e-04  1.50567943884e-04  3.24891509687e-03 -3.62336667607e-04  4.88141244083e-04  1.61810273068e-03  1.16711846765e-03  1.90825911334e-03  2.92777621526e-03 -7.41054961795e-04  7.71794287918e-04  9.50425112616e-04  1.20919432731e-03 -6.09304567982e-04  2.25205717037e-03  2.20968310427e-03  9.39788866415e-04  1.67842881964e-03  5.22132951733e-03 -1.26472557790e-03 -5.76531254355e-04 -9.49697249150e-04 -1.89120419674e-03  2.09935604377e-03 -5.23981535630e-04  7.91030831654e-04 -3.91217045920e-03  1.43268821664e-03  6.84497261901e-04 -1.38825248687e-03 -1.18266223915e-03  7.17011684694e-04  4.10185428346e-03  1.68208670679e-03 -8.16776965660e-04  1.64041101919e-03 -1.65156055525e-03 -1.13047932497e-03  6.58300135003e-04  5.12174901900e-03  4.29972301937e-03 -1.61199187003e-03 -4.83916556489e-04  2.04582886461e-03 -2.73348813719e-04 -4.15617402115e-03  2.53248249632e-03 -1.80074450521e-03  3.73533572570e-04 -9.94185008604e-04  3.34593110623e-03  1.01921956616e-03  9.30413975802e-04  1.33773170447e-03 -1.01626394058e-03  6.00117082254e-03 -2.49944854280e-03 -7.98797175774e-03 -1.37385545745e-03 -2.42297651433e-03  1.45389757233e-04 -2.79821713700e-04  1.42598921772e-03 -2.21877210659e-03
-3.38862239834e-03  1.54143961835e-03  1.03961935471e-03  3.20624068410e-04  1.59469880374e-04  6.81039378213e-04 -9.39751840949e-04  7.12717189831e-04 -3.93752749470e-05 -2.21434518919e-04  7.20864032907e-04 -1.79706721959e-03 -3.89150128013e-04  3.35104539804e-04 -2.31220532746e-03  3.52803886562e-03 -1.67006990146e-03  1.36021882495e-03  1.58843664666e-03  1.59372767854e-03 -2.47906764094e-03 -1.33459804623e-03 -1.65660544074e-03 -8.60418411852e-04 -2.24349215528e-03  5.61691923585e-04 -1.12832352115e-03 -1.34634168011e-03 -3.42840760339e-04  1.04143321847e-03 -1.86888646787e-03 -5.08033238836e-04 -2.09312767061e-03  9.53668160024e-04 -1.94779466375e-03 -9.25144334349e-04  3.26123665471e-03  1.10918906293e-02  5.80449545314e-02  1.21980500136e-03  6.53248702881e-03 -7.31333944949e-04  2.62071463956e-03 -6.19592100164e-04  1.51012205645e-03  1.70392844583e-03  1.23959440047e-03  1.18571167218e-03  2.85091422641e-04  2.46039919330e-04 -1.11753173386e-03 -6.37430667453e-04 -2.89522747989e-03  1.99544477550e-03 -1.18539397323e-03 -2.93593572110e-03  1.49342600097e-03 -1.84337886088e-03  8.81169427620e-04 -2.72860079705e-04  7.17457753641e-04  9.89769768131e-04 -2.19517246150e-03  1.31850579017e-03 -1.12193744668e-04  2.10115521809e-03  7.62997612565e-05  2.02166003368e-03 -1.73728898456e-04  1.07530746667e-03 -1.68149745304e-03 -3.11809932101e-04  2.17732379523e-03 -1.85270333749e-03  1.42582570728e-03 -1.53716232995e-03  2.24536983460e-03 -1.93591232186e-04 -2.20283286706e-04 -1.27225510097e-03 -2.09178108338e-03 -7.46920897202e-05 -1.74465007890e-03  1.73441152098e-03  2.54403983469e-03 -2.34153740347e-03  1.43719971822e-03 -5.09931017024e-04 -4.31885776191e-04  6.08428198070e-04  1.13146441974e-03 -4.31764155385e-04  1.57991033284e-03 -1.54964135626e-03 -1.74354384318e-03  3.30145224893e-04  1.78673910795e-04  1.82144235241e-03 -5.50663605588e-05  1.69384120305e-03 -3.06347294678e-04 -1.11762706706e-03 -1.29519466929e-03  6.35562823283e-04  8.29501902806e-04  9.80759462095e-05  1.71884647590e-03  1.36506534303e-04 -4.57798998931e-04 -1.27243806457e-03  2.15205049151e-04  1.44652180133e-03 -2.58688579018e-03  1.56748645434e-03  1.63489312786e-03 -1.27696569950e-03 -1.32410064238e-03  7.56186571216e-04 -5.66784242110e-04 -1.52559295098e-03  1.07425939802e-03 -2.82134187239e-04 -2.92148549276e-03 -1.93151539325e-03 -1.21488497541e-03 -5.09502041509e-04  3.13037142389e-03 -1.90112351165e-03
 1.12691809163e-03  1.14847415479e-03  9.81825567553e-04  8.90561574377e-04  2.58130064504e-04  1.29839002124e-03  3.72838249007e-04 -2.21055782422e-03 -1.93056242952e-03 -1.27619656435e-03  1.13931747544e-03  3.67607066694e-03  1.79072385364e-03 -1.90415289210e-03 -3.80605912447e-03  1.85663181347e-03 -1.76399076240e-04 -3.67793801554e-04  8.15130099948e-04  5.39490293470e-04 -3.23814389077e-03  3.88628759615e-03  1.91658156258e-03 -1.23760655246e-04  1.00674824288e-03  1.26855759915e-03 -4.95143705462e-05 -1.53188903739e-04  2.38900778682e-03  1.85394089206e-03  4.83506255674e-04 -2.63872669348e-03  2.05646790426e-03 -1.69627326912e-03  2.76251069973e-04 -3.09539998443e-04  1.23584571999e-04 -1.03328134328e-02  1.21980500136e-03  7.93117117004e-02  9.61435034710e-03  1.37350138069e-03 -6.82133362881e-04 -2.92107517334e-03 -1.12290124589e-03 -1.02107723113e-03  1.03401937112e-03 -5.62395621242e-04 -1.70480730803e-03  1.07364246492e-03 -4.12245048956e-03  2.67061388158e-04 -9.43654501182e-04 -1.77374393155e-03  7.75927366332e-04  1.24037550481e-03  5.57751204273e-04 -3.94643316637e-03  2.14073660445e-03  7.07920337764e-04 -3.54065415591e-03  9.05672695744e-04  9.24815623587e-04  1.11928456004e-03  3.32638810629e-03 -3.86659500683e-03  1.11432420744e-03  1.30680796206e-03  2.55938060925e-03  3.75402316652e-03 -1.28169635506e-03  1.17199379450e-03  4.23554582385e-03  6.82158879926e-04  4.25922869616e-03  1.45356957789e-03 -5.42130626564e-05 -1.05847514249e-03 -1.40012636898e-03 -1.40147616319e-03 -1.39594413776e-03  1.91521439898e-03  2.24013381627e-03 -2.39889564113e-03  1.85686489032e-03 -2.47659603268e-03  9.18056753885e-05  2.84914689882e-04 -3.60296088870e-03 -1.52452997224e-03  5.08239189247e-03 -5.51125193850e-03 -7.05237253590e-04 -1.73413559495e-03 -7.17445707035e-04 -3.96876710400e-05  3.10134412926e-04 -2.44137926622e-05 -9.16608071837e-04 -4.09844414054e-04  2.69321547463e-03 -3.00823118385e-03  1.99029124526e-04 -3.87796188621e-04 -1.31336337356e-03 -2.36474945384e-03  5.16593764277e-04  2.72259772901e-04 -4.82994014947e-04  1.23774052601e-03 -1.02049230053e-03 -1.17513014337e-03  2.22072489088e-03 -1.11139238953e-03 -1.14881360340e-03  5.61400207758e-04 -4.74429604262e-04 -9.02360783703e-04  3.16043473578e-03 -1.73063581338e-03  2.31256595552e-03  4.23365218187e-03  1.12448403497e-03 -1.57770676371e-03 -2.87926410083e-03  2.00689761027e-03 -3.62483739108e-04 -1.91458786041e-03
 5.62534888932e-03 -3.43236578404e-03 -9.03054463813e-04  2.19405674761e-03  6.80230628799e-03  3.94344619582e-03 -1.86650072580e-03 -4.21606398819e-03 -2.30033892098e-03  2.76745583243e-03 -3.28448443522e-04 -1.24830782027e-03 -3.21162959566e-03  2.65934824141e-03 -5.16882710286e-03  2.32689174783e-03 -5.78861771251e-04  6.56391293159e-04 -9.61511008686e-04  3.95679729317e-03 -4.20126258759e-03 -4.87332556778e-04 -1.17736216095e-03  1.26556207840e-03  1.84517012100e-03  9.97659526281e-04  3.59824272202e-04 -1.19238438724e-03  1.89093875156e-03  1.77796494417e-03  1.09186509182e-03  3.33271628338e-03 -3.92002985196e-03 -1.24612523649e-03  9.39020561175e-04  2.76103264561e-03  5.51204884805e-04 -2.30164114878e-03  6.53248702881e-03  9.61435034710e-03  9.39345267020e-02 -2.10901875132e-02 -8.61011253840e-04  9.37932356244e-04  3.81281865507e-03 -8.38742101279e-04  3.90353118517e-03 -2.55806977942e-03  1.53897429600e-03  2.29780985122e-03 -4.94634296371e-03  5.78735438714e-04 -9.63483448545e-04  1.32432793186e-03  5.06131792398e-03 -2.57122708825e-03  2.53519079116e-03 -3.55307333539e-03  3.84727892004e-03  1.02646242918e-03 -9.51799734554e-04 -2.62065459080e-03  8.15834549812e-04  2.71815573803e-03  1.72515099809e-03 -4.20530051588e-03 -1.19507569232e-03  3.88366216372e-03  4.56301387428e-03  2.58478371383e-03  9.73404630835e-04  5.39747463736e-04  3.46374106555e-03 -2.46154947123e-03  5.01110282499e-03  2.33774509841e-03 -2.75286588692e-04 -7.65040414931e-04  6.03859680198e-04 -3.65387413732e-04  1.04982151173e-03 -1.25580540977e-03 -6.51776539062e-04 -1.30264807258e-03  1.18673527873e-03 -1.16522269601e-03  2.92861791641e-04 -2.74035630155e-03 -2.11897156651e-03 -1.36095852482e-03  4.90891201775e-03 -5.57377456061e-03  8.16070355005e-04 -3.82451472870e-03 -5.33000439486e-04 -7.27348503228e-04 -3.43914985589e-04  1.93327397707e-03 -6.43451037346e-04  1.53409166765e-04  6.93446590125e-03 -3.32548683611e-03 -1.33972626483e-03 -1.84692378132e-03  9.41646273349e-04 -2.58330186726e-04 -2.05545968852e-04  1.06154434267e-03 -2.72395545597e-04 -5.74552092995e-04  6.18690191438e-04  2.07991877887e-03 -1.36742946258e-03  1.43192800842e-04  3.13028284370e-03 -2.97131541258e-03 -8.21767272471e-04  2.17670882286e-03 -6.09310919539e-04  1.38748389779e-03 -5.88464269958e-04  1.84237335387e-03 -1.53478378441e-03  1.39457443926e-03 -1.64822833817e-03  3.53787109091e-03 -1.06796689528e-03 -1.84878502321e-03
-6.12228229512e-04  1.12268053306e-03 -1.15103121202e-03 -3.08294972308e-03 -3.36116119278e-03 -1.57416852565e-03 -7.59020392920e-04  5.75899131341e-04  9.99287823817e-04 -3.92634348596e-04 -6.53449201189e-04 -5.02395961517e-04  3.71764981166e-03 -1.66572665563e-03  8.65814446893e-04 -3.65478766079e-03  1.39328401760e-03 -1.07644917613e-03  3.10646456971e-04  3.47296230431e-04 -9.83890056791e-04  2.99719052120e-03 -7.83525218117e-04 -3.12340384760e-03 -1.17043895808e-03  4.99026646953e-05 -9.24756224520e-04 -9.95295228041e-04 -2.32223213249e-03 -1.46735763788e-03 -2.18882158058e-03 -2.93256824140e-03  4.11055513702e-03  3.19103643728e-03 -2.37694556403e-03 -2.19553501181e-03  6.72801449649e-04  5.56655966330e-04 -7.31333944949e-04  1.37350138069e-03 -2.10901875132e-02  6.00704295652e-02 -9.95842728044e-03 -1.31379195667e-02 -3.47685285256e-04 -1.20256315915e-03 -1.11715420865e-03  3.16255386031e-03  9.99157079249e-04 -3.04425513417e-03  3.59745643004e-03  8.39114576057e-04  1.80760041297e-03  2.48223326505e-03 -2.89406720477e-04  3.42237826994e-03  9.40659646882e-04  2.69810120222e-04  1.17985166104e-04  2.81009068769e-04  1.22702623315e-03  3.70267844961e-03 -1.89504762881e-03  1.48741832319e-04  7.84268130536e-04  1.34508011996e-03  8.14717661846e-04  8.46965273665e-04 -4.24521771173e-03 -4.19046380228e-03 -5.72428592078e-04  6.26999938893e-04 -8.25038399643e-04 -2.35483945745e-04 -2.35024605868e-03 -1.60765161175e-03 -2.10154513183e-03  5.91347201094e-04 -4.42973642249e-04 -6.14727995609e-04 -4.69944009545e-04  7.41630993215e-04 -6.26665964834e-04 -1.31472671931e-03 -1.68366047663e-03  1.95297176427e-03  1.52808881063e-03 -1.37598264303e-03  1.19920614132e-04 -1.04674965979e-03  1.12930171095e-03 -2.17820731168e-04  1.07629980764e-03  4.69575451606e-04 -9.06552989889e-04 -1.38357591510e-03 -4.03819356145e-04 -1.36587596959e-03 -5.58847224385e-04 -3.47109563472e-04 -2.67242756741e-03  1.27419854487e-03  2.11270721712e-05  9.33488932782e-05 -3.07320855466e-04 -3.13021417752e-04 -1.10831400413e-04  4.06826580619e-04  7.63160591051e-04  1.46623683411e-03  1.29286932167e-03 -2.00697954200e-03  2.83507567853e-03 -3.33374566331e-03 -1.59364831584e-03 -3.39588036316e-04  1.72873905971e-03  5.04585607593e-04 -3.15388436711e-03  1.11000528047e-03 -6.02042288372e-04 -2.62949821831e-03 -2.01483392529e-03 -1.05237978120e-03 -5.91569157580e-04 -1.24569136214e-03 -3.52850057348e-04  1.42970840500e-03
-5.25842209841e-03  4.30671671237e-03  3.02045126957e-03 -2.28678407601e-04  9.84985998621e-04  3.47220682658e-04  1.64701846726e-04 -3.42655394843e-04 -5.24378321278e-04 -2.28444855477e-03 -2.14828355917e-04  5.70542229839e-03 -3.13666448159e-03  6.37736085159e-04  8.52264040247e-04  2.17728373140e-04 -6.44757428107e-05  2.77894627558e-03  3.05876368306e-03 -2.28460157752e-05 -1.07899093516e-03 -4.90836552913e-03  2.66766585354e-03  5.59514707237e-03 -1.51981462733e-03 -1.85181270948e-03  1.12710685382e-03  1.21850425201e-03  3.29648271758e-04  2.50205241619e-03 -9.58620381501e-04  2.25492187946e-03  3.00069387402e-03 -7.55070909345e-04  1.55045856990e-03  2.51642423197e-03 -2.68767142980e-03  8.89529020269e-04  2.62071463956e-03 -6.82133362881e-04 -8.61011253840e-04 -9.95842728044e-03  8.85733464939e-02  1.16767486754e-02 -8.32470854856e-04  1.63819036991e-03  4.33635989816e-03 -1.27773199080e-03  3.34843849082e-05 -7.82075598357e-04 -3.68962180397e-03  1.38315230072e-05 -3.04477290932e-03 -8.46576409159e-03  4.34994180615e-03 -6.16373650716e-03 -2.67909209127e-03  1.13200618591e-04  1.20602886604e-03 -1.34341559340e-04  3.32790698764e-04 -8.11739923513e-03 -3.64283714572e-03  1.29863843693e-03 -2.40833090163e-03  4.24364109932e-03 -1.38131773736e-03 -4.06786634398e-03  2.67449075157e-03  5.30711524833e-03  3.84192885591e-04  1.67392765280e-03 -1.25601982154e-03  1.67632170745e-03  7.87429634957e-04 -7.70036277423e-05  3.45487496408e-03 -2.10189363073e-03 -1.44773272789e-03  1.71049558097e-03 -3.04485049018e-03 -4.18484271774e-03 -3.68370206278e-03  2.56040750684e-03 -4.99793341331e-03 -2.61363934284e-03 -2.70110452729e-03 -3.26195726965e-03  4.12329613036e-04  1.05063909037e-03 -2.50978301360e-03  3.50321730636e-05  1.88153392207e-04 -4.22305381549e-03 -3.61982865018e-03 -2.72453549279e-04 -2.97232564674e-03 -1.99352816788e-04 -1.69718287061e-03  3.13394371437e-03  1.39004141000e-03  3.19827503151e-03  9.69514611211e-04  3.02258599917e-03  3.09426101523e-03  1.00445406275e-03 -3.33913972190e-03 -2.28323287480e-03  6.19689772922e-04  5.32819237412e-03  5.51306092555e-04 -2.48230536653e-03 -2.32545763869e-03  4.27995562998e-03  5.74881413583e-03 -2.54081293273e-03  6.45169792861e-04  3.42719100383e-03 -7.15376946847e-04 -1.30790089638e-03  4.41412142129e-04  1.74845138052e-03 -1.66154170805e-03  2.72721928313e-03  1.86183747810e-04 -1.90762361756e-03  1.96580811274e-03 -5.42230955853e-04
-1.98352319707e-03 -3.20388788788e-03  1.26178439859e-04  3.09128202568e-03 -3.68396135934e-04 -1.61090417093e-03  3.13055499785e-05 -9.78686517454e-04 -3.19365956765e-04 -5.45905616599e-04  2.20169053336e-03  1.74009573546e-03 -1.94100909952e-03  1.44503791615e-03  2.85545744045e-04  1.17348073053e-03  1.47502165184e-03 -8.96201494924e-05 -7.84496989663e-04  4.57228936069e-04  2.19727239756e-03 -1.80730834045e-03  8.38414254350e-04  3.00254555088e-03  4.32428237776e-04 -1.40130282010e-03  6.65018474150e-04  1.19316162155e-03  9.99909285468e-04  1.72043922669e-03  3.11998081193e-03  1.34525574308e-03  1.55034250028e-03 -1.27317939420e-03  2.57280326165e-03  3.07343371433e-03 -3.92459445743e-04 -5.56745680621e-04 -6.19592100164e-04 -2.92107517334e-03  9.37932356244e-04 -1.31379195667e-02  1.16767486754e-02  6.71440849307e-02  4.12699838665e-03  2.14259458003e-03  1.36823023090e-03 -1.67933626875e-03 -1.22673971641e-03  3.78380969174e-03  8.43570690324e-04 -2.09879905132e-03 -4.70840553489e-04 -4.01617424899e-03  8.16349909266e-04 -1.16178391984e-03 -1.26601187834e-03 -2.39733667296e-04 -2.81037252975e-04 -6.00733664690e-04 -1.35588405160e-03 -2.20684372471e-03 -6.60064399299e-04  4.31440121364e-04 -4.54599872945e-04  5.70874900115e-04 -4.08432247707e-03 -6.26343822412e-04 -3.08109989627e-04  3.60598233425e-03  9.41850299517e-05 -1.69165912534e-03 -2.32317543855e-04  3.93884427272e-04  2.36126339371e-03  3.60004433214e-04  6.31676314335e-04  2.03826973386e-03 -1.17336945691e-03 -3.87227187343e-04 -2.88469887912e-04 -3.21288626341e-03 -1.10636388855e-03  1.88832383272e-03 -5.18813896302e-04 -1.46369155023e-03  1.86920196297e-03  3.26063099656e-03  3.94761629811e-04  1.15859316941e-03 -2.68127116811e-03  2.38534755231e-03 -1.88352900946e-03  1.57224480029e-03  1.54135196563e-03  6.87410217716e-05 -7.00345029768e-04 -2.40187167541e-04  8.63471012803e-04  2.31529936796e-03 -1.56765702182e-03 -6.76326113993e-04  1.39683999945e-04  2.04610279660e-03  7.59956089779e-05 -1.78801216063e-03  2.57950655469e-03  1.54415553237e-03  1.55845628341e-03 -4.88123523127e-04 -1.21311644998e-03  2.27040870958e-03 -1.98497572315e-03 -9.18251136456e-04  1.06723541867e-03  1.51912522349e-03 -1.09386767844e-03  3.31176547819e-04  6.16284977362e-04 -1.51227807722e-03  7.30226020428e-04 -1.49973226654e-03  8.44860797324e-04  2.08425186353e-03  1.82394564547e-03 -8.43801722638e-04  6.72255516895e-04 -3.32048350552e-03
-4.60611243086e-03 -5.94676733023e-03  4.85546051621e-04  2.32387118632e-03 -6.11903745675e-03 -1.75665874586e-03  1.66962411443e-03 -3.39583989061e-03 -3.97307096774e-04  4.13994284624e-03 -6.32239607575e-03 -2.62501717600e-03 -2.47625225508e-03  4.35380867390e-03  1.02824078246e-03  4.29789870544e-03  1.15595574035e-03  2.04891781087e-03 -5.01678332205e-03  7.36843627775e-04 -2.13448528597e-03  2.08603433459e-03 -4.37497386350e-03  7.67363138467e-04 -2.67500511502e-03 -2.11727025581e-03 -1.51654947324e-03 -1.86272286397e-03  1.41907917978e-04 -1.64795280279e-03 -7.89833602143e-04 -7.89848118825e-04  2.15952789338e-03  7.48502177441e-04 -3.37846636182e-03  2.07131653280e-03  4.70917349065e-04  3.51828418647e-03  1.51012205645e-03 -1.12290124589e-03  3.81281865507e-03 -3.47685285256e-04 -8.32470854856e-04  4.12699838665e-03  1.08016424555e-01  6.76869187862e-03  2.25265050393e-03 -1.18849161744e-03 -4.84144355844e-03 -1.96784655561e-03  5.52741805798e-03 -8.76177955541e-04  1.12610603185e-04  2.94863270308e-03 -3.49998879765e-03  3.38494533464e-03  1.52232898105e-03 -1.80194835795e-04 -4.08804836254e-03  1.83955361143e-03 -4.33308447579e-03 -8.25727638329e-04 -5.99586473274e-03  1.60324927950e-03 -4.45997884818e-03  5.13281642728e-03 -3.37127599728e-03  2.68215302558e-03  2.15647865247e-04  3.92881824805e-03  7.33529821236e-04  4.18541532099e-03  2.19183345787e-03  2.56112418136e-04  1.67042557166e-03  8.10253334179e-04 -4.26447706800e-03 -2.85201276527e-03  7.25591607322e-03 -7.09865069349e-03 -2.15274349748e-03 -1.87206978224e-03  4.07154108118e-03  2.74988509635e-04 -4.44324886723e-03  1.60954427453e-03 -9.84563580656e-04  3.99682821433e-03 -2.77177143129e-03 -4.49866952357e-04 -3.95461714413e-03  5.99768969189e-04 -2.22226777934e-03 -1.24614131779e-03 -8.73604064655e-05 -3.33957306122e-03 -1.87682260992e-03 -1.20157201932e-03 -8.50084749663e-04  2.43971756927e-03  6.30364817786e-04 -1.40533814171e-03 -3.26691197702e-03  3.33621520262e-03 -1.31361544241e-03 -2.75240015434e-03  1.27219344286e-03  2.85067136715e-03 -3.57056034144e-04 -5.10463001215e-03  3.39269182968e-03  5.67212682895e-04 -1.89079522738e-03  7.34408718884e-04 -6.03295236916e-04 -2.12346479427e-03 -4.18192379039e-03  2.88292568082e-04  3.68490693493e-03  4.49117675754e-03 -4.83805599829e-03 -2.22079307963e-03 -1.51744828951e-03 -1.81860767424e-04  3.45911494852e-03  3.55702278951e-03  2.08987489289e-03 -2.46105303948e-03
-4.90198824247e-03 -3.70899190436e-03  4.11764943598e-03  5.59155524871e-03  7.19874537679e-04 -1.73189415457e-03 -4.28945747934e-04  3.29903444129e-03 -2.24347502825e-03 -2.93364822476e-04 -2.56597159436e-03  1.02846823756e-03  2.26144696911e-03  7.60692958778e-04  9.38005509024e-04  2.16622348988e-03  3.44877273910e-03 -1.88252924086e-04  1.58144559946e-03  5.84379453773e-03 -2.03262006694e-03  4.73867057790e-03  2.81980151634e-03 -2.60870039043e-03 -3.79640271742e-03 -2.47707487357e-03 -1.32945212061e-04  1.74094267012e-03  2.84655181480e-03  7.28789759129e-04  1.72752852266e-03 -2.18754698052e-03  1.45816887406e-04  3.33226022185e-03 -2.06362088635e-03 -9.49436504030e-04 -1.84456816408e-03  1.66585840758e-03  1.70392844583e-03 -1.02107723113e-03 -8.38742101279e-04 -1.20256315915e-03  1.63819036991e-03  2.14259458003e-03  6.76869187862e-03  9.06500761682e-02 -5.74923877648e-05 -1.08757708707e-03  1.85440094035e-03  2.19978488097e-03  2.81386600916e-03 -4.33620761510e-04  4.80369570900e-03  2.50588951687e-03 -1.85932872660e-03  1.04919341453e-03 -6.14563288107e-04  1.54356883115e-03  2.16905469244e-03 -5.89482931430e-04  1.28747242488e-03 -7.36231691652e-04 -7.57941272806e-04 -3.96375644810e-04  7.09043160597e-04  2.37629651942e-04 -3.73888412461e-03 -4.32176386648e-04 -2.24992926007e-03  1.68678699167e-03 -1.40927176371e-03  4.87319936444e-04 -3.77152092578e-04  2.46290982925e-03 -6.37336547362e-04  1.63199831688e-03  1.84738606732e-03 -3.26966714219e-05  1.45538945120e-03 -2.21584704253e-03 -1.17370319135e-03 -1.27876504707e-06  2.42851511247e-04  1.73527719648e-04 -4.69705234166e-03  3.43486767579e-03 -1.41914114662e-03 -8.50656354417e-04  4.12292219158e-03  1.04333754083e-03  8.49634714086e-04  9.14843583890e-05  8.54777915274e-04 -8.26555137788e-04  1.13886964909e-03 -3.73696359103e-05  3.64029075837e-04  7.54617928060e-04  2.26057110817e-03 -3.10498335879e-03 -8.50924997950e-04  6.58374078892e-04 -3.55031132220e-04 -9.65419802611e-04 -2.67780764578e-03 -3.58823103175e-05 -2.45510663501e-03  3.23799992128e-03  2.26177875895e-03 -4.03714753203e-03  7.78647757762e-04  4.40346198400e-04  1.74416998574e-04  1.60264070264e-03  2.38370861617e-04  4.06368731378e-05 -2.27979790243e-03 -6.54816350599e-04  1.29827201802e-03  8.83352564516e-03 -6.35866449790e-04 -2.16313512189e-03 -1.79363611646e-03  1.80917756319e-03  2.17636973271e-03  3.35189589630e-04 -2.27554525909e-03 -1.80096588949e-03
 4.72402452366e-03 -6.54779996537e-04 -1.11597359640e-03  8.70964969809e-04 -3.29036512742e-04 -1.73799934030e-03 -1.59925406206e-04  8.94036149288e-04  1.64979564622e-03  4.94222293340e-04 -8.71349459719e-04  6.52842993720e-04  8.25795593126e-04  2.52972678588e-03 -3.49667632466e-03  3.69108840889e-03 -2.19538743100e-03 -1.02542669090e-03 -1.89005834532e-03 -5.63660144578e-04  4.34813948086e-03 -7.93549747392e-04 -3.44179682093e-04  3.63675577623e-03 -4.06101780750e-03  1.74760320822e-03  9.12589153876e-05  3.24095843889e-04 -7.81158914055e-04  6.01887164382e-04  9.91421047888e-04 -3.08039470515e-04  1.36426761464e-03  1.17022896318e-03 -1.66270280754e-03 -2.40625310204e-03 -1.86793610689e-03  1.57061073812e-03  1.23959440047e-03  1.03401937112e-03  3.90353118517e-03 -1.11715420865e-03  4.33635989816e-03  1.36823023090e-03  2.25265050393e-03 -5.74923877648e-05  9.07227915410e-02  2.16025607295e-03 -5.73422990845e-03 -3.41106704659e-03  1.22901475130e-03  1.23468328205e-03 -1.40410143625e-03  3.48948530951e-04  3.28151622149e-03 -7.74877964384e-03  1.02505559066e-03 -1.23249559830e-03 -1.65072962661e-03 -9.75774064149e-04 -2.91367056212e-03 -2.90507653371e-03 -8.75912119116e-04 -1.66294460831e-04 -1.43896731888e-03  2.07901282253e-03 -4.83875706885e-03  3.77115385226e-03 -4.03306997655e-04  2.76980185037e-03 -6.54298715063e-04  1.92516550976e-03  4.71538221306e-03 -7.07749042435e-04  2.02347638249e-03  5.19409090487e-04 -2.11206242352e-05  1.81507005697e-03 -2.13092388821e-03 -2.09122508291e-03 -1.55051237932e-03  1.27636351247e-03 -6.32443352319e-03  5.31174470433e-04 -2.35477400964e-03 -2.16674514648e-03 -2.26203280125e-03 -6.31683682757e-04 -7.09512372939e-04 -1.70648753653e-03  4.68656553103e-03 -1.53679979050e-03 -3.70268175220e-03 -1.01374618139e-04 -2.54817842984e-03 -2.79217705547e-03 -3.04603557760e-03 -2.21831724443e-03 -1.75952805647e-03  2.35941552302e-03  1.84791487599e-03  1.94707500788e-03  1.54166025337e-03 -1.18880787954e-03  3.24414740212e-03 -5.55428435873e-04 -2.02138579732e-03  1.82605334053e-03 -4.58341650117e-04  2.22085782808e-03  5.75087532084e-04  2.82495711033e-03 -3.13398534557e-03  2.30228847660e-03  5.61084093862e-03 -1.43981555031e-03 -4.86466578124e-03  1.80422074101e-03  3.69178735012e-05  1.08566236247e-03 -4.15138327287e-03 -3.29047874469e-03  8.83015149139e-04 -9.32098080157e-04  1.42506493429e-05  1.33630648975e-04  2.96433481322e-03  2.01297133965e-03
-2.08852955602e-03  2.77423805259e-04 -3.65009877078e-03 -2.50650878258e-03  1.70049223215e-03 -2.99648063524e-03 -2.14040175519e-03 -1.75497499772e-03  2.08521049945e-03  9.34718553409e-04 -4.48800271446e-05 -2.98914460672e-03 -9.68970708597e-05  1.36931976207e-03  2.48863273550e-04  1.95653374316e-03 -1.56404777110e-04  8.74254835920e-04  1.84325855808e-03  6.79312545423e-04  1.51078623229e-04  6.50191086783e-04 -5.63368022144e-04 -2.28366305625e-03 -1.62292339838e-03  1.22593524349e-03  4.34816788201e-04  3.17422469428e-03 -9.27339760056e-05  5.37186181605e-04 -1.42058397717e-03 -1.72780610643e-03  2.36209280818e-03 -4.23565144425e-04 -3.43449780344e-04  1.90599617554e-03 -1.61084004407e-04  1.74046560439e-03  1.18571167218e-03 -5.62395621242e-04 -2.55806977942e-03  3.16255386031e-03 -1.27773199080e-03 -1.67933626875e-03 -1.18849161744e-03 -1.08757708707e-03  2.16025607295e-03  7.16791557868e-02  7.95313610475e-03 -4.35405532674e-03 -8.45872230801e-03  2.39370102538e-03 -1.72770665950e-03 -1.12371626182e-03 -2.51024846878e-03  2.78790617061e-03  6.72816727415e-04  6.89251986805e-04 -5.85227053822e-04 -3.98933326107e-04  9.13343924643e-04  2.74278432478e-03  2.49370373506e-03  1.23874220814e-03 -2.18370521683e-03 -2.61471149298e-04 -6.50364593517e-04 -1.93827374826e-04 -1.32128803676e-03 -1.42978643328e-03 -5.15937014092e-04  7.88574379210e-05  3.43429404976e-03  2.15015778391e-03  1.23388822140e-03 -2.45842270230e-03 -3.18976725286e-03  3.16223378444e-03  1.03414737753e-03 -6.15910760270e-04 -3.26524026715e-04  4.72046192809e-04 -1.09779260852e-03  1.55380424984e-03  2.67511269933e-03  1.05059661943e-03 -7.35038757742e-04 -4.29866417627e-03  4.89869272199e-03  6.83850651537e-04  5.37046046051e-05 -7.43355907887e-04 -1.31513642404e-03  1.18472257924e-03  1.23408499922e-03 -4.76367839078e-04  1.00080894983e-03  1.60407998244e-03 -5.09142648150e-05  7.34965879024e-04 -3.03211791902e-03 -1.37551788097e-03  1.09492695557e-04 -8.93128662863e-04  2.78729326511e-03 -2.24153644242e-03 -5.99078140429e-04 -1.47256134874e-03  1.74510773434e-04  2.95989523216e-03 -4.29590142761e-04  1.37977577880e-03  2.65888272084e-03  3.42691276947e-04 -3.99494909296e-05 -6.75116911632e-04 -8.71825058311e-04  1.22096663144e-03 -1.15209434917e-03  2.37930405135e-03  1.18439092831e-03 -1.34076665186e-03 -2.14604421975e-03 -1.01755793074e-03  1.98002100558e-03 -5.06806049171e-04  8.16401667303e-04  3.61466727842e-03
 4.94130261797e-03 -2.32991281683e-03 -1.36820817378e-03  7.72275695861e-04 -1.31061869836e-04  2.32873939365e-03 -4.86539835957e-04  2.42124238951e-03  1.15336809270e-03 -5.62725592584e-04  3.81680293606e-03 -7.44280480747e-04 -6.81411731041e-04 -8.10938713186e-04 -2.45811580305e-04  1.53156457570e-03  1.59025794865e-03 -7.01162986972e-04  4.45289395201e-03  3.85478245722e-04  6.92322003311e-04 -3.88271059859e-04 -2.21932441061e-03 -4.09520788616e-03  1.27984924301e-03  4.12452509310e-03 -9.13077995086e-04  2.28801347118e-03  1.11013519564e-03 -1.15166424625e-03  8.74108628075e-04 -1.97154034849e-03  1.29231061452e-03 -1.02511460372e-03  1.72309247225e-03  3.64768564852e-03 -1.33041629584e-03 -1.23164455657e-03  2.85091422641e-04 -1.70480730803e-03  1.53897429600e-03  9.99157079249e-04  3.34843849082e-05 -1.22673971641e-03 -4.84144355844e-03  1.85440094035e-03 -5.73422990845e-03  7.95313610475e-03  7.68654494143e-02  1.13318688337e-02 -5.45952035216e-04  6.82765237407e-03  1.69792728152e-03 -3.53534916000e-03 -1.04112993884e-03 -2.99981244843e-03  6.22836036477e-04 -5.46063804709e-04  3.14232730296e-04 -9.73747127569e-04  1.79421232330e-03  1.69041096056e-03  4.02119948026e-03 -2.57543582467e-03 -3.00935992732e-04 -2.13898340630e-03  9.01292370353e-04 -1.53604106773e-03 -5.55348630600e-04  2.40872102307e-03  9.64777691927e-04 -1.41527931148e-03  7.73937113061e-04 -1.24533373960e-03  2.09734106054e-03 -3.62334800729e-03  7.85614979272e-05  2.83870953916e-03 -5.79936525927e-04  2.74163519714e-03  3.30018809518e-04 -1.75459676041e-03 -1.50365916842e-03 -2.20675933626e-03 -6.05169463541e-05  9.35041107120e-04  6.97025087151e-04  6.46004911315e-04 -1.11321333674e-03  1.87770926920e-03  2.65649593553e-03 -1.45665914446e-03  2.29839263036e-03 -1.48707891549e-03 -1.50034096193e-03 -6.57547874139e-04  3.38483387887e-03  2.45176977677e-03 -3.46110325716e-03 -3.25664994629e-03  8.42608255961e-04  3.17160733614e-03 -7.62023693512e-04 -1.31127384341e-03  1.94677693440e-03 -6.82744174557e-07 -3.63562187215e-05  9.70829478678e-04  3.08541496062e-04 -1.99154800586e-04  5.63727555791e-04 -2.06062607325e-04  2.02099550207e-03 -2.09300375358e-04 -1.73470195520e-03  8.55742133507e-04  1.30083579899e-04 -8.65127661028e-04  1.00293761698e-03  8.69596415012e-04  1.78900262002e-03 -8.88744126667e-04  1.82725245489e-03  4.34919317676e-04 -2.29430482027e-03 -2.27445362107e-03  1.05355941201e-03  2.24945878932e-03
 1.61669860953e-03  2.21163248664e-03  1.23204911829e-03  7.79690143817e-04 -5.02986417296e-04  5.57952465383e-03  5.57885987194e-04 -2.71190736155e-03 -1.90452277450e-03 -1.41630766298e-03  4.70299288587e-04 -1.75218091878e-03  5.79732903218e-03 -3.98675625554e-03 -6.98163042597e-05 -5.71681896540e-04  1.95868363237e-03  1.04299879561e-03 -2.75812994519e-03 -1.13231785843e-03 -2.23957996239e-03 -2.13338416885e-04 -4.32585451337e-03 -3.16078790066e-03 -4.93248296494e-03  7.85883393341e-03 -1.01786656301e-03  1.44811053976e-03 -1.58342765861e-03  2.47101719430e-05 -9.93504399774e-04  3.13016226581e-03 -6.86535365160e-05 -1.14304217978e-03  2.32818922939e-03  8.23607348207e-04  2.88519249060e-03  1.14203877621e-03  2.46039919330e-04  1.07364246492e-03  2.29780985122e-03 -3.04425513417e-03 -7.82075598357e-04  3.78380969174e-03 -1.96784655561e-03  2.19978488097e-03 -3.41106704659e-03 -4.35405532674e-03  1.13318688337e-02  1.09642831915e-01 -6.02086440550e-03 -5.00341474994e-03  4.32414527042e-03  5.78787077060e-04 -3.08569903312e-03  5.74591447756e-04 -4.46678188608e-03  2.42967788644e-03  1.67242141599e-03 -4.13921573417e-03 -1.37824976994e-03 -5.25392759748e-04 -1.91662967939e-03 -8.70848345836e-04  5.01798339211e-03 -3.86913160737e-03  1.91166566636e-04  4.05288686231e-05 -1.78102996483e-03  3.14391450714e-03 -1.35140902250e-03 -1.21926443939e-03  5.69867582834e-05 -1.04400103818e-03  1.28621729630e-03 -1.36456085675e-03  2.95957101655e-03  1.67867098959e-03  2.93202315971e-03 -6.88597825517e-04  1.05321615073e-03 -4.99051156700e-05  1.77053309851e-03  3.04735742977e-03 -5.51497535536e-03  7.18154400707e-03 -8.17172935672e-04  2.95459059802e-03  3.65111389000e-03  1.28299375900e-03 -3.14226434744e-03  3.08339273095e-04  1.47661058238e-03 -1.20461571727e-03 -3.69277597395e-03  2.88311820102e-03 -4.20864320028e-04 -5.85905701301e-04 -3.31851292051e-03  5.59862113577e-03 -4.23286724814e-03 -2.13543344449e-04  6.13596898081e-03 -5.24557071664e-03  2.71911970197e-03  3.99681702097e-03 -4.46055566663e-03 -1.21521075339e-03 -1.90627028848e-03 -5.78780060595e-04 -1.85587521410e-03 -8.68952369426e-04 -8.35270599393e-04  9.01860357979e-04 -1.18041371318e-03  1.35222435111e-03 -2.51410656268e-03 -1.24354676504e-03  6.41801083655e-03 -5.47383034113e-03  2.87728327786e-03  2.71865278648e-03  3.92552729918e-03 -1.36022969565e-03  2.20355335233e-03 -8.97484341053e-04  4.22180669580e-03 -7.16593441426e-05
-1.50584215230e-03 -5.49610498720e-03 -1.38250002989e-03  4.20724028072e-03 -2.33415154159e-03  2.51303355143e-03  1.00456651956e-03  1.58853731718e-03  1.99070508601e-03  3.27563375527e-03 -3.09440910622e-03 -3.19130493043e-03  3.04915851194e-03  1.43663463351e-03 -8.88718963062e-04 -3.14573524716e-04  4.14973257675e-03  1.42433113182e-03 -1.80588155830e-03  3.44901620999e-03 -2.45768364890e-03 -2.32324736966e-03 -1.08183621276e-03  2.69272279169e-03 -1.30640192042e-03  7.89400280410e-04 -9.71306143059e-04 -8.40127058275e-04  9.12784800188e-04  7.02108411677e-05  6.49676178941e-04  3.70997913544e-03 -7.25455613703e-05  1.05444067005e-03  2.83914747540e-04 -3.32745477236e-03 -1.88570052030e-04  4.31403464869e-03 -1.11753173386e-03 -4.12245048956e-03 -4.94634296371e-03  3.59745643004e-03 -3.68962180397e-03  8.43570690324e-04  5.52741805798e-03  2.81386600916e-03  1.22901475130e-03 -8.45872230801e-03 -5.45952035216e-04 -6.02086440550e-03  9.64360473410e-02 -5.37617515340e-03  4.97608342350e-03  2.36579311021e-03  4.44296020627e-04  1.41206241234e-04 -1.32276620134e-03  4.80449604229e-03  8.42572345529e-04  3.17536958081e-03  1.40257487374e-03 -1.79966242101e-03 -5.10997331924e-04  1.42982999300e-03  2.10503149338e-03 -1.04246508983e-03  9.17744669353e-04 -7.88956976268e-04  2.16894857410e-03 -1.20066228681e-03  2.00808855303e-03  3.70584331803e-03 -3.57858633364e-03  6.74094566605e-04 -1.25960007153e-03  1.85935939016e-03 -2.49764853734e-03 -3.11681830638e-03 -2.27226791362e-03 -2.22407349519e-03 -1.58586400586e-03 -3.11922908553e-03 -7.42865509488e-05  2.49985121271e-03 -3.61726924904e-03  7.88179789799e-04 -4.44014535261e-04  1.33918715105e-03 -1.13780371772e-04  2.55797123228e-03 -1.50303423762e-03 -1.16867039069e-03 -9.92147083704e-04  3.18876525487e-04 -6.61114009300e-04 -2.76248455063e-03 -2.56048079650e-03 -1.84509061872e-03 -1.40576517766e-03 -8.88710162207e-04  3.57573336454e-03  1.97505252193e-03  3.05072429378e-03  3.10941767672e-04 -2.08943779358e-03 -3.38333288211e-03  3.43233421109e-03  1.60824386164e-03  1.51019289551e-03 -1.52546342939e-03 -2.46825290734e-04  1.19241804307e-04  1.99945626160e-03  9.83286309449e-04 -1.62829493905e-04  3.28014763826e-03  3.46605277426e-03 -1.44080815524e-03  2.29525000420e-04 -4.60267386081e-03 -1.44815823092e-03  8.21871207179e-05  3.51427757758e-03 -4.91331481690e-03 -2.55328618302e-03  1.51562845015e-03 -1.82237892461e-03 -5.73053431549e-04
 3.74293973661e-04  3.08720770033e-03  6.61833923878e-04  1.10566261285e-04  1.52195948056e-03  1.94314972833e-03  7.56669206189e-04  2.96049095123e-03 -1.16173268497e-03 -4.50102269890e-03  1.86345754201e-03  3.39546320119e-03 -7.46434030602e-04  1.31092767840e-03 -1.87183301935e-04  6.92213851641e-04 -2.32671771499e-03 -2.05743800325e-03 -1.71454933756e-03  2.12151442608e-03  4.43162204112e-03 -2.22156990565e-04 -4.11325341774e-04  8.78597712885e-04 -7.01024148945e-04  1.27882968350e-04  7.03442647488e-04  1.32317083427e-03  6.08686965562e-04 -5.55142245129e-04  1.35210273516e-04  1.66549441528e-04 -2.02555880643e-04 -1.20744214762e-03 -1.95945722670e-03  2.20126034293e-03 -1.76897216665e-03 -5.14970454566e-04 -6.37430667453e-04  2.67061388158e-04  5.78735438714e-04  8.39114576057e-04  1.38315230072e-05 -2.09879905132e-03 -8.76177955541e-04 -4.33620761510e-04  1.23468328205e-03  2.39370102538e-03  6.82765237407e-03 -5.00341474994e-03 -5.37617515340e-03  7.33337587897e-02  8.08108818217e-03 -4.39609358750e-03 -4.70497247326e-03 -1.81969338357e-03  3.36212617572e-03 -1.15115301997e-03  5.48066533655e-04  3.55591312903e-04  5.84612854518e-04  1.57163590209e-03  4.45966948163e-03 -4.83372905256e-03 -2.16733024078e-03  1.77027081875e-04  1.25055451426e-03 -1.87514330807e-03 -3.39492346493e-04  1.80840854982e-03 -9.50936123338e-04 -4.96247360142e-03  1.14846187347e-03  2.33988388147e-04  2.89449382436e-03 -7.64924170908e-04 -1.01687364461e-03  2.97302054936e-03 -1.12387420727e-03  2.06126152244e-04 -6.93241787443e-04 -1.82732588224e-03 -7.86123843027e-04 -1.75946026817e-03  8.20930061916e-04  5.29975312356e-04  7.23570522670e-04 -1.16430317153e-03 -1.94314220457e-03  1.86065731944e-05  3.13498414436e-04 -3.84784876523e-04 -1.69860218416e-03  6.95008930513e-04  1.44449759674e-03 -7.72270471960e-04  2.42950507178e-03  2.73467871432e-03 -3.17301709335e-03 -1.16267684924e-03 -1.50215799417e-03  1.85526843214e-03 -5.45949248276e-03 -8.04469342858e-04 -1.64384828644e-03  1.56010775271e-03 -2.54883618718e-03  1.00051582657e-03 -3.18249311846e-04 -2.41536638599e-04  8.59445554255e-05  2.41294233758e-03 -6.07244863963e-04  1.09760184758e-03  3.02591486067e-03  7.68489580597e-04 -1.68798044567e-03  1.12276549066e-03 -7.18275682815e-04  3.96586572002e-03 -1.55113265030e-03 -5.08198437841e-04  6.12323493930e-04  1.02961448172e-03  1.11345049416e-03 -1.53205124505e-03  2.98831119047e-03 -9.04084842668e-04
 3.46416040201e-03 -5.96403894104e-03 -4.96043393798e-04  1.70488811206e-03  4.37148294583e-03  1.39260870608e-03 -9.22346192718e-04  1.00966432944e-03 -7.59819192876e-04 -1.58792191209e-03  1.88090378849e-04  2.84605396305e-03  6.20733163055e-03 -2.49379953615e-03  1.50875843735e-04  1.49952719575e-03 -1.14884899246e-03 -1.80801291934e-03 -2.40628064893e-04  2.88058491358e-04 -2.02123969987e-03  3.09988331135e-04 -1.53787830663e-03  1.20141139621e-03 -3.46705885301e-03  1.88391428731e-03  2.94272299453e-03  2.90046432191e-03 -9.73098373498e-04  2.58980588884e-03 -2.99349609035e-03  5.79774295009e-03  4.30770121173e-03  2.12531087324e-03 -1.02323348207e-03  1.61921246749e-03 -8.86065926793e-04  2.03707530296e-03 -2.89522747989e-03 -9.43654501182e-04 -9.63483448545e-04  1.80760041297e-03 -3.04477290932e-03 -4.70840553489e-04  1.12610603185e-04  4.80369570900e-03 -1.40410143625e-03 -1.72770665950e-03  1.69792728152e-03  4.32414527042e-03  4.97608342350e-03  8.08108818217e-03  1.07416331346e-01  5.63577356122e-03  1.03904080546e-02  1.10935637367e-03  2.42817984266e-03  1.82431504044e-03 -1.53974958537e-03  1.01574013283e-03 -4.17138482223e-04  3.83160620182e-03  1.84568284339e-03 -1.07121242931e-03 -2.82093883832e-04 -8.70970354759e-04 -1.28732515849e-03 -4.20107331689e-03  7.64963956321e-04 -2.56099304612e-03 -6.40039918463e-04 -6.23099994198e-03  3.03413245182e-03 -3.36731548574e-03  4.81308146051e-03 -3.40414064068e-03 -3.69503888429e-04  4.56641219138e-03 -1.63730329144e-03  1.30864696337e-03  3.74767325246e-04 -4.79753553518e-04  5.26776492444e-03 -5.19894654978e-03  1.89648034060e-03 -4.87423883631e-04  1.82545980677e-03 -2.07727991376e-03 -2.82389440201e-03  1.47685485569e-03 -3.91699913666e-03  2.53455614462e-03 -5.31447919691e-04 -5.63263304308e-04 -2.03607934540e-03 -1.96337937662e-03 -6.94819893627e-04 -1.38678466780e-03 -5.51512356895e-04 -5.01460659453e-03  1.35225018627e-03  2.09421413175e-03 -4.35508308554e-03  5.38933151368e-04 -6.08968814468e-03  7.75469994153e-04  4.24570053289e-04  5.80225965635e-04  2.53767616495e-03 -6.98243711626e-03 -8.84531197031e-04  4.39846750866e-03  2.35040946821e-03 -2.64309361893e-03  1.15689869031e-03  1.38855334086e-03 -1.36405613036e-03 -5.51453034285e-03  2.97287124441e-03  1.21621871501e-03 -2.55467437187e-03 -9.28052838975e-03 -6.08579872748e-03  2.57583211206e-03  1.94976211796e-03  3.58699574581e-04  2.40556806422e-04 -3.59479169111e-03
-2.97549435402e-03  1.63901861347e-04 -4.51251995044e-05 -2.65056060666e-03 -3.24019056523e-03  5.77788478563e-04 -3.88760840571e-03 -9.48259177404e-04  2.80453951949e-04  4.12534090556e-04 -6.99059055909e-03  5.48154179803e-04  3.62217577279e-03  1.97389421119e-03  1.37734559841e-04  3.18851647178e-03  1.22198738361e-03  2.47826471819e-03 -1.20938520972e-03  1.06217337663e-03 -2.11644377368e-03  5.39005847053e-03 -5.19082119332e-04 -2.60249208556e-03 -3.41437472396e-03 -1.23214783390e-03  1.11054978887e-03  2.29824925626e-03 -2.87321087327e-03 -2.95501375979e-03 -4.68275823831e-04 -3.28994353547e-03  1.74850645487e-03  5.80066466780e-04 -9.03861802814e-04  1.49957755757e-03  4.04846924401e-03  6.60579250544e-03  1.99544477550e-03 -1.77374393155e-03  1.32432793186e-03  2.48223326505e-03 -8.46576409159e-03 -4.01617424899e-03  2.94863270308e-03  2.50588951687e-03  3.48948530951e-04 -1.12371626182e-03 -3.53534916000e-03  5.78787077060e-04  2.36579311021e-03 -4.39609358750e-03  5.63577356122e-03  1.06206753198e-01 -1.31824209321e-02  1.07395234620e-02  1.86398316764e-02  2.65993988934e-03 -2.17176230997e-04  3.73107386051e-03  4.82970481934e-03 -1.63614774138e-03 -1.13286049219e-03 -1.14468526558e-03  3.35345452393e-04  1.68357129761e-04 -2.73868551470e-03  5.91023926054e-03  2.58258199645e-04 -6.14206464538e-03  2.16577921871e-03  6.95798957951e-03  2.88487258494e-03  4.60315940376e-03 -3.24516241968e-03  2.40412584300e-03  1.35606881937e-03 -5.87208014811e-04  3.24442430022e-03 -9.14292132630e-04  2.90019012925e-03  2.50541302656e-03  4.44579752330e-03  8.12287559382e-04  2.19254227837e-03 -1.15588963325e-04  9.19102025472e-04  4.18686029483e-03 -3.82064391519e-03  3.83978946059e-03  6.50831790844e-04  1.32602602995e-03  3.50191767658e-03  7.84359934416e-04 -1.69589417618e-03 -2.97420091013e-03  1.38952176894e-03 -3.74737021597e-03  1.12138367637e-03  2.86168835455e-03 -6.16224724609e-03 -1.23210770895e-03 -8.39597942041e-04 -2.19193676691e-03 -1.46087940631e-03  3.92806240409e-03 -2.43197680899e-03 -3.94619285535e-04  2.12933951822e-03 -2.57478202942e-03  1.39553937832e-03  5.41966654853e-04  8.82646622717e-04 -2.65275081087e-03 -3.95979573042e-04 -3.00251777467e-03 -8.69080492583e-04 -8.05842641699e-04 -2.54882376213e-03  6.36179271395e-04 -3.86498809283e-04 -3.18423664016e-03  5.34524601176e-03 -2.09591138267e-03 -2.91522667198e-03 -1.03538245187e-04 -1.18114638020e-03 -5.11424862087e-03
 3.16847391968e-03  2.29472691563e-03 -3.70528102641e-03 -3.30525788149e-03 -4.28686280522e-04  2.54873357255e-03 -1.88048620096e-03 -6.41178495322e-04 -9.49052932776e-04  2.54318805718e-03  3.98105071768e-03  5.86791062645e-04  4.33908884428e-03  1.27770266235e-03 -9.98867180724e-04 -2.35038884234e-03 -3.60903714466e-04  9.93545489151e-05  1.35813283316e-03  5.69872399401e-04  8.75950961245e-04  1.14885876118e-03  1.54474233553e-03  1.16754032331e-03  7.07280191544e-04  4.62539182622e-03 -2.91858008165e-04 -6.78902628004e-05 -4.12499889855e-04 -1.99200139429e-03  2.45174736066e-04  1.48976642015e-03  4.23382065159e-03 -6.05931424356e-04  1.50325727162e-03  8.11464400168e-04  1.78632862998e-04 -1.19007300775e-03 -1.18539397323e-03  7.75927366332e-04  5.06131792398e-03 -2.89406720477e-04  4.34994180615e-03  8.16349909266e-04 -3.49998879765e-03 -1.85932872660e-03  3.28151622149e-03 -2.51024846878e-03 -1.04112993884e-03 -3.08569903312e-03  4.44296020627e-04 -4.70497247326e-03  1.03904080546e-02 -1.31824209321e-02  8.31933854972e-02 -4.24597243873e-03 -8.27192170297e-04 -3.01385694801e-04  2.97913982028e-04 -3.57345447615e-03  1.16442272732e-03 -6.58076715995e-04 -1.12882358163e-03  1.38819700096e-03 -2.06684694826e-03  2.60197284758e-03  1.87288429294e-03 -5.26689090009e-05  3.89806068967e-03  1.71472879159e-03 -7.47151579172e-05 -4.75833679664e-03 -3.01594175625e-04 -3.43278161909e-03  3.62131104209e-03  1.03905540186e-03 -4.42131639098e-03 -8.09969575648e-05 -9.34577820336e-04 -1.40492739166e-03 -1.95332440238e-03 -2.34243797379e-03 -1.57301908462e-03 -7.17417630391e-04 -7.38909147646e-04 -4.15665415265e-04 -1.91295031350e-03  8.18505596081e-04  4.04942186973e-04  3.47764854360e-05  1.61983443774e-03  9.27119584805e-04 -2.76792249298e-03  9.43304572732e-04 -2.24721978140e-03 -3.01049152043e-03  1.96637084520e-04 -4.52294661928e-04 -2.98711255637e-03 -2.90465074218e-03  2.02717610074e-03  4.86466769624e-04  1.83482739926e-03 -2.25992236825e-03  1.93239124421e-03 -1.07896447298e-03  9.81792430326e-05 -4.09083144544e-03 -2.93349072137e-03 -2.20023058935e-03 -2.71214192980e-03  2.94720649614e-03 -1.06333141764e-03  1.89797457864e-03  3.44125739749e-03  2.43822212765e-03  3.64062486653e-04 -8.08803518005e-04  1.41280604357e-03  1.86286787419e-03 -4.34933484039e-04  1.53733315118e-03 -1.69068326945e-03  2.59741935390e-04  1.28378217098e-03  3.30030604158e-04  1.58756000349e-04  2.08377896862e-03
 2.83120496327e-03 -3.31058989989e-03 -2.45469183781e-03  1.20119908556e-03 -4.74635253497e-03 -1.35478139315e-03 -6.02174960440e-04 -7.00563222763e-04 -2.61958826707e-03 -1.82199816785e-04 -3.21573037354e-03 -2.73165256165e-03  5.16061110965e-03 -1.29075871562e-03  1.14097534795e-03  3.21959757072e-03  1.93384967880e-03  4.06698487235e-03 -6.13444828453e-03 -1.74198118300e-03 -2.29753975467e-03  9.21242008668e-03  9.63806069850e-06 -4.97439146769e-04 -9.54244865709e-04 -1.76340115144e-05 -1.27263695365e-03  8.76084389557e-04  3.13989153891e-03 -1.43737429725e-03  2.67543746774e-03 -4.54532430697e-03  4.24745513287e-03 -1.63577479114e-03  2.38555651764e-03  3.24637196256e-03  1.42185077079e-03  1.97297802844e-03 -2.93593572110e-03  1.24037550481e-03 -2.57122708825e-03  3.42237826994e-03 -6.16373650716e-03 -1.16178391984e-03  3.38494533464e-03  1.04919341453e-03 -7.74877964384e-03  2.78790617061e-03 -2.99981244843e-03  5.74591447756e-04  1.41206241234e-04 -1.81969338357e-03  1.10935637367e-03  1.07395234620e-02 -4.24597243873e-03  9.81737715549e-02 -4.15615864187e-03  1.51911494351e-02 -7.06969328029e-04 -1.20660360440e-03  4.03888464525e-03  8.40571074636e-04  1.11614961988e-03 -1.20076197294e-03  3.52357421710e-03 -3.04959650713e-03  6.26088578475e-03 -1.96389583955e-03  3.50949521252e-03  3.97666535988e-03 -6.56848473541e-04  3.14535693078e-03 -2.51519852423e-03 -3.76877195882e-03 -6.25922046741e-03 -3.82377101633e-03  5.53012052131e-03 -2.89036860166e-03  2.78583560539e-03  1.18257540628e-03  8.32252719034e-05  1.41656557132e-03  5.35172995749e-03 -1.46378797938e-03 -3.41882298528e-03  9.65205833505e-04  1.24997646487e-03  4.57012153088e-03 -2.19916577380e-04 -6.54124768387e-04  8.60465703159e-04  1.16201639328e-03  1.50651690242e-03  1.72862560472e-03  1.18947081050e-03  8.74669812654e-04 -1.75190431031e-03 -1.17015177835e-03  3.45214727008e-03  3.92577411196e-03 -6.97733163463e-03 -3.12325071696e-03  9.44352634484e-04  6.64804899505e-04  2.67277604525e-04  1.39429233795e-03 -4.42015702970e-03 -2.60105812905e-03  5.76345309600e-04 -3.92851538627e-04 -4.52728584573e-04  6.16938564826e-04 -8.70213405528e-04 -1.08333734246e-03 -2.11373097004e-03 -4.28116539025e-04  1.03414670353e-03  2.01037572155e-04 -1.23432689577e-03  3.03121847009e-04 -1.24640946237e-04 -6.55931080865e-04  8.85059653906e-04  1.93822174836e-03  2.15550717502e-03  1.88845230796e-04 -1.46298098403e-04 -2.86025911927e-04
-3.27777757717e-03  3.09665032712e-03 -8.78169806672e-04 -3.41771216746e-03 -2.53543765383e-03  2.02092015671e-03 -8.11758324530e-04  1.22125853741e-03  2.55887004745e-03  2.21378055474e-03 -1.92024836789e-03  7.82394508560e-04 -1.82881651224e-03  1.91366119358e-03 -2.83376834168e-03 -1.06205067868e-03 -1.30890505628e-03  1.53250882824e-03  3.84190999910e-04  3.02460543154e-03 -1.48758030093e-03  1.77815047105e-03  2.94001859283e-03 -4.01228636778e-03  3.70285863557e-03 -2.70438455392e-04 -1.65510387341e-04  2.69086920920e-03 -3.43968616764e-03 -1.88004603224e-03 -1.11618367632e-03  8.89733546233e-04 -4.37273178560e-03  3.22237828136e-03 -1.93017507213e-03 -4.22203245272e-04  2.66581124008e-03  2.00052609245e-03  1.49342600097e-03  5.57751204273e-04  2.53519079116e-03  9.40659646882e-04 -2.67909209127e-03 -1.26601187834e-03  1.52232898105e-03 -6.14563288107e-04  1.02505559066e-03  6.72816727415e-04  6.22836036477e-04 -4.46678188608e-03 -1.32276620134e-03  3.36212617572e-03  2.42817984266e-03  1.86398316764e-02 -8.27192170297e-04 -4.15615864187e-03  8.17981909269e-02 -9.29964271371e-03 -1.34581386599e-03  1.33300132562e-02  2.87104178395e-03 -2.13664203125e-03 -2.43971737751e-03 -7.51388081095e-04  1.34276440651e-03 -9.59752088865e-04 -1.57629994191e-03  2.05337683572e-03  2.17786407717e-03  1.43509498681e-03  2.24549005427e-03  1.73871110696e-03  1.78581049307e-03  2.28278026606e-03  5.80918948451e-04 -2.92488929271e-03  1.50428492486e-03 -2.51000875579e-03  7.84559763810e-04 -2.94194462479e-03 -8.28616208915e-04 -1.01178502905e-03  2.41934339850e-04 -1.47547718841e-03  4.51090285429e-03  1.33826076300e-03 -7.47874817065e-05  3.26523764580e-03 -1.35218778724e-03  2.82069879132e-03  1.93469055786e-03 -5.91590889441e-04  1.87599212104e-03  8.57616412415e-04  1.94727359024e-03 -2.85407458772e-03  2.66168840512e-03 -7.19469226895e-04  2.27555314501e-04 -7.34543602296e-04 -2.58452355045e-03 -1.77503002609e-03  1.66473366002e-03  2.65901007978e-04 -6.65914971737e-04  1.06967945994e-03  1.45350481529e-03 -4.11779688297e-04 -3.86154176303e-04  3.04007334507e-04 -7.26525200166e-04 -6.56265066882e-04  1.30131941000e-03 -8.29206926653e-04 -2.53657337652e-03  8.42612653182e-04 -1.18222535446e-03 -1.40472071687e-03 -1.99308242838e-04  4.11713176030e-03  2.32360189033e-03 -1.86144032253e-03  3.81785015003e-03 -5.84129722799e-03 -1.62403281815e-03  1.52895043976e-03 -9.54310737505e-04 -1.35934946598e-03
 5.99968867730e-04 -2.46981812574e-03  2.74782383311e-03 -1.56830977362e-05 -3.06038190391e-03 -3.16951324145e-03  1.56704779053e-04 -8.91068752188e-04 -5.06724533713e-04 -2.01774797195e-03  6.36584999034e-04 -4.36776608855e-03  5.25974348627e-03 -1.54627040454e-03  9.92277188063e-04  3.41981104208e-03  2.11481125338e-03 -4.25861850976e-04 -3.70392110463e-03  5.93074368747e-04 -2.88209583902e-04  4.27595490782e-04 -1.01887318816e-03  4.28735637617e-03  3.36415050370e-04 -1.07169521618e-03  9.45933895365e-04  6.19353705050e-04  7.88206885497e-04  4.74544437109e-04 -1.90175920865e-03 -1.00026022193e-03  8.11449103769e-04  2.10509563238e-04 -7.18054393998e-04  4.87460280686e-03  2.82895991435e-03  5.06018116586e-03 -1.84337886088e-03 -3.94643316637e-03 -3.55307333539e-03  2.69810120222e-04  1.13200618591e-04 -2.39733667296e-04 -1.80194835795e-04  1.54356883115e-03 -1.23249559830e-03  6.89251986805e-04 -5.46063804709e-04  2.42967788644e-03  4.80449604229e-03 -1.15115301997e-03  1.82431504044e-03  2.65993988934e-03 -3.01385694801e-04  1.51911494351e-02 -9.29964271371e-03  8.73975222698e-02 -2.94593833434e-04  3.03659480393e-03  2.45441071283e-03  2.76834791045e-03  3.04533697564e-03  3.89097160313e-03  7.93243209929e-06  3.69621175419e-04  8.06830782812e-04  5.76865380080e-04  1.29208988552e-03  3.56371756009e-03  3.43265612171e-04 -1.58352279215e-03 -1.75332544711e-03 -2.62819132156e-03 -2.06003012793e-03  9.10240549591e-04  5.30445636132e-05 -9.23742917655e-04  1.46036165048e-03 -1.98335568783e-03  5.59730218453e-04  1.96221584867e-03 -1.98629533678e-03  3.73720806135e-04 -2.35625357688e-05 -2.50761651652e-03  1.45079599224e-03 -2.78697031098e-03  5.05633181048e-03  5.52089899343e-04 -1.39997888021e-04  6.44457247722e-04  4.62083389752e-03 -6.61065473115e-04 -3.03318778974e-03 -7.14166894585e-04 -8.32525077398e-04 -1.73766858761e-03  7.14546459007e-05 -9.53016409698e-05  1.51853734274e-03  9.12641073425e-04  3.92079330335e-04 -1.11419582746e-03 -4.29706675190e-03  3.17649670729e-03 -1.82870810787e-03 -6.20836358339e-05  1.30916132464e-03 -5.59584918770e-03  3.03839359539e-03 -1.15921744867e-03 -2.16633615291e-03 -3.52400884912e-03  6.06328159437e-04  1.44832389495e-03  2.31903101462e-03 -3.06321683611e-03  3.08570548912e-03 -3.35477645826e-03 -1.35475514489e-03 -2.65427099133e-03 -7.90443984748e-04 -1.86462422470e-04  8.82480510717e-05 -3.33629548228e-03 -2.53658502478e-03 -2.78636425039e-03
 1.29855579073e-03 -3.16709731146e-04  4.41731184778e-04  1.59887863876e-03  2.16601163474e-03  1.97078706347e-03  2.00383022425e-03 -2.01437366997e-03 -2.77578634760e-04 -2.03580795469e-04  3.96623327529e-03  3.01588759526e-04  2.45303988083e-03 -1.22102787089e-03 -2.55669733470e-04 -2.32459444718e-03 -2.04545087915e-04 -8.34365051682e-04  5.80295878272e-04  4.61362695321e-03 -2.68366432735e-04  3.86045681726e-03  1.55558997140e-03 -2.33677568478e-03 -2.66409258427e-05 -1.02677623739e-03 -9.94064291955e-04 -1.66288303996e-03 -8.07026728513e-04 -3.19986556931e-04  9.32634050333e-04 -1.77566387782e-03  2.33996138553e-03  3.17604648503e-03 -1.45737208998e-03  8.04518436742e-04  2.25881672327e-03 -5.93594495306e-04  8.81169427620e-04  2.14073660445e-03  3.84727892004e-03  1.17985166104e-04  1.20602886604e-03 -2.81037252975e-04 -4.08804836254e-03  2.16905469244e-03 -1.65072962661e-03 -5.85227053822e-04  3.14232730296e-04  1.67242141599e-03  8.42572345529e-04  5.48066533655e-04 -1.53974958537e-03 -2.17176230997e-04  2.97913982028e-04 -7.06969328029e-04 -1.34581386599e-03 -2.94593833434e-04  8.16000459409e-02 -7.56108941359e-04 -4.12663935738e-03 -5.88905332729e-03 -3.29265228521e-03  1.42188640150e-03  6.01393215731e-04 -1.77534789695e-03 -4.09380362357e-03  5.82344597722e-03  9.34366371326e-04  7.18001509953e-04  5.05825813299e-04 -7.69365647869e-04  3.11048526754e-03 -5.15672656318e-04  2.72431161515e-03  6.29119041579e-04 -1.99623375615e-03 -4.26469245474e-04  3.01804402907e-03  5.80108746891e-04 -4.06644523581e-04  3.20797050218e-04 -2.96377759360e-03  4.44388735064e-03  2.27434042048e-03  4.55207783596e-03 -1.25126574160e-03 -5.85214791568e-04  3.16864168541e-03 -1.22638474181e-03  2.09814072491e-03 -3.09811907148e-03 -2.96907551686e-03 -1.32902495233e-03 -1.86559437908e-04  2.75521342314e-03 -2.77324656217e-03  2.42349275435e-03  1.48437614354e-03 -9.40983804379e-04  3.81752163011e-03 -8.80822906310e-05 -1.63585670579e-03 -8.09525191240e-04  7.82147447099e-04 -1.35957323620e-03 -2.04021304309e-03 -1.54235303288e-03  1.78857604712e-03  3.95998655933e-03  2.54702596326e-03 -5.48805763675e-03 -2.53895741063e-03 -2.88350931014e-04  1.46194540767e-03  1.00004604156e-03 -4.35202311129e-05  1.51828593372e-03  4.70847475462e-04  3.72070551807e-03  1.24668808288e-03  7.06952871808e-03  1.26032211757e-03 -4.47562390068e-04 -3.48273589094e-03 -1.22659326259e-03 -3.07957809612e-04  1.22301983363e-03
-3.64061259354e-03  1.88324377115e-03  1.95516765745e-03  8.90756614512e-04 -4.30639264377e-03 -1.30779191706e-04 -8.70890780981e-04  3.54625652177e-04  7.89212136251e-04 -1.21423398461e-03  1.40351982984e-05 -9.13904098783e-04 -3.98022690774e-03  1.81262345800e-03  3.20563392332e-04  3.79387338031e-03  3.85646728905e-03 -7.81543730478e-04 -4.60612137004e-04 -1.22459015369e-03  2.53900685858e-03 -1.52412683905e-04  1.70332492113e-03  9.07398940838e-04  2.38807293329e-03 -3.66954813506e-03 -9.76381054113e-04 -2.18827668826e-03 -1.24720552883e-03  8.13512331696e-04 -2.01514194778e-03 -3.28516480119e-03 -1.27640627229e-03  7.44022673498e-04 -2.00110808601e-03  7.28821476505e-04  3.13797162303e-05  1.01816648249e-03 -2.72860079705e-04  7.07920337764e-04  1.02646242918e-03  2.81009068769e-04 -1.34341559340e-04 -6.00733664690e-04  1.83955361143e-03 -5.89482931430e-04 -9.75774064149e-04 -3.98933326107e-04 -9.73747127569e-04 -4.13921573417e-03  3.17536958081e-03  3.55591312903e-04  1.01574013283e-03  3.73107386051e-03 -3.57345447615e-03 -1.20660360440e-03  1.33300132562e-02  3.03659480393e-03 -7.56108941359e-04  5.70413800687e-02 -5.83984259802e-03  8.46338399737e-04 -5.47866158696e-03  3.75435403118e-03  6.68699222706e-04  3.07163195547e-04 -1.39631669600e-03 -6.83940756026e-04 -3.33980316075e-05  3.95630477605e-03 -5.88179563447e-04 -1.70737274498e-03 -1.72256195916e-04 -5.24560923745e-04  1.54342224347e-03  8.96961465313e-04  1.21895636979e-03 -9.12462232879e-04 -9.93606680493e-04  6.24092088771e-04 -1.68322599526e-03  1.00540469253e-03 -2.39543320375e-04 -2.35386146080e-03  1.04365406655e-03 -1.16547484783e-03  1.88652937263e-03  1.24267627307e-04 -2.78997492840e-04  9.94794670174e-04  1.30353022428e-03 -3.29294123454e-03  1.35933549783e-03 -2.03525500414e-04  7.97343506522e-04 -1.43687696631e-04  8.03644518799e-04 -5.01742716426e-04 -8.12900616112e-04 -4.65803209358e-04  1.23067230120e-03 -2.96170970049e-04 -1.34793213940e-03 -2.80910338281e-04 -7.37340585667e-04 -5.77086232567e-04  1.31137431222e-03  6.09357859811e-04  1.14676274267e-03  9.19672263510e-04  2.93046193878e-03 -4.01721479013e-03  1.19942006505e-04  1.85510788828e-03  8.42401313929e-04 -1.21116457616e-03  1.50565530158e-03 -3.79222333831e-04  1.99254760965e-03 -7.85619003270e-04 -8.43332890966e-04  3.24643488667e-04  1.39605104074e-03 -2.73670029321e-03 -1.91278885680e-03  1.69014053999e-03 -3.53806379371e-03 -9.77141546242e-04
-3.75013482360e-03 -3.64718796643e-03 -2.89966527982e-03 -3.51429409654e-03 -1.85126698596e-03  5.72983566419e-03  1.48968916409e-03  1.12515318076e-03  2.28183850536e-03 -7.03501469163e-04  2.04957207852e-03 -2.42136032132e-03  2.00107706078e-03 -2.59306146005e-03 -8.93230223743e-04  1.35786222955e-03 -2.03667828638e-03 -1.40400514567e-04 -2.90421368271e-04 -1.36296968269e-05 -2.62566271036e-03 -3.28729478299e-04 -1.64582969996e-03  3.73283798653e-03 -8.10621715281e-04 -6.32073789075e-04  3.07783875178e-03  2.58386372969e-05  1.34908442873e-03 -1.19655659606e-03 -1.81880824506e-04  7.49703640814e-04 -1.29321901790e-03 -2.61012793229e-03  1.77558265955e-03  3.00627786120e-03  8.86691788247e-04  2.57862859563e-03  7.17457753641e-04 -3.54065415591e-03 -9.51799734554e-04  1.22702623315e-03  3.32790698764e-04 -1.35588405160e-03 -4.33308447579e-03  1.28747242488e-03 -2.91367056212e-03  9.13343924643e-04  1.79421232330e-03 -1.37824976994e-03  1.40257487374e-03  5.84612854518e-04 -4.17138482223e-04  4.82970481934e-03  1.16442272732e-03  4.03888464525e-03  2.87104178395e-03  2.45441071283e-03 -4.12663935738e-03 -5.83984259802e-03  9.18888301414e-02  7.44577072184e-03  6.93116204125e-03  8.75464043033e-04 -6.48136280341e-04 -1.31828865771e-03  2.69346509714e-03 -3.45804676906e-03  1.06164983439e-03 -2.78802746309e-03  1.39965747190e-04  4.31709574192e-03 -1.98311062371e-03  5.94398659379e-04 -1.69013904859e-03  1.95124735000e-03 -3.22037100301e-03  1.24202728917e-03  9.31297755614e-04 -1.65596932549e-03  1.77480006255e-03 -5.74618895576e-04 -3.37794020392e-03  2.27821371476e-03 -8.63417441364e-05 -1.52250265678e-03 -3.35934592909e-04  3.61915433046e-04 -1.38335238327e-03  1.75332230948e-03 -3.33142450553e-04  1.30469549063e-03 -1.16864568627e-03 -2.98173198210e-03 -2.70006622875e-03 -1.74215572344e-03  7.81360256190e-04  3.92798741155e-03  2.21147065542e-03 -3.34272381263e-03 -2.74952046364e-03 -5.72782772814e-04  3.84923763278e-03 -1.99923400561e-03 -9.17798464504e-04  3.75228248071e-03 -1.95137485175e-03 -3.58818192876e-03 -1.51962723687e-03 -3.61060816624e-03 -5.33083736253e-04  3.48492010179e-03  1.28051194435e-03 -2.68256300387e-03 -4.96566687403e-03  2.15887350549e-03  1.23460675660e-03 -1.82793432641e-05 -4.90528125664e-03 -6.67814490698e-03 -2.10534997115e-03 -3.44204968327e-03 -9.50211979845e-04  2.97554992514e-03 -8.96531656902e-04 -5.59901038784e-04  1.37519882186e-03  2.99961151699e-03
-3.16806102497e-03  4.40081796422e-03  2.66420970394e-03 -2.03078192582e-03  2.24715420533e-03  3.95409690113e-03  3.20945442967e-03  2.49173412188e-03  1.55808891554e-03 -1.25263584029e-03  2.08876666156e-03 -3.37365697857e-03  4.55304311724e-03 -5.66489310924e-04  3.19795635151e-03 -2.39022176298e-03  4.88657168259e-04 -1.44233086456e-03  7.81845409482e-04 -7.94753905751e-04  3.75428488931e-04 -2.33041456876e-03  6.15800127706e-04 -1.23863017387e-03 -1.02785073240e-03 -2.40797317607e-03 -9.85169570621e-04 -8.15031405136e-03 -2.62477540783e-04  2.34337654201e-03 -3.24247742751e-03 -1.37206478518e-03 -1.24125921853e-03  7.41383553698e-04 -1.88488322669e-03  2.77565979270e-03  6.12715208417e-03  3.60067907476e-03  9.89769768131e-04  9.05672695744e-04 -2.62065459080e-03  3.70267844961e-03 -8.11739923513e-03 -2.20684372471e-03 -8.25727638329e-04 -7.36231691652e-04 -2.90507653371e-03  2.74278432478e-03  1.69041096056e-03 -5.25392759748e-04 -1.79966242101e-03  1.57163590209e-03  3.83160620182e-03 -1.63614774138e-03 -6.58076715995e-04  8.40571074636e-04 -2.13664203125e-03  2.76834791045e-03 -5.88905332729e-03  8.46338399737e-04  7.44577072184e-03  8.95841507369e-02  8.59312461924e-03 -5.07049485806e-04  8.26745974592e-03 -5.41022476423e-03  1.18457144070e-03 -1.05965110312e-03 -7.87963786694e-04  2.44687541350e-04  2.72340394746e-04  8.00913925344e-04 -1.63563289897e-03 -9.72396820715e-04 -4.28125071378e-03 -2.27127379674e-03 -4.43159735476e-04  6.15033800736e-04  4.54546951352e-03 -8.66989238261e-04 -2.74589040055e-03 -2.81950302001e-04 -1.09988393984e-03 -1.64766703301e-03  3.04787261650e-03 -2.76659461570e-03  5.38609656853e-03 -4.30006617919e-03 -2.99583156057e-03  2.21214391572e-03  1.45205680203e-03 -2.78145444748e-03  6.01608021793e-04  1.02850681932e-03  8.27419987601e-04  4.08444985591e-04  1.56681651066e-03  1.62017205469e-03  2.10188069101e-03 -1.89525009057e-03 -2.38116453054e-03 -6.63425482226e-04 -4.36436061888e-03  6.86752414377e-04 -5.83495182760e-03  4.87302301728e-03 -1.31760662102e-03  4.27392597554e-03  1.15195813986e-03 -2.12757812375e-03 -8.90395309615e-04  6.85561083094e-03  2.53105298758e-03 -3.93109360569e-03 -4.45957300989e-03  1.26063078125e-03  2.98855313093e-04  7.08347955363e-05 -5.86818213008e-04 -8.23203043904e-04  2.44460107754e-03 -3.37885216818e-03 -4.47923725035e-04 -4.60574202156e-03  7.78571361818e-04 -1.42761470990e-03  1.97822843635e-03  2.40603340591e-03
 2.05219204811e-03 -9.61336481622e-04 -3.45864352725e-05  1.43249101611e-03  3.35165623374e-03 -6.82245263535e-04 -7.32280098111e-04  1.87669798565e-03  1.96414517843e-04  1.72203095443e-03  1.47023119606e-03 -2.69536079503e-03  3.55860084261e-03 -1.39323358315e-03  4.28922291536e-04 -1.59896406256e-03 -1.01386914026e-04 -2.21356636526e-03  2.47912549535e-03  1.21145343993e-03 -1.95643310435e-03 -1.56840662687e-03 -1.50143021855e-03  4.45670110190e-05  6.79965184457e-05  4.89268298961e-04  1.03236419038e-03  9.02058219814e-04  3.65222504064e-03 -1.66739362930e-03  2.99355361546e-03 -3.54960748091e-03 -3.61752590337e-03 -2.05141040124e-03  2.53476943889e-03  8.09007494347e-04 -3.00732370863e-03 -4.69202146599e-04 -2.19517246150e-03  9.24815623587e-04  8.15834549812e-04 -1.89504762881e-03 -3.64283714572e-03 -6.60064399299e-04 -5.99586473274e-03 -7.57941272806e-04 -8.75912119116e-04  2.49370373506e-03  4.02119948026e-03 -1.91662967939e-03 -5.10997331924e-04  4.45966948163e-03  1.84568284339e-03 -1.13286049219e-03 -1.12882358163e-03  1.11614961988e-03 -2.43971737751e-03  3.04533697564e-03 -3.29265228521e-03 -5.47866158696e-03  6.93116204125e-03  8.59312461924e-03  7.70495426133e-02 -1.59354251950e-02 -7.39479353963e-03 -2.88398966305e-03 -3.82456562138e-04 -2.33453613258e-03  2.27375283384e-04 -6.42139065452e-04  7.11650844768e-04  2.36811706596e-03 -3.04136843265e-04  1.35663354919e-03 -3.54099427306e-03 -5.97364599513e-04 -1.29044818091e-04  6.74149055587e-04  2.56899281622e-03  2.69096088278e-03  3.94819019793e-04  1.36486697597e-04  2.28458895694e-03 -3.58663692037e-04  2.33570342899e-03 -2.49371516254e-03  2.86322408606e-03  5.57418418519e-05 -4.46727652253e-03  3.09031791058e-03 -1.84730312429e-03  9.08305605313e-04 -1.40857992999e-03  5.84487505782e-04 -2.93128962399e-03 -4.54778720821e-03  8.04055365438e-04  3.31397427376e-03 -6.32854829369e-04 -6.76166567113e-04 -5.71499515887e-05 -5.37377338510e-04 -2.10469878944e-03  7.15396616243e-04  2.26048951292e-05 -3.93237504790e-05 -2.28745930344e-03 -1.14123078250e-03 -1.19656461839e-03 -2.41937884999e-03 -1.83335099637e-03  4.63555950644e-03 -2.68859786860e-03 -2.29546486451e-03 -4.08533632306e-03 -1.48344299470e-03 -3.19438338875e-04  7.67194388993e-04 -2.67428634490e-03  7.66109622352e-04 -4.28913441443e-03 -1.64863933164e-03  2.76776927786e-03 -1.27145201063e-03 -2.21505059158e-03 -3.03660552779e-03  1.01569376836e-03  1.18895252086e-03
 5.01872704244e-04 -2.87606863231e-04 -7.48049775271e-04 -3.68206259759e-03 -6.62302282634e-03  3.22584171071e-03 -6.60863350484e-04  9.79226587286e-04 -3.21727247590e-04  3.67811682190e-04 -7.18777027971e-06  7.05502932722e-04 -4.13674732401e-03  4.12546079453e-04 -1.88103562083e-04 -1.63894205182e-03 -3.34054303892e-03  1.45719352380e-03 -4.19725378917e-04 -4.56023976976e-04  2.78137787627e-03 -7.12989032292e-04  4.16863562569e-03 -1.50390500394e-03 -5.75068714415e-05  9.57379793189e-04  2.24188888701e-04 -1.01410624069e-03 -7.62859308214e-04  4.83780275768e-03 -1.77658910186e-03  3.79486732258e-03  3.60915712181e-03  4.88899707757e-04  1.38392187011e-03  5.18127330331e-05 -2.04460416047e-03  2.95915851808e-03  1.31850579017e-03  1.11928456004e-03  2.71815573803e-03  1.48741832319e-04  1.29863843693e-03  4.31440121364e-04  1.60324927950e-03 -3.96375644810e-04 -1.66294460831e-04  1.23874220814e-03 -2.57543582467e-03 -8.70848345836e-04  1.42982999300e-03 -4.83372905256e-03 -1.07121242931e-03 -1.14468526558e-03  1.38819700096e-03 -1.20076197294e-03 -7.51388081095e-04  3.89097160313e-03  1.42188640150e-03  3.75435403118e-03  8.75464043033e-04 -5.07049485806e-04 -1.59354251950e-02  9.03875886824e-02  7.90097027064e-04 -9.17913024017e-03  2.74153493377e-03 -4.46252223126e-03  3.96892991861e-04  1.95951649681e-03  7.56982622443e-04  1.58094427203e-03 -2.80026851684e-04 -1.87552824408e-03  3.00198354153e-03  5.81077430693e-04 -3.72226751511e-05 -1.62503170529e-03 -4.97213614228e-03 -8.15001658447e-04  5.61536731380e-04 -2.21718113754e-03  7.33567338538e-04 -1.22002661283e-03  1.86709381365e-03  1.20387954233e-03  2.47852403842e-03 -3.53515575629e-03  2.37571794046e-03 -3.39127126728e-04 -2.23315070941e-04  1.67016398079e-03  1.30689689118e-03 -2.39470078267e-03  7.16647588413e-05 -1.17961471414e-03 -5.62240183547e-05  1.89783494948e-03 -7.26459442353e-04 -3.18495291373e-04  2.96483396165e-03  3.61078517874e-04  1.91606111650e-03  1.39403739065e-03 -1.18410087790e-03 -1.76522905074e-03  8.64359402837e-04 -4.52869058174e-03 -1.09404017653e-03  4.26893484341e-03  2.40655445905e-04 -4.61197571172e-03  2.67435752783e-03  1.45361237887e-03  9.88541375883e-04 -2.58022021072e-03 -1.71473197662e-03 -1.58106078075e-04  7.73848139642e-04 -5.14366267258e-03  6.71940708130e-04  5.31066709837e-03 -2.38994457608e-03  2.50839542168e-03 -1.17443677510e-03 -9.12314971831e-04 -6.64689373390e-04  2.40852021787e-03
-8.01583645323e-04  2.47246057064e-03 -1.05783777121e-03  2.36560619171e-04  1.04567615082e-03  1.49000539958e-03 -4.92469686590e-06  1.39922762500e-03  2.43919669182e-03 -6.00087823448e-04  3.53490549386e-04 -4.78277576170e-04  2.88576439432e-03  1.00843179990e-03  4.71861274872e-04  1.28057973603e-03  7.27894079110e-04 -1.09968158385e-03 -2.52947342602e-03  9.28027199465e-05 -2.05502796919e-03  1.02175184833e-03  1.45570211359e-03 -3.40247843896e-03  7.52751726662e-04  1.35616453108e-03 -3.63647406061e-04 -1.42709010950e-03 -1.11125111859e-04  9.83465191269e-04  8.83038651751e-04  2.55444502672e-03  5.42076652624e-04  8.34508598322e-04 -4.54523255384e-04 -3.49063766754e-03  7.12731192286e-04 -1.15072696919e-04 -1.12193744668e-04  3.32638810629e-03  1.72515099809e-03  7.84268130536e-04 -2.40833090163e-03 -4.54599872945e-04 -4.45997884818e-03  7.09043160597e-04 -1.43896731888e-03 -2.18370521683e-03 -3.00935992732e-04  5.01798339211e-03  2.10503149338e-03 -2.16733024078e-03 -2.82093883832e-04  3.35345452393e-04 -2.06684694826e-03  3.52357421710e-03  1.34276440651e-03  7.93243209929e-06  6.01393215731e-04  6.68699222706e-04 -6.48136280341e-04  8.26745974592e-03 -7.39479353963e-03  7.90097027064e-04  5.82441602071e-02 -2.66525913244e-02  3.07113924269e-03  2.84191044863e-03  3.59195475020e-04  1.62574425949e-03 -1.46420867692e-03  4.80765966339e-04 -2.17877133538e-03  5.18387870510e-04  5.46606921813e-04  2.90784786597e-03  1.17264989938e-03  3.43626967076e-04 -2.58240605997e-04 -2.99585351564e-03 -1.98230874879e-03 -1.32408997717e-04 -5.16123935409e-03 -2.63703057027e-03  2.06732906620e-03  9.03360950885e-04  1.32216165340e-03  5.13693436163e-04  3.30026608017e-04  1.68330079347e-03  9.47091852010e-04  2.80978948661e-04  1.01593877354e-03  1.39718180384e-03  5.53911862090e-05  3.14799885489e-03 -6.59001151127e-04  5.79077071928e-04  4.59044597006e-04 -6.25018765015e-05 -1.14172198031e-03 -2.99351277357e-06 -1.52563764869e-03 -1.05734193246e-03 -2.84995171618e-03  1.41119591374e-03  1.33357207670e-04  2.33903542388e-03  9.46832125292e-04  1.02209098026e-03  1.10101118665e-03 -2.99250347962e-03  1.52754406205e-03 -1.40517966059e-03 -6.73509518093e-04  1.13303672864e-03  1.13547823950e-03 -1.64828718263e-03  2.71503243176e-03 -5.01709625663e-04  3.50101786832e-03 -3.19431775308e-03 -3.83072888268e-04 -1.25679821578e-03  2.22149452455e-03  8.11312085619e-04 -2.37290714513e-04 -9.62397743138e-04
 3.21391795549e-04 -1.18679402377e-03 -1.37000772451e-03  1.37356787072e-03  8.11629437168e-04 -4.18358532400e-03  6.65457100570e-04 -2.00379261965e-03 -1.20262965676e-03  4.71770831994e-04  2.26777554567e-03  5.23185985784e-04  1.53002999898e-03 -1.38361712476e-03 -1.16005924324e-03 -1.97582659286e-03  1.79688164944e-04  1.25335828571e-03  2.35949425683e-03 -1.92874957473e-03 -7.46202836521e-04 -1.79683270918e-03 -9.06363408198e-04  1.79312922680e-03 -1.57882474897e-03 -1.66575228488e-04 -5.03491873003e-04  1.21517053435e-03  5.42186678344e-04 -3.95009856642e-04 -1.82200240710e-04 -4.06234999074e-03 -4.45553293711e-04  5.13211768375e-04 -1.67151936488e-03  3.54649168249e-03 -8.87051081099e-04  1.50567943884e-04  2.10115521809e-03 -3.86659500683e-03 -4.20530051588e-03  1.34508011996e-03  4.24364109932e-03  5.70874900115e-04  5.13281642728e-03  2.37629651942e-04  2.07901282253e-03 -2.61471149298e-04 -2.13898340630e-03 -3.86913160737e-03 -1.04246508983e-03  1.77027081875e-04 -8.70970354759e-04  1.68357129761e-04  2.60197284758e-03 -3.04959650713e-03 -9.59752088865e-04  3.69621175419e-04 -1.77534789695e-03  3.07163195547e-04 -1.31828865771e-03 -5.41022476423e-03 -2.88398966305e-03 -9.17913024017e-03 -2.66525913244e-02  7.30004576465e-02 -1.32344303049e-03  4.87712838070e-03  1.59626344349e-04 -4.24799782624e-03  2.12072491025e-03 -8.69514633483e-04  1.77586339285e-03  1.87962019229e-03 -9.16305194199e-04 -2.09132829270e-03 -1.28823714062e-03  2.25911114436e-03  7.71506409622e-04  3.41348662245e-03  2.74378599747e-03  1.51388448698e-03  4.14329395938e-03  4.17334312195e-03 -1.49199511459e-03 -1.79110094979e-03 -2.31502236889e-03 -1.95538486667e-03 -9.51245844840e-04 -1.16969497598e-03 -1.90827268889e-03 -2.64484603051e-04 -8.82963821940e-04  2.62058980478e-04  2.52400632576e-03 -9.22084750085e-04  5.83178255822e-04 -1.91972906357e-03 -1.53728009972e-03  9.70111990800e-04  1.56883480715e-03  1.14641176372e-03  2.85445245812e-03 -6.17706915978e-04  1.86119729520e-03 -1.82981968980e-03  1.37129023876e-03 -1.01373883597e-03 -2.93865029844e-04 -2.13379972216e-03  2.68773129028e-04  3.36400171030e-03 -2.67804786992e-03  3.05160212705e-03  4.16457812390e-04  5.66800085511e-04 -2.05804499434e-03  1.27242374203e-03 -1.75160552401e-03  3.25432207770e-03 -3.12249813665e-03  1.37221120872e-03 -2.73498828755e-05 -3.15893667085e-04  5.59141709705e-04  1.11064634293e-03  1.29828498399e-03  7.46909778563e-04
-2.82161839752e-03  5.09118270695e-04  5.85064511321e-04 -9.36882657826e-04 -2.58436192492e-03  5.08507906771e-03 -3.05365753363e-04  4.91019627655e-03  3.96857779661e-04  5.13639733486e-04  4.47752133492e-04 -3.08073698103e-04  2.65340745392e-03 -4.38686064417e-04  3.69570591711e-03 -3.51331551400e-03 -2.42310892211e-03  1.31574028417e-04 -2.56377407670e-05 -2.56901723668e-03 -1.68578223885e-03 -2.73668135751e-03  8.88389823058e-04  2.80490037440e-03 -3.39023566239e-04 -2.28908115598e-03 -1.61953726739e-04 -1.64977681199e-03 -2.39397926046e-03 -2.79144522816e-03 -1.38590915505e-04  2.23911135367e-04 -1.04304421254e-03 -2.76034159991e-03  7.71538247441e-04  2.40199833557e-03 -2.31522268988e-04  3.24891509687e-03  7.62997612565e-05  1.11432420744e-03 -1.19507569232e-03  8.14717661846e-04 -1.38131773736e-03 -4.08432247707e-03 -3.37127599728e-03 -3.73888412461e-03 -4.83875706885e-03 -6.50364593517e-04  9.01292370353e-04  1.91166566636e-04  9.17744669353e-04  1.25055451426e-03 -1.28732515849e-03 -2.73868551470e-03  1.87288429294e-03  6.26088578475e-03 -1.57629994191e-03  8.06830782812e-04 -4.09380362357e-03 -1.39631669600e-03  2.69346509714e-03  1.18457144070e-03 -3.82456562138e-04  2.74153493377e-03  3.07113924269e-03 -1.32344303049e-03  8.28091048587e-02 -1.32732088877e-02 -1.09343820975e-03 -6.81190182582e-03 -8.35157016770e-04  1.36051726697e-03 -2.44770062432e-03  4.88399016843e-04 -1.74679468612e-03 -1.30100184558e-03  9.56842443855e-04 -1.21573423903e-03  2.31330644481e-03  1.05494909363e-03 -1.56227727222e-03  2.29773305842e-04  1.70427630627e-03 -4.70552255033e-04  3.65189612234e-03 -2.41431487880e-03  1.20307683390e-03  1.67312857751e-03 -1.15523397681e-04 -2.78128320330e-03  2.54262619627e-03  1.29752035631e-03  1.90811082307e-04  2.41392960101e-03  2.85928289948e-04  3.80535280907e-04  3.36509636437e-04 -1.24734730201e-03 -4.48625050918e-03  2.55398366075e-03 -1.94772033165e-03  2.38489368637e-04  6.27803328521e-03 -1.38923328313e-03 -7.33430854565e-04 -1.99252447363e-05  1.08419948129e-03 -2.34602455793e-03 -1.35040258054e-03  1.63231590309e-04 -1.55304512632e-03  9.59500705355e-04 -2.02070290604e-03 -8.39502068622e-04 -1.61907982686e-03 -6.86879825001e-04  1.32956323067e-03 -9.13871905056e-04  2.93365895197e-04 -1.66412996104e-03 -9.38377533778e-04 -3.71174527805e-03  4.32403905553e-04 -3.18173530874e-03 -9.42127259647e-04  1.05752187798e-03  2.23622861817e-03 -1.36982859771e-03
-5.01239575760e-04  3.54639763324e-03 -2.79906305766e-03 -2.03212800730e-04 -3.70297215021e-04 -3.37405945583e-03 -1.26598345472e-03 -7.12097418470e-03 -1.36908074113e-03 -5.32677059003e-04  3.26916393898e-04 -1.53515113138e-03  5.96739584325e-04  5.20133946733e-05 -2.94276102203e-03  3.19630933137e-03  1.66683546121e-03  1.64195347815e-03 -3.38307359452e-03  1.83841114611e-03  7.75290128733e-04  1.96837397612e-03  1.19457464765e-03 -2.69007416500e-03 -8.25089222497e-04  1.24142834626e-03  5.58800441565e-05 -1.56317007262e-03 -2.93621195540e-03  1.93319280608e-03 -1.15453710134e-03  2.65934637084e-03  1.11679701221e-03 -8.43663344484e-04 -1.03892206063e-04  1.91820604337e-03  1.26241704325e-03 -3.62336667607e-04  2.02166003368e-03  1.30680796206e-03  3.88366216372e-03  8.46965273665e-04 -4.06786634398e-03 -6.26343822412e-04  2.68215302558e-03 -4.32176386648e-04  3.77115385226e-03 -1.93827374826e-04 -1.53604106773e-03  4.05288686231e-05 -7.88956976268e-04 -1.87514330807e-03 -4.20107331689e-03  5.91023926054e-03 -5.26689090009e-05 -1.96389583955e-03  2.05337683572e-03  5.76865380080e-04  5.82344597722e-03 -6.83940756026e-04 -3.45804676906e-03 -1.05965110312e-03 -2.33453613258e-03 -4.46252223126e-03  2.84191044863e-03  4.87712838070e-03 -1.32732088877e-02  9.25063985477e-02 -3.57914396520e-04 -3.61647041612e-03  3.00414839992e-03 -1.21591549934e-03  3.16059435623e-03  2.36786788715e-03  1.84918773692e-03  2.94203514207e-04  1.71503392346e-03  1.93632779915e-03  3.89695422530e-03 -2.67467150683e-03 -6.32570124908e-04  3.08307799192e-05  2.07977683227e-04 -3.13899068319e-04 -2.69748381968e-03 -7.22372434200e-04 -1.07289600796e-03 -4.22590251541e-03  2.14329389600e-03  2.95114860099e-04 -4.89903059388e-04 -1.40756473762e-03 -4.06738518637e-03 -4.55062806105e-03 -2.39412519729e-03  7.49235616635e-05  3.29516401079e-03  2.56056408670e-03 -3.40308165741e-04 -1.24229989851e-03  3.35279543738e-03 -1.18294096284e-04  4.01060246065e-04  9.99770161933e-04  3.34776031540e-03 -1.35358669638e-03 -1.43331908278e-03  5.94977888093e-04 -8.73247887603e-04 -9.55167508524e-04  1.27194037660e-03  2.00998488286e-03 -5.77371444930e-04  1.27601992466e-03 -3.37961021041e-04  2.90898127075e-03  1.41347514163e-03 -6.89391561660e-05 -8.89477463086e-04 -1.11543864078e-03  4.84636245410e-04  1.18211316776e-03 -4.96873054737e-04  1.77735368875e-03 -1.46624849184e-03  6.77548742323e-04  3.41259534966e-03 -1.96903444283e-03
 2.85395951865e-03  4.06725117160e-04  1.69795696245e-03 -1.36962115817e-04  9.05914758404e-04  5.27922438375e-04 -9.73285339997e-04  3.50956973719e-03  4.42176732625e-03 -1.02492870467e-03  1.56024156391e-03  2.34924451002e-03  3.27300305314e-03  1.81995756791e-03  8.96008340052e-05  2.64918161205e-03  3.11447667040e-03  1.87221329227e-04  1.27481139436e-03  3.25434070415e-03 -2.33750729651e-03  1.76663579444e-03  1.20278486649e-03  3.26320503121e-03  6.38669323714e-04  2.31964507973e-03  2.43394298509e-03  2.68392949707e-03  2.82561472805e-03 -1.49868938306e-03  1.74535029941e-03 -2.13771246221e-03 -1.39289373272e-03  7.42088182599e-05 -5.17012959002e-04 -3.64195598130e-05 -2.71478559121e-04  4.88141244083e-04 -1.73728898456e-04  2.55938060925e-03  4.56301387428e-03 -4.24521771173e-03  2.67449075157e-03 -3.08109989627e-04  2.15647865247e-04 -2.24992926007e-03 -4.03306997655e-04 -1.32128803676e-03 -5.55348630600e-04 -1.78102996483e-03  2.16894857410e-03 -3.39492346493e-04  7.64963956321e-04  2.58258199645e-04  3.89806068967e-03  3.50949521252e-03  2.17786407717e-03  1.29208988552e-03  9.34366371326e-04 -3.33980316075e-05  1.06164983439e-03 -7.87963786694e-04  2.27375283384e-04  3.96892991861e-04  3.59195475020e-04  1.59626344349e-04 -1.09343820975e-03 -3.57914396520e-04  8.64625167440e-02  1.16997285264e-02  1.49211906665e-02 -5.67660860727e-03  4.62480920122e-04  3.06603297421e-03 -2.81412471287e-04  9.13126233959e-04 -4.96256972943e-03 -3.29729495620e-03 -6.42469073176e-04  4.68870340498e-05 -2.74466531645e-03 -3.45344424154e-03  1.87317014048e-03  1.25771922247e-03 -1.41290817461e-03  3.15107298750e-04 -2.22536104401e-03  4.65157631522e-03 -6.47112719530e-04 -1.41740391595e-03  5.45135207407e-04  2.51698325347e-04  4.81545604872e-03  2.26663219383e-03 -2.89050766935e-03  2.62808780352e-04 -1.46210132543e-03  6.03351886829e-04  9.02867374660e-04  1.14185099323e-04 -1.59398202817e-03  2.34015650359e-03 -1.02036825577e-04 -2.10309428714e-03 -4.01929109994e-04  9.09807523790e-04 -3.04799561840e-03  5.28603513801e-03  3.73168828682e-03 -3.46511665346e-03  7.00322139346e-04 -3.85639771365e-04  1.55801509543e-03 -1.77062932966e-03 -1.44024753778e-03  9.00860785658e-05  3.13777304021e-03 -1.92322220302e-03 -4.22071474158e-03 -3.26496261613e-03 -1.13393406267e-03  1.40724191117e-03 -4.60992247303e-04 -1.02348789860e-03 -2.46782606255e-03  2.39575800665e-03  1.50304644815e-03 -1.80912005135e-03
 7.08731568975e-03 -1.56326182390e-03 -3.88705976321e-04 -7.98477674738e-04 -4.53555232372e-03  4.71592857879e-03  2.08407234317e-03 -1.73931108937e-03  7.32544338750e-04  4.38049028067e-03 -1.72827232533e-03  3.19051435484e-03 -1.93105621817e-03  1.49839220999e-03 -2.05899550621e-03  8.50301849677e-03  1.81851679071e-03 -8.44485984920e-04 -3.97062778076e-04  6.46008961008e-04  1.79603195554e-03  2.11882619186e-03  3.61457765403e-03 -6.00270157481e-04 -2.24006669120e-03  1.19839306821e-03 -1.22095087717e-03  1.04521682654e-04  3.28019276846e-03 -3.77895045451e-03  1.37445483154e-03 -3.51479312412e-03 -3.21157860975e-03  3.58425275845e-03 -1.34388991375e-03 -1.43511056416e-03 -7.37825787374e-04  1.61810273068e-03  1.07530746667e-03  3.75402316652e-03  2.58478371383e-03 -4.19046380228e-03  5.30711524833e-03  3.60598233425e-03  3.92881824805e-03  1.68678699167e-03  2.76980185037e-03 -1.42978643328e-03  2.40872102307e-03  3.14391450714e-03 -1.20066228681e-03  1.80840854982e-03 -2.56099304612e-03 -6.14206464538e-03  1.71472879159e-03  3.97666535988e-03  1.43509498681e-03  3.56371756009e-03  7.18001509953e-04  3.95630477605e-03 -2.78802746309e-03  2.44687541350e-04 -6.42139065452e-04  1.95951649681e-03  1.62574425949e-03 -4.24799782624e-03 -6.81190182582e-03 -3.61647041612e-03  1.16997285264e-02  9.56604062383e-02 -8.30424251933e-03 -1.76160788133e-04 -4.81160097866e-04 -2.87047703119e-03 -2.57292598035e-04 -9.37930580225e-04  1.10808968400e-03 -6.81199636208e-04 -2.07703378271e-03  1.01855597535e-03  2.69624378074e-04 -1.45066394038e-03 -1.75062943076e-03 -9.80710899060e-04 -1.36347695116e-03  1.01733415155e-03 -1.36437765570e-03 -1.20575236486e-03  2.87143905413e-03 -2.05498955891e-03  2.88076202961e-03 -9.30510389478e-04  7.74820778584e-03  1.80833815724e-03 -2.50851945731e-03  3.25352663609e-04 -4.21270666035e-05 -1.61610764351e-03  1.50106327946e-03  2.82253193176e-03 -2.83436972915e-03 -2.05131219653e-03 -2.24374244810e-04 -9.88476869008e-04  2.43913136867e-03 -4.28362281777e-04 -1.24536270502e-03  5.17945606521e-04  1.50159585702e-03 -3.48572381935e-03  3.97093471969e-03 -4.28906925052e-03 -8.84687511077e-04 -1.01785309847e-03 -4.08087965943e-03 -1.05966767639e-03  4.23294789046e-03 -2.56175454694e-04  3.02260041322e-03 -6.44728583416e-03  1.69511873938e-03  4.26802882178e-03 -9.41894243896e-05  1.43137817606e-03  2.23770679221e-03 -1.05946009018e-04 -3.48910305745e-03  1.86437058803e-04
 1.01676327076e-04  5.79018883791e-04 -1.40148479274e-03 -1.90027626418e-03  4.80562376357e-04 -7.03988668098e-04 -2.11757779871e-03 -2.53234462043e-03  1.69475144986e-04 -7.91645535587e-04 -1.39768604513e-03  3.90886937272e-04  3.45534457610e-04  4.54663495414e-04  9.31485042963e-04 -2.18456649783e-03  2.06727677404e-03  1.47271362840e-03  1.09592522202e-03 -2.94284771125e-04 -1.01311820659e-03  3.51943892038e-04 -1.38546788367e-03 -5.14019878852e-04 -6.82258978016e-04 -1.35651653318e-03  2.13171230124e-03  4.71709626138e-04 -4.50407178902e-05  1.24622218995e-03 -3.15823356222e-04  1.60676291643e-03 -3.61578260722e-04  1.72023863282e-04  1.16078208476e-04  4.66349914638e-04 -1.04939183864e-03  1.16711846765e-03 -1.68149745304e-03 -1.28169635506e-03  9.73404630835e-04 -5.72428592078e-04  3.84192885591e-04  9.41850299517e-05  7.33529821236e-04 -1.40927176371e-03 -6.54298715063e-04 -5.15937014092e-04  9.64777691927e-04 -1.35140902250e-03  2.00808855303e-03 -9.50936123338e-04 -6.40039918463e-04  2.16577921871e-03 -7.47151579172e-05 -6.56848473541e-04  2.24549005427e-03  3.43265612171e-04  5.05825813299e-04 -5.88179563447e-04  1.39965747190e-04  2.72340394746e-04  7.11650844768e-04  7.56982622443e-04 -1.46420867692e-03  2.12072491025e-03 -8.35157016770e-04  3.00414839992e-03  1.49211906665e-02 -8.30424251933e-03  4.99731279562e-02  5.54422006976e-03  2.13038595124e-03  1.37465813041e-03  1.30562322993e-03 -1.18777947338e-04 -2.29718601300e-03 -1.01579496936e-03  1.21419352390e-03 -7.78915836860e-04 -1.82240903320e-03 -1.54915037880e-03  1.70366921382e-03  1.02082816347e-03 -4.19449791939e-04  4.64986907445e-04 -2.35274094839e-05  2.22918121422e-03 -1.29430872627e-03 -6.07703549138e-04 -9.84413841545e-04  1.02757858554e-03 -9.99068591996e-04  1.30281893282e-03 -7.56689017759e-04 -2.97252277388e-04 -8.07035129702e-04  6.09060495561e-04  3.44789386573e-04 -4.75336095437e-04  2.26616677761e-04 -9.38417457377e-04  2.02732133501e-03 -9.44239515162e-04  1.15303678905e-03 -1.20907595786e-03 -4.94565446806e-04  2.14825358651e-03  1.57104912783e-03  5.70508107949e-04 -1.12330822196e-03  8.40460716306e-04 -1.85964748845e-04 -4.76143340475e-04 -1.73866303285e-04  2.87637588954e-05 -1.09545315891e-03 -1.86915826104e-03 -1.77789960600e-03  9.25446920825e-04  4.31324419105e-04  1.00085003601e-03  1.83577987881e-03 -9.04035289181e-04 -1.51107355888e-03 -6.04410951322e-04  1.13714062879e-03 -1.17001293610e-03
-1.50134051602e-03 -4.12023075283e-03 -2.07011164220e-03 -2.60747922037e-04 -8.03168582036e-05 -1.13525642886e-03  1.35518337548e-04 -4.80886612042e-03 -3.72596327283e-03  1.85850867635e-03 -2.76651287864e-03 -1.03986469545e-03  2.31159311316e-03  1.04329547376e-03 -4.96030369055e-03  3.67919483644e-03  7.36573804359e-05  4.58525799014e-04  5.66774711495e-04 -4.20931661312e-03  7.85301661929e-05 -2.54427243162e-03  1.99109797350e-03 -2.78197332930e-04  3.59570433014e-03 -2.51254090342e-03  1.78620218166e-03  2.12641175823e-03 -3.83147006221e-04 -1.34639805587e-03 -5.23834158286e-03 -1.19980894754e-03 -2.75461982748e-03  7.57014535443e-04 -1.47345709512e-03 -1.27664599264e-03 -1.40978312191e-03  1.90825911334e-03 -3.11809932101e-04  1.17199379450e-03  5.39747463736e-04  6.26999938893e-04  1.67392765280e-03 -1.69165912534e-03  4.18541532099e-03  4.87319936444e-04  1.92516550976e-03  7.88574379210e-05 -1.41527931148e-03 -1.21926443939e-03  3.70584331803e-03 -4.96247360142e-03 -6.23099994198e-03  6.95798957951e-03 -4.75833679664e-03  3.14535693078e-03  1.73871110696e-03 -1.58352279215e-03 -7.69365647869e-04 -1.70737274498e-03  4.31709574192e-03  8.00913925344e-04  2.36811706596e-03  1.58094427203e-03  4.80765966339e-04 -8.69514633483e-04  1.36051726697e-03 -1.21591549934e-03 -5.67660860727e-03 -1.76160788133e-04  5.54422006976e-03  1.06511994622e-01  9.37043535480e-03  4.39596758116e-03 -7.35346178550e-03 -1.20043215783e-03  2.69704299695e-03 -2.01512097807e-03  2.60655868228e-04  2.19078820713e-03  1.90823343797e-03 -1.72804861741e-03  2.42384135746e-03  2.63015444904e-03 -8.82607932304e-05  1.21421978348e-03 -3.21446807057e-03  4.42949101856e-03 -4.07797914729e-03  5.29091027101e-04  3.69731147119e-03 -2.21894430600e-03  2.31621529641e-03 -3.59102417557e-03 -4.78511287582e-03 -3.05527563713e-03 -2.91243993084e-03 -7.80764718981e-04  2.98307396511e-03 -3.40579698513e-03 -3.12984284337e-03 -3.04230764124e-03 -4.76053635798e-05  1.58674921525e-03  3.02723256775e-03 -1.09649035270e-03  1.87443552909e-04 -9.79317057861e-04  1.80835701089e-03 -1.50079705365e-04  1.05070795299e-03 -2.84167709014e-03 -3.20286614441e-03  2.14872974684e-03 -1.04532581408e-03  3.79412624612e-04  3.45420736797e-03  1.88534234738e-03 -3.83600002728e-03 -3.52445987544e-03 -1.35807305171e-03 -3.91198200937e-03 -1.03521285784e-03  1.93843462736e-03  1.73189021197e-03 -7.39080791106e-04  4.95944305991e-03  2.35102231467e-03
 3.21715178352e-03  2.88462202232e-03  1.75963711156e-03  1.79449235122e-03  5.13551792183e-03  5.14037644312e-04 -1.20880043738e-04 -1.64293665172e-03 -2.78291970682e-03 -1.07236460291e-03  7.84274727818e-05  1.57658854503e-03  1.87468824605e-03 -1.29229385651e-03 -1.80425347707e-03  1.03769516719e-03  6.15542205997e-04 -2.27022136903e-03 -1.36284055359e-03  1.20737391642e-03  4.87659308378e-03  1.06627791361e-03  3.01503359870e-04 -8.66478758441e-04 -1.50817119416e-03  1.96998501993e-03  2.23166108795e-05  2.99582294604e-03 -4.36242768098e-04  8.37041484921e-04 -3.33153495452e-03 -5.77571026957e-04 -1.16709940538e-04  5.99845719648e-04 -2.84001680417e-03  1.05063814245e-03  1.41152445299e-03  2.92777621526e-03  2.17732379523e-03  4.23554582385e-03  3.46374106555e-03 -8.25038399643e-04 -1.25601982154e-03 -2.32317543855e-04  2.19183345787e-03 -3.77152092578e-04  4.71538221306e-03  3.43429404976e-03  7.73937113061e-04  5.69867582834e-05 -3.57858633364e-03  1.14846187347e-03  3.03413245182e-03  2.88487258494e-03 -3.01594175625e-04 -2.51519852423e-03  1.78581049307e-03 -1.75332544711e-03  3.11048526754e-03 -1.72256195916e-04 -1.98311062371e-03 -1.63563289897e-03 -3.04136843265e-04 -2.80026851684e-04 -2.17877133538e-03  1.77586339285e-03 -2.44770062432e-03  3.16059435623e-03  4.62480920122e-04 -4.81160097866e-04  2.13038595124e-03  9.37043535480e-03  6.73959162268e-02 -1.70968660810e-03  2.40874482935e-02 -2.81754004233e-03 -6.89018091681e-05  2.02125764208e-03  2.65447070106e-03  2.73112168818e-03  1.74930813744e-03 -9.76141433529e-04  3.39317429646e-03  1.52237899014e-03  1.79970719845e-03 -5.41468677103e-04 -9.91055423755e-04  6.14766636863e-05 -5.44830371140e-04  1.34405793616e-03  4.50643569276e-04 -9.68590697829e-04 -8.56546202551e-04  5.63454628199e-04 -3.23797757386e-03 -1.39057723973e-03 -4.37480621333e-03 -3.09392544050e-04  1.41054227288e-03  1.65344511547e-03 -3.22622967967e-03 -3.10928181859e-03  9.24152949827e-04 -1.81650461491e-03 -5.01636419806e-04 -1.30521271049e-03 -4.40833255469e-03  2.73134483114e-03  1.75004086983e-03 -1.60162815104e-03  1.23947536680e-03 -5.39184446882e-04  4.43864791123e-05  1.11888383435e-03  4.23178966297e-03  3.29714079510e-04 -1.11708084681e-03 -5.22209070629e-04 -2.40263848722e-03 -5.41524890806e-04  5.82490112441e-04  1.49926906284e-03 -2.81626387481e-03 -2.64081674120e-03 -2.56733457400e-03  1.61435649845e-05 -1.77262974837e-03 -1.54000728841e-03
-3.78796320891e-03  2.48715826382e-03  6.17783833073e-04 -1.91009858214e-03 -1.88389209984e-03  8.80586971525e-06 -2.95237913553e-04 -5.40743937787e-04 -1.84156615382e-03  9.24568989115e-04 -4.12793755133e-03 -1.20771985307e-03 -3.27155581888e-03  1.12413990236e-03 -3.90739840066e-04  1.77599181750e-03  1.14302092831e-03  2.65418985033e-03  7.40501365527e-04 -1.42320277383e-03 -3.37144391881e-03 -4.47094011533e-03  4.62634870669e-04  1.78422454602e-03 -2.11580012214e-03 -1.62692042863e-03  4.87620868332e-04 -2.46634885292e-04 -9.84796735347e-04 -3.71645927483e-03  4.24236610829e-03 -6.22888330839e-04 -3.17330652168e-04 -1.64856270434e-03  1.79319374127e-03  3.19438116448e-03 -3.41714455967e-04 -7.41054961795e-04 -1.85270333749e-03  6.82158879926e-04 -2.46154947123e-03 -2.35483945745e-04  1.67632170745e-03  3.93884427272e-04  2.56112418136e-04  2.46290982925e-03 -7.07749042435e-04  2.15015778391e-03 -1.24533373960e-03 -1.04400103818e-03  6.74094566605e-04  2.33988388147e-04 -3.36731548574e-03  4.60315940376e-03 -3.43278161909e-03 -3.76877195882e-03  2.28278026606e-03 -2.62819132156e-03 -5.15672656318e-04 -5.24560923745e-04  5.94398659379e-04 -9.72396820715e-04  1.35663354919e-03 -1.87552824408e-03  5.18387870510e-04  1.87962019229e-03  4.88399016843e-04  2.36786788715e-03  3.06603297421e-03 -2.87047703119e-03  1.37465813041e-03  4.39596758116e-03 -1.70968660810e-03  8.31203282645e-02 -1.66211818846e-02  1.32115008960e-02 -7.33094863536e-03  3.69244764946e-04  3.88058360213e-03 -2.66996583249e-03  4.39426192954e-04  4.33423778648e-03  3.65291624661e-03 -1.19450579240e-03  7.65312964538e-04 -5.66256468060e-04 -3.98260044031e-03  2.53187737629e-03 -2.96343677780e-03  2.74597276207e-04 -1.76535146894e-03  1.52071183626e-03 -1.50699771642e-03  3.88073562498e-04 -3.40436096847e-04 -2.61686051987e-03  3.97335246108e-03  1.82745788168e-03 -4.17033699229e-03 -6.39722699466e-04  5.32223017945e-04  3.15352183368e-03  2.35072616462e-03 -7.76284842979e-04 -1.55547896274e-03  5.59528326201e-04 -3.51119028975e-03 -7.79662051406e-04 -2.05386819384e-03 -4.24949966831e-04  1.29708638758e-03  6.77940132901e-04  3.19333393824e-04 -1.39375043537e-03 -2.15251294004e-03 -1.40582234690e-04  3.73241904624e-03 -3.22422469819e-04 -8.18464565160e-04 -7.08507137852e-04 -4.34677501881e-03  1.28840585673e-03 -4.90409066906e-05 -4.95219722731e-06  5.75059191979e-04 -6.73667894094e-04 -2.50619445306e-03  1.29414115962e-03
 2.53530424860e-03  1.78822987488e-03 -2.12638747997e-03  2.17270018198e-03  1.96891879156e-03 -2.06089614612e-04 -9.66367438381e-04 -3.67402978455e-04 -2.39184577915e-03 -2.32018985115e-03  1.24962463051e-03  2.52600747964e-03  5.88641747992e-04 -2.38147172106e-03 -1.46269996117e-03 -1.99973013567e-03  1.52966752507e-03  3.92738953854e-04 -7.45764886717e-03  4.98690232478e-04  3.68672095620e-03  3.46859004007e-03 -1.28381249542e-03  4.72534269764e-04  1.73475243293e-04  5.38990058113e-04 -9.12504820744e-04  7.56152715258e-04 -1.30618970361e-04  2.60086796943e-03 -4.12432895089e-03 -1.52617037429e-03  2.50984875229e-03  8.82680515620e-04 -4.21851062004e-03 -1.54270855291e-03 -6.47843693002e-04  7.71794287918e-04  1.42582570728e-03  4.25922869616e-03  5.01110282499e-03 -2.35024605868e-03  7.87429634957e-04  2.36126339371e-03  1.67042557166e-03 -6.37336547362e-04  2.02347638249e-03  1.23388822140e-03  2.09734106054e-03  1.28621729630e-03 -1.25960007153e-03  2.89449382436e-03  4.81308146051e-03 -3.24516241968e-03  3.62131104209e-03 -6.25922046741e-03  5.80918948451e-04 -2.06003012793e-03  2.72431161515e-03  1.54342224347e-03 -1.69013904859e-03 -4.28125071378e-03 -3.54099427306e-03  3.00198354153e-03  5.46606921813e-04 -9.16305194199e-04 -1.74679468612e-03  1.84918773692e-03 -2.81412471287e-04 -2.57292598035e-04  1.30562322993e-03 -7.35346178550e-03  2.40874482935e-02 -1.66211818846e-02  7.59341235506e-02  1.26780345057e-03 -3.49366125544e-03  5.75060875621e-03  8.45007435889e-04  2.59970961310e-03  2.52844420176e-03  1.15814318978e-03 -1.11616609207e-03  1.28740674838e-03  1.46633279245e-03  1.26922767113e-03 -4.11954935596e-04  5.16106326459e-05  3.28919610732e-04  8.30990866420e-04  6.65005025229e-05 -4.68531182318e-04 -1.17834709707e-03 -1.62476532471e-03 -1.89050354844e-03  2.24381827286e-03 -3.99605653736e-03  2.29977228003e-03  1.68950174569e-03 -1.04121177099e-04  4.82212341104e-04 -1.58731075046e-03 -1.49307688733e-03 -1.61071553339e-04 -1.15323660762e-04 -3.34685531945e-04 -2.56120694667e-03  1.61965893733e-03  3.08823019415e-03  3.51365960697e-04  1.01137590556e-03 -2.45840828039e-03  1.04838173013e-03  3.32385241580e-03  4.74779916104e-03  9.83774933234e-04 -2.04912627919e-03  7.31987107015e-05 -1.58259704487e-03  5.57635252821e-04  1.68487033137e-03  4.89842606847e-04 -2.78917714739e-03 -7.61214085992e-04 -4.03412879178e-04  1.28108743900e-03 -1.31875739185e-03  4.20261920122e-04
-3.93189775472e-03  2.19680824994e-03 -4.97898414314e-04 -2.29419718316e-03  1.86510012919e-03  1.81256278406e-03 -1.17649335623e-03 -1.07536455112e-03 -1.62698134429e-03 -1.04699426991e-03  8.04214635907e-04  3.55900100599e-03 -2.27169746170e-03  1.27858021667e-04  2.47224877053e-03 -1.74746536573e-03  3.89464492387e-03  2.01129797908e-03  5.57941280979e-04  9.46755152232e-04 -2.14285994802e-03 -4.72344155011e-03 -9.05043984926e-04  3.85900417712e-03  2.44609391745e-03 -8.46404744924e-04  5.73546216521e-04 -1.09245663749e-03 -2.61944928734e-04 -1.80142715930e-03 -1.60346953236e-04 -4.33415627729e-04  1.60172279024e-03 -1.07624432540e-03  2.07472528299e-03  6.31605147652e-04  2.26686649269e-04  9.50425112616e-04 -1.53716232995e-03  1.45356957789e-03  2.33774509841e-03 -1.60765161175e-03 -7.70036277423e-05  3.60004433214e-04  8.10253334179e-04  1.63199831688e-03  5.19409090487e-04 -2.45842270230e-03 -3.62334800729e-03 -1.36456085675e-03  1.85935939016e-03 -7.64924170908e-04 -3.40414064068e-03  2.40412584300e-03  1.03905540186e-03 -3.82377101633e-03 -2.92488929271e-03  9.10240549591e-04  6.29119041579e-04  8.96961465313e-04  1.95124735000e-03 -2.27127379674e-03 -5.97364599513e-04  5.81077430693e-04  2.90784786597e-03 -2.09132829270e-03 -1.30100184558e-03  2.94203514207e-04  9.13126233959e-04 -9.37930580225e-04 -1.18777947338e-04 -1.20043215783e-03 -2.81754004233e-03  1.32115008960e-02  1.26780345057e-03  7.80099655860e-02 -4.69763579103e-03  1.28165059073e-02  7.16632295157e-04 -4.08183289288e-03 -1.71618259371e-03  3.76667095399e-03 -5.34466637387e-04  1.29833819100e-03  3.89818935984e-03 -5.39434294489e-04 -9.13846809487e-04  7.09320544653e-04 -4.52762378780e-04  1.38756992278e-03  9.09986286508e-04  3.40661043681e-03  1.12835579181e-03 -7.67508534826e-04 -2.48565231926e-03 -8.92911725030e-04  2.31433222227e-03  1.78091894619e-03 -2.51962028898e-03  1.25773886722e-04  2.46178491718e-03  1.37502018405e-03  2.47058463350e-03  4.56236467932e-03 -1.75115157987e-03  2.50807321707e-04 -1.02548132366e-03  4.03119670944e-03  9.32997018871e-04 -5.73976655987e-04  4.51637708495e-03 -2.26972587373e-03  2.04388431435e-03  3.06537603445e-03 -1.95859397845e-03  1.70986654370e-03  2.00226270965e-03 -1.73745889632e-03  5.90443292564e-05 -3.10385153487e-03  4.53410991537e-04  3.41722361463e-03 -1.65472283286e-04 -1.32011593070e-03 -4.82479743086e-03 -8.76034360978e-04 -3.09920675320e-03 -4.75803417235e-04
 3.87190510104e-04 -1.44789862598e-03  5.28848657353e-03  1.89138682805e-03 -3.36996140506e-03  7.79654996689e-04 -1.16825641976e-04  2.67201930395e-03 -3.45905205704e-03 -2.75920294630e-03  3.70428290122e-03  2.51001659545e-03  2.62559442155e-03 -2.50980640039e-03  1.10238195144e-03  2.81046493812e-03 -4.22836566575e-04 -6.13261190765e-04  4.22414382742e-03  2.24589544063e-03 -2.50853821895e-03 -9.36380188801e-04 -3.04091240882e-03 -1.42044056004e-03 -4.39347198262e-03  3.98874335180e-03 -9.64198668900e-04  1.41270965297e-03 -1.19934759951e-03  2.04247541228e-03 -3.95574593775e-03  1.07903093663e-03 -2.14290817657e-04  4.35082500788e-03 -3.85701715896e-04 -3.33957077958e-03  1.47222951518e-03  1.20919432731e-03  2.24536983460e-03 -5.42130626564e-05 -2.75286588692e-04 -2.10154513183e-03  3.45487496408e-03  6.31676314335e-04 -4.26447706800e-03  1.84738606732e-03 -2.11206242352e-05 -3.18976725286e-03  7.85614979272e-05  2.95957101655e-03 -2.49764853734e-03 -1.01687364461e-03 -3.69503888429e-04  1.35606881937e-03 -4.42131639098e-03  5.53012052131e-03  1.50428492486e-03  5.30445636132e-05 -1.99623375615e-03  1.21895636979e-03 -3.22037100301e-03 -4.43159735476e-04 -1.29044818091e-04 -3.72226751511e-05  1.17264989938e-03 -1.28823714062e-03  9.56842443855e-04  1.71503392346e-03 -4.96256972943e-03  1.10808968400e-03 -2.29718601300e-03  2.69704299695e-03 -6.89018091681e-05 -7.33094863536e-03 -3.49366125544e-03 -4.69763579103e-03  9.84850143786e-02 -4.58407105769e-03  2.94489307750e-03  2.08862234048e-03  1.87124030762e-03  1.89691734722e-03  9.91756864621e-04 -5.04979421389e-03  4.03216449100e-04 -2.48293580082e-03 -9.42043044107e-04 -5.93420277396e-03  5.46020175868e-03 -3.67779073521e-04  1.50122492169e-03 -1.17270075247e-03 -1.51439313090e-03 -2.68487430625e-04  1.11345473299e-03  2.20852589806e-03 -3.17240603409e-03 -1.87362237303e-03 -4.36418567309e-04  3.83087343987e-03 -5.72684839960e-03  6.52558709270e-04  4.73308097009e-03 -1.95530780893e-03  1.05256674050e-03  8.06031711864e-04  2.10266271223e-03  1.43950515451e-03 -2.96862325904e-04  2.04778308810e-03  1.47721858518e-03 -4.22985565067e-03  4.37560735192e-03 -2.70895828513e-04  3.95466664654e-03 -8.29502325200e-04 -2.15296735060e-03 -1.08982563368e-03 -8.95073009531e-04 -2.58094626709e-03  1.02994947149e-03 -2.62299386357e-03 -1.04272144948e-03  1.40950201750e-03  4.58224851111e-03  2.00484133010e-03 -1.75565081079e-03 -9.18239082317e-04
-3.39953256267e-03 -1.16997266979e-03 -8.38004706703e-04  1.08287324714e-03  3.77392453350e-03  7.46368461004e-03  4.77921981275e-04  6.19962786316e-04 -4.40104244714e-03  1.51874064838e-05 -2.91218503586e-03  4.87199900577e-04 -2.85467491800e-03 -1.19176272453e-03  2.72570850121e-03  3.42206089956e-03 -4.02592334772e-04  3.91892520042e-03 -4.18794008472e-04 -3.80351137640e-03 -2.08200716533e-03 -3.09226012425e-03 -2.37529355128e-03  2.82819708183e-05 -1.40163567318e-03 -1.66363719357e-03  9.35247641259e-05 -5.28914702970e-03 -2.64197391735e-03 -2.78662515310e-03 -3.62839158951e-03 -7.76101149840e-03  5.41519187506e-03  1.57489823929e-03 -9.79521202079e-04  4.19666138344e-03 -9.12569391296e-04 -6.09304567982e-04 -1.93591232186e-04 -1.05847514249e-03 -7.65040414931e-04  5.91347201094e-04 -2.10189363073e-03  2.03826973386e-03 -2.85201276527e-03 -3.26966714219e-05  1.81507005697e-03  3.16223378444e-03  2.83870953916e-03  1.67867098959e-03 -3.11681830638e-03  2.97302054936e-03  4.56641219138e-03 -5.87208014811e-04 -8.09969575648e-05 -2.89036860166e-03 -2.51000875579e-03 -9.23742917655e-04 -4.26469245474e-04 -9.12462232879e-04  1.24202728917e-03  6.15033800736e-04  6.74149055587e-04 -1.62503170529e-03  3.43626967076e-04  2.25911114436e-03 -1.21573423903e-03  1.93632779915e-03 -3.29729495620e-03 -6.81199636208e-04 -1.01579496936e-03 -2.01512097807e-03  2.02125764208e-03  3.69244764946e-04  5.75060875621e-03  1.28165059073e-02 -4.58407105769e-03  8.69513097968e-02 -9.03757977781e-03  5.04485191021e-04  1.06963865064e-03 -1.31233728126e-03  1.19787514509e-03  3.50367042953e-04  1.14073407981e-03 -1.35605661064e-03  2.29634069770e-03 -4.53907599354e-03  1.08169324669e-03  1.09950541802e-04 -1.15208502293e-03  3.76281859802e-04 -2.93682305267e-03  1.22930397408e-04 -3.92183866633e-04  9.24046847174e-04  1.50167102310e-03  3.42812510919e-03 -1.43528736845e-03 -2.13308103753e-03  2.59877499807e-03 -1.29387627554e-03 -1.49963818093e-03 -1.30913842354e-03 -2.67858609874e-03 -3.97078668603e-04  1.45614627198e-04  1.42149683101e-04 -2.50321686150e-04  3.72892375272e-05 -1.61033971253e-03  3.24278283073e-03  2.62673406339e-04  2.16511485055e-03 -1.84933835503e-03  1.27358879350e-03  3.65933135677e-03 -3.75865919192e-03 -1.50432296116e-03 -3.07965949395e-03 -3.08499315311e-03  2.03309580720e-04 -3.05273405262e-03  1.89658579663e-03 -1.04424947983e-03 -5.37122373621e-04 -4.71888202225e-06  1.80381828587e-03
-8.79002908066e-03  4.06233224888e-03 -1.49943183199e-03 -2.16261956089e-03  1.58743518716e-03  4.50952505102e-04  1.03529680755e-03 -5.54731741069e-03  4.53967682359e-04  2.72904898213e-03  7.35706283849e-04  1.19583502981e-03  3.63265557180e-03  8.13222319514e-04  5.73742343658e-04  3.12325885656e-03  1.36027163708e-03  6.16781720234e-04 -3.26139992435e-03  1.30947654161e-03 -2.36220389147e-03  1.88253529773e-03 -1.31319966692e-03  2.02562254078e-03 -1.19579155845e-03 -2.21927287331e-04  3.73928783150e-04  9.58870356749e-05  1.24152556710e-03  3.99827106293e-03  1.84236677593e-04  3.03196395366e-03  2.44502567138e-05 -2.39369715502e-03  1.45683796405e-03  5.25555775355e-03  7.70917283527e-04  2.25205717037e-03 -2.20283286706e-04 -1.40012636898e-03  6.03859680198e-04 -4.42973642249e-04 -1.44773272789e-03 -1.17336945691e-03  7.25591607322e-03  1.45538945120e-03 -2.13092388821e-03  1.03414737753e-03 -5.79936525927e-04  2.93202315971e-03 -2.27226791362e-03 -1.12387420727e-03 -1.63730329144e-03  3.24442430022e-03 -9.34577820336e-04  2.78583560539e-03  7.84559763810e-04  1.46036165048e-03  3.01804402907e-03 -9.93606680493e-04  9.31297755614e-04  4.54546951352e-03  2.56899281622e-03 -4.97213614228e-03 -2.58240605997e-04  7.71506409622e-04  2.31330644481e-03  3.89695422530e-03 -6.42469073176e-04 -2.07703378271e-03  1.21419352390e-03  2.60655868228e-04  2.65447070106e-03  3.88058360213e-03  8.45007435889e-04  7.16632295157e-04  2.94489307750e-03 -9.03757977781e-03  9.09103363855e-02 -4.56080134907e-03  3.76408077050e-03  5.48745383676e-03  1.81999608597e-03 -8.40926949696e-04 -5.08295609999e-03  6.85423276233e-06 -3.05901092659e-03  2.09923737642e-03 -4.91309853899e-03  4.32623914925e-03 -5.68076397078e-03  2.05551965737e-03  1.96539616431e-03  2.86158911604e-03  1.87903102397e-03  5.31139788636e-04 -3.43986759874e-04  1.05883659775e-03 -1.85563563915e-03 -5.02990651222e-04 -2.13643566986e-03  1.55635612244e-03  1.55024776530e-03  2.03184452305e-03 -1.06137364258e-03  2.80886027607e-04 -4.64301853451e-03  2.22670485869e-03 -9.17607798332e-04  3.10822401263e-04  2.15167384610e-03  2.84669781854e-04  2.57416006141e-03  2.85430649740e-04  5.94465179527e-05  2.25990860031e-03 -1.18559118371e-03 -4.98975170842e-04  4.41252361197e-04 -4.89773739689e-04  1.79740651927e-03 -2.35426477364e-03  1.49511491211e-03 -2.47440546938e-03 -8.27804551667e-04  1.74481937811e-03 -9.35849605586e-04  2.18804973383e-03
 2.19596340748e-03  6.06606401567e-04  4.02522784638e-04  1.59111941967e-03  7.84843533607e-05 -3.94764064540e-03 -1.01264193504e-03 -1.32182410112e-03  1.35214317158e-04 -1.44562131777e-03  3.45045018110e-03  9.30913464382e-04 -9.16461401749e-04  2.65636502347e-03 -4.27651678575e-03 -1.13657571281e-03 -1.12924313572e-03  3.91462512729e-03 -1.21466085346e-03 -1.66637745881e-03  5.81647235604e-04 -1.38606407046e-03 -3.73423929681e-04 -8.40576829805e-04  6.54920526081e-04  1.57107346911e-03 -1.05407267615e-03  3.36689872395e-03  7.05369549400e-04 -5.70472861196e-04 -2.77755077106e-03 -2.06051818790e-03 -1.82731638980e-03  4.17869911171e-05  6.01820598737e-04  2.04323766792e-03 -1.99969423023e-04  2.20968310427e-03 -1.27225510097e-03 -1.40147616319e-03 -3.65387413732e-04 -6.14727995609e-04  1.71049558097e-03 -3.87227187343e-04 -7.09865069349e-03 -2.21584704253e-03 -2.09122508291e-03 -6.15910760270e-04  2.74163519714e-03 -6.88597825517e-04 -2.22407349519e-03  2.06126152244e-04  1.30864696337e-03 -9.14292132630e-04 -1.40492739166e-03  1.18257540628e-03 -2.94194462479e-03 -1.98335568783e-03  5.80108746891e-04  6.24092088771e-04 -1.65596932549e-03 -8.66989238261e-04  2.69096088278e-03 -8.15001658447e-04 -2.99585351564e-03  3.41348662245e-03  1.05494909363e-03 -2.67467150683e-03  4.68870340498e-05  1.01855597535e-03 -7.78915836860e-04  2.19078820713e-03  2.73112168818e-03 -2.66996583249e-03  2.59970961310e-03 -4.08183289288e-03  2.08862234048e-03  5.04485191021e-04 -4.56080134907e-03  8.49607996214e-02  1.43004975874e-02  1.05691078122e-03 -1.94473496881e-03 -8.74716216505e-04  3.62427674737e-03 -3.63243379624e-03  3.56178096625e-03 -3.29661676410e-03 -3.02230857402e-03 -3.33024797051e-03  3.02846817701e-03  5.01577218550e-04  2.69108348190e-03  3.37892783958e-04 -3.41859565552e-03 -9.67385692502e-04 -6.49991582691e-04  1.95525426953e-03  1.33038658663e-03 -4.41968053441e-03 -1.92832150817e-03  1.08841678990e-03 -3.68719885979e-03  2.26975004644e-04 -1.84641099516e-03  1.31607814643e-03  1.46997846885e-04  1.21537537644e-03  2.56569729031e-03  1.82781264118e-03 -1.30624978098e-03  2.28181479567e-03  1.99660845137e-03 -2.30921228646e-03 -9.19422723575e-05 -1.75550551623e-05  1.94363291624e-03  5.94140476877e-04 -2.19793301563e-03 -8.55290185271e-04  1.29632393095e-03 -1.19370250598e-03 -2.85944084362e-03 -6.23047374419e-04 -8.85247073338e-05  3.90318491226e-03 -2.65938792443e-03 -7.66530421685e-05
 8.19629683094e-04 -7.50655000108e-04 -4.82780512509e-04 -9.67826578623e-04 -2.48814559353e-03 -1.99167616793e-03 -2.33192648665e-04 -1.86791220701e-03  3.88995618418e-04  9.57284791969e-04  3.50779580092e-04  1.24784162197e-03 -3.03304013402e-03 -1.48129040738e-03 -4.93293417369e-03  1.82251540386e-03  1.99480670284e-03  2.04963901482e-03 -2.41115646818e-03 -2.96647929321e-03  1.42571475558e-03  7.51156950759e-04  2.21982827552e-03  7.71501982103e-04  3.02151736883e-03  2.83880679763e-04  1.84422779714e-04 -3.39153157036e-04  5.68660691773e-04 -1.18476479372e-03 -2.04564285966e-03 -1.48195928463e-03 -3.81331600493e-03 -1.48023022178e-03 -1.08432664461e-03  2.55233014738e-03 -1.50738235125e-03  9.39788866415e-04 -2.09178108338e-03 -1.39594413776e-03  1.04982151173e-03 -4.69944009545e-04 -3.04485049018e-03 -2.88469887912e-04 -2.15274349748e-03 -1.17370319135e-03 -1.55051237932e-03 -3.26524026715e-04  3.30018809518e-04  1.05321615073e-03 -1.58586400586e-03 -6.93241787443e-04  3.74767325246e-04  2.90019012925e-03 -1.95332440238e-03  8.32252719034e-05 -8.28616208915e-04  5.59730218453e-04 -4.06644523581e-04 -1.68322599526e-03  1.77480006255e-03 -2.74589040055e-03  3.94819019793e-04  5.61536731380e-04 -1.98230874879e-03  2.74378599747e-03 -1.56227727222e-03 -6.32570124908e-04 -2.74466531645e-03  2.69624378074e-04 -1.82240903320e-03  1.90823343797e-03  1.74930813744e-03  4.39426192954e-04  2.52844420176e-03 -1.71618259371e-03  1.87124030762e-03  1.06963865064e-03  3.76408077050e-03  1.43004975874e-02  8.40066004227e-02  1.00434700112e-02 -1.42849082017e-02 -2.15336123422e-03  2.97846733740e-03 -7.17265281912e-04  3.73066633300e-03 -1.45333847525e-04 -1.70990299816e-03  1.21063890487e-03 -3.05226559367e-04  2.60489151879e-04  1.77171776935e-03  4.87034986269e-03 -7.29074796306e-04  3.29097248920e-03 -4.18123546082e-03 -2.32017950271e-03  4.73792309162e-04 -3.27046335552e-03 -1.88850937682e-03  7.36878487902e-04 -1.68079355256e-03  2.53133407916e-04 -2.48738103944e-03 -5.64693362193e-04  4.20326612543e-03  2.13795152649e-04  1.13146624526e-03 -4.96952719762e-04  2.85689471800e-03 -1.97829023636e-03  5.49248969248e-03 -6.13108908071e-04 -2.06467755534e-03 -2.20195528463e-04  2.68534415360e-04 -3.68792144416e-04  1.27948829648e-03 -8.37685314191e-03  1.33484556730e-03  3.30987147713e-03  2.09062808727e-03 -1.89021814928e-03  2.10286409957e-03 -2.84164273990e-05 -1.69910693106e-04  1.20237875901e-03
 3.39701976274e-03  1.35387203442e-03  1.06595134166e-03 -2.21059078772e-03 -2.83075324016e-03  6.73821366739e-04  1.33736557272e-03  1.70698150733e-03  9.80843336748e-04 -1.63246346326e-03  1.03891467771e-03  2.47496564412e-04  1.67524417190e-03 -1.86189479163e-03  2.83452294267e-03  5.64263062998e-03  3.56734903083e-03  1.20357104352e-03 -3.39901307738e-04 -3.54052488546e-03 -2.06960150327e-03  1.41926500486e-04 -1.23346739202e-03 -1.65483320791e-03 -2.92924200440e-03 -1.17099618078e-04 -9.27111227750e-04  7.90251492025e-05  4.84112693819e-04 -2.08429256893e-03  4.03791603605e-03 -2.07712074017e-04 -5.14034078176e-03 -4.00755946472e-03 -1.47599626664e-03  4.43258384427e-03 -3.66464742769e-03  1.67842881964e-03 -7.46920897202e-05  1.91521439898e-03 -1.25580540977e-03  7.41630993215e-04 -4.18484271774e-03 -3.21288626341e-03 -1.87206978224e-03 -1.27876504707e-06  1.27636351247e-03  4.72046192809e-04 -1.75459676041e-03 -4.99051156700e-05 -3.11922908553e-03 -1.82732588224e-03 -4.79753553518e-04  2.50541302656e-03 -2.34243797379e-03  1.41656557132e-03 -1.01178502905e-03  1.96221584867e-03  3.20797050218e-04  1.00540469253e-03 -5.74618895576e-04 -2.81950302001e-04  1.36486697597e-04 -2.21718113754e-03 -1.32408997717e-04  1.51388448698e-03  2.29773305842e-04  3.08307799192e-05 -3.45344424154e-03 -1.45066394038e-03 -1.54915037880e-03 -1.72804861741e-03 -9.76141433529e-04  4.33423778648e-03  1.15814318978e-03  3.76667095399e-03  1.89691734722e-03 -1.31233728126e-03  5.48745383676e-03  1.05691078122e-03  1.00434700112e-02  8.07813512612e-02  5.46723025317e-04 -3.04557149445e-03  5.49896954705e-03 -3.97161883729e-03 -9.72842370050e-05 -3.49461259995e-03  3.27607127433e-03 -1.68942485250e-03  3.66364723391e-03 -4.38924338960e-03 -6.01439554678e-04 -2.02654597956e-03 -3.37919851965e-03 -2.58041447806e-04 -1.09781632608e-03  1.28306563217e-03 -1.05023131047e-04  3.99849760294e-04 -3.26564887350e-03 -4.29098631637e-05  1.75016748099e-03 -1.87050457811e-04  7.65853741993e-04 -2.26287950760e-03  1.44596539240e-03 -2.12890956960e-03 -1.28438077067e-03 -3.42197792426e-04  5.45606986720e-04 -2.20661973060e-03 -1.86061618044e-04  4.48203410194e-04  3.07004119101e-03 -7.48667883179e-04  1.29789532769e-03 -1.22464958001e-03  1.09613965697e-04 -2.48876640956e-03 -4.80650783337e-04  1.10077237188e-03  7.30661705435e-04  2.66423338673e-03 -4.24537984409e-04 -2.65274977829e-04 -1.11425205022e-04 -1.22294217681e-03
-7.47535745869e-03 -2.12499881789e-03 -1.72246389249e-05  7.12820762079e-04 -6.55028020745e-04 -2.29999594173e-03 -2.85238999646e-04  1.58179042323e-04 -5.45985734257e-04  1.39665582247e-03 -4.24751893215e-03  1.97617128132e-03  6.63487029846e-04 -7.10865575378e-04  3.23673041972e-03  1.33262337699e-03  1.09527146794e-03  2.14066494335e-03 -4.58502255418e-04  1.89716077873e-03 -1.96681359899e-03 -2.97405225623e-03  1.01700111130e-03  7.41791355528e-03  4.40608040988e-03  4.12388890850e-03  3.85368630004e-03  1.91533441314e-03  2.56758975852e-04  2.89252399459e-03  3.76962996095e-03  4.96269491780e-03 -2.63293974541e-04 -8.78570963581e-04  2.48427739207e-03 -2.16759715472e-03  7.40130703379e-04  5.22132951733e-03 -1.74465007890e-03  2.24013381627e-03 -6.51776539062e-04 -6.26665964834e-04 -3.68370206278e-03 -1.10636388855e-03  4.07154108118e-03  2.42851511247e-04 -6.32443352319e-03 -1.09779260852e-03 -1.50365916842e-03  1.77053309851e-03 -7.42865509488e-05 -7.86123843027e-04  5.26776492444e-03  4.44579752330e-03 -1.57301908462e-03  5.35172995749e-03  2.41934339850e-04 -1.98629533678e-03 -2.96377759360e-03 -2.39543320375e-04 -3.37794020392e-03 -1.09988393984e-03  2.28458895694e-03  7.33567338538e-04 -5.16123935409e-03  4.14329395938e-03  1.70427630627e-03  2.07977683227e-04  1.87317014048e-03 -1.75062943076e-03  1.70366921382e-03  2.42384135746e-03  3.39317429646e-03  3.65291624661e-03 -1.11616609207e-03 -5.34466637387e-04  9.91756864621e-04  1.19787514509e-03  1.81999608597e-03 -1.94473496881e-03 -1.42849082017e-02  5.46723025317e-04  1.10444623712e-01 -1.10867631369e-02 -7.04554188774e-03  5.57387452028e-04 -2.15968806151e-03  4.78199675265e-03 -2.33381716450e-03 -1.90375076972e-03 -3.48974910768e-03 -2.37228681049e-03 -2.47942433895e-03 -4.29616197686e-03  2.94819668779e-03 -2.62295071111e-03 -8.40993717338e-04  1.86669783555e-03 -3.00814906296e-04  6.21437192378e-03 -3.07339465519e-03 -2.87290020218e-03  8.39910471735e-04 -3.22186228786e-04 -2.07331744204e-03 -5.92403499529e-04 -2.31870443253e-03  4.31093306569e-04 -1.28683930496e-03 -3.13011825102e-03 -1.13854341544e-03 -7.38094677037e-04 -2.23982384084e-03  3.58596222131e-04  6.60254403336e-03  2.12532032093e-03  1.47569425608e-03 -3.91909716147e-04 -1.41191131530e-03  2.68025087961e-03 -4.71023690310e-03 -2.67008075203e-03 -3.34819042767e-03  5.23335532233e-03 -3.30322774580e-03  1.60554030873e-04  1.72120762103e-03  2.04330447688e-04
 7.91149879445e-04  7.63413748046e-04 -2.90092227948e-03 -4.09782997025e-05  3.34719813148e-03  5.56457618536e-03  7.57673438895e-04 -1.33011822572e-03  1.09937433219e-03 -4.20600805433e-03  1.38369709116e-03 -1.58019080364e-03  3.02507505942e-03  3.07685372161e-03  3.84434421936e-03  9.79719515114e-04  3.11277164692e-03 -2.09756407060e-03  2.20860407838e-03 -2.40028831225e-03  3.52895584421e-03  1.31788057003e-03  1.25618933125e-03  3.29654775039e-03  5.45719391737e-03  8.20148656607e-04 -3.23424894570e-04  8.23550548208e-04 -2.88872138820e-03 -4.74075279542e-03 -1.18391257097e-04 -2.05388852873e-03  2.53832480075e-03  2.28398862710e-03  1.20996983057e-04 -9.61327059632e-04 -2.07523738173e-03 -1.26472557790e-03  1.73441152098e-03 -2.39889564113e-03 -1.30264807258e-03 -1.31472671931e-03  2.56040750684e-03  1.88832383272e-03  2.74988509635e-04  1.73527719648e-04  5.31174470433e-04  1.55380424984e-03 -2.20675933626e-03  3.04735742977e-03  2.49985121271e-03 -1.75946026817e-03 -5.19894654978e-03  8.12287559382e-04 -7.17417630391e-04 -1.46378797938e-03 -1.47547718841e-03  3.73720806135e-04  4.44388735064e-03 -2.35386146080e-03  2.27821371476e-03 -1.64766703301e-03 -3.58663692037e-04 -1.22002661283e-03 -2.63703057027e-03  4.17334312195e-03 -4.70552255033e-04 -3.13899068319e-04  1.25771922247e-03 -9.80710899060e-04  1.02082816347e-03  2.63015444904e-03  1.52237899014e-03 -1.19450579240e-03  1.28740674838e-03  1.29833819100e-03 -5.04979421389e-03  3.50367042953e-04 -8.40926949696e-04 -8.74716216505e-04 -2.15336123422e-03 -3.04557149445e-03 -1.10867631369e-02  9.37527506264e-02  5.15096900118e-03  6.28870528856e-03  3.06074548508e-03  2.23147387663e-03  2.33466742277e-03 -3.01079132140e-03  3.93661440031e-04  1.76907020030e-03 -2.50443515600e-04  2.03273007390e-03 -3.27891834318e-03 -4.29058500479e-03  4.00082888325e-04  1.65226840310e-03 -1.81020863941e-03  9.82570761610e-04  7.51538943373e-04  3.01690156169e-03  4.32118775476e-03  2.28568073675e-04 -2.22304146490e-03  3.02280261822e-03 -6.32566612978e-06  9.75647640639e-06 -9.22863287328e-05 -2.13655523338e-04 -2.90229686838e-03  1.97074415347e-03 -1.48996392150e-03 -7.46088123523e-04 -4.00042731633e-03  2.21190009307e-03 -1.37352651614e-03 -3.69424372206e-03 -4.17745224829e-04  3.92620486733e-03  4.00143549550e-03 -3.10860919139e-04  1.23043484763e-03 -3.25593084454e-04  2.18970518054e-03 -9.76967628074e-04 -2.99480163445e-03 -3.14190849122e-03
 2.48371511658e-03 -9.86975734044e-04  3.41454438119e-04  1.86184053912e-03  3.56324888654e-05 -1.73881776241e-04  9.24743025652e-04 -1.78931051458e-03  7.48329477435e-04  3.19615123923e-03  2.33663399522e-03  3.50365174302e-03  2.56593501284e-03  5.86036990469e-04  8.60327855781e-04  1.48638689350e-03  1.03440251675e-03  1.03313915521e-03 -2.76743621650e-03 -2.77232650882e-03 -8.26658956443e-04 -1.47960453789e-04  7.19762691960e-04 -2.53481529388e-03  4.49325577458e-03  4.51408473236e-03 -1.44982981273e-03 -1.69384401311e-03  5.16072274651e-04  1.13957696736e-03 -5.17863238935e-04  1.40089475161e-03 -5.12110971878e-03 -2.71571039630e-03 -2.48647488120e-03  2.07128003245e-03  1.68507007591e-03 -5.76531254355e-04  2.54403983469e-03  1.85686489032e-03  1.18673527873e-03 -1.68366047663e-03 -4.99793341331e-03 -5.18813896302e-04 -4.44324886723e-03 -4.69705234166e-03 -2.35477400964e-03  2.67511269933e-03 -6.05169463541e-05 -5.51497535536e-03 -3.61726924904e-03  8.20930061916e-04  1.89648034060e-03  2.19254227837e-03 -7.38909147646e-04 -3.41882298528e-03  4.51090285429e-03 -2.35625357688e-05  2.27434042048e-03  1.04365406655e-03 -8.63417441364e-05  3.04787261650e-03  2.33570342899e-03  1.86709381365e-03  2.06732906620e-03 -1.49199511459e-03  3.65189612234e-03 -2.69748381968e-03 -1.41290817461e-03 -1.36347695116e-03 -4.19449791939e-04 -8.82607932304e-05  1.79970719845e-03  7.65312964538e-04  1.46633279245e-03  3.89818935984e-03  4.03216449100e-04  1.14073407981e-03 -5.08295609999e-03  3.62427674737e-03  2.97846733740e-03  5.49896954705e-03 -7.04554188774e-03  5.15096900118e-03  9.14300337131e-02 -1.33062180034e-02  1.18209939491e-02 -6.06191963266e-03 -3.36820892152e-03  1.25671926684e-03  1.93234368635e-03  1.99537014211e-03  1.97591940658e-03  3.19606720885e-03  2.01405354270e-03  1.49625444115e-03 -6.04690804926e-04  2.17562562090e-03  1.14144765497e-03 -3.26926498764e-03  1.24898811153e-03 -1.64025352342e-03 -2.67606156651e-03  1.54011712959e-03 -1.50698012819e-03 -4.47524005839e-03  6.93281257604e-03 -9.15409233602e-05 -9.11174102635e-04  1.49862188155e-03 -2.21286690768e-04  9.78847493252e-04  7.45191571432e-04 -4.83924207306e-04  1.23340433271e-03  1.37616747252e-04 -9.65624204678e-04 -2.91012764422e-03  1.74770226635e-03 -9.30831790885e-04  4.89027354543e-03  2.70364996190e-03 -5.26236909117e-03 -4.98980241822e-05  5.06490820736e-04  2.01412099676e-04 -6.90822831698e-04 -2.85325592125e-03
 2.02886375319e-03  1.19882720107e-03  3.44209002788e-04 -1.76254610811e-03  3.35973376583e-04  2.20294464340e-03 -9.71414333323e-04 -1.08005936822e-03 -6.97384440074e-04 -8.52174351912e-04 -2.91169344805e-03  1.57572530717e-03  2.87332021760e-03 -3.69937397160e-04  2.49850836805e-03 -4.36239894589e-03 -1.34906013759e-03 -1.33459547281e-03  1.24083293347e-04  4.29290488984e-04  5.30053005792e-03  1.05795685427e-03  1.00882617123e-03 -4.68440483242e-04 -1.57936637330e-03 -3.30296017458e-03  8.17282395696e-04  7.35661329926e-04 -1.32744700143e-03 -3.67877079798e-03 -2.03406786774e-05 -2.49042217143e-03  2.28995908727e-03  2.84889005309e-03 -1.12021547286e-03 -5.56933657250e-03  2.40097563623e-04 -9.49697249150e-04 -2.34153740347e-03 -2.47659603268e-03 -1.16522269601e-03  1.95297176427e-03 -2.61363934284e-03 -1.46369155023e-03  1.60954427453e-03  3.43486767579e-03 -2.16674514648e-03  1.05059661943e-03  9.35041107120e-04  7.18154400707e-03  7.88179789799e-04  5.29975312356e-04 -4.87423883631e-04 -1.15588963325e-04 -4.15665415265e-04  9.65205833505e-04  1.33826076300e-03 -2.50761651652e-03  4.55207783596e-03 -1.16547484783e-03 -1.52250265678e-03 -2.76659461570e-03 -2.49371516254e-03  1.20387954233e-03  9.03360950885e-04 -1.79110094979e-03 -2.41431487880e-03 -7.22372434200e-04  3.15107298750e-04  1.01733415155e-03  4.64986907445e-04  1.21421978348e-03 -5.41468677103e-04 -5.66256468060e-04  1.26922767113e-03 -5.39434294489e-04 -2.48293580082e-03 -1.35605661064e-03  6.85423276233e-06 -3.63243379624e-03 -7.17265281912e-04 -3.97161883729e-03  5.57387452028e-04  6.28870528856e-03 -1.33062180034e-02  7.59011162941e-02 -1.16467205630e-02  1.16848738946e-02  1.31194180017e-02 -8.85894209346e-04 -2.42655161260e-03  1.31579028243e-03 -8.28217832792e-04 -6.13314250287e-04 -3.52317698942e-04  3.87602216390e-04  4.63081806952e-04  3.25787532589e-03  3.76075443790e-03 -1.10559943899e-03  3.29281670988e-03 -7.94557467564e-04  9.07242666793e-04 -1.36315916552e-03 -3.24712963881e-04  2.01572933438e-03 -2.91917489313e-03 -6.95300174543e-04  5.88266724934e-04 -1.64998108849e-03  1.08651469869e-03 -1.79269025885e-03  1.95224741312e-04  6.53912745259e-04 -2.27053989550e-03  3.99293014658e-03  1.23031112160e-04  1.37016062339e-03  1.56471365707e-03  5.87216289413e-03 -5.46656192028e-04 -9.98411470912e-04  4.42661764550e-03 -1.92017136886e-03 -3.79877489088e-04 -2.45288401407e-03 -1.51532362426e-03 -5.96938738198e-04
 3.00625015247e-03  4.36848166852e-03  2.15158350680e-03 -5.06349813388e-04  5.03369114868e-04  1.77377412546e-04  1.30616525795e-03  2.66094459711e-03  1.52539656856e-03  1.49320374589e-03 -2.18606503598e-03  1.20243057523e-03 -3.22606923550e-04 -6.61370780876e-04 -3.51810009791e-03  5.54093412643e-04  2.86169037474e-05  3.91449595880e-03 -3.02146092107e-03 -7.76865840141e-04 -1.34524745150e-03  3.53986724934e-03  1.10121623899e-03  5.25873593032e-04  1.93322828387e-03  3.12915764355e-03 -1.14823274088e-03 -3.58828033618e-03 -2.80375331900e-03  1.29974638099e-03 -1.68037851659e-03  2.30829358039e-03 -3.59886449531e-03  8.63687915691e-04  1.78409541311e-03  1.73825478598e-03  7.18590748568e-05 -1.89120419674e-03  1.43719971822e-03  9.18056753885e-05  2.92861791641e-04  1.52808881063e-03 -2.70110452729e-03  1.86920196297e-03 -9.84563580656e-04 -1.41914114662e-03 -2.26203280125e-03 -7.35038757742e-04  6.97025087151e-04 -8.17172935672e-04 -4.44014535261e-04  7.23570522670e-04  1.82545980677e-03  9.19102025472e-04 -1.91295031350e-03  1.24997646487e-03 -7.47874817065e-05  1.45079599224e-03 -1.25126574160e-03  1.88652937263e-03 -3.35934592909e-04  5.38609656853e-03  2.86322408606e-03  2.47852403842e-03  1.32216165340e-03 -2.31502236889e-03  1.20307683390e-03 -1.07289600796e-03 -2.22536104401e-03 -1.36437765570e-03 -2.35274094839e-05 -3.21446807057e-03 -9.91055423755e-04 -3.98260044031e-03 -4.11954935596e-04 -9.13846809487e-04 -9.42043044107e-04  2.29634069770e-03 -3.05901092659e-03  3.56178096625e-03  3.73066633300e-03 -9.72842370050e-05 -2.15968806151e-03  3.06074548508e-03  1.18209939491e-02 -1.16467205630e-02  8.59934369554e-02 -6.93545443253e-03 -4.92169657446e-03  1.09642892715e-03  1.16481845415e-03  1.03611456511e-03  1.41425843267e-03  5.47473209386e-03  5.36113531518e-03  8.02432648883e-04 -5.41379649504e-04  8.77983224272e-04  8.75427180359e-04  5.67131403629e-04 -2.10462614184e-03 -2.27495642005e-03 -2.43371025825e-04  1.31535060769e-03  1.06991757708e-03 -4.88545658685e-03  4.60465534438e-03 -3.04006429558e-03 -2.83812423856e-03 -1.02247455860e-03 -4.04516836472e-03  5.02067308858e-03  1.58091513801e-03 -1.16109923657e-03  1.21239144990e-03 -1.21163234561e-03 -1.99190842190e-03 -2.74223561351e-03  2.30352427606e-03 -2.13948533461e-03  1.21327090885e-03 -5.02331499627e-04 -3.66203535271e-04 -2.74252330226e-03 -5.59504958252e-04  2.07581848487e-03  2.75567191111e-03 -3.25124112248e-03
 4.06583180394e-04  2.86854424447e-03  4.37919557855e-05 -2.49689640570e-03  4.87143095235e-04  1.55267304150e-03 -3.15176478678e-03 -2.50051458300e-03  1.12354280838e-03  1.15400897886e-03 -2.45451353697e-05  3.18301015707e-03  5.41086566825e-03  4.59000946545e-05 -3.48164860831e-03  2.01418614728e-03 -1.53793136644e-04 -3.86369636980e-04  8.39800594259e-04  3.34737300573e-03 -9.59089103265e-04 -2.63053726108e-03 -4.34341107963e-03 -2.83985052331e-04 -2.78844291237e-03 -1.80031264951e-03 -7.33833948478e-04  2.09534060109e-04  3.00776238846e-04 -5.59585047336e-04 -2.93061919338e-03 -2.10423202624e-03  1.40670797413e-03 -2.03790913581e-03  4.58483585427e-03  2.56429965346e-03 -7.73992360794e-06  2.09935604377e-03 -5.09931017024e-04  2.84914689882e-04 -2.74035630155e-03 -1.37598264303e-03 -3.26195726965e-03  3.26063099656e-03  3.99682821433e-03 -8.50656354417e-04 -6.31683682757e-04 -4.29866417627e-03  6.46004911315e-04  2.95459059802e-03  1.33918715105e-03 -1.16430317153e-03 -2.07727991376e-03  4.18686029483e-03  8.18505596081e-04  4.57012153088e-03  3.26523764580e-03 -2.78697031098e-03 -5.85214791568e-04  1.24267627307e-04  3.61915433046e-04 -4.30006617919e-03  5.57418418519e-05 -3.53515575629e-03  5.13693436163e-04 -1.95538486667e-03  1.67312857751e-03 -4.22590251541e-03  4.65157631522e-03 -1.20575236486e-03  2.22918121422e-03  4.42949101856e-03  6.14766636863e-05  2.53187737629e-03  5.16106326459e-05  7.09320544653e-04 -5.93420277396e-03 -4.53907599354e-03  2.09923737642e-03 -3.29661676410e-03 -1.45333847525e-04 -3.49461259995e-03  4.78199675265e-03  2.23147387663e-03 -6.06191963266e-03  1.16848738946e-02 -6.93545443253e-03  9.13597683199e-02 -1.21919852679e-02  1.38337218767e-03 -4.36672642530e-03  1.23138883260e-03  3.89897523814e-03  7.63455050529e-04  1.17636501531e-03 -1.00369966662e-03  1.46356855499e-03 -5.76584088721e-05  1.39506745232e-03 -1.76504934910e-04 -2.89294922102e-03 -1.09721951915e-03  1.33680411372e-03  1.60927348693e-03  3.11718434461e-03  3.30188259803e-04 -2.66180492922e-03 -6.36998031652e-04  5.13247251138e-04 -1.92130994238e-03  1.85812145056e-03  1.86940519462e-04 -3.62657021276e-03 -6.57347176705e-04 -6.96902754647e-04  3.20353742753e-03  3.72873894155e-04 -7.68796624716e-04  2.06775261486e-03  4.76620522419e-04 -1.13430946283e-03  4.28877071219e-04  6.94850458571e-03 -2.53876079900e-03 -3.23334413686e-03 -5.00736982671e-04 -1.28994498130e-03  3.86750884959e-03
 1.29657112161e-03 -3.56464330143e-05  9.27199804214e-05  8.71185580590e-04 -3.76006369568e-03 -2.12646307014e-03 -1.36533293727e-04  1.69699743070e-03 -5.12946379771e-04 -3.27050344940e-03 -1.25051068342e-03 -2.64909869905e-03 -8.24818805970e-05 -2.74387917709e-04  1.54593070274e-03 -1.12463103058e-03  1.33102606005e-03 -1.28579205356e-03  3.29553724065e-03  2.58512964045e-03 -2.99540107070e-04  2.82976048407e-03  3.75804511901e-03  1.35601875275e-03 -2.37847831892e-03 -2.88005309810e-03  2.41540877408e-04 -1.72592429322e-04 -2.04600622182e-04 -4.14554370147e-03  8.16287791497e-04 -6.33766004145e-04  1.24968079894e-03  3.16660348612e-03 -1.89496930444e-03 -3.44594087493e-03  4.05890839969e-03 -5.23981535630e-04 -4.31885776191e-04 -3.60296088870e-03 -2.11897156651e-03  1.19920614132e-04  4.12329613036e-04  3.94761629811e-04 -2.77177143129e-03  4.12292219158e-03 -7.09512372939e-04  4.89869272199e-03 -1.11321333674e-03  3.65111389000e-03 -1.13780371772e-04 -1.94314220457e-03 -2.82389440201e-03 -3.82064391519e-03  4.04942186973e-04 -2.19916577380e-04 -1.35218778724e-03  5.05633181048e-03  3.16864168541e-03 -2.78997492840e-04 -1.38335238327e-03 -2.99583156057e-03 -4.46727652253e-03  2.37571794046e-03  3.30026608017e-04 -9.51245844840e-04 -1.15523397681e-04  2.14329389600e-03 -6.47112719530e-04  2.87143905413e-03 -1.29430872627e-03 -4.07797914729e-03 -5.44830371140e-04 -2.96343677780e-03  3.28919610732e-04 -4.52762378780e-04  5.46020175868e-03  1.08169324669e-03 -4.91309853899e-03 -3.02230857402e-03 -1.70990299816e-03  3.27607127433e-03 -2.33381716450e-03  2.33466742277e-03 -3.36820892152e-03  1.31194180017e-02 -4.92169657446e-03 -1.21919852679e-02  8.29203467912e-02 -2.46917016867e-03  8.36350920850e-04 -4.28495514130e-04 -1.73338553864e-03 -2.10498347235e-03  3.41734341601e-04  2.20452110394e-03 -1.88486621196e-03  9.92908532152e-04  2.00064798205e-03  2.91368974493e-03 -2.88670290721e-03 -7.96800251928e-04  1.06829846656e-03 -1.24187703586e-03 -1.18144404868e-03 -3.80555668203e-05  8.58758625953e-04 -2.04754721325e-03 -7.87690343234e-04  1.71825008961e-03  2.75341504155e-03 -4.55129365326e-03  1.60022858389e-03 -3.46630337764e-03  2.23989936964e-04  2.54498488503e-03 -2.29672415784e-03  1.11259897544e-03  6.99494312735e-04  3.67075285456e-03  2.51183555647e-03 -2.86691001404e-03 -3.77524634890e-03  3.74481579949e-03  2.05750986258e-03  7.60005602280e-05 -7.34466315270e-04 -4.03371035825e-03
-3.11528155335e-03  2.49483039154e-03  1.11625264781e-03 -6.68023865041e-04 -2.62679344349e-03  2.35522671601e-03 -6.16950954231e-04 -1.44892360318e-03  5.88435619510e-04  3.69472589102e-04 -1.61521759018e-04  5.04702652971e-04 -8.60440710540e-04 -1.65964685652e-03 -6.56938322256e-05  2.14998375814e-04  7.66019692767e-04  1.39955736424e-03 -1.74494246661e-03 -2.09520230501e-04  3.53346417977e-04  2.20800890521e-04  3.66248423961e-04 -3.96252324965e-05 -2.65062509923e-04 -3.89783099825e-04  4.91566810776e-04 -6.98279616478e-04 -8.76478329475e-04  6.12996584913e-04 -4.05875526530e-04  1.46515617616e-03 -9.40371642998e-04 -6.62259503703e-04 -6.64177207099e-04 -3.79607178418e-05  8.77964783486e-04  7.91030831654e-04  6.08428198070e-04 -1.52452997224e-03 -1.36095852482e-03 -1.04674965979e-03  1.05063909037e-03  1.15859316941e-03 -4.49866952357e-04  1.04333754083e-03 -1.70648753653e-03  6.83850651537e-04  1.87770926920e-03  1.28299375900e-03  2.55797123228e-03  1.86065731944e-05  1.47685485569e-03  3.83978946059e-03  3.47764854360e-05 -6.54124768387e-04  2.82069879132e-03  5.52089899343e-04 -1.22638474181e-03  9.94794670174e-04  1.75332230948e-03  2.21214391572e-03  3.09031791058e-03 -3.39127126728e-04  1.68330079347e-03 -1.16969497598e-03 -2.78128320330e-03  2.95114860099e-04 -1.41740391595e-03 -2.05498955891e-03 -6.07703549138e-04  5.29091027101e-04  1.34405793616e-03  2.74597276207e-04  8.30990866420e-04  1.38756992278e-03 -3.67779073521e-04  1.09950541802e-04  4.32623914925e-03 -3.33024797051e-03  1.21063890487e-03 -1.68942485250e-03 -1.90375076972e-03 -3.01079132140e-03  1.25671926684e-03 -8.85894209346e-04  1.09642892715e-03  1.38337218767e-03 -2.46917016867e-03  6.28772715177e-02 -1.66998552333e-02  3.99160783319e-03 -5.22099210188e-03 -4.12785178320e-04 -5.19713893438e-04  6.84949610755e-04 -2.23329700477e-04  2.37907634192e-03 -1.58889238646e-03 -7.15725535162e-04  1.02696290638e-03  8.40733393915e-04  6.91233888760e-04  5.05381322185e-05  3.82876639248e-04  3.67108702900e-03 -1.55451574748e-03  2.72120929062e-03  2.54230246669e-03  1.86157820980e-04  1.08383801225e-03  1.12918624145e-03  2.74657778897e-03 -6.44556706105e-04  3.11404872659e-04 -3.36856106615e-04 -1.93923582553e-04  1.05663272912e-03  2.02586549605e-04 -2.56559726251e-03 -6.10463001636e-04  6.65217258673e-04 -2.95482409690e-03  1.56971528896e-04 -4.03581529181e-04 -5.23113484578e-04  1.12136696636e-03  1.56923702889e-04
 1.65303261785e-03  1.10729489100e-03 -4.40457923660e-04 -3.97011274318e-04 -1.12947870649e-03  7.20513817571e-05  1.46255680678e-03  9.28190309116e-04 -5.65612618421e-04 -2.87320440381e-03 -8.88394239452e-04  4.40363093820e-04 -2.13042325959e-03  1.94643519387e-03 -1.35796259550e-03  1.33631925864e-03 -1.42383278346e-03  4.49899060467e-04  4.85905643991e-04 -4.31959497311e-04 -6.63782795746e-04  1.84297134791e-03 -2.11208125664e-04 -1.08887873613e-03 -1.40496060490e-03  2.62371607563e-04 -1.99928859888e-03  5.16750881808e-04  1.19513758442e-03 -2.27432688305e-03  1.16475681578e-03 -3.21947219209e-04 -2.04656271200e-03 -4.38399372252e-04  4.00936130101e-04  1.21518582638e-04 -1.81666533160e-03 -3.91217045920e-03  1.13146441974e-03  5.08239189247e-03  4.90891201775e-03  1.12930171095e-03 -2.50978301360e-03 -2.68127116811e-03 -3.95461714413e-03  8.49634714086e-04  4.68656553103e-03  5.37046046051e-05  2.65649593553e-03 -3.14226434744e-03 -1.50303423762e-03  3.13498414436e-04 -3.91699913666e-03  6.50831790844e-04  1.61983443774e-03  8.60465703159e-04  1.93469055786e-03 -1.39997888021e-04  2.09814072491e-03  1.30353022428e-03 -3.33142450553e-04  1.45205680203e-03 -1.84730312429e-03 -2.23315070941e-04  9.47091852010e-04 -1.90827268889e-03  2.54262619627e-03 -4.89903059388e-04  5.45135207407e-04  2.88076202961e-03 -9.84413841545e-04  3.69731147119e-03  4.50643569276e-04 -1.76535146894e-03  6.65005025229e-05  9.09986286508e-04  1.50122492169e-03 -1.15208502293e-03 -5.68076397078e-03  3.02846817701e-03 -3.05226559367e-04  3.66364723391e-03 -3.48974910768e-03  3.93661440031e-04  1.93234368635e-03 -2.42655161260e-03  1.16481845415e-03 -4.36672642530e-03  8.36350920850e-04 -1.66998552333e-02  7.79829041249e-02 -1.23806776082e-02  5.10317219846e-03  2.73438795536e-03  3.86115835936e-03  8.46410921398e-04 -2.32586937370e-03 -1.11519207465e-03 -9.22540508606e-04 -5.54421320611e-04 -9.62985929620e-04 -3.73779677393e-04 -2.26660189993e-03  2.64083689143e-05  1.94981212419e-03  1.71124023384e-03 -1.96236113281e-03 -2.53729770757e-03  4.94254653463e-04  1.57066284090e-03  2.31807680193e-03 -2.21231453875e-03  5.99420595691e-04 -3.08840480953e-03  1.88609476046e-03 -3.12374326934e-03  1.52176401117e-03 -7.06519903636e-04 -2.31508407462e-04 -3.70759846313e-04 -3.86592876642e-04 -2.09010743163e-03 -9.75001965384e-04  1.90036345582e-03  3.08564273446e-03  2.47938656572e-03 -4.31812738358e-03  3.49551623887e-03
 1.25296221170e-03 -3.14709641326e-04 -7.15574455611e-04  2.15812867846e-03  3.88658708936e-03 -1.79705070226e-03 -2.64237883254e-03  7.50705373348e-04 -1.52685391861e-03 -5.24065634112e-04  1.19138161518e-03  6.59443449245e-04  1.65711637350e-03  8.51661731901e-04 -8.53039360271e-05 -3.17793986831e-03 -4.57836614404e-04  1.84712380983e-03 -2.51213623546e-03  1.63034934756e-03 -1.38510774049e-03 -1.06773311822e-03 -2.04284515540e-04  1.00784792512e-03  3.82312614560e-04  4.32128221227e-03 -1.12131823858e-05  1.11497496639e-03  3.88823384131e-04 -4.73256783682e-04  1.96485030855e-03 -3.88292535401e-03 -9.50209110942e-04 -2.62671767998e-04 -1.91692579371e-03  8.22042896362e-04 -2.41943834349e-04  1.43268821664e-03 -4.31764155385e-04 -5.51125193850e-03 -5.57377456061e-03 -2.17820731168e-04  3.50321730636e-05  2.38534755231e-03  5.99768969189e-04  9.14843583890e-05 -1.53679979050e-03 -7.43355907887e-04 -1.45665914446e-03  3.08339273095e-04 -1.16867039069e-03 -3.84784876523e-04  2.53455614462e-03  1.32602602995e-03  9.27119584805e-04  1.16201639328e-03 -5.91590889441e-04  6.44457247722e-04 -3.09811907148e-03 -3.29294123454e-03  1.30469549063e-03 -2.78145444748e-03  9.08305605313e-04  1.67016398079e-03  2.80978948661e-04 -2.64484603051e-04  1.29752035631e-03 -1.40756473762e-03  2.51698325347e-04 -9.30510389478e-04  1.02757858554e-03 -2.21894430600e-03 -9.68590697829e-04  1.52071183626e-03 -4.68531182318e-04  3.40661043681e-03 -1.17270075247e-03  3.76281859802e-04  2.05551965737e-03  5.01577218550e-04  2.60489151879e-04 -4.38924338960e-03 -2.37228681049e-03  1.76907020030e-03  1.99537014211e-03  1.31579028243e-03  1.03611456511e-03  1.23138883260e-03 -4.28495514130e-04  3.99160783319e-03 -1.23806776082e-02  7.71742009070e-02  4.74704827363e-03  1.66993544949e-02 -1.66487426624e-03  9.96546242957e-04  2.42659838940e-03 -1.11554593399e-03 -2.08014850719e-03 -2.83171481128e-03  3.59876372483e-03  1.85007699809e-03  5.28291900522e-03  2.51248148185e-04 -3.15116303991e-03 -2.37562613629e-03  4.23713686017e-03  1.52971073777e-03  2.43379155558e-03 -3.50656458045e-03  3.67481160361e-04 -7.76634818025e-04  1.11051163212e-03 -2.75758675928e-03 -3.01122750406e-03  9.73805646442e-04 -1.41584293068e-04 -1.96330326580e-03  3.64022705304e-04 -3.32714923469e-03  1.16241302606e-03  1.19086715568e-03  9.94746101445e-04 -1.31461637004e-03  1.41380096762e-03 -1.84086454579e-03 -9.83891287030e-04 -3.38244361119e-03
 6.69076876054e-03 -2.15917809764e-03  3.50913149826e-03  5.04326504475e-03  2.52128251986e-03  1.78004232886e-03 -2.46112205125e-03  1.10840727945e-03  7.79729092980e-04  6.27306110586e-04 -1.68229345403e-03  1.91704785939e-03  3.77058721696e-03  3.06770733248e-03 -5.30847167209e-04  1.52892750816e-03  1.08690275724e-03  1.88420521382e-04 -4.69204075389e-03  3.16053982182e-03 -2.31310293844e-03 -1.06441445783e-03 -2.70588479252e-04  2.54270119798e-03  5.51740467038e-03 -1.47356449886e-04  2.26979717510e-04  2.00016102303e-03 -7.22185129107e-04 -2.98358124240e-03 -9.66482505137e-04 -4.31844469440e-03 -8.52548134420e-04  3.51716915733e-04  2.67316384763e-03  1.33407940953e-03  3.21906515795e-03  6.84497261901e-04  1.57991033284e-03 -7.05237253590e-04  8.16070355005e-04  1.07629980764e-03  1.88153392207e-04 -1.88352900946e-03 -2.22226777934e-03  8.54777915274e-04 -3.70268175220e-03 -1.31513642404e-03  2.29839263036e-03  1.47661058238e-03 -9.92147083704e-04 -1.69860218416e-03 -5.31447919691e-04  3.50191767658e-03 -2.76792249298e-03  1.50651690242e-03  1.87599212104e-03  4.62083389752e-03 -2.96907551686e-03  1.35933549783e-03 -1.16864568627e-03  6.01608021793e-04 -1.40857992999e-03  1.30689689118e-03  1.01593877354e-03 -8.82963821940e-04  1.90811082307e-04 -4.06738518637e-03  4.81545604872e-03  7.74820778584e-03 -9.99068591996e-04  2.31621529641e-03 -8.56546202551e-04 -1.50699771642e-03 -1.17834709707e-03  1.12835579181e-03 -1.51439313090e-03 -2.93682305267e-03  1.96539616431e-03  2.69108348190e-03  1.77171776935e-03 -6.01439554678e-04 -2.47942433895e-03 -2.50443515600e-04  1.97591940658e-03 -8.28217832792e-04  1.41425843267e-03  3.89897523814e-03 -1.73338553864e-03 -5.22099210188e-03  5.10317219846e-03  4.74704827363e-03  8.13604967162e-02  5.03709359041e-03 -1.86698199039e-03  7.40473457722e-04  1.35323508559e-03 -1.07543830932e-03  4.46116846772e-03  1.58752377236e-03 -5.41398505512e-03 -3.67814830076e-03  1.37044140574e-04  2.03593508529e-03  3.57798550680e-03 -2.87782125320e-03 -1.79381308209e-03 -1.67762948123e-03  1.48563330300e-03 -4.71431697986e-03  3.56447635726e-03 -2.09018432775e-03  2.50878456859e-05 -1.66631193024e-03 -4.87070513334e-03 -2.08017155101e-03  8.37801218019e-04 -1.89073069502e-03 -1.13837141137e-04 -3.21915467277e-04  2.66068951249e-03  2.41586089642e-03 -3.45474344110e-04  2.57041438096e-03 -1.43720506456e-03 -2.87405953436e-03  2.45468502236e-03  4.62318794346e-04
-1.79590327206e-03 -1.88628535244e-03  6.38135663636e-04  1.08257902689e-03  5.53440758364e-04  1.49555554938e-03  4.39580276887e-05 -3.40374794904e-03  8.96077784713e-04  1.74228949080e-03  1.10656348150e-03 -2.23653957804e-04 -3.24683208259e-03  1.57083686136e-03 -1.79550138100e-03  1.96509783639e-03 -2.77706629404e-04  2.07841356533e-03 -2.96408438846e-03  1.83003645223e-03  2.12302205785e-04  8.53053555031e-04 -5.28195311861e-04  4.02373392059e-04  9.46178255925e-04  1.34270807456e-03  5.16224803265e-04 -3.99371862779e-05 -5.06742370017e-04 -5.70584262910e-03  2.21614939389e-03 -4.28931371257e-03 -1.70359781158e-03 -7.69339342561e-04 -1.13853905183e-03  2.04850188369e-03  2.65410107357e-03 -1.38825248687e-03 -1.54964135626e-03 -1.73413559495e-03 -3.82451472870e-03  4.69575451606e-04 -4.22305381549e-03  1.57224480029e-03 -1.24614131779e-03 -8.26555137788e-04 -1.01374618139e-04  1.18472257924e-03 -1.48707891549e-03 -1.20461571727e-03  3.18876525487e-04  6.95008930513e-04 -5.63263304308e-04  7.84359934416e-04  9.43304572732e-04  1.72862560472e-03  8.57616412415e-04 -6.61065473115e-04 -1.32902495233e-03 -2.03525500414e-04 -2.98173198210e-03  1.02850681932e-03  5.84487505782e-04 -2.39470078267e-03  1.39718180384e-03  2.62058980478e-04  2.41392960101e-03 -4.55062806105e-03  2.26663219383e-03  1.80833815724e-03  1.30281893282e-03 -3.59102417557e-03  5.63454628199e-04  3.88073562498e-04 -1.62476532471e-03 -7.67508534826e-04 -2.68487430625e-04  1.22930397408e-04  2.86158911604e-03  3.37892783958e-04  4.87034986269e-03 -2.02654597956e-03 -4.29616197686e-03  2.03273007390e-03  3.19606720885e-03 -6.13314250287e-04  5.47473209386e-03  7.63455050529e-04 -2.10498347235e-03 -4.12785178320e-04  2.73438795536e-03  1.66993544949e-02  5.03709359041e-03  7.14633908976e-02  1.97771476091e-02  6.90110607615e-03  1.77530413695e-03 -3.33259229793e-03 -3.42611791558e-03  8.00359944694e-04  9.99247127331e-04  2.61333713597e-03 -2.95171324252e-03  1.48163655400e-03 -1.20454693906e-03 -1.18740259548e-03 -5.75543295731e-04  1.44557029933e-03  2.85538423687e-03 -1.01780456252e-03  7.41504246336e-06  5.74926921682e-04  8.91176045739e-04  2.89099455153e-04 -2.30688622747e-03  1.01833759482e-03 -1.14389205968e-03 -3.27241229672e-03 -1.39243987647e-04 -2.72812825175e-03  2.43954989101e-03 -7.27650936218e-05  1.35090876582e-03 -3.78952935078e-03  1.08355761178e-03  2.02015422341e-05 -3.18328696671e-03 -8.22470676730e-04
-2.15036685507e-03  9.05364672562e-04  1.63772209021e-03  1.70754249426e-03 -2.41978833836e-03  6.10777668617e-04  1.21579861224e-03 -2.88974034780e-03  1.06067627212e-03  8.05038572969e-04 -1.35097723153e-03  1.86795026597e-03 -1.99980910788e-03 -1.04378690933e-03 -5.97631114654e-04 -4.89113451309e-04 -1.84514349263e-03  4.32468384170e-04 -7.37253429944e-04  7.00147001542e-04 -1.39097074288e-04  1.62793806730e-03  3.83908261098e-04 -1.96259434371e-03  8.81969634609e-04  1.67749026103e-03 -4.14540338897e-04 -1.14354001717e-03 -6.43225088047e-04 -1.98406126785e-03 -3.33980633837e-04 -3.53646174844e-03  1.23750716161e-04  7.71989877749e-04 -1.82161883923e-03 -1.65188675185e-03  2.16403038261e-03 -1.18266223915e-03 -1.74354384318e-03 -7.17445707035e-04 -5.33000439486e-04 -9.06552989889e-04 -3.61982865018e-03  1.54135196563e-03 -8.73604064655e-05  1.13886964909e-03 -2.54817842984e-03  1.23408499922e-03 -1.50034096193e-03 -3.69277597395e-03 -6.61114009300e-04  1.44449759674e-03 -2.03607934540e-03 -1.69589417618e-03 -2.24721978140e-03  1.18947081050e-03  1.94727359024e-03 -3.03318778974e-03 -1.86559437908e-04  7.97343506522e-04 -2.70006622875e-03  8.27419987601e-04 -2.93128962399e-03  7.16647588413e-05  5.53911862090e-05  2.52400632576e-03  2.85928289948e-04 -2.39412519729e-03 -2.89050766935e-03 -2.50851945731e-03 -7.56689017759e-04 -4.78511287582e-03 -3.23797757386e-03 -3.40436096847e-04 -1.89050354844e-03 -2.48565231926e-03  1.11345473299e-03 -3.92183866633e-04  1.87903102397e-03 -3.41859565552e-03 -7.29074796306e-04 -3.37919851965e-03  2.94819668779e-03 -3.27891834318e-03  2.01405354270e-03 -3.52317698942e-04  5.36113531518e-03  1.17636501531e-03  3.41734341601e-04 -5.19713893438e-04  3.86115835936e-03 -1.66487426624e-03 -1.86698199039e-03  1.97771476091e-02  8.04590626985e-02  1.16573417302e-02  7.46618275158e-03 -1.74632711866e-03 -3.56278824465e-03 -1.60485693399e-03  2.23355068128e-03 -5.08346610467e-04 -6.30854923260e-03  9.27003858610e-05 -4.57984631087e-04  2.21176665569e-03  8.40922960588e-04  1.58000795390e-03 -7.16174802882e-04 -2.22283539663e-03 -5.57934241070e-04  1.24874297971e-03 -1.16518492924e-03  4.14034103029e-04  6.49520103289e-04  2.12370767438e-04 -1.08493666954e-03 -1.05962806205e-03 -1.52040722268e-03  4.02228122177e-04  2.17063889007e-03 -1.22545137430e-04  6.03523620873e-04 -2.78633915656e-03  9.75301383398e-04 -1.98785551856e-04 -2.02773398380e-03  2.77238805690e-03
 2.09121021928e-03  1.67380021002e-03  2.47652823219e-03  6.05964213453e-04 -4.80436799171e-03 -3.37461275773e-04  1.65572113370e-03 -1.25277399595e-03 -1.88650911216e-03  1.03073635355e-04 -1.17522960835e-03 -6.00265963642e-04 -3.75116220480e-04 -1.25575027395e-03 -1.72599413705e-03  4.72440551137e-04  9.68039290370e-04 -5.37341647113e-05  9.27358240516e-04  1.96610659190e-03 -1.18947752324e-03 -4.72641680352e-04 -6.36590281159e-04 -2.38826843419e-04  4.68850540741e-04 -4.75497832572e-06 -1.00919542002e-03 -2.67522227112e-03  4.43401138803e-04 -2.58176489181e-03 -1.84881957827e-03 -2.83152382252e-03  5.93254582986e-04  2.78256287342e-03 -1.94207342308e-03 -4.83639558861e-04 -1.50630950432e-03  7.17011684694e-04  3.30145224893e-04 -3.96876710400e-05 -7.27348503228e-04 -1.38357591510e-03 -2.72453549279e-04  6.87410217716e-05 -3.33957306122e-03 -3.73696359103e-05 -2.79217705547e-03 -4.76367839078e-04 -6.57547874139e-04  2.88311820102e-03 -2.76248455063e-03 -7.72270471960e-04 -1.96337937662e-03 -2.97420091013e-03 -3.01049152043e-03  8.74669812654e-04 -2.85407458772e-03 -7.14166894585e-04  2.75521342314e-03 -1.43687696631e-04 -1.74215572344e-03  4.08444985591e-04 -4.54778720821e-03 -1.17961471414e-03  3.14799885489e-03 -9.22084750085e-04  3.80535280907e-04  7.49235616635e-05  2.62808780352e-04  3.25352663609e-04 -2.97252277388e-04 -3.05527563713e-03 -1.39057723973e-03 -2.61686051987e-03  2.24381827286e-03 -8.92911725030e-04  2.20852589806e-03  9.24046847174e-04  5.31139788636e-04 -9.67385692502e-04  3.29097248920e-03 -2.58041447806e-04 -2.62295071111e-03 -4.29058500479e-03  1.49625444115e-03  3.87602216390e-04  8.02432648883e-04 -1.00369966662e-03  2.20452110394e-03  6.84949610755e-04  8.46410921398e-04  9.96546242957e-04  7.40473457722e-04  6.90110607615e-03  1.16573417302e-02  7.42274762194e-02 -9.89489066318e-03 -7.07985688969e-04 -6.06411699943e-04  1.90150537025e-03 -5.79707290018e-04 -1.19731915609e-04 -2.26933713363e-03 -5.80788883543e-04 -9.51145804708e-04  3.39746676409e-03 -7.37213565873e-04 -3.69587800274e-03  3.22568655604e-04 -1.19711217590e-03 -1.84633622329e-04 -1.72585941224e-03  1.74974678654e-03 -1.38442458261e-03 -5.46156607224e-04 -1.09449757283e-04 -1.58183024147e-03 -8.17180102173e-04  1.31938610728e-03 -8.06617943885e-04  1.02667887878e-03 -2.87332182361e-03 -1.46773644071e-03 -2.29867863442e-03 -1.18760357142e-03 -7.38882281818e-04 -1.92606208897e-04  3.45099644755e-03
-2.53793263260e-04  8.91724124597e-04  1.34380192092e-04 -1.31315783133e-03  4.97905958214e-04  9.58551902297e-04  1.36720984743e-03 -1.38816052860e-03 -1.13924082663e-03 -3.74121454670e-03  2.01886169003e-03  8.47913305657e-04 -2.41453603787e-04 -5.47838706125e-04  1.96361028464e-04  4.35820844129e-04  3.63041111909e-04 -8.69283243960e-04  4.48163029721e-04  7.65141385879e-05  5.58802113780e-04 -2.14512252505e-03  8.11781456239e-04 -6.91757055700e-04  1.30892458137e-03 -3.77372557126e-03  3.32206449140e-04  2.81346435298e-05 -1.19183093869e-03  4.48952477366e-04  1.32923283351e-03  2.83923914858e-03 -9.75473035922e-04 -1.52289017846e-03  1.37482590111e-04  2.27683231498e-03 -1.70714101607e-03  4.10185428346e-03  1.78673910795e-04  3.10134412926e-04 -3.43914985589e-04 -4.03819356145e-04 -2.97232564674e-03 -7.00345029768e-04 -1.87682260992e-03  3.64029075837e-04 -3.04603557760e-03  1.00080894983e-03  3.38483387887e-03 -4.20864320028e-04 -2.56048079650e-03  2.42950507178e-03 -6.94819893627e-04  1.38952176894e-03  1.96637084520e-04 -1.75190431031e-03  2.66168840512e-03 -8.32525077398e-04 -2.77324656217e-03  8.03644518799e-04  7.81360256190e-04  1.56681651066e-03  8.04055365438e-04 -5.62240183547e-05 -6.59001151127e-04  5.83178255822e-04  3.36509636437e-04  3.29516401079e-03 -1.46210132543e-03 -4.21270666035e-05 -8.07035129702e-04 -2.91243993084e-03 -4.37480621333e-03  3.97335246108e-03 -3.99605653736e-03  2.31433222227e-03 -3.17240603409e-03  1.50167102310e-03 -3.43986759874e-04 -6.49991582691e-04 -4.18123546082e-03 -1.09781632608e-03 -8.40993717338e-04  4.00082888325e-04 -6.04690804926e-04  4.63081806952e-04 -5.41379649504e-04  1.46356855499e-03 -1.88486621196e-03 -2.23329700477e-04 -2.32586937370e-03  2.42659838940e-03  1.35323508559e-03  1.77530413695e-03  7.46618275158e-03 -9.89489066318e-03  7.16503167786e-02  1.85241834187e-02 -7.04199475439e-03 -3.92296054623e-03  4.91211504766e-03  2.37403651706e-03  1.84382702589e-03  9.68629349566e-05 -8.30754028963e-05 -9.73659797357e-04 -1.41760549415e-03  5.95746413374e-03 -7.88856500864e-04 -3.36098067027e-03  1.04854463974e-03  6.54932185969e-04 -4.13298520035e-04  1.82999748357e-03  1.41062716019e-03  6.83928160710e-04  1.38401108386e-03  1.99836542217e-03 -9.86928328323e-04  1.35127262928e-03 -3.69490121341e-03  4.10748602852e-04 -3.20975800958e-04  1.45201678634e-03 -1.51312980672e-03  2.07209045450e-04  8.20540535196e-05  2.55818575953e-03
 3.25645111638e-04 -3.97853287085e-03  2.71278985104e-03  1.08471371616e-03 -7.47320041490e-04  2.53463388118e-03  8.94877839230e-04 -1.95258892739e-03  3.55684274799e-04 -2.05347598866e-03  1.06741254659e-03  4.60222201339e-04  8.53534711171e-04 -2.76148680067e-03 -2.45956373822e-04  1.31811706958e-04  2.35125975502e-03 -1.07280390569e-03  2.58172498540e-03  9.18103899686e-04 -3.61668046167e-03 -2.19266616111e-03 -1.22666897367e-04 -2.76097000874e-03  5.04434883651e-04 -2.62432614948e-03 -2.70485246637e-04 -3.75202952518e-04 -5.25773217262e-04 -6.28444678435e-04  2.13297011126e-03  4.86330814352e-03 -1.01886422269e-03  1.20942020518e-03 -6.32581607411e-05  5.92624749032e-03  1.95008268443e-05  1.68208670679e-03  1.82144235241e-03 -2.44137926622e-05  1.93327397707e-03 -1.36587596959e-03 -1.99352816788e-04 -2.40187167541e-04 -1.20157201932e-03  7.54617928060e-04 -2.21831724443e-03  1.60407998244e-03  2.45176977677e-03 -5.85905701301e-04 -1.84509061872e-03  2.73467871432e-03 -1.38678466780e-03 -3.74737021597e-03 -4.52294661928e-04 -1.17015177835e-03 -7.19469226895e-04 -1.73766858761e-03  2.42349275435e-03 -5.01742716426e-04  3.92798741155e-03  1.62017205469e-03  3.31397427376e-03  1.89783494948e-03  5.79077071928e-04 -1.91972906357e-03 -1.24734730201e-03  2.56056408670e-03  6.03351886829e-04 -1.61610764351e-03  6.09060495561e-04 -7.80764718981e-04 -3.09392544050e-04  1.82745788168e-03  2.29977228003e-03  1.78091894619e-03 -1.87362237303e-03  3.42812510919e-03  1.05883659775e-03  1.95525426953e-03 -2.32017950271e-03  1.28306563217e-03  1.86669783555e-03  1.65226840310e-03  2.17562562090e-03  3.25787532589e-03  8.77983224272e-04 -5.76584088721e-05  9.92908532152e-04  2.37907634192e-03 -1.11519207465e-03 -1.11554593399e-03 -1.07543830932e-03 -3.33259229793e-03 -1.74632711866e-03 -7.07985688969e-04  1.85241834187e-02  7.90236344494e-02 -2.97792101365e-03  2.16558829467e-03  5.79051726351e-03  1.46933269063e-03  1.68907797253e-03 -1.78484833824e-03  4.53206529448e-04 -7.47916780130e-04 -2.17105739430e-03  2.05520234284e-03 -2.93888831109e-04  1.41012864647e-03  7.75102876863e-04 -1.41601750540e-03  3.92008911442e-04  3.30583155269e-03 -2.85871027404e-04  9.84605485631e-04 -7.41770610192e-04  8.28935451450e-04 -2.30891626916e-03 -4.12769461422e-04 -1.62507122719e-03 -9.62117521077e-05 -9.57155218333e-04 -6.19753132579e-04 -2.94626568327e-03 -1.75589921374e-03  1.60111488452e-03  2.65369877424e-03
-1.78487010230e-03 -5.25866336131e-03 -1.11291960941e-04  3.63164789843e-03  1.35499885773e-03 -1.50061013062e-03 -1.00996275358e-03 -1.53117790851e-03 -1.39092307981e-03  2.26633791764e-03 -1.30403948343e-03 -1.49642107432e-04  1.95124384681e-03  2.88912166162e-04  1.81182390765e-03 -2.11920494951e-03 -1.37382672148e-03 -1.89107238052e-04 -2.29718079838e-03 -1.15829495340e-03  3.01436956484e-03  6.29463224411e-03  3.32508988823e-03 -3.54818363136e-03 -1.22215359468e-03 -2.41522428624e-03 -1.35588586649e-03 -3.43052176240e-03  1.78840551922e-03  1.20141128622e-03  1.10204748028e-03 -3.31251327023e-03 -1.47792167770e-03  2.68412754211e-03 -4.19039339129e-03 -2.91680545418e-03  7.78533082213e-04 -8.16776965660e-04 -5.50663605588e-05 -9.16608071837e-04 -6.43451037346e-04 -5.58847224385e-04 -1.69718287061e-03  8.63471012803e-04 -8.50084749663e-04  2.26057110817e-03 -1.75952805647e-03 -5.09142648150e-05 -3.46110325716e-03 -3.31851292051e-03 -1.40576517766e-03 -3.17301709335e-03 -5.51512356895e-04  1.12138367637e-03 -2.98711255637e-03  3.45214727008e-03  2.27555314501e-04  7.14546459007e-05  1.48437614354e-03 -8.12900616112e-04  2.21147065542e-03  2.10188069101e-03 -6.32854829369e-04 -7.26459442353e-04  4.59044597006e-04 -1.53728009972e-03 -4.48625050918e-03 -3.40308165741e-04  9.02867374660e-04  1.50106327946e-03  3.44789386573e-04  2.98307396511e-03  1.41054227288e-03 -4.17033699229e-03  1.68950174569e-03 -2.51962028898e-03 -4.36418567309e-04 -1.43528736845e-03 -1.85563563915e-03  1.33038658663e-03  4.73792309162e-04 -1.05023131047e-04 -3.00814906296e-04 -1.81020863941e-03  1.14144765497e-03  3.76075443790e-03  8.75427180359e-04  1.39506745232e-03  2.00064798205e-03 -1.58889238646e-03 -9.22540508606e-04 -2.08014850719e-03  4.46116846772e-03 -3.42611791558e-03 -3.56278824465e-03 -6.06411699943e-04 -7.04199475439e-03 -2.97792101365e-03  8.12508015503e-02 -1.17792172346e-02 -3.82559647143e-03 -1.70146102312e-02 -1.83045017325e-03  2.10613177234e-03 -1.95365311145e-03  2.91403323593e-04 -4.85987188121e-04 -2.79119056012e-03  4.82386748096e-04 -6.24575727844e-03  1.19479708615e-03  2.33261626755e-03  1.14070864700e-03 -1.98056860379e-03 -1.55701892025e-03 -9.87642797092e-05 -7.90767588524e-04  1.14215678900e-03  4.62828153015e-04 -9.92922240613e-04  4.88645474366e-04 -4.62934235553e-03 -2.53382336872e-03 -2.99351587742e-03 -5.65256567919e-04  2.23033601386e-03 -3.32808764048e-04 -2.09590130979e-03
-1.78163915812e-03 -2.46265166430e-03  1.40693856614e-03 -1.99757576775e-03 -3.97129419041e-03  1.03532643882e-03  7.31642420436e-04 -3.70703763033e-04  3.75838072945e-05 -9.90733588296e-04  1.02020117360e-03  1.99474105190e-03  4.13981798686e-03 -3.26320443907e-04 -1.02227555412e-03  1.09879870503e-03 -8.02056385287e-05  1.19702587491e-03  2.07514790818e-03  7.90720703911e-04 -1.69700449421e-03 -1.36796334074e-03  1.21014558325e-04  5.78404209453e-03 -5.60068203960e-05 -7.66613045302e-04  9.26711096434e-04  1.96814490045e-03 -7.73259427841e-04 -1.20332051445e-03  1.37749044616e-03  8.50870826956e-04  2.71702844707e-04 -1.07741069322e-03  1.77798990959e-03 -4.00231955067e-04  2.98207497706e-03  1.64041101919e-03  1.69384120305e-03 -4.09844414054e-04  1.53409166765e-04 -3.47109563472e-04  3.13394371437e-03  2.31529936796e-03  2.43971756927e-03 -3.10498335879e-03  2.35941552302e-03  7.34965879024e-04 -3.25664994629e-03  5.59862113577e-03 -8.88710162207e-04 -1.16267684924e-03 -5.01460659453e-03  2.86168835455e-03 -2.90465074218e-03  3.92577411196e-03 -7.34543602296e-04 -9.53016409698e-05 -9.40983804379e-04 -4.65803209358e-04 -3.34272381263e-03 -1.89525009057e-03 -6.76166567113e-04 -3.18495291373e-04 -6.25018765015e-05  9.70111990800e-04  2.55398366075e-03 -1.24229989851e-03  1.14185099323e-04  2.82253193176e-03 -4.75336095437e-04 -3.40579698513e-03  1.65344511547e-03 -6.39722699466e-04 -1.04121177099e-04  1.25773886722e-04  3.83087343987e-03 -2.13308103753e-03 -5.02990651222e-04 -4.41968053441e-03 -3.27046335552e-03  3.99849760294e-04  6.21437192378e-03  9.82570761610e-04 -3.26926498764e-03 -1.10559943899e-03  5.67131403629e-04 -1.76504934910e-04  2.91368974493e-03 -7.15725535162e-04 -5.54421320611e-04 -2.83171481128e-03  1.58752377236e-03  8.00359944694e-04 -1.60485693399e-03  1.90150537025e-03 -3.92296054623e-03  2.16558829467e-03 -1.17792172346e-02  8.51551406175e-02 -1.00873550808e-02 -3.45778033018e-03  4.85575563898e-03 -1.16780907636e-03  2.78255196296e-03 -6.66812673395e-04 -2.57889164538e-03 -3.85087295359e-03  2.68199960233e-04  3.65979413741e-03 -3.11613118614e-03 -1.78995167571e-03 -4.27151879537e-03 -1.69347287627e-03  4.19000420233e-03  1.15471324718e-04  1.86863188225e-03  1.79428334996e-03 -1.27158757765e-03  1.32916785893e-03 -8.96853981917e-04 -1.01501095115e-03  1.96415314484e-03 -7.48635300729e-04  2.61161834217e-04 -1.96533377833e-03  3.42500421872e-03  9.29689686603e-04
 2.09875791848e-03 -5.12008333016e-03  1.34117497528e-03  2.71935186445e-03  8.73448910813e-03 -1.55069746255e-03  2.28470447649e-04 -2.64446207383e-03 -8.98605135490e-04  1.40811394391e-03 -5.41255753583e-05 -4.84535293501e-04 -1.80118238748e-03  3.64078522068e-04 -1.82085408240e-03 -1.31086422432e-04 -3.67369127151e-03  2.16567540327e-03 -4.77318821820e-03 -3.16690165329e-03 -1.72669515199e-03 -2.17642003315e-03  5.35584175867e-04  6.32469892479e-04  1.94152367204e-03 -4.42563623239e-04 -1.51738953325e-03 -1.08894056103e-03  4.42894303401e-03  7.61607146348e-03  2.33259888490e-03  2.43327118240e-03  7.71237967680e-04 -1.94805852983e-03  3.90077362552e-03  2.13202104818e-03  3.52783003007e-03 -1.65156055525e-03 -3.06347294678e-04  2.69321547463e-03  6.93446590125e-03 -2.67242756741e-03  1.39004141000e-03 -1.56765702182e-03  6.30364817786e-04 -8.50924997950e-04  1.84791487599e-03 -3.03211791902e-03  8.42608255961e-04 -4.23286724814e-03  3.57573336454e-03 -1.50215799417e-03  1.35225018627e-03 -6.16224724609e-03  2.02717610074e-03 -6.97733163463e-03 -2.58452355045e-03  1.51853734274e-03  3.81752163011e-03  1.23067230120e-03 -2.74952046364e-03 -2.38116453054e-03 -5.71499515887e-05  2.96483396165e-03 -1.14172198031e-03  1.56883480715e-03 -1.94772033165e-03  3.35279543738e-03 -1.59398202817e-03 -2.83436972915e-03  2.26616677761e-04 -3.12984284337e-03 -3.22622967967e-03  5.32223017945e-04  4.82212341104e-04  2.46178491718e-03 -5.72684839960e-03  2.59877499807e-03 -2.13643566986e-03 -1.92832150817e-03 -1.88850937682e-03 -3.26564887350e-03 -3.07339465519e-03  7.51538943373e-04  1.24898811153e-03  3.29281670988e-03 -2.10462614184e-03 -2.89294922102e-03 -2.88670290721e-03  1.02696290638e-03 -9.62985929620e-04  3.59876372483e-03 -5.41398505512e-03  9.99247127331e-04  2.23355068128e-03 -5.79707290018e-04  4.91211504766e-03  5.79051726351e-03 -3.82559647143e-03 -1.00873550808e-02  9.12396507154e-02  5.87498344837e-03  5.04210171451e-03  1.90307134390e-03  9.44716871654e-04 -3.28104126899e-03  1.65815630818e-03 -2.05103384625e-03 -1.50746785789e-03 -3.74940646668e-04 -3.35318200502e-03  4.06886348591e-03  1.83752247697e-03  4.95152481008e-03 -2.08753896183e-03 -2.77987446877e-04 -2.21060318434e-03 -8.45377092726e-04  5.06457456746e-03  2.58368567251e-03 -3.32257690814e-03  3.30264585992e-03  9.43699341654e-04  4.96138971901e-04 -2.27419179845e-03 -6.75032768473e-05  1.95487717785e-03  2.28688854209e-03
 1.04340844938e-03  3.79681679888e-03  1.32926526901e-03 -1.90903033343e-03 -4.26008841045e-04  2.56610479978e-03  1.38907098751e-03  1.96048774144e-03  1.94435411970e-03 -3.43355350927e-03  1.17768899989e-03 -1.57406632507e-03 -2.67461670132e-03  3.28017907472e-03 -1.64680625915e-03  2.39697428815e-03  4.07992191570e-04  6.63059047954e-04  4.01923197975e-04  2.97795485728e-03 -5.44516083331e-04 -2.73286875993e-03 -2.20525315549e-03 -1.76232131865e-03 -1.34362424551e-03  4.51905889524e-04  7.57562798376e-04  3.47244600784e-03 -1.59275904927e-03 -1.16208139135e-03  1.28906499603e-03  3.91347563150e-03  1.75476581517e-04  7.20214078309e-04  3.07214716849e-04  2.19651390008e-03 -2.27988522246e-03 -1.13047932497e-03 -1.11762706706e-03 -3.00823118385e-03 -3.32548683611e-03  1.27419854487e-03  3.19827503151e-03 -6.76326113993e-04 -1.40533814171e-03  6.58374078892e-04  1.94707500788e-03 -1.37551788097e-03  3.17160733614e-03 -2.13543344449e-04  1.97505252193e-03  1.85526843214e-03  2.09421413175e-03 -1.23210770895e-03  4.86466769624e-04 -3.12325071696e-03 -1.77503002609e-03  9.12641073425e-04 -8.80822906310e-05 -2.96170970049e-04 -5.72782772814e-04 -6.63425482226e-04 -5.37377338510e-04  3.61078517874e-04 -2.99351277357e-06  1.14641176372e-03  2.38489368637e-04 -1.18294096284e-04  2.34015650359e-03 -2.05131219653e-03 -9.38417457377e-04 -3.04230764124e-03 -3.10928181859e-03  3.15352183368e-03 -1.58731075046e-03  1.37502018405e-03  6.52558709270e-04 -1.29387627554e-03  1.55635612244e-03  1.08841678990e-03  7.36878487902e-04 -4.29098631637e-05 -2.87290020218e-03  3.01690156169e-03 -1.64025352342e-03 -7.94557467564e-04 -2.27495642005e-03 -1.09721951915e-03 -7.96800251928e-04  8.40733393915e-04 -3.73779677393e-04  1.85007699809e-03 -3.67814830076e-03  2.61333713597e-03 -5.08346610467e-04 -1.19731915609e-04  2.37403651706e-03  1.46933269063e-03 -1.70146102312e-02 -3.45778033018e-03  5.87498344837e-03  7.05726624464e-02 -7.21481102485e-03 -1.55026124959e-03  3.75000241425e-06 -8.05162385840e-05 -6.56932906785e-04  1.08418878076e-03  4.18776253772e-04  4.23502540463e-03  7.65941471933e-05 -1.28262417013e-03  3.65949368559e-03 -1.75180674548e-03  7.91124411437e-04 -2.22749623487e-03 -8.67029892746e-04  8.99211379684e-04 -3.95818438463e-03  2.13741521613e-04  7.44004554905e-05  1.07212166330e-03  2.16030235258e-03  7.26719141966e-04  6.92131566491e-04 -2.25957168350e-03 -9.02415555778e-04  1.50415682666e-03
-5.50857806306e-04 -1.67670350282e-03  2.50452480923e-03 -2.25796557525e-03 -2.68998350912e-03  2.76308210713e-03 -4.90452676736e-03 -1.12988815554e-03 -5.08574501001e-04  9.55463953031e-04 -1.45636898473e-03  5.92382233610e-03  8.53996567609e-04 -5.42618780005e-03  5.60990452551e-04 -3.23983161237e-03  5.96602506554e-04 -3.13414544116e-04 -5.07044834162e-04 -7.33419702611e-04 -4.69462082120e-03  1.49789920331e-03  2.27815405799e-03  5.17918805324e-04  1.24201869055e-03 -4.02123925337e-03  2.63795186707e-04 -7.23536102548e-04 -1.17296199148e-03  2.56726277028e-03 -1.17279634686e-03  5.78859973465e-03 -5.92295983646e-04  2.54653408419e-03  2.33826057858e-03 -1.24139802740e-03  1.40450987540e-03  6.58300135003e-04 -1.29519466929e-03  1.99029124526e-04 -1.33972626483e-03  2.11270721712e-05  9.69514611211e-04  1.39683999945e-04 -3.26691197702e-03 -3.55031132220e-04  1.54166025337e-03  1.09492695557e-04 -7.62023693512e-04  6.13596898081e-03  3.05072429378e-03 -5.45949248276e-03 -4.35508308554e-03 -8.39597942041e-04  1.83482739926e-03  9.44352634484e-04  1.66473366002e-03  3.92079330335e-04 -1.63585670579e-03 -1.34793213940e-03  3.84923763278e-03 -4.36436061888e-03 -2.10469878944e-03  1.91606111650e-03 -1.52563764869e-03  2.85445245812e-03  6.27803328521e-03  4.01060246065e-04 -1.02036825577e-04 -2.24374244810e-04  2.02732133501e-03 -4.76053635798e-05  9.24152949827e-04  2.35072616462e-03 -1.49307688733e-03  2.47058463350e-03  4.73308097009e-03 -1.49963818093e-03  1.55024776530e-03 -3.68719885979e-03 -1.68079355256e-03  1.75016748099e-03  8.39910471735e-04  4.32118775476e-03 -2.67606156651e-03  9.07242666793e-04 -2.43371025825e-04  1.33680411372e-03  1.06829846656e-03  6.91233888760e-04 -2.26660189993e-03  5.28291900522e-03  1.37044140574e-04 -2.95171324252e-03 -6.30854923260e-03 -2.26933713363e-03  1.84382702589e-03  1.68907797253e-03 -1.83045017325e-03  4.85575563898e-03  5.04210171451e-03 -7.21481102485e-03  9.82702691508e-02 -1.36859354055e-02  3.47697302212e-03 -1.22146580276e-02  2.19464430316e-03  3.97755483288e-04 -9.81498096021e-04 -1.25918905011e-04 -4.41481875498e-03  4.07819300349e-03  7.65117957019e-04  1.02423537742e-03  1.34454452518e-03  1.00975243374e-03  3.26257246571e-03  3.06746162736e-04  4.19202159129e-03  1.32325088995e-03 -1.85301170147e-03  2.61591309642e-04  2.20441556851e-03 -1.99927420935e-03 -2.31534957103e-03  2.94584362209e-03  3.55769223241e-03 -4.64368610652e-03
-1.46181050116e-03 -1.58736925903e-03 -1.03912819783e-05  2.47186710463e-03  2.50363533527e-03 -5.77577696317e-03  1.77424373242e-03  3.49683239782e-04  2.79038348449e-03  2.70960461805e-04  4.33402822268e-04  6.33829840760e-05  4.99792632351e-04  1.21152961097e-03  2.68027048463e-03  1.77765809154e-03  2.34995183279e-03  1.05953041581e-03  1.09846247354e-03 -2.67290982791e-03  5.93913554656e-04 -1.00590180613e-03  2.17384763735e-03  3.64121087297e-03  1.37880366636e-03 -1.56405820203e-03  6.17177917349e-04 -7.40425745099e-04  7.98323348824e-04 -2.32339683308e-03  1.58161080671e-03 -1.39942047209e-03 -1.12902297731e-03 -3.34468302749e-03  8.09410199149e-05  3.22937073735e-03  1.19626445130e-04  5.12174901900e-03  6.35562823283e-04 -3.87796188621e-04 -1.84692378132e-03  9.33488932782e-05  3.02258599917e-03  2.04610279660e-03  3.33621520262e-03 -9.65419802611e-04 -1.18880787954e-03 -8.93128662863e-04 -1.31127384341e-03 -5.24557071664e-03  3.10941767672e-04 -8.04469342858e-04  5.38933151368e-04 -2.19193676691e-03 -2.25992236825e-03  6.64804899505e-04  2.65901007978e-04 -1.11419582746e-03 -8.09525191240e-04 -2.80910338281e-04 -1.99923400561e-03  6.86752414377e-04  7.15396616243e-04  1.39403739065e-03 -1.05734193246e-03 -6.17706915978e-04 -1.38923328313e-03  9.99770161933e-04 -2.10309428714e-03 -9.88476869008e-04 -9.44239515162e-04  1.58674921525e-03 -1.81650461491e-03 -7.76284842979e-04 -1.61071553339e-04  4.56236467932e-03 -1.95530780893e-03 -1.30913842354e-03  2.03184452305e-03  2.26975004644e-04  2.53133407916e-04 -1.87050457811e-04 -3.22186228786e-04  2.28568073675e-04  1.54011712959e-03 -1.36315916552e-03  1.31535060769e-03  1.60927348693e-03 -1.24187703586e-03  5.05381322185e-05  2.64083689143e-05  2.51248148185e-04  2.03593508529e-03  1.48163655400e-03  9.27003858610e-05 -5.80788883543e-04  9.68629349566e-05 -1.78484833824e-03  2.10613177234e-03 -1.16780907636e-03  1.90307134390e-03 -1.55026124959e-03 -1.36859354055e-02  8.01183820185e-02  6.58442969418e-04 -1.87115538646e-02  5.23692247026e-04 -1.40622017831e-03  8.33676757947e-04  9.92476011183e-04 -1.26785248094e-05 -1.07073962099e-06  3.98808168492e-03 -1.54582736826e-03 -2.61323536734e-03  1.56028140687e-03 -2.95321132844e-03 -3.74428617618e-04  3.36555118013e-03 -3.32865144872e-04  7.06486018685e-04 -9.06295058608e-04 -6.05925864774e-04 -1.27101915332e-03  7.39101386747e-04 -1.12468266132e-03 -9.29226274056e-04  1.13167502011e-03
-2.39351644121e-03  5.16604131047e-04 -4.13848824215e-03 -2.13159395273e-03 -3.05812134018e-03 -1.41094348678e-03 -1.93288208370e-03 -4.44326458226e-03  1.20697374804e-03  2.44385860336e-03 -2.41582308746e-03  1.69373628552e-03  4.22143396029e-03 -2.85641982981e-03 -5.53521938921e-03  1.81513393961e-03  5.60718182391e-04 -1.28283766365e-03  2.82047312776e-03  9.94913708143e-05 -1.88364395477e-03  1.65612650630e-04 -8.54887515460e-05  5.60207466288e-05 -4.34492233858e-04 -2.33338697589e-03 -2.35839721990e-03 -1.06006330770e-03  6.46514080450e-04  2.61791871881e-04  1.09237469907e-03  3.04881786820e-04  1.55350766981e-03 -5.34002161273e-04  1.94359040576e-03 -2.35918213565e-03  3.91766039249e-03  4.29972301937e-03  8.29501902806e-04 -1.31336337356e-03  9.41646273349e-04 -3.07320855466e-04  3.09426101523e-03  7.59956089779e-05 -1.31361544241e-03 -2.67780764578e-03  3.24414740212e-03  2.78729326511e-03  1.94677693440e-03  2.71911970197e-03 -2.08943779358e-03 -1.64384828644e-03 -6.08968814468e-03 -1.46087940631e-03  1.93239124421e-03  2.67277604525e-04 -6.65914971737e-04 -4.29706675190e-03  7.82147447099e-04 -7.37340585667e-04 -9.17798464504e-04 -5.83495182760e-03  2.26048951292e-05 -1.18410087790e-03 -2.84995171618e-03  1.86119729520e-03 -7.33430854565e-04  3.34776031540e-03 -4.01929109994e-04  2.43913136867e-03  1.15303678905e-03  3.02723256775e-03 -5.01636419806e-04 -1.55547896274e-03 -1.15323660762e-04 -1.75115157987e-03  1.05256674050e-03 -2.67858609874e-03 -1.06137364258e-03 -1.84641099516e-03 -2.48738103944e-03  7.65853741993e-04 -2.07331744204e-03 -2.22304146490e-03 -1.50698012819e-03 -3.24712963881e-04  1.06991757708e-03  3.11718434461e-03 -1.18144404868e-03  3.82876639248e-04  1.94981212419e-03 -3.15116303991e-03  3.57798550680e-03 -1.20454693906e-03 -4.57984631087e-04 -9.51145804708e-04 -8.30754028963e-05  4.53206529448e-04 -1.95365311145e-03  2.78255196296e-03  9.44716871654e-04  3.75000241425e-06  3.47697302212e-03  6.58442969418e-04  8.88641660952e-02 -7.58419293694e-03 -1.39458068307e-02 -1.62042806779e-02 -1.59554822440e-03 -3.96886410179e-03  2.69915371415e-03  4.42899490900e-04 -3.27726511033e-03  3.19799235476e-03  4.09963162989e-03 -1.01228828337e-03 -6.80225602494e-04 -1.52717523587e-03  1.15977476847e-03 -1.78913070856e-03 -5.83056098436e-03 -1.08156965773e-03  2.89316866233e-03 -2.26915998343e-03  5.62904331389e-04  3.24805294343e-04  2.70430844374e-03  2.19424002088e-03
 2.83786432914e-03  5.34074645575e-03 -2.04362068762e-03 -2.99963467279e-03 -1.42035009025e-03  2.25180165681e-03  3.52048947246e-04  1.69669731401e-03 -4.05151864974e-03 -2.62571342434e-03  8.30259783848e-04  1.45295816925e-03  1.15355961503e-03  2.54866334994e-04  1.36755267477e-03 -1.28194867786e-03 -1.21639685874e-03 -4.89226655120e-04 -6.86135050200e-04  3.45193291932e-03  1.42565916557e-03 -1.41907542239e-03 -2.01036544991e-03 -1.34464076099e-03 -2.09067779755e-03  2.49093812963e-03  3.66310938570e-04  3.60934800104e-03  5.41513943329e-04 -1.31453990112e-03 -9.89444356417e-04 -4.99109167211e-04  1.03594101537e-03  1.03824428136e-03 -2.57228794464e-03 -2.23289491871e-04  6.83799805412e-04 -1.61199187003e-03  9.80759462095e-05 -2.36474945384e-03 -2.58330186726e-04 -3.13021417752e-04  1.00445406275e-03 -1.78801216063e-03 -2.75240015434e-03 -3.58823103175e-05 -5.55428435873e-04 -2.24153644242e-03 -6.82744174557e-07  3.99681702097e-03 -3.38333288211e-03  1.56010775271e-03  7.75469994153e-04  3.92806240409e-03 -1.07896447298e-03  1.39429233795e-03  1.06967945994e-03  3.17649670729e-03 -1.35957323620e-03 -5.77086232567e-04  3.75228248071e-03  4.87302301728e-03 -3.93237504790e-05 -1.76522905074e-03  1.41119591374e-03 -1.82981968980e-03 -1.99252447363e-05 -1.35358669638e-03  9.09807523790e-04 -4.28362281777e-04 -1.20907595786e-03 -1.09649035270e-03 -1.30521271049e-03  5.59528326201e-04 -3.34685531945e-04  2.50807321707e-04  8.06031711864e-04 -3.97078668603e-04  2.80886027607e-04  1.31607814643e-03 -5.64693362193e-04 -2.26287950760e-03 -5.92403499529e-04  3.02280261822e-03 -4.47524005839e-03  2.01572933438e-03 -4.88545658685e-03  3.30188259803e-04 -3.80555668203e-05  3.67108702900e-03  1.71124023384e-03 -2.37562613629e-03 -2.87782125320e-03 -1.18740259548e-03  2.21176665569e-03  3.39746676409e-03 -9.73659797357e-04 -7.47916780130e-04  2.91403323593e-04 -6.66812673395e-04 -3.28104126899e-03 -8.05162385840e-05 -1.22146580276e-02 -1.87115538646e-02 -7.58419293694e-03  8.05233888443e-02 -1.52144082675e-02  4.17497857417e-03 -2.05022993964e-03  1.38521668787e-03  1.30616013437e-03  1.23182826691e-03 -1.01222665339e-03 -1.59963735696e-03  2.11435831461e-03  4.76981727704e-04 -9.91793675165e-04 -9.69039886672e-05 -4.63622070613e-03  1.49667979212e-03  1.58670827876e-03 -8.53291995234e-04 -7.96963357490e-04  1.55932146067e-04  2.83610757503e-04  1.37877490143e-04 -3.25191054436e-03  1.89925240658e-03
 7.70526645267e-04 -5.28047222643e-03 -1.62167763591e-03  3.42176602531e-03  1.23966248757e-03  2.19694762908e-04  1.41932642574e-03  3.05632369598e-03  4.72058697377e-03  3.94502741898e-04  2.32811982937e-03  2.89435380550e-04 -1.73159053390e-03  2.73131205137e-03  1.11250224676e-03 -5.85762914714e-04 -2.23288866033e-04 -1.00333695901e-03  5.84745968510e-04  1.31522688702e-03  1.09920657054e-03 -1.90467686751e-03  1.07288934695e-03  2.85833322061e-04  7.65779567115e-04 -1.05250181853e-03 -2.83410892984e-04 -2.71447150894e-03 -1.22536282351e-03  3.69815186792e-03 -3.11205150618e-03 -1.51828591525e-03 -6.25922155816e-04  1.03950418998e-03  1.81856457212e-03  2.86193458867e-03 -2.11575145474e-03 -4.83916556489e-04  1.71884647590e-03  5.16593764277e-04 -2.05545968852e-04 -1.10831400413e-04 -3.33913972190e-03  2.57950655469e-03  1.27219344286e-03 -2.45510663501e-03 -2.02138579732e-03 -5.99078140429e-04 -3.63562187215e-05 -4.46055566663e-03  3.43233421109e-03 -2.54883618718e-03  4.24570053289e-04 -2.43197680899e-03  9.81792430326e-05 -4.42015702970e-03  1.45350481529e-03 -1.82870810787e-03 -2.04021304309e-03  1.31137431222e-03 -1.95137485175e-03 -1.31760662102e-03 -2.28745930344e-03  8.64359402837e-04  1.33357207670e-04  1.37129023876e-03  1.08419948129e-03 -1.43331908278e-03 -3.04799561840e-03 -1.24536270502e-03 -4.94565446806e-04  1.87443552909e-04 -4.40833255469e-03 -3.51119028975e-03 -2.56120694667e-03 -1.02548132366e-03  2.10266271223e-03  1.45614627198e-04 -4.64301853451e-03  1.46997846885e-04  4.20326612543e-03  1.44596539240e-03 -2.31870443253e-03 -6.32566612978e-06  6.93281257604e-03 -2.91917489313e-03  4.60465534438e-03 -2.66180492922e-03  8.58758625953e-04 -1.55451574748e-03 -1.96236113281e-03  4.23713686017e-03 -1.79381308209e-03 -5.75543295731e-04  8.40922960588e-04 -7.37213565873e-04 -1.41760549415e-03 -2.17105739430e-03 -4.85987188121e-04 -2.57889164538e-03  1.65815630818e-03 -6.56932906785e-04  2.19464430316e-03  5.23692247026e-04 -1.39458068307e-02 -1.52144082675e-02  8.45401071314e-02 -2.20470488434e-03 -5.10424977804e-03  2.82711278668e-03 -2.18374114876e-03 -5.87089806752e-05  2.98072203735e-03 -3.71634079002e-03 -4.98158308803e-03 -3.40822071599e-05 -4.61379619431e-04 -1.23388430770e-03  2.39802494560e-03 -2.02372488539e-03  1.46093805109e-03 -1.34391648252e-03 -1.27033821688e-03 -1.03067512259e-03  1.63168702401e-03  6.59937281019e-05 -1.27604165295e-03 -5.89198331644e-03
 5.40618721424e-05  4.37886502195e-03  7.53881485337e-04  5.65294193471e-03  3.27814838909e-03 -2.87123771728e-03 -3.27125333342e-03 -2.47888476039e-03 -7.96586067995e-04 -2.81322418970e-04  2.58606868044e-03 -1.86805804598e-03  2.09966623381e-03  3.06196505929e-03  1.72966160705e-03 -3.64989441393e-03  2.73843036697e-03 -3.02609400867e-03 -6.29221188432e-03  2.52515388318e-03  3.56851210832e-03 -2.44003180543e-03  1.27365188306e-03 -1.23185449831e-03  3.50472984278e-03 -1.31742395445e-06  3.36373656072e-04 -5.30583397388e-04  1.38847189228e-03  1.27705907775e-03 -2.10496849876e-03  3.58411191004e-03  3.09476490682e-03  2.92434915335e-03 -2.16092002158e-03 -2.49635870872e-03  1.06430268508e-04  2.04582886461e-03  1.36506534303e-04  2.72259772901e-04  1.06154434267e-03  4.06826580619e-04 -2.28323287480e-03  1.54415553237e-03  2.85067136715e-03  3.23799992128e-03  1.82605334053e-03 -1.47256134874e-03  9.70829478678e-04 -1.21521075339e-03  1.60824386164e-03  1.00051582657e-03  5.80225965635e-04 -3.94619285535e-04 -4.09083144544e-03 -2.60105812905e-03 -4.11779688297e-04 -6.20836358339e-05 -1.54235303288e-03  6.09357859811e-04 -3.58818192876e-03  4.27392597554e-03 -1.14123078250e-03 -4.52869058174e-03  2.33903542388e-03 -1.01373883597e-03 -2.34602455793e-03  5.94977888093e-04  5.28603513801e-03  5.17945606521e-04  2.14825358651e-03 -9.79317057861e-04  2.73134483114e-03 -7.79662051406e-04  1.61965893733e-03  4.03119670944e-03  1.43950515451e-03  1.42149683101e-04  2.22670485869e-03  1.21537537644e-03  2.13795152649e-04 -2.12890956960e-03  4.31093306569e-04  9.75647640639e-06 -9.15409233602e-05 -6.95300174543e-04 -3.04006429558e-03 -6.36998031652e-04 -2.04754721325e-03  2.72120929062e-03 -2.53729770757e-03  1.52971073777e-03 -1.67762948123e-03  1.44557029933e-03  1.58000795390e-03 -3.69587800274e-03  5.95746413374e-03  2.05520234284e-03 -2.79119056012e-03 -3.85087295359e-03 -2.05103384625e-03  1.08418878076e-03  3.97755483288e-04 -1.40622017831e-03 -1.62042806779e-02  4.17497857417e-03 -2.20470488434e-03  9.30295689391e-02  1.58362334919e-02  4.56906166508e-03  1.93611379665e-03 -4.70317369492e-03  1.86416669579e-03  1.33257125052e-04  2.36856835933e-03 -1.11472270819e-03  2.66907924512e-03  3.24852390469e-03 -5.78519235877e-03  1.46886144573e-03  1.90314723854e-03 -3.19148571826e-03 -5.55338465370e-03  2.84555620099e-03 -4.69331185874e-03 -1.58309776706e-03 -1.86540276079e-03 -1.76844590198e-03
-1.04180399954e-03  2.68721103402e-04  1.03709016191e-03  3.60461331205e-04 -3.89069341897e-04 -2.22638424484e-03 -5.32315258007e-04 -2.65306482141e-03  3.21841062387e-04 -3.64400587204e-03  5.52723133426e-04 -3.81453337663e-05  2.17686359634e-03 -2.22397983801e-04 -4.52399619244e-04 -2.31160222123e-04  1.87861939284e-03  2.61715808712e-04 -2.07825120828e-03  9.13984351600e-04 -5.44229335846e-07  2.88383053458e-03  2.90363045151e-04  8.54207712893e-04  5.03363329156e-04 -1.81757366172e-03  4.71406993461e-05 -4.14015000881e-04  1.97620589220e-03  1.03335734366e-03 -1.68176385593e-03 -1.67362589903e-04  2.87738865513e-03  9.84483799264e-04  1.44414877075e-05 -9.27822515191e-04  7.41225094170e-04 -2.73348813719e-04 -4.57798998931e-04 -4.82994014947e-04 -2.72395545597e-04  7.63160591051e-04  6.19689772922e-04  1.55845628341e-03 -3.57056034144e-04  2.26177875895e-03 -4.58341650117e-04  1.74510773434e-04  3.08541496062e-04 -1.90627028848e-03  1.51019289551e-03 -3.18249311846e-04  2.53767616495e-03  2.12933951822e-03 -2.93349072137e-03  5.76345309600e-04 -3.86154176303e-04  1.30916132464e-03  1.78857604712e-03  1.14676274267e-03 -1.51962723687e-03  1.15195813986e-03 -1.19656461839e-03 -1.09404017653e-03  9.46832125292e-04 -2.93865029844e-04 -1.35040258054e-03 -8.73247887603e-04  3.73168828682e-03  1.50159585702e-03  1.57104912783e-03  1.80835701089e-03  1.75004086983e-03 -2.05386819384e-03  3.08823019415e-03  9.32997018871e-04 -2.96862325904e-04 -2.50321686150e-04 -9.17607798332e-04  2.56569729031e-03  1.13146624526e-03 -1.28438077067e-03 -1.28683930496e-03 -9.22863287328e-05 -9.11174102635e-04  5.88266724934e-04 -2.83812423856e-03  5.13247251138e-04 -7.87690343234e-04  2.54230246669e-03  4.94254653463e-04  2.43379155558e-03  1.48563330300e-03  2.85538423687e-03 -7.16174802882e-04  3.22568655604e-04 -7.88856500864e-04 -2.93888831109e-04  4.82386748096e-04  2.68199960233e-04 -1.50746785789e-03  4.18776253772e-04 -9.81498096021e-04  8.33676757947e-04 -1.59554822440e-03 -2.05022993964e-03 -5.10424977804e-03  1.58362334919e-02  5.91977359631e-02  2.09332402459e-03  6.89279412192e-03 -6.64538645664e-03 -4.14048987860e-04  2.20075219260e-03 -8.94557053430e-04  4.02186100718e-04  5.83475275965e-04  2.53260030567e-03 -1.50339301268e-03  2.95077876611e-03  1.47134273168e-03 -1.43630820482e-03 -6.62231195959e-04  3.32974484666e-04  9.00854563484e-04  7.90871338588e-04  8.69325726195e-04 -9.35811863756e-04
 2.40984644619e-04  3.01807492033e-03 -4.62436105031e-03  2.18428518086e-03  1.30331609476e-03  1.15495157897e-03  1.35959546662e-03 -1.58458245041e-03  1.14317896508e-03  2.89708221773e-03  1.96412102080e-03  8.39446955601e-04 -5.91099398007e-03  5.49603184025e-03  4.31688871409e-03 -4.96605118509e-03  7.48352285134e-05 -1.21142243566e-03  1.02379677850e-03 -7.08789941228e-05  4.50097069555e-03  4.00094492207e-04 -1.91419840407e-03  1.50123435899e-03 -1.10661967680e-03 -3.98571247937e-03  1.62630384403e-03 -1.03776651594e-04 -1.45491022006e-03 -1.02333832407e-03  1.75499861238e-03 -7.89818431313e-04  3.83718849134e-04  1.24219297633e-03 -2.63843546032e-03  2.80670571783e-04 -1.78385235006e-03 -4.15617402115e-03 -1.27243806457e-03  1.23774052601e-03 -5.74552092995e-04  1.46623683411e-03  5.32819237412e-03 -4.88123523127e-04 -5.10463001215e-03 -4.03714753203e-03  2.22085782808e-03  2.95989523216e-03 -1.99154800586e-04 -5.78780060595e-04 -1.52546342939e-03 -2.41536638599e-04 -6.98243711626e-03 -2.57478202942e-03 -2.20023058935e-03 -3.92851538627e-04  3.04007334507e-04 -5.59584918770e-03  3.95998655933e-03  9.19672263510e-04 -3.61060816624e-03 -2.12757812375e-03 -2.41937884999e-03  4.26893484341e-03  1.02209098026e-03 -2.13379972216e-03  1.63231590309e-04 -9.55167508524e-04 -3.46511665346e-03 -3.48572381935e-03  5.70508107949e-04 -1.50079705365e-04 -1.60162815104e-03 -4.24949966831e-04  3.51365960697e-04 -5.73976655987e-04  2.04778308810e-03  3.72892375272e-05  3.10822401263e-04  1.82781264118e-03 -4.96952719762e-04 -3.42197792426e-04 -3.13011825102e-03 -2.13655523338e-04  1.49862188155e-03 -1.64998108849e-03 -1.02247455860e-03 -1.92130994238e-03  1.71825008961e-03  1.86157820980e-04  1.57066284090e-03 -3.50656458045e-03 -4.71431697986e-03 -1.01780456252e-03 -2.22283539663e-03 -1.19711217590e-03 -3.36098067027e-03  1.41012864647e-03 -6.24575727844e-03  3.65979413741e-03 -3.74940646668e-04  4.23502540463e-03 -1.25918905011e-04  9.92476011183e-04 -3.96886410179e-03  1.38521668787e-03  2.82711278668e-03  4.56906166508e-03  2.09332402459e-03  1.06193253511e-01 -7.19670708260e-03 -7.10955792773e-03 -5.35805766995e-03  1.10472680906e-03  4.47155852786e-03 -5.52001910201e-03  5.91845631975e-03  6.82538093346e-03 -5.40023139438e-03  5.43003485293e-06  1.34469324719e-03  2.22799743059e-03  4.30879125627e-04  3.16147340936e-03  3.61649841551e-03 -2.75285348670e-04 -1.99003773486e-03  4.38569241950e-03
-2.09351717391e-03 -8.51563190521e-04 -1.31094144840e-03 -7.16591307745e-04  5.87704779420e-04 -3.08475957835e-03 -4.66396489214e-04 -3.08444851552e-03  1.75763857970e-03 -2.19026064266e-03  3.75414353993e-03  1.87787249656e-03  5.40413530303e-03  1.23293711769e-03 -9.92615185569e-04  3.03890214766e-03  9.54835186948e-04 -3.98604437650e-04 -2.72157339656e-03  6.83557265141e-04  1.32290659599e-03  4.19696933286e-03 -3.22868898144e-04 -5.08811946076e-04  1.25724948858e-04 -1.38108645009e-03  3.17036870094e-04  1.44078410922e-03  1.39215033534e-03  7.32904188919e-04  3.22455383415e-05 -3.60169567239e-03  1.13684734642e-03 -1.87064862601e-05 -3.58166972244e-03 -3.11252689741e-04 -2.28211434664e-03  2.53248249632e-03  2.15205049151e-04 -1.02049230053e-03  6.18690191438e-04  1.29286932167e-03  5.51306092555e-04 -1.21311644998e-03  3.39269182968e-03  7.78647757762e-04  5.75087532084e-04 -4.29590142761e-04  5.63727555791e-04 -1.85587521410e-03 -2.46825290734e-04  8.59445554255e-05 -8.84531197031e-04  1.39553937832e-03 -2.71214192980e-03 -4.52728584573e-04 -7.26525200166e-04  3.03839359539e-03  2.54702596326e-03  2.93046193878e-03 -5.33083736253e-04 -8.90395309615e-04 -1.83335099637e-03  2.40655445905e-04  1.10101118665e-03  2.68773129028e-04 -1.55304512632e-03  1.27194037660e-03  7.00322139346e-04  3.97093471969e-03 -1.12330822196e-03  1.05070795299e-03  1.23947536680e-03  1.29708638758e-03  1.01137590556e-03  4.51637708495e-03  1.47721858518e-03 -1.61033971253e-03  2.15167384610e-03 -1.30624978098e-03  2.85689471800e-03  5.45606986720e-04 -1.13854341544e-03 -2.90229686838e-03 -2.21286690768e-04  1.08651469869e-03 -4.04516836472e-03  1.85812145056e-03  2.75341504155e-03  1.08383801225e-03  2.31807680193e-03  3.67481160361e-04  3.56447635726e-03  7.41504246336e-06 -5.57934241070e-04 -1.84633622329e-04  1.04854463974e-03  7.75102876863e-04  1.19479708615e-03 -3.11613118614e-03 -3.35318200502e-03  7.65941471933e-05 -4.41481875498e-03 -1.26785248094e-05  2.69915371415e-03  1.30616013437e-03 -2.18374114876e-03  1.93611379665e-03  6.89279412192e-03 -7.19670708260e-03  7.69382974764e-02 -2.49645469236e-02  1.11163243542e-02  1.24799700849e-03 -4.40548513832e-05 -1.46255679468e-03 -1.11161952495e-03 -4.09749930041e-04 -3.19781446895e-03 -3.40648266099e-04 -1.29529961525e-03 -1.03401886926e-03 -3.75256137667e-04  4.28815901705e-03  6.90145210914e-04 -1.45112590029e-03  1.92913336970e-03  2.98654322408e-03
 4.39833819639e-03  2.24111935599e-03  2.72847903553e-03  1.60958142320e-03  7.56557381317e-04  1.36440931697e-03  1.99150312061e-03  2.73163568787e-03  4.75088880916e-05 -1.40149537477e-03 -1.73808438632e-03  9.21956970541e-05 -1.62509874292e-03 -1.74779076078e-04  3.65692995623e-04 -1.56549928960e-03 -4.62083474440e-03  3.74616296134e-03  1.49526973052e-03 -2.81440677652e-03 -4.32030986226e-03 -1.53380966868e-03 -3.03087950775e-03 -1.44687910887e-03 -5.31593992680e-04 -3.04231464565e-03  1.30362523039e-03 -1.68264243479e-04 -3.32237361902e-04  1.73548460695e-03  3.02291452370e-04  5.52588325558e-03 -3.35930493461e-03 -3.43616051655e-03  5.09425738779e-03  2.18875136034e-03 -4.16446058787e-04 -1.80074450521e-03  1.44652180133e-03 -1.17513014337e-03  2.07991877887e-03 -2.00697954200e-03 -2.48230536653e-03  2.27040870958e-03  5.67212682895e-04  4.40346198400e-04  2.82495711033e-03  1.37977577880e-03 -2.06062607325e-04 -8.68952369426e-04  1.19241804307e-04  2.41294233758e-03  4.39846750866e-03  5.41966654853e-04  2.94720649614e-03  6.16938564826e-04 -6.56265066882e-04 -1.15921744867e-03 -5.48805763675e-03 -4.01721479013e-03  3.48492010179e-03  6.85561083094e-03  4.63555950644e-03 -4.61197571172e-03 -2.99250347962e-03  3.36400171030e-03  9.59500705355e-04  2.00998488286e-03 -3.85639771365e-04 -4.28906925052e-03  8.40460716306e-04 -2.84167709014e-03 -5.39184446882e-04  6.77940132901e-04 -2.45840828039e-03 -2.26972587373e-03 -4.22985565067e-03  3.24278283073e-03  2.84669781854e-04  2.28181479567e-03 -1.97829023636e-03 -2.20661973060e-03 -7.38094677037e-04  1.97074415347e-03  9.78847493252e-04 -1.79269025885e-03  5.02067308858e-03  1.86940519462e-04 -4.55129365326e-03  1.12918624145e-03 -2.21231453875e-03 -7.76634818025e-04 -2.09018432775e-03  5.74926921682e-04  1.24874297971e-03 -1.72585941224e-03  6.54932185969e-04 -1.41601750540e-03  2.33261626755e-03 -1.78995167571e-03  4.06886348591e-03 -1.28262417013e-03  4.07819300349e-03 -1.07073962099e-06  4.42899490900e-04  1.23182826691e-03 -5.87089806752e-05 -4.70317369492e-03 -6.64538645664e-03 -7.10955792773e-03 -2.49645469236e-02  8.85558331960e-02 -2.97588653624e-04 -2.22393783873e-03 -3.08822347407e-03  6.21349442918e-04  2.08954743881e-04 -1.11944409252e-03  1.40916594943e-03 -2.29915871104e-03 -4.73417326768e-03  1.54560220439e-03 -2.04561560107e-03 -1.15441543263e-03  3.40077537470e-04  1.61527530237e-03  1.21522352111e-03 -4.59829228327e-03
 5.80928692675e-03  1.40535088519e-03 -4.19224016980e-03 -2.08464651146e-03  4.02487211474e-03 -2.72524299901e-03  2.47945325308e-03  8.15610736624e-04  2.11672245792e-03 -2.90414325976e-03  2.46624537226e-03 -1.32025415923e-03  2.23894536185e-03  6.17898167997e-04  1.05307870352e-03  1.78591125908e-03 -9.27989267038e-04  3.05279468507e-03 -2.50031435034e-04 -1.49978175585e-03 -4.31990162233e-04  5.69341631898e-03  6.20695233254e-04 -1.77466415729e-04 -8.35116453534e-04  2.00787105366e-03  2.10024980946e-03  3.25987876825e-03 -2.39891456702e-04  4.18383842298e-04 -1.17684922458e-03  1.80751976919e-04 -2.23404120229e-03 -2.83983029636e-03  2.53420552673e-03  3.72821635946e-03 -8.86137449821e-04  3.73533572570e-04 -2.58688579018e-03  2.22072489088e-03 -1.36742946258e-03  2.83507567853e-03 -2.32545763869e-03 -1.98497572315e-03 -1.89079522738e-03  1.74416998574e-04 -3.13398534557e-03  2.65888272084e-03  2.02099550207e-03 -8.35270599393e-04  1.99945626160e-03 -6.07244863963e-04  2.35040946821e-03  8.82646622717e-04 -1.06333141764e-03 -8.70213405528e-04  1.30131941000e-03 -2.16633615291e-03 -2.53895741063e-03  1.19942006505e-04  1.28051194435e-03  2.53105298758e-03 -2.68859786860e-03  2.67435752783e-03  1.52754406205e-03 -2.67804786992e-03 -2.02070290604e-03 -5.77371444930e-04  1.55801509543e-03 -8.84687511077e-04 -1.85964748845e-04 -3.20286614441e-03  4.43864791123e-05  3.19333393824e-04  1.04838173013e-03  2.04388431435e-03  4.37560735192e-03  2.62673406339e-04  2.57416006141e-03  1.99660845137e-03  5.49248969248e-03 -1.86061618044e-04 -2.23982384084e-03 -1.48996392150e-03  7.45191571432e-04  1.95224741312e-04  1.58091513801e-03 -3.62657021276e-03  1.60022858389e-03  2.74657778897e-03  5.99420595691e-04  1.11051163212e-03  2.50878456859e-05  8.91176045739e-04 -1.16518492924e-03  1.74974678654e-03 -4.13298520035e-04  3.92008911442e-04  1.14070864700e-03 -4.27151879537e-03  1.83752247697e-03  3.65949368559e-03  7.65117957019e-04  3.98808168492e-03 -3.27726511033e-03 -1.01222665339e-03  2.98072203735e-03  1.86416669579e-03 -4.14048987860e-04 -5.35805766995e-03  1.11163243542e-02 -2.97588653624e-04  9.52772025202e-02 -8.18231240132e-03 -1.91960842471e-03  1.66580398837e-03  2.91095332643e-03 -6.04071380910e-04 -1.21546731784e-03 -4.02056655124e-03  2.96027765670e-03  2.45822760949e-03 -2.65655032011e-03  3.79620509649e-03  3.49388507975e-03 -1.29238433898e-03 -5.21604370894e-03  3.91478204412e-03
-2.91120498385e-03  3.82699893451e-04  1.44873292108e-03  7.85078211061e-05 -3.83481734230e-04  2.58999602243e-03 -1.20052287593e-03 -1.86255312185e-03  4.77807116272e-04  2.77761104945e-04 -1.07034198267e-03  9.23481198129e-04 -3.16637267224e-03 -8.54875609454e-05 -1.16689716901e-03 -8.38608110675e-04  1.96391124295e-03  2.32404219232e-04 -4.50845409198e-03  2.08368441552e-03  6.27540845758e-04 -2.69594706833e-05  6.15683492254e-04  1.44659815906e-04  1.97634265602e-03  6.05196660931e-04 -1.06005666616e-03  1.78461750311e-03  3.62071437556e-04 -5.70239150877e-04 -1.04551019423e-03  1.32711849872e-03  4.30302309028e-03  2.21748197375e-03 -1.45791257495e-04 -3.07239931173e-03  1.38813407277e-03 -9.94185008604e-04  1.56748645434e-03 -1.11139238953e-03  1.43192800842e-04 -3.33374566331e-03  4.27995562998e-03 -9.18251136456e-04  7.34408718884e-04  1.60264070264e-03  2.30228847660e-03  3.42691276947e-04 -2.09300375358e-04  9.01860357979e-04  9.83286309449e-04  1.09760184758e-03 -2.64309361893e-03 -2.65275081087e-03  1.89797457864e-03 -1.08333734246e-03 -8.29206926653e-04 -3.52400884912e-03 -2.88350931014e-04  1.85510788828e-03 -2.68256300387e-03 -3.93109360569e-03 -2.29546486451e-03  1.45361237887e-03 -1.40517966059e-03  3.05160212705e-03 -8.39502068622e-04  1.27601992466e-03 -1.77062932966e-03 -1.01785309847e-03 -4.76143340475e-04  2.14872974684e-03  1.11888383435e-03 -1.39375043537e-03  3.32385241580e-03  3.06537603445e-03 -2.70895828513e-04  2.16511485055e-03  2.85430649740e-04 -2.30921228646e-03 -6.13108908071e-04  4.48203410194e-04  3.58596222131e-04 -7.46088123523e-04 -4.83924207306e-04  6.53912745259e-04 -1.16109923657e-03 -6.57347176705e-04 -3.46630337764e-03 -6.44556706105e-04 -3.08840480953e-03 -2.75758675928e-03 -1.66631193024e-03  2.89099455153e-04  4.14034103029e-04 -1.38442458261e-03  1.82999748357e-03  3.30583155269e-03 -1.98056860379e-03 -1.69347287627e-03  4.95152481008e-03 -1.75180674548e-03  1.02423537742e-03 -1.54582736826e-03  3.19799235476e-03 -1.59963735696e-03 -3.71634079002e-03  1.33257125052e-04  2.20075219260e-03  1.10472680906e-03  1.24799700849e-03 -2.22393783873e-03 -8.18231240132e-03  7.44835165202e-02  1.14063610204e-02 -1.12549823467e-03 -7.00537036890e-03  9.84431838777e-04 -3.91168237022e-04  2.57002008030e-03 -4.70677940524e-03  1.05268114783e-03  8.37710700028e-04  2.02884950165e-03 -8.54935124646e-04 -3.09816587527e-03  1.66602075462e-03 -2.78771122697e-04
 2.35179191423e-03  2.57557323017e-03 -2.08018674221e-03 -2.36650790550e-03 -1.20486763544e-03  1.51258507990e-03  5.27846271161e-04  7.88231146303e-04 -1.49439507159e-03 -4.04938643590e-03  1.27209118313e-03 -2.69549301653e-04 -2.85721535708e-04  8.11059212454e-04  9.79147788651e-04  2.77489967766e-03  1.67280872619e-03  6.71197257689e-04 -7.80693171655e-04  1.92681379298e-03  2.14035454854e-04 -2.50315265326e-03 -8.35772221521e-04  3.25923023622e-03 -7.42683586208e-03  4.30738084854e-03 -1.09963587878e-03  9.87906393512e-04 -1.40016100211e-03  7.75055932375e-04  1.34039546756e-03  1.86955309013e-03 -1.78590145271e-03 -3.76631654297e-04 -1.99403108929e-03  2.68052664953e-04  1.79516412862e-03  3.34593110623e-03  1.63489312786e-03 -1.14881360340e-03  3.13028284370e-03 -1.59364831584e-03  5.74881413583e-03  1.06723541867e-03 -6.03295236916e-04  2.38370861617e-04  5.61084093862e-03 -3.99494909296e-05 -1.73470195520e-03 -1.18041371318e-03 -1.62829493905e-04  3.02591486067e-03  1.15689869031e-03 -3.95979573042e-04  3.44125739749e-03 -2.11373097004e-03 -2.53657337652e-03  6.06328159437e-04  1.46194540767e-03  8.42401313929e-04 -4.96566687403e-03 -4.45957300989e-03 -4.08533632306e-03  9.88541375883e-04 -6.73509518093e-04  4.16457812390e-04 -1.61907982686e-03 -3.37961021041e-04 -1.44024753778e-03 -4.08087965943e-03 -1.73866303285e-04 -1.04532581408e-03  4.23178966297e-03 -2.15251294004e-03  4.74779916104e-03 -1.95859397845e-03  3.95466664654e-03 -1.84933835503e-03  5.94465179527e-05 -9.19422723575e-05 -2.06467755534e-03  3.07004119101e-03  6.60254403336e-03 -4.00042731633e-03  1.23340433271e-03 -2.27053989550e-03  1.21239144990e-03 -6.96902754647e-04  2.23989936964e-04  3.11404872659e-04  1.88609476046e-03 -3.01122750406e-03 -4.87070513334e-03 -2.30688622747e-03  6.49520103289e-04 -5.46156607224e-04  1.41062716019e-03 -2.85871027404e-04 -1.55701892025e-03  4.19000420233e-03 -2.08753896183e-03  7.91124411437e-04  1.34454452518e-03 -2.61323536734e-03  4.09963162989e-03  2.11435831461e-03 -4.98158308803e-03  2.36856835933e-03 -8.94557053430e-04  4.47155852786e-03 -4.40548513832e-05 -3.08822347407e-03 -1.91960842471e-03  1.14063610204e-02  1.01496155278e-01 -4.02456574871e-03 -1.80574662586e-04 -7.27556571735e-04 -5.03390929855e-04  6.28964730795e-04 -8.11599185444e-05 -4.03324726130e-03  2.01046104068e-03 -1.25872654179e-04 -5.38313641669e-05 -1.85354641482e-04  2.38025282357e-03 -1.19666229183e-04
-3.04377695502e-03  3.17281826863e-03 -6.48039508781e-04 -6.15911763475e-04  3.26367629095e-03  9.25640079089e-04  1.79308766349e-03 -1.67118318266e-03  9.68071700185e-04  1.15077043086e-03  5.71556781307e-04  4.70007397029e-04  4.16308748278e-04 -1.77833468947e-03 -4.63486142551e-04  6.12178090610e-04  2.35081547527e-04  8.41206257047e-04 -1.94338818346e-03  6.77608191596e-04  1.07772540102e-03  4.51341877900e-04  1.52133765664e-03  1.09278705894e-03  1.97478824175e-03  6.55328591648e-05 -9.65707396774e-04 -2.39504538838e-03  1.90071531629e-03  1.08997918288e-03 -4.84901555542e-04  1.17496221944e-03  9.78128162280e-04  3.26475103562e-04  8.02709065530e-04 -2.13128258685e-03  1.06076573600e-04  1.01921956616e-03 -1.27696569950e-03  5.61400207758e-04 -2.97131541258e-03 -3.39588036316e-04 -2.54081293273e-03  1.51912522349e-03 -2.12346479427e-03  4.06368731378e-05 -1.43981555031e-03 -6.75116911632e-04  8.55742133507e-04  1.35222435111e-03  3.28014763826e-03  7.68489580597e-04  1.38855334086e-03 -3.00251777467e-03  2.43822212765e-03 -4.28116539025e-04  8.42612653182e-04  1.44832389495e-03  1.00004604156e-03 -1.21116457616e-03  2.15887350549e-03  1.26063078125e-03 -1.48344299470e-03 -2.58022021072e-03  1.13303672864e-03  5.66800085511e-04 -6.86879825001e-04  2.90898127075e-03  9.00860785658e-05 -1.05966767639e-03  2.87637588954e-05  3.79412624612e-04  3.29714079510e-04 -1.40582234690e-04  9.83774933234e-04  1.70986654370e-03 -8.29502325200e-04  1.27358879350e-03  2.25990860031e-03 -1.75550551623e-05 -2.20195528463e-04 -7.48667883179e-04  2.12532032093e-03  2.21190009307e-03  1.37616747252e-04  3.99293014658e-03 -1.21163234561e-03  3.20353742753e-03  2.54498488503e-03 -3.36856106615e-04 -3.12374326934e-03  9.73805646442e-04 -2.08017155101e-03  1.01833759482e-03  2.12370767438e-04 -1.09449757283e-04  6.83928160710e-04  9.84605485631e-04 -9.87642797092e-05  1.15471324718e-04 -2.77987446877e-04 -2.22749623487e-03  1.00975243374e-03  1.56028140687e-03 -1.01228828337e-03  4.76981727704e-04 -3.40822071599e-05 -1.11472270819e-03  4.02186100718e-04 -5.52001910201e-03 -1.46255679468e-03  6.21349442918e-04  1.66580398837e-03 -1.12549823467e-03 -4.02456574871e-03  6.10868586268e-02 -5.61249415064e-05 -6.27114972269e-03  1.67726064208e-02 -2.68736773395e-03  2.87617814327e-04 -4.71065108849e-04  9.39948960214e-04 -1.09586654647e-03  1.64756753066e-03  1.10571705701e-03  7.08832217927e-04 -8.99984861474e-04
-1.88073417471e-03  9.57158662747e-04 -2.77309818937e-03  4.83489234470e-04 -3.39772612544e-03  2.66815810242e-04 -5.04759374193e-04  2.43299689585e-03  1.00045742104e-03 -2.66596425663e-03  3.17909055184e-03  9.00931550014e-04 -3.55667002940e-04 -1.03226087689e-03  1.62507130252e-03 -2.39981162318e-03 -3.32066231307e-04 -1.82578027235e-04  6.03326219196e-04 -1.88445782153e-03  8.73318097676e-04 -3.49177292669e-03 -2.48122997852e-03  4.08348378935e-04  1.38292263815e-03 -4.03955647395e-03  1.17180003498e-03 -1.00360205559e-03 -1.71241990474e-04 -3.08195208688e-03  4.86938439797e-05 -2.09013768605e-03 -4.23084314700e-03 -2.77953920126e-03 -1.18128142551e-03  1.24295143181e-03  1.62859371975e-03  9.30413975802e-04 -1.32410064238e-03 -4.74429604262e-04 -8.21767272471e-04  1.72873905971e-03  6.45169792861e-04 -1.09386767844e-03 -4.18192379039e-03 -2.27979790243e-03 -4.86466578124e-03 -8.71825058311e-04  1.30083579899e-04 -2.51410656268e-03  3.46605277426e-03 -1.68798044567e-03 -1.36405613036e-03 -8.69080492583e-04  3.64062486653e-04  1.03414670353e-03 -1.18222535446e-03  2.31903101462e-03 -4.35202311129e-05  1.50565530158e-03  1.23460675660e-03  2.98855313093e-04 -3.19438338875e-04 -1.71473197662e-03  1.13547823950e-03 -2.05804499434e-03  1.32956323067e-03  1.41347514163e-03  3.13777304021e-03  4.23294789046e-03 -1.09545315891e-03  3.45420736797e-03 -1.11708084681e-03  3.73241904624e-03 -2.04912627919e-03  2.00226270965e-03 -2.15296735060e-03  3.65933135677e-03 -1.18559118371e-03  1.94363291624e-03  2.68534415360e-04  1.29789532769e-03  1.47569425608e-03 -1.37352651614e-03 -9.65624204678e-04  1.23031112160e-04 -1.99190842190e-03  3.72873894155e-04 -2.29672415784e-03 -1.93923582553e-04  1.52176401117e-03 -1.41584293068e-04  8.37801218019e-04 -1.14389205968e-03 -1.08493666954e-03 -1.58183024147e-03  1.38401108386e-03 -7.41770610192e-04 -7.90767588524e-04  1.86863188225e-03 -2.21060318434e-03 -8.67029892746e-04  3.26257246571e-03 -2.95321132844e-03 -6.80225602494e-04 -9.91793675165e-04 -4.61379619431e-04  2.66907924512e-03  5.83475275965e-04  5.91845631975e-03 -1.11161952495e-03  2.08954743881e-04  2.91095332643e-03 -7.00537036890e-03 -1.80574662586e-04 -5.61249415064e-05  7.12752831784e-02  8.28056361443e-03 -7.24457973590e-03 -1.08296753368e-02 -1.85412824810e-03  2.35660308451e-03 -1.47340397480e-03  6.96010591817e-04 -2.11027006530e-04  2.58640155051e-03 -1.65664275934e-03  1.51086976193e-03
 2.87999446086e-04 -2.08172430887e-05  1.05057157314e-03  1.10132909116e-03 -3.71555088151e-03  4.53389291898e-04 -1.26340899757e-03  7.10663263304e-04  3.30673454848e-05 -1.39576350868e-04 -2.77799465478e-04 -3.03180196991e-04  1.89613415299e-03 -3.23012412742e-04 -1.49723902273e-03 -6.59290539381e-04 -1.85123212023e-03 -1.49241454203e-03 -5.92747830823e-04  3.28381325599e-03  4.26585519532e-04  2.59832949593e-03  1.96879307245e-03 -5.81300923471e-04  8.66783860357e-04 -2.55499298961e-03  9.06634843046e-04 -5.15252381938e-04 -2.82214920923e-04  1.12730264131e-03  1.12080568246e-03  1.79977657235e-03 -2.01961389325e-03  1.78542682555e-04 -9.38653843422e-05 -1.74811877807e-03  1.50003522102e-03  1.33773170447e-03  7.56186571216e-04 -9.02360783703e-04  2.17670882286e-03  5.04585607593e-04  3.42719100383e-03  3.31176547819e-04  2.88292568082e-04 -6.54816350599e-04  1.80422074101e-03  1.22096663144e-03 -8.65127661028e-04 -1.24354676504e-03 -1.44080815524e-03  1.12276549066e-03 -5.51453034285e-03 -8.05842641699e-04 -8.08803518005e-04  2.01037572155e-04 -1.40472071687e-03 -3.06321683611e-03  1.51828593372e-03 -3.79222333831e-04 -1.82793432641e-05  7.08347955363e-05  7.67194388993e-04 -1.58106078075e-04 -1.64828718263e-03  1.27242374203e-03 -9.13871905056e-04 -6.89391561660e-05 -1.92322220302e-03 -2.56175454694e-04 -1.86915826104e-03  1.88534234738e-03 -5.22209070629e-04 -3.22422469819e-04  7.31987107015e-05 -1.73745889632e-03 -1.08982563368e-03 -3.75865919192e-03 -4.98975170842e-04  5.94140476877e-04 -3.68792144416e-04 -1.22464958001e-03 -3.91909716147e-04 -3.69424372206e-03 -2.91012764422e-03  1.37016062339e-03 -2.74223561351e-03 -7.68796624716e-04  1.11259897544e-03  1.05663272912e-03 -7.06519903636e-04 -1.96330326580e-03 -1.89073069502e-03 -3.27241229672e-03 -1.05962806205e-03 -8.17180102173e-04  1.99836542217e-03  8.28935451450e-04  1.14215678900e-03  1.79428334996e-03 -8.45377092726e-04  8.99211379684e-04  3.06746162736e-04 -3.74428617618e-04 -1.52717523587e-03 -9.69039886672e-05 -1.23388430770e-03  3.24852390469e-03  2.53260030567e-03  6.82538093346e-03 -4.09749930041e-04 -1.11944409252e-03 -6.04071380910e-04  9.84431838777e-04 -7.27556571735e-04 -6.27114972269e-03  8.28056361443e-03  6.15607512390e-02 -7.82126896806e-03  6.20339373162e-03 -7.72131205399e-03  2.12378592040e-03 -3.07007266407e-03  3.44616989006e-03  1.45092858759e-03 -1.99634084014e-03  1.63439368396e-03  2.89884962274e-03
-1.88999553563e-03  4.70557130162e-04  3.86663442030e-03  8.16743200709e-04  8.92544646995e-04  1.14891058112e-03  3.32864164123e-03 -3.02409714257e-03  1.19612511838e-03 -7.88899440625e-04  9.11674879393e-06 -1.60622794524e-03 -1.64081128858e-03  7.64313222057e-04  2.95187992637e-04  8.67019121124e-04 -2.21314067244e-03  7.98594559325e-04 -1.14320841120e-03 -1.57062123687e-03  1.36953284390e-05  1.97623135959e-03  8.82560510507e-04 -9.92791724562e-05 -2.58776914714e-03 -2.08538353730e-03 -1.54498726164e-03 -1.77060466479e-03  3.03322435164e-03  1.48354721425e-03 -2.21379378645e-04  2.66387250646e-03 -3.84325600765e-03 -7.15876804838e-04  1.68484427908e-03 -4.09303739118e-04  5.50392249041e-04 -1.01626394058e-03 -5.66784242110e-04  3.16043473578e-03 -6.09310919539e-04 -3.15388436711e-03 -7.15376946847e-04  6.16284977362e-04  3.68490693493e-03  1.29827201802e-03  3.69178735012e-05 -1.15209434917e-03  1.00293761698e-03  6.41801083655e-03  2.29525000420e-04 -7.18275682815e-04  2.97287124441e-03 -2.54882376213e-03  1.41280604357e-03 -1.23432689577e-03 -1.99308242838e-04  3.08570548912e-03  4.70847475462e-04  1.99254760965e-03 -4.90528125664e-03 -5.86818213008e-04 -2.67428634490e-03  7.73848139642e-04  2.71503243176e-03 -1.75160552401e-03  2.93365895197e-04 -8.89477463086e-04 -4.22071474158e-03  3.02260041322e-03 -1.77789960600e-03 -3.83600002728e-03 -2.40263848722e-03 -8.18464565160e-04 -1.58259704487e-03  5.90443292564e-05 -8.95073009531e-04 -1.50432296116e-03  4.41252361197e-04 -2.19793301563e-03  1.27948829648e-03  1.09613965697e-04 -1.41191131530e-03 -4.17745224829e-04  1.74770226635e-03  1.56471365707e-03  2.30352427606e-03  2.06775261486e-03  6.99494312735e-04  2.02586549605e-04 -2.31508407462e-04  3.64022705304e-04 -1.13837141137e-04 -1.39243987647e-04 -1.52040722268e-03  1.31938610728e-03 -9.86928328323e-04 -2.30891626916e-03  4.62828153015e-04 -1.27158757765e-03  5.06457456746e-03 -3.95818438463e-03  4.19202159129e-03  3.36555118013e-03  1.15977476847e-03 -4.63622070613e-03  2.39802494560e-03 -5.78519235877e-03 -1.50339301268e-03 -5.40023139438e-03 -3.19781446895e-03  1.40916594943e-03 -1.21546731784e-03 -3.91168237022e-04 -5.03390929855e-04  1.67726064208e-02 -7.24457973590e-03 -7.82126896806e-03  9.09000977553e-02 -4.86603505645e-03 -4.15557659937e-03 -3.80387976841e-03 -7.69376409710e-04 -4.54478363366e-03  1.46851848222e-03  1.54540154200e-03 -1.61856938377e-03 -1.30042970732e-03
 2.98579279793e-03  1.45413799642e-03 -6.36048717695e-04  2.39927375986e-03  3.15697205054e-03 -2.16193649303e-03  6.78722302227e-04 -4.00777567270e-03  1.21302900508e-03  1.25005560011e-03 -7.68793065400e-04  1.61626383159e-03  2.12544415489e-03  1.78167072190e-03  2.22696092282e-03 -2.78984579895e-03 -1.22326572539e-03 -2.69907869024e-03  6.88668457069e-03  3.55704597274e-03 -1.79898551842e-03  2.85239627309e-03  5.91989769240e-04 -4.57739730795e-04  1.10470218442e-03  3.46926798978e-03  1.26808412164e-04  2.98710992906e-03 -5.64548893980e-04  1.34563892992e-03  2.67715882715e-03  1.99708873211e-03  7.86551465161e-04  1.75215635152e-03 -3.33148199530e-03 -2.12912694684e-03  1.59134983651e-04  6.00117082254e-03 -1.52559295098e-03 -1.73063581338e-03  1.38748389779e-03  1.11000528047e-03 -1.30790089638e-03 -1.51227807722e-03  4.49117675754e-03  8.83352564516e-03  1.08566236247e-03  2.37930405135e-03  8.69596415012e-04 -5.47383034113e-03 -4.60267386081e-03  3.96586572002e-03  1.21621871501e-03  6.36179271395e-04  1.86286787419e-03  3.03121847009e-04  4.11713176030e-03 -3.35477645826e-03  3.72070551807e-03 -7.85619003270e-04 -6.67814490698e-03 -8.23203043904e-04  7.66109622352e-04 -5.14366267258e-03 -5.01709625663e-04  3.25432207770e-03 -1.66412996104e-03 -1.11543864078e-03 -3.26496261613e-03 -6.44728583416e-03  9.25446920825e-04 -3.52445987544e-03 -5.41524890806e-04 -7.08507137852e-04  5.57635252821e-04 -3.10385153487e-03 -2.58094626709e-03 -3.07965949395e-03 -4.89773739689e-04 -8.55290185271e-04 -8.37685314191e-03 -2.48876640956e-03  2.68025087961e-03  3.92620486733e-03 -9.30831790885e-04  5.87216289413e-03 -2.13948533461e-03  4.76620522419e-04  3.67075285456e-03 -2.56559726251e-03 -3.70759846313e-04 -3.32714923469e-03 -3.21915467277e-04 -2.72812825175e-03  4.02228122177e-04 -8.06617943885e-04  1.35127262928e-03 -4.12769461422e-04 -9.92922240613e-04  1.32916785893e-03  2.58368567251e-03  2.13741521613e-04  1.32325088995e-03 -3.32865144872e-04 -1.78913070856e-03  1.49667979212e-03 -2.02372488539e-03  1.46886144573e-03  2.95077876611e-03  5.43003485293e-06 -3.40648266099e-04 -2.29915871104e-03 -4.02056655124e-03  2.57002008030e-03  6.28964730795e-04 -2.68736773395e-03 -1.08296753368e-02  6.20339373162e-03 -4.86603505645e-03  1.00704895468e-01 -2.16050847479e-03 -7.39208590252e-03  1.55832411887e-03 -5.95484702081e-04  1.49842908011e-03  2.82689963837e-04  6.12422604488e-05 -9.64541561477e-04
 1.89674554735e-03 -6.64804451160e-04  1.63317336674e-03  4.10691140236e-03  3.09549799139e-03  6.34170913599e-04  2.36170910702e-03 -9.06309546185e-04  1.43062315526e-04 -1.94050772016e-03  5.06436779244e-04  3.77473250413e-03 -1.71544751359e-04  1.96876778091e-03  5.08781353321e-04  3.89839904718e-03  4.06971012942e-03  9.78957344679e-04  2.42104239512e-04 -9.71380711314e-04  2.14869979979e-04 -1.36724979315e-03 -1.10704091585e-03  1.49386180828e-04  2.81850945289e-03  2.36859942163e-03 -1.04094197338e-03 -2.63241937487e-03 -2.53933348085e-03 -2.06442028771e-03  1.00565711635e-04  3.27292499720e-04  1.16065958229e-03  7.16072605822e-04 -1.37591216164e-03 -3.60404350606e-03  4.27853319480e-03 -2.49944854280e-03  1.07425939802e-03  2.31256595552e-03 -5.88464269958e-04 -6.02042288372e-04  4.41412142129e-04  7.30226020428e-04 -4.83805599829e-03 -6.35866449790e-04 -4.15138327287e-03  1.18439092831e-03  1.78900262002e-03  2.87728327786e-03 -1.44815823092e-03 -1.55113265030e-03 -2.55467437187e-03 -3.86498809283e-04 -4.34933484039e-04 -1.24640946237e-04  2.32360189033e-03 -1.35475514489e-03  1.24668808288e-03 -8.43332890966e-04 -2.10534997115e-03  2.44460107754e-03 -4.28913441443e-03  6.71940708130e-04  3.50101786832e-03 -3.12249813665e-03 -9.38377533778e-04  4.84636245410e-04 -1.13393406267e-03  1.69511873938e-03  4.31324419105e-04 -1.35807305171e-03  5.82490112441e-04 -4.34677501881e-03  1.68487033137e-03  4.53410991537e-04  1.02994947149e-03 -3.08499315311e-03  1.79740651927e-03  1.29632393095e-03  1.33484556730e-03 -4.80650783337e-04 -4.71023690310e-03  4.00143549550e-03  4.89027354543e-03 -5.46656192028e-04  1.21327090885e-03 -1.13430946283e-03  2.51183555647e-03 -6.10463001636e-04 -3.86592876642e-04  1.16241302606e-03  2.66068951249e-03  2.43954989101e-03  2.17063889007e-03  1.02667887878e-03 -3.69490121341e-03 -1.62507122719e-03  4.88645474366e-04 -8.96853981917e-04 -3.32257690814e-03  7.44004554905e-05 -1.85301170147e-03  7.06486018685e-04 -5.83056098436e-03  1.58670827876e-03  1.46093805109e-03  1.90314723854e-03  1.47134273168e-03  1.34469324719e-03 -1.29529961525e-03 -4.73417326768e-03  2.96027765670e-03 -4.70677940524e-03 -8.11599185444e-05  2.87617814327e-04 -1.85412824810e-03 -7.72131205399e-03 -4.15557659937e-03 -2.16050847479e-03  9.54340314244e-02  9.16195829464e-03 -8.06158258812e-04 -6.30441513785e-03 -5.34054731652e-04 -9.01830320101e-04 -3.60634780014e-03  1.08334593378e-04
 5.30491481269e-03  1.21704567611e-03 -1.19690247529e-03 -1.76601812625e-03 -5.09684237684e-05 -1.49543406019e-03 -5.86108731985e-04 -2.69290423847e-04 -2.10506605539e-03  9.60234101946e-04 -1.61786060796e-03 -4.01695874994e-04 -4.79201241761e-03  1.93762225866e-03 -6.50962612619e-04 -1.50572364937e-03  7.89907234452e-04 -4.03677366142e-04  2.00125929138e-03 -1.11585600743e-03 -2.10842238599e-03 -1.35627391308e-03 -1.20044971257e-03  4.51607379767e-05  7.85771571404e-03  5.18674490083e-04  3.11284886357e-03  1.26604972972e-03 -3.78730603798e-04 -2.71903305123e-03  2.30171501665e-03 -4.93275689209e-03 -1.82675115388e-03 -1.04547893625e-03  2.64712568888e-03  1.79159592911e-04 -1.51731970981e-03 -7.98797175774e-03 -2.82134187239e-04  4.23365218187e-03  1.84237335387e-03 -2.62949821831e-03  1.74845138052e-03 -1.49973226654e-03 -2.22079307963e-03 -2.16313512189e-03 -3.29047874469e-03 -1.34076665186e-03 -8.88744126667e-04  2.71865278648e-03  8.21871207179e-05 -5.08198437841e-04 -9.28052838975e-03 -3.18423664016e-03  1.53733315118e-03 -6.55931080865e-04 -1.86144032253e-03 -2.65427099133e-03  7.06952871808e-03  3.24643488667e-04 -3.44204968327e-03 -3.37885216818e-03 -1.64863933164e-03  5.31066709837e-03 -3.19431775308e-03  1.37221120872e-03 -3.71174527805e-03  1.18211316776e-03  1.40724191117e-03  4.26802882178e-03  1.00085003601e-03 -3.91198200937e-03  1.49926906284e-03  1.28840585673e-03  4.89842606847e-04  3.41722361463e-03 -2.62299386357e-03  2.03309580720e-04 -2.35426477364e-03 -1.19370250598e-03  3.30987147713e-03  1.10077237188e-03 -2.67008075203e-03 -3.10860919139e-04  2.70364996190e-03 -9.98411470912e-04 -5.02331499627e-04  4.28877071219e-04 -2.86691001404e-03  6.65217258673e-04 -2.09010743163e-03  1.19086715568e-03  2.41586089642e-03 -7.27650936218e-05 -1.22545137430e-04 -2.87332182361e-03  4.10748602852e-04 -9.62117521077e-05 -4.62934235553e-03 -1.01501095115e-03  3.30264585992e-03  1.07212166330e-03  2.61591309642e-04 -9.06295058608e-04 -1.08156965773e-03 -8.53291995234e-04 -1.34391648252e-03 -3.19148571826e-03 -1.43630820482e-03  2.22799743059e-03 -1.03401886926e-03  1.54560220439e-03  2.45822760949e-03  1.05268114783e-03 -4.03324726130e-03 -4.71065108849e-04  2.35660308451e-03  2.12378592040e-03 -3.80387976841e-03 -7.39208590252e-03  9.16195829464e-03  1.08471010175e-01  6.56708278542e-03  3.12911888680e-03 -8.91776802670e-05 -1.82823724640e-03  4.40494119884e-03  1.39475329938e-03
-2.52349771203e-03 -9.17807366587e-04 -3.16825870485e-03 -4.64934329375e-04  1.00696516289e-03 -1.26071971383e-03  1.05422896610e-03  2.29551840755e-03  1.48556030655e-03  1.07161047583e-04 -6.23023638813e-04 -1.63450870685e-03  3.55825906579e-03 -1.78409485581e-03 -1.85453079208e-03 -1.62161938526e-03  1.87601485806e-04  2.03779840229e-03 -7.52141782349e-05 -3.55125966432e-05 -1.78236917464e-03  2.93893730412e-03 -2.30803530843e-03  6.68053186244e-04  1.96059430310e-03  1.27931573454e-03 -8.74872085366e-04 -8.31192088521e-04 -1.63649937000e-04  1.30175981846e-04  1.61457839188e-03 -3.50516818058e-03 -7.49067114211e-04  5.82575275502e-04  3.54410475194e-04  6.95530523995e-03 -5.14204738760e-03 -1.37385545745e-03 -2.92148549276e-03  1.12448403497e-03 -1.53478378441e-03 -2.01483392529e-03 -1.66154170805e-03  8.44860797324e-04 -1.51744828951e-03 -1.79363611646e-03  8.83015149139e-04 -2.14604421975e-03  1.82725245489e-03  3.92552729918e-03  3.51427757758e-03  6.12323493930e-04 -6.08579872748e-03  5.34524601176e-03 -1.69068326945e-03  8.85059653906e-04  3.81785015003e-03 -7.90443984748e-04  1.26032211757e-03  1.39605104074e-03 -9.50211979845e-04 -4.47923725035e-04  2.76776927786e-03 -2.38994457608e-03 -3.83072888268e-04 -2.73498828755e-05  4.32403905553e-04 -4.96873054737e-04 -4.60992247303e-04 -9.41894243896e-05  1.83577987881e-03 -1.03521285784e-03 -2.81626387481e-03 -4.90409066906e-05 -2.78917714739e-03 -1.65472283286e-04 -1.04272144948e-03 -3.05273405262e-03  1.49511491211e-03 -2.85944084362e-03  2.09062808727e-03  7.30661705435e-04 -3.34819042767e-03  1.23043484763e-03 -5.26236909117e-03  4.42661764550e-03 -3.66203535271e-04  6.94850458571e-03 -3.77524634890e-03 -2.95482409690e-03 -9.75001965384e-04  9.94746101445e-04 -3.45474344110e-04  1.35090876582e-03  6.03523620873e-04 -1.46773644071e-03 -3.20975800958e-04 -9.57155218333e-04 -2.53382336872e-03  1.96415314484e-03  9.43699341654e-04  2.16030235258e-03  2.20441556851e-03 -6.05925864774e-04  2.89316866233e-03 -7.96963357490e-04 -1.27033821688e-03 -5.55338465370e-03 -6.62231195959e-04  4.30879125627e-04 -3.75256137667e-04 -2.04561560107e-03 -2.65655032011e-03  8.37710700028e-04  2.01046104068e-03  9.39948960214e-04 -1.47340397480e-03 -3.07007266407e-03 -7.69376409710e-04  1.55832411887e-03 -8.06158258812e-04  6.56708278542e-03  7.77552604705e-02 -1.42747074787e-02  3.69232188794e-03  4.05180318152e-04  3.96039120939e-03 -9.21532491656e-04
 3.72457338964e-03  3.88153834038e-04  1.91233832721e-03 -7.23493805100e-04  5.50372810709e-04  2.13906514116e-03  1.75487186034e-04 -2.46940975130e-03  3.81931349090e-04  7.05767090431e-04 -5.88570097428e-04 -8.00984325478e-04 -5.55026836610e-03  2.68715716246e-04  3.93213851994e-03 -1.49260281471e-03 -1.53777007343e-03 -3.22221154560e-03  1.82262723253e-03  6.02992798307e-04  3.33034434068e-05 -2.42731253982e-04  4.25167772836e-04  9.58908094320e-04  4.06931517440e-04 -5.85513630985e-04  1.07807694668e-03  2.33751322945e-03 -2.65986048907e-03  1.20788402325e-03 -3.13995142183e-03  6.40269654836e-04 -3.22554150216e-03 -2.66582286114e-03 -1.37244993768e-03 -5.86957786874e-04 -4.11012397732e-03 -2.42297651433e-03 -1.93151539325e-03 -1.57770676371e-03  1.39457443926e-03 -1.05237978120e-03  2.72721928313e-03  2.08425186353e-03 -1.81860767424e-04  1.80917756319e-03 -9.32098080157e-04 -1.01755793074e-03  4.34919317676e-04 -1.36022969565e-03 -4.91331481690e-03  1.02961448172e-03  2.57583211206e-03 -2.09591138267e-03  2.59741935390e-04  1.93822174836e-03 -5.84129722799e-03 -1.86462422470e-04 -4.47562390068e-04 -2.73670029321e-03  2.97554992514e-03 -4.60574202156e-03 -1.27145201063e-03  2.50839542168e-03 -1.25679821578e-03 -3.15893667085e-04 -3.18173530874e-03  1.77735368875e-03 -1.02348789860e-03  1.43137817606e-03 -9.04035289181e-04  1.93843462736e-03 -2.64081674120e-03 -4.95219722731e-06 -7.61214085992e-04 -1.32011593070e-03  1.40950201750e-03  1.89658579663e-03 -2.47440546938e-03 -6.23047374419e-04 -1.89021814928e-03  2.66423338673e-03  5.23335532233e-03 -3.25593084454e-04 -4.98980241822e-05 -1.92017136886e-03 -2.74252330226e-03 -2.53876079900e-03  3.74481579949e-03  1.56971528896e-04  1.90036345582e-03 -1.31461637004e-03  2.57041438096e-03 -3.78952935078e-03 -2.78633915656e-03 -2.29867863442e-03  1.45201678634e-03 -6.19753132579e-04 -2.99351587742e-03 -7.48635300729e-04  4.96138971901e-04  7.26719141966e-04 -1.99927420935e-03 -1.27101915332e-03 -2.26915998343e-03  1.55932146067e-04 -1.03067512259e-03  2.84555620099e-03  3.32974484666e-04  3.16147340936e-03  4.28815901705e-03 -1.15441543263e-03  3.79620509649e-03  2.02884950165e-03 -1.25872654179e-04 -1.09586654647e-03  6.96010591817e-04  3.44616989006e-03 -4.54478363366e-03 -5.95484702081e-04 -6.30441513785e-03  3.12911888680e-03 -1.42747074787e-02  8.96289505148e-02  4.85487122233e-03 -7.45221969544e-03  1.18666502526e-03 -2.01244004191e-03
-3.47393508535e-03  2.51685889566e-03 -3.14342633816e-03 -1.97137421933e-03 -1.93780265487e-03 -2.08500468750e-03  1.66228702416e-03 -1.87301393316e-03 -3.62916280233e-04  1.66347516509e-03 -2.94564583988e-04 -4.26256657855e-03  1.02145777809e-03  2.30534961178e-03  2.93054899882e-03 -1.15521591249e-03 -4.00848671597e-04  3.04731052168e-03 -3.36264159554e-03 -3.79803535862e-03  2.24567267785e-03  5.23202750393e-03 -1.27928576537e-03  5.53533478871e-04  5.43369594465e-03 -2.66904877833e-03  3.85989396001e-04 -1.79569895227e-04  1.11361867098e-03  1.12935062530e-03 -3.83268422688e-03 -4.48561908288e-03 -4.56315408766e-04 -9.16299415081e-04 -4.31255453489e-03  2.04039033057e-03 -2.88488062345e-03  1.45389757233e-04 -1.21488497541e-03 -2.87926410083e-03 -1.64822833817e-03 -5.91569157580e-04  1.86183747810e-04  1.82394564547e-03  3.45911494852e-03  2.17636973271e-03  1.42506493429e-05  1.98002100558e-03 -2.29430482027e-03  2.20355335233e-03 -2.55328618302e-03  1.11345049416e-03  1.94976211796e-03 -2.91522667198e-03  1.28378217098e-03  2.15550717502e-03 -1.62403281815e-03  8.82480510717e-05 -3.48273589094e-03 -1.91278885680e-03 -8.96531656902e-04  7.78571361818e-04 -2.21505059158e-03 -1.17443677510e-03  2.22149452455e-03  5.59141709705e-04 -9.42127259647e-04 -1.46624849184e-03 -2.46782606255e-03  2.23770679221e-03 -1.51107355888e-03  1.73189021197e-03 -2.56733457400e-03  5.75059191979e-04 -4.03412879178e-04 -4.82479743086e-03  4.58224851111e-03 -1.04424947983e-03 -8.27804551667e-04 -8.85247073338e-05  2.10286409957e-03 -4.24537984409e-04 -3.30322774580e-03  2.18970518054e-03  5.06490820736e-04 -3.79877489088e-04 -5.59504958252e-04 -3.23334413686e-03  2.05750986258e-03 -4.03581529181e-04  3.08564273446e-03  1.41380096762e-03 -1.43720506456e-03  1.08355761178e-03  9.75301383398e-04 -1.18760357142e-03 -1.51312980672e-03 -2.94626568327e-03 -5.65256567919e-04  2.61161834217e-04 -2.27419179845e-03  6.92131566491e-04 -2.31534957103e-03  7.39101386747e-04  5.62904331389e-04  2.83610757503e-04  1.63168702401e-03 -4.69331185874e-03  9.00854563484e-04  3.61649841551e-03  6.90145210914e-04  3.40077537470e-04  3.49388507975e-03 -8.54935124646e-04 -5.38313641669e-05  1.64756753066e-03 -2.11027006530e-04  1.45092858759e-03  1.46851848222e-03  1.49842908011e-03 -5.34054731652e-04 -8.91776802670e-05  3.69232188794e-03  4.85487122233e-03  9.27207110109e-02  7.47679764507e-03 -4.91588912092e-03  9.54451689673e-03
-1.55839267888e-03  1.74980789866e-03  2.30677311933e-03 -1.12818997506e-03 -3.88311244833e-03 -1.86760131075e-04  5.15970929638e-04  1.92166361819e-03 -8.13291649617e-04  4.61479723097e-04  7.78816178737e-04  1.98109507388e-03  2.43785626538e-04  2.60883256337e-03  2.91930206691e-04 -1.57235089795e-03  7.32129034910e-04  3.45661421623e-03 -2.53391781078e-03 -2.16061947291e-03 -1.72212215953e-04  2.39813387605e-03  9.44057042153e-05  4.86320181819e-04 -1.92595881796e-03 -8.90068398719e-04 -1.03924059887e-03 -1.07959266048e-03  1.99530518038e-03  1.91498158333e-03 -1.09255979438e-03 -1.38927475447e-03  7.21234891820e-04  1.60549751340e-03 -2.00879878760e-03 -1.28724869243e-03 -2.96494009126e-03 -2.79821713700e-04 -5.09502041509e-04  2.00689761027e-03  3.53787109091e-03 -1.24569136214e-03 -1.90762361756e-03 -8.43801722638e-04  3.55702278951e-03  3.35189589630e-04  1.33630648975e-04 -5.06806049171e-04 -2.27445362107e-03 -8.97484341053e-04  1.51562845015e-03 -1.53205124505e-03  3.58699574581e-04 -1.03538245187e-04  3.30030604158e-04  1.88845230796e-04  1.52895043976e-03 -3.33629548228e-03 -1.22659326259e-03  1.69014053999e-03 -5.59901038784e-04 -1.42761470990e-03 -3.03660552779e-03 -9.12314971831e-04  8.11312085619e-04  1.11064634293e-03  1.05752187798e-03  6.77548742323e-04  2.39575800665e-03 -1.05946009018e-04 -6.04410951322e-04 -7.39080791106e-04  1.61435649845e-05 -6.73667894094e-04  1.28108743900e-03 -8.76034360978e-04  2.00484133010e-03 -5.37122373621e-04  1.74481937811e-03  3.90318491226e-03 -2.84164273990e-05 -2.65274977829e-04  1.60554030873e-04 -9.76967628074e-04  2.01412099676e-04 -2.45288401407e-03  2.07581848487e-03 -5.00736982671e-04  7.60005602280e-05 -5.23113484578e-04  2.47938656572e-03 -1.84086454579e-03 -2.87405953436e-03  2.02015422341e-05 -1.98785551856e-04 -7.38882281818e-04  2.07209045450e-04 -1.75589921374e-03  2.23033601386e-03 -1.96533377833e-03 -6.75032768473e-05 -2.25957168350e-03  2.94584362209e-03 -1.12468266132e-03  3.24805294343e-04  1.37877490143e-04  6.59937281019e-05 -1.58309776706e-03  7.90871338588e-04 -2.75285348670e-04 -1.45112590029e-03  1.61527530237e-03 -1.29238433898e-03 -3.09816587527e-03 -1.85354641482e-04  1.10571705701e-03  2.58640155051e-03 -1.99634084014e-03  1.54540154200e-03  2.82689963837e-04 -9.01830320101e-04 -1.82823724640e-03  4.05180318152e-04 -7.45221969544e-03  7.47679764507e-03  6.48383038200e-02 -7.57574967363e-03 -1.24994347548e-03
-2.24410233613e-04 -3.71500176074e-03  1.75722761154e-03  2.76352170870e-04  3.98665872658e-04 -1.87867709399e-03 -1.79733921379e-03  2.37652886950e-03  3.43779978103e-05  1.17132997114e-03 -2.71269195301e-03 -5.67921019249e-04  4.61135903435e-03 -3.80144824964e-03 -1.27571250380e-03  1.15733206290e-03 -1.20142305268e-03  1.64826856474e-03 -3.69890288063e-03 -6.06959945704e-05 -1.36806462774e-03 -8.85909959910e-04  1.05219234346e-03 -3.39824660772e-04 -8.30796885499e-04  1.03368705510e-03  7.22199919593e-04  5.11579313068e-04  2.29787287717e-03  4.91086271053e-04  2.33242007939e-03  2.66126707408e-04 -3.22168717525e-03 -2.16307520211e-04  3.28482139876e-03  4.25207558371e-04  4.37656591096e-03  1.42598921772e-03  3.13037142389e-03 -3.62483739108e-04 -1.06796689528e-03 -3.52850057348e-04  1.96580811274e-03  6.72255516895e-04  2.08987489289e-03 -2.27554525909e-03  2.96433481322e-03  8.16401667303e-04  1.05355941201e-03  4.22180669580e-03 -1.82237892461e-03  2.98831119047e-03  2.40556806422e-04 -1.18114638020e-03  1.58756000349e-04 -1.46298098403e-04 -9.54310737505e-04 -2.53658502478e-03 -3.07957809612e-04 -3.53806379371e-03  1.37519882186e-03  1.97822843635e-03  1.01569376836e-03 -6.64689373390e-04 -2.37290714513e-04  1.29828498399e-03  2.23622861817e-03  3.41259534966e-03  1.50304644815e-03 -3.48910305745e-03  1.13714062879e-03  4.95944305991e-03 -1.77262974837e-03 -2.50619445306e-03 -1.31875739185e-03 -3.09920675320e-03 -1.75565081079e-03 -4.71888202225e-06 -9.35849605586e-04 -2.65938792443e-03 -1.69910693106e-04 -1.11425205022e-04  1.72120762103e-03 -2.99480163445e-03 -6.90822831698e-04 -1.51532362426e-03  2.75567191111e-03 -1.28994498130e-03 -7.34466315270e-04  1.12136696636e-03 -4.31812738358e-03 -9.83891287030e-04  2.45468502236e-03 -3.18328696671e-03 -2.02773398380e-03 -1.92606208897e-04  8.20540535196e-05  1.60111488452e-03 -3.32808764048e-04  3.42500421872e-03  1.95487717785e-03 -9.02415555778e-04  3.55769223241e-03 -9.29226274056e-04  2.70430844374e-03 -3.25191054436e-03 -1.27604165295e-03 -1.86540276079e-03  8.69325726195e-04 -1.99003773486e-03  1.92913336970e-03  1.21522352111e-03 -5.21604370894e-03  1.66602075462e-03  2.38025282357e-03  7.08832217927e-04 -1.65664275934e-03  1.63439368396e-03 -1.61856938377e-03  6.12422604488e-05 -3.60634780014e-03  4.40494119884e-03  3.96039120939e-03  1.18666502526e-03 -4.91588912092e-03 -7.57574967363e-03  7.85046332346e-02  7.55211743930e-04
 4.81349825817e-04  1.06533017228e-03 -7.06340972338e-03 -2.19405636579e-03 -2.67123536886e-03 -1.63733106485e-03  1.55997322761e-03 -1.43408464826e-03  2.74307420883e-04  2.59419240376e-03  1.36433146617e-03 -2.23729897770e-03  4.99109390803e-03 -1.78458442491e-03 -3.03117180968e-03  1.20368836749e-04  6.72232344409e-04 -8.80788679588e-04  1.50419056818e-03 -1.38341334924e-03 -4.83020940996e-05  8.52095413110e-04 -1.20010142853e-03  9.07819917546e-04  2.80655768629e-03  9.21271899596e-04  1.03090248629e-04  5.15636529272e-04  1.71357005077e-03 -1.18246435127e-03  3.32088897609e-03 -4.86279149256e-03  1.61953576758e-03  1.71768347365e-04 -3.59914495588e-04 -9.69512613593e-04  2.72956039633e-05 -2.21877210659e-03 -1.90112351165e-03 -1.91458786041e-03 -1.84878502321e-03  1.42970840500e-03 -5.42230955853e-04 -3.32048350552e-03 -2.46105303948e-03 -1.80096588949e-03  2.01297133965e-03  3.61466727842e-03  2.24945878932e-03 -7.16593441426e-05 -5.73053431549e-04 -9.04084842668e-04 -3.59479169111e-03 -5.11424862087e-03  2.08377896862e-03 -2.86025911927e-04 -1.35934946598e-03 -2.78636425039e-03  1.22301983363e-03 -9.77141546242e-04  2.99961151699e-03  2.40603340591e-03  1.18895252086e-03  2.40852021787e-03 -9.62397743138e-04  7.46909778563e-04 -1.36982859771e-03 -1.96903444283e-03 -1.80912005135e-03  1.86437058803e-04 -1.17001293610e-03  2.35102231467e-03 -1.54000728841e-03  1.29414115962e-03  4.20261920122e-04 -4.75803417235e-04 -9.18239082317e-04  1.80381828587e-03  2.18804973383e-03 -7.66530421685e-05  1.20237875901e-03 -1.22294217681e-03  2.04330447688e-04 -3.14190849122e-03 -2.85325592125e-03 -5.96938738198e-04 -3.25124112248e-03  3.86750884959e-03 -4.03371035825e-03  1.56923702889e-04  3.49551623887e-03 -3.38244361119e-03  4.62318794346e-04 -8.22470676730e-04  2.77238805690e-03  3.45099644755e-03  2.55818575953e-03  2.65369877424e-03 -2.09590130979e-03  9.29689686603e-04  2.28688854209e-03  1.50415682666e-03 -4.64368610652e-03  1.13167502011e-03  2.19424002088e-03  1.89925240658e-03 -5.89198331644e-03 -1.76844590198e-03 -9.35811863756e-04  4.38569241950e-03  2.98654322408e-03 -4.59829228327e-03  3.91478204412e-03 -2.78771122697e-04 -1.19666229183e-04 -8.99984861474e-04  1.51086976193e-03  2.89884962274e-03 -1.30042970732e-03 -9.64541561477e-04  1.08334593378e-04  1.39475329938e-03 -9.21532491656e-04 -2.01244004191e-03  9.54451689673e-03 -1.24994347548e-03  7.55211743930e-04  7.96008564807e-02
