# Supplementary material for: Proximal Distance Algorithms: Theory and Practice
Source: J Mach Learn Res. Author manuscript; Available in PMC 2019 Oct 24. (PMC6812563)
Supplement: code [file NIHMS1053815-supplement-code.zip › proxdist-master/keys_zhou_lange_2019/misc/spm/W_512_98090_5.txt]

 7.99561212156e+00 -1.00100471055e+00  0.00000000000e+00  0.00000000000e+00  0.00000000000e+00  0.00000000000e+00  0.00000000000e+00  0.00000000000e+00  0.00000000000e+00  0.00000000000e+00  0.00000000000e+00  0.00000000000e+00  0.00000000000e+00  0.00000000000e+00  0.00000000000e+00  0.00000000000e+00  0.00000000000e+00  0.00000000000e+00  0.00000000000e+00  0.00000000000e+00  0.00000000000e+00  0.00000000000e+00  0.00000000000e+00  0.00000000000e+00  0.00000000000e+00  0.00000000000e+00  0.00000000000e+00  0.00000000000e+00  0.00000000000e+00  0.00000000000e+00  0.00000000000e+00  0.00000000000e+00  0.00000000000e+00  0.00000000000e+00  0.00000000000e+00  0.00000000000e+00  0.00000000000e+00  0.00000000000e+00  0.00000000000e+00  0.00000000000e+00  0.00000000000e+00  0.00000000000e+00  0.00000000000e+00  0.00000000000e+00  0.00000000000e+00  0.00000000000e+00  0.00000000000e+00  0.00000000000e+00  0.00000000000e+00  0.00000000000e+00  0.00000000000e+00  0.00000000000e+00  0.00000000000e+00  0.00000000000e+00  0.00000000000e+00  0.00000000000e+00  0.00000000000e+00  0.00000000000e+00  0.00000000000e+00  0.00000000000e+00  0.00000000000e+00  0.00000000000e+00  0.00000000000e+00  0.00000000000e+00  0.00000000000e+00  0.00000000000e+00  0.00000000000e+00  0.00000000000e+00  0.00000000000e+00  0.00000000000e+00  0.00000000000e+00  0.00000000000e+00  0.00000000000e+00  0.00000000000e+00  0.00000000000e+00  0.00000000000e+00  0.00000000000e+00  0.00000000000e+00  0.00000000000e+00  0.00000000000e+00  0.00000000000e+00  0.00000000000e+00  0.00000000000e+00  0.00000000000e+00  0.00000000000e+00  0.00000000000e+00  0.00000000000e+00  0.00000000000e+00 -1.05198511988e-01  0.00000000000e+00  0.00000000000e+00  0.00000000000e+00  0.00000000000e+00  0.00000000000e+00  0.00000000000e+00  0.00000000000e+00  0.00000000000e+00  0.00000000000e+00  0.00000000000e+00  0.00000000000e+00  0.00000000000e+00  0.00000000000e+00  0.00000000000e+00  0.00000000000e+00  0.00000000000e+00  0.00000000000e+00  0.00000000000e+00  0.00000000000e+00  0.00000000000e+00  0.00000000000e+00  0.00000000000e+00  0.00000000000e+00  0.00000000000e+00  0.00000000000e+00  0.00000000000e+00  0.00000000000e+00  0.00000000000e+00  0.00000000000e+00  0.00000000000e+00  0.00000000000e+00  0.00000000000e+00  0.00000000000e+00  0.00000000000e+00  0.00000000000e+00  0.00000000000e+00  0.00000000000e+00  0.00000000000e+00  0.00000000000e+00  0.00000000000e+00  0.00000000000e+00  0.00000000000e+00  0.00000000000e+00  0.00000000000e+00  0.00000000000e+00  0.00000000000e+00  0.00000000000e+00  0.00000000000e+00  0.00000000000e+00  0.00000000000e+00  0.00000000000e+00  0.00000000000e+00  0.00000000000e+00  0.00000000000e+00  0.00000000000e+00  0.00000000000e+00  0.00000000000e+00  0.00000000000e+00  0.00000000000e+00  0.00000000000e+00  0.00000000000e+00  0.00000000000e+00  0.00000000000e+00  0.00000000000e+00  0.00000000000e+00  0.00000000000e+00  0.00000000000e+00  0.00000000000e+00  0.00000000000e+00  0.00000000000e+00  0.00000000000e+00  0.00000000000e+00  0.00000000000e+00  0.00000000000e+00  0.00000000000e+00  0.00000000000e+00  0.00000000000e+00  0.00000000000e+00  0.00000000000e+00  0.00000000000e+00  0.00000000000e+00  0.00000000000e+00  0.00000000000e+00  0.00000000000e+00  3.25075155734e-02  0.00000000000e+00  0.00000000000e+00  0.00000000000e+00  0.00000000000e+00  0.00000000000e+00  0.00000000000e+00  0.00000000000e+00  0.00000000000e+00  0.00000000000e+00  0.00000000000e+00  0.00000000000e+00  0.00000000000e+00  0.00000000000e+00  0.00000000000e+00  0.00000000000e+00  0.00000000000e+00  0.00000000000e+00  0.00000000000e+00  0.00000000000e+00  0.00000000000e+00  0.00000000000e+00  0.00000000000e+00  0.00000000000e+00  0.00000000000e+00  0.00000000000e+00  0.00000000000e+00  0.00000000000e+00  0.00000000000e+00  0.00000000000e+00  0.00000000000e+00  0.00000000000e+00  0.00000000000e+00  0.00000000000e+00  0.00000000000e+00  0.00000000000e+00  0.00000000000e+00  0.00000000000e+00  0.00000000000e+00  0.00000000000e+00  0.00000000000e+00  0.00000000000e+00  0.00000000000e+00  0.00000000000e+00  0.00000000000e+00  0.00000000000e+00  0.00000000000e+00  0.00000000000e+00  0.00000000000e+00  0.00000000000e+00  0.00000000000e+00  0.00000000000e+00  0.00000000000e+00  0.00000000000e+00  0.00000000000e+00  0.00000000000e+00  0.00000000000e+00  0.00000000000e+00  0.00000000000e+00  0.00000000000e+00  0.00000000000e+00  0.00000000000e+00  0.00000000000e+00  0.00000000000e+00  0.00000000000e+00  0.00000000000e+00  0.00000000000e+00  0.00000000000e+00  0.00000000000e+00  0.00000000000e+00  0.00000000000e+00  0.00000000000e+00  0.00000000000e+00  0.00000000000e+00  0.00000000000e+00  0.00000000000e+00  0.00000000000e+00  0.00000000000e+00  0.00000000000e+00  0.00000000000e+00  0.00000000000e+00 -1.77224391626e-01  0.00000000000e+00  0.00000000000e+00  1.15886033410e-01  0.00000000000e+00  0.00000000000e+00  0.00000000000e+00  0.00000000000e+00  0.00000000000e+00  0.00000000000e+00  0.00000000000e+00  0.00000000000e+00  0.00000000000e+00  0.00000000000e+00  0.00000000000e+00  0.00000000000e+00  0.00000000000e+00  0.00000000000e+00  0.00000000000e+00  0.00000000000e+00  0.00000000000e+00  0.00000000000e+00  0.00000000000e+00  0.00000000000e+00  0.00000000000e+00  0.00000000000e+00  0.00000000000e+00  0.00000000000e+00  0.00000000000e+00  0.00000000000e+00  0.00000000000e+00  0.00000000000e+00  0.00000000000e+00  0.00000000000e+00  0.00000000000e+00  0.00000000000e+00  0.00000000000e+00  0.00000000000e+00  0.00000000000e+00  0.00000000000e+00  0.00000000000e+00  0.00000000000e+00  0.00000000000e+00  0.00000000000e+00  0.00000000000e+00  0.00000000000e+00  0.00000000000e+00  0.00000000000e+00  0.00000000000e+00  0.00000000000e+00  0.00000000000e+00  0.00000000000e+00  0.00000000000e+00  0.00000000000e+00  0.00000000000e+00  0.00000000000e+00  0.00000000000e+00  0.00000000000e+00  0.00000000000e+00  0.00000000000e+00  0.00000000000e+00  0.00000000000e+00  0.00000000000e+00  0.00000000000e+00  0.00000000000e+00  0.00000000000e+00  0.00000000000e+00  0.00000000000e+00  0.00000000000e+00  0.00000000000e+00  0.00000000000e+00  0.00000000000e+00  0.00000000000e+00  0.00000000000e+00  0.00000000000e+00  0.00000000000e+00  0.00000000000e+00  0.00000000000e+00  0.00000000000e+00  0.00000000000e+00  0.00000000000e+00  0.00000000000e+00  0.00000000000e+00  0.00000000000e+00  0.00000000000e+00  0.00000000000e+00  0.00000000000e+00  0.00000000000e+00  0.00000000000e+00  0.00000000000e+00  0.00000000000e+00  0.00000000000e+00  0.00000000000e+00  0.00000000000e+00  0.00000000000e+00  0.00000000000e+00  0.00000000000e+00  0.00000000000e+00  0.00000000000e+00  0.00000000000e+00  0.00000000000e+00  0.00000000000e+00  0.00000000000e+00  0.00000000000e+00  0.00000000000e+00  0.00000000000e+00  0.00000000000e+00  0.00000000000e+00  0.00000000000e+00  0.00000000000e+00  0.00000000000e+00  0.00000000000e+00  0.00000000000e+00  0.00000000000e+00  0.00000000000e+00  0.00000000000e+00  0.00000000000e+00  0.00000000000e+00  0.00000000000e+00  0.00000000000e+00  0.00000000000e+00  0.00000000000e+00  6.13247102210e-02  0.00000000000e+00  0.00000000000e+00  0.00000000000e+00  0.00000000000e+00  0.00000000000e+00  0.00000000000e+00  0.00000000000e+00  0.00000000000e+00  0.00000000000e+00  0.00000000000e+00  0.00000000000e+00  0.00000000000e+00  0.00000000000e+00  0.00000000000e+00  0.00000000000e+00  0.00000000000e+00  0.00000000000e+00  0.00000000000e+00  0.00000000000e+00  0.00000000000e+00  0.00000000000e+00  0.00000000000e+00  0.00000000000e+00  0.00000000000e+00  0.00000000000e+00  0.00000000000e+00  0.00000000000e+00  0.00000000000e+00  0.00000000000e+00  0.00000000000e+00  0.00000000000e+00  0.00000000000e+00  0.00000000000e+00  0.00000000000e+00  0.00000000000e+00  0.00000000000e+00  0.00000000000e+00  0.00000000000e+00  0.00000000000e+00  0.00000000000e+00  0.00000000000e+00  0.00000000000e+00  0.00000000000e+00  0.00000000000e+00  0.00000000000e+00  0.00000000000e+00  0.00000000000e+00  0.00000000000e+00  0.00000000000e+00  0.00000000000e+00  0.00000000000e+00  0.00000000000e+00  0.00000000000e+00  0.00000000000e+00  0.00000000000e+00  0.00000000000e+00  0.00000000000e+00  0.00000000000e+00  0.00000000000e+00  0.00000000000e+00  0.00000000000e+00  0.00000000000e+00  0.00000000000e+00  0.00000000000e+00  0.00000000000e+00  0.00000000000e+00  0.00000000000e+00  0.00000000000e+00  0.00000000000e+00  0.00000000000e+00  0.00000000000e+00  0.00000000000e+00  0.00000000000e+00  0.00000000000e+00  0.00000000000e+00  0.00000000000e+00  0.00000000000e+00  0.00000000000e+00  0.00000000000e+00  0.00000000000e+00  0.00000000000e+00  0.00000000000e+00  0.00000000000e+00  0.00000000000e+00  0.00000000000e+00  0.00000000000e+00  0.00000000000e+00  0.00000000000e+00  0.00000000000e+00  0.00000000000e+00  0.00000000000e+00  0.00000000000e+00  0.00000000000e+00  0.00000000000e+00  0.00000000000e+00  0.00000000000e+00  0.00000000000e+00  0.00000000000e+00  0.00000000000e+00  0.00000000000e+00  0.00000000000e+00  0.00000000000e+00  0.00000000000e+00  0.00000000000e+00  0.00000000000e+00  0.00000000000e+00  0.00000000000e+00  0.00000000000e+00  0.00000000000e+00  0.00000000000e+00  0.00000000000e+00  0.00000000000e+00  0.00000000000e+00  0.00000000000e+00  0.00000000000e+00  0.00000000000e+00  0.00000000000e+00  0.00000000000e+00  0.00000000000e+00  0.00000000000e+00  0.00000000000e+00  0.00000000000e+00  0.00000000000e+00  0.00000000000e+00  0.00000000000e+00  0.00000000000e+00  0.00000000000e+00  0.00000000000e+00  0.00000000000e+00  0.00000000000e+00  0.00000000000e+00  0.00000000000e+00  0.00000000000e+00  0.00000000000e+00  0.00000000000e+00
-1.00100470988e+00  8.16237181375e+00  2.91436734805e-01  0.00000000000e+00  0.00000000000e+00  0.00000000000e+00  0.00000000000e+00  0.00000000000e+00  0.00000000000e+00  0.00000000000e+00  0.00000000000e+00  0.00000000000e+00  0.00000000000e+00  0.00000000000e+00  0.00000000000e+00  0.00000000000e+00  0.00000000000e+00  0.00000000000e+00  0.00000000000e+00  0.00000000000e+00  0.00000000000e+00  0.00000000000e+00  0.00000000000e+00  0.00000000000e+00  0.00000000000e+00  0.00000000000e+00  0.00000000000e+00  0.00000000000e+00  0.00000000000e+00  0.00000000000e+00  0.00000000000e+00  0.00000000000e+00  0.00000000000e+00  0.00000000000e+00  0.00000000000e+00  0.00000000000e+00  0.00000000000e+00  0.00000000000e+00  0.00000000000e+00  0.00000000000e+00  0.00000000000e+00  0.00000000000e+00  0.00000000000e+00  0.00000000000e+00  0.00000000000e+00  0.00000000000e+00  0.00000000000e+00  0.00000000000e+00  0.00000000000e+00  0.00000000000e+00  0.00000000000e+00  0.00000000000e+00  0.00000000000e+00  0.00000000000e+00  0.00000000000e+00  0.00000000000e+00  0.00000000000e+00  0.00000000000e+00  0.00000000000e+00  0.00000000000e+00  0.00000000000e+00  0.00000000000e+00  0.00000000000e+00  0.00000000000e+00  0.00000000000e+00  0.00000000000e+00  0.00000000000e+00  0.00000000000e+00  0.00000000000e+00  0.00000000000e+00  0.00000000000e+00  0.00000000000e+00  0.00000000000e+00  0.00000000000e+00  0.00000000000e+00  0.00000000000e+00  0.00000000000e+00  0.00000000000e+00  0.00000000000e+00  0.00000000000e+00  0.00000000000e+00  0.00000000000e+00  0.00000000000e+00  0.00000000000e+00  0.00000000000e+00  0.00000000000e+00  0.00000000000e+00  0.00000000000e+00  0.00000000000e+00  0.00000000000e+00  0.00000000000e+00  0.00000000000e+00  0.00000000000e+00  0.00000000000e+00  0.00000000000e+00  2.32770965825e-01  0.00000000000e+00  0.00000000000e+00  0.00000000000e+00  0.00000000000e+00  0.00000000000e+00  0.00000000000e+00  0.00000000000e+00  0.00000000000e+00  0.00000000000e+00  0.00000000000e+00  0.00000000000e+00  0.00000000000e+00  0.00000000000e+00  0.00000000000e+00  0.00000000000e+00  0.00000000000e+00  0.00000000000e+00  0.00000000000e+00  0.00000000000e+00  0.00000000000e+00  0.00000000000e+00  0.00000000000e+00  0.00000000000e+00  0.00000000000e+00  0.00000000000e+00  0.00000000000e+00  0.00000000000e+00  0.00000000000e+00  0.00000000000e+00  0.00000000000e+00  0.00000000000e+00  0.00000000000e+00  0.00000000000e+00  0.00000000000e+00  0.00000000000e+00  0.00000000000e+00  0.00000000000e+00  0.00000000000e+00  0.00000000000e+00  0.00000000000e+00  0.00000000000e+00  0.00000000000e+00  0.00000000000e+00  0.00000000000e+00  0.00000000000e+00  0.00000000000e+00  0.00000000000e+00  0.00000000000e+00  0.00000000000e+00  0.00000000000e+00  0.00000000000e+00  0.00000000000e+00  0.00000000000e+00  0.00000000000e+00  0.00000000000e+00  0.00000000000e+00  0.00000000000e+00  0.00000000000e+00  0.00000000000e+00  0.00000000000e+00  0.00000000000e+00  0.00000000000e+00  0.00000000000e+00  0.00000000000e+00  0.00000000000e+00  0.00000000000e+00  0.00000000000e+00  0.00000000000e+00  0.00000000000e+00  0.00000000000e+00  0.00000000000e+00  0.00000000000e+00  0.00000000000e+00  0.00000000000e+00  0.00000000000e+00  0.00000000000e+00  0.00000000000e+00  0.00000000000e+00  0.00000000000e+00  0.00000000000e+00  0.00000000000e+00  0.00000000000e+00  0.00000000000e+00  0.00000000000e+00  0.00000000000e+00  0.00000000000e+00  0.00000000000e+00  0.00000000000e+00  0.00000000000e+00  0.00000000000e+00  0.00000000000e+00  0.00000000000e+00  0.00000000000e+00  0.00000000000e+00  0.00000000000e+00  0.00000000000e+00  0.00000000000e+00  0.00000000000e+00  0.00000000000e+00  0.00000000000e+00  0.00000000000e+00  0.00000000000e+00  0.00000000000e+00  0.00000000000e+00  0.00000000000e+00  0.00000000000e+00  0.00000000000e+00  0.00000000000e+00  0.00000000000e+00  0.00000000000e+00  0.00000000000e+00  0.00000000000e+00  0.00000000000e+00  0.00000000000e+00  0.00000000000e+00  0.00000000000e+00  0.00000000000e+00  0.00000000000e+00  0.00000000000e+00  0.00000000000e+00  0.00000000000e+00  0.00000000000e+00  0.00000000000e+00  0.00000000000e+00  0.00000000000e+00  0.00000000000e+00  0.00000000000e+00  0.00000000000e+00  0.00000000000e+00  0.00000000000e+00  0.00000000000e+00  0.00000000000e+00  0.00000000000e+00  0.00000000000e+00  0.00000000000e+00  0.00000000000e+00  0.00000000000e+00  8.83174647850e-03 -4.93547432152e-02  0.00000000000e+00  0.00000000000e+00  0.00000000000e+00  0.00000000000e+00  0.00000000000e+00  0.00000000000e+00  0.00000000000e+00  0.00000000000e+00  0.00000000000e+00  0.00000000000e+00  0.00000000000e+00  0.00000000000e+00  0.00000000000e+00  0.00000000000e+00  0.00000000000e+00  0.00000000000e+00  0.00000000000e+00  0.00000000000e+00  0.00000000000e+00  0.00000000000e+00  0.00000000000e+00  0.00000000000e+00  0.00000000000e+00  0.00000000000e+00  0.00000000000e+00  0.00000000000e+00  0.00000000000e+00  0.00000000000e+00  0.00000000000e+00  0.00000000000e+00  0.00000000000e+00  0.00000000000e+00  0.00000000000e+00  0.00000000000e+00  0.00000000000e+00  0.00000000000e+00  0.00000000000e+00  0.00000000000e+00  0.00000000000e+00  0.00000000000e+00  0.00000000000e+00  0.00000000000e+00  0.00000000000e+00  0.00000000000e+00  0.00000000000e+00  0.00000000000e+00  0.00000000000e+00  0.00000000000e+00  0.00000000000e+00  0.00000000000e+00  0.00000000000e+00  0.00000000000e+00  0.00000000000e+00  0.00000000000e+00  0.00000000000e+00  0.00000000000e+00  0.00000000000e+00  0.00000000000e+00  0.00000000000e+00  0.00000000000e+00  0.00000000000e+00  0.00000000000e+00  0.00000000000e+00  0.00000000000e+00  0.00000000000e+00  0.00000000000e+00  0.00000000000e+00  0.00000000000e+00  0.00000000000e+00  0.00000000000e+00  0.00000000000e+00  0.00000000000e+00  0.00000000000e+00  0.00000000000e+00  0.00000000000e+00  0.00000000000e+00  0.00000000000e+00  0.00000000000e+00  0.00000000000e+00  0.00000000000e+00  0.00000000000e+00  0.00000000000e+00  0.00000000000e+00  0.00000000000e+00  0.00000000000e+00  0.00000000000e+00  0.00000000000e+00  0.00000000000e+00  0.00000000000e+00  0.00000000000e+00  0.00000000000e+00  0.00000000000e+00  0.00000000000e+00  0.00000000000e+00  0.00000000000e+00  0.00000000000e+00  0.00000000000e+00  0.00000000000e+00  0.00000000000e+00  0.00000000000e+00  0.00000000000e+00  0.00000000000e+00  0.00000000000e+00  0.00000000000e+00  0.00000000000e+00  0.00000000000e+00  0.00000000000e+00  0.00000000000e+00  0.00000000000e+00  0.00000000000e+00  0.00000000000e+00  0.00000000000e+00  0.00000000000e+00  0.00000000000e+00  0.00000000000e+00  0.00000000000e+00  0.00000000000e+00  0.00000000000e+00  0.00000000000e+00  0.00000000000e+00  0.00000000000e+00  0.00000000000e+00  0.00000000000e+00  0.00000000000e+00  0.00000000000e+00  0.00000000000e+00  0.00000000000e+00  0.00000000000e+00  0.00000000000e+00  0.00000000000e+00  0.00000000000e+00  0.00000000000e+00  0.00000000000e+00  0.00000000000e+00  0.00000000000e+00  0.00000000000e+00  0.00000000000e+00  0.00000000000e+00  0.00000000000e+00  0.00000000000e+00  0.00000000000e+00  0.00000000000e+00  0.00000000000e+00  0.00000000000e+00  0.00000000000e+00  0.00000000000e+00  0.00000000000e+00  0.00000000000e+00  0.00000000000e+00  0.00000000000e+00  0.00000000000e+00  0.00000000000e+00  0.00000000000e+00  0.00000000000e+00  0.00000000000e+00  0.00000000000e+00  0.00000000000e+00  3.23097983978e-02  0.00000000000e+00  0.00000000000e+00  0.00000000000e+00  0.00000000000e+00  0.00000000000e+00  0.00000000000e+00  0.00000000000e+00  0.00000000000e+00  0.00000000000e+00  0.00000000000e+00  0.00000000000e+00  0.00000000000e+00  0.00000000000e+00  0.00000000000e+00  0.00000000000e+00  0.00000000000e+00  0.00000000000e+00  0.00000000000e+00  0.00000000000e+00  0.00000000000e+00  0.00000000000e+00  0.00000000000e+00  0.00000000000e+00  0.00000000000e+00  0.00000000000e+00  0.00000000000e+00  0.00000000000e+00  0.00000000000e+00  0.00000000000e+00  0.00000000000e+00  0.00000000000e+00  0.00000000000e+00  0.00000000000e+00  0.00000000000e+00  0.00000000000e+00  0.00000000000e+00  0.00000000000e+00  0.00000000000e+00  0.00000000000e+00  0.00000000000e+00  0.00000000000e+00  0.00000000000e+00  0.00000000000e+00  0.00000000000e+00  0.00000000000e+00  0.00000000000e+00  0.00000000000e+00  0.00000000000e+00  0.00000000000e+00  0.00000000000e+00  0.00000000000e+00  0.00000000000e+00  0.00000000000e+00  0.00000000000e+00  0.00000000000e+00  0.00000000000e+00  0.00000000000e+00  0.00000000000e+00  0.00000000000e+00  0.00000000000e+00  0.00000000000e+00  0.00000000000e+00  0.00000000000e+00  0.00000000000e+00  0.00000000000e+00  0.00000000000e+00  0.00000000000e+00  0.00000000000e+00  0.00000000000e+00  0.00000000000e+00  0.00000000000e+00  0.00000000000e+00  0.00000000000e+00  0.00000000000e+00  0.00000000000e+00  0.00000000000e+00  0.00000000000e+00  0.00000000000e+00  0.00000000000e+00  0.00000000000e+00  0.00000000000e+00  0.00000000000e+00  0.00000000000e+00  0.00000000000e+00  0.00000000000e+00  0.00000000000e+00  0.00000000000e+00  0.00000000000e+00  0.00000000000e+00  0.00000000000e+00  0.00000000000e+00  0.00000000000e+00  0.00000000000e+00  0.00000000000e+00  0.00000000000e+00  0.00000000000e+00  0.00000000000e+00  0.00000000000e+00  0.00000000000e+00  0.00000000000e+00  0.00000000000e+00  0.00000000000e+00  0.00000000000e+00  0.00000000000e+00  0.00000000000e+00  0.00000000000e+00  0.00000000000e+00  0.00000000000e+00  0.00000000000e+00  0.00000000000e+00  0.00000000000e+00  0.00000000000e+00  0.00000000000e+00  0.00000000000e+00  0.00000000000e+00  0.00000000000e+00  0.00000000000e+00  0.00000000000e+00  0.00000000000e+00
 0.00000000000e+00  2.91436731338e-01  8.06681932132e+00  1.40244385100e+00  4.29656480773e-01  0.00000000000e+00  0.00000000000e+00  0.00000000000e+00  0.00000000000e+00  0.00000000000e+00  0.00000000000e+00  0.00000000000e+00  0.00000000000e+00  0.00000000000e+00  0.00000000000e+00  0.00000000000e+00  0.00000000000e+00  0.00000000000e+00  0.00000000000e+00  0.00000000000e+00  0.00000000000e+00  0.00000000000e+00  0.00000000000e+00  0.00000000000e+00  0.00000000000e+00  0.00000000000e+00  0.00000000000e+00  0.00000000000e+00  0.00000000000e+00  0.00000000000e+00  0.00000000000e+00  0.00000000000e+00  0.00000000000e+00  0.00000000000e+00  0.00000000000e+00  0.00000000000e+00  0.00000000000e+00  0.00000000000e+00  0.00000000000e+00  0.00000000000e+00  0.00000000000e+00  0.00000000000e+00  0.00000000000e+00  0.00000000000e+00  0.00000000000e+00  0.00000000000e+00  0.00000000000e+00  0.00000000000e+00  0.00000000000e+00  0.00000000000e+00  0.00000000000e+00  0.00000000000e+00  0.00000000000e+00  0.00000000000e+00  0.00000000000e+00  0.00000000000e+00  0.00000000000e+00  0.00000000000e+00  0.00000000000e+00  0.00000000000e+00  0.00000000000e+00  0.00000000000e+00  0.00000000000e+00  0.00000000000e+00  0.00000000000e+00  0.00000000000e+00  0.00000000000e+00  0.00000000000e+00  0.00000000000e+00 -5.33168299981e-02  0.00000000000e+00  0.00000000000e+00  0.00000000000e+00  0.00000000000e+00  0.00000000000e+00  0.00000000000e+00  0.00000000000e+00  0.00000000000e+00  0.00000000000e+00  0.00000000000e+00  0.00000000000e+00  0.00000000000e+00  0.00000000000e+00  0.00000000000e+00  0.00000000000e+00  0.00000000000e+00  0.00000000000e+00  0.00000000000e+00  0.00000000000e+00  0.00000000000e+00  0.00000000000e+00  0.00000000000e+00  0.00000000000e+00  0.00000000000e+00  0.00000000000e+00  0.00000000000e+00  0.00000000000e+00  0.00000000000e+00  0.00000000000e+00  0.00000000000e+00  0.00000000000e+00  0.00000000000e+00  0.00000000000e+00  0.00000000000e+00  0.00000000000e+00  0.00000000000e+00  0.00000000000e+00  0.00000000000e+00  0.00000000000e+00  0.00000000000e+00  0.00000000000e+00  0.00000000000e+00  0.00000000000e+00  0.00000000000e+00  0.00000000000e+00  0.00000000000e+00  0.00000000000e+00  0.00000000000e+00  0.00000000000e+00  0.00000000000e+00  0.00000000000e+00  0.00000000000e+00  0.00000000000e+00  0.00000000000e+00  0.00000000000e+00  0.00000000000e+00  0.00000000000e+00  0.00000000000e+00  0.00000000000e+00  0.00000000000e+00  0.00000000000e+00  0.00000000000e+00  0.00000000000e+00  0.00000000000e+00  0.00000000000e+00  0.00000000000e+00  0.00000000000e+00  0.00000000000e+00  0.00000000000e+00  0.00000000000e+00  0.00000000000e+00  0.00000000000e+00  0.00000000000e+00  0.00000000000e+00  0.00000000000e+00  0.00000000000e+00  0.00000000000e+00  0.00000000000e+00  0.00000000000e+00  0.00000000000e+00  0.00000000000e+00  0.00000000000e+00  0.00000000000e+00  0.00000000000e+00  0.00000000000e+00  0.00000000000e+00  0.00000000000e+00  0.00000000000e+00  0.00000000000e+00  0.00000000000e+00  0.00000000000e+00  0.00000000000e+00  0.00000000000e+00  0.00000000000e+00  0.00000000000e+00  0.00000000000e+00  0.00000000000e+00  0.00000000000e+00  0.00000000000e+00  0.00000000000e+00  0.00000000000e+00  0.00000000000e+00  0.00000000000e+00  0.00000000000e+00  0.00000000000e+00  0.00000000000e+00  0.00000000000e+00  0.00000000000e+00  0.00000000000e+00  0.00000000000e+00  0.00000000000e+00  0.00000000000e+00  0.00000000000e+00  0.00000000000e+00  0.00000000000e+00  0.00000000000e+00  0.00000000000e+00  0.00000000000e+00  0.00000000000e+00  0.00000000000e+00  0.00000000000e+00  0.00000000000e+00  0.00000000000e+00  0.00000000000e+00  0.00000000000e+00  0.00000000000e+00  0.00000000000e+00  0.00000000000e+00  0.00000000000e+00  0.00000000000e+00  0.00000000000e+00  0.00000000000e+00  0.00000000000e+00  0.00000000000e+00  0.00000000000e+00  0.00000000000e+00  0.00000000000e+00  0.00000000000e+00  0.00000000000e+00  0.00000000000e+00  0.00000000000e+00  0.00000000000e+00  0.00000000000e+00  0.00000000000e+00  0.00000000000e+00  0.00000000000e+00  0.00000000000e+00  0.00000000000e+00  0.00000000000e+00  0.00000000000e+00  0.00000000000e+00  0.00000000000e+00  0.00000000000e+00  0.00000000000e+00  0.00000000000e+00  0.00000000000e+00  0.00000000000e+00  0.00000000000e+00  0.00000000000e+00  0.00000000000e+00  0.00000000000e+00  0.00000000000e+00  0.00000000000e+00  0.00000000000e+00  0.00000000000e+00  0.00000000000e+00  0.00000000000e+00  0.00000000000e+00  0.00000000000e+00  0.00000000000e+00  0.00000000000e+00  0.00000000000e+00  0.00000000000e+00  0.00000000000e+00  0.00000000000e+00  0.00000000000e+00  0.00000000000e+00  0.00000000000e+00  0.00000000000e+00  0.00000000000e+00  0.00000000000e+00  0.00000000000e+00  0.00000000000e+00  0.00000000000e+00  0.00000000000e+00  0.00000000000e+00  0.00000000000e+00  0.00000000000e+00  0.00000000000e+00  0.00000000000e+00  0.00000000000e+00  0.00000000000e+00  0.00000000000e+00  0.00000000000e+00  0.00000000000e+00  0.00000000000e+00  0.00000000000e+00  0.00000000000e+00  0.00000000000e+00  0.00000000000e+00  0.00000000000e+00  0.00000000000e+00  0.00000000000e+00  0.00000000000e+00  0.00000000000e+00  0.00000000000e+00  0.00000000000e+00  0.00000000000e+00  0.00000000000e+00  0.00000000000e+00  0.00000000000e+00  0.00000000000e+00  0.00000000000e+00  0.00000000000e+00  0.00000000000e+00  0.00000000000e+00  0.00000000000e+00  0.00000000000e+00  0.00000000000e+00  0.00000000000e+00  0.00000000000e+00  0.00000000000e+00  0.00000000000e+00  0.00000000000e+00  0.00000000000e+00  0.00000000000e+00  0.00000000000e+00  0.00000000000e+00  0.00000000000e+00  0.00000000000e+00  0.00000000000e+00  0.00000000000e+00  0.00000000000e+00  0.00000000000e+00  0.00000000000e+00  0.00000000000e+00  0.00000000000e+00  0.00000000000e+00  0.00000000000e+00  0.00000000000e+00  0.00000000000e+00  0.00000000000e+00  0.00000000000e+00  0.00000000000e+00  0.00000000000e+00  0.00000000000e+00  0.00000000000e+00  0.00000000000e+00  0.00000000000e+00  0.00000000000e+00  0.00000000000e+00  0.00000000000e+00  0.00000000000e+00  0.00000000000e+00  0.00000000000e+00  0.00000000000e+00  0.00000000000e+00  0.00000000000e+00  0.00000000000e+00  0.00000000000e+00  0.00000000000e+00  0.00000000000e+00  0.00000000000e+00  0.00000000000e+00  0.00000000000e+00  0.00000000000e+00  0.00000000000e+00  0.00000000000e+00  0.00000000000e+00  0.00000000000e+00  0.00000000000e+00  0.00000000000e+00  0.00000000000e+00  0.00000000000e+00  0.00000000000e+00  0.00000000000e+00  0.00000000000e+00  0.00000000000e+00  0.00000000000e+00  0.00000000000e+00  0.00000000000e+00  0.00000000000e+00  0.00000000000e+00  0.00000000000e+00  0.00000000000e+00  0.00000000000e+00  0.00000000000e+00  0.00000000000e+00  0.00000000000e+00  0.00000000000e+00  0.00000000000e+00  0.00000000000e+00  0.00000000000e+00  0.00000000000e+00  0.00000000000e+00  0.00000000000e+00  0.00000000000e+00  0.00000000000e+00  0.00000000000e+00  0.00000000000e+00  0.00000000000e+00  0.00000000000e+00  0.00000000000e+00  0.00000000000e+00  0.00000000000e+00  0.00000000000e+00  0.00000000000e+00  0.00000000000e+00  0.00000000000e+00  0.00000000000e+00  0.00000000000e+00  0.00000000000e+00  0.00000000000e+00  0.00000000000e+00  0.00000000000e+00  0.00000000000e+00  0.00000000000e+00  0.00000000000e+00  0.00000000000e+00  0.00000000000e+00  0.00000000000e+00  0.00000000000e+00  0.00000000000e+00  0.00000000000e+00  0.00000000000e+00  0.00000000000e+00  0.00000000000e+00  0.00000000000e+00  0.00000000000e+00  0.00000000000e+00  0.00000000000e+00  0.00000000000e+00  0.00000000000e+00  0.00000000000e+00  0.00000000000e+00  0.00000000000e+00  0.00000000000e+00  0.00000000000e+00  0.00000000000e+00  0.00000000000e+00  0.00000000000e+00  0.00000000000e+00  0.00000000000e+00  0.00000000000e+00  0.00000000000e+00  0.00000000000e+00  0.00000000000e+00  0.00000000000e+00  0.00000000000e+00  0.00000000000e+00  0.00000000000e+00  0.00000000000e+00  0.00000000000e+00  0.00000000000e+00  0.00000000000e+00  0.00000000000e+00  0.00000000000e+00  0.00000000000e+00  0.00000000000e+00  0.00000000000e+00  0.00000000000e+00  0.00000000000e+00  0.00000000000e+00  0.00000000000e+00  0.00000000000e+00  0.00000000000e+00  0.00000000000e+00  0.00000000000e+00  0.00000000000e+00  0.00000000000e+00  0.00000000000e+00  0.00000000000e+00  0.00000000000e+00  0.00000000000e+00  0.00000000000e+00  0.00000000000e+00  0.00000000000e+00  0.00000000000e+00  0.00000000000e+00  0.00000000000e+00  0.00000000000e+00  0.00000000000e+00  0.00000000000e+00 -2.95451909633e-02  0.00000000000e+00  0.00000000000e+00 -2.90666395458e-01  0.00000000000e+00  0.00000000000e+00  0.00000000000e+00  0.00000000000e+00  0.00000000000e+00  0.00000000000e+00  0.00000000000e+00  0.00000000000e+00  0.00000000000e+00  0.00000000000e+00  0.00000000000e+00  0.00000000000e+00  0.00000000000e+00  0.00000000000e+00  0.00000000000e+00  0.00000000000e+00  0.00000000000e+00  0.00000000000e+00  0.00000000000e+00  0.00000000000e+00  0.00000000000e+00  0.00000000000e+00  0.00000000000e+00  0.00000000000e+00  0.00000000000e+00  0.00000000000e+00  0.00000000000e+00  0.00000000000e+00  0.00000000000e+00  0.00000000000e+00  0.00000000000e+00  0.00000000000e+00  0.00000000000e+00  0.00000000000e+00  0.00000000000e+00  0.00000000000e+00  0.00000000000e+00  0.00000000000e+00  0.00000000000e+00  0.00000000000e+00  0.00000000000e+00  0.00000000000e+00  0.00000000000e+00  0.00000000000e+00  0.00000000000e+00  0.00000000000e+00  0.00000000000e+00  0.00000000000e+00  0.00000000000e+00  0.00000000000e+00  0.00000000000e+00  0.00000000000e+00  0.00000000000e+00  0.00000000000e+00  0.00000000000e+00
 0.00000000000e+00  0.00000000000e+00  1.40244385171e+00  1.17456882441e+01  0.00000000000e+00  3.80932562930e-01  0.00000000000e+00  0.00000000000e+00  0.00000000000e+00  0.00000000000e+00  0.00000000000e+00  0.00000000000e+00  0.00000000000e+00  0.00000000000e+00  0.00000000000e+00  0.00000000000e+00  0.00000000000e+00  0.00000000000e+00  0.00000000000e+00  0.00000000000e+00  0.00000000000e+00  0.00000000000e+00  0.00000000000e+00  0.00000000000e+00  0.00000000000e+00  0.00000000000e+00  0.00000000000e+00  0.00000000000e+00  0.00000000000e+00  0.00000000000e+00  0.00000000000e+00  0.00000000000e+00  0.00000000000e+00  0.00000000000e+00  0.00000000000e+00  0.00000000000e+00  0.00000000000e+00  0.00000000000e+00  0.00000000000e+00  0.00000000000e+00  0.00000000000e+00  0.00000000000e+00  0.00000000000e+00  0.00000000000e+00  0.00000000000e+00  0.00000000000e+00  0.00000000000e+00  0.00000000000e+00  0.00000000000e+00  0.00000000000e+00  0.00000000000e+00  0.00000000000e+00  0.00000000000e+00  0.00000000000e+00  0.00000000000e+00  0.00000000000e+00  0.00000000000e+00  0.00000000000e+00  0.00000000000e+00  0.00000000000e+00  0.00000000000e+00  0.00000000000e+00  0.00000000000e+00  0.00000000000e+00  0.00000000000e+00  0.00000000000e+00  0.00000000000e+00  0.00000000000e+00  0.00000000000e+00  0.00000000000e+00  0.00000000000e+00  0.00000000000e+00  0.00000000000e+00  0.00000000000e+00  0.00000000000e+00  0.00000000000e+00  0.00000000000e+00  0.00000000000e+00  0.00000000000e+00  0.00000000000e+00  0.00000000000e+00  0.00000000000e+00  0.00000000000e+00  0.00000000000e+00  0.00000000000e+00  0.00000000000e+00  0.00000000000e+00  0.00000000000e+00  0.00000000000e+00  0.00000000000e+00  0.00000000000e+00  0.00000000000e+00  0.00000000000e+00  0.00000000000e+00  0.00000000000e+00  0.00000000000e+00  0.00000000000e+00  0.00000000000e+00  0.00000000000e+00  0.00000000000e+00  0.00000000000e+00  0.00000000000e+00  0.00000000000e+00  0.00000000000e+00  0.00000000000e+00  0.00000000000e+00  0.00000000000e+00  0.00000000000e+00  0.00000000000e+00  0.00000000000e+00  0.00000000000e+00  0.00000000000e+00  0.00000000000e+00  0.00000000000e+00  0.00000000000e+00  0.00000000000e+00  0.00000000000e+00  0.00000000000e+00  0.00000000000e+00  0.00000000000e+00  0.00000000000e+00  0.00000000000e+00  0.00000000000e+00  0.00000000000e+00  0.00000000000e+00  0.00000000000e+00  0.00000000000e+00  0.00000000000e+00  0.00000000000e+00  0.00000000000e+00  0.00000000000e+00  0.00000000000e+00  0.00000000000e+00  0.00000000000e+00  0.00000000000e+00  0.00000000000e+00  0.00000000000e+00  0.00000000000e+00  0.00000000000e+00  0.00000000000e+00  0.00000000000e+00  0.00000000000e+00  0.00000000000e+00  0.00000000000e+00  0.00000000000e+00  0.00000000000e+00  0.00000000000e+00  0.00000000000e+00  0.00000000000e+00  0.00000000000e+00  0.00000000000e+00  0.00000000000e+00  0.00000000000e+00  0.00000000000e+00  0.00000000000e+00  0.00000000000e+00  0.00000000000e+00  0.00000000000e+00  0.00000000000e+00  0.00000000000e+00  0.00000000000e+00  0.00000000000e+00  0.00000000000e+00  0.00000000000e+00  0.00000000000e+00  0.00000000000e+00  0.00000000000e+00  0.00000000000e+00  0.00000000000e+00  0.00000000000e+00  0.00000000000e+00  0.00000000000e+00  0.00000000000e+00  0.00000000000e+00  0.00000000000e+00  0.00000000000e+00  0.00000000000e+00  0.00000000000e+00  0.00000000000e+00  0.00000000000e+00  0.00000000000e+00  0.00000000000e+00  0.00000000000e+00  0.00000000000e+00  0.00000000000e+00  0.00000000000e+00  0.00000000000e+00  0.00000000000e+00  0.00000000000e+00  0.00000000000e+00  0.00000000000e+00  0.00000000000e+00  0.00000000000e+00  0.00000000000e+00  0.00000000000e+00  0.00000000000e+00  0.00000000000e+00  0.00000000000e+00  0.00000000000e+00  0.00000000000e+00  0.00000000000e+00  0.00000000000e+00  0.00000000000e+00  0.00000000000e+00  0.00000000000e+00  0.00000000000e+00  0.00000000000e+00  0.00000000000e+00  0.00000000000e+00  0.00000000000e+00  0.00000000000e+00  0.00000000000e+00  0.00000000000e+00  0.00000000000e+00  0.00000000000e+00  0.00000000000e+00  0.00000000000e+00  0.00000000000e+00  0.00000000000e+00  0.00000000000e+00  0.00000000000e+00  0.00000000000e+00  0.00000000000e+00  0.00000000000e+00  0.00000000000e+00  0.00000000000e+00  0.00000000000e+00  0.00000000000e+00  0.00000000000e+00  0.00000000000e+00  0.00000000000e+00  0.00000000000e+00  0.00000000000e+00  0.00000000000e+00  0.00000000000e+00  0.00000000000e+00  0.00000000000e+00  0.00000000000e+00  0.00000000000e+00  0.00000000000e+00  0.00000000000e+00  0.00000000000e+00  0.00000000000e+00  0.00000000000e+00  0.00000000000e+00  0.00000000000e+00  0.00000000000e+00  0.00000000000e+00  0.00000000000e+00  0.00000000000e+00  0.00000000000e+00  0.00000000000e+00  0.00000000000e+00  0.00000000000e+00  0.00000000000e+00  0.00000000000e+00  0.00000000000e+00  0.00000000000e+00  0.00000000000e+00  0.00000000000e+00  0.00000000000e+00  0.00000000000e+00  0.00000000000e+00  0.00000000000e+00  0.00000000000e+00  0.00000000000e+00  0.00000000000e+00  0.00000000000e+00  0.00000000000e+00  0.00000000000e+00  0.00000000000e+00  0.00000000000e+00  0.00000000000e+00  0.00000000000e+00  0.00000000000e+00  0.00000000000e+00  0.00000000000e+00  0.00000000000e+00  0.00000000000e+00  0.00000000000e+00  0.00000000000e+00  0.00000000000e+00  0.00000000000e+00  0.00000000000e+00  0.00000000000e+00  0.00000000000e+00  0.00000000000e+00  0.00000000000e+00  0.00000000000e+00  0.00000000000e+00  0.00000000000e+00  0.00000000000e+00  0.00000000000e+00  0.00000000000e+00  0.00000000000e+00  0.00000000000e+00  0.00000000000e+00  0.00000000000e+00  0.00000000000e+00  0.00000000000e+00  0.00000000000e+00  0.00000000000e+00  0.00000000000e+00  0.00000000000e+00  0.00000000000e+00  0.00000000000e+00  0.00000000000e+00  0.00000000000e+00  0.00000000000e+00  0.00000000000e+00  0.00000000000e+00  0.00000000000e+00  0.00000000000e+00  0.00000000000e+00  0.00000000000e+00  0.00000000000e+00  0.00000000000e+00  0.00000000000e+00  0.00000000000e+00  0.00000000000e+00  0.00000000000e+00  0.00000000000e+00  0.00000000000e+00  0.00000000000e+00  0.00000000000e+00  0.00000000000e+00  0.00000000000e+00  0.00000000000e+00  0.00000000000e+00  0.00000000000e+00  0.00000000000e+00  0.00000000000e+00  0.00000000000e+00  0.00000000000e+00  0.00000000000e+00  0.00000000000e+00  0.00000000000e+00  0.00000000000e+00  0.00000000000e+00  0.00000000000e+00  0.00000000000e+00  0.00000000000e+00  0.00000000000e+00  0.00000000000e+00  0.00000000000e+00  0.00000000000e+00  0.00000000000e+00  0.00000000000e+00  0.00000000000e+00  0.00000000000e+00  0.00000000000e+00  0.00000000000e+00  0.00000000000e+00  0.00000000000e+00  0.00000000000e+00  0.00000000000e+00  0.00000000000e+00  0.00000000000e+00  0.00000000000e+00  0.00000000000e+00  0.00000000000e+00  0.00000000000e+00  0.00000000000e+00  0.00000000000e+00  0.00000000000e+00  0.00000000000e+00  0.00000000000e+00  0.00000000000e+00  0.00000000000e+00  0.00000000000e+00  0.00000000000e+00  0.00000000000e+00  0.00000000000e+00  0.00000000000e+00  0.00000000000e+00  0.00000000000e+00  0.00000000000e+00  0.00000000000e+00  0.00000000000e+00  0.00000000000e+00  0.00000000000e+00  0.00000000000e+00  0.00000000000e+00  0.00000000000e+00  5.80034121456e-02  0.00000000000e+00  0.00000000000e+00  0.00000000000e+00  0.00000000000e+00  0.00000000000e+00  0.00000000000e+00  0.00000000000e+00  0.00000000000e+00  0.00000000000e+00  0.00000000000e+00  0.00000000000e+00  0.00000000000e+00  0.00000000000e+00  0.00000000000e+00  0.00000000000e+00  0.00000000000e+00  0.00000000000e+00  0.00000000000e+00  0.00000000000e+00  0.00000000000e+00  0.00000000000e+00  0.00000000000e+00  0.00000000000e+00  0.00000000000e+00  0.00000000000e+00  0.00000000000e+00  0.00000000000e+00  0.00000000000e+00  0.00000000000e+00  0.00000000000e+00  0.00000000000e+00  0.00000000000e+00  0.00000000000e+00  0.00000000000e+00  0.00000000000e+00  0.00000000000e+00  0.00000000000e+00  0.00000000000e+00  0.00000000000e+00  0.00000000000e+00  0.00000000000e+00  0.00000000000e+00  0.00000000000e+00  0.00000000000e+00  0.00000000000e+00  0.00000000000e+00  0.00000000000e+00  0.00000000000e+00  0.00000000000e+00  0.00000000000e+00  0.00000000000e+00  0.00000000000e+00  0.00000000000e+00  0.00000000000e+00  0.00000000000e+00  0.00000000000e+00  0.00000000000e+00  0.00000000000e+00  0.00000000000e+00  0.00000000000e+00  0.00000000000e+00  0.00000000000e+00  0.00000000000e+00  0.00000000000e+00  0.00000000000e+00  0.00000000000e+00  0.00000000000e+00  0.00000000000e+00  0.00000000000e+00  0.00000000000e+00  0.00000000000e+00  0.00000000000e+00  0.00000000000e+00  0.00000000000e+00  0.00000000000e+00  0.00000000000e+00  0.00000000000e+00  0.00000000000e+00  0.00000000000e+00  0.00000000000e+00  0.00000000000e+00  0.00000000000e+00  0.00000000000e+00  0.00000000000e+00  0.00000000000e+00  0.00000000000e+00  0.00000000000e+00  0.00000000000e+00  0.00000000000e+00  0.00000000000e+00  0.00000000000e+00  0.00000000000e+00  0.00000000000e+00  0.00000000000e+00  0.00000000000e+00  0.00000000000e+00  0.00000000000e+00  0.00000000000e+00  0.00000000000e+00  0.00000000000e+00  0.00000000000e+00  0.00000000000e+00  0.00000000000e+00  0.00000000000e+00  0.00000000000e+00  0.00000000000e+00  0.00000000000e+00  0.00000000000e+00  0.00000000000e+00  0.00000000000e+00  0.00000000000e+00  0.00000000000e+00  0.00000000000e+00  0.00000000000e+00  0.00000000000e+00  0.00000000000e+00  0.00000000000e+00  0.00000000000e+00  0.00000000000e+00  0.00000000000e+00  0.00000000000e+00  0.00000000000e+00  0.00000000000e+00  0.00000000000e+00  0.00000000000e+00  0.00000000000e+00  0.00000000000e+00
 0.00000000000e+00  0.00000000000e+00  4.29656482582e-01  0.00000000000e+00  7.93294985046e+00 -1.83298695642e-01  7.48376819559e-02  0.00000000000e+00  1.49609430536e-02  0.00000000000e+00  0.00000000000e+00  0.00000000000e+00  0.00000000000e+00  0.00000000000e+00  0.00000000000e+00  0.00000000000e+00  0.00000000000e+00  0.00000000000e+00  0.00000000000e+00  0.00000000000e+00  0.00000000000e+00  0.00000000000e+00  0.00000000000e+00  0.00000000000e+00  0.00000000000e+00  0.00000000000e+00  0.00000000000e+00  0.00000000000e+00  0.00000000000e+00  0.00000000000e+00  0.00000000000e+00  0.00000000000e+00  0.00000000000e+00  0.00000000000e+00  0.00000000000e+00  0.00000000000e+00  0.00000000000e+00  0.00000000000e+00  0.00000000000e+00  0.00000000000e+00  0.00000000000e+00  0.00000000000e+00  0.00000000000e+00  0.00000000000e+00  0.00000000000e+00  0.00000000000e+00  0.00000000000e+00  0.00000000000e+00  0.00000000000e+00  0.00000000000e+00  0.00000000000e+00  0.00000000000e+00  0.00000000000e+00  0.00000000000e+00  0.00000000000e+00  0.00000000000e+00  0.00000000000e+00  0.00000000000e+00  0.00000000000e+00  0.00000000000e+00  0.00000000000e+00  0.00000000000e+00  0.00000000000e+00  0.00000000000e+00  0.00000000000e+00  0.00000000000e+00  0.00000000000e+00  0.00000000000e+00  0.00000000000e+00  0.00000000000e+00  0.00000000000e+00  0.00000000000e+00  0.00000000000e+00  0.00000000000e+00  0.00000000000e+00  0.00000000000e+00  0.00000000000e+00  0.00000000000e+00  0.00000000000e+00  0.00000000000e+00  0.00000000000e+00  0.00000000000e+00  0.00000000000e+00  0.00000000000e+00  0.00000000000e+00  0.00000000000e+00  0.00000000000e+00  0.00000000000e+00  0.00000000000e+00  0.00000000000e+00  0.00000000000e+00  0.00000000000e+00  0.00000000000e+00  0.00000000000e+00  0.00000000000e+00  0.00000000000e+00  0.00000000000e+00  0.00000000000e+00  0.00000000000e+00  0.00000000000e+00  0.00000000000e+00  0.00000000000e+00  0.00000000000e+00  0.00000000000e+00  0.00000000000e+00  0.00000000000e+00  0.00000000000e+00  0.00000000000e+00  0.00000000000e+00  0.00000000000e+00  0.00000000000e+00  0.00000000000e+00  0.00000000000e+00  0.00000000000e+00  0.00000000000e+00  0.00000000000e+00  0.00000000000e+00  0.00000000000e+00  0.00000000000e+00  0.00000000000e+00  0.00000000000e+00  0.00000000000e+00  0.00000000000e+00  0.00000000000e+00  0.00000000000e+00  0.00000000000e+00  0.00000000000e+00  0.00000000000e+00  0.00000000000e+00  0.00000000000e+00  0.00000000000e+00  0.00000000000e+00  0.00000000000e+00  0.00000000000e+00  0.00000000000e+00  0.00000000000e+00  0.00000000000e+00  0.00000000000e+00  0.00000000000e+00  0.00000000000e+00  0.00000000000e+00  0.00000000000e+00  0.00000000000e+00  0.00000000000e+00  0.00000000000e+00  0.00000000000e+00 -6.15438406768e-03  0.00000000000e+00  0.00000000000e+00  0.00000000000e+00  0.00000000000e+00  0.00000000000e+00  0.00000000000e+00  0.00000000000e+00  0.00000000000e+00  0.00000000000e+00  0.00000000000e+00  0.00000000000e+00  0.00000000000e+00  0.00000000000e+00  0.00000000000e+00  0.00000000000e+00  0.00000000000e+00  0.00000000000e+00  0.00000000000e+00  0.00000000000e+00  0.00000000000e+00  0.00000000000e+00  0.00000000000e+00  0.00000000000e+00  0.00000000000e+00  0.00000000000e+00  0.00000000000e+00  0.00000000000e+00  0.00000000000e+00  0.00000000000e+00  0.00000000000e+00  0.00000000000e+00  0.00000000000e+00  0.00000000000e+00  0.00000000000e+00  0.00000000000e+00  0.00000000000e+00  0.00000000000e+00  0.00000000000e+00  0.00000000000e+00  0.00000000000e+00  0.00000000000e+00  0.00000000000e+00  0.00000000000e+00  0.00000000000e+00  0.00000000000e+00  0.00000000000e+00  0.00000000000e+00  0.00000000000e+00  0.00000000000e+00  0.00000000000e+00  0.00000000000e+00  0.00000000000e+00  0.00000000000e+00  0.00000000000e+00  0.00000000000e+00  0.00000000000e+00  0.00000000000e+00  0.00000000000e+00  0.00000000000e+00  0.00000000000e+00  0.00000000000e+00  0.00000000000e+00  0.00000000000e+00  0.00000000000e+00  0.00000000000e+00  0.00000000000e+00  0.00000000000e+00  0.00000000000e+00  0.00000000000e+00  0.00000000000e+00  0.00000000000e+00  0.00000000000e+00  0.00000000000e+00  0.00000000000e+00  0.00000000000e+00  0.00000000000e+00  0.00000000000e+00  0.00000000000e+00  0.00000000000e+00  0.00000000000e+00  0.00000000000e+00  0.00000000000e+00  0.00000000000e+00  0.00000000000e+00  0.00000000000e+00  0.00000000000e+00  0.00000000000e+00  0.00000000000e+00  0.00000000000e+00  0.00000000000e+00  0.00000000000e+00  0.00000000000e+00  0.00000000000e+00  0.00000000000e+00  0.00000000000e+00  0.00000000000e+00  0.00000000000e+00  0.00000000000e+00  0.00000000000e+00  0.00000000000e+00  0.00000000000e+00  0.00000000000e+00  0.00000000000e+00  0.00000000000e+00  0.00000000000e+00  0.00000000000e+00  0.00000000000e+00  0.00000000000e+00  0.00000000000e+00  0.00000000000e+00  0.00000000000e+00  0.00000000000e+00  0.00000000000e+00  0.00000000000e+00  0.00000000000e+00  0.00000000000e+00  0.00000000000e+00  0.00000000000e+00  0.00000000000e+00  0.00000000000e+00  0.00000000000e+00  0.00000000000e+00  0.00000000000e+00  0.00000000000e+00  0.00000000000e+00  0.00000000000e+00  0.00000000000e+00  0.00000000000e+00  0.00000000000e+00  0.00000000000e+00  0.00000000000e+00  0.00000000000e+00  0.00000000000e+00  0.00000000000e+00  0.00000000000e+00  0.00000000000e+00  0.00000000000e+00  0.00000000000e+00  0.00000000000e+00  0.00000000000e+00  0.00000000000e+00  0.00000000000e+00  0.00000000000e+00  0.00000000000e+00  0.00000000000e+00  0.00000000000e+00  0.00000000000e+00  0.00000000000e+00  0.00000000000e+00  0.00000000000e+00  0.00000000000e+00  0.00000000000e+00  0.00000000000e+00  0.00000000000e+00  0.00000000000e+00  0.00000000000e+00  0.00000000000e+00  0.00000000000e+00  0.00000000000e+00  0.00000000000e+00  0.00000000000e+00  0.00000000000e+00  0.00000000000e+00  0.00000000000e+00  0.00000000000e+00  0.00000000000e+00  0.00000000000e+00  0.00000000000e+00  0.00000000000e+00  0.00000000000e+00  0.00000000000e+00  0.00000000000e+00  0.00000000000e+00  0.00000000000e+00  0.00000000000e+00  0.00000000000e+00  0.00000000000e+00  0.00000000000e+00  0.00000000000e+00  0.00000000000e+00  0.00000000000e+00  0.00000000000e+00  0.00000000000e+00  0.00000000000e+00  0.00000000000e+00  0.00000000000e+00  0.00000000000e+00  0.00000000000e+00  0.00000000000e+00  0.00000000000e+00  0.00000000000e+00  0.00000000000e+00  0.00000000000e+00  0.00000000000e+00  0.00000000000e+00  0.00000000000e+00  0.00000000000e+00  0.00000000000e+00  0.00000000000e+00  0.00000000000e+00  0.00000000000e+00  0.00000000000e+00  0.00000000000e+00  0.00000000000e+00  0.00000000000e+00  0.00000000000e+00  0.00000000000e+00  0.00000000000e+00  0.00000000000e+00  0.00000000000e+00  0.00000000000e+00  0.00000000000e+00  0.00000000000e+00  0.00000000000e+00  0.00000000000e+00  0.00000000000e+00  0.00000000000e+00  0.00000000000e+00  0.00000000000e+00  0.00000000000e+00  0.00000000000e+00  0.00000000000e+00  0.00000000000e+00  0.00000000000e+00  0.00000000000e+00  0.00000000000e+00  0.00000000000e+00  0.00000000000e+00  0.00000000000e+00  0.00000000000e+00  0.00000000000e+00  0.00000000000e+00  0.00000000000e+00  0.00000000000e+00  0.00000000000e+00  0.00000000000e+00  0.00000000000e+00  0.00000000000e+00  0.00000000000e+00  0.00000000000e+00  0.00000000000e+00  0.00000000000e+00  0.00000000000e+00 -8.70114958171e-03  0.00000000000e+00  0.00000000000e+00  0.00000000000e+00  0.00000000000e+00  0.00000000000e+00  0.00000000000e+00  0.00000000000e+00  0.00000000000e+00  0.00000000000e+00  0.00000000000e+00  0.00000000000e+00  0.00000000000e+00  0.00000000000e+00  0.00000000000e+00  0.00000000000e+00  0.00000000000e+00  0.00000000000e+00  0.00000000000e+00  0.00000000000e+00  0.00000000000e+00  0.00000000000e+00  0.00000000000e+00  0.00000000000e+00  0.00000000000e+00  0.00000000000e+00  0.00000000000e+00  0.00000000000e+00  0.00000000000e+00  0.00000000000e+00  0.00000000000e+00  0.00000000000e+00  0.00000000000e+00  0.00000000000e+00  0.00000000000e+00  0.00000000000e+00  0.00000000000e+00  0.00000000000e+00  0.00000000000e+00  0.00000000000e+00  0.00000000000e+00  0.00000000000e+00  0.00000000000e+00  0.00000000000e+00  0.00000000000e+00  0.00000000000e+00  0.00000000000e+00  0.00000000000e+00  0.00000000000e+00  0.00000000000e+00  0.00000000000e+00  0.00000000000e+00  0.00000000000e+00  0.00000000000e+00  0.00000000000e+00  0.00000000000e+00  0.00000000000e+00  0.00000000000e+00  0.00000000000e+00  0.00000000000e+00  0.00000000000e+00  0.00000000000e+00  0.00000000000e+00  0.00000000000e+00  0.00000000000e+00  0.00000000000e+00  0.00000000000e+00  0.00000000000e+00  0.00000000000e+00  0.00000000000e+00  0.00000000000e+00  0.00000000000e+00  0.00000000000e+00  0.00000000000e+00  0.00000000000e+00  0.00000000000e+00  0.00000000000e+00  0.00000000000e+00  0.00000000000e+00  0.00000000000e+00  0.00000000000e+00  0.00000000000e+00  0.00000000000e+00  0.00000000000e+00  0.00000000000e+00  0.00000000000e+00  0.00000000000e+00  0.00000000000e+00  0.00000000000e+00  0.00000000000e+00  0.00000000000e+00  0.00000000000e+00  0.00000000000e+00  0.00000000000e+00  0.00000000000e+00  0.00000000000e+00  0.00000000000e+00  0.00000000000e+00  0.00000000000e+00  0.00000000000e+00  0.00000000000e+00  0.00000000000e+00  0.00000000000e+00  0.00000000000e+00  0.00000000000e+00  0.00000000000e+00  0.00000000000e+00  0.00000000000e+00  0.00000000000e+00  0.00000000000e+00  0.00000000000e+00  0.00000000000e+00  0.00000000000e+00  0.00000000000e+00  0.00000000000e+00  0.00000000000e+00  0.00000000000e+00  0.00000000000e+00  0.00000000000e+00  0.00000000000e+00  0.00000000000e+00  0.00000000000e+00
 0.00000000000e+00  0.00000000000e+00  0.00000000000e+00  3.80932562938e-01 -1.83298695640e-01  1.08741904914e+01  0.00000000000e+00  1.17788078138e-01  0.00000000000e+00  0.00000000000e+00  0.00000000000e+00  0.00000000000e+00  0.00000000000e+00  0.00000000000e+00  0.00000000000e+00  0.00000000000e+00  0.00000000000e+00  0.00000000000e+00  0.00000000000e+00  0.00000000000e+00  0.00000000000e+00  0.00000000000e+00  0.00000000000e+00  0.00000000000e+00  0.00000000000e+00  0.00000000000e+00  0.00000000000e+00  0.00000000000e+00  0.00000000000e+00  0.00000000000e+00  0.00000000000e+00  0.00000000000e+00  0.00000000000e+00  0.00000000000e+00  0.00000000000e+00  0.00000000000e+00  0.00000000000e+00  0.00000000000e+00  0.00000000000e+00  0.00000000000e+00  0.00000000000e+00  0.00000000000e+00  0.00000000000e+00  0.00000000000e+00  0.00000000000e+00  0.00000000000e+00  0.00000000000e+00  0.00000000000e+00  0.00000000000e+00  0.00000000000e+00  0.00000000000e+00  0.00000000000e+00  0.00000000000e+00  0.00000000000e+00  0.00000000000e+00  0.00000000000e+00  0.00000000000e+00  0.00000000000e+00  0.00000000000e+00  0.00000000000e+00  0.00000000000e+00  0.00000000000e+00  0.00000000000e+00  0.00000000000e+00  0.00000000000e+00  0.00000000000e+00  0.00000000000e+00  0.00000000000e+00  0.00000000000e+00  0.00000000000e+00  0.00000000000e+00  0.00000000000e+00  0.00000000000e+00  0.00000000000e+00  0.00000000000e+00  0.00000000000e+00  0.00000000000e+00  0.00000000000e+00  0.00000000000e+00  0.00000000000e+00  0.00000000000e+00  0.00000000000e+00  0.00000000000e+00  0.00000000000e+00  0.00000000000e+00  0.00000000000e+00  0.00000000000e+00  0.00000000000e+00  0.00000000000e+00  0.00000000000e+00  0.00000000000e+00  0.00000000000e+00  0.00000000000e+00  0.00000000000e+00  0.00000000000e+00  0.00000000000e+00  0.00000000000e+00  0.00000000000e+00  0.00000000000e+00  0.00000000000e+00  0.00000000000e+00  0.00000000000e+00  0.00000000000e+00  0.00000000000e+00  0.00000000000e+00  0.00000000000e+00  0.00000000000e+00  0.00000000000e+00  0.00000000000e+00  0.00000000000e+00  0.00000000000e+00  0.00000000000e+00  0.00000000000e+00  0.00000000000e+00  0.00000000000e+00  0.00000000000e+00  0.00000000000e+00  0.00000000000e+00  0.00000000000e+00  0.00000000000e+00  0.00000000000e+00  0.00000000000e+00  0.00000000000e+00  0.00000000000e+00  0.00000000000e+00  0.00000000000e+00  0.00000000000e+00  0.00000000000e+00  0.00000000000e+00  0.00000000000e+00  0.00000000000e+00  0.00000000000e+00  0.00000000000e+00  0.00000000000e+00  0.00000000000e+00  0.00000000000e+00  0.00000000000e+00  0.00000000000e+00  0.00000000000e+00  0.00000000000e+00  0.00000000000e+00  0.00000000000e+00  0.00000000000e+00  0.00000000000e+00  0.00000000000e+00  0.00000000000e+00  0.00000000000e+00  0.00000000000e+00  0.00000000000e+00  0.00000000000e+00  0.00000000000e+00  0.00000000000e+00  0.00000000000e+00  0.00000000000e+00  0.00000000000e+00  0.00000000000e+00  0.00000000000e+00  0.00000000000e+00  0.00000000000e+00  0.00000000000e+00  0.00000000000e+00  0.00000000000e+00  0.00000000000e+00  0.00000000000e+00  0.00000000000e+00  0.00000000000e+00  0.00000000000e+00  0.00000000000e+00  0.00000000000e+00  0.00000000000e+00  0.00000000000e+00  0.00000000000e+00  0.00000000000e+00  0.00000000000e+00  0.00000000000e+00  0.00000000000e+00  0.00000000000e+00  0.00000000000e+00  0.00000000000e+00  0.00000000000e+00  0.00000000000e+00  0.00000000000e+00  0.00000000000e+00  0.00000000000e+00  0.00000000000e+00  0.00000000000e+00  0.00000000000e+00  0.00000000000e+00  0.00000000000e+00  0.00000000000e+00  0.00000000000e+00  0.00000000000e+00  0.00000000000e+00  0.00000000000e+00  0.00000000000e+00  0.00000000000e+00  0.00000000000e+00  0.00000000000e+00  0.00000000000e+00  0.00000000000e+00  0.00000000000e+00  0.00000000000e+00  0.00000000000e+00  0.00000000000e+00  0.00000000000e+00  0.00000000000e+00  0.00000000000e+00  0.00000000000e+00  0.00000000000e+00  0.00000000000e+00  0.00000000000e+00  0.00000000000e+00  0.00000000000e+00  0.00000000000e+00  0.00000000000e+00  0.00000000000e+00  0.00000000000e+00  0.00000000000e+00  0.00000000000e+00  0.00000000000e+00  0.00000000000e+00  0.00000000000e+00  0.00000000000e+00  0.00000000000e+00  0.00000000000e+00  0.00000000000e+00  0.00000000000e+00  0.00000000000e+00  0.00000000000e+00  0.00000000000e+00  0.00000000000e+00  0.00000000000e+00  0.00000000000e+00  0.00000000000e+00  0.00000000000e+00  0.00000000000e+00  0.00000000000e+00  0.00000000000e+00  0.00000000000e+00  0.00000000000e+00  0.00000000000e+00  0.00000000000e+00  0.00000000000e+00  0.00000000000e+00  0.00000000000e+00  0.00000000000e+00  0.00000000000e+00  0.00000000000e+00  0.00000000000e+00  0.00000000000e+00  0.00000000000e+00  0.00000000000e+00  0.00000000000e+00  0.00000000000e+00  0.00000000000e+00  0.00000000000e+00  0.00000000000e+00  0.00000000000e+00  0.00000000000e+00  0.00000000000e+00  0.00000000000e+00  0.00000000000e+00  0.00000000000e+00  0.00000000000e+00  0.00000000000e+00  0.00000000000e+00  0.00000000000e+00  0.00000000000e+00  0.00000000000e+00  0.00000000000e+00  0.00000000000e+00  0.00000000000e+00  0.00000000000e+00  0.00000000000e+00  0.00000000000e+00  0.00000000000e+00  0.00000000000e+00  0.00000000000e+00  0.00000000000e+00  0.00000000000e+00  0.00000000000e+00  0.00000000000e+00  0.00000000000e+00  0.00000000000e+00  0.00000000000e+00  0.00000000000e+00  0.00000000000e+00  0.00000000000e+00  0.00000000000e+00  0.00000000000e+00  0.00000000000e+00  0.00000000000e+00  0.00000000000e+00  0.00000000000e+00  0.00000000000e+00  0.00000000000e+00  0.00000000000e+00  0.00000000000e+00  0.00000000000e+00  0.00000000000e+00  0.00000000000e+00  0.00000000000e+00  0.00000000000e+00  0.00000000000e+00  0.00000000000e+00  0.00000000000e+00  0.00000000000e+00  0.00000000000e+00  0.00000000000e+00  0.00000000000e+00  0.00000000000e+00  0.00000000000e+00  0.00000000000e+00  0.00000000000e+00  0.00000000000e+00  0.00000000000e+00  0.00000000000e+00  0.00000000000e+00  0.00000000000e+00  0.00000000000e+00  0.00000000000e+00  0.00000000000e+00  0.00000000000e+00  0.00000000000e+00  0.00000000000e+00  0.00000000000e+00  0.00000000000e+00  0.00000000000e+00  0.00000000000e+00  0.00000000000e+00  0.00000000000e+00  0.00000000000e+00  0.00000000000e+00  0.00000000000e+00  0.00000000000e+00  0.00000000000e+00  0.00000000000e+00  0.00000000000e+00  0.00000000000e+00  0.00000000000e+00  0.00000000000e+00  0.00000000000e+00  0.00000000000e+00  0.00000000000e+00  0.00000000000e+00  0.00000000000e+00  0.00000000000e+00  0.00000000000e+00  0.00000000000e+00  0.00000000000e+00  0.00000000000e+00  0.00000000000e+00  0.00000000000e+00  0.00000000000e+00  0.00000000000e+00  0.00000000000e+00  0.00000000000e+00  0.00000000000e+00  0.00000000000e+00  0.00000000000e+00  0.00000000000e+00  0.00000000000e+00  0.00000000000e+00  0.00000000000e+00  0.00000000000e+00  0.00000000000e+00  0.00000000000e+00  0.00000000000e+00  0.00000000000e+00  0.00000000000e+00  0.00000000000e+00  0.00000000000e+00  0.00000000000e+00  0.00000000000e+00  0.00000000000e+00  0.00000000000e+00  0.00000000000e+00  0.00000000000e+00  0.00000000000e+00  0.00000000000e+00  0.00000000000e+00  0.00000000000e+00  0.00000000000e+00  0.00000000000e+00  0.00000000000e+00  0.00000000000e+00  0.00000000000e+00  0.00000000000e+00  0.00000000000e+00  0.00000000000e+00  0.00000000000e+00  0.00000000000e+00  0.00000000000e+00  0.00000000000e+00  0.00000000000e+00  0.00000000000e+00  0.00000000000e+00  0.00000000000e+00  0.00000000000e+00  0.00000000000e+00  0.00000000000e+00  0.00000000000e+00  0.00000000000e+00  0.00000000000e+00  0.00000000000e+00  0.00000000000e+00  0.00000000000e+00  0.00000000000e+00  0.00000000000e+00  0.00000000000e+00  0.00000000000e+00  0.00000000000e+00  0.00000000000e+00  0.00000000000e+00  0.00000000000e+00  0.00000000000e+00  0.00000000000e+00  0.00000000000e+00  0.00000000000e+00  0.00000000000e+00  0.00000000000e+00  0.00000000000e+00  0.00000000000e+00  0.00000000000e+00  0.00000000000e+00  0.00000000000e+00  0.00000000000e+00  0.00000000000e+00  0.00000000000e+00  0.00000000000e+00  0.00000000000e+00  0.00000000000e+00  0.00000000000e+00  0.00000000000e+00  0.00000000000e+00  0.00000000000e+00  0.00000000000e+00  0.00000000000e+00  0.00000000000e+00  0.00000000000e+00  0.00000000000e+00  0.00000000000e+00  0.00000000000e+00  0.00000000000e+00  0.00000000000e+00  0.00000000000e+00  0.00000000000e+00  0.00000000000e+00  0.00000000000e+00  0.00000000000e+00  0.00000000000e+00  0.00000000000e+00  0.00000000000e+00  0.00000000000e+00  0.00000000000e+00  0.00000000000e+00  0.00000000000e+00  0.00000000000e+00  0.00000000000e+00  0.00000000000e+00  0.00000000000e+00  0.00000000000e+00  0.00000000000e+00  0.00000000000e+00  0.00000000000e+00  0.00000000000e+00  0.00000000000e+00  0.00000000000e+00  0.00000000000e+00  0.00000000000e+00  0.00000000000e+00  0.00000000000e+00  0.00000000000e+00  0.00000000000e+00  0.00000000000e+00  0.00000000000e+00  0.00000000000e+00  0.00000000000e+00  0.00000000000e+00  0.00000000000e+00  0.00000000000e+00  0.00000000000e+00  0.00000000000e+00  0.00000000000e+00  0.00000000000e+00  0.00000000000e+00  0.00000000000e+00  0.00000000000e+00  0.00000000000e+00  0.00000000000e+00  0.00000000000e+00  0.00000000000e+00  0.00000000000e+00  0.00000000000e+00  0.00000000000e+00  0.00000000000e+00  0.00000000000e+00  0.00000000000e+00  0.00000000000e+00  0.00000000000e+00  0.00000000000e+00  0.00000000000e+00  0.00000000000e+00  0.00000000000e+00  0.00000000000e+00  0.00000000000e+00  0.00000000000e+00  0.00000000000e+00  0.00000000000e+00  0.00000000000e+00  0.00000000000e+00  0.00000000000e+00
 0.00000000000e+00  0.00000000000e+00  0.00000000000e+00  0.00000000000e+00  7.48376851581e-02  0.00000000000e+00  1.26352536157e+01 -1.23461354623e+00 -4.09685123327e-02  0.00000000000e+00  0.00000000000e+00  0.00000000000e+00  0.00000000000e+00  0.00000000000e+00  0.00000000000e+00  0.00000000000e+00  0.00000000000e+00  0.00000000000e+00  0.00000000000e+00  0.00000000000e+00  0.00000000000e+00  0.00000000000e+00  0.00000000000e+00  0.00000000000e+00  0.00000000000e+00  0.00000000000e+00  0.00000000000e+00  0.00000000000e+00  0.00000000000e+00  0.00000000000e+00  0.00000000000e+00  0.00000000000e+00  0.00000000000e+00  0.00000000000e+00  0.00000000000e+00  0.00000000000e+00  0.00000000000e+00  0.00000000000e+00  0.00000000000e+00  0.00000000000e+00  0.00000000000e+00  0.00000000000e+00  0.00000000000e+00  0.00000000000e+00  0.00000000000e+00  0.00000000000e+00  0.00000000000e+00  0.00000000000e+00  0.00000000000e+00  0.00000000000e+00  0.00000000000e+00  0.00000000000e+00  0.00000000000e+00  0.00000000000e+00  0.00000000000e+00  0.00000000000e+00  0.00000000000e+00  0.00000000000e+00  0.00000000000e+00  0.00000000000e+00  0.00000000000e+00  0.00000000000e+00  0.00000000000e+00  0.00000000000e+00  0.00000000000e+00  0.00000000000e+00  0.00000000000e+00  0.00000000000e+00  0.00000000000e+00  0.00000000000e+00  0.00000000000e+00  0.00000000000e+00  0.00000000000e+00  0.00000000000e+00  0.00000000000e+00  0.00000000000e+00  0.00000000000e+00  0.00000000000e+00  0.00000000000e+00  0.00000000000e+00  0.00000000000e+00  0.00000000000e+00  0.00000000000e+00  0.00000000000e+00  0.00000000000e+00  0.00000000000e+00  0.00000000000e+00  0.00000000000e+00  0.00000000000e+00  0.00000000000e+00  0.00000000000e+00  0.00000000000e+00  0.00000000000e+00  0.00000000000e+00  0.00000000000e+00  0.00000000000e+00  0.00000000000e+00  0.00000000000e+00  0.00000000000e+00  0.00000000000e+00  0.00000000000e+00  0.00000000000e+00  0.00000000000e+00  0.00000000000e+00  0.00000000000e+00  0.00000000000e+00  0.00000000000e+00  0.00000000000e+00  0.00000000000e+00  0.00000000000e+00  0.00000000000e+00  0.00000000000e+00  0.00000000000e+00  0.00000000000e+00  0.00000000000e+00  0.00000000000e+00  0.00000000000e+00  0.00000000000e+00  0.00000000000e+00  0.00000000000e+00  0.00000000000e+00  0.00000000000e+00  0.00000000000e+00  0.00000000000e+00  0.00000000000e+00  0.00000000000e+00  0.00000000000e+00  0.00000000000e+00  0.00000000000e+00  0.00000000000e+00  0.00000000000e+00  0.00000000000e+00  0.00000000000e+00  0.00000000000e+00  0.00000000000e+00  0.00000000000e+00  0.00000000000e+00  0.00000000000e+00  0.00000000000e+00  0.00000000000e+00  0.00000000000e+00  0.00000000000e+00  0.00000000000e+00  0.00000000000e+00  0.00000000000e+00  0.00000000000e+00  0.00000000000e+00  0.00000000000e+00  0.00000000000e+00  0.00000000000e+00  0.00000000000e+00  0.00000000000e+00  0.00000000000e+00  0.00000000000e+00  0.00000000000e+00  0.00000000000e+00  0.00000000000e+00  0.00000000000e+00  0.00000000000e+00  0.00000000000e+00  0.00000000000e+00  0.00000000000e+00  0.00000000000e+00  0.00000000000e+00  0.00000000000e+00  0.00000000000e+00  0.00000000000e+00  0.00000000000e+00  0.00000000000e+00  0.00000000000e+00  0.00000000000e+00  0.00000000000e+00  0.00000000000e+00  0.00000000000e+00  0.00000000000e+00  0.00000000000e+00  0.00000000000e+00  0.00000000000e+00  0.00000000000e+00  0.00000000000e+00  0.00000000000e+00  0.00000000000e+00  0.00000000000e+00  0.00000000000e+00  0.00000000000e+00  0.00000000000e+00  0.00000000000e+00  0.00000000000e+00  0.00000000000e+00  0.00000000000e+00  0.00000000000e+00  0.00000000000e+00  0.00000000000e+00  0.00000000000e+00  0.00000000000e+00  0.00000000000e+00  0.00000000000e+00  0.00000000000e+00  0.00000000000e+00  0.00000000000e+00  0.00000000000e+00  0.00000000000e+00  0.00000000000e+00  0.00000000000e+00  0.00000000000e+00  0.00000000000e+00  0.00000000000e+00  0.00000000000e+00  0.00000000000e+00  0.00000000000e+00  0.00000000000e+00  0.00000000000e+00  0.00000000000e+00  0.00000000000e+00  0.00000000000e+00  0.00000000000e+00  0.00000000000e+00  0.00000000000e+00  0.00000000000e+00  0.00000000000e+00  0.00000000000e+00  0.00000000000e+00  0.00000000000e+00  0.00000000000e+00  0.00000000000e+00  0.00000000000e+00  0.00000000000e+00  0.00000000000e+00  0.00000000000e+00  0.00000000000e+00  0.00000000000e+00  0.00000000000e+00  0.00000000000e+00  0.00000000000e+00  0.00000000000e+00  0.00000000000e+00  0.00000000000e+00  0.00000000000e+00  0.00000000000e+00  0.00000000000e+00  0.00000000000e+00  0.00000000000e+00  0.00000000000e+00  0.00000000000e+00  0.00000000000e+00  0.00000000000e+00  0.00000000000e+00  0.00000000000e+00  0.00000000000e+00  0.00000000000e+00  0.00000000000e+00  0.00000000000e+00  0.00000000000e+00  0.00000000000e+00  0.00000000000e+00  0.00000000000e+00  0.00000000000e+00 -8.89416682405e-02  0.00000000000e+00  0.00000000000e+00  0.00000000000e+00  0.00000000000e+00  0.00000000000e+00  0.00000000000e+00  0.00000000000e+00  0.00000000000e+00  0.00000000000e+00  0.00000000000e+00  0.00000000000e+00  0.00000000000e+00  0.00000000000e+00  0.00000000000e+00  0.00000000000e+00  0.00000000000e+00  0.00000000000e+00  0.00000000000e+00  0.00000000000e+00  0.00000000000e+00  0.00000000000e+00  0.00000000000e+00  0.00000000000e+00  0.00000000000e+00  0.00000000000e+00  0.00000000000e+00  0.00000000000e+00  0.00000000000e+00  0.00000000000e+00  0.00000000000e+00  0.00000000000e+00  0.00000000000e+00  0.00000000000e+00  0.00000000000e+00  0.00000000000e+00  0.00000000000e+00  0.00000000000e+00  0.00000000000e+00  0.00000000000e+00  0.00000000000e+00  0.00000000000e+00  0.00000000000e+00  0.00000000000e+00  0.00000000000e+00  0.00000000000e+00  0.00000000000e+00  0.00000000000e+00  0.00000000000e+00  0.00000000000e+00  0.00000000000e+00  0.00000000000e+00  0.00000000000e+00  0.00000000000e+00  0.00000000000e+00  0.00000000000e+00  0.00000000000e+00  0.00000000000e+00  0.00000000000e+00  0.00000000000e+00  0.00000000000e+00  0.00000000000e+00  0.00000000000e+00  0.00000000000e+00  0.00000000000e+00  0.00000000000e+00  0.00000000000e+00  0.00000000000e+00  0.00000000000e+00  0.00000000000e+00  0.00000000000e+00  0.00000000000e+00  0.00000000000e+00  0.00000000000e+00  0.00000000000e+00  0.00000000000e+00  0.00000000000e+00  0.00000000000e+00  0.00000000000e+00  0.00000000000e+00  0.00000000000e+00  0.00000000000e+00  0.00000000000e+00  0.00000000000e+00  0.00000000000e+00  0.00000000000e+00  0.00000000000e+00  0.00000000000e+00  0.00000000000e+00  0.00000000000e+00  0.00000000000e+00  0.00000000000e+00  0.00000000000e+00  0.00000000000e+00  0.00000000000e+00  0.00000000000e+00  0.00000000000e+00  0.00000000000e+00  0.00000000000e+00  0.00000000000e+00  0.00000000000e+00  0.00000000000e+00  0.00000000000e+00  0.00000000000e+00  0.00000000000e+00  0.00000000000e+00  0.00000000000e+00  0.00000000000e+00  0.00000000000e+00  0.00000000000e+00  0.00000000000e+00  0.00000000000e+00  0.00000000000e+00  0.00000000000e+00  0.00000000000e+00  0.00000000000e+00  0.00000000000e+00  0.00000000000e+00  0.00000000000e+00  0.00000000000e+00  0.00000000000e+00  0.00000000000e+00  0.00000000000e+00  0.00000000000e+00  0.00000000000e+00  0.00000000000e+00  0.00000000000e+00  0.00000000000e+00  0.00000000000e+00  0.00000000000e+00  0.00000000000e+00  0.00000000000e+00  0.00000000000e+00  0.00000000000e+00  0.00000000000e+00  0.00000000000e+00  0.00000000000e+00  0.00000000000e+00  0.00000000000e+00  0.00000000000e+00  0.00000000000e+00  0.00000000000e+00  0.00000000000e+00  0.00000000000e+00  0.00000000000e+00  0.00000000000e+00  0.00000000000e+00  0.00000000000e+00  0.00000000000e+00  0.00000000000e+00  0.00000000000e+00  0.00000000000e+00  0.00000000000e+00  0.00000000000e+00  0.00000000000e+00  0.00000000000e+00  0.00000000000e+00  0.00000000000e+00  0.00000000000e+00  0.00000000000e+00  0.00000000000e+00  0.00000000000e+00  0.00000000000e+00  0.00000000000e+00  0.00000000000e+00  0.00000000000e+00  0.00000000000e+00  0.00000000000e+00  0.00000000000e+00  0.00000000000e+00  0.00000000000e+00  0.00000000000e+00  0.00000000000e+00  0.00000000000e+00  0.00000000000e+00  0.00000000000e+00  0.00000000000e+00  0.00000000000e+00  0.00000000000e+00  0.00000000000e+00  0.00000000000e+00  0.00000000000e+00  0.00000000000e+00  0.00000000000e+00  0.00000000000e+00  0.00000000000e+00  0.00000000000e+00  0.00000000000e+00  0.00000000000e+00  0.00000000000e+00  0.00000000000e+00  0.00000000000e+00  0.00000000000e+00  0.00000000000e+00  0.00000000000e+00  0.00000000000e+00  0.00000000000e+00  0.00000000000e+00  0.00000000000e+00  0.00000000000e+00  0.00000000000e+00  0.00000000000e+00  0.00000000000e+00  0.00000000000e+00  0.00000000000e+00  0.00000000000e+00  0.00000000000e+00  0.00000000000e+00  0.00000000000e+00  0.00000000000e+00  0.00000000000e+00  0.00000000000e+00  0.00000000000e+00  0.00000000000e+00  0.00000000000e+00  0.00000000000e+00  0.00000000000e+00  0.00000000000e+00  0.00000000000e+00  0.00000000000e+00  0.00000000000e+00  0.00000000000e+00  0.00000000000e+00  0.00000000000e+00  0.00000000000e+00  0.00000000000e+00  0.00000000000e+00  0.00000000000e+00  0.00000000000e+00  0.00000000000e+00  0.00000000000e+00  0.00000000000e+00  0.00000000000e+00  0.00000000000e+00  0.00000000000e+00  0.00000000000e+00  0.00000000000e+00  0.00000000000e+00  0.00000000000e+00  0.00000000000e+00  0.00000000000e+00  0.00000000000e+00  0.00000000000e+00  0.00000000000e+00  0.00000000000e+00  0.00000000000e+00  0.00000000000e+00  0.00000000000e+00  0.00000000000e+00  0.00000000000e+00  0.00000000000e+00  0.00000000000e+00  0.00000000000e+00  0.00000000000e+00  0.00000000000e+00
 0.00000000000e+00  0.00000000000e+00  0.00000000000e+00  0.00000000000e+00  0.00000000000e+00  1.17788078131e-01 -1.23461354600e+00  9.16404962624e+00  0.00000000000e+00  0.00000000000e+00  0.00000000000e+00  0.00000000000e+00  0.00000000000e+00  0.00000000000e+00  0.00000000000e+00  0.00000000000e+00  0.00000000000e+00  0.00000000000e+00  0.00000000000e+00  0.00000000000e+00  0.00000000000e+00  0.00000000000e+00  0.00000000000e+00  0.00000000000e+00  0.00000000000e+00  0.00000000000e+00  0.00000000000e+00  0.00000000000e+00  0.00000000000e+00  0.00000000000e+00  0.00000000000e+00  0.00000000000e+00  0.00000000000e+00  0.00000000000e+00  0.00000000000e+00  0.00000000000e+00  0.00000000000e+00  0.00000000000e+00  0.00000000000e+00  0.00000000000e+00  0.00000000000e+00  0.00000000000e+00  0.00000000000e+00  0.00000000000e+00  0.00000000000e+00  0.00000000000e+00  0.00000000000e+00  0.00000000000e+00  0.00000000000e+00  0.00000000000e+00  0.00000000000e+00  0.00000000000e+00  0.00000000000e+00  0.00000000000e+00  0.00000000000e+00  0.00000000000e+00  0.00000000000e+00  0.00000000000e+00  0.00000000000e+00  0.00000000000e+00  0.00000000000e+00  0.00000000000e+00  0.00000000000e+00  0.00000000000e+00  0.00000000000e+00  0.00000000000e+00  0.00000000000e+00  0.00000000000e+00  0.00000000000e+00  0.00000000000e+00  0.00000000000e+00  0.00000000000e+00  0.00000000000e+00  0.00000000000e+00  0.00000000000e+00  0.00000000000e+00  0.00000000000e+00  0.00000000000e+00  0.00000000000e+00  0.00000000000e+00  0.00000000000e+00  0.00000000000e+00  0.00000000000e+00  0.00000000000e+00  0.00000000000e+00  0.00000000000e+00  0.00000000000e+00  0.00000000000e+00  0.00000000000e+00  0.00000000000e+00  0.00000000000e+00  0.00000000000e+00  0.00000000000e+00  0.00000000000e+00  0.00000000000e+00  0.00000000000e+00  0.00000000000e+00  0.00000000000e+00  0.00000000000e+00  0.00000000000e+00  0.00000000000e+00  0.00000000000e+00  0.00000000000e+00  0.00000000000e+00  0.00000000000e+00  0.00000000000e+00  0.00000000000e+00  0.00000000000e+00  0.00000000000e+00  0.00000000000e+00  0.00000000000e+00  0.00000000000e+00  0.00000000000e+00  0.00000000000e+00  0.00000000000e+00  0.00000000000e+00  0.00000000000e+00  0.00000000000e+00  0.00000000000e+00  0.00000000000e+00  0.00000000000e+00  0.00000000000e+00  0.00000000000e+00  0.00000000000e+00  0.00000000000e+00  0.00000000000e+00  0.00000000000e+00  0.00000000000e+00  0.00000000000e+00  0.00000000000e+00  0.00000000000e+00  0.00000000000e+00  0.00000000000e+00  0.00000000000e+00  0.00000000000e+00  0.00000000000e+00  0.00000000000e+00  0.00000000000e+00  0.00000000000e+00  0.00000000000e+00  0.00000000000e+00  0.00000000000e+00  0.00000000000e+00  0.00000000000e+00  0.00000000000e+00  0.00000000000e+00  0.00000000000e+00  0.00000000000e+00  0.00000000000e+00  0.00000000000e+00  0.00000000000e+00  0.00000000000e+00  0.00000000000e+00  0.00000000000e+00  0.00000000000e+00  0.00000000000e+00  0.00000000000e+00  0.00000000000e+00  0.00000000000e+00  0.00000000000e+00  0.00000000000e+00  0.00000000000e+00  0.00000000000e+00  0.00000000000e+00  0.00000000000e+00  0.00000000000e+00  0.00000000000e+00  0.00000000000e+00  0.00000000000e+00  0.00000000000e+00  0.00000000000e+00  0.00000000000e+00  0.00000000000e+00  0.00000000000e+00  0.00000000000e+00  0.00000000000e+00  0.00000000000e+00  0.00000000000e+00  0.00000000000e+00  0.00000000000e+00  0.00000000000e+00  0.00000000000e+00  0.00000000000e+00  0.00000000000e+00  0.00000000000e+00  0.00000000000e+00  0.00000000000e+00  0.00000000000e+00  0.00000000000e+00  0.00000000000e+00  0.00000000000e+00  0.00000000000e+00  0.00000000000e+00  0.00000000000e+00  0.00000000000e+00  0.00000000000e+00  0.00000000000e+00  0.00000000000e+00  0.00000000000e+00  0.00000000000e+00  0.00000000000e+00  0.00000000000e+00  0.00000000000e+00  0.00000000000e+00  0.00000000000e+00  0.00000000000e+00  0.00000000000e+00  0.00000000000e+00  0.00000000000e+00  0.00000000000e+00  0.00000000000e+00  0.00000000000e+00  0.00000000000e+00  0.00000000000e+00  0.00000000000e+00  0.00000000000e+00  0.00000000000e+00  0.00000000000e+00  0.00000000000e+00  0.00000000000e+00  0.00000000000e+00  0.00000000000e+00  0.00000000000e+00  0.00000000000e+00  0.00000000000e+00  0.00000000000e+00  0.00000000000e+00  0.00000000000e+00  0.00000000000e+00  0.00000000000e+00  0.00000000000e+00  0.00000000000e+00  0.00000000000e+00  0.00000000000e+00  0.00000000000e+00  0.00000000000e+00  0.00000000000e+00  0.00000000000e+00  0.00000000000e+00  0.00000000000e+00  0.00000000000e+00  0.00000000000e+00  0.00000000000e+00  0.00000000000e+00  0.00000000000e+00  0.00000000000e+00  0.00000000000e+00  0.00000000000e+00  0.00000000000e+00  0.00000000000e+00  0.00000000000e+00  0.00000000000e+00  0.00000000000e+00  0.00000000000e+00  0.00000000000e+00  0.00000000000e+00  0.00000000000e+00  0.00000000000e+00  0.00000000000e+00  0.00000000000e+00  0.00000000000e+00  0.00000000000e+00  0.00000000000e+00  0.00000000000e+00  0.00000000000e+00  0.00000000000e+00  0.00000000000e+00  0.00000000000e+00  0.00000000000e+00  0.00000000000e+00  0.00000000000e+00  0.00000000000e+00  0.00000000000e+00  0.00000000000e+00  0.00000000000e+00  0.00000000000e+00  0.00000000000e+00  0.00000000000e+00  0.00000000000e+00  0.00000000000e+00  0.00000000000e+00  0.00000000000e+00  0.00000000000e+00  0.00000000000e+00  0.00000000000e+00  0.00000000000e+00  0.00000000000e+00  0.00000000000e+00  0.00000000000e+00  0.00000000000e+00  0.00000000000e+00  0.00000000000e+00  0.00000000000e+00  0.00000000000e+00  0.00000000000e+00  0.00000000000e+00  0.00000000000e+00  0.00000000000e+00  0.00000000000e+00  0.00000000000e+00  0.00000000000e+00  0.00000000000e+00  0.00000000000e+00  0.00000000000e+00  0.00000000000e+00  0.00000000000e+00  0.00000000000e+00  0.00000000000e+00  0.00000000000e+00  0.00000000000e+00  0.00000000000e+00  0.00000000000e+00  0.00000000000e+00  0.00000000000e+00  0.00000000000e+00  0.00000000000e+00  0.00000000000e+00  0.00000000000e+00  0.00000000000e+00  0.00000000000e+00  0.00000000000e+00  0.00000000000e+00  0.00000000000e+00  0.00000000000e+00  0.00000000000e+00  0.00000000000e+00  0.00000000000e+00  0.00000000000e+00  0.00000000000e+00  0.00000000000e+00  0.00000000000e+00  0.00000000000e+00  0.00000000000e+00  0.00000000000e+00  0.00000000000e+00  0.00000000000e+00  0.00000000000e+00  0.00000000000e+00  0.00000000000e+00  0.00000000000e+00  0.00000000000e+00  0.00000000000e+00  0.00000000000e+00  0.00000000000e+00  0.00000000000e+00  0.00000000000e+00  0.00000000000e+00  0.00000000000e+00  0.00000000000e+00  0.00000000000e+00  0.00000000000e+00  0.00000000000e+00  0.00000000000e+00  0.00000000000e+00  0.00000000000e+00  0.00000000000e+00  0.00000000000e+00  0.00000000000e+00  0.00000000000e+00  0.00000000000e+00  0.00000000000e+00  0.00000000000e+00  0.00000000000e+00  0.00000000000e+00  0.00000000000e+00  0.00000000000e+00  0.00000000000e+00  0.00000000000e+00  0.00000000000e+00  0.00000000000e+00  0.00000000000e+00  0.00000000000e+00  0.00000000000e+00  0.00000000000e+00  0.00000000000e+00  0.00000000000e+00  0.00000000000e+00  0.00000000000e+00  0.00000000000e+00  0.00000000000e+00  0.00000000000e+00  0.00000000000e+00  0.00000000000e+00  0.00000000000e+00  0.00000000000e+00  0.00000000000e+00  0.00000000000e+00  0.00000000000e+00  0.00000000000e+00  0.00000000000e+00  0.00000000000e+00  0.00000000000e+00  0.00000000000e+00  0.00000000000e+00  0.00000000000e+00  0.00000000000e+00  0.00000000000e+00  0.00000000000e+00  0.00000000000e+00  0.00000000000e+00  0.00000000000e+00  0.00000000000e+00  0.00000000000e+00  0.00000000000e+00  0.00000000000e+00  0.00000000000e+00  0.00000000000e+00  0.00000000000e+00  0.00000000000e+00  0.00000000000e+00  0.00000000000e+00  0.00000000000e+00  0.00000000000e+00  0.00000000000e+00  0.00000000000e+00  0.00000000000e+00  0.00000000000e+00  0.00000000000e+00  0.00000000000e+00  0.00000000000e+00  0.00000000000e+00  0.00000000000e+00  0.00000000000e+00  0.00000000000e+00  0.00000000000e+00  0.00000000000e+00  0.00000000000e+00  0.00000000000e+00  0.00000000000e+00  0.00000000000e+00  0.00000000000e+00  0.00000000000e+00  0.00000000000e+00  0.00000000000e+00  0.00000000000e+00  0.00000000000e+00  0.00000000000e+00  0.00000000000e+00  0.00000000000e+00  0.00000000000e+00  0.00000000000e+00  0.00000000000e+00  0.00000000000e+00  0.00000000000e+00  0.00000000000e+00  0.00000000000e+00  0.00000000000e+00  0.00000000000e+00  0.00000000000e+00  0.00000000000e+00  0.00000000000e+00  0.00000000000e+00  0.00000000000e+00  0.00000000000e+00  0.00000000000e+00  0.00000000000e+00  0.00000000000e+00  0.00000000000e+00  0.00000000000e+00  0.00000000000e+00  0.00000000000e+00  0.00000000000e+00  0.00000000000e+00  0.00000000000e+00  0.00000000000e+00  0.00000000000e+00  0.00000000000e+00  0.00000000000e+00  0.00000000000e+00  0.00000000000e+00  0.00000000000e+00  0.00000000000e+00  0.00000000000e+00  0.00000000000e+00  0.00000000000e+00  0.00000000000e+00  0.00000000000e+00  0.00000000000e+00  0.00000000000e+00  0.00000000000e+00  0.00000000000e+00  0.00000000000e+00  0.00000000000e+00  0.00000000000e+00  1.29375778678e-02  0.00000000000e+00  0.00000000000e+00  0.00000000000e+00  0.00000000000e+00  0.00000000000e+00  0.00000000000e+00  0.00000000000e+00  0.00000000000e+00  0.00000000000e+00  0.00000000000e+00  0.00000000000e+00  0.00000000000e+00  0.00000000000e+00  0.00000000000e+00  0.00000000000e+00  0.00000000000e+00  0.00000000000e+00  0.00000000000e+00  0.00000000000e+00  0.00000000000e+00  0.00000000000e+00  0.00000000000e+00  0.00000000000e+00  0.00000000000e+00  0.00000000000e+00  0.00000000000e+00  0.00000000000e+00
 0.00000000000e+00  0.00000000000e+00  0.00000000000e+00  0.00000000000e+00  1.49609431261e-02  0.00000000000e+00 -4.09685119836e-02  0.00000000000e+00  8.62255449682e+00  1.88345233113e+00  0.00000000000e+00  0.00000000000e+00  0.00000000000e+00  0.00000000000e+00  0.00000000000e+00  0.00000000000e+00  0.00000000000e+00  0.00000000000e+00  0.00000000000e+00  0.00000000000e+00  0.00000000000e+00  0.00000000000e+00  0.00000000000e+00  0.00000000000e+00  0.00000000000e+00  0.00000000000e+00  0.00000000000e+00  0.00000000000e+00  0.00000000000e+00  0.00000000000e+00  0.00000000000e+00  0.00000000000e+00  0.00000000000e+00  0.00000000000e+00  0.00000000000e+00  0.00000000000e+00  0.00000000000e+00  0.00000000000e+00  0.00000000000e+00  0.00000000000e+00  0.00000000000e+00  0.00000000000e+00  0.00000000000e+00 -2.35201864017e-01  0.00000000000e+00  0.00000000000e+00  0.00000000000e+00  0.00000000000e+00  0.00000000000e+00  0.00000000000e+00  0.00000000000e+00  0.00000000000e+00  0.00000000000e+00  0.00000000000e+00  0.00000000000e+00  0.00000000000e+00  0.00000000000e+00  0.00000000000e+00  0.00000000000e+00  0.00000000000e+00  0.00000000000e+00  0.00000000000e+00  0.00000000000e+00  0.00000000000e+00  0.00000000000e+00  0.00000000000e+00  0.00000000000e+00  0.00000000000e+00  0.00000000000e+00  0.00000000000e+00  0.00000000000e+00  0.00000000000e+00  0.00000000000e+00  0.00000000000e+00  0.00000000000e+00  0.00000000000e+00  0.00000000000e+00  0.00000000000e+00  0.00000000000e+00  0.00000000000e+00  0.00000000000e+00  0.00000000000e+00  0.00000000000e+00  0.00000000000e+00  0.00000000000e+00  0.00000000000e+00  0.00000000000e+00  0.00000000000e+00  0.00000000000e+00  0.00000000000e+00  0.00000000000e+00  0.00000000000e+00  0.00000000000e+00  0.00000000000e+00  0.00000000000e+00  0.00000000000e+00  0.00000000000e+00  0.00000000000e+00  0.00000000000e+00  0.00000000000e+00  0.00000000000e+00  0.00000000000e+00  0.00000000000e+00  0.00000000000e+00  0.00000000000e+00  0.00000000000e+00  0.00000000000e+00  0.00000000000e+00  0.00000000000e+00  0.00000000000e+00  0.00000000000e+00  0.00000000000e+00  0.00000000000e+00  0.00000000000e+00  0.00000000000e+00  0.00000000000e+00  0.00000000000e+00  0.00000000000e+00  0.00000000000e+00  0.00000000000e+00  0.00000000000e+00  0.00000000000e+00  0.00000000000e+00  0.00000000000e+00  0.00000000000e+00  0.00000000000e+00  0.00000000000e+00  0.00000000000e+00  0.00000000000e+00  0.00000000000e+00  0.00000000000e+00  0.00000000000e+00  0.00000000000e+00  0.00000000000e+00  0.00000000000e+00  0.00000000000e+00  0.00000000000e+00  0.00000000000e+00  0.00000000000e+00  0.00000000000e+00  0.00000000000e+00  0.00000000000e+00  0.00000000000e+00  0.00000000000e+00  0.00000000000e+00  0.00000000000e+00  0.00000000000e+00  0.00000000000e+00  0.00000000000e+00  0.00000000000e+00  0.00000000000e+00  0.00000000000e+00  0.00000000000e+00  0.00000000000e+00  0.00000000000e+00  0.00000000000e+00  0.00000000000e+00  0.00000000000e+00  0.00000000000e+00  0.00000000000e+00  0.00000000000e+00  0.00000000000e+00  0.00000000000e+00  0.00000000000e+00  0.00000000000e+00  0.00000000000e+00  0.00000000000e+00  0.00000000000e+00  0.00000000000e+00  0.00000000000e+00  0.00000000000e+00  0.00000000000e+00  0.00000000000e+00  0.00000000000e+00  0.00000000000e+00  0.00000000000e+00 -3.06862134623e-02  0.00000000000e+00  0.00000000000e+00  0.00000000000e+00  0.00000000000e+00  0.00000000000e+00  0.00000000000e+00  0.00000000000e+00  0.00000000000e+00  0.00000000000e+00  0.00000000000e+00  0.00000000000e+00  0.00000000000e+00  0.00000000000e+00  0.00000000000e+00  0.00000000000e+00  0.00000000000e+00  0.00000000000e+00  0.00000000000e+00  0.00000000000e+00  0.00000000000e+00  0.00000000000e+00  0.00000000000e+00  0.00000000000e+00  0.00000000000e+00  0.00000000000e+00  0.00000000000e+00  0.00000000000e+00  0.00000000000e+00  0.00000000000e+00  0.00000000000e+00  0.00000000000e+00  0.00000000000e+00  0.00000000000e+00  0.00000000000e+00  0.00000000000e+00  0.00000000000e+00  0.00000000000e+00  0.00000000000e+00  0.00000000000e+00  0.00000000000e+00  0.00000000000e+00  0.00000000000e+00  0.00000000000e+00  0.00000000000e+00  0.00000000000e+00  0.00000000000e+00  0.00000000000e+00  0.00000000000e+00  0.00000000000e+00  0.00000000000e+00  0.00000000000e+00  0.00000000000e+00  0.00000000000e+00  0.00000000000e+00  0.00000000000e+00  0.00000000000e+00  0.00000000000e+00  0.00000000000e+00  0.00000000000e+00  0.00000000000e+00  0.00000000000e+00  0.00000000000e+00  0.00000000000e+00  0.00000000000e+00  0.00000000000e+00  0.00000000000e+00  0.00000000000e+00  0.00000000000e+00  0.00000000000e+00  0.00000000000e+00  0.00000000000e+00  0.00000000000e+00  0.00000000000e+00  0.00000000000e+00  0.00000000000e+00  0.00000000000e+00  0.00000000000e+00  0.00000000000e+00  0.00000000000e+00  0.00000000000e+00  0.00000000000e+00  0.00000000000e+00  0.00000000000e+00  0.00000000000e+00  0.00000000000e+00  0.00000000000e+00  0.00000000000e+00  0.00000000000e+00  0.00000000000e+00  0.00000000000e+00  0.00000000000e+00  0.00000000000e+00  0.00000000000e+00  0.00000000000e+00  0.00000000000e+00  0.00000000000e+00  0.00000000000e+00  0.00000000000e+00  0.00000000000e+00  0.00000000000e+00  0.00000000000e+00  0.00000000000e+00  0.00000000000e+00  0.00000000000e+00  0.00000000000e+00  0.00000000000e+00  0.00000000000e+00  0.00000000000e+00  0.00000000000e+00  0.00000000000e+00  0.00000000000e+00  0.00000000000e+00  0.00000000000e+00  0.00000000000e+00  0.00000000000e+00  0.00000000000e+00  0.00000000000e+00  0.00000000000e+00  0.00000000000e+00  0.00000000000e+00  0.00000000000e+00  0.00000000000e+00  0.00000000000e+00  0.00000000000e+00  0.00000000000e+00  0.00000000000e+00  0.00000000000e+00  0.00000000000e+00  0.00000000000e+00  0.00000000000e+00  0.00000000000e+00  0.00000000000e+00  0.00000000000e+00  0.00000000000e+00  0.00000000000e+00  0.00000000000e+00  0.00000000000e+00  0.00000000000e+00  0.00000000000e+00  0.00000000000e+00  0.00000000000e+00  0.00000000000e+00  0.00000000000e+00  0.00000000000e+00  0.00000000000e+00  0.00000000000e+00  0.00000000000e+00  0.00000000000e+00  0.00000000000e+00  0.00000000000e+00  0.00000000000e+00  0.00000000000e+00  0.00000000000e+00  0.00000000000e+00  0.00000000000e+00  0.00000000000e+00  0.00000000000e+00  0.00000000000e+00  0.00000000000e+00  0.00000000000e+00  0.00000000000e+00  0.00000000000e+00  0.00000000000e+00  0.00000000000e+00  0.00000000000e+00  0.00000000000e+00  0.00000000000e+00  0.00000000000e+00  0.00000000000e+00  0.00000000000e+00  0.00000000000e+00  0.00000000000e+00  0.00000000000e+00  0.00000000000e+00  0.00000000000e+00  0.00000000000e+00  0.00000000000e+00  0.00000000000e+00  0.00000000000e+00  0.00000000000e+00  0.00000000000e+00  0.00000000000e+00  0.00000000000e+00  0.00000000000e+00  0.00000000000e+00  0.00000000000e+00  0.00000000000e+00  0.00000000000e+00  0.00000000000e+00  0.00000000000e+00  0.00000000000e+00  0.00000000000e+00  0.00000000000e+00  0.00000000000e+00  0.00000000000e+00  0.00000000000e+00  0.00000000000e+00  0.00000000000e+00  0.00000000000e+00  0.00000000000e+00  0.00000000000e+00  0.00000000000e+00  0.00000000000e+00  0.00000000000e+00  0.00000000000e+00  0.00000000000e+00  0.00000000000e+00  0.00000000000e+00  0.00000000000e+00  0.00000000000e+00  0.00000000000e+00  0.00000000000e+00  0.00000000000e+00  0.00000000000e+00  0.00000000000e+00  0.00000000000e+00  0.00000000000e+00  0.00000000000e+00  0.00000000000e+00  0.00000000000e+00  0.00000000000e+00  0.00000000000e+00  0.00000000000e+00  0.00000000000e+00  0.00000000000e+00  0.00000000000e+00  0.00000000000e+00  0.00000000000e+00  0.00000000000e+00  0.00000000000e+00  0.00000000000e+00  0.00000000000e+00  0.00000000000e+00  0.00000000000e+00  0.00000000000e+00  0.00000000000e+00  0.00000000000e+00  0.00000000000e+00  0.00000000000e+00  0.00000000000e+00  0.00000000000e+00  0.00000000000e+00  0.00000000000e+00  0.00000000000e+00  0.00000000000e+00  0.00000000000e+00  0.00000000000e+00  0.00000000000e+00  0.00000000000e+00  0.00000000000e+00  0.00000000000e+00  0.00000000000e+00  0.00000000000e+00  0.00000000000e+00  0.00000000000e+00  0.00000000000e+00  0.00000000000e+00  0.00000000000e+00  0.00000000000e+00  0.00000000000e+00  0.00000000000e+00  0.00000000000e+00  0.00000000000e+00  0.00000000000e+00  0.00000000000e+00  0.00000000000e+00  0.00000000000e+00  0.00000000000e+00  0.00000000000e+00  0.00000000000e+00  0.00000000000e+00  0.00000000000e+00  0.00000000000e+00  0.00000000000e+00  0.00000000000e+00  0.00000000000e+00  0.00000000000e+00  0.00000000000e+00  0.00000000000e+00  0.00000000000e+00  0.00000000000e+00  0.00000000000e+00  0.00000000000e+00  0.00000000000e+00  0.00000000000e+00  0.00000000000e+00  0.00000000000e+00  0.00000000000e+00  0.00000000000e+00  0.00000000000e+00  0.00000000000e+00  0.00000000000e+00  0.00000000000e+00  0.00000000000e+00  0.00000000000e+00  0.00000000000e+00  0.00000000000e+00  0.00000000000e+00  0.00000000000e+00  0.00000000000e+00  0.00000000000e+00  0.00000000000e+00  0.00000000000e+00  0.00000000000e+00  0.00000000000e+00  0.00000000000e+00  0.00000000000e+00  2.44137342190e-02  0.00000000000e+00  0.00000000000e+00  0.00000000000e+00  0.00000000000e+00  0.00000000000e+00  0.00000000000e+00  0.00000000000e+00  0.00000000000e+00  0.00000000000e+00  0.00000000000e+00  0.00000000000e+00  0.00000000000e+00  0.00000000000e+00  0.00000000000e+00  0.00000000000e+00  0.00000000000e+00  0.00000000000e+00  0.00000000000e+00  0.00000000000e+00  0.00000000000e+00  0.00000000000e+00  0.00000000000e+00  0.00000000000e+00  0.00000000000e+00  0.00000000000e+00  0.00000000000e+00  0.00000000000e+00
 0.00000000000e+00  0.00000000000e+00  0.00000000000e+00  0.00000000000e+00  0.00000000000e+00  0.00000000000e+00  0.00000000000e+00  0.00000000000e+00  1.88345233107e+00  1.22039686701e+01  1.31386644162e+00  0.00000000000e+00  2.44548244777e-01  0.00000000000e+00  0.00000000000e+00  0.00000000000e+00  0.00000000000e+00  0.00000000000e+00  0.00000000000e+00  0.00000000000e+00  0.00000000000e+00  0.00000000000e+00  0.00000000000e+00  0.00000000000e+00  0.00000000000e+00  0.00000000000e+00  0.00000000000e+00  0.00000000000e+00  0.00000000000e+00  0.00000000000e+00  0.00000000000e+00  0.00000000000e+00  0.00000000000e+00  0.00000000000e+00  0.00000000000e+00  0.00000000000e+00  0.00000000000e+00  0.00000000000e+00  0.00000000000e+00  0.00000000000e+00  0.00000000000e+00  0.00000000000e+00  0.00000000000e+00  0.00000000000e+00  0.00000000000e+00  0.00000000000e+00  0.00000000000e+00  0.00000000000e+00  0.00000000000e+00  0.00000000000e+00  0.00000000000e+00  0.00000000000e+00  0.00000000000e+00  0.00000000000e+00  0.00000000000e+00  0.00000000000e+00  0.00000000000e+00  0.00000000000e+00  0.00000000000e+00  0.00000000000e+00  0.00000000000e+00  0.00000000000e+00  0.00000000000e+00  0.00000000000e+00  0.00000000000e+00  0.00000000000e+00  0.00000000000e+00  0.00000000000e+00  0.00000000000e+00  0.00000000000e+00  0.00000000000e+00  0.00000000000e+00  0.00000000000e+00  0.00000000000e+00  0.00000000000e+00  0.00000000000e+00  0.00000000000e+00  0.00000000000e+00  0.00000000000e+00  0.00000000000e+00  0.00000000000e+00  0.00000000000e+00  0.00000000000e+00  0.00000000000e+00  0.00000000000e+00  0.00000000000e+00  0.00000000000e+00  0.00000000000e+00  0.00000000000e+00  0.00000000000e+00  0.00000000000e+00  0.00000000000e+00  0.00000000000e+00  0.00000000000e+00  0.00000000000e+00  0.00000000000e+00  0.00000000000e+00  0.00000000000e+00  0.00000000000e+00  0.00000000000e+00  0.00000000000e+00  0.00000000000e+00  0.00000000000e+00  0.00000000000e+00  0.00000000000e+00  0.00000000000e+00  0.00000000000e+00  0.00000000000e+00  0.00000000000e+00  0.00000000000e+00  0.00000000000e+00  0.00000000000e+00  0.00000000000e+00  0.00000000000e+00  0.00000000000e+00  0.00000000000e+00  0.00000000000e+00  0.00000000000e+00  0.00000000000e+00  0.00000000000e+00  0.00000000000e+00  0.00000000000e+00  0.00000000000e+00  0.00000000000e+00  0.00000000000e+00  0.00000000000e+00  0.00000000000e+00  0.00000000000e+00  0.00000000000e+00  0.00000000000e+00  0.00000000000e+00  0.00000000000e+00  0.00000000000e+00  0.00000000000e+00  0.00000000000e+00  0.00000000000e+00  0.00000000000e+00  0.00000000000e+00  0.00000000000e+00  0.00000000000e+00  0.00000000000e+00  0.00000000000e+00  0.00000000000e+00  0.00000000000e+00  0.00000000000e+00  0.00000000000e+00  0.00000000000e+00  0.00000000000e+00  0.00000000000e+00  0.00000000000e+00  0.00000000000e+00  0.00000000000e+00  0.00000000000e+00  0.00000000000e+00  0.00000000000e+00  0.00000000000e+00  0.00000000000e+00  0.00000000000e+00  0.00000000000e+00  0.00000000000e+00  0.00000000000e+00  0.00000000000e+00  0.00000000000e+00  0.00000000000e+00  0.00000000000e+00  0.00000000000e+00  0.00000000000e+00  0.00000000000e+00  0.00000000000e+00  0.00000000000e+00  0.00000000000e+00  0.00000000000e+00  0.00000000000e+00  0.00000000000e+00  0.00000000000e+00  0.00000000000e+00  0.00000000000e+00  0.00000000000e+00  0.00000000000e+00  0.00000000000e+00  0.00000000000e+00  0.00000000000e+00  0.00000000000e+00  0.00000000000e+00  0.00000000000e+00  0.00000000000e+00  0.00000000000e+00  0.00000000000e+00  0.00000000000e+00  0.00000000000e+00  0.00000000000e+00  0.00000000000e+00  0.00000000000e+00  0.00000000000e+00  0.00000000000e+00  0.00000000000e+00  0.00000000000e+00  0.00000000000e+00  0.00000000000e+00  0.00000000000e+00  0.00000000000e+00  0.00000000000e+00  0.00000000000e+00  0.00000000000e+00  0.00000000000e+00  0.00000000000e+00  0.00000000000e+00  0.00000000000e+00  0.00000000000e+00  0.00000000000e+00  0.00000000000e+00  0.00000000000e+00  0.00000000000e+00  0.00000000000e+00  0.00000000000e+00  0.00000000000e+00  0.00000000000e+00  0.00000000000e+00  0.00000000000e+00  0.00000000000e+00  0.00000000000e+00  0.00000000000e+00  0.00000000000e+00  0.00000000000e+00  0.00000000000e+00  0.00000000000e+00  0.00000000000e+00  0.00000000000e+00  0.00000000000e+00  0.00000000000e+00  0.00000000000e+00  0.00000000000e+00  0.00000000000e+00  0.00000000000e+00  0.00000000000e+00  0.00000000000e+00  0.00000000000e+00  0.00000000000e+00  0.00000000000e+00  0.00000000000e+00  0.00000000000e+00  0.00000000000e+00  0.00000000000e+00  0.00000000000e+00  0.00000000000e+00  0.00000000000e+00  0.00000000000e+00  0.00000000000e+00  0.00000000000e+00  0.00000000000e+00  0.00000000000e+00  0.00000000000e+00  0.00000000000e+00  0.00000000000e+00  0.00000000000e+00  0.00000000000e+00  0.00000000000e+00  0.00000000000e+00  0.00000000000e+00  0.00000000000e+00  0.00000000000e+00  0.00000000000e+00  0.00000000000e+00  0.00000000000e+00  0.00000000000e+00  0.00000000000e+00  0.00000000000e+00  0.00000000000e+00  0.00000000000e+00  0.00000000000e+00  0.00000000000e+00  0.00000000000e+00  0.00000000000e+00  0.00000000000e+00  0.00000000000e+00  0.00000000000e+00  0.00000000000e+00  0.00000000000e+00  0.00000000000e+00  0.00000000000e+00  0.00000000000e+00  0.00000000000e+00  0.00000000000e+00  0.00000000000e+00  0.00000000000e+00  0.00000000000e+00  0.00000000000e+00  0.00000000000e+00  0.00000000000e+00  0.00000000000e+00  0.00000000000e+00  0.00000000000e+00  0.00000000000e+00  0.00000000000e+00  0.00000000000e+00  0.00000000000e+00  0.00000000000e+00  0.00000000000e+00  0.00000000000e+00  0.00000000000e+00  0.00000000000e+00  0.00000000000e+00  0.00000000000e+00  0.00000000000e+00  0.00000000000e+00  0.00000000000e+00  0.00000000000e+00  0.00000000000e+00  0.00000000000e+00  0.00000000000e+00  0.00000000000e+00  0.00000000000e+00  0.00000000000e+00  0.00000000000e+00  0.00000000000e+00  0.00000000000e+00  0.00000000000e+00  0.00000000000e+00  0.00000000000e+00  0.00000000000e+00  0.00000000000e+00  0.00000000000e+00  0.00000000000e+00  0.00000000000e+00  0.00000000000e+00  0.00000000000e+00  0.00000000000e+00  0.00000000000e+00  0.00000000000e+00  0.00000000000e+00  0.00000000000e+00  0.00000000000e+00  0.00000000000e+00  0.00000000000e+00  0.00000000000e+00  0.00000000000e+00  0.00000000000e+00  0.00000000000e+00  0.00000000000e+00  0.00000000000e+00  0.00000000000e+00  0.00000000000e+00  0.00000000000e+00  0.00000000000e+00  0.00000000000e+00  0.00000000000e+00  0.00000000000e+00  0.00000000000e+00  0.00000000000e+00  0.00000000000e+00  0.00000000000e+00  0.00000000000e+00  0.00000000000e+00  0.00000000000e+00  0.00000000000e+00  0.00000000000e+00  0.00000000000e+00  0.00000000000e+00  0.00000000000e+00  0.00000000000e+00  0.00000000000e+00  0.00000000000e+00  0.00000000000e+00  0.00000000000e+00  0.00000000000e+00  0.00000000000e+00  0.00000000000e+00  0.00000000000e+00  0.00000000000e+00  0.00000000000e+00  0.00000000000e+00  0.00000000000e+00  0.00000000000e+00  0.00000000000e+00  0.00000000000e+00  0.00000000000e+00  0.00000000000e+00  0.00000000000e+00  0.00000000000e+00  0.00000000000e+00  0.00000000000e+00  0.00000000000e+00  0.00000000000e+00  0.00000000000e+00  0.00000000000e+00  0.00000000000e+00  0.00000000000e+00  0.00000000000e+00  0.00000000000e+00  0.00000000000e+00  0.00000000000e+00  0.00000000000e+00  0.00000000000e+00  0.00000000000e+00  0.00000000000e+00  0.00000000000e+00  0.00000000000e+00  0.00000000000e+00  0.00000000000e+00  0.00000000000e+00  0.00000000000e+00  0.00000000000e+00  0.00000000000e+00  0.00000000000e+00  0.00000000000e+00  0.00000000000e+00  0.00000000000e+00  0.00000000000e+00  0.00000000000e+00  0.00000000000e+00  0.00000000000e+00  0.00000000000e+00  0.00000000000e+00  0.00000000000e+00  0.00000000000e+00  0.00000000000e+00  0.00000000000e+00  0.00000000000e+00  0.00000000000e+00  0.00000000000e+00  0.00000000000e+00  0.00000000000e+00  0.00000000000e+00  0.00000000000e+00  0.00000000000e+00  0.00000000000e+00  0.00000000000e+00  0.00000000000e+00  0.00000000000e+00  0.00000000000e+00  0.00000000000e+00  0.00000000000e+00  0.00000000000e+00  0.00000000000e+00  0.00000000000e+00  0.00000000000e+00  0.00000000000e+00  0.00000000000e+00  0.00000000000e+00  0.00000000000e+00  0.00000000000e+00  0.00000000000e+00  0.00000000000e+00  0.00000000000e+00  0.00000000000e+00  0.00000000000e+00  0.00000000000e+00  0.00000000000e+00  0.00000000000e+00  0.00000000000e+00  0.00000000000e+00  0.00000000000e+00  0.00000000000e+00  0.00000000000e+00  0.00000000000e+00  0.00000000000e+00  0.00000000000e+00  0.00000000000e+00  0.00000000000e+00  0.00000000000e+00  0.00000000000e+00  0.00000000000e+00  0.00000000000e+00  0.00000000000e+00  0.00000000000e+00  0.00000000000e+00  0.00000000000e+00  0.00000000000e+00  0.00000000000e+00  0.00000000000e+00  0.00000000000e+00  0.00000000000e+00  0.00000000000e+00  0.00000000000e+00  0.00000000000e+00  0.00000000000e+00  0.00000000000e+00  0.00000000000e+00  0.00000000000e+00  0.00000000000e+00  0.00000000000e+00  0.00000000000e+00  0.00000000000e+00  0.00000000000e+00  0.00000000000e+00  0.00000000000e+00  0.00000000000e+00  0.00000000000e+00  0.00000000000e+00  0.00000000000e+00  0.00000000000e+00  0.00000000000e+00  0.00000000000e+00  0.00000000000e+00  0.00000000000e+00  0.00000000000e+00  0.00000000000e+00  0.00000000000e+00  0.00000000000e+00  0.00000000000e+00  0.00000000000e+00  0.00000000000e+00  0.00000000000e+00  0.00000000000e+00  0.00000000000e+00  0.00000000000e+00  0.00000000000e+00  0.00000000000e+00  0.00000000000e+00  0.00000000000e+00  0.00000000000e+00  0.00000000000e+00
 0.00000000000e+00  0.00000000000e+00  0.00000000000e+00  0.00000000000e+00  0.00000000000e+00  0.00000000000e+00  0.00000000000e+00  0.00000000000e+00  0.00000000000e+00  1.31386644161e+00  1.14853609349e+01  0.00000000000e+00 -9.53840669350e-01  0.00000000000e+00  0.00000000000e+00  0.00000000000e+00  0.00000000000e+00  0.00000000000e+00  0.00000000000e+00  0.00000000000e+00  0.00000000000e+00  0.00000000000e+00  0.00000000000e+00  0.00000000000e+00  0.00000000000e+00  0.00000000000e+00  0.00000000000e+00  0.00000000000e+00  0.00000000000e+00  0.00000000000e+00  0.00000000000e+00  0.00000000000e+00  0.00000000000e+00  0.00000000000e+00  0.00000000000e+00  0.00000000000e+00  0.00000000000e+00  0.00000000000e+00  0.00000000000e+00  0.00000000000e+00  0.00000000000e+00  0.00000000000e+00  0.00000000000e+00  0.00000000000e+00  0.00000000000e+00  0.00000000000e+00  0.00000000000e+00  0.00000000000e+00  0.00000000000e+00  0.00000000000e+00  0.00000000000e+00  0.00000000000e+00  0.00000000000e+00  0.00000000000e+00  0.00000000000e+00  0.00000000000e+00  0.00000000000e+00  0.00000000000e+00  0.00000000000e+00  0.00000000000e+00  0.00000000000e+00  0.00000000000e+00  0.00000000000e+00  0.00000000000e+00  0.00000000000e+00  0.00000000000e+00  0.00000000000e+00  0.00000000000e+00  0.00000000000e+00  0.00000000000e+00  0.00000000000e+00  0.00000000000e+00  0.00000000000e+00  0.00000000000e+00  0.00000000000e+00  0.00000000000e+00  0.00000000000e+00  0.00000000000e+00  0.00000000000e+00  0.00000000000e+00  0.00000000000e+00  0.00000000000e+00  0.00000000000e+00  0.00000000000e+00  0.00000000000e+00  0.00000000000e+00  0.00000000000e+00  0.00000000000e+00  0.00000000000e+00  0.00000000000e+00  0.00000000000e+00  0.00000000000e+00  0.00000000000e+00  0.00000000000e+00  0.00000000000e+00  0.00000000000e+00  0.00000000000e+00  0.00000000000e+00  0.00000000000e+00  0.00000000000e+00  0.00000000000e+00  0.00000000000e+00  0.00000000000e+00  0.00000000000e+00  0.00000000000e+00  0.00000000000e+00  0.00000000000e+00  0.00000000000e+00  0.00000000000e+00  0.00000000000e+00  0.00000000000e+00  0.00000000000e+00  0.00000000000e+00  0.00000000000e+00  0.00000000000e+00  0.00000000000e+00  0.00000000000e+00  0.00000000000e+00  0.00000000000e+00  0.00000000000e+00  0.00000000000e+00  0.00000000000e+00  0.00000000000e+00  0.00000000000e+00  0.00000000000e+00  0.00000000000e+00  0.00000000000e+00  0.00000000000e+00  0.00000000000e+00  0.00000000000e+00  0.00000000000e+00  0.00000000000e+00  0.00000000000e+00  0.00000000000e+00  0.00000000000e+00  0.00000000000e+00  0.00000000000e+00  0.00000000000e+00  0.00000000000e+00  0.00000000000e+00  0.00000000000e+00  0.00000000000e+00  0.00000000000e+00  0.00000000000e+00  0.00000000000e+00  0.00000000000e+00  0.00000000000e+00  0.00000000000e+00  0.00000000000e+00  0.00000000000e+00  0.00000000000e+00  0.00000000000e+00  0.00000000000e+00  0.00000000000e+00  0.00000000000e+00  0.00000000000e+00  0.00000000000e+00  0.00000000000e+00  0.00000000000e+00  0.00000000000e+00  0.00000000000e+00  0.00000000000e+00  0.00000000000e+00  0.00000000000e+00  0.00000000000e+00  0.00000000000e+00  0.00000000000e+00  0.00000000000e+00  0.00000000000e+00  0.00000000000e+00  0.00000000000e+00  0.00000000000e+00  0.00000000000e+00  0.00000000000e+00  0.00000000000e+00  0.00000000000e+00  0.00000000000e+00  0.00000000000e+00  0.00000000000e+00  0.00000000000e+00  0.00000000000e+00  0.00000000000e+00  0.00000000000e+00  0.00000000000e+00  0.00000000000e+00  0.00000000000e+00  0.00000000000e+00  0.00000000000e+00  0.00000000000e+00  0.00000000000e+00  0.00000000000e+00  0.00000000000e+00  0.00000000000e+00  0.00000000000e+00  0.00000000000e+00  0.00000000000e+00  0.00000000000e+00  0.00000000000e+00  0.00000000000e+00  0.00000000000e+00  0.00000000000e+00  0.00000000000e+00  0.00000000000e+00  0.00000000000e+00  0.00000000000e+00  0.00000000000e+00  0.00000000000e+00  0.00000000000e+00  0.00000000000e+00  0.00000000000e+00  0.00000000000e+00  0.00000000000e+00  0.00000000000e+00  0.00000000000e+00  0.00000000000e+00  0.00000000000e+00  0.00000000000e+00  0.00000000000e+00  0.00000000000e+00  0.00000000000e+00  0.00000000000e+00  0.00000000000e+00  0.00000000000e+00  0.00000000000e+00  0.00000000000e+00  0.00000000000e+00  0.00000000000e+00  0.00000000000e+00  0.00000000000e+00  0.00000000000e+00  0.00000000000e+00  0.00000000000e+00  0.00000000000e+00  0.00000000000e+00  0.00000000000e+00  0.00000000000e+00  0.00000000000e+00  0.00000000000e+00  0.00000000000e+00  0.00000000000e+00  0.00000000000e+00  0.00000000000e+00  0.00000000000e+00  0.00000000000e+00  0.00000000000e+00  0.00000000000e+00  0.00000000000e+00  0.00000000000e+00  0.00000000000e+00  0.00000000000e+00  0.00000000000e+00  0.00000000000e+00  0.00000000000e+00  0.00000000000e+00  0.00000000000e+00  0.00000000000e+00  0.00000000000e+00  0.00000000000e+00  0.00000000000e+00  0.00000000000e+00  0.00000000000e+00  0.00000000000e+00  0.00000000000e+00  0.00000000000e+00  0.00000000000e+00  0.00000000000e+00  0.00000000000e+00  0.00000000000e+00  0.00000000000e+00  0.00000000000e+00  0.00000000000e+00  0.00000000000e+00  0.00000000000e+00  0.00000000000e+00  0.00000000000e+00  0.00000000000e+00  0.00000000000e+00  0.00000000000e+00  0.00000000000e+00  0.00000000000e+00  0.00000000000e+00  0.00000000000e+00  0.00000000000e+00  0.00000000000e+00  0.00000000000e+00  0.00000000000e+00  0.00000000000e+00  0.00000000000e+00  0.00000000000e+00  0.00000000000e+00  0.00000000000e+00  0.00000000000e+00  0.00000000000e+00  0.00000000000e+00  0.00000000000e+00  0.00000000000e+00  0.00000000000e+00  0.00000000000e+00  0.00000000000e+00  0.00000000000e+00  0.00000000000e+00  0.00000000000e+00  0.00000000000e+00  0.00000000000e+00  0.00000000000e+00  0.00000000000e+00  0.00000000000e+00  0.00000000000e+00  0.00000000000e+00  0.00000000000e+00  0.00000000000e+00  0.00000000000e+00  0.00000000000e+00  0.00000000000e+00  0.00000000000e+00  0.00000000000e+00  0.00000000000e+00  0.00000000000e+00  0.00000000000e+00  0.00000000000e+00  0.00000000000e+00  0.00000000000e+00  0.00000000000e+00  0.00000000000e+00  0.00000000000e+00  0.00000000000e+00  0.00000000000e+00  0.00000000000e+00  0.00000000000e+00  0.00000000000e+00  0.00000000000e+00  0.00000000000e+00  0.00000000000e+00  0.00000000000e+00  0.00000000000e+00  0.00000000000e+00  0.00000000000e+00  0.00000000000e+00  0.00000000000e+00  0.00000000000e+00  0.00000000000e+00  0.00000000000e+00  0.00000000000e+00  0.00000000000e+00  0.00000000000e+00  0.00000000000e+00  0.00000000000e+00  0.00000000000e+00  0.00000000000e+00  0.00000000000e+00  0.00000000000e+00  0.00000000000e+00  0.00000000000e+00  0.00000000000e+00  0.00000000000e+00  0.00000000000e+00  0.00000000000e+00  0.00000000000e+00  0.00000000000e+00  0.00000000000e+00  0.00000000000e+00  0.00000000000e+00  0.00000000000e+00  0.00000000000e+00  0.00000000000e+00  0.00000000000e+00  0.00000000000e+00  0.00000000000e+00  0.00000000000e+00  0.00000000000e+00  0.00000000000e+00  0.00000000000e+00  0.00000000000e+00  0.00000000000e+00  0.00000000000e+00  0.00000000000e+00  0.00000000000e+00  0.00000000000e+00  0.00000000000e+00  0.00000000000e+00  0.00000000000e+00  0.00000000000e+00  0.00000000000e+00  0.00000000000e+00  0.00000000000e+00  0.00000000000e+00  0.00000000000e+00  0.00000000000e+00  0.00000000000e+00  0.00000000000e+00  0.00000000000e+00  0.00000000000e+00  0.00000000000e+00  0.00000000000e+00  0.00000000000e+00  0.00000000000e+00  0.00000000000e+00  0.00000000000e+00  0.00000000000e+00  0.00000000000e+00  0.00000000000e+00  0.00000000000e+00  0.00000000000e+00  0.00000000000e+00  0.00000000000e+00  0.00000000000e+00  0.00000000000e+00  0.00000000000e+00  0.00000000000e+00  0.00000000000e+00  0.00000000000e+00  0.00000000000e+00  0.00000000000e+00  0.00000000000e+00  0.00000000000e+00  0.00000000000e+00  0.00000000000e+00  0.00000000000e+00  0.00000000000e+00  0.00000000000e+00  0.00000000000e+00  0.00000000000e+00  0.00000000000e+00  0.00000000000e+00  0.00000000000e+00  0.00000000000e+00  0.00000000000e+00  0.00000000000e+00  0.00000000000e+00  0.00000000000e+00  0.00000000000e+00  0.00000000000e+00  0.00000000000e+00  0.00000000000e+00  1.01888523299e-02  0.00000000000e+00  0.00000000000e+00  0.00000000000e+00  0.00000000000e+00  0.00000000000e+00  0.00000000000e+00  0.00000000000e+00  0.00000000000e+00  0.00000000000e+00  0.00000000000e+00  0.00000000000e+00  0.00000000000e+00  0.00000000000e+00  0.00000000000e+00  0.00000000000e+00  0.00000000000e+00  0.00000000000e+00  0.00000000000e+00  0.00000000000e+00  0.00000000000e+00  0.00000000000e+00  0.00000000000e+00  0.00000000000e+00  0.00000000000e+00  0.00000000000e+00  0.00000000000e+00  0.00000000000e+00  0.00000000000e+00  0.00000000000e+00  0.00000000000e+00  0.00000000000e+00  0.00000000000e+00  0.00000000000e+00  0.00000000000e+00  0.00000000000e+00  0.00000000000e+00  0.00000000000e+00  0.00000000000e+00  0.00000000000e+00  0.00000000000e+00  0.00000000000e+00  0.00000000000e+00  0.00000000000e+00  0.00000000000e+00  0.00000000000e+00  0.00000000000e+00  0.00000000000e+00  0.00000000000e+00  0.00000000000e+00  0.00000000000e+00  0.00000000000e+00  0.00000000000e+00  0.00000000000e+00  0.00000000000e+00  0.00000000000e+00  0.00000000000e+00  0.00000000000e+00  0.00000000000e+00  0.00000000000e+00  0.00000000000e+00  0.00000000000e+00  0.00000000000e+00  0.00000000000e+00  0.00000000000e+00  0.00000000000e+00  0.00000000000e+00  0.00000000000e+00  0.00000000000e+00  0.00000000000e+00  0.00000000000e+00  0.00000000000e+00  0.00000000000e+00  0.00000000000e+00  0.00000000000e+00  0.00000000000e+00  0.00000000000e+00  0.00000000000e+00
 0.00000000000e+00  0.00000000000e+00  0.00000000000e+00  0.00000000000e+00  0.00000000000e+00  0.00000000000e+00  0.00000000000e+00  0.00000000000e+00  0.00000000000e+00  0.00000000000e+00  0.00000000000e+00  7.78897654345e+00  1.30041623205e+00  0.00000000000e+00  0.00000000000e+00  0.00000000000e+00  0.00000000000e+00  0.00000000000e+00  0.00000000000e+00  0.00000000000e+00  0.00000000000e+00  0.00000000000e+00  0.00000000000e+00  0.00000000000e+00  0.00000000000e+00 -1.14715250959e-01  0.00000000000e+00  0.00000000000e+00  0.00000000000e+00  0.00000000000e+00  0.00000000000e+00  0.00000000000e+00  0.00000000000e+00  0.00000000000e+00  0.00000000000e+00  0.00000000000e+00  0.00000000000e+00  0.00000000000e+00  0.00000000000e+00  0.00000000000e+00  0.00000000000e+00  0.00000000000e+00  0.00000000000e+00  0.00000000000e+00  0.00000000000e+00  0.00000000000e+00  0.00000000000e+00  0.00000000000e+00  0.00000000000e+00  0.00000000000e+00  0.00000000000e+00  0.00000000000e+00  0.00000000000e+00  0.00000000000e+00  0.00000000000e+00  0.00000000000e+00  0.00000000000e+00  0.00000000000e+00  0.00000000000e+00  0.00000000000e+00  0.00000000000e+00  0.00000000000e+00  0.00000000000e+00  0.00000000000e+00  0.00000000000e+00  0.00000000000e+00  0.00000000000e+00  0.00000000000e+00  0.00000000000e+00  0.00000000000e+00  0.00000000000e+00  0.00000000000e+00  0.00000000000e+00  0.00000000000e+00  0.00000000000e+00  0.00000000000e+00  0.00000000000e+00  0.00000000000e+00  0.00000000000e+00  0.00000000000e+00  0.00000000000e+00  0.00000000000e+00  0.00000000000e+00  0.00000000000e+00  0.00000000000e+00  0.00000000000e+00  0.00000000000e+00  0.00000000000e+00  0.00000000000e+00  0.00000000000e+00  0.00000000000e+00  0.00000000000e+00  0.00000000000e+00  0.00000000000e+00  0.00000000000e+00  0.00000000000e+00  0.00000000000e+00  0.00000000000e+00  0.00000000000e+00  0.00000000000e+00  0.00000000000e+00  0.00000000000e+00  0.00000000000e+00  0.00000000000e+00  0.00000000000e+00  0.00000000000e+00  0.00000000000e+00  0.00000000000e+00  0.00000000000e+00  0.00000000000e+00  0.00000000000e+00  0.00000000000e+00  0.00000000000e+00  0.00000000000e+00  0.00000000000e+00  0.00000000000e+00  0.00000000000e+00  0.00000000000e+00  0.00000000000e+00  0.00000000000e+00  0.00000000000e+00  0.00000000000e+00  0.00000000000e+00  0.00000000000e+00  0.00000000000e+00  0.00000000000e+00  0.00000000000e+00  0.00000000000e+00  0.00000000000e+00  0.00000000000e+00  0.00000000000e+00  0.00000000000e+00  0.00000000000e+00  0.00000000000e+00  0.00000000000e+00  0.00000000000e+00  0.00000000000e+00  0.00000000000e+00  0.00000000000e+00  0.00000000000e+00 -1.03275278942e-02  0.00000000000e+00  0.00000000000e+00  0.00000000000e+00  0.00000000000e+00  0.00000000000e+00  0.00000000000e+00  0.00000000000e+00  0.00000000000e+00  0.00000000000e+00  0.00000000000e+00  0.00000000000e+00  0.00000000000e+00  0.00000000000e+00  0.00000000000e+00  0.00000000000e+00  0.00000000000e+00  0.00000000000e+00  0.00000000000e+00  3.04430473083e-02  0.00000000000e+00  0.00000000000e+00  0.00000000000e+00  0.00000000000e+00  0.00000000000e+00  0.00000000000e+00  0.00000000000e+00  0.00000000000e+00  0.00000000000e+00  0.00000000000e+00  0.00000000000e+00  0.00000000000e+00  0.00000000000e+00  0.00000000000e+00  0.00000000000e+00  0.00000000000e+00  0.00000000000e+00  0.00000000000e+00  0.00000000000e+00  0.00000000000e+00  0.00000000000e+00  0.00000000000e+00  0.00000000000e+00  0.00000000000e+00  0.00000000000e+00  0.00000000000e+00  0.00000000000e+00  0.00000000000e+00  0.00000000000e+00  0.00000000000e+00  0.00000000000e+00  0.00000000000e+00  0.00000000000e+00  0.00000000000e+00  0.00000000000e+00  0.00000000000e+00  0.00000000000e+00  0.00000000000e+00  0.00000000000e+00  0.00000000000e+00  0.00000000000e+00  0.00000000000e+00  0.00000000000e+00  0.00000000000e+00  0.00000000000e+00  0.00000000000e+00  0.00000000000e+00  0.00000000000e+00  0.00000000000e+00  0.00000000000e+00  0.00000000000e+00  0.00000000000e+00  0.00000000000e+00  0.00000000000e+00  0.00000000000e+00  0.00000000000e+00  0.00000000000e+00  0.00000000000e+00  0.00000000000e+00  0.00000000000e+00  0.00000000000e+00  0.00000000000e+00  0.00000000000e+00  0.00000000000e+00  0.00000000000e+00  0.00000000000e+00  0.00000000000e+00  0.00000000000e+00  0.00000000000e+00  0.00000000000e+00  0.00000000000e+00  0.00000000000e+00  0.00000000000e+00  0.00000000000e+00  0.00000000000e+00  0.00000000000e+00  0.00000000000e+00  0.00000000000e+00  0.00000000000e+00  0.00000000000e+00  0.00000000000e+00  0.00000000000e+00  0.00000000000e+00  0.00000000000e+00  0.00000000000e+00  0.00000000000e+00  0.00000000000e+00  0.00000000000e+00  0.00000000000e+00  0.00000000000e+00  0.00000000000e+00  0.00000000000e+00  0.00000000000e+00  0.00000000000e+00  0.00000000000e+00  0.00000000000e+00  0.00000000000e+00  0.00000000000e+00  0.00000000000e+00  1.32182214419e-01  0.00000000000e+00 -4.43931747890e-02  0.00000000000e+00  0.00000000000e+00  0.00000000000e+00  0.00000000000e+00  0.00000000000e+00  0.00000000000e+00  0.00000000000e+00  0.00000000000e+00  0.00000000000e+00  0.00000000000e+00  0.00000000000e+00  0.00000000000e+00  0.00000000000e+00  0.00000000000e+00  0.00000000000e+00  0.00000000000e+00  0.00000000000e+00  0.00000000000e+00  0.00000000000e+00  0.00000000000e+00  0.00000000000e+00  0.00000000000e+00  0.00000000000e+00  0.00000000000e+00 -5.30985412597e-02  0.00000000000e+00  0.00000000000e+00  0.00000000000e+00  0.00000000000e+00  0.00000000000e+00  0.00000000000e+00  0.00000000000e+00  0.00000000000e+00  0.00000000000e+00  0.00000000000e+00  0.00000000000e+00  0.00000000000e+00  0.00000000000e+00  0.00000000000e+00  0.00000000000e+00  0.00000000000e+00  0.00000000000e+00  0.00000000000e+00  0.00000000000e+00  0.00000000000e+00  0.00000000000e+00  0.00000000000e+00  0.00000000000e+00  0.00000000000e+00  0.00000000000e+00  0.00000000000e+00  0.00000000000e+00  0.00000000000e+00  0.00000000000e+00  0.00000000000e+00  0.00000000000e+00  0.00000000000e+00  0.00000000000e+00  0.00000000000e+00  0.00000000000e+00  0.00000000000e+00  0.00000000000e+00  0.00000000000e+00  0.00000000000e+00  0.00000000000e+00  0.00000000000e+00  0.00000000000e+00  0.00000000000e+00  0.00000000000e+00  0.00000000000e+00  0.00000000000e+00  0.00000000000e+00  0.00000000000e+00  0.00000000000e+00  0.00000000000e+00  0.00000000000e+00  0.00000000000e+00  0.00000000000e+00  0.00000000000e+00  0.00000000000e+00  0.00000000000e+00  0.00000000000e+00  0.00000000000e+00  0.00000000000e+00  0.00000000000e+00  0.00000000000e+00  0.00000000000e+00  0.00000000000e+00  0.00000000000e+00  0.00000000000e+00  0.00000000000e+00  0.00000000000e+00  0.00000000000e+00  0.00000000000e+00  0.00000000000e+00  0.00000000000e+00  0.00000000000e+00  0.00000000000e+00  0.00000000000e+00  0.00000000000e+00  0.00000000000e+00  0.00000000000e+00  0.00000000000e+00  0.00000000000e+00  0.00000000000e+00  0.00000000000e+00  0.00000000000e+00  0.00000000000e+00  0.00000000000e+00  0.00000000000e+00  0.00000000000e+00  0.00000000000e+00  0.00000000000e+00  0.00000000000e+00  0.00000000000e+00  0.00000000000e+00  0.00000000000e+00  0.00000000000e+00  0.00000000000e+00  0.00000000000e+00  0.00000000000e+00  0.00000000000e+00  0.00000000000e+00  0.00000000000e+00  0.00000000000e+00  0.00000000000e+00  0.00000000000e+00  0.00000000000e+00  0.00000000000e+00  0.00000000000e+00  0.00000000000e+00  0.00000000000e+00  0.00000000000e+00  0.00000000000e+00  0.00000000000e+00  0.00000000000e+00  0.00000000000e+00  0.00000000000e+00  0.00000000000e+00  0.00000000000e+00  0.00000000000e+00  0.00000000000e+00  0.00000000000e+00  0.00000000000e+00  0.00000000000e+00  0.00000000000e+00  0.00000000000e+00  0.00000000000e+00  0.00000000000e+00  0.00000000000e+00  0.00000000000e+00  0.00000000000e+00  0.00000000000e+00  0.00000000000e+00  0.00000000000e+00  0.00000000000e+00  0.00000000000e+00  0.00000000000e+00  0.00000000000e+00  0.00000000000e+00  0.00000000000e+00  0.00000000000e+00  0.00000000000e+00  0.00000000000e+00  0.00000000000e+00  0.00000000000e+00  0.00000000000e+00  0.00000000000e+00  0.00000000000e+00  0.00000000000e+00  0.00000000000e+00  0.00000000000e+00  0.00000000000e+00  0.00000000000e+00  0.00000000000e+00  0.00000000000e+00  0.00000000000e+00  0.00000000000e+00  0.00000000000e+00  0.00000000000e+00 -1.22926145272e-01  0.00000000000e+00  0.00000000000e+00  0.00000000000e+00  0.00000000000e+00  0.00000000000e+00  0.00000000000e+00  0.00000000000e+00  0.00000000000e+00  0.00000000000e+00  0.00000000000e+00  0.00000000000e+00  0.00000000000e+00  0.00000000000e+00 -6.51598763962e-02  0.00000000000e+00  0.00000000000e+00  0.00000000000e+00  0.00000000000e+00  0.00000000000e+00  0.00000000000e+00  0.00000000000e+00  0.00000000000e+00  0.00000000000e+00  0.00000000000e+00  0.00000000000e+00  0.00000000000e+00  0.00000000000e+00  0.00000000000e+00  0.00000000000e+00  0.00000000000e+00  0.00000000000e+00  0.00000000000e+00  0.00000000000e+00  0.00000000000e+00  0.00000000000e+00  0.00000000000e+00  0.00000000000e+00  0.00000000000e+00  0.00000000000e+00  0.00000000000e+00  0.00000000000e+00  0.00000000000e+00  0.00000000000e+00  0.00000000000e+00  0.00000000000e+00  0.00000000000e+00  0.00000000000e+00  0.00000000000e+00  0.00000000000e+00  0.00000000000e+00  0.00000000000e+00  0.00000000000e+00  0.00000000000e+00  0.00000000000e+00  0.00000000000e+00  0.00000000000e+00  0.00000000000e+00  0.00000000000e+00  0.00000000000e+00  0.00000000000e+00  0.00000000000e+00  0.00000000000e+00  0.00000000000e+00  0.00000000000e+00 -1.55952765195e-01  0.00000000000e+00  0.00000000000e+00  0.00000000000e+00  0.00000000000e+00
 0.00000000000e+00  0.00000000000e+00  0.00000000000e+00  0.00000000000e+00  0.00000000000e+00  0.00000000000e+00  0.00000000000e+00  0.00000000000e+00  0.00000000000e+00  2.44548245224e-01 -9.53840669337e-01  1.30041623225e+00  1.12861603373e+01  0.00000000000e+00  0.00000000000e+00  0.00000000000e+00  0.00000000000e+00  0.00000000000e+00  0.00000000000e+00  0.00000000000e+00  0.00000000000e+00  0.00000000000e+00  0.00000000000e+00  0.00000000000e+00  0.00000000000e+00  0.00000000000e+00  0.00000000000e+00  0.00000000000e+00  0.00000000000e+00  0.00000000000e+00  0.00000000000e+00  0.00000000000e+00  0.00000000000e+00  0.00000000000e+00  0.00000000000e+00  0.00000000000e+00  0.00000000000e+00  0.00000000000e+00  0.00000000000e+00  0.00000000000e+00  0.00000000000e+00  0.00000000000e+00  0.00000000000e+00  0.00000000000e+00  0.00000000000e+00  0.00000000000e+00  0.00000000000e+00  0.00000000000e+00  0.00000000000e+00  0.00000000000e+00  0.00000000000e+00  0.00000000000e+00  0.00000000000e+00  0.00000000000e+00  0.00000000000e+00  0.00000000000e+00  0.00000000000e+00  0.00000000000e+00  0.00000000000e+00  0.00000000000e+00  0.00000000000e+00  0.00000000000e+00  0.00000000000e+00  0.00000000000e+00  0.00000000000e+00  0.00000000000e+00  0.00000000000e+00  0.00000000000e+00  0.00000000000e+00  0.00000000000e+00  0.00000000000e+00  0.00000000000e+00  0.00000000000e+00  0.00000000000e+00  0.00000000000e+00  0.00000000000e+00  0.00000000000e+00  0.00000000000e+00  0.00000000000e+00  0.00000000000e+00  0.00000000000e+00  0.00000000000e+00  0.00000000000e+00  0.00000000000e+00  0.00000000000e+00  0.00000000000e+00  0.00000000000e+00  0.00000000000e+00  0.00000000000e+00  0.00000000000e+00  0.00000000000e+00  0.00000000000e+00  0.00000000000e+00  0.00000000000e+00  0.00000000000e+00  0.00000000000e+00  0.00000000000e+00  0.00000000000e+00  0.00000000000e+00  0.00000000000e+00  0.00000000000e+00  0.00000000000e+00  0.00000000000e+00  0.00000000000e+00  0.00000000000e+00  0.00000000000e+00  0.00000000000e+00  0.00000000000e+00  0.00000000000e+00  0.00000000000e+00  0.00000000000e+00  0.00000000000e+00  0.00000000000e+00  0.00000000000e+00  0.00000000000e+00  0.00000000000e+00  0.00000000000e+00  0.00000000000e+00  0.00000000000e+00  0.00000000000e+00  0.00000000000e+00  0.00000000000e+00  0.00000000000e+00  0.00000000000e+00  0.00000000000e+00  0.00000000000e+00  0.00000000000e+00  0.00000000000e+00  0.00000000000e+00  0.00000000000e+00  0.00000000000e+00  0.00000000000e+00  0.00000000000e+00  0.00000000000e+00  0.00000000000e+00  0.00000000000e+00  0.00000000000e+00  0.00000000000e+00  0.00000000000e+00  0.00000000000e+00  0.00000000000e+00  0.00000000000e+00  0.00000000000e+00  0.00000000000e+00  0.00000000000e+00  0.00000000000e+00  0.00000000000e+00  0.00000000000e+00  0.00000000000e+00  0.00000000000e+00  0.00000000000e+00  0.00000000000e+00  0.00000000000e+00  0.00000000000e+00  0.00000000000e+00  0.00000000000e+00  0.00000000000e+00  0.00000000000e+00  0.00000000000e+00  0.00000000000e+00  0.00000000000e+00  0.00000000000e+00  0.00000000000e+00  0.00000000000e+00  0.00000000000e+00  0.00000000000e+00  0.00000000000e+00  0.00000000000e+00  0.00000000000e+00  0.00000000000e+00  0.00000000000e+00  0.00000000000e+00  0.00000000000e+00  0.00000000000e+00  0.00000000000e+00  0.00000000000e+00  0.00000000000e+00  0.00000000000e+00  0.00000000000e+00  0.00000000000e+00  0.00000000000e+00  0.00000000000e+00  0.00000000000e+00  0.00000000000e+00  0.00000000000e+00  0.00000000000e+00  0.00000000000e+00  0.00000000000e+00  0.00000000000e+00  0.00000000000e+00  0.00000000000e+00  0.00000000000e+00  0.00000000000e+00  0.00000000000e+00  0.00000000000e+00  0.00000000000e+00  0.00000000000e+00  0.00000000000e+00  0.00000000000e+00  0.00000000000e+00  0.00000000000e+00  0.00000000000e+00  0.00000000000e+00  0.00000000000e+00  0.00000000000e+00  0.00000000000e+00  0.00000000000e+00  0.00000000000e+00  0.00000000000e+00  0.00000000000e+00  0.00000000000e+00  0.00000000000e+00  0.00000000000e+00  0.00000000000e+00  0.00000000000e+00  0.00000000000e+00  0.00000000000e+00  0.00000000000e+00  0.00000000000e+00  0.00000000000e+00  0.00000000000e+00  0.00000000000e+00  0.00000000000e+00  0.00000000000e+00  0.00000000000e+00  0.00000000000e+00  0.00000000000e+00  0.00000000000e+00  0.00000000000e+00  0.00000000000e+00  0.00000000000e+00  0.00000000000e+00  0.00000000000e+00  0.00000000000e+00  0.00000000000e+00  0.00000000000e+00  0.00000000000e+00  0.00000000000e+00  0.00000000000e+00  0.00000000000e+00  0.00000000000e+00  0.00000000000e+00  0.00000000000e+00  0.00000000000e+00  0.00000000000e+00  0.00000000000e+00  0.00000000000e+00  0.00000000000e+00  0.00000000000e+00  0.00000000000e+00  0.00000000000e+00  0.00000000000e+00  0.00000000000e+00  0.00000000000e+00  0.00000000000e+00  0.00000000000e+00  0.00000000000e+00  0.00000000000e+00  0.00000000000e+00  0.00000000000e+00  0.00000000000e+00  0.00000000000e+00  0.00000000000e+00  0.00000000000e+00  0.00000000000e+00  0.00000000000e+00  0.00000000000e+00  0.00000000000e+00  0.00000000000e+00  0.00000000000e+00  0.00000000000e+00  0.00000000000e+00  0.00000000000e+00  0.00000000000e+00  0.00000000000e+00  0.00000000000e+00  0.00000000000e+00  0.00000000000e+00  0.00000000000e+00  0.00000000000e+00  0.00000000000e+00  0.00000000000e+00  0.00000000000e+00  0.00000000000e+00  0.00000000000e+00  0.00000000000e+00  0.00000000000e+00  0.00000000000e+00  0.00000000000e+00  0.00000000000e+00  0.00000000000e+00  0.00000000000e+00  0.00000000000e+00  0.00000000000e+00  0.00000000000e+00  0.00000000000e+00  0.00000000000e+00  0.00000000000e+00  0.00000000000e+00  0.00000000000e+00  0.00000000000e+00  0.00000000000e+00  0.00000000000e+00  0.00000000000e+00  0.00000000000e+00  0.00000000000e+00  0.00000000000e+00  0.00000000000e+00  0.00000000000e+00  0.00000000000e+00  0.00000000000e+00  0.00000000000e+00  0.00000000000e+00  0.00000000000e+00  0.00000000000e+00  0.00000000000e+00  0.00000000000e+00  0.00000000000e+00  0.00000000000e+00  0.00000000000e+00  0.00000000000e+00  0.00000000000e+00  0.00000000000e+00  0.00000000000e+00  0.00000000000e+00  0.00000000000e+00  0.00000000000e+00  0.00000000000e+00  0.00000000000e+00  0.00000000000e+00  0.00000000000e+00  0.00000000000e+00  0.00000000000e+00  0.00000000000e+00  0.00000000000e+00  0.00000000000e+00  0.00000000000e+00  0.00000000000e+00  0.00000000000e+00  0.00000000000e+00  0.00000000000e+00  0.00000000000e+00  0.00000000000e+00  0.00000000000e+00  0.00000000000e+00  0.00000000000e+00  0.00000000000e+00  0.00000000000e+00  0.00000000000e+00  0.00000000000e+00  0.00000000000e+00  0.00000000000e+00  0.00000000000e+00  0.00000000000e+00  0.00000000000e+00  0.00000000000e+00  0.00000000000e+00  0.00000000000e+00  0.00000000000e+00  0.00000000000e+00  0.00000000000e+00  0.00000000000e+00  0.00000000000e+00  0.00000000000e+00  0.00000000000e+00  0.00000000000e+00  0.00000000000e+00  0.00000000000e+00  0.00000000000e+00  0.00000000000e+00  0.00000000000e+00  0.00000000000e+00  0.00000000000e+00  0.00000000000e+00  0.00000000000e+00  0.00000000000e+00  0.00000000000e+00  0.00000000000e+00  0.00000000000e+00  0.00000000000e+00  0.00000000000e+00  0.00000000000e+00  0.00000000000e+00  0.00000000000e+00  0.00000000000e+00  0.00000000000e+00  0.00000000000e+00  0.00000000000e+00  0.00000000000e+00  0.00000000000e+00  0.00000000000e+00  0.00000000000e+00  0.00000000000e+00  0.00000000000e+00  0.00000000000e+00  0.00000000000e+00  0.00000000000e+00  0.00000000000e+00  0.00000000000e+00  0.00000000000e+00  0.00000000000e+00  0.00000000000e+00  0.00000000000e+00  0.00000000000e+00  0.00000000000e+00  0.00000000000e+00  0.00000000000e+00  0.00000000000e+00  0.00000000000e+00  0.00000000000e+00  0.00000000000e+00  0.00000000000e+00  0.00000000000e+00  0.00000000000e+00  0.00000000000e+00  0.00000000000e+00  0.00000000000e+00  0.00000000000e+00  0.00000000000e+00  0.00000000000e+00  0.00000000000e+00  0.00000000000e+00  0.00000000000e+00  0.00000000000e+00  0.00000000000e+00  0.00000000000e+00  0.00000000000e+00  0.00000000000e+00  0.00000000000e+00  0.00000000000e+00  0.00000000000e+00  0.00000000000e+00  0.00000000000e+00  0.00000000000e+00  0.00000000000e+00  0.00000000000e+00  0.00000000000e+00  0.00000000000e+00  0.00000000000e+00  0.00000000000e+00  0.00000000000e+00  0.00000000000e+00  0.00000000000e+00  0.00000000000e+00  0.00000000000e+00  0.00000000000e+00  0.00000000000e+00  0.00000000000e+00  0.00000000000e+00  0.00000000000e+00  0.00000000000e+00  0.00000000000e+00  0.00000000000e+00  0.00000000000e+00  0.00000000000e+00  0.00000000000e+00  0.00000000000e+00  0.00000000000e+00  0.00000000000e+00  0.00000000000e+00  0.00000000000e+00  0.00000000000e+00  0.00000000000e+00  0.00000000000e+00  0.00000000000e+00  0.00000000000e+00  0.00000000000e+00  0.00000000000e+00  0.00000000000e+00  0.00000000000e+00  0.00000000000e+00  0.00000000000e+00  0.00000000000e+00  0.00000000000e+00  0.00000000000e+00  0.00000000000e+00  0.00000000000e+00  0.00000000000e+00  0.00000000000e+00  0.00000000000e+00  0.00000000000e+00  0.00000000000e+00  0.00000000000e+00  0.00000000000e+00  0.00000000000e+00  0.00000000000e+00  0.00000000000e+00  0.00000000000e+00  0.00000000000e+00  0.00000000000e+00  0.00000000000e+00  0.00000000000e+00  0.00000000000e+00  0.00000000000e+00  0.00000000000e+00  0.00000000000e+00  0.00000000000e+00  0.00000000000e+00  0.00000000000e+00  0.00000000000e+00  0.00000000000e+00  0.00000000000e+00  0.00000000000e+00  0.00000000000e+00  0.00000000000e+00  0.00000000000e+00  0.00000000000e+00  0.00000000000e+00  0.00000000000e+00  0.00000000000e+00  0.00000000000e+00  0.00000000000e+00
 0.00000000000e+00  0.00000000000e+00  0.00000000000e+00  0.00000000000e+00  0.00000000000e+00  0.00000000000e+00  0.00000000000e+00  0.00000000000e+00  0.00000000000e+00  0.00000000000e+00  0.00000000000e+00  0.00000000000e+00  0.00000000000e+00  1.79851814808e+01 -2.06331644911e+00 -5.94271648939e-01  0.00000000000e+00  0.00000000000e+00  0.00000000000e+00  0.00000000000e+00  0.00000000000e+00  0.00000000000e+00  0.00000000000e+00  0.00000000000e+00  0.00000000000e+00  0.00000000000e+00  0.00000000000e+00  0.00000000000e+00  0.00000000000e+00  0.00000000000e+00  0.00000000000e+00  0.00000000000e+00  0.00000000000e+00  0.00000000000e+00  0.00000000000e+00  0.00000000000e+00  0.00000000000e+00  0.00000000000e+00  0.00000000000e+00  0.00000000000e+00  0.00000000000e+00  0.00000000000e+00  0.00000000000e+00  0.00000000000e+00  0.00000000000e+00  0.00000000000e+00  0.00000000000e+00  0.00000000000e+00  0.00000000000e+00  0.00000000000e+00  0.00000000000e+00  0.00000000000e+00  0.00000000000e+00  0.00000000000e+00  0.00000000000e+00  0.00000000000e+00  0.00000000000e+00  0.00000000000e+00  0.00000000000e+00  0.00000000000e+00  0.00000000000e+00  0.00000000000e+00  0.00000000000e+00  0.00000000000e+00  0.00000000000e+00  0.00000000000e+00  0.00000000000e+00  0.00000000000e+00  0.00000000000e+00  0.00000000000e+00  0.00000000000e+00  0.00000000000e+00  0.00000000000e+00  0.00000000000e+00  0.00000000000e+00  0.00000000000e+00  0.00000000000e+00  0.00000000000e+00  0.00000000000e+00  0.00000000000e+00  0.00000000000e+00  0.00000000000e+00  0.00000000000e+00  0.00000000000e+00  0.00000000000e+00  0.00000000000e+00  0.00000000000e+00  0.00000000000e+00  0.00000000000e+00  0.00000000000e+00  0.00000000000e+00  0.00000000000e+00  0.00000000000e+00  0.00000000000e+00  0.00000000000e+00  0.00000000000e+00  0.00000000000e+00  0.00000000000e+00  0.00000000000e+00  0.00000000000e+00  0.00000000000e+00  0.00000000000e+00  0.00000000000e+00  0.00000000000e+00  0.00000000000e+00  0.00000000000e+00  0.00000000000e+00  0.00000000000e+00  0.00000000000e+00  0.00000000000e+00  0.00000000000e+00  0.00000000000e+00  0.00000000000e+00  0.00000000000e+00  0.00000000000e+00  0.00000000000e+00  0.00000000000e+00  0.00000000000e+00  0.00000000000e+00  0.00000000000e+00  0.00000000000e+00  0.00000000000e+00  0.00000000000e+00  0.00000000000e+00  0.00000000000e+00  0.00000000000e+00  0.00000000000e+00  0.00000000000e+00  0.00000000000e+00  0.00000000000e+00  0.00000000000e+00  0.00000000000e+00  0.00000000000e+00  0.00000000000e+00  0.00000000000e+00  0.00000000000e+00  0.00000000000e+00  0.00000000000e+00  0.00000000000e+00  0.00000000000e+00  0.00000000000e+00  0.00000000000e+00  0.00000000000e+00  0.00000000000e+00  0.00000000000e+00  0.00000000000e+00  0.00000000000e+00  0.00000000000e+00  0.00000000000e+00  0.00000000000e+00  0.00000000000e+00  0.00000000000e+00  0.00000000000e+00  0.00000000000e+00  0.00000000000e+00  0.00000000000e+00  0.00000000000e+00  0.00000000000e+00  0.00000000000e+00  0.00000000000e+00  0.00000000000e+00  0.00000000000e+00  0.00000000000e+00  0.00000000000e+00  0.00000000000e+00  0.00000000000e+00  0.00000000000e+00  0.00000000000e+00  0.00000000000e+00  0.00000000000e+00  0.00000000000e+00  0.00000000000e+00  0.00000000000e+00  0.00000000000e+00  0.00000000000e+00  0.00000000000e+00  0.00000000000e+00  0.00000000000e+00  0.00000000000e+00  0.00000000000e+00  0.00000000000e+00  0.00000000000e+00  0.00000000000e+00  0.00000000000e+00  0.00000000000e+00  0.00000000000e+00  0.00000000000e+00  0.00000000000e+00  0.00000000000e+00  0.00000000000e+00  0.00000000000e+00  0.00000000000e+00  0.00000000000e+00  0.00000000000e+00  0.00000000000e+00  0.00000000000e+00  0.00000000000e+00  0.00000000000e+00  0.00000000000e+00  0.00000000000e+00  0.00000000000e+00  0.00000000000e+00  0.00000000000e+00  0.00000000000e+00  0.00000000000e+00  0.00000000000e+00  0.00000000000e+00  0.00000000000e+00  0.00000000000e+00  0.00000000000e+00  0.00000000000e+00  0.00000000000e+00  0.00000000000e+00  0.00000000000e+00  0.00000000000e+00  0.00000000000e+00  0.00000000000e+00  0.00000000000e+00  0.00000000000e+00  0.00000000000e+00  0.00000000000e+00  0.00000000000e+00  0.00000000000e+00  0.00000000000e+00  0.00000000000e+00  0.00000000000e+00  0.00000000000e+00  0.00000000000e+00  0.00000000000e+00  0.00000000000e+00  0.00000000000e+00  0.00000000000e+00  0.00000000000e+00  0.00000000000e+00  0.00000000000e+00  0.00000000000e+00  0.00000000000e+00  0.00000000000e+00  0.00000000000e+00  0.00000000000e+00  0.00000000000e+00  0.00000000000e+00  0.00000000000e+00  0.00000000000e+00  0.00000000000e+00  0.00000000000e+00  0.00000000000e+00  0.00000000000e+00  0.00000000000e+00  0.00000000000e+00  0.00000000000e+00  0.00000000000e+00  0.00000000000e+00  0.00000000000e+00  0.00000000000e+00  0.00000000000e+00  0.00000000000e+00  0.00000000000e+00  0.00000000000e+00  0.00000000000e+00  0.00000000000e+00  0.00000000000e+00  0.00000000000e+00  0.00000000000e+00  0.00000000000e+00  0.00000000000e+00  0.00000000000e+00  0.00000000000e+00  0.00000000000e+00  0.00000000000e+00  0.00000000000e+00  0.00000000000e+00  0.00000000000e+00  0.00000000000e+00  0.00000000000e+00  0.00000000000e+00  0.00000000000e+00  0.00000000000e+00  0.00000000000e+00  0.00000000000e+00  0.00000000000e+00  0.00000000000e+00  0.00000000000e+00  0.00000000000e+00  0.00000000000e+00  0.00000000000e+00  0.00000000000e+00  0.00000000000e+00  0.00000000000e+00  0.00000000000e+00  0.00000000000e+00  0.00000000000e+00  0.00000000000e+00  0.00000000000e+00  0.00000000000e+00  0.00000000000e+00  0.00000000000e+00  0.00000000000e+00  0.00000000000e+00  0.00000000000e+00  0.00000000000e+00  0.00000000000e+00  0.00000000000e+00  0.00000000000e+00  0.00000000000e+00  0.00000000000e+00  0.00000000000e+00  0.00000000000e+00  0.00000000000e+00  0.00000000000e+00  0.00000000000e+00  0.00000000000e+00  0.00000000000e+00  0.00000000000e+00  0.00000000000e+00  0.00000000000e+00  0.00000000000e+00  0.00000000000e+00  0.00000000000e+00  0.00000000000e+00  0.00000000000e+00  0.00000000000e+00  0.00000000000e+00  0.00000000000e+00  0.00000000000e+00  0.00000000000e+00  0.00000000000e+00  0.00000000000e+00  0.00000000000e+00  0.00000000000e+00  0.00000000000e+00  0.00000000000e+00  0.00000000000e+00  0.00000000000e+00  0.00000000000e+00  0.00000000000e+00  0.00000000000e+00  0.00000000000e+00  0.00000000000e+00  0.00000000000e+00  0.00000000000e+00  0.00000000000e+00  0.00000000000e+00  0.00000000000e+00  0.00000000000e+00  0.00000000000e+00  0.00000000000e+00  0.00000000000e+00  0.00000000000e+00  0.00000000000e+00  0.00000000000e+00  0.00000000000e+00  0.00000000000e+00  0.00000000000e+00  0.00000000000e+00  0.00000000000e+00  0.00000000000e+00  0.00000000000e+00  0.00000000000e+00  0.00000000000e+00  0.00000000000e+00  0.00000000000e+00  0.00000000000e+00  0.00000000000e+00  0.00000000000e+00  0.00000000000e+00  0.00000000000e+00  0.00000000000e+00  0.00000000000e+00  0.00000000000e+00  0.00000000000e+00  0.00000000000e+00  0.00000000000e+00  0.00000000000e+00  0.00000000000e+00  0.00000000000e+00  0.00000000000e+00  0.00000000000e+00  0.00000000000e+00  0.00000000000e+00  0.00000000000e+00  0.00000000000e+00  0.00000000000e+00  0.00000000000e+00  0.00000000000e+00  0.00000000000e+00  0.00000000000e+00  0.00000000000e+00  0.00000000000e+00  0.00000000000e+00  0.00000000000e+00  0.00000000000e+00  0.00000000000e+00  0.00000000000e+00  0.00000000000e+00  0.00000000000e+00  0.00000000000e+00  0.00000000000e+00  0.00000000000e+00  0.00000000000e+00  0.00000000000e+00  0.00000000000e+00  0.00000000000e+00  0.00000000000e+00  0.00000000000e+00  0.00000000000e+00  0.00000000000e+00  0.00000000000e+00  0.00000000000e+00  0.00000000000e+00  0.00000000000e+00  0.00000000000e+00  0.00000000000e+00  0.00000000000e+00  0.00000000000e+00  0.00000000000e+00  0.00000000000e+00  0.00000000000e+00  0.00000000000e+00  0.00000000000e+00  0.00000000000e+00  0.00000000000e+00  0.00000000000e+00  0.00000000000e+00  0.00000000000e+00  0.00000000000e+00  0.00000000000e+00  0.00000000000e+00  0.00000000000e+00  0.00000000000e+00  0.00000000000e+00  0.00000000000e+00  0.00000000000e+00  0.00000000000e+00  0.00000000000e+00  0.00000000000e+00  0.00000000000e+00  0.00000000000e+00  0.00000000000e+00  0.00000000000e+00  0.00000000000e+00  0.00000000000e+00  0.00000000000e+00  0.00000000000e+00  0.00000000000e+00  0.00000000000e+00  0.00000000000e+00  0.00000000000e+00  0.00000000000e+00  0.00000000000e+00  0.00000000000e+00  0.00000000000e+00  0.00000000000e+00  0.00000000000e+00  0.00000000000e+00  0.00000000000e+00  0.00000000000e+00  0.00000000000e+00  0.00000000000e+00  0.00000000000e+00  0.00000000000e+00  0.00000000000e+00  0.00000000000e+00  0.00000000000e+00  0.00000000000e+00  0.00000000000e+00  0.00000000000e+00  0.00000000000e+00  0.00000000000e+00  0.00000000000e+00  0.00000000000e+00  0.00000000000e+00  0.00000000000e+00  0.00000000000e+00  0.00000000000e+00  0.00000000000e+00  0.00000000000e+00  0.00000000000e+00  0.00000000000e+00  0.00000000000e+00  0.00000000000e+00  0.00000000000e+00  0.00000000000e+00  0.00000000000e+00  0.00000000000e+00  0.00000000000e+00  0.00000000000e+00  0.00000000000e+00  0.00000000000e+00  0.00000000000e+00  0.00000000000e+00  0.00000000000e+00  0.00000000000e+00  0.00000000000e+00  0.00000000000e+00  0.00000000000e+00  0.00000000000e+00  0.00000000000e+00  0.00000000000e+00  0.00000000000e+00  0.00000000000e+00  0.00000000000e+00  0.00000000000e+00  0.00000000000e+00  0.00000000000e+00  0.00000000000e+00  0.00000000000e+00  0.00000000000e+00  0.00000000000e+00  0.00000000000e+00  0.00000000000e+00  0.00000000000e+00
 0.00000000000e+00  0.00000000000e+00  0.00000000000e+00  0.00000000000e+00  0.00000000000e+00  0.00000000000e+00  0.00000000000e+00  0.00000000000e+00  0.00000000000e+00  0.00000000000e+00  0.00000000000e+00  0.00000000000e+00  0.00000000000e+00 -2.06331644911e+00  9.34616857887e+00  0.00000000000e+00  0.00000000000e+00  0.00000000000e+00  0.00000000000e+00  0.00000000000e+00  0.00000000000e+00  0.00000000000e+00  0.00000000000e+00  0.00000000000e+00  0.00000000000e+00  0.00000000000e+00  0.00000000000e+00  0.00000000000e+00  0.00000000000e+00  0.00000000000e+00  0.00000000000e+00  0.00000000000e+00  0.00000000000e+00  0.00000000000e+00  0.00000000000e+00  0.00000000000e+00  0.00000000000e+00  0.00000000000e+00  0.00000000000e+00  0.00000000000e+00  0.00000000000e+00  0.00000000000e+00  0.00000000000e+00  0.00000000000e+00  0.00000000000e+00  0.00000000000e+00  0.00000000000e+00  0.00000000000e+00  0.00000000000e+00  0.00000000000e+00  0.00000000000e+00  0.00000000000e+00  0.00000000000e+00  0.00000000000e+00  0.00000000000e+00  0.00000000000e+00  0.00000000000e+00  0.00000000000e+00  0.00000000000e+00  0.00000000000e+00  0.00000000000e+00  0.00000000000e+00  0.00000000000e+00  0.00000000000e+00  0.00000000000e+00  0.00000000000e+00  0.00000000000e+00  0.00000000000e+00  0.00000000000e+00  0.00000000000e+00  0.00000000000e+00  0.00000000000e+00  0.00000000000e+00  0.00000000000e+00  0.00000000000e+00  0.00000000000e+00  0.00000000000e+00  0.00000000000e+00  0.00000000000e+00  0.00000000000e+00  0.00000000000e+00  0.00000000000e+00  0.00000000000e+00  0.00000000000e+00  0.00000000000e+00  0.00000000000e+00  0.00000000000e+00  0.00000000000e+00  0.00000000000e+00  0.00000000000e+00  0.00000000000e+00  0.00000000000e+00  0.00000000000e+00  0.00000000000e+00  0.00000000000e+00  0.00000000000e+00  0.00000000000e+00  0.00000000000e+00  0.00000000000e+00  0.00000000000e+00  0.00000000000e+00  0.00000000000e+00  0.00000000000e+00  0.00000000000e+00  0.00000000000e+00  0.00000000000e+00  0.00000000000e+00  0.00000000000e+00  0.00000000000e+00  0.00000000000e+00  0.00000000000e+00  0.00000000000e+00  0.00000000000e+00  0.00000000000e+00  0.00000000000e+00  0.00000000000e+00  0.00000000000e+00  0.00000000000e+00  0.00000000000e+00  0.00000000000e+00  0.00000000000e+00  0.00000000000e+00  0.00000000000e+00  0.00000000000e+00  0.00000000000e+00  0.00000000000e+00  0.00000000000e+00  0.00000000000e+00  0.00000000000e+00  0.00000000000e+00  0.00000000000e+00  0.00000000000e+00  0.00000000000e+00  0.00000000000e+00  0.00000000000e+00  0.00000000000e+00  0.00000000000e+00  0.00000000000e+00  0.00000000000e+00  0.00000000000e+00  9.27344848913e-02  0.00000000000e+00  0.00000000000e+00  0.00000000000e+00  0.00000000000e+00  0.00000000000e+00  0.00000000000e+00  0.00000000000e+00  0.00000000000e+00  0.00000000000e+00  0.00000000000e+00  0.00000000000e+00  0.00000000000e+00  0.00000000000e+00  0.00000000000e+00  0.00000000000e+00  0.00000000000e+00  0.00000000000e+00  0.00000000000e+00  0.00000000000e+00  0.00000000000e+00  0.00000000000e+00  0.00000000000e+00  1.21633467956e-01  0.00000000000e+00  0.00000000000e+00  0.00000000000e+00  0.00000000000e+00  0.00000000000e+00  0.00000000000e+00  0.00000000000e+00  0.00000000000e+00  0.00000000000e+00  0.00000000000e+00  0.00000000000e+00  0.00000000000e+00  0.00000000000e+00  0.00000000000e+00  0.00000000000e+00  0.00000000000e+00  0.00000000000e+00  0.00000000000e+00  0.00000000000e+00  0.00000000000e+00  0.00000000000e+00  0.00000000000e+00  0.00000000000e+00  0.00000000000e+00  0.00000000000e+00  0.00000000000e+00  0.00000000000e+00  0.00000000000e+00  0.00000000000e+00  0.00000000000e+00  0.00000000000e+00  0.00000000000e+00  0.00000000000e+00  0.00000000000e+00  0.00000000000e+00  0.00000000000e+00  0.00000000000e+00  0.00000000000e+00  0.00000000000e+00  0.00000000000e+00  0.00000000000e+00  0.00000000000e+00  0.00000000000e+00  0.00000000000e+00  0.00000000000e+00  0.00000000000e+00  0.00000000000e+00  0.00000000000e+00  0.00000000000e+00  0.00000000000e+00  0.00000000000e+00  0.00000000000e+00  0.00000000000e+00  0.00000000000e+00  0.00000000000e+00  0.00000000000e+00  0.00000000000e+00  0.00000000000e+00  0.00000000000e+00  0.00000000000e+00  0.00000000000e+00  0.00000000000e+00  0.00000000000e+00  0.00000000000e+00  0.00000000000e+00  0.00000000000e+00  0.00000000000e+00  0.00000000000e+00  0.00000000000e+00  0.00000000000e+00 -7.41220832345e-03  0.00000000000e+00  0.00000000000e+00  0.00000000000e+00  0.00000000000e+00  0.00000000000e+00  0.00000000000e+00  0.00000000000e+00  0.00000000000e+00  0.00000000000e+00  0.00000000000e+00  0.00000000000e+00  0.00000000000e+00  0.00000000000e+00  0.00000000000e+00  0.00000000000e+00  0.00000000000e+00  0.00000000000e+00  0.00000000000e+00  0.00000000000e+00  0.00000000000e+00  0.00000000000e+00  0.00000000000e+00  0.00000000000e+00  0.00000000000e+00  0.00000000000e+00  0.00000000000e+00  0.00000000000e+00  0.00000000000e+00  0.00000000000e+00  0.00000000000e+00  0.00000000000e+00  0.00000000000e+00  0.00000000000e+00  0.00000000000e+00  0.00000000000e+00  0.00000000000e+00  0.00000000000e+00  0.00000000000e+00  0.00000000000e+00  0.00000000000e+00  0.00000000000e+00  0.00000000000e+00  0.00000000000e+00  0.00000000000e+00  0.00000000000e+00  0.00000000000e+00  0.00000000000e+00  0.00000000000e+00  0.00000000000e+00  0.00000000000e+00  0.00000000000e+00  0.00000000000e+00  0.00000000000e+00  0.00000000000e+00  0.00000000000e+00  0.00000000000e+00  0.00000000000e+00  0.00000000000e+00  0.00000000000e+00  0.00000000000e+00  0.00000000000e+00  0.00000000000e+00  0.00000000000e+00  0.00000000000e+00  0.00000000000e+00  0.00000000000e+00  0.00000000000e+00  0.00000000000e+00  0.00000000000e+00  0.00000000000e+00  0.00000000000e+00  0.00000000000e+00  0.00000000000e+00  0.00000000000e+00  0.00000000000e+00  0.00000000000e+00  0.00000000000e+00  0.00000000000e+00  0.00000000000e+00  0.00000000000e+00  0.00000000000e+00  0.00000000000e+00  0.00000000000e+00  0.00000000000e+00  0.00000000000e+00  0.00000000000e+00  0.00000000000e+00  0.00000000000e+00  0.00000000000e+00  0.00000000000e+00  0.00000000000e+00  0.00000000000e+00  0.00000000000e+00  0.00000000000e+00  0.00000000000e+00  0.00000000000e+00  0.00000000000e+00  0.00000000000e+00  0.00000000000e+00  0.00000000000e+00  0.00000000000e+00  0.00000000000e+00  0.00000000000e+00  0.00000000000e+00  0.00000000000e+00  0.00000000000e+00  0.00000000000e+00  0.00000000000e+00  0.00000000000e+00  0.00000000000e+00  0.00000000000e+00  0.00000000000e+00  0.00000000000e+00  0.00000000000e+00  0.00000000000e+00  0.00000000000e+00  0.00000000000e+00  0.00000000000e+00  0.00000000000e+00  0.00000000000e+00  0.00000000000e+00  0.00000000000e+00  0.00000000000e+00  0.00000000000e+00  0.00000000000e+00  0.00000000000e+00  0.00000000000e+00  0.00000000000e+00  0.00000000000e+00  0.00000000000e+00  0.00000000000e+00  0.00000000000e+00  0.00000000000e+00  0.00000000000e+00  0.00000000000e+00  0.00000000000e+00  0.00000000000e+00  0.00000000000e+00  0.00000000000e+00  0.00000000000e+00  0.00000000000e+00  0.00000000000e+00  0.00000000000e+00  0.00000000000e+00  0.00000000000e+00  0.00000000000e+00  0.00000000000e+00  0.00000000000e+00  0.00000000000e+00  0.00000000000e+00  0.00000000000e+00  0.00000000000e+00  0.00000000000e+00  0.00000000000e+00  0.00000000000e+00  0.00000000000e+00  0.00000000000e+00  0.00000000000e+00  0.00000000000e+00  0.00000000000e+00  0.00000000000e+00  0.00000000000e+00  0.00000000000e+00  0.00000000000e+00  0.00000000000e+00  0.00000000000e+00  0.00000000000e+00  0.00000000000e+00  0.00000000000e+00  0.00000000000e+00  0.00000000000e+00  0.00000000000e+00  0.00000000000e+00  0.00000000000e+00  0.00000000000e+00  0.00000000000e+00  0.00000000000e+00  0.00000000000e+00  0.00000000000e+00  0.00000000000e+00  0.00000000000e+00  0.00000000000e+00  0.00000000000e+00  0.00000000000e+00  0.00000000000e+00  0.00000000000e+00  0.00000000000e+00  0.00000000000e+00  0.00000000000e+00  0.00000000000e+00  0.00000000000e+00  0.00000000000e+00  0.00000000000e+00  0.00000000000e+00  0.00000000000e+00  0.00000000000e+00  0.00000000000e+00  0.00000000000e+00  0.00000000000e+00  0.00000000000e+00  0.00000000000e+00  0.00000000000e+00  0.00000000000e+00  0.00000000000e+00  0.00000000000e+00  0.00000000000e+00  0.00000000000e+00  0.00000000000e+00  0.00000000000e+00  0.00000000000e+00  0.00000000000e+00  0.00000000000e+00  0.00000000000e+00  0.00000000000e+00  0.00000000000e+00  0.00000000000e+00  0.00000000000e+00  0.00000000000e+00  0.00000000000e+00  0.00000000000e+00  0.00000000000e+00  0.00000000000e+00  0.00000000000e+00  0.00000000000e+00  0.00000000000e+00  0.00000000000e+00  0.00000000000e+00  0.00000000000e+00  0.00000000000e+00  0.00000000000e+00  0.00000000000e+00  0.00000000000e+00  0.00000000000e+00  0.00000000000e+00  0.00000000000e+00  0.00000000000e+00  0.00000000000e+00  0.00000000000e+00  0.00000000000e+00  0.00000000000e+00  0.00000000000e+00  0.00000000000e+00  0.00000000000e+00  0.00000000000e+00  0.00000000000e+00  0.00000000000e+00  0.00000000000e+00  0.00000000000e+00  0.00000000000e+00  0.00000000000e+00  0.00000000000e+00  0.00000000000e+00  0.00000000000e+00  0.00000000000e+00  0.00000000000e+00  0.00000000000e+00  0.00000000000e+00  0.00000000000e+00  0.00000000000e+00  0.00000000000e+00  0.00000000000e+00  0.00000000000e+00  0.00000000000e+00  0.00000000000e+00  0.00000000000e+00  0.00000000000e+00  0.00000000000e+00  0.00000000000e+00  0.00000000000e+00  0.00000000000e+00  0.00000000000e+00  0.00000000000e+00  0.00000000000e+00  0.00000000000e+00  0.00000000000e+00  0.00000000000e+00  0.00000000000e+00
 0.00000000000e+00  0.00000000000e+00  0.00000000000e+00  0.00000000000e+00  0.00000000000e+00  0.00000000000e+00  0.00000000000e+00  0.00000000000e+00  0.00000000000e+00  0.00000000000e+00  0.00000000000e+00  0.00000000000e+00  0.00000000000e+00 -5.94271648286e-01  0.00000000000e+00  1.03699566846e+01  9.35441837698e-01  1.01807772607e+00  0.00000000000e+00  0.00000000000e+00  0.00000000000e+00  0.00000000000e+00  0.00000000000e+00  0.00000000000e+00  0.00000000000e+00  0.00000000000e+00  0.00000000000e+00  0.00000000000e+00  0.00000000000e+00  0.00000000000e+00  0.00000000000e+00  0.00000000000e+00  0.00000000000e+00  0.00000000000e+00  0.00000000000e+00  0.00000000000e+00  0.00000000000e+00  0.00000000000e+00  0.00000000000e+00  0.00000000000e+00  0.00000000000e+00  0.00000000000e+00  0.00000000000e+00  0.00000000000e+00  0.00000000000e+00  0.00000000000e+00  0.00000000000e+00  0.00000000000e+00  0.00000000000e+00  0.00000000000e+00  0.00000000000e+00  0.00000000000e+00  0.00000000000e+00  0.00000000000e+00  0.00000000000e+00  0.00000000000e+00  0.00000000000e+00  0.00000000000e+00  0.00000000000e+00  0.00000000000e+00  0.00000000000e+00  0.00000000000e+00  0.00000000000e+00  0.00000000000e+00  0.00000000000e+00  0.00000000000e+00  0.00000000000e+00  0.00000000000e+00  0.00000000000e+00  0.00000000000e+00  0.00000000000e+00  0.00000000000e+00  0.00000000000e+00  0.00000000000e+00  0.00000000000e+00  0.00000000000e+00  0.00000000000e+00  0.00000000000e+00  0.00000000000e+00  0.00000000000e+00  0.00000000000e+00  0.00000000000e+00  0.00000000000e+00  0.00000000000e+00  0.00000000000e+00  0.00000000000e+00  0.00000000000e+00  0.00000000000e+00  0.00000000000e+00  0.00000000000e+00  0.00000000000e+00  0.00000000000e+00  0.00000000000e+00  0.00000000000e+00  0.00000000000e+00  0.00000000000e+00  0.00000000000e+00  0.00000000000e+00  0.00000000000e+00  0.00000000000e+00  0.00000000000e+00  0.00000000000e+00  0.00000000000e+00  0.00000000000e+00  0.00000000000e+00  0.00000000000e+00  0.00000000000e+00  0.00000000000e+00  0.00000000000e+00  0.00000000000e+00  0.00000000000e+00  0.00000000000e+00  0.00000000000e+00  0.00000000000e+00  0.00000000000e+00  0.00000000000e+00  0.00000000000e+00  0.00000000000e+00  0.00000000000e+00  0.00000000000e+00  0.00000000000e+00  0.00000000000e+00  0.00000000000e+00  0.00000000000e+00  0.00000000000e+00  0.00000000000e+00  0.00000000000e+00  0.00000000000e+00  0.00000000000e+00  0.00000000000e+00  0.00000000000e+00  0.00000000000e+00  0.00000000000e+00  0.00000000000e+00  0.00000000000e+00  0.00000000000e+00  0.00000000000e+00  0.00000000000e+00  0.00000000000e+00  0.00000000000e+00  0.00000000000e+00  0.00000000000e+00  0.00000000000e+00  0.00000000000e+00  0.00000000000e+00  0.00000000000e+00  0.00000000000e+00  0.00000000000e+00  0.00000000000e+00  0.00000000000e+00  0.00000000000e+00  0.00000000000e+00  0.00000000000e+00  0.00000000000e+00  0.00000000000e+00  0.00000000000e+00  0.00000000000e+00  0.00000000000e+00  0.00000000000e+00  0.00000000000e+00  0.00000000000e+00  0.00000000000e+00  0.00000000000e+00  0.00000000000e+00  0.00000000000e+00  0.00000000000e+00  0.00000000000e+00  0.00000000000e+00  0.00000000000e+00  0.00000000000e+00  0.00000000000e+00  0.00000000000e+00  0.00000000000e+00  0.00000000000e+00  0.00000000000e+00  0.00000000000e+00  0.00000000000e+00  0.00000000000e+00  0.00000000000e+00  0.00000000000e+00  0.00000000000e+00  0.00000000000e+00  0.00000000000e+00  0.00000000000e+00  0.00000000000e+00  0.00000000000e+00  0.00000000000e+00  0.00000000000e+00  0.00000000000e+00  0.00000000000e+00  0.00000000000e+00  0.00000000000e+00  0.00000000000e+00  0.00000000000e+00  0.00000000000e+00  0.00000000000e+00  0.00000000000e+00  0.00000000000e+00  0.00000000000e+00  0.00000000000e+00  0.00000000000e+00  0.00000000000e+00  0.00000000000e+00  0.00000000000e+00  0.00000000000e+00  0.00000000000e+00  0.00000000000e+00  0.00000000000e+00  0.00000000000e+00  0.00000000000e+00  0.00000000000e+00  0.00000000000e+00  0.00000000000e+00  0.00000000000e+00  0.00000000000e+00  0.00000000000e+00  0.00000000000e+00  0.00000000000e+00  0.00000000000e+00  0.00000000000e+00  0.00000000000e+00  0.00000000000e+00  0.00000000000e+00  0.00000000000e+00  0.00000000000e+00  0.00000000000e+00  0.00000000000e+00  0.00000000000e+00  0.00000000000e+00  0.00000000000e+00  0.00000000000e+00  0.00000000000e+00  0.00000000000e+00  0.00000000000e+00  0.00000000000e+00  0.00000000000e+00  0.00000000000e+00  0.00000000000e+00  0.00000000000e+00  0.00000000000e+00  0.00000000000e+00  0.00000000000e+00  0.00000000000e+00  0.00000000000e+00  0.00000000000e+00  0.00000000000e+00  0.00000000000e+00  0.00000000000e+00  0.00000000000e+00  0.00000000000e+00  0.00000000000e+00  0.00000000000e+00  0.00000000000e+00  0.00000000000e+00  0.00000000000e+00  0.00000000000e+00  0.00000000000e+00  0.00000000000e+00  0.00000000000e+00  0.00000000000e+00  0.00000000000e+00  0.00000000000e+00  0.00000000000e+00  0.00000000000e+00  0.00000000000e+00  0.00000000000e+00  0.00000000000e+00  0.00000000000e+00  0.00000000000e+00  0.00000000000e+00  0.00000000000e+00  0.00000000000e+00  0.00000000000e+00  0.00000000000e+00  0.00000000000e+00  0.00000000000e+00  0.00000000000e+00  0.00000000000e+00  0.00000000000e+00  0.00000000000e+00  0.00000000000e+00  0.00000000000e+00  0.00000000000e+00  0.00000000000e+00  0.00000000000e+00  0.00000000000e+00  0.00000000000e+00  0.00000000000e+00  0.00000000000e+00  0.00000000000e+00  0.00000000000e+00  0.00000000000e+00  0.00000000000e+00  0.00000000000e+00  0.00000000000e+00  0.00000000000e+00  0.00000000000e+00  0.00000000000e+00  0.00000000000e+00  0.00000000000e+00  0.00000000000e+00  0.00000000000e+00  0.00000000000e+00  0.00000000000e+00  0.00000000000e+00  0.00000000000e+00  0.00000000000e+00  0.00000000000e+00  0.00000000000e+00  0.00000000000e+00  0.00000000000e+00  0.00000000000e+00  0.00000000000e+00  0.00000000000e+00  0.00000000000e+00  0.00000000000e+00  0.00000000000e+00  0.00000000000e+00  0.00000000000e+00  0.00000000000e+00  0.00000000000e+00  0.00000000000e+00  0.00000000000e+00  0.00000000000e+00  0.00000000000e+00  0.00000000000e+00  0.00000000000e+00  0.00000000000e+00  0.00000000000e+00  0.00000000000e+00  0.00000000000e+00  0.00000000000e+00  0.00000000000e+00  0.00000000000e+00  0.00000000000e+00  0.00000000000e+00  0.00000000000e+00  0.00000000000e+00  0.00000000000e+00  1.22276933466e-01  0.00000000000e+00  0.00000000000e+00  0.00000000000e+00  0.00000000000e+00  0.00000000000e+00  0.00000000000e+00  0.00000000000e+00  0.00000000000e+00  0.00000000000e+00  0.00000000000e+00  0.00000000000e+00  0.00000000000e+00  0.00000000000e+00  0.00000000000e+00  0.00000000000e+00  0.00000000000e+00  0.00000000000e+00  0.00000000000e+00  0.00000000000e+00  0.00000000000e+00  0.00000000000e+00  0.00000000000e+00  0.00000000000e+00  0.00000000000e+00  0.00000000000e+00  0.00000000000e+00  0.00000000000e+00  0.00000000000e+00  0.00000000000e+00  0.00000000000e+00  0.00000000000e+00  0.00000000000e+00  0.00000000000e+00  0.00000000000e+00  0.00000000000e+00  0.00000000000e+00  0.00000000000e+00  0.00000000000e+00  0.00000000000e+00  0.00000000000e+00  0.00000000000e+00  0.00000000000e+00  0.00000000000e+00  0.00000000000e+00  0.00000000000e+00  0.00000000000e+00  0.00000000000e+00  0.00000000000e+00  0.00000000000e+00  0.00000000000e+00  0.00000000000e+00  0.00000000000e+00  0.00000000000e+00  0.00000000000e+00  0.00000000000e+00  0.00000000000e+00  0.00000000000e+00  0.00000000000e+00  0.00000000000e+00  0.00000000000e+00  0.00000000000e+00  0.00000000000e+00  0.00000000000e+00  0.00000000000e+00  0.00000000000e+00  0.00000000000e+00  0.00000000000e+00  0.00000000000e+00  0.00000000000e+00  0.00000000000e+00  0.00000000000e+00  0.00000000000e+00  0.00000000000e+00  0.00000000000e+00  0.00000000000e+00  0.00000000000e+00  0.00000000000e+00  0.00000000000e+00  0.00000000000e+00  0.00000000000e+00  0.00000000000e+00  0.00000000000e+00  0.00000000000e+00  0.00000000000e+00  0.00000000000e+00  0.00000000000e+00  0.00000000000e+00  0.00000000000e+00  0.00000000000e+00  0.00000000000e+00  0.00000000000e+00  0.00000000000e+00  0.00000000000e+00  0.00000000000e+00  0.00000000000e+00  0.00000000000e+00  0.00000000000e+00  0.00000000000e+00  0.00000000000e+00  0.00000000000e+00  0.00000000000e+00  0.00000000000e+00  0.00000000000e+00  0.00000000000e+00  0.00000000000e+00  0.00000000000e+00  0.00000000000e+00  0.00000000000e+00  0.00000000000e+00  0.00000000000e+00  0.00000000000e+00  0.00000000000e+00  0.00000000000e+00  0.00000000000e+00  0.00000000000e+00  0.00000000000e+00  0.00000000000e+00  0.00000000000e+00  0.00000000000e+00  0.00000000000e+00  0.00000000000e+00  0.00000000000e+00  0.00000000000e+00  0.00000000000e+00  0.00000000000e+00  0.00000000000e+00  0.00000000000e+00  0.00000000000e+00  0.00000000000e+00  0.00000000000e+00  0.00000000000e+00  0.00000000000e+00  0.00000000000e+00  0.00000000000e+00  0.00000000000e+00  0.00000000000e+00  0.00000000000e+00  0.00000000000e+00  0.00000000000e+00  0.00000000000e+00  0.00000000000e+00  0.00000000000e+00  0.00000000000e+00  0.00000000000e+00  0.00000000000e+00  0.00000000000e+00  0.00000000000e+00  0.00000000000e+00  0.00000000000e+00  0.00000000000e+00  0.00000000000e+00  0.00000000000e+00  0.00000000000e+00  0.00000000000e+00  0.00000000000e+00  0.00000000000e+00  0.00000000000e+00  0.00000000000e+00  0.00000000000e+00  0.00000000000e+00  0.00000000000e+00  0.00000000000e+00  0.00000000000e+00  0.00000000000e+00  0.00000000000e+00  0.00000000000e+00  0.00000000000e+00  0.00000000000e+00  0.00000000000e+00  0.00000000000e+00  0.00000000000e+00  0.00000000000e+00
 0.00000000000e+00  0.00000000000e+00  0.00000000000e+00  0.00000000000e+00  0.00000000000e+00  0.00000000000e+00  0.00000000000e+00  0.00000000000e+00  0.00000000000e+00  0.00000000000e+00  0.00000000000e+00  0.00000000000e+00  0.00000000000e+00  0.00000000000e+00  0.00000000000e+00  9.35441838583e-01  8.51166675875e+00  0.00000000000e+00 -9.13560423727e-02  0.00000000000e+00  0.00000000000e+00  0.00000000000e+00  0.00000000000e+00  0.00000000000e+00  0.00000000000e+00  0.00000000000e+00  0.00000000000e+00  0.00000000000e+00  0.00000000000e+00  0.00000000000e+00  0.00000000000e+00  0.00000000000e+00  0.00000000000e+00  0.00000000000e+00  0.00000000000e+00  0.00000000000e+00  0.00000000000e+00  0.00000000000e+00  0.00000000000e+00  0.00000000000e+00  0.00000000000e+00  0.00000000000e+00  0.00000000000e+00  0.00000000000e+00  0.00000000000e+00  0.00000000000e+00  0.00000000000e+00  0.00000000000e+00  0.00000000000e+00  0.00000000000e+00  0.00000000000e+00  0.00000000000e+00  0.00000000000e+00  0.00000000000e+00  0.00000000000e+00  0.00000000000e+00  0.00000000000e+00  0.00000000000e+00  0.00000000000e+00  0.00000000000e+00  0.00000000000e+00  0.00000000000e+00  0.00000000000e+00  0.00000000000e+00  0.00000000000e+00  0.00000000000e+00  0.00000000000e+00  0.00000000000e+00  0.00000000000e+00  0.00000000000e+00  0.00000000000e+00  0.00000000000e+00  0.00000000000e+00  0.00000000000e+00  0.00000000000e+00  0.00000000000e+00  0.00000000000e+00  0.00000000000e+00  0.00000000000e+00  0.00000000000e+00  0.00000000000e+00  0.00000000000e+00  0.00000000000e+00  0.00000000000e+00  0.00000000000e+00  0.00000000000e+00  0.00000000000e+00  0.00000000000e+00  0.00000000000e+00  0.00000000000e+00  0.00000000000e+00  0.00000000000e+00  0.00000000000e+00  0.00000000000e+00  0.00000000000e+00  0.00000000000e+00  0.00000000000e+00  0.00000000000e+00  0.00000000000e+00  0.00000000000e+00  0.00000000000e+00  0.00000000000e+00  0.00000000000e+00  0.00000000000e+00  0.00000000000e+00  0.00000000000e+00  0.00000000000e+00  0.00000000000e+00  0.00000000000e+00  0.00000000000e+00  0.00000000000e+00  0.00000000000e+00  0.00000000000e+00  0.00000000000e+00  0.00000000000e+00  0.00000000000e+00  0.00000000000e+00  0.00000000000e+00  0.00000000000e+00  0.00000000000e+00  0.00000000000e+00  0.00000000000e+00  0.00000000000e+00  0.00000000000e+00  0.00000000000e+00  0.00000000000e+00  0.00000000000e+00  0.00000000000e+00  0.00000000000e+00  0.00000000000e+00  0.00000000000e+00  0.00000000000e+00  0.00000000000e+00  0.00000000000e+00  0.00000000000e+00  0.00000000000e+00  0.00000000000e+00  0.00000000000e+00  0.00000000000e+00  0.00000000000e+00  0.00000000000e+00  0.00000000000e+00  0.00000000000e+00  0.00000000000e+00  0.00000000000e+00  0.00000000000e+00  0.00000000000e+00  0.00000000000e+00  0.00000000000e+00  0.00000000000e+00  0.00000000000e+00  0.00000000000e+00  0.00000000000e+00  0.00000000000e+00  0.00000000000e+00  0.00000000000e+00  0.00000000000e+00  0.00000000000e+00  0.00000000000e+00  0.00000000000e+00  0.00000000000e+00  0.00000000000e+00  0.00000000000e+00  0.00000000000e+00  0.00000000000e+00  0.00000000000e+00  0.00000000000e+00  0.00000000000e+00  0.00000000000e+00  0.00000000000e+00  0.00000000000e+00  0.00000000000e+00  0.00000000000e+00  0.00000000000e+00  0.00000000000e+00  0.00000000000e+00  0.00000000000e+00  0.00000000000e+00  0.00000000000e+00  0.00000000000e+00  0.00000000000e+00  0.00000000000e+00  0.00000000000e+00  0.00000000000e+00  0.00000000000e+00  0.00000000000e+00  0.00000000000e+00  0.00000000000e+00  0.00000000000e+00  0.00000000000e+00  0.00000000000e+00  0.00000000000e+00  0.00000000000e+00  0.00000000000e+00  0.00000000000e+00  0.00000000000e+00  0.00000000000e+00  0.00000000000e+00  0.00000000000e+00  0.00000000000e+00  0.00000000000e+00  0.00000000000e+00  0.00000000000e+00  0.00000000000e+00  0.00000000000e+00  0.00000000000e+00  0.00000000000e+00  0.00000000000e+00  0.00000000000e+00  0.00000000000e+00  0.00000000000e+00  0.00000000000e+00  0.00000000000e+00  0.00000000000e+00  0.00000000000e+00  0.00000000000e+00  0.00000000000e+00  0.00000000000e+00  0.00000000000e+00  0.00000000000e+00  0.00000000000e+00  0.00000000000e+00  0.00000000000e+00  0.00000000000e+00  0.00000000000e+00  0.00000000000e+00  0.00000000000e+00  0.00000000000e+00  0.00000000000e+00  0.00000000000e+00  0.00000000000e+00  0.00000000000e+00  0.00000000000e+00  0.00000000000e+00  0.00000000000e+00  0.00000000000e+00  0.00000000000e+00  0.00000000000e+00  0.00000000000e+00  0.00000000000e+00  0.00000000000e+00  0.00000000000e+00  0.00000000000e+00  0.00000000000e+00  0.00000000000e+00  0.00000000000e+00  0.00000000000e+00  0.00000000000e+00  0.00000000000e+00  0.00000000000e+00  0.00000000000e+00  0.00000000000e+00  0.00000000000e+00  0.00000000000e+00  0.00000000000e+00  0.00000000000e+00  0.00000000000e+00  0.00000000000e+00  0.00000000000e+00  0.00000000000e+00  0.00000000000e+00  0.00000000000e+00  0.00000000000e+00  0.00000000000e+00  0.00000000000e+00  0.00000000000e+00  0.00000000000e+00  0.00000000000e+00  0.00000000000e+00  0.00000000000e+00  0.00000000000e+00  0.00000000000e+00  0.00000000000e+00  0.00000000000e+00  0.00000000000e+00  0.00000000000e+00  0.00000000000e+00  0.00000000000e+00  0.00000000000e+00  0.00000000000e+00  0.00000000000e+00  0.00000000000e+00  0.00000000000e+00  0.00000000000e+00  0.00000000000e+00  0.00000000000e+00  0.00000000000e+00  0.00000000000e+00  0.00000000000e+00  0.00000000000e+00  0.00000000000e+00  0.00000000000e+00  0.00000000000e+00  0.00000000000e+00  0.00000000000e+00  0.00000000000e+00  0.00000000000e+00  0.00000000000e+00  0.00000000000e+00  0.00000000000e+00  0.00000000000e+00  0.00000000000e+00  0.00000000000e+00  0.00000000000e+00  0.00000000000e+00  0.00000000000e+00  0.00000000000e+00  0.00000000000e+00  0.00000000000e+00  0.00000000000e+00  0.00000000000e+00  0.00000000000e+00  0.00000000000e+00  0.00000000000e+00  0.00000000000e+00  0.00000000000e+00  0.00000000000e+00  0.00000000000e+00  0.00000000000e+00  0.00000000000e+00  0.00000000000e+00  0.00000000000e+00  0.00000000000e+00  0.00000000000e+00  0.00000000000e+00  0.00000000000e+00  0.00000000000e+00  0.00000000000e+00  0.00000000000e+00  0.00000000000e+00  0.00000000000e+00  0.00000000000e+00  0.00000000000e+00  0.00000000000e+00  0.00000000000e+00  0.00000000000e+00  0.00000000000e+00  0.00000000000e+00  0.00000000000e+00  0.00000000000e+00  0.00000000000e+00  0.00000000000e+00  0.00000000000e+00  0.00000000000e+00  0.00000000000e+00  0.00000000000e+00  0.00000000000e+00  0.00000000000e+00  0.00000000000e+00  0.00000000000e+00  0.00000000000e+00  0.00000000000e+00  0.00000000000e+00  0.00000000000e+00  0.00000000000e+00  0.00000000000e+00  0.00000000000e+00  0.00000000000e+00  0.00000000000e+00  0.00000000000e+00  0.00000000000e+00  0.00000000000e+00  0.00000000000e+00  0.00000000000e+00  0.00000000000e+00  0.00000000000e+00  0.00000000000e+00  0.00000000000e+00  0.00000000000e+00  0.00000000000e+00  0.00000000000e+00  0.00000000000e+00  0.00000000000e+00  0.00000000000e+00  0.00000000000e+00  0.00000000000e+00  0.00000000000e+00  0.00000000000e+00  0.00000000000e+00  0.00000000000e+00  0.00000000000e+00  0.00000000000e+00  0.00000000000e+00  0.00000000000e+00  0.00000000000e+00  0.00000000000e+00  0.00000000000e+00  0.00000000000e+00  0.00000000000e+00  0.00000000000e+00  0.00000000000e+00  0.00000000000e+00  0.00000000000e+00  0.00000000000e+00  0.00000000000e+00  0.00000000000e+00  0.00000000000e+00  0.00000000000e+00  0.00000000000e+00  0.00000000000e+00  0.00000000000e+00  0.00000000000e+00  0.00000000000e+00  0.00000000000e+00  0.00000000000e+00  0.00000000000e+00  0.00000000000e+00  0.00000000000e+00  0.00000000000e+00  0.00000000000e+00  0.00000000000e+00  0.00000000000e+00  0.00000000000e+00  0.00000000000e+00  0.00000000000e+00  0.00000000000e+00  0.00000000000e+00  0.00000000000e+00  0.00000000000e+00  0.00000000000e+00  0.00000000000e+00  0.00000000000e+00  0.00000000000e+00  0.00000000000e+00  0.00000000000e+00  0.00000000000e+00  0.00000000000e+00  0.00000000000e+00  0.00000000000e+00  0.00000000000e+00  0.00000000000e+00  0.00000000000e+00  0.00000000000e+00  0.00000000000e+00  0.00000000000e+00  0.00000000000e+00  0.00000000000e+00  0.00000000000e+00  0.00000000000e+00  0.00000000000e+00  0.00000000000e+00  0.00000000000e+00  0.00000000000e+00  0.00000000000e+00  0.00000000000e+00  0.00000000000e+00  0.00000000000e+00  0.00000000000e+00  0.00000000000e+00  0.00000000000e+00  0.00000000000e+00  0.00000000000e+00  0.00000000000e+00  0.00000000000e+00  0.00000000000e+00  0.00000000000e+00  0.00000000000e+00  0.00000000000e+00  0.00000000000e+00  0.00000000000e+00  0.00000000000e+00  0.00000000000e+00  0.00000000000e+00  0.00000000000e+00  0.00000000000e+00  0.00000000000e+00  0.00000000000e+00  0.00000000000e+00  0.00000000000e+00  0.00000000000e+00  0.00000000000e+00  0.00000000000e+00  0.00000000000e+00  0.00000000000e+00  0.00000000000e+00  0.00000000000e+00  0.00000000000e+00  0.00000000000e+00  0.00000000000e+00  0.00000000000e+00  0.00000000000e+00  0.00000000000e+00  0.00000000000e+00  0.00000000000e+00  0.00000000000e+00  0.00000000000e+00  0.00000000000e+00  0.00000000000e+00  0.00000000000e+00  0.00000000000e+00  0.00000000000e+00  0.00000000000e+00  0.00000000000e+00  0.00000000000e+00  0.00000000000e+00  0.00000000000e+00  0.00000000000e+00  0.00000000000e+00  0.00000000000e+00  0.00000000000e+00  0.00000000000e+00  0.00000000000e+00  0.00000000000e+00  0.00000000000e+00  0.00000000000e+00  0.00000000000e+00  0.00000000000e+00  0.00000000000e+00  0.00000000000e+00  0.00000000000e+00  0.00000000000e+00  0.00000000000e+00
 0.00000000000e+00  0.00000000000e+00  0.00000000000e+00  0.00000000000e+00  0.00000000000e+00  0.00000000000e+00  0.00000000000e+00  0.00000000000e+00  0.00000000000e+00  0.00000000000e+00  0.00000000000e+00  0.00000000000e+00  0.00000000000e+00  0.00000000000e+00  0.00000000000e+00  1.01807772721e+00  0.00000000000e+00  1.06488018904e+01 -1.45827005601e+00  0.00000000000e+00  0.00000000000e+00  0.00000000000e+00  0.00000000000e+00  0.00000000000e+00  0.00000000000e+00  0.00000000000e+00  0.00000000000e+00  0.00000000000e+00  0.00000000000e+00  0.00000000000e+00  0.00000000000e+00  0.00000000000e+00  0.00000000000e+00  0.00000000000e+00  0.00000000000e+00  0.00000000000e+00  0.00000000000e+00  0.00000000000e+00  0.00000000000e+00  0.00000000000e+00  0.00000000000e+00  0.00000000000e+00  0.00000000000e+00  0.00000000000e+00  0.00000000000e+00  0.00000000000e+00  0.00000000000e+00  0.00000000000e+00  0.00000000000e+00  0.00000000000e+00  0.00000000000e+00  0.00000000000e+00  0.00000000000e+00  0.00000000000e+00  0.00000000000e+00  0.00000000000e+00  0.00000000000e+00  0.00000000000e+00  0.00000000000e+00  0.00000000000e+00  0.00000000000e+00  0.00000000000e+00  0.00000000000e+00  0.00000000000e+00  0.00000000000e+00  0.00000000000e+00  0.00000000000e+00  0.00000000000e+00  0.00000000000e+00  0.00000000000e+00  0.00000000000e+00  0.00000000000e+00  0.00000000000e+00  0.00000000000e+00  0.00000000000e+00  0.00000000000e+00  0.00000000000e+00  0.00000000000e+00  0.00000000000e+00  0.00000000000e+00  0.00000000000e+00  0.00000000000e+00  0.00000000000e+00  0.00000000000e+00  0.00000000000e+00  0.00000000000e+00  0.00000000000e+00  0.00000000000e+00  0.00000000000e+00  0.00000000000e+00  0.00000000000e+00  0.00000000000e+00  0.00000000000e+00  0.00000000000e+00  0.00000000000e+00  0.00000000000e+00  0.00000000000e+00  0.00000000000e+00  0.00000000000e+00  0.00000000000e+00  0.00000000000e+00  0.00000000000e+00  0.00000000000e+00  0.00000000000e+00  0.00000000000e+00  0.00000000000e+00  0.00000000000e+00  0.00000000000e+00  0.00000000000e+00  0.00000000000e+00  0.00000000000e+00  0.00000000000e+00  0.00000000000e+00  0.00000000000e+00  0.00000000000e+00  0.00000000000e+00  0.00000000000e+00  0.00000000000e+00  0.00000000000e+00  0.00000000000e+00  0.00000000000e+00  0.00000000000e+00  0.00000000000e+00  0.00000000000e+00  0.00000000000e+00  0.00000000000e+00  0.00000000000e+00  0.00000000000e+00  0.00000000000e+00  0.00000000000e+00  0.00000000000e+00  0.00000000000e+00  0.00000000000e+00  0.00000000000e+00  0.00000000000e+00  0.00000000000e+00  0.00000000000e+00  0.00000000000e+00  0.00000000000e+00  0.00000000000e+00  0.00000000000e+00  0.00000000000e+00  0.00000000000e+00  0.00000000000e+00  0.00000000000e+00  0.00000000000e+00  0.00000000000e+00  0.00000000000e+00  0.00000000000e+00  0.00000000000e+00  0.00000000000e+00  0.00000000000e+00  0.00000000000e+00  0.00000000000e+00  0.00000000000e+00  0.00000000000e+00  0.00000000000e+00  0.00000000000e+00  0.00000000000e+00  0.00000000000e+00  0.00000000000e+00  0.00000000000e+00  0.00000000000e+00  0.00000000000e+00  0.00000000000e+00  0.00000000000e+00  0.00000000000e+00  0.00000000000e+00  0.00000000000e+00  0.00000000000e+00  0.00000000000e+00  0.00000000000e+00  0.00000000000e+00  0.00000000000e+00  0.00000000000e+00  0.00000000000e+00  0.00000000000e+00  0.00000000000e+00  0.00000000000e+00  0.00000000000e+00  0.00000000000e+00  0.00000000000e+00  0.00000000000e+00  0.00000000000e+00  0.00000000000e+00  0.00000000000e+00  0.00000000000e+00  0.00000000000e+00  0.00000000000e+00  0.00000000000e+00  0.00000000000e+00  0.00000000000e+00  0.00000000000e+00  0.00000000000e+00  0.00000000000e+00  0.00000000000e+00  0.00000000000e+00  0.00000000000e+00  0.00000000000e+00  0.00000000000e+00  0.00000000000e+00  0.00000000000e+00  0.00000000000e+00  0.00000000000e+00  0.00000000000e+00  0.00000000000e+00  0.00000000000e+00  0.00000000000e+00  0.00000000000e+00  0.00000000000e+00  0.00000000000e+00  0.00000000000e+00  0.00000000000e+00  0.00000000000e+00  0.00000000000e+00  0.00000000000e+00  0.00000000000e+00  0.00000000000e+00  0.00000000000e+00  0.00000000000e+00  0.00000000000e+00  0.00000000000e+00  0.00000000000e+00  0.00000000000e+00  0.00000000000e+00  0.00000000000e+00  0.00000000000e+00  0.00000000000e+00  0.00000000000e+00  0.00000000000e+00  0.00000000000e+00  0.00000000000e+00  0.00000000000e+00  0.00000000000e+00  0.00000000000e+00  0.00000000000e+00  0.00000000000e+00  0.00000000000e+00  0.00000000000e+00  0.00000000000e+00  0.00000000000e+00  0.00000000000e+00  0.00000000000e+00  0.00000000000e+00  0.00000000000e+00  0.00000000000e+00  0.00000000000e+00  0.00000000000e+00  0.00000000000e+00  0.00000000000e+00  0.00000000000e+00  0.00000000000e+00  0.00000000000e+00  0.00000000000e+00  0.00000000000e+00  0.00000000000e+00  0.00000000000e+00  0.00000000000e+00  0.00000000000e+00  0.00000000000e+00  0.00000000000e+00  0.00000000000e+00  0.00000000000e+00  0.00000000000e+00  0.00000000000e+00  0.00000000000e+00  0.00000000000e+00  0.00000000000e+00  0.00000000000e+00  0.00000000000e+00  0.00000000000e+00 -8.35097046132e-03  0.00000000000e+00  0.00000000000e+00  0.00000000000e+00  0.00000000000e+00  0.00000000000e+00  0.00000000000e+00  0.00000000000e+00  0.00000000000e+00  0.00000000000e+00  0.00000000000e+00  0.00000000000e+00  0.00000000000e+00  0.00000000000e+00  0.00000000000e+00  0.00000000000e+00  0.00000000000e+00  0.00000000000e+00  0.00000000000e+00  0.00000000000e+00  0.00000000000e+00  0.00000000000e+00  0.00000000000e+00  0.00000000000e+00  0.00000000000e+00  0.00000000000e+00  0.00000000000e+00  0.00000000000e+00  0.00000000000e+00  0.00000000000e+00  0.00000000000e+00  0.00000000000e+00  0.00000000000e+00  0.00000000000e+00  0.00000000000e+00  0.00000000000e+00  0.00000000000e+00  0.00000000000e+00  0.00000000000e+00  0.00000000000e+00  0.00000000000e+00  0.00000000000e+00  0.00000000000e+00  0.00000000000e+00  0.00000000000e+00  0.00000000000e+00  0.00000000000e+00  0.00000000000e+00  0.00000000000e+00  0.00000000000e+00  0.00000000000e+00  0.00000000000e+00  0.00000000000e+00  0.00000000000e+00  0.00000000000e+00  0.00000000000e+00  0.00000000000e+00  0.00000000000e+00  0.00000000000e+00  0.00000000000e+00  0.00000000000e+00  0.00000000000e+00  0.00000000000e+00  0.00000000000e+00  0.00000000000e+00  0.00000000000e+00  0.00000000000e+00  0.00000000000e+00  0.00000000000e+00  0.00000000000e+00  0.00000000000e+00  0.00000000000e+00  0.00000000000e+00  0.00000000000e+00  0.00000000000e+00  0.00000000000e+00  0.00000000000e+00  0.00000000000e+00  0.00000000000e+00  0.00000000000e+00  0.00000000000e+00  0.00000000000e+00  0.00000000000e+00  0.00000000000e+00  0.00000000000e+00  0.00000000000e+00  0.00000000000e+00  0.00000000000e+00  0.00000000000e+00  0.00000000000e+00  0.00000000000e+00  0.00000000000e+00  0.00000000000e+00  0.00000000000e+00  0.00000000000e+00  0.00000000000e+00  0.00000000000e+00  0.00000000000e+00  0.00000000000e+00  0.00000000000e+00  0.00000000000e+00  0.00000000000e+00  0.00000000000e+00  0.00000000000e+00  0.00000000000e+00  0.00000000000e+00  0.00000000000e+00  0.00000000000e+00  0.00000000000e+00  0.00000000000e+00  0.00000000000e+00  0.00000000000e+00  0.00000000000e+00  0.00000000000e+00  0.00000000000e+00  0.00000000000e+00  0.00000000000e+00  0.00000000000e+00  0.00000000000e+00  0.00000000000e+00  0.00000000000e+00  0.00000000000e+00  0.00000000000e+00  0.00000000000e+00  0.00000000000e+00  0.00000000000e+00  0.00000000000e+00  0.00000000000e+00  0.00000000000e+00  0.00000000000e+00  0.00000000000e+00  0.00000000000e+00  0.00000000000e+00  0.00000000000e+00  0.00000000000e+00  0.00000000000e+00  0.00000000000e+00  0.00000000000e+00  0.00000000000e+00  0.00000000000e+00  0.00000000000e+00  0.00000000000e+00  0.00000000000e+00  0.00000000000e+00  0.00000000000e+00  0.00000000000e+00  0.00000000000e+00  0.00000000000e+00  0.00000000000e+00  0.00000000000e+00  0.00000000000e+00  0.00000000000e+00  0.00000000000e+00  0.00000000000e+00  0.00000000000e+00  0.00000000000e+00  0.00000000000e+00  0.00000000000e+00  0.00000000000e+00  0.00000000000e+00  0.00000000000e+00  0.00000000000e+00  0.00000000000e+00  0.00000000000e+00  0.00000000000e+00  0.00000000000e+00  0.00000000000e+00  0.00000000000e+00  0.00000000000e+00  0.00000000000e+00  0.00000000000e+00  0.00000000000e+00  0.00000000000e+00  0.00000000000e+00  0.00000000000e+00  0.00000000000e+00  0.00000000000e+00  0.00000000000e+00  0.00000000000e+00  0.00000000000e+00  0.00000000000e+00  0.00000000000e+00  0.00000000000e+00  0.00000000000e+00  0.00000000000e+00  0.00000000000e+00  0.00000000000e+00  0.00000000000e+00  0.00000000000e+00  0.00000000000e+00  0.00000000000e+00  0.00000000000e+00  0.00000000000e+00  0.00000000000e+00  0.00000000000e+00  0.00000000000e+00  0.00000000000e+00  0.00000000000e+00  0.00000000000e+00  0.00000000000e+00  0.00000000000e+00  0.00000000000e+00  0.00000000000e+00  0.00000000000e+00  0.00000000000e+00  0.00000000000e+00  0.00000000000e+00  0.00000000000e+00  0.00000000000e+00  0.00000000000e+00  0.00000000000e+00  0.00000000000e+00  0.00000000000e+00  0.00000000000e+00  0.00000000000e+00  0.00000000000e+00  0.00000000000e+00  0.00000000000e+00  0.00000000000e+00  0.00000000000e+00  0.00000000000e+00  0.00000000000e+00  0.00000000000e+00  0.00000000000e+00  0.00000000000e+00  0.00000000000e+00  0.00000000000e+00  0.00000000000e+00  0.00000000000e+00  0.00000000000e+00  0.00000000000e+00  0.00000000000e+00  0.00000000000e+00  0.00000000000e+00  0.00000000000e+00  0.00000000000e+00  0.00000000000e+00  0.00000000000e+00  0.00000000000e+00  0.00000000000e+00  0.00000000000e+00
 0.00000000000e+00  0.00000000000e+00  0.00000000000e+00  0.00000000000e+00  0.00000000000e+00  0.00000000000e+00  0.00000000000e+00  0.00000000000e+00  0.00000000000e+00  0.00000000000e+00  0.00000000000e+00  0.00000000000e+00  0.00000000000e+00  0.00000000000e+00  0.00000000000e+00  0.00000000000e+00 -9.13560411363e-02 -1.45827005726e+00  7.73261211429e+00  0.00000000000e+00  0.00000000000e+00  0.00000000000e+00  0.00000000000e+00  0.00000000000e+00  0.00000000000e+00  0.00000000000e+00  0.00000000000e+00  0.00000000000e+00  0.00000000000e+00  0.00000000000e+00  0.00000000000e+00  0.00000000000e+00  0.00000000000e+00  0.00000000000e+00  0.00000000000e+00  0.00000000000e+00  0.00000000000e+00  0.00000000000e+00  0.00000000000e+00  0.00000000000e+00  0.00000000000e+00  0.00000000000e+00  0.00000000000e+00  0.00000000000e+00  0.00000000000e+00  0.00000000000e+00  0.00000000000e+00  0.00000000000e+00  0.00000000000e+00  0.00000000000e+00  0.00000000000e+00  0.00000000000e+00  0.00000000000e+00  0.00000000000e+00  0.00000000000e+00  0.00000000000e+00  0.00000000000e+00  0.00000000000e+00  0.00000000000e+00  0.00000000000e+00  0.00000000000e+00  0.00000000000e+00  0.00000000000e+00  0.00000000000e+00  0.00000000000e+00  0.00000000000e+00  0.00000000000e+00  0.00000000000e+00  0.00000000000e+00  0.00000000000e+00 -4.37088054636e-02  0.00000000000e+00  0.00000000000e+00  0.00000000000e+00  0.00000000000e+00  0.00000000000e+00  0.00000000000e+00  0.00000000000e+00  0.00000000000e+00 -1.88101925793e-01  0.00000000000e+00  0.00000000000e+00  0.00000000000e+00  0.00000000000e+00  0.00000000000e+00  0.00000000000e+00  0.00000000000e+00  0.00000000000e+00  0.00000000000e+00  0.00000000000e+00  0.00000000000e+00  0.00000000000e+00  0.00000000000e+00  0.00000000000e+00  0.00000000000e+00  0.00000000000e+00  0.00000000000e+00  0.00000000000e+00  0.00000000000e+00  0.00000000000e+00  0.00000000000e+00  0.00000000000e+00  0.00000000000e+00  0.00000000000e+00  0.00000000000e+00  0.00000000000e+00  0.00000000000e+00  0.00000000000e+00  0.00000000000e+00  0.00000000000e+00  0.00000000000e+00  0.00000000000e+00  0.00000000000e+00  0.00000000000e+00  0.00000000000e+00  0.00000000000e+00  0.00000000000e+00  0.00000000000e+00  0.00000000000e+00  0.00000000000e+00  0.00000000000e+00  0.00000000000e+00  0.00000000000e+00  0.00000000000e+00  0.00000000000e+00  0.00000000000e+00  0.00000000000e+00  0.00000000000e+00  0.00000000000e+00  0.00000000000e+00  0.00000000000e+00  0.00000000000e+00  0.00000000000e+00  0.00000000000e+00  0.00000000000e+00  0.00000000000e+00  0.00000000000e+00  0.00000000000e+00  0.00000000000e+00 -6.39637712513e-02  0.00000000000e+00  0.00000000000e+00  0.00000000000e+00  0.00000000000e+00  0.00000000000e+00  0.00000000000e+00  0.00000000000e+00  0.00000000000e+00  0.00000000000e+00  0.00000000000e+00  0.00000000000e+00  0.00000000000e+00  0.00000000000e+00  0.00000000000e+00  0.00000000000e+00  0.00000000000e+00  0.00000000000e+00  0.00000000000e+00  0.00000000000e+00  0.00000000000e+00  0.00000000000e+00  0.00000000000e+00  0.00000000000e+00  0.00000000000e+00  0.00000000000e+00  0.00000000000e+00  0.00000000000e+00  0.00000000000e+00  0.00000000000e+00  0.00000000000e+00  0.00000000000e+00  0.00000000000e+00  0.00000000000e+00  0.00000000000e+00  0.00000000000e+00  0.00000000000e+00  0.00000000000e+00  0.00000000000e+00  0.00000000000e+00  0.00000000000e+00  0.00000000000e+00  0.00000000000e+00  0.00000000000e+00  0.00000000000e+00  0.00000000000e+00  0.00000000000e+00  0.00000000000e+00  0.00000000000e+00  0.00000000000e+00  0.00000000000e+00  0.00000000000e+00  0.00000000000e+00  0.00000000000e+00  0.00000000000e+00  0.00000000000e+00  0.00000000000e+00  0.00000000000e+00  0.00000000000e+00  0.00000000000e+00  0.00000000000e+00  0.00000000000e+00  0.00000000000e+00  0.00000000000e+00  0.00000000000e+00  0.00000000000e+00  0.00000000000e+00  0.00000000000e+00  0.00000000000e+00  0.00000000000e+00  0.00000000000e+00  0.00000000000e+00  0.00000000000e+00  0.00000000000e+00  0.00000000000e+00  0.00000000000e+00  0.00000000000e+00  7.19173412431e-03  0.00000000000e+00  0.00000000000e+00  0.00000000000e+00  0.00000000000e+00  0.00000000000e+00  0.00000000000e+00  0.00000000000e+00  0.00000000000e+00  0.00000000000e+00  0.00000000000e+00  0.00000000000e+00  0.00000000000e+00  0.00000000000e+00  0.00000000000e+00  0.00000000000e+00  0.00000000000e+00  0.00000000000e+00  0.00000000000e+00  1.36232691544e-01  0.00000000000e+00  0.00000000000e+00  0.00000000000e+00  0.00000000000e+00  0.00000000000e+00  0.00000000000e+00  0.00000000000e+00  0.00000000000e+00  0.00000000000e+00  0.00000000000e+00  0.00000000000e+00  0.00000000000e+00  0.00000000000e+00  1.81799481781e-01  0.00000000000e+00  0.00000000000e+00  0.00000000000e+00  0.00000000000e+00  0.00000000000e+00  0.00000000000e+00  0.00000000000e+00  0.00000000000e+00  0.00000000000e+00  0.00000000000e+00  0.00000000000e+00  0.00000000000e+00  0.00000000000e+00  0.00000000000e+00  0.00000000000e+00  0.00000000000e+00  0.00000000000e+00  0.00000000000e+00  0.00000000000e+00  0.00000000000e+00  0.00000000000e+00  0.00000000000e+00  0.00000000000e+00  0.00000000000e+00  0.00000000000e+00  0.00000000000e+00  0.00000000000e+00  0.00000000000e+00  0.00000000000e+00  0.00000000000e+00  0.00000000000e+00  0.00000000000e+00  0.00000000000e+00  0.00000000000e+00  0.00000000000e+00  0.00000000000e+00  0.00000000000e+00  0.00000000000e+00  0.00000000000e+00  0.00000000000e+00  0.00000000000e+00  0.00000000000e+00  0.00000000000e+00  0.00000000000e+00  0.00000000000e+00  0.00000000000e+00  0.00000000000e+00  0.00000000000e+00  0.00000000000e+00  0.00000000000e+00  0.00000000000e+00  0.00000000000e+00  0.00000000000e+00  0.00000000000e+00  0.00000000000e+00  0.00000000000e+00  0.00000000000e+00  0.00000000000e+00  0.00000000000e+00  0.00000000000e+00  0.00000000000e+00  0.00000000000e+00  0.00000000000e+00  0.00000000000e+00  0.00000000000e+00  0.00000000000e+00  0.00000000000e+00  0.00000000000e+00  0.00000000000e+00  0.00000000000e+00  0.00000000000e+00  0.00000000000e+00  0.00000000000e+00  0.00000000000e+00  0.00000000000e+00  0.00000000000e+00  0.00000000000e+00  0.00000000000e+00  0.00000000000e+00  0.00000000000e+00  0.00000000000e+00  0.00000000000e+00  0.00000000000e+00  0.00000000000e+00  0.00000000000e+00  0.00000000000e+00  0.00000000000e+00  0.00000000000e+00  0.00000000000e+00  0.00000000000e+00  0.00000000000e+00  0.00000000000e+00  0.00000000000e+00  0.00000000000e+00  0.00000000000e+00  0.00000000000e+00  0.00000000000e+00  0.00000000000e+00  0.00000000000e+00  0.00000000000e+00  0.00000000000e+00  0.00000000000e+00  0.00000000000e+00  0.00000000000e+00  0.00000000000e+00  0.00000000000e+00  0.00000000000e+00  0.00000000000e+00  0.00000000000e+00  0.00000000000e+00  0.00000000000e+00  0.00000000000e+00  0.00000000000e+00  0.00000000000e+00  0.00000000000e+00  0.00000000000e+00  0.00000000000e+00  0.00000000000e+00  0.00000000000e+00  0.00000000000e+00  0.00000000000e+00  0.00000000000e+00  0.00000000000e+00  0.00000000000e+00  0.00000000000e+00  0.00000000000e+00  0.00000000000e+00  0.00000000000e+00  0.00000000000e+00  0.00000000000e+00  0.00000000000e+00  0.00000000000e+00  0.00000000000e+00  0.00000000000e+00  0.00000000000e+00  0.00000000000e+00  0.00000000000e+00  0.00000000000e+00  0.00000000000e+00  0.00000000000e+00  0.00000000000e+00  0.00000000000e+00  0.00000000000e+00 -1.33494704504e-02  0.00000000000e+00  0.00000000000e+00  0.00000000000e+00  0.00000000000e+00  0.00000000000e+00  0.00000000000e+00  0.00000000000e+00  0.00000000000e+00  0.00000000000e+00  0.00000000000e+00  0.00000000000e+00  0.00000000000e+00  0.00000000000e+00  0.00000000000e+00  0.00000000000e+00  0.00000000000e+00  0.00000000000e+00  0.00000000000e+00  0.00000000000e+00  0.00000000000e+00  0.00000000000e+00  0.00000000000e+00  0.00000000000e+00  0.00000000000e+00  0.00000000000e+00  0.00000000000e+00  0.00000000000e+00  0.00000000000e+00  0.00000000000e+00  0.00000000000e+00  0.00000000000e+00  0.00000000000e+00  0.00000000000e+00  0.00000000000e+00  0.00000000000e+00  0.00000000000e+00  0.00000000000e+00  0.00000000000e+00  0.00000000000e+00  0.00000000000e+00  0.00000000000e+00  0.00000000000e+00  0.00000000000e+00  0.00000000000e+00  0.00000000000e+00  0.00000000000e+00  0.00000000000e+00  0.00000000000e+00  0.00000000000e+00  0.00000000000e+00  0.00000000000e+00  0.00000000000e+00  0.00000000000e+00  0.00000000000e+00  0.00000000000e+00  0.00000000000e+00  0.00000000000e+00  0.00000000000e+00  0.00000000000e+00  0.00000000000e+00  0.00000000000e+00  0.00000000000e+00  0.00000000000e+00  0.00000000000e+00  0.00000000000e+00  0.00000000000e+00  0.00000000000e+00  0.00000000000e+00  0.00000000000e+00  0.00000000000e+00  0.00000000000e+00  0.00000000000e+00  0.00000000000e+00  0.00000000000e+00  0.00000000000e+00  0.00000000000e+00  0.00000000000e+00  0.00000000000e+00  0.00000000000e+00  0.00000000000e+00  0.00000000000e+00  0.00000000000e+00  0.00000000000e+00  0.00000000000e+00  0.00000000000e+00  0.00000000000e+00  0.00000000000e+00  0.00000000000e+00  0.00000000000e+00  0.00000000000e+00  0.00000000000e+00  0.00000000000e+00  0.00000000000e+00  0.00000000000e+00  0.00000000000e+00  0.00000000000e+00  0.00000000000e+00  0.00000000000e+00  0.00000000000e+00  0.00000000000e+00  0.00000000000e+00  0.00000000000e+00  0.00000000000e+00  0.00000000000e+00  0.00000000000e+00  0.00000000000e+00  0.00000000000e+00  0.00000000000e+00  0.00000000000e+00  0.00000000000e+00  0.00000000000e+00  0.00000000000e+00  0.00000000000e+00  0.00000000000e+00  0.00000000000e+00  0.00000000000e+00  0.00000000000e+00  0.00000000000e+00
 0.00000000000e+00  0.00000000000e+00  0.00000000000e+00  0.00000000000e+00  0.00000000000e+00  0.00000000000e+00  0.00000000000e+00  0.00000000000e+00  0.00000000000e+00  0.00000000000e+00  0.00000000000e+00  0.00000000000e+00  0.00000000000e+00  0.00000000000e+00  0.00000000000e+00  0.00000000000e+00  0.00000000000e+00  0.00000000000e+00  0.00000000000e+00  7.18899102590e+00  1.32525628435e-01  0.00000000000e+00  0.00000000000e+00  0.00000000000e+00  0.00000000000e+00  0.00000000000e+00  0.00000000000e+00  0.00000000000e+00  0.00000000000e+00  0.00000000000e+00  0.00000000000e+00  0.00000000000e+00  0.00000000000e+00  0.00000000000e+00  0.00000000000e+00  0.00000000000e+00  0.00000000000e+00  0.00000000000e+00  0.00000000000e+00  0.00000000000e+00  0.00000000000e+00  0.00000000000e+00  0.00000000000e+00  0.00000000000e+00  0.00000000000e+00  0.00000000000e+00  0.00000000000e+00  0.00000000000e+00  0.00000000000e+00  0.00000000000e+00  0.00000000000e+00  0.00000000000e+00  0.00000000000e+00  0.00000000000e+00  0.00000000000e+00  0.00000000000e+00  0.00000000000e+00  0.00000000000e+00  0.00000000000e+00  0.00000000000e+00  1.51107987197e-02  0.00000000000e+00  0.00000000000e+00  0.00000000000e+00  0.00000000000e+00  0.00000000000e+00  0.00000000000e+00  0.00000000000e+00  0.00000000000e+00  0.00000000000e+00  0.00000000000e+00  0.00000000000e+00  0.00000000000e+00  0.00000000000e+00  0.00000000000e+00  0.00000000000e+00  0.00000000000e+00  0.00000000000e+00  0.00000000000e+00  0.00000000000e+00  0.00000000000e+00  0.00000000000e+00  0.00000000000e+00  0.00000000000e+00  0.00000000000e+00  0.00000000000e+00  0.00000000000e+00  0.00000000000e+00  0.00000000000e+00  0.00000000000e+00  0.00000000000e+00  0.00000000000e+00  0.00000000000e+00  0.00000000000e+00  0.00000000000e+00  0.00000000000e+00  0.00000000000e+00  0.00000000000e+00  0.00000000000e+00  0.00000000000e+00  0.00000000000e+00  0.00000000000e+00  0.00000000000e+00  0.00000000000e+00  0.00000000000e+00  0.00000000000e+00  0.00000000000e+00  0.00000000000e+00  0.00000000000e+00  0.00000000000e+00  0.00000000000e+00  0.00000000000e+00  0.00000000000e+00  0.00000000000e+00  0.00000000000e+00  0.00000000000e+00  0.00000000000e+00  0.00000000000e+00  0.00000000000e+00  0.00000000000e+00  3.60314011187e-02  0.00000000000e+00  0.00000000000e+00  0.00000000000e+00  0.00000000000e+00  0.00000000000e+00  0.00000000000e+00  0.00000000000e+00  0.00000000000e+00  0.00000000000e+00  0.00000000000e+00  0.00000000000e+00  0.00000000000e+00  0.00000000000e+00  0.00000000000e+00  0.00000000000e+00  0.00000000000e+00  0.00000000000e+00  2.25715996482e-02  0.00000000000e+00  0.00000000000e+00  0.00000000000e+00  0.00000000000e+00  0.00000000000e+00  0.00000000000e+00  0.00000000000e+00  0.00000000000e+00  0.00000000000e+00  0.00000000000e+00  0.00000000000e+00  0.00000000000e+00  0.00000000000e+00  0.00000000000e+00  0.00000000000e+00  0.00000000000e+00  0.00000000000e+00  0.00000000000e+00  0.00000000000e+00  0.00000000000e+00  0.00000000000e+00  0.00000000000e+00  0.00000000000e+00  0.00000000000e+00  0.00000000000e+00  0.00000000000e+00  0.00000000000e+00  0.00000000000e+00  0.00000000000e+00  0.00000000000e+00  0.00000000000e+00  0.00000000000e+00  0.00000000000e+00  0.00000000000e+00  0.00000000000e+00  0.00000000000e+00  0.00000000000e+00  0.00000000000e+00  0.00000000000e+00  0.00000000000e+00  0.00000000000e+00  0.00000000000e+00  0.00000000000e+00  0.00000000000e+00  0.00000000000e+00  0.00000000000e+00  0.00000000000e+00  0.00000000000e+00  0.00000000000e+00  0.00000000000e+00  0.00000000000e+00  0.00000000000e+00  0.00000000000e+00  0.00000000000e+00  0.00000000000e+00  0.00000000000e+00  0.00000000000e+00  0.00000000000e+00  0.00000000000e+00  0.00000000000e+00  0.00000000000e+00  0.00000000000e+00  0.00000000000e+00  0.00000000000e+00  0.00000000000e+00  0.00000000000e+00  0.00000000000e+00  0.00000000000e+00  0.00000000000e+00  0.00000000000e+00  0.00000000000e+00  0.00000000000e+00  0.00000000000e+00  0.00000000000e+00  0.00000000000e+00  0.00000000000e+00  0.00000000000e+00  0.00000000000e+00  0.00000000000e+00  0.00000000000e+00  0.00000000000e+00  0.00000000000e+00  0.00000000000e+00  0.00000000000e+00  0.00000000000e+00  0.00000000000e+00  0.00000000000e+00  0.00000000000e+00  0.00000000000e+00  0.00000000000e+00  0.00000000000e+00  0.00000000000e+00  0.00000000000e+00  0.00000000000e+00  0.00000000000e+00  0.00000000000e+00  0.00000000000e+00  0.00000000000e+00  0.00000000000e+00  0.00000000000e+00  0.00000000000e+00  0.00000000000e+00  0.00000000000e+00  0.00000000000e+00  0.00000000000e+00  0.00000000000e+00  0.00000000000e+00  0.00000000000e+00  0.00000000000e+00  0.00000000000e+00  0.00000000000e+00  0.00000000000e+00  0.00000000000e+00  0.00000000000e+00  0.00000000000e+00  0.00000000000e+00  0.00000000000e+00  0.00000000000e+00  0.00000000000e+00  0.00000000000e+00  0.00000000000e+00  0.00000000000e+00  0.00000000000e+00  0.00000000000e+00  0.00000000000e+00 -1.02713201694e-01  0.00000000000e+00  0.00000000000e+00  0.00000000000e+00  0.00000000000e+00  0.00000000000e+00  0.00000000000e+00  0.00000000000e+00  0.00000000000e+00  0.00000000000e+00  0.00000000000e+00  0.00000000000e+00  0.00000000000e+00  0.00000000000e+00  0.00000000000e+00  0.00000000000e+00  0.00000000000e+00  0.00000000000e+00  0.00000000000e+00  0.00000000000e+00  0.00000000000e+00  0.00000000000e+00  0.00000000000e+00  0.00000000000e+00  0.00000000000e+00  0.00000000000e+00  0.00000000000e+00  0.00000000000e+00  0.00000000000e+00  0.00000000000e+00  0.00000000000e+00  0.00000000000e+00  0.00000000000e+00  0.00000000000e+00  0.00000000000e+00  0.00000000000e+00  0.00000000000e+00  0.00000000000e+00  0.00000000000e+00  0.00000000000e+00  0.00000000000e+00  0.00000000000e+00  0.00000000000e+00  0.00000000000e+00  0.00000000000e+00  0.00000000000e+00  0.00000000000e+00  0.00000000000e+00  0.00000000000e+00  0.00000000000e+00  0.00000000000e+00  0.00000000000e+00  0.00000000000e+00  0.00000000000e+00  0.00000000000e+00  0.00000000000e+00  0.00000000000e+00  0.00000000000e+00  0.00000000000e+00  0.00000000000e+00  0.00000000000e+00  0.00000000000e+00  0.00000000000e+00  0.00000000000e+00  0.00000000000e+00  0.00000000000e+00  0.00000000000e+00  0.00000000000e+00  0.00000000000e+00  0.00000000000e+00  0.00000000000e+00 -1.27102790117e-01  0.00000000000e+00  0.00000000000e+00  0.00000000000e+00  0.00000000000e+00  0.00000000000e+00  0.00000000000e+00  0.00000000000e+00  0.00000000000e+00  0.00000000000e+00  0.00000000000e+00  0.00000000000e+00  0.00000000000e+00  0.00000000000e+00 -2.80407547751e-01  0.00000000000e+00  0.00000000000e+00  0.00000000000e+00  0.00000000000e+00  0.00000000000e+00  0.00000000000e+00  0.00000000000e+00  0.00000000000e+00  0.00000000000e+00  0.00000000000e+00  0.00000000000e+00  0.00000000000e+00  0.00000000000e+00  0.00000000000e+00  0.00000000000e+00  0.00000000000e+00  0.00000000000e+00  2.33811032289e-01  0.00000000000e+00  0.00000000000e+00  0.00000000000e+00  0.00000000000e+00  0.00000000000e+00  0.00000000000e+00  0.00000000000e+00  0.00000000000e+00  0.00000000000e+00  0.00000000000e+00  0.00000000000e+00  0.00000000000e+00  0.00000000000e+00  0.00000000000e+00  0.00000000000e+00  0.00000000000e+00  0.00000000000e+00  0.00000000000e+00  0.00000000000e+00  0.00000000000e+00  0.00000000000e+00  0.00000000000e+00  0.00000000000e+00  0.00000000000e+00  0.00000000000e+00  0.00000000000e+00  0.00000000000e+00  0.00000000000e+00 -2.33219896113e-02  0.00000000000e+00  0.00000000000e+00  0.00000000000e+00  0.00000000000e+00  0.00000000000e+00  0.00000000000e+00  0.00000000000e+00  0.00000000000e+00  0.00000000000e+00  0.00000000000e+00  0.00000000000e+00  0.00000000000e+00  0.00000000000e+00  0.00000000000e+00  0.00000000000e+00  0.00000000000e+00  0.00000000000e+00  0.00000000000e+00  0.00000000000e+00  0.00000000000e+00  0.00000000000e+00  0.00000000000e+00  0.00000000000e+00  0.00000000000e+00  0.00000000000e+00  0.00000000000e+00  0.00000000000e+00  0.00000000000e+00  0.00000000000e+00  0.00000000000e+00  0.00000000000e+00  0.00000000000e+00  0.00000000000e+00  0.00000000000e+00  0.00000000000e+00  0.00000000000e+00  0.00000000000e+00  0.00000000000e+00  0.00000000000e+00  0.00000000000e+00  0.00000000000e+00  0.00000000000e+00  0.00000000000e+00  0.00000000000e+00  0.00000000000e+00  0.00000000000e+00  0.00000000000e+00  0.00000000000e+00  0.00000000000e+00  0.00000000000e+00  0.00000000000e+00  0.00000000000e+00  0.00000000000e+00  0.00000000000e+00  0.00000000000e+00  0.00000000000e+00  0.00000000000e+00  0.00000000000e+00  1.09524468001e-01  0.00000000000e+00  0.00000000000e+00  0.00000000000e+00  0.00000000000e+00  0.00000000000e+00  0.00000000000e+00  0.00000000000e+00  0.00000000000e+00  0.00000000000e+00  0.00000000000e+00  0.00000000000e+00  0.00000000000e+00  0.00000000000e+00  0.00000000000e+00  0.00000000000e+00  0.00000000000e+00  0.00000000000e+00  0.00000000000e+00  0.00000000000e+00  0.00000000000e+00  0.00000000000e+00  0.00000000000e+00  0.00000000000e+00  0.00000000000e+00  0.00000000000e+00  0.00000000000e+00  0.00000000000e+00  0.00000000000e+00  0.00000000000e+00  0.00000000000e+00  0.00000000000e+00  0.00000000000e+00  0.00000000000e+00  0.00000000000e+00  0.00000000000e+00  0.00000000000e+00  0.00000000000e+00  0.00000000000e+00  0.00000000000e+00  0.00000000000e+00  0.00000000000e+00  0.00000000000e+00  0.00000000000e+00  0.00000000000e+00  0.00000000000e+00  0.00000000000e+00  0.00000000000e+00  0.00000000000e+00  0.00000000000e+00  0.00000000000e+00  0.00000000000e+00  0.00000000000e+00  0.00000000000e+00  0.00000000000e+00  0.00000000000e+00  0.00000000000e+00
 0.00000000000e+00  0.00000000000e+00  0.00000000000e+00  0.00000000000e+00  0.00000000000e+00  0.00000000000e+00  0.00000000000e+00  0.00000000000e+00  0.00000000000e+00  0.00000000000e+00  0.00000000000e+00  0.00000000000e+00  0.00000000000e+00  0.00000000000e+00  0.00000000000e+00  0.00000000000e+00  0.00000000000e+00  0.00000000000e+00  0.00000000000e+00  1.32525629499e-01  8.35647888148e+00 -2.51540244808e-01  1.67036880607e+00  0.00000000000e+00  0.00000000000e+00  0.00000000000e+00  0.00000000000e+00  0.00000000000e+00  0.00000000000e+00  0.00000000000e+00  0.00000000000e+00  0.00000000000e+00  0.00000000000e+00  0.00000000000e+00  0.00000000000e+00  0.00000000000e+00 -1.70352367020e-02  0.00000000000e+00  0.00000000000e+00  0.00000000000e+00  0.00000000000e+00  0.00000000000e+00  0.00000000000e+00  0.00000000000e+00  0.00000000000e+00  0.00000000000e+00  0.00000000000e+00  0.00000000000e+00  0.00000000000e+00  0.00000000000e+00  0.00000000000e+00  0.00000000000e+00  0.00000000000e+00  0.00000000000e+00  0.00000000000e+00  0.00000000000e+00  0.00000000000e+00  0.00000000000e+00  0.00000000000e+00  0.00000000000e+00  0.00000000000e+00  0.00000000000e+00  0.00000000000e+00  0.00000000000e+00  0.00000000000e+00  0.00000000000e+00  0.00000000000e+00  0.00000000000e+00  0.00000000000e+00  0.00000000000e+00  0.00000000000e+00  0.00000000000e+00  0.00000000000e+00  0.00000000000e+00  0.00000000000e+00  0.00000000000e+00  0.00000000000e+00  0.00000000000e+00  0.00000000000e+00  0.00000000000e+00  0.00000000000e+00  0.00000000000e+00  0.00000000000e+00  0.00000000000e+00  0.00000000000e+00  0.00000000000e+00  0.00000000000e+00  0.00000000000e+00  0.00000000000e+00  0.00000000000e+00  0.00000000000e+00  0.00000000000e+00  0.00000000000e+00  0.00000000000e+00  0.00000000000e+00  0.00000000000e+00  0.00000000000e+00  0.00000000000e+00  0.00000000000e+00  0.00000000000e+00  0.00000000000e+00  0.00000000000e+00  0.00000000000e+00  0.00000000000e+00  0.00000000000e+00  0.00000000000e+00  0.00000000000e+00  0.00000000000e+00  0.00000000000e+00  0.00000000000e+00  0.00000000000e+00  0.00000000000e+00  0.00000000000e+00  0.00000000000e+00  0.00000000000e+00  0.00000000000e+00  0.00000000000e+00  0.00000000000e+00  0.00000000000e+00  0.00000000000e+00  0.00000000000e+00  0.00000000000e+00  0.00000000000e+00  0.00000000000e+00  0.00000000000e+00  0.00000000000e+00  0.00000000000e+00  0.00000000000e+00  0.00000000000e+00  0.00000000000e+00  0.00000000000e+00  0.00000000000e+00  0.00000000000e+00  0.00000000000e+00  0.00000000000e+00  0.00000000000e+00  0.00000000000e+00  0.00000000000e+00  0.00000000000e+00  0.00000000000e+00  0.00000000000e+00  0.00000000000e+00  0.00000000000e+00  0.00000000000e+00  0.00000000000e+00  0.00000000000e+00  0.00000000000e+00  0.00000000000e+00  0.00000000000e+00  0.00000000000e+00  0.00000000000e+00  0.00000000000e+00  0.00000000000e+00  0.00000000000e+00  0.00000000000e+00  0.00000000000e+00  0.00000000000e+00  0.00000000000e+00  0.00000000000e+00  0.00000000000e+00  0.00000000000e+00  0.00000000000e+00  0.00000000000e+00  0.00000000000e+00  0.00000000000e+00  0.00000000000e+00  0.00000000000e+00  0.00000000000e+00  0.00000000000e+00  0.00000000000e+00  0.00000000000e+00  0.00000000000e+00  0.00000000000e+00  0.00000000000e+00  0.00000000000e+00  0.00000000000e+00  0.00000000000e+00  0.00000000000e+00  0.00000000000e+00  0.00000000000e+00  0.00000000000e+00  0.00000000000e+00  0.00000000000e+00  0.00000000000e+00  0.00000000000e+00  0.00000000000e+00  0.00000000000e+00  0.00000000000e+00  0.00000000000e+00  0.00000000000e+00  0.00000000000e+00  0.00000000000e+00  0.00000000000e+00  0.00000000000e+00  0.00000000000e+00  0.00000000000e+00  0.00000000000e+00  0.00000000000e+00  0.00000000000e+00  0.00000000000e+00  0.00000000000e+00  0.00000000000e+00  0.00000000000e+00  0.00000000000e+00  0.00000000000e+00  0.00000000000e+00  0.00000000000e+00  0.00000000000e+00  0.00000000000e+00  0.00000000000e+00  0.00000000000e+00  0.00000000000e+00  0.00000000000e+00  0.00000000000e+00  0.00000000000e+00  0.00000000000e+00  0.00000000000e+00  0.00000000000e+00  0.00000000000e+00  0.00000000000e+00  0.00000000000e+00  0.00000000000e+00  0.00000000000e+00  0.00000000000e+00  0.00000000000e+00  0.00000000000e+00  0.00000000000e+00  0.00000000000e+00  0.00000000000e+00  0.00000000000e+00  0.00000000000e+00  0.00000000000e+00  0.00000000000e+00  0.00000000000e+00 -2.15128319113e-01  0.00000000000e+00  0.00000000000e+00  0.00000000000e+00  0.00000000000e+00  0.00000000000e+00  0.00000000000e+00  0.00000000000e+00  0.00000000000e+00  0.00000000000e+00  0.00000000000e+00  0.00000000000e+00  0.00000000000e+00  0.00000000000e+00  0.00000000000e+00  0.00000000000e+00  0.00000000000e+00  0.00000000000e+00  0.00000000000e+00  0.00000000000e+00  0.00000000000e+00  0.00000000000e+00  0.00000000000e+00  0.00000000000e+00  0.00000000000e+00  0.00000000000e+00  0.00000000000e+00  0.00000000000e+00  0.00000000000e+00  0.00000000000e+00  0.00000000000e+00  0.00000000000e+00  0.00000000000e+00  0.00000000000e+00  0.00000000000e+00  0.00000000000e+00  0.00000000000e+00  0.00000000000e+00  0.00000000000e+00  0.00000000000e+00  0.00000000000e+00  0.00000000000e+00  0.00000000000e+00  0.00000000000e+00  0.00000000000e+00  0.00000000000e+00  0.00000000000e+00  0.00000000000e+00  0.00000000000e+00  0.00000000000e+00  0.00000000000e+00  0.00000000000e+00  0.00000000000e+00  0.00000000000e+00  0.00000000000e+00  0.00000000000e+00  0.00000000000e+00  0.00000000000e+00  0.00000000000e+00  0.00000000000e+00  0.00000000000e+00  0.00000000000e+00  0.00000000000e+00  0.00000000000e+00  0.00000000000e+00  0.00000000000e+00  0.00000000000e+00  0.00000000000e+00  0.00000000000e+00  0.00000000000e+00  0.00000000000e+00  0.00000000000e+00  0.00000000000e+00  0.00000000000e+00  0.00000000000e+00  0.00000000000e+00  0.00000000000e+00  0.00000000000e+00  0.00000000000e+00  0.00000000000e+00  0.00000000000e+00  0.00000000000e+00  0.00000000000e+00  0.00000000000e+00  0.00000000000e+00  0.00000000000e+00  0.00000000000e+00  0.00000000000e+00  0.00000000000e+00  0.00000000000e+00  0.00000000000e+00  0.00000000000e+00  0.00000000000e+00  0.00000000000e+00  0.00000000000e+00  0.00000000000e+00  0.00000000000e+00  0.00000000000e+00  0.00000000000e+00  0.00000000000e+00  0.00000000000e+00  0.00000000000e+00  0.00000000000e+00  0.00000000000e+00  0.00000000000e+00  0.00000000000e+00  0.00000000000e+00  0.00000000000e+00  0.00000000000e+00  0.00000000000e+00  0.00000000000e+00  0.00000000000e+00  0.00000000000e+00  0.00000000000e+00  0.00000000000e+00  0.00000000000e+00  0.00000000000e+00  0.00000000000e+00  0.00000000000e+00  0.00000000000e+00  0.00000000000e+00  0.00000000000e+00  0.00000000000e+00  0.00000000000e+00  0.00000000000e+00  0.00000000000e+00  0.00000000000e+00  0.00000000000e+00  0.00000000000e+00  0.00000000000e+00  0.00000000000e+00  0.00000000000e+00  0.00000000000e+00  0.00000000000e+00 -9.58959197338e-03  0.00000000000e+00  0.00000000000e+00  0.00000000000e+00  0.00000000000e+00  0.00000000000e+00  0.00000000000e+00  0.00000000000e+00  0.00000000000e+00  0.00000000000e+00  0.00000000000e+00  0.00000000000e+00  0.00000000000e+00  0.00000000000e+00  0.00000000000e+00  0.00000000000e+00  0.00000000000e+00  0.00000000000e+00  0.00000000000e+00  0.00000000000e+00  0.00000000000e+00  0.00000000000e+00  0.00000000000e+00  0.00000000000e+00  0.00000000000e+00  0.00000000000e+00  0.00000000000e+00  0.00000000000e+00  0.00000000000e+00  0.00000000000e+00  0.00000000000e+00  0.00000000000e+00  0.00000000000e+00  0.00000000000e+00  0.00000000000e+00  0.00000000000e+00  0.00000000000e+00  0.00000000000e+00  0.00000000000e+00  0.00000000000e+00  0.00000000000e+00  0.00000000000e+00  0.00000000000e+00  0.00000000000e+00  0.00000000000e+00  0.00000000000e+00  0.00000000000e+00  0.00000000000e+00  0.00000000000e+00  0.00000000000e+00  0.00000000000e+00  0.00000000000e+00  0.00000000000e+00  0.00000000000e+00  0.00000000000e+00  0.00000000000e+00  0.00000000000e+00  0.00000000000e+00  0.00000000000e+00  0.00000000000e+00  0.00000000000e+00  0.00000000000e+00  0.00000000000e+00  0.00000000000e+00  0.00000000000e+00  0.00000000000e+00  0.00000000000e+00  0.00000000000e+00  0.00000000000e+00  0.00000000000e+00  0.00000000000e+00  0.00000000000e+00  0.00000000000e+00  0.00000000000e+00  0.00000000000e+00  0.00000000000e+00  0.00000000000e+00  0.00000000000e+00  0.00000000000e+00  0.00000000000e+00  0.00000000000e+00  0.00000000000e+00  0.00000000000e+00  0.00000000000e+00  0.00000000000e+00  0.00000000000e+00  0.00000000000e+00  0.00000000000e+00  0.00000000000e+00  0.00000000000e+00  0.00000000000e+00  0.00000000000e+00  0.00000000000e+00  0.00000000000e+00  0.00000000000e+00  0.00000000000e+00  0.00000000000e+00  0.00000000000e+00  0.00000000000e+00  0.00000000000e+00  0.00000000000e+00  0.00000000000e+00  0.00000000000e+00  0.00000000000e+00 -1.79615570078e-01  0.00000000000e+00  0.00000000000e+00  0.00000000000e+00  0.00000000000e+00  0.00000000000e+00  0.00000000000e+00  0.00000000000e+00  0.00000000000e+00  0.00000000000e+00  0.00000000000e+00  0.00000000000e+00  0.00000000000e+00  0.00000000000e+00  0.00000000000e+00  0.00000000000e+00  0.00000000000e+00  0.00000000000e+00  0.00000000000e+00  0.00000000000e+00  0.00000000000e+00  0.00000000000e+00  0.00000000000e+00  0.00000000000e+00  0.00000000000e+00  0.00000000000e+00  0.00000000000e+00  0.00000000000e+00  0.00000000000e+00  0.00000000000e+00  0.00000000000e+00  0.00000000000e+00  0.00000000000e+00  0.00000000000e+00  0.00000000000e+00  0.00000000000e+00  0.00000000000e+00  0.00000000000e+00  0.00000000000e+00  0.00000000000e+00
 0.00000000000e+00  0.00000000000e+00  0.00000000000e+00  0.00000000000e+00  0.00000000000e+00  0.00000000000e+00  0.00000000000e+00  0.00000000000e+00  0.00000000000e+00  0.00000000000e+00  0.00000000000e+00  0.00000000000e+00  0.00000000000e+00  0.00000000000e+00  0.00000000000e+00  0.00000000000e+00  0.00000000000e+00  0.00000000000e+00  0.00000000000e+00  0.00000000000e+00 -2.51540243902e-01  7.54993319373e+00  0.00000000000e+00  0.00000000000e+00  0.00000000000e+00  0.00000000000e+00  0.00000000000e+00  0.00000000000e+00  0.00000000000e+00  0.00000000000e+00  0.00000000000e+00  0.00000000000e+00  0.00000000000e+00  0.00000000000e+00  0.00000000000e+00  0.00000000000e+00  0.00000000000e+00  0.00000000000e+00  0.00000000000e+00  0.00000000000e+00  0.00000000000e+00  0.00000000000e+00  0.00000000000e+00  0.00000000000e+00  0.00000000000e+00  0.00000000000e+00  0.00000000000e+00  0.00000000000e+00  0.00000000000e+00  0.00000000000e+00  0.00000000000e+00  0.00000000000e+00  0.00000000000e+00  0.00000000000e+00  0.00000000000e+00  0.00000000000e+00  0.00000000000e+00  0.00000000000e+00  0.00000000000e+00  0.00000000000e+00  0.00000000000e+00  0.00000000000e+00  0.00000000000e+00  0.00000000000e+00  0.00000000000e+00  0.00000000000e+00  0.00000000000e+00  0.00000000000e+00  0.00000000000e+00  0.00000000000e+00  0.00000000000e+00  0.00000000000e+00  0.00000000000e+00  0.00000000000e+00  0.00000000000e+00  0.00000000000e+00  0.00000000000e+00  0.00000000000e+00  0.00000000000e+00  0.00000000000e+00  0.00000000000e+00  0.00000000000e+00  0.00000000000e+00  0.00000000000e+00  0.00000000000e+00  0.00000000000e+00  0.00000000000e+00  0.00000000000e+00  0.00000000000e+00  0.00000000000e+00  0.00000000000e+00  0.00000000000e+00  0.00000000000e+00  0.00000000000e+00  0.00000000000e+00  0.00000000000e+00  0.00000000000e+00  0.00000000000e+00  0.00000000000e+00  0.00000000000e+00  0.00000000000e+00  0.00000000000e+00  0.00000000000e+00  0.00000000000e+00  0.00000000000e+00  0.00000000000e+00  0.00000000000e+00  0.00000000000e+00  0.00000000000e+00  0.00000000000e+00  0.00000000000e+00  0.00000000000e+00  0.00000000000e+00  0.00000000000e+00 -5.85687876158e-02  0.00000000000e+00  0.00000000000e+00  0.00000000000e+00  0.00000000000e+00  0.00000000000e+00  0.00000000000e+00  0.00000000000e+00  0.00000000000e+00  0.00000000000e+00  0.00000000000e+00  0.00000000000e+00  0.00000000000e+00  0.00000000000e+00  0.00000000000e+00  0.00000000000e+00  0.00000000000e+00  0.00000000000e+00  0.00000000000e+00  0.00000000000e+00  0.00000000000e+00  0.00000000000e+00  0.00000000000e+00  0.00000000000e+00 -2.24272962736e-02  0.00000000000e+00  0.00000000000e+00  0.00000000000e+00  0.00000000000e+00  0.00000000000e+00  0.00000000000e+00  0.00000000000e+00  0.00000000000e+00  0.00000000000e+00  0.00000000000e+00  0.00000000000e+00  0.00000000000e+00  0.00000000000e+00  0.00000000000e+00  0.00000000000e+00  0.00000000000e+00  0.00000000000e+00  0.00000000000e+00  0.00000000000e+00  0.00000000000e+00  0.00000000000e+00  0.00000000000e+00  0.00000000000e+00  0.00000000000e+00  0.00000000000e+00  0.00000000000e+00  0.00000000000e+00  0.00000000000e+00  0.00000000000e+00  0.00000000000e+00  0.00000000000e+00  0.00000000000e+00  0.00000000000e+00  0.00000000000e+00  0.00000000000e+00  0.00000000000e+00  0.00000000000e+00  0.00000000000e+00  0.00000000000e+00  0.00000000000e+00  0.00000000000e+00  0.00000000000e+00  0.00000000000e+00  0.00000000000e+00  0.00000000000e+00  0.00000000000e+00  0.00000000000e+00  0.00000000000e+00  0.00000000000e+00  0.00000000000e+00  0.00000000000e+00  0.00000000000e+00  0.00000000000e+00  0.00000000000e+00  0.00000000000e+00  0.00000000000e+00  0.00000000000e+00  0.00000000000e+00  0.00000000000e+00  0.00000000000e+00  0.00000000000e+00  0.00000000000e+00  0.00000000000e+00  0.00000000000e+00  0.00000000000e+00  0.00000000000e+00  0.00000000000e+00  0.00000000000e+00  0.00000000000e+00  0.00000000000e+00  0.00000000000e+00  0.00000000000e+00  0.00000000000e+00  0.00000000000e+00  0.00000000000e+00  0.00000000000e+00  0.00000000000e+00  0.00000000000e+00  0.00000000000e+00  0.00000000000e+00  0.00000000000e+00  0.00000000000e+00  0.00000000000e+00  0.00000000000e+00  0.00000000000e+00  0.00000000000e+00  0.00000000000e+00  0.00000000000e+00  0.00000000000e+00  0.00000000000e+00  0.00000000000e+00  0.00000000000e+00  0.00000000000e+00  0.00000000000e+00  0.00000000000e+00  0.00000000000e+00  0.00000000000e+00  0.00000000000e+00  0.00000000000e+00  0.00000000000e+00  0.00000000000e+00  0.00000000000e+00  0.00000000000e+00  0.00000000000e+00  0.00000000000e+00  0.00000000000e+00  0.00000000000e+00  0.00000000000e+00  0.00000000000e+00  0.00000000000e+00  0.00000000000e+00  0.00000000000e+00  0.00000000000e+00  0.00000000000e+00  0.00000000000e+00  0.00000000000e+00  0.00000000000e+00  0.00000000000e+00  0.00000000000e+00  0.00000000000e+00  0.00000000000e+00  0.00000000000e+00  0.00000000000e+00  0.00000000000e+00  0.00000000000e+00  0.00000000000e+00  0.00000000000e+00  0.00000000000e+00  0.00000000000e+00  0.00000000000e+00  0.00000000000e+00  0.00000000000e+00  0.00000000000e+00  0.00000000000e+00  0.00000000000e+00  0.00000000000e+00  0.00000000000e+00  0.00000000000e+00  0.00000000000e+00  0.00000000000e+00  0.00000000000e+00  0.00000000000e+00  0.00000000000e+00  0.00000000000e+00  0.00000000000e+00  0.00000000000e+00  0.00000000000e+00  0.00000000000e+00  0.00000000000e+00  0.00000000000e+00  0.00000000000e+00  0.00000000000e+00  0.00000000000e+00  0.00000000000e+00  0.00000000000e+00  0.00000000000e+00  0.00000000000e+00  0.00000000000e+00  0.00000000000e+00  0.00000000000e+00  0.00000000000e+00  0.00000000000e+00  0.00000000000e+00  0.00000000000e+00  0.00000000000e+00  0.00000000000e+00  0.00000000000e+00  0.00000000000e+00  0.00000000000e+00  0.00000000000e+00  0.00000000000e+00  0.00000000000e+00  0.00000000000e+00  0.00000000000e+00  0.00000000000e+00  0.00000000000e+00  0.00000000000e+00  0.00000000000e+00  0.00000000000e+00  0.00000000000e+00  0.00000000000e+00  0.00000000000e+00  0.00000000000e+00  0.00000000000e+00  0.00000000000e+00  0.00000000000e+00  0.00000000000e+00  0.00000000000e+00  0.00000000000e+00  0.00000000000e+00  0.00000000000e+00  0.00000000000e+00  0.00000000000e+00  0.00000000000e+00  0.00000000000e+00  0.00000000000e+00  0.00000000000e+00  0.00000000000e+00  0.00000000000e+00  0.00000000000e+00  0.00000000000e+00  0.00000000000e+00  0.00000000000e+00  0.00000000000e+00  0.00000000000e+00  0.00000000000e+00  0.00000000000e+00  0.00000000000e+00  0.00000000000e+00  0.00000000000e+00  0.00000000000e+00  0.00000000000e+00  0.00000000000e+00 -3.46237531500e-03  0.00000000000e+00  0.00000000000e+00  0.00000000000e+00  0.00000000000e+00  0.00000000000e+00  0.00000000000e+00  0.00000000000e+00  0.00000000000e+00  0.00000000000e+00  0.00000000000e+00  0.00000000000e+00  0.00000000000e+00  0.00000000000e+00  0.00000000000e+00  0.00000000000e+00  0.00000000000e+00  0.00000000000e+00  0.00000000000e+00  0.00000000000e+00  0.00000000000e+00  0.00000000000e+00  0.00000000000e+00  0.00000000000e+00  0.00000000000e+00  0.00000000000e+00  0.00000000000e+00  0.00000000000e+00  0.00000000000e+00  0.00000000000e+00  0.00000000000e+00  0.00000000000e+00  0.00000000000e+00  0.00000000000e+00  0.00000000000e+00  0.00000000000e+00  0.00000000000e+00  0.00000000000e+00  0.00000000000e+00  0.00000000000e+00  0.00000000000e+00  0.00000000000e+00  0.00000000000e+00  0.00000000000e+00  0.00000000000e+00  0.00000000000e+00  0.00000000000e+00  0.00000000000e+00  0.00000000000e+00  0.00000000000e+00  0.00000000000e+00  0.00000000000e+00  0.00000000000e+00  0.00000000000e+00  0.00000000000e+00  0.00000000000e+00  0.00000000000e+00  0.00000000000e+00  0.00000000000e+00  0.00000000000e+00  0.00000000000e+00  0.00000000000e+00  0.00000000000e+00  0.00000000000e+00  0.00000000000e+00  0.00000000000e+00  3.81119113681e-02  0.00000000000e+00  0.00000000000e+00  0.00000000000e+00  0.00000000000e+00  0.00000000000e+00  0.00000000000e+00  0.00000000000e+00  0.00000000000e+00  0.00000000000e+00 -1.67612790301e-01  0.00000000000e+00  0.00000000000e+00  0.00000000000e+00  0.00000000000e+00  0.00000000000e+00  0.00000000000e+00  0.00000000000e+00  0.00000000000e+00  0.00000000000e+00  0.00000000000e+00  0.00000000000e+00  0.00000000000e+00  0.00000000000e+00  0.00000000000e+00  0.00000000000e+00  0.00000000000e+00  0.00000000000e+00  0.00000000000e+00  0.00000000000e+00  0.00000000000e+00  0.00000000000e+00  0.00000000000e+00  0.00000000000e+00  0.00000000000e+00  0.00000000000e+00  0.00000000000e+00  0.00000000000e+00  0.00000000000e+00  0.00000000000e+00  0.00000000000e+00  0.00000000000e+00  0.00000000000e+00  0.00000000000e+00  0.00000000000e+00  0.00000000000e+00  0.00000000000e+00  0.00000000000e+00  0.00000000000e+00  0.00000000000e+00  0.00000000000e+00  0.00000000000e+00  0.00000000000e+00  0.00000000000e+00  0.00000000000e+00  0.00000000000e+00  0.00000000000e+00  0.00000000000e+00  0.00000000000e+00  0.00000000000e+00  0.00000000000e+00  0.00000000000e+00  0.00000000000e+00  0.00000000000e+00  0.00000000000e+00  0.00000000000e+00  0.00000000000e+00  0.00000000000e+00  0.00000000000e+00  0.00000000000e+00  0.00000000000e+00  0.00000000000e+00  0.00000000000e+00  0.00000000000e+00  0.00000000000e+00  0.00000000000e+00  0.00000000000e+00  0.00000000000e+00  0.00000000000e+00  0.00000000000e+00  0.00000000000e+00  0.00000000000e+00  0.00000000000e+00  0.00000000000e+00  0.00000000000e+00  0.00000000000e+00  0.00000000000e+00  0.00000000000e+00  0.00000000000e+00  0.00000000000e+00  0.00000000000e+00  0.00000000000e+00  0.00000000000e+00  0.00000000000e+00
 0.00000000000e+00  0.00000000000e+00  0.00000000000e+00  0.00000000000e+00  0.00000000000e+00  0.00000000000e+00  0.00000000000e+00  0.00000000000e+00  0.00000000000e+00  0.00000000000e+00  0.00000000000e+00  0.00000000000e+00  0.00000000000e+00  0.00000000000e+00  0.00000000000e+00  0.00000000000e+00  0.00000000000e+00  0.00000000000e+00  0.00000000000e+00  0.00000000000e+00  1.67036880607e+00  0.00000000000e+00  9.11394454948e+00  0.00000000000e+00  0.00000000000e+00  0.00000000000e+00  0.00000000000e+00  0.00000000000e+00  0.00000000000e+00  0.00000000000e+00  0.00000000000e+00  0.00000000000e+00  0.00000000000e+00  0.00000000000e+00  0.00000000000e+00  0.00000000000e+00  0.00000000000e+00  0.00000000000e+00  0.00000000000e+00  0.00000000000e+00  0.00000000000e+00  0.00000000000e+00  0.00000000000e+00  0.00000000000e+00  0.00000000000e+00  0.00000000000e+00  0.00000000000e+00  0.00000000000e+00  0.00000000000e+00  0.00000000000e+00  0.00000000000e+00  0.00000000000e+00  0.00000000000e+00  0.00000000000e+00  0.00000000000e+00  0.00000000000e+00  0.00000000000e+00  0.00000000000e+00  0.00000000000e+00  0.00000000000e+00  0.00000000000e+00  0.00000000000e+00  0.00000000000e+00  0.00000000000e+00  0.00000000000e+00  0.00000000000e+00  0.00000000000e+00  0.00000000000e+00  0.00000000000e+00  0.00000000000e+00  0.00000000000e+00  0.00000000000e+00  0.00000000000e+00  0.00000000000e+00  0.00000000000e+00  0.00000000000e+00  0.00000000000e+00  0.00000000000e+00  0.00000000000e+00  0.00000000000e+00  0.00000000000e+00  0.00000000000e+00  0.00000000000e+00  0.00000000000e+00  0.00000000000e+00  0.00000000000e+00  0.00000000000e+00  0.00000000000e+00  0.00000000000e+00  0.00000000000e+00  0.00000000000e+00  0.00000000000e+00  0.00000000000e+00  0.00000000000e+00  0.00000000000e+00  0.00000000000e+00  0.00000000000e+00  0.00000000000e+00  0.00000000000e+00  0.00000000000e+00  0.00000000000e+00  0.00000000000e+00  0.00000000000e+00  0.00000000000e+00  0.00000000000e+00  0.00000000000e+00  0.00000000000e+00  0.00000000000e+00  0.00000000000e+00  0.00000000000e+00  0.00000000000e+00  0.00000000000e+00  0.00000000000e+00  0.00000000000e+00  0.00000000000e+00  0.00000000000e+00  0.00000000000e+00  0.00000000000e+00  0.00000000000e+00  0.00000000000e+00  0.00000000000e+00  0.00000000000e+00  0.00000000000e+00  0.00000000000e+00  0.00000000000e+00  0.00000000000e+00  0.00000000000e+00  0.00000000000e+00  0.00000000000e+00  0.00000000000e+00  0.00000000000e+00  0.00000000000e+00  0.00000000000e+00  0.00000000000e+00  0.00000000000e+00  0.00000000000e+00  0.00000000000e+00  0.00000000000e+00  0.00000000000e+00  0.00000000000e+00  0.00000000000e+00  0.00000000000e+00  0.00000000000e+00  0.00000000000e+00  0.00000000000e+00  0.00000000000e+00  0.00000000000e+00  0.00000000000e+00  0.00000000000e+00  0.00000000000e+00  0.00000000000e+00  0.00000000000e+00  0.00000000000e+00  0.00000000000e+00  0.00000000000e+00  0.00000000000e+00  0.00000000000e+00  4.01405891571e-03  0.00000000000e+00  0.00000000000e+00  0.00000000000e+00  0.00000000000e+00  0.00000000000e+00  0.00000000000e+00  0.00000000000e+00  0.00000000000e+00  0.00000000000e+00  0.00000000000e+00  0.00000000000e+00  0.00000000000e+00  0.00000000000e+00  0.00000000000e+00  0.00000000000e+00  0.00000000000e+00  0.00000000000e+00  0.00000000000e+00  0.00000000000e+00  0.00000000000e+00  0.00000000000e+00  0.00000000000e+00  0.00000000000e+00  0.00000000000e+00  0.00000000000e+00  0.00000000000e+00  0.00000000000e+00  0.00000000000e+00  0.00000000000e+00  0.00000000000e+00  0.00000000000e+00  0.00000000000e+00  0.00000000000e+00  0.00000000000e+00  0.00000000000e+00  0.00000000000e+00  0.00000000000e+00  0.00000000000e+00  0.00000000000e+00  0.00000000000e+00  0.00000000000e+00  0.00000000000e+00  0.00000000000e+00  0.00000000000e+00  0.00000000000e+00  0.00000000000e+00  0.00000000000e+00  0.00000000000e+00  0.00000000000e+00  0.00000000000e+00  0.00000000000e+00  0.00000000000e+00  0.00000000000e+00  0.00000000000e+00  0.00000000000e+00  0.00000000000e+00  0.00000000000e+00  0.00000000000e+00  0.00000000000e+00  0.00000000000e+00  0.00000000000e+00  0.00000000000e+00  0.00000000000e+00  0.00000000000e+00  0.00000000000e+00  0.00000000000e+00  0.00000000000e+00  0.00000000000e+00  0.00000000000e+00  0.00000000000e+00  0.00000000000e+00  0.00000000000e+00  0.00000000000e+00  0.00000000000e+00  1.24290547722e-01  0.00000000000e+00  0.00000000000e+00  0.00000000000e+00  0.00000000000e+00  0.00000000000e+00  0.00000000000e+00  0.00000000000e+00  0.00000000000e+00  0.00000000000e+00  0.00000000000e+00  0.00000000000e+00  0.00000000000e+00  0.00000000000e+00  0.00000000000e+00  0.00000000000e+00  0.00000000000e+00  0.00000000000e+00  0.00000000000e+00  0.00000000000e+00  0.00000000000e+00  0.00000000000e+00  0.00000000000e+00  0.00000000000e+00  0.00000000000e+00  0.00000000000e+00  0.00000000000e+00  0.00000000000e+00  0.00000000000e+00  0.00000000000e+00  0.00000000000e+00  0.00000000000e+00  0.00000000000e+00  0.00000000000e+00  0.00000000000e+00  0.00000000000e+00  0.00000000000e+00  0.00000000000e+00  0.00000000000e+00  0.00000000000e+00  0.00000000000e+00  0.00000000000e+00  0.00000000000e+00  0.00000000000e+00  0.00000000000e+00  0.00000000000e+00  0.00000000000e+00  0.00000000000e+00  0.00000000000e+00  0.00000000000e+00  0.00000000000e+00  0.00000000000e+00  0.00000000000e+00  0.00000000000e+00  0.00000000000e+00  0.00000000000e+00  0.00000000000e+00  0.00000000000e+00  0.00000000000e+00  0.00000000000e+00  0.00000000000e+00  0.00000000000e+00  0.00000000000e+00  0.00000000000e+00  0.00000000000e+00  0.00000000000e+00  0.00000000000e+00  0.00000000000e+00  0.00000000000e+00  0.00000000000e+00  0.00000000000e+00  0.00000000000e+00  0.00000000000e+00  0.00000000000e+00  0.00000000000e+00  0.00000000000e+00  0.00000000000e+00  0.00000000000e+00  0.00000000000e+00  0.00000000000e+00  0.00000000000e+00  0.00000000000e+00  0.00000000000e+00  0.00000000000e+00  0.00000000000e+00  0.00000000000e+00  0.00000000000e+00  0.00000000000e+00  0.00000000000e+00  0.00000000000e+00  0.00000000000e+00  0.00000000000e+00  0.00000000000e+00  0.00000000000e+00  0.00000000000e+00  0.00000000000e+00  0.00000000000e+00  0.00000000000e+00  0.00000000000e+00  0.00000000000e+00  0.00000000000e+00  0.00000000000e+00  0.00000000000e+00  0.00000000000e+00  0.00000000000e+00  0.00000000000e+00  0.00000000000e+00  0.00000000000e+00  0.00000000000e+00  0.00000000000e+00  0.00000000000e+00  0.00000000000e+00  0.00000000000e+00  0.00000000000e+00  0.00000000000e+00  0.00000000000e+00  0.00000000000e+00  0.00000000000e+00  0.00000000000e+00  0.00000000000e+00  0.00000000000e+00  0.00000000000e+00  0.00000000000e+00  0.00000000000e+00  0.00000000000e+00  0.00000000000e+00  0.00000000000e+00  0.00000000000e+00  0.00000000000e+00  0.00000000000e+00  0.00000000000e+00  0.00000000000e+00  0.00000000000e+00  0.00000000000e+00  0.00000000000e+00  0.00000000000e+00  0.00000000000e+00  0.00000000000e+00  0.00000000000e+00  0.00000000000e+00  0.00000000000e+00  0.00000000000e+00  0.00000000000e+00  0.00000000000e+00  0.00000000000e+00  0.00000000000e+00  0.00000000000e+00  0.00000000000e+00  0.00000000000e+00  0.00000000000e+00  0.00000000000e+00  0.00000000000e+00  0.00000000000e+00  0.00000000000e+00  0.00000000000e+00  0.00000000000e+00  0.00000000000e+00  0.00000000000e+00  0.00000000000e+00  0.00000000000e+00  0.00000000000e+00  0.00000000000e+00  0.00000000000e+00  0.00000000000e+00  0.00000000000e+00  0.00000000000e+00  0.00000000000e+00  0.00000000000e+00  0.00000000000e+00  0.00000000000e+00  0.00000000000e+00  0.00000000000e+00  0.00000000000e+00  0.00000000000e+00  0.00000000000e+00  0.00000000000e+00  0.00000000000e+00  0.00000000000e+00  0.00000000000e+00  0.00000000000e+00  0.00000000000e+00  0.00000000000e+00  0.00000000000e+00  0.00000000000e+00  0.00000000000e+00  0.00000000000e+00  0.00000000000e+00  0.00000000000e+00  0.00000000000e+00  0.00000000000e+00  0.00000000000e+00  0.00000000000e+00  0.00000000000e+00  0.00000000000e+00  0.00000000000e+00  0.00000000000e+00  0.00000000000e+00  0.00000000000e+00  0.00000000000e+00  0.00000000000e+00  0.00000000000e+00  0.00000000000e+00  0.00000000000e+00  0.00000000000e+00  0.00000000000e+00  0.00000000000e+00  0.00000000000e+00  0.00000000000e+00  0.00000000000e+00  0.00000000000e+00  0.00000000000e+00  0.00000000000e+00  0.00000000000e+00  0.00000000000e+00  0.00000000000e+00  0.00000000000e+00  0.00000000000e+00  0.00000000000e+00  0.00000000000e+00  0.00000000000e+00  0.00000000000e+00  0.00000000000e+00  0.00000000000e+00  0.00000000000e+00  0.00000000000e+00  0.00000000000e+00  0.00000000000e+00  0.00000000000e+00  0.00000000000e+00  0.00000000000e+00  0.00000000000e+00  0.00000000000e+00  0.00000000000e+00  0.00000000000e+00  0.00000000000e+00  0.00000000000e+00  0.00000000000e+00  0.00000000000e+00  0.00000000000e+00  0.00000000000e+00  0.00000000000e+00  0.00000000000e+00  0.00000000000e+00  0.00000000000e+00  0.00000000000e+00  0.00000000000e+00  0.00000000000e+00  0.00000000000e+00  0.00000000000e+00  0.00000000000e+00  0.00000000000e+00  0.00000000000e+00  0.00000000000e+00  0.00000000000e+00  0.00000000000e+00  0.00000000000e+00  0.00000000000e+00  0.00000000000e+00  0.00000000000e+00  0.00000000000e+00  0.00000000000e+00  0.00000000000e+00  0.00000000000e+00  0.00000000000e+00  0.00000000000e+00  0.00000000000e+00  0.00000000000e+00  0.00000000000e+00  0.00000000000e+00  0.00000000000e+00  0.00000000000e+00  0.00000000000e+00  0.00000000000e+00  0.00000000000e+00  0.00000000000e+00  0.00000000000e+00  0.00000000000e+00  0.00000000000e+00  0.00000000000e+00  0.00000000000e+00
 0.00000000000e+00  0.00000000000e+00  0.00000000000e+00  0.00000000000e+00  0.00000000000e+00  0.00000000000e+00  0.00000000000e+00  0.00000000000e+00  0.00000000000e+00  0.00000000000e+00  0.00000000000e+00  0.00000000000e+00  0.00000000000e+00  0.00000000000e+00  0.00000000000e+00  0.00000000000e+00  0.00000000000e+00  0.00000000000e+00  0.00000000000e+00  0.00000000000e+00  0.00000000000e+00  0.00000000000e+00  0.00000000000e+00  1.03697785215e+01  0.00000000000e+00  4.38568551502e-01  0.00000000000e+00  0.00000000000e+00  0.00000000000e+00  0.00000000000e+00  0.00000000000e+00  0.00000000000e+00  0.00000000000e+00  0.00000000000e+00  0.00000000000e+00  0.00000000000e+00  0.00000000000e+00  0.00000000000e+00  0.00000000000e+00  0.00000000000e+00  0.00000000000e+00  0.00000000000e+00  0.00000000000e+00  0.00000000000e+00  0.00000000000e+00  0.00000000000e+00  0.00000000000e+00  0.00000000000e+00  0.00000000000e+00  0.00000000000e+00  0.00000000000e+00  0.00000000000e+00  0.00000000000e+00  0.00000000000e+00  0.00000000000e+00  0.00000000000e+00  0.00000000000e+00  0.00000000000e+00  0.00000000000e+00  0.00000000000e+00  0.00000000000e+00  0.00000000000e+00  0.00000000000e+00  0.00000000000e+00  0.00000000000e+00  0.00000000000e+00  0.00000000000e+00  0.00000000000e+00  0.00000000000e+00  0.00000000000e+00  0.00000000000e+00  0.00000000000e+00  0.00000000000e+00  0.00000000000e+00  0.00000000000e+00  0.00000000000e+00  0.00000000000e+00  0.00000000000e+00  0.00000000000e+00  0.00000000000e+00  0.00000000000e+00  0.00000000000e+00  0.00000000000e+00  0.00000000000e+00  0.00000000000e+00  0.00000000000e+00  0.00000000000e+00  0.00000000000e+00  0.00000000000e+00  0.00000000000e+00  0.00000000000e+00  0.00000000000e+00  0.00000000000e+00  0.00000000000e+00  0.00000000000e+00  0.00000000000e+00  0.00000000000e+00  0.00000000000e+00  0.00000000000e+00  0.00000000000e+00  0.00000000000e+00  0.00000000000e+00  0.00000000000e+00  0.00000000000e+00  0.00000000000e+00  0.00000000000e+00  0.00000000000e+00  0.00000000000e+00  0.00000000000e+00  0.00000000000e+00  0.00000000000e+00  0.00000000000e+00  0.00000000000e+00  0.00000000000e+00  0.00000000000e+00  0.00000000000e+00  0.00000000000e+00  0.00000000000e+00  0.00000000000e+00  0.00000000000e+00  0.00000000000e+00  0.00000000000e+00  0.00000000000e+00  0.00000000000e+00  0.00000000000e+00  0.00000000000e+00  0.00000000000e+00  0.00000000000e+00  0.00000000000e+00  0.00000000000e+00  0.00000000000e+00  0.00000000000e+00  0.00000000000e+00  0.00000000000e+00  0.00000000000e+00  0.00000000000e+00  0.00000000000e+00  0.00000000000e+00  0.00000000000e+00  0.00000000000e+00  0.00000000000e+00  0.00000000000e+00  0.00000000000e+00  0.00000000000e+00  0.00000000000e+00  0.00000000000e+00  0.00000000000e+00  0.00000000000e+00  0.00000000000e+00  0.00000000000e+00  0.00000000000e+00  0.00000000000e+00  0.00000000000e+00  0.00000000000e+00  0.00000000000e+00  0.00000000000e+00  0.00000000000e+00  0.00000000000e+00  0.00000000000e+00  0.00000000000e+00  0.00000000000e+00  0.00000000000e+00  0.00000000000e+00  0.00000000000e+00  0.00000000000e+00  0.00000000000e+00  0.00000000000e+00  0.00000000000e+00  0.00000000000e+00  0.00000000000e+00  0.00000000000e+00  0.00000000000e+00  0.00000000000e+00  0.00000000000e+00  0.00000000000e+00  0.00000000000e+00  0.00000000000e+00  0.00000000000e+00  0.00000000000e+00  0.00000000000e+00  0.00000000000e+00  0.00000000000e+00  0.00000000000e+00  0.00000000000e+00  0.00000000000e+00  0.00000000000e+00  0.00000000000e+00  0.00000000000e+00  0.00000000000e+00  0.00000000000e+00  0.00000000000e+00  0.00000000000e+00  0.00000000000e+00  0.00000000000e+00  0.00000000000e+00  0.00000000000e+00  0.00000000000e+00  0.00000000000e+00  0.00000000000e+00  0.00000000000e+00  0.00000000000e+00  0.00000000000e+00  0.00000000000e+00  0.00000000000e+00  0.00000000000e+00  0.00000000000e+00  0.00000000000e+00  0.00000000000e+00  0.00000000000e+00  0.00000000000e+00  0.00000000000e+00  0.00000000000e+00  0.00000000000e+00  0.00000000000e+00  0.00000000000e+00  0.00000000000e+00  0.00000000000e+00  0.00000000000e+00  0.00000000000e+00  0.00000000000e+00  0.00000000000e+00  0.00000000000e+00  0.00000000000e+00  0.00000000000e+00  0.00000000000e+00  0.00000000000e+00  0.00000000000e+00  0.00000000000e+00  0.00000000000e+00  0.00000000000e+00  0.00000000000e+00  0.00000000000e+00  0.00000000000e+00  0.00000000000e+00  0.00000000000e+00  0.00000000000e+00  0.00000000000e+00  0.00000000000e+00  0.00000000000e+00  0.00000000000e+00  0.00000000000e+00  0.00000000000e+00  0.00000000000e+00  0.00000000000e+00  0.00000000000e+00  0.00000000000e+00  0.00000000000e+00  0.00000000000e+00  0.00000000000e+00  0.00000000000e+00  0.00000000000e+00  0.00000000000e+00  0.00000000000e+00  0.00000000000e+00  0.00000000000e+00  0.00000000000e+00  0.00000000000e+00  0.00000000000e+00  0.00000000000e+00  0.00000000000e+00  0.00000000000e+00  0.00000000000e+00  0.00000000000e+00  0.00000000000e+00  0.00000000000e+00  0.00000000000e+00  0.00000000000e+00  0.00000000000e+00  0.00000000000e+00  0.00000000000e+00  0.00000000000e+00  0.00000000000e+00  0.00000000000e+00  0.00000000000e+00  0.00000000000e+00  0.00000000000e+00  0.00000000000e+00  0.00000000000e+00  0.00000000000e+00  0.00000000000e+00  0.00000000000e+00  0.00000000000e+00  0.00000000000e+00  0.00000000000e+00  0.00000000000e+00  0.00000000000e+00  0.00000000000e+00  0.00000000000e+00  0.00000000000e+00  0.00000000000e+00  0.00000000000e+00  0.00000000000e+00  0.00000000000e+00  0.00000000000e+00  0.00000000000e+00  0.00000000000e+00  0.00000000000e+00  0.00000000000e+00  0.00000000000e+00  0.00000000000e+00  0.00000000000e+00  0.00000000000e+00  0.00000000000e+00  0.00000000000e+00  0.00000000000e+00  0.00000000000e+00  0.00000000000e+00  0.00000000000e+00  0.00000000000e+00  0.00000000000e+00  0.00000000000e+00  0.00000000000e+00  0.00000000000e+00  0.00000000000e+00  0.00000000000e+00  0.00000000000e+00  0.00000000000e+00  0.00000000000e+00  0.00000000000e+00  0.00000000000e+00  0.00000000000e+00  0.00000000000e+00  0.00000000000e+00  0.00000000000e+00  0.00000000000e+00  0.00000000000e+00  0.00000000000e+00  0.00000000000e+00  0.00000000000e+00  0.00000000000e+00  0.00000000000e+00  0.00000000000e+00  0.00000000000e+00  0.00000000000e+00  0.00000000000e+00  0.00000000000e+00  0.00000000000e+00  0.00000000000e+00  0.00000000000e+00  0.00000000000e+00  0.00000000000e+00  0.00000000000e+00  0.00000000000e+00  0.00000000000e+00  0.00000000000e+00  0.00000000000e+00  0.00000000000e+00  0.00000000000e+00  0.00000000000e+00  0.00000000000e+00  0.00000000000e+00  0.00000000000e+00  0.00000000000e+00  0.00000000000e+00  0.00000000000e+00  0.00000000000e+00  0.00000000000e+00  0.00000000000e+00  0.00000000000e+00  0.00000000000e+00  0.00000000000e+00  0.00000000000e+00  0.00000000000e+00  0.00000000000e+00  0.00000000000e+00  0.00000000000e+00  0.00000000000e+00  0.00000000000e+00  0.00000000000e+00  0.00000000000e+00  0.00000000000e+00  0.00000000000e+00  0.00000000000e+00  0.00000000000e+00  0.00000000000e+00  0.00000000000e+00  0.00000000000e+00  0.00000000000e+00  0.00000000000e+00  0.00000000000e+00  0.00000000000e+00  0.00000000000e+00  0.00000000000e+00  0.00000000000e+00  0.00000000000e+00  0.00000000000e+00  0.00000000000e+00  0.00000000000e+00  0.00000000000e+00  0.00000000000e+00  0.00000000000e+00  0.00000000000e+00  0.00000000000e+00  0.00000000000e+00  0.00000000000e+00  0.00000000000e+00  0.00000000000e+00  0.00000000000e+00  0.00000000000e+00  0.00000000000e+00  0.00000000000e+00  0.00000000000e+00  0.00000000000e+00  0.00000000000e+00  0.00000000000e+00  0.00000000000e+00  0.00000000000e+00  0.00000000000e+00  0.00000000000e+00  0.00000000000e+00  0.00000000000e+00  0.00000000000e+00  0.00000000000e+00  0.00000000000e+00  0.00000000000e+00  0.00000000000e+00  0.00000000000e+00  0.00000000000e+00  0.00000000000e+00  0.00000000000e+00  0.00000000000e+00  0.00000000000e+00  0.00000000000e+00  0.00000000000e+00  0.00000000000e+00  0.00000000000e+00  0.00000000000e+00  0.00000000000e+00  0.00000000000e+00  0.00000000000e+00  0.00000000000e+00  0.00000000000e+00  0.00000000000e+00  0.00000000000e+00  0.00000000000e+00  0.00000000000e+00  0.00000000000e+00  0.00000000000e+00  0.00000000000e+00  0.00000000000e+00  0.00000000000e+00  0.00000000000e+00  0.00000000000e+00  0.00000000000e+00  0.00000000000e+00  0.00000000000e+00  0.00000000000e+00  0.00000000000e+00  0.00000000000e+00  0.00000000000e+00  0.00000000000e+00  0.00000000000e+00  0.00000000000e+00  0.00000000000e+00  0.00000000000e+00  0.00000000000e+00  0.00000000000e+00  0.00000000000e+00  0.00000000000e+00  0.00000000000e+00  0.00000000000e+00  0.00000000000e+00  0.00000000000e+00  0.00000000000e+00  0.00000000000e+00  0.00000000000e+00  0.00000000000e+00  0.00000000000e+00  0.00000000000e+00  0.00000000000e+00  0.00000000000e+00  0.00000000000e+00  0.00000000000e+00  0.00000000000e+00  0.00000000000e+00  0.00000000000e+00  0.00000000000e+00  0.00000000000e+00  0.00000000000e+00  0.00000000000e+00  0.00000000000e+00  0.00000000000e+00  0.00000000000e+00  0.00000000000e+00  0.00000000000e+00  0.00000000000e+00  0.00000000000e+00  0.00000000000e+00  0.00000000000e+00  0.00000000000e+00  0.00000000000e+00  0.00000000000e+00  0.00000000000e+00  0.00000000000e+00  0.00000000000e+00  0.00000000000e+00  0.00000000000e+00  0.00000000000e+00  0.00000000000e+00  0.00000000000e+00  0.00000000000e+00  0.00000000000e+00  0.00000000000e+00  0.00000000000e+00  0.00000000000e+00  0.00000000000e+00  0.00000000000e+00  0.00000000000e+00  0.00000000000e+00  0.00000000000e+00  0.00000000000e+00  0.00000000000e+00
 0.00000000000e+00  0.00000000000e+00  0.00000000000e+00  0.00000000000e+00  0.00000000000e+00  0.00000000000e+00  0.00000000000e+00  0.00000000000e+00  0.00000000000e+00  0.00000000000e+00  0.00000000000e+00  0.00000000000e+00  0.00000000000e+00  0.00000000000e+00  0.00000000000e+00  0.00000000000e+00  0.00000000000e+00  0.00000000000e+00  0.00000000000e+00  0.00000000000e+00  0.00000000000e+00  0.00000000000e+00  0.00000000000e+00  0.00000000000e+00  8.82122548946e+00  0.00000000000e+00  6.51012235480e-01  0.00000000000e+00  0.00000000000e+00  0.00000000000e+00  0.00000000000e+00  0.00000000000e+00  0.00000000000e+00  0.00000000000e+00  0.00000000000e+00  0.00000000000e+00  0.00000000000e+00  0.00000000000e+00  0.00000000000e+00  0.00000000000e+00  0.00000000000e+00  0.00000000000e+00  0.00000000000e+00  0.00000000000e+00  0.00000000000e+00  0.00000000000e+00  0.00000000000e+00  0.00000000000e+00  0.00000000000e+00  0.00000000000e+00  0.00000000000e+00  0.00000000000e+00  0.00000000000e+00  0.00000000000e+00  0.00000000000e+00  0.00000000000e+00  0.00000000000e+00  0.00000000000e+00  0.00000000000e+00  0.00000000000e+00  0.00000000000e+00  0.00000000000e+00  0.00000000000e+00  0.00000000000e+00  0.00000000000e+00  0.00000000000e+00  0.00000000000e+00  0.00000000000e+00  0.00000000000e+00  0.00000000000e+00  0.00000000000e+00  0.00000000000e+00  0.00000000000e+00  0.00000000000e+00  0.00000000000e+00  0.00000000000e+00  0.00000000000e+00  0.00000000000e+00  0.00000000000e+00  0.00000000000e+00  0.00000000000e+00  0.00000000000e+00  0.00000000000e+00  0.00000000000e+00  0.00000000000e+00  0.00000000000e+00  0.00000000000e+00  0.00000000000e+00  0.00000000000e+00  0.00000000000e+00  0.00000000000e+00  0.00000000000e+00  0.00000000000e+00  0.00000000000e+00  0.00000000000e+00  0.00000000000e+00  0.00000000000e+00  0.00000000000e+00  0.00000000000e+00  0.00000000000e+00  0.00000000000e+00  0.00000000000e+00  0.00000000000e+00  0.00000000000e+00  0.00000000000e+00  0.00000000000e+00  0.00000000000e+00  0.00000000000e+00  0.00000000000e+00  0.00000000000e+00  0.00000000000e+00  0.00000000000e+00  0.00000000000e+00  0.00000000000e+00  0.00000000000e+00  0.00000000000e+00  0.00000000000e+00  0.00000000000e+00  0.00000000000e+00  0.00000000000e+00  0.00000000000e+00  0.00000000000e+00  0.00000000000e+00  0.00000000000e+00  0.00000000000e+00  0.00000000000e+00  0.00000000000e+00  0.00000000000e+00  0.00000000000e+00  0.00000000000e+00  0.00000000000e+00  0.00000000000e+00  0.00000000000e+00  0.00000000000e+00  0.00000000000e+00  0.00000000000e+00  0.00000000000e+00  0.00000000000e+00  0.00000000000e+00  0.00000000000e+00  0.00000000000e+00  0.00000000000e+00  0.00000000000e+00  0.00000000000e+00  0.00000000000e+00  0.00000000000e+00  0.00000000000e+00  0.00000000000e+00  0.00000000000e+00  0.00000000000e+00  0.00000000000e+00  0.00000000000e+00  0.00000000000e+00  0.00000000000e+00  0.00000000000e+00  0.00000000000e+00  0.00000000000e+00  0.00000000000e+00  0.00000000000e+00  0.00000000000e+00  0.00000000000e+00  0.00000000000e+00  0.00000000000e+00  0.00000000000e+00  0.00000000000e+00  0.00000000000e+00  0.00000000000e+00  0.00000000000e+00  0.00000000000e+00  0.00000000000e+00  0.00000000000e+00  0.00000000000e+00  0.00000000000e+00  0.00000000000e+00  0.00000000000e+00  0.00000000000e+00  0.00000000000e+00  0.00000000000e+00  0.00000000000e+00  0.00000000000e+00  0.00000000000e+00  0.00000000000e+00  0.00000000000e+00  0.00000000000e+00  0.00000000000e+00  0.00000000000e+00  0.00000000000e+00  0.00000000000e+00  0.00000000000e+00  0.00000000000e+00  0.00000000000e+00  0.00000000000e+00  0.00000000000e+00  0.00000000000e+00  0.00000000000e+00  0.00000000000e+00  0.00000000000e+00  0.00000000000e+00  0.00000000000e+00  0.00000000000e+00  0.00000000000e+00  0.00000000000e+00  0.00000000000e+00  0.00000000000e+00  0.00000000000e+00  0.00000000000e+00  0.00000000000e+00  0.00000000000e+00  0.00000000000e+00  0.00000000000e+00  0.00000000000e+00  0.00000000000e+00  0.00000000000e+00  0.00000000000e+00  0.00000000000e+00  0.00000000000e+00  0.00000000000e+00  0.00000000000e+00  0.00000000000e+00  0.00000000000e+00  0.00000000000e+00  0.00000000000e+00  0.00000000000e+00  0.00000000000e+00  0.00000000000e+00  0.00000000000e+00  0.00000000000e+00  0.00000000000e+00  0.00000000000e+00  0.00000000000e+00  0.00000000000e+00  0.00000000000e+00  0.00000000000e+00  0.00000000000e+00  0.00000000000e+00  0.00000000000e+00  0.00000000000e+00  0.00000000000e+00  0.00000000000e+00  0.00000000000e+00  0.00000000000e+00  0.00000000000e+00  0.00000000000e+00  0.00000000000e+00  0.00000000000e+00  0.00000000000e+00  0.00000000000e+00  0.00000000000e+00  0.00000000000e+00  0.00000000000e+00  0.00000000000e+00  0.00000000000e+00  0.00000000000e+00  0.00000000000e+00  0.00000000000e+00  0.00000000000e+00  0.00000000000e+00  0.00000000000e+00  0.00000000000e+00  0.00000000000e+00  0.00000000000e+00  0.00000000000e+00  0.00000000000e+00  0.00000000000e+00  0.00000000000e+00  0.00000000000e+00  0.00000000000e+00  0.00000000000e+00  0.00000000000e+00  0.00000000000e+00  0.00000000000e+00  0.00000000000e+00  0.00000000000e+00  0.00000000000e+00  0.00000000000e+00  0.00000000000e+00  0.00000000000e+00  0.00000000000e+00  0.00000000000e+00  0.00000000000e+00  0.00000000000e+00  0.00000000000e+00  0.00000000000e+00  0.00000000000e+00  0.00000000000e+00  0.00000000000e+00  0.00000000000e+00  0.00000000000e+00  0.00000000000e+00  0.00000000000e+00  0.00000000000e+00  0.00000000000e+00  0.00000000000e+00  0.00000000000e+00  0.00000000000e+00  0.00000000000e+00  0.00000000000e+00  0.00000000000e+00  0.00000000000e+00  0.00000000000e+00  0.00000000000e+00  0.00000000000e+00  0.00000000000e+00  0.00000000000e+00  0.00000000000e+00  0.00000000000e+00  0.00000000000e+00  0.00000000000e+00  0.00000000000e+00  0.00000000000e+00  0.00000000000e+00  0.00000000000e+00  0.00000000000e+00  0.00000000000e+00  0.00000000000e+00  0.00000000000e+00  0.00000000000e+00  0.00000000000e+00  0.00000000000e+00  0.00000000000e+00  0.00000000000e+00  0.00000000000e+00  0.00000000000e+00  0.00000000000e+00  0.00000000000e+00  0.00000000000e+00  0.00000000000e+00  0.00000000000e+00  0.00000000000e+00  0.00000000000e+00  0.00000000000e+00  0.00000000000e+00  0.00000000000e+00  0.00000000000e+00  0.00000000000e+00  0.00000000000e+00  0.00000000000e+00  0.00000000000e+00  0.00000000000e+00  0.00000000000e+00  0.00000000000e+00  0.00000000000e+00  0.00000000000e+00  0.00000000000e+00  0.00000000000e+00  0.00000000000e+00  0.00000000000e+00  0.00000000000e+00  0.00000000000e+00  0.00000000000e+00  0.00000000000e+00  0.00000000000e+00  0.00000000000e+00  0.00000000000e+00  0.00000000000e+00  0.00000000000e+00  0.00000000000e+00  0.00000000000e+00  0.00000000000e+00  0.00000000000e+00  0.00000000000e+00  0.00000000000e+00  0.00000000000e+00  0.00000000000e+00  0.00000000000e+00  0.00000000000e+00  0.00000000000e+00  0.00000000000e+00  0.00000000000e+00  0.00000000000e+00  0.00000000000e+00  0.00000000000e+00  0.00000000000e+00  0.00000000000e+00  0.00000000000e+00  0.00000000000e+00  0.00000000000e+00  0.00000000000e+00  0.00000000000e+00  0.00000000000e+00  0.00000000000e+00  0.00000000000e+00  0.00000000000e+00  0.00000000000e+00  0.00000000000e+00  0.00000000000e+00  0.00000000000e+00  0.00000000000e+00  0.00000000000e+00  0.00000000000e+00  0.00000000000e+00  0.00000000000e+00  0.00000000000e+00  0.00000000000e+00  0.00000000000e+00  0.00000000000e+00  0.00000000000e+00  0.00000000000e+00  0.00000000000e+00  0.00000000000e+00  0.00000000000e+00  0.00000000000e+00  0.00000000000e+00  0.00000000000e+00  0.00000000000e+00  0.00000000000e+00  0.00000000000e+00  0.00000000000e+00  0.00000000000e+00  0.00000000000e+00  0.00000000000e+00  0.00000000000e+00  0.00000000000e+00  0.00000000000e+00  0.00000000000e+00  0.00000000000e+00  0.00000000000e+00  0.00000000000e+00  0.00000000000e+00  0.00000000000e+00  0.00000000000e+00  0.00000000000e+00  0.00000000000e+00  0.00000000000e+00  0.00000000000e+00  0.00000000000e+00  0.00000000000e+00  0.00000000000e+00  0.00000000000e+00  0.00000000000e+00  0.00000000000e+00  0.00000000000e+00  0.00000000000e+00  0.00000000000e+00  0.00000000000e+00  0.00000000000e+00  0.00000000000e+00  0.00000000000e+00  0.00000000000e+00  0.00000000000e+00  0.00000000000e+00  0.00000000000e+00  0.00000000000e+00  0.00000000000e+00  0.00000000000e+00  0.00000000000e+00  0.00000000000e+00  0.00000000000e+00  0.00000000000e+00  0.00000000000e+00  0.00000000000e+00  0.00000000000e+00  0.00000000000e+00  0.00000000000e+00  0.00000000000e+00  0.00000000000e+00  0.00000000000e+00  0.00000000000e+00  0.00000000000e+00  0.00000000000e+00  0.00000000000e+00  0.00000000000e+00  0.00000000000e+00  0.00000000000e+00  0.00000000000e+00  0.00000000000e+00  0.00000000000e+00  0.00000000000e+00  0.00000000000e+00  0.00000000000e+00  0.00000000000e+00  0.00000000000e+00  0.00000000000e+00  0.00000000000e+00  0.00000000000e+00  0.00000000000e+00  0.00000000000e+00  0.00000000000e+00  0.00000000000e+00  0.00000000000e+00  0.00000000000e+00  0.00000000000e+00  0.00000000000e+00  0.00000000000e+00  0.00000000000e+00  0.00000000000e+00  0.00000000000e+00  0.00000000000e+00  0.00000000000e+00  0.00000000000e+00  0.00000000000e+00  0.00000000000e+00  0.00000000000e+00  0.00000000000e+00  0.00000000000e+00  0.00000000000e+00  0.00000000000e+00  0.00000000000e+00  0.00000000000e+00  0.00000000000e+00  0.00000000000e+00  0.00000000000e+00  0.00000000000e+00  0.00000000000e+00  0.00000000000e+00  0.00000000000e+00  0.00000000000e+00  0.00000000000e+00  0.00000000000e+00  0.00000000000e+00  0.00000000000e+00  0.00000000000e+00
 0.00000000000e+00  0.00000000000e+00  0.00000000000e+00  0.00000000000e+00  0.00000000000e+00  0.00000000000e+00  0.00000000000e+00  0.00000000000e+00  0.00000000000e+00  0.00000000000e+00  0.00000000000e+00 -1.14715250896e-01  0.00000000000e+00  0.00000000000e+00  0.00000000000e+00  0.00000000000e+00  0.00000000000e+00  0.00000000000e+00  0.00000000000e+00  0.00000000000e+00  0.00000000000e+00  0.00000000000e+00  0.00000000000e+00  4.38568551474e-01  0.00000000000e+00  7.42917883782e+00 -3.77595355316e-02  9.23756386199e-02 -1.06935381809e-02  0.00000000000e+00  0.00000000000e+00  0.00000000000e+00  0.00000000000e+00  0.00000000000e+00  0.00000000000e+00  0.00000000000e+00  0.00000000000e+00  0.00000000000e+00  0.00000000000e+00  0.00000000000e+00  0.00000000000e+00  0.00000000000e+00  0.00000000000e+00  0.00000000000e+00  0.00000000000e+00  0.00000000000e+00  0.00000000000e+00  0.00000000000e+00  0.00000000000e+00  0.00000000000e+00  0.00000000000e+00  0.00000000000e+00  0.00000000000e+00  0.00000000000e+00  0.00000000000e+00  0.00000000000e+00  0.00000000000e+00  0.00000000000e+00  0.00000000000e+00  0.00000000000e+00  0.00000000000e+00  0.00000000000e+00  0.00000000000e+00  0.00000000000e+00  0.00000000000e+00  0.00000000000e+00  0.00000000000e+00  0.00000000000e+00  0.00000000000e+00  0.00000000000e+00  0.00000000000e+00  0.00000000000e+00  0.00000000000e+00  0.00000000000e+00  0.00000000000e+00  0.00000000000e+00  0.00000000000e+00  0.00000000000e+00  0.00000000000e+00  0.00000000000e+00  0.00000000000e+00  0.00000000000e+00  0.00000000000e+00  0.00000000000e+00  0.00000000000e+00  0.00000000000e+00  0.00000000000e+00  0.00000000000e+00  0.00000000000e+00  0.00000000000e+00  0.00000000000e+00  0.00000000000e+00  0.00000000000e+00  0.00000000000e+00  0.00000000000e+00  0.00000000000e+00  0.00000000000e+00  0.00000000000e+00  0.00000000000e+00  0.00000000000e+00  0.00000000000e+00  0.00000000000e+00  0.00000000000e+00  0.00000000000e+00  0.00000000000e+00  0.00000000000e+00  0.00000000000e+00  0.00000000000e+00  0.00000000000e+00  0.00000000000e+00  0.00000000000e+00  0.00000000000e+00  0.00000000000e+00  0.00000000000e+00  0.00000000000e+00  0.00000000000e+00  0.00000000000e+00  0.00000000000e+00  0.00000000000e+00  0.00000000000e+00  0.00000000000e+00  0.00000000000e+00  0.00000000000e+00  0.00000000000e+00  0.00000000000e+00  0.00000000000e+00  0.00000000000e+00  0.00000000000e+00  0.00000000000e+00  0.00000000000e+00  0.00000000000e+00  0.00000000000e+00  0.00000000000e+00  0.00000000000e+00  0.00000000000e+00  0.00000000000e+00  0.00000000000e+00  0.00000000000e+00  0.00000000000e+00  0.00000000000e+00  0.00000000000e+00  0.00000000000e+00  0.00000000000e+00  0.00000000000e+00  0.00000000000e+00  0.00000000000e+00  0.00000000000e+00  0.00000000000e+00  0.00000000000e+00  0.00000000000e+00  0.00000000000e+00  0.00000000000e+00  0.00000000000e+00  0.00000000000e+00  0.00000000000e+00  0.00000000000e+00  0.00000000000e+00  0.00000000000e+00  0.00000000000e+00  0.00000000000e+00  0.00000000000e+00  0.00000000000e+00  0.00000000000e+00  0.00000000000e+00  0.00000000000e+00  0.00000000000e+00  0.00000000000e+00  0.00000000000e+00  0.00000000000e+00  0.00000000000e+00  0.00000000000e+00  0.00000000000e+00  0.00000000000e+00  0.00000000000e+00  0.00000000000e+00  0.00000000000e+00  0.00000000000e+00  0.00000000000e+00  0.00000000000e+00  0.00000000000e+00  0.00000000000e+00  0.00000000000e+00  0.00000000000e+00  0.00000000000e+00  0.00000000000e+00  0.00000000000e+00  0.00000000000e+00  0.00000000000e+00  0.00000000000e+00  0.00000000000e+00  0.00000000000e+00  0.00000000000e+00  0.00000000000e+00  0.00000000000e+00  0.00000000000e+00  0.00000000000e+00  0.00000000000e+00  0.00000000000e+00  0.00000000000e+00  0.00000000000e+00  0.00000000000e+00  0.00000000000e+00  0.00000000000e+00  0.00000000000e+00  0.00000000000e+00  0.00000000000e+00  0.00000000000e+00  0.00000000000e+00  0.00000000000e+00  0.00000000000e+00  0.00000000000e+00  0.00000000000e+00  0.00000000000e+00  0.00000000000e+00  0.00000000000e+00  0.00000000000e+00  0.00000000000e+00  0.00000000000e+00  0.00000000000e+00  0.00000000000e+00  0.00000000000e+00  0.00000000000e+00  0.00000000000e+00  0.00000000000e+00  0.00000000000e+00  0.00000000000e+00  0.00000000000e+00  0.00000000000e+00  0.00000000000e+00  0.00000000000e+00  0.00000000000e+00  0.00000000000e+00  0.00000000000e+00  0.00000000000e+00  0.00000000000e+00  0.00000000000e+00  0.00000000000e+00  0.00000000000e+00  0.00000000000e+00  0.00000000000e+00  0.00000000000e+00  0.00000000000e+00  0.00000000000e+00  0.00000000000e+00  0.00000000000e+00  0.00000000000e+00  0.00000000000e+00  0.00000000000e+00  0.00000000000e+00  0.00000000000e+00  0.00000000000e+00  0.00000000000e+00  0.00000000000e+00  0.00000000000e+00  0.00000000000e+00  0.00000000000e+00  0.00000000000e+00  0.00000000000e+00  0.00000000000e+00  0.00000000000e+00  0.00000000000e+00  0.00000000000e+00  0.00000000000e+00  0.00000000000e+00  0.00000000000e+00  0.00000000000e+00  0.00000000000e+00  0.00000000000e+00  0.00000000000e+00  0.00000000000e+00  0.00000000000e+00  0.00000000000e+00  0.00000000000e+00  0.00000000000e+00  0.00000000000e+00  0.00000000000e+00  0.00000000000e+00  0.00000000000e+00  0.00000000000e+00  0.00000000000e+00  0.00000000000e+00  0.00000000000e+00  0.00000000000e+00  0.00000000000e+00  0.00000000000e+00  0.00000000000e+00  0.00000000000e+00  0.00000000000e+00  0.00000000000e+00  0.00000000000e+00  0.00000000000e+00  0.00000000000e+00  0.00000000000e+00  0.00000000000e+00 -2.70595936367e-02  0.00000000000e+00  0.00000000000e+00  0.00000000000e+00  0.00000000000e+00  0.00000000000e+00  0.00000000000e+00  0.00000000000e+00  0.00000000000e+00  0.00000000000e+00  0.00000000000e+00  0.00000000000e+00  0.00000000000e+00  0.00000000000e+00  0.00000000000e+00  0.00000000000e+00  0.00000000000e+00  0.00000000000e+00  0.00000000000e+00  0.00000000000e+00  0.00000000000e+00  0.00000000000e+00  0.00000000000e+00  0.00000000000e+00  0.00000000000e+00  0.00000000000e+00  0.00000000000e+00  0.00000000000e+00  0.00000000000e+00  0.00000000000e+00  0.00000000000e+00  0.00000000000e+00  0.00000000000e+00  0.00000000000e+00  0.00000000000e+00  0.00000000000e+00  0.00000000000e+00  0.00000000000e+00  0.00000000000e+00  0.00000000000e+00  0.00000000000e+00  0.00000000000e+00  0.00000000000e+00  0.00000000000e+00  0.00000000000e+00  0.00000000000e+00  0.00000000000e+00  0.00000000000e+00  0.00000000000e+00  0.00000000000e+00  0.00000000000e+00  0.00000000000e+00  0.00000000000e+00  0.00000000000e+00  0.00000000000e+00  0.00000000000e+00  0.00000000000e+00  0.00000000000e+00  0.00000000000e+00  0.00000000000e+00  0.00000000000e+00  0.00000000000e+00  0.00000000000e+00  0.00000000000e+00  0.00000000000e+00  0.00000000000e+00  0.00000000000e+00  0.00000000000e+00  0.00000000000e+00  0.00000000000e+00  0.00000000000e+00  0.00000000000e+00  0.00000000000e+00  0.00000000000e+00  0.00000000000e+00  0.00000000000e+00  0.00000000000e+00  0.00000000000e+00  0.00000000000e+00  0.00000000000e+00  0.00000000000e+00  0.00000000000e+00  0.00000000000e+00  0.00000000000e+00  0.00000000000e+00  0.00000000000e+00  0.00000000000e+00  0.00000000000e+00  0.00000000000e+00  0.00000000000e+00  0.00000000000e+00  0.00000000000e+00  0.00000000000e+00  0.00000000000e+00  0.00000000000e+00  0.00000000000e+00  0.00000000000e+00  0.00000000000e+00 -1.30690981363e-01  0.00000000000e+00  0.00000000000e+00  2.95229577919e-01  0.00000000000e+00  0.00000000000e+00  0.00000000000e+00  0.00000000000e+00  0.00000000000e+00  0.00000000000e+00  0.00000000000e+00  0.00000000000e+00  0.00000000000e+00  0.00000000000e+00  0.00000000000e+00  0.00000000000e+00  0.00000000000e+00  0.00000000000e+00  0.00000000000e+00  0.00000000000e+00  0.00000000000e+00  0.00000000000e+00  0.00000000000e+00  0.00000000000e+00  0.00000000000e+00  0.00000000000e+00  0.00000000000e+00  0.00000000000e+00  0.00000000000e+00  0.00000000000e+00  0.00000000000e+00  0.00000000000e+00  0.00000000000e+00  0.00000000000e+00  0.00000000000e+00  0.00000000000e+00  1.68987634853e-01  0.00000000000e+00  0.00000000000e+00  0.00000000000e+00  0.00000000000e+00  0.00000000000e+00  0.00000000000e+00  0.00000000000e+00  0.00000000000e+00  0.00000000000e+00  0.00000000000e+00  0.00000000000e+00  0.00000000000e+00  0.00000000000e+00 -9.90289104299e-02  0.00000000000e+00  0.00000000000e+00  0.00000000000e+00  0.00000000000e+00  0.00000000000e+00  0.00000000000e+00  0.00000000000e+00  0.00000000000e+00  0.00000000000e+00  0.00000000000e+00  0.00000000000e+00  0.00000000000e+00  0.00000000000e+00  0.00000000000e+00  0.00000000000e+00  0.00000000000e+00  0.00000000000e+00  0.00000000000e+00  0.00000000000e+00  0.00000000000e+00  0.00000000000e+00  0.00000000000e+00  0.00000000000e+00  0.00000000000e+00  0.00000000000e+00  0.00000000000e+00  0.00000000000e+00  0.00000000000e+00  0.00000000000e+00  0.00000000000e+00  0.00000000000e+00  0.00000000000e+00  0.00000000000e+00  0.00000000000e+00  0.00000000000e+00  0.00000000000e+00  0.00000000000e+00  0.00000000000e+00  0.00000000000e+00  0.00000000000e+00  0.00000000000e+00  0.00000000000e+00  0.00000000000e+00  0.00000000000e+00  0.00000000000e+00  0.00000000000e+00  0.00000000000e+00  0.00000000000e+00  2.07682725821e-02  0.00000000000e+00  0.00000000000e+00  0.00000000000e+00  0.00000000000e+00  0.00000000000e+00  0.00000000000e+00  0.00000000000e+00  0.00000000000e+00  0.00000000000e+00  0.00000000000e+00  0.00000000000e+00  0.00000000000e+00  0.00000000000e+00  0.00000000000e+00  0.00000000000e+00  0.00000000000e+00  0.00000000000e+00  0.00000000000e+00  0.00000000000e+00  0.00000000000e+00
 0.00000000000e+00  0.00000000000e+00  0.00000000000e+00  0.00000000000e+00  0.00000000000e+00  0.00000000000e+00  0.00000000000e+00  0.00000000000e+00  0.00000000000e+00  0.00000000000e+00  0.00000000000e+00  0.00000000000e+00  0.00000000000e+00  0.00000000000e+00  0.00000000000e+00  0.00000000000e+00  0.00000000000e+00  0.00000000000e+00  0.00000000000e+00  0.00000000000e+00  0.00000000000e+00  0.00000000000e+00  0.00000000000e+00  0.00000000000e+00  6.51012235480e-01 -3.77595352515e-02  9.13014723198e+00  0.00000000000e+00  0.00000000000e+00  0.00000000000e+00  0.00000000000e+00  0.00000000000e+00  0.00000000000e+00  0.00000000000e+00  0.00000000000e+00  0.00000000000e+00  0.00000000000e+00  0.00000000000e+00  0.00000000000e+00  0.00000000000e+00  0.00000000000e+00  0.00000000000e+00  0.00000000000e+00  0.00000000000e+00  0.00000000000e+00  0.00000000000e+00  0.00000000000e+00  0.00000000000e+00  0.00000000000e+00  0.00000000000e+00  0.00000000000e+00  0.00000000000e+00  0.00000000000e+00  0.00000000000e+00  0.00000000000e+00  0.00000000000e+00  0.00000000000e+00  0.00000000000e+00  0.00000000000e+00  0.00000000000e+00  0.00000000000e+00  0.00000000000e+00  0.00000000000e+00  0.00000000000e+00  0.00000000000e+00  0.00000000000e+00  0.00000000000e+00  0.00000000000e+00  0.00000000000e+00  0.00000000000e+00  0.00000000000e+00  0.00000000000e+00  0.00000000000e+00  0.00000000000e+00  0.00000000000e+00  0.00000000000e+00  0.00000000000e+00  0.00000000000e+00  0.00000000000e+00  0.00000000000e+00  0.00000000000e+00  0.00000000000e+00  0.00000000000e+00  0.00000000000e+00  0.00000000000e+00  0.00000000000e+00  0.00000000000e+00  0.00000000000e+00  0.00000000000e+00  0.00000000000e+00  0.00000000000e+00  0.00000000000e+00  0.00000000000e+00  0.00000000000e+00  0.00000000000e+00  0.00000000000e+00  0.00000000000e+00  0.00000000000e+00  0.00000000000e+00  0.00000000000e+00  0.00000000000e+00  0.00000000000e+00  0.00000000000e+00  0.00000000000e+00  0.00000000000e+00  0.00000000000e+00  0.00000000000e+00  0.00000000000e+00  0.00000000000e+00  0.00000000000e+00  0.00000000000e+00  0.00000000000e+00  0.00000000000e+00  0.00000000000e+00  0.00000000000e+00  0.00000000000e+00  0.00000000000e+00  0.00000000000e+00  0.00000000000e+00  0.00000000000e+00  0.00000000000e+00  0.00000000000e+00  0.00000000000e+00  0.00000000000e+00  0.00000000000e+00  0.00000000000e+00  0.00000000000e+00  0.00000000000e+00  0.00000000000e+00  0.00000000000e+00  0.00000000000e+00  0.00000000000e+00  0.00000000000e+00  0.00000000000e+00  0.00000000000e+00  0.00000000000e+00  0.00000000000e+00  0.00000000000e+00  0.00000000000e+00  0.00000000000e+00  0.00000000000e+00  0.00000000000e+00  0.00000000000e+00  0.00000000000e+00  0.00000000000e+00  0.00000000000e+00  0.00000000000e+00  0.00000000000e+00  0.00000000000e+00  0.00000000000e+00  0.00000000000e+00  0.00000000000e+00  0.00000000000e+00  0.00000000000e+00  0.00000000000e+00  0.00000000000e+00  0.00000000000e+00  0.00000000000e+00  0.00000000000e+00  0.00000000000e+00  0.00000000000e+00  0.00000000000e+00  0.00000000000e+00  0.00000000000e+00  0.00000000000e+00  0.00000000000e+00  0.00000000000e+00  0.00000000000e+00  0.00000000000e+00  0.00000000000e+00  0.00000000000e+00  0.00000000000e+00  0.00000000000e+00  0.00000000000e+00  0.00000000000e+00  0.00000000000e+00  0.00000000000e+00  0.00000000000e+00  0.00000000000e+00  0.00000000000e+00  0.00000000000e+00  0.00000000000e+00  0.00000000000e+00  0.00000000000e+00  0.00000000000e+00  0.00000000000e+00  0.00000000000e+00  0.00000000000e+00  0.00000000000e+00  0.00000000000e+00  0.00000000000e+00  0.00000000000e+00  0.00000000000e+00  0.00000000000e+00  0.00000000000e+00  0.00000000000e+00  0.00000000000e+00  0.00000000000e+00  0.00000000000e+00  0.00000000000e+00  0.00000000000e+00  0.00000000000e+00  0.00000000000e+00  0.00000000000e+00  0.00000000000e+00  0.00000000000e+00  0.00000000000e+00  0.00000000000e+00  0.00000000000e+00  0.00000000000e+00  0.00000000000e+00  0.00000000000e+00  0.00000000000e+00  0.00000000000e+00  0.00000000000e+00  0.00000000000e+00  0.00000000000e+00  0.00000000000e+00  0.00000000000e+00  0.00000000000e+00  0.00000000000e+00  0.00000000000e+00  0.00000000000e+00  0.00000000000e+00  0.00000000000e+00  0.00000000000e+00  0.00000000000e+00  0.00000000000e+00  0.00000000000e+00  0.00000000000e+00  0.00000000000e+00  0.00000000000e+00  0.00000000000e+00  0.00000000000e+00  0.00000000000e+00  0.00000000000e+00  0.00000000000e+00  0.00000000000e+00  0.00000000000e+00  0.00000000000e+00  0.00000000000e+00  0.00000000000e+00  0.00000000000e+00  0.00000000000e+00  0.00000000000e+00  0.00000000000e+00  0.00000000000e+00  0.00000000000e+00  0.00000000000e+00  0.00000000000e+00  0.00000000000e+00  0.00000000000e+00  0.00000000000e+00  0.00000000000e+00  0.00000000000e+00  0.00000000000e+00  0.00000000000e+00  0.00000000000e+00  0.00000000000e+00  0.00000000000e+00  0.00000000000e+00  0.00000000000e+00  0.00000000000e+00  0.00000000000e+00  0.00000000000e+00  0.00000000000e+00  0.00000000000e+00  0.00000000000e+00  0.00000000000e+00  0.00000000000e+00  0.00000000000e+00  0.00000000000e+00  0.00000000000e+00  0.00000000000e+00  0.00000000000e+00  0.00000000000e+00  0.00000000000e+00  0.00000000000e+00  0.00000000000e+00  0.00000000000e+00  0.00000000000e+00  0.00000000000e+00  0.00000000000e+00  0.00000000000e+00  0.00000000000e+00  0.00000000000e+00  0.00000000000e+00  0.00000000000e+00  0.00000000000e+00  0.00000000000e+00  0.00000000000e+00  0.00000000000e+00  0.00000000000e+00  0.00000000000e+00  0.00000000000e+00  0.00000000000e+00  0.00000000000e+00  0.00000000000e+00  0.00000000000e+00  0.00000000000e+00  0.00000000000e+00  0.00000000000e+00  0.00000000000e+00  0.00000000000e+00  0.00000000000e+00  0.00000000000e+00  0.00000000000e+00  0.00000000000e+00  0.00000000000e+00  0.00000000000e+00  0.00000000000e+00  0.00000000000e+00  0.00000000000e+00  0.00000000000e+00  0.00000000000e+00  0.00000000000e+00  0.00000000000e+00  0.00000000000e+00  0.00000000000e+00  0.00000000000e+00  0.00000000000e+00  0.00000000000e+00  0.00000000000e+00  0.00000000000e+00  0.00000000000e+00  0.00000000000e+00  0.00000000000e+00  0.00000000000e+00  0.00000000000e+00  0.00000000000e+00  0.00000000000e+00  0.00000000000e+00  0.00000000000e+00  0.00000000000e+00  0.00000000000e+00  0.00000000000e+00  0.00000000000e+00  0.00000000000e+00  0.00000000000e+00  0.00000000000e+00  0.00000000000e+00  0.00000000000e+00  0.00000000000e+00  0.00000000000e+00  0.00000000000e+00  0.00000000000e+00  0.00000000000e+00  0.00000000000e+00  0.00000000000e+00  0.00000000000e+00  0.00000000000e+00  0.00000000000e+00  0.00000000000e+00  0.00000000000e+00  0.00000000000e+00  0.00000000000e+00  0.00000000000e+00  0.00000000000e+00  0.00000000000e+00  0.00000000000e+00  0.00000000000e+00  0.00000000000e+00  0.00000000000e+00  0.00000000000e+00  0.00000000000e+00  0.00000000000e+00  0.00000000000e+00  0.00000000000e+00  0.00000000000e+00  0.00000000000e+00  0.00000000000e+00  0.00000000000e+00  0.00000000000e+00  0.00000000000e+00  0.00000000000e+00  0.00000000000e+00  0.00000000000e+00  0.00000000000e+00  0.00000000000e+00  0.00000000000e+00  0.00000000000e+00  0.00000000000e+00  0.00000000000e+00  0.00000000000e+00  0.00000000000e+00  0.00000000000e+00  0.00000000000e+00  0.00000000000e+00  0.00000000000e+00  0.00000000000e+00  0.00000000000e+00  0.00000000000e+00 -1.62137040207e-01  0.00000000000e+00  0.00000000000e+00  0.00000000000e+00  0.00000000000e+00  0.00000000000e+00  0.00000000000e+00  0.00000000000e+00  0.00000000000e+00  0.00000000000e+00  0.00000000000e+00  0.00000000000e+00  0.00000000000e+00  0.00000000000e+00  0.00000000000e+00  0.00000000000e+00  0.00000000000e+00  0.00000000000e+00  0.00000000000e+00  0.00000000000e+00  0.00000000000e+00  0.00000000000e+00  0.00000000000e+00  0.00000000000e+00  0.00000000000e+00  0.00000000000e+00  0.00000000000e+00  0.00000000000e+00  0.00000000000e+00  0.00000000000e+00  0.00000000000e+00  0.00000000000e+00  0.00000000000e+00  0.00000000000e+00  0.00000000000e+00  0.00000000000e+00  0.00000000000e+00  0.00000000000e+00  0.00000000000e+00  0.00000000000e+00  0.00000000000e+00  0.00000000000e+00  0.00000000000e+00  0.00000000000e+00  0.00000000000e+00  0.00000000000e+00  0.00000000000e+00  0.00000000000e+00  0.00000000000e+00  0.00000000000e+00  0.00000000000e+00  0.00000000000e+00  0.00000000000e+00  0.00000000000e+00  0.00000000000e+00  0.00000000000e+00  0.00000000000e+00  0.00000000000e+00  0.00000000000e+00  0.00000000000e+00  0.00000000000e+00  0.00000000000e+00  0.00000000000e+00  0.00000000000e+00  0.00000000000e+00  0.00000000000e+00  0.00000000000e+00  0.00000000000e+00  0.00000000000e+00  0.00000000000e+00  0.00000000000e+00  0.00000000000e+00  0.00000000000e+00  0.00000000000e+00  0.00000000000e+00  0.00000000000e+00  0.00000000000e+00  0.00000000000e+00  0.00000000000e+00  0.00000000000e+00  0.00000000000e+00  0.00000000000e+00  0.00000000000e+00  0.00000000000e+00  0.00000000000e+00  0.00000000000e+00  0.00000000000e+00  0.00000000000e+00  0.00000000000e+00  0.00000000000e+00  0.00000000000e+00  0.00000000000e+00  0.00000000000e+00  0.00000000000e+00  0.00000000000e+00  0.00000000000e+00  0.00000000000e+00  0.00000000000e+00  0.00000000000e+00  0.00000000000e+00  0.00000000000e+00  0.00000000000e+00  0.00000000000e+00  0.00000000000e+00  0.00000000000e+00  0.00000000000e+00  0.00000000000e+00  0.00000000000e+00  0.00000000000e+00  0.00000000000e+00  0.00000000000e+00  0.00000000000e+00  0.00000000000e+00  0.00000000000e+00  0.00000000000e+00  0.00000000000e+00  0.00000000000e+00  0.00000000000e+00  0.00000000000e+00  0.00000000000e+00
 0.00000000000e+00  0.00000000000e+00  0.00000000000e+00  0.00000000000e+00  0.00000000000e+00  0.00000000000e+00  0.00000000000e+00  0.00000000000e+00  0.00000000000e+00  0.00000000000e+00  0.00000000000e+00  0.00000000000e+00  0.00000000000e+00  0.00000000000e+00  0.00000000000e+00  0.00000000000e+00  0.00000000000e+00  0.00000000000e+00  0.00000000000e+00  0.00000000000e+00  0.00000000000e+00  0.00000000000e+00  0.00000000000e+00  0.00000000000e+00  0.00000000000e+00  9.23756372493e-02  0.00000000000e+00  8.42033752081e+00 -9.24611566148e-01 -5.48859229542e-01  0.00000000000e+00  0.00000000000e+00  0.00000000000e+00  0.00000000000e+00  0.00000000000e+00  0.00000000000e+00  0.00000000000e+00  0.00000000000e+00  0.00000000000e+00  0.00000000000e+00  0.00000000000e+00  0.00000000000e+00  0.00000000000e+00  0.00000000000e+00  0.00000000000e+00  0.00000000000e+00  0.00000000000e+00  0.00000000000e+00  0.00000000000e+00  0.00000000000e+00  0.00000000000e+00  0.00000000000e+00  0.00000000000e+00  0.00000000000e+00  0.00000000000e+00  0.00000000000e+00  0.00000000000e+00  0.00000000000e+00  0.00000000000e+00  0.00000000000e+00  0.00000000000e+00  0.00000000000e+00  0.00000000000e+00  0.00000000000e+00  0.00000000000e+00  0.00000000000e+00  0.00000000000e+00  0.00000000000e+00  0.00000000000e+00  0.00000000000e+00  0.00000000000e+00  0.00000000000e+00  0.00000000000e+00  0.00000000000e+00  0.00000000000e+00  0.00000000000e+00  0.00000000000e+00  0.00000000000e+00  0.00000000000e+00  0.00000000000e+00  0.00000000000e+00  0.00000000000e+00  0.00000000000e+00  0.00000000000e+00  0.00000000000e+00  0.00000000000e+00  0.00000000000e+00  0.00000000000e+00  0.00000000000e+00  0.00000000000e+00  0.00000000000e+00  0.00000000000e+00  0.00000000000e+00  0.00000000000e+00  0.00000000000e+00  0.00000000000e+00  0.00000000000e+00  0.00000000000e+00  0.00000000000e+00  0.00000000000e+00  0.00000000000e+00  0.00000000000e+00  0.00000000000e+00  0.00000000000e+00  0.00000000000e+00  0.00000000000e+00  0.00000000000e+00  0.00000000000e+00  0.00000000000e+00  0.00000000000e+00  0.00000000000e+00  0.00000000000e+00  0.00000000000e+00  0.00000000000e+00  0.00000000000e+00  0.00000000000e+00  0.00000000000e+00  0.00000000000e+00  0.00000000000e+00  0.00000000000e+00  0.00000000000e+00  0.00000000000e+00  0.00000000000e+00  0.00000000000e+00  0.00000000000e+00  0.00000000000e+00  0.00000000000e+00  0.00000000000e+00  0.00000000000e+00  0.00000000000e+00  0.00000000000e+00  0.00000000000e+00  0.00000000000e+00  0.00000000000e+00  0.00000000000e+00  0.00000000000e+00  0.00000000000e+00  0.00000000000e+00  0.00000000000e+00  0.00000000000e+00  0.00000000000e+00  0.00000000000e+00  0.00000000000e+00  0.00000000000e+00  0.00000000000e+00  0.00000000000e+00  0.00000000000e+00  0.00000000000e+00  0.00000000000e+00  0.00000000000e+00  0.00000000000e+00  0.00000000000e+00  0.00000000000e+00  0.00000000000e+00  0.00000000000e+00  0.00000000000e+00  0.00000000000e+00  0.00000000000e+00  0.00000000000e+00  0.00000000000e+00  0.00000000000e+00  0.00000000000e+00  0.00000000000e+00  0.00000000000e+00  0.00000000000e+00  0.00000000000e+00  0.00000000000e+00 -2.49809296277e-02  0.00000000000e+00  0.00000000000e+00  0.00000000000e+00  0.00000000000e+00  0.00000000000e+00  0.00000000000e+00  0.00000000000e+00  0.00000000000e+00  0.00000000000e+00  0.00000000000e+00  0.00000000000e+00  0.00000000000e+00  0.00000000000e+00  0.00000000000e+00  0.00000000000e+00  0.00000000000e+00  0.00000000000e+00  0.00000000000e+00  0.00000000000e+00  0.00000000000e+00  0.00000000000e+00  0.00000000000e+00  0.00000000000e+00  0.00000000000e+00  0.00000000000e+00  0.00000000000e+00  0.00000000000e+00  0.00000000000e+00  0.00000000000e+00  0.00000000000e+00  0.00000000000e+00  0.00000000000e+00  0.00000000000e+00  0.00000000000e+00  0.00000000000e+00  0.00000000000e+00  0.00000000000e+00  0.00000000000e+00  0.00000000000e+00  0.00000000000e+00  0.00000000000e+00  0.00000000000e+00  0.00000000000e+00  0.00000000000e+00  0.00000000000e+00  0.00000000000e+00  0.00000000000e+00  0.00000000000e+00  0.00000000000e+00  0.00000000000e+00  0.00000000000e+00  0.00000000000e+00  0.00000000000e+00  0.00000000000e+00  0.00000000000e+00  0.00000000000e+00  0.00000000000e+00  0.00000000000e+00  0.00000000000e+00  0.00000000000e+00  0.00000000000e+00  0.00000000000e+00  0.00000000000e+00  0.00000000000e+00  0.00000000000e+00  0.00000000000e+00  0.00000000000e+00  0.00000000000e+00  0.00000000000e+00  0.00000000000e+00  0.00000000000e+00  0.00000000000e+00  0.00000000000e+00  0.00000000000e+00  0.00000000000e+00  0.00000000000e+00  0.00000000000e+00  0.00000000000e+00  0.00000000000e+00  0.00000000000e+00  0.00000000000e+00  0.00000000000e+00  0.00000000000e+00  0.00000000000e+00  0.00000000000e+00  0.00000000000e+00  0.00000000000e+00  0.00000000000e+00  0.00000000000e+00  0.00000000000e+00  0.00000000000e+00  0.00000000000e+00  0.00000000000e+00  0.00000000000e+00  0.00000000000e+00  0.00000000000e+00  0.00000000000e+00  0.00000000000e+00  0.00000000000e+00  0.00000000000e+00  0.00000000000e+00  0.00000000000e+00  0.00000000000e+00  0.00000000000e+00  0.00000000000e+00  0.00000000000e+00  0.00000000000e+00  0.00000000000e+00  0.00000000000e+00  0.00000000000e+00  0.00000000000e+00  0.00000000000e+00  0.00000000000e+00  0.00000000000e+00  0.00000000000e+00  0.00000000000e+00  0.00000000000e+00  0.00000000000e+00  0.00000000000e+00  0.00000000000e+00  0.00000000000e+00  0.00000000000e+00  0.00000000000e+00  0.00000000000e+00  0.00000000000e+00  0.00000000000e+00  0.00000000000e+00  0.00000000000e+00  0.00000000000e+00  0.00000000000e+00  0.00000000000e+00  0.00000000000e+00  0.00000000000e+00  0.00000000000e+00  0.00000000000e+00  0.00000000000e+00  0.00000000000e+00  0.00000000000e+00  0.00000000000e+00  0.00000000000e+00  0.00000000000e+00  0.00000000000e+00  0.00000000000e+00  0.00000000000e+00  0.00000000000e+00  0.00000000000e+00  0.00000000000e+00  0.00000000000e+00  0.00000000000e+00  0.00000000000e+00  0.00000000000e+00  0.00000000000e+00  0.00000000000e+00  0.00000000000e+00  0.00000000000e+00  0.00000000000e+00  0.00000000000e+00  0.00000000000e+00  0.00000000000e+00  0.00000000000e+00  0.00000000000e+00  0.00000000000e+00  0.00000000000e+00  0.00000000000e+00  0.00000000000e+00  0.00000000000e+00  0.00000000000e+00  0.00000000000e+00  0.00000000000e+00  0.00000000000e+00  0.00000000000e+00  0.00000000000e+00  0.00000000000e+00  0.00000000000e+00  0.00000000000e+00  0.00000000000e+00  0.00000000000e+00  0.00000000000e+00  0.00000000000e+00  0.00000000000e+00  0.00000000000e+00  0.00000000000e+00  0.00000000000e+00  0.00000000000e+00  0.00000000000e+00  0.00000000000e+00  0.00000000000e+00  0.00000000000e+00  0.00000000000e+00  0.00000000000e+00  0.00000000000e+00  0.00000000000e+00  0.00000000000e+00  0.00000000000e+00  0.00000000000e+00  0.00000000000e+00  0.00000000000e+00  0.00000000000e+00  0.00000000000e+00  0.00000000000e+00  0.00000000000e+00  0.00000000000e+00  0.00000000000e+00  0.00000000000e+00  0.00000000000e+00  0.00000000000e+00  0.00000000000e+00  0.00000000000e+00  0.00000000000e+00  0.00000000000e+00  0.00000000000e+00  0.00000000000e+00  0.00000000000e+00  0.00000000000e+00  0.00000000000e+00  0.00000000000e+00  0.00000000000e+00  0.00000000000e+00  0.00000000000e+00  0.00000000000e+00  0.00000000000e+00  0.00000000000e+00  0.00000000000e+00  0.00000000000e+00  0.00000000000e+00  0.00000000000e+00  0.00000000000e+00  0.00000000000e+00  0.00000000000e+00  0.00000000000e+00  0.00000000000e+00  0.00000000000e+00  0.00000000000e+00  0.00000000000e+00  0.00000000000e+00  0.00000000000e+00  0.00000000000e+00  0.00000000000e+00  0.00000000000e+00  0.00000000000e+00  0.00000000000e+00  0.00000000000e+00  0.00000000000e+00  0.00000000000e+00  0.00000000000e+00  0.00000000000e+00  0.00000000000e+00  0.00000000000e+00  0.00000000000e+00  0.00000000000e+00  0.00000000000e+00  0.00000000000e+00  0.00000000000e+00  0.00000000000e+00  0.00000000000e+00  0.00000000000e+00  0.00000000000e+00  0.00000000000e+00  0.00000000000e+00  0.00000000000e+00  0.00000000000e+00  0.00000000000e+00  0.00000000000e+00  0.00000000000e+00  0.00000000000e+00  0.00000000000e+00  0.00000000000e+00  0.00000000000e+00  0.00000000000e+00  0.00000000000e+00  0.00000000000e+00  0.00000000000e+00  0.00000000000e+00  0.00000000000e+00  0.00000000000e+00  0.00000000000e+00  0.00000000000e+00  0.00000000000e+00  0.00000000000e+00  0.00000000000e+00  0.00000000000e+00  0.00000000000e+00  0.00000000000e+00  0.00000000000e+00  0.00000000000e+00  0.00000000000e+00  0.00000000000e+00  0.00000000000e+00  0.00000000000e+00  0.00000000000e+00  0.00000000000e+00  0.00000000000e+00  0.00000000000e+00  0.00000000000e+00  0.00000000000e+00  0.00000000000e+00  0.00000000000e+00  0.00000000000e+00  0.00000000000e+00  0.00000000000e+00  0.00000000000e+00  0.00000000000e+00  0.00000000000e+00  0.00000000000e+00  0.00000000000e+00  0.00000000000e+00  0.00000000000e+00  0.00000000000e+00  0.00000000000e+00  0.00000000000e+00  0.00000000000e+00  0.00000000000e+00  0.00000000000e+00  0.00000000000e+00  0.00000000000e+00  0.00000000000e+00  0.00000000000e+00  0.00000000000e+00  0.00000000000e+00  0.00000000000e+00  0.00000000000e+00  0.00000000000e+00  0.00000000000e+00  0.00000000000e+00  0.00000000000e+00  0.00000000000e+00  0.00000000000e+00  0.00000000000e+00  0.00000000000e+00  0.00000000000e+00  0.00000000000e+00  0.00000000000e+00 -2.39000466253e-01  0.00000000000e+00  0.00000000000e+00  0.00000000000e+00  0.00000000000e+00  0.00000000000e+00  0.00000000000e+00  0.00000000000e+00  0.00000000000e+00  0.00000000000e+00  0.00000000000e+00  0.00000000000e+00
 0.00000000000e+00  0.00000000000e+00  0.00000000000e+00  0.00000000000e+00  0.00000000000e+00  0.00000000000e+00  0.00000000000e+00  0.00000000000e+00  0.00000000000e+00  0.00000000000e+00  0.00000000000e+00  0.00000000000e+00  0.00000000000e+00  0.00000000000e+00  0.00000000000e+00  0.00000000000e+00  0.00000000000e+00  0.00000000000e+00  0.00000000000e+00  0.00000000000e+00  0.00000000000e+00  0.00000000000e+00  0.00000000000e+00  0.00000000000e+00  0.00000000000e+00 -1.06935381632e-02  0.00000000000e+00 -9.24611565994e-01  1.00498037229e+01  4.71267663817e-01  0.00000000000e+00  0.00000000000e+00  0.00000000000e+00  0.00000000000e+00  0.00000000000e+00  0.00000000000e+00  0.00000000000e+00  0.00000000000e+00  0.00000000000e+00  0.00000000000e+00  0.00000000000e+00  0.00000000000e+00  0.00000000000e+00  0.00000000000e+00  0.00000000000e+00  0.00000000000e+00  0.00000000000e+00  0.00000000000e+00  0.00000000000e+00  0.00000000000e+00  0.00000000000e+00  0.00000000000e+00  0.00000000000e+00  0.00000000000e+00  0.00000000000e+00  0.00000000000e+00  0.00000000000e+00  0.00000000000e+00  0.00000000000e+00  0.00000000000e+00  0.00000000000e+00  0.00000000000e+00  0.00000000000e+00  0.00000000000e+00  0.00000000000e+00  0.00000000000e+00  0.00000000000e+00  0.00000000000e+00  0.00000000000e+00  0.00000000000e+00  0.00000000000e+00  0.00000000000e+00  0.00000000000e+00  0.00000000000e+00  0.00000000000e+00  0.00000000000e+00  0.00000000000e+00  0.00000000000e+00  0.00000000000e+00  0.00000000000e+00  0.00000000000e+00  0.00000000000e+00  0.00000000000e+00  0.00000000000e+00  0.00000000000e+00  0.00000000000e+00  0.00000000000e+00  0.00000000000e+00  0.00000000000e+00  0.00000000000e+00  0.00000000000e+00  0.00000000000e+00  0.00000000000e+00  0.00000000000e+00  0.00000000000e+00  0.00000000000e+00  0.00000000000e+00  0.00000000000e+00  0.00000000000e+00  0.00000000000e+00  0.00000000000e+00  0.00000000000e+00  0.00000000000e+00  0.00000000000e+00  0.00000000000e+00  0.00000000000e+00  0.00000000000e+00  0.00000000000e+00  0.00000000000e+00  0.00000000000e+00  0.00000000000e+00  0.00000000000e+00  0.00000000000e+00  0.00000000000e+00  0.00000000000e+00  0.00000000000e+00  0.00000000000e+00  0.00000000000e+00  0.00000000000e+00  0.00000000000e+00  0.00000000000e+00  0.00000000000e+00  0.00000000000e+00  0.00000000000e+00  0.00000000000e+00  0.00000000000e+00  0.00000000000e+00  0.00000000000e+00  0.00000000000e+00  0.00000000000e+00  0.00000000000e+00  0.00000000000e+00  0.00000000000e+00  0.00000000000e+00  0.00000000000e+00  0.00000000000e+00  0.00000000000e+00  0.00000000000e+00  0.00000000000e+00  0.00000000000e+00  0.00000000000e+00  0.00000000000e+00  0.00000000000e+00  0.00000000000e+00  0.00000000000e+00  0.00000000000e+00  0.00000000000e+00  0.00000000000e+00  0.00000000000e+00  0.00000000000e+00  0.00000000000e+00  0.00000000000e+00  0.00000000000e+00  0.00000000000e+00  0.00000000000e+00  0.00000000000e+00  0.00000000000e+00  0.00000000000e+00  0.00000000000e+00  0.00000000000e+00  0.00000000000e+00  0.00000000000e+00  0.00000000000e+00  0.00000000000e+00  0.00000000000e+00  0.00000000000e+00  0.00000000000e+00  0.00000000000e+00  0.00000000000e+00  0.00000000000e+00  0.00000000000e+00  0.00000000000e+00  0.00000000000e+00  0.00000000000e+00  0.00000000000e+00  0.00000000000e+00  0.00000000000e+00  0.00000000000e+00  0.00000000000e+00  0.00000000000e+00  0.00000000000e+00  0.00000000000e+00  0.00000000000e+00  0.00000000000e+00  0.00000000000e+00  0.00000000000e+00  0.00000000000e+00  0.00000000000e+00  0.00000000000e+00  0.00000000000e+00  0.00000000000e+00  0.00000000000e+00  0.00000000000e+00  0.00000000000e+00  0.00000000000e+00  0.00000000000e+00  0.00000000000e+00  0.00000000000e+00  0.00000000000e+00  0.00000000000e+00  0.00000000000e+00  0.00000000000e+00  0.00000000000e+00  0.00000000000e+00  0.00000000000e+00  0.00000000000e+00  0.00000000000e+00  0.00000000000e+00  0.00000000000e+00  0.00000000000e+00  0.00000000000e+00  0.00000000000e+00  0.00000000000e+00  0.00000000000e+00  0.00000000000e+00  0.00000000000e+00  0.00000000000e+00  0.00000000000e+00  0.00000000000e+00  0.00000000000e+00  0.00000000000e+00  0.00000000000e+00  0.00000000000e+00  0.00000000000e+00  0.00000000000e+00  0.00000000000e+00  0.00000000000e+00  0.00000000000e+00  0.00000000000e+00  0.00000000000e+00  0.00000000000e+00  0.00000000000e+00  0.00000000000e+00  0.00000000000e+00  0.00000000000e+00  0.00000000000e+00  0.00000000000e+00  0.00000000000e+00  0.00000000000e+00  0.00000000000e+00  0.00000000000e+00  0.00000000000e+00  0.00000000000e+00  0.00000000000e+00  0.00000000000e+00  0.00000000000e+00  0.00000000000e+00  0.00000000000e+00  0.00000000000e+00  0.00000000000e+00  0.00000000000e+00  0.00000000000e+00  0.00000000000e+00  0.00000000000e+00  0.00000000000e+00  0.00000000000e+00  0.00000000000e+00  0.00000000000e+00  0.00000000000e+00  0.00000000000e+00  0.00000000000e+00  0.00000000000e+00  0.00000000000e+00  0.00000000000e+00  0.00000000000e+00  0.00000000000e+00  0.00000000000e+00  0.00000000000e+00  0.00000000000e+00  0.00000000000e+00  0.00000000000e+00  0.00000000000e+00  0.00000000000e+00  0.00000000000e+00  0.00000000000e+00  0.00000000000e+00  0.00000000000e+00  0.00000000000e+00  0.00000000000e+00  0.00000000000e+00  0.00000000000e+00  0.00000000000e+00  0.00000000000e+00  0.00000000000e+00  0.00000000000e+00  0.00000000000e+00  0.00000000000e+00  0.00000000000e+00  0.00000000000e+00  0.00000000000e+00  0.00000000000e+00  0.00000000000e+00  0.00000000000e+00  0.00000000000e+00  0.00000000000e+00  0.00000000000e+00  0.00000000000e+00  0.00000000000e+00  0.00000000000e+00  0.00000000000e+00  0.00000000000e+00  0.00000000000e+00  0.00000000000e+00  0.00000000000e+00  0.00000000000e+00  0.00000000000e+00  0.00000000000e+00  0.00000000000e+00  0.00000000000e+00  0.00000000000e+00  0.00000000000e+00  0.00000000000e+00  0.00000000000e+00  0.00000000000e+00  0.00000000000e+00  0.00000000000e+00  0.00000000000e+00  0.00000000000e+00  0.00000000000e+00  0.00000000000e+00  0.00000000000e+00  0.00000000000e+00  0.00000000000e+00  0.00000000000e+00  0.00000000000e+00  0.00000000000e+00  0.00000000000e+00  0.00000000000e+00  0.00000000000e+00  0.00000000000e+00  0.00000000000e+00  0.00000000000e+00  0.00000000000e+00  0.00000000000e+00  0.00000000000e+00  0.00000000000e+00  0.00000000000e+00  0.00000000000e+00  0.00000000000e+00  0.00000000000e+00  0.00000000000e+00  0.00000000000e+00  0.00000000000e+00  0.00000000000e+00  0.00000000000e+00  0.00000000000e+00  0.00000000000e+00  0.00000000000e+00  0.00000000000e+00  0.00000000000e+00  0.00000000000e+00  0.00000000000e+00  0.00000000000e+00  0.00000000000e+00  0.00000000000e+00  0.00000000000e+00  0.00000000000e+00  0.00000000000e+00  0.00000000000e+00  0.00000000000e+00  0.00000000000e+00  0.00000000000e+00  0.00000000000e+00  0.00000000000e+00  0.00000000000e+00  0.00000000000e+00  0.00000000000e+00  0.00000000000e+00  0.00000000000e+00  0.00000000000e+00  0.00000000000e+00  0.00000000000e+00  0.00000000000e+00  0.00000000000e+00  0.00000000000e+00  0.00000000000e+00  0.00000000000e+00  0.00000000000e+00  0.00000000000e+00  0.00000000000e+00  0.00000000000e+00  0.00000000000e+00  0.00000000000e+00  0.00000000000e+00  0.00000000000e+00  0.00000000000e+00  0.00000000000e+00  0.00000000000e+00  0.00000000000e+00  0.00000000000e+00  0.00000000000e+00  0.00000000000e+00  0.00000000000e+00  0.00000000000e+00  0.00000000000e+00  0.00000000000e+00  0.00000000000e+00  0.00000000000e+00  0.00000000000e+00  0.00000000000e+00  0.00000000000e+00  0.00000000000e+00  0.00000000000e+00  0.00000000000e+00  0.00000000000e+00  0.00000000000e+00  0.00000000000e+00  0.00000000000e+00  0.00000000000e+00  0.00000000000e+00  0.00000000000e+00  0.00000000000e+00  0.00000000000e+00  0.00000000000e+00  0.00000000000e+00  0.00000000000e+00  0.00000000000e+00  0.00000000000e+00  0.00000000000e+00  0.00000000000e+00  0.00000000000e+00  0.00000000000e+00  0.00000000000e+00  0.00000000000e+00  0.00000000000e+00  0.00000000000e+00  0.00000000000e+00  0.00000000000e+00  0.00000000000e+00  0.00000000000e+00  0.00000000000e+00  0.00000000000e+00  0.00000000000e+00  0.00000000000e+00  0.00000000000e+00  0.00000000000e+00  0.00000000000e+00  0.00000000000e+00  0.00000000000e+00  0.00000000000e+00  0.00000000000e+00  0.00000000000e+00  0.00000000000e+00  0.00000000000e+00  1.23303832043e-02  0.00000000000e+00  0.00000000000e+00  0.00000000000e+00  0.00000000000e+00  0.00000000000e+00  0.00000000000e+00  0.00000000000e+00  0.00000000000e+00  0.00000000000e+00  0.00000000000e+00  0.00000000000e+00  0.00000000000e+00  0.00000000000e+00  0.00000000000e+00  0.00000000000e+00  0.00000000000e+00  0.00000000000e+00  0.00000000000e+00  0.00000000000e+00  0.00000000000e+00  0.00000000000e+00  0.00000000000e+00  0.00000000000e+00  0.00000000000e+00  0.00000000000e+00  0.00000000000e+00  0.00000000000e+00  0.00000000000e+00  0.00000000000e+00  0.00000000000e+00  0.00000000000e+00  0.00000000000e+00  0.00000000000e+00  0.00000000000e+00  0.00000000000e+00  0.00000000000e+00  0.00000000000e+00  0.00000000000e+00  0.00000000000e+00  0.00000000000e+00  0.00000000000e+00  0.00000000000e+00  0.00000000000e+00  0.00000000000e+00  0.00000000000e+00  0.00000000000e+00  0.00000000000e+00  0.00000000000e+00  0.00000000000e+00  0.00000000000e+00  0.00000000000e+00  0.00000000000e+00  0.00000000000e+00  0.00000000000e+00  0.00000000000e+00  0.00000000000e+00  0.00000000000e+00  0.00000000000e+00  0.00000000000e+00  0.00000000000e+00  0.00000000000e+00  0.00000000000e+00  0.00000000000e+00  0.00000000000e+00  0.00000000000e+00  0.00000000000e+00  0.00000000000e+00
 0.00000000000e+00  0.00000000000e+00  0.00000000000e+00  0.00000000000e+00  0.00000000000e+00  0.00000000000e+00  0.00000000000e+00  0.00000000000e+00  0.00000000000e+00  0.00000000000e+00  0.00000000000e+00  0.00000000000e+00  0.00000000000e+00  0.00000000000e+00  0.00000000000e+00  0.00000000000e+00  0.00000000000e+00  0.00000000000e+00  0.00000000000e+00  0.00000000000e+00  0.00000000000e+00  0.00000000000e+00  0.00000000000e+00  0.00000000000e+00  0.00000000000e+00  0.00000000000e+00  0.00000000000e+00 -5.48859229557e-01  4.71267663819e-01  9.53057475074e+00  0.00000000000e+00  6.18071289019e-01  0.00000000000e+00  0.00000000000e+00  0.00000000000e+00  0.00000000000e+00  0.00000000000e+00  0.00000000000e+00  0.00000000000e+00  0.00000000000e+00  0.00000000000e+00  0.00000000000e+00  0.00000000000e+00  0.00000000000e+00  0.00000000000e+00  0.00000000000e+00  0.00000000000e+00  0.00000000000e+00  0.00000000000e+00  0.00000000000e+00  0.00000000000e+00  0.00000000000e+00  0.00000000000e+00  0.00000000000e+00  0.00000000000e+00  0.00000000000e+00  0.00000000000e+00  0.00000000000e+00  0.00000000000e+00  0.00000000000e+00  0.00000000000e+00  0.00000000000e+00  0.00000000000e+00  0.00000000000e+00  0.00000000000e+00  0.00000000000e+00  0.00000000000e+00  0.00000000000e+00  0.00000000000e+00  0.00000000000e+00  0.00000000000e+00  0.00000000000e+00  0.00000000000e+00  0.00000000000e+00  0.00000000000e+00  0.00000000000e+00  0.00000000000e+00  0.00000000000e+00  0.00000000000e+00  0.00000000000e+00  0.00000000000e+00  0.00000000000e+00  0.00000000000e+00  0.00000000000e+00  0.00000000000e+00  0.00000000000e+00  0.00000000000e+00  0.00000000000e+00  0.00000000000e+00  0.00000000000e+00  0.00000000000e+00  0.00000000000e+00  0.00000000000e+00  0.00000000000e+00  0.00000000000e+00  0.00000000000e+00  0.00000000000e+00  0.00000000000e+00  0.00000000000e+00  0.00000000000e+00  0.00000000000e+00  0.00000000000e+00  0.00000000000e+00  0.00000000000e+00  0.00000000000e+00  0.00000000000e+00  0.00000000000e+00  0.00000000000e+00  0.00000000000e+00  0.00000000000e+00  0.00000000000e+00  0.00000000000e+00  0.00000000000e+00  0.00000000000e+00  0.00000000000e+00  0.00000000000e+00  0.00000000000e+00  0.00000000000e+00  0.00000000000e+00  0.00000000000e+00  0.00000000000e+00  0.00000000000e+00  0.00000000000e+00  0.00000000000e+00  0.00000000000e+00  0.00000000000e+00  0.00000000000e+00  0.00000000000e+00  0.00000000000e+00  0.00000000000e+00  0.00000000000e+00  0.00000000000e+00  0.00000000000e+00  0.00000000000e+00  0.00000000000e+00  0.00000000000e+00  0.00000000000e+00  0.00000000000e+00  0.00000000000e+00  0.00000000000e+00  0.00000000000e+00  0.00000000000e+00  0.00000000000e+00  0.00000000000e+00  0.00000000000e+00  0.00000000000e+00  0.00000000000e+00  0.00000000000e+00  0.00000000000e+00  0.00000000000e+00  0.00000000000e+00  0.00000000000e+00  0.00000000000e+00  0.00000000000e+00  0.00000000000e+00  0.00000000000e+00  0.00000000000e+00  0.00000000000e+00  0.00000000000e+00  0.00000000000e+00  0.00000000000e+00  0.00000000000e+00  0.00000000000e+00  0.00000000000e+00  0.00000000000e+00  0.00000000000e+00  0.00000000000e+00  0.00000000000e+00  0.00000000000e+00  0.00000000000e+00  0.00000000000e+00  0.00000000000e+00  0.00000000000e+00  0.00000000000e+00  0.00000000000e+00  0.00000000000e+00  0.00000000000e+00  0.00000000000e+00  0.00000000000e+00  0.00000000000e+00  0.00000000000e+00  0.00000000000e+00  0.00000000000e+00  0.00000000000e+00  0.00000000000e+00  0.00000000000e+00  0.00000000000e+00  0.00000000000e+00  0.00000000000e+00  0.00000000000e+00  0.00000000000e+00  0.00000000000e+00  0.00000000000e+00  0.00000000000e+00  0.00000000000e+00  0.00000000000e+00  0.00000000000e+00  0.00000000000e+00  0.00000000000e+00  0.00000000000e+00  0.00000000000e+00  0.00000000000e+00  0.00000000000e+00  0.00000000000e+00  0.00000000000e+00  0.00000000000e+00  0.00000000000e+00  0.00000000000e+00  0.00000000000e+00  0.00000000000e+00  0.00000000000e+00  0.00000000000e+00  0.00000000000e+00  0.00000000000e+00  0.00000000000e+00  0.00000000000e+00  0.00000000000e+00  0.00000000000e+00  0.00000000000e+00  0.00000000000e+00  0.00000000000e+00  0.00000000000e+00  0.00000000000e+00  0.00000000000e+00  0.00000000000e+00  0.00000000000e+00  0.00000000000e+00  0.00000000000e+00  0.00000000000e+00  0.00000000000e+00  0.00000000000e+00  0.00000000000e+00  0.00000000000e+00  0.00000000000e+00  0.00000000000e+00  0.00000000000e+00  0.00000000000e+00  0.00000000000e+00  0.00000000000e+00  0.00000000000e+00  0.00000000000e+00  0.00000000000e+00  0.00000000000e+00  0.00000000000e+00  0.00000000000e+00  0.00000000000e+00  0.00000000000e+00  0.00000000000e+00  0.00000000000e+00  0.00000000000e+00  0.00000000000e+00  0.00000000000e+00  0.00000000000e+00  0.00000000000e+00  0.00000000000e+00  0.00000000000e+00  0.00000000000e+00  0.00000000000e+00  0.00000000000e+00  0.00000000000e+00  0.00000000000e+00  0.00000000000e+00  0.00000000000e+00  0.00000000000e+00  0.00000000000e+00  0.00000000000e+00  0.00000000000e+00  0.00000000000e+00  0.00000000000e+00  0.00000000000e+00  0.00000000000e+00  0.00000000000e+00  0.00000000000e+00  0.00000000000e+00  0.00000000000e+00  0.00000000000e+00  0.00000000000e+00  0.00000000000e+00  0.00000000000e+00  0.00000000000e+00  0.00000000000e+00  0.00000000000e+00  0.00000000000e+00  0.00000000000e+00  0.00000000000e+00  0.00000000000e+00  0.00000000000e+00  0.00000000000e+00  0.00000000000e+00  0.00000000000e+00  0.00000000000e+00  0.00000000000e+00  0.00000000000e+00  0.00000000000e+00  0.00000000000e+00  0.00000000000e+00  0.00000000000e+00  0.00000000000e+00  0.00000000000e+00  0.00000000000e+00  0.00000000000e+00  0.00000000000e+00  0.00000000000e+00  0.00000000000e+00  0.00000000000e+00  0.00000000000e+00  0.00000000000e+00  0.00000000000e+00  0.00000000000e+00  0.00000000000e+00  0.00000000000e+00  0.00000000000e+00  0.00000000000e+00  0.00000000000e+00  0.00000000000e+00  0.00000000000e+00  0.00000000000e+00  0.00000000000e+00  0.00000000000e+00  0.00000000000e+00  0.00000000000e+00  0.00000000000e+00  0.00000000000e+00  0.00000000000e+00  0.00000000000e+00  0.00000000000e+00  0.00000000000e+00  0.00000000000e+00  0.00000000000e+00  0.00000000000e+00  0.00000000000e+00  0.00000000000e+00  0.00000000000e+00  0.00000000000e+00  0.00000000000e+00  0.00000000000e+00  0.00000000000e+00  0.00000000000e+00  0.00000000000e+00  0.00000000000e+00  0.00000000000e+00  0.00000000000e+00  0.00000000000e+00  0.00000000000e+00  0.00000000000e+00  0.00000000000e+00  0.00000000000e+00  0.00000000000e+00  0.00000000000e+00  0.00000000000e+00  0.00000000000e+00  0.00000000000e+00  0.00000000000e+00  0.00000000000e+00  0.00000000000e+00  0.00000000000e+00  0.00000000000e+00  0.00000000000e+00  0.00000000000e+00  0.00000000000e+00  0.00000000000e+00  0.00000000000e+00  0.00000000000e+00  0.00000000000e+00  0.00000000000e+00  0.00000000000e+00  0.00000000000e+00  0.00000000000e+00  0.00000000000e+00  0.00000000000e+00  0.00000000000e+00  0.00000000000e+00  0.00000000000e+00  0.00000000000e+00  0.00000000000e+00  0.00000000000e+00  0.00000000000e+00  0.00000000000e+00  0.00000000000e+00  0.00000000000e+00  0.00000000000e+00  0.00000000000e+00  0.00000000000e+00  0.00000000000e+00  0.00000000000e+00  0.00000000000e+00  0.00000000000e+00  0.00000000000e+00  0.00000000000e+00  0.00000000000e+00  0.00000000000e+00  0.00000000000e+00  0.00000000000e+00  0.00000000000e+00  0.00000000000e+00  0.00000000000e+00  0.00000000000e+00  0.00000000000e+00  0.00000000000e+00  0.00000000000e+00  0.00000000000e+00  0.00000000000e+00  0.00000000000e+00  0.00000000000e+00  0.00000000000e+00  0.00000000000e+00  0.00000000000e+00  0.00000000000e+00  0.00000000000e+00  0.00000000000e+00  0.00000000000e+00  0.00000000000e+00  0.00000000000e+00  0.00000000000e+00  0.00000000000e+00  0.00000000000e+00  0.00000000000e+00  0.00000000000e+00  0.00000000000e+00  0.00000000000e+00  0.00000000000e+00  0.00000000000e+00  0.00000000000e+00  0.00000000000e+00  0.00000000000e+00  0.00000000000e+00  0.00000000000e+00  0.00000000000e+00  0.00000000000e+00  0.00000000000e+00  0.00000000000e+00  0.00000000000e+00  0.00000000000e+00  0.00000000000e+00  0.00000000000e+00  0.00000000000e+00  0.00000000000e+00  0.00000000000e+00  0.00000000000e+00  0.00000000000e+00  0.00000000000e+00  0.00000000000e+00  0.00000000000e+00  0.00000000000e+00  0.00000000000e+00  0.00000000000e+00  0.00000000000e+00  0.00000000000e+00  0.00000000000e+00  0.00000000000e+00  0.00000000000e+00  0.00000000000e+00  0.00000000000e+00  0.00000000000e+00  0.00000000000e+00  0.00000000000e+00  0.00000000000e+00  0.00000000000e+00  0.00000000000e+00  0.00000000000e+00  0.00000000000e+00  0.00000000000e+00  0.00000000000e+00  0.00000000000e+00  0.00000000000e+00  0.00000000000e+00  0.00000000000e+00  0.00000000000e+00  0.00000000000e+00  0.00000000000e+00  0.00000000000e+00  0.00000000000e+00  0.00000000000e+00  0.00000000000e+00  0.00000000000e+00  0.00000000000e+00  0.00000000000e+00  0.00000000000e+00  0.00000000000e+00  0.00000000000e+00  0.00000000000e+00  0.00000000000e+00  0.00000000000e+00  0.00000000000e+00  0.00000000000e+00  0.00000000000e+00  0.00000000000e+00  0.00000000000e+00  0.00000000000e+00  0.00000000000e+00  0.00000000000e+00  0.00000000000e+00  0.00000000000e+00  0.00000000000e+00  0.00000000000e+00  0.00000000000e+00  0.00000000000e+00  0.00000000000e+00  0.00000000000e+00  0.00000000000e+00  0.00000000000e+00  0.00000000000e+00  0.00000000000e+00  0.00000000000e+00  0.00000000000e+00  0.00000000000e+00  0.00000000000e+00  0.00000000000e+00  0.00000000000e+00  0.00000000000e+00  0.00000000000e+00  0.00000000000e+00
 0.00000000000e+00  0.00000000000e+00  0.00000000000e+00  0.00000000000e+00  0.00000000000e+00  0.00000000000e+00  0.00000000000e+00  0.00000000000e+00  0.00000000000e+00  0.00000000000e+00  0.00000000000e+00  0.00000000000e+00  0.00000000000e+00  0.00000000000e+00  0.00000000000e+00  0.00000000000e+00  0.00000000000e+00  0.00000000000e+00  0.00000000000e+00  0.00000000000e+00  0.00000000000e+00  0.00000000000e+00  0.00000000000e+00  0.00000000000e+00  0.00000000000e+00  0.00000000000e+00  0.00000000000e+00  0.00000000000e+00  0.00000000000e+00  0.00000000000e+00  1.14739331904e+01  2.18768709721e+00  0.00000000000e+00  0.00000000000e+00  0.00000000000e+00  0.00000000000e+00  0.00000000000e+00  0.00000000000e+00  0.00000000000e+00  0.00000000000e+00  0.00000000000e+00  0.00000000000e+00  0.00000000000e+00  0.00000000000e+00  0.00000000000e+00  0.00000000000e+00  0.00000000000e+00  0.00000000000e+00  0.00000000000e+00  0.00000000000e+00  0.00000000000e+00  0.00000000000e+00  0.00000000000e+00  0.00000000000e+00  0.00000000000e+00  0.00000000000e+00  0.00000000000e+00  0.00000000000e+00  0.00000000000e+00  0.00000000000e+00  0.00000000000e+00  0.00000000000e+00  0.00000000000e+00  0.00000000000e+00  0.00000000000e+00  0.00000000000e+00  0.00000000000e+00  0.00000000000e+00  0.00000000000e+00  0.00000000000e+00  0.00000000000e+00  0.00000000000e+00  0.00000000000e+00  0.00000000000e+00  0.00000000000e+00  0.00000000000e+00  0.00000000000e+00  0.00000000000e+00  0.00000000000e+00  0.00000000000e+00  0.00000000000e+00  0.00000000000e+00  0.00000000000e+00  0.00000000000e+00  0.00000000000e+00  0.00000000000e+00  0.00000000000e+00  0.00000000000e+00  0.00000000000e+00  0.00000000000e+00  0.00000000000e+00  0.00000000000e+00  0.00000000000e+00  0.00000000000e+00  0.00000000000e+00  0.00000000000e+00  0.00000000000e+00  0.00000000000e+00  0.00000000000e+00  0.00000000000e+00  0.00000000000e+00  0.00000000000e+00  0.00000000000e+00  0.00000000000e+00  0.00000000000e+00  0.00000000000e+00  0.00000000000e+00  0.00000000000e+00  0.00000000000e+00  0.00000000000e+00  0.00000000000e+00  0.00000000000e+00  0.00000000000e+00  0.00000000000e+00  0.00000000000e+00  0.00000000000e+00  0.00000000000e+00  0.00000000000e+00  0.00000000000e+00  0.00000000000e+00  0.00000000000e+00  0.00000000000e+00  0.00000000000e+00  0.00000000000e+00  0.00000000000e+00  0.00000000000e+00  0.00000000000e+00  0.00000000000e+00  0.00000000000e+00  0.00000000000e+00  0.00000000000e+00  0.00000000000e+00  0.00000000000e+00  0.00000000000e+00  0.00000000000e+00  0.00000000000e+00  0.00000000000e+00  0.00000000000e+00  0.00000000000e+00  0.00000000000e+00  0.00000000000e+00  0.00000000000e+00  0.00000000000e+00  0.00000000000e+00  0.00000000000e+00  0.00000000000e+00  0.00000000000e+00  0.00000000000e+00  0.00000000000e+00  0.00000000000e+00  0.00000000000e+00  0.00000000000e+00  0.00000000000e+00  0.00000000000e+00  0.00000000000e+00  0.00000000000e+00  0.00000000000e+00  0.00000000000e+00  0.00000000000e+00  0.00000000000e+00  0.00000000000e+00  0.00000000000e+00  0.00000000000e+00  0.00000000000e+00  0.00000000000e+00  0.00000000000e+00  0.00000000000e+00  0.00000000000e+00  0.00000000000e+00  0.00000000000e+00  0.00000000000e+00  0.00000000000e+00  0.00000000000e+00  0.00000000000e+00  0.00000000000e+00  0.00000000000e+00  0.00000000000e+00  0.00000000000e+00  0.00000000000e+00  0.00000000000e+00  0.00000000000e+00  0.00000000000e+00  0.00000000000e+00  0.00000000000e+00  0.00000000000e+00  0.00000000000e+00  0.00000000000e+00  0.00000000000e+00  0.00000000000e+00  0.00000000000e+00  0.00000000000e+00  0.00000000000e+00  0.00000000000e+00  0.00000000000e+00  0.00000000000e+00  0.00000000000e+00  0.00000000000e+00  0.00000000000e+00  0.00000000000e+00  0.00000000000e+00  0.00000000000e+00  0.00000000000e+00  0.00000000000e+00  0.00000000000e+00  0.00000000000e+00  0.00000000000e+00  0.00000000000e+00  0.00000000000e+00  0.00000000000e+00  0.00000000000e+00  0.00000000000e+00  0.00000000000e+00  0.00000000000e+00  0.00000000000e+00  0.00000000000e+00  0.00000000000e+00  0.00000000000e+00  0.00000000000e+00  0.00000000000e+00  0.00000000000e+00  0.00000000000e+00  0.00000000000e+00  0.00000000000e+00  0.00000000000e+00  0.00000000000e+00  0.00000000000e+00  0.00000000000e+00  0.00000000000e+00  0.00000000000e+00  0.00000000000e+00  0.00000000000e+00  0.00000000000e+00  0.00000000000e+00  0.00000000000e+00  0.00000000000e+00  0.00000000000e+00  0.00000000000e+00  0.00000000000e+00  0.00000000000e+00  0.00000000000e+00  0.00000000000e+00  0.00000000000e+00  0.00000000000e+00  0.00000000000e+00  0.00000000000e+00  0.00000000000e+00  0.00000000000e+00  0.00000000000e+00  0.00000000000e+00  0.00000000000e+00  0.00000000000e+00  0.00000000000e+00  0.00000000000e+00  0.00000000000e+00  0.00000000000e+00  0.00000000000e+00  0.00000000000e+00  0.00000000000e+00  0.00000000000e+00  0.00000000000e+00  0.00000000000e+00  0.00000000000e+00  0.00000000000e+00  0.00000000000e+00  0.00000000000e+00  0.00000000000e+00  0.00000000000e+00  0.00000000000e+00  0.00000000000e+00  0.00000000000e+00  0.00000000000e+00  0.00000000000e+00  0.00000000000e+00  0.00000000000e+00  0.00000000000e+00  0.00000000000e+00  0.00000000000e+00  0.00000000000e+00  0.00000000000e+00  0.00000000000e+00  0.00000000000e+00  0.00000000000e+00  0.00000000000e+00  0.00000000000e+00  0.00000000000e+00  0.00000000000e+00  0.00000000000e+00  0.00000000000e+00  0.00000000000e+00  0.00000000000e+00  0.00000000000e+00  0.00000000000e+00  0.00000000000e+00  0.00000000000e+00  0.00000000000e+00  0.00000000000e+00  0.00000000000e+00  0.00000000000e+00  0.00000000000e+00  0.00000000000e+00  0.00000000000e+00  0.00000000000e+00  0.00000000000e+00  0.00000000000e+00  0.00000000000e+00  0.00000000000e+00  0.00000000000e+00  0.00000000000e+00  0.00000000000e+00  0.00000000000e+00  0.00000000000e+00  0.00000000000e+00  0.00000000000e+00  0.00000000000e+00  0.00000000000e+00  0.00000000000e+00  0.00000000000e+00  0.00000000000e+00  0.00000000000e+00  0.00000000000e+00  0.00000000000e+00  0.00000000000e+00  0.00000000000e+00  0.00000000000e+00  0.00000000000e+00  0.00000000000e+00  0.00000000000e+00  0.00000000000e+00  0.00000000000e+00  0.00000000000e+00  0.00000000000e+00  0.00000000000e+00  0.00000000000e+00  0.00000000000e+00  0.00000000000e+00  0.00000000000e+00  0.00000000000e+00  0.00000000000e+00  0.00000000000e+00  0.00000000000e+00  0.00000000000e+00  0.00000000000e+00  0.00000000000e+00  0.00000000000e+00  0.00000000000e+00  0.00000000000e+00  0.00000000000e+00  0.00000000000e+00  0.00000000000e+00  0.00000000000e+00  0.00000000000e+00  0.00000000000e+00  0.00000000000e+00  0.00000000000e+00  0.00000000000e+00  0.00000000000e+00  0.00000000000e+00  0.00000000000e+00  0.00000000000e+00  0.00000000000e+00  0.00000000000e+00  0.00000000000e+00  0.00000000000e+00  0.00000000000e+00  0.00000000000e+00  0.00000000000e+00  0.00000000000e+00  0.00000000000e+00  0.00000000000e+00  0.00000000000e+00  0.00000000000e+00  0.00000000000e+00  0.00000000000e+00  0.00000000000e+00  0.00000000000e+00  0.00000000000e+00  0.00000000000e+00  0.00000000000e+00  0.00000000000e+00  0.00000000000e+00  0.00000000000e+00  0.00000000000e+00  0.00000000000e+00  0.00000000000e+00  0.00000000000e+00  0.00000000000e+00  0.00000000000e+00  0.00000000000e+00  0.00000000000e+00  0.00000000000e+00  0.00000000000e+00  0.00000000000e+00  0.00000000000e+00  0.00000000000e+00  0.00000000000e+00  0.00000000000e+00  0.00000000000e+00  0.00000000000e+00  0.00000000000e+00  0.00000000000e+00  0.00000000000e+00  0.00000000000e+00  0.00000000000e+00  0.00000000000e+00  0.00000000000e+00  0.00000000000e+00  0.00000000000e+00  0.00000000000e+00  0.00000000000e+00  0.00000000000e+00  0.00000000000e+00  0.00000000000e+00  0.00000000000e+00  0.00000000000e+00  0.00000000000e+00  0.00000000000e+00  0.00000000000e+00  0.00000000000e+00  0.00000000000e+00  0.00000000000e+00  0.00000000000e+00  0.00000000000e+00  0.00000000000e+00  0.00000000000e+00  0.00000000000e+00  0.00000000000e+00  0.00000000000e+00  0.00000000000e+00  0.00000000000e+00  0.00000000000e+00  0.00000000000e+00  0.00000000000e+00  0.00000000000e+00  0.00000000000e+00  0.00000000000e+00  0.00000000000e+00  0.00000000000e+00  0.00000000000e+00  0.00000000000e+00  0.00000000000e+00  0.00000000000e+00  0.00000000000e+00  0.00000000000e+00  0.00000000000e+00  0.00000000000e+00  0.00000000000e+00  0.00000000000e+00  0.00000000000e+00  0.00000000000e+00  0.00000000000e+00  0.00000000000e+00  0.00000000000e+00  0.00000000000e+00  0.00000000000e+00  0.00000000000e+00  0.00000000000e+00  0.00000000000e+00  0.00000000000e+00  0.00000000000e+00  0.00000000000e+00  0.00000000000e+00  0.00000000000e+00  0.00000000000e+00  0.00000000000e+00  0.00000000000e+00  0.00000000000e+00  0.00000000000e+00  0.00000000000e+00  0.00000000000e+00  0.00000000000e+00  0.00000000000e+00  0.00000000000e+00  0.00000000000e+00  0.00000000000e+00  0.00000000000e+00  0.00000000000e+00  0.00000000000e+00  0.00000000000e+00  0.00000000000e+00  0.00000000000e+00  0.00000000000e+00  0.00000000000e+00  0.00000000000e+00  0.00000000000e+00  0.00000000000e+00  0.00000000000e+00  0.00000000000e+00  0.00000000000e+00  0.00000000000e+00  0.00000000000e+00  0.00000000000e+00  0.00000000000e+00  0.00000000000e+00  0.00000000000e+00  0.00000000000e+00  0.00000000000e+00  0.00000000000e+00  0.00000000000e+00  0.00000000000e+00  0.00000000000e+00  0.00000000000e+00  0.00000000000e+00  0.00000000000e+00  0.00000000000e+00  0.00000000000e+00  0.00000000000e+00  0.00000000000e+00  0.00000000000e+00  0.00000000000e+00  0.00000000000e+00  0.00000000000e+00  0.00000000000e+00
 0.00000000000e+00  0.00000000000e+00  0.00000000000e+00  0.00000000000e+00  0.00000000000e+00  0.00000000000e+00  0.00000000000e+00  0.00000000000e+00  0.00000000000e+00  0.00000000000e+00  0.00000000000e+00  0.00000000000e+00  0.00000000000e+00  0.00000000000e+00  0.00000000000e+00  0.00000000000e+00  0.00000000000e+00  0.00000000000e+00  0.00000000000e+00  0.00000000000e+00  0.00000000000e+00  0.00000000000e+00  0.00000000000e+00  0.00000000000e+00  0.00000000000e+00  0.00000000000e+00  0.00000000000e+00  0.00000000000e+00  0.00000000000e+00  6.18071288896e-01  2.18768709722e+00  8.51600484994e+00  0.00000000000e+00  0.00000000000e+00  0.00000000000e+00  0.00000000000e+00  0.00000000000e+00  0.00000000000e+00  0.00000000000e+00  0.00000000000e+00  0.00000000000e+00  0.00000000000e+00  0.00000000000e+00  0.00000000000e+00  0.00000000000e+00  0.00000000000e+00  0.00000000000e+00  0.00000000000e+00  0.00000000000e+00  0.00000000000e+00  0.00000000000e+00  0.00000000000e+00  0.00000000000e+00  0.00000000000e+00  0.00000000000e+00  0.00000000000e+00  0.00000000000e+00  0.00000000000e+00  0.00000000000e+00  0.00000000000e+00 -1.95870251482e-02  0.00000000000e+00  0.00000000000e+00  0.00000000000e+00  0.00000000000e+00  0.00000000000e+00  0.00000000000e+00  0.00000000000e+00  0.00000000000e+00  0.00000000000e+00  0.00000000000e+00  0.00000000000e+00  0.00000000000e+00  0.00000000000e+00  0.00000000000e+00  0.00000000000e+00  0.00000000000e+00  0.00000000000e+00  3.23817665982e-02  0.00000000000e+00  0.00000000000e+00  0.00000000000e+00  0.00000000000e+00  0.00000000000e+00  0.00000000000e+00  0.00000000000e+00  0.00000000000e+00  0.00000000000e+00  0.00000000000e+00  3.67590833605e-02  0.00000000000e+00  0.00000000000e+00  0.00000000000e+00  0.00000000000e+00  0.00000000000e+00  0.00000000000e+00  0.00000000000e+00  0.00000000000e+00  0.00000000000e+00  0.00000000000e+00  0.00000000000e+00  0.00000000000e+00  0.00000000000e+00  0.00000000000e+00  0.00000000000e+00  0.00000000000e+00  0.00000000000e+00 -1.22441516584e-01  0.00000000000e+00  0.00000000000e+00  0.00000000000e+00  0.00000000000e+00  0.00000000000e+00  0.00000000000e+00  0.00000000000e+00  0.00000000000e+00  0.00000000000e+00  0.00000000000e+00  0.00000000000e+00  0.00000000000e+00  0.00000000000e+00  0.00000000000e+00  0.00000000000e+00  0.00000000000e+00  0.00000000000e+00  0.00000000000e+00  0.00000000000e+00  0.00000000000e+00  0.00000000000e+00  0.00000000000e+00  0.00000000000e+00  0.00000000000e+00  0.00000000000e+00  0.00000000000e+00  0.00000000000e+00  4.61698112682e-02  0.00000000000e+00  0.00000000000e+00  0.00000000000e+00  0.00000000000e+00  0.00000000000e+00  0.00000000000e+00  0.00000000000e+00  0.00000000000e+00  0.00000000000e+00  0.00000000000e+00  0.00000000000e+00  0.00000000000e+00  0.00000000000e+00  0.00000000000e+00  0.00000000000e+00  0.00000000000e+00  0.00000000000e+00  0.00000000000e+00  0.00000000000e+00  0.00000000000e+00  0.00000000000e+00  0.00000000000e+00  0.00000000000e+00  0.00000000000e+00  0.00000000000e+00  0.00000000000e+00  0.00000000000e+00  0.00000000000e+00  0.00000000000e+00  0.00000000000e+00  0.00000000000e+00  0.00000000000e+00  0.00000000000e+00  0.00000000000e+00  0.00000000000e+00  0.00000000000e+00  0.00000000000e+00  0.00000000000e+00  0.00000000000e+00  0.00000000000e+00  0.00000000000e+00  0.00000000000e+00  0.00000000000e+00  0.00000000000e+00  0.00000000000e+00  0.00000000000e+00  0.00000000000e+00  0.00000000000e+00  0.00000000000e+00  0.00000000000e+00  0.00000000000e+00  0.00000000000e+00  0.00000000000e+00  0.00000000000e+00  0.00000000000e+00  0.00000000000e+00  0.00000000000e+00  0.00000000000e+00  0.00000000000e+00  0.00000000000e+00  0.00000000000e+00  0.00000000000e+00  0.00000000000e+00  0.00000000000e+00  0.00000000000e+00  0.00000000000e+00  0.00000000000e+00  0.00000000000e+00  0.00000000000e+00  0.00000000000e+00  0.00000000000e+00  0.00000000000e+00  0.00000000000e+00  0.00000000000e+00  0.00000000000e+00  0.00000000000e+00  0.00000000000e+00  0.00000000000e+00  0.00000000000e+00  0.00000000000e+00  0.00000000000e+00  0.00000000000e+00  0.00000000000e+00  0.00000000000e+00  0.00000000000e+00  0.00000000000e+00  0.00000000000e+00  0.00000000000e+00  0.00000000000e+00  0.00000000000e+00  0.00000000000e+00  0.00000000000e+00  0.00000000000e+00  0.00000000000e+00  0.00000000000e+00  0.00000000000e+00  0.00000000000e+00  0.00000000000e+00  0.00000000000e+00  0.00000000000e+00  0.00000000000e+00  0.00000000000e+00  0.00000000000e+00  0.00000000000e+00  0.00000000000e+00  0.00000000000e+00  0.00000000000e+00  0.00000000000e+00  0.00000000000e+00  0.00000000000e+00  0.00000000000e+00  0.00000000000e+00  0.00000000000e+00  0.00000000000e+00  0.00000000000e+00  0.00000000000e+00  0.00000000000e+00  0.00000000000e+00  0.00000000000e+00  0.00000000000e+00  0.00000000000e+00  0.00000000000e+00  0.00000000000e+00  0.00000000000e+00  0.00000000000e+00  0.00000000000e+00  0.00000000000e+00  0.00000000000e+00  0.00000000000e+00  0.00000000000e+00  0.00000000000e+00  0.00000000000e+00  0.00000000000e+00  0.00000000000e+00  0.00000000000e+00  0.00000000000e+00  0.00000000000e+00  0.00000000000e+00  0.00000000000e+00 -6.75866081397e-02  0.00000000000e+00  0.00000000000e+00  0.00000000000e+00  0.00000000000e+00  0.00000000000e+00  0.00000000000e+00  0.00000000000e+00  0.00000000000e+00  0.00000000000e+00  0.00000000000e+00  0.00000000000e+00  0.00000000000e+00  0.00000000000e+00  0.00000000000e+00  0.00000000000e+00  0.00000000000e+00  0.00000000000e+00  0.00000000000e+00  0.00000000000e+00  0.00000000000e+00  0.00000000000e+00  0.00000000000e+00  0.00000000000e+00  0.00000000000e+00  0.00000000000e+00  0.00000000000e+00  0.00000000000e+00  0.00000000000e+00  0.00000000000e+00  0.00000000000e+00  0.00000000000e+00  0.00000000000e+00  0.00000000000e+00  0.00000000000e+00  0.00000000000e+00  0.00000000000e+00  0.00000000000e+00  0.00000000000e+00  0.00000000000e+00  0.00000000000e+00  0.00000000000e+00  0.00000000000e+00  0.00000000000e+00  0.00000000000e+00  0.00000000000e+00  0.00000000000e+00  0.00000000000e+00  0.00000000000e+00  0.00000000000e+00  0.00000000000e+00  0.00000000000e+00  0.00000000000e+00  0.00000000000e+00  0.00000000000e+00  0.00000000000e+00  0.00000000000e+00  0.00000000000e+00  0.00000000000e+00  0.00000000000e+00  0.00000000000e+00  0.00000000000e+00  0.00000000000e+00  0.00000000000e+00  0.00000000000e+00  0.00000000000e+00  0.00000000000e+00  0.00000000000e+00  0.00000000000e+00  0.00000000000e+00  0.00000000000e+00  0.00000000000e+00  0.00000000000e+00  0.00000000000e+00  0.00000000000e+00  0.00000000000e+00  0.00000000000e+00  0.00000000000e+00  0.00000000000e+00  0.00000000000e+00  0.00000000000e+00  0.00000000000e+00  0.00000000000e+00  0.00000000000e+00  0.00000000000e+00  0.00000000000e+00  0.00000000000e+00  0.00000000000e+00  0.00000000000e+00  0.00000000000e+00  0.00000000000e+00  0.00000000000e+00  0.00000000000e+00  0.00000000000e+00  0.00000000000e+00  0.00000000000e+00 -7.97119010117e-02  0.00000000000e+00  0.00000000000e+00  0.00000000000e+00  0.00000000000e+00  0.00000000000e+00  0.00000000000e+00  0.00000000000e+00  0.00000000000e+00  0.00000000000e+00  0.00000000000e+00  0.00000000000e+00  0.00000000000e+00  0.00000000000e+00  0.00000000000e+00  0.00000000000e+00  0.00000000000e+00  0.00000000000e+00  0.00000000000e+00  0.00000000000e+00  0.00000000000e+00  0.00000000000e+00  0.00000000000e+00  0.00000000000e+00  0.00000000000e+00  0.00000000000e+00  0.00000000000e+00  0.00000000000e+00  0.00000000000e+00  0.00000000000e+00  0.00000000000e+00  0.00000000000e+00  0.00000000000e+00  0.00000000000e+00  0.00000000000e+00  0.00000000000e+00  0.00000000000e+00  0.00000000000e+00  0.00000000000e+00  0.00000000000e+00  0.00000000000e+00  0.00000000000e+00  0.00000000000e+00  0.00000000000e+00  0.00000000000e+00  0.00000000000e+00  0.00000000000e+00  0.00000000000e+00  0.00000000000e+00  0.00000000000e+00  0.00000000000e+00  0.00000000000e+00  0.00000000000e+00  0.00000000000e+00  0.00000000000e+00  0.00000000000e+00  0.00000000000e+00  0.00000000000e+00  0.00000000000e+00  0.00000000000e+00  0.00000000000e+00  0.00000000000e+00  0.00000000000e+00  0.00000000000e+00  0.00000000000e+00  0.00000000000e+00  0.00000000000e+00  0.00000000000e+00  0.00000000000e+00  0.00000000000e+00  0.00000000000e+00  0.00000000000e+00  0.00000000000e+00  0.00000000000e+00  0.00000000000e+00  0.00000000000e+00  0.00000000000e+00  0.00000000000e+00  0.00000000000e+00  0.00000000000e+00  0.00000000000e+00  0.00000000000e+00  0.00000000000e+00  0.00000000000e+00  0.00000000000e+00  0.00000000000e+00  0.00000000000e+00  0.00000000000e+00  0.00000000000e+00  0.00000000000e+00  0.00000000000e+00  0.00000000000e+00  0.00000000000e+00  0.00000000000e+00  0.00000000000e+00  0.00000000000e+00  0.00000000000e+00  0.00000000000e+00  0.00000000000e+00  0.00000000000e+00  0.00000000000e+00  0.00000000000e+00  0.00000000000e+00  0.00000000000e+00  0.00000000000e+00  0.00000000000e+00  0.00000000000e+00  0.00000000000e+00  0.00000000000e+00  0.00000000000e+00  0.00000000000e+00  0.00000000000e+00  0.00000000000e+00  0.00000000000e+00  0.00000000000e+00  0.00000000000e+00  0.00000000000e+00  0.00000000000e+00  0.00000000000e+00  0.00000000000e+00  0.00000000000e+00  0.00000000000e+00  0.00000000000e+00  0.00000000000e+00  0.00000000000e+00  0.00000000000e+00  0.00000000000e+00  0.00000000000e+00  0.00000000000e+00  0.00000000000e+00  0.00000000000e+00  0.00000000000e+00  0.00000000000e+00  0.00000000000e+00  0.00000000000e+00  0.00000000000e+00  0.00000000000e+00  0.00000000000e+00  0.00000000000e+00  0.00000000000e+00  0.00000000000e+00
 0.00000000000e+00  0.00000000000e+00  0.00000000000e+00  0.00000000000e+00  0.00000000000e+00  0.00000000000e+00  0.00000000000e+00  0.00000000000e+00  0.00000000000e+00  0.00000000000e+00  0.00000000000e+00  0.00000000000e+00  0.00000000000e+00  0.00000000000e+00  0.00000000000e+00  0.00000000000e+00  0.00000000000e+00  0.00000000000e+00  0.00000000000e+00  0.00000000000e+00  0.00000000000e+00  0.00000000000e+00  0.00000000000e+00  0.00000000000e+00  0.00000000000e+00  0.00000000000e+00  0.00000000000e+00  0.00000000000e+00  0.00000000000e+00  0.00000000000e+00  0.00000000000e+00  0.00000000000e+00  1.26827742213e+01  1.11945170050e+00  1.80167002048e+00  0.00000000000e+00  0.00000000000e+00  0.00000000000e+00  0.00000000000e+00  0.00000000000e+00  0.00000000000e+00  0.00000000000e+00  0.00000000000e+00  0.00000000000e+00  0.00000000000e+00  0.00000000000e+00  0.00000000000e+00  0.00000000000e+00  0.00000000000e+00  0.00000000000e+00  0.00000000000e+00  0.00000000000e+00  0.00000000000e+00  0.00000000000e+00  0.00000000000e+00  0.00000000000e+00  0.00000000000e+00  0.00000000000e+00  0.00000000000e+00  0.00000000000e+00  0.00000000000e+00  0.00000000000e+00  0.00000000000e+00  0.00000000000e+00  0.00000000000e+00  0.00000000000e+00  0.00000000000e+00  0.00000000000e+00  0.00000000000e+00  0.00000000000e+00  0.00000000000e+00  0.00000000000e+00  0.00000000000e+00  0.00000000000e+00  0.00000000000e+00  0.00000000000e+00  0.00000000000e+00  0.00000000000e+00  0.00000000000e+00  0.00000000000e+00  0.00000000000e+00  0.00000000000e+00  0.00000000000e+00  0.00000000000e+00  0.00000000000e+00  0.00000000000e+00  0.00000000000e+00  0.00000000000e+00  0.00000000000e+00  0.00000000000e+00  0.00000000000e+00  0.00000000000e+00  0.00000000000e+00  0.00000000000e+00  0.00000000000e+00  0.00000000000e+00  0.00000000000e+00  0.00000000000e+00  0.00000000000e+00  0.00000000000e+00  0.00000000000e+00  0.00000000000e+00  0.00000000000e+00  0.00000000000e+00  0.00000000000e+00  0.00000000000e+00  0.00000000000e+00  0.00000000000e+00  0.00000000000e+00  0.00000000000e+00  0.00000000000e+00  0.00000000000e+00  0.00000000000e+00  0.00000000000e+00  0.00000000000e+00  0.00000000000e+00  0.00000000000e+00  0.00000000000e+00  0.00000000000e+00  0.00000000000e+00  0.00000000000e+00  0.00000000000e+00  0.00000000000e+00  0.00000000000e+00  0.00000000000e+00  0.00000000000e+00  0.00000000000e+00  0.00000000000e+00  0.00000000000e+00  0.00000000000e+00  0.00000000000e+00  0.00000000000e+00  0.00000000000e+00  0.00000000000e+00  0.00000000000e+00  0.00000000000e+00  0.00000000000e+00  0.00000000000e+00  0.00000000000e+00  0.00000000000e+00  0.00000000000e+00  0.00000000000e+00  0.00000000000e+00  0.00000000000e+00  0.00000000000e+00  0.00000000000e+00  0.00000000000e+00  0.00000000000e+00  0.00000000000e+00  0.00000000000e+00  0.00000000000e+00  0.00000000000e+00  0.00000000000e+00  0.00000000000e+00  0.00000000000e+00  0.00000000000e+00  0.00000000000e+00  0.00000000000e+00  0.00000000000e+00  0.00000000000e+00  0.00000000000e+00  0.00000000000e+00  0.00000000000e+00  0.00000000000e+00  0.00000000000e+00  0.00000000000e+00  0.00000000000e+00  0.00000000000e+00  0.00000000000e+00  0.00000000000e+00  0.00000000000e+00  0.00000000000e+00  0.00000000000e+00  0.00000000000e+00  0.00000000000e+00  0.00000000000e+00  0.00000000000e+00  0.00000000000e+00  0.00000000000e+00  0.00000000000e+00  0.00000000000e+00  0.00000000000e+00  0.00000000000e+00  0.00000000000e+00  0.00000000000e+00  0.00000000000e+00  0.00000000000e+00  0.00000000000e+00  0.00000000000e+00  0.00000000000e+00  0.00000000000e+00  0.00000000000e+00  0.00000000000e+00  0.00000000000e+00  0.00000000000e+00  0.00000000000e+00  0.00000000000e+00  0.00000000000e+00  0.00000000000e+00  0.00000000000e+00  0.00000000000e+00  0.00000000000e+00  0.00000000000e+00  0.00000000000e+00  0.00000000000e+00  0.00000000000e+00  0.00000000000e+00  0.00000000000e+00  0.00000000000e+00  0.00000000000e+00  0.00000000000e+00  0.00000000000e+00  0.00000000000e+00  0.00000000000e+00  0.00000000000e+00  0.00000000000e+00  0.00000000000e+00  0.00000000000e+00  0.00000000000e+00  0.00000000000e+00  0.00000000000e+00  0.00000000000e+00  0.00000000000e+00  0.00000000000e+00  0.00000000000e+00  0.00000000000e+00  0.00000000000e+00  0.00000000000e+00  0.00000000000e+00  0.00000000000e+00  0.00000000000e+00  0.00000000000e+00  0.00000000000e+00  0.00000000000e+00  0.00000000000e+00  0.00000000000e+00  0.00000000000e+00  0.00000000000e+00  0.00000000000e+00  0.00000000000e+00  0.00000000000e+00  0.00000000000e+00  0.00000000000e+00  0.00000000000e+00  0.00000000000e+00  0.00000000000e+00  0.00000000000e+00  0.00000000000e+00  0.00000000000e+00  0.00000000000e+00  0.00000000000e+00  0.00000000000e+00  0.00000000000e+00  0.00000000000e+00  0.00000000000e+00  0.00000000000e+00  0.00000000000e+00  0.00000000000e+00  0.00000000000e+00  0.00000000000e+00  0.00000000000e+00  0.00000000000e+00  0.00000000000e+00  0.00000000000e+00  0.00000000000e+00  0.00000000000e+00  0.00000000000e+00  0.00000000000e+00  0.00000000000e+00  0.00000000000e+00  0.00000000000e+00  0.00000000000e+00  0.00000000000e+00  0.00000000000e+00  0.00000000000e+00  0.00000000000e+00  0.00000000000e+00  0.00000000000e+00  0.00000000000e+00  0.00000000000e+00  0.00000000000e+00  0.00000000000e+00  0.00000000000e+00  0.00000000000e+00  0.00000000000e+00  0.00000000000e+00  0.00000000000e+00  0.00000000000e+00  0.00000000000e+00  0.00000000000e+00  0.00000000000e+00  0.00000000000e+00  0.00000000000e+00  0.00000000000e+00  0.00000000000e+00  0.00000000000e+00  0.00000000000e+00  0.00000000000e+00  0.00000000000e+00  0.00000000000e+00  0.00000000000e+00  0.00000000000e+00  0.00000000000e+00  0.00000000000e+00  0.00000000000e+00  0.00000000000e+00  0.00000000000e+00  0.00000000000e+00  0.00000000000e+00  0.00000000000e+00  0.00000000000e+00  0.00000000000e+00  0.00000000000e+00  0.00000000000e+00  0.00000000000e+00  0.00000000000e+00  0.00000000000e+00  0.00000000000e+00  0.00000000000e+00  0.00000000000e+00  0.00000000000e+00  0.00000000000e+00  0.00000000000e+00  0.00000000000e+00  0.00000000000e+00  0.00000000000e+00  0.00000000000e+00  0.00000000000e+00  0.00000000000e+00  0.00000000000e+00  0.00000000000e+00  0.00000000000e+00  0.00000000000e+00  0.00000000000e+00  0.00000000000e+00  0.00000000000e+00  0.00000000000e+00  0.00000000000e+00  0.00000000000e+00  0.00000000000e+00  0.00000000000e+00  0.00000000000e+00  0.00000000000e+00  0.00000000000e+00  0.00000000000e+00  0.00000000000e+00  0.00000000000e+00  0.00000000000e+00  0.00000000000e+00  0.00000000000e+00  0.00000000000e+00  0.00000000000e+00  0.00000000000e+00  0.00000000000e+00  0.00000000000e+00  0.00000000000e+00  0.00000000000e+00  0.00000000000e+00  0.00000000000e+00  0.00000000000e+00  0.00000000000e+00  0.00000000000e+00  0.00000000000e+00  0.00000000000e+00  0.00000000000e+00  0.00000000000e+00  0.00000000000e+00  0.00000000000e+00  0.00000000000e+00  0.00000000000e+00  0.00000000000e+00  0.00000000000e+00  0.00000000000e+00  0.00000000000e+00  0.00000000000e+00  0.00000000000e+00  0.00000000000e+00  0.00000000000e+00  0.00000000000e+00  0.00000000000e+00  0.00000000000e+00  0.00000000000e+00  0.00000000000e+00  0.00000000000e+00  0.00000000000e+00  0.00000000000e+00  0.00000000000e+00  0.00000000000e+00  0.00000000000e+00  0.00000000000e+00  0.00000000000e+00  0.00000000000e+00  0.00000000000e+00  0.00000000000e+00  0.00000000000e+00  0.00000000000e+00  0.00000000000e+00  0.00000000000e+00  0.00000000000e+00  0.00000000000e+00  0.00000000000e+00  0.00000000000e+00  0.00000000000e+00  0.00000000000e+00  0.00000000000e+00  0.00000000000e+00  0.00000000000e+00  0.00000000000e+00  0.00000000000e+00  0.00000000000e+00  0.00000000000e+00  0.00000000000e+00  0.00000000000e+00  0.00000000000e+00  0.00000000000e+00  0.00000000000e+00  0.00000000000e+00  0.00000000000e+00  0.00000000000e+00  0.00000000000e+00  0.00000000000e+00  0.00000000000e+00  0.00000000000e+00  0.00000000000e+00  0.00000000000e+00  0.00000000000e+00  0.00000000000e+00  0.00000000000e+00  0.00000000000e+00  0.00000000000e+00  0.00000000000e+00  0.00000000000e+00  0.00000000000e+00  0.00000000000e+00  0.00000000000e+00  0.00000000000e+00  0.00000000000e+00  0.00000000000e+00  0.00000000000e+00  0.00000000000e+00  0.00000000000e+00  0.00000000000e+00  0.00000000000e+00  0.00000000000e+00  0.00000000000e+00  0.00000000000e+00  0.00000000000e+00  0.00000000000e+00  0.00000000000e+00  0.00000000000e+00  0.00000000000e+00  0.00000000000e+00  0.00000000000e+00  0.00000000000e+00  0.00000000000e+00  0.00000000000e+00  0.00000000000e+00  0.00000000000e+00  0.00000000000e+00  0.00000000000e+00  0.00000000000e+00  0.00000000000e+00  0.00000000000e+00  0.00000000000e+00  0.00000000000e+00  0.00000000000e+00  0.00000000000e+00  0.00000000000e+00  0.00000000000e+00  0.00000000000e+00  0.00000000000e+00  0.00000000000e+00  0.00000000000e+00  0.00000000000e+00  0.00000000000e+00  0.00000000000e+00  0.00000000000e+00  0.00000000000e+00  0.00000000000e+00  0.00000000000e+00  0.00000000000e+00  0.00000000000e+00  0.00000000000e+00  0.00000000000e+00  0.00000000000e+00  0.00000000000e+00  0.00000000000e+00  0.00000000000e+00  0.00000000000e+00  0.00000000000e+00  0.00000000000e+00  0.00000000000e+00  0.00000000000e+00  0.00000000000e+00  0.00000000000e+00  0.00000000000e+00  0.00000000000e+00  0.00000000000e+00  0.00000000000e+00  0.00000000000e+00  0.00000000000e+00  0.00000000000e+00  0.00000000000e+00  0.00000000000e+00  0.00000000000e+00  0.00000000000e+00  0.00000000000e+00  0.00000000000e+00  0.00000000000e+00  0.00000000000e+00  0.00000000000e+00  0.00000000000e+00
 0.00000000000e+00  0.00000000000e+00  0.00000000000e+00  0.00000000000e+00  0.00000000000e+00  0.00000000000e+00  0.00000000000e+00  0.00000000000e+00  0.00000000000e+00  0.00000000000e+00  0.00000000000e+00  0.00000000000e+00  0.00000000000e+00  0.00000000000e+00  0.00000000000e+00  0.00000000000e+00  0.00000000000e+00  0.00000000000e+00  0.00000000000e+00  0.00000000000e+00  0.00000000000e+00  0.00000000000e+00  0.00000000000e+00  0.00000000000e+00  0.00000000000e+00  0.00000000000e+00  0.00000000000e+00  0.00000000000e+00  0.00000000000e+00  0.00000000000e+00  0.00000000000e+00  0.00000000000e+00  1.11945170179e+00  7.87302008456e+00  5.18165385889e-02  0.00000000000e+00  0.00000000000e+00  0.00000000000e+00  0.00000000000e+00  0.00000000000e+00  0.00000000000e+00  0.00000000000e+00  0.00000000000e+00  0.00000000000e+00  0.00000000000e+00  0.00000000000e+00  0.00000000000e+00  0.00000000000e+00  0.00000000000e+00  0.00000000000e+00  0.00000000000e+00  0.00000000000e+00  0.00000000000e+00  0.00000000000e+00  0.00000000000e+00  0.00000000000e+00  0.00000000000e+00  0.00000000000e+00  0.00000000000e+00  0.00000000000e+00  0.00000000000e+00  0.00000000000e+00  0.00000000000e+00  0.00000000000e+00  0.00000000000e+00  0.00000000000e+00  2.49959059458e-01  0.00000000000e+00  0.00000000000e+00  0.00000000000e+00  0.00000000000e+00  0.00000000000e+00  0.00000000000e+00  0.00000000000e+00  0.00000000000e+00  0.00000000000e+00  0.00000000000e+00  0.00000000000e+00  0.00000000000e+00  0.00000000000e+00  0.00000000000e+00  0.00000000000e+00  0.00000000000e+00  0.00000000000e+00  0.00000000000e+00  0.00000000000e+00  0.00000000000e+00  0.00000000000e+00  0.00000000000e+00  0.00000000000e+00  0.00000000000e+00  0.00000000000e+00  0.00000000000e+00  0.00000000000e+00  0.00000000000e+00  0.00000000000e+00  0.00000000000e+00  0.00000000000e+00  0.00000000000e+00  0.00000000000e+00  0.00000000000e+00  0.00000000000e+00  0.00000000000e+00  0.00000000000e+00  0.00000000000e+00  0.00000000000e+00  0.00000000000e+00  0.00000000000e+00  0.00000000000e+00  0.00000000000e+00  0.00000000000e+00  0.00000000000e+00  0.00000000000e+00  0.00000000000e+00  0.00000000000e+00  0.00000000000e+00  0.00000000000e+00  0.00000000000e+00  0.00000000000e+00  0.00000000000e+00  0.00000000000e+00  0.00000000000e+00  0.00000000000e+00  0.00000000000e+00 -5.02274792957e-02  0.00000000000e+00  0.00000000000e+00  0.00000000000e+00  0.00000000000e+00  0.00000000000e+00  0.00000000000e+00  0.00000000000e+00  0.00000000000e+00  0.00000000000e+00  0.00000000000e+00  0.00000000000e+00  0.00000000000e+00  0.00000000000e+00  0.00000000000e+00  0.00000000000e+00  0.00000000000e+00  0.00000000000e+00  0.00000000000e+00  0.00000000000e+00  0.00000000000e+00  0.00000000000e+00  0.00000000000e+00  0.00000000000e+00  0.00000000000e+00  0.00000000000e+00  0.00000000000e+00  0.00000000000e+00  0.00000000000e+00  0.00000000000e+00  0.00000000000e+00  0.00000000000e+00  0.00000000000e+00  0.00000000000e+00  0.00000000000e+00  0.00000000000e+00  0.00000000000e+00  0.00000000000e+00  0.00000000000e+00 -1.37428290630e-01  0.00000000000e+00  0.00000000000e+00  0.00000000000e+00  0.00000000000e+00  0.00000000000e+00  0.00000000000e+00  0.00000000000e+00  0.00000000000e+00  0.00000000000e+00  0.00000000000e+00  0.00000000000e+00  0.00000000000e+00  0.00000000000e+00  0.00000000000e+00  0.00000000000e+00  0.00000000000e+00  0.00000000000e+00  0.00000000000e+00  0.00000000000e+00  0.00000000000e+00  0.00000000000e+00  0.00000000000e+00  0.00000000000e+00  0.00000000000e+00  0.00000000000e+00  0.00000000000e+00  0.00000000000e+00  0.00000000000e+00  0.00000000000e+00  0.00000000000e+00  0.00000000000e+00  0.00000000000e+00  0.00000000000e+00  1.07224741328e-01  0.00000000000e+00  0.00000000000e+00  0.00000000000e+00  0.00000000000e+00  0.00000000000e+00  0.00000000000e+00  0.00000000000e+00  0.00000000000e+00  0.00000000000e+00  0.00000000000e+00  1.14222621428e-01  0.00000000000e+00  0.00000000000e+00  0.00000000000e+00  0.00000000000e+00  0.00000000000e+00  0.00000000000e+00  0.00000000000e+00  0.00000000000e+00  0.00000000000e+00  0.00000000000e+00  0.00000000000e+00  0.00000000000e+00  0.00000000000e+00  0.00000000000e+00  0.00000000000e+00  0.00000000000e+00  8.65462613194e-02  0.00000000000e+00  0.00000000000e+00  0.00000000000e+00  0.00000000000e+00  0.00000000000e+00  0.00000000000e+00  0.00000000000e+00  0.00000000000e+00  0.00000000000e+00  0.00000000000e+00  0.00000000000e+00  0.00000000000e+00  0.00000000000e+00  0.00000000000e+00  0.00000000000e+00  0.00000000000e+00  0.00000000000e+00  0.00000000000e+00  0.00000000000e+00  0.00000000000e+00  0.00000000000e+00  0.00000000000e+00  0.00000000000e+00  0.00000000000e+00  0.00000000000e+00  0.00000000000e+00  0.00000000000e+00  0.00000000000e+00  0.00000000000e+00  0.00000000000e+00  0.00000000000e+00  0.00000000000e+00  0.00000000000e+00  0.00000000000e+00  0.00000000000e+00  0.00000000000e+00  0.00000000000e+00  0.00000000000e+00  0.00000000000e+00  0.00000000000e+00  0.00000000000e+00  0.00000000000e+00  0.00000000000e+00  0.00000000000e+00  0.00000000000e+00  0.00000000000e+00  0.00000000000e+00  0.00000000000e+00  0.00000000000e+00  0.00000000000e+00  0.00000000000e+00  0.00000000000e+00  0.00000000000e+00  0.00000000000e+00  0.00000000000e+00 -4.31659692908e-02  0.00000000000e+00  0.00000000000e+00  0.00000000000e+00  0.00000000000e+00  0.00000000000e+00  0.00000000000e+00  0.00000000000e+00  0.00000000000e+00  0.00000000000e+00  0.00000000000e+00  0.00000000000e+00  0.00000000000e+00  0.00000000000e+00  0.00000000000e+00  0.00000000000e+00  0.00000000000e+00  0.00000000000e+00  0.00000000000e+00  0.00000000000e+00  0.00000000000e+00  0.00000000000e+00  0.00000000000e+00  0.00000000000e+00  0.00000000000e+00  0.00000000000e+00  0.00000000000e+00  0.00000000000e+00  0.00000000000e+00  0.00000000000e+00  0.00000000000e+00  0.00000000000e+00  0.00000000000e+00  0.00000000000e+00  0.00000000000e+00  0.00000000000e+00  0.00000000000e+00  0.00000000000e+00  0.00000000000e+00  0.00000000000e+00  0.00000000000e+00  0.00000000000e+00  0.00000000000e+00  0.00000000000e+00  0.00000000000e+00  0.00000000000e+00  0.00000000000e+00  0.00000000000e+00  0.00000000000e+00  0.00000000000e+00  0.00000000000e+00  0.00000000000e+00  0.00000000000e+00  0.00000000000e+00  0.00000000000e+00  0.00000000000e+00  0.00000000000e+00  0.00000000000e+00  0.00000000000e+00  0.00000000000e+00  0.00000000000e+00  0.00000000000e+00  0.00000000000e+00  0.00000000000e+00  0.00000000000e+00  0.00000000000e+00  0.00000000000e+00  0.00000000000e+00  0.00000000000e+00  0.00000000000e+00  0.00000000000e+00  0.00000000000e+00  0.00000000000e+00  0.00000000000e+00  0.00000000000e+00  0.00000000000e+00  0.00000000000e+00  0.00000000000e+00  0.00000000000e+00  0.00000000000e+00  0.00000000000e+00  0.00000000000e+00  0.00000000000e+00  0.00000000000e+00  0.00000000000e+00  0.00000000000e+00  0.00000000000e+00  0.00000000000e+00  0.00000000000e+00  0.00000000000e+00  0.00000000000e+00  0.00000000000e+00  0.00000000000e+00  0.00000000000e+00  0.00000000000e+00  0.00000000000e+00  0.00000000000e+00  0.00000000000e+00  0.00000000000e+00  0.00000000000e+00  0.00000000000e+00  0.00000000000e+00  0.00000000000e+00  0.00000000000e+00  0.00000000000e+00  0.00000000000e+00  0.00000000000e+00  0.00000000000e+00  0.00000000000e+00  0.00000000000e+00  0.00000000000e+00  0.00000000000e+00  0.00000000000e+00  0.00000000000e+00  0.00000000000e+00  0.00000000000e+00  0.00000000000e+00  0.00000000000e+00  0.00000000000e+00  0.00000000000e+00  0.00000000000e+00  0.00000000000e+00  0.00000000000e+00  0.00000000000e+00  0.00000000000e+00  0.00000000000e+00  0.00000000000e+00  0.00000000000e+00  0.00000000000e+00  0.00000000000e+00  0.00000000000e+00  0.00000000000e+00  0.00000000000e+00  0.00000000000e+00  0.00000000000e+00  0.00000000000e+00  0.00000000000e+00  0.00000000000e+00  0.00000000000e+00  0.00000000000e+00  0.00000000000e+00  0.00000000000e+00  0.00000000000e+00  0.00000000000e+00  0.00000000000e+00  0.00000000000e+00  0.00000000000e+00  0.00000000000e+00  0.00000000000e+00  0.00000000000e+00  0.00000000000e+00  0.00000000000e+00  0.00000000000e+00  0.00000000000e+00  0.00000000000e+00  0.00000000000e+00  0.00000000000e+00  0.00000000000e+00  0.00000000000e+00  0.00000000000e+00  0.00000000000e+00  0.00000000000e+00  0.00000000000e+00  0.00000000000e+00  0.00000000000e+00  0.00000000000e+00  0.00000000000e+00  0.00000000000e+00  0.00000000000e+00  0.00000000000e+00  0.00000000000e+00  0.00000000000e+00  0.00000000000e+00  0.00000000000e+00  0.00000000000e+00  0.00000000000e+00  0.00000000000e+00  0.00000000000e+00  0.00000000000e+00  0.00000000000e+00  0.00000000000e+00  0.00000000000e+00  0.00000000000e+00  0.00000000000e+00  0.00000000000e+00  0.00000000000e+00  0.00000000000e+00  0.00000000000e+00  0.00000000000e+00  0.00000000000e+00  0.00000000000e+00  0.00000000000e+00  0.00000000000e+00  0.00000000000e+00  0.00000000000e+00  0.00000000000e+00  0.00000000000e+00  0.00000000000e+00  0.00000000000e+00  0.00000000000e+00  0.00000000000e+00  0.00000000000e+00  0.00000000000e+00  0.00000000000e+00  0.00000000000e+00  0.00000000000e+00  0.00000000000e+00  0.00000000000e+00  0.00000000000e+00  0.00000000000e+00  0.00000000000e+00  0.00000000000e+00  0.00000000000e+00  0.00000000000e+00  0.00000000000e+00  0.00000000000e+00  0.00000000000e+00  0.00000000000e+00  0.00000000000e+00  0.00000000000e+00  0.00000000000e+00  0.00000000000e+00  0.00000000000e+00  0.00000000000e+00  0.00000000000e+00  0.00000000000e+00  0.00000000000e+00  0.00000000000e+00  0.00000000000e+00  0.00000000000e+00  0.00000000000e+00
 0.00000000000e+00  0.00000000000e+00  0.00000000000e+00  0.00000000000e+00  0.00000000000e+00  0.00000000000e+00  0.00000000000e+00  0.00000000000e+00  0.00000000000e+00  0.00000000000e+00  0.00000000000e+00  0.00000000000e+00  0.00000000000e+00  0.00000000000e+00  0.00000000000e+00  0.00000000000e+00  0.00000000000e+00  0.00000000000e+00  0.00000000000e+00  0.00000000000e+00  0.00000000000e+00  0.00000000000e+00  0.00000000000e+00  0.00000000000e+00  0.00000000000e+00  0.00000000000e+00  0.00000000000e+00  0.00000000000e+00  0.00000000000e+00  0.00000000000e+00  0.00000000000e+00  0.00000000000e+00  1.80167002048e+00  5.18165385222e-02  1.17406950377e+01 -1.58393030982e+00 -4.85363737114e-01  1.78031062550e-01  0.00000000000e+00  0.00000000000e+00  0.00000000000e+00  0.00000000000e+00  0.00000000000e+00  0.00000000000e+00  0.00000000000e+00  0.00000000000e+00  0.00000000000e+00  0.00000000000e+00  0.00000000000e+00  0.00000000000e+00  0.00000000000e+00  0.00000000000e+00  0.00000000000e+00  0.00000000000e+00  0.00000000000e+00  0.00000000000e+00  0.00000000000e+00  0.00000000000e+00  0.00000000000e+00  0.00000000000e+00  0.00000000000e+00  0.00000000000e+00  0.00000000000e+00  0.00000000000e+00  0.00000000000e+00  0.00000000000e+00  0.00000000000e+00  0.00000000000e+00  0.00000000000e+00  0.00000000000e+00  0.00000000000e+00  0.00000000000e+00  0.00000000000e+00  0.00000000000e+00  0.00000000000e+00  0.00000000000e+00  0.00000000000e+00  0.00000000000e+00  0.00000000000e+00  0.00000000000e+00  0.00000000000e+00  0.00000000000e+00  0.00000000000e+00  0.00000000000e+00  0.00000000000e+00  0.00000000000e+00  0.00000000000e+00  0.00000000000e+00  0.00000000000e+00  0.00000000000e+00  0.00000000000e+00  0.00000000000e+00  0.00000000000e+00  0.00000000000e+00  0.00000000000e+00  0.00000000000e+00  0.00000000000e+00  0.00000000000e+00  0.00000000000e+00  0.00000000000e+00  0.00000000000e+00  0.00000000000e+00  0.00000000000e+00  0.00000000000e+00  0.00000000000e+00  0.00000000000e+00  0.00000000000e+00  0.00000000000e+00  0.00000000000e+00  0.00000000000e+00  0.00000000000e+00  0.00000000000e+00  0.00000000000e+00  0.00000000000e+00  0.00000000000e+00  0.00000000000e+00  0.00000000000e+00  0.00000000000e+00  0.00000000000e+00  0.00000000000e+00  0.00000000000e+00  0.00000000000e+00  0.00000000000e+00  0.00000000000e+00  0.00000000000e+00  0.00000000000e+00  0.00000000000e+00  0.00000000000e+00  0.00000000000e+00  0.00000000000e+00  0.00000000000e+00  0.00000000000e+00  0.00000000000e+00  0.00000000000e+00  0.00000000000e+00  0.00000000000e+00  0.00000000000e+00  0.00000000000e+00  0.00000000000e+00  0.00000000000e+00  0.00000000000e+00  0.00000000000e+00  0.00000000000e+00  0.00000000000e+00  0.00000000000e+00  0.00000000000e+00  0.00000000000e+00  0.00000000000e+00  0.00000000000e+00  0.00000000000e+00  0.00000000000e+00  0.00000000000e+00  0.00000000000e+00  0.00000000000e+00  0.00000000000e+00  0.00000000000e+00  0.00000000000e+00  0.00000000000e+00  0.00000000000e+00  0.00000000000e+00  0.00000000000e+00  0.00000000000e+00  0.00000000000e+00  0.00000000000e+00  0.00000000000e+00  0.00000000000e+00  0.00000000000e+00  0.00000000000e+00  0.00000000000e+00  0.00000000000e+00  0.00000000000e+00  0.00000000000e+00  0.00000000000e+00  0.00000000000e+00  0.00000000000e+00  0.00000000000e+00  0.00000000000e+00  0.00000000000e+00  0.00000000000e+00  0.00000000000e+00  0.00000000000e+00  0.00000000000e+00  0.00000000000e+00  0.00000000000e+00  0.00000000000e+00  0.00000000000e+00  0.00000000000e+00  0.00000000000e+00  0.00000000000e+00  0.00000000000e+00  0.00000000000e+00  0.00000000000e+00  0.00000000000e+00  0.00000000000e+00  0.00000000000e+00  0.00000000000e+00  0.00000000000e+00  0.00000000000e+00  0.00000000000e+00  0.00000000000e+00  0.00000000000e+00  0.00000000000e+00  0.00000000000e+00  0.00000000000e+00  0.00000000000e+00  0.00000000000e+00  0.00000000000e+00  0.00000000000e+00  0.00000000000e+00  0.00000000000e+00  0.00000000000e+00  0.00000000000e+00  0.00000000000e+00  0.00000000000e+00  0.00000000000e+00  0.00000000000e+00  0.00000000000e+00  0.00000000000e+00  0.00000000000e+00  0.00000000000e+00  0.00000000000e+00  0.00000000000e+00  0.00000000000e+00  0.00000000000e+00  0.00000000000e+00  0.00000000000e+00  0.00000000000e+00  0.00000000000e+00  0.00000000000e+00  0.00000000000e+00  0.00000000000e+00  0.00000000000e+00  0.00000000000e+00  0.00000000000e+00  0.00000000000e+00  0.00000000000e+00  0.00000000000e+00  0.00000000000e+00  0.00000000000e+00  0.00000000000e+00  0.00000000000e+00  0.00000000000e+00  0.00000000000e+00  0.00000000000e+00  0.00000000000e+00  0.00000000000e+00  0.00000000000e+00  0.00000000000e+00  0.00000000000e+00  0.00000000000e+00  0.00000000000e+00  0.00000000000e+00  0.00000000000e+00  0.00000000000e+00  0.00000000000e+00  0.00000000000e+00  0.00000000000e+00  0.00000000000e+00  0.00000000000e+00  0.00000000000e+00  0.00000000000e+00  0.00000000000e+00  0.00000000000e+00  0.00000000000e+00  0.00000000000e+00  0.00000000000e+00  0.00000000000e+00  0.00000000000e+00  0.00000000000e+00  0.00000000000e+00  0.00000000000e+00  0.00000000000e+00  0.00000000000e+00  0.00000000000e+00  0.00000000000e+00  0.00000000000e+00  0.00000000000e+00  0.00000000000e+00  0.00000000000e+00  0.00000000000e+00  0.00000000000e+00  0.00000000000e+00  0.00000000000e+00  0.00000000000e+00  0.00000000000e+00  0.00000000000e+00  0.00000000000e+00  0.00000000000e+00  0.00000000000e+00  0.00000000000e+00  0.00000000000e+00  0.00000000000e+00  0.00000000000e+00  0.00000000000e+00  0.00000000000e+00  0.00000000000e+00  0.00000000000e+00  0.00000000000e+00  0.00000000000e+00  0.00000000000e+00  0.00000000000e+00  0.00000000000e+00  0.00000000000e+00  0.00000000000e+00  0.00000000000e+00  0.00000000000e+00  0.00000000000e+00  0.00000000000e+00  0.00000000000e+00  0.00000000000e+00  0.00000000000e+00  0.00000000000e+00  0.00000000000e+00  0.00000000000e+00  0.00000000000e+00  0.00000000000e+00  0.00000000000e+00  0.00000000000e+00  0.00000000000e+00  0.00000000000e+00  0.00000000000e+00  0.00000000000e+00  0.00000000000e+00  0.00000000000e+00  0.00000000000e+00  0.00000000000e+00  0.00000000000e+00  0.00000000000e+00  0.00000000000e+00  0.00000000000e+00  0.00000000000e+00  0.00000000000e+00  0.00000000000e+00  0.00000000000e+00  0.00000000000e+00  0.00000000000e+00  0.00000000000e+00  0.00000000000e+00  0.00000000000e+00  0.00000000000e+00  0.00000000000e+00  0.00000000000e+00  0.00000000000e+00  0.00000000000e+00  0.00000000000e+00  0.00000000000e+00  0.00000000000e+00  0.00000000000e+00  0.00000000000e+00  0.00000000000e+00  0.00000000000e+00  0.00000000000e+00  0.00000000000e+00  0.00000000000e+00  0.00000000000e+00  0.00000000000e+00  0.00000000000e+00  0.00000000000e+00  0.00000000000e+00  0.00000000000e+00  0.00000000000e+00  0.00000000000e+00  0.00000000000e+00  0.00000000000e+00  0.00000000000e+00  0.00000000000e+00  0.00000000000e+00  0.00000000000e+00  0.00000000000e+00  0.00000000000e+00  0.00000000000e+00  0.00000000000e+00  0.00000000000e+00  0.00000000000e+00  0.00000000000e+00  0.00000000000e+00  0.00000000000e+00  0.00000000000e+00  0.00000000000e+00  0.00000000000e+00  0.00000000000e+00  0.00000000000e+00  0.00000000000e+00  0.00000000000e+00  0.00000000000e+00  0.00000000000e+00  0.00000000000e+00  0.00000000000e+00  0.00000000000e+00  0.00000000000e+00  0.00000000000e+00  0.00000000000e+00  0.00000000000e+00  0.00000000000e+00  0.00000000000e+00  0.00000000000e+00  0.00000000000e+00  0.00000000000e+00  0.00000000000e+00  0.00000000000e+00  0.00000000000e+00  0.00000000000e+00  0.00000000000e+00  0.00000000000e+00  0.00000000000e+00  0.00000000000e+00  0.00000000000e+00  0.00000000000e+00  0.00000000000e+00  0.00000000000e+00  0.00000000000e+00  0.00000000000e+00  0.00000000000e+00  0.00000000000e+00  0.00000000000e+00  0.00000000000e+00  0.00000000000e+00  0.00000000000e+00  0.00000000000e+00  0.00000000000e+00  0.00000000000e+00  0.00000000000e+00  0.00000000000e+00  0.00000000000e+00  0.00000000000e+00  0.00000000000e+00  0.00000000000e+00  0.00000000000e+00  0.00000000000e+00  0.00000000000e+00  0.00000000000e+00  0.00000000000e+00  0.00000000000e+00  0.00000000000e+00  0.00000000000e+00  0.00000000000e+00  0.00000000000e+00  0.00000000000e+00  0.00000000000e+00  0.00000000000e+00  0.00000000000e+00  0.00000000000e+00  0.00000000000e+00  0.00000000000e+00  0.00000000000e+00  0.00000000000e+00  0.00000000000e+00  0.00000000000e+00  0.00000000000e+00  0.00000000000e+00  0.00000000000e+00  0.00000000000e+00  0.00000000000e+00  0.00000000000e+00  0.00000000000e+00  0.00000000000e+00  0.00000000000e+00  0.00000000000e+00  0.00000000000e+00  0.00000000000e+00  0.00000000000e+00  0.00000000000e+00  0.00000000000e+00  0.00000000000e+00  0.00000000000e+00  0.00000000000e+00  0.00000000000e+00  0.00000000000e+00  0.00000000000e+00  0.00000000000e+00  0.00000000000e+00  0.00000000000e+00  0.00000000000e+00  0.00000000000e+00  0.00000000000e+00  0.00000000000e+00  0.00000000000e+00  0.00000000000e+00  0.00000000000e+00  0.00000000000e+00  0.00000000000e+00  0.00000000000e+00  0.00000000000e+00  0.00000000000e+00  0.00000000000e+00  0.00000000000e+00  0.00000000000e+00  0.00000000000e+00  0.00000000000e+00  0.00000000000e+00  0.00000000000e+00  0.00000000000e+00  0.00000000000e+00  0.00000000000e+00  0.00000000000e+00  0.00000000000e+00  0.00000000000e+00  0.00000000000e+00  0.00000000000e+00  0.00000000000e+00  0.00000000000e+00  0.00000000000e+00  0.00000000000e+00  0.00000000000e+00  0.00000000000e+00  0.00000000000e+00  0.00000000000e+00  0.00000000000e+00  0.00000000000e+00  0.00000000000e+00  0.00000000000e+00  0.00000000000e+00
 0.00000000000e+00  0.00000000000e+00  0.00000000000e+00  0.00000000000e+00  0.00000000000e+00  0.00000000000e+00  0.00000000000e+00  0.00000000000e+00  0.00000000000e+00  0.00000000000e+00  0.00000000000e+00  0.00000000000e+00  0.00000000000e+00  0.00000000000e+00  0.00000000000e+00  0.00000000000e+00  0.00000000000e+00  0.00000000000e+00  0.00000000000e+00  0.00000000000e+00  0.00000000000e+00  0.00000000000e+00  0.00000000000e+00  0.00000000000e+00  0.00000000000e+00  0.00000000000e+00  0.00000000000e+00  0.00000000000e+00  0.00000000000e+00  0.00000000000e+00  0.00000000000e+00  0.00000000000e+00  0.00000000000e+00  0.00000000000e+00 -1.58393030983e+00  9.38543698660e+00  5.63670656675e-01  0.00000000000e+00  0.00000000000e+00  0.00000000000e+00  0.00000000000e+00  0.00000000000e+00  0.00000000000e+00  0.00000000000e+00  0.00000000000e+00  0.00000000000e+00  0.00000000000e+00  0.00000000000e+00  0.00000000000e+00  0.00000000000e+00  0.00000000000e+00  0.00000000000e+00  0.00000000000e+00  0.00000000000e+00  0.00000000000e+00  0.00000000000e+00  0.00000000000e+00  0.00000000000e+00  0.00000000000e+00  0.00000000000e+00  0.00000000000e+00  0.00000000000e+00  0.00000000000e+00  0.00000000000e+00  0.00000000000e+00  0.00000000000e+00  0.00000000000e+00  0.00000000000e+00  0.00000000000e+00  0.00000000000e+00  0.00000000000e+00  0.00000000000e+00  0.00000000000e+00  0.00000000000e+00  0.00000000000e+00  0.00000000000e+00  0.00000000000e+00  0.00000000000e+00  0.00000000000e+00  0.00000000000e+00  0.00000000000e+00  0.00000000000e+00  0.00000000000e+00  0.00000000000e+00  0.00000000000e+00  0.00000000000e+00  0.00000000000e+00  0.00000000000e+00  0.00000000000e+00  0.00000000000e+00  0.00000000000e+00  0.00000000000e+00  0.00000000000e+00  0.00000000000e+00  0.00000000000e+00  0.00000000000e+00  0.00000000000e+00  0.00000000000e+00  0.00000000000e+00  0.00000000000e+00  0.00000000000e+00  0.00000000000e+00  0.00000000000e+00  0.00000000000e+00  0.00000000000e+00  0.00000000000e+00  0.00000000000e+00  0.00000000000e+00  0.00000000000e+00  0.00000000000e+00  0.00000000000e+00  0.00000000000e+00  0.00000000000e+00  0.00000000000e+00  0.00000000000e+00  0.00000000000e+00  0.00000000000e+00  0.00000000000e+00  0.00000000000e+00  0.00000000000e+00  0.00000000000e+00  0.00000000000e+00  0.00000000000e+00  0.00000000000e+00  0.00000000000e+00  0.00000000000e+00  0.00000000000e+00  0.00000000000e+00  0.00000000000e+00  0.00000000000e+00  0.00000000000e+00  0.00000000000e+00  0.00000000000e+00  0.00000000000e+00  0.00000000000e+00  0.00000000000e+00  0.00000000000e+00  0.00000000000e+00  0.00000000000e+00  0.00000000000e+00  0.00000000000e+00  0.00000000000e+00  0.00000000000e+00  0.00000000000e+00  0.00000000000e+00  0.00000000000e+00  0.00000000000e+00  0.00000000000e+00  0.00000000000e+00  0.00000000000e+00  0.00000000000e+00  0.00000000000e+00  0.00000000000e+00  0.00000000000e+00  0.00000000000e+00  0.00000000000e+00  0.00000000000e+00  0.00000000000e+00  0.00000000000e+00  0.00000000000e+00  0.00000000000e+00  0.00000000000e+00  0.00000000000e+00  0.00000000000e+00  0.00000000000e+00  0.00000000000e+00  0.00000000000e+00  0.00000000000e+00  0.00000000000e+00  0.00000000000e+00  0.00000000000e+00  0.00000000000e+00  0.00000000000e+00  0.00000000000e+00  0.00000000000e+00  0.00000000000e+00  0.00000000000e+00  0.00000000000e+00  0.00000000000e+00  0.00000000000e+00  0.00000000000e+00  0.00000000000e+00  0.00000000000e+00  0.00000000000e+00  0.00000000000e+00  0.00000000000e+00  0.00000000000e+00  0.00000000000e+00  0.00000000000e+00  0.00000000000e+00  0.00000000000e+00  0.00000000000e+00  0.00000000000e+00  0.00000000000e+00  0.00000000000e+00  0.00000000000e+00  0.00000000000e+00  0.00000000000e+00  0.00000000000e+00  0.00000000000e+00  0.00000000000e+00  0.00000000000e+00  0.00000000000e+00  0.00000000000e+00  0.00000000000e+00  0.00000000000e+00  0.00000000000e+00  0.00000000000e+00  0.00000000000e+00  0.00000000000e+00  0.00000000000e+00  0.00000000000e+00  0.00000000000e+00  0.00000000000e+00  0.00000000000e+00  0.00000000000e+00  0.00000000000e+00  0.00000000000e+00  0.00000000000e+00  0.00000000000e+00  0.00000000000e+00  0.00000000000e+00  0.00000000000e+00  0.00000000000e+00  0.00000000000e+00  0.00000000000e+00  0.00000000000e+00  0.00000000000e+00  0.00000000000e+00  0.00000000000e+00  0.00000000000e+00  0.00000000000e+00  0.00000000000e+00  0.00000000000e+00  0.00000000000e+00  0.00000000000e+00  0.00000000000e+00  0.00000000000e+00  0.00000000000e+00  0.00000000000e+00  0.00000000000e+00  0.00000000000e+00  0.00000000000e+00  0.00000000000e+00  0.00000000000e+00  0.00000000000e+00  0.00000000000e+00  0.00000000000e+00  0.00000000000e+00  0.00000000000e+00  0.00000000000e+00  0.00000000000e+00  0.00000000000e+00  0.00000000000e+00  0.00000000000e+00  0.00000000000e+00  0.00000000000e+00  0.00000000000e+00  0.00000000000e+00  0.00000000000e+00  0.00000000000e+00  0.00000000000e+00  0.00000000000e+00  0.00000000000e+00  0.00000000000e+00  0.00000000000e+00  0.00000000000e+00  0.00000000000e+00  0.00000000000e+00  0.00000000000e+00  0.00000000000e+00  0.00000000000e+00  0.00000000000e+00  0.00000000000e+00  0.00000000000e+00  0.00000000000e+00  0.00000000000e+00  0.00000000000e+00  0.00000000000e+00  0.00000000000e+00  0.00000000000e+00  0.00000000000e+00  0.00000000000e+00  0.00000000000e+00  0.00000000000e+00  0.00000000000e+00  0.00000000000e+00  0.00000000000e+00  0.00000000000e+00  0.00000000000e+00  0.00000000000e+00  0.00000000000e+00  0.00000000000e+00  0.00000000000e+00  0.00000000000e+00  0.00000000000e+00  0.00000000000e+00  0.00000000000e+00  0.00000000000e+00  0.00000000000e+00  0.00000000000e+00  0.00000000000e+00  0.00000000000e+00  0.00000000000e+00  0.00000000000e+00  0.00000000000e+00  0.00000000000e+00  0.00000000000e+00  0.00000000000e+00  0.00000000000e+00  0.00000000000e+00  0.00000000000e+00  0.00000000000e+00  0.00000000000e+00  0.00000000000e+00  0.00000000000e+00  0.00000000000e+00  0.00000000000e+00  0.00000000000e+00  0.00000000000e+00  0.00000000000e+00  0.00000000000e+00  0.00000000000e+00  0.00000000000e+00  0.00000000000e+00  0.00000000000e+00  0.00000000000e+00  0.00000000000e+00  0.00000000000e+00  0.00000000000e+00  0.00000000000e+00  0.00000000000e+00  0.00000000000e+00  0.00000000000e+00  0.00000000000e+00  0.00000000000e+00  0.00000000000e+00  0.00000000000e+00  0.00000000000e+00  0.00000000000e+00  0.00000000000e+00  0.00000000000e+00  0.00000000000e+00  0.00000000000e+00  0.00000000000e+00  0.00000000000e+00  0.00000000000e+00  0.00000000000e+00  0.00000000000e+00  0.00000000000e+00  0.00000000000e+00  0.00000000000e+00  0.00000000000e+00  0.00000000000e+00  0.00000000000e+00  0.00000000000e+00  0.00000000000e+00  0.00000000000e+00  0.00000000000e+00  0.00000000000e+00  0.00000000000e+00  0.00000000000e+00  0.00000000000e+00  0.00000000000e+00  0.00000000000e+00  0.00000000000e+00  0.00000000000e+00  0.00000000000e+00  0.00000000000e+00  0.00000000000e+00  0.00000000000e+00  0.00000000000e+00  0.00000000000e+00  0.00000000000e+00  0.00000000000e+00  0.00000000000e+00  0.00000000000e+00  0.00000000000e+00  0.00000000000e+00  0.00000000000e+00  0.00000000000e+00  0.00000000000e+00  0.00000000000e+00  0.00000000000e+00  0.00000000000e+00  0.00000000000e+00  0.00000000000e+00  0.00000000000e+00  0.00000000000e+00  0.00000000000e+00  0.00000000000e+00  0.00000000000e+00  0.00000000000e+00  0.00000000000e+00  0.00000000000e+00  0.00000000000e+00  0.00000000000e+00  0.00000000000e+00  0.00000000000e+00  0.00000000000e+00  0.00000000000e+00  0.00000000000e+00  0.00000000000e+00  0.00000000000e+00  0.00000000000e+00  0.00000000000e+00  0.00000000000e+00  0.00000000000e+00  0.00000000000e+00  0.00000000000e+00  0.00000000000e+00  0.00000000000e+00  0.00000000000e+00  0.00000000000e+00  0.00000000000e+00  0.00000000000e+00  0.00000000000e+00  0.00000000000e+00  0.00000000000e+00  0.00000000000e+00  0.00000000000e+00  0.00000000000e+00  0.00000000000e+00  0.00000000000e+00  0.00000000000e+00  0.00000000000e+00  0.00000000000e+00  0.00000000000e+00  0.00000000000e+00  0.00000000000e+00  0.00000000000e+00  0.00000000000e+00  0.00000000000e+00  0.00000000000e+00  0.00000000000e+00  0.00000000000e+00  0.00000000000e+00  0.00000000000e+00  0.00000000000e+00  0.00000000000e+00  0.00000000000e+00  0.00000000000e+00  0.00000000000e+00  0.00000000000e+00  0.00000000000e+00  0.00000000000e+00  0.00000000000e+00  0.00000000000e+00  0.00000000000e+00  0.00000000000e+00  0.00000000000e+00  0.00000000000e+00  0.00000000000e+00  0.00000000000e+00  0.00000000000e+00  0.00000000000e+00  0.00000000000e+00  0.00000000000e+00  0.00000000000e+00  0.00000000000e+00  0.00000000000e+00  0.00000000000e+00 -9.48555211324e-03  0.00000000000e+00  0.00000000000e+00  0.00000000000e+00  0.00000000000e+00  0.00000000000e+00  0.00000000000e+00  0.00000000000e+00  0.00000000000e+00  0.00000000000e+00  0.00000000000e+00  0.00000000000e+00  0.00000000000e+00  0.00000000000e+00  0.00000000000e+00  0.00000000000e+00  0.00000000000e+00  0.00000000000e+00  0.00000000000e+00  0.00000000000e+00  0.00000000000e+00  0.00000000000e+00  0.00000000000e+00  0.00000000000e+00  0.00000000000e+00  0.00000000000e+00  0.00000000000e+00  0.00000000000e+00  0.00000000000e+00  0.00000000000e+00  0.00000000000e+00  0.00000000000e+00  0.00000000000e+00  0.00000000000e+00  0.00000000000e+00  0.00000000000e+00  0.00000000000e+00  0.00000000000e+00  0.00000000000e+00  0.00000000000e+00  0.00000000000e+00  0.00000000000e+00  0.00000000000e+00  0.00000000000e+00  0.00000000000e+00  0.00000000000e+00  0.00000000000e+00  0.00000000000e+00  0.00000000000e+00  0.00000000000e+00
 0.00000000000e+00  0.00000000000e+00  0.00000000000e+00  0.00000000000e+00  0.00000000000e+00  0.00000000000e+00  0.00000000000e+00  0.00000000000e+00  0.00000000000e+00  0.00000000000e+00  0.00000000000e+00  0.00000000000e+00  0.00000000000e+00  0.00000000000e+00  0.00000000000e+00  0.00000000000e+00  0.00000000000e+00  0.00000000000e+00  0.00000000000e+00  0.00000000000e+00 -1.70352368414e-02  0.00000000000e+00  0.00000000000e+00  0.00000000000e+00  0.00000000000e+00  0.00000000000e+00  0.00000000000e+00  0.00000000000e+00  0.00000000000e+00  0.00000000000e+00  0.00000000000e+00  0.00000000000e+00  0.00000000000e+00  0.00000000000e+00 -4.85363737198e-01  5.63670657148e-01  1.12460736267e+01  0.00000000000e+00  0.00000000000e+00 -4.19743075326e-01  0.00000000000e+00  0.00000000000e+00  0.00000000000e+00  0.00000000000e+00  0.00000000000e+00  0.00000000000e+00  0.00000000000e+00  0.00000000000e+00  0.00000000000e+00  0.00000000000e+00  0.00000000000e+00  0.00000000000e+00  0.00000000000e+00  0.00000000000e+00  0.00000000000e+00  0.00000000000e+00  0.00000000000e+00  0.00000000000e+00  0.00000000000e+00  0.00000000000e+00  0.00000000000e+00  0.00000000000e+00  0.00000000000e+00  0.00000000000e+00  0.00000000000e+00  0.00000000000e+00  0.00000000000e+00  0.00000000000e+00  0.00000000000e+00  0.00000000000e+00  0.00000000000e+00  0.00000000000e+00  0.00000000000e+00  0.00000000000e+00  0.00000000000e+00  0.00000000000e+00  0.00000000000e+00  0.00000000000e+00  0.00000000000e+00  0.00000000000e+00  0.00000000000e+00  0.00000000000e+00  0.00000000000e+00  0.00000000000e+00  0.00000000000e+00  0.00000000000e+00  0.00000000000e+00  0.00000000000e+00  0.00000000000e+00  0.00000000000e+00  0.00000000000e+00  0.00000000000e+00  0.00000000000e+00  0.00000000000e+00  0.00000000000e+00  0.00000000000e+00  0.00000000000e+00  0.00000000000e+00  0.00000000000e+00  0.00000000000e+00  0.00000000000e+00  0.00000000000e+00  0.00000000000e+00  0.00000000000e+00  0.00000000000e+00  0.00000000000e+00  0.00000000000e+00  0.00000000000e+00  0.00000000000e+00  0.00000000000e+00  0.00000000000e+00  0.00000000000e+00  0.00000000000e+00  0.00000000000e+00  0.00000000000e+00  0.00000000000e+00  0.00000000000e+00  0.00000000000e+00  0.00000000000e+00  0.00000000000e+00  0.00000000000e+00  0.00000000000e+00  0.00000000000e+00  0.00000000000e+00  0.00000000000e+00  0.00000000000e+00  0.00000000000e+00  0.00000000000e+00  0.00000000000e+00  0.00000000000e+00  0.00000000000e+00  0.00000000000e+00  0.00000000000e+00  0.00000000000e+00  0.00000000000e+00  0.00000000000e+00  0.00000000000e+00  0.00000000000e+00  0.00000000000e+00  0.00000000000e+00  0.00000000000e+00  0.00000000000e+00  0.00000000000e+00  0.00000000000e+00  0.00000000000e+00  0.00000000000e+00  0.00000000000e+00  0.00000000000e+00  0.00000000000e+00  0.00000000000e+00  0.00000000000e+00  0.00000000000e+00  0.00000000000e+00  0.00000000000e+00  0.00000000000e+00  0.00000000000e+00  0.00000000000e+00  0.00000000000e+00  0.00000000000e+00  0.00000000000e+00  0.00000000000e+00  0.00000000000e+00  0.00000000000e+00  0.00000000000e+00  0.00000000000e+00  0.00000000000e+00  0.00000000000e+00  0.00000000000e+00  0.00000000000e+00  0.00000000000e+00  0.00000000000e+00  0.00000000000e+00  0.00000000000e+00  0.00000000000e+00  0.00000000000e+00  0.00000000000e+00  0.00000000000e+00  0.00000000000e+00  0.00000000000e+00  0.00000000000e+00  0.00000000000e+00  0.00000000000e+00  0.00000000000e+00  0.00000000000e+00  0.00000000000e+00  0.00000000000e+00  0.00000000000e+00  0.00000000000e+00  0.00000000000e+00  0.00000000000e+00  0.00000000000e+00  0.00000000000e+00  0.00000000000e+00  0.00000000000e+00  0.00000000000e+00  0.00000000000e+00  0.00000000000e+00  0.00000000000e+00  0.00000000000e+00  0.00000000000e+00  0.00000000000e+00  0.00000000000e+00  0.00000000000e+00  0.00000000000e+00  0.00000000000e+00  0.00000000000e+00  0.00000000000e+00  0.00000000000e+00  0.00000000000e+00  0.00000000000e+00  0.00000000000e+00  0.00000000000e+00  0.00000000000e+00  0.00000000000e+00  0.00000000000e+00  0.00000000000e+00  0.00000000000e+00  0.00000000000e+00  0.00000000000e+00  0.00000000000e+00  0.00000000000e+00  0.00000000000e+00  0.00000000000e+00  0.00000000000e+00  0.00000000000e+00  0.00000000000e+00  0.00000000000e+00  0.00000000000e+00  0.00000000000e+00  0.00000000000e+00  0.00000000000e+00  0.00000000000e+00  0.00000000000e+00  0.00000000000e+00  0.00000000000e+00  0.00000000000e+00  0.00000000000e+00  0.00000000000e+00  0.00000000000e+00  0.00000000000e+00  0.00000000000e+00  0.00000000000e+00  0.00000000000e+00  0.00000000000e+00  0.00000000000e+00  0.00000000000e+00  0.00000000000e+00  0.00000000000e+00  0.00000000000e+00  0.00000000000e+00  0.00000000000e+00  0.00000000000e+00  0.00000000000e+00  0.00000000000e+00  0.00000000000e+00  0.00000000000e+00  0.00000000000e+00  0.00000000000e+00  0.00000000000e+00  0.00000000000e+00  0.00000000000e+00  0.00000000000e+00  0.00000000000e+00  0.00000000000e+00  0.00000000000e+00  0.00000000000e+00  0.00000000000e+00  0.00000000000e+00  0.00000000000e+00  0.00000000000e+00  0.00000000000e+00  0.00000000000e+00  0.00000000000e+00  0.00000000000e+00  0.00000000000e+00  0.00000000000e+00  0.00000000000e+00  0.00000000000e+00  0.00000000000e+00  0.00000000000e+00  0.00000000000e+00  0.00000000000e+00  0.00000000000e+00  0.00000000000e+00  0.00000000000e+00  0.00000000000e+00  0.00000000000e+00  0.00000000000e+00  0.00000000000e+00  0.00000000000e+00  0.00000000000e+00  0.00000000000e+00  0.00000000000e+00  0.00000000000e+00  0.00000000000e+00  0.00000000000e+00  0.00000000000e+00  0.00000000000e+00  0.00000000000e+00  0.00000000000e+00  0.00000000000e+00  0.00000000000e+00  0.00000000000e+00  0.00000000000e+00  0.00000000000e+00  0.00000000000e+00  0.00000000000e+00  0.00000000000e+00  0.00000000000e+00  0.00000000000e+00  0.00000000000e+00  0.00000000000e+00  0.00000000000e+00  0.00000000000e+00  0.00000000000e+00  0.00000000000e+00  0.00000000000e+00  0.00000000000e+00  0.00000000000e+00  0.00000000000e+00  0.00000000000e+00  0.00000000000e+00  0.00000000000e+00  0.00000000000e+00 -3.32596188861e-02  0.00000000000e+00  0.00000000000e+00  0.00000000000e+00  0.00000000000e+00  0.00000000000e+00  0.00000000000e+00  0.00000000000e+00  0.00000000000e+00  0.00000000000e+00  0.00000000000e+00  0.00000000000e+00  0.00000000000e+00  0.00000000000e+00  0.00000000000e+00  0.00000000000e+00  0.00000000000e+00  0.00000000000e+00  0.00000000000e+00  0.00000000000e+00  0.00000000000e+00  0.00000000000e+00  0.00000000000e+00  0.00000000000e+00  0.00000000000e+00  0.00000000000e+00  0.00000000000e+00  0.00000000000e+00  0.00000000000e+00  0.00000000000e+00  0.00000000000e+00  0.00000000000e+00  0.00000000000e+00  0.00000000000e+00  0.00000000000e+00  0.00000000000e+00  0.00000000000e+00  0.00000000000e+00  0.00000000000e+00  0.00000000000e+00  0.00000000000e+00  0.00000000000e+00  0.00000000000e+00  0.00000000000e+00  0.00000000000e+00  0.00000000000e+00  0.00000000000e+00  0.00000000000e+00  0.00000000000e+00  0.00000000000e+00  0.00000000000e+00  0.00000000000e+00  0.00000000000e+00  0.00000000000e+00  0.00000000000e+00  0.00000000000e+00  0.00000000000e+00  0.00000000000e+00  0.00000000000e+00  0.00000000000e+00  0.00000000000e+00  0.00000000000e+00  0.00000000000e+00  0.00000000000e+00  0.00000000000e+00  0.00000000000e+00  0.00000000000e+00  0.00000000000e+00  0.00000000000e+00  0.00000000000e+00  0.00000000000e+00  0.00000000000e+00  0.00000000000e+00  0.00000000000e+00  0.00000000000e+00  0.00000000000e+00  0.00000000000e+00  0.00000000000e+00  0.00000000000e+00  0.00000000000e+00  0.00000000000e+00  0.00000000000e+00  0.00000000000e+00  0.00000000000e+00  0.00000000000e+00  0.00000000000e+00  0.00000000000e+00  0.00000000000e+00  0.00000000000e+00  0.00000000000e+00  0.00000000000e+00  0.00000000000e+00  0.00000000000e+00  0.00000000000e+00  0.00000000000e+00  0.00000000000e+00  0.00000000000e+00  0.00000000000e+00  0.00000000000e+00  0.00000000000e+00  0.00000000000e+00  0.00000000000e+00  0.00000000000e+00  0.00000000000e+00  0.00000000000e+00  0.00000000000e+00  0.00000000000e+00  0.00000000000e+00  0.00000000000e+00  0.00000000000e+00  0.00000000000e+00  0.00000000000e+00  0.00000000000e+00  0.00000000000e+00  0.00000000000e+00  0.00000000000e+00  0.00000000000e+00  0.00000000000e+00  0.00000000000e+00  0.00000000000e+00  0.00000000000e+00  0.00000000000e+00  0.00000000000e+00  0.00000000000e+00  0.00000000000e+00  0.00000000000e+00  0.00000000000e+00  0.00000000000e+00  0.00000000000e+00  0.00000000000e+00  0.00000000000e+00  0.00000000000e+00  0.00000000000e+00  0.00000000000e+00  0.00000000000e+00  0.00000000000e+00  0.00000000000e+00  0.00000000000e+00  0.00000000000e+00  0.00000000000e+00  0.00000000000e+00  0.00000000000e+00  0.00000000000e+00  0.00000000000e+00  0.00000000000e+00  0.00000000000e+00  0.00000000000e+00  0.00000000000e+00  0.00000000000e+00  0.00000000000e+00  0.00000000000e+00  0.00000000000e+00  0.00000000000e+00  0.00000000000e+00  0.00000000000e+00  0.00000000000e+00  0.00000000000e+00  0.00000000000e+00  0.00000000000e+00  0.00000000000e+00  0.00000000000e+00  0.00000000000e+00  0.00000000000e+00  0.00000000000e+00  0.00000000000e+00  0.00000000000e+00  0.00000000000e+00  0.00000000000e+00  0.00000000000e+00  0.00000000000e+00  0.00000000000e+00  0.00000000000e+00  0.00000000000e+00  0.00000000000e+00  0.00000000000e+00  0.00000000000e+00  0.00000000000e+00  0.00000000000e+00  0.00000000000e+00  0.00000000000e+00  0.00000000000e+00  0.00000000000e+00  0.00000000000e+00  0.00000000000e+00  0.00000000000e+00  0.00000000000e+00  0.00000000000e+00  0.00000000000e+00
 0.00000000000e+00  0.00000000000e+00  0.00000000000e+00  0.00000000000e+00  0.00000000000e+00  0.00000000000e+00  0.00000000000e+00  0.00000000000e+00  0.00000000000e+00  0.00000000000e+00  0.00000000000e+00  0.00000000000e+00  0.00000000000e+00  0.00000000000e+00  0.00000000000e+00  0.00000000000e+00  0.00000000000e+00  0.00000000000e+00  0.00000000000e+00  0.00000000000e+00  0.00000000000e+00  0.00000000000e+00  0.00000000000e+00  0.00000000000e+00  0.00000000000e+00  0.00000000000e+00  0.00000000000e+00  0.00000000000e+00  0.00000000000e+00  0.00000000000e+00  0.00000000000e+00  0.00000000000e+00  0.00000000000e+00  0.00000000000e+00  1.78031062469e-01  0.00000000000e+00  0.00000000000e+00  7.03975517163e+00  0.00000000000e+00  0.00000000000e+00  0.00000000000e+00  0.00000000000e+00  0.00000000000e+00  0.00000000000e+00  0.00000000000e+00  0.00000000000e+00  0.00000000000e+00  0.00000000000e+00  0.00000000000e+00  0.00000000000e+00  0.00000000000e+00  0.00000000000e+00  0.00000000000e+00  0.00000000000e+00  0.00000000000e+00  0.00000000000e+00  0.00000000000e+00  0.00000000000e+00  0.00000000000e+00  0.00000000000e+00  0.00000000000e+00  0.00000000000e+00  0.00000000000e+00  0.00000000000e+00  0.00000000000e+00  0.00000000000e+00  0.00000000000e+00  0.00000000000e+00  0.00000000000e+00  0.00000000000e+00  0.00000000000e+00  0.00000000000e+00  0.00000000000e+00  0.00000000000e+00  0.00000000000e+00  0.00000000000e+00  0.00000000000e+00  0.00000000000e+00  0.00000000000e+00  0.00000000000e+00  0.00000000000e+00  0.00000000000e+00  0.00000000000e+00  0.00000000000e+00  0.00000000000e+00  0.00000000000e+00  0.00000000000e+00  0.00000000000e+00  0.00000000000e+00  0.00000000000e+00  0.00000000000e+00  0.00000000000e+00  0.00000000000e+00  0.00000000000e+00  0.00000000000e+00  0.00000000000e+00  0.00000000000e+00  0.00000000000e+00  0.00000000000e+00  0.00000000000e+00  0.00000000000e+00  0.00000000000e+00  0.00000000000e+00  0.00000000000e+00  0.00000000000e+00  0.00000000000e+00  0.00000000000e+00  0.00000000000e+00  0.00000000000e+00  0.00000000000e+00  0.00000000000e+00  0.00000000000e+00  0.00000000000e+00  0.00000000000e+00  0.00000000000e+00  0.00000000000e+00  0.00000000000e+00  0.00000000000e+00  0.00000000000e+00  2.01163197828e-01  0.00000000000e+00  0.00000000000e+00  0.00000000000e+00  0.00000000000e+00  0.00000000000e+00  0.00000000000e+00  0.00000000000e+00  0.00000000000e+00  0.00000000000e+00  0.00000000000e+00  0.00000000000e+00  0.00000000000e+00  0.00000000000e+00  0.00000000000e+00  0.00000000000e+00  0.00000000000e+00  0.00000000000e+00  0.00000000000e+00  0.00000000000e+00  0.00000000000e+00  0.00000000000e+00  0.00000000000e+00  0.00000000000e+00  0.00000000000e+00  0.00000000000e+00  0.00000000000e+00  0.00000000000e+00  0.00000000000e+00  0.00000000000e+00  0.00000000000e+00  0.00000000000e+00  0.00000000000e+00  0.00000000000e+00  0.00000000000e+00  0.00000000000e+00  0.00000000000e+00  0.00000000000e+00  0.00000000000e+00 -9.61034250701e-02  0.00000000000e+00  0.00000000000e+00 -9.11540285061e-02  0.00000000000e+00  0.00000000000e+00  0.00000000000e+00  0.00000000000e+00  0.00000000000e+00  0.00000000000e+00  0.00000000000e+00  0.00000000000e+00  0.00000000000e+00  0.00000000000e+00  0.00000000000e+00  0.00000000000e+00  0.00000000000e+00  0.00000000000e+00  0.00000000000e+00  0.00000000000e+00  0.00000000000e+00  0.00000000000e+00  0.00000000000e+00  0.00000000000e+00  0.00000000000e+00  0.00000000000e+00  0.00000000000e+00  0.00000000000e+00  0.00000000000e+00  0.00000000000e+00  0.00000000000e+00  0.00000000000e+00  0.00000000000e+00  0.00000000000e+00  0.00000000000e+00  0.00000000000e+00  0.00000000000e+00  0.00000000000e+00  0.00000000000e+00  0.00000000000e+00  0.00000000000e+00  0.00000000000e+00  0.00000000000e+00  0.00000000000e+00  0.00000000000e+00  0.00000000000e+00  0.00000000000e+00  0.00000000000e+00  0.00000000000e+00  0.00000000000e+00  0.00000000000e+00  0.00000000000e+00  0.00000000000e+00  0.00000000000e+00  0.00000000000e+00  0.00000000000e+00  0.00000000000e+00  0.00000000000e+00  0.00000000000e+00  0.00000000000e+00  0.00000000000e+00  0.00000000000e+00  0.00000000000e+00  0.00000000000e+00  0.00000000000e+00  0.00000000000e+00  0.00000000000e+00  0.00000000000e+00  0.00000000000e+00  0.00000000000e+00  0.00000000000e+00  0.00000000000e+00  0.00000000000e+00  0.00000000000e+00  0.00000000000e+00  0.00000000000e+00  0.00000000000e+00  0.00000000000e+00  0.00000000000e+00  0.00000000000e+00  0.00000000000e+00  0.00000000000e+00  0.00000000000e+00  0.00000000000e+00  0.00000000000e+00  0.00000000000e+00  0.00000000000e+00  0.00000000000e+00  0.00000000000e+00  0.00000000000e+00  0.00000000000e+00  0.00000000000e+00  0.00000000000e+00  0.00000000000e+00  0.00000000000e+00  0.00000000000e+00  0.00000000000e+00  0.00000000000e+00  0.00000000000e+00  0.00000000000e+00  0.00000000000e+00  0.00000000000e+00  0.00000000000e+00  0.00000000000e+00  0.00000000000e+00  0.00000000000e+00  0.00000000000e+00  0.00000000000e+00  0.00000000000e+00  0.00000000000e+00  0.00000000000e+00  0.00000000000e+00  0.00000000000e+00  0.00000000000e+00  0.00000000000e+00  0.00000000000e+00  0.00000000000e+00  0.00000000000e+00  0.00000000000e+00  0.00000000000e+00  0.00000000000e+00  0.00000000000e+00  0.00000000000e+00  0.00000000000e+00  0.00000000000e+00  0.00000000000e+00  0.00000000000e+00  0.00000000000e+00  0.00000000000e+00  0.00000000000e+00  0.00000000000e+00  0.00000000000e+00  0.00000000000e+00  0.00000000000e+00  0.00000000000e+00  0.00000000000e+00  0.00000000000e+00  0.00000000000e+00  0.00000000000e+00  0.00000000000e+00  0.00000000000e+00  0.00000000000e+00  0.00000000000e+00  0.00000000000e+00  0.00000000000e+00  0.00000000000e+00  0.00000000000e+00  0.00000000000e+00  0.00000000000e+00  0.00000000000e+00  0.00000000000e+00  0.00000000000e+00  0.00000000000e+00  0.00000000000e+00  0.00000000000e+00  0.00000000000e+00  0.00000000000e+00  0.00000000000e+00  0.00000000000e+00  0.00000000000e+00  0.00000000000e+00  0.00000000000e+00  0.00000000000e+00  0.00000000000e+00  0.00000000000e+00  0.00000000000e+00  0.00000000000e+00  0.00000000000e+00  0.00000000000e+00  0.00000000000e+00  0.00000000000e+00  0.00000000000e+00  0.00000000000e+00  0.00000000000e+00  0.00000000000e+00  0.00000000000e+00  0.00000000000e+00  0.00000000000e+00  0.00000000000e+00  0.00000000000e+00  0.00000000000e+00  0.00000000000e+00  0.00000000000e+00  0.00000000000e+00  0.00000000000e+00  0.00000000000e+00  0.00000000000e+00  0.00000000000e+00  0.00000000000e+00  0.00000000000e+00  0.00000000000e+00  0.00000000000e+00  0.00000000000e+00  0.00000000000e+00  5.65392829621e-02  0.00000000000e+00  0.00000000000e+00  0.00000000000e+00  0.00000000000e+00  0.00000000000e+00  0.00000000000e+00  0.00000000000e+00  0.00000000000e+00  0.00000000000e+00  0.00000000000e+00  0.00000000000e+00  0.00000000000e+00  0.00000000000e+00  0.00000000000e+00  0.00000000000e+00  0.00000000000e+00  0.00000000000e+00  0.00000000000e+00  0.00000000000e+00  0.00000000000e+00  0.00000000000e+00  0.00000000000e+00  0.00000000000e+00  0.00000000000e+00  0.00000000000e+00  0.00000000000e+00  0.00000000000e+00  0.00000000000e+00  0.00000000000e+00  0.00000000000e+00  0.00000000000e+00  0.00000000000e+00  0.00000000000e+00  0.00000000000e+00  0.00000000000e+00  0.00000000000e+00  0.00000000000e+00  0.00000000000e+00  0.00000000000e+00  0.00000000000e+00  0.00000000000e+00  0.00000000000e+00  0.00000000000e+00  0.00000000000e+00  0.00000000000e+00  0.00000000000e+00  0.00000000000e+00  0.00000000000e+00  0.00000000000e+00  0.00000000000e+00  0.00000000000e+00  0.00000000000e+00  0.00000000000e+00  0.00000000000e+00  0.00000000000e+00  0.00000000000e+00  0.00000000000e+00  0.00000000000e+00  0.00000000000e+00  0.00000000000e+00  0.00000000000e+00  0.00000000000e+00  0.00000000000e+00  0.00000000000e+00  0.00000000000e+00  0.00000000000e+00  0.00000000000e+00  1.34300902003e-02  0.00000000000e+00  0.00000000000e+00  0.00000000000e+00  0.00000000000e+00  0.00000000000e+00  0.00000000000e+00  0.00000000000e+00  0.00000000000e+00  0.00000000000e+00  0.00000000000e+00  0.00000000000e+00  0.00000000000e+00  0.00000000000e+00  0.00000000000e+00  0.00000000000e+00  0.00000000000e+00  0.00000000000e+00  0.00000000000e+00  0.00000000000e+00  0.00000000000e+00  0.00000000000e+00  0.00000000000e+00  0.00000000000e+00  0.00000000000e+00  0.00000000000e+00  0.00000000000e+00  0.00000000000e+00  0.00000000000e+00  0.00000000000e+00  0.00000000000e+00  0.00000000000e+00  0.00000000000e+00  0.00000000000e+00  0.00000000000e+00  0.00000000000e+00  0.00000000000e+00  0.00000000000e+00  0.00000000000e+00  0.00000000000e+00  0.00000000000e+00  0.00000000000e+00  0.00000000000e+00  0.00000000000e+00  0.00000000000e+00  0.00000000000e+00  0.00000000000e+00  0.00000000000e+00  0.00000000000e+00  0.00000000000e+00  0.00000000000e+00  0.00000000000e+00  0.00000000000e+00  0.00000000000e+00  0.00000000000e+00  0.00000000000e+00  0.00000000000e+00  0.00000000000e+00  0.00000000000e+00  0.00000000000e+00  1.56240909104e-01  0.00000000000e+00  0.00000000000e+00  0.00000000000e+00  0.00000000000e+00  0.00000000000e+00  0.00000000000e+00  0.00000000000e+00  0.00000000000e+00  0.00000000000e+00  0.00000000000e+00  0.00000000000e+00  0.00000000000e+00  0.00000000000e+00  0.00000000000e+00  0.00000000000e+00  0.00000000000e+00  0.00000000000e+00  0.00000000000e+00  0.00000000000e+00  0.00000000000e+00  0.00000000000e+00  0.00000000000e+00  0.00000000000e+00  0.00000000000e+00  0.00000000000e+00  0.00000000000e+00  0.00000000000e+00  0.00000000000e+00  0.00000000000e+00  0.00000000000e+00  0.00000000000e+00
 0.00000000000e+00  0.00000000000e+00  0.00000000000e+00  0.00000000000e+00  0.00000000000e+00  0.00000000000e+00  0.00000000000e+00  0.00000000000e+00  0.00000000000e+00  0.00000000000e+00  0.00000000000e+00  0.00000000000e+00  0.00000000000e+00  0.00000000000e+00  0.00000000000e+00  0.00000000000e+00  0.00000000000e+00  0.00000000000e+00  0.00000000000e+00  0.00000000000e+00  0.00000000000e+00  0.00000000000e+00  0.00000000000e+00  0.00000000000e+00  0.00000000000e+00  0.00000000000e+00  0.00000000000e+00  0.00000000000e+00  0.00000000000e+00  0.00000000000e+00  0.00000000000e+00  0.00000000000e+00  0.00000000000e+00  0.00000000000e+00  0.00000000000e+00  0.00000000000e+00  0.00000000000e+00  0.00000000000e+00  7.98787626305e+00  0.00000000000e+00  0.00000000000e+00  0.00000000000e+00  0.00000000000e+00  0.00000000000e+00  0.00000000000e+00  0.00000000000e+00  0.00000000000e+00  0.00000000000e+00  0.00000000000e+00  0.00000000000e+00  0.00000000000e+00  0.00000000000e+00  0.00000000000e+00  0.00000000000e+00  0.00000000000e+00  0.00000000000e+00  0.00000000000e+00  0.00000000000e+00  0.00000000000e+00  0.00000000000e+00  0.00000000000e+00  0.00000000000e+00  0.00000000000e+00  0.00000000000e+00  0.00000000000e+00  0.00000000000e+00  0.00000000000e+00  0.00000000000e+00  0.00000000000e+00  0.00000000000e+00  0.00000000000e+00  0.00000000000e+00  0.00000000000e+00  0.00000000000e+00  0.00000000000e+00  0.00000000000e+00  0.00000000000e+00  0.00000000000e+00  0.00000000000e+00  0.00000000000e+00  0.00000000000e+00  0.00000000000e+00  0.00000000000e+00  0.00000000000e+00  0.00000000000e+00  0.00000000000e+00  0.00000000000e+00  0.00000000000e+00  0.00000000000e+00  0.00000000000e+00  0.00000000000e+00  0.00000000000e+00  0.00000000000e+00  0.00000000000e+00  0.00000000000e+00  0.00000000000e+00  0.00000000000e+00  0.00000000000e+00  0.00000000000e+00  0.00000000000e+00  0.00000000000e+00  0.00000000000e+00  0.00000000000e+00  0.00000000000e+00  0.00000000000e+00  0.00000000000e+00  0.00000000000e+00  0.00000000000e+00  0.00000000000e+00  0.00000000000e+00  0.00000000000e+00  0.00000000000e+00  0.00000000000e+00  0.00000000000e+00  0.00000000000e+00  0.00000000000e+00  0.00000000000e+00  0.00000000000e+00  0.00000000000e+00  0.00000000000e+00  0.00000000000e+00  0.00000000000e+00  0.00000000000e+00  0.00000000000e+00  0.00000000000e+00  0.00000000000e+00  0.00000000000e+00  0.00000000000e+00  0.00000000000e+00  0.00000000000e+00  0.00000000000e+00  0.00000000000e+00  0.00000000000e+00  0.00000000000e+00  0.00000000000e+00  0.00000000000e+00  0.00000000000e+00  0.00000000000e+00  0.00000000000e+00  0.00000000000e+00  0.00000000000e+00  0.00000000000e+00  0.00000000000e+00  0.00000000000e+00  0.00000000000e+00  0.00000000000e+00  0.00000000000e+00  0.00000000000e+00  0.00000000000e+00  0.00000000000e+00  0.00000000000e+00  0.00000000000e+00  0.00000000000e+00  0.00000000000e+00  0.00000000000e+00  0.00000000000e+00  0.00000000000e+00  0.00000000000e+00  0.00000000000e+00  0.00000000000e+00  0.00000000000e+00  0.00000000000e+00  0.00000000000e+00  0.00000000000e+00  0.00000000000e+00  0.00000000000e+00  0.00000000000e+00  0.00000000000e+00  0.00000000000e+00  0.00000000000e+00  0.00000000000e+00  0.00000000000e+00  0.00000000000e+00  0.00000000000e+00  0.00000000000e+00  0.00000000000e+00  0.00000000000e+00  0.00000000000e+00  0.00000000000e+00  0.00000000000e+00  0.00000000000e+00  0.00000000000e+00  0.00000000000e+00  0.00000000000e+00  0.00000000000e+00  0.00000000000e+00  0.00000000000e+00  0.00000000000e+00  0.00000000000e+00  0.00000000000e+00  0.00000000000e+00  0.00000000000e+00  0.00000000000e+00  0.00000000000e+00  0.00000000000e+00  0.00000000000e+00  0.00000000000e+00  0.00000000000e+00  0.00000000000e+00  0.00000000000e+00  0.00000000000e+00  0.00000000000e+00  0.00000000000e+00  0.00000000000e+00  0.00000000000e+00  0.00000000000e+00  0.00000000000e+00  0.00000000000e+00  0.00000000000e+00  0.00000000000e+00  0.00000000000e+00  0.00000000000e+00  0.00000000000e+00  0.00000000000e+00  0.00000000000e+00  0.00000000000e+00  0.00000000000e+00  0.00000000000e+00  0.00000000000e+00  0.00000000000e+00  0.00000000000e+00  0.00000000000e+00  0.00000000000e+00  0.00000000000e+00  0.00000000000e+00  0.00000000000e+00  0.00000000000e+00  0.00000000000e+00  0.00000000000e+00  0.00000000000e+00  0.00000000000e+00  0.00000000000e+00  0.00000000000e+00  0.00000000000e+00  0.00000000000e+00  0.00000000000e+00  0.00000000000e+00  0.00000000000e+00  0.00000000000e+00  0.00000000000e+00  0.00000000000e+00  0.00000000000e+00  0.00000000000e+00  0.00000000000e+00  0.00000000000e+00  0.00000000000e+00  0.00000000000e+00  0.00000000000e+00  0.00000000000e+00  3.77037712353e-02  0.00000000000e+00  0.00000000000e+00  0.00000000000e+00  0.00000000000e+00  0.00000000000e+00  0.00000000000e+00  0.00000000000e+00  0.00000000000e+00  0.00000000000e+00  0.00000000000e+00  0.00000000000e+00  0.00000000000e+00  0.00000000000e+00  0.00000000000e+00  0.00000000000e+00  0.00000000000e+00  0.00000000000e+00  0.00000000000e+00  0.00000000000e+00  0.00000000000e+00  0.00000000000e+00  0.00000000000e+00  0.00000000000e+00  0.00000000000e+00  0.00000000000e+00  0.00000000000e+00  0.00000000000e+00  0.00000000000e+00  0.00000000000e+00  0.00000000000e+00  0.00000000000e+00  0.00000000000e+00  0.00000000000e+00  0.00000000000e+00  0.00000000000e+00  0.00000000000e+00  0.00000000000e+00  0.00000000000e+00  0.00000000000e+00  0.00000000000e+00  0.00000000000e+00  0.00000000000e+00  0.00000000000e+00  0.00000000000e+00  0.00000000000e+00  0.00000000000e+00  0.00000000000e+00  0.00000000000e+00  0.00000000000e+00  0.00000000000e+00  0.00000000000e+00  0.00000000000e+00  0.00000000000e+00  0.00000000000e+00  0.00000000000e+00  0.00000000000e+00  0.00000000000e+00  0.00000000000e+00  0.00000000000e+00  0.00000000000e+00  0.00000000000e+00  0.00000000000e+00  0.00000000000e+00  0.00000000000e+00  0.00000000000e+00  0.00000000000e+00  0.00000000000e+00  0.00000000000e+00  0.00000000000e+00  0.00000000000e+00  0.00000000000e+00  0.00000000000e+00  0.00000000000e+00  0.00000000000e+00  0.00000000000e+00  0.00000000000e+00  0.00000000000e+00  0.00000000000e+00  0.00000000000e+00  0.00000000000e+00  0.00000000000e+00  0.00000000000e+00  0.00000000000e+00  0.00000000000e+00  0.00000000000e+00  0.00000000000e+00  0.00000000000e+00  0.00000000000e+00  0.00000000000e+00  0.00000000000e+00  0.00000000000e+00  0.00000000000e+00  0.00000000000e+00  0.00000000000e+00  0.00000000000e+00  0.00000000000e+00  0.00000000000e+00  0.00000000000e+00  0.00000000000e+00  0.00000000000e+00  0.00000000000e+00  0.00000000000e+00  0.00000000000e+00  0.00000000000e+00  0.00000000000e+00  0.00000000000e+00  0.00000000000e+00  0.00000000000e+00  0.00000000000e+00  0.00000000000e+00  0.00000000000e+00  0.00000000000e+00  0.00000000000e+00  0.00000000000e+00  0.00000000000e+00  0.00000000000e+00  0.00000000000e+00  0.00000000000e+00  0.00000000000e+00  0.00000000000e+00  0.00000000000e+00  0.00000000000e+00  0.00000000000e+00  0.00000000000e+00  0.00000000000e+00  0.00000000000e+00  0.00000000000e+00  0.00000000000e+00  0.00000000000e+00  0.00000000000e+00  0.00000000000e+00  0.00000000000e+00  0.00000000000e+00  0.00000000000e+00  0.00000000000e+00  0.00000000000e+00  0.00000000000e+00  0.00000000000e+00  0.00000000000e+00  0.00000000000e+00  0.00000000000e+00  0.00000000000e+00  0.00000000000e+00  0.00000000000e+00  0.00000000000e+00  0.00000000000e+00  0.00000000000e+00  0.00000000000e+00  0.00000000000e+00  0.00000000000e+00  0.00000000000e+00  0.00000000000e+00  0.00000000000e+00  0.00000000000e+00  0.00000000000e+00  0.00000000000e+00  0.00000000000e+00  0.00000000000e+00  0.00000000000e+00  0.00000000000e+00  0.00000000000e+00  0.00000000000e+00  0.00000000000e+00  0.00000000000e+00  0.00000000000e+00  0.00000000000e+00  0.00000000000e+00  0.00000000000e+00  0.00000000000e+00  0.00000000000e+00  0.00000000000e+00  0.00000000000e+00  0.00000000000e+00  0.00000000000e+00  0.00000000000e+00  0.00000000000e+00  0.00000000000e+00  0.00000000000e+00  0.00000000000e+00  0.00000000000e+00  0.00000000000e+00  0.00000000000e+00  0.00000000000e+00  0.00000000000e+00  0.00000000000e+00  0.00000000000e+00  0.00000000000e+00  0.00000000000e+00  0.00000000000e+00  0.00000000000e+00  0.00000000000e+00  0.00000000000e+00  0.00000000000e+00 -3.97738459997e-02  5.96254992618e-02  0.00000000000e+00  0.00000000000e+00  0.00000000000e+00  0.00000000000e+00  0.00000000000e+00  0.00000000000e+00  0.00000000000e+00  0.00000000000e+00  0.00000000000e+00  0.00000000000e+00  0.00000000000e+00  0.00000000000e+00  0.00000000000e+00  0.00000000000e+00  0.00000000000e+00  0.00000000000e+00  0.00000000000e+00  0.00000000000e+00  0.00000000000e+00  0.00000000000e+00  0.00000000000e+00  0.00000000000e+00  0.00000000000e+00  0.00000000000e+00  0.00000000000e+00  0.00000000000e+00  0.00000000000e+00  0.00000000000e+00  0.00000000000e+00  0.00000000000e+00  0.00000000000e+00  0.00000000000e+00  0.00000000000e+00  0.00000000000e+00  0.00000000000e+00  0.00000000000e+00  0.00000000000e+00  0.00000000000e+00  0.00000000000e+00  0.00000000000e+00  0.00000000000e+00  0.00000000000e+00  0.00000000000e+00  0.00000000000e+00  0.00000000000e+00  0.00000000000e+00  0.00000000000e+00  0.00000000000e+00  0.00000000000e+00  0.00000000000e+00  0.00000000000e+00  0.00000000000e+00  0.00000000000e+00  0.00000000000e+00  0.00000000000e+00  0.00000000000e+00  0.00000000000e+00  0.00000000000e+00  0.00000000000e+00  0.00000000000e+00  0.00000000000e+00  0.00000000000e+00  0.00000000000e+00  0.00000000000e+00  0.00000000000e+00  0.00000000000e+00  0.00000000000e+00
 0.00000000000e+00  0.00000000000e+00  0.00000000000e+00  0.00000000000e+00  0.00000000000e+00  0.00000000000e+00  0.00000000000e+00  0.00000000000e+00  0.00000000000e+00  0.00000000000e+00  0.00000000000e+00  0.00000000000e+00  0.00000000000e+00  0.00000000000e+00  0.00000000000e+00  0.00000000000e+00  0.00000000000e+00  0.00000000000e+00  0.00000000000e+00  0.00000000000e+00  0.00000000000e+00  0.00000000000e+00  0.00000000000e+00  0.00000000000e+00  0.00000000000e+00  0.00000000000e+00  0.00000000000e+00  0.00000000000e+00  0.00000000000e+00  0.00000000000e+00  0.00000000000e+00  0.00000000000e+00  0.00000000000e+00  0.00000000000e+00  0.00000000000e+00  0.00000000000e+00 -4.19743075319e-01  0.00000000000e+00  0.00000000000e+00  8.69578031385e+00  0.00000000000e+00  0.00000000000e+00  0.00000000000e+00  0.00000000000e+00  0.00000000000e+00  0.00000000000e+00  0.00000000000e+00  0.00000000000e+00  0.00000000000e+00  0.00000000000e+00  0.00000000000e+00  0.00000000000e+00  0.00000000000e+00  0.00000000000e+00  0.00000000000e+00  0.00000000000e+00  0.00000000000e+00  0.00000000000e+00  0.00000000000e+00  0.00000000000e+00  0.00000000000e+00  0.00000000000e+00  0.00000000000e+00  0.00000000000e+00  0.00000000000e+00  0.00000000000e+00  0.00000000000e+00  0.00000000000e+00  0.00000000000e+00  0.00000000000e+00  0.00000000000e+00  0.00000000000e+00  0.00000000000e+00  0.00000000000e+00  0.00000000000e+00  0.00000000000e+00  0.00000000000e+00  0.00000000000e+00  0.00000000000e+00  0.00000000000e+00  0.00000000000e+00  0.00000000000e+00  0.00000000000e+00  0.00000000000e+00  0.00000000000e+00  0.00000000000e+00  0.00000000000e+00  0.00000000000e+00  0.00000000000e+00  0.00000000000e+00  0.00000000000e+00  0.00000000000e+00  0.00000000000e+00  0.00000000000e+00  0.00000000000e+00  0.00000000000e+00  0.00000000000e+00  0.00000000000e+00  0.00000000000e+00  0.00000000000e+00  0.00000000000e+00  0.00000000000e+00  0.00000000000e+00  0.00000000000e+00  0.00000000000e+00  0.00000000000e+00  0.00000000000e+00  0.00000000000e+00  0.00000000000e+00  0.00000000000e+00  0.00000000000e+00  0.00000000000e+00  0.00000000000e+00  0.00000000000e+00  0.00000000000e+00  0.00000000000e+00  0.00000000000e+00  0.00000000000e+00  0.00000000000e+00  0.00000000000e+00  0.00000000000e+00  0.00000000000e+00  0.00000000000e+00  0.00000000000e+00  0.00000000000e+00  0.00000000000e+00  0.00000000000e+00  0.00000000000e+00  0.00000000000e+00  0.00000000000e+00  0.00000000000e+00  0.00000000000e+00  0.00000000000e+00  0.00000000000e+00  0.00000000000e+00  0.00000000000e+00  0.00000000000e+00  0.00000000000e+00  0.00000000000e+00  0.00000000000e+00  0.00000000000e+00  0.00000000000e+00  0.00000000000e+00  0.00000000000e+00  0.00000000000e+00  0.00000000000e+00  0.00000000000e+00  0.00000000000e+00  0.00000000000e+00  0.00000000000e+00  0.00000000000e+00  0.00000000000e+00  0.00000000000e+00  0.00000000000e+00  0.00000000000e+00  0.00000000000e+00  0.00000000000e+00  0.00000000000e+00  0.00000000000e+00  0.00000000000e+00  0.00000000000e+00  0.00000000000e+00  0.00000000000e+00  0.00000000000e+00  0.00000000000e+00  0.00000000000e+00  0.00000000000e+00  0.00000000000e+00  0.00000000000e+00  0.00000000000e+00  0.00000000000e+00  0.00000000000e+00  0.00000000000e+00  0.00000000000e+00  0.00000000000e+00  0.00000000000e+00  0.00000000000e+00  0.00000000000e+00  0.00000000000e+00  0.00000000000e+00  0.00000000000e+00  0.00000000000e+00  0.00000000000e+00  0.00000000000e+00  0.00000000000e+00  0.00000000000e+00  0.00000000000e+00  0.00000000000e+00  0.00000000000e+00  0.00000000000e+00  0.00000000000e+00  0.00000000000e+00  0.00000000000e+00  0.00000000000e+00  0.00000000000e+00  0.00000000000e+00  0.00000000000e+00  0.00000000000e+00  0.00000000000e+00  0.00000000000e+00  0.00000000000e+00  0.00000000000e+00  0.00000000000e+00  0.00000000000e+00  0.00000000000e+00  0.00000000000e+00  0.00000000000e+00  0.00000000000e+00  0.00000000000e+00  0.00000000000e+00  0.00000000000e+00  0.00000000000e+00  0.00000000000e+00  0.00000000000e+00  0.00000000000e+00  0.00000000000e+00  0.00000000000e+00  0.00000000000e+00  0.00000000000e+00  0.00000000000e+00  0.00000000000e+00  0.00000000000e+00  0.00000000000e+00  0.00000000000e+00  0.00000000000e+00  0.00000000000e+00  0.00000000000e+00  0.00000000000e+00  0.00000000000e+00  0.00000000000e+00  0.00000000000e+00  0.00000000000e+00  0.00000000000e+00  0.00000000000e+00  0.00000000000e+00  0.00000000000e+00  0.00000000000e+00  0.00000000000e+00  0.00000000000e+00  0.00000000000e+00  0.00000000000e+00  0.00000000000e+00  0.00000000000e+00  0.00000000000e+00  0.00000000000e+00  0.00000000000e+00  0.00000000000e+00  0.00000000000e+00  0.00000000000e+00  0.00000000000e+00  0.00000000000e+00  0.00000000000e+00  0.00000000000e+00  0.00000000000e+00  0.00000000000e+00  0.00000000000e+00  0.00000000000e+00  0.00000000000e+00  0.00000000000e+00  0.00000000000e+00  0.00000000000e+00  0.00000000000e+00  0.00000000000e+00  0.00000000000e+00  0.00000000000e+00  0.00000000000e+00  0.00000000000e+00  0.00000000000e+00  0.00000000000e+00  0.00000000000e+00  0.00000000000e+00  0.00000000000e+00  0.00000000000e+00  0.00000000000e+00  0.00000000000e+00  0.00000000000e+00  0.00000000000e+00  0.00000000000e+00  0.00000000000e+00  0.00000000000e+00  0.00000000000e+00  0.00000000000e+00  0.00000000000e+00  0.00000000000e+00  0.00000000000e+00  0.00000000000e+00  0.00000000000e+00  0.00000000000e+00  0.00000000000e+00  0.00000000000e+00  0.00000000000e+00  0.00000000000e+00  0.00000000000e+00  0.00000000000e+00  0.00000000000e+00  0.00000000000e+00  0.00000000000e+00  0.00000000000e+00  0.00000000000e+00  0.00000000000e+00  0.00000000000e+00  0.00000000000e+00  0.00000000000e+00  0.00000000000e+00  0.00000000000e+00  0.00000000000e+00  0.00000000000e+00  0.00000000000e+00  0.00000000000e+00  0.00000000000e+00  0.00000000000e+00  0.00000000000e+00  0.00000000000e+00  0.00000000000e+00  0.00000000000e+00  0.00000000000e+00  0.00000000000e+00  0.00000000000e+00  0.00000000000e+00  0.00000000000e+00  0.00000000000e+00  0.00000000000e+00  0.00000000000e+00  0.00000000000e+00  0.00000000000e+00  0.00000000000e+00  0.00000000000e+00  0.00000000000e+00  0.00000000000e+00  0.00000000000e+00  0.00000000000e+00  0.00000000000e+00  0.00000000000e+00  0.00000000000e+00  0.00000000000e+00  0.00000000000e+00  0.00000000000e+00  0.00000000000e+00  0.00000000000e+00  0.00000000000e+00  0.00000000000e+00  0.00000000000e+00  0.00000000000e+00  0.00000000000e+00  0.00000000000e+00  0.00000000000e+00  0.00000000000e+00  0.00000000000e+00  0.00000000000e+00  0.00000000000e+00  0.00000000000e+00  0.00000000000e+00  0.00000000000e+00  0.00000000000e+00  0.00000000000e+00  0.00000000000e+00  0.00000000000e+00  0.00000000000e+00  0.00000000000e+00  0.00000000000e+00  0.00000000000e+00  0.00000000000e+00  0.00000000000e+00  0.00000000000e+00  0.00000000000e+00  0.00000000000e+00  0.00000000000e+00  0.00000000000e+00  0.00000000000e+00  0.00000000000e+00  0.00000000000e+00  0.00000000000e+00  0.00000000000e+00  0.00000000000e+00  0.00000000000e+00  0.00000000000e+00  0.00000000000e+00  0.00000000000e+00  0.00000000000e+00  0.00000000000e+00  0.00000000000e+00  0.00000000000e+00  0.00000000000e+00  0.00000000000e+00  0.00000000000e+00  0.00000000000e+00  0.00000000000e+00  0.00000000000e+00  0.00000000000e+00  0.00000000000e+00  0.00000000000e+00  0.00000000000e+00  0.00000000000e+00  0.00000000000e+00  0.00000000000e+00  0.00000000000e+00  0.00000000000e+00  0.00000000000e+00  0.00000000000e+00  0.00000000000e+00  0.00000000000e+00  0.00000000000e+00  0.00000000000e+00  0.00000000000e+00  0.00000000000e+00  0.00000000000e+00  0.00000000000e+00  0.00000000000e+00  0.00000000000e+00  0.00000000000e+00  0.00000000000e+00  0.00000000000e+00  0.00000000000e+00  0.00000000000e+00  0.00000000000e+00  0.00000000000e+00  0.00000000000e+00  0.00000000000e+00  0.00000000000e+00  0.00000000000e+00  0.00000000000e+00  0.00000000000e+00  0.00000000000e+00  0.00000000000e+00  0.00000000000e+00  0.00000000000e+00  0.00000000000e+00  0.00000000000e+00  0.00000000000e+00  0.00000000000e+00  0.00000000000e+00  0.00000000000e+00  0.00000000000e+00  0.00000000000e+00  0.00000000000e+00  0.00000000000e+00  0.00000000000e+00  0.00000000000e+00  0.00000000000e+00  0.00000000000e+00  0.00000000000e+00  0.00000000000e+00  0.00000000000e+00  0.00000000000e+00  0.00000000000e+00  0.00000000000e+00  0.00000000000e+00  0.00000000000e+00  0.00000000000e+00  0.00000000000e+00  0.00000000000e+00  0.00000000000e+00  0.00000000000e+00  0.00000000000e+00  0.00000000000e+00  0.00000000000e+00  0.00000000000e+00  0.00000000000e+00  0.00000000000e+00  0.00000000000e+00  0.00000000000e+00  0.00000000000e+00  0.00000000000e+00  0.00000000000e+00  0.00000000000e+00  0.00000000000e+00  0.00000000000e+00  0.00000000000e+00  0.00000000000e+00  0.00000000000e+00  0.00000000000e+00  0.00000000000e+00  0.00000000000e+00  0.00000000000e+00  0.00000000000e+00  0.00000000000e+00  0.00000000000e+00  0.00000000000e+00  0.00000000000e+00  0.00000000000e+00  0.00000000000e+00  0.00000000000e+00  0.00000000000e+00  0.00000000000e+00  0.00000000000e+00  0.00000000000e+00  0.00000000000e+00  0.00000000000e+00  0.00000000000e+00  0.00000000000e+00  0.00000000000e+00  0.00000000000e+00  0.00000000000e+00  0.00000000000e+00  0.00000000000e+00  0.00000000000e+00 -2.46057869105e-02  0.00000000000e+00  0.00000000000e+00  0.00000000000e+00  0.00000000000e+00  0.00000000000e+00  0.00000000000e+00  0.00000000000e+00  0.00000000000e+00  0.00000000000e+00  0.00000000000e+00  0.00000000000e+00  0.00000000000e+00  0.00000000000e+00 -9.97421502148e-02  0.00000000000e+00
 0.00000000000e+00  0.00000000000e+00  0.00000000000e+00  0.00000000000e+00  0.00000000000e+00  0.00000000000e+00  0.00000000000e+00  0.00000000000e+00  0.00000000000e+00  0.00000000000e+00  0.00000000000e+00  0.00000000000e+00  0.00000000000e+00  0.00000000000e+00  0.00000000000e+00  0.00000000000e+00  0.00000000000e+00  0.00000000000e+00  0.00000000000e+00  0.00000000000e+00  0.00000000000e+00  0.00000000000e+00  0.00000000000e+00  0.00000000000e+00  0.00000000000e+00  0.00000000000e+00  0.00000000000e+00  0.00000000000e+00  0.00000000000e+00  0.00000000000e+00  0.00000000000e+00  0.00000000000e+00  0.00000000000e+00  0.00000000000e+00  0.00000000000e+00  0.00000000000e+00  0.00000000000e+00  0.00000000000e+00  0.00000000000e+00  0.00000000000e+00  1.29987829552e+01  0.00000000000e+00  0.00000000000e+00  0.00000000000e+00  0.00000000000e+00  0.00000000000e+00  0.00000000000e+00  0.00000000000e+00  0.00000000000e+00  0.00000000000e+00  0.00000000000e+00  0.00000000000e+00  0.00000000000e+00  0.00000000000e+00  0.00000000000e+00  0.00000000000e+00  0.00000000000e+00  0.00000000000e+00  0.00000000000e+00  0.00000000000e+00  0.00000000000e+00  0.00000000000e+00  0.00000000000e+00  0.00000000000e+00  0.00000000000e+00  0.00000000000e+00  0.00000000000e+00  0.00000000000e+00  0.00000000000e+00  0.00000000000e+00  0.00000000000e+00  0.00000000000e+00  0.00000000000e+00  0.00000000000e+00  0.00000000000e+00  0.00000000000e+00  0.00000000000e+00  0.00000000000e+00  0.00000000000e+00  0.00000000000e+00  0.00000000000e+00  0.00000000000e+00  0.00000000000e+00  0.00000000000e+00  0.00000000000e+00  0.00000000000e+00  0.00000000000e+00  0.00000000000e+00  0.00000000000e+00  0.00000000000e+00  0.00000000000e+00  0.00000000000e+00  0.00000000000e+00  0.00000000000e+00  0.00000000000e+00  0.00000000000e+00  0.00000000000e+00  0.00000000000e+00  0.00000000000e+00  0.00000000000e+00  0.00000000000e+00  0.00000000000e+00  0.00000000000e+00  0.00000000000e+00  0.00000000000e+00  0.00000000000e+00  0.00000000000e+00  0.00000000000e+00  0.00000000000e+00  0.00000000000e+00  0.00000000000e+00  0.00000000000e+00  0.00000000000e+00  0.00000000000e+00  0.00000000000e+00  0.00000000000e+00  0.00000000000e+00  0.00000000000e+00  0.00000000000e+00  0.00000000000e+00  0.00000000000e+00  0.00000000000e+00  0.00000000000e+00  0.00000000000e+00  0.00000000000e+00  0.00000000000e+00  0.00000000000e+00  0.00000000000e+00  0.00000000000e+00  0.00000000000e+00  0.00000000000e+00  0.00000000000e+00  0.00000000000e+00  0.00000000000e+00  0.00000000000e+00  0.00000000000e+00  0.00000000000e+00  0.00000000000e+00  0.00000000000e+00  0.00000000000e+00  0.00000000000e+00  0.00000000000e+00  0.00000000000e+00  0.00000000000e+00  0.00000000000e+00  0.00000000000e+00  0.00000000000e+00  0.00000000000e+00  0.00000000000e+00  0.00000000000e+00  0.00000000000e+00  0.00000000000e+00  0.00000000000e+00  0.00000000000e+00  0.00000000000e+00  0.00000000000e+00  0.00000000000e+00  0.00000000000e+00  0.00000000000e+00  0.00000000000e+00  0.00000000000e+00  0.00000000000e+00  0.00000000000e+00  0.00000000000e+00  0.00000000000e+00  0.00000000000e+00  0.00000000000e+00  0.00000000000e+00  0.00000000000e+00  0.00000000000e+00  0.00000000000e+00  0.00000000000e+00  0.00000000000e+00  0.00000000000e+00  0.00000000000e+00  0.00000000000e+00  0.00000000000e+00  0.00000000000e+00  0.00000000000e+00  0.00000000000e+00  0.00000000000e+00  0.00000000000e+00  0.00000000000e+00  0.00000000000e+00  0.00000000000e+00  0.00000000000e+00  0.00000000000e+00  0.00000000000e+00  0.00000000000e+00  0.00000000000e+00  0.00000000000e+00  0.00000000000e+00  0.00000000000e+00  0.00000000000e+00  0.00000000000e+00  0.00000000000e+00  0.00000000000e+00  0.00000000000e+00  0.00000000000e+00  0.00000000000e+00  0.00000000000e+00  0.00000000000e+00  0.00000000000e+00  0.00000000000e+00  0.00000000000e+00  0.00000000000e+00  0.00000000000e+00  0.00000000000e+00  0.00000000000e+00  0.00000000000e+00  0.00000000000e+00  0.00000000000e+00  0.00000000000e+00  0.00000000000e+00  0.00000000000e+00  0.00000000000e+00  0.00000000000e+00  0.00000000000e+00  0.00000000000e+00  0.00000000000e+00  0.00000000000e+00  0.00000000000e+00  0.00000000000e+00  0.00000000000e+00  0.00000000000e+00  0.00000000000e+00  0.00000000000e+00  0.00000000000e+00  0.00000000000e+00  0.00000000000e+00  0.00000000000e+00  0.00000000000e+00  0.00000000000e+00  0.00000000000e+00  0.00000000000e+00  0.00000000000e+00  0.00000000000e+00  0.00000000000e+00  0.00000000000e+00  0.00000000000e+00  0.00000000000e+00  0.00000000000e+00  0.00000000000e+00  0.00000000000e+00  0.00000000000e+00  0.00000000000e+00  0.00000000000e+00  0.00000000000e+00  0.00000000000e+00  0.00000000000e+00  0.00000000000e+00  0.00000000000e+00  0.00000000000e+00  0.00000000000e+00  0.00000000000e+00  0.00000000000e+00  0.00000000000e+00  0.00000000000e+00  0.00000000000e+00  0.00000000000e+00  0.00000000000e+00  0.00000000000e+00  0.00000000000e+00  0.00000000000e+00  0.00000000000e+00  0.00000000000e+00  0.00000000000e+00  0.00000000000e+00  0.00000000000e+00  0.00000000000e+00  0.00000000000e+00  0.00000000000e+00  0.00000000000e+00  0.00000000000e+00  0.00000000000e+00  0.00000000000e+00  0.00000000000e+00  0.00000000000e+00  0.00000000000e+00  0.00000000000e+00  0.00000000000e+00  0.00000000000e+00  0.00000000000e+00  0.00000000000e+00  0.00000000000e+00  0.00000000000e+00  0.00000000000e+00  0.00000000000e+00  0.00000000000e+00  0.00000000000e+00  0.00000000000e+00  0.00000000000e+00  0.00000000000e+00  0.00000000000e+00  0.00000000000e+00  0.00000000000e+00  0.00000000000e+00  0.00000000000e+00  0.00000000000e+00  0.00000000000e+00  0.00000000000e+00  0.00000000000e+00  0.00000000000e+00  0.00000000000e+00  0.00000000000e+00  0.00000000000e+00  0.00000000000e+00  0.00000000000e+00  0.00000000000e+00  0.00000000000e+00  0.00000000000e+00  0.00000000000e+00  0.00000000000e+00  0.00000000000e+00  0.00000000000e+00  0.00000000000e+00  0.00000000000e+00  0.00000000000e+00  0.00000000000e+00  0.00000000000e+00  0.00000000000e+00  0.00000000000e+00  0.00000000000e+00  0.00000000000e+00  0.00000000000e+00  0.00000000000e+00  0.00000000000e+00  0.00000000000e+00  0.00000000000e+00  0.00000000000e+00  0.00000000000e+00  0.00000000000e+00  0.00000000000e+00  0.00000000000e+00  0.00000000000e+00  0.00000000000e+00  0.00000000000e+00  0.00000000000e+00  0.00000000000e+00  0.00000000000e+00  0.00000000000e+00  0.00000000000e+00  0.00000000000e+00  0.00000000000e+00  0.00000000000e+00  0.00000000000e+00  0.00000000000e+00  0.00000000000e+00  0.00000000000e+00  0.00000000000e+00  0.00000000000e+00  0.00000000000e+00  0.00000000000e+00  0.00000000000e+00  0.00000000000e+00  0.00000000000e+00  0.00000000000e+00  0.00000000000e+00  0.00000000000e+00  0.00000000000e+00  0.00000000000e+00  0.00000000000e+00  0.00000000000e+00  0.00000000000e+00  0.00000000000e+00  0.00000000000e+00  0.00000000000e+00  0.00000000000e+00  0.00000000000e+00  0.00000000000e+00  0.00000000000e+00  0.00000000000e+00  0.00000000000e+00  0.00000000000e+00  0.00000000000e+00  0.00000000000e+00  0.00000000000e+00  0.00000000000e+00  0.00000000000e+00  0.00000000000e+00  0.00000000000e+00  0.00000000000e+00  0.00000000000e+00  0.00000000000e+00  0.00000000000e+00  0.00000000000e+00  0.00000000000e+00  0.00000000000e+00  0.00000000000e+00  0.00000000000e+00  0.00000000000e+00  0.00000000000e+00  0.00000000000e+00  0.00000000000e+00  0.00000000000e+00  0.00000000000e+00  0.00000000000e+00  0.00000000000e+00  0.00000000000e+00  0.00000000000e+00  0.00000000000e+00  0.00000000000e+00  0.00000000000e+00  0.00000000000e+00  0.00000000000e+00  0.00000000000e+00  0.00000000000e+00  0.00000000000e+00  0.00000000000e+00  0.00000000000e+00  0.00000000000e+00  0.00000000000e+00  0.00000000000e+00  0.00000000000e+00  0.00000000000e+00  0.00000000000e+00  0.00000000000e+00  0.00000000000e+00  0.00000000000e+00  0.00000000000e+00  0.00000000000e+00  0.00000000000e+00  0.00000000000e+00  0.00000000000e+00  0.00000000000e+00  0.00000000000e+00  0.00000000000e+00  0.00000000000e+00  0.00000000000e+00  0.00000000000e+00  0.00000000000e+00  0.00000000000e+00  0.00000000000e+00  0.00000000000e+00  0.00000000000e+00  0.00000000000e+00  0.00000000000e+00  0.00000000000e+00  0.00000000000e+00  0.00000000000e+00  0.00000000000e+00  0.00000000000e+00  0.00000000000e+00  0.00000000000e+00  0.00000000000e+00  0.00000000000e+00  0.00000000000e+00  0.00000000000e+00  0.00000000000e+00  0.00000000000e+00  0.00000000000e+00  0.00000000000e+00  0.00000000000e+00  0.00000000000e+00  0.00000000000e+00  0.00000000000e+00  0.00000000000e+00  0.00000000000e+00  0.00000000000e+00  0.00000000000e+00  0.00000000000e+00  0.00000000000e+00  0.00000000000e+00  0.00000000000e+00  0.00000000000e+00  0.00000000000e+00  0.00000000000e+00  0.00000000000e+00  0.00000000000e+00  0.00000000000e+00  0.00000000000e+00  0.00000000000e+00  0.00000000000e+00  0.00000000000e+00  0.00000000000e+00  0.00000000000e+00  0.00000000000e+00  0.00000000000e+00  0.00000000000e+00  0.00000000000e+00  0.00000000000e+00  0.00000000000e+00  0.00000000000e+00  0.00000000000e+00  0.00000000000e+00  0.00000000000e+00  0.00000000000e+00  0.00000000000e+00  0.00000000000e+00  0.00000000000e+00  0.00000000000e+00  0.00000000000e+00  0.00000000000e+00  0.00000000000e+00  0.00000000000e+00  0.00000000000e+00  0.00000000000e+00  0.00000000000e+00  0.00000000000e+00  0.00000000000e+00  0.00000000000e+00  0.00000000000e+00  0.00000000000e+00  0.00000000000e+00  0.00000000000e+00  0.00000000000e+00  0.00000000000e+00  0.00000000000e+00  0.00000000000e+00  0.00000000000e+00  0.00000000000e+00  0.00000000000e+00
[truncated: 4,581,889 more chars]
