# Supplementary material for: Proximal Distance Algorithms: Theory and Practice
Source: J Mach Learn Res. Author manuscript; Available in PMC 2019 Oct 24. (PMC6812563)
Supplement: code [file NIHMS1053815-supplement-code.zip › proxdist-master/keys_zhou_lange_2019/misc/spm/losses_128.txt]

-194.994732227
-194.464497351
-194.275582765
-194.415136745
-193.240016313
-194.654109648
-194.768768360
-195.498569711
-196.360714212
-196.775288417
