# Supplementary material for: Proximal Distance Algorithms: Theory and Practice
Source: J Mach Learn Res. Author manuscript; Available in PMC 2019 Oct 24. (PMC6812563)
Supplement: code [file NIHMS1053815-supplement-code.zip › proxdist-master/keys_zhou_lange_2019/misc/spm/W_32_33200_2.txt]

10.42286910040290  0.00000000000000  0.00000000000000 -1.30336935009565  0.00000000000000  0.13215354540048  0.00000000000000  0.00000000000000  0.00000000000000  0.00000000000000  0.00000000000000  0.00000000000000  0.00000000000000  0.00000000000000  0.00000000000000  0.21184235924424  0.00000000000000  0.00000000000000  0.00000000000000  0.00000000000000  0.00000000000000  0.00000000000000  0.12261488453903  0.00000000000000  0.00000000000000  0.00000000000000  0.00000000000000  0.00000000000000  0.00000000000000  0.00000000000000  0.00000000000000  0.00000000000000
 0.00000000000000  9.20221247751951 -0.19089635383660 -0.09813871629577  0.10391267599056  0.00000000000000  0.00000000000000  0.00000000000000  0.00000000000000  0.00000000000000  0.00000000000000  0.13296040350651  0.00000000000000  0.00330123708717 -0.16335570477202  0.00000000000000 -0.02851176727977  0.00000000000000  0.00000000000000  0.00000000000000  0.00000000000000  0.00000000000000  0.00000000000000  0.00000000000000  0.01823284507629  0.00000000000000  0.00000000000000  0.00000000000000 -0.18569162207706  0.00000000000000  0.00000000000000  0.00000000000000
 0.00000000000000 -0.19089635363338 10.47329387433111  0.00000000000000  0.00000000000000  0.00000000000000  0.00000000000000  0.00000000000000  0.00000000000000  0.00000000000000  0.00000000000000  0.00000000000000  0.00000000000000  0.00000000000000  0.00000000000000  0.00000000000000  0.00000000000000  0.00000000000000  0.00000000000000  0.18091114026592  0.00000000000000 -0.14835478146475  0.37380713866645 -0.11138525895319  0.00000000000000  0.00000000000000  0.00000000000000  0.00000000000000  0.00000000000000  0.00000000000000  0.00000000000000  0.00000000000000
-1.30336934581115 -0.09813871462793  0.00000000000000 15.90373414934451  2.13816031294144  0.72592241162712 -1.37393970734998  0.00000000000000  0.00000000000000  0.00000000000000  0.00000000000000  0.00000000000000  0.00000000000000  0.00000000000000  0.00000000000000  0.00000000000000  0.00000000000000  0.00000000000000  0.00000000000000  0.00000000000000  0.00000000000000  0.00000000000000  0.00000000000000  0.00000000000000  0.00000000000000  0.00000000000000  0.00000000000000  0.00000000000000  0.00000000000000  0.00000000000000  0.00000000000000  0.00000000000000
 0.00000000000000  0.10391268942546  0.00000000000000  2.13816030631908 12.84386294284234  2.34309904827875  0.00000000000000  0.00000000000000  0.00000000000000  0.00000000000000  0.00000000000000  0.00000000000000  0.00000000000000  0.00000000000000  0.00000000000000  0.00000000000000  0.00000000000000  0.00000000000000 -0.02858739289558  0.00000000000000  0.00000000000000  0.00000000000000  0.00000000000000  0.00000000000000  0.00000000000000  0.00000000000000  0.00000000000000  0.00000000000000  0.00000000000000  0.00000000000000  0.00000000000000  0.00000000000000
 0.13215354188475  0.00000000000000  0.00000000000000  0.72592241137076  2.34309904674747 16.21318775460044  2.39219619360004 -1.00152554578277  0.00000000000000  0.00000000000000  0.00000000000000  0.00000000000000  0.00000000000000  0.00000000000000  0.00000000000000  0.00000000000000  0.00000000000000  0.00000000000000  0.00000000000000  0.00000000000000  0.00000000000000  0.00000000000000  0.00000000000000  0.00000000000000  0.00000000000000  0.00000000000000  0.00000000000000  0.00000000000000  0.00000000000000  0.00000000000000  0.00000000000000  0.00000000000000
 0.00000000000000  0.00000000000000  0.00000000000000 -1.37393970677635  0.00000000000000  2.39219618947335 12.82429243006094 -1.64903884388310  0.00000000000000  0.00000000000000  0.00000000000000  0.00000000000000  0.00000000000000  0.00000000000000  0.00000000000000  0.00000000000000  0.00000000000000  0.00000000000000  0.00000000000000  0.00000000000000  0.00000000000000  0.08834122388154  0.00000000000000  0.00000000000000  0.00000000000000  0.00000000000000  0.00000000000000  0.00000000000000  0.00000000000000  0.00000000000000  0.00000000000000  0.00000000000000
 0.00000000000000  0.00000000000000  0.00000000000000  0.00000000000000  0.00000000000000 -1.00152554129043 -1.64903884251124 13.53439457682751 -0.60806383076722 -1.03255570105751  0.00000000000000  0.00000000000000  0.00000000000000  0.20848426825669  0.00000000000000  0.00000000000000  0.00000000000000  0.00000000000000  0.00000000000000  0.00000000000000  0.00000000000000  0.07861433110518  0.00000000000000  0.00000000000000  0.00000000000000  0.18063962704719  0.00000000000000  0.00000000000000  0.00000000000000  0.00000000000000  0.00000000000000  0.00000000000000
 0.00000000000000  0.00000000000000  0.00000000000000  0.00000000000000  0.00000000000000  0.00000000000000  0.00000000000000 -0.60806383232387 14.07014736168609  0.00000000000000  2.34552194776675  2.46017888316205  0.06937302295580  0.00000000000000  0.00000000000000  0.00000000000000 -0.00327091129289  0.00000000000000  0.00000000000000  0.00000000000000  0.00000000000000  0.00000000000000  0.00000000000000  0.00000000000000  0.00000000000000  0.00000000000000  0.00000000000000  0.00000000000000  0.00000000000000  0.00000000000000  0.00000000000000  0.00000000000000
 0.00000000000000  0.00000000000000  0.00000000000000  0.00000000000000  0.00000000000000  0.00000000000000  0.00000000000000 -1.03255570115000  0.00000000000000 12.65232302654482  0.21282530636292  0.71576700768853  0.00000000000000  0.00000000000000  0.00000000000000  0.00000000000000  0.00000000000000  0.00000000000000  0.00000000000000  0.00000000000000  0.00000000000000  0.00000000000000  0.00000000000000  0.00000000000000  0.00000000000000  0.00000000000000  0.00000000000000  0.00000000000000  0.00000000000000  0.00000000000000  0.00000000000000  0.00000000000000
 0.00000000000000  0.00000000000000  0.00000000000000  0.00000000000000  0.00000000000000  0.00000000000000  0.00000000000000  0.00000000000000  2.34552194775182  0.21282530634168 13.34247110434810  2.29085917384294  0.00000000000000  0.00000000000000  0.00000000000000  0.00000000000000  0.00000000000000  0.00000000000000  0.00000000000000  0.00000000000000  0.00000000000000  0.00000000000000  0.00000000000000  0.00000000000000  0.00000000000000  0.00000000000000  0.00000000000000  0.00000000000000  0.00000000000000 -0.11071342777810 -0.17698976077483  0.00000000000000
 0.00000000000000  0.13296040291740  0.00000000000000  0.00000000000000  0.00000000000000  0.00000000000000  0.00000000000000  0.00000000000000  2.46017888404364  0.71576700936139  2.29085917401349 15.97170538136941 -0.74474831735722 -0.51335579057287  0.00000000000000  0.00000000000000  0.00000000000000  0.00000000000000  0.00000000000000  0.00000000000000  0.00000000000000  0.00000000000000  0.00000000000000  0.00000000000000  0.00000000000000  0.00000000000000  0.00000000000000  0.00000000000000  0.00000000000000  0.00000000000000  0.00000000000000  0.00000000000000
 0.00000000000000  0.00000000000000  0.00000000000000  0.00000000000000  0.00000000000000  0.00000000000000  0.00000000000000  0.00000000000000  0.06937302306548  0.00000000000000  0.00000000000000 -0.74474831723859 13.31856761236315 -0.05239741464312 -0.75794290957931  0.00000000000000  0.00000000000000  0.00000000000000  0.00000000000000  0.00000000000000  0.00000000000000  0.00000000000000  0.00000000000000  0.00000000000000  0.00000000000000  0.00000000000000  0.00000000000000  0.00000000000000  0.02764820252562  0.00000000000000  0.14549651803403  0.00000000000000
 0.00000000000000  0.00330123708759  0.00000000000000  0.00000000000000  0.00000000000000  0.00000000000000  0.00000000000000  0.20848427031901  0.00000000000000  0.00000000000000  0.00000000000000 -0.51335579052815 -0.05239741464368 10.54214264745906  0.00000000000000  0.00000000000000  0.00000000000000  0.15626075008289  0.00000000000000  0.00000000000000  0.00000000000000  0.00000000000000  0.00000000000000  0.00000000000000  0.00000000000000  0.00000000000000  0.00000000000000  0.00000000000000  0.00000000000000  0.00000000000000  0.00000000000000  0.00000000000000
 0.00000000000000 -0.16335570470934  0.00000000000000  0.00000000000000  0.00000000000000  0.00000000000000  0.00000000000000  0.00000000000000  0.00000000000000  0.00000000000000  0.00000000000000  0.00000000000000 -0.75794290958276  0.00000000000000 12.50242522465387  0.00000000000000  0.00000000000000  0.00000000000000  0.00000000000000  0.00000000000000  0.00000000000000  0.00000000000000  0.00000000000000  0.00000000000000  0.00000000000000  0.00128806860305  0.00000000000000  0.00000000000000  0.00000000000000  0.19076176532951  0.36899622064426  0.00000000000000
 0.21184234873277  0.00000000000000  0.00000000000000  0.00000000000000  0.00000000000000  0.00000000000000  0.00000000000000  0.00000000000000  0.00000000000000  0.00000000000000  0.00000000000000  0.00000000000000  0.00000000000000  0.00000000000000  0.00000000000000  9.41883269886198  0.00000000000000  0.00000000000000  0.00000000000000  0.00000000000000  0.00000000000000  0.01578059378657 -0.49542634333280 -0.02728947024525  0.00000000000000  0.00000000000000  0.18700077344280  0.00000000000000  0.00000000000000  0.00000000000000  0.00000000000000  0.03004747307382
 0.00000000000000 -0.02851176727709  0.00000000000000  0.00000000000000  0.00000000000000  0.00000000000000  0.00000000000000  0.00000000000000 -0.00327091124033  0.00000000000000  0.00000000000000  0.00000000000000  0.00000000000000  0.00000000000000  0.00000000000000  0.00000000000000 16.49599158180756  0.00000000000000  0.00000000000000 -0.63483396829301  0.00000000000000  0.00000000000000  0.00000000000000  0.00000000000000  0.00000000000000  0.00000000000000  0.00000000000000  0.00000000000000  0.00000000000000  0.00000000000000  0.00000000000000  0.00000000000000
 0.00000000000000  0.00000000000000  0.00000000000000  0.00000000000000  0.00000000000000  0.00000000000000  0.00000000000000  0.00000000000000  0.00000000000000  0.00000000000000  0.00000000000000  0.00000000000000  0.00000000000000  0.15626075008921  0.00000000000000  0.00000000000000  0.00000000000000 10.30160275106525 -0.31879655916858  0.00000000000000 -0.08090810673712  0.00000000000000 -0.35909398861463  0.00000000000000  0.00000000000000  0.00000000000000  0.00000000000000  0.00000000000000  0.00000000000000  0.00000000000000  0.00000000000000  0.16820732568952
 0.00000000000000  0.00000000000000  0.00000000000000  0.00000000000000 -0.02858739690147  0.00000000000000  0.00000000000000  0.00000000000000  0.00000000000000  0.00000000000000  0.00000000000000  0.00000000000000  0.00000000000000  0.00000000000000  0.00000000000000  0.00000000000000  0.00000000000000 -0.31879655918266 13.65403237391685  0.54774906821439 -0.26317485393436  0.00000000000000  0.00000000000000  0.00000000000000  0.00000000000000  0.00000000000000  0.00000000000000  0.00000000000000  0.00000000000000 -0.02139215434945  0.00000000000000  0.00000000000000
 0.00000000000000  0.00000000000000  0.18091114026898  0.00000000000000  0.00000000000000  0.00000000000000  0.00000000000000  0.00000000000000  0.00000000000000  0.00000000000000  0.00000000000000  0.00000000000000  0.00000000000000  0.00000000000000  0.00000000000000  0.00000000000000 -0.63483396829035  0.00000000000000  0.54774906821382 11.50639777119080 -0.33646550257497  0.00000000000000 -0.34843827372471 -0.18491875957198  0.00000000000000  0.00000000000000  0.00000000000000  0.00000000000000  0.00000000000000  0.00000000000000  0.00000000000000  0.00000000000000
 0.00000000000000  0.00000000000000  0.00000000000000  0.00000000000000  0.00000000000000  0.00000000000000  0.00000000000000  0.00000000000000  0.00000000000000  0.00000000000000  0.00000000000000  0.00000000000000  0.00000000000000  0.00000000000000  0.00000000000000  0.00000000000000  0.00000000000000 -0.08090810676152 -0.26317485393385 -0.33646550259834 16.51789056460014 -0.78628660345211  0.00000000000000  0.00000000000000  0.00000000000000  0.00000000000000  0.00000000000000  0.00000000000000  0.00000000000000  0.00000000000000  0.00000000000000  0.00000000000000
 0.00000000000000  0.00000000000000 -0.14835478336850  0.00000000000000  0.00000000000000  0.00000000000000  0.08834122567367  0.07861433664340  0.00000000000000  0.00000000000000  0.00000000000000  0.00000000000000  0.00000000000000  0.00000000000000  0.00000000000000  0.01578059403913  0.00000000000000  0.00000000000000  0.00000000000000  0.00000000000000 -0.78628660399488 10.42893785387396 -0.20186854200471 -0.52087105035851 -0.29065550029449 -0.63597497918287  0.00000000000000  0.27345285033561  0.00000000000000  0.00000000000000  0.00000000000000  0.00000000000000
 0.12261488210794  0.00000000000000  0.37380713880566  0.00000000000000  0.00000000000000  0.00000000000000  0.00000000000000  0.00000000000000  0.00000000000000  0.00000000000000  0.00000000000000  0.00000000000000  0.00000000000000  0.00000000000000  0.00000000000000 -0.49542634326085  0.00000000000000 -0.35909398861977  0.00000000000000 -0.34843827375578  0.00000000000000 -0.20186855177561 10.97306772218046  0.74203166363292  0.17993639902095  0.00000000000000 -0.00452124207209  0.00000000000000  0.14648671013642  0.00000000000000  0.00000000000000  0.00000000000000
 0.00000000000000  0.00000000000000 -0.11138525894789  0.00000000000000  0.00000000000000  0.00000000000000  0.00000000000000  0.00000000000000  0.00000000000000  0.00000000000000  0.00000000000000  0.00000000000000  0.00000000000000  0.00000000000000  0.00000000000000 -0.02728947024913  0.00000000000000  0.00000000000000  0.00000000000000 -0.18491875960643  0.00000000000000 -0.52087104977670  0.74203166368373  9.89034259004377  0.14958049350143  0.00000000000000  0.00000000000000  0.00000000000000  0.18507472970952  0.00000000000000  0.00000000000000  0.00000000000000
 0.00000000000000  0.01823284484826  0.00000000000000  0.00000000000000  0.00000000000000  0.00000000000000  0.00000000000000  0.00000000000000  0.00000000000000  0.00000000000000  0.00000000000000  0.00000000000000  0.00000000000000  0.00000000000000  0.00000000000000  0.00000000000000  0.00000000000000  0.00000000000000  0.00000000000000  0.00000000000000  0.00000000000000 -0.29065548571459  0.17993639771935  0.14958049283640 18.39063170887269 -1.62327995616529  2.24953911009408 -0.79009342228446  0.00000000000000  0.00000000000000  0.00000000000000  0.00000000000000
 0.00000000000000  0.00000000000000  0.00000000000000  0.00000000000000  0.00000000000000  0.00000000000000  0.00000000000000  0.18063962669357  0.00000000000000  0.00000000000000  0.00000000000000  0.00000000000000  0.00000000000000  0.00000000000000  0.00128806855793  0.00000000000000  0.00000000000000  0.00000000000000  0.00000000000000  0.00000000000000  0.00000000000000 -0.63597498044007  0.00000000000000  0.00000000000000 -1.62327995617591 12.95220179757098 -0.74712610534129  1.97885649914623  0.00000000000000  0.00000000000000  0.00000000000000  0.00000000000000
 0.00000000000000  0.00000000000000  0.00000000000000  0.00000000000000  0.00000000000000  0.00000000000000  0.00000000000000  0.00000000000000  0.00000000000000  0.00000000000000  0.00000000000000  0.00000000000000  0.00000000000000  0.00000000000000  0.00000000000000  0.18700077295555  0.00000000000000  0.00000000000000  0.00000000000000  0.00000000000000  0.00000000000000  0.00000000000000 -0.00452124692102  0.00000000000000  2.24953911158541 -0.74712610542141 12.06258483276314  0.00000000000000 -0.14651037529048  0.54224070677518  0.00000000000000 -0.09424167459027
 0.00000000000000  0.00000000000000  0.00000000000000  0.00000000000000  0.00000000000000  0.00000000000000  0.00000000000000  0.00000000000000  0.00000000000000  0.00000000000000  0.00000000000000  0.00000000000000  0.00000000000000  0.00000000000000  0.00000000000000  0.00000000000000  0.00000000000000  0.00000000000000  0.00000000000000  0.00000000000000  0.00000000000000  0.27345284971807  0.00000000000000  0.00000000000000 -0.79009342231580  1.97885649915313  0.00000000000000 12.71947463249335  0.00000000000000  0.00000000000000  0.00000000000000  0.00000000000000
 0.00000000000000 -0.18569162206247  0.00000000000000  0.00000000000000  0.00000000000000  0.00000000000000  0.00000000000000  0.00000000000000  0.00000000000000  0.00000000000000  0.00000000000000  0.00000000000000  0.02764820268345  0.00000000000000  0.00000000000000  0.00000000000000  0.00000000000000  0.00000000000000  0.00000000000000  0.00000000000000  0.00000000000000  0.00000000000000  0.14648671056589  0.18507472972582  0.00000000000000  0.00000000000000 -0.14651037822612  0.00000000000000 15.17033173072087  0.00000000000000 -3.26365168102015  0.00000000000000
 0.00000000000000  0.00000000000000  0.00000000000000  0.00000000000000  0.00000000000000  0.00000000000000  0.00000000000000  0.00000000000000  0.00000000000000  0.00000000000000 -0.11071342793163  0.00000000000000  0.00000000000000  0.00000000000000  0.19076176588416  0.00000000000000  0.00000000000000  0.00000000000000 -0.02139215457600  0.00000000000000  0.00000000000000  0.00000000000000  0.00000000000000  0.00000000000000  0.00000000000000  0.00000000000000  0.54224070730208  0.00000000000000  0.00000000000000 13.88538006042460 -2.34305814911588  0.89683990512062
 0.00000000000000  0.00000000000000  0.00000000000000  0.00000000000000  0.00000000000000  0.00000000000000  0.00000000000000  0.00000000000000  0.00000000000000  0.00000000000000 -0.17698976074234  0.00000000000000  0.14549651803735  0.00000000000000  0.36899621981653  0.00000000000000  0.00000000000000  0.00000000000000  0.00000000000000  0.00000000000000  0.00000000000000  0.00000000000000  0.00000000000000  0.00000000000000  0.00000000000000  0.00000000000000  0.00000000000000  0.00000000000000 -3.26365168097716 -2.34305814933153 17.26919061402387 -2.81370735811865
 0.00000000000000  0.00000000000000  0.00000000000000  0.00000000000000  0.00000000000000  0.00000000000000  0.00000000000000  0.00000000000000  0.00000000000000  0.00000000000000  0.00000000000000  0.00000000000000  0.00000000000000  0.00000000000000  0.00000000000000  0.03004747278311  0.00000000000000  0.16820732565003  0.00000000000000  0.00000000000000  0.00000000000000  0.00000000000000  0.00000000000000  0.00000000000000  0.00000000000000  0.00000000000000 -0.09424167373589  0.00000000000000  0.00000000000000  0.89683990602472 -2.81370735827546 14.16909704401332
