# Supplementary material for: Proximal Distance Algorithms: Theory and Practice
Source: J Mach Learn Res. Author manuscript; Available in PMC 2019 Oct 24. (PMC6812563)
Supplement: code [file NIHMS1053815-supplement-code.zip › proxdist-master/keys_zhou_lange_2019/misc/spm/W_16_30600_1.txt]

 9.84171792431466  0.00000000000000  0.00000000000000  0.00000000000000  0.00000000000000  0.00000000000000  0.12286704142293  0.00000000000000  0.00000000000000  0.00000000000000 -0.24911942134252  0.00000000000000  0.06825162756161  0.00000000000000  0.00000000000000  0.00000000000000
 0.00000000000000 11.84347682091647  0.00000000000000  1.07186410469515 -0.09297677769316  0.00000000000000 -0.02451041340756  0.00000000000000 -0.55615574113081  0.00000000000000  0.00000000000000  0.00000000000000  0.00000000000000  0.00000000000000  0.00000000000000  0.00000000000000
 0.00000000000000  0.00000000000000 13.10145736892190  1.03133181519105  1.09640312401779  0.81425740264702  0.05340417078763  0.00000000000000  0.00000000000000  0.00000000000000  0.00000000000000  0.00000000000000  0.00000000000000  0.00000000000000  0.00000000000000  0.00300342264701
 0.00000000000000  1.07186410454243  1.03133181439520 11.28777696205138  0.03632119329929  0.42480346731359  0.00000000000000  0.00000000000000  0.00000000000000  0.00000000000000 -0.27186729960074 -0.12398592215962  0.00000000000000  0.05963204017025  0.21163558684400  0.00000000000000
 0.00000000000000 -0.09297677649013  1.09640312440014  0.03632119328005 13.50769406360754  1.50011300635280 -0.61050431560329 -1.23364685106517  0.00000000000000  0.00000000000000  0.00000000000000  0.00000000000000  0.00000000000000  0.00000000000000  0.00000000000000  0.00000000000000
 0.00000000000000  0.00000000000000  0.81425736362071  0.42480346728996  1.50011302934926 15.08971124069927 -4.95230821372922  1.12483273229485  0.07448845437292  0.00000000000000  0.00000000000000  0.00000000000000 -0.12602398918877  0.00000000000000  0.00000000000000  0.00000000000000
 0.12286706635759 -0.02451040275194  0.05340418498478  0.00000000000000 -0.61050430583294 -4.95230827406389 16.99603120557893 -3.42878539444264  0.00000000000000  0.00000000000000  0.00000000000000  0.00000000000000  0.00000000000000  0.00000000000000 -0.33187755077683  0.00000000000000
 0.00000000000000  0.00000000000000  0.00000000000000  0.00000000000000 -1.23364684317854  1.12483272978395 -3.42878540165440 17.51684491737343  1.09648513724455  2.92397082426773  1.72669265943180  0.00000000000000  0.00000000000000  0.00000000000000  0.00000000000000  0.00000000000000
 0.00000000000000 -0.55615574078931  0.00000000000000  0.00000000000000  0.00000000000000  0.07448845579243  0.00000000000000  1.09648513993011 10.41154241948846  0.00000000000000 -0.11869635154165  0.00000000000000  0.00000000000000  0.00000000000000  0.34895677565061  0.00000000000000
 0.00000000000000  0.00000000000000  0.00000000000000  0.00000000000000  0.00000000000000  0.00000000000000  0.00000000000000  2.92397081340107  0.00000000000000 16.69750509387268  4.66837588880586  1.48234831680796  0.00000000000000  0.00000000000000  0.00000000000000  0.00000000000000
-0.24911943108604  0.00000000000000  0.00000000000000 -0.27186729999555  0.00000000000000  0.00000000000000  0.00000000000000  1.72669251481065 -0.11869636125794  4.66837586805547 13.56438923442025 -0.02366386220967  0.27017314939948  0.21408020047738  0.00000000000000  0.00000000000000
 0.00000000000000  0.00000000000000  0.00000000000000 -0.12398592220032  0.00000000000000  0.00000000000000  0.00000000000000  0.00000000000000  0.00000000000000  1.48234831676406 -0.02366386269139 12.79617591825080  0.00000000000000  0.00000000000000  0.00000000000000  0.00000000000000
 0.06825162856132  0.00000000000000  0.00000000000000  0.00000000000000  0.00000000000000 -0.12602398579630  0.00000000000000  0.00000000000000  0.00000000000000  0.00000000000000  0.27017314532418  0.00000000000000 12.03326426468409 -1.90109087404450 -0.50952910195858  0.00000000000000
 0.00000000000000  0.00000000000000  0.00000000000000  0.05963204024812  0.00000000000000  0.00000000000000  0.00000000000000  0.00000000000000  0.00000000000000  0.00000000000000  0.21408020056726  0.00000000000000 -1.90109087418561 14.65245935659052 -0.41122191553764  0.22059691390383
 0.00000000000000  0.00000000000000  0.00000000000000  0.21163558697455  0.00000000000000  0.00000000000000 -0.33187755139003  0.00000000000000  0.34895677558302  0.00000000000000  0.00000000000000  0.00000000000000 -0.50952910100516 -0.41122191555511 11.21685245023106  0.29390033911937
 0.00000000000000  0.00000000000000  0.00300342266182  0.00000000000000  0.00000000000000  0.00000000000000  0.00000000000000  0.00000000000000  0.00000000000000  0.00000000000000  0.00000000000000  0.00000000000000  0.00000000000000  0.22059691390971  0.29390033912082 12.18697545310115
