# Supplementary material for: Proximal Distance Algorithms: Theory and Practice
Source: J Mach Learn Res. Author manuscript; Available in PMC 2019 Oct 24. (PMC6812563)
Supplement: code [file NIHMS1053815-supplement-code.zip › proxdist-master/keys_zhou_lange_2019/misc/spm/W_512_98820_8.txt]

 7.078696507093786  0.000000000000000  0.000000000000000  0.000000000000000  0.000000000000000  0.000000000000000  0.000000000000000  0.000000000000000  0.000000000000000  0.000000000000000  0.000000000000000  0.000000000000000  0.000000000000000  0.000000000000000  0.000000000000000  0.000000000000000  0.000000000000000  0.000000000000000  0.000000000000000  0.000000000000000  0.000000000000000  0.000000000000000  0.000000000000000  0.000000000000000  0.000000000000000  0.000000000000000  0.000000000000000  0.000000000000000  0.000000000000000  0.000000000000000  0.000000000000000  0.000000000000000  0.000000000000000  0.000000000000000  0.000000000000000  0.000000000000000  0.000000000000000  0.000000000000000  0.000000000000000  0.000000000000000  0.000000000000000  0.000000000000000  0.000000000000000  0.000000000000000  0.000000000000000  0.000000000000000  0.000000000000000  0.000000000000000  0.000000000000000  0.052892076238592  0.000000000000000  0.000000000000000  0.000000000000000  0.000000000000000  0.000000000000000  0.000000000000000  0.000000000000000  0.000000000000000  0.000000000000000  0.000000000000000  0.000000000000000  0.000000000000000  0.000000000000000  0.000000000000000  0.000000000000000  0.000000000000000  0.000000000000000  0.000000000000000  0.000000000000000  0.000000000000000  0.011488629881438 -0.062470340208633  0.000000000000000  0.000000000000000  0.000000000000000  0.000000000000000  0.000000000000000  0.000000000000000  0.000000000000000  0.000000000000000  0.000000000000000  0.000000000000000  0.000000000000000  0.000000000000000  0.000000000000000  0.000000000000000  0.000000000000000  0.000000000000000  0.000000000000000  0.000000000000000  0.000000000000000  0.000000000000000  0.000000000000000  0.000000000000000  0.000000000000000  0.000000000000000  0.000000000000000  0.000000000000000  0.000000000000000  0.000000000000000  0.000000000000000  0.000000000000000  0.000000000000000  0.000000000000000  0.000000000000000  0.000000000000000  0.000000000000000  0.000000000000000  0.000000000000000  0.000000000000000  0.000000000000000  0.000000000000000  0.000000000000000  0.000000000000000  0.000000000000000  0.000000000000000  0.000000000000000  0.000000000000000  0.000000000000000  0.000000000000000  0.000000000000000  0.000000000000000  0.000000000000000  0.000000000000000  0.000000000000000  0.000000000000000  0.000000000000000  0.000000000000000  0.000000000000000  0.000000000000000  0.000000000000000  0.000000000000000  0.000000000000000  0.000000000000000  0.000000000000000  0.000000000000000  0.037960912605586  0.000000000000000  0.000000000000000  0.000000000000000  0.000000000000000  0.000000000000000  0.000000000000000  0.000000000000000  0.000000000000000  0.000000000000000  0.000000000000000  0.000000000000000  0.000000000000000  0.000000000000000  0.000000000000000  0.000000000000000  0.000000000000000  0.000000000000000  0.000000000000000  0.000000000000000  0.000000000000000  0.000000000000000  0.000000000000000  0.000000000000000  0.000000000000000  0.000000000000000  0.043768560269178  0.000000000000000  0.000000000000000  0.000000000000000  0.000000000000000  0.000000000000000  0.000000000000000  0.000000000000000  0.000000000000000  0.000000000000000  0.000000000000000  0.000000000000000  0.000000000000000  0.000000000000000  0.000000000000000  0.000000000000000  0.000000000000000  0.000000000000000  0.000000000000000  0.000000000000000  0.000000000000000  0.000000000000000  0.000000000000000  0.000000000000000  0.000000000000000  0.000000000000000  0.000000000000000  0.000000000000000  0.000000000000000  0.000000000000000  0.000000000000000  0.000000000000000  0.000000000000000  0.000000000000000  0.000000000000000  0.000000000000000  0.000000000000000  0.000000000000000  0.000000000000000  0.000000000000000  0.000000000000000  0.000000000000000  0.000000000000000  0.000000000000000  0.000000000000000  0.000000000000000  0.000000000000000  0.000000000000000  0.000000000000000  0.000000000000000  0.000000000000000  0.000000000000000  0.000000000000000  0.000000000000000  0.000000000000000  0.000000000000000  0.000000000000000  0.000000000000000  0.000000000000000  0.000000000000000  0.000000000000000  0.000000000000000  0.000000000000000  0.000000000000000  0.000000000000000  0.000000000000000  0.000000000000000  0.000000000000000  0.000000000000000  0.000000000000000  0.000000000000000  0.000000000000000  0.000000000000000  0.000000000000000  0.000000000000000  0.000000000000000  0.000000000000000  0.000000000000000  0.000000000000000  0.000000000000000  0.000000000000000  0.000000000000000  0.000000000000000  0.000000000000000  0.000000000000000  0.000000000000000  0.000000000000000  0.000000000000000  0.000000000000000  0.000000000000000  0.000000000000000  0.000000000000000  0.000000000000000  0.000000000000000  0.000000000000000  0.000000000000000  0.000000000000000  0.000000000000000  0.000000000000000  0.000000000000000  0.000000000000000  0.000000000000000  0.000000000000000  0.000000000000000  0.000000000000000  0.000000000000000  0.000000000000000  0.000000000000000  0.000000000000000  0.000000000000000  0.000000000000000  0.000000000000000  0.000000000000000  0.000000000000000  0.000000000000000  0.000000000000000  0.000000000000000  0.000000000000000  0.000000000000000  0.000000000000000  0.000000000000000  0.000000000000000  0.000000000000000  0.000000000000000  0.000000000000000  0.000000000000000  0.000000000000000  0.000000000000000  0.000000000000000  0.000000000000000  0.000000000000000  0.000000000000000  0.000000000000000  0.000000000000000  0.000000000000000  0.000000000000000  0.000000000000000  0.000000000000000  0.000000000000000  0.000000000000000  0.000000000000000  0.000000000000000  0.000000000000000  0.000000000000000  0.000000000000000  0.000000000000000  0.000000000000000  0.000000000000000  0.000000000000000  0.000000000000000  0.000000000000000  0.000000000000000  0.000000000000000  0.000000000000000  0.000000000000000  0.000000000000000  0.000000000000000  0.000000000000000  0.000000000000000  0.000000000000000  0.000000000000000  0.000000000000000  0.000000000000000  0.000000000000000  0.000000000000000  0.000000000000000  0.000000000000000  0.000000000000000  0.000000000000000  0.000000000000000  0.000000000000000  0.000000000000000  0.000000000000000  0.000000000000000  0.000000000000000  0.000000000000000  0.000000000000000  0.000000000000000  0.000000000000000  0.000000000000000  0.000000000000000  0.000000000000000  0.000000000000000  0.000000000000000  0.000000000000000  0.000000000000000  0.000000000000000  0.000000000000000  0.000000000000000  0.000000000000000  0.000000000000000  0.000000000000000  0.000000000000000  0.000000000000000  0.000000000000000  0.000000000000000  0.000000000000000  0.000000000000000  0.000000000000000  0.000000000000000  0.000000000000000  0.000000000000000  0.000000000000000  0.000000000000000  0.000000000000000  0.000000000000000  0.000000000000000  0.000000000000000  0.000000000000000  0.000000000000000  0.000000000000000  0.000000000000000  0.000000000000000  0.000000000000000  0.000000000000000  0.000000000000000 -0.010257411063883  0.000000000000000  0.000000000000000  0.000000000000000  0.000000000000000  0.000000000000000  0.000000000000000  0.000000000000000  0.000000000000000  0.000000000000000  0.000000000000000  0.000000000000000  0.000000000000000  0.000000000000000  0.000000000000000  0.000000000000000  0.000000000000000  0.000000000000000  0.000000000000000  0.000000000000000  0.000000000000000  0.000000000000000  0.000000000000000  0.000000000000000  0.000000000000000  0.000000000000000  0.000000000000000  0.000000000000000  0.000000000000000  0.000000000000000  0.000000000000000  0.000000000000000  0.000000000000000  0.000000000000000  0.000000000000000  0.000000000000000  0.000000000000000  0.000000000000000  0.000000000000000  0.000000000000000  0.000000000000000  0.000000000000000  0.000000000000000  0.000000000000000  0.000000000000000  0.000000000000000  0.000000000000000  0.000000000000000  0.000000000000000  0.000000000000000  0.000000000000000  0.000000000000000  0.000000000000000  0.000000000000000  0.000000000000000  0.000000000000000  0.000000000000000  0.000000000000000  0.000000000000000  0.000000000000000  0.000000000000000  0.000000000000000  0.000000000000000  0.000000000000000  0.000000000000000  0.000000000000000  0.000000000000000  0.000000000000000  0.000000000000000  0.000000000000000  0.000000000000000  0.000000000000000  0.000000000000000  0.000000000000000  0.000000000000000  0.000000000000000  0.000000000000000  0.000000000000000  0.000000000000000  0.000000000000000  0.000000000000000  0.000000000000000  0.000000000000000  0.000000000000000  0.000000000000000  0.000000000000000  0.000000000000000  0.000000000000000  0.000000000000000  0.000000000000000  0.000000000000000  0.000000000000000  0.000000000000000  0.000000000000000 -0.142362836053697  0.000000000000000  0.000000000000000  0.026862027342953  0.000000000000000  0.000000000000000  0.000000000000000  0.000000000000000  0.000000000000000  0.000000000000000  0.000000000000000  0.000000000000000  0.000000000000000  0.000000000000000  0.000000000000000  0.000000000000000  0.000000000000000  0.000000000000000  0.000000000000000  0.000000000000000  0.000000000000000  0.000000000000000  0.000000000000000  0.000000000000000  0.000000000000000  0.000000000000000  0.000000000000000  0.000000000000000  0.000000000000000  0.000000000000000  0.000000000000000  0.000000000000000  0.000000000000000  0.000000000000000  0.000000000000000  0.000000000000000  0.000000000000000  0.000000000000000  0.000000000000000  0.000000000000000
 0.000000000000000  6.705558117980568  0.000000000000000  0.000000000000000  0.000000000000000  0.000000000000000  0.000000000000000  0.000000000000000  0.000000000000000  0.000000000000000  0.000000000000000  0.000000000000000  0.000000000000000  0.000000000000000  0.000000000000000  0.000000000000000  0.000000000000000  0.000000000000000  0.000000000000000  0.000000000000000  0.000000000000000  0.000000000000000  0.000000000000000  0.000000000000000  0.000000000000000  0.000000000000000  0.000000000000000  0.000000000000000  0.000000000000000  0.000000000000000  0.000000000000000  0.000000000000000  0.000000000000000  0.000000000000000  0.000000000000000  0.000000000000000  0.000000000000000  0.000000000000000  0.000000000000000  0.000000000000000  0.000000000000000  0.000000000000000  0.000000000000000  0.000000000000000  0.000000000000000  0.000000000000000  0.000000000000000  0.000000000000000  0.000000000000000  0.000000000000000  0.000000000000000  0.000000000000000  0.000000000000000  0.000000000000000  0.000000000000000  0.000000000000000  0.000000000000000  0.000000000000000  0.000000000000000  0.000000000000000  0.000000000000000  0.000000000000000  0.140253213154237  0.000000000000000  0.000000000000000  0.000000000000000  0.000000000000000  0.000000000000000  0.000000000000000  0.000000000000000  0.000000000000000  0.000000000000000  0.000000000000000  0.000000000000000  0.000000000000000  0.000000000000000  0.000000000000000  0.000000000000000  0.000000000000000  0.000000000000000  0.000000000000000  0.000000000000000  0.000000000000000  0.000000000000000  0.000000000000000  0.000000000000000  0.000000000000000  0.000000000000000  0.000000000000000  0.000000000000000  0.000000000000000  0.000000000000000  0.000000000000000  0.000000000000000  0.000000000000000  0.000000000000000  0.000000000000000  0.000000000000000  0.000000000000000  0.000000000000000  0.000000000000000  0.000000000000000  0.000000000000000  0.000000000000000  0.000000000000000  0.000000000000000  0.000000000000000  0.000000000000000  0.000000000000000  0.000000000000000  0.000000000000000  0.000000000000000  0.000000000000000  0.000000000000000  0.000000000000000  0.000000000000000  0.000000000000000  0.000000000000000  0.000000000000000  0.000000000000000  0.000000000000000  0.000000000000000  0.000000000000000  0.000000000000000  0.000000000000000  0.000000000000000  0.000000000000000  0.000000000000000  0.000000000000000  0.000000000000000  0.000000000000000  0.209863644523783  0.000000000000000  0.000000000000000  0.000000000000000  0.000000000000000  0.000000000000000  0.000000000000000  0.000000000000000  0.000000000000000  0.000000000000000  0.000000000000000  0.000000000000000  0.000000000000000  0.000000000000000  0.000000000000000  0.000000000000000  0.000000000000000  0.000000000000000  0.000000000000000  0.000000000000000  0.000000000000000  0.000000000000000  0.000000000000000  0.000000000000000  0.000000000000000  0.000000000000000  0.000000000000000  0.000000000000000  0.000000000000000  0.000000000000000  0.000000000000000  0.000000000000000  0.000000000000000  0.000000000000000  0.000000000000000  0.000000000000000  0.000000000000000  0.000000000000000  0.000000000000000  0.000000000000000  0.000000000000000  0.000000000000000  0.000000000000000  0.000000000000000  0.000000000000000  0.000000000000000  0.000000000000000  0.000000000000000  0.000000000000000  0.000000000000000  0.000000000000000  0.000000000000000  0.000000000000000  0.000000000000000  0.000000000000000  0.000000000000000  0.000000000000000  0.000000000000000  0.000000000000000  0.000000000000000  0.000000000000000  0.000000000000000  0.000000000000000  0.000000000000000  0.000000000000000  0.000000000000000  0.000000000000000  0.000000000000000  0.000000000000000  0.000000000000000  0.000000000000000  0.000000000000000  0.000000000000000  0.000000000000000  0.000000000000000  0.000000000000000  0.000000000000000  0.000000000000000  0.000000000000000  0.000000000000000  0.000000000000000  0.000000000000000  0.000000000000000  0.000000000000000  0.000000000000000  0.000000000000000  0.000000000000000  0.000000000000000  0.000000000000000  0.000000000000000  0.000000000000000  0.000000000000000  0.000000000000000  0.000000000000000  0.000000000000000  0.000000000000000  0.000000000000000  0.000000000000000  0.000000000000000  0.000000000000000  0.000000000000000  0.000000000000000  0.000000000000000  0.000000000000000 -0.164035889877448  0.000000000000000  0.000000000000000  0.000000000000000  0.000000000000000  0.000000000000000  0.000000000000000 -0.091007531644177  0.000000000000000  0.000000000000000  0.000000000000000  0.000000000000000  0.000000000000000  0.000000000000000  0.000000000000000  0.000000000000000  0.000000000000000  0.000000000000000  0.000000000000000  0.000000000000000  0.000000000000000  0.000000000000000  0.000000000000000 -0.008927109299521  0.000000000000000  0.000000000000000  0.000000000000000  0.000000000000000  0.000000000000000  0.000000000000000  0.000000000000000  0.000000000000000  0.000000000000000  0.000000000000000  0.000000000000000  0.000000000000000  0.000000000000000  0.000000000000000  0.000000000000000  0.000000000000000  0.000000000000000  0.000000000000000  0.000000000000000  0.000000000000000  0.000000000000000  0.000000000000000  0.000000000000000  0.000000000000000  0.000000000000000  0.000000000000000  0.000000000000000  0.000000000000000  0.000000000000000  0.000000000000000  0.000000000000000  0.000000000000000  0.000000000000000  0.000000000000000  0.000000000000000  0.000000000000000  0.000000000000000  0.000000000000000  0.000000000000000  0.000000000000000  0.000000000000000  0.000000000000000  0.000000000000000  0.000000000000000  0.000000000000000  0.000000000000000  0.000000000000000  0.000000000000000  0.000000000000000  0.000000000000000  0.000000000000000  0.000000000000000  0.000000000000000  0.000000000000000  0.000000000000000  0.000000000000000  0.000000000000000  0.000000000000000  0.000000000000000  0.000000000000000  0.000000000000000  0.000000000000000  0.000000000000000  0.000000000000000  0.016053804891314  0.000000000000000  0.000000000000000  0.000000000000000  0.000000000000000  0.000000000000000  0.000000000000000  0.000000000000000  0.000000000000000  0.000000000000000  0.000000000000000  0.000000000000000  0.000000000000000  0.000000000000000  0.000000000000000  0.000000000000000  0.043078972663486  0.000000000000000 -0.007868004949280  0.000000000000000  0.000000000000000  0.000000000000000  0.000000000000000  0.000000000000000  0.000000000000000  0.000000000000000  0.000000000000000  0.000000000000000  0.000000000000000  0.000000000000000  0.000000000000000  0.000000000000000  0.000000000000000  0.000000000000000  0.000000000000000  0.000000000000000  0.000000000000000  0.000000000000000  0.000000000000000  0.000000000000000  0.000000000000000  0.000000000000000  0.000000000000000  0.000000000000000  0.000000000000000  0.000000000000000  0.000000000000000  0.000000000000000  0.000000000000000  0.000000000000000  0.000000000000000  0.000000000000000  0.000000000000000  0.000000000000000  0.000000000000000  0.000000000000000  0.000000000000000  0.000000000000000  0.000000000000000  0.000000000000000  0.000000000000000  0.000000000000000  0.000000000000000  0.000000000000000  0.000000000000000  0.000000000000000  0.000000000000000  0.000000000000000  0.000000000000000  0.000000000000000  0.000000000000000  0.000000000000000  0.000000000000000  0.000000000000000  0.000000000000000  0.000000000000000  0.000000000000000  0.000000000000000  0.000000000000000  0.000000000000000  0.000000000000000  0.000000000000000  0.000000000000000  0.000000000000000  0.000000000000000  0.000000000000000  0.000000000000000  0.000000000000000  0.000000000000000  0.000000000000000  0.000000000000000  0.000000000000000  0.000000000000000  0.000000000000000  0.000000000000000  0.000000000000000  0.000000000000000  0.000000000000000  0.000000000000000  0.000000000000000  0.000000000000000  0.000000000000000  0.000000000000000  0.000000000000000  0.000000000000000  0.000000000000000  0.000000000000000  0.000000000000000  0.000000000000000  0.000000000000000  0.000000000000000  0.000000000000000  0.000000000000000  0.000000000000000  0.000000000000000  0.000000000000000  0.000000000000000  0.000000000000000  0.000000000000000  0.000000000000000  0.000000000000000  0.000000000000000  0.000000000000000  0.000000000000000  0.000000000000000  0.000000000000000  0.000000000000000  0.000000000000000  0.000000000000000  0.000000000000000  0.000000000000000  0.000000000000000  0.000000000000000  0.000000000000000  0.000000000000000  0.000000000000000  0.000000000000000  0.000000000000000  0.000000000000000  0.038125959051404  0.000000000000000  0.000000000000000  0.000000000000000  0.000000000000000  0.000000000000000  0.000000000000000  0.000000000000000  0.000000000000000  0.000000000000000  0.000000000000000  0.000000000000000  0.000000000000000  0.000000000000000  0.000000000000000  0.000000000000000  0.000000000000000  0.007985638886701  0.000000000000000  0.000000000000000  0.000000000000000  0.000000000000000  0.000000000000000  0.000000000000000  0.000000000000000  0.000000000000000  0.000000000000000  0.000000000000000  0.000000000000000  0.000000000000000  0.000000000000000  0.000000000000000  0.000000000000000  0.000000000000000  0.000000000000000  0.000000000000000  0.000000000000000  0.000000000000000  0.000000000000000  0.000000000000000  0.000000000000000  0.000000000000000  0.000000000000000  0.000000000000000  0.000000000000000  0.000000000000000  0.000000000000000  0.000000000000000  0.000000000000000  0.000000000000000
 0.000000000000000  0.000000000000000  6.381954624202902  0.000000000000000  0.000000000000000  0.907566911619363  0.000000000000000  0.000000000000000  0.000000000000000  0.000000000000000  0.000000000000000  0.000000000000000  0.000000000000000  0.000000000000000 -0.000346651752056  0.000000000000000  0.000000000000000  0.000000000000000  0.000000000000000  0.000000000000000  0.000000000000000 -0.033834000322663  0.000000000000000  0.000000000000000  0.000000000000000  0.000000000000000  0.000000000000000  0.000000000000000  0.000000000000000  0.000000000000000  0.000000000000000  0.000000000000000  0.000000000000000  0.000000000000000  0.000000000000000  0.000000000000000  0.000000000000000  0.000000000000000  0.000000000000000  0.000000000000000  0.000000000000000  0.000000000000000  0.000000000000000 -0.060078032455450  0.000000000000000  0.000000000000000  0.000000000000000  0.000000000000000  0.000000000000000  0.000000000000000  0.000000000000000 -0.086725580819483  0.000000000000000  0.000000000000000  0.000000000000000  0.000000000000000  0.000000000000000  0.000000000000000  0.000000000000000  0.000000000000000  0.000000000000000  0.000000000000000  0.000000000000000  0.000000000000000  0.000000000000000  0.000000000000000  0.000000000000000  0.000000000000000  0.000000000000000  0.000000000000000  0.000000000000000  0.000000000000000  0.000000000000000  0.000000000000000  0.000000000000000  0.000000000000000  0.000000000000000  0.000000000000000  0.000000000000000  0.000000000000000  0.000000000000000  0.000000000000000  0.000000000000000  0.000000000000000  0.000000000000000  0.000000000000000  0.000000000000000  0.000000000000000  0.000000000000000  0.000000000000000  0.000000000000000  0.000000000000000  0.000000000000000  0.000000000000000  0.000000000000000  0.000000000000000  0.000000000000000  0.000000000000000  0.000000000000000  0.000000000000000  0.000000000000000  0.000000000000000  0.000000000000000  0.000000000000000  0.000000000000000  0.000000000000000  0.000000000000000  0.000000000000000  0.000000000000000  0.000000000000000  0.000000000000000  0.000000000000000  0.000000000000000  0.000000000000000  0.000000000000000  0.000000000000000  0.000000000000000  0.000000000000000  0.000000000000000  0.000000000000000  0.000000000000000  0.000000000000000  0.000000000000000  0.000000000000000  0.000000000000000  0.000000000000000  0.000000000000000  0.000000000000000  0.000000000000000  0.000000000000000  0.000000000000000  0.000000000000000  0.000000000000000  0.000000000000000  0.000000000000000  0.000000000000000  0.000000000000000  0.000000000000000  0.000000000000000  0.000000000000000  0.000000000000000  0.000000000000000  0.000000000000000  0.000000000000000  0.000000000000000  0.000000000000000  0.000000000000000  0.000000000000000  0.000000000000000  0.000000000000000  0.000000000000000  0.000000000000000  0.000000000000000  0.015329671204220  0.000000000000000  0.000000000000000  0.000000000000000  0.000000000000000  0.000000000000000  0.000000000000000  0.000000000000000  0.000000000000000  0.000000000000000  0.000000000000000  0.000000000000000  0.000000000000000  0.000000000000000  0.000000000000000  0.000000000000000  0.000000000000000  0.000000000000000  0.000000000000000  0.000000000000000  0.000000000000000  0.000000000000000  0.000000000000000  0.000000000000000  0.000000000000000  0.000000000000000  0.000000000000000  0.000000000000000  0.000000000000000  0.000000000000000  0.000000000000000  0.000000000000000  0.000000000000000  0.000000000000000  0.000000000000000  0.000000000000000  0.000000000000000  0.000000000000000  0.000000000000000  0.000000000000000  0.000000000000000  0.000000000000000  0.000000000000000  0.000000000000000  0.000000000000000  0.000000000000000  0.000000000000000 -0.098546973071657  0.000000000000000  0.178469733330142  0.000000000000000  0.000000000000000  0.000000000000000  0.000000000000000  0.000000000000000  0.000000000000000  0.000000000000000  0.000000000000000  0.000000000000000  0.000000000000000  0.000000000000000  0.000000000000000  0.000000000000000  0.000000000000000  0.000000000000000  0.000000000000000  0.000000000000000  0.000000000000000  0.000000000000000  0.000000000000000  0.000000000000000  0.000000000000000  0.000000000000000  0.000000000000000  0.000000000000000  0.000000000000000  0.000000000000000  0.000000000000000  0.000000000000000  0.000000000000000  0.000000000000000  0.000000000000000  0.000000000000000  0.000000000000000  0.000000000000000  0.000000000000000  0.000000000000000  0.000000000000000  0.000000000000000  0.000000000000000  0.000000000000000  0.000000000000000  0.000000000000000  0.000000000000000  0.000000000000000  0.000000000000000  0.000000000000000  0.000000000000000  0.000000000000000  0.000000000000000  0.000000000000000  0.000000000000000  0.000000000000000  0.000000000000000  0.000000000000000  0.000000000000000  0.000000000000000  0.000000000000000  0.000000000000000  0.000000000000000  0.000000000000000  0.000000000000000  0.000000000000000  0.000000000000000  0.000000000000000  0.000000000000000  0.000000000000000  0.000000000000000  0.000000000000000  0.000000000000000  0.000000000000000  0.000000000000000  0.000000000000000  0.000000000000000  0.000000000000000  0.000000000000000  0.000000000000000  0.000000000000000  0.000000000000000  0.000000000000000  0.000000000000000  0.000000000000000  0.000000000000000  0.000000000000000  0.000000000000000  0.000000000000000  0.000000000000000  0.000000000000000  0.000000000000000  0.000000000000000  0.000000000000000  0.000000000000000  0.000000000000000  0.000000000000000  0.000000000000000  0.000000000000000  0.000000000000000  0.000000000000000  0.000000000000000  0.000000000000000  0.000000000000000  0.000000000000000  0.000000000000000  0.000000000000000  0.000000000000000  0.000000000000000  0.000000000000000  0.000000000000000  0.000000000000000  0.000000000000000  0.000000000000000  0.000000000000000  0.000000000000000  0.000000000000000  0.000000000000000  0.000000000000000  0.000000000000000  0.000000000000000  0.000000000000000  0.000000000000000  0.000000000000000  0.000000000000000  0.000000000000000  0.000000000000000  0.000000000000000  0.000000000000000  0.000000000000000  0.000000000000000  0.000000000000000  0.000000000000000  0.000000000000000  0.000000000000000  0.000000000000000  0.000000000000000  0.000000000000000  0.000000000000000  0.000000000000000  0.000000000000000  0.000000000000000  0.107833512858370  0.000000000000000  0.000000000000000  0.000000000000000  0.000000000000000  0.000000000000000  0.000000000000000 -0.012267190015566  0.000000000000000  0.000000000000000  0.000000000000000  0.000000000000000  0.000000000000000  0.000000000000000  0.000000000000000  0.000000000000000  0.000000000000000  0.000000000000000  0.000000000000000  0.000000000000000  0.000000000000000  0.000000000000000  0.000000000000000  0.000000000000000  0.000000000000000  0.000000000000000  0.000000000000000  0.000000000000000  0.000000000000000  0.000000000000000  0.000000000000000  0.000000000000000  0.000000000000000  0.000000000000000 -0.075901681827202  0.000000000000000  0.000000000000000  0.000000000000000  0.000000000000000  0.197796682396486 -0.120863203964822  0.000000000000000  0.000000000000000  0.000000000000000  0.000000000000000  0.000000000000000  0.000000000000000  0.000000000000000  0.000000000000000  0.000000000000000  0.000000000000000  0.000000000000000  0.000000000000000  0.000000000000000  0.000000000000000  0.000000000000000  0.000000000000000  0.000000000000000  0.000000000000000  0.000000000000000  0.000000000000000  0.000000000000000  0.000000000000000  0.000000000000000  0.000000000000000  0.000000000000000  0.000000000000000  0.000000000000000  0.000000000000000  0.000000000000000  0.000000000000000  0.000000000000000  0.000000000000000  0.000000000000000  0.000000000000000  0.000000000000000  0.000000000000000  0.000000000000000  0.000000000000000  0.000000000000000  0.000000000000000  0.000000000000000  0.000000000000000  0.000000000000000  0.098266247244657  0.000000000000000  0.000000000000000  0.000000000000000  0.000000000000000  0.000000000000000  0.000000000000000  0.000000000000000  0.000000000000000  0.000000000000000  0.000000000000000  0.000000000000000  0.000000000000000  0.000000000000000  0.000000000000000  0.000000000000000  0.000000000000000  0.000000000000000  0.000000000000000  0.000000000000000  0.000000000000000  0.000000000000000  0.000000000000000  0.000000000000000  0.000000000000000  0.000000000000000  0.000000000000000  0.000000000000000 -0.050472678669321  0.000000000000000  0.000000000000000  0.000000000000000  0.000000000000000  0.000000000000000  0.000000000000000  0.000000000000000  0.000000000000000  0.000000000000000  0.000000000000000  0.000000000000000  0.000000000000000  0.000000000000000  0.000000000000000  0.000000000000000  0.000000000000000  0.000000000000000  0.000000000000000  0.000000000000000  0.000000000000000  0.000000000000000  0.000000000000000  0.000000000000000  0.000000000000000  0.000000000000000  0.000000000000000  0.000000000000000  0.000000000000000  0.000000000000000  0.000000000000000  0.000000000000000  0.000000000000000  0.000000000000000  0.000000000000000  0.000000000000000  0.311822598896765  0.000000000000000  0.000000000000000  0.000000000000000  0.000000000000000  0.000000000000000  0.000000000000000  0.000000000000000 -0.019933007695233  0.000000000000000  0.000000000000000  0.000000000000000  0.000000000000000  0.000000000000000  0.000000000000000  0.000000000000000  0.000000000000000  0.000000000000000  0.000000000000000  0.000000000000000  0.000000000000000  0.000000000000000
 0.000000000000000  0.000000000000000  0.000000000000000  8.442697009855841  0.000000000000000  0.000000000000000  0.000000000000000  0.000000000000000  0.000000000000000  0.000000000000000  0.000000000000000  0.000000000000000  0.000000000000000  0.000000000000000  0.000000000000000  0.000000000000000  0.000000000000000  0.000000000000000  0.000000000000000  0.000000000000000  0.000000000000000  0.000000000000000  0.000000000000000  0.000000000000000  0.000000000000000  0.000000000000000  0.000000000000000  0.000000000000000  0.000000000000000  0.000000000000000  0.000000000000000  0.000000000000000  0.000000000000000  0.000000000000000  0.000000000000000  0.000000000000000  0.000000000000000  0.000000000000000  0.000000000000000  0.000000000000000  0.000000000000000  0.000000000000000  0.000000000000000  0.000000000000000  0.000000000000000  0.000000000000000  0.000000000000000  0.000000000000000  0.000000000000000  0.000000000000000  0.000000000000000  0.000000000000000  0.000000000000000  0.000000000000000  0.000000000000000  0.000000000000000  0.000000000000000  0.000000000000000  0.000000000000000  0.000000000000000  0.000000000000000  0.000000000000000  0.000000000000000  0.000000000000000  0.000000000000000  0.000000000000000  0.000000000000000  0.000000000000000  0.000000000000000  0.000000000000000  0.000000000000000  0.000000000000000  0.000000000000000  0.000000000000000  0.000000000000000  0.000000000000000  0.000000000000000  0.000000000000000  0.000000000000000  0.000000000000000  0.000000000000000  0.000000000000000  0.000000000000000  0.000000000000000  0.000000000000000  0.000000000000000  0.000000000000000  0.000000000000000  0.000000000000000  0.000000000000000  0.000000000000000  0.000000000000000  0.000000000000000  0.000000000000000  0.000000000000000  0.000000000000000  0.000000000000000  0.000000000000000  0.000000000000000  0.000000000000000  0.000000000000000  0.000000000000000  0.000000000000000  0.000000000000000  0.000000000000000  0.000000000000000  0.000000000000000  0.000000000000000  0.000000000000000  0.000000000000000  0.000000000000000  0.000000000000000  0.000000000000000  0.000000000000000  0.000000000000000  0.000000000000000  0.000000000000000  0.000000000000000  0.000000000000000  0.000000000000000  0.000000000000000  0.000000000000000  0.000000000000000  0.000000000000000  0.000000000000000  0.000000000000000  0.000000000000000  0.000000000000000  0.000000000000000  0.000000000000000  0.000000000000000  0.000000000000000  0.000000000000000  0.000000000000000  0.000000000000000  0.000000000000000  0.000000000000000  0.000000000000000  0.000000000000000  0.000000000000000  0.000000000000000  0.000000000000000  0.000000000000000  0.000000000000000  0.000000000000000  0.000000000000000  0.000000000000000  0.000000000000000  0.000000000000000  0.000000000000000  0.000000000000000  0.000000000000000  0.000000000000000  0.000000000000000  0.000000000000000  0.000000000000000  0.000000000000000  0.000000000000000  0.000000000000000  0.000000000000000  0.000000000000000  0.000000000000000  0.000000000000000  0.000000000000000  0.000000000000000  0.000000000000000  0.000000000000000  0.000000000000000  0.000000000000000  0.000000000000000  0.000000000000000  0.000000000000000  0.000000000000000  0.000000000000000  0.000000000000000  0.000000000000000  0.000000000000000  0.000000000000000  0.000000000000000  0.000000000000000  0.000000000000000  0.000000000000000  0.000000000000000  0.000000000000000  0.000000000000000  0.000000000000000  0.000000000000000  0.000000000000000  0.000000000000000  0.000000000000000  0.000000000000000  0.000000000000000  0.000000000000000  0.000000000000000  0.000000000000000  0.000000000000000  0.000000000000000  0.000000000000000  0.000000000000000  0.000000000000000  0.000000000000000  0.000000000000000  0.000000000000000  0.000000000000000  0.000000000000000  0.000000000000000  0.000000000000000  0.000000000000000  0.000000000000000  0.000000000000000  0.000000000000000  0.000000000000000  0.000000000000000  0.000000000000000  0.000000000000000  0.000000000000000  0.000000000000000  0.000000000000000  0.000000000000000  0.000000000000000  0.000000000000000  0.000000000000000  0.000000000000000  0.000000000000000  0.000000000000000  0.000000000000000  0.000000000000000  0.000000000000000  0.000000000000000  0.000000000000000  0.000000000000000  0.000000000000000  0.000000000000000  0.000000000000000  0.000000000000000  0.000000000000000  0.000000000000000  0.000000000000000  0.000000000000000  0.000000000000000  0.000000000000000  0.000000000000000  0.000000000000000  0.000000000000000  0.000000000000000  0.000000000000000  0.000000000000000  0.000000000000000  0.000000000000000  0.000000000000000  0.000000000000000  0.000000000000000  0.000000000000000  0.000000000000000  0.000000000000000  0.000000000000000  0.000000000000000  0.000000000000000  0.000000000000000  0.000000000000000  0.000000000000000  0.000000000000000  0.000000000000000  0.000000000000000  0.000000000000000  0.000000000000000  0.000000000000000  0.000000000000000  0.000000000000000  0.000000000000000  0.000000000000000  0.000000000000000  0.000000000000000  0.000000000000000  0.000000000000000  0.000000000000000  0.000000000000000  0.000000000000000  0.000000000000000  0.000000000000000  0.000000000000000  0.000000000000000  0.000000000000000  0.000000000000000  0.000000000000000  0.000000000000000  0.000000000000000  0.000000000000000  0.000000000000000  0.000000000000000  0.000000000000000  0.000000000000000  0.000000000000000  0.000000000000000  0.000000000000000  0.000000000000000  0.000000000000000  0.000000000000000  0.000000000000000  0.000000000000000  0.000000000000000  0.000000000000000  0.000000000000000  0.000000000000000  0.000000000000000  0.000000000000000  0.000000000000000  0.000000000000000  0.000000000000000  0.000000000000000  0.000000000000000  0.000000000000000  0.000000000000000  0.000000000000000  0.000000000000000  0.000000000000000  0.000000000000000  0.000000000000000  0.000000000000000  0.000000000000000  0.000000000000000  0.000000000000000  0.000000000000000  0.000000000000000  0.000000000000000  0.000000000000000  0.000000000000000  0.000000000000000  0.000000000000000  0.000000000000000  0.000000000000000  0.000000000000000  0.000000000000000  0.000000000000000  0.000000000000000  0.000000000000000  0.000000000000000  0.000000000000000  0.000000000000000  0.000000000000000  0.000000000000000  0.000000000000000  0.000000000000000  0.000000000000000  0.000000000000000  0.000000000000000  0.000000000000000  0.000000000000000  0.000000000000000  0.000000000000000  0.000000000000000  0.000000000000000  0.000000000000000  0.000000000000000  0.000000000000000  0.000000000000000  0.000000000000000  0.000000000000000  0.000000000000000  0.000000000000000  0.000000000000000  0.000000000000000  0.000000000000000  0.000000000000000  0.000000000000000  0.000000000000000  0.000000000000000  0.000000000000000  0.000000000000000  0.000000000000000  0.000000000000000  0.000000000000000  0.000000000000000  0.000000000000000  0.000000000000000  0.000000000000000  0.000000000000000  0.000000000000000  0.000000000000000  0.000000000000000  0.000000000000000  0.000000000000000  0.000000000000000  0.000000000000000  0.000000000000000  0.000000000000000  0.000000000000000  0.000000000000000  0.000000000000000  0.000000000000000  0.000000000000000  0.000000000000000  0.000000000000000  0.000000000000000  0.000000000000000  0.000000000000000  0.000000000000000  0.000000000000000  0.000000000000000  0.000000000000000  0.000000000000000  0.000000000000000  0.000000000000000  0.000000000000000  0.000000000000000  0.000000000000000  0.000000000000000  0.000000000000000  0.000000000000000  0.000000000000000  0.000000000000000  0.000000000000000  0.000000000000000  0.000000000000000  0.000000000000000  0.000000000000000  0.000000000000000  0.000000000000000  0.000000000000000  0.000000000000000  0.000000000000000  0.000000000000000  0.000000000000000  0.000000000000000  0.000000000000000  0.000000000000000  0.000000000000000  0.000000000000000  0.000000000000000  0.000000000000000  0.000000000000000  0.000000000000000  0.000000000000000  0.000000000000000  0.000000000000000  0.000000000000000  0.000000000000000  0.000000000000000  0.000000000000000  0.000000000000000  0.000000000000000  0.000000000000000  0.000000000000000  0.000000000000000  0.000000000000000  0.000000000000000  0.000000000000000  0.000000000000000  0.000000000000000  0.000000000000000  0.000000000000000  0.000000000000000  0.000000000000000  0.000000000000000  0.000000000000000  0.000000000000000  0.000000000000000  0.000000000000000 -0.012982561867201  0.000000000000000  0.000000000000000  0.000000000000000  0.000000000000000  0.000000000000000  0.000000000000000  0.000000000000000  0.000000000000000  0.000000000000000  0.000000000000000  0.000000000000000  0.000000000000000  0.000000000000000  0.000000000000000  0.000000000000000  0.000000000000000  0.000000000000000  0.000000000000000  0.000000000000000  0.000000000000000  0.000000000000000  0.000000000000000  0.000000000000000  0.000000000000000  0.000000000000000  0.000000000000000  0.000000000000000  0.000000000000000  0.000000000000000  0.000000000000000  0.000000000000000  0.000000000000000  0.000000000000000  0.000000000000000  0.000000000000000  0.000000000000000  0.000000000000000  0.000000000000000  0.000000000000000  0.000000000000000  0.000000000000000  0.000000000000000  0.000000000000000  0.000000000000000  0.000000000000000  0.000000000000000  0.000000000000000  0.000000000000000  0.000000000000000  0.000000000000000  0.000000000000000  0.000000000000000  0.000000000000000
 0.000000000000000  0.000000000000000  0.000000000000000  0.000000000000000  8.643572151298653  0.000000000000000  0.000000000000000  0.000000000000000  0.000000000000000  0.000000000000000  0.000000000000000  0.000000000000000  0.000000000000000  0.000000000000000  0.000000000000000  0.000000000000000  0.000000000000000  0.000000000000000  0.000000000000000  0.000000000000000  0.000000000000000  0.000000000000000  0.000000000000000  0.000000000000000  0.000000000000000  0.000000000000000  0.000000000000000  0.000000000000000  0.000000000000000  0.000000000000000  0.000000000000000  0.000000000000000  0.000000000000000  0.000000000000000  0.000000000000000  0.000000000000000  0.000000000000000  0.000000000000000  0.000000000000000  0.000000000000000  0.000000000000000  0.000000000000000  0.000000000000000  0.000000000000000  0.000000000000000  0.000000000000000  0.000000000000000  0.000000000000000  0.000000000000000  0.000000000000000  0.000000000000000  0.000000000000000  0.000000000000000  0.000000000000000  0.000000000000000  0.000000000000000  0.000000000000000  0.000000000000000  0.000000000000000  0.000000000000000  0.000000000000000  0.000000000000000  0.000000000000000  0.000000000000000  0.000000000000000  0.000000000000000  0.000000000000000  0.000000000000000  0.000000000000000  0.000000000000000  0.000000000000000  0.000000000000000  0.000000000000000  0.000000000000000  0.000000000000000  0.000000000000000  0.000000000000000  0.000000000000000  0.000000000000000  0.000000000000000  0.000000000000000  0.000000000000000  0.000000000000000  0.000000000000000  0.000000000000000  0.000000000000000  0.000000000000000  0.000000000000000  0.000000000000000  0.000000000000000  0.000000000000000  0.000000000000000  0.000000000000000  0.000000000000000  0.000000000000000  0.000000000000000  0.000000000000000  0.000000000000000  0.000000000000000  0.000000000000000  0.000000000000000  0.000000000000000  0.000000000000000  0.000000000000000  0.000000000000000  0.000000000000000  0.000000000000000  0.000000000000000  0.000000000000000  0.000000000000000  0.000000000000000  0.000000000000000  0.000000000000000  0.000000000000000  0.000000000000000  0.000000000000000  0.000000000000000  0.000000000000000  0.000000000000000  0.000000000000000  0.000000000000000  0.000000000000000  0.000000000000000  0.000000000000000  0.000000000000000  0.000000000000000  0.000000000000000  0.000000000000000  0.000000000000000  0.000000000000000  0.000000000000000  0.000000000000000  0.000000000000000  0.000000000000000  0.000000000000000  0.000000000000000  0.000000000000000  0.000000000000000  0.000000000000000  0.000000000000000  0.000000000000000  0.000000000000000  0.000000000000000  0.000000000000000  0.000000000000000  0.000000000000000  0.000000000000000  0.000000000000000  0.000000000000000  0.000000000000000  0.000000000000000  0.000000000000000  0.000000000000000  0.000000000000000  0.000000000000000  0.000000000000000  0.000000000000000  0.000000000000000  0.000000000000000  0.000000000000000  0.000000000000000  0.000000000000000  0.000000000000000  0.000000000000000  0.000000000000000  0.000000000000000  0.000000000000000  0.000000000000000  0.000000000000000  0.000000000000000 -0.016903495122896  0.000000000000000  0.000000000000000  0.000000000000000  0.000000000000000  0.000000000000000  0.000000000000000  0.000000000000000  0.000000000000000  0.000000000000000  0.000000000000000  0.000000000000000  0.000000000000000  0.000000000000000  0.000000000000000  0.000000000000000  0.000000000000000  0.000000000000000  0.000000000000000  0.000000000000000  0.000000000000000  0.000000000000000  0.000000000000000  0.000000000000000  0.000000000000000  0.000000000000000  0.000000000000000  0.000000000000000  0.000000000000000  0.000000000000000  0.000000000000000  0.000000000000000  0.000000000000000  0.000000000000000  0.000000000000000  0.000000000000000  0.000000000000000  0.000000000000000  0.000000000000000  0.000000000000000  0.000000000000000  0.000000000000000  0.000000000000000  0.000000000000000  0.000000000000000  0.000000000000000  0.000000000000000  0.000000000000000  0.000000000000000  0.000000000000000  0.000000000000000  0.000000000000000  0.000000000000000  0.000000000000000  0.000000000000000  0.000000000000000  0.000000000000000  0.000000000000000  0.000000000000000  0.000000000000000  0.000000000000000  0.000000000000000  0.000000000000000  0.000000000000000  0.000000000000000  0.000000000000000  0.000000000000000  0.000000000000000  0.000000000000000  0.000000000000000  0.000000000000000  0.000000000000000  0.000000000000000  0.000000000000000  0.000000000000000  0.000000000000000  0.000000000000000  0.000000000000000  0.000000000000000  0.000000000000000  0.000000000000000  0.000000000000000  0.000000000000000  0.000000000000000  0.000000000000000  0.000000000000000  0.000000000000000  0.000000000000000  0.000000000000000  0.000000000000000  0.000000000000000  0.000000000000000  0.000000000000000  0.000000000000000  0.000000000000000  0.000000000000000  0.000000000000000  0.000000000000000  0.000000000000000  0.000000000000000  0.000000000000000  0.000000000000000  0.000000000000000  0.000000000000000  0.000000000000000  0.000000000000000  0.000000000000000  0.000000000000000  0.000000000000000  0.000000000000000  0.000000000000000  0.000000000000000  0.000000000000000  0.000000000000000  0.000000000000000  0.000000000000000  0.000000000000000  0.000000000000000  0.000000000000000  0.000000000000000  0.000000000000000  0.000000000000000  0.000000000000000  0.000000000000000  0.000000000000000  0.000000000000000  0.000000000000000  0.000000000000000  0.000000000000000  0.000000000000000  0.000000000000000  0.000000000000000  0.000000000000000  0.000000000000000  0.000000000000000  0.000000000000000  0.000000000000000  0.000000000000000  0.000000000000000  0.000000000000000  0.000000000000000  0.000000000000000  0.000000000000000  0.000000000000000  0.000000000000000  0.000000000000000  0.000000000000000  0.000000000000000  0.000000000000000  0.000000000000000  0.000000000000000  0.000000000000000  0.000000000000000  0.000000000000000  0.000000000000000  0.000000000000000  0.000000000000000  0.000000000000000  0.000000000000000  0.000000000000000  0.000000000000000  0.000000000000000  0.000000000000000  0.000000000000000  0.000000000000000  0.000000000000000  0.000000000000000  0.000000000000000  0.000000000000000  0.000000000000000  0.000000000000000  0.000000000000000  0.000000000000000  0.000000000000000  0.000000000000000  0.000000000000000  0.000000000000000  0.000000000000000  0.000000000000000  0.000000000000000  0.000000000000000  0.000000000000000  0.000000000000000  0.000000000000000  0.000000000000000  0.000000000000000  0.000000000000000  0.000000000000000  0.000000000000000  0.000000000000000  0.000000000000000  0.000000000000000  0.000000000000000  0.000000000000000  0.000000000000000  0.000000000000000  0.000000000000000  0.000000000000000  0.000000000000000  0.000000000000000  0.000000000000000  0.000000000000000  0.000000000000000  0.000000000000000  0.000000000000000  0.000000000000000  0.000000000000000  0.000000000000000  0.000000000000000  0.000000000000000  0.000000000000000  0.000000000000000  0.000000000000000  0.000000000000000  0.000000000000000  0.000000000000000  0.000000000000000  0.000000000000000  0.000000000000000  0.000000000000000  0.000000000000000  0.000000000000000  0.000000000000000  0.000000000000000  0.000000000000000  0.000000000000000  0.000000000000000  0.000000000000000  0.000000000000000  0.000000000000000  0.000000000000000  0.000000000000000  0.000000000000000  0.000000000000000  0.000000000000000  0.000000000000000  0.000000000000000  0.000000000000000  0.000000000000000  0.000000000000000  0.000000000000000  0.000000000000000  0.000000000000000  0.000000000000000  0.000000000000000  0.000000000000000  0.000000000000000  0.000000000000000  0.000000000000000  0.000000000000000  0.000000000000000  0.000000000000000  0.000000000000000  0.000000000000000  0.000000000000000  0.000000000000000  0.000000000000000  0.000000000000000  0.000000000000000  0.000000000000000  0.000000000000000  0.000000000000000  0.000000000000000  0.000000000000000  0.000000000000000  0.000000000000000  0.000000000000000  0.000000000000000  0.000000000000000  0.000000000000000  0.000000000000000  0.000000000000000  0.000000000000000  0.000000000000000  0.000000000000000  0.000000000000000  0.000000000000000  0.000000000000000  0.000000000000000  0.000000000000000  0.000000000000000  0.000000000000000  0.000000000000000  0.000000000000000  0.000000000000000  0.000000000000000  0.000000000000000  0.000000000000000  0.000000000000000  0.000000000000000  0.000000000000000  0.000000000000000  0.000000000000000  0.000000000000000  0.000000000000000  0.000000000000000  0.000000000000000  0.000000000000000  0.000000000000000  0.000000000000000  0.000000000000000  0.000000000000000  0.000000000000000  0.000000000000000  0.000000000000000  0.000000000000000  0.000000000000000  0.000000000000000  0.000000000000000  0.000000000000000  0.000000000000000  0.000000000000000  0.000000000000000  0.000000000000000  0.000000000000000  0.000000000000000  0.000000000000000  0.000000000000000  0.000000000000000  0.000000000000000  0.000000000000000  0.000000000000000  0.000000000000000  0.000000000000000  0.000000000000000  0.000000000000000  0.000000000000000  0.000000000000000  0.000000000000000  0.000000000000000  0.000000000000000  0.000000000000000  0.000000000000000  0.000000000000000  0.000000000000000  0.000000000000000  0.000000000000000  0.000000000000000  0.000000000000000  0.000000000000000  0.000000000000000  0.000000000000000
 0.000000000000000  0.000000000000000  0.907566911444699  0.000000000000000  0.000000000000000  8.046874106652940 -0.287378157385228 -0.266540583425411  0.000000000000000  0.000000000000000  0.000000000000000  0.000000000000000  0.000000000000000  0.000000000000000  0.000000000000000  0.000000000000000  0.000000000000000  0.000000000000000  0.000000000000000  0.000000000000000  0.000000000000000  0.000000000000000  0.000000000000000  0.000000000000000  0.000000000000000  0.000000000000000  0.000000000000000  0.000000000000000  0.000000000000000  0.000000000000000  0.000000000000000  0.000000000000000  0.000000000000000  0.000000000000000  0.000000000000000  0.000000000000000  0.000000000000000  0.000000000000000  0.000000000000000  0.000000000000000  0.000000000000000  0.000000000000000  0.000000000000000  0.000000000000000  0.000000000000000  0.000000000000000  0.000000000000000  0.000000000000000  0.000000000000000  0.000000000000000 -0.093295753998408  0.000000000000000  0.000000000000000  0.000000000000000  0.000000000000000  0.000000000000000  0.000000000000000  0.000000000000000  0.000000000000000  0.000000000000000  0.000000000000000  0.000000000000000  0.000000000000000  0.000000000000000  0.000000000000000  0.000000000000000  0.000000000000000  0.000000000000000  0.000000000000000  0.000000000000000  0.000000000000000  0.000000000000000  0.000000000000000  0.000000000000000  0.000000000000000  0.000000000000000  0.000000000000000  0.000000000000000  0.000000000000000  0.000000000000000  0.000000000000000  0.000000000000000  0.000000000000000  0.000000000000000  0.000000000000000  0.000000000000000  0.000000000000000  0.000000000000000  0.000000000000000  0.000000000000000  0.000000000000000  0.000000000000000  0.000000000000000  0.000000000000000  0.000000000000000  0.000000000000000  0.000000000000000  0.000000000000000  0.000000000000000  0.000000000000000  0.000000000000000  0.000000000000000  0.000000000000000  0.000000000000000  0.000000000000000  0.000000000000000  0.000000000000000  0.000000000000000  0.000000000000000  0.000000000000000  0.000000000000000  0.000000000000000  0.000000000000000  0.000000000000000  0.000000000000000  0.000000000000000  0.000000000000000  0.000000000000000  0.000000000000000  0.000000000000000  0.000000000000000  0.000000000000000  0.000000000000000  0.000000000000000  0.000000000000000  0.000000000000000  0.000000000000000  0.000000000000000  0.000000000000000  0.000000000000000  0.000000000000000  0.000000000000000  0.000000000000000  0.000000000000000  0.000000000000000  0.000000000000000  0.000000000000000  0.000000000000000  0.000000000000000  0.000000000000000  0.000000000000000  0.000000000000000  0.000000000000000  0.000000000000000  0.000000000000000  0.000000000000000  0.000000000000000  0.000000000000000  0.000000000000000  0.000000000000000  0.000000000000000  0.000000000000000  0.000000000000000  0.000000000000000  0.000000000000000  0.000000000000000  0.000000000000000  0.000000000000000  0.000000000000000  0.000000000000000  0.000000000000000  0.000000000000000  0.000000000000000  0.000000000000000  0.000000000000000  0.000000000000000  0.000000000000000  0.000000000000000  0.000000000000000  0.000000000000000  0.000000000000000  0.000000000000000  0.000000000000000  0.000000000000000  0.000000000000000  0.000000000000000  0.000000000000000  0.000000000000000  0.000000000000000  0.000000000000000  0.000000000000000  0.000000000000000  0.000000000000000  0.000000000000000  0.000000000000000  0.000000000000000  0.000000000000000  0.000000000000000  0.000000000000000  0.000000000000000  0.000000000000000  0.000000000000000  0.000000000000000  0.000000000000000  0.000000000000000  0.000000000000000  0.000000000000000  0.000000000000000  0.000000000000000  0.000000000000000  0.000000000000000  0.000000000000000  0.000000000000000  0.000000000000000  0.000000000000000  0.000000000000000  0.000000000000000  0.000000000000000  0.000000000000000  0.000000000000000  0.000000000000000  0.000000000000000  0.000000000000000  0.000000000000000  0.000000000000000  0.000000000000000  0.000000000000000  0.000000000000000  0.000000000000000  0.000000000000000  0.000000000000000  0.000000000000000  0.000000000000000  0.000000000000000  0.000000000000000  0.000000000000000  0.000000000000000  0.000000000000000  0.000000000000000  0.000000000000000  0.000000000000000  0.000000000000000  0.000000000000000  0.000000000000000  0.000000000000000  0.000000000000000  0.000000000000000  0.000000000000000  0.000000000000000  0.000000000000000  0.000000000000000  0.000000000000000  0.000000000000000  0.000000000000000  0.000000000000000  0.000000000000000  0.000000000000000  0.000000000000000  0.000000000000000  0.000000000000000  0.000000000000000  0.000000000000000  0.000000000000000  0.000000000000000  0.000000000000000  0.000000000000000  0.000000000000000  0.000000000000000  0.000000000000000  0.000000000000000  0.000000000000000  0.000000000000000  0.000000000000000  0.000000000000000  0.000000000000000  0.000000000000000  0.000000000000000  0.000000000000000  0.000000000000000  0.000000000000000  0.000000000000000  0.000000000000000  0.000000000000000  0.000000000000000  0.000000000000000  0.000000000000000  0.000000000000000  0.000000000000000  0.000000000000000  0.000000000000000  0.000000000000000  0.000000000000000  0.000000000000000  0.000000000000000  0.000000000000000  0.000000000000000  0.000000000000000  0.000000000000000  0.000000000000000  0.000000000000000  0.000000000000000  0.000000000000000  0.000000000000000  0.000000000000000  0.000000000000000  0.000000000000000  0.000000000000000  0.000000000000000  0.000000000000000 -0.025978415451393  0.000000000000000  0.000000000000000  0.000000000000000  0.000000000000000  0.000000000000000  0.000000000000000  0.000000000000000  0.000000000000000  0.000000000000000  0.000000000000000  0.000000000000000  0.000000000000000  0.000000000000000  0.000000000000000  0.000000000000000  0.000000000000000  0.000000000000000  0.000000000000000  0.000000000000000  0.000000000000000  0.000000000000000  0.000000000000000  0.000000000000000  0.000000000000000  0.000000000000000  0.000000000000000  0.000000000000000  0.000000000000000  0.000000000000000  0.000000000000000  0.000000000000000  0.000000000000000  0.000000000000000  0.000000000000000  0.000000000000000  0.000000000000000  0.000000000000000  0.000000000000000  0.000000000000000  0.000000000000000  0.000000000000000  0.000000000000000  0.000000000000000  0.000000000000000  0.000000000000000  0.000000000000000  0.000000000000000  0.000000000000000  0.000000000000000  0.000000000000000  0.000000000000000  0.000000000000000  0.000000000000000  0.000000000000000  0.000000000000000  0.000000000000000  0.000000000000000  0.000000000000000  0.000000000000000  0.000000000000000  0.000000000000000  0.000000000000000  0.000000000000000  0.000000000000000  0.000000000000000  0.000000000000000  0.000000000000000  0.000000000000000  0.000000000000000  0.000000000000000  0.000000000000000  0.000000000000000  0.000000000000000  0.000000000000000  0.000000000000000  0.000000000000000  0.000000000000000  0.000000000000000  0.000000000000000  0.000000000000000  0.000000000000000 -0.062001897891417  0.000000000000000  0.000000000000000  0.000000000000000  0.000000000000000  0.000000000000000  0.000000000000000  0.000000000000000  0.000000000000000  0.000000000000000  0.000000000000000  0.000000000000000  0.000000000000000  0.000000000000000  0.000000000000000  0.000000000000000  0.000000000000000  0.000000000000000  0.000000000000000  0.000000000000000  0.000000000000000  0.000000000000000  0.000000000000000  0.000000000000000  0.000000000000000  0.000000000000000  0.000000000000000  0.000000000000000  0.000000000000000  0.000000000000000  0.000000000000000  0.000000000000000  0.000000000000000  0.000000000000000  0.000000000000000  0.000000000000000  0.000000000000000  0.000000000000000  0.000000000000000  0.000000000000000  0.000000000000000  0.000000000000000  0.000000000000000  0.000000000000000  0.000000000000000  0.000000000000000  0.000000000000000  0.000000000000000  0.000000000000000  0.000000000000000  0.000000000000000  0.000000000000000  0.000000000000000  0.000000000000000  0.000000000000000  0.000000000000000  0.000000000000000  0.000000000000000  0.000000000000000  0.000000000000000  0.000000000000000  0.000000000000000  0.000000000000000  0.000000000000000  0.000000000000000  0.000000000000000  0.000000000000000  0.000000000000000  0.000000000000000  0.000000000000000  0.000000000000000  0.000000000000000  0.000000000000000  0.029852608647726  0.162837325668983  0.000000000000000  0.000000000000000  0.000000000000000  0.000000000000000  0.000000000000000  0.000000000000000  0.000000000000000  0.000000000000000  0.000000000000000  0.000000000000000  0.000000000000000  0.000000000000000  0.000000000000000  0.000000000000000  0.000000000000000  0.000000000000000  0.000000000000000  0.000000000000000  0.000000000000000  0.000000000000000  0.000000000000000  0.000000000000000  0.000000000000000  0.000000000000000  0.000000000000000  0.000000000000000  0.000000000000000  0.000000000000000  0.000000000000000  0.000000000000000  0.000000000000000  0.000000000000000  0.000000000000000  0.000000000000000  0.000000000000000  0.000000000000000  0.000000000000000  0.000000000000000 -0.112744496009880  0.000000000000000  0.000000000000000  0.000000000000000  0.000000000000000  0.000000000000000  0.000000000000000  0.000000000000000  0.000000000000000  0.000000000000000  0.000000000000000  0.000000000000000  0.000000000000000  0.000000000000000  0.000000000000000  0.000000000000000  0.000000000000000  0.000000000000000
 0.000000000000000  0.000000000000000  0.000000000000000  0.000000000000000  0.000000000000000 -0.287378158478416  8.354122583597688 -1.063698107161103  0.000000000000000  0.000000000000000  0.000000000000000  0.000000000000000  0.000000000000000  0.000000000000000  0.000000000000000  0.000000000000000  0.000000000000000  0.000000000000000  0.000000000000000  0.000000000000000  0.000000000000000  0.000000000000000  0.000000000000000  0.000000000000000  0.000000000000000  0.000000000000000  0.000000000000000  0.000000000000000  0.000000000000000  0.000000000000000  0.000000000000000  0.000000000000000  0.000000000000000  0.000000000000000  0.000000000000000  0.000000000000000  0.000000000000000  0.000000000000000  0.000000000000000  0.000000000000000  0.000000000000000  0.000000000000000  0.000000000000000  0.000000000000000  0.000000000000000  0.000000000000000  0.000000000000000  0.000000000000000  0.000000000000000  0.000000000000000  0.000000000000000  0.000000000000000  0.000000000000000  0.000000000000000  0.000000000000000  0.000000000000000  0.000000000000000  0.000000000000000  0.000000000000000  0.000000000000000  0.000000000000000  0.000000000000000  0.000000000000000  0.000000000000000  0.000000000000000  0.000000000000000  0.000000000000000  0.000000000000000  0.000000000000000  0.000000000000000  0.000000000000000  0.000000000000000  0.000000000000000  0.000000000000000  0.000000000000000 -0.055756218956213  0.000000000000000  0.000000000000000  0.000000000000000  0.000000000000000  0.000000000000000  0.000000000000000  0.000000000000000  0.000000000000000  0.000000000000000  0.000000000000000  0.000000000000000  0.000000000000000  0.000000000000000  0.000000000000000  0.000000000000000  0.000000000000000  0.000000000000000  0.000000000000000  0.000000000000000  0.000000000000000  0.000000000000000  0.000000000000000  0.000000000000000  0.000000000000000  0.000000000000000  0.000000000000000  0.000000000000000  0.000000000000000  0.000000000000000  0.000000000000000  0.000000000000000  0.000000000000000  0.000000000000000  0.000000000000000  0.000000000000000  0.000000000000000  0.000000000000000  0.000000000000000  0.000000000000000  0.000000000000000  0.000000000000000  0.000000000000000  0.000000000000000  0.000000000000000  0.000000000000000  0.000000000000000  0.000000000000000  0.000000000000000  0.000000000000000  0.000000000000000  0.319477179544945  0.000000000000000  0.000000000000000  0.000000000000000  0.000000000000000  0.000000000000000  0.000000000000000  0.000000000000000  0.000000000000000  0.000000000000000  0.000000000000000  0.000000000000000  0.000000000000000  0.000000000000000  0.000000000000000  0.000000000000000  0.000000000000000  0.000000000000000  0.000000000000000  0.000000000000000  0.000000000000000  0.000000000000000  0.000000000000000  0.000000000000000  0.000000000000000  0.000000000000000  0.000000000000000  0.000000000000000  0.000000000000000  0.000000000000000  0.000000000000000  0.000000000000000  0.000000000000000  0.000000000000000  0.000000000000000  0.000000000000000  0.000000000000000  0.000000000000000  0.000000000000000  0.000000000000000  0.000000000000000  0.000000000000000  0.000000000000000  0.000000000000000  0.000000000000000  0.000000000000000  0.000000000000000  0.000000000000000  0.000000000000000  0.000000000000000  0.000000000000000  0.000000000000000  0.000000000000000  0.000000000000000  0.000000000000000  0.000000000000000  0.000000000000000  0.000000000000000  0.000000000000000  0.000000000000000  0.000000000000000  0.000000000000000  0.000000000000000  0.000000000000000  0.000000000000000  0.000000000000000  0.000000000000000  0.000000000000000  0.000000000000000  0.000000000000000  0.000000000000000  0.000000000000000  0.000000000000000  0.000000000000000  0.000000000000000  0.000000000000000  0.000000000000000  0.000000000000000  0.000000000000000  0.000000000000000  0.000000000000000  0.000000000000000  0.000000000000000  0.000000000000000  0.000000000000000  0.000000000000000  0.000000000000000  0.000000000000000  0.000000000000000  0.000000000000000  0.000000000000000  0.000000000000000  0.000000000000000  0.000000000000000  0.000000000000000  0.000000000000000  0.000000000000000  0.000000000000000  0.000000000000000  0.000000000000000  0.000000000000000  0.000000000000000  0.000000000000000  0.000000000000000  0.000000000000000  0.000000000000000  0.000000000000000  0.000000000000000  0.000000000000000  0.000000000000000  0.000000000000000  0.000000000000000  0.000000000000000  0.000000000000000  0.000000000000000  0.000000000000000  0.000000000000000  0.000000000000000  0.000000000000000  0.000000000000000  0.000000000000000  0.000000000000000  0.000000000000000  0.000000000000000  0.000000000000000  0.000000000000000  0.000000000000000  0.000000000000000  0.000000000000000  0.000000000000000  0.000000000000000  0.000000000000000  0.000000000000000  0.000000000000000  0.000000000000000  0.000000000000000  0.000000000000000  0.000000000000000  0.000000000000000  0.000000000000000  0.000000000000000  0.000000000000000  0.000000000000000  0.000000000000000  0.000000000000000  0.000000000000000  0.000000000000000  0.000000000000000  0.000000000000000  0.000000000000000  0.000000000000000  0.000000000000000  0.000000000000000  0.000000000000000  0.000000000000000  0.000000000000000  0.000000000000000  0.000000000000000  0.000000000000000  0.000000000000000  0.000000000000000  0.000000000000000  0.000000000000000  0.000000000000000  0.000000000000000  0.000000000000000  0.000000000000000  0.000000000000000  0.000000000000000  0.000000000000000  0.000000000000000 -0.063127025045967  0.000000000000000  0.000000000000000  0.000000000000000  0.000000000000000  0.000000000000000  0.000000000000000  0.000000000000000  0.000000000000000  0.000000000000000  0.000000000000000  0.000000000000000  0.000000000000000  0.000000000000000  0.000000000000000  0.000000000000000  0.000000000000000  0.000000000000000  0.000000000000000  0.000000000000000  0.000000000000000  0.000000000000000  0.000000000000000  0.000000000000000  0.000000000000000  0.000000000000000  0.000000000000000  0.000000000000000  0.000000000000000  0.000000000000000  0.000000000000000  0.000000000000000  0.000000000000000  0.000000000000000  0.000000000000000  0.000000000000000  0.000000000000000  0.000000000000000  0.000000000000000  0.000000000000000  0.000000000000000  0.000000000000000  0.000000000000000  0.000000000000000  0.000000000000000  0.000000000000000  0.000000000000000  0.000000000000000  0.000000000000000  0.000000000000000  0.000000000000000  0.000000000000000  0.000000000000000  0.000000000000000  0.000000000000000  0.000000000000000  0.000000000000000  0.000000000000000  0.000000000000000  0.000000000000000  0.000000000000000  0.000000000000000  0.000000000000000  0.000000000000000  0.000000000000000  0.000000000000000  0.000000000000000  0.000000000000000  0.000000000000000  0.000000000000000  0.000000000000000  0.000000000000000  0.000000000000000  0.000000000000000 -0.007656399546629  0.000000000000000  0.000000000000000  0.000000000000000  0.000000000000000  0.000000000000000  0.000000000000000  0.000000000000000  0.000000000000000  0.000000000000000  0.000000000000000  0.000000000000000  0.000000000000000  0.000000000000000  0.000000000000000  0.000000000000000  0.000000000000000  0.000000000000000  0.000000000000000  0.000000000000000  0.000000000000000  0.000000000000000  0.000000000000000  0.000000000000000  0.000000000000000  0.000000000000000  0.000000000000000  0.000000000000000  0.000000000000000  0.000000000000000  0.000000000000000  0.000000000000000  0.000000000000000  0.000000000000000  0.000000000000000  0.000000000000000  0.000000000000000  0.000000000000000  0.000000000000000  0.000000000000000  0.000000000000000  0.000000000000000  0.000000000000000  0.000000000000000  0.000000000000000  0.000000000000000  0.000000000000000  0.000000000000000  0.000000000000000  0.000000000000000  0.000000000000000  0.000000000000000  0.000000000000000  0.000000000000000  0.000000000000000  0.000000000000000  0.000000000000000  0.000000000000000  0.000000000000000  0.000000000000000  0.000000000000000  0.000000000000000  0.000000000000000  0.000000000000000  0.000000000000000  0.000000000000000  0.000000000000000  0.000000000000000  0.000000000000000  0.000000000000000  0.000000000000000  0.000000000000000  0.000000000000000  0.000000000000000  0.000000000000000  0.000000000000000  0.000000000000000  0.000000000000000  0.000000000000000  0.000000000000000  0.000000000000000  0.000000000000000  0.000000000000000  0.000000000000000  0.000000000000000  0.000000000000000  0.000000000000000  0.000000000000000  0.000000000000000  0.000000000000000  0.000000000000000  0.000000000000000  0.000000000000000  0.000000000000000  0.000000000000000  0.000000000000000  0.000000000000000  0.000000000000000  0.000000000000000  0.000000000000000  0.000000000000000  0.000000000000000  0.000000000000000  0.000000000000000  0.000000000000000  0.000000000000000  0.000000000000000  0.000000000000000  0.000000000000000  0.000000000000000  0.000000000000000  0.000000000000000  0.000000000000000  0.000000000000000  0.000000000000000  0.000000000000000  0.000000000000000  0.000000000000000  0.000000000000000  0.000000000000000  0.000000000000000  0.000000000000000  0.000000000000000  0.000000000000000  0.000000000000000  0.000000000000000  0.000000000000000  0.000000000000000  0.000000000000000  0.000000000000000  0.000000000000000  0.000000000000000  0.000000000000000  0.000000000000000  0.000000000000000  0.000000000000000  0.000000000000000  0.000000000000000  0.000000000000000  0.000000000000000  0.000000000000000
 0.000000000000000  0.000000000000000  0.000000000000000  0.000000000000000  0.000000000000000 -0.266540583524450 -1.063698107231943  9.887148875314061  0.000000000000000  1.070313283511722  0.000000000000000  0.000000000000000  0.000000000000000  0.000000000000000  0.000000000000000  0.000000000000000  0.000000000000000  0.000000000000000  0.000000000000000  0.000000000000000  0.000000000000000  0.000000000000000  0.000000000000000  0.000000000000000  0.000000000000000  0.000000000000000  0.000000000000000  0.000000000000000  0.000000000000000  0.000000000000000  0.000000000000000  0.000000000000000  0.000000000000000  0.000000000000000  0.000000000000000  0.000000000000000  0.000000000000000  0.000000000000000  0.000000000000000  0.000000000000000  0.000000000000000  0.000000000000000  0.000000000000000  0.000000000000000  0.000000000000000  0.000000000000000  0.000000000000000  0.000000000000000  0.000000000000000  0.000000000000000  0.000000000000000  0.000000000000000  0.000000000000000  0.000000000000000  0.000000000000000  0.000000000000000  0.000000000000000  0.000000000000000  0.000000000000000  0.000000000000000  0.000000000000000  0.000000000000000  0.000000000000000  0.000000000000000  0.000000000000000  0.000000000000000  0.000000000000000  0.000000000000000  0.000000000000000  0.000000000000000  0.000000000000000  0.000000000000000  0.000000000000000  0.000000000000000  0.000000000000000  0.000000000000000  0.000000000000000  0.000000000000000  0.000000000000000  0.000000000000000  0.000000000000000  0.000000000000000  0.000000000000000  0.000000000000000  0.000000000000000  0.000000000000000  0.000000000000000  0.000000000000000  0.000000000000000  0.000000000000000  0.000000000000000  0.000000000000000  0.000000000000000  0.000000000000000  0.000000000000000  0.000000000000000  0.000000000000000  0.000000000000000  0.000000000000000  0.000000000000000  0.000000000000000  0.000000000000000  0.000000000000000  0.000000000000000  0.000000000000000  0.000000000000000  0.000000000000000  0.000000000000000  0.000000000000000  0.000000000000000  0.000000000000000  0.000000000000000  0.000000000000000  0.000000000000000  0.000000000000000  0.000000000000000  0.000000000000000  0.000000000000000  0.000000000000000  0.000000000000000  0.000000000000000  0.000000000000000  0.000000000000000  0.000000000000000  0.000000000000000  0.000000000000000  0.000000000000000  0.000000000000000  0.000000000000000  0.000000000000000  0.000000000000000  0.000000000000000  0.000000000000000  0.000000000000000  0.000000000000000  0.000000000000000  0.000000000000000  0.000000000000000  0.000000000000000  0.000000000000000  0.000000000000000  0.000000000000000  0.000000000000000  0.000000000000000  0.000000000000000  0.000000000000000  0.000000000000000  0.000000000000000  0.000000000000000  0.000000000000000  0.000000000000000  0.000000000000000  0.000000000000000  0.000000000000000  0.000000000000000  0.000000000000000  0.000000000000000  0.000000000000000  0.000000000000000  0.000000000000000  0.000000000000000  0.000000000000000  0.000000000000000  0.000000000000000  0.000000000000000  0.000000000000000  0.000000000000000  0.000000000000000  0.000000000000000  0.000000000000000  0.000000000000000  0.000000000000000  0.000000000000000  0.000000000000000  0.000000000000000  0.000000000000000  0.000000000000000  0.000000000000000  0.000000000000000  0.000000000000000  0.000000000000000  0.000000000000000  0.000000000000000  0.000000000000000  0.000000000000000  0.000000000000000  0.000000000000000  0.000000000000000  0.000000000000000  0.000000000000000  0.036263363455942  0.000000000000000  0.000000000000000  0.000000000000000  0.000000000000000  0.000000000000000  0.000000000000000  0.000000000000000  0.000000000000000  0.000000000000000  0.000000000000000  0.000000000000000  0.000000000000000  0.000000000000000  0.000000000000000  0.000000000000000  0.000000000000000  0.000000000000000  0.000000000000000  0.000000000000000  0.000000000000000  0.000000000000000  0.000000000000000  0.000000000000000  0.000000000000000  0.000000000000000  0.000000000000000  0.000000000000000  0.000000000000000  0.000000000000000  0.000000000000000  0.000000000000000  0.000000000000000  0.000000000000000  0.000000000000000  0.000000000000000  0.000000000000000  0.000000000000000  0.000000000000000  0.000000000000000  0.000000000000000  0.000000000000000  0.000000000000000  0.000000000000000  0.000000000000000  0.000000000000000  0.000000000000000  0.000000000000000  0.000000000000000  0.000000000000000  0.000000000000000  0.000000000000000  0.000000000000000  0.000000000000000  0.000000000000000  0.000000000000000  0.000000000000000  0.000000000000000  0.000000000000000  0.000000000000000  0.000000000000000  0.000000000000000  0.000000000000000  0.000000000000000  0.000000000000000  0.000000000000000  0.000000000000000  0.000000000000000  0.000000000000000  0.000000000000000  0.000000000000000  0.000000000000000  0.000000000000000  0.000000000000000  0.000000000000000  0.000000000000000  0.000000000000000  0.000000000000000  0.000000000000000  0.000000000000000  0.000000000000000  0.000000000000000  0.000000000000000  0.000000000000000  0.000000000000000  0.000000000000000  0.000000000000000  0.000000000000000  0.000000000000000  0.000000000000000  0.000000000000000  0.000000000000000  0.000000000000000  0.000000000000000  0.000000000000000  0.000000000000000  0.000000000000000  0.000000000000000  0.000000000000000  0.000000000000000  0.000000000000000  0.000000000000000  0.000000000000000  0.000000000000000  0.000000000000000  0.000000000000000  0.000000000000000  0.000000000000000  0.000000000000000  0.000000000000000  0.000000000000000  0.000000000000000  0.000000000000000  0.000000000000000  0.000000000000000  0.000000000000000  0.000000000000000  0.000000000000000  0.000000000000000  0.000000000000000  0.000000000000000  0.000000000000000  0.000000000000000  0.000000000000000  0.000000000000000  0.000000000000000  0.000000000000000  0.000000000000000  0.000000000000000  0.000000000000000  0.000000000000000  0.000000000000000  0.000000000000000  0.000000000000000  0.000000000000000  0.000000000000000  0.000000000000000  0.000000000000000  0.000000000000000  0.000000000000000  0.000000000000000  0.000000000000000  0.000000000000000  0.000000000000000  0.000000000000000  0.000000000000000  0.000000000000000  0.000000000000000  0.000000000000000  0.000000000000000  0.000000000000000  0.000000000000000  0.000000000000000  0.000000000000000  0.000000000000000  0.000000000000000  0.000000000000000  0.000000000000000  0.000000000000000  0.000000000000000  0.000000000000000  0.000000000000000  0.000000000000000  0.000000000000000  0.000000000000000  0.000000000000000  0.000000000000000  0.000000000000000  0.000000000000000  0.000000000000000  0.000000000000000  0.000000000000000  0.000000000000000  0.000000000000000  0.000000000000000  0.000000000000000  0.000000000000000  0.000000000000000  0.000000000000000  0.000000000000000  0.000000000000000  0.000000000000000  0.000000000000000  0.000000000000000  0.000000000000000  0.000000000000000  0.000000000000000  0.000000000000000  0.000000000000000  0.000000000000000  0.000000000000000  0.000000000000000  0.000000000000000  0.000000000000000  0.000000000000000  0.000000000000000  0.000000000000000  0.000000000000000  0.000000000000000  0.000000000000000  0.000000000000000  0.000000000000000  0.000000000000000  0.000000000000000  0.000000000000000  0.000000000000000  0.000000000000000  0.000000000000000  0.000000000000000  0.000000000000000  0.000000000000000  0.000000000000000  0.000000000000000  0.000000000000000  0.000000000000000  0.000000000000000  0.000000000000000  0.000000000000000  0.000000000000000  0.000000000000000  0.000000000000000  0.000000000000000  0.000000000000000  0.000000000000000  0.000000000000000  0.000000000000000  0.000000000000000  0.000000000000000  0.000000000000000  0.000000000000000  0.000000000000000  0.000000000000000  0.000000000000000  0.000000000000000  0.000000000000000  0.000000000000000  0.000000000000000  0.000000000000000  0.000000000000000  0.000000000000000  0.000000000000000  0.000000000000000  0.000000000000000  0.000000000000000  0.000000000000000  0.000000000000000  0.000000000000000  0.000000000000000  0.000000000000000  0.000000000000000  0.000000000000000  0.000000000000000  0.000000000000000  0.000000000000000  0.000000000000000  0.000000000000000  0.000000000000000  0.000000000000000  0.000000000000000  0.000000000000000  0.000000000000000  0.000000000000000  0.000000000000000  0.000000000000000  0.000000000000000  0.000000000000000  0.000000000000000  0.000000000000000  0.000000000000000  0.000000000000000  0.000000000000000  0.000000000000000  0.000000000000000  0.000000000000000  0.000000000000000  0.000000000000000  0.000000000000000  0.000000000000000  0.000000000000000  0.000000000000000  0.000000000000000  0.000000000000000  0.000000000000000  0.000000000000000  0.000000000000000  0.000000000000000  0.000000000000000  0.000000000000000  0.000000000000000  0.000000000000000  0.000000000000000  0.000000000000000  0.000000000000000  0.000000000000000  0.000000000000000  0.000000000000000  0.000000000000000  0.000000000000000  0.000000000000000  0.000000000000000  0.000000000000000  0.000000000000000  0.000000000000000  0.000000000000000  0.000000000000000  0.000000000000000  0.000000000000000  0.000000000000000  0.000000000000000  0.000000000000000  0.000000000000000  0.000000000000000  0.000000000000000  0.000000000000000  0.000000000000000  0.000000000000000  0.000000000000000  0.000000000000000  0.000000000000000  0.000000000000000  0.000000000000000  0.000000000000000
 0.000000000000000  0.000000000000000  0.000000000000000  0.000000000000000  0.000000000000000  0.000000000000000  0.000000000000000  0.000000000000000 12.131458564448396 -4.653854130047277  0.000000000000000  0.000000000000000  0.000000000000000  0.000000000000000  0.000000000000000  0.000000000000000  0.000000000000000  0.000000000000000  0.000000000000000  0.000000000000000  0.000000000000000  0.000000000000000  0.000000000000000  0.000000000000000  0.000000000000000  0.000000000000000  0.000000000000000  0.000000000000000  0.000000000000000  0.000000000000000  0.000000000000000  0.000000000000000  0.000000000000000  0.000000000000000  0.000000000000000  0.000000000000000  0.000000000000000  0.000000000000000  0.000000000000000  0.000000000000000  0.000000000000000  0.000000000000000  0.000000000000000  0.000000000000000  0.000000000000000  0.000000000000000  0.000000000000000  0.000000000000000  0.000000000000000  0.000000000000000  0.000000000000000  0.000000000000000  0.000000000000000  0.000000000000000  0.000000000000000  0.000000000000000  0.000000000000000  0.000000000000000  0.000000000000000  0.000000000000000  0.000000000000000  0.000000000000000  0.000000000000000  0.000000000000000  0.000000000000000  0.000000000000000  0.000000000000000  0.000000000000000  0.000000000000000  0.000000000000000  0.000000000000000  0.000000000000000  0.000000000000000  0.000000000000000  0.000000000000000  0.000000000000000  0.000000000000000  0.000000000000000  0.000000000000000  0.000000000000000  0.000000000000000  0.000000000000000  0.000000000000000  0.000000000000000  0.000000000000000  0.000000000000000  0.000000000000000  0.000000000000000  0.000000000000000  0.000000000000000  0.000000000000000  0.000000000000000  0.000000000000000  0.000000000000000  0.000000000000000  0.000000000000000  0.000000000000000  0.000000000000000  0.000000000000000  0.000000000000000  0.000000000000000  0.000000000000000  0.000000000000000  0.000000000000000  0.000000000000000  0.000000000000000  0.000000000000000  0.000000000000000  0.000000000000000  0.000000000000000  0.000000000000000  0.000000000000000  0.000000000000000  0.000000000000000  0.000000000000000  0.000000000000000  0.000000000000000  0.000000000000000  0.000000000000000  0.000000000000000  0.000000000000000  0.000000000000000  0.000000000000000  0.000000000000000  0.000000000000000  0.000000000000000  0.000000000000000  0.000000000000000  0.000000000000000  0.000000000000000  0.000000000000000  0.000000000000000  0.000000000000000  0.000000000000000  0.000000000000000  0.000000000000000  0.000000000000000  0.000000000000000  0.000000000000000  0.000000000000000  0.000000000000000  0.000000000000000  0.000000000000000  0.000000000000000  0.000000000000000  0.000000000000000  0.000000000000000  0.000000000000000  0.000000000000000  0.000000000000000  0.000000000000000  0.000000000000000  0.000000000000000  0.000000000000000  0.000000000000000  0.000000000000000  0.000000000000000  0.000000000000000  0.000000000000000  0.000000000000000  0.000000000000000  0.000000000000000  0.000000000000000  0.000000000000000  0.000000000000000  0.000000000000000  0.000000000000000  0.000000000000000  0.000000000000000  0.000000000000000  0.000000000000000  0.000000000000000  0.000000000000000  0.000000000000000  0.000000000000000  0.000000000000000  0.000000000000000  0.000000000000000  0.000000000000000  0.000000000000000  0.000000000000000  0.000000000000000  0.000000000000000  0.000000000000000  0.000000000000000  0.000000000000000  0.000000000000000  0.000000000000000  0.000000000000000  0.000000000000000  0.000000000000000  0.000000000000000  0.000000000000000  0.000000000000000  0.000000000000000  0.000000000000000  0.000000000000000  0.000000000000000  0.000000000000000  0.000000000000000  0.000000000000000  0.000000000000000  0.000000000000000  0.000000000000000  0.000000000000000  0.000000000000000  0.000000000000000  0.000000000000000  0.000000000000000  0.000000000000000  0.000000000000000  0.000000000000000  0.000000000000000  0.000000000000000  0.000000000000000  0.000000000000000  0.000000000000000  0.000000000000000  0.000000000000000  0.000000000000000  0.000000000000000  0.000000000000000  0.000000000000000  0.000000000000000  0.000000000000000  0.000000000000000  0.000000000000000  0.000000000000000  0.000000000000000  0.000000000000000  0.000000000000000  0.000000000000000  0.000000000000000  0.000000000000000  0.000000000000000  0.000000000000000  0.000000000000000  0.000000000000000  0.000000000000000  0.000000000000000  0.000000000000000  0.000000000000000  0.000000000000000  0.000000000000000  0.000000000000000  0.000000000000000  0.000000000000000  0.000000000000000  0.000000000000000  0.000000000000000  0.000000000000000  0.000000000000000  0.000000000000000  0.000000000000000  0.000000000000000  0.000000000000000  0.000000000000000  0.000000000000000  0.000000000000000  0.000000000000000  0.000000000000000  0.000000000000000  0.000000000000000  0.000000000000000  0.000000000000000  0.000000000000000  0.000000000000000  0.000000000000000  0.000000000000000  0.000000000000000  0.000000000000000  0.000000000000000  0.000000000000000  0.000000000000000  0.000000000000000  0.000000000000000  0.000000000000000  0.000000000000000  0.000000000000000  0.000000000000000  0.000000000000000  0.000000000000000  0.000000000000000  0.000000000000000  0.000000000000000  0.000000000000000 -0.111950327019117  0.000000000000000  0.000000000000000  0.000000000000000  0.000000000000000  0.000000000000000  0.000000000000000  0.000000000000000  0.000000000000000  0.000000000000000  0.000000000000000  0.000000000000000  0.000000000000000  0.000000000000000  0.000000000000000  0.000000000000000  0.000000000000000  0.000000000000000  0.000000000000000  0.000000000000000  0.000000000000000  0.000000000000000  0.000000000000000  0.000000000000000  0.000000000000000  0.000000000000000  0.000000000000000  0.000000000000000  0.000000000000000  0.000000000000000  0.000000000000000  0.000000000000000  0.000000000000000  0.000000000000000  0.000000000000000  0.000000000000000  0.000000000000000  0.000000000000000  0.000000000000000  0.000000000000000  0.000000000000000  0.000000000000000  0.000000000000000  0.000000000000000  0.000000000000000  0.000000000000000  0.000000000000000  0.000000000000000  0.000000000000000  0.000000000000000  0.000000000000000  0.000000000000000  0.000000000000000  0.000000000000000  0.000000000000000  0.000000000000000  0.000000000000000  0.000000000000000  0.000000000000000  0.000000000000000  0.000000000000000  0.000000000000000  0.000000000000000  0.000000000000000  0.000000000000000  0.000000000000000  0.000000000000000  0.000000000000000  0.000000000000000  0.000000000000000  0.000000000000000  0.000000000000000  0.000000000000000  0.000000000000000  0.000000000000000  0.000000000000000  0.000000000000000  0.000000000000000  0.000000000000000  0.000000000000000  0.000000000000000  0.000000000000000  0.000000000000000  0.000000000000000  0.000000000000000  0.000000000000000  0.000000000000000  0.000000000000000  0.000000000000000  0.000000000000000  0.000000000000000  0.000000000000000  0.000000000000000  0.000000000000000  0.000000000000000  0.000000000000000  0.000000000000000  0.000000000000000  0.000000000000000  0.000000000000000  0.000000000000000  0.000000000000000  0.000000000000000  0.000000000000000  0.000000000000000  0.000000000000000  0.000000000000000  0.000000000000000  0.000000000000000  0.000000000000000  0.000000000000000  0.000000000000000  0.000000000000000  0.000000000000000  0.000000000000000  0.000000000000000  0.000000000000000  0.000000000000000  0.000000000000000  0.000000000000000  0.000000000000000  0.000000000000000  0.000000000000000  0.000000000000000  0.000000000000000  0.000000000000000  0.000000000000000  0.000000000000000  0.000000000000000  0.000000000000000  0.000000000000000  0.000000000000000  0.000000000000000  0.000000000000000  0.000000000000000  0.000000000000000  0.000000000000000  0.000000000000000  0.000000000000000  0.000000000000000  0.000000000000000  0.000000000000000  0.000000000000000  0.000000000000000  0.000000000000000  0.000000000000000  0.000000000000000  0.000000000000000  0.000000000000000  0.000000000000000  0.000000000000000  0.000000000000000  0.000000000000000  0.000000000000000  0.000000000000000  0.000000000000000  0.000000000000000  0.000000000000000  0.000000000000000  0.000000000000000  0.000000000000000  0.000000000000000  0.000000000000000  0.000000000000000  0.000000000000000  0.000000000000000  0.000000000000000  0.000000000000000  0.000000000000000  0.000000000000000  0.000000000000000  0.000000000000000  0.000000000000000  0.000000000000000  0.000000000000000  0.000000000000000  0.000000000000000  0.035479000550600  0.000000000000000  0.000000000000000  0.000000000000000  0.000000000000000  0.000000000000000  0.000000000000000  0.000000000000000  0.000000000000000  0.000000000000000  0.000000000000000  0.000000000000000  0.000000000000000  0.000000000000000  0.000000000000000  0.000000000000000  0.000000000000000  0.000000000000000  0.000000000000000  0.000000000000000  0.000000000000000  0.000000000000000  0.000000000000000  0.000000000000000  0.000000000000000  0.000000000000000  0.000000000000000  0.000000000000000  0.000000000000000  0.000000000000000  0.000000000000000  0.000000000000000  0.000000000000000  0.000000000000000  0.000000000000000  0.000000000000000  0.000000000000000  0.000000000000000  0.000000000000000  0.000000000000000  0.000000000000000  0.000000000000000  0.000000000000000  0.000000000000000  0.000000000000000  0.000000000000000  0.000000000000000  0.000000000000000  0.000000000000000
 0.000000000000000  0.000000000000000  0.000000000000000  0.000000000000000  0.000000000000000  0.000000000000000  0.000000000000000  1.070313283816068 -4.653854130021286 11.980630521461819  0.166363703086658  0.000000000000000  0.000000000000000  0.000000000000000  0.000000000000000  0.000000000000000  0.000000000000000  0.000000000000000  0.000000000000000  0.000000000000000  0.000000000000000  0.000000000000000  0.000000000000000  0.000000000000000  0.000000000000000  0.000000000000000  0.000000000000000  0.000000000000000  0.000000000000000  0.000000000000000  0.000000000000000  0.000000000000000  0.000000000000000  0.000000000000000  0.000000000000000  0.000000000000000  0.000000000000000  0.000000000000000  0.000000000000000  0.000000000000000  0.000000000000000  0.000000000000000  0.000000000000000  0.000000000000000  0.000000000000000  0.000000000000000  0.000000000000000  0.000000000000000  0.000000000000000  0.000000000000000  0.000000000000000  0.000000000000000  0.000000000000000  0.000000000000000  0.000000000000000  0.000000000000000  0.000000000000000  0.000000000000000  0.000000000000000  0.000000000000000  0.000000000000000  0.000000000000000  0.000000000000000  0.000000000000000  0.000000000000000  0.000000000000000  0.000000000000000  0.000000000000000  0.000000000000000  0.000000000000000  0.000000000000000  0.000000000000000  0.000000000000000  0.000000000000000  0.000000000000000  0.000000000000000  0.000000000000000  0.000000000000000  0.000000000000000  0.000000000000000  0.000000000000000  0.000000000000000  0.000000000000000  0.000000000000000  0.000000000000000  0.000000000000000  0.000000000000000  0.000000000000000  0.000000000000000  0.000000000000000  0.000000000000000  0.000000000000000  0.000000000000000  0.000000000000000  0.000000000000000  0.000000000000000  0.000000000000000  0.000000000000000  0.000000000000000  0.000000000000000  0.000000000000000  0.000000000000000  0.000000000000000  0.000000000000000  0.000000000000000  0.000000000000000  0.000000000000000  0.000000000000000  0.000000000000000  0.000000000000000  0.000000000000000  0.000000000000000  0.000000000000000  0.000000000000000  0.000000000000000  0.000000000000000  0.000000000000000  0.000000000000000  0.000000000000000  0.000000000000000  0.000000000000000  0.000000000000000  0.000000000000000  0.000000000000000  0.000000000000000  0.000000000000000  0.000000000000000  0.000000000000000  0.000000000000000  0.000000000000000  0.000000000000000  0.000000000000000  0.000000000000000  0.000000000000000  0.000000000000000  0.000000000000000  0.000000000000000  0.000000000000000  0.000000000000000  0.000000000000000  0.000000000000000  0.000000000000000  0.000000000000000  0.000000000000000  0.000000000000000  0.000000000000000  0.000000000000000  0.000000000000000  0.000000000000000  0.000000000000000  0.000000000000000  0.000000000000000  0.000000000000000  0.000000000000000  0.000000000000000  0.000000000000000  0.000000000000000  0.000000000000000  0.000000000000000  0.000000000000000  0.000000000000000  0.000000000000000  0.000000000000000  0.000000000000000  0.000000000000000  0.000000000000000  0.000000000000000  0.000000000000000  0.000000000000000  0.000000000000000  0.000000000000000  0.000000000000000  0.000000000000000  0.000000000000000  0.000000000000000  0.000000000000000  0.000000000000000  0.000000000000000  0.000000000000000  0.000000000000000  0.000000000000000  0.000000000000000  0.000000000000000  0.000000000000000  0.000000000000000  0.000000000000000  0.000000000000000  0.000000000000000  0.000000000000000  0.000000000000000  0.000000000000000  0.000000000000000  0.000000000000000  0.000000000000000  0.000000000000000  0.000000000000000  0.000000000000000  0.000000000000000  0.000000000000000  0.000000000000000  0.000000000000000  0.000000000000000  0.000000000000000  0.000000000000000  0.000000000000000  0.000000000000000  0.000000000000000  0.000000000000000  0.000000000000000  0.000000000000000  0.000000000000000  0.000000000000000  0.000000000000000  0.000000000000000  0.000000000000000  0.000000000000000  0.000000000000000  0.000000000000000  0.000000000000000  0.000000000000000  0.000000000000000  0.000000000000000  0.000000000000000  0.000000000000000  0.000000000000000  0.000000000000000  0.000000000000000  0.000000000000000  0.000000000000000  0.000000000000000  0.000000000000000  0.000000000000000  0.000000000000000  0.000000000000000  0.000000000000000  0.000000000000000  0.000000000000000  0.000000000000000  0.000000000000000  0.000000000000000  0.000000000000000  0.000000000000000  0.000000000000000  0.000000000000000  0.000000000000000  0.000000000000000  0.000000000000000  0.000000000000000  0.000000000000000  0.000000000000000  0.000000000000000  0.000000000000000  0.000000000000000  0.000000000000000  0.000000000000000  0.000000000000000  0.000000000000000  0.000000000000000  0.000000000000000  0.000000000000000  0.000000000000000  0.000000000000000  0.000000000000000  0.000000000000000  0.000000000000000  0.000000000000000  0.000000000000000  0.000000000000000  0.000000000000000  0.000000000000000  0.000000000000000  0.000000000000000  0.000000000000000  0.000000000000000  0.000000000000000  0.000000000000000  0.000000000000000  0.000000000000000  0.000000000000000  0.000000000000000  0.000000000000000  0.000000000000000  0.000000000000000  0.000000000000000  0.000000000000000  0.000000000000000  0.000000000000000  0.000000000000000  0.000000000000000  0.000000000000000  0.000000000000000  0.000000000000000  0.000000000000000  0.000000000000000  0.000000000000000  0.000000000000000  0.000000000000000  0.000000000000000  0.000000000000000  0.000000000000000  0.000000000000000  0.000000000000000  0.000000000000000  0.000000000000000  0.000000000000000  0.000000000000000  0.000000000000000  0.000000000000000  0.000000000000000  0.000000000000000  0.000000000000000  0.000000000000000  0.000000000000000  0.000000000000000  0.000000000000000  0.000000000000000  0.000000000000000  0.000000000000000  0.000000000000000  0.000000000000000  0.000000000000000  0.000000000000000  0.000000000000000  0.000000000000000  0.000000000000000  0.000000000000000  0.000000000000000  0.000000000000000  0.000000000000000  0.000000000000000  0.000000000000000  0.000000000000000  0.000000000000000  0.000000000000000  0.000000000000000  0.000000000000000  0.000000000000000  0.000000000000000  0.000000000000000  0.000000000000000  0.000000000000000  0.000000000000000  0.000000000000000  0.000000000000000  0.000000000000000  0.000000000000000  0.000000000000000  0.000000000000000  0.000000000000000  0.000000000000000  0.000000000000000  0.000000000000000  0.000000000000000  0.000000000000000  0.000000000000000  0.000000000000000  0.000000000000000  0.000000000000000  0.000000000000000  0.000000000000000  0.000000000000000  0.000000000000000  0.000000000000000  0.000000000000000  0.000000000000000  0.000000000000000  0.000000000000000  0.000000000000000  0.000000000000000  0.000000000000000  0.000000000000000  0.000000000000000  0.000000000000000  0.000000000000000  0.000000000000000  0.000000000000000  0.000000000000000  0.000000000000000  0.000000000000000  0.000000000000000  0.000000000000000  0.000000000000000  0.000000000000000  0.000000000000000  0.000000000000000  0.000000000000000  0.000000000000000  0.000000000000000  0.000000000000000  0.000000000000000  0.000000000000000  0.000000000000000  0.000000000000000  0.000000000000000  0.000000000000000  0.000000000000000  0.000000000000000  0.000000000000000  0.000000000000000  0.000000000000000  0.000000000000000  0.000000000000000  0.000000000000000  0.000000000000000  0.000000000000000  0.000000000000000  0.000000000000000  0.000000000000000  0.084031599859945  0.000000000000000  0.000000000000000  0.000000000000000  0.000000000000000  0.000000000000000  0.000000000000000  0.000000000000000  0.000000000000000  0.000000000000000  0.000000000000000  0.000000000000000  0.000000000000000  0.000000000000000  0.000000000000000  0.000000000000000  0.000000000000000  0.000000000000000  0.000000000000000  0.000000000000000  0.000000000000000  0.000000000000000  0.000000000000000  0.000000000000000  0.000000000000000  0.000000000000000  0.000000000000000  0.000000000000000  0.000000000000000  0.000000000000000  0.000000000000000  0.000000000000000  0.000000000000000  0.000000000000000  0.000000000000000  0.000000000000000  0.000000000000000  0.000000000000000  0.000000000000000  0.000000000000000  0.000000000000000  0.000000000000000  0.000000000000000  0.000000000000000  0.000000000000000  0.000000000000000  0.000000000000000  0.000000000000000  0.000000000000000  0.000000000000000  0.000000000000000  0.000000000000000  0.000000000000000  0.000000000000000  0.000000000000000  0.000000000000000  0.000000000000000  0.000000000000000  0.000000000000000  0.000000000000000 -0.063224585702535  0.000000000000000  0.000000000000000  0.000000000000000  0.000000000000000  0.000000000000000  0.000000000000000  0.000000000000000  0.000000000000000  0.000000000000000  0.000000000000000  0.000000000000000  0.000000000000000  0.000000000000000  0.000000000000000  0.000000000000000  0.000000000000000  0.000000000000000  0.000000000000000  0.000000000000000  0.000000000000000  0.000000000000000  0.000000000000000  0.000000000000000  0.000000000000000  0.000000000000000  0.000000000000000  0.000000000000000  0.000000000000000  0.000000000000000  0.000000000000000  0.000000000000000  0.000000000000000  0.000000000000000  0.000000000000000  0.000000000000000  0.000000000000000  0.000000000000000  0.000000000000000  0.000000000000000  0.000000000000000  0.000000000000000  0.000000000000000  0.000000000000000
 0.000000000000000  0.000000000000000  0.000000000000000  0.000000000000000  0.000000000000000  0.000000000000000  0.000000000000000  0.000000000000000  0.000000000000000  0.166363702788173  6.895994502523741  0.000000000000000  0.000000000000000  0.000000000000000  0.000000000000000  0.000000000000000  0.000000000000000  0.000000000000000  0.000000000000000  0.000000000000000  0.000000000000000  0.000000000000000  0.000000000000000  0.000000000000000  0.000000000000000  0.000000000000000  0.000000000000000  0.000000000000000  0.000000000000000  0.000000000000000  0.000000000000000  0.000000000000000  0.000000000000000  0.000000000000000  0.000000000000000  0.000000000000000  0.000000000000000  0.000000000000000  0.000000000000000  0.000000000000000  0.000000000000000  0.000000000000000  0.000000000000000  0.000000000000000  0.000000000000000  0.000000000000000  0.000000000000000  0.000000000000000  0.000000000000000  0.000000000000000  0.000000000000000  0.000000000000000  0.000000000000000  0.000000000000000  0.000000000000000  0.000000000000000  0.000000000000000  0.000000000000000  0.000000000000000  0.000000000000000  0.000000000000000  0.000000000000000  0.000000000000000  0.000000000000000  0.000000000000000  0.000000000000000  0.000000000000000  0.000000000000000  0.000000000000000  0.000000000000000  0.000000000000000  0.000000000000000  0.000000000000000  0.000000000000000  0.000000000000000  0.000000000000000  0.000000000000000  0.000000000000000  0.000000000000000  0.000000000000000  0.000000000000000  0.000000000000000  0.000000000000000  0.000000000000000  0.000000000000000  0.000000000000000  0.000000000000000  0.000000000000000  0.000000000000000  0.000000000000000  0.000000000000000  0.000000000000000  0.000000000000000  0.000000000000000  0.000000000000000  0.000000000000000  0.000000000000000  0.000000000000000  0.000000000000000  0.000000000000000  0.000000000000000  0.000000000000000  0.000000000000000  0.000000000000000  0.000000000000000  0.000000000000000  0.000000000000000  0.000000000000000  0.000000000000000  0.000000000000000  0.000000000000000  0.000000000000000  0.000000000000000  0.000000000000000  0.000000000000000  0.000000000000000  0.000000000000000  0.000000000000000  0.000000000000000  0.000000000000000  0.000000000000000  0.000000000000000  0.000000000000000  0.000000000000000  0.000000000000000  0.000000000000000  0.000000000000000  0.000000000000000  0.000000000000000  0.000000000000000  0.000000000000000  0.000000000000000  0.000000000000000  0.000000000000000  0.000000000000000  0.000000000000000  0.000000000000000  0.231972922735610  0.000000000000000  0.000000000000000  0.000000000000000  0.000000000000000  0.000000000000000  0.000000000000000  0.000000000000000  0.000000000000000  0.000000000000000  0.000000000000000  0.000000000000000  0.000000000000000  0.000000000000000  0.000000000000000  0.000000000000000  0.011579222236140  0.000000000000000  0.000000000000000  0.000000000000000  0.000000000000000  0.000000000000000  0.000000000000000  0.000000000000000  0.000000000000000  0.100766053525674  0.000000000000000  0.000000000000000  0.000000000000000  0.000000000000000  0.000000000000000  0.000000000000000  0.000000000000000  0.000000000000000  0.000000000000000  0.000000000000000  0.000000000000000  0.000000000000000  0.000000000000000  0.000000000000000  0.000000000000000  0.113890626447985  0.000000000000000  0.000000000000000  0.000000000000000  0.000000000000000  0.000000000000000  0.000000000000000  0.000000000000000  0.000000000000000  0.000000000000000  0.000000000000000  0.000000000000000  0.000000000000000  0.000000000000000  0.000000000000000  0.000000000000000  0.000000000000000  0.000000000000000  0.000000000000000  0.000000000000000 -0.221890384821163  0.000000000000000  0.000000000000000  0.000000000000000  0.000000000000000  0.000000000000000  0.000000000000000  0.000000000000000  0.000000000000000  0.000000000000000  0.000000000000000  0.000000000000000  0.000000000000000  0.000000000000000  0.000000000000000  0.000000000000000  0.000000000000000  0.000000000000000  0.000000000000000  0.000000000000000  0.000000000000000  0.000000000000000  0.000000000000000  0.000000000000000  0.000000000000000  0.000000000000000  0.000000000000000  0.000000000000000  0.000000000000000  0.000000000000000  0.000000000000000  0.000000000000000  0.000000000000000  0.000000000000000  0.000000000000000  0.000000000000000  0.000000000000000  0.000000000000000  0.000000000000000  0.000000000000000  0.000000000000000  0.000000000000000  0.000000000000000  0.000000000000000  0.000000000000000  0.000000000000000  0.000000000000000  0.000000000000000  0.000000000000000  0.000000000000000  0.000000000000000  0.000000000000000  0.000000000000000  0.000000000000000  0.000000000000000 -0.101569738461224  0.000000000000000  0.000000000000000  0.000000000000000  0.000000000000000  0.000000000000000  0.000000000000000  0.000000000000000  0.000000000000000  0.000000000000000  0.000000000000000  0.000000000000000  0.000000000000000  0.000000000000000  0.000000000000000  0.000000000000000  0.000000000000000  0.000000000000000 -0.004479956045223  0.000000000000000  0.000000000000000  0.000000000000000  0.000000000000000  0.000000000000000  0.000000000000000  0.000000000000000  0.000000000000000  0.000000000000000  0.000000000000000  0.000000000000000  0.000000000000000  0.000000000000000  0.000000000000000  0.000000000000000  0.000000000000000  0.000000000000000  0.000000000000000  0.000000000000000  0.000000000000000  0.000000000000000  0.000000000000000  0.000000000000000  0.000000000000000  0.000000000000000  0.000000000000000  0.000000000000000  0.000000000000000  0.000000000000000  0.000000000000000 -0.038976861668241  0.000000000000000  0.000000000000000  0.000000000000000  0.000000000000000  0.000000000000000  0.000000000000000  0.000000000000000  0.000000000000000  0.000000000000000  0.000000000000000  0.000000000000000  0.000000000000000  0.000000000000000  0.000000000000000  0.158740379800476  0.000000000000000  0.000000000000000  0.000000000000000  0.000000000000000  0.000000000000000  0.000000000000000  0.000000000000000  0.000000000000000  0.000000000000000  0.000000000000000  0.000000000000000  0.000000000000000  0.000000000000000  0.000000000000000  0.000000000000000  0.000000000000000  0.000000000000000  0.000000000000000  0.000000000000000  0.000000000000000  0.000000000000000  0.000000000000000  0.000000000000000  0.000000000000000  0.000000000000000  0.000000000000000  0.000000000000000  0.000000000000000  0.000000000000000 -0.030591360908673  0.000000000000000  0.000000000000000  0.000000000000000  0.000000000000000  0.000000000000000  0.000000000000000  0.000000000000000  0.000000000000000  0.000000000000000  0.000000000000000  0.000000000000000  0.000000000000000  0.000000000000000  0.000000000000000  0.000000000000000  0.000000000000000  0.000000000000000  0.000000000000000  0.000000000000000  0.000000000000000  0.000000000000000  0.000000000000000  0.000000000000000  0.000000000000000  0.000000000000000  0.000000000000000  0.000000000000000  0.000000000000000  0.000000000000000  0.000000000000000  0.000000000000000  0.000000000000000  0.000000000000000  0.000000000000000  0.000000000000000  0.000000000000000  0.000000000000000  0.000000000000000  0.000000000000000  0.000000000000000  0.000000000000000  0.000000000000000  0.000000000000000  0.000000000000000  0.000000000000000  0.000000000000000  0.000000000000000  0.000000000000000  0.000000000000000  0.000000000000000  0.000000000000000  0.000000000000000  0.000000000000000  0.000000000000000  0.000000000000000  0.000000000000000  0.000000000000000  0.000000000000000  0.000000000000000  0.000000000000000  0.000000000000000  0.000000000000000  0.000000000000000  0.000000000000000  0.000000000000000  0.000000000000000  0.000000000000000  0.000000000000000  0.000000000000000  0.000000000000000  0.000000000000000  0.000000000000000  0.000000000000000  0.000000000000000  0.000000000000000  0.000000000000000  0.000000000000000  0.000000000000000  0.000000000000000  0.000000000000000  0.000000000000000  0.000000000000000  0.000000000000000  0.000000000000000  0.000000000000000  0.000000000000000  0.000000000000000  0.000000000000000  0.000000000000000  0.000000000000000  0.000000000000000  0.000000000000000  0.000000000000000  0.000000000000000  0.000000000000000  0.000000000000000  0.000000000000000  0.000000000000000  0.000000000000000  0.000000000000000  0.000000000000000  0.000000000000000  0.000000000000000  0.039317610179393  0.000000000000000  0.000000000000000  0.000000000000000  0.000000000000000  0.000000000000000  0.000000000000000  0.000000000000000  0.000000000000000  0.000000000000000  0.000000000000000  0.000000000000000  0.000000000000000  0.000000000000000  0.000000000000000  0.000000000000000  0.000000000000000  0.000000000000000  0.000000000000000  0.000000000000000  0.000000000000000  0.000000000000000  0.000000000000000  0.000000000000000  0.000000000000000  0.000000000000000  0.000000000000000  0.000000000000000  0.000000000000000  0.000000000000000  0.000000000000000  0.000000000000000  0.000000000000000  0.000000000000000  0.000000000000000  0.000000000000000  0.000000000000000  0.000000000000000  0.000000000000000  0.000000000000000  0.000000000000000  0.000000000000000  0.000000000000000  0.000000000000000  0.000000000000000  0.000000000000000  0.000000000000000  0.000000000000000  0.000000000000000 -0.182705891859642  0.000000000000000  0.000000000000000  0.000000000000000  0.000000000000000  0.000000000000000  0.000000000000000  0.000000000000000  0.000000000000000  0.000000000000000  0.000000000000000  0.000000000000000
 0.000000000000000  0.000000000000000  0.000000000000000  0.000000000000000  0.000000000000000  0.000000000000000  0.000000000000000  0.000000000000000  0.000000000000000  0.000000000000000  0.000000000000000  9.256574044592396  0.000000000000000 -0.637085448170267 -0.011521540580913  0.000000000000000  0.000000000000000  0.000000000000000  0.000000000000000  0.000000000000000  0.000000000000000  0.000000000000000  0.000000000000000  0.000000000000000  0.000000000000000  0.000000000000000  0.000000000000000  0.000000000000000  0.000000000000000  0.000000000000000  0.000000000000000  0.000000000000000  0.000000000000000  0.000000000000000  0.000000000000000  0.000000000000000  0.000000000000000  0.000000000000000  0.000000000000000  0.000000000000000  0.000000000000000  0.000000000000000  0.000000000000000  0.000000000000000  0.000000000000000  0.000000000000000  0.000000000000000  0.000000000000000  0.000000000000000  0.000000000000000  0.000000000000000  0.000000000000000  0.000000000000000  0.000000000000000  0.000000000000000  0.000000000000000  0.000000000000000  0.000000000000000  0.000000000000000  0.000000000000000  0.000000000000000  0.000000000000000  0.000000000000000  0.000000000000000  0.000000000000000  0.000000000000000  0.000000000000000  0.000000000000000  0.000000000000000  0.000000000000000  0.000000000000000  0.000000000000000  0.000000000000000  0.000000000000000  0.000000000000000  0.000000000000000  0.000000000000000  0.000000000000000  0.000000000000000  0.000000000000000  0.000000000000000  0.000000000000000  0.000000000000000  0.000000000000000  0.000000000000000  0.000000000000000  0.000000000000000  0.000000000000000  0.000000000000000  0.000000000000000  0.000000000000000  0.000000000000000  0.000000000000000  0.000000000000000  0.000000000000000  0.000000000000000  0.000000000000000  0.000000000000000  0.000000000000000  0.000000000000000  0.000000000000000  0.000000000000000  0.000000000000000  0.000000000000000  0.000000000000000  0.000000000000000  0.000000000000000  0.000000000000000  0.000000000000000  0.000000000000000  0.000000000000000  0.000000000000000  0.000000000000000  0.000000000000000  0.000000000000000  0.000000000000000  0.000000000000000  0.000000000000000  0.000000000000000  0.000000000000000  0.000000000000000  0.000000000000000  0.000000000000000  0.000000000000000  0.000000000000000  0.000000000000000  0.000000000000000  0.000000000000000  0.000000000000000  0.000000000000000  0.000000000000000  0.000000000000000  0.000000000000000  0.000000000000000  0.000000000000000  0.000000000000000  0.000000000000000  0.000000000000000  0.000000000000000  0.000000000000000  0.000000000000000  0.000000000000000  0.000000000000000  0.000000000000000  0.000000000000000  0.000000000000000  0.000000000000000  0.000000000000000  0.000000000000000  0.000000000000000  0.000000000000000  0.000000000000000  0.000000000000000  0.000000000000000  0.000000000000000  0.000000000000000  0.000000000000000  0.000000000000000  0.000000000000000  0.000000000000000  0.000000000000000  0.000000000000000  0.000000000000000  0.000000000000000  0.000000000000000  0.000000000000000  0.000000000000000  0.000000000000000  0.000000000000000  0.000000000000000  0.000000000000000  0.000000000000000  0.000000000000000  0.000000000000000  0.000000000000000  0.000000000000000  0.000000000000000  0.000000000000000  0.000000000000000  0.000000000000000 -0.032302958975710  0.000000000000000  0.000000000000000  0.000000000000000  0.000000000000000  0.000000000000000  0.000000000000000  0.000000000000000  0.000000000000000  0.000000000000000  0.000000000000000  0.000000000000000  0.000000000000000  0.000000000000000  0.000000000000000  0.000000000000000  0.000000000000000  0.000000000000000  0.000000000000000  0.000000000000000  0.000000000000000  0.000000000000000  0.000000000000000  0.000000000000000  0.000000000000000  0.000000000000000  0.000000000000000  0.000000000000000  0.000000000000000  0.000000000000000  0.000000000000000  0.000000000000000  0.000000000000000  0.000000000000000  0.000000000000000  0.000000000000000  0.000000000000000  0.000000000000000  0.000000000000000  0.000000000000000  0.000000000000000  0.000000000000000  0.000000000000000  0.000000000000000  0.000000000000000  0.000000000000000  0.000000000000000  0.000000000000000  0.000000000000000  0.000000000000000  0.000000000000000  0.000000000000000  0.000000000000000  0.000000000000000  0.000000000000000  0.000000000000000  0.000000000000000  0.000000000000000  0.000000000000000  0.000000000000000  0.000000000000000  0.000000000000000  0.000000000000000  0.000000000000000  0.000000000000000  0.000000000000000  0.000000000000000  0.000000000000000  0.000000000000000  0.000000000000000  0.000000000000000  0.000000000000000  0.000000000000000  0.000000000000000  0.000000000000000  0.000000000000000  0.000000000000000  0.000000000000000  0.000000000000000  0.000000000000000  0.000000000000000  0.000000000000000  0.000000000000000  0.000000000000000  0.000000000000000  0.000000000000000  0.000000000000000  0.000000000000000  0.000000000000000  0.000000000000000  0.000000000000000  0.000000000000000  0.000000000000000  0.000000000000000  0.000000000000000  0.000000000000000  0.000000000000000  0.000000000000000  0.000000000000000  0.000000000000000  0.000000000000000  0.000000000000000  0.000000000000000  0.000000000000000  0.000000000000000  0.000000000000000  0.000000000000000  0.000000000000000  0.000000000000000  0.000000000000000  0.000000000000000  0.000000000000000  0.000000000000000  0.000000000000000  0.000000000000000  0.000000000000000  0.000000000000000  0.000000000000000  0.000000000000000  0.000000000000000  0.000000000000000  0.000000000000000  0.000000000000000  0.000000000000000  0.000000000000000  0.000000000000000  0.000000000000000  0.000000000000000  0.000000000000000  0.000000000000000  0.000000000000000  0.000000000000000  0.000000000000000  0.000000000000000  0.000000000000000  0.000000000000000  0.000000000000000  0.000000000000000  0.000000000000000  0.000000000000000  0.000000000000000  0.000000000000000  0.000000000000000  0.000000000000000  0.000000000000000  0.000000000000000  0.000000000000000  0.000000000000000  0.000000000000000  0.000000000000000  0.000000000000000  0.000000000000000  0.000000000000000  0.000000000000000  0.000000000000000  0.000000000000000  0.000000000000000  0.000000000000000  0.000000000000000  0.000000000000000  0.000000000000000  0.000000000000000  0.000000000000000  0.000000000000000  0.000000000000000  0.000000000000000  0.000000000000000  0.000000000000000  0.000000000000000  0.000000000000000  0.000000000000000  0.000000000000000  0.000000000000000  0.000000000000000  0.000000000000000  0.000000000000000  0.000000000000000  0.000000000000000  0.000000000000000  0.000000000000000  0.000000000000000  0.000000000000000  0.000000000000000  0.000000000000000  0.000000000000000  0.000000000000000  0.000000000000000  0.000000000000000  0.000000000000000  0.000000000000000  0.000000000000000  0.000000000000000  0.000000000000000  0.000000000000000  0.000000000000000  0.000000000000000  0.000000000000000  0.000000000000000  0.000000000000000  0.000000000000000  0.000000000000000  0.000000000000000  0.000000000000000  0.000000000000000  0.000000000000000  0.000000000000000  0.000000000000000  0.000000000000000  0.000000000000000  0.000000000000000  0.000000000000000  0.000000000000000  0.000000000000000  0.000000000000000  0.000000000000000  0.000000000000000  0.000000000000000  0.000000000000000  0.000000000000000  0.000000000000000  0.000000000000000  0.000000000000000  0.000000000000000  0.000000000000000  0.000000000000000  0.000000000000000  0.000000000000000  0.000000000000000  0.000000000000000  0.000000000000000  0.000000000000000  0.000000000000000  0.000000000000000  0.000000000000000  0.000000000000000  0.000000000000000  0.000000000000000  0.000000000000000  0.000000000000000  0.000000000000000  0.000000000000000  0.000000000000000  0.000000000000000  0.000000000000000  0.000000000000000  0.000000000000000  0.000000000000000  0.000000000000000  0.000000000000000  0.000000000000000  0.000000000000000  0.000000000000000  0.000000000000000  0.000000000000000  0.000000000000000  0.000000000000000  0.000000000000000  0.000000000000000  0.000000000000000  0.000000000000000  0.000000000000000  0.000000000000000  0.000000000000000  0.000000000000000  0.000000000000000  0.000000000000000  0.000000000000000  0.000000000000000  0.000000000000000  0.000000000000000  0.000000000000000  0.000000000000000  0.000000000000000  0.000000000000000  0.000000000000000  0.000000000000000  0.000000000000000  0.000000000000000  0.000000000000000  0.000000000000000  0.000000000000000  0.000000000000000  0.000000000000000  0.000000000000000  0.000000000000000  0.000000000000000  0.000000000000000  0.000000000000000  0.000000000000000  0.000000000000000  0.000000000000000  0.000000000000000  0.000000000000000  0.000000000000000  0.000000000000000  0.000000000000000  0.000000000000000  0.000000000000000  0.000000000000000  0.000000000000000  0.000000000000000  0.000000000000000  0.000000000000000  0.000000000000000  0.000000000000000  0.000000000000000  0.000000000000000  0.000000000000000  0.000000000000000  0.000000000000000  0.000000000000000  0.000000000000000  0.000000000000000  0.000000000000000  0.000000000000000  0.000000000000000  0.000000000000000  0.000000000000000  0.000000000000000  0.000000000000000  0.000000000000000  0.000000000000000  0.000000000000000  0.000000000000000  0.000000000000000  0.000000000000000  0.000000000000000  0.000000000000000  0.000000000000000  0.000000000000000  0.000000000000000  0.000000000000000
 0.000000000000000  0.000000000000000  0.000000000000000  0.000000000000000  0.000000000000000  0.000000000000000  0.000000000000000  0.000000000000000  0.000000000000000  0.000000000000000  0.000000000000000  0.000000000000000  7.651753645636463  0.208731277976873  0.000000000000000  0.000000000000000  0.000000000000000  0.000000000000000  0.000000000000000  0.000000000000000  0.000000000000000  0.000000000000000  0.000000000000000  0.000000000000000  0.000000000000000 -0.035334562127076  0.000000000000000  0.000000000000000  0.000000000000000  0.000000000000000  0.000000000000000  0.000000000000000  0.000000000000000  0.000000000000000  0.000000000000000  0.000000000000000  0.000000000000000  0.000000000000000  0.090641738639829  0.000000000000000  0.000000000000000  0.000000000000000  0.000000000000000  0.000000000000000  0.000000000000000  0.000000000000000  0.000000000000000  0.000000000000000  0.000000000000000  0.000000000000000  0.000000000000000  0.000000000000000  0.000000000000000  0.000000000000000 -0.080157847581016  0.000000000000000  0.000000000000000  0.000000000000000  0.000000000000000  0.000000000000000  0.000000000000000  0.000000000000000  0.000000000000000  0.000000000000000  0.000000000000000  0.000000000000000  0.000000000000000  0.000000000000000  0.000000000000000  0.000000000000000  0.000000000000000  0.000000000000000  0.000000000000000  0.000000000000000  0.000000000000000  0.000000000000000  0.000000000000000  0.000000000000000  0.000000000000000  0.000000000000000  0.000000000000000  0.000000000000000  0.000000000000000  0.000000000000000  0.000000000000000  0.000000000000000  0.000000000000000  0.000000000000000  0.000000000000000  0.000000000000000  0.000000000000000  0.000000000000000  0.000000000000000  0.000000000000000  0.000000000000000  0.000000000000000  0.000000000000000  0.000000000000000  0.000000000000000  0.000000000000000  0.000000000000000  0.000000000000000  0.000000000000000  0.000000000000000  0.000000000000000  0.000000000000000  0.000000000000000  0.000000000000000  0.000000000000000  0.000000000000000  0.000000000000000  0.000000000000000  0.000000000000000  0.000000000000000  0.000000000000000  0.000000000000000  0.000000000000000  0.000000000000000  0.000000000000000  0.000000000000000  0.000000000000000  0.000000000000000  0.000000000000000  0.000000000000000  0.000000000000000  0.000000000000000  0.000000000000000  0.000000000000000  0.000000000000000  0.000000000000000  0.000000000000000  0.000000000000000  0.000000000000000  0.000000000000000  0.000000000000000  0.000000000000000  0.000000000000000  0.000000000000000  0.000000000000000  0.000000000000000  0.000000000000000  0.000000000000000  0.000000000000000  0.000000000000000  0.000000000000000  0.000000000000000 -0.072719657774322  0.000000000000000  0.000000000000000  0.000000000000000  0.000000000000000  0.000000000000000  0.000000000000000  0.000000000000000  0.000000000000000  0.000000000000000  0.000000000000000  0.000000000000000  0.000000000000000  0.023624947008083  0.000000000000000  0.000000000000000  0.000000000000000  0.000000000000000  0.000000000000000  0.000000000000000  0.000000000000000  0.000000000000000  0.000000000000000  0.000000000000000  0.000000000000000  0.000000000000000  0.000000000000000  0.000000000000000  0.000000000000000  0.000000000000000  0.000000000000000  0.000000000000000  0.000000000000000  0.000000000000000  0.000000000000000  0.000000000000000  0.000000000000000  0.000000000000000  0.000000000000000  0.000000000000000  0.000000000000000  0.000000000000000  0.000000000000000  0.000000000000000  0.000000000000000  0.000000000000000  0.000000000000000  0.000000000000000  0.000000000000000  0.000000000000000  0.000000000000000  0.000000000000000  0.000000000000000  0.000000000000000  0.000000000000000  0.000000000000000  0.000000000000000  0.000000000000000  0.000000000000000  0.000000000000000  0.000000000000000  0.000000000000000  0.000000000000000  0.000000000000000  0.000000000000000  0.000000000000000  0.000000000000000  0.000000000000000  0.000000000000000  0.000000000000000  0.000000000000000  0.000000000000000  0.000000000000000  0.000000000000000  0.000000000000000  0.000000000000000  0.000000000000000  0.000000000000000  0.000000000000000  0.000000000000000  0.000000000000000  0.000000000000000  0.000000000000000  0.000000000000000  0.000000000000000  0.000000000000000  0.000000000000000  0.000000000000000  0.000000000000000  0.000000000000000  0.000000000000000  0.000000000000000  0.000000000000000  0.000000000000000  0.000000000000000  0.000000000000000  0.000000000000000  0.000000000000000  0.000000000000000  0.000000000000000  0.000000000000000  0.000000000000000  0.000000000000000  0.000000000000000  0.000000000000000  0.000000000000000  0.000000000000000  0.000000000000000  0.000000000000000  0.000000000000000  0.000000000000000  0.000000000000000  0.000000000000000  0.000000000000000  0.000000000000000  0.000000000000000  0.000000000000000  0.000000000000000  0.000000000000000  0.000000000000000  0.000000000000000  0.000000000000000  0.000000000000000  0.000000000000000  0.000000000000000  0.000000000000000  0.000000000000000  0.000000000000000  0.000000000000000  0.000000000000000  0.000000000000000  0.000000000000000  0.000000000000000  0.000000000000000  0.000000000000000  0.000000000000000  0.000000000000000  0.000000000000000  0.000000000000000  0.000000000000000  0.000000000000000  0.000000000000000  0.000000000000000  0.000000000000000  0.000000000000000  0.000000000000000  0.000000000000000  0.000000000000000  0.000000000000000  0.000000000000000  0.000000000000000  0.000000000000000  0.000000000000000  0.000000000000000  0.000000000000000  0.000000000000000  0.000000000000000  0.000000000000000  0.000000000000000  0.000000000000000  0.000000000000000  0.000000000000000  0.000000000000000  0.000000000000000  0.000000000000000  0.000000000000000  0.000000000000000  0.000000000000000  0.000000000000000  0.000000000000000  0.000000000000000  0.000000000000000  0.000000000000000  0.000000000000000  0.000000000000000  0.000000000000000  0.000000000000000  0.000000000000000  0.000000000000000  0.000000000000000  0.000000000000000  0.000000000000000  0.000000000000000  0.000000000000000  0.076099467448163  0.000000000000000  0.000000000000000  0.000000000000000  0.000000000000000  0.000000000000000  0.000000000000000  0.000000000000000  0.000000000000000  0.000000000000000  0.000000000000000  0.000000000000000  0.000000000000000  0.000000000000000  0.000000000000000  0.000000000000000  0.000000000000000  0.000000000000000  0.000000000000000  0.000000000000000  0.000000000000000  0.000000000000000  0.000000000000000  0.000000000000000  0.000000000000000  0.000000000000000  0.000000000000000  0.000000000000000  0.000000000000000  0.000000000000000  0.000000000000000  0.000000000000000  0.000000000000000  0.000000000000000  0.000000000000000  0.000000000000000  0.000000000000000  0.000000000000000  0.000000000000000  0.000000000000000  0.000000000000000  0.000000000000000  0.000000000000000  0.000000000000000  0.000000000000000  0.000000000000000  0.000000000000000  0.000000000000000  0.000000000000000  0.000000000000000  0.000000000000000  0.000000000000000  0.000000000000000  0.000000000000000  0.000000000000000  0.000000000000000  0.000000000000000  0.063972401775545  0.000000000000000  0.000000000000000  0.000000000000000  0.000000000000000  0.000000000000000  0.000000000000000  0.000000000000000  0.000000000000000  0.000000000000000  0.000000000000000  0.000000000000000  0.000000000000000  0.000000000000000  0.000000000000000  0.000000000000000  0.024650651022629  0.000000000000000  0.000000000000000  0.000000000000000  0.000000000000000  0.000000000000000  0.000000000000000  0.000000000000000  0.000000000000000  0.000000000000000  0.000000000000000  0.000000000000000  0.000000000000000  0.000000000000000  0.000000000000000  0.000000000000000  0.000000000000000  0.000000000000000  0.000000000000000  0.000000000000000  0.000000000000000  0.000000000000000  0.000000000000000  0.000000000000000  0.000000000000000  0.000000000000000  0.000000000000000  0.000000000000000  0.000000000000000  0.000000000000000  0.000000000000000  0.000000000000000  0.000000000000000  0.000000000000000  0.000000000000000  0.000000000000000  0.000000000000000  0.000000000000000  0.000000000000000  0.000000000000000  0.000000000000000  0.000000000000000  0.000000000000000  0.000000000000000  0.000000000000000  0.000000000000000  0.000000000000000  0.000000000000000  0.000000000000000  0.000000000000000  0.000000000000000 -0.077050523699392  0.000000000000000  0.000000000000000  0.000000000000000  0.000000000000000  0.000000000000000  0.000000000000000  0.000000000000000  0.000000000000000  0.000000000000000  0.000000000000000  0.000000000000000  0.000000000000000  0.000000000000000  0.000000000000000  0.000000000000000  0.000000000000000  0.000000000000000  0.000000000000000  0.000000000000000  0.000000000000000  0.000000000000000  0.000000000000000  0.000000000000000  0.000000000000000  0.000000000000000  0.000000000000000  0.000000000000000  0.000000000000000  0.000000000000000  0.000000000000000  0.000000000000000  0.000000000000000  0.000000000000000  0.000000000000000  0.000000000000000  0.000000000000000  0.000000000000000  0.000000000000000  0.000000000000000  0.000000000000000  0.000000000000000  0.000000000000000  0.000000000000000  0.000000000000000  0.000000000000000  0.000000000000000  0.000000000000000  0.000000000000000  0.000000000000000  0.000000000000000  0.000000000000000  0.000000000000000  0.000000000000000  0.000000000000000  0.000000000000000  0.000000000000000  0.000000000000000
 0.000000000000000  0.000000000000000  0.000000000000000  0.000000000000000  0.000000000000000  0.000000000000000  0.000000000000000  0.000000000000000  0.000000000000000  0.000000000000000  0.000000000000000 -0.637085448169559  0.208731277888540  8.300190166025507  0.000000000000000  0.000000000000000  0.000000000000000  0.000000000000000  0.000000000000000  0.000000000000000  0.000000000000000  0.000000000000000  0.000000000000000  0.000000000000000  0.000000000000000  0.000000000000000  0.000000000000000  0.000000000000000  0.000000000000000  0.000000000000000  0.000000000000000  0.000000000000000  0.000000000000000  0.000000000000000  0.000000000000000  0.000000000000000  0.000000000000000  0.000000000000000  0.000000000000000  0.000000000000000  0.000000000000000  0.000000000000000  0.000000000000000  0.000000000000000  0.000000000000000  0.000000000000000  0.000000000000000  0.000000000000000  0.000000000000000  0.000000000000000  0.000000000000000  0.000000000000000  0.000000000000000  0.000000000000000  0.000000000000000  0.000000000000000  0.000000000000000  0.000000000000000  0.000000000000000  0.000000000000000  0.000000000000000  0.000000000000000  0.000000000000000  0.000000000000000  0.000000000000000  0.000000000000000  0.000000000000000  0.000000000000000  0.000000000000000  0.000000000000000  0.000000000000000  0.000000000000000  0.000000000000000  0.000000000000000  0.000000000000000  0.000000000000000  0.000000000000000  0.000000000000000  0.000000000000000  0.000000000000000  0.000000000000000  0.000000000000000  0.000000000000000  0.000000000000000  0.000000000000000  0.000000000000000  0.000000000000000  0.000000000000000  0.000000000000000  0.000000000000000  0.000000000000000  0.000000000000000  0.000000000000000  0.000000000000000  0.000000000000000  0.000000000000000  0.000000000000000  0.000000000000000  0.000000000000000  0.000000000000000  0.000000000000000  0.000000000000000  0.000000000000000  0.000000000000000  0.000000000000000  0.000000000000000  0.000000000000000  0.000000000000000  0.000000000000000  0.000000000000000  0.000000000000000  0.000000000000000  0.000000000000000  0.000000000000000  0.000000000000000  0.000000000000000  0.000000000000000  0.000000000000000  0.000000000000000  0.000000000000000  0.000000000000000  0.000000000000000  0.000000000000000  0.000000000000000  0.000000000000000  0.000000000000000  0.000000000000000  0.000000000000000  0.000000000000000  0.000000000000000  0.000000000000000  0.000000000000000  0.000000000000000  0.000000000000000  0.000000000000000  0.000000000000000  0.000000000000000  0.000000000000000  0.000000000000000  0.000000000000000  0.000000000000000  0.000000000000000  0.000000000000000  0.000000000000000  0.000000000000000  0.000000000000000  0.000000000000000  0.000000000000000  0.000000000000000  0.000000000000000  0.000000000000000  0.000000000000000  0.000000000000000  0.000000000000000  0.000000000000000  0.000000000000000  0.000000000000000  0.000000000000000  0.000000000000000  0.000000000000000  0.000000000000000  0.000000000000000  0.000000000000000  0.000000000000000  0.000000000000000  0.000000000000000  0.000000000000000  0.000000000000000  0.000000000000000  0.000000000000000  0.000000000000000  0.000000000000000  0.000000000000000  0.000000000000000  0.000000000000000  0.000000000000000  0.000000000000000  0.000000000000000  0.000000000000000  0.000000000000000 -0.020900915501904  0.000000000000000  0.000000000000000  0.000000000000000  0.000000000000000  0.000000000000000  0.000000000000000  0.000000000000000  0.000000000000000  0.000000000000000  0.000000000000000  0.000000000000000  0.000000000000000  0.000000000000000  0.000000000000000  0.000000000000000  0.000000000000000  0.000000000000000  0.000000000000000  0.000000000000000  0.000000000000000  0.000000000000000  0.000000000000000  0.000000000000000  0.000000000000000  0.000000000000000  0.000000000000000  0.000000000000000  0.000000000000000  0.000000000000000  0.000000000000000  0.000000000000000  0.000000000000000  0.000000000000000  0.000000000000000  0.000000000000000  0.000000000000000  0.000000000000000  0.000000000000000  0.000000000000000  0.000000000000000  0.000000000000000  0.000000000000000  0.000000000000000  0.000000000000000  0.000000000000000  0.000000000000000  0.000000000000000  0.000000000000000  0.000000000000000  0.000000000000000  0.000000000000000  0.000000000000000  0.000000000000000  0.000000000000000  0.000000000000000  0.000000000000000  0.000000000000000  0.000000000000000  0.000000000000000  0.000000000000000  0.000000000000000  0.000000000000000  0.000000000000000  0.000000000000000  0.000000000000000  0.000000000000000  0.000000000000000  0.000000000000000  0.000000000000000  0.000000000000000  0.000000000000000  0.000000000000000  0.000000000000000  0.000000000000000  0.000000000000000  0.000000000000000  0.000000000000000  0.000000000000000  0.000000000000000  0.000000000000000  0.000000000000000  0.000000000000000  0.000000000000000  0.000000000000000  0.000000000000000  0.000000000000000  0.000000000000000  0.000000000000000  0.000000000000000  0.000000000000000 -0.048360202251264  0.000000000000000  0.000000000000000  0.000000000000000  0.000000000000000  0.000000000000000  0.000000000000000  0.000000000000000  0.000000000000000  0.000000000000000  0.000000000000000  0.000000000000000  0.000000000000000  0.000000000000000  0.000000000000000  0.000000000000000  0.000000000000000  0.000000000000000  0.000000000000000  0.000000000000000  0.000000000000000  0.000000000000000  0.000000000000000  0.000000000000000  0.000000000000000  0.000000000000000  0.000000000000000  0.000000000000000  0.000000000000000  0.000000000000000  0.000000000000000  0.000000000000000  0.000000000000000  0.000000000000000  0.000000000000000  0.000000000000000  0.000000000000000  0.000000000000000  0.000000000000000  0.000000000000000  0.000000000000000  0.000000000000000  0.000000000000000  0.000000000000000  0.000000000000000  0.000000000000000  0.000000000000000  0.000000000000000  0.000000000000000  0.000000000000000  0.000000000000000  0.000000000000000  0.000000000000000  0.000000000000000  0.000000000000000  0.000000000000000  0.000000000000000  0.000000000000000  0.000000000000000  0.009599491077141  0.000000000000000  0.000000000000000  0.000000000000000  0.000000000000000  0.000000000000000  0.000000000000000  0.000000000000000  0.000000000000000  0.000000000000000  0.000000000000000  0.000000000000000  0.000000000000000  0.000000000000000  0.000000000000000  0.000000000000000  0.000000000000000  0.000000000000000  0.000000000000000  0.000000000000000  0.000000000000000  0.000000000000000  0.000000000000000  0.000000000000000  0.000000000000000  0.000000000000000  0.000000000000000 -0.008526999215806  0.000000000000000  0.000000000000000  0.000000000000000  0.000000000000000  0.000000000000000  0.000000000000000  0.000000000000000  0.000000000000000  0.000000000000000  0.000000000000000  0.000000000000000  0.000000000000000  0.000000000000000  0.000000000000000  0.000000000000000  0.000000000000000  0.060313975786261 -0.196665855405079  0.000000000000000  0.000000000000000  0.000000000000000  0.000000000000000  0.000000000000000  0.000000000000000 -0.145257046123187  0.000000000000000  0.000000000000000  0.000000000000000  0.000000000000000  0.000000000000000  0.000000000000000  0.000000000000000  0.000000000000000  0.000000000000000  0.000000000000000  0.000000000000000  0.000000000000000  0.000000000000000  0.000000000000000  0.000000000000000  0.000000000000000  0.000000000000000  0.000000000000000  0.000000000000000  0.000000000000000  0.000000000000000  0.000000000000000  0.000000000000000  0.000000000000000  0.000000000000000  0.000000000000000  0.000000000000000  0.000000000000000  0.000000000000000  0.000000000000000  0.000000000000000  0.000000000000000  0.000000000000000  0.000000000000000  0.000000000000000  0.000000000000000  0.000000000000000  0.000000000000000  0.000000000000000  0.000000000000000  0.000000000000000  0.000000000000000  0.000000000000000  0.000000000000000  0.000000000000000  0.000000000000000  0.000000000000000  0.000000000000000  0.000000000000000  0.000000000000000  0.000000000000000  0.000000000000000  0.000000000000000  0.000000000000000  0.000000000000000  0.000000000000000  0.000000000000000  0.000000000000000  0.000000000000000  0.000000000000000  0.000000000000000  0.000000000000000  0.000000000000000  0.000000000000000  0.000000000000000  0.000000000000000  0.000000000000000  0.000000000000000  0.000000000000000  0.000000000000000  0.000000000000000  0.000000000000000  0.000000000000000  0.000000000000000  0.000000000000000  0.000000000000000  0.000000000000000  0.000000000000000  0.000000000000000  0.000000000000000  0.000000000000000  0.000000000000000  0.000000000000000  0.000000000000000  0.000000000000000  0.000000000000000  0.000000000000000  0.000000000000000  0.000000000000000  0.000000000000000  0.000000000000000  0.000000000000000  0.000000000000000  0.000000000000000  0.000000000000000  0.000000000000000  0.000000000000000  0.000000000000000  0.000000000000000  0.000000000000000  0.000000000000000  0.000000000000000  0.000000000000000  0.000000000000000  0.000000000000000  0.000000000000000  0.000000000000000  0.000000000000000  0.000000000000000  0.000000000000000  0.000000000000000  0.000000000000000  0.000000000000000  0.000000000000000  0.000000000000000  0.000000000000000  0.000000000000000  0.000000000000000  0.000000000000000  0.000000000000000  0.000000000000000  0.000000000000000  0.000000000000000  0.000000000000000  0.000000000000000  0.000000000000000  0.000000000000000  0.000000000000000  0.000000000000000
 0.000000000000000  0.000000000000000 -0.000346651868275  0.000000000000000  0.000000000000000  0.000000000000000  0.000000000000000  0.000000000000000  0.000000000000000  0.000000000000000  0.000000000000000 -0.011521540580670  0.000000000000000  0.000000000000000  9.248877610824477 -0.034115478699928  0.000000000000000  0.000000000000000  0.000000000000000  0.000000000000000  0.000000000000000  0.000000000000000  0.000000000000000  0.000000000000000  0.000000000000000  0.000000000000000  0.000000000000000  0.000000000000000  0.000000000000000  0.000000000000000  0.000000000000000  0.000000000000000  0.000000000000000  0.000000000000000  0.000000000000000  0.000000000000000  0.000000000000000  0.000000000000000  0.000000000000000  0.000000000000000  0.000000000000000  0.000000000000000  0.000000000000000  0.000000000000000  0.000000000000000  0.000000000000000  0.000000000000000  0.000000000000000  0.000000000000000  0.000000000000000  0.000000000000000  0.000000000000000  0.000000000000000  0.000000000000000  0.000000000000000  0.000000000000000  0.000000000000000  0.000000000000000  0.000000000000000  0.000000000000000  0.000000000000000  0.000000000000000  0.000000000000000  0.000000000000000  0.000000000000000  0.000000000000000  0.000000000000000  0.000000000000000  0.000000000000000  0.000000000000000  0.000000000000000  0.000000000000000  0.000000000000000  0.000000000000000  0.000000000000000  0.000000000000000  0.000000000000000  0.000000000000000  0.000000000000000  0.000000000000000  0.000000000000000  0.000000000000000  0.000000000000000  0.000000000000000  0.000000000000000  0.000000000000000  0.000000000000000  0.000000000000000  0.000000000000000  0.000000000000000  0.000000000000000  0.000000000000000  0.000000000000000  0.000000000000000  0.000000000000000  0.000000000000000  0.000000000000000  0.000000000000000  0.000000000000000  0.000000000000000  0.000000000000000  0.000000000000000  0.000000000000000  0.000000000000000  0.000000000000000  0.000000000000000  0.000000000000000  0.000000000000000  0.000000000000000  0.000000000000000  0.000000000000000  0.000000000000000  0.000000000000000  0.000000000000000  0.000000000000000  0.000000000000000  0.000000000000000  0.000000000000000  0.000000000000000  0.000000000000000  0.000000000000000  0.000000000000000  0.000000000000000  0.000000000000000  0.000000000000000  0.000000000000000  0.000000000000000  0.000000000000000  0.000000000000000  0.000000000000000  0.000000000000000  0.000000000000000  0.000000000000000  0.000000000000000  0.000000000000000  0.000000000000000  0.000000000000000  0.000000000000000  0.000000000000000  0.000000000000000  0.000000000000000  0.000000000000000  0.000000000000000  0.000000000000000  0.000000000000000  0.000000000000000  0.000000000000000  0.000000000000000  0.000000000000000  0.000000000000000  0.000000000000000  0.000000000000000  0.000000000000000  0.000000000000000  0.000000000000000  0.000000000000000  0.000000000000000  0.000000000000000  0.000000000000000  0.000000000000000  0.000000000000000  0.000000000000000  0.000000000000000  0.000000000000000  0.000000000000000  0.000000000000000  0.000000000000000  0.000000000000000  0.000000000000000  0.000000000000000  0.000000000000000  0.000000000000000  0.000000000000000  0.000000000000000  0.000000000000000  0.000000000000000  0.000000000000000  0.000000000000000  0.000000000000000  0.000000000000000  0.000000000000000  0.000000000000000  0.000000000000000  0.000000000000000  0.000000000000000  0.000000000000000  0.000000000000000  0.000000000000000  0.000000000000000  0.000000000000000  0.000000000000000  0.000000000000000  0.000000000000000  0.000000000000000  0.000000000000000  0.000000000000000  0.000000000000000  0.000000000000000  0.000000000000000  0.000000000000000  0.000000000000000  0.000000000000000  0.000000000000000  0.000000000000000  0.000000000000000  0.000000000000000  0.000000000000000  0.000000000000000  0.000000000000000  0.000000000000000  0.000000000000000  0.000000000000000  0.000000000000000  0.000000000000000  0.000000000000000  0.000000000000000  0.000000000000000  0.000000000000000  0.000000000000000  0.000000000000000  0.000000000000000  0.000000000000000  0.000000000000000  0.000000000000000  0.000000000000000  0.000000000000000  0.000000000000000  0.000000000000000  0.000000000000000  0.000000000000000  0.000000000000000  0.000000000000000  0.013215112593327  0.000000000000000  0.000000000000000  0.000000000000000  0.000000000000000  0.000000000000000  0.000000000000000  0.000000000000000  0.000000000000000  0.000000000000000  0.000000000000000  0.000000000000000  0.000000000000000  0.000000000000000  0.000000000000000  0.000000000000000  0.000000000000000  0.000000000000000  0.000000000000000  0.000000000000000  0.000000000000000  0.000000000000000  0.000000000000000  0.000000000000000  0.000000000000000  0.000000000000000  0.000000000000000  0.000000000000000  0.000000000000000  0.000000000000000  0.000000000000000  0.000000000000000  0.000000000000000  0.000000000000000  0.000000000000000  0.000000000000000  0.000000000000000  0.000000000000000  0.000000000000000  0.000000000000000  0.000000000000000  0.000000000000000  0.000000000000000  0.000000000000000  0.000000000000000  0.000000000000000  0.000000000000000  0.000000000000000  0.000000000000000  0.000000000000000  0.000000000000000  0.029582446438551  0.000000000000000  0.000000000000000  0.000000000000000  0.000000000000000  0.000000000000000  0.000000000000000  0.000000000000000  0.000000000000000  0.000000000000000  0.000000000000000  0.000000000000000  0.000000000000000  0.000000000000000  0.000000000000000  0.000000000000000  0.000000000000000  0.000000000000000  0.000000000000000  0.000000000000000  0.000000000000000  0.000000000000000  0.000000000000000  0.000000000000000  0.000000000000000  0.000000000000000  0.000000000000000  0.000000000000000  0.000000000000000  0.000000000000000  0.000000000000000  0.000000000000000  0.000000000000000  0.000000000000000  0.000000000000000  0.000000000000000  0.000000000000000  0.000000000000000  0.000000000000000  0.000000000000000  0.000000000000000  0.000000000000000  0.000000000000000  0.000000000000000  0.000000000000000  0.000000000000000  0.000000000000000  0.000000000000000  0.000000000000000  0.000000000000000  0.000000000000000  0.000000000000000  0.000000000000000  0.000000000000000  0.000000000000000  0.000000000000000  0.000000000000000  0.000000000000000  0.000000000000000  0.000000000000000  0.000000000000000  0.000000000000000  0.000000000000000  0.000000000000000  0.000000000000000  0.000000000000000  0.000000000000000  0.000000000000000  0.000000000000000  0.000000000000000  0.000000000000000  0.000000000000000  0.000000000000000  0.000000000000000  0.000000000000000  0.000000000000000  0.000000000000000  0.000000000000000  0.000000000000000  0.000000000000000  0.000000000000000  0.000000000000000  0.000000000000000  0.000000000000000  0.000000000000000  0.000000000000000  0.000000000000000  0.000000000000000  0.000000000000000  0.000000000000000  0.000000000000000  0.000000000000000  0.000000000000000  0.000000000000000  0.000000000000000  0.000000000000000  0.000000000000000  0.000000000000000  0.000000000000000  0.000000000000000  0.000000000000000  0.000000000000000  0.000000000000000  0.000000000000000  0.000000000000000  0.000000000000000  0.000000000000000  0.000000000000000  0.000000000000000  0.000000000000000  0.000000000000000  0.000000000000000  0.000000000000000  0.000000000000000  0.000000000000000  0.000000000000000  0.000000000000000  0.000000000000000  0.000000000000000  0.000000000000000  0.000000000000000  0.000000000000000  0.000000000000000  0.000000000000000  0.000000000000000  0.000000000000000  0.000000000000000  0.000000000000000  0.000000000000000  0.000000000000000  0.000000000000000  0.000000000000000  0.000000000000000  0.000000000000000  0.000000000000000  0.000000000000000  0.000000000000000  0.000000000000000  0.000000000000000  0.000000000000000  0.000000000000000  0.000000000000000  0.000000000000000  0.000000000000000  0.000000000000000  0.000000000000000  0.000000000000000  0.000000000000000  0.000000000000000  0.000000000000000  0.000000000000000  0.000000000000000  0.000000000000000  0.000000000000000  0.000000000000000  0.000000000000000  0.000000000000000  0.000000000000000  0.000000000000000  0.000000000000000  0.000000000000000  0.000000000000000  0.000000000000000  0.000000000000000  0.000000000000000  0.000000000000000  0.000000000000000  0.000000000000000  0.000000000000000  0.000000000000000  0.000000000000000  0.000000000000000  0.000000000000000  0.000000000000000  0.000000000000000  0.000000000000000  0.000000000000000  0.000000000000000  0.000000000000000  0.000000000000000  0.000000000000000  0.000000000000000  0.000000000000000  0.000000000000000  0.000000000000000  0.000000000000000  0.000000000000000  0.000000000000000  0.000000000000000  0.000000000000000  0.000000000000000  0.000000000000000  0.000000000000000  0.000000000000000  0.000000000000000  0.000000000000000  0.000000000000000  0.000000000000000  0.000000000000000  0.000000000000000  0.000000000000000  0.000000000000000  0.000000000000000  0.000000000000000  0.000000000000000  0.000000000000000  0.000000000000000  0.000000000000000  0.000000000000000  0.000000000000000  0.000000000000000  0.000000000000000  0.000000000000000  0.000000000000000  0.000000000000000  0.000000000000000  0.000000000000000  0.000000000000000  0.000000000000000  0.000000000000000  0.000000000000000  0.000000000000000  0.000000000000000  0.000000000000000  0.000000000000000  0.000000000000000  0.000000000000000  0.000000000000000  0.000000000000000
 0.000000000000000  0.000000000000000  0.000000000000000  0.000000000000000  0.000000000000000  0.000000000000000  0.000000000000000  0.000000000000000  0.000000000000000  0.000000000000000  0.000000000000000  0.000000000000000  0.000000000000000  0.000000000000000 -0.034115478700160  9.718254056851539 -0.882700846899679 -0.997683245609913  0.000000000000000  0.000000000000000  0.000000000000000  0.000000000000000  0.000000000000000  0.000000000000000  0.000000000000000  0.000000000000000  0.000000000000000  0.000000000000000  0.000000000000000  0.000000000000000  0.000000000000000  0.000000000000000  0.000000000000000  0.000000000000000  0.000000000000000  0.000000000000000  0.000000000000000  0.000000000000000  0.000000000000000  0.000000000000000  0.000000000000000  0.000000000000000  0.000000000000000  0.000000000000000  0.000000000000000  0.000000000000000  0.000000000000000  0.000000000000000  0.000000000000000  0.000000000000000  0.000000000000000  0.000000000000000  0.000000000000000  0.000000000000000  0.000000000000000  0.000000000000000  0.000000000000000  0.000000000000000  0.000000000000000  0.000000000000000  0.000000000000000  0.000000000000000  0.000000000000000  0.000000000000000  0.000000000000000  0.000000000000000  0.000000000000000  0.000000000000000  0.000000000000000  0.000000000000000  0.000000000000000  0.000000000000000  0.000000000000000  0.000000000000000  0.000000000000000  0.000000000000000  0.000000000000000  0.000000000000000  0.000000000000000  0.000000000000000  0.000000000000000  0.000000000000000  0.000000000000000  0.000000000000000  0.000000000000000  0.000000000000000  0.000000000000000  0.000000000000000  0.000000000000000  0.000000000000000  0.000000000000000  0.000000000000000  0.000000000000000  0.000000000000000  0.000000000000000  0.000000000000000  0.000000000000000  0.000000000000000  0.000000000000000  0.000000000000000  0.000000000000000  0.000000000000000  0.000000000000000  0.000000000000000  0.000000000000000  0.000000000000000  0.000000000000000  0.000000000000000  0.000000000000000  0.000000000000000  0.000000000000000  0.000000000000000  0.000000000000000  0.000000000000000  0.000000000000000  0.000000000000000  0.000000000000000  0.000000000000000  0.000000000000000  0.000000000000000  0.000000000000000  0.000000000000000  0.000000000000000  0.000000000000000  0.000000000000000  0.000000000000000  0.000000000000000  0.000000000000000  0.000000000000000  0.000000000000000  0.000000000000000  0.000000000000000  0.000000000000000  0.000000000000000  0.000000000000000  0.000000000000000  0.000000000000000  0.000000000000000  0.000000000000000  0.000000000000000  0.000000000000000  0.000000000000000  0.000000000000000  0.000000000000000  0.000000000000000  0.000000000000000  0.000000000000000  0.000000000000000  0.000000000000000  0.000000000000000  0.000000000000000  0.000000000000000  0.000000000000000  0.000000000000000  0.000000000000000  0.000000000000000  0.000000000000000  0.000000000000000  0.000000000000000  0.000000000000000  0.000000000000000  0.000000000000000  0.000000000000000  0.000000000000000  0.000000000000000  0.000000000000000  0.000000000000000  0.000000000000000  0.000000000000000  0.000000000000000  0.000000000000000  0.000000000000000  0.000000000000000  0.000000000000000  0.000000000000000  0.000000000000000  0.000000000000000  0.000000000000000  0.000000000000000  0.000000000000000  0.000000000000000  0.000000000000000  0.000000000000000  0.000000000000000  0.000000000000000  0.000000000000000  0.000000000000000  0.000000000000000  0.000000000000000  0.000000000000000  0.000000000000000  0.000000000000000  0.000000000000000  0.000000000000000  0.000000000000000  0.000000000000000  0.000000000000000  0.000000000000000  0.000000000000000  0.000000000000000  0.000000000000000  0.000000000000000  0.000000000000000  0.000000000000000  0.000000000000000  0.000000000000000  0.000000000000000  0.000000000000000  0.000000000000000  0.000000000000000  0.000000000000000  0.000000000000000  0.000000000000000  0.000000000000000  0.000000000000000  0.000000000000000  0.000000000000000  0.000000000000000  0.000000000000000  0.000000000000000  0.000000000000000  0.000000000000000  0.000000000000000  0.000000000000000  0.000000000000000  0.000000000000000  0.000000000000000  0.000000000000000  0.000000000000000  0.000000000000000  0.000000000000000  0.000000000000000  0.000000000000000  0.000000000000000  0.000000000000000  0.000000000000000  0.000000000000000  0.000000000000000  0.000000000000000  0.000000000000000  0.000000000000000  0.000000000000000  0.000000000000000  0.000000000000000  0.000000000000000  0.000000000000000  0.000000000000000  0.000000000000000  0.000000000000000  0.000000000000000  0.000000000000000  0.000000000000000  0.000000000000000  0.000000000000000  0.000000000000000  0.000000000000000  0.000000000000000  0.000000000000000  0.000000000000000  0.000000000000000  0.000000000000000  0.000000000000000  0.000000000000000  0.000000000000000  0.000000000000000  0.000000000000000  0.000000000000000  0.000000000000000  0.000000000000000  0.000000000000000  0.000000000000000  0.000000000000000  0.000000000000000  0.000000000000000  0.000000000000000  0.000000000000000  0.000000000000000  0.000000000000000  0.000000000000000  0.000000000000000  0.000000000000000  0.000000000000000  0.000000000000000  0.000000000000000  0.000000000000000  0.000000000000000  0.000000000000000  0.000000000000000  0.000000000000000  0.000000000000000  0.000000000000000  0.000000000000000  0.000000000000000  0.000000000000000  0.000000000000000  0.000000000000000  0.000000000000000  0.000000000000000  0.000000000000000  0.000000000000000  0.000000000000000  0.000000000000000  0.000000000000000  0.000000000000000  0.000000000000000  0.000000000000000  0.000000000000000  0.000000000000000  0.000000000000000  0.000000000000000  0.000000000000000  0.000000000000000  0.000000000000000  0.000000000000000  0.000000000000000  0.000000000000000  0.000000000000000  0.000000000000000  0.000000000000000  0.000000000000000  0.000000000000000  0.000000000000000  0.000000000000000  0.000000000000000  0.000000000000000  0.000000000000000  0.000000000000000  0.000000000000000  0.000000000000000  0.000000000000000  0.000000000000000  0.000000000000000  0.000000000000000  0.000000000000000  0.000000000000000  0.000000000000000  0.000000000000000  0.000000000000000  0.000000000000000  0.000000000000000  0.000000000000000  0.000000000000000  0.000000000000000  0.000000000000000  0.000000000000000  0.000000000000000  0.000000000000000  0.000000000000000  0.000000000000000  0.000000000000000  0.000000000000000  0.000000000000000  0.000000000000000  0.000000000000000  0.000000000000000  0.000000000000000  0.000000000000000  0.000000000000000  0.000000000000000  0.000000000000000  0.000000000000000  0.000000000000000  0.000000000000000  0.000000000000000  0.000000000000000  0.000000000000000  0.000000000000000  0.000000000000000  0.000000000000000  0.000000000000000  0.000000000000000  0.000000000000000  0.000000000000000  0.000000000000000  0.000000000000000  0.000000000000000  0.000000000000000  0.000000000000000  0.000000000000000  0.000000000000000  0.000000000000000  0.000000000000000  0.000000000000000  0.000000000000000  0.000000000000000  0.000000000000000  0.000000000000000  0.000000000000000  0.000000000000000  0.000000000000000  0.000000000000000  0.000000000000000  0.000000000000000  0.000000000000000  0.000000000000000  0.000000000000000  0.000000000000000  0.000000000000000  0.000000000000000  0.000000000000000  0.000000000000000  0.000000000000000  0.000000000000000  0.000000000000000  0.000000000000000  0.000000000000000  0.000000000000000  0.000000000000000  0.000000000000000  0.000000000000000  0.000000000000000  0.000000000000000  0.000000000000000  0.000000000000000  0.000000000000000  0.000000000000000  0.000000000000000  0.000000000000000  0.000000000000000  0.000000000000000  0.000000000000000  0.000000000000000  0.000000000000000  0.000000000000000  0.000000000000000  0.000000000000000  0.000000000000000  0.000000000000000  0.000000000000000  0.000000000000000  0.000000000000000  0.000000000000000  0.000000000000000  0.000000000000000  0.000000000000000  0.000000000000000  0.000000000000000  0.000000000000000  0.000000000000000  0.000000000000000  0.000000000000000  0.000000000000000  0.000000000000000  0.000000000000000  0.000000000000000  0.000000000000000  0.000000000000000  0.000000000000000  0.000000000000000  0.000000000000000  0.000000000000000  0.000000000000000  0.000000000000000  0.000000000000000  0.000000000000000  0.000000000000000  0.000000000000000  0.000000000000000  0.000000000000000  0.000000000000000  0.000000000000000  0.000000000000000  0.000000000000000  0.000000000000000  0.000000000000000  0.000000000000000  0.000000000000000  0.000000000000000  0.000000000000000  0.000000000000000  0.000000000000000  0.000000000000000  0.000000000000000  0.000000000000000  0.000000000000000  0.000000000000000  0.000000000000000  0.000000000000000  0.000000000000000  0.000000000000000  0.000000000000000  0.000000000000000  0.000000000000000  0.000000000000000  0.000000000000000  0.000000000000000  0.000000000000000  0.000000000000000  0.000000000000000  0.000000000000000  0.000000000000000  0.000000000000000  0.000000000000000  0.000000000000000  0.000000000000000  0.000000000000000  0.000000000000000  0.000000000000000  0.000000000000000  0.000000000000000  0.000000000000000  0.000000000000000  0.000000000000000  0.000000000000000  0.000000000000000  0.000000000000000  0.000000000000000  0.000000000000000  0.000000000000000  0.000000000000000  0.000000000000000  0.000000000000000
 0.000000000000000  0.000000000000000  0.000000000000000  0.000000000000000  0.000000000000000  0.000000000000000  0.000000000000000  0.000000000000000  0.000000000000000  0.000000000000000  0.000000000000000  0.000000000000000  0.000000000000000  0.000000000000000  0.000000000000000 -0.882700846899370  8.966117829769185  0.000000000000000  0.000000000000000  0.000000000000000  0.000000000000000  0.000000000000000  0.000000000000000  0.000000000000000  0.000000000000000  0.000000000000000  0.000000000000000  0.000000000000000  0.000000000000000  0.000000000000000  0.000000000000000  0.000000000000000  0.000000000000000  0.000000000000000  0.000000000000000  0.000000000000000  0.000000000000000  0.000000000000000  0.000000000000000  0.000000000000000  0.000000000000000  0.000000000000000  0.000000000000000  0.000000000000000  0.000000000000000  0.000000000000000  0.000000000000000  0.000000000000000  0.000000000000000  0.000000000000000  0.000000000000000  0.000000000000000  0.000000000000000  0.000000000000000  0.000000000000000  0.000000000000000  0.000000000000000  0.000000000000000  0.000000000000000  0.000000000000000  0.000000000000000  0.000000000000000  0.000000000000000  0.000000000000000  0.000000000000000  0.000000000000000  0.000000000000000  0.000000000000000  0.000000000000000  0.000000000000000  0.000000000000000  0.000000000000000  0.000000000000000  0.000000000000000  0.000000000000000  0.000000000000000  0.000000000000000  0.000000000000000  0.000000000000000  0.000000000000000  0.000000000000000  0.000000000000000  0.000000000000000  0.000000000000000  0.000000000000000  0.000000000000000  0.000000000000000  0.000000000000000  0.000000000000000  0.000000000000000  0.000000000000000  0.000000000000000  0.000000000000000  0.000000000000000  0.000000000000000  0.000000000000000  0.000000000000000  0.000000000000000  0.000000000000000  0.000000000000000  0.000000000000000  0.000000000000000  0.000000000000000  0.000000000000000  0.000000000000000  0.000000000000000  0.000000000000000  0.000000000000000  0.000000000000000  0.000000000000000  0.000000000000000  0.000000000000000  0.000000000000000  0.000000000000000  0.000000000000000  0.000000000000000  0.000000000000000  0.000000000000000  0.000000000000000  0.000000000000000  0.000000000000000  0.000000000000000  0.000000000000000  0.000000000000000  0.000000000000000  0.000000000000000  0.000000000000000  0.000000000000000  0.000000000000000  0.000000000000000  0.000000000000000  0.000000000000000  0.000000000000000  0.000000000000000  0.000000000000000  0.000000000000000  0.000000000000000  0.000000000000000  0.000000000000000  0.000000000000000  0.000000000000000  0.000000000000000  0.000000000000000  0.000000000000000  0.000000000000000  0.000000000000000  0.000000000000000  0.000000000000000  0.000000000000000  0.000000000000000  0.000000000000000  0.000000000000000  0.000000000000000  0.000000000000000  0.000000000000000  0.000000000000000  0.000000000000000  0.000000000000000  0.000000000000000  0.000000000000000  0.000000000000000  0.000000000000000  0.000000000000000  0.000000000000000  0.000000000000000  0.000000000000000  0.000000000000000  0.000000000000000  0.000000000000000  0.000000000000000  0.000000000000000  0.000000000000000  0.000000000000000  0.000000000000000  0.000000000000000  0.000000000000000  0.000000000000000  0.000000000000000  0.000000000000000  0.000000000000000  0.000000000000000  0.000000000000000  0.000000000000000  0.000000000000000  0.000000000000000  0.000000000000000  0.000000000000000  0.000000000000000  0.000000000000000  0.000000000000000  0.000000000000000  0.000000000000000  0.000000000000000  0.000000000000000  0.000000000000000  0.000000000000000  0.000000000000000  0.000000000000000  0.000000000000000  0.000000000000000  0.000000000000000  0.000000000000000  0.000000000000000  0.000000000000000  0.000000000000000  0.000000000000000  0.000000000000000  0.000000000000000  0.000000000000000  0.000000000000000  0.000000000000000  0.000000000000000  0.000000000000000  0.000000000000000  0.000000000000000  0.000000000000000  0.000000000000000  0.000000000000000  0.000000000000000  0.000000000000000  0.000000000000000  0.000000000000000  0.000000000000000  0.000000000000000  0.000000000000000  0.000000000000000  0.000000000000000  0.000000000000000  0.000000000000000  0.000000000000000  0.000000000000000  0.000000000000000  0.061329511912034  0.000000000000000  0.000000000000000  0.000000000000000  0.000000000000000  0.000000000000000  0.000000000000000  0.000000000000000  0.000000000000000  0.000000000000000  0.000000000000000  0.000000000000000  0.000000000000000  0.000000000000000  0.000000000000000  0.000000000000000  0.000000000000000  0.000000000000000  0.000000000000000  0.000000000000000  0.000000000000000  0.000000000000000  0.000000000000000  0.000000000000000  0.000000000000000  0.000000000000000  0.000000000000000  0.000000000000000  0.000000000000000  0.000000000000000  0.000000000000000  0.000000000000000  0.000000000000000  0.000000000000000  0.000000000000000  0.000000000000000  0.000000000000000  0.000000000000000  0.000000000000000  0.000000000000000  0.000000000000000  0.000000000000000  0.000000000000000  0.000000000000000  0.000000000000000  0.000000000000000  0.000000000000000  0.000000000000000  0.000000000000000  0.000000000000000  0.000000000000000  0.000000000000000  0.000000000000000  0.000000000000000  0.000000000000000  0.000000000000000  0.000000000000000  0.000000000000000  0.000000000000000  0.000000000000000  0.000000000000000  0.000000000000000  0.000000000000000  0.000000000000000  0.000000000000000  0.000000000000000  0.000000000000000  0.000000000000000  0.000000000000000  0.000000000000000  0.000000000000000  0.000000000000000  0.000000000000000  0.000000000000000  0.000000000000000  0.000000000000000  0.000000000000000  0.000000000000000  0.000000000000000  0.000000000000000  0.000000000000000  0.000000000000000  0.000000000000000  0.000000000000000  0.000000000000000  0.000000000000000  0.000000000000000  0.000000000000000  0.000000000000000  0.000000000000000  0.000000000000000  0.000000000000000  0.000000000000000  0.000000000000000  0.000000000000000  0.000000000000000  0.000000000000000  0.000000000000000  0.000000000000000  0.000000000000000  0.000000000000000  0.000000000000000  0.000000000000000  0.000000000000000  0.000000000000000  0.000000000000000  0.000000000000000  0.000000000000000  0.000000000000000  0.000000000000000  0.000000000000000  0.000000000000000  0.000000000000000  0.000000000000000  0.000000000000000  0.000000000000000  0.000000000000000  0.000000000000000  0.000000000000000  0.000000000000000  0.000000000000000  0.000000000000000  0.000000000000000  0.000000000000000  0.000000000000000  0.000000000000000  0.000000000000000  0.000000000000000  0.000000000000000  0.000000000000000  0.000000000000000  0.000000000000000  0.000000000000000  0.000000000000000  0.000000000000000  0.000000000000000  0.000000000000000  0.000000000000000  0.000000000000000  0.000000000000000  0.000000000000000  0.000000000000000  0.000000000000000  0.000000000000000  0.000000000000000  0.000000000000000  0.000000000000000  0.000000000000000  0.000000000000000  0.000000000000000  0.000000000000000  0.000000000000000  0.000000000000000  0.000000000000000  0.000000000000000  0.000000000000000  0.000000000000000  0.000000000000000  0.000000000000000  0.000000000000000  0.000000000000000  0.000000000000000  0.000000000000000  0.000000000000000  0.000000000000000  0.000000000000000  0.000000000000000  0.000000000000000  0.000000000000000  0.000000000000000  0.000000000000000  0.000000000000000  0.000000000000000  0.000000000000000  0.000000000000000  0.000000000000000  0.000000000000000  0.000000000000000  0.000000000000000  0.000000000000000  0.000000000000000  0.000000000000000  0.000000000000000  0.000000000000000  0.000000000000000  0.000000000000000  0.000000000000000  0.000000000000000  0.000000000000000  0.000000000000000  0.000000000000000  0.000000000000000  0.000000000000000  0.000000000000000  0.000000000000000  0.000000000000000  0.000000000000000  0.000000000000000  0.000000000000000  0.000000000000000  0.000000000000000  0.000000000000000  0.000000000000000  0.000000000000000  0.000000000000000  0.000000000000000  0.000000000000000  0.000000000000000  0.000000000000000  0.000000000000000  0.000000000000000  0.000000000000000  0.000000000000000  0.000000000000000  0.000000000000000  0.000000000000000  0.000000000000000  0.000000000000000  0.000000000000000  0.000000000000000  0.000000000000000  0.000000000000000  0.000000000000000  0.000000000000000  0.000000000000000  0.000000000000000  0.000000000000000  0.000000000000000  0.000000000000000  0.000000000000000  0.000000000000000  0.000000000000000  0.000000000000000  0.000000000000000  0.000000000000000  0.000000000000000  0.000000000000000  0.000000000000000  0.000000000000000  0.000000000000000  0.000000000000000  0.000000000000000  0.000000000000000  0.000000000000000  0.000000000000000  0.000000000000000  0.000000000000000  0.000000000000000  0.000000000000000  0.000000000000000  0.000000000000000  0.000000000000000  0.000000000000000  0.000000000000000  0.000000000000000  0.000000000000000  0.000000000000000  0.000000000000000  0.000000000000000  0.000000000000000  0.000000000000000  0.000000000000000  0.000000000000000  0.000000000000000  0.000000000000000  0.000000000000000  0.000000000000000  0.000000000000000  0.000000000000000  0.000000000000000  0.000000000000000  0.000000000000000  0.000000000000000  0.000000000000000  0.000000000000000  0.006745863957751  0.000000000000000  0.000000000000000  0.000000000000000  0.000000000000000
 0.000000000000000  0.000000000000000  0.000000000000000  0.000000000000000  0.000000000000000  0.000000000000000  0.000000000000000  0.000000000000000  0.000000000000000  0.000000000000000  0.000000000000000  0.000000000000000  0.000000000000000  0.000000000000000  0.000000000000000 -0.997683245609253  0.000000000000000  8.674421458590789  0.000000000000000  0.000000000000000  0.000000000000000  0.000000000000000  0.000000000000000  0.000000000000000  0.000000000000000  0.000000000000000  0.000000000000000  0.000000000000000  0.000000000000000  0.000000000000000  0.000000000000000  0.000000000000000  0.000000000000000  0.000000000000000  0.000000000000000  0.000000000000000  0.000000000000000  0.000000000000000  0.000000000000000  0.000000000000000  0.000000000000000  0.000000000000000  0.000000000000000  0.000000000000000  0.000000000000000  0.000000000000000  0.000000000000000  0.000000000000000  0.000000000000000  0.000000000000000  0.000000000000000  0.000000000000000  0.000000000000000  0.000000000000000  0.000000000000000  0.000000000000000  0.000000000000000  0.000000000000000  0.000000000000000  0.000000000000000  0.000000000000000  0.000000000000000  0.000000000000000  0.000000000000000  0.000000000000000  0.000000000000000  0.000000000000000  0.000000000000000  0.000000000000000  0.000000000000000  0.000000000000000  0.000000000000000  0.000000000000000  0.000000000000000  0.000000000000000  0.000000000000000  0.000000000000000  0.000000000000000  0.000000000000000  0.000000000000000  0.000000000000000  0.000000000000000  0.000000000000000  0.000000000000000  0.000000000000000  0.000000000000000  0.000000000000000  0.000000000000000  0.000000000000000  0.000000000000000  0.000000000000000  0.000000000000000  0.000000000000000  0.000000000000000  0.000000000000000  0.000000000000000  0.000000000000000  0.000000000000000  0.000000000000000  0.000000000000000  0.000000000000000  0.000000000000000  0.000000000000000  0.000000000000000  0.000000000000000  0.000000000000000  0.000000000000000  0.000000000000000  0.000000000000000  0.000000000000000  0.000000000000000  0.000000000000000  0.000000000000000  0.000000000000000  0.000000000000000  0.000000000000000  0.000000000000000  0.000000000000000  0.000000000000000  0.000000000000000  0.000000000000000  0.000000000000000  0.000000000000000  0.000000000000000  0.000000000000000  0.000000000000000  0.000000000000000  0.000000000000000  0.000000000000000  0.000000000000000  0.000000000000000  0.000000000000000  0.000000000000000  0.000000000000000  0.000000000000000  0.000000000000000  0.000000000000000  0.000000000000000  0.000000000000000  0.000000000000000  0.000000000000000  0.000000000000000  0.000000000000000  0.000000000000000  0.000000000000000  0.000000000000000  0.000000000000000  0.000000000000000  0.000000000000000  0.000000000000000  0.000000000000000  0.000000000000000  0.000000000000000  0.000000000000000  0.000000000000000  0.000000000000000  0.000000000000000  0.000000000000000  0.000000000000000  0.000000000000000  0.000000000000000  0.000000000000000  0.000000000000000  0.000000000000000  0.000000000000000  0.000000000000000  0.000000000000000  0.000000000000000  0.000000000000000  0.000000000000000  0.000000000000000  0.000000000000000  0.000000000000000  0.000000000000000  0.000000000000000  0.000000000000000  0.000000000000000  0.000000000000000  0.000000000000000  0.000000000000000  0.000000000000000  0.000000000000000  0.000000000000000  0.000000000000000  0.000000000000000  0.000000000000000  0.000000000000000  0.000000000000000  0.000000000000000  0.000000000000000  0.000000000000000  0.000000000000000  0.000000000000000  0.000000000000000  0.000000000000000  0.000000000000000  0.000000000000000  0.000000000000000  0.000000000000000  0.000000000000000  0.000000000000000  0.000000000000000  0.081452188928949  0.000000000000000  0.000000000000000  0.000000000000000  0.000000000000000  0.000000000000000  0.000000000000000  0.000000000000000  0.000000000000000  0.000000000000000  0.000000000000000  0.000000000000000  0.000000000000000  0.000000000000000  0.000000000000000  0.000000000000000  0.000000000000000  0.000000000000000  0.000000000000000  0.000000000000000  0.000000000000000  0.000000000000000  0.000000000000000  0.000000000000000  0.000000000000000  0.000000000000000  0.000000000000000  0.000000000000000  0.000000000000000  0.000000000000000  0.000000000000000  0.000000000000000  0.000000000000000  0.000000000000000  0.000000000000000  0.000000000000000  0.000000000000000  0.000000000000000  0.000000000000000  0.000000000000000  0.000000000000000  0.000000000000000  0.000000000000000  0.000000000000000  0.000000000000000  0.000000000000000  0.000000000000000  0.000000000000000  0.000000000000000  0.000000000000000  0.000000000000000  0.000000000000000  0.000000000000000  0.000000000000000  0.000000000000000  0.000000000000000  0.000000000000000  0.000000000000000  0.000000000000000  0.000000000000000  0.000000000000000  0.000000000000000  0.000000000000000  0.000000000000000  0.000000000000000  0.000000000000000  0.000000000000000  0.000000000000000  0.000000000000000  0.000000000000000  0.000000000000000  0.000000000000000  0.000000000000000  0.000000000000000  0.000000000000000  0.000000000000000  0.000000000000000  0.000000000000000  0.000000000000000  0.000000000000000  0.000000000000000  0.000000000000000  0.000000000000000  0.000000000000000  0.000000000000000  0.000000000000000  0.000000000000000  0.000000000000000  0.000000000000000  0.000000000000000  0.000000000000000  0.000000000000000  0.000000000000000  0.000000000000000  0.000000000000000  0.000000000000000  0.000000000000000  0.000000000000000  0.000000000000000  0.000000000000000  0.000000000000000  0.000000000000000  0.000000000000000  0.000000000000000  0.000000000000000  0.000000000000000  0.000000000000000  0.000000000000000  0.000000000000000  0.000000000000000  0.000000000000000  0.000000000000000  0.000000000000000  0.000000000000000  0.000000000000000  0.000000000000000  0.000000000000000  0.000000000000000  0.000000000000000  0.000000000000000  0.000000000000000  0.000000000000000  0.000000000000000  0.000000000000000  0.000000000000000  0.000000000000000  0.000000000000000  0.000000000000000  0.000000000000000  0.000000000000000  0.000000000000000  0.000000000000000  0.000000000000000  0.000000000000000  0.000000000000000  0.000000000000000  0.000000000000000  0.000000000000000  0.000000000000000  0.000000000000000  0.000000000000000  0.000000000000000  0.000000000000000  0.000000000000000  0.000000000000000  0.000000000000000  0.000000000000000  0.000000000000000  0.000000000000000  0.000000000000000  0.000000000000000  0.000000000000000  0.000000000000000  0.000000000000000  0.000000000000000  0.000000000000000  0.000000000000000  0.000000000000000  0.000000000000000  0.000000000000000  0.000000000000000  0.000000000000000  0.000000000000000  0.000000000000000  0.000000000000000  0.000000000000000  0.000000000000000  0.000000000000000  0.000000000000000  0.000000000000000  0.000000000000000  0.000000000000000  0.000000000000000  0.000000000000000  0.000000000000000  0.000000000000000  0.000000000000000  0.000000000000000  0.000000000000000  0.000000000000000  0.000000000000000  0.000000000000000  0.000000000000000  0.000000000000000  0.000000000000000  0.000000000000000  0.000000000000000  0.000000000000000  0.000000000000000  0.000000000000000  0.000000000000000  0.000000000000000  0.000000000000000  0.000000000000000  0.000000000000000  0.000000000000000  0.000000000000000  0.000000000000000  0.000000000000000  0.000000000000000  0.000000000000000  0.000000000000000  0.000000000000000  0.000000000000000  0.000000000000000  0.000000000000000  0.000000000000000  0.000000000000000  0.000000000000000  0.000000000000000  0.000000000000000  0.000000000000000  0.000000000000000  0.000000000000000  0.000000000000000  0.000000000000000  0.000000000000000  0.000000000000000  0.000000000000000  0.000000000000000  0.000000000000000  0.000000000000000  0.000000000000000  0.000000000000000  0.000000000000000  0.000000000000000  0.000000000000000  0.000000000000000  0.000000000000000  0.000000000000000  0.000000000000000  0.000000000000000  0.000000000000000  0.000000000000000  0.000000000000000  0.000000000000000  0.000000000000000  0.000000000000000  0.000000000000000  0.000000000000000  0.000000000000000  0.000000000000000  0.000000000000000  0.000000000000000  0.000000000000000  0.000000000000000  0.000000000000000  0.000000000000000  0.000000000000000  0.000000000000000  0.000000000000000  0.000000000000000  0.000000000000000  0.000000000000000  0.000000000000000  0.000000000000000  0.000000000000000  0.000000000000000  0.000000000000000  0.000000000000000  0.000000000000000  0.000000000000000  0.000000000000000  0.000000000000000  0.000000000000000  0.000000000000000  0.000000000000000  0.000000000000000  0.000000000000000  0.000000000000000  0.000000000000000  0.000000000000000  0.000000000000000  0.000000000000000  0.000000000000000  0.000000000000000  0.000000000000000  0.000000000000000  0.000000000000000  0.000000000000000  0.000000000000000  0.000000000000000  0.000000000000000  0.000000000000000  0.000000000000000  0.000000000000000  0.000000000000000  0.000000000000000  0.000000000000000  0.000000000000000  0.000000000000000  0.000000000000000  0.000000000000000  0.000000000000000  0.000000000000000  0.000000000000000  0.000000000000000  0.000000000000000  0.000000000000000  0.000000000000000  0.000000000000000  0.000000000000000  0.000000000000000  0.000000000000000  0.000000000000000  0.000000000000000  0.000000000000000  0.000000000000000  0.000000000000000  0.000000000000000
 0.000000000000000  0.000000000000000  0.000000000000000  0.000000000000000  0.000000000000000  0.000000000000000  0.000000000000000  0.000000000000000  0.000000000000000  0.000000000000000  0.000000000000000  0.000000000000000  0.000000000000000  0.000000000000000  0.000000000000000  0.000000000000000  0.000000000000000  0.000000000000000  9.820766878568179  1.961731687004364  0.000000000000000  0.000000000000000  0.000000000000000  0.000000000000000  0.000000000000000  0.000000000000000  0.000000000000000  0.000000000000000  0.000000000000000  0.000000000000000  0.000000000000000  0.000000000000000  0.000000000000000  0.000000000000000  0.000000000000000  0.000000000000000  0.000000000000000  0.000000000000000  0.000000000000000  0.000000000000000  0.000000000000000  0.000000000000000  0.000000000000000  0.000000000000000  0.000000000000000  0.000000000000000  0.000000000000000  0.000000000000000  0.000000000000000  0.000000000000000  0.000000000000000  0.000000000000000  0.000000000000000  0.000000000000000  0.000000000000000  0.000000000000000  0.000000000000000  0.000000000000000  0.000000000000000  0.000000000000000  0.000000000000000  0.000000000000000  0.000000000000000  0.000000000000000  0.000000000000000  0.000000000000000  0.000000000000000  0.000000000000000  0.000000000000000  0.000000000000000  0.000000000000000  0.000000000000000  0.000000000000000  0.000000000000000  0.000000000000000  0.000000000000000  0.000000000000000  0.000000000000000  0.000000000000000  0.000000000000000  0.000000000000000  0.000000000000000  0.000000000000000  0.000000000000000  0.000000000000000  0.000000000000000  0.000000000000000  0.000000000000000  0.000000000000000  0.000000000000000  0.000000000000000  0.000000000000000  0.000000000000000  0.000000000000000  0.000000000000000  0.000000000000000  0.000000000000000  0.000000000000000  0.000000000000000  0.000000000000000  0.000000000000000  0.000000000000000  0.000000000000000  0.000000000000000  0.000000000000000  0.000000000000000  0.000000000000000  0.000000000000000  0.000000000000000  0.000000000000000  0.000000000000000  0.000000000000000  0.000000000000000  0.000000000000000  0.000000000000000  0.000000000000000  0.000000000000000  0.000000000000000  0.000000000000000  0.000000000000000  0.000000000000000  0.000000000000000  0.000000000000000  0.000000000000000  0.000000000000000  0.000000000000000  0.000000000000000  0.000000000000000  0.000000000000000  0.000000000000000  0.000000000000000  0.000000000000000  0.000000000000000  0.000000000000000  0.000000000000000  0.000000000000000  0.000000000000000  0.000000000000000  0.000000000000000  0.000000000000000  0.000000000000000  0.000000000000000  0.000000000000000  0.000000000000000  0.000000000000000  0.000000000000000  0.000000000000000  0.000000000000000  0.000000000000000  0.000000000000000  0.000000000000000  0.000000000000000  0.000000000000000  0.000000000000000  0.000000000000000  0.000000000000000  0.000000000000000  0.000000000000000  0.000000000000000  0.000000000000000  0.000000000000000  0.000000000000000  0.000000000000000  0.000000000000000  0.000000000000000  0.000000000000000  0.000000000000000  0.000000000000000  0.000000000000000  0.000000000000000  0.000000000000000  0.000000000000000  0.000000000000000  0.000000000000000  0.000000000000000  0.000000000000000  0.000000000000000  0.000000000000000  0.000000000000000  0.000000000000000  0.000000000000000  0.000000000000000  0.000000000000000  0.000000000000000  0.000000000000000  0.000000000000000  0.000000000000000  0.000000000000000  0.000000000000000  0.000000000000000  0.000000000000000  0.000000000000000  0.000000000000000  0.000000000000000  0.000000000000000  0.000000000000000  0.000000000000000  0.000000000000000  0.000000000000000  0.000000000000000  0.000000000000000  0.000000000000000  0.000000000000000  0.000000000000000  0.000000000000000  0.000000000000000  0.000000000000000  0.000000000000000  0.000000000000000  0.000000000000000  0.000000000000000  0.000000000000000  0.000000000000000  0.000000000000000  0.000000000000000  0.000000000000000  0.000000000000000  0.000000000000000  0.000000000000000  0.000000000000000  0.000000000000000  0.000000000000000  0.000000000000000  0.000000000000000  0.000000000000000  0.000000000000000  0.000000000000000  0.000000000000000  0.000000000000000  0.000000000000000  0.000000000000000  0.000000000000000  0.000000000000000  0.000000000000000  0.000000000000000  0.000000000000000  0.000000000000000  0.000000000000000  0.000000000000000  0.000000000000000  0.000000000000000  0.000000000000000  0.000000000000000  0.000000000000000  0.000000000000000  0.000000000000000  0.000000000000000  0.000000000000000  0.000000000000000  0.000000000000000  0.000000000000000  0.000000000000000  0.000000000000000  0.000000000000000  0.000000000000000  0.000000000000000  0.000000000000000  0.000000000000000  0.000000000000000  0.000000000000000  0.000000000000000  0.000000000000000  0.000000000000000  0.000000000000000  0.000000000000000  0.000000000000000  0.000000000000000  0.000000000000000  0.000000000000000  0.000000000000000  0.000000000000000  0.000000000000000  0.000000000000000  0.000000000000000  0.000000000000000  0.000000000000000  0.000000000000000  0.000000000000000  0.000000000000000  0.000000000000000  0.000000000000000  0.000000000000000  0.000000000000000  0.000000000000000  0.000000000000000  0.000000000000000  0.000000000000000  0.000000000000000  0.000000000000000  0.000000000000000  0.000000000000000  0.000000000000000  0.000000000000000  0.000000000000000  0.000000000000000  0.000000000000000  0.000000000000000  0.000000000000000  0.000000000000000  0.000000000000000  0.000000000000000  0.000000000000000  0.000000000000000  0.000000000000000  0.000000000000000  0.000000000000000  0.000000000000000  0.000000000000000  0.000000000000000  0.000000000000000  0.000000000000000  0.000000000000000  0.000000000000000  0.000000000000000  0.000000000000000  0.000000000000000  0.000000000000000  0.000000000000000  0.000000000000000  0.000000000000000  0.000000000000000  0.000000000000000  0.000000000000000  0.000000000000000  0.000000000000000  0.000000000000000  0.000000000000000  0.000000000000000  0.000000000000000  0.000000000000000  0.000000000000000  0.000000000000000  0.000000000000000  0.000000000000000  0.000000000000000  0.000000000000000  0.000000000000000  0.000000000000000  0.000000000000000  0.000000000000000  0.000000000000000  0.000000000000000  0.000000000000000  0.000000000000000  0.000000000000000  0.000000000000000  0.000000000000000  0.000000000000000  0.000000000000000  0.000000000000000  0.000000000000000  0.000000000000000  0.000000000000000  0.000000000000000  0.000000000000000  0.000000000000000  0.000000000000000  0.000000000000000  0.000000000000000  0.000000000000000  0.000000000000000  0.000000000000000  0.000000000000000  0.000000000000000  0.000000000000000  0.000000000000000  0.000000000000000  0.000000000000000  0.000000000000000  0.000000000000000  0.000000000000000  0.000000000000000  0.000000000000000  0.000000000000000  0.000000000000000  0.000000000000000  0.000000000000000  0.000000000000000  0.000000000000000  0.000000000000000  0.000000000000000  0.000000000000000  0.000000000000000  0.000000000000000  0.000000000000000  0.000000000000000  0.000000000000000  0.000000000000000  0.000000000000000  0.000000000000000  0.000000000000000  0.000000000000000  0.000000000000000  0.000000000000000  0.000000000000000  0.000000000000000  0.000000000000000  0.000000000000000  0.000000000000000  0.000000000000000  0.000000000000000  0.000000000000000  0.000000000000000  0.000000000000000  0.000000000000000  0.000000000000000  0.000000000000000  0.000000000000000  0.000000000000000  0.000000000000000  0.000000000000000  0.000000000000000  0.000000000000000  0.000000000000000  0.000000000000000  0.000000000000000  0.000000000000000  0.000000000000000  0.000000000000000  0.000000000000000  0.000000000000000  0.000000000000000  0.000000000000000  0.000000000000000  0.000000000000000  0.000000000000000  0.000000000000000  0.000000000000000  0.000000000000000  0.000000000000000  0.000000000000000  0.000000000000000  0.000000000000000  0.000000000000000  0.000000000000000  0.000000000000000  0.000000000000000  0.000000000000000  0.000000000000000  0.000000000000000  0.000000000000000  0.000000000000000  0.000000000000000  0.000000000000000  0.000000000000000  0.000000000000000  0.000000000000000  0.000000000000000  0.000000000000000  0.000000000000000  0.000000000000000  0.000000000000000  0.000000000000000  0.000000000000000  0.000000000000000  0.000000000000000  0.000000000000000  0.000000000000000  0.000000000000000  0.000000000000000  0.000000000000000  0.000000000000000  0.000000000000000  0.000000000000000  0.000000000000000  0.000000000000000  0.000000000000000  0.000000000000000  0.000000000000000  0.000000000000000  0.000000000000000  0.000000000000000  0.000000000000000  0.000000000000000  0.000000000000000  0.000000000000000  0.000000000000000  0.000000000000000  0.000000000000000  0.000000000000000  0.000000000000000  0.000000000000000  0.000000000000000  0.000000000000000  0.000000000000000  0.000000000000000  0.000000000000000  0.000000000000000  0.000000000000000  0.000000000000000  0.000000000000000  0.000000000000000  0.000000000000000  0.000000000000000  0.000000000000000  0.000000000000000  0.000000000000000  0.000000000000000  0.000000000000000  0.000000000000000  0.000000000000000  0.000000000000000  0.000000000000000  0.000000000000000  0.000000000000000  0.000000000000000  0.000000000000000  0.000000000000000  0.000000000000000  0.000000000000000  0.000000000000000  0.000000000000000
 0.000000000000000  0.000000000000000  0.000000000000000  0.000000000000000  0.000000000000000  0.000000000000000  0.000000000000000  0.000000000000000  0.000000000000000  0.000000000000000  0.000000000000000  0.000000000000000  0.000000000000000  0.000000000000000  0.000000000000000  0.000000000000000  0.000000000000000  0.000000000000000  1.961731687004529 11.955099709205452 -1.656353528426830  0.234735212172405  0.000000000000000  0.000000000000000  0.000000000000000  0.000000000000000  0.000000000000000  0.000000000000000  0.000000000000000  0.000000000000000  0.000000000000000  0.000000000000000  0.000000000000000  0.000000000000000  0.000000000000000  0.000000000000000  0.000000000000000  0.000000000000000  0.000000000000000  0.000000000000000  0.000000000000000  0.000000000000000  0.000000000000000  0.000000000000000  0.000000000000000  0.000000000000000  0.000000000000000  0.000000000000000  0.000000000000000  0.000000000000000  0.000000000000000  0.000000000000000  0.000000000000000  0.000000000000000  0.000000000000000  0.000000000000000  0.000000000000000  0.000000000000000  0.000000000000000  0.000000000000000  0.000000000000000  0.000000000000000  0.000000000000000  0.000000000000000  0.000000000000000  0.000000000000000  0.000000000000000  0.000000000000000  0.000000000000000  0.000000000000000  0.000000000000000  0.000000000000000  0.000000000000000  0.000000000000000  0.000000000000000  0.000000000000000  0.000000000000000  0.000000000000000  0.000000000000000  0.000000000000000  0.000000000000000  0.000000000000000  0.000000000000000  0.000000000000000  0.000000000000000  0.000000000000000  0.000000000000000  0.000000000000000  0.000000000000000  0.000000000000000  0.000000000000000  0.000000000000000  0.000000000000000  0.000000000000000  0.000000000000000  0.000000000000000  0.000000000000000  0.000000000000000  0.000000000000000  0.000000000000000  0.000000000000000  0.000000000000000  0.000000000000000  0.000000000000000  0.000000000000000  0.000000000000000  0.000000000000000  0.000000000000000  0.000000000000000  0.000000000000000  0.000000000000000  0.000000000000000  0.000000000000000  0.000000000000000  0.000000000000000  0.000000000000000  0.000000000000000  0.000000000000000  0.000000000000000  0.000000000000000  0.000000000000000  0.000000000000000  0.000000000000000  0.000000000000000  0.000000000000000  0.000000000000000  0.000000000000000  0.000000000000000  0.000000000000000  0.000000000000000  0.000000000000000  0.000000000000000  0.000000000000000  0.000000000000000  0.000000000000000  0.000000000000000  0.000000000000000  0.000000000000000  0.000000000000000  0.000000000000000  0.000000000000000  0.000000000000000  0.000000000000000  0.000000000000000  0.000000000000000  0.000000000000000  0.000000000000000  0.000000000000000  0.000000000000000  0.000000000000000  0.000000000000000  0.000000000000000  0.000000000000000  0.000000000000000  0.000000000000000  0.000000000000000  0.000000000000000  0.000000000000000  0.000000000000000  0.000000000000000  0.000000000000000  0.000000000000000  0.000000000000000  0.000000000000000  0.000000000000000  0.000000000000000  0.000000000000000  0.000000000000000  0.000000000000000  0.000000000000000  0.000000000000000  0.000000000000000  0.000000000000000  0.000000000000000  0.000000000000000  0.000000000000000  0.000000000000000  0.000000000000000  0.000000000000000  0.000000000000000  0.000000000000000  0.000000000000000  0.000000000000000  0.000000000000000  0.000000000000000  0.000000000000000  0.000000000000000  0.000000000000000  0.000000000000000  0.000000000000000  0.000000000000000  0.000000000000000  0.000000000000000  0.000000000000000  0.000000000000000  0.000000000000000  0.000000000000000  0.000000000000000  0.000000000000000  0.000000000000000  0.000000000000000  0.000000000000000  0.000000000000000  0.000000000000000  0.000000000000000  0.000000000000000  0.000000000000000  0.000000000000000  0.000000000000000  0.000000000000000  0.000000000000000  0.000000000000000  0.000000000000000  0.000000000000000  0.000000000000000  0.000000000000000  0.000000000000000  0.000000000000000  0.000000000000000  0.000000000000000  0.000000000000000  0.000000000000000  0.000000000000000  0.000000000000000  0.000000000000000  0.000000000000000  0.000000000000000  0.000000000000000  0.000000000000000  0.000000000000000  0.000000000000000  0.000000000000000  0.000000000000000  0.000000000000000  0.000000000000000  0.000000000000000  0.000000000000000  0.000000000000000  0.000000000000000  0.000000000000000  0.000000000000000  0.000000000000000  0.000000000000000  0.000000000000000  0.000000000000000  0.000000000000000  0.000000000000000  0.000000000000000  0.000000000000000  0.000000000000000  0.000000000000000  0.000000000000000  0.000000000000000  0.000000000000000  0.000000000000000  0.000000000000000  0.000000000000000  0.000000000000000  0.000000000000000  0.000000000000000  0.000000000000000  0.000000000000000  0.000000000000000  0.000000000000000  0.000000000000000  0.000000000000000  0.000000000000000  0.000000000000000  0.000000000000000  0.000000000000000  0.000000000000000  0.000000000000000  0.000000000000000  0.000000000000000  0.000000000000000  0.000000000000000  0.000000000000000  0.000000000000000  0.000000000000000  0.000000000000000  0.000000000000000  0.000000000000000  0.000000000000000  0.000000000000000  0.000000000000000  0.000000000000000  0.000000000000000  0.000000000000000  0.000000000000000  0.000000000000000  0.000000000000000  0.000000000000000  0.000000000000000  0.000000000000000  0.000000000000000  0.000000000000000  0.000000000000000  0.000000000000000  0.000000000000000  0.000000000000000  0.000000000000000  0.000000000000000  0.000000000000000  0.000000000000000  0.000000000000000  0.000000000000000  0.000000000000000  0.000000000000000  0.000000000000000  0.000000000000000  0.000000000000000  0.000000000000000  0.000000000000000  0.000000000000000  0.000000000000000  0.000000000000000  0.000000000000000  0.000000000000000  0.000000000000000  0.000000000000000  0.000000000000000  0.000000000000000  0.000000000000000  0.000000000000000  0.000000000000000  0.000000000000000  0.000000000000000  0.000000000000000  0.000000000000000  0.000000000000000  0.000000000000000  0.000000000000000  0.000000000000000  0.000000000000000  0.000000000000000  0.000000000000000  0.000000000000000  0.000000000000000  0.000000000000000  0.000000000000000  0.000000000000000  0.000000000000000  0.000000000000000  0.000000000000000  0.000000000000000  0.000000000000000  0.000000000000000  0.000000000000000  0.000000000000000  0.000000000000000  0.000000000000000  0.000000000000000  0.000000000000000  0.000000000000000  0.000000000000000  0.000000000000000  0.000000000000000  0.000000000000000  0.000000000000000  0.000000000000000  0.000000000000000  0.000000000000000  0.000000000000000  0.000000000000000  0.000000000000000  0.000000000000000  0.000000000000000  0.000000000000000  0.000000000000000  0.000000000000000  0.000000000000000  0.000000000000000  0.000000000000000  0.000000000000000  0.000000000000000  0.000000000000000  0.000000000000000  0.000000000000000  0.000000000000000  0.000000000000000  0.000000000000000  0.000000000000000  0.000000000000000  0.000000000000000  0.000000000000000  0.000000000000000  0.000000000000000  0.000000000000000  0.000000000000000  0.000000000000000  0.000000000000000  0.000000000000000  0.000000000000000  0.000000000000000  0.000000000000000  0.000000000000000  0.000000000000000  0.000000000000000  0.000000000000000  0.000000000000000  0.000000000000000  0.000000000000000  0.000000000000000  0.000000000000000  0.000000000000000  0.000000000000000  0.000000000000000  0.000000000000000  0.000000000000000  0.000000000000000  0.000000000000000  0.000000000000000  0.000000000000000  0.000000000000000  0.000000000000000  0.000000000000000  0.000000000000000  0.000000000000000  0.000000000000000  0.000000000000000  0.000000000000000  0.000000000000000  0.000000000000000  0.000000000000000  0.000000000000000  0.000000000000000  0.000000000000000  0.000000000000000  0.000000000000000  0.000000000000000  0.000000000000000  0.000000000000000  0.000000000000000  0.000000000000000  0.000000000000000  0.000000000000000  0.000000000000000  0.000000000000000  0.000000000000000  0.000000000000000  0.000000000000000  0.000000000000000  0.000000000000000  0.000000000000000  0.000000000000000  0.000000000000000  0.000000000000000  0.000000000000000  0.000000000000000  0.000000000000000  0.000000000000000  0.000000000000000  0.000000000000000  0.000000000000000  0.000000000000000  0.000000000000000  0.000000000000000  0.000000000000000  0.000000000000000  0.000000000000000  0.000000000000000  0.000000000000000  0.000000000000000  0.000000000000000  0.000000000000000  0.000000000000000  0.000000000000000  0.000000000000000  0.000000000000000  0.000000000000000  0.000000000000000  0.000000000000000  0.000000000000000  0.000000000000000  0.000000000000000  0.000000000000000  0.000000000000000  0.000000000000000  0.000000000000000  0.000000000000000  0.000000000000000  0.000000000000000  0.000000000000000  0.000000000000000  0.000000000000000  0.000000000000000  0.000000000000000  0.000000000000000  0.000000000000000  0.000000000000000  0.000000000000000  0.000000000000000  0.000000000000000  0.000000000000000  0.000000000000000  0.000000000000000  0.000000000000000  0.000000000000000  0.000000000000000  0.000000000000000  0.000000000000000  0.000000000000000  0.000000000000000  0.000000000000000  0.000000000000000  0.000000000000000  0.000000000000000  0.000000000000000  0.000000000000000  0.000000000000000  0.000000000000000  0.000000000000000
 0.000000000000000  0.000000000000000  0.000000000000000  0.000000000000000  0.000000000000000  0.000000000000000  0.000000000000000  0.000000000000000  0.000000000000000  0.000000000000000  0.000000000000000  0.000000000000000  0.000000000000000  0.000000000000000  0.000000000000000  0.000000000000000  0.000000000000000  0.000000000000000  0.000000000000000 -1.656353528425782 12.931216446817350  1.822935087735553  0.000000000000000  0.000000000000000  0.000000000000000  0.000000000000000  0.000000000000000  0.000000000000000  0.000000000000000  0.000000000000000  0.000000000000000  0.000000000000000  0.000000000000000  0.000000000000000  0.000000000000000  0.000000000000000  0.000000000000000  0.000000000000000  0.000000000000000  0.000000000000000  0.000000000000000  0.000000000000000  0.000000000000000  0.000000000000000  0.000000000000000  0.000000000000000  0.000000000000000  0.000000000000000  0.000000000000000  0.000000000000000  0.000000000000000  0.000000000000000  0.000000000000000  0.000000000000000  0.000000000000000  0.000000000000000  0.000000000000000  0.000000000000000  0.000000000000000  0.000000000000000  0.000000000000000  0.000000000000000  0.000000000000000  0.000000000000000  0.000000000000000  0.000000000000000  0.000000000000000  0.000000000000000  0.000000000000000  0.000000000000000  0.000000000000000  0.000000000000000  0.000000000000000  0.000000000000000  0.000000000000000  0.000000000000000  0.000000000000000  0.000000000000000  0.000000000000000  0.000000000000000  0.000000000000000  0.000000000000000  0.000000000000000  0.000000000000000  0.000000000000000  0.000000000000000  0.000000000000000  0.000000000000000  0.000000000000000  0.000000000000000  0.000000000000000  0.000000000000000  0.000000000000000  0.000000000000000  0.000000000000000  0.000000000000000  0.000000000000000  0.000000000000000  0.000000000000000  0.000000000000000  0.000000000000000  0.000000000000000  0.000000000000000  0.000000000000000  0.000000000000000  0.000000000000000  0.000000000000000  0.000000000000000  0.000000000000000  0.000000000000000  0.000000000000000  0.000000000000000  0.000000000000000  0.000000000000000  0.000000000000000  0.000000000000000  0.000000000000000  0.000000000000000  0.000000000000000  0.000000000000000  0.000000000000000  0.000000000000000  0.000000000000000  0.000000000000000  0.000000000000000  0.000000000000000  0.000000000000000  0.000000000000000  0.000000000000000  0.000000000000000  0.000000000000000  0.000000000000000  0.000000000000000  0.000000000000000  0.000000000000000  0.000000000000000  0.000000000000000  0.000000000000000  0.000000000000000  0.000000000000000  0.000000000000000  0.000000000000000  0.000000000000000  0.000000000000000  0.000000000000000  0.000000000000000  0.000000000000000  0.000000000000000  0.000000000000000  0.000000000000000  0.000000000000000  0.000000000000000  0.000000000000000  0.000000000000000  0.000000000000000  0.000000000000000  0.000000000000000  0.000000000000000  0.000000000000000  0.000000000000000  0.000000000000000  0.000000000000000  0.000000000000000  0.000000000000000  0.000000000000000  0.000000000000000  0.000000000000000  0.000000000000000  0.000000000000000  0.000000000000000  0.000000000000000  0.000000000000000  0.000000000000000  0.000000000000000  0.000000000000000  0.000000000000000  0.000000000000000  0.000000000000000  0.000000000000000  0.000000000000000  0.000000000000000  0.000000000000000  0.000000000000000  0.000000000000000  0.000000000000000  0.000000000000000  0.000000000000000  0.000000000000000  0.000000000000000  0.000000000000000  0.000000000000000  0.000000000000000  0.000000000000000  0.000000000000000  0.000000000000000  0.000000000000000  0.000000000000000  0.000000000000000  0.000000000000000  0.000000000000000  0.000000000000000  0.000000000000000  0.000000000000000  0.000000000000000  0.000000000000000  0.000000000000000  0.000000000000000  0.000000000000000  0.000000000000000  0.000000000000000  0.000000000000000  0.000000000000000  0.000000000000000  0.000000000000000  0.000000000000000  0.000000000000000  0.000000000000000  0.000000000000000  0.000000000000000  0.000000000000000  0.000000000000000  0.000000000000000  0.000000000000000  0.000000000000000  0.000000000000000  0.000000000000000  0.000000000000000  0.000000000000000  0.000000000000000  0.000000000000000  0.000000000000000  0.000000000000000  0.000000000000000  0.000000000000000  0.000000000000000  0.000000000000000  0.000000000000000  0.000000000000000  0.000000000000000  0.000000000000000  0.000000000000000  0.000000000000000  0.000000000000000  0.000000000000000  0.000000000000000  0.000000000000000  0.000000000000000  0.000000000000000  0.000000000000000  0.000000000000000  0.000000000000000  0.000000000000000  0.000000000000000  0.000000000000000  0.000000000000000  0.000000000000000  0.000000000000000  0.000000000000000  0.000000000000000  0.000000000000000  0.000000000000000  0.000000000000000  0.000000000000000  0.000000000000000  0.000000000000000  0.000000000000000  0.000000000000000  0.000000000000000  0.000000000000000  0.000000000000000  0.000000000000000  0.000000000000000  0.000000000000000  0.000000000000000  0.000000000000000  0.000000000000000  0.000000000000000  0.000000000000000  0.000000000000000  0.000000000000000  0.000000000000000  0.000000000000000  0.000000000000000  0.000000000000000  0.000000000000000  0.000000000000000  0.000000000000000  0.000000000000000  0.000000000000000  0.000000000000000  0.000000000000000  0.000000000000000  0.000000000000000  0.000000000000000  0.000000000000000  0.000000000000000  0.000000000000000  0.000000000000000  0.000000000000000  0.000000000000000  0.000000000000000  0.000000000000000  0.000000000000000  0.000000000000000  0.000000000000000  0.000000000000000  0.000000000000000  0.000000000000000  0.000000000000000  0.000000000000000  0.000000000000000  0.000000000000000  0.000000000000000  0.000000000000000  0.000000000000000  0.000000000000000  0.000000000000000  0.000000000000000  0.000000000000000  0.000000000000000  0.000000000000000  0.000000000000000  0.000000000000000  0.000000000000000  0.000000000000000  0.000000000000000  0.000000000000000  0.000000000000000  0.000000000000000  0.000000000000000  0.000000000000000  0.000000000000000  0.000000000000000  0.000000000000000  0.000000000000000  0.000000000000000  0.000000000000000  0.000000000000000  0.000000000000000  0.000000000000000  0.000000000000000  0.000000000000000  0.000000000000000  0.000000000000000  0.000000000000000  0.000000000000000  0.000000000000000  0.000000000000000  0.000000000000000  0.000000000000000  0.000000000000000  0.000000000000000  0.000000000000000  0.000000000000000  0.000000000000000  0.000000000000000  0.000000000000000  0.000000000000000  0.000000000000000  0.000000000000000  0.000000000000000  0.000000000000000  0.000000000000000  0.000000000000000  0.000000000000000  0.000000000000000  0.000000000000000  0.000000000000000  0.000000000000000  0.000000000000000  0.000000000000000  0.000000000000000  0.000000000000000  0.000000000000000  0.000000000000000  0.000000000000000  0.000000000000000  0.000000000000000  0.000000000000000  0.000000000000000  0.000000000000000  0.000000000000000  0.000000000000000  0.000000000000000  0.000000000000000  0.000000000000000  0.000000000000000  0.000000000000000  0.000000000000000  0.000000000000000  0.000000000000000  0.000000000000000  0.000000000000000  0.000000000000000  0.000000000000000  0.000000000000000  0.000000000000000  0.000000000000000  0.000000000000000  0.000000000000000  0.000000000000000  0.000000000000000  0.000000000000000  0.000000000000000  0.000000000000000  0.000000000000000  0.000000000000000  0.000000000000000  0.000000000000000  0.000000000000000  0.000000000000000  0.000000000000000  0.000000000000000  0.000000000000000  0.000000000000000  0.000000000000000  0.000000000000000  0.000000000000000  0.000000000000000  0.000000000000000  0.000000000000000  0.000000000000000  0.000000000000000  0.000000000000000  0.000000000000000  0.000000000000000  0.000000000000000  0.000000000000000  0.000000000000000  0.000000000000000  0.000000000000000  0.000000000000000  0.000000000000000  0.000000000000000  0.000000000000000  0.000000000000000  0.000000000000000  0.000000000000000  0.000000000000000  0.000000000000000  0.000000000000000  0.000000000000000  0.000000000000000  0.000000000000000  0.000000000000000  0.000000000000000  0.000000000000000  0.000000000000000  0.000000000000000  0.000000000000000  0.000000000000000  0.000000000000000  0.000000000000000  0.000000000000000  0.000000000000000  0.000000000000000  0.000000000000000  0.000000000000000  0.000000000000000  0.000000000000000  0.000000000000000  0.000000000000000  0.000000000000000  0.000000000000000  0.000000000000000  0.000000000000000  0.000000000000000  0.000000000000000  0.000000000000000  0.000000000000000  0.000000000000000  0.000000000000000  0.000000000000000  0.000000000000000  0.000000000000000  0.000000000000000  0.000000000000000  0.000000000000000  0.000000000000000  0.000000000000000  0.000000000000000  0.000000000000000  0.000000000000000  0.000000000000000  0.000000000000000  0.000000000000000  0.000000000000000  0.000000000000000  0.000000000000000  0.000000000000000  0.000000000000000  0.000000000000000  0.000000000000000  0.000000000000000  0.000000000000000  0.000000000000000  0.000000000000000  0.000000000000000  0.000000000000000  0.000000000000000  0.000000000000000  0.000000000000000  0.000000000000000  0.000000000000000  0.000000000000000  0.000000000000000  0.000000000000000  0.000000000000000  0.000000000000000  0.000000000000000  0.000000000000000  0.000000000000000
 0.000000000000000  0.000000000000000 -0.033834000905806  0.000000000000000  0.000000000000000  0.000000000000000  0.000000000000000  0.000000000000000  0.000000000000000  0.000000000000000  0.000000000000000  0.000000000000000  0.000000000000000  0.000000000000000  0.000000000000000  0.000000000000000  0.000000000000000  0.000000000000000  0.000000000000000  0.234735232058483  1.822935087735206 10.246736742604142  0.548162304104610  0.000000000000000  0.330485922814886  0.000000000000000  0.000000000000000  0.000000000000000  0.000000000000000  0.000000000000000  0.000000000000000  0.000000000000000  0.000000000000000  0.000000000000000  0.000000000000000  0.000000000000000  0.000000000000000  0.000000000000000  0.000000000000000  0.000000000000000  0.000000000000000  0.000000000000000  0.000000000000000  0.000000000000000  0.000000000000000  0.000000000000000  0.000000000000000  0.000000000000000  0.000000000000000  0.000000000000000  0.000000000000000  0.000000000000000  0.000000000000000  0.000000000000000  0.000000000000000  0.000000000000000  0.000000000000000  0.000000000000000  0.000000000000000  0.000000000000000  0.000000000000000  0.000000000000000  0.000000000000000  0.000000000000000  0.000000000000000  0.000000000000000  0.000000000000000  0.000000000000000  0.000000000000000  0.000000000000000  0.000000000000000  0.000000000000000  0.000000000000000  0.000000000000000  0.000000000000000  0.000000000000000  0.000000000000000  0.000000000000000  0.000000000000000  0.000000000000000  0.000000000000000  0.000000000000000  0.000000000000000  0.000000000000000  0.000000000000000  0.000000000000000  0.000000000000000  0.000000000000000  0.000000000000000  0.000000000000000  0.000000000000000  0.000000000000000  0.000000000000000  0.000000000000000  0.000000000000000  0.000000000000000  0.000000000000000  0.000000000000000  0.000000000000000  0.000000000000000  0.000000000000000  0.000000000000000  0.000000000000000  0.000000000000000  0.000000000000000  0.000000000000000  0.000000000000000  0.000000000000000  0.000000000000000  0.000000000000000  0.000000000000000  0.000000000000000  0.000000000000000  0.000000000000000  0.000000000000000  0.000000000000000  0.000000000000000  0.000000000000000  0.000000000000000  0.000000000000000  0.000000000000000  0.000000000000000  0.000000000000000  0.000000000000000  0.000000000000000  0.000000000000000  0.000000000000000  0.000000000000000  0.000000000000000  0.076098625756288  0.000000000000000  0.000000000000000  0.000000000000000  0.000000000000000  0.000000000000000  0.000000000000000  0.000000000000000  0.000000000000000  0.000000000000000  0.000000000000000  0.000000000000000  0.000000000000000  0.000000000000000  0.000000000000000  0.000000000000000  0.000000000000000  0.000000000000000  0.000000000000000  0.000000000000000  0.000000000000000  0.000000000000000  0.000000000000000  0.000000000000000  0.000000000000000  0.000000000000000  0.000000000000000  0.000000000000000  0.000000000000000  0.000000000000000  0.000000000000000  0.000000000000000  0.000000000000000  0.000000000000000  0.000000000000000  0.000000000000000  0.000000000000000  0.000000000000000  0.000000000000000  0.000000000000000  0.000000000000000  0.000000000000000  0.000000000000000  0.000000000000000  0.000000000000000  0.000000000000000  0.000000000000000  0.000000000000000  0.000000000000000  0.000000000000000  0.000000000000000  0.000000000000000  0.000000000000000  0.000000000000000  0.000000000000000  0.000000000000000  0.000000000000000  0.000000000000000  0.000000000000000  0.000000000000000  0.000000000000000  0.000000000000000  0.000000000000000  0.000000000000000  0.000000000000000  0.000000000000000  0.000000000000000  0.000000000000000  0.000000000000000  0.000000000000000  0.000000000000000  0.000000000000000  0.000000000000000  0.000000000000000  0.000000000000000  0.000000000000000  0.000000000000000  0.000000000000000  0.000000000000000  0.000000000000000  0.000000000000000  0.000000000000000  0.000000000000000  0.000000000000000  0.000000000000000  0.000000000000000  0.000000000000000  0.000000000000000  0.000000000000000  0.000000000000000  0.000000000000000  0.000000000000000  0.000000000000000  0.000000000000000  0.000000000000000  0.000000000000000  0.000000000000000  0.000000000000000  0.000000000000000  0.000000000000000  0.000000000000000  0.000000000000000  0.000000000000000  0.000000000000000  0.000000000000000  0.000000000000000  0.000000000000000  0.000000000000000  0.000000000000000  0.000000000000000  0.000000000000000  0.000000000000000  0.000000000000000  0.000000000000000  0.000000000000000  0.000000000000000  0.000000000000000  0.000000000000000  0.000000000000000  0.000000000000000  0.000000000000000  0.000000000000000  0.000000000000000  0.000000000000000  0.000000000000000  0.000000000000000  0.000000000000000  0.000000000000000  0.000000000000000  0.000000000000000  0.000000000000000  0.000000000000000  0.000000000000000  0.000000000000000  0.000000000000000  0.000000000000000  0.000000000000000  0.000000000000000  0.000000000000000  0.000000000000000  0.000000000000000  0.000000000000000  0.000000000000000  0.000000000000000  0.000000000000000  0.000000000000000  0.000000000000000  0.000000000000000  0.000000000000000  0.000000000000000  0.000000000000000  0.000000000000000  0.000000000000000  0.000000000000000  0.000000000000000  0.000000000000000  0.000000000000000  0.000000000000000  0.000000000000000  0.000000000000000  0.000000000000000  0.000000000000000  0.000000000000000  0.000000000000000  0.000000000000000  0.000000000000000  0.000000000000000  0.000000000000000  0.000000000000000  0.000000000000000  0.000000000000000  0.000000000000000  0.000000000000000  0.000000000000000  0.000000000000000  0.000000000000000  0.000000000000000  0.000000000000000  0.000000000000000  0.000000000000000  0.000000000000000  0.000000000000000  0.000000000000000  0.000000000000000  0.000000000000000  0.000000000000000  0.000000000000000  0.000000000000000  0.000000000000000  0.000000000000000  0.000000000000000  0.000000000000000  0.000000000000000  0.000000000000000  0.000000000000000  0.000000000000000  0.000000000000000  0.000000000000000  0.000000000000000  0.000000000000000  0.000000000000000  0.000000000000000  0.000000000000000  0.000000000000000  0.000000000000000  0.000000000000000  0.000000000000000  0.000000000000000  0.000000000000000  0.000000000000000  0.000000000000000  0.000000000000000  0.000000000000000  0.000000000000000  0.000000000000000  0.000000000000000  0.000000000000000  0.000000000000000  0.000000000000000  0.000000000000000  0.000000000000000  0.000000000000000  0.000000000000000  0.000000000000000  0.000000000000000  0.000000000000000  0.000000000000000  0.000000000000000  0.000000000000000  0.000000000000000  0.000000000000000  0.000000000000000  0.000000000000000  0.000000000000000  0.000000000000000  0.000000000000000  0.000000000000000  0.000000000000000  0.000000000000000  0.000000000000000  0.000000000000000  0.000000000000000  0.000000000000000  0.000000000000000  0.000000000000000  0.000000000000000  0.000000000000000  0.000000000000000  0.000000000000000  0.000000000000000  0.000000000000000  0.000000000000000  0.000000000000000  0.000000000000000  0.000000000000000  0.000000000000000  0.000000000000000  0.000000000000000  0.000000000000000  0.000000000000000  0.000000000000000  0.000000000000000  0.000000000000000  0.000000000000000  0.000000000000000  0.000000000000000  0.000000000000000  0.000000000000000  0.000000000000000  0.000000000000000  0.000000000000000  0.000000000000000  0.000000000000000  0.000000000000000  0.000000000000000  0.000000000000000  0.000000000000000  0.000000000000000  0.000000000000000  0.000000000000000  0.000000000000000  0.000000000000000  0.000000000000000  0.000000000000000  0.000000000000000  0.000000000000000  0.000000000000000  0.000000000000000  0.000000000000000  0.000000000000000  0.000000000000000  0.000000000000000  0.000000000000000  0.000000000000000  0.000000000000000  0.000000000000000  0.000000000000000  0.000000000000000  0.000000000000000  0.000000000000000  0.000000000000000  0.000000000000000  0.000000000000000  0.000000000000000  0.000000000000000  0.000000000000000  0.000000000000000  0.000000000000000  0.000000000000000  0.000000000000000  0.000000000000000  0.000000000000000  0.000000000000000  0.000000000000000  0.000000000000000  0.000000000000000  0.000000000000000  0.000000000000000  0.000000000000000  0.000000000000000  0.000000000000000  0.000000000000000  0.000000000000000  0.000000000000000  0.000000000000000  0.000000000000000  0.000000000000000  0.000000000000000  0.000000000000000  0.000000000000000  0.000000000000000  0.000000000000000  0.000000000000000  0.000000000000000  0.000000000000000  0.000000000000000  0.000000000000000  0.000000000000000  0.000000000000000  0.000000000000000  0.000000000000000  0.000000000000000  0.000000000000000  0.000000000000000  0.000000000000000  0.000000000000000  0.000000000000000  0.000000000000000  0.000000000000000  0.000000000000000  0.000000000000000  0.000000000000000  0.000000000000000  0.000000000000000  0.000000000000000  0.000000000000000  0.000000000000000  0.000000000000000  0.000000000000000  0.000000000000000  0.000000000000000  0.000000000000000  0.000000000000000  0.000000000000000  0.000000000000000  0.000000000000000  0.000000000000000  0.000000000000000  0.000000000000000  0.000000000000000  0.000000000000000  0.000000000000000  0.000000000000000  0.000000000000000  0.000000000000000  0.000000000000000  0.000000000000000  0.000000000000000  0.000000000000000  0.000000000000000  0.000000000000000  0.000000000000000  0.000000000000000
 0.000000000000000  0.000000000000000  0.000000000000000  0.000000000000000  0.000000000000000  0.000000000000000  0.000000000000000  0.000000000000000  0.000000000000000  0.000000000000000  0.000000000000000  0.000000000000000  0.000000000000000  0.000000000000000  0.000000000000000  0.000000000000000  0.000000000000000  0.000000000000000  0.000000000000000  0.000000000000000  0.000000000000000  0.548162281131304 11.404057561831127  0.000000000000000  2.123861724779696  0.118388627755047  0.000000000000000  0.000000000000000  0.000000000000000  0.000000000000000  0.000000000000000  0.000000000000000  0.000000000000000  0.000000000000000  0.000000000000000  0.000000000000000  0.000000000000000  0.000000000000000  0.000000000000000  0.000000000000000  0.000000000000000  0.000000000000000  0.000000000000000  0.000000000000000  0.000000000000000  0.000000000000000  0.000000000000000  0.000000000000000  0.000000000000000  0.000000000000000  0.000000000000000  0.000000000000000  0.000000000000000  0.000000000000000  0.000000000000000  0.000000000000000  0.000000000000000  0.000000000000000  0.000000000000000  0.000000000000000  0.000000000000000  0.000000000000000  0.000000000000000  0.000000000000000  0.000000000000000  0.000000000000000  0.000000000000000  0.000000000000000  0.000000000000000  0.000000000000000  0.000000000000000  0.000000000000000  0.000000000000000  0.000000000000000  0.000000000000000  0.000000000000000  0.000000000000000  0.000000000000000  0.000000000000000  0.000000000000000  0.000000000000000  0.000000000000000  0.000000000000000  0.000000000000000  0.000000000000000  0.000000000000000  0.000000000000000  0.000000000000000  0.000000000000000  0.000000000000000  0.000000000000000  0.000000000000000  0.000000000000000  0.000000000000000  0.000000000000000  0.000000000000000  0.000000000000000  0.000000000000000  0.000000000000000  0.000000000000000  0.000000000000000  0.000000000000000  0.000000000000000  0.000000000000000  0.000000000000000  0.000000000000000  0.000000000000000  0.000000000000000  0.000000000000000  0.000000000000000  0.000000000000000  0.000000000000000  0.000000000000000  0.000000000000000  0.000000000000000  0.000000000000000  0.000000000000000  0.000000000000000  0.000000000000000  0.000000000000000  0.000000000000000  0.000000000000000  0.000000000000000  0.000000000000000  0.000000000000000  0.000000000000000  0.000000000000000  0.000000000000000  0.000000000000000  0.000000000000000  0.000000000000000  0.000000000000000  0.000000000000000  0.000000000000000  0.000000000000000  0.000000000000000  0.000000000000000  0.000000000000000  0.000000000000000  0.000000000000000  0.000000000000000  0.000000000000000  0.000000000000000  0.000000000000000  0.000000000000000  0.000000000000000  0.000000000000000  0.000000000000000  0.000000000000000  0.000000000000000  0.000000000000000  0.000000000000000  0.000000000000000  0.000000000000000  0.000000000000000  0.000000000000000  0.000000000000000  0.000000000000000  0.000000000000000  0.000000000000000  0.000000000000000  0.000000000000000  0.000000000000000  0.000000000000000  0.000000000000000  0.000000000000000  0.000000000000000  0.000000000000000  0.000000000000000  0.000000000000000  0.000000000000000  0.000000000000000  0.000000000000000  0.000000000000000  0.000000000000000  0.000000000000000  0.000000000000000  0.000000000000000  0.000000000000000  0.000000000000000  0.000000000000000  0.000000000000000  0.000000000000000  0.000000000000000  0.000000000000000  0.000000000000000  0.000000000000000  0.000000000000000  0.000000000000000  0.000000000000000  0.000000000000000  0.000000000000000  0.000000000000000  0.000000000000000  0.000000000000000  0.000000000000000  0.000000000000000  0.000000000000000  0.000000000000000  0.000000000000000  0.000000000000000  0.000000000000000  0.000000000000000  0.000000000000000  0.000000000000000  0.000000000000000  0.000000000000000  0.000000000000000  0.000000000000000  0.000000000000000  0.000000000000000  0.000000000000000  0.000000000000000  0.000000000000000  0.000000000000000  0.000000000000000  0.000000000000000  0.000000000000000  0.000000000000000  0.000000000000000  0.000000000000000  0.000000000000000  0.000000000000000  0.000000000000000  0.000000000000000  0.000000000000000  0.000000000000000  0.000000000000000  0.000000000000000  0.000000000000000  0.000000000000000  0.000000000000000  0.000000000000000  0.000000000000000  0.000000000000000  0.000000000000000  0.000000000000000  0.000000000000000  0.000000000000000  0.000000000000000  0.000000000000000  0.000000000000000  0.000000000000000  0.000000000000000  0.000000000000000  0.000000000000000  0.000000000000000  0.000000000000000  0.000000000000000  0.000000000000000  0.000000000000000  0.000000000000000  0.000000000000000  0.000000000000000  0.000000000000000  0.000000000000000  0.000000000000000  0.000000000000000  0.000000000000000  0.000000000000000  0.000000000000000  0.000000000000000  0.000000000000000  0.000000000000000  0.000000000000000  0.000000000000000  0.000000000000000  0.000000000000000  0.000000000000000  0.000000000000000  0.000000000000000  0.000000000000000  0.000000000000000  0.000000000000000  0.000000000000000  0.000000000000000  0.000000000000000  0.000000000000000  0.000000000000000  0.000000000000000  0.000000000000000  0.000000000000000  0.000000000000000  0.000000000000000  0.000000000000000  0.000000000000000  0.000000000000000  0.000000000000000  0.000000000000000  0.000000000000000  0.000000000000000  0.000000000000000  0.000000000000000  0.000000000000000  0.000000000000000  0.000000000000000  0.000000000000000  0.000000000000000  0.000000000000000  0.000000000000000  0.000000000000000  0.000000000000000  0.000000000000000  0.000000000000000  0.000000000000000  0.000000000000000  0.000000000000000  0.000000000000000  0.000000000000000  0.000000000000000  0.000000000000000  0.000000000000000  0.000000000000000  0.000000000000000  0.000000000000000  0.000000000000000  0.000000000000000  0.000000000000000  0.000000000000000  0.000000000000000  0.000000000000000  0.000000000000000  0.000000000000000  0.000000000000000  0.000000000000000  0.000000000000000  0.000000000000000  0.000000000000000  0.000000000000000  0.000000000000000  0.000000000000000  0.000000000000000  0.000000000000000  0.000000000000000  0.000000000000000  0.000000000000000  0.000000000000000  0.000000000000000  0.000000000000000  0.000000000000000  0.000000000000000  0.000000000000000  0.000000000000000  0.000000000000000  0.000000000000000  0.000000000000000  0.000000000000000  0.000000000000000  0.000000000000000  0.000000000000000  0.000000000000000  0.000000000000000  0.000000000000000  0.000000000000000  0.000000000000000  0.000000000000000  0.000000000000000  0.000000000000000  0.000000000000000  0.000000000000000  0.000000000000000  0.000000000000000  0.000000000000000  0.000000000000000  0.000000000000000  0.000000000000000  0.000000000000000  0.000000000000000  0.000000000000000  0.000000000000000  0.000000000000000  0.000000000000000  0.000000000000000  0.000000000000000  0.000000000000000  0.000000000000000  0.000000000000000  0.000000000000000  0.000000000000000  0.000000000000000  0.000000000000000  0.000000000000000  0.000000000000000  0.000000000000000  0.000000000000000  0.000000000000000  0.000000000000000  0.000000000000000  0.000000000000000  0.000000000000000  0.000000000000000  0.000000000000000  0.000000000000000  0.000000000000000  0.000000000000000  0.000000000000000  0.000000000000000  0.000000000000000  0.000000000000000  0.000000000000000  0.000000000000000  0.000000000000000  0.000000000000000  0.000000000000000  0.000000000000000  0.000000000000000  0.000000000000000  0.000000000000000  0.000000000000000  0.000000000000000  0.000000000000000  0.000000000000000  0.000000000000000  0.000000000000000  0.000000000000000  0.000000000000000  0.000000000000000  0.000000000000000  0.000000000000000  0.000000000000000  0.000000000000000  0.000000000000000  0.000000000000000  0.000000000000000  0.000000000000000  0.000000000000000  0.000000000000000  0.000000000000000  0.000000000000000  0.000000000000000  0.000000000000000  0.000000000000000  0.000000000000000  0.000000000000000  0.000000000000000  0.000000000000000  0.000000000000000  0.000000000000000  0.000000000000000  0.000000000000000  0.000000000000000  0.000000000000000  0.000000000000000  0.000000000000000  0.000000000000000  0.000000000000000  0.000000000000000  0.000000000000000  0.000000000000000  0.000000000000000  0.000000000000000  0.000000000000000  0.000000000000000  0.000000000000000  0.000000000000000  0.000000000000000  0.000000000000000  0.000000000000000 -0.014359820994515  0.000000000000000  0.000000000000000  0.000000000000000  0.000000000000000  0.000000000000000  0.000000000000000  0.000000000000000  0.000000000000000  0.000000000000000  0.000000000000000  0.000000000000000  0.000000000000000  0.000000000000000  0.000000000000000  0.000000000000000  0.000000000000000  0.000000000000000  0.000000000000000  0.000000000000000  0.000000000000000  0.000000000000000  0.000000000000000  0.000000000000000  0.000000000000000  0.000000000000000  0.000000000000000  0.000000000000000  0.000000000000000  0.000000000000000  0.000000000000000  0.000000000000000  0.000000000000000  0.000000000000000  0.000000000000000  0.000000000000000  0.000000000000000  0.000000000000000  0.000000000000000  0.000000000000000  0.000000000000000  0.000000000000000  0.000000000000000  0.000000000000000  0.000000000000000  0.000000000000000  0.000000000000000  0.000000000000000  0.000000000000000  0.000000000000000  0.000000000000000  0.000000000000000  0.000000000000000  0.000000000000000
 0.000000000000000  0.000000000000000  0.000000000000000  0.000000000000000  0.000000000000000  0.000000000000000  0.000000000000000  0.000000000000000  0.000000000000000  0.000000000000000  0.000000000000000  0.000000000000000  0.000000000000000  0.000000000000000  0.000000000000000  0.000000000000000  0.000000000000000  0.000000000000000  0.000000000000000  0.000000000000000  0.000000000000000  0.000000000000000  0.000000000000000  7.747376474265156  0.000000000000000  0.000000000000000  0.000000000000000  0.000000000000000  0.000000000000000  0.000000000000000  0.000000000000000  0.000000000000000  0.000000000000000  0.000000000000000  0.000000000000000  0.000000000000000  0.000000000000000  0.000000000000000  0.000000000000000  0.000000000000000  0.000000000000000  0.000000000000000  0.000000000000000  0.000000000000000  0.000000000000000  0.000000000000000  0.000000000000000  0.000000000000000  0.000000000000000  0.000000000000000  0.000000000000000  0.000000000000000  0.000000000000000  0.000000000000000  0.000000000000000  0.000000000000000  0.000000000000000  0.000000000000000  0.000000000000000  0.000000000000000  0.000000000000000  0.000000000000000  0.000000000000000  0.000000000000000 -0.026942681668825  0.000000000000000  0.000000000000000  0.000000000000000  0.000000000000000  0.000000000000000  0.000000000000000  0.000000000000000  0.000000000000000  0.000000000000000  0.000000000000000  0.000000000000000  0.000000000000000  0.000000000000000  0.000000000000000  0.000000000000000  0.000000000000000  0.000000000000000  0.000000000000000  0.000000000000000  0.000000000000000  0.000000000000000  0.000000000000000  0.000000000000000  0.000000000000000  0.000000000000000  0.000000000000000  0.000000000000000  0.000000000000000  0.000000000000000  0.000000000000000  0.000000000000000  0.000000000000000  0.000000000000000  0.000000000000000  0.000000000000000  0.000000000000000  0.000000000000000  0.000000000000000  0.000000000000000  0.000000000000000  0.000000000000000  0.000000000000000  0.000000000000000  0.000000000000000  0.000000000000000  0.000000000000000  0.000000000000000  0.000000000000000  0.000000000000000  0.000000000000000  0.000000000000000  0.000000000000000  0.000000000000000  0.000000000000000  0.000000000000000  0.000000000000000  0.000000000000000  0.000000000000000  0.000000000000000  0.000000000000000  0.000000000000000  0.000000000000000  0.000000000000000  0.000000000000000  0.000000000000000  0.000000000000000  0.000000000000000  0.000000000000000  0.000000000000000  0.000000000000000  0.000000000000000  0.000000000000000  0.000000000000000  0.000000000000000  0.000000000000000  0.000000000000000  0.000000000000000  0.000000000000000  0.000000000000000  0.000000000000000  0.000000000000000  0.000000000000000  0.000000000000000  0.000000000000000  0.000000000000000  0.000000000000000  0.000000000000000  0.000000000000000  0.000000000000000  0.000000000000000  0.000000000000000  0.000000000000000  0.000000000000000  0.000000000000000  0.000000000000000  0.000000000000000  0.000000000000000  0.000000000000000  0.000000000000000  0.000000000000000  0.000000000000000  0.000000000000000  0.000000000000000  0.000000000000000  0.000000000000000  0.000000000000000  0.000000000000000  0.000000000000000  0.000000000000000  0.000000000000000  0.000000000000000 -0.061353668159017  0.000000000000000  0.000000000000000  0.000000000000000  0.000000000000000  0.000000000000000  0.000000000000000  0.000000000000000  0.000000000000000  0.000000000000000  0.000000000000000  0.000000000000000  0.000000000000000  0.000000000000000  0.107714368642804  0.000000000000000  0.000000000000000  0.000000000000000  0.000000000000000  0.000000000000000  0.000000000000000  0.000000000000000  0.000000000000000  0.000000000000000  0.000000000000000  0.000000000000000  0.000000000000000  0.000000000000000  0.000000000000000  0.000000000000000  0.000000000000000  0.000000000000000  0.000000000000000  0.000000000000000  0.000000000000000  0.000000000000000  0.000000000000000  0.000000000000000  0.000000000000000  0.000000000000000  0.000000000000000  0.000000000000000  0.000000000000000  0.000000000000000  0.000000000000000  0.000000000000000  0.000000000000000  0.000000000000000  0.000000000000000  0.000000000000000  0.000000000000000  0.000000000000000  0.000000000000000  0.000000000000000  0.000000000000000  0.000000000000000  0.000000000000000  0.000000000000000  0.000000000000000  0.000000000000000  0.000000000000000  0.000000000000000  0.000000000000000  0.000000000000000  0.000000000000000  0.000000000000000  0.000000000000000  0.000000000000000  0.000000000000000  0.000000000000000  0.000000000000000  0.000000000000000  0.000000000000000  0.000000000000000  0.000000000000000  0.000000000000000  0.000000000000000  0.000000000000000  0.000000000000000  0.000000000000000  0.000000000000000  0.000000000000000  0.000000000000000  0.000000000000000  0.000000000000000  0.000000000000000  0.000000000000000  0.000000000000000  0.000000000000000  0.000000000000000  0.000000000000000  0.000000000000000  0.000000000000000  0.000000000000000  0.000000000000000  0.000000000000000  0.000000000000000  0.000000000000000  0.000000000000000  0.000000000000000  0.000000000000000  0.000000000000000  0.000000000000000  0.000000000000000  0.000000000000000  0.000000000000000  0.000000000000000  0.000000000000000  0.000000000000000  0.000000000000000  0.000000000000000  0.000000000000000  0.000000000000000  0.000000000000000  0.000000000000000  0.000000000000000  0.000000000000000  0.000000000000000  0.000000000000000  0.000000000000000  0.000000000000000  0.000000000000000  0.000000000000000  0.000000000000000  0.000000000000000  0.000000000000000  0.000000000000000  0.000000000000000  0.000000000000000  0.000000000000000  0.000000000000000  0.000000000000000  0.000000000000000  0.000000000000000  0.000000000000000  0.000000000000000  0.000000000000000  0.000000000000000  0.000000000000000  0.000000000000000  0.000000000000000  0.000000000000000  0.000000000000000  0.000000000000000  0.000000000000000  0.000000000000000  0.000000000000000  0.000000000000000  0.000000000000000  0.000000000000000  0.000000000000000  0.000000000000000  0.000000000000000  0.000000000000000  0.000000000000000  0.000000000000000  0.000000000000000  0.000000000000000  0.000000000000000  0.000000000000000  0.000000000000000  0.000000000000000  0.000000000000000  0.000000000000000  0.000000000000000  0.000000000000000  0.000000000000000  0.000000000000000  0.000000000000000  0.000000000000000  0.000000000000000  0.000000000000000  0.000000000000000  0.000000000000000  0.000000000000000  0.000000000000000  0.000000000000000  0.000000000000000  0.000000000000000  0.000000000000000  0.000000000000000  0.000000000000000  0.000000000000000  0.000000000000000  0.000000000000000  0.000000000000000  0.000000000000000  0.000000000000000  0.000000000000000  0.000000000000000  0.000000000000000  0.000000000000000  0.000000000000000  0.000000000000000  0.000000000000000  0.000000000000000  0.000000000000000  0.000000000000000  0.000000000000000  0.000000000000000  0.000000000000000  0.000000000000000  0.000000000000000  0.000000000000000  0.000000000000000  0.000000000000000  0.000000000000000  0.000000000000000  0.000000000000000  0.000000000000000  0.000000000000000  0.000000000000000  0.000000000000000  0.000000000000000  0.000000000000000  0.000000000000000  0.000000000000000  0.000000000000000  0.000000000000000  0.000000000000000  0.000000000000000  0.000000000000000  0.000000000000000  0.000000000000000  0.000000000000000  0.000000000000000  0.000000000000000  0.000000000000000  0.000000000000000  0.000000000000000  0.000000000000000  0.000000000000000  0.000000000000000  0.000000000000000  0.000000000000000  0.000000000000000  0.000000000000000  0.000000000000000  0.000000000000000  0.000000000000000  0.000000000000000  0.000000000000000  0.000000000000000  0.000000000000000  0.000000000000000  0.000000000000000  0.000000000000000  0.000000000000000  0.000000000000000  0.000000000000000  0.000000000000000  0.000000000000000  0.000000000000000  0.000000000000000  0.000000000000000  0.000000000000000  0.000000000000000  0.000000000000000  0.000000000000000  0.000000000000000  0.000000000000000  0.000000000000000  0.000000000000000  0.000000000000000  0.000000000000000  0.000000000000000  0.000000000000000  0.000000000000000  0.000000000000000  0.000000000000000  0.000000000000000  0.000000000000000  0.000000000000000  0.000000000000000  0.000000000000000  0.000000000000000  0.000000000000000  0.000000000000000  0.000000000000000  0.000000000000000  0.000000000000000  0.000000000000000  0.000000000000000  0.000000000000000  0.000000000000000  0.000000000000000  0.000000000000000  0.000000000000000  0.000000000000000  0.000000000000000  0.000000000000000  0.000000000000000  0.000000000000000  0.000000000000000  0.000000000000000  0.000000000000000  0.000000000000000  0.000000000000000  0.000000000000000  0.000000000000000  0.000000000000000  0.000000000000000  0.000000000000000  0.000000000000000  0.000000000000000  0.000000000000000  0.000000000000000 -0.044356671840695  0.000000000000000  0.000000000000000  0.000000000000000  0.000000000000000  0.000000000000000  0.000000000000000  0.000000000000000  0.000000000000000  0.000000000000000  0.000000000000000  0.000000000000000  0.000000000000000  0.000000000000000  0.000000000000000  0.000000000000000  0.000000000000000  0.000000000000000  0.000000000000000  0.000000000000000  0.000000000000000  0.000000000000000  0.000000000000000  0.000000000000000  0.000000000000000  0.000000000000000  0.000000000000000  0.000000000000000  0.000000000000000
 0.000000000000000  0.000000000000000  0.000000000000000  0.000000000000000  0.000000000000000  0.000000000000000  0.000000000000000  0.000000000000000  0.000000000000000  0.000000000000000  0.000000000000000  0.000000000000000  0.000000000000000  0.000000000000000  0.000000000000000  0.000000000000000  0.000000000000000  0.000000000000000  0.000000000000000  0.000000000000000  0.000000000000000  0.330485933395269  2.123861724779132  0.000000000000000 15.036308874257918 -3.173280119203461  0.166176111252806  0.000000000000000  0.000000000000000  0.000000000000000  0.000000000000000  0.000000000000000  0.000000000000000  0.000000000000000  0.000000000000000  0.000000000000000  0.000000000000000  0.000000000000000  0.000000000000000  0.000000000000000  0.000000000000000  0.000000000000000  0.000000000000000  0.000000000000000  0.000000000000000  0.000000000000000  0.000000000000000  0.000000000000000  0.000000000000000  0.000000000000000  0.000000000000000  0.000000000000000  0.000000000000000  0.000000000000000  0.000000000000000  0.000000000000000  0.000000000000000  0.000000000000000  0.000000000000000  0.000000000000000  0.000000000000000  0.000000000000000  0.000000000000000  0.000000000000000  0.000000000000000  0.000000000000000  0.000000000000000  0.000000000000000  0.000000000000000  0.000000000000000  0.000000000000000  0.000000000000000  0.000000000000000  0.000000000000000  0.000000000000000  0.000000000000000  0.000000000000000  0.000000000000000  0.000000000000000  0.000000000000000  0.000000000000000  0.000000000000000  0.000000000000000  0.000000000000000  0.000000000000000  0.000000000000000  0.000000000000000  0.000000000000000  0.000000000000000  0.000000000000000  0.000000000000000  0.000000000000000  0.000000000000000  0.000000000000000  0.000000000000000  0.000000000000000  0.000000000000000  0.000000000000000  0.000000000000000  0.000000000000000  0.000000000000000  0.000000000000000  0.000000000000000  0.000000000000000  0.000000000000000  0.000000000000000  0.000000000000000  0.000000000000000  0.000000000000000  0.000000000000000  0.000000000000000  0.000000000000000  0.000000000000000  0.000000000000000  0.000000000000000  0.000000000000000  0.000000000000000  0.000000000000000  0.000000000000000  0.000000000000000  0.000000000000000  0.000000000000000  0.000000000000000  0.000000000000000  0.000000000000000  0.000000000000000  0.000000000000000  0.000000000000000  0.000000000000000  0.000000000000000  0.000000000000000  0.000000000000000  0.000000000000000  0.000000000000000  0.000000000000000  0.000000000000000  0.000000000000000  0.000000000000000  0.000000000000000  0.000000000000000  0.000000000000000  0.000000000000000  0.000000000000000  0.000000000000000  0.000000000000000  0.000000000000000  0.000000000000000  0.000000000000000  0.000000000000000  0.000000000000000  0.000000000000000  0.000000000000000  0.000000000000000  0.000000000000000  0.000000000000000  0.000000000000000  0.000000000000000  0.000000000000000  0.000000000000000  0.000000000000000  0.000000000000000  0.000000000000000  0.000000000000000  0.000000000000000  0.000000000000000  0.000000000000000  0.000000000000000  0.000000000000000  0.000000000000000  0.000000000000000  0.000000000000000  0.000000000000000  0.000000000000000  0.000000000000000  0.000000000000000  0.000000000000000  0.000000000000000  0.000000000000000  0.000000000000000  0.000000000000000  0.000000000000000  0.000000000000000  0.000000000000000  0.000000000000000  0.000000000000000  0.000000000000000  0.000000000000000  0.000000000000000  0.000000000000000  0.000000000000000  0.000000000000000  0.000000000000000  0.000000000000000  0.000000000000000  0.000000000000000  0.000000000000000  0.000000000000000  0.000000000000000  0.000000000000000  0.000000000000000  0.000000000000000  0.000000000000000  0.000000000000000  0.000000000000000  0.000000000000000  0.000000000000000  0.000000000000000  0.000000000000000  0.000000000000000  0.000000000000000  0.000000000000000  0.000000000000000  0.000000000000000  0.000000000000000  0.000000000000000  0.000000000000000  0.000000000000000  0.000000000000000  0.000000000000000  0.000000000000000  0.000000000000000  0.000000000000000  0.000000000000000  0.000000000000000  0.000000000000000  0.000000000000000  0.000000000000000  0.000000000000000  0.000000000000000  0.000000000000000  0.000000000000000  0.000000000000000  0.000000000000000  0.000000000000000  0.000000000000000  0.000000000000000  0.000000000000000  0.000000000000000  0.000000000000000  0.000000000000000  0.000000000000000  0.000000000000000  0.000000000000000  0.000000000000000  0.000000000000000  0.000000000000000  0.000000000000000  0.000000000000000  0.000000000000000  0.000000000000000  0.000000000000000  0.000000000000000  0.000000000000000  0.000000000000000  0.000000000000000  0.000000000000000  0.000000000000000  0.000000000000000  0.000000000000000  0.000000000000000  0.000000000000000  0.000000000000000  0.000000000000000  0.000000000000000  0.000000000000000  0.000000000000000  0.000000000000000  0.000000000000000  0.000000000000000  0.000000000000000  0.000000000000000  0.000000000000000  0.000000000000000  0.000000000000000  0.000000000000000  0.000000000000000  0.000000000000000  0.000000000000000  0.000000000000000  0.000000000000000  0.000000000000000  0.000000000000000  0.000000000000000  0.000000000000000  0.000000000000000  0.000000000000000  0.000000000000000  0.000000000000000  0.000000000000000  0.000000000000000  0.000000000000000  0.000000000000000  0.000000000000000  0.000000000000000  0.000000000000000  0.000000000000000  0.000000000000000  0.000000000000000  0.000000000000000  0.000000000000000  0.000000000000000  0.000000000000000  0.000000000000000  0.000000000000000  0.000000000000000  0.000000000000000  0.000000000000000  0.000000000000000  0.000000000000000  0.000000000000000  0.000000000000000  0.000000000000000  0.000000000000000  0.000000000000000  0.000000000000000  0.000000000000000  0.000000000000000  0.000000000000000  0.000000000000000  0.000000000000000  0.000000000000000  0.000000000000000  0.000000000000000  0.000000000000000  0.000000000000000  0.000000000000000  0.000000000000000  0.000000000000000  0.000000000000000  0.000000000000000  0.000000000000000  0.000000000000000  0.000000000000000  0.000000000000000  0.000000000000000  0.000000000000000  0.000000000000000  0.000000000000000  0.000000000000000  0.000000000000000  0.000000000000000  0.000000000000000  0.000000000000000  0.000000000000000  0.000000000000000  0.000000000000000  0.000000000000000  0.000000000000000  0.000000000000000  0.000000000000000  0.000000000000000  0.000000000000000  0.000000000000000  0.000000000000000  0.000000000000000  0.000000000000000  0.000000000000000  0.000000000000000  0.000000000000000  0.000000000000000  0.000000000000000  0.000000000000000  0.000000000000000  0.000000000000000  0.000000000000000  0.000000000000000  0.000000000000000  0.000000000000000  0.000000000000000  0.000000000000000  0.000000000000000  0.000000000000000  0.000000000000000  0.000000000000000  0.000000000000000  0.000000000000000  0.000000000000000  0.000000000000000  0.000000000000000  0.000000000000000  0.000000000000000  0.000000000000000  0.000000000000000  0.000000000000000  0.000000000000000  0.000000000000000  0.000000000000000  0.000000000000000  0.000000000000000  0.000000000000000  0.000000000000000  0.000000000000000  0.000000000000000  0.000000000000000  0.000000000000000  0.000000000000000  0.000000000000000  0.000000000000000  0.000000000000000  0.000000000000000  0.000000000000000  0.000000000000000  0.000000000000000  0.000000000000000  0.000000000000000  0.000000000000000  0.000000000000000  0.000000000000000  0.000000000000000  0.000000000000000  0.000000000000000  0.000000000000000  0.000000000000000  0.000000000000000  0.000000000000000  0.000000000000000  0.000000000000000  0.000000000000000  0.000000000000000  0.000000000000000  0.000000000000000  0.000000000000000  0.000000000000000  0.000000000000000  0.000000000000000  0.000000000000000  0.000000000000000  0.000000000000000  0.000000000000000  0.000000000000000  0.000000000000000  0.000000000000000  0.000000000000000  0.000000000000000  0.000000000000000  0.000000000000000  0.000000000000000  0.000000000000000  0.000000000000000  0.000000000000000  0.000000000000000  0.000000000000000  0.000000000000000  0.000000000000000  0.000000000000000  0.000000000000000  0.000000000000000  0.000000000000000  0.000000000000000  0.000000000000000  0.000000000000000  0.000000000000000  0.000000000000000  0.000000000000000  0.000000000000000  0.000000000000000  0.000000000000000  0.000000000000000  0.000000000000000  0.000000000000000  0.000000000000000  0.000000000000000  0.000000000000000  0.000000000000000  0.000000000000000  0.000000000000000  0.000000000000000  0.000000000000000  0.000000000000000  0.000000000000000  0.000000000000000  0.000000000000000  0.000000000000000  0.000000000000000  0.000000000000000  0.000000000000000  0.000000000000000  0.000000000000000  0.000000000000000  0.000000000000000  0.000000000000000  0.000000000000000  0.000000000000000  0.000000000000000  0.000000000000000  0.000000000000000  0.000000000000000  0.000000000000000  0.000000000000000  0.000000000000000  0.000000000000000  0.000000000000000  0.000000000000000  0.000000000000000  0.000000000000000  0.000000000000000  0.000000000000000  0.000000000000000  0.000000000000000  0.000000000000000  0.000000000000000  0.000000000000000  0.000000000000000  0.000000000000000  0.000000000000000  0.000000000000000  0.000000000000000  0.000000000000000  0.000000000000000  0.000000000000000  0.000000000000000  0.000000000000000
 0.000000000000000  0.000000000000000  0.000000000000000  0.000000000000000  0.000000000000000  0.000000000000000  0.000000000000000  0.000000000000000  0.000000000000000  0.000000000000000  0.000000000000000  0.000000000000000 -0.035334562150718  0.000000000000000  0.000000000000000  0.000000000000000  0.000000000000000  0.000000000000000  0.000000000000000  0.000000000000000  0.000000000000000  0.000000000000000  0.118388620621518  0.000000000000000 -3.173280120452558  9.181039990287847  0.000000000000000  0.000000000000000  0.000000000000000  0.000000000000000  0.000000000000000  0.000000000000000  0.000000000000000  0.000000000000000  0.000000000000000  0.000000000000000  0.000000000000000  0.000000000000000  0.000000000000000  0.000000000000000  0.000000000000000  0.000000000000000  0.000000000000000  0.000000000000000  0.000000000000000  0.000000000000000  0.000000000000000  0.000000000000000  0.000000000000000  0.000000000000000  0.000000000000000  0.000000000000000  0.000000000000000  0.000000000000000  0.000000000000000  0.000000000000000  0.000000000000000  0.000000000000000  0.000000000000000  0.000000000000000  0.000000000000000  0.000000000000000  0.000000000000000  0.000000000000000  0.000000000000000  0.000000000000000  0.000000000000000  0.000000000000000  0.000000000000000  0.000000000000000  0.000000000000000  0.000000000000000  0.000000000000000  0.000000000000000  0.000000000000000  0.000000000000000  0.000000000000000  0.000000000000000  0.000000000000000  0.000000000000000  0.000000000000000  0.000000000000000  0.000000000000000  0.000000000000000  0.000000000000000  0.000000000000000  0.000000000000000  0.000000000000000  0.000000000000000  0.000000000000000  0.000000000000000  0.000000000000000  0.000000000000000  0.000000000000000  0.000000000000000  0.000000000000000  0.000000000000000  0.000000000000000  0.000000000000000  0.000000000000000  0.000000000000000  0.000000000000000  0.000000000000000  0.000000000000000  0.000000000000000  0.000000000000000  0.000000000000000  0.000000000000000  0.000000000000000  0.000000000000000  0.000000000000000  0.000000000000000  0.235842052800405  0.000000000000000  0.000000000000000  0.000000000000000  0.000000000000000  0.000000000000000  0.000000000000000  0.000000000000000  0.000000000000000  0.000000000000000  0.000000000000000  0.000000000000000  0.000000000000000  0.000000000000000  0.000000000000000  0.000000000000000  0.000000000000000  0.000000000000000  0.000000000000000  0.000000000000000  0.000000000000000  0.000000000000000  0.000000000000000  0.000000000000000  0.000000000000000  0.000000000000000  0.000000000000000  0.000000000000000  0.000000000000000  0.000000000000000  0.000000000000000  0.000000000000000  0.000000000000000  0.000000000000000  0.000000000000000  0.000000000000000  0.000000000000000  0.000000000000000  0.000000000000000  0.000000000000000  0.000000000000000  0.000000000000000  0.000000000000000  0.000000000000000  0.000000000000000  0.000000000000000  0.000000000000000  0.000000000000000  0.000000000000000  0.000000000000000  0.000000000000000  0.000000000000000  0.000000000000000  0.000000000000000  0.000000000000000  0.000000000000000  0.000000000000000  0.000000000000000  0.000000000000000  0.000000000000000  0.000000000000000  0.000000000000000  0.000000000000000  0.000000000000000  0.000000000000000  0.000000000000000  0.000000000000000  0.000000000000000  0.000000000000000  0.000000000000000  0.000000000000000  0.000000000000000  0.000000000000000  0.000000000000000  0.000000000000000  0.000000000000000  0.000000000000000  0.000000000000000  0.000000000000000  0.000000000000000  0.000000000000000  0.000000000000000  0.000000000000000  0.000000000000000  0.000000000000000  0.000000000000000  0.000000000000000  0.000000000000000  0.000000000000000  0.000000000000000  0.000000000000000  0.000000000000000  0.000000000000000  0.000000000000000  0.000000000000000  0.000000000000000  0.000000000000000  0.000000000000000  0.000000000000000  0.000000000000000  0.000000000000000  0.000000000000000  0.000000000000000  0.000000000000000  0.000000000000000  0.000000000000000  0.000000000000000  0.000000000000000  0.000000000000000  0.000000000000000  0.000000000000000  0.000000000000000  0.000000000000000  0.000000000000000  0.000000000000000  0.000000000000000  0.000000000000000  0.000000000000000  0.000000000000000  0.000000000000000  0.000000000000000  0.000000000000000  0.000000000000000  0.000000000000000  0.000000000000000  0.000000000000000  0.000000000000000  0.000000000000000  0.000000000000000  0.000000000000000  0.000000000000000  0.000000000000000  0.000000000000000  0.000000000000000  0.000000000000000  0.000000000000000  0.000000000000000  0.000000000000000  0.000000000000000  0.000000000000000  0.000000000000000  0.000000000000000  0.000000000000000  0.000000000000000  0.000000000000000  0.000000000000000  0.000000000000000  0.000000000000000  0.000000000000000  0.000000000000000  0.000000000000000  0.000000000000000  0.000000000000000  0.000000000000000  0.000000000000000  0.000000000000000  0.000000000000000  0.000000000000000  0.000000000000000  0.000000000000000  0.000000000000000  0.000000000000000  0.000000000000000  0.000000000000000  0.000000000000000  0.000000000000000  0.000000000000000  0.000000000000000  0.000000000000000  0.000000000000000  0.000000000000000  0.000000000000000  0.000000000000000  0.000000000000000  0.031188035448219  0.000000000000000  0.000000000000000  0.000000000000000  0.000000000000000  0.000000000000000  0.000000000000000  0.000000000000000  0.000000000000000  0.000000000000000  0.000000000000000  0.000000000000000  0.000000000000000  0.000000000000000  0.000000000000000  0.000000000000000  0.000000000000000  0.000000000000000  0.000000000000000  0.000000000000000  0.000000000000000  0.000000000000000  0.000000000000000  0.000000000000000  0.000000000000000  0.000000000000000  0.000000000000000  0.000000000000000  0.000000000000000  0.000000000000000  0.000000000000000  0.000000000000000  0.000000000000000  0.000000000000000  0.000000000000000  0.000000000000000  0.000000000000000  0.000000000000000  0.000000000000000  0.000000000000000  0.000000000000000  0.000000000000000  0.000000000000000  0.000000000000000  0.000000000000000  0.000000000000000  0.000000000000000  0.000000000000000  0.000000000000000  0.000000000000000  0.000000000000000  0.000000000000000  0.000000000000000  0.000000000000000  0.000000000000000  0.000000000000000  0.000000000000000  0.000000000000000  0.000000000000000  0.000000000000000  0.000000000000000  0.000000000000000  0.000000000000000  0.000000000000000  0.000000000000000  0.000000000000000  0.000000000000000  0.000000000000000  0.000000000000000  0.000000000000000  0.000000000000000  0.000000000000000  0.000000000000000  0.000000000000000  0.000000000000000  0.000000000000000  0.000000000000000  0.000000000000000  0.000000000000000  0.000000000000000  0.000000000000000  0.000000000000000  0.000000000000000  0.000000000000000  0.000000000000000  0.000000000000000  0.000000000000000  0.000000000000000  0.000000000000000  0.000000000000000  0.000000000000000  0.000000000000000  0.000000000000000  0.000000000000000  0.000000000000000  0.000000000000000  0.000000000000000  0.000000000000000  0.000000000000000  0.000000000000000  0.000000000000000  0.000000000000000  0.000000000000000  0.000000000000000  0.000000000000000  0.000000000000000  0.000000000000000  0.000000000000000  0.000000000000000  0.000000000000000  0.000000000000000  0.000000000000000  0.000000000000000  0.000000000000000  0.000000000000000  0.000000000000000  0.000000000000000  0.000000000000000  0.000000000000000  0.000000000000000  0.000000000000000  0.000000000000000  0.000000000000000  0.000000000000000  0.000000000000000  0.000000000000000  0.000000000000000  0.000000000000000  0.000000000000000  0.000000000000000  0.000000000000000  0.000000000000000  0.000000000000000  0.000000000000000  0.000000000000000  0.000000000000000  0.000000000000000  0.000000000000000  0.000000000000000  0.000000000000000  0.000000000000000  0.000000000000000  0.000000000000000  0.000000000000000  0.000000000000000  0.000000000000000  0.000000000000000  0.000000000000000  0.000000000000000  0.000000000000000  0.000000000000000  0.000000000000000  0.000000000000000  0.000000000000000  0.000000000000000  0.000000000000000  0.000000000000000  0.000000000000000  0.000000000000000  0.000000000000000  0.000000000000000  0.000000000000000  0.000000000000000  0.000000000000000  0.000000000000000  0.000000000000000  0.000000000000000  0.000000000000000  0.000000000000000  0.000000000000000  0.000000000000000  0.000000000000000  0.000000000000000  0.000000000000000  0.000000000000000  0.000000000000000  0.000000000000000  0.000000000000000  0.000000000000000  0.000000000000000  0.000000000000000  0.000000000000000  0.000000000000000  0.000000000000000  0.000000000000000  0.000000000000000  0.000000000000000  0.000000000000000  0.000000000000000  0.000000000000000  0.000000000000000  0.000000000000000  0.000000000000000  0.000000000000000  0.000000000000000  0.000000000000000  0.000000000000000  0.000000000000000  0.000000000000000  0.000000000000000  0.000000000000000  0.000000000000000  0.000000000000000  0.000000000000000  0.000000000000000  0.000000000000000  0.000000000000000  0.000000000000000  0.000000000000000  0.000000000000000  0.000000000000000  0.000000000000000  0.000000000000000  0.000000000000000  0.000000000000000  0.000000000000000  0.000000000000000  0.000000000000000  0.000000000000000  0.000000000000000  0.000000000000000  0.000000000000000  0.000000000000000  0.000000000000000  0.000000000000000  0.000000000000000
 0.000000000000000  0.000000000000000  0.000000000000000  0.000000000000000  0.000000000000000  0.000000000000000  0.000000000000000  0.000000000000000  0.000000000000000  0.000000000000000  0.000000000000000  0.000000000000000  0.000000000000000  0.000000000000000  0.000000000000000  0.000000000000000  0.000000000000000  0.000000000000000  0.000000000000000  0.000000000000000  0.000000000000000  0.000000000000000  0.000000000000000  0.000000000000000  0.166176075668999  0.000000000000000 12.705725792282953  0.000000000000000  1.512537763235945  0.000000000000000  0.000000000000000  0.000000000000000  0.000000000000000  0.000000000000000  0.000000000000000  0.000000000000000  0.000000000000000  0.000000000000000  0.000000000000000  0.000000000000000  0.000000000000000  0.000000000000000  0.000000000000000  0.000000000000000  0.000000000000000  0.000000000000000  0.000000000000000  0.000000000000000  0.000000000000000  0.000000000000000  0.000000000000000  0.000000000000000  0.000000000000000  0.000000000000000  0.000000000000000  0.000000000000000  0.000000000000000  0.000000000000000  0.000000000000000  0.000000000000000  0.000000000000000  0.000000000000000  0.000000000000000  0.000000000000000  0.000000000000000  0.000000000000000  0.000000000000000  0.000000000000000  0.000000000000000  0.000000000000000  0.000000000000000  0.000000000000000  0.000000000000000  0.000000000000000  0.000000000000000  0.000000000000000  0.000000000000000  0.000000000000000  0.000000000000000  0.000000000000000  0.000000000000000  0.000000000000000  0.000000000000000  0.000000000000000  0.000000000000000  0.000000000000000  0.000000000000000  0.000000000000000  0.000000000000000  0.000000000000000  0.000000000000000  0.000000000000000  0.000000000000000  0.000000000000000  0.000000000000000  0.000000000000000  0.000000000000000  0.000000000000000  0.000000000000000  0.000000000000000  0.000000000000000  0.000000000000000  0.000000000000000  0.000000000000000  0.000000000000000  0.000000000000000  0.000000000000000  0.000000000000000  0.000000000000000  0.000000000000000  0.000000000000000  0.000000000000000  0.000000000000000  0.000000000000000  0.000000000000000  0.000000000000000  0.000000000000000  0.000000000000000  0.000000000000000  0.000000000000000  0.000000000000000  0.000000000000000  0.000000000000000  0.000000000000000  0.000000000000000  0.000000000000000  0.000000000000000  0.000000000000000  0.000000000000000  0.000000000000000  0.000000000000000  0.000000000000000  0.000000000000000  0.000000000000000  0.000000000000000  0.000000000000000  0.000000000000000  0.000000000000000  0.000000000000000  0.000000000000000  0.000000000000000  0.000000000000000  0.000000000000000  0.000000000000000  0.000000000000000  0.000000000000000  0.000000000000000  0.000000000000000  0.000000000000000  0.000000000000000  0.000000000000000  0.000000000000000  0.000000000000000  0.000000000000000  0.000000000000000  0.000000000000000  0.000000000000000  0.000000000000000  0.000000000000000  0.000000000000000  0.000000000000000  0.000000000000000  0.000000000000000  0.000000000000000  0.000000000000000  0.000000000000000  0.000000000000000  0.000000000000000  0.000000000000000  0.000000000000000  0.000000000000000  0.000000000000000  0.000000000000000  0.000000000000000  0.000000000000000  0.000000000000000  0.000000000000000  0.000000000000000  0.000000000000000  0.000000000000000  0.000000000000000  0.000000000000000  0.000000000000000  0.000000000000000  0.000000000000000  0.000000000000000  0.000000000000000  0.000000000000000  0.000000000000000  0.000000000000000  0.000000000000000  0.000000000000000  0.000000000000000  0.000000000000000  0.000000000000000  0.000000000000000  0.000000000000000  0.000000000000000  0.000000000000000  0.000000000000000  0.000000000000000  0.000000000000000  0.000000000000000  0.000000000000000  0.000000000000000  0.000000000000000  0.000000000000000  0.000000000000000  0.000000000000000  0.000000000000000  0.000000000000000  0.000000000000000  0.000000000000000  0.000000000000000  0.000000000000000  0.000000000000000  0.000000000000000  0.000000000000000  0.000000000000000  0.000000000000000  0.000000000000000  0.000000000000000  0.000000000000000  0.000000000000000  0.000000000000000  0.000000000000000  0.000000000000000  0.000000000000000  0.000000000000000  0.000000000000000  0.000000000000000  0.000000000000000  0.000000000000000  0.000000000000000  0.000000000000000  0.000000000000000  0.000000000000000  0.000000000000000  0.000000000000000  0.000000000000000  0.000000000000000  0.000000000000000  0.000000000000000  0.000000000000000  0.000000000000000  0.000000000000000  0.000000000000000  0.000000000000000  0.000000000000000  0.000000000000000  0.000000000000000  0.000000000000000  0.000000000000000  0.000000000000000  0.000000000000000  0.000000000000000  0.000000000000000  0.000000000000000  0.000000000000000  0.000000000000000  0.000000000000000  0.000000000000000  0.000000000000000  0.000000000000000  0.000000000000000  0.000000000000000  0.000000000000000  0.000000000000000  0.000000000000000  0.000000000000000  0.000000000000000  0.000000000000000  0.000000000000000  0.000000000000000  0.000000000000000  0.000000000000000  0.000000000000000  0.000000000000000  0.000000000000000  0.000000000000000  0.000000000000000  0.000000000000000  0.000000000000000  0.000000000000000  0.000000000000000  0.000000000000000  0.000000000000000  0.000000000000000  0.000000000000000  0.000000000000000  0.000000000000000  0.000000000000000  0.000000000000000  0.000000000000000  0.000000000000000  0.000000000000000  0.000000000000000  0.000000000000000  0.000000000000000  0.000000000000000  0.000000000000000  0.000000000000000  0.000000000000000  0.000000000000000  0.000000000000000  0.000000000000000  0.000000000000000  0.000000000000000  0.000000000000000  0.000000000000000  0.000000000000000  0.000000000000000  0.000000000000000  0.000000000000000  0.000000000000000  0.000000000000000  0.000000000000000  0.000000000000000  0.000000000000000  0.000000000000000  0.000000000000000  0.000000000000000  0.000000000000000  0.000000000000000  0.000000000000000  0.000000000000000  0.000000000000000  0.000000000000000  0.000000000000000  0.000000000000000  0.000000000000000  0.000000000000000  0.000000000000000  0.000000000000000  0.000000000000000  0.000000000000000  0.000000000000000  0.000000000000000  0.000000000000000  0.000000000000000  0.000000000000000  0.000000000000000  0.000000000000000  0.000000000000000  0.000000000000000  0.000000000000000  0.000000000000000  0.000000000000000  0.000000000000000  0.000000000000000  0.000000000000000  0.000000000000000  0.000000000000000  0.000000000000000  0.000000000000000  0.000000000000000  0.000000000000000  0.000000000000000  0.000000000000000  0.000000000000000  0.000000000000000  0.000000000000000  0.000000000000000  0.000000000000000  0.000000000000000  0.000000000000000  0.000000000000000  0.000000000000000  0.000000000000000  0.000000000000000  0.000000000000000  0.000000000000000  0.000000000000000  0.000000000000000  0.000000000000000  0.000000000000000  0.000000000000000  0.000000000000000  0.000000000000000  0.000000000000000  0.000000000000000  0.000000000000000  0.000000000000000  0.000000000000000  0.000000000000000  0.000000000000000  0.000000000000000  0.000000000000000  0.000000000000000  0.000000000000000  0.000000000000000  0.000000000000000  0.000000000000000  0.000000000000000  0.000000000000000  0.000000000000000  0.000000000000000  0.000000000000000  0.000000000000000  0.000000000000000  0.000000000000000  0.000000000000000  0.000000000000000  0.000000000000000  0.000000000000000  0.000000000000000  0.000000000000000  0.000000000000000  0.000000000000000  0.000000000000000  0.000000000000000  0.000000000000000  0.000000000000000  0.000000000000000  0.000000000000000  0.000000000000000  0.000000000000000  0.000000000000000  0.000000000000000  0.000000000000000  0.000000000000000  0.000000000000000  0.000000000000000  0.000000000000000  0.000000000000000  0.000000000000000  0.000000000000000  0.000000000000000  0.000000000000000  0.000000000000000  0.000000000000000  0.000000000000000  0.000000000000000  0.000000000000000  0.000000000000000  0.000000000000000  0.000000000000000  0.000000000000000  0.000000000000000  0.000000000000000  0.000000000000000  0.000000000000000  0.000000000000000  0.000000000000000  0.000000000000000  0.000000000000000  0.000000000000000  0.000000000000000  0.000000000000000  0.000000000000000  0.000000000000000  0.000000000000000  0.000000000000000  0.000000000000000  0.000000000000000  0.000000000000000  0.000000000000000  0.000000000000000  0.000000000000000  0.000000000000000  0.000000000000000  0.000000000000000  0.000000000000000  0.000000000000000  0.000000000000000  0.000000000000000  0.000000000000000  0.000000000000000  0.000000000000000  0.000000000000000  0.000000000000000  0.000000000000000  0.000000000000000  0.000000000000000  0.000000000000000  0.000000000000000  0.000000000000000  0.000000000000000  0.000000000000000  0.000000000000000  0.000000000000000  0.000000000000000  0.000000000000000  0.000000000000000  0.000000000000000  0.000000000000000  0.000000000000000  0.000000000000000  0.000000000000000  0.000000000000000  0.000000000000000  0.000000000000000  0.000000000000000  0.000000000000000  0.000000000000000  0.000000000000000  0.000000000000000  0.000000000000000  0.000000000000000  0.000000000000000  0.000000000000000  0.000000000000000  0.000000000000000  0.000000000000000  0.000000000000000  0.000000000000000  0.000000000000000  0.000000000000000  0.000000000000000  0.000000000000000  0.000000000000000  0.000000000000000
 0.000000000000000  0.000000000000000  0.000000000000000  0.000000000000000  0.000000000000000  0.000000000000000  0.000000000000000  0.000000000000000  0.000000000000000  0.000000000000000  0.000000000000000  0.000000000000000  0.000000000000000  0.000000000000000  0.000000000000000  0.000000000000000  0.000000000000000  0.000000000000000  0.000000000000000  0.000000000000000  0.000000000000000  0.000000000000000  0.000000000000000  0.000000000000000  0.000000000000000  0.000000000000000  0.000000000000000 11.237255438379259  3.979035539036058 -1.507060575691067 -0.014509015981414  0.000000000000000  0.000000000000000  0.000000000000000  0.000000000000000  0.000000000000000  0.000000000000000  0.000000000000000  0.000000000000000  0.000000000000000  0.000000000000000  0.000000000000000  0.000000000000000  0.000000000000000  0.000000000000000  0.000000000000000  0.000000000000000  0.000000000000000  0.000000000000000  0.000000000000000  0.000000000000000  0.000000000000000  0.000000000000000  0.000000000000000  0.000000000000000  0.000000000000000  0.000000000000000  0.000000000000000  0.000000000000000  0.000000000000000  0.000000000000000  0.000000000000000  0.000000000000000  0.000000000000000  0.000000000000000  0.000000000000000  0.000000000000000  0.000000000000000  0.000000000000000  0.000000000000000  0.000000000000000  0.000000000000000  0.000000000000000  0.000000000000000  0.000000000000000  0.000000000000000  0.000000000000000  0.000000000000000  0.000000000000000  0.000000000000000  0.000000000000000  0.000000000000000  0.000000000000000  0.000000000000000  0.000000000000000  0.000000000000000  0.000000000000000  0.000000000000000  0.000000000000000  0.000000000000000  0.000000000000000  0.000000000000000  0.000000000000000  0.000000000000000  0.000000000000000  0.000000000000000  0.000000000000000  0.000000000000000  0.000000000000000  0.000000000000000  0.000000000000000  0.000000000000000  0.000000000000000  0.000000000000000  0.000000000000000  0.000000000000000  0.000000000000000  0.000000000000000  0.000000000000000  0.000000000000000  0.000000000000000  0.000000000000000  0.000000000000000  0.000000000000000  0.000000000000000  0.000000000000000  0.000000000000000  0.000000000000000  0.000000000000000  0.000000000000000  0.000000000000000  0.000000000000000  0.000000000000000  0.000000000000000  0.000000000000000  0.000000000000000  0.000000000000000  0.000000000000000  0.000000000000000  0.000000000000000  0.000000000000000  0.000000000000000  0.000000000000000  0.000000000000000  0.000000000000000  0.000000000000000  0.000000000000000  0.000000000000000  0.000000000000000  0.000000000000000  0.000000000000000  0.000000000000000  0.000000000000000  0.000000000000000  0.000000000000000  0.000000000000000  0.000000000000000  0.000000000000000  0.000000000000000  0.000000000000000  0.000000000000000  0.000000000000000  0.000000000000000  0.000000000000000  0.000000000000000  0.000000000000000  0.000000000000000  0.000000000000000  0.000000000000000  0.000000000000000  0.000000000000000  0.000000000000000  0.000000000000000  0.000000000000000  0.000000000000000  0.000000000000000  0.000000000000000  0.000000000000000  0.000000000000000  0.000000000000000  0.000000000000000  0.000000000000000  0.000000000000000  0.000000000000000  0.000000000000000  0.000000000000000  0.000000000000000  0.000000000000000  0.000000000000000  0.000000000000000  0.000000000000000  0.000000000000000  0.000000000000000  0.000000000000000  0.000000000000000  0.000000000000000  0.000000000000000  0.000000000000000  0.000000000000000  0.000000000000000  0.000000000000000  0.000000000000000  0.000000000000000  0.000000000000000  0.000000000000000  0.000000000000000  0.000000000000000  0.000000000000000  0.000000000000000  0.000000000000000 -0.175102982314329  0.000000000000000  0.000000000000000  0.000000000000000  0.000000000000000  0.000000000000000  0.000000000000000  0.000000000000000  0.000000000000000  0.000000000000000  0.000000000000000  0.000000000000000  0.000000000000000  0.000000000000000  0.000000000000000  0.000000000000000  0.000000000000000  0.000000000000000  0.000000000000000  0.000000000000000  0.000000000000000  0.000000000000000  0.000000000000000  0.000000000000000  0.000000000000000  0.000000000000000  0.000000000000000  0.000000000000000  0.000000000000000  0.000000000000000  0.000000000000000  0.000000000000000  0.000000000000000  0.000000000000000  0.000000000000000  0.000000000000000  0.000000000000000  0.000000000000000  0.000000000000000  0.000000000000000  0.000000000000000  0.000000000000000  0.000000000000000  0.000000000000000  0.000000000000000  0.000000000000000  0.000000000000000  0.000000000000000  0.000000000000000  0.000000000000000  0.000000000000000  0.000000000000000  0.000000000000000  0.000000000000000  0.000000000000000  0.000000000000000  0.000000000000000  0.000000000000000  0.000000000000000  0.000000000000000  0.000000000000000  0.000000000000000  0.000000000000000  0.000000000000000  0.000000000000000  0.000000000000000  0.000000000000000  0.000000000000000  0.000000000000000  0.000000000000000  0.000000000000000  0.000000000000000  0.000000000000000  0.000000000000000  0.000000000000000  0.000000000000000 -0.032606884692924  0.000000000000000  0.000000000000000  0.000000000000000  0.000000000000000  0.000000000000000  0.000000000000000  0.000000000000000  0.000000000000000  0.000000000000000  0.000000000000000  0.000000000000000  0.000000000000000  0.000000000000000  0.000000000000000  0.000000000000000  0.000000000000000  0.000000000000000  0.000000000000000  0.000000000000000  0.000000000000000  0.000000000000000  0.000000000000000  0.000000000000000  0.000000000000000  0.000000000000000  0.000000000000000  0.000000000000000  0.000000000000000  0.000000000000000  0.000000000000000  0.000000000000000  0.000000000000000  0.000000000000000  0.000000000000000  0.000000000000000  0.000000000000000  0.000000000000000  0.000000000000000  0.000000000000000  0.000000000000000  0.000000000000000  0.000000000000000  0.000000000000000  0.000000000000000  0.000000000000000  0.000000000000000  0.000000000000000  0.000000000000000  0.000000000000000  0.000000000000000  0.000000000000000  0.000000000000000  0.000000000000000  0.000000000000000  0.000000000000000  0.000000000000000  0.000000000000000  0.000000000000000  0.000000000000000  0.000000000000000  0.000000000000000  0.000000000000000  0.000000000000000  0.000000000000000  0.000000000000000  0.000000000000000  0.000000000000000  0.000000000000000  0.000000000000000  0.000000000000000  0.000000000000000  0.000000000000000  0.000000000000000  0.000000000000000  0.000000000000000  0.000000000000000  0.000000000000000  0.000000000000000  0.000000000000000  0.000000000000000  0.000000000000000  0.000000000000000  0.000000000000000  0.000000000000000  0.000000000000000  0.000000000000000  0.000000000000000  0.000000000000000  0.000000000000000  0.000000000000000  0.000000000000000  0.000000000000000  0.000000000000000  0.000000000000000  0.000000000000000  0.000000000000000  0.000000000000000  0.000000000000000  0.000000000000000  0.000000000000000  0.000000000000000  0.000000000000000  0.000000000000000  0.000000000000000  0.000000000000000  0.000000000000000  0.000000000000000  0.000000000000000  0.000000000000000  0.000000000000000  0.000000000000000  0.000000000000000  0.000000000000000  0.000000000000000  0.000000000000000  0.000000000000000  0.000000000000000  0.000000000000000  0.000000000000000  0.000000000000000  0.000000000000000  0.000000000000000  0.000000000000000  0.000000000000000  0.000000000000000  0.000000000000000  0.000000000000000  0.000000000000000  0.000000000000000  0.000000000000000  0.000000000000000  0.000000000000000  0.000000000000000  0.000000000000000  0.000000000000000  0.000000000000000  0.000000000000000  0.000000000000000  0.000000000000000  0.000000000000000  0.000000000000000  0.000000000000000  0.000000000000000  0.000000000000000  0.000000000000000  0.000000000000000  0.000000000000000  0.000000000000000  0.000000000000000  0.000000000000000  0.000000000000000  0.000000000000000  0.000000000000000  0.000000000000000  0.000000000000000  0.000000000000000  0.000000000000000  0.000000000000000  0.000000000000000  0.000000000000000  0.000000000000000  0.000000000000000  0.000000000000000  0.000000000000000  0.000000000000000  0.000000000000000  0.000000000000000  0.000000000000000  0.000000000000000  0.000000000000000  0.000000000000000  0.000000000000000  0.000000000000000  0.000000000000000  0.000000000000000  0.000000000000000  0.000000000000000  0.000000000000000  0.000000000000000  0.000000000000000  0.000000000000000  0.000000000000000  0.000000000000000  0.000000000000000  0.000000000000000  0.000000000000000  0.000000000000000  0.000000000000000  0.000000000000000  0.000000000000000  0.000000000000000  0.000000000000000  0.000000000000000  0.000000000000000  0.000000000000000  0.000000000000000  0.000000000000000  0.000000000000000  0.000000000000000  0.000000000000000  0.000000000000000  0.000000000000000  0.000000000000000  0.000000000000000  0.000000000000000  0.000000000000000  0.000000000000000  0.000000000000000  0.000000000000000  0.002779048984986  0.000000000000000  0.000000000000000  0.000000000000000  0.000000000000000  0.000000000000000  0.000000000000000  0.000000000000000  0.000000000000000  0.000000000000000  0.000000000000000  0.000000000000000  0.000000000000000  0.000000000000000  0.000000000000000  0.000000000000000  0.000000000000000  0.000000000000000  0.000000000000000  0.000000000000000  0.000000000000000  0.000000000000000  0.000000000000000  0.000000000000000  0.000000000000000  0.000000000000000
 0.000000000000000  0.000000000000000  0.000000000000000  0.000000000000000  0.000000000000000  0.000000000000000  0.000000000000000  0.000000000000000  0.000000000000000  0.000000000000000  0.000000000000000  0.000000000000000  0.000000000000000  0.000000000000000  0.000000000000000  0.000000000000000  0.000000000000000  0.000000000000000  0.000000000000000  0.000000000000000  0.000000000000000  0.000000000000000  0.000000000000000  0.000000000000000  0.000000000000000  0.000000000000000  1.512537766846565  3.979035541614554 13.231120291849905  0.488474657379497  0.000000000000000  1.070706816042663  0.000000000000000  0.000000000000000  0.000000000000000  0.000000000000000  0.000000000000000  0.000000000000000  0.000000000000000  0.000000000000000  0.000000000000000  0.000000000000000  0.000000000000000  0.000000000000000  0.000000000000000  0.000000000000000  0.000000000000000  0.000000000000000  0.000000000000000  0.000000000000000  0.000000000000000  0.000000000000000  0.000000000000000  0.000000000000000  0.000000000000000  0.000000000000000  0.000000000000000  0.000000000000000  0.000000000000000  0.000000000000000  0.000000000000000  0.000000000000000  0.000000000000000  0.000000000000000  0.000000000000000  0.000000000000000  0.000000000000000  0.000000000000000  0.000000000000000  0.000000000000000  0.000000000000000  0.000000000000000  0.000000000000000  0.000000000000000  0.000000000000000  0.000000000000000  0.000000000000000  0.000000000000000  0.000000000000000  0.000000000000000  0.000000000000000  0.000000000000000  0.000000000000000  0.000000000000000  0.000000000000000  0.000000000000000  0.000000000000000  0.000000000000000  0.000000000000000  0.000000000000000  0.000000000000000  0.000000000000000  0.000000000000000  0.000000000000000  0.000000000000000  0.000000000000000  0.000000000000000  0.000000000000000  0.000000000000000  0.000000000000000  0.000000000000000  0.000000000000000  0.000000000000000  0.000000000000000  0.000000000000000  0.000000000000000  0.000000000000000  0.000000000000000  0.000000000000000  0.000000000000000  0.000000000000000  0.000000000000000  0.000000000000000  0.000000000000000  0.000000000000000  0.000000000000000  0.000000000000000  0.000000000000000  0.000000000000000  0.000000000000000  0.000000000000000  0.000000000000000  0.000000000000000  0.000000000000000  0.000000000000000  0.000000000000000  0.000000000000000  0.000000000000000  0.000000000000000  0.000000000000000  0.000000000000000  0.000000000000000  0.000000000000000  0.000000000000000  0.000000000000000  0.000000000000000  0.000000000000000  0.000000000000000  0.000000000000000  0.000000000000000  0.000000000000000  0.000000000000000  0.000000000000000  0.000000000000000  0.000000000000000  0.000000000000000  0.000000000000000  0.000000000000000  0.000000000000000  0.000000000000000  0.000000000000000  0.000000000000000  0.000000000000000  0.000000000000000  0.000000000000000  0.000000000000000  0.000000000000000  0.000000000000000  0.000000000000000  0.000000000000000  0.000000000000000  0.000000000000000  0.000000000000000  0.000000000000000  0.000000000000000  0.000000000000000  0.000000000000000  0.000000000000000  0.000000000000000  0.000000000000000  0.000000000000000  0.000000000000000  0.000000000000000  0.000000000000000  0.000000000000000  0.000000000000000  0.000000000000000  0.000000000000000  0.000000000000000  0.000000000000000  0.000000000000000  0.000000000000000  0.000000000000000  0.000000000000000  0.000000000000000  0.000000000000000  0.000000000000000  0.000000000000000  0.000000000000000  0.000000000000000  0.000000000000000  0.000000000000000  0.000000000000000  0.000000000000000  0.000000000000000  0.000000000000000  0.000000000000000  0.000000000000000  0.000000000000000  0.000000000000000  0.000000000000000  0.000000000000000  0.000000000000000  0.000000000000000  0.000000000000000  0.000000000000000  0.000000000000000  0.000000000000000  0.000000000000000  0.000000000000000  0.000000000000000  0.000000000000000  0.000000000000000  0.000000000000000  0.000000000000000  0.000000000000000  0.000000000000000  0.000000000000000  0.000000000000000  0.000000000000000  0.000000000000000  0.000000000000000  0.000000000000000  0.000000000000000  0.000000000000000  0.000000000000000  0.000000000000000  0.000000000000000  0.000000000000000  0.000000000000000  0.000000000000000  0.000000000000000  0.000000000000000  0.000000000000000  0.000000000000000  0.000000000000000  0.000000000000000  0.000000000000000  0.000000000000000  0.000000000000000  0.000000000000000  0.000000000000000  0.000000000000000  0.000000000000000  0.000000000000000  0.000000000000000  0.000000000000000  0.000000000000000  0.000000000000000  0.000000000000000  0.000000000000000  0.000000000000000  0.000000000000000  0.000000000000000  0.000000000000000  0.000000000000000  0.000000000000000  0.000000000000000  0.000000000000000  0.000000000000000  0.000000000000000  0.000000000000000  0.000000000000000  0.000000000000000  0.000000000000000  0.000000000000000  0.000000000000000  0.000000000000000  0.000000000000000  0.000000000000000  0.000000000000000  0.000000000000000  0.000000000000000  0.000000000000000  0.000000000000000  0.000000000000000  0.000000000000000  0.000000000000000  0.000000000000000  0.000000000000000  0.000000000000000  0.000000000000000  0.000000000000000  0.000000000000000  0.000000000000000  0.000000000000000  0.000000000000000  0.000000000000000  0.000000000000000  0.000000000000000  0.000000000000000  0.000000000000000  0.000000000000000  0.000000000000000  0.000000000000000  0.000000000000000  0.000000000000000  0.000000000000000  0.000000000000000  0.000000000000000  0.000000000000000  0.000000000000000  0.000000000000000  0.000000000000000  0.000000000000000  0.000000000000000  0.000000000000000  0.000000000000000  0.000000000000000  0.000000000000000  0.000000000000000  0.000000000000000  0.000000000000000  0.000000000000000  0.000000000000000  0.000000000000000  0.000000000000000  0.000000000000000  0.000000000000000  0.000000000000000  0.000000000000000  0.000000000000000  0.000000000000000  0.000000000000000  0.000000000000000  0.000000000000000  0.000000000000000  0.000000000000000  0.000000000000000  0.000000000000000 -0.040471110380608  0.000000000000000  0.000000000000000  0.000000000000000  0.000000000000000  0.000000000000000  0.000000000000000  0.000000000000000  0.000000000000000  0.000000000000000  0.000000000000000  0.000000000000000  0.000000000000000  0.000000000000000  0.000000000000000  0.000000000000000  0.000000000000000  0.000000000000000  0.000000000000000  0.000000000000000  0.000000000000000  0.000000000000000  0.000000000000000  0.000000000000000  0.000000000000000  0.000000000000000  0.000000000000000  0.000000000000000  0.000000000000000  0.000000000000000  0.000000000000000  0.000000000000000  0.000000000000000  0.000000000000000  0.000000000000000  0.000000000000000  0.000000000000000  0.000000000000000  0.000000000000000  0.000000000000000  0.000000000000000  0.000000000000000  0.000000000000000  0.000000000000000  0.000000000000000 -0.023930736416870  0.000000000000000  0.000000000000000  0.000000000000000  0.000000000000000  0.000000000000000  0.000000000000000  0.000000000000000  0.000000000000000  0.000000000000000  0.000000000000000  0.000000000000000  0.000000000000000  0.000000000000000  0.000000000000000  0.000000000000000  0.000000000000000  0.000000000000000  0.000000000000000  0.000000000000000  0.000000000000000  0.000000000000000  0.000000000000000  0.000000000000000  0.000000000000000  0.000000000000000  0.000000000000000  0.000000000000000  0.000000000000000  0.000000000000000  0.000000000000000  0.000000000000000  0.000000000000000  0.000000000000000  0.000000000000000  0.000000000000000  0.000000000000000  0.000000000000000  0.000000000000000  0.000000000000000  0.000000000000000  0.000000000000000  0.000000000000000  0.000000000000000  0.000000000000000  0.000000000000000  0.000000000000000  0.000000000000000  0.000000000000000  0.000000000000000  0.000000000000000  0.000000000000000  0.000000000000000  0.000000000000000  0.000000000000000  0.000000000000000  0.000000000000000  0.000000000000000  0.000000000000000  0.000000000000000  0.000000000000000  0.000000000000000  0.000000000000000  0.000000000000000  0.000000000000000  0.000000000000000  0.000000000000000  0.000000000000000  0.000000000000000  0.000000000000000  0.000000000000000  0.000000000000000  0.000000000000000  0.000000000000000  0.000000000000000  0.000000000000000  0.000000000000000  0.000000000000000  0.000000000000000  0.000000000000000  0.000000000000000  0.000000000000000  0.000000000000000  0.000000000000000  0.000000000000000  0.000000000000000  0.000000000000000  0.000000000000000  0.000000000000000  0.000000000000000  0.000000000000000  0.000000000000000  0.000000000000000  0.000000000000000  0.000000000000000  0.000000000000000  0.000000000000000  0.000000000000000  0.000000000000000  0.000000000000000  0.000000000000000  0.000000000000000  0.000000000000000  0.000000000000000  0.000000000000000  0.000000000000000  0.000000000000000  0.000000000000000  0.000000000000000  0.000000000000000  0.000000000000000  0.000000000000000  0.000000000000000  0.000000000000000  0.000000000000000  0.000000000000000  0.000000000000000  0.000000000000000  0.000000000000000  0.000000000000000  0.000000000000000  0.000000000000000  0.000000000000000  0.000000000000000  0.000000000000000  0.000000000000000  0.000000000000000  0.000000000000000  0.000000000000000  0.000000000000000  0.000000000000000  0.000000000000000  0.000000000000000  0.000000000000000  0.000000000000000  0.000000000000000  0.000000000000000
 0.000000000000000  0.000000000000000  0.000000000000000  0.000000000000000  0.000000000000000  0.000000000000000  0.000000000000000  0.000000000000000  0.000000000000000  0.000000000000000  0.000000000000000  0.000000000000000  0.000000000000000  0.000000000000000  0.000000000000000  0.000000000000000  0.000000000000000  0.000000000000000  0.000000000000000  0.000000000000000  0.000000000000000  0.000000000000000  0.000000000000000  0.000000000000000  0.000000000000000  0.000000000000000  0.000000000000000 -1.507060566455564  0.488474661351057 14.194625945700334  0.000000000000000  1.439853750794357  0.000000000000000  0.000000000000000  0.000000000000000  0.000000000000000  0.000000000000000  0.000000000000000  0.000000000000000  0.000000000000000  0.000000000000000  0.000000000000000  0.000000000000000  0.000000000000000  0.000000000000000  0.000000000000000  0.000000000000000  0.000000000000000  0.000000000000000  0.000000000000000  0.000000000000000  0.000000000000000  0.000000000000000  0.000000000000000  0.000000000000000  0.000000000000000  0.000000000000000  0.000000000000000  0.000000000000000  0.000000000000000  0.000000000000000  0.000000000000000  0.000000000000000  0.000000000000000  0.000000000000000  0.000000000000000  0.000000000000000  0.000000000000000  0.000000000000000  0.000000000000000  0.000000000000000  0.000000000000000  0.000000000000000  0.000000000000000  0.000000000000000  0.000000000000000  0.000000000000000  0.000000000000000  0.000000000000000  0.000000000000000  0.000000000000000  0.000000000000000  0.000000000000000  0.000000000000000  0.000000000000000  0.000000000000000  0.000000000000000  0.000000000000000  0.000000000000000  0.000000000000000  0.000000000000000  0.000000000000000  0.000000000000000  0.000000000000000  0.000000000000000  0.000000000000000  0.000000000000000  0.000000000000000  0.000000000000000  0.000000000000000  0.000000000000000  0.000000000000000  0.000000000000000  0.000000000000000  0.000000000000000  0.000000000000000  0.000000000000000  0.000000000000000  0.000000000000000  0.000000000000000  0.000000000000000  0.000000000000000  0.000000000000000  0.000000000000000  0.000000000000000  0.000000000000000  0.000000000000000  0.000000000000000  0.000000000000000  0.000000000000000  0.000000000000000  0.000000000000000  0.000000000000000  0.000000000000000  0.000000000000000  0.000000000000000  0.000000000000000  0.000000000000000  0.000000000000000  0.000000000000000  0.000000000000000  0.000000000000000  0.000000000000000  0.000000000000000  0.000000000000000  0.000000000000000  0.000000000000000  0.000000000000000  0.000000000000000  0.000000000000000  0.000000000000000  0.000000000000000  0.000000000000000  0.000000000000000  0.000000000000000  0.000000000000000  0.000000000000000  0.000000000000000  0.000000000000000  0.000000000000000  0.000000000000000  0.000000000000000  0.000000000000000  0.000000000000000  0.000000000000000  0.000000000000000  0.000000000000000  0.000000000000000  0.000000000000000  0.000000000000000  0.000000000000000  0.000000000000000  0.000000000000000  0.000000000000000  0.000000000000000  0.000000000000000  0.000000000000000  0.000000000000000  0.000000000000000  0.000000000000000  0.000000000000000  0.000000000000000  0.000000000000000  0.000000000000000  0.000000000000000  0.000000000000000  0.000000000000000  0.000000000000000  0.000000000000000  0.000000000000000  0.000000000000000  0.000000000000000  0.000000000000000  0.000000000000000  0.000000000000000  0.000000000000000  0.000000000000000  0.000000000000000  0.000000000000000  0.000000000000000  0.000000000000000  0.000000000000000  0.000000000000000  0.000000000000000  0.000000000000000  0.000000000000000  0.000000000000000  0.000000000000000  0.000000000000000  0.000000000000000  0.000000000000000  0.000000000000000  0.000000000000000  0.000000000000000  0.000000000000000  0.000000000000000  0.000000000000000  0.000000000000000  0.000000000000000  0.000000000000000  0.000000000000000  0.000000000000000  0.000000000000000  0.000000000000000  0.000000000000000  0.000000000000000  0.000000000000000  0.000000000000000  0.000000000000000  0.000000000000000  0.000000000000000  0.000000000000000  0.000000000000000  0.000000000000000  0.000000000000000  0.000000000000000  0.000000000000000  0.000000000000000  0.000000000000000  0.000000000000000  0.000000000000000  0.000000000000000  0.000000000000000  0.000000000000000  0.000000000000000  0.000000000000000  0.000000000000000  0.000000000000000  0.000000000000000  0.000000000000000  0.000000000000000  0.000000000000000  0.000000000000000  0.000000000000000  0.000000000000000  0.000000000000000  0.000000000000000  0.000000000000000  0.000000000000000  0.000000000000000  0.000000000000000  0.000000000000000  0.000000000000000  0.000000000000000  0.000000000000000  0.000000000000000  0.000000000000000  0.000000000000000  0.000000000000000  0.000000000000000  0.000000000000000  0.000000000000000  0.000000000000000  0.000000000000000  0.000000000000000  0.000000000000000  0.000000000000000  0.000000000000000  0.000000000000000  0.000000000000000  0.000000000000000  0.000000000000000  0.000000000000000  0.000000000000000  0.000000000000000  0.000000000000000  0.000000000000000  0.000000000000000  0.000000000000000  0.000000000000000  0.000000000000000  0.000000000000000  0.000000000000000  0.000000000000000  0.000000000000000  0.000000000000000  0.000000000000000  0.000000000000000  0.000000000000000  0.000000000000000  0.000000000000000  0.000000000000000  0.000000000000000  0.000000000000000  0.000000000000000  0.000000000000000  0.000000000000000  0.000000000000000  0.000000000000000  0.000000000000000  0.000000000000000  0.000000000000000  0.000000000000000  0.000000000000000  0.000000000000000  0.000000000000000  0.000000000000000  0.000000000000000  0.000000000000000  0.000000000000000  0.000000000000000  0.000000000000000  0.000000000000000  0.000000000000000  0.000000000000000  0.000000000000000  0.000000000000000  0.000000000000000  0.000000000000000  0.000000000000000  0.000000000000000  0.000000000000000  0.000000000000000  0.000000000000000  0.000000000000000  0.000000000000000  0.000000000000000  0.000000000000000  0.000000000000000  0.000000000000000  0.000000000000000  0.000000000000000  0.000000000000000  0.000000000000000  0.000000000000000  0.000000000000000  0.000000000000000  0.000000000000000  0.000000000000000  0.000000000000000  0.000000000000000  0.000000000000000  0.000000000000000  0.000000000000000  0.000000000000000  0.000000000000000  0.000000000000000  0.000000000000000  0.000000000000000  0.000000000000000  0.000000000000000  0.000000000000000  0.000000000000000  0.000000000000000  0.000000000000000  0.000000000000000  0.000000000000000  0.000000000000000  0.000000000000000  0.000000000000000  0.000000000000000  0.000000000000000  0.000000000000000  0.000000000000000  0.000000000000000  0.000000000000000  0.000000000000000  0.000000000000000  0.000000000000000  0.000000000000000  0.000000000000000  0.000000000000000  0.000000000000000  0.000000000000000  0.000000000000000  0.000000000000000  0.000000000000000  0.000000000000000  0.000000000000000  0.000000000000000  0.000000000000000  0.000000000000000  0.000000000000000  0.000000000000000  0.000000000000000  0.000000000000000  0.000000000000000  0.000000000000000  0.000000000000000  0.000000000000000  0.000000000000000  0.000000000000000  0.000000000000000  0.000000000000000  0.000000000000000  0.000000000000000  0.000000000000000  0.000000000000000  0.000000000000000  0.000000000000000  0.000000000000000  0.000000000000000  0.000000000000000  0.000000000000000  0.000000000000000  0.000000000000000  0.000000000000000  0.000000000000000  0.000000000000000  0.000000000000000  0.000000000000000  0.000000000000000  0.000000000000000  0.000000000000000  0.000000000000000  0.000000000000000  0.000000000000000  0.000000000000000  0.000000000000000  0.000000000000000  0.000000000000000  0.000000000000000  0.000000000000000  0.000000000000000  0.000000000000000  0.000000000000000  0.000000000000000  0.000000000000000  0.000000000000000  0.000000000000000  0.000000000000000  0.000000000000000  0.000000000000000  0.000000000000000  0.000000000000000  0.000000000000000  0.000000000000000  0.000000000000000  0.000000000000000  0.000000000000000  0.000000000000000  0.000000000000000  0.000000000000000  0.000000000000000  0.000000000000000  0.000000000000000  0.000000000000000  0.000000000000000  0.000000000000000  0.000000000000000  0.000000000000000  0.000000000000000  0.000000000000000  0.000000000000000  0.000000000000000  0.000000000000000  0.000000000000000  0.000000000000000  0.000000000000000  0.000000000000000  0.000000000000000  0.000000000000000  0.000000000000000  0.000000000000000  0.000000000000000  0.000000000000000  0.000000000000000  0.000000000000000  0.000000000000000  0.000000000000000  0.000000000000000  0.000000000000000  0.000000000000000  0.000000000000000  0.000000000000000  0.000000000000000  0.000000000000000  0.000000000000000  0.000000000000000  0.000000000000000  0.000000000000000  0.000000000000000  0.000000000000000  0.000000000000000  0.000000000000000  0.000000000000000  0.000000000000000  0.000000000000000  0.000000000000000  0.000000000000000  0.000000000000000  0.000000000000000  0.000000000000000  0.000000000000000  0.000000000000000  0.000000000000000  0.000000000000000  0.000000000000000  0.000000000000000  0.000000000000000  0.000000000000000  0.000000000000000  0.000000000000000  0.000000000000000  0.000000000000000  0.000000000000000  0.000000000000000  0.000000000000000  0.000000000000000  0.000000000000000  0.000000000000000  0.000000000000000
 0.000000000000000  0.000000000000000  0.000000000000000  0.000000000000000  0.000000000000000  0.000000000000000  0.000000000000000  0.000000000000000  0.000000000000000  0.000000000000000  0.000000000000000  0.000000000000000  0.000000000000000  0.000000000000000  0.000000000000000  0.000000000000000  0.000000000000000  0.000000000000000  0.000000000000000  0.000000000000000  0.000000000000000  0.000000000000000  0.000000000000000  0.000000000000000  0.000000000000000  0.000000000000000  0.000000000000000 -0.014509016059933  0.000000000000000  0.000000000000000  7.349274705043320  0.000000000000000  0.000000000000000  0.000000000000000  0.000000000000000  0.000000000000000  0.000000000000000  0.000000000000000  0.000000000000000  0.000000000000000  0.000000000000000  0.000000000000000  0.000000000000000  0.000000000000000  0.000000000000000  0.000000000000000  0.000000000000000  0.000000000000000  0.000000000000000  0.000000000000000  0.000000000000000  0.000000000000000  0.000000000000000  0.000000000000000  0.000000000000000  0.000000000000000  0.000000000000000  0.000000000000000  0.000000000000000  0.000000000000000  0.000000000000000  0.000000000000000  0.000000000000000  0.000000000000000  0.094766688902052  0.000000000000000  0.000000000000000  0.000000000000000  0.000000000000000  0.000000000000000  0.000000000000000  0.000000000000000  0.000000000000000  0.000000000000000  0.000000000000000  0.000000000000000  0.000000000000000  0.000000000000000  0.000000000000000  0.000000000000000  0.000000000000000  0.000000000000000  0.000000000000000  0.000000000000000  0.000000000000000  0.000000000000000  0.000000000000000  0.000000000000000  0.000000000000000  0.000000000000000  0.000000000000000  0.000000000000000  0.061203102840026  0.000000000000000  0.000000000000000  0.000000000000000  0.000000000000000  0.000000000000000  0.000000000000000  0.000000000000000  0.000000000000000  0.000000000000000  0.000000000000000  0.000000000000000  0.000000000000000  0.000000000000000  0.000000000000000  0.000000000000000  0.000000000000000  0.000000000000000  0.000000000000000  0.000000000000000  0.000000000000000  0.000000000000000  0.000000000000000  0.000000000000000  0.000000000000000  0.000000000000000  0.000000000000000  0.000000000000000  0.000000000000000  0.000000000000000  0.000000000000000  0.000000000000000  0.000000000000000  0.000000000000000  0.000000000000000  0.000000000000000  0.000000000000000  0.000000000000000  0.000000000000000  0.000000000000000  0.000000000000000  0.000000000000000  0.000000000000000  0.000000000000000  0.000000000000000  0.000000000000000  0.000000000000000  0.000000000000000  0.000000000000000  0.000000000000000  0.000000000000000  0.000000000000000  0.000000000000000  0.000000000000000  0.000000000000000  0.000000000000000  0.000000000000000  0.000000000000000 -0.007172255145432  0.000000000000000  0.000000000000000  0.000000000000000  0.000000000000000  0.000000000000000  0.000000000000000  0.000000000000000  0.000000000000000  0.000000000000000  0.000000000000000  0.000000000000000  0.000000000000000  0.000000000000000  0.000000000000000  0.000000000000000  0.000000000000000  0.000000000000000  0.000000000000000  0.000000000000000  0.000000000000000  0.000000000000000  0.000000000000000  0.000000000000000  0.000000000000000  0.000000000000000  0.000000000000000  0.000000000000000  0.000000000000000  0.000000000000000  0.000000000000000  0.000000000000000  0.000000000000000  0.000000000000000  0.000000000000000  0.000000000000000  0.000000000000000  0.000000000000000  0.000000000000000  0.000000000000000  0.000000000000000  0.000000000000000  0.000000000000000  0.000000000000000  0.000000000000000  0.000000000000000  0.000000000000000  0.000000000000000  0.000000000000000  0.000000000000000  0.000000000000000  0.000000000000000  0.000000000000000  0.000000000000000  0.000000000000000  0.000000000000000  0.000000000000000  0.000000000000000  0.000000000000000  0.000000000000000  0.000000000000000  0.000000000000000  0.000000000000000  0.000000000000000  0.000000000000000  0.000000000000000  0.000000000000000  0.000000000000000  0.000000000000000  0.000000000000000  0.000000000000000  0.000000000000000  0.000000000000000  0.000000000000000  0.000000000000000  0.000000000000000  0.000000000000000  0.000000000000000  0.000000000000000  0.000000000000000  0.000000000000000  0.000000000000000  0.000000000000000  0.000000000000000  0.000000000000000  0.000000000000000  0.000000000000000  0.000000000000000  0.000000000000000  0.000000000000000  0.000000000000000  0.000000000000000  0.000000000000000  0.000000000000000  0.000000000000000  0.000000000000000  0.000000000000000  0.000000000000000  0.000000000000000  0.000000000000000  0.000000000000000  0.000000000000000  0.000000000000000  0.000000000000000  0.000000000000000  0.000000000000000  0.000000000000000  0.000000000000000  0.000000000000000  0.000000000000000  0.000000000000000  0.000000000000000  0.000000000000000  0.000000000000000  0.000000000000000  0.000000000000000  0.000000000000000  0.000000000000000  0.000000000000000  0.000000000000000  0.000000000000000  0.000000000000000  0.000000000000000  0.000000000000000  0.000000000000000  0.000000000000000  0.000000000000000  0.000000000000000  0.000000000000000  0.000000000000000  0.000000000000000  0.000000000000000  0.000000000000000  0.000000000000000  0.000000000000000  0.000000000000000  0.000000000000000  0.000000000000000  0.000000000000000  0.000000000000000  0.000000000000000  0.000000000000000  0.000000000000000  0.000000000000000  0.000000000000000  0.000000000000000  0.000000000000000  0.000000000000000  0.000000000000000  0.000000000000000  0.000000000000000  0.000000000000000  0.000000000000000  0.000000000000000  0.000000000000000  0.000000000000000  0.000000000000000  0.000000000000000  0.000000000000000  0.000000000000000  0.000000000000000  0.000000000000000  0.000000000000000  0.000000000000000  0.000000000000000  0.000000000000000  0.000000000000000  0.000000000000000  0.000000000000000  0.000000000000000  0.000000000000000  0.000000000000000  0.000000000000000  0.000000000000000  0.000000000000000  0.000000000000000  0.000000000000000  0.000000000000000  0.000000000000000  0.000000000000000  0.000000000000000  0.000000000000000  0.000000000000000  0.000000000000000  0.000000000000000  0.000000000000000  0.000000000000000  0.000000000000000  0.000000000000000  0.000000000000000  0.000000000000000  0.000000000000000  0.000000000000000  0.000000000000000  0.000000000000000  0.000000000000000  0.000000000000000  0.000000000000000  0.000000000000000  0.000000000000000  0.000000000000000  0.000000000000000  0.000000000000000  0.000000000000000  0.000000000000000  0.000000000000000  0.000000000000000  0.000000000000000  0.000000000000000  0.000000000000000  0.000000000000000  0.000000000000000  0.000000000000000  0.000000000000000  0.000000000000000  0.000000000000000  0.000000000000000  0.000000000000000  0.000000000000000  0.000000000000000  0.000000000000000  0.000000000000000  0.000000000000000  0.000000000000000  0.000000000000000  0.000000000000000  0.000000000000000  0.000000000000000  0.000000000000000  0.000000000000000  0.000000000000000  0.000000000000000  0.000000000000000  0.000000000000000  0.000000000000000  0.000000000000000  0.000000000000000  0.000000000000000  0.000000000000000  0.000000000000000  0.000000000000000  0.000000000000000  0.000000000000000  0.000000000000000  0.000000000000000  0.000000000000000  0.000000000000000  0.000000000000000  0.000000000000000  0.000000000000000  0.000000000000000  0.000000000000000  0.000000000000000  0.000000000000000  0.000000000000000  0.000000000000000  0.000000000000000  0.000000000000000  0.000000000000000  0.000000000000000  0.000000000000000  0.000000000000000  0.000000000000000  0.000000000000000  0.000000000000000  0.000000000000000  0.000000000000000  0.000000000000000  0.000000000000000  0.000000000000000  0.000000000000000  0.000000000000000  0.000000000000000  0.000000000000000  0.000000000000000  0.000000000000000  0.000000000000000  0.000000000000000  0.000000000000000  0.000000000000000  0.000000000000000  0.000000000000000  0.000000000000000  0.000000000000000  0.000000000000000  0.000000000000000  0.000000000000000  0.000000000000000  0.000000000000000  0.000000000000000  0.000000000000000  0.000000000000000  0.000000000000000  0.000000000000000  0.000000000000000  0.000000000000000  0.000000000000000  0.000000000000000  0.000000000000000  0.000000000000000  0.000000000000000  0.000000000000000  0.000000000000000  0.000000000000000  0.000000000000000  0.000000000000000  0.000000000000000  0.000000000000000  0.000000000000000  0.000000000000000  0.000000000000000  0.000000000000000  0.000000000000000  0.000000000000000  0.000000000000000  0.000000000000000  0.000000000000000  0.000000000000000  0.000000000000000  0.000000000000000  0.000000000000000  0.000000000000000  0.000000000000000  0.000000000000000  0.000000000000000  0.000000000000000  0.000000000000000  0.000000000000000  0.000000000000000  0.000000000000000  0.000000000000000  0.000000000000000  0.000000000000000  0.000000000000000  0.000000000000000  0.000000000000000  0.000000000000000  0.000000000000000  0.000000000000000  0.000000000000000  0.000000000000000  0.000000000000000  0.000000000000000  0.000000000000000  0.000000000000000  0.000000000000000  0.000000000000000  0.000000000000000  0.000000000000000  0.000000000000000  0.000000000000000  0.000000000000000  0.000000000000000  0.000000000000000  0.000000000000000  0.000000000000000  0.000000000000000  0.000000000000000  0.000000000000000  0.000000000000000  0.000000000000000  0.000000000000000
 0.000000000000000  0.000000000000000  0.000000000000000  0.000000000000000  0.000000000000000  0.000000000000000  0.000000000000000  0.000000000000000  0.000000000000000  0.000000000000000  0.000000000000000  0.000000000000000  0.000000000000000  0.000000000000000  0.000000000000000  0.000000000000000  0.000000000000000  0.000000000000000  0.000000000000000  0.000000000000000  0.000000000000000  0.000000000000000  0.000000000000000  0.000000000000000  0.000000000000000  0.000000000000000  0.000000000000000  0.000000000000000  1.070706816073307  1.439853750935687  0.000000000000000  7.424968188913830  0.000000000000000  0.049247611872688  0.000000000000000  0.000000000000000  0.000000000000000  0.000000000000000  0.000000000000000  0.000000000000000  0.000000000000000  0.000000000000000  0.000000000000000  0.000000000000000  0.000000000000000  0.000000000000000  0.000000000000000  0.000000000000000  0.000000000000000  0.000000000000000  0.000000000000000  0.000000000000000  0.000000000000000  0.000000000000000  0.000000000000000  0.000000000000000  0.000000000000000  0.000000000000000  0.000000000000000  0.000000000000000  0.000000000000000  0.000000000000000  0.000000000000000  0.000000000000000  0.000000000000000  0.000000000000000  0.000000000000000  0.000000000000000  0.000000000000000  0.000000000000000  0.000000000000000  0.000000000000000  0.000000000000000  0.000000000000000  0.000000000000000  0.000000000000000  0.000000000000000  0.000000000000000  0.000000000000000  0.000000000000000  0.000000000000000  0.000000000000000  0.000000000000000  0.000000000000000  0.000000000000000  0.000000000000000  0.000000000000000  0.000000000000000  0.000000000000000  0.000000000000000  0.000000000000000  0.000000000000000  0.000000000000000  0.000000000000000  0.000000000000000  0.000000000000000  0.000000000000000  0.000000000000000  0.000000000000000  0.000000000000000  0.000000000000000  0.000000000000000  0.000000000000000  0.000000000000000  0.000000000000000  0.000000000000000  0.000000000000000  0.000000000000000  0.000000000000000  0.000000000000000  0.000000000000000  0.000000000000000  0.000000000000000  0.000000000000000  0.000000000000000  0.000000000000000  0.000000000000000  0.000000000000000  0.000000000000000  0.000000000000000  0.000000000000000  0.000000000000000  0.000000000000000  0.000000000000000  0.000000000000000  0.000000000000000  0.000000000000000  0.000000000000000  0.000000000000000  0.000000000000000  0.000000000000000  0.000000000000000  0.000000000000000  0.000000000000000  0.000000000000000  0.000000000000000  0.000000000000000  0.000000000000000  0.000000000000000  0.000000000000000  0.000000000000000  0.000000000000000  0.000000000000000  0.000000000000000  0.000000000000000  0.000000000000000  0.000000000000000  0.000000000000000  0.000000000000000  0.000000000000000  0.000000000000000  0.000000000000000  0.000000000000000  0.000000000000000  0.000000000000000  0.000000000000000  0.000000000000000  0.000000000000000  0.000000000000000  0.000000000000000  0.000000000000000  0.000000000000000  0.000000000000000  0.000000000000000  0.000000000000000  0.000000000000000  0.000000000000000  0.000000000000000  0.000000000000000  0.000000000000000  0.000000000000000  0.000000000000000  0.000000000000000  0.000000000000000  0.000000000000000  0.000000000000000  0.000000000000000  0.000000000000000  0.000000000000000  0.000000000000000  0.000000000000000  0.000000000000000  0.000000000000000  0.000000000000000  0.000000000000000  0.000000000000000  0.000000000000000  0.000000000000000  0.000000000000000  0.000000000000000  0.000000000000000  0.000000000000000  0.000000000000000  0.000000000000000  0.000000000000000  0.000000000000000  0.000000000000000  0.000000000000000  0.000000000000000  0.000000000000000  0.000000000000000  0.000000000000000  0.000000000000000  0.000000000000000  0.000000000000000  0.000000000000000  0.000000000000000  0.000000000000000  0.000000000000000  0.000000000000000  0.000000000000000  0.000000000000000  0.000000000000000  0.000000000000000  0.000000000000000  0.000000000000000  0.000000000000000  0.000000000000000  0.000000000000000  0.000000000000000  0.000000000000000  0.000000000000000  0.000000000000000  0.000000000000000  0.000000000000000  0.000000000000000  0.000000000000000  0.000000000000000  0.000000000000000  0.000000000000000  0.000000000000000  0.000000000000000  0.000000000000000  0.000000000000000  0.000000000000000  0.000000000000000  0.000000000000000  0.000000000000000  0.000000000000000  0.000000000000000  0.000000000000000  0.000000000000000  0.000000000000000  0.000000000000000  0.000000000000000  0.000000000000000  0.000000000000000  0.000000000000000  0.000000000000000  0.000000000000000  0.000000000000000  0.000000000000000  0.000000000000000  0.000000000000000  0.000000000000000  0.000000000000000  0.000000000000000  0.000000000000000  0.000000000000000  0.000000000000000  0.000000000000000  0.000000000000000  0.000000000000000  0.000000000000000  0.000000000000000  0.000000000000000  0.000000000000000  0.000000000000000  0.000000000000000  0.000000000000000  0.000000000000000  0.000000000000000  0.000000000000000  0.000000000000000  0.000000000000000  0.000000000000000  0.000000000000000  0.000000000000000  0.000000000000000  0.000000000000000  0.000000000000000 -0.119724099406742  0.000000000000000  0.000000000000000  0.000000000000000  0.000000000000000  0.000000000000000  0.000000000000000  0.000000000000000  0.000000000000000  0.000000000000000  0.000000000000000  0.000000000000000  0.000000000000000  0.000000000000000  0.000000000000000  0.000000000000000  0.000000000000000  0.000000000000000  0.000000000000000  0.000000000000000  0.000000000000000  0.000000000000000  0.000000000000000  0.000000000000000  0.000000000000000  0.000000000000000  0.000000000000000  0.000000000000000  0.000000000000000  0.000000000000000  0.000000000000000  0.000000000000000  0.000000000000000  0.000000000000000  0.000000000000000  0.000000000000000  0.000000000000000  0.000000000000000  0.000000000000000  0.000000000000000  0.000000000000000  0.000000000000000  0.000000000000000  0.000000000000000  0.000000000000000  0.000000000000000  0.000000000000000  0.000000000000000  0.000000000000000  0.000000000000000  0.000000000000000  0.000000000000000  0.000000000000000  0.000000000000000  0.000000000000000  0.000000000000000  0.000000000000000  0.000000000000000  0.000000000000000  0.000000000000000  0.000000000000000 -0.082937936744814  0.000000000000000  0.000000000000000  0.000000000000000  0.000000000000000  0.000000000000000  0.000000000000000  0.000000000000000  0.000000000000000  0.000000000000000  0.000000000000000  0.000000000000000  0.000000000000000  0.000000000000000  0.000000000000000  0.000000000000000  0.000000000000000  0.000000000000000  0.000000000000000  0.000000000000000  0.000000000000000  0.000000000000000  0.000000000000000  0.000000000000000  0.000000000000000  0.000000000000000  0.000000000000000  0.000000000000000  0.000000000000000  0.000000000000000  0.000000000000000  0.000000000000000  0.000000000000000  0.000000000000000  0.000000000000000  0.000000000000000  0.000000000000000  0.000000000000000  0.000000000000000  0.000000000000000  0.000000000000000  0.000000000000000  0.000000000000000  0.000000000000000  0.000000000000000  0.000000000000000  0.000000000000000  0.000000000000000  0.000000000000000  0.000000000000000  0.000000000000000  0.000000000000000  0.000000000000000  0.000000000000000  0.000000000000000  0.000000000000000  0.000000000000000  0.000000000000000  0.000000000000000  0.000000000000000  0.000000000000000  0.000000000000000  0.000000000000000  0.000000000000000  0.000000000000000  0.000000000000000  0.000000000000000  0.000000000000000  0.000000000000000  0.000000000000000  0.000000000000000  0.000000000000000  0.000000000000000  0.000000000000000  0.000000000000000  0.000000000000000  0.000000000000000  0.000000000000000  0.000000000000000  0.000000000000000  0.000000000000000  0.000000000000000  0.000000000000000  0.000000000000000  0.000000000000000  0.000000000000000  0.000000000000000  0.000000000000000  0.000000000000000  0.000000000000000  0.000000000000000  0.000000000000000  0.000000000000000  0.000000000000000  0.000000000000000  0.000000000000000  0.000000000000000  0.000000000000000  0.000000000000000  0.000000000000000  0.000000000000000  0.000000000000000  0.000000000000000  0.000000000000000  0.000000000000000  0.000000000000000  0.000000000000000 -0.121289931510036  0.000000000000000  0.000000000000000  0.000000000000000  0.000000000000000  0.000000000000000  0.000000000000000  0.000000000000000  0.000000000000000  0.000000000000000  0.000000000000000  0.000000000000000  0.000000000000000  0.000000000000000  0.000000000000000  0.000000000000000  0.000000000000000  0.000000000000000  0.000000000000000  0.000000000000000  0.000000000000000  0.000000000000000  0.000000000000000  0.000000000000000  0.000000000000000  0.000000000000000  0.000000000000000  0.000000000000000  0.000000000000000  0.000000000000000  0.000000000000000  0.000000000000000  0.000000000000000  0.000000000000000  0.000000000000000  0.000000000000000  0.000000000000000  0.000000000000000  0.000000000000000  0.000000000000000  0.000000000000000  0.000000000000000  0.000000000000000  0.000000000000000  0.000000000000000  0.000000000000000  0.000000000000000  0.000000000000000  0.000000000000000  0.000000000000000  0.000000000000000  0.000000000000000  0.000000000000000  0.000000000000000  0.000000000000000  0.000000000000000  0.000000000000000  0.000000000000000  0.000000000000000  0.000000000000000  0.000000000000000  0.000000000000000  0.000000000000000
 0.000000000000000  0.000000000000000  0.000000000000000  0.000000000000000  0.000000000000000  0.000000000000000  0.000000000000000  0.000000000000000  0.000000000000000  0.000000000000000  0.000000000000000  0.000000000000000  0.000000000000000  0.000000000000000  0.000000000000000  0.000000000000000  0.000000000000000  0.000000000000000  0.000000000000000  0.000000000000000  0.000000000000000  0.000000000000000  0.000000000000000  0.000000000000000  0.000000000000000  0.000000000000000  0.000000000000000  0.000000000000000  0.000000000000000  0.000000000000000  0.000000000000000  0.000000000000000  7.505810088063497  0.000000000000000  0.000000000000000  0.000000000000000  0.000000000000000  0.000000000000000  0.000000000000000  0.000000000000000  0.000000000000000  0.000000000000000  0.000000000000000  0.000000000000000  0.000000000000000  0.000000000000000  0.000000000000000  0.000000000000000  0.000000000000000  0.000000000000000  0.000000000000000  0.107578936893849  0.000000000000000  0.000000000000000  0.000000000000000  0.000000000000000  0.000000000000000  0.000000000000000  0.000000000000000  0.000000000000000  0.000000000000000  0.000000000000000  0.000000000000000  0.000000000000000  0.000000000000000  0.000000000000000  0.000000000000000  0.000000000000000  0.000000000000000  0.000000000000000  0.000000000000000  0.000000000000000  0.000000000000000  0.000000000000000  0.000000000000000 -0.089500157477676  0.000000000000000  0.000000000000000  0.000000000000000  0.000000000000000  0.000000000000000  0.000000000000000  0.000000000000000  0.000000000000000  0.000000000000000  0.000000000000000  0.000000000000000  0.000000000000000  0.000000000000000  0.000000000000000  0.000000000000000  0.000000000000000  0.000000000000000  0.164154643333515  0.000000000000000  0.000000000000000  0.000000000000000  0.000000000000000  0.000000000000000  0.000000000000000  0.000000000000000  0.000000000000000  0.000000000000000  0.000000000000000  0.000000000000000  0.000000000000000  0.000000000000000  0.000000000000000  0.000000000000000  0.000000000000000  0.000000000000000  0.000000000000000  0.000000000000000  0.000000000000000  0.000000000000000  0.000000000000000  0.000000000000000  0.000000000000000  0.000000000000000  0.000000000000000  0.000000000000000  0.000000000000000  0.000000000000000  0.000000000000000  0.000000000000000  0.000000000000000  0.000000000000000  0.000000000000000  0.000000000000000  0.000000000000000  0.000000000000000  0.000000000000000  0.000000000000000  0.000000000000000  0.000000000000000  0.000000000000000  0.000000000000000  0.000000000000000  0.000000000000000  0.000000000000000  0.000000000000000  0.000000000000000  0.000000000000000  0.000000000000000  0.000000000000000  0.000000000000000  0.000000000000000  0.000000000000000  0.000000000000000  0.000000000000000  0.000000000000000  0.000000000000000  0.000000000000000  0.000000000000000  0.000000000000000  0.000000000000000  0.000000000000000  0.000000000000000  0.000000000000000  0.000000000000000  0.000000000000000  0.000000000000000  0.000000000000000  0.000000000000000  0.000000000000000  0.000000000000000  0.000000000000000  0.000000000000000  0.000000000000000  0.000000000000000  0.000000000000000  0.000000000000000  0.000000000000000  0.000000000000000  0.000000000000000  0.000000000000000  0.000000000000000  0.000000000000000  0.000000000000000  0.000000000000000  0.000000000000000  0.000000000000000  0.000000000000000  0.000000000000000  0.000000000000000  0.000000000000000  0.000000000000000  0.000000000000000  0.000000000000000  0.000000000000000  0.000000000000000  0.000000000000000  0.000000000000000  0.000000000000000  0.000000000000000  0.000000000000000  0.000000000000000  0.000000000000000  0.000000000000000  0.000000000000000  0.000000000000000  0.000000000000000  0.000000000000000  0.000000000000000  0.000000000000000  0.000000000000000  0.000000000000000  0.000000000000000  0.000000000000000  0.000000000000000  0.000000000000000  0.000000000000000  0.000000000000000  0.000000000000000  0.000000000000000  0.000000000000000  0.000000000000000  0.000000000000000  0.000000000000000  0.000000000000000  0.000000000000000  0.000000000000000  0.000000000000000  0.000000000000000  0.000000000000000  0.000000000000000  0.000000000000000  0.000000000000000  0.000000000000000  0.000000000000000  0.000000000000000  0.000000000000000  0.000000000000000  0.000000000000000  0.000000000000000  0.000000000000000  0.000000000000000  0.000000000000000  0.000000000000000  0.000000000000000  0.000000000000000  0.000000000000000  0.000000000000000  0.000000000000000  0.000000000000000  0.000000000000000  0.000000000000000  0.000000000000000  0.000000000000000  0.000000000000000  0.000000000000000  0.000000000000000  0.000000000000000  0.000000000000000  0.000000000000000  0.000000000000000  0.000000000000000  0.000000000000000  0.000000000000000  0.000000000000000  0.000000000000000  0.000000000000000  0.000000000000000  0.000000000000000  0.000000000000000  0.000000000000000  0.000000000000000  0.000000000000000  0.000000000000000  0.000000000000000  0.000000000000000  0.000000000000000  0.000000000000000  0.000000000000000  0.000000000000000  0.000000000000000  0.000000000000000  0.000000000000000  0.000000000000000  0.000000000000000  0.000000000000000  0.000000000000000  0.000000000000000  0.000000000000000  0.000000000000000  0.000000000000000  0.000000000000000  0.000000000000000  0.000000000000000  0.000000000000000  0.000000000000000  0.000000000000000  0.000000000000000  0.000000000000000  0.000000000000000  0.000000000000000  0.000000000000000  0.000000000000000  0.000000000000000  0.000000000000000  0.000000000000000  0.000000000000000  0.000000000000000  0.000000000000000  0.000000000000000  0.000000000000000  0.000000000000000  0.000000000000000  0.000000000000000  0.000000000000000  0.000000000000000  0.000000000000000  0.000000000000000  0.000000000000000  0.000000000000000  0.000000000000000  0.000000000000000  0.000000000000000  0.000000000000000  0.000000000000000  0.000000000000000  0.000000000000000  0.000000000000000  0.000000000000000  0.000000000000000  0.000000000000000  0.000000000000000  0.000000000000000  0.000000000000000  0.000000000000000  0.000000000000000  0.000000000000000  0.000000000000000  0.000000000000000  0.000000000000000  0.000000000000000  0.000000000000000  0.000000000000000  0.000000000000000  0.000000000000000  0.000000000000000  0.000000000000000  0.000000000000000  0.000000000000000  0.000000000000000  0.000000000000000  0.000000000000000  0.000000000000000  0.000000000000000  0.000000000000000  0.000000000000000  0.000000000000000  0.000000000000000  0.000000000000000 -0.210672908889091  0.000000000000000  0.000000000000000  0.000000000000000  0.000000000000000  0.000000000000000  0.000000000000000  0.000000000000000  0.000000000000000  0.000000000000000  0.000000000000000  0.000000000000000  0.000000000000000  0.000000000000000  0.000000000000000  0.000000000000000  0.000000000000000  0.000000000000000  0.000000000000000  0.000000000000000  0.000000000000000  0.000000000000000  0.000000000000000  0.000000000000000  0.000000000000000  0.000000000000000  0.000000000000000  0.000000000000000  0.000000000000000  0.000000000000000  0.000000000000000  0.000000000000000  0.000000000000000  0.000000000000000  0.000000000000000  0.000000000000000  0.000000000000000  0.000000000000000  0.000000000000000  0.000000000000000  0.000000000000000  0.000000000000000  0.000000000000000  0.000000000000000  0.000000000000000  0.000000000000000  0.000000000000000  0.000000000000000  0.000000000000000  0.000000000000000  0.000000000000000  0.000000000000000  0.000000000000000  0.000000000000000  0.000000000000000  0.000000000000000  0.000000000000000  0.000000000000000  0.000000000000000  0.000000000000000  0.000000000000000  0.000000000000000  0.000000000000000  0.000000000000000  0.000000000000000  0.000000000000000  0.000000000000000  0.000000000000000  0.000000000000000  0.000000000000000  0.000000000000000  0.000000000000000  0.000000000000000  0.000000000000000  0.000000000000000  0.000000000000000  0.000000000000000  0.000000000000000  0.000000000000000  0.000000000000000  0.000000000000000  0.000000000000000  0.000000000000000  0.000000000000000  0.000000000000000  0.000000000000000  0.000000000000000  0.000000000000000  0.000000000000000  0.000000000000000  0.000000000000000  0.000000000000000  0.000000000000000  0.000000000000000  0.000000000000000  0.000000000000000  0.000000000000000  0.000000000000000  0.000000000000000  0.000000000000000  0.000000000000000  0.000000000000000  0.000000000000000  0.000000000000000  0.000000000000000  0.000000000000000  0.000000000000000  0.000000000000000  0.000000000000000  0.000000000000000  0.000000000000000  0.000000000000000  0.000000000000000  0.000000000000000  0.000000000000000  0.000000000000000  0.000000000000000  0.000000000000000  0.000000000000000  0.000000000000000  0.000000000000000  0.000000000000000  0.000000000000000  0.000000000000000  0.000000000000000  0.000000000000000  0.000000000000000  0.000000000000000 -0.251051825730007  0.000000000000000  0.000000000000000  0.000000000000000  0.000000000000000  0.000000000000000  0.000000000000000  0.000000000000000  0.000000000000000  0.000000000000000  0.000000000000000  0.000000000000000  0.000000000000000  0.000000000000000  0.000000000000000  0.000000000000000  0.000000000000000  0.000000000000000  0.000000000000000  0.000000000000000  0.000000000000000  0.000000000000000  0.000000000000000  0.000000000000000  0.000000000000000  0.000000000000000  0.000000000000000  0.000000000000000  0.000000000000000  0.000000000000000
 0.000000000000000  0.000000000000000  0.000000000000000  0.000000000000000  0.000000000000000  0.000000000000000  0.000000000000000  0.000000000000000  0.000000000000000  0.000000000000000  0.000000000000000  0.000000000000000  0.000000000000000  0.000000000000000  0.000000000000000  0.000000000000000  0.000000000000000  0.000000000000000  0.000000000000000  0.000000000000000  0.000000000000000  0.000000000000000  0.000000000000000  0.000000000000000  0.000000000000000  0.000000000000000  0.000000000000000  0.000000000000000  0.000000000000000  0.000000000000000  0.000000000000000  0.049247611737509  0.000000000000000  7.961925006448675  0.120045739679017  0.000000000000000  0.541396062602613  0.000000000000000  0.000000000000000  0.000000000000000  0.000000000000000  0.000000000000000  0.000000000000000  0.000000000000000  0.000000000000000  0.000000000000000  0.000000000000000  0.000000000000000  0.000000000000000  0.000000000000000  0.000000000000000  0.000000000000000  0.000000000000000  0.000000000000000  0.000000000000000  0.000000000000000  0.000000000000000  0.000000000000000  0.000000000000000  0.000000000000000  0.000000000000000  0.000000000000000  0.000000000000000  0.000000000000000  0.000000000000000  0.000000000000000  0.000000000000000  0.000000000000000  0.000000000000000  0.000000000000000  0.000000000000000  0.000000000000000  0.000000000000000  0.000000000000000  0.000000000000000  0.000000000000000  0.000000000000000  0.000000000000000  0.000000000000000  0.000000000000000  0.000000000000000  0.000000000000000  0.000000000000000  0.000000000000000  0.000000000000000  0.000000000000000  0.000000000000000  0.000000000000000  0.032565545849841  0.000000000000000  0.000000000000000  0.000000000000000  0.000000000000000  0.000000000000000  0.000000000000000  0.000000000000000  0.000000000000000  0.000000000000000  0.000000000000000  0.000000000000000  0.000000000000000  0.000000000000000  0.000000000000000  0.000000000000000  0.000000000000000  0.000000000000000  0.000000000000000  0.000000000000000  0.000000000000000  0.000000000000000  0.000000000000000  0.000000000000000  0.000000000000000  0.000000000000000  0.000000000000000  0.000000000000000  0.000000000000000  0.000000000000000  0.000000000000000  0.000000000000000  0.000000000000000  0.000000000000000  0.000000000000000  0.000000000000000  0.000000000000000  0.000000000000000  0.000000000000000  0.000000000000000  0.000000000000000  0.000000000000000  0.000000000000000  0.000000000000000  0.000000000000000  0.000000000000000  0.000000000000000  0.000000000000000  0.000000000000000  0.000000000000000  0.000000000000000  0.000000000000000  0.000000000000000  0.000000000000000  0.000000000000000  0.000000000000000  0.000000000000000  0.000000000000000  0.000000000000000  0.000000000000000  0.000000000000000  0.000000000000000  0.000000000000000  0.000000000000000  0.000000000000000  0.000000000000000  0.000000000000000  0.000000000000000  0.000000000000000  0.000000000000000  0.000000000000000  0.000000000000000  0.000000000000000  0.000000000000000  0.000000000000000  0.000000000000000  0.000000000000000  0.000000000000000  0.000000000000000  0.000000000000000  0.000000000000000  0.000000000000000  0.000000000000000  0.000000000000000  0.000000000000000  0.000000000000000  0.000000000000000  0.000000000000000  0.000000000000000  0.000000000000000  0.000000000000000  0.000000000000000  0.000000000000000  0.000000000000000  0.000000000000000  0.000000000000000  0.000000000000000  0.000000000000000  0.000000000000000  0.000000000000000  0.000000000000000  0.000000000000000  0.000000000000000  0.000000000000000  0.000000000000000  0.000000000000000  0.000000000000000  0.000000000000000  0.000000000000000  0.000000000000000  0.000000000000000  0.000000000000000  0.000000000000000  0.000000000000000  0.000000000000000  0.000000000000000  0.000000000000000  0.000000000000000  0.000000000000000  0.000000000000000  0.000000000000000  0.000000000000000  0.000000000000000  0.000000000000000  0.000000000000000  0.000000000000000  0.000000000000000  0.000000000000000  0.000000000000000  0.000000000000000  0.000000000000000  0.000000000000000  0.000000000000000  0.000000000000000  0.000000000000000  0.000000000000000  0.000000000000000  0.000000000000000  0.000000000000000  0.000000000000000  0.000000000000000  0.000000000000000  0.000000000000000  0.000000000000000  0.000000000000000  0.000000000000000  0.000000000000000  0.000000000000000  0.000000000000000  0.000000000000000  0.000000000000000  0.000000000000000  0.000000000000000  0.000000000000000  0.000000000000000  0.000000000000000  0.000000000000000  0.000000000000000  0.000000000000000  0.000000000000000  0.000000000000000  0.000000000000000  0.000000000000000  0.000000000000000  0.000000000000000  0.000000000000000  0.000000000000000  0.000000000000000  0.000000000000000  0.000000000000000  0.000000000000000  0.000000000000000  0.000000000000000  0.000000000000000  0.000000000000000  0.000000000000000  0.000000000000000  0.000000000000000  0.000000000000000  0.000000000000000  0.000000000000000  0.000000000000000  0.000000000000000  0.000000000000000  0.000000000000000  0.000000000000000  0.000000000000000  0.000000000000000  0.000000000000000  0.000000000000000  0.000000000000000  0.000000000000000  0.000000000000000  0.000000000000000  0.000000000000000  0.000000000000000  0.000000000000000  0.000000000000000  0.000000000000000  0.000000000000000  0.000000000000000  0.000000000000000  0.000000000000000  0.000000000000000  0.000000000000000  0.000000000000000  0.000000000000000  0.000000000000000  0.000000000000000  0.000000000000000  0.000000000000000  0.000000000000000  0.000000000000000  0.000000000000000  0.000000000000000  0.000000000000000  0.000000000000000  0.000000000000000  0.000000000000000  0.000000000000000  0.000000000000000  0.000000000000000  0.000000000000000  0.000000000000000  0.000000000000000  0.000000000000000  0.000000000000000  0.000000000000000  0.000000000000000  0.000000000000000  0.000000000000000  0.000000000000000  0.000000000000000  0.000000000000000  0.000000000000000  0.000000000000000  0.000000000000000  0.000000000000000  0.000000000000000  0.000000000000000  0.000000000000000  0.000000000000000  0.000000000000000  0.000000000000000  0.000000000000000  0.000000000000000  0.000000000000000  0.000000000000000  0.000000000000000  0.000000000000000  0.000000000000000  0.000000000000000  0.000000000000000  0.000000000000000  0.000000000000000  0.000000000000000  0.000000000000000  0.000000000000000  0.000000000000000  0.000000000000000  0.000000000000000  0.000000000000000  0.000000000000000  0.000000000000000  0.000000000000000  0.000000000000000  0.000000000000000  0.000000000000000  0.000000000000000  0.000000000000000  0.000000000000000  0.000000000000000  0.000000000000000  0.000000000000000  0.000000000000000  0.000000000000000  0.000000000000000  0.000000000000000  0.000000000000000  0.000000000000000  0.000000000000000  0.000000000000000  0.000000000000000  0.000000000000000  0.000000000000000  0.000000000000000  0.000000000000000  0.000000000000000  0.000000000000000  0.000000000000000  0.000000000000000  0.000000000000000  0.000000000000000  0.000000000000000  0.000000000000000  0.000000000000000  0.000000000000000  0.000000000000000  0.000000000000000  0.000000000000000  0.000000000000000  0.000000000000000  0.000000000000000  0.000000000000000  0.000000000000000  0.000000000000000  0.000000000000000  0.000000000000000  0.000000000000000  0.000000000000000  0.000000000000000  0.000000000000000  0.000000000000000  0.000000000000000  0.000000000000000  0.000000000000000  0.000000000000000  0.000000000000000  0.000000000000000  0.000000000000000  0.000000000000000  0.000000000000000  0.000000000000000  0.000000000000000  0.000000000000000  0.000000000000000  0.000000000000000  0.000000000000000  0.000000000000000  0.000000000000000  0.000000000000000  0.000000000000000  0.000000000000000  0.000000000000000  0.000000000000000  0.000000000000000  0.000000000000000  0.000000000000000  0.000000000000000  0.000000000000000  0.000000000000000  0.000000000000000  0.000000000000000  0.000000000000000  0.000000000000000  0.000000000000000  0.000000000000000  0.000000000000000  0.000000000000000  0.000000000000000  0.000000000000000  0.000000000000000  0.000000000000000  0.000000000000000  0.000000000000000  0.000000000000000  0.000000000000000  0.000000000000000  0.000000000000000  0.000000000000000  0.000000000000000  0.000000000000000  0.000000000000000  0.000000000000000  0.000000000000000  0.000000000000000  0.000000000000000  0.000000000000000  0.000000000000000  0.000000000000000  0.000000000000000  0.000000000000000  0.000000000000000  0.000000000000000  0.000000000000000  0.000000000000000  0.000000000000000  0.000000000000000  0.000000000000000  0.000000000000000  0.000000000000000 -0.033844068943008  0.000000000000000  0.000000000000000  0.000000000000000  0.000000000000000  0.000000000000000  0.000000000000000  0.000000000000000  0.000000000000000  0.000000000000000  0.000000000000000  0.000000000000000  0.000000000000000  0.000000000000000  0.000000000000000  0.000000000000000  0.000000000000000  0.000000000000000  0.000000000000000  0.000000000000000  0.000000000000000  0.000000000000000  0.000000000000000  0.000000000000000  0.000000000000000  0.000000000000000  0.000000000000000  0.000000000000000  0.000000000000000  0.000000000000000  0.000000000000000  0.000000000000000  0.000000000000000  0.000000000000000  0.000000000000000  0.000000000000000  0.000000000000000  0.000000000000000  0.000000000000000  0.000000000000000  0.000000000000000  0.000000000000000  0.000000000000000
 0.000000000000000  0.000000000000000  0.000000000000000  0.000000000000000  0.000000000000000  0.000000000000000  0.000000000000000  0.000000000000000  0.000000000000000  0.000000000000000  0.000000000000000  0.000000000000000  0.000000000000000  0.000000000000000  0.000000000000000  0.000000000000000  0.000000000000000  0.000000000000000  0.000000000000000  0.000000000000000  0.000000000000000  0.000000000000000  0.000000000000000  0.000000000000000  0.000000000000000  0.000000000000000  0.000000000000000  0.000000000000000  0.000000000000000  0.000000000000000  0.000000000000000  0.000000000000000  0.000000000000000  0.120045742373966 10.999476157023448 -0.886118287078484 -0.053990328551745  0.000000000000000  0.000000000000000  0.000000000000000  0.000000000000000  0.000000000000000  0.000000000000000  0.000000000000000  0.000000000000000  0.000000000000000  0.000000000000000  0.000000000000000  0.000000000000000  0.000000000000000  0.000000000000000  0.000000000000000  0.000000000000000  0.000000000000000  0.000000000000000  0.000000000000000  0.000000000000000  0.000000000000000  0.000000000000000  0.000000000000000  0.000000000000000  0.000000000000000  0.000000000000000  0.000000000000000  0.000000000000000  0.000000000000000  0.000000000000000  0.000000000000000  0.000000000000000  0.000000000000000  0.000000000000000  0.000000000000000  0.000000000000000  0.000000000000000  0.000000000000000  0.000000000000000  0.000000000000000  0.000000000000000  0.000000000000000  0.000000000000000  0.000000000000000  0.000000000000000  0.000000000000000  0.000000000000000  0.000000000000000  0.000000000000000  0.000000000000000  0.000000000000000  0.000000000000000  0.000000000000000  0.000000000000000  0.000000000000000  0.000000000000000  0.000000000000000  0.000000000000000  0.000000000000000  0.000000000000000  0.000000000000000  0.000000000000000  0.000000000000000  0.000000000000000  0.000000000000000  0.000000000000000  0.000000000000000  0.000000000000000  0.000000000000000  0.000000000000000  0.000000000000000  0.000000000000000  0.000000000000000  0.000000000000000  0.000000000000000  0.000000000000000  0.000000000000000  0.000000000000000  0.000000000000000  0.000000000000000  0.000000000000000  0.000000000000000  0.000000000000000  0.000000000000000  0.000000000000000  0.000000000000000  0.000000000000000  0.000000000000000  0.000000000000000  0.000000000000000  0.000000000000000  0.000000000000000  0.000000000000000  0.000000000000000  0.000000000000000  0.000000000000000  0.000000000000000  0.000000000000000  0.000000000000000  0.000000000000000  0.000000000000000  0.000000000000000  0.000000000000000  0.000000000000000  0.000000000000000  0.000000000000000  0.000000000000000  0.000000000000000  0.000000000000000  0.000000000000000  0.000000000000000  0.000000000000000  0.000000000000000  0.000000000000000  0.000000000000000  0.000000000000000  0.000000000000000  0.000000000000000  0.000000000000000  0.000000000000000  0.000000000000000  0.000000000000000  0.000000000000000  0.000000000000000  0.000000000000000  0.000000000000000  0.000000000000000  0.000000000000000  0.000000000000000  0.000000000000000  0.000000000000000  0.000000000000000  0.000000000000000  0.000000000000000  0.000000000000000  0.000000000000000  0.000000000000000  0.000000000000000  0.000000000000000  0.000000000000000  0.000000000000000  0.000000000000000  0.000000000000000  0.000000000000000  0.000000000000000  0.000000000000000  0.000000000000000  0.000000000000000  0.000000000000000  0.000000000000000  0.000000000000000  0.000000000000000  0.000000000000000  0.000000000000000  0.000000000000000  0.000000000000000  0.000000000000000  0.000000000000000  0.000000000000000  0.000000000000000  0.000000000000000  0.000000000000000  0.000000000000000  0.000000000000000  0.000000000000000  0.000000000000000  0.000000000000000  0.000000000000000  0.000000000000000  0.000000000000000  0.000000000000000  0.000000000000000  0.000000000000000  0.000000000000000  0.000000000000000  0.000000000000000  0.000000000000000  0.000000000000000  0.000000000000000  0.000000000000000  0.000000000000000  0.000000000000000  0.000000000000000  0.000000000000000  0.000000000000000  0.000000000000000  0.000000000000000  0.000000000000000  0.000000000000000  0.000000000000000  0.000000000000000  0.000000000000000  0.000000000000000  0.000000000000000  0.000000000000000  0.000000000000000  0.000000000000000  0.000000000000000  0.000000000000000  0.000000000000000  0.000000000000000  0.000000000000000  0.000000000000000  0.000000000000000  0.000000000000000  0.000000000000000  0.000000000000000  0.000000000000000  0.000000000000000  0.000000000000000  0.000000000000000  0.000000000000000  0.000000000000000  0.000000000000000  0.000000000000000  0.000000000000000  0.000000000000000  0.000000000000000  0.000000000000000  0.000000000000000  0.000000000000000  0.000000000000000  0.000000000000000  0.000000000000000  0.000000000000000  0.000000000000000  0.000000000000000  0.000000000000000  0.000000000000000  0.000000000000000  0.000000000000000  0.000000000000000  0.000000000000000  0.000000000000000  0.000000000000000  0.000000000000000  0.000000000000000  0.000000000000000  0.000000000000000  0.000000000000000  0.000000000000000  0.000000000000000  0.000000000000000  0.000000000000000  0.000000000000000  0.000000000000000  0.000000000000000  0.000000000000000  0.000000000000000  0.000000000000000  0.000000000000000  0.000000000000000  0.000000000000000  0.000000000000000  0.000000000000000  0.000000000000000  0.000000000000000  0.000000000000000  0.000000000000000  0.000000000000000  0.000000000000000  0.000000000000000  0.000000000000000  0.000000000000000  0.000000000000000  0.000000000000000  0.000000000000000  0.000000000000000  0.000000000000000  0.000000000000000  0.000000000000000  0.000000000000000  0.000000000000000  0.000000000000000  0.000000000000000  0.000000000000000  0.000000000000000  0.000000000000000  0.000000000000000  0.000000000000000  0.000000000000000  0.000000000000000  0.000000000000000  0.000000000000000  0.000000000000000  0.000000000000000  0.000000000000000  0.000000000000000  0.000000000000000  0.000000000000000  0.000000000000000  0.000000000000000  0.000000000000000  0.000000000000000  0.000000000000000  0.000000000000000  0.000000000000000  0.000000000000000  0.000000000000000  0.000000000000000  0.000000000000000  0.000000000000000  0.000000000000000  0.000000000000000  0.000000000000000  0.000000000000000  0.000000000000000  0.000000000000000  0.000000000000000  0.000000000000000  0.000000000000000  0.000000000000000  0.000000000000000  0.000000000000000  0.000000000000000  0.000000000000000  0.000000000000000  0.000000000000000  0.000000000000000  0.000000000000000  0.000000000000000  0.000000000000000  0.000000000000000  0.000000000000000  0.000000000000000  0.000000000000000  0.000000000000000  0.000000000000000  0.000000000000000  0.000000000000000  0.000000000000000  0.000000000000000  0.000000000000000  0.000000000000000  0.000000000000000  0.000000000000000  0.000000000000000  0.000000000000000  0.000000000000000  0.000000000000000  0.000000000000000  0.000000000000000  0.000000000000000  0.000000000000000  0.000000000000000  0.000000000000000  0.000000000000000  0.000000000000000  0.000000000000000  0.000000000000000  0.000000000000000  0.000000000000000  0.000000000000000  0.000000000000000  0.000000000000000  0.000000000000000  0.000000000000000  0.000000000000000  0.000000000000000  0.000000000000000  0.000000000000000  0.000000000000000  0.000000000000000  0.000000000000000  0.000000000000000  0.000000000000000  0.000000000000000  0.000000000000000  0.000000000000000  0.000000000000000  0.000000000000000  0.000000000000000  0.000000000000000  0.000000000000000  0.000000000000000  0.000000000000000  0.000000000000000  0.000000000000000  0.000000000000000  0.000000000000000  0.000000000000000  0.000000000000000  0.000000000000000  0.000000000000000  0.000000000000000  0.000000000000000  0.000000000000000  0.000000000000000  0.000000000000000  0.000000000000000  0.000000000000000  0.000000000000000  0.000000000000000  0.000000000000000  0.000000000000000  0.000000000000000  0.000000000000000  0.000000000000000  0.000000000000000  0.000000000000000  0.000000000000000  0.000000000000000  0.000000000000000  0.000000000000000  0.000000000000000  0.000000000000000  0.000000000000000  0.000000000000000  0.000000000000000  0.000000000000000  0.000000000000000  0.000000000000000  0.000000000000000  0.000000000000000  0.000000000000000  0.000000000000000  0.000000000000000  0.000000000000000  0.000000000000000  0.000000000000000  0.000000000000000  0.000000000000000  0.000000000000000  0.000000000000000  0.000000000000000  0.000000000000000  0.000000000000000  0.000000000000000  0.000000000000000  0.000000000000000  0.000000000000000  0.000000000000000  0.000000000000000  0.000000000000000  0.000000000000000  0.000000000000000  0.000000000000000  0.000000000000000  0.000000000000000  0.000000000000000  0.000000000000000  0.000000000000000  0.000000000000000  0.000000000000000  0.000000000000000  0.000000000000000  0.000000000000000  0.000000000000000  0.000000000000000  0.000000000000000  0.000000000000000  0.000000000000000  0.000000000000000  0.000000000000000  0.000000000000000  0.000000000000000  0.000000000000000  0.000000000000000  0.000000000000000  0.000000000000000  0.000000000000000  0.000000000000000  0.000000000000000  0.000000000000000  0.000000000000000  0.000000000000000  0.000000000000000  0.000000000000000  0.000000000000000  0.000000000000000  0.000000000000000  0.000000000000000  0.000000000000000  0.000000000000000  0.000000000000000
 0.000000000000000  0.000000000000000  0.000000000000000  0.000000000000000  0.000000000000000  0.000000000000000  0.000000000000000  0.000000000000000  0.000000000000000  0.000000000000000  0.000000000000000  0.000000000000000  0.000000000000000  0.000000000000000  0.000000000000000  0.000000000000000  0.000000000000000  0.000000000000000  0.000000000000000  0.000000000000000  0.000000000000000  0.000000000000000  0.000000000000000  0.000000000000000  0.000000000000000  0.000000000000000  0.000000000000000  0.000000000000000  0.000000000000000  0.000000000000000  0.000000000000000  0.000000000000000  0.000000000000000  0.000000000000000 -0.886118287075205 12.181829467669898  0.000000000000000  0.000000000000000  0.000000000000000  0.000000000000000  0.000000000000000  0.000000000000000  0.000000000000000  0.000000000000000  0.000000000000000  0.000000000000000  0.000000000000000  0.000000000000000  0.000000000000000  0.000000000000000  0.000000000000000  0.000000000000000  0.000000000000000  0.000000000000000  0.000000000000000  0.000000000000000  0.000000000000000  0.000000000000000  0.000000000000000  0.000000000000000  0.000000000000000  0.000000000000000  0.000000000000000  0.000000000000000  0.000000000000000  0.000000000000000  0.000000000000000  0.000000000000000  0.000000000000000  0.000000000000000  0.000000000000000  0.000000000000000  0.000000000000000  0.000000000000000  0.000000000000000  0.000000000000000  0.000000000000000  0.000000000000000  0.000000000000000  0.000000000000000  0.000000000000000  0.000000000000000  0.000000000000000  0.000000000000000  0.000000000000000  0.000000000000000  0.000000000000000  0.000000000000000  0.000000000000000  0.000000000000000  0.000000000000000  0.000000000000000  0.000000000000000  0.000000000000000  0.000000000000000  0.000000000000000  0.000000000000000  0.000000000000000  0.000000000000000  0.000000000000000  0.000000000000000  0.000000000000000  0.000000000000000  0.000000000000000  0.000000000000000  0.000000000000000  0.000000000000000  0.000000000000000  0.000000000000000  0.000000000000000  0.000000000000000  0.000000000000000  0.000000000000000  0.000000000000000  0.000000000000000  0.000000000000000  0.000000000000000  0.000000000000000  0.000000000000000  0.000000000000000  0.000000000000000  0.000000000000000  0.000000000000000  0.000000000000000  0.000000000000000  0.000000000000000  0.000000000000000  0.000000000000000  0.000000000000000  0.000000000000000  0.000000000000000  0.000000000000000  0.000000000000000  0.000000000000000  0.000000000000000  0.000000000000000  0.000000000000000  0.000000000000000  0.000000000000000  0.000000000000000  0.000000000000000  0.000000000000000  0.000000000000000  0.000000000000000  0.000000000000000  0.000000000000000  0.000000000000000  0.000000000000000  0.000000000000000  0.000000000000000  0.000000000000000  0.000000000000000  0.000000000000000  0.000000000000000  0.000000000000000  0.000000000000000  0.000000000000000  0.000000000000000  0.000000000000000  0.000000000000000  0.000000000000000  0.000000000000000  0.000000000000000  0.000000000000000  0.000000000000000  0.000000000000000  0.000000000000000  0.000000000000000  0.000000000000000  0.000000000000000  0.000000000000000  0.000000000000000  0.000000000000000  0.000000000000000  0.000000000000000  0.000000000000000  0.000000000000000  0.000000000000000  0.000000000000000  0.000000000000000  0.000000000000000  0.000000000000000  0.000000000000000  0.000000000000000  0.000000000000000  0.000000000000000  0.000000000000000  0.000000000000000  0.000000000000000  0.000000000000000  0.000000000000000  0.000000000000000  0.000000000000000  0.000000000000000  0.000000000000000  0.000000000000000  0.000000000000000  0.000000000000000  0.000000000000000  0.000000000000000  0.000000000000000  0.000000000000000  0.000000000000000  0.000000000000000  0.000000000000000  0.000000000000000  0.000000000000000  0.000000000000000  0.000000000000000  0.000000000000000  0.000000000000000  0.000000000000000  0.000000000000000  0.000000000000000  0.000000000000000  0.000000000000000  0.000000000000000  0.000000000000000  0.000000000000000  0.000000000000000  0.000000000000000  0.000000000000000  0.000000000000000  0.000000000000000  0.000000000000000  0.000000000000000  0.000000000000000  0.000000000000000  0.000000000000000  0.000000000000000  0.000000000000000  0.000000000000000  0.000000000000000  0.000000000000000  0.000000000000000  0.000000000000000  0.000000000000000  0.000000000000000  0.000000000000000  0.000000000000000  0.000000000000000  0.000000000000000  0.000000000000000  0.000000000000000  0.000000000000000  0.000000000000000  0.000000000000000  0.000000000000000  0.000000000000000  0.000000000000000  0.000000000000000  0.000000000000000  0.000000000000000  0.000000000000000  0.000000000000000  0.000000000000000  0.000000000000000  0.000000000000000  0.000000000000000  0.000000000000000  0.000000000000000  0.000000000000000  0.000000000000000  0.000000000000000  0.000000000000000  0.000000000000000  0.000000000000000  0.000000000000000  0.000000000000000  0.000000000000000  0.000000000000000  0.000000000000000  0.000000000000000  0.000000000000000  0.000000000000000  0.000000000000000  0.000000000000000  0.000000000000000  0.000000000000000  0.000000000000000  0.000000000000000  0.000000000000000  0.000000000000000  0.000000000000000  0.000000000000000  0.000000000000000  0.000000000000000  0.000000000000000  0.000000000000000  0.000000000000000  0.000000000000000  0.000000000000000  0.000000000000000  0.000000000000000  0.000000000000000  0.000000000000000  0.000000000000000  0.000000000000000  0.000000000000000  0.000000000000000  0.000000000000000  0.000000000000000  0.000000000000000  0.000000000000000  0.000000000000000  0.000000000000000  0.000000000000000  0.000000000000000  0.000000000000000  0.000000000000000  0.000000000000000  0.000000000000000  0.000000000000000  0.000000000000000  0.000000000000000  0.000000000000000  0.000000000000000  0.000000000000000  0.000000000000000  0.000000000000000  0.000000000000000  0.000000000000000  0.000000000000000  0.000000000000000  0.000000000000000  0.000000000000000  0.000000000000000  0.000000000000000  0.000000000000000  0.000000000000000  0.000000000000000  0.000000000000000  0.000000000000000  0.000000000000000  0.000000000000000  0.000000000000000  0.000000000000000  0.000000000000000  0.000000000000000  0.000000000000000  0.000000000000000  0.000000000000000  0.000000000000000  0.000000000000000  0.000000000000000  0.000000000000000  0.000000000000000  0.000000000000000  0.000000000000000  0.000000000000000  0.000000000000000  0.000000000000000  0.000000000000000  0.000000000000000  0.000000000000000  0.000000000000000  0.000000000000000  0.000000000000000  0.000000000000000  0.000000000000000  0.000000000000000  0.000000000000000  0.000000000000000  0.000000000000000  0.000000000000000  0.000000000000000  0.000000000000000  0.000000000000000  0.000000000000000  0.000000000000000  0.000000000000000  0.000000000000000  0.000000000000000  0.000000000000000  0.000000000000000  0.000000000000000  0.000000000000000  0.000000000000000  0.000000000000000  0.000000000000000  0.000000000000000  0.000000000000000  0.000000000000000  0.000000000000000  0.000000000000000  0.000000000000000  0.000000000000000  0.000000000000000  0.000000000000000  0.000000000000000  0.000000000000000  0.000000000000000  0.000000000000000  0.000000000000000  0.000000000000000  0.000000000000000  0.000000000000000  0.000000000000000  0.000000000000000  0.000000000000000  0.000000000000000  0.000000000000000  0.000000000000000  0.000000000000000  0.000000000000000  0.000000000000000  0.000000000000000  0.000000000000000  0.000000000000000  0.000000000000000  0.000000000000000  0.000000000000000  0.000000000000000  0.000000000000000  0.000000000000000  0.000000000000000  0.000000000000000  0.000000000000000  0.000000000000000  0.000000000000000  0.000000000000000  0.000000000000000  0.000000000000000  0.000000000000000  0.000000000000000  0.000000000000000  0.000000000000000  0.000000000000000  0.000000000000000  0.000000000000000  0.000000000000000  0.000000000000000  0.000000000000000  0.000000000000000  0.000000000000000  0.000000000000000  0.000000000000000  0.000000000000000  0.000000000000000  0.000000000000000  0.000000000000000  0.000000000000000  0.000000000000000  0.000000000000000  0.000000000000000  0.000000000000000  0.000000000000000  0.000000000000000  0.000000000000000  0.000000000000000  0.000000000000000  0.000000000000000  0.000000000000000  0.000000000000000  0.000000000000000  0.000000000000000  0.000000000000000  0.000000000000000  0.000000000000000  0.000000000000000  0.000000000000000  0.000000000000000  0.000000000000000  0.000000000000000  0.000000000000000  0.000000000000000  0.000000000000000  0.000000000000000  0.000000000000000  0.000000000000000  0.000000000000000  0.000000000000000  0.000000000000000  0.000000000000000  0.000000000000000  0.000000000000000  0.000000000000000  0.000000000000000  0.000000000000000  0.000000000000000  0.000000000000000  0.000000000000000  0.000000000000000  0.000000000000000  0.000000000000000  0.000000000000000  0.000000000000000  0.000000000000000  0.000000000000000  0.000000000000000  0.000000000000000  0.000000000000000  0.000000000000000  0.000000000000000  0.000000000000000  0.000000000000000  0.000000000000000  0.000000000000000  0.000000000000000  0.000000000000000  0.000000000000000  0.000000000000000  0.000000000000000  0.000000000000000  0.000000000000000  0.000000000000000  0.000000000000000  0.000000000000000  0.000000000000000  0.000000000000000  0.000000000000000  0.000000000000000
 0.000000000000000  0.000000000000000  0.000000000000000  0.000000000000000  0.000000000000000  0.000000000000000  0.000000000000000  0.000000000000000  0.000000000000000  0.000000000000000  0.000000000000000  0.000000000000000  0.000000000000000  0.000000000000000  0.000000000000000  0.000000000000000  0.000000000000000  0.000000000000000  0.000000000000000  0.000000000000000  0.000000000000000  0.000000000000000  0.000000000000000  0.000000000000000  0.000000000000000  0.000000000000000  0.000000000000000  0.000000000000000  0.000000000000000  0.000000000000000  0.000000000000000  0.000000000000000  0.000000000000000  0.541396063162936 -0.053990328722412  0.000000000000000  9.698084265487342  0.000000000000000 -0.017791113338247  0.000000000000000  0.000000000000000  0.000000000000000  0.000000000000000  0.000000000000000  0.000000000000000  0.000000000000000  0.000000000000000  0.000000000000000  0.000000000000000  0.000000000000000  0.000000000000000  0.000000000000000  0.000000000000000  0.000000000000000  0.000000000000000  0.000000000000000  0.000000000000000  0.000000000000000  0.000000000000000  0.000000000000000  0.000000000000000  0.000000000000000  0.000000000000000  0.000000000000000  0.000000000000000  0.000000000000000  0.000000000000000  0.000000000000000  0.000000000000000  0.000000000000000  0.000000000000000  0.000000000000000  0.000000000000000  0.000000000000000  0.000000000000000  0.000000000000000  0.000000000000000  0.000000000000000  0.000000000000000  0.000000000000000  0.000000000000000  0.000000000000000  0.000000000000000  0.000000000000000  0.000000000000000  0.000000000000000  0.000000000000000  0.000000000000000  0.000000000000000  0.000000000000000  0.000000000000000  0.000000000000000  0.000000000000000  0.000000000000000  0.000000000000000  0.000000000000000  0.000000000000000  0.000000000000000  0.000000000000000  0.000000000000000  0.000000000000000  0.000000000000000  0.000000000000000  0.000000000000000  0.000000000000000  0.000000000000000  0.000000000000000  0.000000000000000  0.000000000000000  0.000000000000000  0.000000000000000  0.000000000000000  0.000000000000000  0.000000000000000  0.000000000000000  0.000000000000000  0.000000000000000  0.000000000000000  0.000000000000000  0.000000000000000  0.000000000000000  0.000000000000000  0.000000000000000  0.000000000000000  0.000000000000000  0.000000000000000  0.000000000000000  0.000000000000000  0.000000000000000  0.000000000000000  0.000000000000000  0.000000000000000  0.168989057730703  0.000000000000000  0.000000000000000  0.000000000000000  0.000000000000000  0.000000000000000  0.000000000000000  0.000000000000000  0.000000000000000  0.000000000000000  0.000000000000000  0.000000000000000  0.000000000000000  0.000000000000000  0.000000000000000  0.000000000000000  0.000000000000000  0.000000000000000  0.000000000000000  0.000000000000000  0.000000000000000  0.000000000000000  0.000000000000000  0.000000000000000  0.000000000000000  0.000000000000000  0.000000000000000  0.000000000000000  0.000000000000000  0.000000000000000  0.000000000000000  0.000000000000000  0.000000000000000  0.000000000000000  0.000000000000000  0.000000000000000  0.000000000000000  0.000000000000000  0.000000000000000  0.000000000000000  0.000000000000000  0.000000000000000  0.000000000000000  0.000000000000000  0.000000000000000  0.000000000000000  0.000000000000000  0.000000000000000  0.000000000000000  0.000000000000000  0.000000000000000  0.000000000000000  0.000000000000000  0.000000000000000  0.000000000000000  0.000000000000000  0.000000000000000  0.000000000000000  0.000000000000000  0.000000000000000  0.000000000000000  0.000000000000000  0.000000000000000  0.000000000000000  0.000000000000000  0.000000000000000  0.000000000000000  0.000000000000000  0.000000000000000  0.000000000000000  0.000000000000000  0.000000000000000  0.000000000000000  0.000000000000000  0.000000000000000  0.000000000000000  0.000000000000000  0.000000000000000  0.000000000000000  0.000000000000000  0.000000000000000  0.000000000000000  0.000000000000000  0.000000000000000  0.000000000000000  0.000000000000000  0.000000000000000  0.000000000000000  0.000000000000000  0.000000000000000  0.000000000000000  0.000000000000000  0.000000000000000  0.000000000000000  0.000000000000000  0.000000000000000  0.000000000000000  0.000000000000000  0.000000000000000  0.000000000000000  0.000000000000000  0.000000000000000  0.000000000000000  0.000000000000000  0.000000000000000  0.000000000000000  0.000000000000000  0.000000000000000  0.000000000000000  0.000000000000000  0.000000000000000  0.000000000000000  0.000000000000000  0.000000000000000  0.000000000000000  0.000000000000000  0.000000000000000  0.000000000000000  0.000000000000000  0.000000000000000  0.000000000000000  0.000000000000000  0.000000000000000  0.000000000000000  0.000000000000000  0.000000000000000  0.000000000000000  0.000000000000000  0.000000000000000  0.000000000000000  0.000000000000000  0.000000000000000  0.000000000000000  0.000000000000000  0.000000000000000  0.000000000000000  0.000000000000000  0.000000000000000  0.000000000000000  0.000000000000000  0.000000000000000  0.000000000000000  0.000000000000000  0.000000000000000  0.000000000000000  0.000000000000000  0.000000000000000  0.000000000000000  0.000000000000000  0.000000000000000  0.000000000000000  0.000000000000000  0.000000000000000  0.000000000000000  0.000000000000000  0.000000000000000  0.000000000000000  0.000000000000000  0.000000000000000  0.000000000000000  0.000000000000000  0.000000000000000  0.000000000000000  0.000000000000000  0.000000000000000  0.000000000000000  0.000000000000000  0.000000000000000  0.000000000000000  0.000000000000000  0.000000000000000  0.000000000000000  0.000000000000000  0.000000000000000  0.000000000000000  0.000000000000000  0.000000000000000  0.000000000000000  0.000000000000000  0.000000000000000  0.000000000000000  0.000000000000000  0.000000000000000  0.000000000000000  0.000000000000000  0.000000000000000  0.000000000000000  0.000000000000000  0.000000000000000  0.000000000000000  0.000000000000000  0.000000000000000  0.000000000000000  0.000000000000000  0.000000000000000  0.000000000000000  0.000000000000000  0.000000000000000  0.000000000000000  0.000000000000000  0.000000000000000  0.000000000000000  0.000000000000000  0.000000000000000  0.000000000000000  0.000000000000000  0.000000000000000  0.000000000000000  0.000000000000000  0.000000000000000  0.000000000000000  0.000000000000000  0.000000000000000  0.000000000000000  0.000000000000000  0.000000000000000  0.000000000000000  0.000000000000000  0.000000000000000  0.000000000000000  0.000000000000000  0.000000000000000  0.000000000000000  0.000000000000000  0.000000000000000  0.000000000000000  0.000000000000000  0.000000000000000  0.000000000000000  0.000000000000000  0.000000000000000  0.000000000000000  0.000000000000000  0.000000000000000  0.000000000000000  0.000000000000000  0.000000000000000  0.000000000000000  0.000000000000000  0.000000000000000  0.000000000000000  0.000000000000000  0.000000000000000  0.000000000000000  0.000000000000000  0.000000000000000  0.000000000000000  0.000000000000000  0.000000000000000  0.000000000000000  0.000000000000000  0.000000000000000  0.000000000000000  0.000000000000000  0.000000000000000  0.000000000000000  0.000000000000000  0.000000000000000  0.000000000000000  0.000000000000000  0.000000000000000  0.000000000000000  0.000000000000000  0.000000000000000  0.000000000000000  0.000000000000000  0.000000000000000  0.000000000000000  0.000000000000000  0.000000000000000  0.000000000000000  0.000000000000000  0.000000000000000  0.000000000000000  0.000000000000000  0.000000000000000  0.000000000000000  0.000000000000000  0.000000000000000  0.000000000000000  0.000000000000000  0.000000000000000  0.000000000000000  0.000000000000000  0.000000000000000  0.000000000000000  0.000000000000000  0.000000000000000  0.000000000000000  0.000000000000000  0.000000000000000  0.000000000000000  0.000000000000000  0.000000000000000  0.000000000000000  0.000000000000000  0.000000000000000  0.000000000000000  0.000000000000000  0.000000000000000  0.000000000000000  0.000000000000000  0.000000000000000  0.000000000000000  0.000000000000000  0.000000000000000  0.000000000000000  0.000000000000000  0.000000000000000  0.000000000000000  0.000000000000000  0.000000000000000  0.000000000000000  0.000000000000000  0.000000000000000  0.000000000000000  0.000000000000000  0.000000000000000  0.000000000000000  0.000000000000000  0.000000000000000  0.000000000000000  0.000000000000000  0.000000000000000  0.000000000000000  0.000000000000000  0.000000000000000  0.000000000000000  0.000000000000000  0.000000000000000  0.000000000000000  0.000000000000000  0.000000000000000  0.000000000000000  0.000000000000000  0.000000000000000  0.000000000000000  0.000000000000000  0.000000000000000  0.000000000000000  0.000000000000000  0.000000000000000  0.000000000000000  0.000000000000000  0.000000000000000  0.000000000000000  0.000000000000000  0.000000000000000  0.000000000000000  0.000000000000000  0.000000000000000  0.000000000000000  0.000000000000000  0.000000000000000  0.000000000000000  0.000000000000000  0.000000000000000  0.000000000000000  0.000000000000000  0.000000000000000  0.000000000000000  0.000000000000000  0.000000000000000  0.000000000000000  0.000000000000000  0.000000000000000  0.000000000000000  0.000000000000000  0.000000000000000  0.000000000000000  0.000000000000000  0.000000000000000  0.000000000000000  0.000000000000000  0.000000000000000  0.000000000000000  0.000000000000000  0.000000000000000  0.000000000000000  0.000000000000000
 0.000000000000000  0.000000000000000  0.000000000000000  0.000000000000000  0.000000000000000  0.000000000000000  0.000000000000000  0.000000000000000  0.000000000000000  0.000000000000000  0.000000000000000  0.000000000000000  0.000000000000000  0.000000000000000  0.000000000000000  0.000000000000000  0.000000000000000  0.000000000000000  0.000000000000000  0.000000000000000  0.000000000000000  0.000000000000000  0.000000000000000  0.000000000000000  0.000000000000000  0.000000000000000  0.000000000000000  0.000000000000000  0.000000000000000  0.000000000000000  0.000000000000000  0.000000000000000  0.000000000000000  0.000000000000000  0.000000000000000  0.000000000000000  0.000000000000000  7.605711316187145  0.000000000000000 -0.215484091700746  0.000000000000000  0.000000000000000  0.000000000000000  0.000000000000000  0.000000000000000  0.000000000000000  0.000000000000000  0.000000000000000  0.000000000000000  0.000000000000000  0.000000000000000  0.000000000000000  0.000000000000000  0.000000000000000  0.000000000000000  0.000000000000000  0.000000000000000  0.000000000000000  0.000000000000000  0.000000000000000  0.000000000000000  0.000000000000000  0.000000000000000  0.000000000000000  0.000000000000000  0.000000000000000  0.000000000000000  0.000000000000000  0.000000000000000  0.000000000000000  0.000000000000000  0.000000000000000  0.000000000000000  0.000000000000000  0.000000000000000  0.000000000000000  0.000000000000000  0.000000000000000  0.000000000000000  0.000000000000000  0.000000000000000  0.000000000000000  0.000000000000000  0.000000000000000  0.000000000000000  0.000000000000000  0.000000000000000  0.000000000000000  0.000000000000000  0.000000000000000  0.000000000000000  0.000000000000000  0.000000000000000  0.000000000000000  0.000000000000000  0.000000000000000  0.000000000000000  0.000000000000000  0.000000000000000  0.000000000000000  0.000000000000000  0.000000000000000  0.000000000000000  0.000000000000000  0.000000000000000  0.000000000000000  0.000000000000000  0.000000000000000  0.000000000000000  0.000000000000000  0.000000000000000  0.000000000000000  0.000000000000000  0.000000000000000  0.000000000000000  0.000000000000000  0.000000000000000  0.000000000000000  0.000000000000000  0.000000000000000  0.000000000000000  0.000000000000000  0.000000000000000  0.000000000000000  0.000000000000000  0.000000000000000  0.000000000000000  0.000000000000000  0.000000000000000  0.000000000000000  0.000000000000000  0.000000000000000  0.000000000000000  0.000000000000000  0.000000000000000  0.000000000000000  0.000000000000000  0.000000000000000  0.000000000000000  0.000000000000000  0.000000000000000  0.000000000000000  0.000000000000000  0.000000000000000  0.000000000000000  0.000000000000000  0.000000000000000  0.000000000000000  0.000000000000000  0.000000000000000  0.000000000000000  0.000000000000000  0.000000000000000  0.000000000000000  0.000000000000000  0.000000000000000  0.000000000000000  0.000000000000000  0.000000000000000  0.000000000000000  0.000000000000000  0.000000000000000  0.000000000000000  0.000000000000000  0.000000000000000  0.000000000000000  0.000000000000000  0.000000000000000  0.000000000000000  0.000000000000000  0.000000000000000  0.000000000000000  0.000000000000000  0.000000000000000  0.000000000000000  0.000000000000000  0.000000000000000  0.000000000000000  0.000000000000000  0.000000000000000  0.000000000000000  0.000000000000000  0.000000000000000  0.000000000000000  0.000000000000000  0.000000000000000  0.000000000000000  0.000000000000000  0.000000000000000  0.000000000000000  0.000000000000000  0.000000000000000  0.000000000000000  0.000000000000000  0.000000000000000  0.000000000000000  0.000000000000000  0.000000000000000  0.000000000000000  0.000000000000000  0.000000000000000  0.000000000000000  0.000000000000000  0.000000000000000  0.000000000000000  0.000000000000000  0.000000000000000  0.000000000000000  0.000000000000000  0.000000000000000  0.000000000000000  0.000000000000000  0.000000000000000  0.000000000000000  0.000000000000000  0.000000000000000  0.000000000000000  0.000000000000000  0.000000000000000  0.000000000000000  0.000000000000000  0.000000000000000  0.000000000000000  0.000000000000000  0.000000000000000  0.000000000000000  0.000000000000000  0.000000000000000  0.000000000000000  0.000000000000000  0.000000000000000  0.000000000000000  0.000000000000000  0.000000000000000  0.000000000000000  0.000000000000000  0.000000000000000  0.000000000000000  0.000000000000000  0.000000000000000  0.000000000000000  0.000000000000000  0.000000000000000  0.000000000000000  0.000000000000000  0.000000000000000  0.000000000000000  0.000000000000000  0.000000000000000  0.000000000000000  0.000000000000000  0.000000000000000  0.000000000000000  0.000000000000000  0.000000000000000 -0.028284984152424  0.000000000000000  0.000000000000000  0.000000000000000  0.000000000000000  0.000000000000000  0.000000000000000  0.000000000000000  0.000000000000000  0.000000000000000  0.000000000000000  0.000000000000000  0.000000000000000  0.000000000000000  0.000000000000000  0.000000000000000 -0.028784525235909  0.000000000000000  0.000000000000000  0.000000000000000  0.000000000000000  0.000000000000000  0.000000000000000  0.000000000000000  0.000000000000000  0.000000000000000  0.000000000000000  0.000000000000000  0.000000000000000  0.000000000000000  0.000000000000000  0.000000000000000  0.000000000000000  0.000000000000000  0.000000000000000  0.000000000000000  0.000000000000000  0.000000000000000  0.000000000000000  0.000000000000000  0.000000000000000  0.000000000000000  0.000000000000000  0.000000000000000  0.000000000000000  0.000000000000000  0.000000000000000  0.000000000000000 -0.057354614921927  0.000000000000000  0.000000000000000  0.000000000000000  0.000000000000000  0.000000000000000  0.000000000000000  0.000000000000000  0.000000000000000  0.000000000000000  0.000000000000000  0.000000000000000  0.000000000000000  0.000000000000000  0.000000000000000  0.000000000000000  0.000000000000000  0.000000000000000  0.000000000000000  0.000000000000000  0.000000000000000  0.000000000000000  0.000000000000000  0.000000000000000  0.000000000000000  0.000000000000000  0.000000000000000  0.000000000000000  0.000000000000000  0.000000000000000  0.000000000000000  0.000000000000000  0.000000000000000  0.000000000000000  0.000000000000000  0.000000000000000  0.000000000000000  0.000000000000000  0.000000000000000  0.000000000000000  0.000000000000000  0.000000000000000  0.000000000000000  0.000000000000000  0.000000000000000  0.000000000000000  0.000000000000000  0.000000000000000  0.000000000000000  0.000000000000000  0.000000000000000  0.000000000000000  0.000000000000000  0.000000000000000  0.000000000000000  0.000000000000000  0.000000000000000  0.000000000000000  0.000000000000000  0.000000000000000  0.000000000000000  0.000000000000000  0.000000000000000  0.000000000000000  0.000000000000000  0.000000000000000  0.000000000000000  0.000000000000000  0.000000000000000  0.000000000000000  0.000000000000000  0.000000000000000  0.000000000000000  0.000000000000000  0.000000000000000  0.000000000000000  0.000000000000000  0.000000000000000  0.000000000000000  0.000000000000000  0.000000000000000  0.000000000000000  0.000000000000000  0.000000000000000  0.000000000000000  0.000000000000000  0.000000000000000  0.000000000000000  0.000000000000000  0.000000000000000  0.000000000000000  0.000000000000000  0.000000000000000  0.000000000000000 -0.009842680464514  0.000000000000000  0.000000000000000  0.000000000000000  0.000000000000000  0.000000000000000  0.000000000000000  0.000000000000000  0.000000000000000  0.000000000000000  0.000000000000000 -0.015747928917038  0.000000000000000  0.000000000000000  0.000000000000000  0.000000000000000  0.000000000000000  0.000000000000000  0.000000000000000  0.000000000000000  0.000000000000000  0.000000000000000  0.000000000000000  0.000000000000000  0.000000000000000  0.000000000000000  0.000000000000000  0.000000000000000  0.000000000000000  0.015839003041385  0.000000000000000  0.000000000000000  0.000000000000000  0.000000000000000  0.000000000000000  0.000000000000000  0.000000000000000  0.000000000000000  0.000000000000000  0.000000000000000  0.000000000000000  0.000000000000000  0.000000000000000  0.000000000000000  0.000000000000000  0.000000000000000  0.000000000000000  0.000000000000000  0.000000000000000  0.000000000000000  0.000000000000000  0.000000000000000  0.000000000000000  0.000000000000000  0.000000000000000  0.000000000000000  0.000000000000000  0.000000000000000  0.000000000000000  0.000000000000000  0.000000000000000  0.000000000000000  0.000000000000000  0.000000000000000  0.000000000000000  0.000000000000000  0.000000000000000  0.000000000000000  0.001550954153700  0.000000000000000  0.000000000000000  0.000000000000000  0.000000000000000  0.000000000000000  0.000000000000000  0.000000000000000  0.000000000000000  0.000000000000000  0.000000000000000  0.000000000000000  0.000000000000000  0.000000000000000  0.000000000000000  0.000000000000000  0.000000000000000  0.000000000000000  0.000000000000000  0.000000000000000  0.000000000000000  0.000000000000000  0.000000000000000  0.000000000000000  0.000000000000000  0.000000000000000  0.000000000000000  0.000000000000000  0.000000000000000  0.000000000000000  0.000000000000000  0.000000000000000  0.000000000000000  0.000000000000000  0.000000000000000  0.000000000000000  0.000000000000000  0.000000000000000  0.000000000000000  0.000000000000000  0.000000000000000  0.000000000000000  0.000000000000000  0.000000000000000  0.000000000000000  0.000000000000000  0.000000000000000
 0.000000000000000  0.000000000000000  0.000000000000000  0.000000000000000  0.000000000000000  0.000000000000000  0.000000000000000  0.000000000000000  0.000000000000000  0.000000000000000  0.000000000000000  0.000000000000000  0.090641738612546  0.000000000000000  0.000000000000000  0.000000000000000  0.000000000000000  0.000000000000000  0.000000000000000  0.000000000000000  0.000000000000000  0.000000000000000  0.000000000000000  0.000000000000000  0.000000000000000  0.000000000000000  0.000000000000000  0.000000000000000  0.000000000000000  0.000000000000000  0.000000000000000  0.000000000000000  0.000000000000000  0.000000000000000  0.000000000000000  0.000000000000000 -0.017791113336254  0.000000000000000  8.541987188955698  0.000000000000000 -0.036130542308221  0.000000000000000  0.000000000000000  0.000000000000000  0.000000000000000  0.000000000000000  0.000000000000000  0.000000000000000  0.000000000000000  0.000000000000000  0.000000000000000  0.000000000000000  0.000000000000000  0.000000000000000  0.000000000000000  0.000000000000000  0.000000000000000  0.000000000000000  0.000000000000000  0.000000000000000  0.000000000000000  0.000000000000000  0.000000000000000  0.000000000000000  0.000000000000000  0.000000000000000  0.000000000000000  0.000000000000000  0.000000000000000  0.000000000000000  0.000000000000000  0.000000000000000  0.000000000000000  0.000000000000000  0.000000000000000  0.000000000000000  0.000000000000000  0.000000000000000  0.000000000000000  0.000000000000000  0.000000000000000  0.000000000000000  0.000000000000000  0.000000000000000  0.000000000000000  0.000000000000000  0.000000000000000  0.000000000000000  0.000000000000000  0.000000000000000  0.000000000000000  0.000000000000000  0.000000000000000  0.000000000000000  0.000000000000000  0.000000000000000  0.000000000000000  0.000000000000000  0.000000000000000  0.000000000000000  0.000000000000000  0.000000000000000  0.000000000000000  0.000000000000000  0.000000000000000  0.000000000000000  0.000000000000000  0.000000000000000  0.000000000000000  0.000000000000000  0.000000000000000  0.000000000000000  0.000000000000000  0.000000000000000  0.000000000000000  0.000000000000000  0.000000000000000  0.000000000000000  0.000000000000000  0.000000000000000  0.000000000000000  0.000000000000000  0.000000000000000  0.000000000000000  0.000000000000000  0.000000000000000  0.000000000000000  0.000000000000000  0.000000000000000  0.000000000000000  0.000000000000000  0.000000000000000  0.000000000000000  0.000000000000000  0.000000000000000  0.000000000000000  0.000000000000000  0.000000000000000  0.000000000000000  0.000000000000000  0.000000000000000  0.000000000000000  0.000000000000000  0.000000000000000  0.000000000000000  0.000000000000000  0.000000000000000  0.000000000000000  0.000000000000000  0.000000000000000  0.000000000000000  0.000000000000000  0.000000000000000  0.000000000000000  0.000000000000000  0.000000000000000  0.000000000000000 -0.013554186705521  0.000000000000000  0.000000000000000  0.000000000000000  0.000000000000000  0.000000000000000  0.000000000000000  0.000000000000000  0.000000000000000  0.000000000000000  0.000000000000000  0.000000000000000  0.000000000000000  0.000000000000000  0.000000000000000  0.000000000000000  0.000000000000000  0.000000000000000  0.000000000000000  0.000000000000000  0.000000000000000  0.000000000000000  0.000000000000000  0.000000000000000  0.000000000000000  0.000000000000000  0.000000000000000  0.000000000000000  0.000000000000000  0.000000000000000  0.000000000000000  0.000000000000000  0.000000000000000  0.000000000000000  0.000000000000000  0.000000000000000  0.000000000000000  0.000000000000000  0.000000000000000  0.000000000000000  0.000000000000000  0.000000000000000  0.000000000000000  0.000000000000000  0.000000000000000  0.000000000000000  0.000000000000000  0.000000000000000  0.000000000000000  0.000000000000000  0.000000000000000  0.000000000000000  0.000000000000000  0.000000000000000  0.000000000000000  0.000000000000000  0.000000000000000  0.000000000000000  0.000000000000000  0.000000000000000  0.000000000000000  0.000000000000000  0.000000000000000  0.000000000000000  0.000000000000000  0.000000000000000  0.000000000000000  0.000000000000000  0.000000000000000  0.000000000000000  0.000000000000000  0.000000000000000  0.000000000000000  0.000000000000000  0.000000000000000  0.000000000000000  0.000000000000000  0.000000000000000  0.000000000000000  0.000000000000000  0.000000000000000  0.000000000000000  0.000000000000000  0.000000000000000  0.000000000000000  0.000000000000000  0.000000000000000  0.000000000000000  0.000000000000000  0.000000000000000  0.000000000000000  0.000000000000000  0.000000000000000  0.000000000000000  0.000000000000000  0.000000000000000  0.000000000000000  0.000000000000000  0.000000000000000  0.000000000000000  0.000000000000000  0.000000000000000  0.000000000000000  0.000000000000000  0.000000000000000  0.000000000000000  0.000000000000000  0.000000000000000  0.000000000000000  0.000000000000000  0.000000000000000  0.000000000000000  0.000000000000000  0.000000000000000 -0.054033520924196  0.000000000000000  0.000000000000000  0.000000000000000  0.000000000000000  0.000000000000000  0.000000000000000  0.000000000000000  0.000000000000000  0.000000000000000  0.000000000000000  0.000000000000000  0.000000000000000  0.000000000000000  0.000000000000000  0.000000000000000  0.000000000000000  0.000000000000000  0.000000000000000  0.000000000000000  0.000000000000000  0.000000000000000  0.000000000000000  0.000000000000000  0.000000000000000  0.000000000000000  0.000000000000000  0.000000000000000  0.000000000000000  0.000000000000000  0.000000000000000  0.000000000000000  0.000000000000000  0.000000000000000  0.000000000000000  0.000000000000000  0.000000000000000  0.000000000000000  0.000000000000000  0.000000000000000  0.000000000000000  0.000000000000000  0.000000000000000  0.000000000000000  0.000000000000000  0.000000000000000  0.000000000000000  0.000000000000000  0.000000000000000  0.000000000000000  0.000000000000000  0.000000000000000  0.000000000000000  0.000000000000000  0.000000000000000  0.000000000000000  0.000000000000000  0.000000000000000  0.000000000000000  0.000000000000000  0.000000000000000  0.000000000000000  0.000000000000000  0.000000000000000  0.000000000000000  0.000000000000000  0.000000000000000  0.000000000000000  0.000000000000000  0.000000000000000  0.000000000000000  0.000000000000000  0.000000000000000  0.000000000000000  0.000000000000000  0.000000000000000  0.000000000000000  0.000000000000000  0.000000000000000  0.000000000000000  0.000000000000000  0.000000000000000  0.000000000000000  0.000000000000000  0.000000000000000  0.000000000000000  0.000000000000000  0.000000000000000  0.000000000000000  0.000000000000000  0.000000000000000  0.000000000000000  0.000000000000000  0.000000000000000  0.000000000000000  0.000000000000000  0.000000000000000  0.000000000000000  0.000000000000000  0.000000000000000  0.000000000000000  0.000000000000000  0.000000000000000  0.000000000000000  0.000000000000000  0.000000000000000  0.000000000000000  0.000000000000000  0.000000000000000  0.000000000000000  0.000000000000000  0.000000000000000  0.000000000000000  0.000000000000000  0.000000000000000  0.000000000000000  0.000000000000000  0.000000000000000  0.000000000000000  0.000000000000000  0.000000000000000  0.000000000000000  0.000000000000000  0.000000000000000  0.000000000000000  0.000000000000000  0.000000000000000  0.000000000000000  0.000000000000000  0.000000000000000  0.000000000000000  0.000000000000000  0.000000000000000  0.000000000000000  0.000000000000000  0.000000000000000  0.000000000000000  0.000000000000000  0.000000000000000  0.000000000000000  0.000000000000000  0.000000000000000  0.000000000000000  0.000000000000000  0.000000000000000  0.000000000000000  0.000000000000000  0.000000000000000  0.000000000000000  0.000000000000000  0.000000000000000  0.000000000000000  0.000000000000000  0.000000000000000  0.000000000000000  0.000000000000000  0.000000000000000  0.000000000000000  0.000000000000000  0.000000000000000  0.000000000000000  0.000000000000000  0.000000000000000  0.000000000000000  0.000000000000000  0.000000000000000  0.000000000000000  0.000000000000000  0.038486618283347  0.000000000000000  0.000000000000000  0.000000000000000  0.000000000000000  0.000000000000000  0.000000000000000  0.000000000000000  0.000000000000000  0.000000000000000  0.000000000000000  0.000000000000000  0.000000000000000  0.000000000000000  0.000000000000000  0.000000000000000  0.000000000000000  0.000000000000000  0.000000000000000  0.000000000000000  0.000000000000000  0.000000000000000  0.000000000000000  0.000000000000000  0.000000000000000  0.000000000000000  0.000000000000000  0.000000000000000  0.000000000000000  0.000000000000000  0.000000000000000  0.000000000000000  0.000000000000000  0.000000000000000  0.000000000000000  0.000000000000000  0.000000000000000  0.000000000000000  0.000000000000000  0.000000000000000  0.000000000000000  0.011009911673176  0.000000000000000  0.000000000000000  0.000000000000000  0.000000000000000  0.000000000000000  0.000000000000000  0.000000000000000  0.000000000000000  0.000000000000000  0.000000000000000  0.000000000000000  0.000000000000000  0.000000000000000  0.000000000000000  0.000000000000000  0.000000000000000  0.000000000000000  0.000000000000000  0.000000000000000  0.000000000000000  0.000000000000000  0.000000000000000  0.000000000000000  0.000000000000000  0.000000000000000  0.000000000000000  0.000000000000000 -0.011908931455857  0.000000000000000  0.000000000000000  0.000000000000000
 0.000000000000000  0.000000000000000  0.000000000000000  0.000000000000000  0.000000000000000  0.000000000000000  0.000000000000000  0.000000000000000  0.000000000000000  0.000000000000000  0.000000000000000  0.000000000000000  0.000000000000000  0.000000000000000  0.000000000000000  0.000000000000000  0.000000000000000  0.000000000000000  0.000000000000000  0.000000000000000  0.000000000000000  0.000000000000000  0.000000000000000  0.000000000000000  0.000000000000000  0.000000000000000  0.000000000000000  0.000000000000000  0.000000000000000  0.000000000000000  0.000000000000000  0.000000000000000  0.000000000000000  0.000000000000000  0.000000000000000  0.000000000000000  0.000000000000000 -0.215484091700740  0.000000000000000 11.495128015728167  0.000000000000000  0.000000000000000  0.000000000000000  0.000000000000000  0.000000000000000  0.000000000000000  0.000000000000000  0.000000000000000  0.000000000000000  0.000000000000000  0.000000000000000  0.000000000000000  0.000000000000000  0.000000000000000  0.000000000000000  0.000000000000000  0.000000000000000  0.000000000000000  0.000000000000000  0.000000000000000  0.000000000000000  0.000000000000000  0.000000000000000  0.000000000000000  0.000000000000000  0.000000000000000  0.000000000000000  0.000000000000000  0.000000000000000  0.000000000000000  0.000000000000000  0.000000000000000  0.000000000000000  0.000000000000000  0.000000000000000  0.000000000000000  0.000000000000000  0.000000000000000  0.000000000000000  0.000000000000000  0.000000000000000  0.000000000000000  0.000000000000000  0.000000000000000  0.000000000000000  0.000000000000000  0.000000000000000  0.000000000000000  0.000000000000000  0.000000000000000  0.000000000000000  0.000000000000000  0.000000000000000  0.000000000000000  0.000000000000000  0.000000000000000  0.000000000000000  0.000000000000000  0.000000000000000  0.000000000000000  0.000000000000000  0.000000000000000  0.000000000000000  0.000000000000000  0.000000000000000  0.000000000000000  0.000000000000000  0.000000000000000  0.000000000000000  0.000000000000000  0.000000000000000  0.000000000000000  0.000000000000000  0.000000000000000  0.000000000000000  0.000000000000000  0.000000000000000  0.000000000000000  0.000000000000000  0.000000000000000  0.000000000000000  0.000000000000000  0.000000000000000  0.000000000000000  0.000000000000000  0.000000000000000  0.000000000000000  0.000000000000000  0.000000000000000  0.000000000000000  0.000000000000000  0.000000000000000  0.000000000000000  0.000000000000000  0.000000000000000  0.000000000000000  0.000000000000000  0.000000000000000  0.000000000000000  0.000000000000000  0.000000000000000  0.000000000000000  0.000000000000000  0.000000000000000  0.000000000000000  0.000000000000000  0.000000000000000  0.000000000000000  0.000000000000000  0.000000000000000  0.000000000000000  0.000000000000000  0.000000000000000  0.000000000000000  0.000000000000000  0.000000000000000  0.000000000000000  0.000000000000000  0.000000000000000  0.000000000000000  0.000000000000000  0.000000000000000  0.000000000000000  0.000000000000000  0.000000000000000  0.000000000000000  0.000000000000000  0.000000000000000  0.000000000000000  0.000000000000000  0.000000000000000  0.000000000000000  0.000000000000000  0.000000000000000  0.000000000000000  0.000000000000000  0.000000000000000  0.000000000000000  0.000000000000000  0.000000000000000  0.000000000000000  0.000000000000000  0.000000000000000  0.000000000000000  0.000000000000000  0.000000000000000  0.000000000000000  0.000000000000000  0.000000000000000  0.000000000000000  0.000000000000000  0.000000000000000  0.000000000000000  0.000000000000000  0.000000000000000  0.000000000000000  0.000000000000000  0.000000000000000  0.000000000000000  0.000000000000000  0.000000000000000  0.000000000000000  0.000000000000000  0.000000000000000  0.000000000000000  0.000000000000000  0.000000000000000  0.000000000000000  0.000000000000000  0.000000000000000  0.000000000000000  0.000000000000000  0.000000000000000  0.000000000000000  0.000000000000000  0.000000000000000  0.000000000000000  0.000000000000000  0.000000000000000  0.000000000000000  0.000000000000000  0.000000000000000  0.000000000000000  0.000000000000000  0.000000000000000  0.000000000000000  0.000000000000000  0.000000000000000  0.000000000000000  0.000000000000000  0.000000000000000  0.000000000000000  0.000000000000000  0.000000000000000  0.000000000000000  0.000000000000000  0.000000000000000  0.000000000000000  0.000000000000000  0.000000000000000  0.000000000000000  0.000000000000000  0.000000000000000  0.000000000000000  0.000000000000000  0.000000000000000  0.000000000000000  0.000000000000000  0.000000000000000  0.000000000000000  0.000000000000000  0.000000000000000  0.000000000000000  0.000000000000000  0.000000000000000  0.000000000000000  0.000000000000000  0.000000000000000  0.000000000000000  0.000000000000000  0.000000000000000  0.000000000000000  0.000000000000000  0.000000000000000  0.000000000000000  0.000000000000000  0.000000000000000  0.000000000000000  0.000000000000000  0.000000000000000  0.000000000000000  0.000000000000000  0.000000000000000  0.000000000000000  0.000000000000000  0.000000000000000  0.000000000000000  0.000000000000000  0.000000000000000  0.000000000000000  0.000000000000000  0.000000000000000  0.000000000000000  0.000000000000000  0.000000000000000  0.000000000000000  0.000000000000000  0.000000000000000  0.000000000000000  0.000000000000000  0.000000000000000  0.000000000000000  0.000000000000000  0.000000000000000  0.000000000000000  0.000000000000000  0.000000000000000  0.000000000000000  0.000000000000000  0.000000000000000  0.000000000000000  0.000000000000000  0.000000000000000  0.000000000000000  0.000000000000000  0.000000000000000  0.000000000000000  0.000000000000000  0.000000000000000  0.000000000000000  0.000000000000000  0.000000000000000  0.000000000000000  0.000000000000000  0.000000000000000  0.000000000000000  0.000000000000000  0.000000000000000  0.000000000000000  0.000000000000000  0.000000000000000  0.000000000000000  0.000000000000000  0.000000000000000  0.000000000000000  0.000000000000000  0.000000000000000  0.000000000000000  0.000000000000000  0.000000000000000  0.000000000000000  0.000000000000000  0.000000000000000  0.000000000000000  0.000000000000000  0.000000000000000  0.000000000000000  0.000000000000000  0.000000000000000  0.000000000000000  0.000000000000000  0.000000000000000  0.000000000000000  0.000000000000000  0.000000000000000  0.000000000000000  0.000000000000000  0.000000000000000  0.000000000000000  0.000000000000000  0.000000000000000  0.000000000000000  0.000000000000000  0.000000000000000  0.000000000000000  0.000000000000000  0.000000000000000  0.000000000000000  0.000000000000000  0.000000000000000  0.000000000000000  0.000000000000000  0.000000000000000  0.000000000000000  0.000000000000000  0.000000000000000  0.000000000000000  0.000000000000000  0.000000000000000  0.000000000000000  0.000000000000000  0.000000000000000  0.000000000000000  0.000000000000000  0.000000000000000  0.000000000000000  0.000000000000000  0.000000000000000  0.000000000000000  0.000000000000000  0.000000000000000  0.000000000000000  0.000000000000000  0.000000000000000  0.000000000000000  0.000000000000000  0.000000000000000  0.000000000000000  0.000000000000000  0.000000000000000  0.000000000000000  0.000000000000000  0.000000000000000  0.000000000000000  0.000000000000000  0.000000000000000  0.000000000000000  0.000000000000000  0.000000000000000  0.000000000000000  0.000000000000000  0.000000000000000  0.000000000000000  0.000000000000000  0.000000000000000  0.000000000000000  0.000000000000000  0.000000000000000  0.000000000000000  0.000000000000000  0.000000000000000  0.000000000000000  0.000000000000000  0.000000000000000  0.000000000000000  0.000000000000000  0.000000000000000  0.000000000000000  0.000000000000000  0.000000000000000  0.000000000000000  0.000000000000000  0.000000000000000  0.000000000000000  0.000000000000000  0.000000000000000  0.000000000000000  0.000000000000000  0.000000000000000  0.000000000000000  0.000000000000000  0.000000000000000  0.000000000000000  0.000000000000000  0.000000000000000  0.000000000000000  0.000000000000000  0.000000000000000  0.000000000000000  0.000000000000000  0.000000000000000  0.000000000000000  0.000000000000000  0.000000000000000  0.000000000000000  0.000000000000000  0.000000000000000  0.000000000000000  0.000000000000000  0.000000000000000  0.000000000000000  0.000000000000000  0.000000000000000  0.000000000000000  0.000000000000000  0.000000000000000  0.000000000000000  0.000000000000000  0.000000000000000  0.000000000000000  0.000000000000000  0.000000000000000  0.000000000000000  0.000000000000000  0.000000000000000  0.000000000000000  0.000000000000000  0.000000000000000  0.000000000000000  0.000000000000000  0.000000000000000  0.000000000000000  0.000000000000000  0.000000000000000  0.000000000000000  0.000000000000000  0.000000000000000  0.000000000000000  0.000000000000000  0.000000000000000  0.000000000000000  0.000000000000000  0.000000000000000  0.000000000000000  0.000000000000000  0.000000000000000  0.000000000000000  0.000000000000000  0.000000000000000  0.000000000000000  0.000000000000000  0.000000000000000  0.000000000000000  0.000000000000000  0.000000000000000  0.000000000000000  0.000000000000000  0.000000000000000  0.000000000000000  0.000000000000000  0.000000000000000  0.000000000000000  0.000000000000000  0.000000000000000  0.000000000000000  0.000000000000000  0.000000000000000  0.000000000000000  0.000000000000000  0.000000000000000  0.000000000000000  0.000000000000000
 0.000000000000000  0.000000000000000  0.000000000000000  0.000000000000000  0.000000000000000  0.000000000000000  0.000000000000000  0.000000000000000  0.000000000000000  0.000000000000000  0.000000000000000  0.000000000000000  0.000000000000000  0.000000000000000  0.000000000000000  0.000000000000000  0.000000000000000  0.000000000000000  0.000000000000000  0.000000000000000  0.000000000000000  0.000000000000000  0.000000000000000  0.000000000000000  0.000000000000000  0.000000000000000  0.000000000000000  0.000000000000000  0.000000000000000  0.000000000000000  0.000000000000000  0.000000000000000  0.000000000000000  0.000000000000000  0.000000000000000  0.000000000000000  0.000000000000000  0.000000000000000 -0.036130542301077  0.000000000000000 10.379229454473430  0.000000000000000  2.204077262425364  0.220388978361071  0.000000000000000  0.000000000000000  0.000000000000000  0.000000000000000  0.000000000000000  0.000000000000000  0.000000000000000  0.000000000000000  0.000000000000000  0.000000000000000  0.000000000000000  0.000000000000000  0.000000000000000  0.000000000000000  0.000000000000000  0.000000000000000  0.000000000000000  0.000000000000000  0.000000000000000  0.000000000000000  0.000000000000000  0.000000000000000  0.000000000000000  0.000000000000000  0.000000000000000  0.000000000000000  0.000000000000000  0.000000000000000  0.000000000000000  0.000000000000000  0.000000000000000  0.000000000000000  0.000000000000000  0.000000000000000  0.000000000000000  0.000000000000000  0.000000000000000  0.000000000000000  0.000000000000000  0.000000000000000  0.000000000000000  0.000000000000000  0.000000000000000  0.000000000000000  0.000000000000000  0.000000000000000  0.000000000000000  0.000000000000000  0.000000000000000  0.000000000000000  0.000000000000000  0.000000000000000  0.000000000000000  0.000000000000000  0.000000000000000  0.000000000000000  0.000000000000000  0.000000000000000  0.000000000000000  0.000000000000000  0.000000000000000  0.000000000000000  0.000000000000000  0.000000000000000  0.000000000000000  0.000000000000000  0.000000000000000  0.000000000000000  0.000000000000000  0.000000000000000  0.000000000000000  0.000000000000000  0.000000000000000  0.000000000000000  0.000000000000000  0.000000000000000  0.000000000000000  0.000000000000000  0.000000000000000  0.000000000000000  0.000000000000000  0.000000000000000  0.000000000000000  0.000000000000000  0.000000000000000  0.000000000000000  0.000000000000000  0.000000000000000  0.000000000000000  0.000000000000000  0.000000000000000  0.000000000000000  0.000000000000000  0.000000000000000  0.000000000000000  0.000000000000000  0.000000000000000  0.000000000000000  0.000000000000000  0.000000000000000  0.000000000000000  0.000000000000000  0.000000000000000  0.000000000000000  0.000000000000000  0.000000000000000  0.000000000000000  0.000000000000000  0.000000000000000  0.000000000000000  0.000000000000000  0.000000000000000  0.000000000000000  0.000000000000000  0.000000000000000  0.000000000000000  0.000000000000000  0.000000000000000  0.000000000000000  0.000000000000000  0.000000000000000  0.000000000000000  0.000000000000000  0.000000000000000  0.000000000000000  0.000000000000000  0.000000000000000  0.000000000000000  0.000000000000000  0.000000000000000  0.000000000000000  0.000000000000000  0.000000000000000  0.000000000000000  0.000000000000000  0.000000000000000  0.000000000000000  0.000000000000000  0.000000000000000  0.000000000000000  0.000000000000000  0.000000000000000  0.000000000000000  0.000000000000000  0.000000000000000  0.000000000000000  0.000000000000000  0.000000000000000  0.000000000000000  0.000000000000000  0.000000000000000  0.000000000000000  0.000000000000000  0.000000000000000  0.000000000000000  0.000000000000000  0.000000000000000  0.000000000000000  0.000000000000000  0.000000000000000  0.000000000000000  0.000000000000000  0.000000000000000  0.000000000000000  0.000000000000000  0.000000000000000  0.000000000000000  0.000000000000000  0.000000000000000  0.000000000000000  0.000000000000000  0.000000000000000  0.000000000000000  0.000000000000000  0.000000000000000  0.000000000000000  0.000000000000000  0.000000000000000  0.000000000000000  0.000000000000000  0.000000000000000  0.000000000000000  0.000000000000000  0.000000000000000  0.000000000000000  0.000000000000000  0.000000000000000  0.000000000000000  0.000000000000000  0.000000000000000  0.000000000000000  0.000000000000000  0.000000000000000  0.000000000000000  0.000000000000000  0.000000000000000  0.000000000000000  0.000000000000000  0.000000000000000  0.000000000000000  0.000000000000000  0.000000000000000  0.000000000000000  0.000000000000000  0.000000000000000  0.000000000000000  0.000000000000000  0.000000000000000  0.000000000000000  0.000000000000000  0.000000000000000  0.000000000000000  0.000000000000000  0.000000000000000  0.000000000000000  0.000000000000000  0.000000000000000  0.000000000000000  0.000000000000000  0.000000000000000  0.000000000000000  0.000000000000000  0.000000000000000  0.000000000000000  0.000000000000000  0.000000000000000  0.000000000000000  0.000000000000000  0.000000000000000  0.000000000000000  0.000000000000000  0.000000000000000  0.000000000000000  0.000000000000000  0.000000000000000  0.000000000000000  0.000000000000000  0.000000000000000  0.000000000000000  0.000000000000000  0.000000000000000  0.000000000000000  0.000000000000000  0.000000000000000  0.000000000000000  0.000000000000000  0.000000000000000  0.000000000000000  0.000000000000000  0.000000000000000  0.000000000000000  0.000000000000000  0.000000000000000  0.000000000000000  0.000000000000000  0.000000000000000  0.000000000000000  0.000000000000000  0.000000000000000  0.000000000000000  0.000000000000000  0.000000000000000  0.000000000000000  0.000000000000000  0.000000000000000  0.000000000000000  0.000000000000000  0.000000000000000  0.000000000000000  0.000000000000000  0.000000000000000  0.000000000000000  0.000000000000000  0.000000000000000  0.000000000000000  0.000000000000000  0.000000000000000  0.000000000000000  0.000000000000000  0.000000000000000  0.000000000000000  0.000000000000000  0.000000000000000  0.000000000000000  0.000000000000000  0.000000000000000  0.000000000000000  0.000000000000000  0.000000000000000  0.000000000000000  0.000000000000000  0.000000000000000  0.000000000000000  0.000000000000000  0.000000000000000  0.000000000000000  0.000000000000000  0.000000000000000  0.000000000000000  0.000000000000000  0.000000000000000  0.000000000000000  0.000000000000000  0.000000000000000  0.000000000000000  0.000000000000000  0.000000000000000  0.000000000000000  0.000000000000000  0.000000000000000  0.000000000000000  0.000000000000000  0.000000000000000  0.000000000000000  0.000000000000000  0.000000000000000  0.000000000000000  0.000000000000000  0.000000000000000  0.000000000000000  0.000000000000000  0.000000000000000  0.000000000000000  0.000000000000000  0.000000000000000  0.000000000000000  0.000000000000000  0.000000000000000  0.000000000000000  0.000000000000000  0.000000000000000  0.000000000000000  0.000000000000000  0.000000000000000  0.000000000000000  0.000000000000000  0.000000000000000  0.000000000000000  0.000000000000000  0.000000000000000  0.000000000000000  0.000000000000000  0.000000000000000  0.000000000000000  0.000000000000000  0.000000000000000  0.000000000000000  0.000000000000000  0.000000000000000  0.000000000000000  0.000000000000000  0.000000000000000  0.000000000000000  0.000000000000000  0.000000000000000  0.000000000000000  0.000000000000000  0.000000000000000  0.000000000000000  0.000000000000000  0.000000000000000  0.000000000000000  0.000000000000000  0.000000000000000  0.000000000000000  0.000000000000000  0.000000000000000  0.000000000000000  0.000000000000000  0.000000000000000  0.000000000000000  0.000000000000000  0.000000000000000  0.000000000000000  0.000000000000000  0.000000000000000  0.000000000000000  0.000000000000000  0.000000000000000  0.000000000000000  0.000000000000000  0.000000000000000  0.000000000000000  0.000000000000000  0.000000000000000  0.000000000000000  0.000000000000000  0.000000000000000  0.000000000000000  0.000000000000000  0.000000000000000  0.000000000000000  0.000000000000000  0.000000000000000  0.000000000000000  0.000000000000000  0.000000000000000  0.000000000000000  0.000000000000000  0.000000000000000  0.000000000000000  0.000000000000000  0.000000000000000  0.000000000000000  0.000000000000000  0.000000000000000  0.000000000000000  0.000000000000000  0.000000000000000  0.000000000000000  0.000000000000000  0.000000000000000  0.000000000000000  0.000000000000000  0.000000000000000  0.000000000000000  0.000000000000000  0.000000000000000  0.000000000000000  0.000000000000000  0.000000000000000  0.000000000000000  0.000000000000000  0.000000000000000  0.000000000000000  0.000000000000000  0.109297438322796  0.000000000000000  0.000000000000000  0.000000000000000  0.000000000000000  0.000000000000000  0.000000000000000  0.000000000000000  0.000000000000000  0.000000000000000  0.000000000000000  0.000000000000000  0.000000000000000  0.000000000000000  0.000000000000000  0.000000000000000  0.000000000000000  0.000000000000000  0.000000000000000  0.000000000000000  0.000000000000000  0.000000000000000  0.000000000000000  0.000000000000000  0.000000000000000  0.000000000000000  0.000000000000000  0.000000000000000  0.000000000000000  0.000000000000000  0.000000000000000  0.000000000000000  0.000000000000000  0.000000000000000  0.000000000000000  0.000000000000000  0.000000000000000  0.000000000000000  0.000000000000000  0.000000000000000  0.000000000000000  0.000000000000000
[truncated: 4,581,889 more chars]
