# Supplementary material for: Proximal Distance Algorithms: Theory and Practice
Source: J Mach Learn Res. Author manuscript; Available in PMC 2019 Oct 24. (PMC6812563)
Supplement: code [file NIHMS1053815-supplement-code.zip › proxdist-master/keys_zhou_lange_2019/misc/spm/losses_512.txt]

-637.065755352
-633.975219622
-628.479594514
-633.887807041
-639.350256608
-632.861155793
-636.607514552
-638.055104408
-632.480854332
-638.937051048
