# Supplementary material for: Proximal Distance Algorithms: Theory and Practice
Source: J Mach Learn Res. Author manuscript; Available in PMC 2019 Oct 24. (PMC6812563)
Supplement: code [file NIHMS1053815-supplement-code.zip › proxdist-master/keys_zhou_lange_2019/misc/spm/W_256_66314_1.txt]

 7.78315888011e+00  0.00000000000e+00 -2.50791082439e-02  0.00000000000e+00  0.00000000000e+00  0.00000000000e+00  0.00000000000e+00  0.00000000000e+00  0.00000000000e+00  0.00000000000e+00  0.00000000000e+00  0.00000000000e+00  0.00000000000e+00  0.00000000000e+00  0.00000000000e+00  0.00000000000e+00  0.00000000000e+00  0.00000000000e+00  0.00000000000e+00  0.00000000000e+00  0.00000000000e+00  0.00000000000e+00  0.00000000000e+00  0.00000000000e+00  0.00000000000e+00  0.00000000000e+00  0.00000000000e+00  0.00000000000e+00  0.00000000000e+00  0.00000000000e+00  0.00000000000e+00  0.00000000000e+00  0.00000000000e+00  0.00000000000e+00  0.00000000000e+00  0.00000000000e+00  0.00000000000e+00  0.00000000000e+00  0.00000000000e+00  0.00000000000e+00  0.00000000000e+00  0.00000000000e+00  0.00000000000e+00  0.00000000000e+00  0.00000000000e+00  0.00000000000e+00  0.00000000000e+00  0.00000000000e+00  0.00000000000e+00  0.00000000000e+00  0.00000000000e+00  0.00000000000e+00  0.00000000000e+00  0.00000000000e+00  0.00000000000e+00  0.00000000000e+00  0.00000000000e+00  0.00000000000e+00  0.00000000000e+00  0.00000000000e+00  0.00000000000e+00  0.00000000000e+00  0.00000000000e+00  0.00000000000e+00  0.00000000000e+00  0.00000000000e+00  0.00000000000e+00  0.00000000000e+00  0.00000000000e+00  5.46214415894e-02  0.00000000000e+00  0.00000000000e+00  0.00000000000e+00  0.00000000000e+00  0.00000000000e+00  0.00000000000e+00  0.00000000000e+00  0.00000000000e+00  0.00000000000e+00  0.00000000000e+00  0.00000000000e+00  0.00000000000e+00  0.00000000000e+00  0.00000000000e+00  5.16460023540e-02  0.00000000000e+00  0.00000000000e+00  0.00000000000e+00  0.00000000000e+00  0.00000000000e+00  0.00000000000e+00  2.46727399232e-02  0.00000000000e+00  0.00000000000e+00  0.00000000000e+00  0.00000000000e+00 -9.39503379588e-02  0.00000000000e+00  9.66237810527e-02  6.29766328490e-03  0.00000000000e+00  0.00000000000e+00  0.00000000000e+00  0.00000000000e+00  0.00000000000e+00  0.00000000000e+00  0.00000000000e+00  0.00000000000e+00  0.00000000000e+00  0.00000000000e+00  0.00000000000e+00  0.00000000000e+00  0.00000000000e+00  0.00000000000e+00  0.00000000000e+00  0.00000000000e+00  0.00000000000e+00  0.00000000000e+00  0.00000000000e+00  0.00000000000e+00  0.00000000000e+00  0.00000000000e+00  0.00000000000e+00  0.00000000000e+00  0.00000000000e+00  0.00000000000e+00  0.00000000000e+00  0.00000000000e+00  0.00000000000e+00  0.00000000000e+00  0.00000000000e+00  0.00000000000e+00  0.00000000000e+00  0.00000000000e+00 -6.54610781115e-03  0.00000000000e+00  0.00000000000e+00  0.00000000000e+00  0.00000000000e+00  0.00000000000e+00  0.00000000000e+00  0.00000000000e+00  0.00000000000e+00  0.00000000000e+00  0.00000000000e+00  0.00000000000e+00  0.00000000000e+00  4.25017392596e-02  0.00000000000e+00  0.00000000000e+00  0.00000000000e+00  0.00000000000e+00 -2.73088524966e-02  0.00000000000e+00  0.00000000000e+00  0.00000000000e+00  0.00000000000e+00  0.00000000000e+00  0.00000000000e+00  0.00000000000e+00  0.00000000000e+00  0.00000000000e+00  0.00000000000e+00  0.00000000000e+00  0.00000000000e+00  0.00000000000e+00  0.00000000000e+00  0.00000000000e+00  0.00000000000e+00  0.00000000000e+00  0.00000000000e+00  0.00000000000e+00  0.00000000000e+00  0.00000000000e+00  0.00000000000e+00  0.00000000000e+00  0.00000000000e+00  0.00000000000e+00  0.00000000000e+00  0.00000000000e+00  0.00000000000e+00  0.00000000000e+00  0.00000000000e+00  0.00000000000e+00  0.00000000000e+00  0.00000000000e+00  0.00000000000e+00  0.00000000000e+00  0.00000000000e+00  0.00000000000e+00  0.00000000000e+00  0.00000000000e+00  0.00000000000e+00  0.00000000000e+00  0.00000000000e+00  0.00000000000e+00  0.00000000000e+00  0.00000000000e+00  0.00000000000e+00  3.57776620710e-02  0.00000000000e+00  0.00000000000e+00 -3.63568920038e-02  1.31369873847e-01  0.00000000000e+00  0.00000000000e+00  0.00000000000e+00  0.00000000000e+00  0.00000000000e+00  0.00000000000e+00  0.00000000000e+00  0.00000000000e+00  0.00000000000e+00  0.00000000000e+00  0.00000000000e+00  0.00000000000e+00  0.00000000000e+00  0.00000000000e+00  0.00000000000e+00  0.00000000000e+00  0.00000000000e+00  0.00000000000e+00  0.00000000000e+00  0.00000000000e+00  0.00000000000e+00  0.00000000000e+00  0.00000000000e+00  0.00000000000e+00  0.00000000000e+00  0.00000000000e+00  0.00000000000e+00  0.00000000000e+00  0.00000000000e+00  0.00000000000e+00  0.00000000000e+00  0.00000000000e+00  0.00000000000e+00  0.00000000000e+00  0.00000000000e+00  0.00000000000e+00  0.00000000000e+00  0.00000000000e+00  0.00000000000e+00  0.00000000000e+00  0.00000000000e+00  0.00000000000e+00  0.00000000000e+00  0.00000000000e+00  0.00000000000e+00  0.00000000000e+00  0.00000000000e+00  5.35385927846e-02  0.00000000000e+00  0.00000000000e+00  0.00000000000e+00  0.00000000000e+00
 0.00000000000e+00  8.45112595277e+00  0.00000000000e+00  0.00000000000e+00  0.00000000000e+00  0.00000000000e+00  0.00000000000e+00  0.00000000000e+00  0.00000000000e+00  0.00000000000e+00 -3.95372569479e-02  0.00000000000e+00  0.00000000000e+00  0.00000000000e+00  0.00000000000e+00  0.00000000000e+00  0.00000000000e+00  0.00000000000e+00  0.00000000000e+00  0.00000000000e+00  0.00000000000e+00  0.00000000000e+00  0.00000000000e+00  0.00000000000e+00  0.00000000000e+00  0.00000000000e+00  0.00000000000e+00  0.00000000000e+00  0.00000000000e+00  0.00000000000e+00  9.92035168533e-02  0.00000000000e+00  0.00000000000e+00  0.00000000000e+00  0.00000000000e+00  0.00000000000e+00  0.00000000000e+00  0.00000000000e+00  0.00000000000e+00 -3.05853677994e-02  0.00000000000e+00  0.00000000000e+00  0.00000000000e+00  0.00000000000e+00  0.00000000000e+00  0.00000000000e+00  0.00000000000e+00  0.00000000000e+00  0.00000000000e+00  0.00000000000e+00  0.00000000000e+00  0.00000000000e+00  0.00000000000e+00  0.00000000000e+00  0.00000000000e+00  0.00000000000e+00  0.00000000000e+00  0.00000000000e+00  0.00000000000e+00  0.00000000000e+00  0.00000000000e+00  0.00000000000e+00  0.00000000000e+00  0.00000000000e+00  0.00000000000e+00  0.00000000000e+00  0.00000000000e+00  0.00000000000e+00  0.00000000000e+00  0.00000000000e+00  0.00000000000e+00  0.00000000000e+00  0.00000000000e+00  0.00000000000e+00  0.00000000000e+00  0.00000000000e+00  0.00000000000e+00  0.00000000000e+00  0.00000000000e+00  0.00000000000e+00  0.00000000000e+00  0.00000000000e+00  0.00000000000e+00  0.00000000000e+00  0.00000000000e+00  0.00000000000e+00  0.00000000000e+00  0.00000000000e+00  0.00000000000e+00  0.00000000000e+00  0.00000000000e+00  0.00000000000e+00  0.00000000000e+00  0.00000000000e+00  0.00000000000e+00  0.00000000000e+00  0.00000000000e+00 -6.01484092532e-02  0.00000000000e+00  0.00000000000e+00  0.00000000000e+00  0.00000000000e+00  0.00000000000e+00  0.00000000000e+00  0.00000000000e+00  0.00000000000e+00  0.00000000000e+00  0.00000000000e+00  0.00000000000e+00  0.00000000000e+00  0.00000000000e+00  0.00000000000e+00  0.00000000000e+00  0.00000000000e+00  0.00000000000e+00  0.00000000000e+00  7.96499691877e-02  0.00000000000e+00  0.00000000000e+00  0.00000000000e+00  0.00000000000e+00  0.00000000000e+00  0.00000000000e+00  0.00000000000e+00  0.00000000000e+00  0.00000000000e+00  0.00000000000e+00  0.00000000000e+00  0.00000000000e+00  0.00000000000e+00  0.00000000000e+00  0.00000000000e+00  0.00000000000e+00  0.00000000000e+00  0.00000000000e+00  0.00000000000e+00  0.00000000000e+00  0.00000000000e+00  0.00000000000e+00  0.00000000000e+00  0.00000000000e+00  0.00000000000e+00  0.00000000000e+00  0.00000000000e+00  0.00000000000e+00  0.00000000000e+00  0.00000000000e+00  2.75429881872e-01  0.00000000000e+00  0.00000000000e+00  0.00000000000e+00  0.00000000000e+00  0.00000000000e+00  0.00000000000e+00  0.00000000000e+00  0.00000000000e+00  0.00000000000e+00  0.00000000000e+00  0.00000000000e+00  0.00000000000e+00  0.00000000000e+00 -1.12311551519e-01  0.00000000000e+00  0.00000000000e+00  0.00000000000e+00  0.00000000000e+00  0.00000000000e+00  0.00000000000e+00  0.00000000000e+00  4.55820891836e-02  0.00000000000e+00  0.00000000000e+00  0.00000000000e+00  0.00000000000e+00  0.00000000000e+00  0.00000000000e+00  0.00000000000e+00  0.00000000000e+00  0.00000000000e+00  0.00000000000e+00  0.00000000000e+00  0.00000000000e+00  0.00000000000e+00  0.00000000000e+00  0.00000000000e+00  0.00000000000e+00  0.00000000000e+00  0.00000000000e+00  0.00000000000e+00  0.00000000000e+00  0.00000000000e+00  0.00000000000e+00  0.00000000000e+00  0.00000000000e+00  0.00000000000e+00  0.00000000000e+00  0.00000000000e+00  0.00000000000e+00  4.13890422840e-02  0.00000000000e+00  0.00000000000e+00  0.00000000000e+00  0.00000000000e+00  0.00000000000e+00  0.00000000000e+00  0.00000000000e+00  0.00000000000e+00  0.00000000000e+00  0.00000000000e+00  0.00000000000e+00  0.00000000000e+00  0.00000000000e+00  0.00000000000e+00  0.00000000000e+00  0.00000000000e+00  0.00000000000e+00  0.00000000000e+00  0.00000000000e+00  0.00000000000e+00  0.00000000000e+00  0.00000000000e+00  0.00000000000e+00  0.00000000000e+00  0.00000000000e+00  0.00000000000e+00  0.00000000000e+00  0.00000000000e+00  0.00000000000e+00  0.00000000000e+00  0.00000000000e+00  0.00000000000e+00  0.00000000000e+00  0.00000000000e+00  0.00000000000e+00  0.00000000000e+00  0.00000000000e+00  0.00000000000e+00  0.00000000000e+00  0.00000000000e+00  0.00000000000e+00  0.00000000000e+00  0.00000000000e+00  0.00000000000e+00  0.00000000000e+00  0.00000000000e+00  0.00000000000e+00  0.00000000000e+00  0.00000000000e+00  0.00000000000e+00  0.00000000000e+00  0.00000000000e+00  0.00000000000e+00  0.00000000000e+00  0.00000000000e+00  0.00000000000e+00  0.00000000000e+00
-2.50791082386e-02  0.00000000000e+00  8.35122939255e+00  0.00000000000e+00  0.00000000000e+00  0.00000000000e+00  0.00000000000e+00  0.00000000000e+00  0.00000000000e+00  0.00000000000e+00  0.00000000000e+00  0.00000000000e+00  0.00000000000e+00  0.00000000000e+00  0.00000000000e+00  0.00000000000e+00  0.00000000000e+00  0.00000000000e+00  0.00000000000e+00  0.00000000000e+00  0.00000000000e+00  0.00000000000e+00  0.00000000000e+00  0.00000000000e+00  0.00000000000e+00  0.00000000000e+00 -6.56742541334e-02  0.00000000000e+00  0.00000000000e+00  0.00000000000e+00  0.00000000000e+00  0.00000000000e+00  0.00000000000e+00  0.00000000000e+00  0.00000000000e+00  0.00000000000e+00  0.00000000000e+00  0.00000000000e+00  0.00000000000e+00  0.00000000000e+00  0.00000000000e+00  0.00000000000e+00  0.00000000000e+00  0.00000000000e+00  0.00000000000e+00  0.00000000000e+00  0.00000000000e+00  0.00000000000e+00  0.00000000000e+00  0.00000000000e+00  0.00000000000e+00  0.00000000000e+00 -2.98778184430e-02  0.00000000000e+00  0.00000000000e+00  0.00000000000e+00  0.00000000000e+00  0.00000000000e+00  0.00000000000e+00  0.00000000000e+00  0.00000000000e+00  0.00000000000e+00  0.00000000000e+00  0.00000000000e+00  0.00000000000e+00  0.00000000000e+00  0.00000000000e+00  0.00000000000e+00  0.00000000000e+00  0.00000000000e+00  0.00000000000e+00  0.00000000000e+00  0.00000000000e+00  0.00000000000e+00  0.00000000000e+00  0.00000000000e+00  0.00000000000e+00  0.00000000000e+00  0.00000000000e+00  0.00000000000e+00  0.00000000000e+00  0.00000000000e+00  0.00000000000e+00  0.00000000000e+00  0.00000000000e+00  0.00000000000e+00  0.00000000000e+00  0.00000000000e+00  0.00000000000e+00  0.00000000000e+00  0.00000000000e+00  0.00000000000e+00  0.00000000000e+00  0.00000000000e+00  0.00000000000e+00  0.00000000000e+00  1.27351897113e-02  0.00000000000e+00  0.00000000000e+00  0.00000000000e+00  0.00000000000e+00  0.00000000000e+00  0.00000000000e+00  0.00000000000e+00  0.00000000000e+00  0.00000000000e+00  0.00000000000e+00  0.00000000000e+00  0.00000000000e+00  0.00000000000e+00  0.00000000000e+00  0.00000000000e+00  0.00000000000e+00  0.00000000000e+00  0.00000000000e+00  0.00000000000e+00  0.00000000000e+00  0.00000000000e+00  0.00000000000e+00  0.00000000000e+00  0.00000000000e+00  1.79885756943e-02  0.00000000000e+00  0.00000000000e+00  0.00000000000e+00  0.00000000000e+00  0.00000000000e+00  0.00000000000e+00  0.00000000000e+00  0.00000000000e+00  0.00000000000e+00  0.00000000000e+00  0.00000000000e+00  0.00000000000e+00  0.00000000000e+00  0.00000000000e+00  0.00000000000e+00  0.00000000000e+00  0.00000000000e+00  0.00000000000e+00  0.00000000000e+00  0.00000000000e+00  0.00000000000e+00  0.00000000000e+00  0.00000000000e+00  0.00000000000e+00  0.00000000000e+00  0.00000000000e+00  0.00000000000e+00  0.00000000000e+00  0.00000000000e+00  0.00000000000e+00  0.00000000000e+00  0.00000000000e+00 -1.07622361981e-01  1.35223010011e-01  0.00000000000e+00  0.00000000000e+00  0.00000000000e+00 -1.89340441275e-02  0.00000000000e+00  0.00000000000e+00  0.00000000000e+00  0.00000000000e+00  0.00000000000e+00  0.00000000000e+00  0.00000000000e+00  0.00000000000e+00  0.00000000000e+00  0.00000000000e+00  0.00000000000e+00  0.00000000000e+00  0.00000000000e+00  0.00000000000e+00  0.00000000000e+00  0.00000000000e+00  0.00000000000e+00  0.00000000000e+00  0.00000000000e+00  0.00000000000e+00  0.00000000000e+00  0.00000000000e+00  0.00000000000e+00  0.00000000000e+00  0.00000000000e+00  0.00000000000e+00  0.00000000000e+00  0.00000000000e+00  0.00000000000e+00  0.00000000000e+00  0.00000000000e+00  0.00000000000e+00  0.00000000000e+00  0.00000000000e+00  0.00000000000e+00  0.00000000000e+00  0.00000000000e+00  0.00000000000e+00  0.00000000000e+00  0.00000000000e+00  0.00000000000e+00  0.00000000000e+00  0.00000000000e+00  0.00000000000e+00  0.00000000000e+00  0.00000000000e+00  0.00000000000e+00  0.00000000000e+00  0.00000000000e+00  0.00000000000e+00  0.00000000000e+00  0.00000000000e+00  0.00000000000e+00  0.00000000000e+00 -1.61506017202e-01  0.00000000000e+00  0.00000000000e+00  0.00000000000e+00  0.00000000000e+00  0.00000000000e+00  0.00000000000e+00  0.00000000000e+00 -4.68608748350e-02  0.00000000000e+00  0.00000000000e+00  0.00000000000e+00  0.00000000000e+00  0.00000000000e+00  0.00000000000e+00  0.00000000000e+00  0.00000000000e+00  2.93682908739e-02  0.00000000000e+00  0.00000000000e+00  0.00000000000e+00 -1.61826869918e-02  0.00000000000e+00  0.00000000000e+00  0.00000000000e+00  0.00000000000e+00  0.00000000000e+00  0.00000000000e+00  0.00000000000e+00  0.00000000000e+00  0.00000000000e+00  0.00000000000e+00  0.00000000000e+00  0.00000000000e+00  0.00000000000e+00  0.00000000000e+00  0.00000000000e+00  0.00000000000e+00  0.00000000000e+00  0.00000000000e+00  0.00000000000e+00  0.00000000000e+00
 0.00000000000e+00  0.00000000000e+00  0.00000000000e+00  1.03824832278e+01  0.00000000000e+00  0.00000000000e+00  0.00000000000e+00  0.00000000000e+00  0.00000000000e+00  0.00000000000e+00  0.00000000000e+00  0.00000000000e+00  0.00000000000e+00  0.00000000000e+00  0.00000000000e+00  0.00000000000e+00  0.00000000000e+00  0.00000000000e+00  0.00000000000e+00  0.00000000000e+00  0.00000000000e+00  0.00000000000e+00  0.00000000000e+00  0.00000000000e+00  0.00000000000e+00  0.00000000000e+00  0.00000000000e+00  0.00000000000e+00  0.00000000000e+00  0.00000000000e+00  0.00000000000e+00  0.00000000000e+00  0.00000000000e+00  0.00000000000e+00  0.00000000000e+00  0.00000000000e+00  0.00000000000e+00  0.00000000000e+00  0.00000000000e+00  0.00000000000e+00  0.00000000000e+00  0.00000000000e+00  0.00000000000e+00  0.00000000000e+00  0.00000000000e+00  0.00000000000e+00  0.00000000000e+00  0.00000000000e+00  0.00000000000e+00  0.00000000000e+00  0.00000000000e+00  0.00000000000e+00  0.00000000000e+00  0.00000000000e+00  0.00000000000e+00  0.00000000000e+00  0.00000000000e+00  0.00000000000e+00  0.00000000000e+00  0.00000000000e+00  0.00000000000e+00  0.00000000000e+00  0.00000000000e+00  0.00000000000e+00  0.00000000000e+00  0.00000000000e+00  0.00000000000e+00  0.00000000000e+00  0.00000000000e+00  0.00000000000e+00  0.00000000000e+00  0.00000000000e+00  0.00000000000e+00  0.00000000000e+00  0.00000000000e+00  0.00000000000e+00  0.00000000000e+00  0.00000000000e+00  0.00000000000e+00  0.00000000000e+00  0.00000000000e+00  0.00000000000e+00  0.00000000000e+00  0.00000000000e+00  0.00000000000e+00  0.00000000000e+00  0.00000000000e+00  0.00000000000e+00  0.00000000000e+00  0.00000000000e+00  0.00000000000e+00  0.00000000000e+00  0.00000000000e+00  0.00000000000e+00  0.00000000000e+00  0.00000000000e+00  0.00000000000e+00  0.00000000000e+00  0.00000000000e+00  0.00000000000e+00  0.00000000000e+00  0.00000000000e+00  0.00000000000e+00 -1.00179038245e-01  0.00000000000e+00  0.00000000000e+00  0.00000000000e+00  0.00000000000e+00  0.00000000000e+00  0.00000000000e+00  0.00000000000e+00  0.00000000000e+00  0.00000000000e+00  0.00000000000e+00  0.00000000000e+00  0.00000000000e+00  0.00000000000e+00  0.00000000000e+00  0.00000000000e+00  0.00000000000e+00  0.00000000000e+00  0.00000000000e+00  0.00000000000e+00  0.00000000000e+00  0.00000000000e+00  0.00000000000e+00  0.00000000000e+00  0.00000000000e+00  0.00000000000e+00  0.00000000000e+00  0.00000000000e+00  0.00000000000e+00  0.00000000000e+00  0.00000000000e+00  0.00000000000e+00  0.00000000000e+00  0.00000000000e+00  0.00000000000e+00  0.00000000000e+00  0.00000000000e+00  0.00000000000e+00  0.00000000000e+00  0.00000000000e+00  0.00000000000e+00  0.00000000000e+00  0.00000000000e+00  0.00000000000e+00  0.00000000000e+00 -1.89092630221e-01  0.00000000000e+00  0.00000000000e+00  0.00000000000e+00  0.00000000000e+00  0.00000000000e+00  0.00000000000e+00  0.00000000000e+00  0.00000000000e+00  0.00000000000e+00  0.00000000000e+00  0.00000000000e+00  0.00000000000e+00  0.00000000000e+00  0.00000000000e+00  0.00000000000e+00  0.00000000000e+00  0.00000000000e+00  0.00000000000e+00  0.00000000000e+00  0.00000000000e+00  0.00000000000e+00  0.00000000000e+00  0.00000000000e+00  0.00000000000e+00  0.00000000000e+00  0.00000000000e+00  0.00000000000e+00  0.00000000000e+00  0.00000000000e+00  0.00000000000e+00  0.00000000000e+00  0.00000000000e+00  0.00000000000e+00  0.00000000000e+00  0.00000000000e+00  0.00000000000e+00  0.00000000000e+00  0.00000000000e+00  0.00000000000e+00  0.00000000000e+00  0.00000000000e+00  0.00000000000e+00  0.00000000000e+00  0.00000000000e+00  0.00000000000e+00  0.00000000000e+00  0.00000000000e+00  0.00000000000e+00  0.00000000000e+00  0.00000000000e+00  0.00000000000e+00  0.00000000000e+00  0.00000000000e+00  0.00000000000e+00  0.00000000000e+00  0.00000000000e+00  0.00000000000e+00  0.00000000000e+00 -6.68938420971e-02  0.00000000000e+00  0.00000000000e+00  0.00000000000e+00  0.00000000000e+00  0.00000000000e+00  0.00000000000e+00  0.00000000000e+00  0.00000000000e+00  0.00000000000e+00  0.00000000000e+00  0.00000000000e+00  0.00000000000e+00  0.00000000000e+00  0.00000000000e+00  0.00000000000e+00  0.00000000000e+00  0.00000000000e+00  0.00000000000e+00  0.00000000000e+00  0.00000000000e+00  0.00000000000e+00  0.00000000000e+00  0.00000000000e+00  0.00000000000e+00  0.00000000000e+00  0.00000000000e+00  0.00000000000e+00  0.00000000000e+00  0.00000000000e+00  0.00000000000e+00  0.00000000000e+00  0.00000000000e+00  0.00000000000e+00  0.00000000000e+00  0.00000000000e+00  0.00000000000e+00  0.00000000000e+00  0.00000000000e+00  0.00000000000e+00  0.00000000000e+00  0.00000000000e+00  0.00000000000e+00  0.00000000000e+00  0.00000000000e+00  0.00000000000e+00  0.00000000000e+00  0.00000000000e+00  0.00000000000e+00
 0.00000000000e+00  0.00000000000e+00  0.00000000000e+00  0.00000000000e+00  1.03132407492e+01  1.76342289138e+00  0.00000000000e+00  0.00000000000e+00  0.00000000000e+00  0.00000000000e+00  0.00000000000e+00  0.00000000000e+00  0.00000000000e+00  0.00000000000e+00  0.00000000000e+00  0.00000000000e+00  0.00000000000e+00  0.00000000000e+00  0.00000000000e+00  0.00000000000e+00  0.00000000000e+00  0.00000000000e+00  0.00000000000e+00  0.00000000000e+00  0.00000000000e+00  0.00000000000e+00  0.00000000000e+00  0.00000000000e+00  0.00000000000e+00  0.00000000000e+00  0.00000000000e+00  0.00000000000e+00  0.00000000000e+00  0.00000000000e+00  0.00000000000e+00  0.00000000000e+00  0.00000000000e+00  0.00000000000e+00  0.00000000000e+00  0.00000000000e+00  0.00000000000e+00  0.00000000000e+00  0.00000000000e+00  0.00000000000e+00  0.00000000000e+00  0.00000000000e+00  0.00000000000e+00  0.00000000000e+00  0.00000000000e+00  0.00000000000e+00  0.00000000000e+00  0.00000000000e+00  0.00000000000e+00  0.00000000000e+00  0.00000000000e+00  0.00000000000e+00  0.00000000000e+00  0.00000000000e+00  0.00000000000e+00  0.00000000000e+00  0.00000000000e+00  0.00000000000e+00  0.00000000000e+00  0.00000000000e+00  0.00000000000e+00  0.00000000000e+00  0.00000000000e+00  0.00000000000e+00  0.00000000000e+00  0.00000000000e+00  0.00000000000e+00  0.00000000000e+00  0.00000000000e+00  0.00000000000e+00  0.00000000000e+00  0.00000000000e+00  0.00000000000e+00  0.00000000000e+00  0.00000000000e+00  0.00000000000e+00  0.00000000000e+00  0.00000000000e+00  0.00000000000e+00  0.00000000000e+00  0.00000000000e+00  0.00000000000e+00  0.00000000000e+00  0.00000000000e+00  0.00000000000e+00  0.00000000000e+00  0.00000000000e+00  0.00000000000e+00  0.00000000000e+00  0.00000000000e+00  0.00000000000e+00  0.00000000000e+00  0.00000000000e+00  0.00000000000e+00  0.00000000000e+00  0.00000000000e+00  0.00000000000e+00  0.00000000000e+00  0.00000000000e+00  0.00000000000e+00  0.00000000000e+00  0.00000000000e+00  0.00000000000e+00  0.00000000000e+00  0.00000000000e+00  0.00000000000e+00  1.68082511465e-02  0.00000000000e+00  0.00000000000e+00  0.00000000000e+00  0.00000000000e+00  0.00000000000e+00  0.00000000000e+00  0.00000000000e+00  0.00000000000e+00  0.00000000000e+00  0.00000000000e+00  0.00000000000e+00  0.00000000000e+00  0.00000000000e+00  0.00000000000e+00  0.00000000000e+00  0.00000000000e+00  0.00000000000e+00  0.00000000000e+00  0.00000000000e+00  0.00000000000e+00  0.00000000000e+00  0.00000000000e+00  0.00000000000e+00  0.00000000000e+00  0.00000000000e+00  0.00000000000e+00  0.00000000000e+00  0.00000000000e+00  0.00000000000e+00  0.00000000000e+00  0.00000000000e+00  0.00000000000e+00  0.00000000000e+00  0.00000000000e+00  0.00000000000e+00  0.00000000000e+00 -7.48447804058e-02  0.00000000000e+00  0.00000000000e+00  0.00000000000e+00  0.00000000000e+00  0.00000000000e+00  0.00000000000e+00  0.00000000000e+00  0.00000000000e+00  0.00000000000e+00  0.00000000000e+00  0.00000000000e+00  0.00000000000e+00  0.00000000000e+00  0.00000000000e+00  0.00000000000e+00  0.00000000000e+00  0.00000000000e+00  0.00000000000e+00  0.00000000000e+00  0.00000000000e+00  0.00000000000e+00 -6.13756387475e-02  0.00000000000e+00  0.00000000000e+00  0.00000000000e+00  0.00000000000e+00  0.00000000000e+00  0.00000000000e+00  0.00000000000e+00  0.00000000000e+00  0.00000000000e+00  0.00000000000e+00  0.00000000000e+00  0.00000000000e+00  0.00000000000e+00  0.00000000000e+00  0.00000000000e+00  0.00000000000e+00  0.00000000000e+00  0.00000000000e+00  0.00000000000e+00  0.00000000000e+00  0.00000000000e+00  0.00000000000e+00  0.00000000000e+00  0.00000000000e+00  0.00000000000e+00  0.00000000000e+00  0.00000000000e+00  0.00000000000e+00  0.00000000000e+00  0.00000000000e+00  0.00000000000e+00  0.00000000000e+00  0.00000000000e+00  0.00000000000e+00  0.00000000000e+00  0.00000000000e+00  0.00000000000e+00  0.00000000000e+00  0.00000000000e+00  0.00000000000e+00  0.00000000000e+00  0.00000000000e+00  0.00000000000e+00  0.00000000000e+00  0.00000000000e+00  0.00000000000e+00  0.00000000000e+00  0.00000000000e+00  0.00000000000e+00  0.00000000000e+00  0.00000000000e+00  0.00000000000e+00  0.00000000000e+00  0.00000000000e+00  0.00000000000e+00  0.00000000000e+00  0.00000000000e+00  0.00000000000e+00  0.00000000000e+00  0.00000000000e+00  0.00000000000e+00  0.00000000000e+00  0.00000000000e+00  0.00000000000e+00  0.00000000000e+00  0.00000000000e+00  0.00000000000e+00  0.00000000000e+00  0.00000000000e+00  0.00000000000e+00  0.00000000000e+00  0.00000000000e+00  0.00000000000e+00  0.00000000000e+00  0.00000000000e+00  0.00000000000e+00  0.00000000000e+00  0.00000000000e+00  0.00000000000e+00  0.00000000000e+00  0.00000000000e+00  0.00000000000e+00  0.00000000000e+00  0.00000000000e+00  0.00000000000e+00  0.00000000000e+00
 0.00000000000e+00  0.00000000000e+00  0.00000000000e+00  0.00000000000e+00  1.76342289138e+00  1.07835446061e+01  0.00000000000e+00  0.00000000000e+00  0.00000000000e+00  0.00000000000e+00  0.00000000000e+00  0.00000000000e+00  0.00000000000e+00  0.00000000000e+00  0.00000000000e+00  0.00000000000e+00  0.00000000000e+00  0.00000000000e+00  0.00000000000e+00  0.00000000000e+00  0.00000000000e+00  0.00000000000e+00  0.00000000000e+00  0.00000000000e+00  0.00000000000e+00  0.00000000000e+00  0.00000000000e+00  0.00000000000e+00  0.00000000000e+00  0.00000000000e+00  0.00000000000e+00  0.00000000000e+00  0.00000000000e+00  0.00000000000e+00  0.00000000000e+00  0.00000000000e+00  0.00000000000e+00  0.00000000000e+00  0.00000000000e+00  0.00000000000e+00  0.00000000000e+00  0.00000000000e+00  0.00000000000e+00  0.00000000000e+00 -3.96782097161e-06  0.00000000000e+00  0.00000000000e+00  0.00000000000e+00  0.00000000000e+00  0.00000000000e+00  0.00000000000e+00  0.00000000000e+00  0.00000000000e+00  0.00000000000e+00  0.00000000000e+00  0.00000000000e+00  0.00000000000e+00  0.00000000000e+00  0.00000000000e+00  0.00000000000e+00  0.00000000000e+00  0.00000000000e+00  0.00000000000e+00  0.00000000000e+00  0.00000000000e+00  0.00000000000e+00  0.00000000000e+00  0.00000000000e+00  0.00000000000e+00  0.00000000000e+00  0.00000000000e+00  0.00000000000e+00  0.00000000000e+00 -8.90273751524e-02  0.00000000000e+00  0.00000000000e+00  0.00000000000e+00  0.00000000000e+00  0.00000000000e+00  0.00000000000e+00  0.00000000000e+00  0.00000000000e+00  0.00000000000e+00  0.00000000000e+00  0.00000000000e+00  0.00000000000e+00  0.00000000000e+00  0.00000000000e+00  0.00000000000e+00  0.00000000000e+00  0.00000000000e+00  0.00000000000e+00  0.00000000000e+00  0.00000000000e+00  0.00000000000e+00  0.00000000000e+00  0.00000000000e+00  0.00000000000e+00  0.00000000000e+00  0.00000000000e+00  0.00000000000e+00  0.00000000000e+00  0.00000000000e+00  0.00000000000e+00  0.00000000000e+00  0.00000000000e+00  0.00000000000e+00  0.00000000000e+00  0.00000000000e+00  0.00000000000e+00  0.00000000000e+00  0.00000000000e+00  0.00000000000e+00  0.00000000000e+00  0.00000000000e+00  0.00000000000e+00  0.00000000000e+00  0.00000000000e+00  0.00000000000e+00  0.00000000000e+00  0.00000000000e+00  0.00000000000e+00  0.00000000000e+00  0.00000000000e+00  0.00000000000e+00  0.00000000000e+00  0.00000000000e+00  0.00000000000e+00  0.00000000000e+00  5.83356075440e-02  0.00000000000e+00  0.00000000000e+00  0.00000000000e+00  0.00000000000e+00  0.00000000000e+00  0.00000000000e+00  0.00000000000e+00  0.00000000000e+00  0.00000000000e+00  0.00000000000e+00  0.00000000000e+00  0.00000000000e+00  0.00000000000e+00  0.00000000000e+00  0.00000000000e+00  0.00000000000e+00  0.00000000000e+00  0.00000000000e+00 -2.21630642411e-02  0.00000000000e+00  0.00000000000e+00  0.00000000000e+00 -1.35524846376e-01  0.00000000000e+00  0.00000000000e+00  0.00000000000e+00  0.00000000000e+00  0.00000000000e+00  0.00000000000e+00  0.00000000000e+00  0.00000000000e+00  0.00000000000e+00  0.00000000000e+00  0.00000000000e+00  0.00000000000e+00  0.00000000000e+00  0.00000000000e+00  0.00000000000e+00  0.00000000000e+00  0.00000000000e+00  0.00000000000e+00  0.00000000000e+00  0.00000000000e+00  0.00000000000e+00  0.00000000000e+00  0.00000000000e+00  0.00000000000e+00  0.00000000000e+00  0.00000000000e+00  0.00000000000e+00  0.00000000000e+00  0.00000000000e+00  0.00000000000e+00  0.00000000000e+00  0.00000000000e+00  0.00000000000e+00  0.00000000000e+00  0.00000000000e+00  0.00000000000e+00  0.00000000000e+00  0.00000000000e+00  0.00000000000e+00  0.00000000000e+00  0.00000000000e+00  0.00000000000e+00  0.00000000000e+00  0.00000000000e+00  0.00000000000e+00  0.00000000000e+00  0.00000000000e+00  0.00000000000e+00  0.00000000000e+00  0.00000000000e+00  0.00000000000e+00  0.00000000000e+00  0.00000000000e+00  0.00000000000e+00  0.00000000000e+00  0.00000000000e+00  0.00000000000e+00  0.00000000000e+00  0.00000000000e+00  0.00000000000e+00  0.00000000000e+00  0.00000000000e+00  0.00000000000e+00  0.00000000000e+00  0.00000000000e+00  0.00000000000e+00  0.00000000000e+00  0.00000000000e+00  0.00000000000e+00  0.00000000000e+00  0.00000000000e+00  0.00000000000e+00  0.00000000000e+00  0.00000000000e+00  0.00000000000e+00  0.00000000000e+00  0.00000000000e+00  0.00000000000e+00  0.00000000000e+00  0.00000000000e+00  0.00000000000e+00  0.00000000000e+00  0.00000000000e+00  0.00000000000e+00  0.00000000000e+00  0.00000000000e+00  0.00000000000e+00  0.00000000000e+00  0.00000000000e+00  0.00000000000e+00  0.00000000000e+00  0.00000000000e+00  0.00000000000e+00  0.00000000000e+00  0.00000000000e+00  0.00000000000e+00  2.15161447643e-02  0.00000000000e+00  0.00000000000e+00  0.00000000000e+00  0.00000000000e+00  0.00000000000e+00  0.00000000000e+00
 0.00000000000e+00  0.00000000000e+00  0.00000000000e+00  0.00000000000e+00  0.00000000000e+00  0.00000000000e+00  1.02945739375e+01  6.92176895151e-01  1.03250141598e+00  2.28399803419e-01  0.00000000000e+00  0.00000000000e+00  0.00000000000e+00  0.00000000000e+00  0.00000000000e+00  0.00000000000e+00  0.00000000000e+00  0.00000000000e+00  0.00000000000e+00  0.00000000000e+00  0.00000000000e+00  0.00000000000e+00  0.00000000000e+00  0.00000000000e+00  0.00000000000e+00  0.00000000000e+00  0.00000000000e+00  0.00000000000e+00  0.00000000000e+00  0.00000000000e+00  0.00000000000e+00  0.00000000000e+00 -1.40793724349e-01  0.00000000000e+00  0.00000000000e+00  0.00000000000e+00  0.00000000000e+00  0.00000000000e+00  0.00000000000e+00  0.00000000000e+00  0.00000000000e+00  0.00000000000e+00  0.00000000000e+00  0.00000000000e+00  0.00000000000e+00  0.00000000000e+00  0.00000000000e+00  0.00000000000e+00  0.00000000000e+00  0.00000000000e+00  0.00000000000e+00  0.00000000000e+00  0.00000000000e+00  0.00000000000e+00  0.00000000000e+00  0.00000000000e+00  0.00000000000e+00  0.00000000000e+00  0.00000000000e+00  0.00000000000e+00  0.00000000000e+00  0.00000000000e+00  0.00000000000e+00  0.00000000000e+00  0.00000000000e+00  0.00000000000e+00  0.00000000000e+00  0.00000000000e+00  0.00000000000e+00  0.00000000000e+00  0.00000000000e+00  0.00000000000e+00  0.00000000000e+00  0.00000000000e+00  0.00000000000e+00  0.00000000000e+00  0.00000000000e+00  0.00000000000e+00  0.00000000000e+00  0.00000000000e+00  0.00000000000e+00  0.00000000000e+00  0.00000000000e+00  0.00000000000e+00  0.00000000000e+00  0.00000000000e+00  0.00000000000e+00  0.00000000000e+00  0.00000000000e+00  0.00000000000e+00  0.00000000000e+00  0.00000000000e+00  0.00000000000e+00  0.00000000000e+00  0.00000000000e+00  0.00000000000e+00  0.00000000000e+00  0.00000000000e+00  0.00000000000e+00  0.00000000000e+00  0.00000000000e+00  0.00000000000e+00  0.00000000000e+00  0.00000000000e+00  0.00000000000e+00  0.00000000000e+00  0.00000000000e+00  0.00000000000e+00  0.00000000000e+00  0.00000000000e+00  0.00000000000e+00  0.00000000000e+00  0.00000000000e+00  0.00000000000e+00  0.00000000000e+00  0.00000000000e+00 -1.92116892073e-02  0.00000000000e+00  0.00000000000e+00  0.00000000000e+00  0.00000000000e+00  0.00000000000e+00  0.00000000000e+00  0.00000000000e+00  0.00000000000e+00  0.00000000000e+00 -5.14407171670e-02  0.00000000000e+00  0.00000000000e+00  0.00000000000e+00  0.00000000000e+00  0.00000000000e+00  0.00000000000e+00  0.00000000000e+00  0.00000000000e+00  0.00000000000e+00  0.00000000000e+00  0.00000000000e+00  0.00000000000e+00  0.00000000000e+00  0.00000000000e+00  0.00000000000e+00  0.00000000000e+00  0.00000000000e+00  0.00000000000e+00  0.00000000000e+00  0.00000000000e+00  0.00000000000e+00  0.00000000000e+00  0.00000000000e+00  0.00000000000e+00  0.00000000000e+00  0.00000000000e+00  0.00000000000e+00  0.00000000000e+00  0.00000000000e+00  0.00000000000e+00  0.00000000000e+00  0.00000000000e+00  0.00000000000e+00  0.00000000000e+00  0.00000000000e+00  0.00000000000e+00  0.00000000000e+00  2.07426811330e-02  0.00000000000e+00  0.00000000000e+00 -1.93744726136e-01 -7.40929328769e-02  0.00000000000e+00  0.00000000000e+00  0.00000000000e+00  0.00000000000e+00  0.00000000000e+00  0.00000000000e+00  0.00000000000e+00  0.00000000000e+00  0.00000000000e+00  0.00000000000e+00  0.00000000000e+00  0.00000000000e+00  0.00000000000e+00  0.00000000000e+00  0.00000000000e+00  0.00000000000e+00  0.00000000000e+00  0.00000000000e+00  0.00000000000e+00  0.00000000000e+00  0.00000000000e+00  0.00000000000e+00  0.00000000000e+00  0.00000000000e+00  0.00000000000e+00  0.00000000000e+00  0.00000000000e+00  0.00000000000e+00  0.00000000000e+00  0.00000000000e+00  0.00000000000e+00  0.00000000000e+00  0.00000000000e+00  0.00000000000e+00  0.00000000000e+00  0.00000000000e+00  0.00000000000e+00  0.00000000000e+00  0.00000000000e+00  0.00000000000e+00  0.00000000000e+00  0.00000000000e+00  0.00000000000e+00  0.00000000000e+00  0.00000000000e+00  0.00000000000e+00  0.00000000000e+00  0.00000000000e+00  0.00000000000e+00  0.00000000000e+00  0.00000000000e+00  0.00000000000e+00  0.00000000000e+00  0.00000000000e+00  0.00000000000e+00  0.00000000000e+00  0.00000000000e+00  0.00000000000e+00  0.00000000000e+00  0.00000000000e+00  0.00000000000e+00  0.00000000000e+00  0.00000000000e+00  0.00000000000e+00  0.00000000000e+00  0.00000000000e+00  0.00000000000e+00  0.00000000000e+00  0.00000000000e+00  0.00000000000e+00  0.00000000000e+00  0.00000000000e+00  0.00000000000e+00  0.00000000000e+00  0.00000000000e+00  0.00000000000e+00  0.00000000000e+00  0.00000000000e+00  0.00000000000e+00  0.00000000000e+00 -1.49318615935e-01  0.00000000000e+00  0.00000000000e+00  0.00000000000e+00  0.00000000000e+00  0.00000000000e+00  0.00000000000e+00
 0.00000000000e+00  0.00000000000e+00  0.00000000000e+00  0.00000000000e+00  0.00000000000e+00  0.00000000000e+00  6.92176895152e-01  1.11636496498e+01  0.00000000000e+00  0.00000000000e+00  0.00000000000e+00  0.00000000000e+00  2.99649464496e-03  0.00000000000e+00  0.00000000000e+00  0.00000000000e+00  0.00000000000e+00  0.00000000000e+00  0.00000000000e+00  0.00000000000e+00  0.00000000000e+00  0.00000000000e+00  0.00000000000e+00  0.00000000000e+00  0.00000000000e+00  0.00000000000e+00  0.00000000000e+00  0.00000000000e+00  0.00000000000e+00  0.00000000000e+00  0.00000000000e+00  0.00000000000e+00  0.00000000000e+00  0.00000000000e+00  0.00000000000e+00  0.00000000000e+00  0.00000000000e+00  0.00000000000e+00  0.00000000000e+00  0.00000000000e+00  0.00000000000e+00  0.00000000000e+00  0.00000000000e+00  0.00000000000e+00  0.00000000000e+00  0.00000000000e+00  0.00000000000e+00  0.00000000000e+00  0.00000000000e+00  0.00000000000e+00  0.00000000000e+00  0.00000000000e+00  0.00000000000e+00  0.00000000000e+00  0.00000000000e+00  0.00000000000e+00  0.00000000000e+00  0.00000000000e+00  0.00000000000e+00  0.00000000000e+00  0.00000000000e+00  0.00000000000e+00  0.00000000000e+00  0.00000000000e+00  0.00000000000e+00  0.00000000000e+00  0.00000000000e+00  0.00000000000e+00  0.00000000000e+00  0.00000000000e+00  0.00000000000e+00  0.00000000000e+00  0.00000000000e+00  0.00000000000e+00  0.00000000000e+00  0.00000000000e+00  0.00000000000e+00  0.00000000000e+00  0.00000000000e+00  0.00000000000e+00  0.00000000000e+00  0.00000000000e+00  0.00000000000e+00  0.00000000000e+00  0.00000000000e+00  0.00000000000e+00  0.00000000000e+00  0.00000000000e+00  0.00000000000e+00  0.00000000000e+00  0.00000000000e+00  0.00000000000e+00  0.00000000000e+00  0.00000000000e+00  0.00000000000e+00  0.00000000000e+00  0.00000000000e+00  0.00000000000e+00  0.00000000000e+00  0.00000000000e+00  0.00000000000e+00  0.00000000000e+00  0.00000000000e+00  0.00000000000e+00  0.00000000000e+00  0.00000000000e+00  0.00000000000e+00  0.00000000000e+00  0.00000000000e+00  0.00000000000e+00  0.00000000000e+00  0.00000000000e+00  0.00000000000e+00  0.00000000000e+00  0.00000000000e+00  0.00000000000e+00  0.00000000000e+00  0.00000000000e+00  0.00000000000e+00  0.00000000000e+00  0.00000000000e+00  0.00000000000e+00  0.00000000000e+00  0.00000000000e+00  0.00000000000e+00  0.00000000000e+00  0.00000000000e+00  0.00000000000e+00  0.00000000000e+00  0.00000000000e+00  0.00000000000e+00  0.00000000000e+00  0.00000000000e+00  0.00000000000e+00  0.00000000000e+00  0.00000000000e+00  0.00000000000e+00  0.00000000000e+00  0.00000000000e+00  0.00000000000e+00  0.00000000000e+00  0.00000000000e+00  0.00000000000e+00  0.00000000000e+00  0.00000000000e+00  0.00000000000e+00  0.00000000000e+00  0.00000000000e+00  0.00000000000e+00  0.00000000000e+00  0.00000000000e+00  0.00000000000e+00  0.00000000000e+00  0.00000000000e+00  0.00000000000e+00  0.00000000000e+00  0.00000000000e+00  0.00000000000e+00  0.00000000000e+00  0.00000000000e+00  0.00000000000e+00  0.00000000000e+00  0.00000000000e+00  0.00000000000e+00  0.00000000000e+00  0.00000000000e+00  0.00000000000e+00  0.00000000000e+00  0.00000000000e+00  0.00000000000e+00  0.00000000000e+00  0.00000000000e+00  0.00000000000e+00  0.00000000000e+00  0.00000000000e+00  0.00000000000e+00  0.00000000000e+00  0.00000000000e+00  0.00000000000e+00  0.00000000000e+00  0.00000000000e+00  0.00000000000e+00  0.00000000000e+00  0.00000000000e+00  0.00000000000e+00  0.00000000000e+00  0.00000000000e+00  0.00000000000e+00  0.00000000000e+00  0.00000000000e+00  0.00000000000e+00  0.00000000000e+00  0.00000000000e+00  0.00000000000e+00  0.00000000000e+00  0.00000000000e+00  0.00000000000e+00  0.00000000000e+00  0.00000000000e+00  0.00000000000e+00  0.00000000000e+00  0.00000000000e+00  0.00000000000e+00  0.00000000000e+00  0.00000000000e+00  0.00000000000e+00  0.00000000000e+00  0.00000000000e+00  0.00000000000e+00  0.00000000000e+00  0.00000000000e+00  0.00000000000e+00  0.00000000000e+00  0.00000000000e+00  0.00000000000e+00  0.00000000000e+00  0.00000000000e+00  0.00000000000e+00  0.00000000000e+00  0.00000000000e+00  0.00000000000e+00  0.00000000000e+00  0.00000000000e+00  0.00000000000e+00  0.00000000000e+00  0.00000000000e+00  0.00000000000e+00  0.00000000000e+00  0.00000000000e+00  0.00000000000e+00  0.00000000000e+00  0.00000000000e+00  0.00000000000e+00  0.00000000000e+00  0.00000000000e+00  0.00000000000e+00  0.00000000000e+00  0.00000000000e+00  0.00000000000e+00  0.00000000000e+00  0.00000000000e+00  0.00000000000e+00  0.00000000000e+00  0.00000000000e+00  0.00000000000e+00  0.00000000000e+00  0.00000000000e+00  0.00000000000e+00  0.00000000000e+00  0.00000000000e+00  0.00000000000e+00  0.00000000000e+00  0.00000000000e+00  0.00000000000e+00  0.00000000000e+00  0.00000000000e+00
 0.00000000000e+00  0.00000000000e+00  0.00000000000e+00  0.00000000000e+00  0.00000000000e+00  0.00000000000e+00  1.03250141598e+00  0.00000000000e+00  2.00351727353e+01  2.19339206445e-01  0.00000000000e+00  0.00000000000e+00  0.00000000000e+00  0.00000000000e+00  0.00000000000e+00  0.00000000000e+00  0.00000000000e+00  0.00000000000e+00  0.00000000000e+00  0.00000000000e+00  0.00000000000e+00  0.00000000000e+00  0.00000000000e+00  0.00000000000e+00  0.00000000000e+00  0.00000000000e+00  0.00000000000e+00  0.00000000000e+00  0.00000000000e+00  0.00000000000e+00  0.00000000000e+00  0.00000000000e+00  0.00000000000e+00  0.00000000000e+00  0.00000000000e+00  0.00000000000e+00  0.00000000000e+00  0.00000000000e+00  0.00000000000e+00  0.00000000000e+00  0.00000000000e+00  0.00000000000e+00  0.00000000000e+00  0.00000000000e+00  0.00000000000e+00  0.00000000000e+00  0.00000000000e+00  0.00000000000e+00  0.00000000000e+00  0.00000000000e+00  0.00000000000e+00  0.00000000000e+00  0.00000000000e+00  0.00000000000e+00  0.00000000000e+00  0.00000000000e+00  0.00000000000e+00  0.00000000000e+00  0.00000000000e+00  0.00000000000e+00  0.00000000000e+00  0.00000000000e+00  0.00000000000e+00  0.00000000000e+00  0.00000000000e+00  0.00000000000e+00  0.00000000000e+00  0.00000000000e+00  0.00000000000e+00  0.00000000000e+00  0.00000000000e+00  0.00000000000e+00  0.00000000000e+00  0.00000000000e+00  0.00000000000e+00  0.00000000000e+00  0.00000000000e+00  0.00000000000e+00  0.00000000000e+00  0.00000000000e+00  0.00000000000e+00  0.00000000000e+00  0.00000000000e+00  0.00000000000e+00  0.00000000000e+00  0.00000000000e+00  0.00000000000e+00  0.00000000000e+00  0.00000000000e+00  0.00000000000e+00  0.00000000000e+00  0.00000000000e+00  0.00000000000e+00  0.00000000000e+00  0.00000000000e+00  0.00000000000e+00  0.00000000000e+00  0.00000000000e+00  0.00000000000e+00  0.00000000000e+00  0.00000000000e+00  0.00000000000e+00  0.00000000000e+00  0.00000000000e+00  0.00000000000e+00  0.00000000000e+00  0.00000000000e+00  0.00000000000e+00  0.00000000000e+00  0.00000000000e+00  0.00000000000e+00  0.00000000000e+00  0.00000000000e+00  0.00000000000e+00  0.00000000000e+00  0.00000000000e+00  0.00000000000e+00  0.00000000000e+00  0.00000000000e+00  0.00000000000e+00  0.00000000000e+00  0.00000000000e+00  0.00000000000e+00  0.00000000000e+00  0.00000000000e+00  0.00000000000e+00  0.00000000000e+00  0.00000000000e+00  0.00000000000e+00  0.00000000000e+00  0.00000000000e+00  0.00000000000e+00  0.00000000000e+00  0.00000000000e+00  0.00000000000e+00  0.00000000000e+00  0.00000000000e+00  0.00000000000e+00  0.00000000000e+00  0.00000000000e+00  0.00000000000e+00  0.00000000000e+00  0.00000000000e+00  0.00000000000e+00  0.00000000000e+00  0.00000000000e+00  0.00000000000e+00  0.00000000000e+00  0.00000000000e+00  0.00000000000e+00  0.00000000000e+00  0.00000000000e+00  0.00000000000e+00  0.00000000000e+00  0.00000000000e+00  0.00000000000e+00  0.00000000000e+00  0.00000000000e+00  0.00000000000e+00  0.00000000000e+00  0.00000000000e+00  0.00000000000e+00  0.00000000000e+00  0.00000000000e+00  0.00000000000e+00  0.00000000000e+00  0.00000000000e+00  0.00000000000e+00  0.00000000000e+00  0.00000000000e+00  0.00000000000e+00  0.00000000000e+00  0.00000000000e+00  0.00000000000e+00  0.00000000000e+00  0.00000000000e+00  0.00000000000e+00  0.00000000000e+00  0.00000000000e+00  0.00000000000e+00  0.00000000000e+00  0.00000000000e+00  0.00000000000e+00  0.00000000000e+00  0.00000000000e+00  0.00000000000e+00  0.00000000000e+00  0.00000000000e+00  0.00000000000e+00  0.00000000000e+00  0.00000000000e+00  0.00000000000e+00  0.00000000000e+00  0.00000000000e+00  0.00000000000e+00  0.00000000000e+00  0.00000000000e+00  0.00000000000e+00  0.00000000000e+00  0.00000000000e+00  0.00000000000e+00  0.00000000000e+00  0.00000000000e+00  0.00000000000e+00  0.00000000000e+00  0.00000000000e+00  0.00000000000e+00  0.00000000000e+00  0.00000000000e+00  0.00000000000e+00  0.00000000000e+00  0.00000000000e+00  0.00000000000e+00  0.00000000000e+00  0.00000000000e+00  0.00000000000e+00  0.00000000000e+00  0.00000000000e+00  0.00000000000e+00  0.00000000000e+00  0.00000000000e+00  0.00000000000e+00  0.00000000000e+00  0.00000000000e+00  0.00000000000e+00  0.00000000000e+00  0.00000000000e+00  0.00000000000e+00  0.00000000000e+00  0.00000000000e+00  0.00000000000e+00  0.00000000000e+00  0.00000000000e+00  0.00000000000e+00  0.00000000000e+00  0.00000000000e+00  0.00000000000e+00  0.00000000000e+00  0.00000000000e+00  0.00000000000e+00  0.00000000000e+00  0.00000000000e+00  0.00000000000e+00  0.00000000000e+00  0.00000000000e+00  0.00000000000e+00  0.00000000000e+00  0.00000000000e+00  0.00000000000e+00  0.00000000000e+00  0.00000000000e+00  0.00000000000e+00  0.00000000000e+00  0.00000000000e+00  0.00000000000e+00  0.00000000000e+00
 0.00000000000e+00  0.00000000000e+00  0.00000000000e+00  0.00000000000e+00  0.00000000000e+00  0.00000000000e+00  2.28399803275e-01  0.00000000000e+00  2.19339206450e-01  1.08291912579e+01 -9.30247801769e-01  0.00000000000e+00  4.12202755039e-01  0.00000000000e+00  0.00000000000e+00  0.00000000000e+00  0.00000000000e+00  0.00000000000e+00  0.00000000000e+00  0.00000000000e+00  0.00000000000e+00  0.00000000000e+00  0.00000000000e+00  0.00000000000e+00  0.00000000000e+00  0.00000000000e+00  0.00000000000e+00  0.00000000000e+00  0.00000000000e+00  0.00000000000e+00  0.00000000000e+00  0.00000000000e+00  0.00000000000e+00  0.00000000000e+00  0.00000000000e+00  0.00000000000e+00  0.00000000000e+00  0.00000000000e+00  0.00000000000e+00  0.00000000000e+00  0.00000000000e+00  0.00000000000e+00  0.00000000000e+00  0.00000000000e+00  0.00000000000e+00  0.00000000000e+00  0.00000000000e+00  0.00000000000e+00  0.00000000000e+00  0.00000000000e+00  0.00000000000e+00  0.00000000000e+00  0.00000000000e+00  0.00000000000e+00  0.00000000000e+00  0.00000000000e+00  0.00000000000e+00  0.00000000000e+00  0.00000000000e+00  0.00000000000e+00  8.55892494435e-02  0.00000000000e+00  0.00000000000e+00  0.00000000000e+00  0.00000000000e+00  0.00000000000e+00  0.00000000000e+00  0.00000000000e+00  0.00000000000e+00  0.00000000000e+00  0.00000000000e+00  0.00000000000e+00  0.00000000000e+00  0.00000000000e+00  0.00000000000e+00  0.00000000000e+00  0.00000000000e+00  0.00000000000e+00  0.00000000000e+00  0.00000000000e+00  0.00000000000e+00  0.00000000000e+00  0.00000000000e+00  0.00000000000e+00  0.00000000000e+00  0.00000000000e+00  0.00000000000e+00  0.00000000000e+00  0.00000000000e+00  0.00000000000e+00  0.00000000000e+00  0.00000000000e+00  0.00000000000e+00  0.00000000000e+00  0.00000000000e+00  0.00000000000e+00  0.00000000000e+00  0.00000000000e+00  0.00000000000e+00  0.00000000000e+00  0.00000000000e+00  0.00000000000e+00  0.00000000000e+00  0.00000000000e+00  0.00000000000e+00  0.00000000000e+00  0.00000000000e+00  0.00000000000e+00  0.00000000000e+00  0.00000000000e+00  0.00000000000e+00  0.00000000000e+00  0.00000000000e+00  0.00000000000e+00  0.00000000000e+00  3.31876741674e-02  0.00000000000e+00  0.00000000000e+00  0.00000000000e+00  0.00000000000e+00  0.00000000000e+00  0.00000000000e+00  0.00000000000e+00  0.00000000000e+00  0.00000000000e+00  0.00000000000e+00  0.00000000000e+00  0.00000000000e+00  0.00000000000e+00  0.00000000000e+00  0.00000000000e+00  0.00000000000e+00  0.00000000000e+00  0.00000000000e+00  0.00000000000e+00  0.00000000000e+00  0.00000000000e+00  0.00000000000e+00  0.00000000000e+00  0.00000000000e+00  0.00000000000e+00  0.00000000000e+00  0.00000000000e+00  0.00000000000e+00  0.00000000000e+00  0.00000000000e+00  0.00000000000e+00  0.00000000000e+00  0.00000000000e+00  0.00000000000e+00  0.00000000000e+00  0.00000000000e+00  0.00000000000e+00  0.00000000000e+00  0.00000000000e+00  0.00000000000e+00  0.00000000000e+00  0.00000000000e+00  0.00000000000e+00  0.00000000000e+00 -4.90332681905e-03 -4.50790350040e-01  0.00000000000e+00  0.00000000000e+00  0.00000000000e+00  0.00000000000e+00  0.00000000000e+00  0.00000000000e+00  0.00000000000e+00  0.00000000000e+00  0.00000000000e+00  0.00000000000e+00  0.00000000000e+00  0.00000000000e+00  0.00000000000e+00  0.00000000000e+00  0.00000000000e+00  0.00000000000e+00  0.00000000000e+00  0.00000000000e+00  0.00000000000e+00  0.00000000000e+00  0.00000000000e+00  0.00000000000e+00  0.00000000000e+00  0.00000000000e+00  0.00000000000e+00  0.00000000000e+00  1.49376243246e-02  0.00000000000e+00  0.00000000000e+00  0.00000000000e+00  0.00000000000e+00  0.00000000000e+00  0.00000000000e+00  0.00000000000e+00  0.00000000000e+00  0.00000000000e+00  0.00000000000e+00  0.00000000000e+00  0.00000000000e+00  0.00000000000e+00  0.00000000000e+00  0.00000000000e+00  0.00000000000e+00  0.00000000000e+00  0.00000000000e+00  0.00000000000e+00  0.00000000000e+00  0.00000000000e+00  0.00000000000e+00  0.00000000000e+00  0.00000000000e+00  0.00000000000e+00  0.00000000000e+00  0.00000000000e+00  0.00000000000e+00  0.00000000000e+00  0.00000000000e+00  0.00000000000e+00  0.00000000000e+00  0.00000000000e+00  0.00000000000e+00  0.00000000000e+00  0.00000000000e+00  0.00000000000e+00  0.00000000000e+00  0.00000000000e+00  0.00000000000e+00  0.00000000000e+00  0.00000000000e+00  0.00000000000e+00  0.00000000000e+00  0.00000000000e+00  0.00000000000e+00  0.00000000000e+00  0.00000000000e+00  0.00000000000e+00  0.00000000000e+00  0.00000000000e+00  0.00000000000e+00  0.00000000000e+00  0.00000000000e+00  0.00000000000e+00  0.00000000000e+00  0.00000000000e+00  0.00000000000e+00  0.00000000000e+00  0.00000000000e+00  8.22488713680e-02  0.00000000000e+00  0.00000000000e+00  0.00000000000e+00  0.00000000000e+00  0.00000000000e+00  0.00000000000e+00
 0.00000000000e+00 -3.95372570157e-02  0.00000000000e+00  0.00000000000e+00  0.00000000000e+00  0.00000000000e+00  0.00000000000e+00  0.00000000000e+00  0.00000000000e+00 -9.30247801725e-01  9.95851325565e+00  0.00000000000e+00 -2.06339715519e-01  0.00000000000e+00  0.00000000000e+00  0.00000000000e+00  0.00000000000e+00  0.00000000000e+00  0.00000000000e+00  0.00000000000e+00  0.00000000000e+00  0.00000000000e+00  0.00000000000e+00  0.00000000000e+00  0.00000000000e+00  0.00000000000e+00  0.00000000000e+00  0.00000000000e+00  0.00000000000e+00  0.00000000000e+00  0.00000000000e+00  0.00000000000e+00  0.00000000000e+00  6.59384284860e-02  0.00000000000e+00  0.00000000000e+00  0.00000000000e+00  0.00000000000e+00  0.00000000000e+00  0.00000000000e+00  0.00000000000e+00  0.00000000000e+00  0.00000000000e+00  0.00000000000e+00  0.00000000000e+00  0.00000000000e+00  0.00000000000e+00  0.00000000000e+00  0.00000000000e+00  0.00000000000e+00  0.00000000000e+00  0.00000000000e+00  0.00000000000e+00  0.00000000000e+00  0.00000000000e+00  0.00000000000e+00  0.00000000000e+00 -5.70944317660e-02 -4.53364178912e-02  0.00000000000e+00  0.00000000000e+00  0.00000000000e+00  0.00000000000e+00  0.00000000000e+00  0.00000000000e+00  0.00000000000e+00  0.00000000000e+00 -3.77193271420e-01  0.00000000000e+00  0.00000000000e+00  0.00000000000e+00  0.00000000000e+00  0.00000000000e+00  0.00000000000e+00  0.00000000000e+00  0.00000000000e+00  0.00000000000e+00  0.00000000000e+00  0.00000000000e+00  0.00000000000e+00  0.00000000000e+00  0.00000000000e+00  0.00000000000e+00  0.00000000000e+00  0.00000000000e+00  0.00000000000e+00  0.00000000000e+00  0.00000000000e+00  0.00000000000e+00  0.00000000000e+00  0.00000000000e+00  0.00000000000e+00  0.00000000000e+00  0.00000000000e+00  0.00000000000e+00  0.00000000000e+00  0.00000000000e+00  0.00000000000e+00  0.00000000000e+00  0.00000000000e+00  0.00000000000e+00  0.00000000000e+00  0.00000000000e+00  0.00000000000e+00  0.00000000000e+00  0.00000000000e+00  0.00000000000e+00  0.00000000000e+00  0.00000000000e+00  0.00000000000e+00  0.00000000000e+00  0.00000000000e+00  0.00000000000e+00  0.00000000000e+00  0.00000000000e+00  0.00000000000e+00  0.00000000000e+00  0.00000000000e+00  0.00000000000e+00  0.00000000000e+00  0.00000000000e+00  0.00000000000e+00  0.00000000000e+00  0.00000000000e+00  0.00000000000e+00  0.00000000000e+00  0.00000000000e+00 -4.72432933563e-02  0.00000000000e+00  0.00000000000e+00  0.00000000000e+00  0.00000000000e+00  0.00000000000e+00  0.00000000000e+00  0.00000000000e+00  0.00000000000e+00  0.00000000000e+00  0.00000000000e+00  0.00000000000e+00  0.00000000000e+00  0.00000000000e+00  0.00000000000e+00  0.00000000000e+00  0.00000000000e+00  0.00000000000e+00  0.00000000000e+00  0.00000000000e+00  0.00000000000e+00  0.00000000000e+00  0.00000000000e+00  0.00000000000e+00  0.00000000000e+00  0.00000000000e+00  0.00000000000e+00  0.00000000000e+00  0.00000000000e+00  0.00000000000e+00  0.00000000000e+00  0.00000000000e+00  0.00000000000e+00  0.00000000000e+00  0.00000000000e+00  0.00000000000e+00  0.00000000000e+00  0.00000000000e+00  0.00000000000e+00  0.00000000000e+00  0.00000000000e+00  0.00000000000e+00  0.00000000000e+00  0.00000000000e+00  0.00000000000e+00  0.00000000000e+00  0.00000000000e+00  0.00000000000e+00  0.00000000000e+00  0.00000000000e+00  0.00000000000e+00  0.00000000000e+00  0.00000000000e+00  0.00000000000e+00  0.00000000000e+00  0.00000000000e+00  0.00000000000e+00  0.00000000000e+00  0.00000000000e+00  0.00000000000e+00  0.00000000000e+00  9.57802726136e-02  0.00000000000e+00  0.00000000000e+00  0.00000000000e+00  0.00000000000e+00  0.00000000000e+00  0.00000000000e+00  0.00000000000e+00  0.00000000000e+00  0.00000000000e+00  0.00000000000e+00  0.00000000000e+00  0.00000000000e+00  0.00000000000e+00  0.00000000000e+00  0.00000000000e+00  0.00000000000e+00  0.00000000000e+00  0.00000000000e+00  0.00000000000e+00  0.00000000000e+00  0.00000000000e+00  0.00000000000e+00  0.00000000000e+00  0.00000000000e+00  0.00000000000e+00  0.00000000000e+00  0.00000000000e+00  0.00000000000e+00  0.00000000000e+00  0.00000000000e+00  0.00000000000e+00  0.00000000000e+00  0.00000000000e+00  0.00000000000e+00  0.00000000000e+00  0.00000000000e+00  0.00000000000e+00  0.00000000000e+00  0.00000000000e+00  0.00000000000e+00  0.00000000000e+00  0.00000000000e+00  0.00000000000e+00  0.00000000000e+00  0.00000000000e+00  0.00000000000e+00  0.00000000000e+00  0.00000000000e+00  0.00000000000e+00  1.30986690862e-02  0.00000000000e+00  0.00000000000e+00  0.00000000000e+00  0.00000000000e+00  0.00000000000e+00  0.00000000000e+00  0.00000000000e+00  0.00000000000e+00  0.00000000000e+00  0.00000000000e+00  0.00000000000e+00  0.00000000000e+00  0.00000000000e+00  0.00000000000e+00  0.00000000000e+00  0.00000000000e+00  0.00000000000e+00
 0.00000000000e+00  0.00000000000e+00  0.00000000000e+00  0.00000000000e+00  0.00000000000e+00  0.00000000000e+00  0.00000000000e+00  0.00000000000e+00  0.00000000000e+00  0.00000000000e+00  0.00000000000e+00  9.71175219494e+00 -6.57241166444e-02  2.96768248121e-01  0.00000000000e+00  0.00000000000e+00  0.00000000000e+00  0.00000000000e+00  0.00000000000e+00  0.00000000000e+00  0.00000000000e+00  0.00000000000e+00  0.00000000000e+00  0.00000000000e+00  0.00000000000e+00  0.00000000000e+00  0.00000000000e+00  2.30626521925e-02  0.00000000000e+00  0.00000000000e+00  0.00000000000e+00  0.00000000000e+00  0.00000000000e+00  0.00000000000e+00  0.00000000000e+00  0.00000000000e+00  0.00000000000e+00  0.00000000000e+00  0.00000000000e+00  0.00000000000e+00  0.00000000000e+00  0.00000000000e+00  0.00000000000e+00  0.00000000000e+00  0.00000000000e+00  0.00000000000e+00  0.00000000000e+00  0.00000000000e+00  0.00000000000e+00  0.00000000000e+00  0.00000000000e+00  0.00000000000e+00  0.00000000000e+00  0.00000000000e+00  0.00000000000e+00  0.00000000000e+00  0.00000000000e+00  0.00000000000e+00  0.00000000000e+00  0.00000000000e+00  0.00000000000e+00  0.00000000000e+00  0.00000000000e+00  0.00000000000e+00  0.00000000000e+00  0.00000000000e+00  0.00000000000e+00  0.00000000000e+00  0.00000000000e+00  0.00000000000e+00  0.00000000000e+00  0.00000000000e+00 -1.74033760437e-02  0.00000000000e+00  0.00000000000e+00  0.00000000000e+00  0.00000000000e+00  0.00000000000e+00  0.00000000000e+00  0.00000000000e+00  0.00000000000e+00  0.00000000000e+00  0.00000000000e+00  0.00000000000e+00  0.00000000000e+00  0.00000000000e+00  0.00000000000e+00  0.00000000000e+00  0.00000000000e+00  0.00000000000e+00  0.00000000000e+00  0.00000000000e+00  0.00000000000e+00  0.00000000000e+00  0.00000000000e+00  0.00000000000e+00  0.00000000000e+00  0.00000000000e+00  0.00000000000e+00  0.00000000000e+00  0.00000000000e+00  0.00000000000e+00  0.00000000000e+00  0.00000000000e+00  0.00000000000e+00  0.00000000000e+00  0.00000000000e+00  0.00000000000e+00  0.00000000000e+00  0.00000000000e+00  0.00000000000e+00  0.00000000000e+00  0.00000000000e+00  0.00000000000e+00  0.00000000000e+00  0.00000000000e+00  0.00000000000e+00  0.00000000000e+00  0.00000000000e+00  0.00000000000e+00  0.00000000000e+00  0.00000000000e+00  0.00000000000e+00  0.00000000000e+00  0.00000000000e+00  0.00000000000e+00  0.00000000000e+00  0.00000000000e+00  0.00000000000e+00  0.00000000000e+00  0.00000000000e+00  0.00000000000e+00  0.00000000000e+00  0.00000000000e+00  0.00000000000e+00  0.00000000000e+00  0.00000000000e+00  0.00000000000e+00  0.00000000000e+00  0.00000000000e+00 -9.47530868971e-02  0.00000000000e+00  0.00000000000e+00  0.00000000000e+00  0.00000000000e+00  0.00000000000e+00  0.00000000000e+00  0.00000000000e+00  0.00000000000e+00  0.00000000000e+00  0.00000000000e+00  0.00000000000e+00  0.00000000000e+00  0.00000000000e+00  0.00000000000e+00  0.00000000000e+00  0.00000000000e+00  0.00000000000e+00  0.00000000000e+00  0.00000000000e+00  0.00000000000e+00  0.00000000000e+00  0.00000000000e+00  0.00000000000e+00  0.00000000000e+00  0.00000000000e+00  0.00000000000e+00  0.00000000000e+00  0.00000000000e+00  0.00000000000e+00  0.00000000000e+00  0.00000000000e+00  0.00000000000e+00  0.00000000000e+00 -1.53688268065e-02  0.00000000000e+00  0.00000000000e+00  0.00000000000e+00  0.00000000000e+00  0.00000000000e+00  0.00000000000e+00  0.00000000000e+00  0.00000000000e+00  0.00000000000e+00  0.00000000000e+00  0.00000000000e+00  0.00000000000e+00  0.00000000000e+00  0.00000000000e+00  0.00000000000e+00  0.00000000000e+00  0.00000000000e+00  0.00000000000e+00  0.00000000000e+00  0.00000000000e+00  0.00000000000e+00  0.00000000000e+00  0.00000000000e+00  0.00000000000e+00  0.00000000000e+00  0.00000000000e+00  0.00000000000e+00  0.00000000000e+00  0.00000000000e+00  0.00000000000e+00  0.00000000000e+00  0.00000000000e+00  0.00000000000e+00  0.00000000000e+00  0.00000000000e+00  0.00000000000e+00  0.00000000000e+00  0.00000000000e+00  0.00000000000e+00  0.00000000000e+00  0.00000000000e+00  0.00000000000e+00  0.00000000000e+00  0.00000000000e+00  0.00000000000e+00  0.00000000000e+00  0.00000000000e+00  0.00000000000e+00  0.00000000000e+00  0.00000000000e+00  0.00000000000e+00  0.00000000000e+00  0.00000000000e+00  0.00000000000e+00  0.00000000000e+00  0.00000000000e+00  0.00000000000e+00  0.00000000000e+00  0.00000000000e+00  0.00000000000e+00  0.00000000000e+00  0.00000000000e+00  0.00000000000e+00  0.00000000000e+00  0.00000000000e+00  0.00000000000e+00  0.00000000000e+00 -1.04846260301e-01  0.00000000000e+00  0.00000000000e+00  0.00000000000e+00  0.00000000000e+00  0.00000000000e+00  0.00000000000e+00  0.00000000000e+00  0.00000000000e+00  0.00000000000e+00  0.00000000000e+00  0.00000000000e+00  0.00000000000e+00  0.00000000000e+00
 0.00000000000e+00  0.00000000000e+00  0.00000000000e+00  0.00000000000e+00  0.00000000000e+00  0.00000000000e+00  0.00000000000e+00  2.99649461813e-03  0.00000000000e+00  4.12202755022e-01 -2.06339716524e-01 -6.57241173704e-02  8.44630035222e+00 -7.36949199552e-01 -7.21067365803e-01 -5.48241749162e-02  0.00000000000e+00  0.00000000000e+00  0.00000000000e+00 -6.33142870150e-02  0.00000000000e+00  0.00000000000e+00  0.00000000000e+00  0.00000000000e+00  0.00000000000e+00  0.00000000000e+00  0.00000000000e+00  0.00000000000e+00  0.00000000000e+00  0.00000000000e+00  0.00000000000e+00  0.00000000000e+00  0.00000000000e+00  0.00000000000e+00  0.00000000000e+00  0.00000000000e+00  0.00000000000e+00  0.00000000000e+00  0.00000000000e+00  0.00000000000e+00  0.00000000000e+00  0.00000000000e+00  0.00000000000e+00  0.00000000000e+00  0.00000000000e+00  0.00000000000e+00  0.00000000000e+00  0.00000000000e+00  0.00000000000e+00  0.00000000000e+00  0.00000000000e+00  0.00000000000e+00  0.00000000000e+00  0.00000000000e+00  0.00000000000e+00  0.00000000000e+00  0.00000000000e+00  0.00000000000e+00  0.00000000000e+00  0.00000000000e+00  0.00000000000e+00  0.00000000000e+00  0.00000000000e+00  0.00000000000e+00  0.00000000000e+00  0.00000000000e+00  0.00000000000e+00  0.00000000000e+00  0.00000000000e+00  0.00000000000e+00  0.00000000000e+00  0.00000000000e+00  0.00000000000e+00  0.00000000000e+00  0.00000000000e+00  0.00000000000e+00  0.00000000000e+00  0.00000000000e+00  0.00000000000e+00  0.00000000000e+00  0.00000000000e+00  0.00000000000e+00  0.00000000000e+00  6.66150788573e-03  0.00000000000e+00  0.00000000000e+00  0.00000000000e+00  0.00000000000e+00  0.00000000000e+00  0.00000000000e+00  0.00000000000e+00  0.00000000000e+00  0.00000000000e+00  0.00000000000e+00  0.00000000000e+00  0.00000000000e+00  0.00000000000e+00  0.00000000000e+00  0.00000000000e+00  0.00000000000e+00  0.00000000000e+00  0.00000000000e+00  0.00000000000e+00  4.39434941704e-03  1.00754920236e-01  0.00000000000e+00  0.00000000000e+00  0.00000000000e+00  0.00000000000e+00  0.00000000000e+00  0.00000000000e+00  0.00000000000e+00  0.00000000000e+00  0.00000000000e+00  0.00000000000e+00  0.00000000000e+00  0.00000000000e+00  0.00000000000e+00  0.00000000000e+00  1.79582403019e-03  0.00000000000e+00  0.00000000000e+00  0.00000000000e+00  0.00000000000e+00  0.00000000000e+00  0.00000000000e+00  0.00000000000e+00  0.00000000000e+00  0.00000000000e+00  0.00000000000e+00  0.00000000000e+00  0.00000000000e+00  5.44414631802e-02  0.00000000000e+00  0.00000000000e+00  0.00000000000e+00  0.00000000000e+00  0.00000000000e+00  0.00000000000e+00  0.00000000000e+00  0.00000000000e+00  0.00000000000e+00  0.00000000000e+00  0.00000000000e+00  0.00000000000e+00  0.00000000000e+00  0.00000000000e+00  0.00000000000e+00  0.00000000000e+00  0.00000000000e+00  0.00000000000e+00  0.00000000000e+00  0.00000000000e+00  0.00000000000e+00  0.00000000000e+00  0.00000000000e+00  0.00000000000e+00  0.00000000000e+00  0.00000000000e+00  0.00000000000e+00  0.00000000000e+00  0.00000000000e+00  0.00000000000e+00  1.04274844517e-01  0.00000000000e+00  0.00000000000e+00  0.00000000000e+00  0.00000000000e+00  0.00000000000e+00  0.00000000000e+00  0.00000000000e+00  0.00000000000e+00  0.00000000000e+00  0.00000000000e+00  0.00000000000e+00  0.00000000000e+00  0.00000000000e+00  1.33385073547e-01  0.00000000000e+00  0.00000000000e+00  0.00000000000e+00  0.00000000000e+00  0.00000000000e+00  0.00000000000e+00  0.00000000000e+00  0.00000000000e+00  0.00000000000e+00  0.00000000000e+00  0.00000000000e+00  0.00000000000e+00  0.00000000000e+00  0.00000000000e+00  0.00000000000e+00  0.00000000000e+00  0.00000000000e+00  0.00000000000e+00  0.00000000000e+00  0.00000000000e+00  0.00000000000e+00  0.00000000000e+00  0.00000000000e+00  0.00000000000e+00  0.00000000000e+00  3.34363016871e-01  0.00000000000e+00  0.00000000000e+00  0.00000000000e+00  0.00000000000e+00  0.00000000000e+00  0.00000000000e+00  0.00000000000e+00  0.00000000000e+00  0.00000000000e+00  0.00000000000e+00  0.00000000000e+00  0.00000000000e+00  0.00000000000e+00  0.00000000000e+00  0.00000000000e+00  0.00000000000e+00  0.00000000000e+00  0.00000000000e+00  0.00000000000e+00  0.00000000000e+00  0.00000000000e+00  0.00000000000e+00  0.00000000000e+00  0.00000000000e+00  0.00000000000e+00  0.00000000000e+00  2.92105893994e-02  0.00000000000e+00  0.00000000000e+00  0.00000000000e+00  0.00000000000e+00  0.00000000000e+00  0.00000000000e+00  0.00000000000e+00  0.00000000000e+00  0.00000000000e+00  0.00000000000e+00  0.00000000000e+00  0.00000000000e+00  0.00000000000e+00  0.00000000000e+00  0.00000000000e+00  0.00000000000e+00  0.00000000000e+00  0.00000000000e+00  0.00000000000e+00  0.00000000000e+00  0.00000000000e+00  0.00000000000e+00  0.00000000000e+00  0.00000000000e+00  0.00000000000e+00
 0.00000000000e+00  0.00000000000e+00  0.00000000000e+00  0.00000000000e+00  0.00000000000e+00  0.00000000000e+00  0.00000000000e+00  0.00000000000e+00  0.00000000000e+00  0.00000000000e+00  0.00000000000e+00  2.96768248121e-01 -7.36949199526e-01  1.25613822555e+01 -2.69895719178e-01 -7.43609195420e-02  0.00000000000e+00  0.00000000000e+00  0.00000000000e+00  0.00000000000e+00  0.00000000000e+00  0.00000000000e+00  0.00000000000e+00  0.00000000000e+00  0.00000000000e+00  0.00000000000e+00  0.00000000000e+00  0.00000000000e+00  0.00000000000e+00  0.00000000000e+00  0.00000000000e+00  0.00000000000e+00  0.00000000000e+00  0.00000000000e+00  0.00000000000e+00  0.00000000000e+00  0.00000000000e+00  0.00000000000e+00  0.00000000000e+00  0.00000000000e+00  0.00000000000e+00  0.00000000000e+00  0.00000000000e+00  0.00000000000e+00  0.00000000000e+00  0.00000000000e+00  0.00000000000e+00  0.00000000000e+00  0.00000000000e+00  0.00000000000e+00  0.00000000000e+00  0.00000000000e+00  0.00000000000e+00  0.00000000000e+00  0.00000000000e+00  0.00000000000e+00  0.00000000000e+00  0.00000000000e+00  0.00000000000e+00  0.00000000000e+00  0.00000000000e+00  0.00000000000e+00  0.00000000000e+00  0.00000000000e+00  0.00000000000e+00  0.00000000000e+00  0.00000000000e+00  0.00000000000e+00  0.00000000000e+00  0.00000000000e+00  0.00000000000e+00  0.00000000000e+00  0.00000000000e+00  0.00000000000e+00  0.00000000000e+00  0.00000000000e+00  0.00000000000e+00  0.00000000000e+00  0.00000000000e+00  0.00000000000e+00  0.00000000000e+00  0.00000000000e+00  0.00000000000e+00  0.00000000000e+00  0.00000000000e+00  0.00000000000e+00  0.00000000000e+00  0.00000000000e+00  0.00000000000e+00  0.00000000000e+00  0.00000000000e+00  0.00000000000e+00  0.00000000000e+00  0.00000000000e+00  0.00000000000e+00  0.00000000000e+00  0.00000000000e+00  0.00000000000e+00  0.00000000000e+00  0.00000000000e+00  0.00000000000e+00  0.00000000000e+00  0.00000000000e+00  0.00000000000e+00  0.00000000000e+00  0.00000000000e+00  0.00000000000e+00  0.00000000000e+00  0.00000000000e+00  0.00000000000e+00  0.00000000000e+00  0.00000000000e+00  0.00000000000e+00  0.00000000000e+00  0.00000000000e+00  0.00000000000e+00  0.00000000000e+00  0.00000000000e+00  0.00000000000e+00  0.00000000000e+00  0.00000000000e+00  0.00000000000e+00  0.00000000000e+00  0.00000000000e+00  0.00000000000e+00  0.00000000000e+00  0.00000000000e+00  0.00000000000e+00  0.00000000000e+00  0.00000000000e+00  0.00000000000e+00  0.00000000000e+00  0.00000000000e+00  0.00000000000e+00  0.00000000000e+00  0.00000000000e+00  0.00000000000e+00  0.00000000000e+00  0.00000000000e+00  0.00000000000e+00  0.00000000000e+00  0.00000000000e+00  0.00000000000e+00  0.00000000000e+00  0.00000000000e+00  0.00000000000e+00  0.00000000000e+00  0.00000000000e+00  0.00000000000e+00  0.00000000000e+00  0.00000000000e+00  0.00000000000e+00  0.00000000000e+00  0.00000000000e+00  0.00000000000e+00  0.00000000000e+00  0.00000000000e+00  0.00000000000e+00  0.00000000000e+00  0.00000000000e+00  0.00000000000e+00  0.00000000000e+00  0.00000000000e+00  0.00000000000e+00  0.00000000000e+00  0.00000000000e+00  0.00000000000e+00  0.00000000000e+00  0.00000000000e+00  0.00000000000e+00  0.00000000000e+00  0.00000000000e+00  0.00000000000e+00  0.00000000000e+00  0.00000000000e+00  0.00000000000e+00  0.00000000000e+00  0.00000000000e+00  0.00000000000e+00  0.00000000000e+00  0.00000000000e+00  0.00000000000e+00  0.00000000000e+00  0.00000000000e+00  0.00000000000e+00  0.00000000000e+00  0.00000000000e+00  0.00000000000e+00  0.00000000000e+00  0.00000000000e+00  0.00000000000e+00  0.00000000000e+00  0.00000000000e+00  0.00000000000e+00  0.00000000000e+00  0.00000000000e+00  0.00000000000e+00  0.00000000000e+00  0.00000000000e+00  0.00000000000e+00  0.00000000000e+00  0.00000000000e+00  0.00000000000e+00  0.00000000000e+00  0.00000000000e+00  0.00000000000e+00  0.00000000000e+00  0.00000000000e+00  0.00000000000e+00  0.00000000000e+00  0.00000000000e+00  0.00000000000e+00  0.00000000000e+00  0.00000000000e+00  0.00000000000e+00  0.00000000000e+00  0.00000000000e+00  0.00000000000e+00  0.00000000000e+00  0.00000000000e+00  0.00000000000e+00  0.00000000000e+00  0.00000000000e+00  0.00000000000e+00  0.00000000000e+00  0.00000000000e+00  0.00000000000e+00  0.00000000000e+00  0.00000000000e+00  0.00000000000e+00  0.00000000000e+00  0.00000000000e+00  0.00000000000e+00  0.00000000000e+00  0.00000000000e+00  0.00000000000e+00  0.00000000000e+00  0.00000000000e+00  0.00000000000e+00  0.00000000000e+00  0.00000000000e+00  0.00000000000e+00  0.00000000000e+00  0.00000000000e+00  0.00000000000e+00  0.00000000000e+00  0.00000000000e+00  0.00000000000e+00  0.00000000000e+00  0.00000000000e+00  0.00000000000e+00  0.00000000000e+00  0.00000000000e+00  0.00000000000e+00  0.00000000000e+00  0.00000000000e+00
 0.00000000000e+00  0.00000000000e+00  0.00000000000e+00  0.00000000000e+00  0.00000000000e+00  0.00000000000e+00  0.00000000000e+00  0.00000000000e+00  0.00000000000e+00  0.00000000000e+00  0.00000000000e+00  0.00000000000e+00 -7.21067365721e-01 -2.69895719122e-01  1.00427966379e+01  0.00000000000e+00  0.00000000000e+00 -9.50475282910e-03  0.00000000000e+00  0.00000000000e+00  0.00000000000e+00  0.00000000000e+00  0.00000000000e+00  0.00000000000e+00  0.00000000000e+00  0.00000000000e+00  0.00000000000e+00  0.00000000000e+00  0.00000000000e+00  0.00000000000e+00  0.00000000000e+00  0.00000000000e+00  5.34872972355e-02  0.00000000000e+00  0.00000000000e+00  0.00000000000e+00  0.00000000000e+00  0.00000000000e+00  0.00000000000e+00  0.00000000000e+00  0.00000000000e+00  0.00000000000e+00  0.00000000000e+00  0.00000000000e+00  0.00000000000e+00  0.00000000000e+00  0.00000000000e+00  0.00000000000e+00  0.00000000000e+00  0.00000000000e+00  0.00000000000e+00  0.00000000000e+00  0.00000000000e+00  0.00000000000e+00  0.00000000000e+00  0.00000000000e+00  0.00000000000e+00  0.00000000000e+00  0.00000000000e+00  0.00000000000e+00  0.00000000000e+00  0.00000000000e+00 -6.79252487957e-02  0.00000000000e+00  0.00000000000e+00  0.00000000000e+00  0.00000000000e+00  0.00000000000e+00  0.00000000000e+00  0.00000000000e+00  0.00000000000e+00  0.00000000000e+00  0.00000000000e+00  0.00000000000e+00  0.00000000000e+00  0.00000000000e+00  0.00000000000e+00  0.00000000000e+00  0.00000000000e+00  0.00000000000e+00  0.00000000000e+00  0.00000000000e+00  0.00000000000e+00  0.00000000000e+00  0.00000000000e+00  0.00000000000e+00  0.00000000000e+00  0.00000000000e+00  0.00000000000e+00  0.00000000000e+00  0.00000000000e+00  0.00000000000e+00  0.00000000000e+00  0.00000000000e+00  0.00000000000e+00  0.00000000000e+00  0.00000000000e+00  0.00000000000e+00  0.00000000000e+00  0.00000000000e+00  0.00000000000e+00  0.00000000000e+00  0.00000000000e+00  0.00000000000e+00  0.00000000000e+00  0.00000000000e+00  0.00000000000e+00  0.00000000000e+00  0.00000000000e+00  0.00000000000e+00  0.00000000000e+00  0.00000000000e+00  0.00000000000e+00  0.00000000000e+00  0.00000000000e+00  0.00000000000e+00  0.00000000000e+00 -7.20175030967e-02  0.00000000000e+00  0.00000000000e+00  0.00000000000e+00  0.00000000000e+00  0.00000000000e+00  0.00000000000e+00  0.00000000000e+00  0.00000000000e+00  0.00000000000e+00  0.00000000000e+00  0.00000000000e+00  0.00000000000e+00  0.00000000000e+00  0.00000000000e+00 -1.70633860943e-02  0.00000000000e+00  0.00000000000e+00  0.00000000000e+00  0.00000000000e+00  0.00000000000e+00  0.00000000000e+00  0.00000000000e+00  0.00000000000e+00  0.00000000000e+00  0.00000000000e+00  0.00000000000e+00  0.00000000000e+00  0.00000000000e+00  0.00000000000e+00  0.00000000000e+00  0.00000000000e+00  0.00000000000e+00  0.00000000000e+00  0.00000000000e+00  0.00000000000e+00  0.00000000000e+00  0.00000000000e+00  0.00000000000e+00  0.00000000000e+00  0.00000000000e+00  0.00000000000e+00  0.00000000000e+00  0.00000000000e+00  0.00000000000e+00  0.00000000000e+00  0.00000000000e+00  0.00000000000e+00  0.00000000000e+00  0.00000000000e+00  0.00000000000e+00  0.00000000000e+00  0.00000000000e+00  0.00000000000e+00  0.00000000000e+00  0.00000000000e+00  0.00000000000e+00  0.00000000000e+00  0.00000000000e+00  0.00000000000e+00  9.51915446811e-02  0.00000000000e+00  0.00000000000e+00  0.00000000000e+00  0.00000000000e+00  0.00000000000e+00  0.00000000000e+00 -3.38484000362e-01  0.00000000000e+00  0.00000000000e+00  0.00000000000e+00  0.00000000000e+00  0.00000000000e+00  0.00000000000e+00  0.00000000000e+00  0.00000000000e+00  0.00000000000e+00  0.00000000000e+00  0.00000000000e+00  0.00000000000e+00  0.00000000000e+00  0.00000000000e+00  0.00000000000e+00  0.00000000000e+00  0.00000000000e+00  0.00000000000e+00  0.00000000000e+00  0.00000000000e+00  0.00000000000e+00  0.00000000000e+00  0.00000000000e+00  0.00000000000e+00  0.00000000000e+00  0.00000000000e+00  0.00000000000e+00  0.00000000000e+00  0.00000000000e+00  0.00000000000e+00  0.00000000000e+00  0.00000000000e+00  0.00000000000e+00  0.00000000000e+00  0.00000000000e+00  0.00000000000e+00  0.00000000000e+00  0.00000000000e+00  0.00000000000e+00  0.00000000000e+00  0.00000000000e+00  0.00000000000e+00  0.00000000000e+00  0.00000000000e+00  0.00000000000e+00  0.00000000000e+00  0.00000000000e+00  0.00000000000e+00  0.00000000000e+00  0.00000000000e+00  0.00000000000e+00  0.00000000000e+00  0.00000000000e+00  0.00000000000e+00  0.00000000000e+00  0.00000000000e+00  0.00000000000e+00  0.00000000000e+00  0.00000000000e+00  0.00000000000e+00  0.00000000000e+00  0.00000000000e+00  0.00000000000e+00  0.00000000000e+00  0.00000000000e+00  0.00000000000e+00  0.00000000000e+00  0.00000000000e+00  0.00000000000e+00  0.00000000000e+00  0.00000000000e+00
 0.00000000000e+00  0.00000000000e+00  0.00000000000e+00  0.00000000000e+00  0.00000000000e+00  0.00000000000e+00  0.00000000000e+00  0.00000000000e+00  0.00000000000e+00  0.00000000000e+00  0.00000000000e+00  0.00000000000e+00 -5.48241750272e-02 -7.43609195212e-02  0.00000000000e+00  1.14851915807e+01  0.00000000000e+00  0.00000000000e+00  0.00000000000e+00  0.00000000000e+00  0.00000000000e+00  0.00000000000e+00  0.00000000000e+00  0.00000000000e+00  0.00000000000e+00  0.00000000000e+00  0.00000000000e+00  0.00000000000e+00  0.00000000000e+00  0.00000000000e+00  0.00000000000e+00  0.00000000000e+00  0.00000000000e+00  0.00000000000e+00  0.00000000000e+00  0.00000000000e+00  0.00000000000e+00  0.00000000000e+00  0.00000000000e+00  0.00000000000e+00  0.00000000000e+00  0.00000000000e+00  0.00000000000e+00  0.00000000000e+00  0.00000000000e+00  0.00000000000e+00  0.00000000000e+00  0.00000000000e+00  0.00000000000e+00  0.00000000000e+00  0.00000000000e+00  0.00000000000e+00  0.00000000000e+00  0.00000000000e+00  0.00000000000e+00  0.00000000000e+00  0.00000000000e+00  0.00000000000e+00  0.00000000000e+00  0.00000000000e+00 -8.06501194126e-02  0.00000000000e+00  0.00000000000e+00  0.00000000000e+00  0.00000000000e+00  0.00000000000e+00  0.00000000000e+00  0.00000000000e+00  0.00000000000e+00  0.00000000000e+00  0.00000000000e+00  0.00000000000e+00  0.00000000000e+00  0.00000000000e+00  0.00000000000e+00  0.00000000000e+00  0.00000000000e+00  0.00000000000e+00  0.00000000000e+00  0.00000000000e+00  0.00000000000e+00  0.00000000000e+00  0.00000000000e+00  0.00000000000e+00  0.00000000000e+00  0.00000000000e+00  0.00000000000e+00  0.00000000000e+00  0.00000000000e+00  0.00000000000e+00  0.00000000000e+00  0.00000000000e+00  0.00000000000e+00  0.00000000000e+00  0.00000000000e+00  0.00000000000e+00  0.00000000000e+00  0.00000000000e+00  0.00000000000e+00 -1.30519188954e-01  0.00000000000e+00  0.00000000000e+00  0.00000000000e+00  0.00000000000e+00  2.60672151274e-01  0.00000000000e+00  0.00000000000e+00  0.00000000000e+00  0.00000000000e+00  0.00000000000e+00  0.00000000000e+00  0.00000000000e+00  0.00000000000e+00  0.00000000000e+00  0.00000000000e+00  0.00000000000e+00  0.00000000000e+00  0.00000000000e+00  0.00000000000e+00  0.00000000000e+00  0.00000000000e+00  0.00000000000e+00  0.00000000000e+00  0.00000000000e+00  0.00000000000e+00  0.00000000000e+00  0.00000000000e+00  0.00000000000e+00  0.00000000000e+00  0.00000000000e+00  0.00000000000e+00  0.00000000000e+00  0.00000000000e+00  0.00000000000e+00  0.00000000000e+00  0.00000000000e+00  0.00000000000e+00  0.00000000000e+00  0.00000000000e+00  0.00000000000e+00  0.00000000000e+00  0.00000000000e+00  0.00000000000e+00  0.00000000000e+00  0.00000000000e+00  0.00000000000e+00  0.00000000000e+00  0.00000000000e+00  0.00000000000e+00  0.00000000000e+00  0.00000000000e+00  0.00000000000e+00  0.00000000000e+00  0.00000000000e+00  0.00000000000e+00  0.00000000000e+00  0.00000000000e+00  0.00000000000e+00  0.00000000000e+00  0.00000000000e+00  0.00000000000e+00  0.00000000000e+00  0.00000000000e+00  0.00000000000e+00  0.00000000000e+00  0.00000000000e+00 -7.76116845561e-02  0.00000000000e+00  0.00000000000e+00  0.00000000000e+00  0.00000000000e+00 -2.00314944028e-02  0.00000000000e+00  0.00000000000e+00  0.00000000000e+00  0.00000000000e+00  0.00000000000e+00  0.00000000000e+00  0.00000000000e+00  0.00000000000e+00  0.00000000000e+00  0.00000000000e+00  0.00000000000e+00  0.00000000000e+00  0.00000000000e+00  0.00000000000e+00  0.00000000000e+00  0.00000000000e+00  0.00000000000e+00  0.00000000000e+00  0.00000000000e+00  0.00000000000e+00  0.00000000000e+00  0.00000000000e+00  0.00000000000e+00  0.00000000000e+00  0.00000000000e+00  0.00000000000e+00  0.00000000000e+00  0.00000000000e+00  0.00000000000e+00  0.00000000000e+00  0.00000000000e+00  0.00000000000e+00  0.00000000000e+00  0.00000000000e+00  0.00000000000e+00  0.00000000000e+00  0.00000000000e+00  0.00000000000e+00  0.00000000000e+00  0.00000000000e+00  0.00000000000e+00  0.00000000000e+00  0.00000000000e+00  0.00000000000e+00  0.00000000000e+00  0.00000000000e+00  0.00000000000e+00  0.00000000000e+00  0.00000000000e+00  0.00000000000e+00  0.00000000000e+00  0.00000000000e+00  0.00000000000e+00  0.00000000000e+00  0.00000000000e+00  0.00000000000e+00  0.00000000000e+00  0.00000000000e+00  0.00000000000e+00  0.00000000000e+00  0.00000000000e+00  0.00000000000e+00  0.00000000000e+00  0.00000000000e+00  0.00000000000e+00  0.00000000000e+00  0.00000000000e+00  0.00000000000e+00  0.00000000000e+00  0.00000000000e+00  0.00000000000e+00  0.00000000000e+00  0.00000000000e+00  0.00000000000e+00  0.00000000000e+00  0.00000000000e+00  0.00000000000e+00  0.00000000000e+00  0.00000000000e+00  0.00000000000e+00  0.00000000000e+00  0.00000000000e+00  0.00000000000e+00  0.00000000000e+00
 0.00000000000e+00  0.00000000000e+00  0.00000000000e+00  0.00000000000e+00  0.00000000000e+00  0.00000000000e+00  0.00000000000e+00  0.00000000000e+00  0.00000000000e+00  0.00000000000e+00  0.00000000000e+00  0.00000000000e+00  0.00000000000e+00  0.00000000000e+00  0.00000000000e+00  0.00000000000e+00  1.45836716456e+01  0.00000000000e+00  0.00000000000e+00  0.00000000000e+00  0.00000000000e+00  0.00000000000e+00  0.00000000000e+00  0.00000000000e+00  0.00000000000e+00  0.00000000000e+00  0.00000000000e+00  0.00000000000e+00  0.00000000000e+00  0.00000000000e+00  0.00000000000e+00  0.00000000000e+00  0.00000000000e+00  0.00000000000e+00  0.00000000000e+00  0.00000000000e+00  0.00000000000e+00  0.00000000000e+00  0.00000000000e+00  0.00000000000e+00  0.00000000000e+00  0.00000000000e+00  0.00000000000e+00  0.00000000000e+00  0.00000000000e+00  0.00000000000e+00  0.00000000000e+00  0.00000000000e+00  0.00000000000e+00  0.00000000000e+00  0.00000000000e+00  0.00000000000e+00  0.00000000000e+00  0.00000000000e+00  0.00000000000e+00  0.00000000000e+00  0.00000000000e+00  0.00000000000e+00  0.00000000000e+00  0.00000000000e+00  0.00000000000e+00  0.00000000000e+00  0.00000000000e+00  0.00000000000e+00  0.00000000000e+00  0.00000000000e+00  0.00000000000e+00  0.00000000000e+00  0.00000000000e+00  0.00000000000e+00  0.00000000000e+00  0.00000000000e+00  0.00000000000e+00  0.00000000000e+00  0.00000000000e+00  0.00000000000e+00  0.00000000000e+00  0.00000000000e+00  0.00000000000e+00  0.00000000000e+00  0.00000000000e+00  0.00000000000e+00  0.00000000000e+00  0.00000000000e+00  0.00000000000e+00  0.00000000000e+00  0.00000000000e+00  0.00000000000e+00  0.00000000000e+00  0.00000000000e+00  0.00000000000e+00  0.00000000000e+00  0.00000000000e+00  0.00000000000e+00  0.00000000000e+00  0.00000000000e+00  0.00000000000e+00  0.00000000000e+00  0.00000000000e+00  0.00000000000e+00  0.00000000000e+00  0.00000000000e+00  0.00000000000e+00  0.00000000000e+00  0.00000000000e+00  0.00000000000e+00  0.00000000000e+00  0.00000000000e+00  0.00000000000e+00  0.00000000000e+00  0.00000000000e+00  0.00000000000e+00  0.00000000000e+00  0.00000000000e+00  0.00000000000e+00  0.00000000000e+00  0.00000000000e+00  0.00000000000e+00  0.00000000000e+00  0.00000000000e+00  0.00000000000e+00  0.00000000000e+00  0.00000000000e+00  0.00000000000e+00  0.00000000000e+00  0.00000000000e+00  0.00000000000e+00  0.00000000000e+00  0.00000000000e+00  0.00000000000e+00  0.00000000000e+00  0.00000000000e+00  0.00000000000e+00  0.00000000000e+00  0.00000000000e+00  0.00000000000e+00  0.00000000000e+00  0.00000000000e+00  0.00000000000e+00  0.00000000000e+00  0.00000000000e+00  0.00000000000e+00  0.00000000000e+00  0.00000000000e+00  0.00000000000e+00  0.00000000000e+00  0.00000000000e+00  0.00000000000e+00  0.00000000000e+00  0.00000000000e+00  0.00000000000e+00  0.00000000000e+00  0.00000000000e+00  0.00000000000e+00  0.00000000000e+00  0.00000000000e+00  0.00000000000e+00  0.00000000000e+00  0.00000000000e+00  0.00000000000e+00  0.00000000000e+00  0.00000000000e+00  0.00000000000e+00  0.00000000000e+00  0.00000000000e+00  0.00000000000e+00  0.00000000000e+00  0.00000000000e+00  0.00000000000e+00  0.00000000000e+00  0.00000000000e+00  0.00000000000e+00  0.00000000000e+00  0.00000000000e+00  0.00000000000e+00  0.00000000000e+00  0.00000000000e+00  0.00000000000e+00  0.00000000000e+00  0.00000000000e+00  0.00000000000e+00  0.00000000000e+00  0.00000000000e+00  0.00000000000e+00  0.00000000000e+00  0.00000000000e+00  0.00000000000e+00  0.00000000000e+00  0.00000000000e+00  0.00000000000e+00  0.00000000000e+00  0.00000000000e+00  0.00000000000e+00  0.00000000000e+00  0.00000000000e+00  0.00000000000e+00  0.00000000000e+00  0.00000000000e+00  7.28444539981e-03  0.00000000000e+00  0.00000000000e+00  0.00000000000e+00  0.00000000000e+00  0.00000000000e+00  0.00000000000e+00  0.00000000000e+00  0.00000000000e+00  0.00000000000e+00  0.00000000000e+00  0.00000000000e+00  0.00000000000e+00  0.00000000000e+00  0.00000000000e+00  0.00000000000e+00  0.00000000000e+00  0.00000000000e+00  0.00000000000e+00  0.00000000000e+00  0.00000000000e+00  0.00000000000e+00  0.00000000000e+00  0.00000000000e+00  0.00000000000e+00  0.00000000000e+00  0.00000000000e+00  0.00000000000e+00  0.00000000000e+00  0.00000000000e+00  0.00000000000e+00  0.00000000000e+00  0.00000000000e+00  0.00000000000e+00  0.00000000000e+00  0.00000000000e+00  0.00000000000e+00  0.00000000000e+00  0.00000000000e+00  0.00000000000e+00  0.00000000000e+00  0.00000000000e+00  0.00000000000e+00  0.00000000000e+00  0.00000000000e+00  0.00000000000e+00  0.00000000000e+00  0.00000000000e+00  0.00000000000e+00  0.00000000000e+00  0.00000000000e+00  0.00000000000e+00  0.00000000000e+00  0.00000000000e+00  0.00000000000e+00  0.00000000000e+00  0.00000000000e+00  0.00000000000e+00
 0.00000000000e+00  0.00000000000e+00  0.00000000000e+00  0.00000000000e+00  0.00000000000e+00  0.00000000000e+00  0.00000000000e+00  0.00000000000e+00  0.00000000000e+00  0.00000000000e+00  0.00000000000e+00  0.00000000000e+00  0.00000000000e+00  0.00000000000e+00 -9.50475282909e-03  0.00000000000e+00  0.00000000000e+00  1.16249667590e+01  0.00000000000e+00  0.00000000000e+00  2.00824971421e-01  0.00000000000e+00  0.00000000000e+00  0.00000000000e+00  0.00000000000e+00  0.00000000000e+00  0.00000000000e+00  0.00000000000e+00  0.00000000000e+00  0.00000000000e+00  0.00000000000e+00  0.00000000000e+00  0.00000000000e+00  0.00000000000e+00  0.00000000000e+00  0.00000000000e+00  0.00000000000e+00  0.00000000000e+00  0.00000000000e+00  0.00000000000e+00  0.00000000000e+00  0.00000000000e+00  0.00000000000e+00  0.00000000000e+00  0.00000000000e+00  0.00000000000e+00  0.00000000000e+00  0.00000000000e+00  0.00000000000e+00  0.00000000000e+00  0.00000000000e+00  0.00000000000e+00  0.00000000000e+00  0.00000000000e+00  0.00000000000e+00  0.00000000000e+00  0.00000000000e+00  0.00000000000e+00  0.00000000000e+00  0.00000000000e+00  0.00000000000e+00  0.00000000000e+00  0.00000000000e+00  0.00000000000e+00  0.00000000000e+00  0.00000000000e+00  0.00000000000e+00  0.00000000000e+00  0.00000000000e+00  0.00000000000e+00  0.00000000000e+00  0.00000000000e+00  0.00000000000e+00  0.00000000000e+00  0.00000000000e+00  0.00000000000e+00  0.00000000000e+00  0.00000000000e+00  0.00000000000e+00  0.00000000000e+00  0.00000000000e+00  0.00000000000e+00  0.00000000000e+00  0.00000000000e+00  0.00000000000e+00  0.00000000000e+00  0.00000000000e+00  0.00000000000e+00  0.00000000000e+00  0.00000000000e+00  0.00000000000e+00  0.00000000000e+00  0.00000000000e+00  0.00000000000e+00  0.00000000000e+00  0.00000000000e+00  0.00000000000e+00  0.00000000000e+00  0.00000000000e+00  0.00000000000e+00  0.00000000000e+00  0.00000000000e+00  0.00000000000e+00  0.00000000000e+00  0.00000000000e+00  0.00000000000e+00  0.00000000000e+00  0.00000000000e+00  0.00000000000e+00  0.00000000000e+00  0.00000000000e+00  0.00000000000e+00  0.00000000000e+00  0.00000000000e+00  0.00000000000e+00  0.00000000000e+00  0.00000000000e+00  0.00000000000e+00  0.00000000000e+00  0.00000000000e+00  0.00000000000e+00  0.00000000000e+00  0.00000000000e+00  0.00000000000e+00  0.00000000000e+00  0.00000000000e+00  0.00000000000e+00  0.00000000000e+00  0.00000000000e+00  0.00000000000e+00  0.00000000000e+00  0.00000000000e+00  0.00000000000e+00  0.00000000000e+00  0.00000000000e+00  0.00000000000e+00  0.00000000000e+00  0.00000000000e+00  0.00000000000e+00  0.00000000000e+00  0.00000000000e+00  0.00000000000e+00  0.00000000000e+00  0.00000000000e+00  0.00000000000e+00  0.00000000000e+00  0.00000000000e+00  0.00000000000e+00  2.81191864254e-02  0.00000000000e+00  0.00000000000e+00  0.00000000000e+00  0.00000000000e+00  0.00000000000e+00  0.00000000000e+00  0.00000000000e+00  0.00000000000e+00  0.00000000000e+00  0.00000000000e+00  0.00000000000e+00  0.00000000000e+00  0.00000000000e+00  0.00000000000e+00  0.00000000000e+00  0.00000000000e+00  0.00000000000e+00  0.00000000000e+00  0.00000000000e+00  0.00000000000e+00  0.00000000000e+00  0.00000000000e+00  0.00000000000e+00  0.00000000000e+00  0.00000000000e+00  0.00000000000e+00  0.00000000000e+00  0.00000000000e+00  0.00000000000e+00  0.00000000000e+00  0.00000000000e+00  0.00000000000e+00  0.00000000000e+00  0.00000000000e+00  0.00000000000e+00  0.00000000000e+00  0.00000000000e+00  0.00000000000e+00  0.00000000000e+00  0.00000000000e+00  0.00000000000e+00  0.00000000000e+00  0.00000000000e+00  0.00000000000e+00  0.00000000000e+00  0.00000000000e+00  0.00000000000e+00  0.00000000000e+00  0.00000000000e+00  0.00000000000e+00  0.00000000000e+00  0.00000000000e+00  0.00000000000e+00  0.00000000000e+00  0.00000000000e+00  0.00000000000e+00  0.00000000000e+00  0.00000000000e+00  0.00000000000e+00  0.00000000000e+00  0.00000000000e+00  0.00000000000e+00  0.00000000000e+00  0.00000000000e+00  0.00000000000e+00  0.00000000000e+00  0.00000000000e+00  0.00000000000e+00  0.00000000000e+00  0.00000000000e+00  0.00000000000e+00  0.00000000000e+00  0.00000000000e+00  0.00000000000e+00  0.00000000000e+00  0.00000000000e+00  0.00000000000e+00  0.00000000000e+00  0.00000000000e+00  0.00000000000e+00  0.00000000000e+00  0.00000000000e+00  0.00000000000e+00  0.00000000000e+00  0.00000000000e+00  0.00000000000e+00  0.00000000000e+00  0.00000000000e+00  0.00000000000e+00  0.00000000000e+00  0.00000000000e+00  0.00000000000e+00  0.00000000000e+00  0.00000000000e+00  0.00000000000e+00  0.00000000000e+00  0.00000000000e+00  0.00000000000e+00  0.00000000000e+00  0.00000000000e+00  0.00000000000e+00  0.00000000000e+00  0.00000000000e+00  0.00000000000e+00  0.00000000000e+00  0.00000000000e+00  0.00000000000e+00
 0.00000000000e+00  0.00000000000e+00  0.00000000000e+00  0.00000000000e+00  0.00000000000e+00  0.00000000000e+00  0.00000000000e+00  0.00000000000e+00  0.00000000000e+00  0.00000000000e+00  0.00000000000e+00  0.00000000000e+00  0.00000000000e+00  0.00000000000e+00  0.00000000000e+00  0.00000000000e+00  0.00000000000e+00  0.00000000000e+00  1.49961980256e+01  0.00000000000e+00  1.48655243746e+00  0.00000000000e+00  0.00000000000e+00  0.00000000000e+00  0.00000000000e+00  0.00000000000e+00  0.00000000000e+00  0.00000000000e+00  0.00000000000e+00  0.00000000000e+00  0.00000000000e+00  0.00000000000e+00  0.00000000000e+00  0.00000000000e+00  0.00000000000e+00  0.00000000000e+00  0.00000000000e+00  0.00000000000e+00  0.00000000000e+00  0.00000000000e+00  0.00000000000e+00  0.00000000000e+00  0.00000000000e+00  0.00000000000e+00  0.00000000000e+00  0.00000000000e+00  0.00000000000e+00  0.00000000000e+00  0.00000000000e+00  0.00000000000e+00  0.00000000000e+00  0.00000000000e+00  0.00000000000e+00  0.00000000000e+00  0.00000000000e+00  0.00000000000e+00  0.00000000000e+00  0.00000000000e+00  0.00000000000e+00  0.00000000000e+00  0.00000000000e+00  0.00000000000e+00  0.00000000000e+00  0.00000000000e+00  0.00000000000e+00  0.00000000000e+00  0.00000000000e+00  0.00000000000e+00  0.00000000000e+00  0.00000000000e+00  0.00000000000e+00  0.00000000000e+00  0.00000000000e+00  0.00000000000e+00  0.00000000000e+00  0.00000000000e+00  0.00000000000e+00  0.00000000000e+00  0.00000000000e+00  0.00000000000e+00  0.00000000000e+00  0.00000000000e+00  0.00000000000e+00  0.00000000000e+00  0.00000000000e+00  0.00000000000e+00  0.00000000000e+00  0.00000000000e+00  0.00000000000e+00  0.00000000000e+00  0.00000000000e+00  0.00000000000e+00  0.00000000000e+00  0.00000000000e+00  0.00000000000e+00  0.00000000000e+00  0.00000000000e+00  0.00000000000e+00  0.00000000000e+00  0.00000000000e+00  0.00000000000e+00  0.00000000000e+00  0.00000000000e+00  0.00000000000e+00  0.00000000000e+00  0.00000000000e+00  0.00000000000e+00  0.00000000000e+00  0.00000000000e+00  0.00000000000e+00  0.00000000000e+00  0.00000000000e+00  0.00000000000e+00  0.00000000000e+00  0.00000000000e+00  0.00000000000e+00  0.00000000000e+00  0.00000000000e+00  0.00000000000e+00  0.00000000000e+00  0.00000000000e+00  0.00000000000e+00  0.00000000000e+00  0.00000000000e+00  0.00000000000e+00  0.00000000000e+00  0.00000000000e+00  0.00000000000e+00  0.00000000000e+00  0.00000000000e+00  0.00000000000e+00  0.00000000000e+00  0.00000000000e+00  0.00000000000e+00  0.00000000000e+00  0.00000000000e+00  0.00000000000e+00  0.00000000000e+00  0.00000000000e+00  0.00000000000e+00  0.00000000000e+00  0.00000000000e+00  0.00000000000e+00  0.00000000000e+00  0.00000000000e+00  0.00000000000e+00  0.00000000000e+00  0.00000000000e+00  0.00000000000e+00  0.00000000000e+00  0.00000000000e+00  0.00000000000e+00  0.00000000000e+00  0.00000000000e+00  0.00000000000e+00  0.00000000000e+00  0.00000000000e+00  0.00000000000e+00  0.00000000000e+00  0.00000000000e+00  0.00000000000e+00  0.00000000000e+00  0.00000000000e+00  0.00000000000e+00  0.00000000000e+00  0.00000000000e+00  0.00000000000e+00  0.00000000000e+00  0.00000000000e+00  0.00000000000e+00  0.00000000000e+00  0.00000000000e+00  0.00000000000e+00  0.00000000000e+00  0.00000000000e+00  0.00000000000e+00  0.00000000000e+00  0.00000000000e+00  0.00000000000e+00  0.00000000000e+00  0.00000000000e+00  0.00000000000e+00  0.00000000000e+00  0.00000000000e+00  0.00000000000e+00  0.00000000000e+00  0.00000000000e+00  0.00000000000e+00  0.00000000000e+00  0.00000000000e+00  0.00000000000e+00  0.00000000000e+00  0.00000000000e+00  0.00000000000e+00  0.00000000000e+00  0.00000000000e+00  0.00000000000e+00  0.00000000000e+00  0.00000000000e+00  0.00000000000e+00  0.00000000000e+00  0.00000000000e+00  0.00000000000e+00  0.00000000000e+00  0.00000000000e+00  0.00000000000e+00  0.00000000000e+00  0.00000000000e+00  0.00000000000e+00  0.00000000000e+00  0.00000000000e+00  0.00000000000e+00  0.00000000000e+00  0.00000000000e+00  0.00000000000e+00  0.00000000000e+00  0.00000000000e+00  0.00000000000e+00  0.00000000000e+00  0.00000000000e+00  0.00000000000e+00  0.00000000000e+00  0.00000000000e+00  0.00000000000e+00  0.00000000000e+00  0.00000000000e+00  0.00000000000e+00  0.00000000000e+00  0.00000000000e+00  0.00000000000e+00  0.00000000000e+00  0.00000000000e+00  0.00000000000e+00  0.00000000000e+00  0.00000000000e+00  0.00000000000e+00  0.00000000000e+00  0.00000000000e+00  0.00000000000e+00  0.00000000000e+00  0.00000000000e+00  0.00000000000e+00  0.00000000000e+00  0.00000000000e+00  0.00000000000e+00  0.00000000000e+00  0.00000000000e+00  0.00000000000e+00  0.00000000000e+00  0.00000000000e+00  0.00000000000e+00  0.00000000000e+00  0.00000000000e+00  0.00000000000e+00  0.00000000000e+00  0.00000000000e+00
 0.00000000000e+00  0.00000000000e+00  0.00000000000e+00  0.00000000000e+00  0.00000000000e+00  0.00000000000e+00  0.00000000000e+00  0.00000000000e+00  0.00000000000e+00  0.00000000000e+00  0.00000000000e+00  0.00000000000e+00 -6.33142868544e-02  0.00000000000e+00  0.00000000000e+00  0.00000000000e+00  0.00000000000e+00  0.00000000000e+00  0.00000000000e+00  9.69980599278e+00  0.00000000000e+00 -3.67999629714e-01 -1.67754761192e+00  0.00000000000e+00  0.00000000000e+00  0.00000000000e+00  0.00000000000e+00  0.00000000000e+00  0.00000000000e+00  0.00000000000e+00  0.00000000000e+00  0.00000000000e+00  0.00000000000e+00  0.00000000000e+00  0.00000000000e+00  0.00000000000e+00  0.00000000000e+00  0.00000000000e+00  0.00000000000e+00  0.00000000000e+00  0.00000000000e+00  0.00000000000e+00  0.00000000000e+00  0.00000000000e+00  0.00000000000e+00  0.00000000000e+00  4.59765542882e-04  0.00000000000e+00  0.00000000000e+00  0.00000000000e+00  0.00000000000e+00  0.00000000000e+00  0.00000000000e+00  0.00000000000e+00  0.00000000000e+00  2.06240242717e-01  0.00000000000e+00  0.00000000000e+00  0.00000000000e+00  0.00000000000e+00  0.00000000000e+00  0.00000000000e+00  0.00000000000e+00  0.00000000000e+00  0.00000000000e+00  0.00000000000e+00  0.00000000000e+00  0.00000000000e+00  0.00000000000e+00  0.00000000000e+00  0.00000000000e+00  0.00000000000e+00  0.00000000000e+00  0.00000000000e+00  0.00000000000e+00  0.00000000000e+00  0.00000000000e+00  0.00000000000e+00  0.00000000000e+00  0.00000000000e+00  0.00000000000e+00  0.00000000000e+00  0.00000000000e+00  0.00000000000e+00  0.00000000000e+00  0.00000000000e+00  0.00000000000e+00  0.00000000000e+00  0.00000000000e+00  0.00000000000e+00  0.00000000000e+00  0.00000000000e+00  0.00000000000e+00  0.00000000000e+00  0.00000000000e+00  0.00000000000e+00  0.00000000000e+00  0.00000000000e+00  0.00000000000e+00  4.48424532165e-01  0.00000000000e+00  0.00000000000e+00  0.00000000000e+00  0.00000000000e+00  0.00000000000e+00  0.00000000000e+00  0.00000000000e+00  0.00000000000e+00  0.00000000000e+00  0.00000000000e+00  0.00000000000e+00  0.00000000000e+00  0.00000000000e+00  0.00000000000e+00  0.00000000000e+00  0.00000000000e+00  0.00000000000e+00  0.00000000000e+00  0.00000000000e+00  0.00000000000e+00  0.00000000000e+00  0.00000000000e+00  0.00000000000e+00  0.00000000000e+00  0.00000000000e+00  0.00000000000e+00  0.00000000000e+00  0.00000000000e+00  0.00000000000e+00  0.00000000000e+00  0.00000000000e+00  0.00000000000e+00  0.00000000000e+00  0.00000000000e+00  0.00000000000e+00  0.00000000000e+00  0.00000000000e+00  0.00000000000e+00  0.00000000000e+00  0.00000000000e+00  0.00000000000e+00  0.00000000000e+00  0.00000000000e+00  0.00000000000e+00  0.00000000000e+00  0.00000000000e+00  0.00000000000e+00  0.00000000000e+00  0.00000000000e+00  0.00000000000e+00  0.00000000000e+00  0.00000000000e+00  0.00000000000e+00  0.00000000000e+00  0.00000000000e+00  0.00000000000e+00  0.00000000000e+00  0.00000000000e+00  0.00000000000e+00  0.00000000000e+00  3.31059508804e-03  0.00000000000e+00  0.00000000000e+00  0.00000000000e+00  0.00000000000e+00  0.00000000000e+00  0.00000000000e+00  0.00000000000e+00  0.00000000000e+00  0.00000000000e+00  0.00000000000e+00  0.00000000000e+00  0.00000000000e+00  0.00000000000e+00  0.00000000000e+00  0.00000000000e+00  0.00000000000e+00  0.00000000000e+00  0.00000000000e+00  0.00000000000e+00  0.00000000000e+00  0.00000000000e+00  0.00000000000e+00  1.46309948749e-01  0.00000000000e+00  0.00000000000e+00  0.00000000000e+00  0.00000000000e+00  0.00000000000e+00  0.00000000000e+00  0.00000000000e+00  0.00000000000e+00  0.00000000000e+00  0.00000000000e+00  0.00000000000e+00  0.00000000000e+00  0.00000000000e+00  0.00000000000e+00  0.00000000000e+00  0.00000000000e+00  0.00000000000e+00  0.00000000000e+00  0.00000000000e+00  0.00000000000e+00  0.00000000000e+00  0.00000000000e+00  0.00000000000e+00  0.00000000000e+00  0.00000000000e+00  0.00000000000e+00  0.00000000000e+00  0.00000000000e+00  0.00000000000e+00  0.00000000000e+00  0.00000000000e+00  0.00000000000e+00  0.00000000000e+00  0.00000000000e+00  0.00000000000e+00  0.00000000000e+00  0.00000000000e+00  0.00000000000e+00  0.00000000000e+00  0.00000000000e+00  0.00000000000e+00  0.00000000000e+00  0.00000000000e+00  0.00000000000e+00  0.00000000000e+00  0.00000000000e+00  0.00000000000e+00  0.00000000000e+00  0.00000000000e+00  0.00000000000e+00  0.00000000000e+00  0.00000000000e+00  0.00000000000e+00  0.00000000000e+00  0.00000000000e+00  2.93742317188e-02  0.00000000000e+00  0.00000000000e+00  0.00000000000e+00  0.00000000000e+00  0.00000000000e+00  0.00000000000e+00  0.00000000000e+00  0.00000000000e+00  0.00000000000e+00  0.00000000000e+00  0.00000000000e+00  0.00000000000e+00  0.00000000000e+00  0.00000000000e+00  0.00000000000e+00  0.00000000000e+00
 0.00000000000e+00  0.00000000000e+00  0.00000000000e+00  0.00000000000e+00  0.00000000000e+00  0.00000000000e+00  0.00000000000e+00  0.00000000000e+00  0.00000000000e+00  0.00000000000e+00  0.00000000000e+00  0.00000000000e+00  0.00000000000e+00  0.00000000000e+00  0.00000000000e+00  0.00000000000e+00  0.00000000000e+00  2.00824971430e-01  1.48655243746e+00  0.00000000000e+00  2.10377954593e+01  0.00000000000e+00  0.00000000000e+00  0.00000000000e+00  0.00000000000e+00  0.00000000000e+00  0.00000000000e+00  0.00000000000e+00  0.00000000000e+00  0.00000000000e+00  0.00000000000e+00  0.00000000000e+00  0.00000000000e+00  0.00000000000e+00  0.00000000000e+00  0.00000000000e+00  0.00000000000e+00  0.00000000000e+00  0.00000000000e+00  0.00000000000e+00  0.00000000000e+00  0.00000000000e+00  0.00000000000e+00  0.00000000000e+00  0.00000000000e+00  0.00000000000e+00  0.00000000000e+00  0.00000000000e+00  0.00000000000e+00  0.00000000000e+00  0.00000000000e+00  0.00000000000e+00  0.00000000000e+00  0.00000000000e+00  0.00000000000e+00  0.00000000000e+00  0.00000000000e+00  0.00000000000e+00  0.00000000000e+00  0.00000000000e+00  0.00000000000e+00  0.00000000000e+00  0.00000000000e+00  0.00000000000e+00  0.00000000000e+00  0.00000000000e+00  0.00000000000e+00  0.00000000000e+00  0.00000000000e+00  0.00000000000e+00  0.00000000000e+00  0.00000000000e+00  0.00000000000e+00  0.00000000000e+00  0.00000000000e+00  0.00000000000e+00  0.00000000000e+00  0.00000000000e+00  0.00000000000e+00  0.00000000000e+00  0.00000000000e+00  0.00000000000e+00  0.00000000000e+00  0.00000000000e+00  0.00000000000e+00  0.00000000000e+00  0.00000000000e+00  0.00000000000e+00  0.00000000000e+00  0.00000000000e+00  0.00000000000e+00  0.00000000000e+00  0.00000000000e+00  0.00000000000e+00  0.00000000000e+00  0.00000000000e+00  0.00000000000e+00  0.00000000000e+00  0.00000000000e+00  0.00000000000e+00  0.00000000000e+00  0.00000000000e+00  0.00000000000e+00  0.00000000000e+00  0.00000000000e+00  0.00000000000e+00  0.00000000000e+00  0.00000000000e+00  0.00000000000e+00  0.00000000000e+00  0.00000000000e+00  0.00000000000e+00  0.00000000000e+00  0.00000000000e+00  0.00000000000e+00  0.00000000000e+00  0.00000000000e+00  0.00000000000e+00  0.00000000000e+00  0.00000000000e+00  0.00000000000e+00  0.00000000000e+00  0.00000000000e+00  0.00000000000e+00  0.00000000000e+00  0.00000000000e+00  0.00000000000e+00  0.00000000000e+00  0.00000000000e+00  0.00000000000e+00  0.00000000000e+00  0.00000000000e+00  0.00000000000e+00  0.00000000000e+00  0.00000000000e+00  0.00000000000e+00  0.00000000000e+00  0.00000000000e+00  0.00000000000e+00  0.00000000000e+00  0.00000000000e+00  0.00000000000e+00  0.00000000000e+00  0.00000000000e+00  0.00000000000e+00  0.00000000000e+00  0.00000000000e+00  0.00000000000e+00  0.00000000000e+00  0.00000000000e+00  0.00000000000e+00  0.00000000000e+00  0.00000000000e+00  0.00000000000e+00  0.00000000000e+00  0.00000000000e+00  0.00000000000e+00  0.00000000000e+00  0.00000000000e+00  0.00000000000e+00  0.00000000000e+00  0.00000000000e+00  0.00000000000e+00  0.00000000000e+00  0.00000000000e+00  0.00000000000e+00  0.00000000000e+00  0.00000000000e+00  0.00000000000e+00  0.00000000000e+00  0.00000000000e+00  0.00000000000e+00  0.00000000000e+00  0.00000000000e+00  0.00000000000e+00  0.00000000000e+00  0.00000000000e+00  0.00000000000e+00  0.00000000000e+00  0.00000000000e+00  0.00000000000e+00  0.00000000000e+00  0.00000000000e+00  0.00000000000e+00  0.00000000000e+00  0.00000000000e+00  0.00000000000e+00  0.00000000000e+00  0.00000000000e+00  0.00000000000e+00  0.00000000000e+00  0.00000000000e+00  0.00000000000e+00  0.00000000000e+00  0.00000000000e+00  0.00000000000e+00  0.00000000000e+00  0.00000000000e+00  0.00000000000e+00  0.00000000000e+00  0.00000000000e+00  0.00000000000e+00  0.00000000000e+00  0.00000000000e+00  0.00000000000e+00  0.00000000000e+00  0.00000000000e+00  0.00000000000e+00  0.00000000000e+00  0.00000000000e+00  0.00000000000e+00  0.00000000000e+00  0.00000000000e+00  0.00000000000e+00  0.00000000000e+00  0.00000000000e+00  0.00000000000e+00  0.00000000000e+00  0.00000000000e+00  0.00000000000e+00  0.00000000000e+00  0.00000000000e+00  0.00000000000e+00  0.00000000000e+00  0.00000000000e+00  0.00000000000e+00  0.00000000000e+00  0.00000000000e+00  0.00000000000e+00  0.00000000000e+00  0.00000000000e+00  0.00000000000e+00  0.00000000000e+00  0.00000000000e+00  0.00000000000e+00  0.00000000000e+00  0.00000000000e+00  0.00000000000e+00  0.00000000000e+00  0.00000000000e+00  0.00000000000e+00  0.00000000000e+00  0.00000000000e+00  0.00000000000e+00  0.00000000000e+00  0.00000000000e+00  0.00000000000e+00  0.00000000000e+00  0.00000000000e+00  0.00000000000e+00  0.00000000000e+00  0.00000000000e+00  0.00000000000e+00  0.00000000000e+00  0.00000000000e+00  0.00000000000e+00
 0.00000000000e+00  0.00000000000e+00  0.00000000000e+00  0.00000000000e+00  0.00000000000e+00  0.00000000000e+00  0.00000000000e+00  0.00000000000e+00  0.00000000000e+00  0.00000000000e+00  0.00000000000e+00  0.00000000000e+00  0.00000000000e+00  0.00000000000e+00  0.00000000000e+00  0.00000000000e+00  0.00000000000e+00  0.00000000000e+00  0.00000000000e+00 -3.67999629753e-01  0.00000000000e+00  8.68424059861e+00  0.00000000000e+00  0.00000000000e+00  0.00000000000e+00  0.00000000000e+00  2.22210479541e-01 -1.13959650798e-01  0.00000000000e+00  0.00000000000e+00  0.00000000000e+00  0.00000000000e+00  0.00000000000e+00  0.00000000000e+00  0.00000000000e+00  0.00000000000e+00  0.00000000000e+00  0.00000000000e+00  0.00000000000e+00  0.00000000000e+00  0.00000000000e+00  0.00000000000e+00  0.00000000000e+00  0.00000000000e+00  0.00000000000e+00 -1.00812337908e-01  0.00000000000e+00  0.00000000000e+00  0.00000000000e+00  0.00000000000e+00  0.00000000000e+00  0.00000000000e+00  0.00000000000e+00  0.00000000000e+00  0.00000000000e+00  0.00000000000e+00  0.00000000000e+00  0.00000000000e+00  0.00000000000e+00  0.00000000000e+00  0.00000000000e+00  0.00000000000e+00  0.00000000000e+00  0.00000000000e+00  0.00000000000e+00  0.00000000000e+00  0.00000000000e+00  0.00000000000e+00  0.00000000000e+00  0.00000000000e+00  0.00000000000e+00  0.00000000000e+00 -2.90710355558e-02 -3.88016318320e-01  0.00000000000e+00  0.00000000000e+00  0.00000000000e+00  0.00000000000e+00  0.00000000000e+00  0.00000000000e+00  0.00000000000e+00  0.00000000000e+00  0.00000000000e+00  0.00000000000e+00  0.00000000000e+00  0.00000000000e+00  0.00000000000e+00  0.00000000000e+00  0.00000000000e+00  0.00000000000e+00  0.00000000000e+00  0.00000000000e+00  0.00000000000e+00  0.00000000000e+00  0.00000000000e+00  0.00000000000e+00  0.00000000000e+00  0.00000000000e+00  0.00000000000e+00  0.00000000000e+00  0.00000000000e+00  0.00000000000e+00  0.00000000000e+00  0.00000000000e+00  0.00000000000e+00  0.00000000000e+00  0.00000000000e+00  0.00000000000e+00  0.00000000000e+00  0.00000000000e+00  0.00000000000e+00  0.00000000000e+00  0.00000000000e+00  0.00000000000e+00  0.00000000000e+00  0.00000000000e+00  0.00000000000e+00  0.00000000000e+00  0.00000000000e+00  0.00000000000e+00  0.00000000000e+00  0.00000000000e+00  0.00000000000e+00  0.00000000000e+00  0.00000000000e+00  0.00000000000e+00  1.40893153474e-02  0.00000000000e+00  0.00000000000e+00  0.00000000000e+00  0.00000000000e+00  0.00000000000e+00  0.00000000000e+00  0.00000000000e+00  0.00000000000e+00  0.00000000000e+00  0.00000000000e+00  0.00000000000e+00  0.00000000000e+00  0.00000000000e+00  0.00000000000e+00  0.00000000000e+00  0.00000000000e+00  0.00000000000e+00  0.00000000000e+00  0.00000000000e+00  0.00000000000e+00  0.00000000000e+00  0.00000000000e+00  0.00000000000e+00  0.00000000000e+00  0.00000000000e+00  0.00000000000e+00  0.00000000000e+00  0.00000000000e+00  0.00000000000e+00  0.00000000000e+00  0.00000000000e+00  0.00000000000e+00  0.00000000000e+00  0.00000000000e+00  0.00000000000e+00  0.00000000000e+00  0.00000000000e+00  0.00000000000e+00  0.00000000000e+00  0.00000000000e+00  0.00000000000e+00  0.00000000000e+00  0.00000000000e+00  0.00000000000e+00  0.00000000000e+00  0.00000000000e+00  0.00000000000e+00  0.00000000000e+00  0.00000000000e+00  0.00000000000e+00  0.00000000000e+00  0.00000000000e+00  0.00000000000e+00  0.00000000000e+00  0.00000000000e+00  0.00000000000e+00  2.67202453457e-01  0.00000000000e+00  1.90122616859e-03  0.00000000000e+00  0.00000000000e+00  0.00000000000e+00  0.00000000000e+00  0.00000000000e+00  0.00000000000e+00  0.00000000000e+00  0.00000000000e+00  0.00000000000e+00  0.00000000000e+00  0.00000000000e+00  0.00000000000e+00  0.00000000000e+00  0.00000000000e+00  0.00000000000e+00  0.00000000000e+00  0.00000000000e+00  0.00000000000e+00  0.00000000000e+00  0.00000000000e+00  0.00000000000e+00  0.00000000000e+00  0.00000000000e+00  0.00000000000e+00  0.00000000000e+00  0.00000000000e+00  0.00000000000e+00  0.00000000000e+00  0.00000000000e+00  0.00000000000e+00  0.00000000000e+00  0.00000000000e+00  0.00000000000e+00  0.00000000000e+00  0.00000000000e+00  0.00000000000e+00  0.00000000000e+00  0.00000000000e+00  0.00000000000e+00  0.00000000000e+00  0.00000000000e+00  0.00000000000e+00  0.00000000000e+00  0.00000000000e+00  0.00000000000e+00  0.00000000000e+00  0.00000000000e+00  0.00000000000e+00  0.00000000000e+00  0.00000000000e+00  0.00000000000e+00  0.00000000000e+00  0.00000000000e+00  0.00000000000e+00  0.00000000000e+00  0.00000000000e+00  0.00000000000e+00  0.00000000000e+00  0.00000000000e+00  0.00000000000e+00  0.00000000000e+00  0.00000000000e+00  0.00000000000e+00 -4.18128431271e-02  0.00000000000e+00  0.00000000000e+00  0.00000000000e+00  0.00000000000e+00  0.00000000000e+00  0.00000000000e+00
 0.00000000000e+00  0.00000000000e+00  0.00000000000e+00  0.00000000000e+00  0.00000000000e+00  0.00000000000e+00  0.00000000000e+00  0.00000000000e+00  0.00000000000e+00  0.00000000000e+00  0.00000000000e+00  0.00000000000e+00  0.00000000000e+00  0.00000000000e+00  0.00000000000e+00  0.00000000000e+00  0.00000000000e+00  0.00000000000e+00  0.00000000000e+00 -1.67754761201e+00  0.00000000000e+00  0.00000000000e+00  1.43146468080e+01  0.00000000000e+00  0.00000000000e+00  4.19903482815e-01  0.00000000000e+00  0.00000000000e+00  0.00000000000e+00  0.00000000000e+00  0.00000000000e+00  0.00000000000e+00  0.00000000000e+00  0.00000000000e+00  0.00000000000e+00  0.00000000000e+00  0.00000000000e+00  0.00000000000e+00  0.00000000000e+00  0.00000000000e+00  0.00000000000e+00  0.00000000000e+00  0.00000000000e+00  0.00000000000e+00  0.00000000000e+00  0.00000000000e+00  0.00000000000e+00  0.00000000000e+00  0.00000000000e+00  0.00000000000e+00  0.00000000000e+00  0.00000000000e+00  0.00000000000e+00  0.00000000000e+00  0.00000000000e+00  0.00000000000e+00  0.00000000000e+00  0.00000000000e+00  0.00000000000e+00  0.00000000000e+00  0.00000000000e+00  0.00000000000e+00  0.00000000000e+00  0.00000000000e+00  0.00000000000e+00  0.00000000000e+00  0.00000000000e+00  0.00000000000e+00  0.00000000000e+00  0.00000000000e+00  0.00000000000e+00  0.00000000000e+00  0.00000000000e+00  0.00000000000e+00  0.00000000000e+00  0.00000000000e+00  0.00000000000e+00  0.00000000000e+00  0.00000000000e+00  0.00000000000e+00  0.00000000000e+00  0.00000000000e+00  0.00000000000e+00  0.00000000000e+00  0.00000000000e+00  0.00000000000e+00  0.00000000000e+00  0.00000000000e+00  0.00000000000e+00  0.00000000000e+00  0.00000000000e+00  0.00000000000e+00  0.00000000000e+00  0.00000000000e+00  0.00000000000e+00  0.00000000000e+00  0.00000000000e+00  0.00000000000e+00  0.00000000000e+00  0.00000000000e+00  0.00000000000e+00  0.00000000000e+00  0.00000000000e+00  0.00000000000e+00  0.00000000000e+00  0.00000000000e+00  0.00000000000e+00  0.00000000000e+00  0.00000000000e+00  0.00000000000e+00  0.00000000000e+00  0.00000000000e+00  0.00000000000e+00  0.00000000000e+00  0.00000000000e+00  0.00000000000e+00  0.00000000000e+00  0.00000000000e+00  0.00000000000e+00  0.00000000000e+00  0.00000000000e+00  0.00000000000e+00  0.00000000000e+00  0.00000000000e+00  0.00000000000e+00  0.00000000000e+00  0.00000000000e+00  0.00000000000e+00  0.00000000000e+00  0.00000000000e+00  0.00000000000e+00  0.00000000000e+00  0.00000000000e+00  0.00000000000e+00  0.00000000000e+00  0.00000000000e+00  0.00000000000e+00  0.00000000000e+00  0.00000000000e+00  0.00000000000e+00  0.00000000000e+00  0.00000000000e+00 -2.28843668039e-02  0.00000000000e+00  0.00000000000e+00  0.00000000000e+00  0.00000000000e+00  0.00000000000e+00  0.00000000000e+00  0.00000000000e+00  0.00000000000e+00  0.00000000000e+00  0.00000000000e+00  0.00000000000e+00  0.00000000000e+00  0.00000000000e+00  0.00000000000e+00  0.00000000000e+00  0.00000000000e+00  0.00000000000e+00  0.00000000000e+00  0.00000000000e+00  0.00000000000e+00  0.00000000000e+00  0.00000000000e+00  0.00000000000e+00  0.00000000000e+00  0.00000000000e+00  0.00000000000e+00  0.00000000000e+00  0.00000000000e+00  0.00000000000e+00  0.00000000000e+00  0.00000000000e+00  0.00000000000e+00  0.00000000000e+00  0.00000000000e+00  0.00000000000e+00  0.00000000000e+00  0.00000000000e+00  0.00000000000e+00  0.00000000000e+00  0.00000000000e+00  0.00000000000e+00  0.00000000000e+00  0.00000000000e+00  0.00000000000e+00  0.00000000000e+00  0.00000000000e+00  0.00000000000e+00  0.00000000000e+00  0.00000000000e+00  0.00000000000e+00  0.00000000000e+00  0.00000000000e+00  0.00000000000e+00  0.00000000000e+00  0.00000000000e+00  0.00000000000e+00  0.00000000000e+00  0.00000000000e+00  0.00000000000e+00  0.00000000000e+00  0.00000000000e+00  0.00000000000e+00  0.00000000000e+00  0.00000000000e+00  0.00000000000e+00  0.00000000000e+00  0.00000000000e+00  0.00000000000e+00  0.00000000000e+00  0.00000000000e+00  0.00000000000e+00  0.00000000000e+00  0.00000000000e+00  0.00000000000e+00  0.00000000000e+00  0.00000000000e+00  0.00000000000e+00  0.00000000000e+00  0.00000000000e+00  0.00000000000e+00  0.00000000000e+00  0.00000000000e+00  0.00000000000e+00  0.00000000000e+00  0.00000000000e+00  0.00000000000e+00  0.00000000000e+00  0.00000000000e+00  0.00000000000e+00  0.00000000000e+00  0.00000000000e+00  0.00000000000e+00  0.00000000000e+00  0.00000000000e+00  0.00000000000e+00  0.00000000000e+00  0.00000000000e+00  0.00000000000e+00  0.00000000000e+00  0.00000000000e+00  0.00000000000e+00  0.00000000000e+00  0.00000000000e+00  0.00000000000e+00  0.00000000000e+00  0.00000000000e+00  0.00000000000e+00  0.00000000000e+00  0.00000000000e+00  0.00000000000e+00  0.00000000000e+00  0.00000000000e+00  0.00000000000e+00
 0.00000000000e+00  0.00000000000e+00  0.00000000000e+00  0.00000000000e+00  0.00000000000e+00  0.00000000000e+00  0.00000000000e+00  0.00000000000e+00  0.00000000000e+00  0.00000000000e+00  0.00000000000e+00  0.00000000000e+00  0.00000000000e+00  0.00000000000e+00  0.00000000000e+00  0.00000000000e+00  0.00000000000e+00  0.00000000000e+00  0.00000000000e+00  0.00000000000e+00  0.00000000000e+00  0.00000000000e+00  0.00000000000e+00  1.14201861406e+01  7.75791268938e-01  0.00000000000e+00  0.00000000000e+00  0.00000000000e+00  0.00000000000e+00  0.00000000000e+00  0.00000000000e+00  0.00000000000e+00  0.00000000000e+00  0.00000000000e+00  0.00000000000e+00  0.00000000000e+00  0.00000000000e+00  0.00000000000e+00  0.00000000000e+00  0.00000000000e+00  0.00000000000e+00  0.00000000000e+00  0.00000000000e+00  0.00000000000e+00  0.00000000000e+00  0.00000000000e+00  0.00000000000e+00  0.00000000000e+00  0.00000000000e+00  0.00000000000e+00  0.00000000000e+00  0.00000000000e+00  0.00000000000e+00  0.00000000000e+00  0.00000000000e+00  0.00000000000e+00  0.00000000000e+00  0.00000000000e+00  0.00000000000e+00  0.00000000000e+00  0.00000000000e+00  0.00000000000e+00  0.00000000000e+00  0.00000000000e+00  0.00000000000e+00  0.00000000000e+00  0.00000000000e+00  0.00000000000e+00  0.00000000000e+00  0.00000000000e+00  0.00000000000e+00  0.00000000000e+00  0.00000000000e+00  0.00000000000e+00  0.00000000000e+00  0.00000000000e+00  0.00000000000e+00  0.00000000000e+00  0.00000000000e+00  0.00000000000e+00  0.00000000000e+00  0.00000000000e+00  0.00000000000e+00  0.00000000000e+00  0.00000000000e+00  0.00000000000e+00  0.00000000000e+00  0.00000000000e+00  0.00000000000e+00  0.00000000000e+00  0.00000000000e+00  0.00000000000e+00  0.00000000000e+00  0.00000000000e+00  0.00000000000e+00  0.00000000000e+00  0.00000000000e+00  0.00000000000e+00  0.00000000000e+00  0.00000000000e+00  0.00000000000e+00  0.00000000000e+00  0.00000000000e+00  0.00000000000e+00  0.00000000000e+00  0.00000000000e+00  0.00000000000e+00  0.00000000000e+00  0.00000000000e+00  0.00000000000e+00  0.00000000000e+00  0.00000000000e+00  0.00000000000e+00  0.00000000000e+00  0.00000000000e+00  0.00000000000e+00  0.00000000000e+00  0.00000000000e+00  0.00000000000e+00  0.00000000000e+00  0.00000000000e+00  0.00000000000e+00  0.00000000000e+00  0.00000000000e+00  0.00000000000e+00  0.00000000000e+00  0.00000000000e+00  0.00000000000e+00  0.00000000000e+00  0.00000000000e+00  0.00000000000e+00  0.00000000000e+00  0.00000000000e+00  0.00000000000e+00  0.00000000000e+00  0.00000000000e+00  0.00000000000e+00  0.00000000000e+00  0.00000000000e+00  0.00000000000e+00  0.00000000000e+00  0.00000000000e+00  0.00000000000e+00  0.00000000000e+00  0.00000000000e+00  0.00000000000e+00  0.00000000000e+00  0.00000000000e+00  0.00000000000e+00  0.00000000000e+00  0.00000000000e+00  0.00000000000e+00  0.00000000000e+00  0.00000000000e+00  0.00000000000e+00  0.00000000000e+00  0.00000000000e+00  0.00000000000e+00  0.00000000000e+00  0.00000000000e+00  0.00000000000e+00  0.00000000000e+00  0.00000000000e+00  0.00000000000e+00  0.00000000000e+00  0.00000000000e+00  0.00000000000e+00  0.00000000000e+00  0.00000000000e+00  0.00000000000e+00  0.00000000000e+00  0.00000000000e+00 -2.21007925324e-02  0.00000000000e+00  0.00000000000e+00  0.00000000000e+00  0.00000000000e+00  0.00000000000e+00  0.00000000000e+00  0.00000000000e+00  0.00000000000e+00  0.00000000000e+00  0.00000000000e+00  0.00000000000e+00  0.00000000000e+00  0.00000000000e+00  0.00000000000e+00  0.00000000000e+00  0.00000000000e+00  0.00000000000e+00  0.00000000000e+00  0.00000000000e+00  0.00000000000e+00  0.00000000000e+00  0.00000000000e+00  0.00000000000e+00  0.00000000000e+00  0.00000000000e+00  0.00000000000e+00  0.00000000000e+00  0.00000000000e+00  0.00000000000e+00  0.00000000000e+00  0.00000000000e+00  0.00000000000e+00  0.00000000000e+00  0.00000000000e+00  0.00000000000e+00  0.00000000000e+00  0.00000000000e+00  0.00000000000e+00  0.00000000000e+00  0.00000000000e+00  0.00000000000e+00  0.00000000000e+00  0.00000000000e+00  0.00000000000e+00  0.00000000000e+00  0.00000000000e+00  0.00000000000e+00  0.00000000000e+00  0.00000000000e+00  0.00000000000e+00  0.00000000000e+00  0.00000000000e+00  0.00000000000e+00  0.00000000000e+00  0.00000000000e+00  0.00000000000e+00  0.00000000000e+00  0.00000000000e+00  0.00000000000e+00  0.00000000000e+00  0.00000000000e+00  0.00000000000e+00  0.00000000000e+00  0.00000000000e+00  0.00000000000e+00  0.00000000000e+00  0.00000000000e+00  0.00000000000e+00  0.00000000000e+00  0.00000000000e+00  0.00000000000e+00  0.00000000000e+00  0.00000000000e+00  0.00000000000e+00  0.00000000000e+00  0.00000000000e+00  0.00000000000e+00  0.00000000000e+00  0.00000000000e+00  0.00000000000e+00  0.00000000000e+00  0.00000000000e+00  0.00000000000e+00
 0.00000000000e+00  0.00000000000e+00  0.00000000000e+00  0.00000000000e+00  0.00000000000e+00  0.00000000000e+00  0.00000000000e+00  0.00000000000e+00  0.00000000000e+00  0.00000000000e+00  0.00000000000e+00  0.00000000000e+00  0.00000000000e+00  0.00000000000e+00  0.00000000000e+00  0.00000000000e+00  0.00000000000e+00  0.00000000000e+00  0.00000000000e+00  0.00000000000e+00  0.00000000000e+00  0.00000000000e+00  0.00000000000e+00  7.75791268938e-01  9.42394134895e+00  0.00000000000e+00  0.00000000000e+00  0.00000000000e+00  0.00000000000e+00  0.00000000000e+00  0.00000000000e+00  0.00000000000e+00  0.00000000000e+00  0.00000000000e+00  0.00000000000e+00  0.00000000000e+00  0.00000000000e+00  0.00000000000e+00  0.00000000000e+00  0.00000000000e+00  0.00000000000e+00  0.00000000000e+00  0.00000000000e+00  0.00000000000e+00  0.00000000000e+00  0.00000000000e+00  0.00000000000e+00  0.00000000000e+00  0.00000000000e+00  0.00000000000e+00  0.00000000000e+00  0.00000000000e+00  0.00000000000e+00  0.00000000000e+00  0.00000000000e+00  0.00000000000e+00  0.00000000000e+00  0.00000000000e+00  1.33693061789e-01  0.00000000000e+00  0.00000000000e+00  0.00000000000e+00  0.00000000000e+00  0.00000000000e+00  0.00000000000e+00  0.00000000000e+00  0.00000000000e+00  0.00000000000e+00  0.00000000000e+00  0.00000000000e+00  0.00000000000e+00  0.00000000000e+00  0.00000000000e+00  0.00000000000e+00  0.00000000000e+00  0.00000000000e+00  0.00000000000e+00  0.00000000000e+00  0.00000000000e+00  0.00000000000e+00  0.00000000000e+00  0.00000000000e+00  0.00000000000e+00  0.00000000000e+00  0.00000000000e+00  0.00000000000e+00  0.00000000000e+00  0.00000000000e+00  0.00000000000e+00  0.00000000000e+00  0.00000000000e+00  0.00000000000e+00  0.00000000000e+00  0.00000000000e+00  0.00000000000e+00  0.00000000000e+00  0.00000000000e+00  0.00000000000e+00  0.00000000000e+00  0.00000000000e+00  0.00000000000e+00  0.00000000000e+00  0.00000000000e+00  0.00000000000e+00  0.00000000000e+00  0.00000000000e+00  0.00000000000e+00  0.00000000000e+00  0.00000000000e+00  0.00000000000e+00  0.00000000000e+00  0.00000000000e+00  0.00000000000e+00  0.00000000000e+00  0.00000000000e+00  0.00000000000e+00  0.00000000000e+00  0.00000000000e+00  0.00000000000e+00  0.00000000000e+00  0.00000000000e+00  0.00000000000e+00  0.00000000000e+00  0.00000000000e+00  0.00000000000e+00  0.00000000000e+00  0.00000000000e+00  0.00000000000e+00  0.00000000000e+00  0.00000000000e+00  0.00000000000e+00  0.00000000000e+00  0.00000000000e+00  0.00000000000e+00  1.00829958581e-01  0.00000000000e+00  1.76362449923e-02  0.00000000000e+00  0.00000000000e+00  0.00000000000e+00  0.00000000000e+00  0.00000000000e+00  0.00000000000e+00  0.00000000000e+00  0.00000000000e+00  0.00000000000e+00  0.00000000000e+00  0.00000000000e+00  0.00000000000e+00  0.00000000000e+00  0.00000000000e+00  0.00000000000e+00  0.00000000000e+00  0.00000000000e+00  0.00000000000e+00  0.00000000000e+00  0.00000000000e+00  0.00000000000e+00  0.00000000000e+00  0.00000000000e+00  0.00000000000e+00  0.00000000000e+00  0.00000000000e+00  0.00000000000e+00  0.00000000000e+00  0.00000000000e+00  0.00000000000e+00  0.00000000000e+00  0.00000000000e+00  0.00000000000e+00  0.00000000000e+00  0.00000000000e+00  0.00000000000e+00  0.00000000000e+00  0.00000000000e+00  0.00000000000e+00  0.00000000000e+00  0.00000000000e+00  0.00000000000e+00  0.00000000000e+00  0.00000000000e+00  0.00000000000e+00  0.00000000000e+00  0.00000000000e+00  0.00000000000e+00  0.00000000000e+00  0.00000000000e+00  0.00000000000e+00  0.00000000000e+00  0.00000000000e+00  0.00000000000e+00  0.00000000000e+00  0.00000000000e+00  0.00000000000e+00  0.00000000000e+00  0.00000000000e+00  0.00000000000e+00  0.00000000000e+00  1.22928100549e-02  0.00000000000e+00  0.00000000000e+00  0.00000000000e+00  0.00000000000e+00  0.00000000000e+00  0.00000000000e+00  0.00000000000e+00  0.00000000000e+00  0.00000000000e+00  0.00000000000e+00  0.00000000000e+00  0.00000000000e+00  0.00000000000e+00  0.00000000000e+00  0.00000000000e+00  0.00000000000e+00  0.00000000000e+00  0.00000000000e+00  0.00000000000e+00  0.00000000000e+00  0.00000000000e+00  0.00000000000e+00  0.00000000000e+00  0.00000000000e+00  0.00000000000e+00  0.00000000000e+00  0.00000000000e+00  0.00000000000e+00  0.00000000000e+00  0.00000000000e+00  0.00000000000e+00  0.00000000000e+00  0.00000000000e+00  0.00000000000e+00  0.00000000000e+00  0.00000000000e+00  0.00000000000e+00  0.00000000000e+00  0.00000000000e+00  0.00000000000e+00  0.00000000000e+00  0.00000000000e+00  0.00000000000e+00  2.39804149407e-02  0.00000000000e+00  0.00000000000e+00  0.00000000000e+00  0.00000000000e+00  0.00000000000e+00  0.00000000000e+00  0.00000000000e+00  0.00000000000e+00  0.00000000000e+00  0.00000000000e+00  0.00000000000e+00  0.00000000000e+00  0.00000000000e+00
 0.00000000000e+00  0.00000000000e+00  0.00000000000e+00  0.00000000000e+00  0.00000000000e+00  0.00000000000e+00  0.00000000000e+00  0.00000000000e+00  0.00000000000e+00  0.00000000000e+00  0.00000000000e+00  0.00000000000e+00  0.00000000000e+00  0.00000000000e+00  0.00000000000e+00  0.00000000000e+00  0.00000000000e+00  0.00000000000e+00  0.00000000000e+00  0.00000000000e+00  0.00000000000e+00  0.00000000000e+00  4.19903482815e-01  0.00000000000e+00  0.00000000000e+00  1.33865002128e+01 -3.23067113474e-02  1.25158551641e-01  0.00000000000e+00  0.00000000000e+00  0.00000000000e+00  0.00000000000e+00  0.00000000000e+00  0.00000000000e+00  0.00000000000e+00  0.00000000000e+00  0.00000000000e+00  0.00000000000e+00  0.00000000000e+00  0.00000000000e+00  0.00000000000e+00  0.00000000000e+00  0.00000000000e+00  0.00000000000e+00  0.00000000000e+00  0.00000000000e+00  0.00000000000e+00  0.00000000000e+00  0.00000000000e+00  0.00000000000e+00  0.00000000000e+00  0.00000000000e+00  0.00000000000e+00  0.00000000000e+00  0.00000000000e+00  0.00000000000e+00  0.00000000000e+00  0.00000000000e+00  0.00000000000e+00  0.00000000000e+00  0.00000000000e+00  0.00000000000e+00  0.00000000000e+00  0.00000000000e+00  0.00000000000e+00  0.00000000000e+00  0.00000000000e+00  0.00000000000e+00  0.00000000000e+00  0.00000000000e+00  0.00000000000e+00  0.00000000000e+00  0.00000000000e+00  0.00000000000e+00  0.00000000000e+00  0.00000000000e+00  0.00000000000e+00  0.00000000000e+00  0.00000000000e+00  0.00000000000e+00  0.00000000000e+00  0.00000000000e+00  0.00000000000e+00  0.00000000000e+00  0.00000000000e+00  0.00000000000e+00  0.00000000000e+00  0.00000000000e+00  0.00000000000e+00  0.00000000000e+00  0.00000000000e+00  0.00000000000e+00  0.00000000000e+00  0.00000000000e+00  0.00000000000e+00  0.00000000000e+00  0.00000000000e+00  0.00000000000e+00  0.00000000000e+00  0.00000000000e+00  0.00000000000e+00  0.00000000000e+00  0.00000000000e+00  0.00000000000e+00  0.00000000000e+00  0.00000000000e+00  0.00000000000e+00  0.00000000000e+00  0.00000000000e+00  0.00000000000e+00  0.00000000000e+00  0.00000000000e+00  0.00000000000e+00  0.00000000000e+00  0.00000000000e+00  0.00000000000e+00  0.00000000000e+00  0.00000000000e+00  0.00000000000e+00  0.00000000000e+00  0.00000000000e+00  0.00000000000e+00  0.00000000000e+00  0.00000000000e+00  0.00000000000e+00  0.00000000000e+00  0.00000000000e+00  0.00000000000e+00  0.00000000000e+00  0.00000000000e+00  0.00000000000e+00  0.00000000000e+00  0.00000000000e+00  0.00000000000e+00  0.00000000000e+00  0.00000000000e+00  0.00000000000e+00  0.00000000000e+00  0.00000000000e+00  0.00000000000e+00  0.00000000000e+00  0.00000000000e+00  0.00000000000e+00  0.00000000000e+00  0.00000000000e+00  0.00000000000e+00  0.00000000000e+00  0.00000000000e+00  0.00000000000e+00  0.00000000000e+00  0.00000000000e+00  0.00000000000e+00  0.00000000000e+00  0.00000000000e+00  0.00000000000e+00  0.00000000000e+00  0.00000000000e+00  0.00000000000e+00  0.00000000000e+00  0.00000000000e+00  0.00000000000e+00  0.00000000000e+00  0.00000000000e+00  0.00000000000e+00  0.00000000000e+00  0.00000000000e+00  0.00000000000e+00  0.00000000000e+00  0.00000000000e+00  0.00000000000e+00  0.00000000000e+00  0.00000000000e+00  0.00000000000e+00  0.00000000000e+00  0.00000000000e+00  0.00000000000e+00  0.00000000000e+00  0.00000000000e+00  0.00000000000e+00  0.00000000000e+00  0.00000000000e+00  0.00000000000e+00  0.00000000000e+00  0.00000000000e+00  0.00000000000e+00  0.00000000000e+00  0.00000000000e+00  0.00000000000e+00  0.00000000000e+00  0.00000000000e+00  0.00000000000e+00  0.00000000000e+00  0.00000000000e+00  0.00000000000e+00  0.00000000000e+00  0.00000000000e+00  0.00000000000e+00  0.00000000000e+00  0.00000000000e+00  0.00000000000e+00  0.00000000000e+00  0.00000000000e+00  0.00000000000e+00  0.00000000000e+00  0.00000000000e+00  0.00000000000e+00  0.00000000000e+00  0.00000000000e+00  0.00000000000e+00  0.00000000000e+00  0.00000000000e+00  0.00000000000e+00  0.00000000000e+00  0.00000000000e+00  0.00000000000e+00  0.00000000000e+00  0.00000000000e+00  0.00000000000e+00  0.00000000000e+00  0.00000000000e+00  0.00000000000e+00  0.00000000000e+00  0.00000000000e+00  0.00000000000e+00  0.00000000000e+00  0.00000000000e+00  0.00000000000e+00  0.00000000000e+00  0.00000000000e+00  0.00000000000e+00  0.00000000000e+00  0.00000000000e+00  0.00000000000e+00  0.00000000000e+00  0.00000000000e+00  0.00000000000e+00  0.00000000000e+00  0.00000000000e+00  0.00000000000e+00  0.00000000000e+00  0.00000000000e+00  0.00000000000e+00  0.00000000000e+00  0.00000000000e+00  0.00000000000e+00  0.00000000000e+00  0.00000000000e+00  0.00000000000e+00  0.00000000000e+00  0.00000000000e+00  0.00000000000e+00  0.00000000000e+00  0.00000000000e+00  0.00000000000e+00  0.00000000000e+00  0.00000000000e+00
 0.00000000000e+00  0.00000000000e+00 -6.56742540798e-02  0.00000000000e+00  0.00000000000e+00  0.00000000000e+00  0.00000000000e+00  0.00000000000e+00  0.00000000000e+00  0.00000000000e+00  0.00000000000e+00  0.00000000000e+00  0.00000000000e+00  0.00000000000e+00  0.00000000000e+00  0.00000000000e+00  0.00000000000e+00  0.00000000000e+00  0.00000000000e+00  0.00000000000e+00  0.00000000000e+00  2.22210479703e-01  0.00000000000e+00  0.00000000000e+00  0.00000000000e+00 -3.23067113543e-02  9.14287642444e+00  0.00000000000e+00  0.00000000000e+00  0.00000000000e+00  0.00000000000e+00  0.00000000000e+00  0.00000000000e+00  0.00000000000e+00  0.00000000000e+00  0.00000000000e+00  0.00000000000e+00  0.00000000000e+00  0.00000000000e+00  0.00000000000e+00  0.00000000000e+00  0.00000000000e+00  0.00000000000e+00  0.00000000000e+00  0.00000000000e+00  0.00000000000e+00  0.00000000000e+00  0.00000000000e+00  0.00000000000e+00  0.00000000000e+00  0.00000000000e+00  0.00000000000e+00  0.00000000000e+00  0.00000000000e+00 -2.55582122562e-02  0.00000000000e+00  0.00000000000e+00  0.00000000000e+00  2.01463855455e-02  0.00000000000e+00  0.00000000000e+00  0.00000000000e+00  0.00000000000e+00  0.00000000000e+00  0.00000000000e+00  0.00000000000e+00  0.00000000000e+00  0.00000000000e+00  0.00000000000e+00  0.00000000000e+00  0.00000000000e+00  0.00000000000e+00  0.00000000000e+00  0.00000000000e+00  0.00000000000e+00  0.00000000000e+00  0.00000000000e+00  0.00000000000e+00  0.00000000000e+00  0.00000000000e+00  0.00000000000e+00  0.00000000000e+00  0.00000000000e+00  0.00000000000e+00  0.00000000000e+00  0.00000000000e+00  0.00000000000e+00  0.00000000000e+00  0.00000000000e+00  0.00000000000e+00  0.00000000000e+00  0.00000000000e+00  0.00000000000e+00  0.00000000000e+00  0.00000000000e+00  0.00000000000e+00  0.00000000000e+00  0.00000000000e+00  0.00000000000e+00  0.00000000000e+00  0.00000000000e+00  0.00000000000e+00  0.00000000000e+00  0.00000000000e+00 -1.04574142790e-01  0.00000000000e+00  0.00000000000e+00  0.00000000000e+00  0.00000000000e+00  0.00000000000e+00  0.00000000000e+00  0.00000000000e+00  0.00000000000e+00  0.00000000000e+00  0.00000000000e+00  0.00000000000e+00  0.00000000000e+00  0.00000000000e+00  0.00000000000e+00  0.00000000000e+00  0.00000000000e+00  0.00000000000e+00  0.00000000000e+00  0.00000000000e+00  0.00000000000e+00  0.00000000000e+00  0.00000000000e+00  0.00000000000e+00  0.00000000000e+00  0.00000000000e+00  0.00000000000e+00  0.00000000000e+00  0.00000000000e+00  0.00000000000e+00  0.00000000000e+00  0.00000000000e+00  0.00000000000e+00  0.00000000000e+00  0.00000000000e+00  0.00000000000e+00  0.00000000000e+00  0.00000000000e+00  0.00000000000e+00  0.00000000000e+00  0.00000000000e+00  0.00000000000e+00  0.00000000000e+00  0.00000000000e+00  0.00000000000e+00  0.00000000000e+00  0.00000000000e+00  0.00000000000e+00  0.00000000000e+00  0.00000000000e+00  0.00000000000e+00  0.00000000000e+00  0.00000000000e+00  0.00000000000e+00  0.00000000000e+00  0.00000000000e+00  0.00000000000e+00  2.24259132882e-01  0.00000000000e+00  0.00000000000e+00  0.00000000000e+00  0.00000000000e+00  0.00000000000e+00  0.00000000000e+00  0.00000000000e+00  0.00000000000e+00  0.00000000000e+00  0.00000000000e+00  0.00000000000e+00  0.00000000000e+00  0.00000000000e+00  0.00000000000e+00  0.00000000000e+00  0.00000000000e+00  0.00000000000e+00  0.00000000000e+00  0.00000000000e+00  0.00000000000e+00  0.00000000000e+00  0.00000000000e+00  0.00000000000e+00  0.00000000000e+00  0.00000000000e+00  0.00000000000e+00  0.00000000000e+00  0.00000000000e+00  0.00000000000e+00  0.00000000000e+00  0.00000000000e+00  0.00000000000e+00  0.00000000000e+00  0.00000000000e+00  0.00000000000e+00  0.00000000000e+00  0.00000000000e+00  0.00000000000e+00  0.00000000000e+00  0.00000000000e+00  0.00000000000e+00  0.00000000000e+00  0.00000000000e+00  0.00000000000e+00  0.00000000000e+00  0.00000000000e+00  0.00000000000e+00  0.00000000000e+00  0.00000000000e+00  0.00000000000e+00  0.00000000000e+00  0.00000000000e+00  0.00000000000e+00  0.00000000000e+00  0.00000000000e+00  0.00000000000e+00  0.00000000000e+00  0.00000000000e+00  0.00000000000e+00  0.00000000000e+00  0.00000000000e+00  0.00000000000e+00  0.00000000000e+00  0.00000000000e+00  0.00000000000e+00  0.00000000000e+00  0.00000000000e+00  0.00000000000e+00  0.00000000000e+00  0.00000000000e+00  0.00000000000e+00  0.00000000000e+00  0.00000000000e+00  0.00000000000e+00  0.00000000000e+00  0.00000000000e+00  0.00000000000e+00 -1.38704543975e-03  0.00000000000e+00  0.00000000000e+00  0.00000000000e+00  0.00000000000e+00  0.00000000000e+00  0.00000000000e+00  0.00000000000e+00  0.00000000000e+00  0.00000000000e+00  0.00000000000e+00  0.00000000000e+00  0.00000000000e+00  0.00000000000e+00  0.00000000000e+00  0.00000000000e+00  0.00000000000e+00
 0.00000000000e+00  0.00000000000e+00  0.00000000000e+00  0.00000000000e+00  0.00000000000e+00  0.00000000000e+00  0.00000000000e+00  0.00000000000e+00  0.00000000000e+00  0.00000000000e+00  0.00000000000e+00  2.30626521832e-02  0.00000000000e+00  0.00000000000e+00  0.00000000000e+00  0.00000000000e+00  0.00000000000e+00  0.00000000000e+00  0.00000000000e+00  0.00000000000e+00  0.00000000000e+00 -1.13959650797e-01  0.00000000000e+00  0.00000000000e+00  0.00000000000e+00  1.25158551639e-01  0.00000000000e+00  8.28427580352e+00  0.00000000000e+00  0.00000000000e+00  0.00000000000e+00  0.00000000000e+00  0.00000000000e+00  0.00000000000e+00  0.00000000000e+00  0.00000000000e+00  0.00000000000e+00  0.00000000000e+00  0.00000000000e+00  0.00000000000e+00  0.00000000000e+00  0.00000000000e+00  0.00000000000e+00  0.00000000000e+00  0.00000000000e+00  0.00000000000e+00  0.00000000000e+00  0.00000000000e+00  0.00000000000e+00  0.00000000000e+00  0.00000000000e+00  0.00000000000e+00  0.00000000000e+00  7.46484601935e-02  0.00000000000e+00  0.00000000000e+00  0.00000000000e+00  0.00000000000e+00  0.00000000000e+00  0.00000000000e+00  0.00000000000e+00  0.00000000000e+00  0.00000000000e+00  0.00000000000e+00  3.55950516631e-02  0.00000000000e+00  0.00000000000e+00 -2.79661838716e-04  0.00000000000e+00  0.00000000000e+00  0.00000000000e+00  0.00000000000e+00  0.00000000000e+00 -3.04874663519e-02  0.00000000000e+00  0.00000000000e+00  0.00000000000e+00  0.00000000000e+00  0.00000000000e+00  0.00000000000e+00  0.00000000000e+00  0.00000000000e+00  0.00000000000e+00  0.00000000000e+00 -1.53800227703e-02  0.00000000000e+00  0.00000000000e+00  0.00000000000e+00  0.00000000000e+00  0.00000000000e+00  0.00000000000e+00  0.00000000000e+00  0.00000000000e+00  0.00000000000e+00  0.00000000000e+00  0.00000000000e+00  0.00000000000e+00  0.00000000000e+00  0.00000000000e+00  0.00000000000e+00  0.00000000000e+00  0.00000000000e+00  0.00000000000e+00  0.00000000000e+00  0.00000000000e+00  0.00000000000e+00  0.00000000000e+00  0.00000000000e+00  0.00000000000e+00  0.00000000000e+00 -1.18808935256e-01  0.00000000000e+00  0.00000000000e+00  0.00000000000e+00  0.00000000000e+00  0.00000000000e+00  0.00000000000e+00  0.00000000000e+00  0.00000000000e+00  0.00000000000e+00  0.00000000000e+00  0.00000000000e+00  0.00000000000e+00  0.00000000000e+00  0.00000000000e+00  0.00000000000e+00  0.00000000000e+00  0.00000000000e+00  0.00000000000e+00  0.00000000000e+00  0.00000000000e+00  0.00000000000e+00  0.00000000000e+00  0.00000000000e+00  0.00000000000e+00  0.00000000000e+00  0.00000000000e+00  0.00000000000e+00  0.00000000000e+00  0.00000000000e+00  0.00000000000e+00  0.00000000000e+00  0.00000000000e+00  0.00000000000e+00  0.00000000000e+00  0.00000000000e+00  0.00000000000e+00  0.00000000000e+00  0.00000000000e+00  0.00000000000e+00 -9.66420506587e-02  0.00000000000e+00  0.00000000000e+00  1.23991571321e-02  0.00000000000e+00 -7.46113298172e-02  0.00000000000e+00  0.00000000000e+00  0.00000000000e+00  0.00000000000e+00  0.00000000000e+00  0.00000000000e+00  0.00000000000e+00  0.00000000000e+00  0.00000000000e+00  0.00000000000e+00  0.00000000000e+00  0.00000000000e+00  2.26956552455e-01  0.00000000000e+00  0.00000000000e+00  0.00000000000e+00  0.00000000000e+00  0.00000000000e+00  0.00000000000e+00  0.00000000000e+00  0.00000000000e+00  0.00000000000e+00  0.00000000000e+00  0.00000000000e+00  0.00000000000e+00 -9.50483793962e-02  0.00000000000e+00  0.00000000000e+00  0.00000000000e+00  0.00000000000e+00  0.00000000000e+00  0.00000000000e+00  0.00000000000e+00  0.00000000000e+00  0.00000000000e+00  0.00000000000e+00  0.00000000000e+00  0.00000000000e+00  0.00000000000e+00  0.00000000000e+00  0.00000000000e+00  0.00000000000e+00  0.00000000000e+00  0.00000000000e+00  0.00000000000e+00  0.00000000000e+00  0.00000000000e+00  0.00000000000e+00  0.00000000000e+00  0.00000000000e+00  0.00000000000e+00  0.00000000000e+00  0.00000000000e+00  0.00000000000e+00  0.00000000000e+00  2.92652017349e-02  0.00000000000e+00  0.00000000000e+00  0.00000000000e+00  0.00000000000e+00  0.00000000000e+00  0.00000000000e+00  0.00000000000e+00  0.00000000000e+00  0.00000000000e+00  0.00000000000e+00  0.00000000000e+00  0.00000000000e+00  0.00000000000e+00  0.00000000000e+00  0.00000000000e+00  0.00000000000e+00  0.00000000000e+00  0.00000000000e+00  0.00000000000e+00  0.00000000000e+00  0.00000000000e+00  0.00000000000e+00 -1.57272821426e-01  0.00000000000e+00  0.00000000000e+00  0.00000000000e+00  0.00000000000e+00  0.00000000000e+00  0.00000000000e+00  0.00000000000e+00  0.00000000000e+00  0.00000000000e+00  0.00000000000e+00  0.00000000000e+00  0.00000000000e+00  0.00000000000e+00  0.00000000000e+00  0.00000000000e+00  0.00000000000e+00  0.00000000000e+00  0.00000000000e+00  0.00000000000e+00  0.00000000000e+00  1.58860507969e-01
 0.00000000000e+00  0.00000000000e+00  0.00000000000e+00  0.00000000000e+00  0.00000000000e+00  0.00000000000e+00  0.00000000000e+00  0.00000000000e+00  0.00000000000e+00  0.00000000000e+00  0.00000000000e+00  0.00000000000e+00  0.00000000000e+00  0.00000000000e+00  0.00000000000e+00  0.00000000000e+00  0.00000000000e+00  0.00000000000e+00  0.00000000000e+00  0.00000000000e+00  0.00000000000e+00  0.00000000000e+00  0.00000000000e+00  0.00000000000e+00  0.00000000000e+00  0.00000000000e+00  0.00000000000e+00  0.00000000000e+00  1.20414580575e+01  0.00000000000e+00 -1.00575276310e-01  0.00000000000e+00  0.00000000000e+00  0.00000000000e+00  0.00000000000e+00  0.00000000000e+00  0.00000000000e+00  0.00000000000e+00  0.00000000000e+00  0.00000000000e+00  0.00000000000e+00  0.00000000000e+00  0.00000000000e+00  0.00000000000e+00  0.00000000000e+00  0.00000000000e+00  0.00000000000e+00  0.00000000000e+00  0.00000000000e+00  0.00000000000e+00  0.00000000000e+00  0.00000000000e+00  0.00000000000e+00  0.00000000000e+00  0.00000000000e+00  0.00000000000e+00  0.00000000000e+00  0.00000000000e+00  0.00000000000e+00  0.00000000000e+00  0.00000000000e+00  0.00000000000e+00  0.00000000000e+00  0.00000000000e+00  0.00000000000e+00  0.00000000000e+00  0.00000000000e+00  0.00000000000e+00  0.00000000000e+00  0.00000000000e+00  0.00000000000e+00  0.00000000000e+00  0.00000000000e+00  0.00000000000e+00  0.00000000000e+00  0.00000000000e+00  0.00000000000e+00  0.00000000000e+00  0.00000000000e+00  0.00000000000e+00  0.00000000000e+00  0.00000000000e+00  0.00000000000e+00  0.00000000000e+00  0.00000000000e+00  0.00000000000e+00  0.00000000000e+00  0.00000000000e+00  0.00000000000e+00  0.00000000000e+00  0.00000000000e+00  0.00000000000e+00  0.00000000000e+00  0.00000000000e+00  0.00000000000e+00  0.00000000000e+00  0.00000000000e+00  0.00000000000e+00  0.00000000000e+00  0.00000000000e+00  0.00000000000e+00  0.00000000000e+00  0.00000000000e+00 -8.02746636573e-03  0.00000000000e+00  0.00000000000e+00  0.00000000000e+00  0.00000000000e+00  0.00000000000e+00  0.00000000000e+00  0.00000000000e+00  0.00000000000e+00  0.00000000000e+00  0.00000000000e+00  0.00000000000e+00  0.00000000000e+00  0.00000000000e+00  0.00000000000e+00  0.00000000000e+00  0.00000000000e+00  0.00000000000e+00  0.00000000000e+00  0.00000000000e+00  0.00000000000e+00  0.00000000000e+00  0.00000000000e+00  0.00000000000e+00  0.00000000000e+00  0.00000000000e+00  0.00000000000e+00  0.00000000000e+00  0.00000000000e+00  0.00000000000e+00  0.00000000000e+00  0.00000000000e+00  0.00000000000e+00  0.00000000000e+00  0.00000000000e+00  0.00000000000e+00  0.00000000000e+00  0.00000000000e+00  0.00000000000e+00  0.00000000000e+00  0.00000000000e+00  0.00000000000e+00  0.00000000000e+00  0.00000000000e+00  0.00000000000e+00  0.00000000000e+00  0.00000000000e+00  0.00000000000e+00  0.00000000000e+00  0.00000000000e+00  0.00000000000e+00  0.00000000000e+00  0.00000000000e+00  0.00000000000e+00  0.00000000000e+00  0.00000000000e+00  0.00000000000e+00  0.00000000000e+00  0.00000000000e+00  0.00000000000e+00  0.00000000000e+00  0.00000000000e+00  0.00000000000e+00  0.00000000000e+00  0.00000000000e+00  0.00000000000e+00  0.00000000000e+00  0.00000000000e+00  0.00000000000e+00  0.00000000000e+00  0.00000000000e+00  0.00000000000e+00  0.00000000000e+00  0.00000000000e+00  0.00000000000e+00  0.00000000000e+00  0.00000000000e+00  0.00000000000e+00  0.00000000000e+00  0.00000000000e+00  0.00000000000e+00  0.00000000000e+00  0.00000000000e+00  0.00000000000e+00  0.00000000000e+00  0.00000000000e+00  0.00000000000e+00  0.00000000000e+00  0.00000000000e+00  0.00000000000e+00  0.00000000000e+00  0.00000000000e+00  0.00000000000e+00  0.00000000000e+00  0.00000000000e+00  0.00000000000e+00  0.00000000000e+00  0.00000000000e+00  0.00000000000e+00  0.00000000000e+00  0.00000000000e+00  0.00000000000e+00  0.00000000000e+00  0.00000000000e+00  0.00000000000e+00  0.00000000000e+00  0.00000000000e+00  0.00000000000e+00  0.00000000000e+00  0.00000000000e+00  0.00000000000e+00  0.00000000000e+00  0.00000000000e+00  0.00000000000e+00  0.00000000000e+00  0.00000000000e+00  0.00000000000e+00  0.00000000000e+00  0.00000000000e+00  0.00000000000e+00  0.00000000000e+00  0.00000000000e+00  0.00000000000e+00  0.00000000000e+00  0.00000000000e+00  0.00000000000e+00  0.00000000000e+00  0.00000000000e+00  0.00000000000e+00  0.00000000000e+00  0.00000000000e+00  0.00000000000e+00  0.00000000000e+00  0.00000000000e+00  0.00000000000e+00  0.00000000000e+00  0.00000000000e+00  0.00000000000e+00  0.00000000000e+00  0.00000000000e+00  0.00000000000e+00  0.00000000000e+00  0.00000000000e+00  0.00000000000e+00  0.00000000000e+00  0.00000000000e+00  0.00000000000e+00  0.00000000000e+00  0.00000000000e+00  0.00000000000e+00  0.00000000000e+00  0.00000000000e+00  0.00000000000e+00
 0.00000000000e+00  0.00000000000e+00  0.00000000000e+00  0.00000000000e+00  0.00000000000e+00  0.00000000000e+00  0.00000000000e+00  0.00000000000e+00  0.00000000000e+00  0.00000000000e+00  0.00000000000e+00  0.00000000000e+00  0.00000000000e+00  0.00000000000e+00  0.00000000000e+00  0.00000000000e+00  0.00000000000e+00  0.00000000000e+00  0.00000000000e+00  0.00000000000e+00  0.00000000000e+00  0.00000000000e+00  0.00000000000e+00  0.00000000000e+00  0.00000000000e+00  0.00000000000e+00  0.00000000000e+00  0.00000000000e+00  0.00000000000e+00  1.53723877510e+01  1.89998724558e+00  1.16439084041e+00 -1.15067244235e-01  0.00000000000e+00  0.00000000000e+00  0.00000000000e+00  0.00000000000e+00  0.00000000000e+00  0.00000000000e+00  0.00000000000e+00  0.00000000000e+00  0.00000000000e+00  0.00000000000e+00  0.00000000000e+00  0.00000000000e+00  0.00000000000e+00  0.00000000000e+00  0.00000000000e+00  0.00000000000e+00  0.00000000000e+00  0.00000000000e+00  0.00000000000e+00  0.00000000000e+00  0.00000000000e+00  0.00000000000e+00  0.00000000000e+00  0.00000000000e+00  0.00000000000e+00  0.00000000000e+00  0.00000000000e+00  0.00000000000e+00  0.00000000000e+00  0.00000000000e+00  0.00000000000e+00  0.00000000000e+00  0.00000000000e+00  0.00000000000e+00  0.00000000000e+00  0.00000000000e+00  0.00000000000e+00  0.00000000000e+00  0.00000000000e+00  0.00000000000e+00  0.00000000000e+00  0.00000000000e+00  0.00000000000e+00  0.00000000000e+00  0.00000000000e+00  0.00000000000e+00  0.00000000000e+00  0.00000000000e+00  0.00000000000e+00  0.00000000000e+00  0.00000000000e+00  0.00000000000e+00  0.00000000000e+00  0.00000000000e+00  0.00000000000e+00  0.00000000000e+00  0.00000000000e+00  0.00000000000e+00  0.00000000000e+00  0.00000000000e+00  0.00000000000e+00  0.00000000000e+00  0.00000000000e+00  0.00000000000e+00  0.00000000000e+00  0.00000000000e+00  0.00000000000e+00  0.00000000000e+00  0.00000000000e+00  0.00000000000e+00  0.00000000000e+00  0.00000000000e+00  0.00000000000e+00  0.00000000000e+00  0.00000000000e+00  0.00000000000e+00  0.00000000000e+00  0.00000000000e+00  0.00000000000e+00  0.00000000000e+00  0.00000000000e+00  0.00000000000e+00  0.00000000000e+00  0.00000000000e+00  0.00000000000e+00  0.00000000000e+00  0.00000000000e+00  0.00000000000e+00  0.00000000000e+00  0.00000000000e+00  0.00000000000e+00  0.00000000000e+00  0.00000000000e+00  0.00000000000e+00  0.00000000000e+00  0.00000000000e+00  0.00000000000e+00  0.00000000000e+00  0.00000000000e+00  0.00000000000e+00  0.00000000000e+00  0.00000000000e+00  0.00000000000e+00  0.00000000000e+00  0.00000000000e+00  0.00000000000e+00  0.00000000000e+00  0.00000000000e+00  0.00000000000e+00  0.00000000000e+00  0.00000000000e+00  0.00000000000e+00  0.00000000000e+00  0.00000000000e+00  0.00000000000e+00  0.00000000000e+00  0.00000000000e+00  0.00000000000e+00  0.00000000000e+00  0.00000000000e+00  0.00000000000e+00  0.00000000000e+00  0.00000000000e+00  0.00000000000e+00  0.00000000000e+00  0.00000000000e+00  0.00000000000e+00  0.00000000000e+00  0.00000000000e+00  0.00000000000e+00  0.00000000000e+00  0.00000000000e+00  0.00000000000e+00  0.00000000000e+00  0.00000000000e+00  0.00000000000e+00  0.00000000000e+00  0.00000000000e+00  0.00000000000e+00  0.00000000000e+00  0.00000000000e+00  0.00000000000e+00  0.00000000000e+00  0.00000000000e+00  0.00000000000e+00  0.00000000000e+00  0.00000000000e+00  0.00000000000e+00  0.00000000000e+00  0.00000000000e+00  0.00000000000e+00  0.00000000000e+00  0.00000000000e+00  0.00000000000e+00  0.00000000000e+00  0.00000000000e+00  0.00000000000e+00  0.00000000000e+00  0.00000000000e+00  0.00000000000e+00  0.00000000000e+00  0.00000000000e+00  0.00000000000e+00  0.00000000000e+00  0.00000000000e+00  0.00000000000e+00  0.00000000000e+00  0.00000000000e+00  0.00000000000e+00  0.00000000000e+00  0.00000000000e+00  0.00000000000e+00  0.00000000000e+00  0.00000000000e+00  0.00000000000e+00  0.00000000000e+00  0.00000000000e+00  0.00000000000e+00  0.00000000000e+00  0.00000000000e+00  0.00000000000e+00  0.00000000000e+00  0.00000000000e+00  0.00000000000e+00  0.00000000000e+00  0.00000000000e+00  0.00000000000e+00  0.00000000000e+00  0.00000000000e+00  0.00000000000e+00  0.00000000000e+00  0.00000000000e+00  0.00000000000e+00  0.00000000000e+00  0.00000000000e+00  0.00000000000e+00  0.00000000000e+00  0.00000000000e+00  0.00000000000e+00  0.00000000000e+00  0.00000000000e+00  0.00000000000e+00  0.00000000000e+00  0.00000000000e+00  0.00000000000e+00  0.00000000000e+00  0.00000000000e+00  0.00000000000e+00  0.00000000000e+00  0.00000000000e+00  0.00000000000e+00  0.00000000000e+00  0.00000000000e+00  0.00000000000e+00  0.00000000000e+00  0.00000000000e+00  0.00000000000e+00  0.00000000000e+00  0.00000000000e+00  0.00000000000e+00  0.00000000000e+00  0.00000000000e+00  0.00000000000e+00
 0.00000000000e+00  9.92035164347e-02  0.00000000000e+00  0.00000000000e+00  0.00000000000e+00  0.00000000000e+00  0.00000000000e+00  0.00000000000e+00  0.00000000000e+00  0.00000000000e+00  0.00000000000e+00  0.00000000000e+00  0.00000000000e+00  0.00000000000e+00  0.00000000000e+00  0.00000000000e+00  0.00000000000e+00  0.00000000000e+00  0.00000000000e+00  0.00000000000e+00  0.00000000000e+00  0.00000000000e+00  0.00000000000e+00  0.00000000000e+00  0.00000000000e+00  0.00000000000e+00  0.00000000000e+00  0.00000000000e+00 -1.00575276310e-01  1.89998724549e+00  9.44497971011e+00  0.00000000000e+00  0.00000000000e+00  0.00000000000e+00  0.00000000000e+00  0.00000000000e+00  0.00000000000e+00  0.00000000000e+00  0.00000000000e+00  0.00000000000e+00  0.00000000000e+00  0.00000000000e+00  0.00000000000e+00  0.00000000000e+00  0.00000000000e+00  0.00000000000e+00  9.36437150019e-02  0.00000000000e+00  0.00000000000e+00  0.00000000000e+00  0.00000000000e+00  0.00000000000e+00  0.00000000000e+00  0.00000000000e+00  0.00000000000e+00  0.00000000000e+00  0.00000000000e+00  0.00000000000e+00  0.00000000000e+00  0.00000000000e+00  0.00000000000e+00  0.00000000000e+00  0.00000000000e+00  0.00000000000e+00  0.00000000000e+00  0.00000000000e+00  0.00000000000e+00  0.00000000000e+00  0.00000000000e+00  0.00000000000e+00  0.00000000000e+00  0.00000000000e+00  0.00000000000e+00  0.00000000000e+00  0.00000000000e+00  0.00000000000e+00  0.00000000000e+00  0.00000000000e+00  0.00000000000e+00  0.00000000000e+00  1.36619512525e-01  0.00000000000e+00  0.00000000000e+00  0.00000000000e+00  0.00000000000e+00  0.00000000000e+00  0.00000000000e+00  0.00000000000e+00  0.00000000000e+00  0.00000000000e+00 -1.74371707924e-01  0.00000000000e+00  0.00000000000e+00  0.00000000000e+00  0.00000000000e+00  0.00000000000e+00  0.00000000000e+00  0.00000000000e+00  0.00000000000e+00  0.00000000000e+00  0.00000000000e+00  0.00000000000e+00  0.00000000000e+00  0.00000000000e+00  0.00000000000e+00  0.00000000000e+00  0.00000000000e+00 -4.42439649449e-02  0.00000000000e+00  0.00000000000e+00  0.00000000000e+00  0.00000000000e+00  2.32132837322e-01  0.00000000000e+00  0.00000000000e+00  0.00000000000e+00  0.00000000000e+00  0.00000000000e+00 -9.12976469547e-02  0.00000000000e+00  0.00000000000e+00  0.00000000000e+00  0.00000000000e+00  0.00000000000e+00  0.00000000000e+00  0.00000000000e+00  0.00000000000e+00  0.00000000000e+00  0.00000000000e+00  0.00000000000e+00  0.00000000000e+00  0.00000000000e+00  0.00000000000e+00  0.00000000000e+00  0.00000000000e+00  0.00000000000e+00  0.00000000000e+00  0.00000000000e+00  0.00000000000e+00  0.00000000000e+00  0.00000000000e+00  0.00000000000e+00  0.00000000000e+00  0.00000000000e+00  0.00000000000e+00  0.00000000000e+00  0.00000000000e+00  0.00000000000e+00  0.00000000000e+00  0.00000000000e+00  0.00000000000e+00  0.00000000000e+00  0.00000000000e+00  0.00000000000e+00  0.00000000000e+00  0.00000000000e+00  0.00000000000e+00  0.00000000000e+00  0.00000000000e+00  0.00000000000e+00  0.00000000000e+00  0.00000000000e+00  0.00000000000e+00  0.00000000000e+00  0.00000000000e+00  0.00000000000e+00  0.00000000000e+00  0.00000000000e+00  0.00000000000e+00  0.00000000000e+00  0.00000000000e+00  0.00000000000e+00  0.00000000000e+00  0.00000000000e+00  0.00000000000e+00  0.00000000000e+00  0.00000000000e+00  0.00000000000e+00  0.00000000000e+00  0.00000000000e+00  0.00000000000e+00 -6.12265056211e-02  0.00000000000e+00  0.00000000000e+00  0.00000000000e+00  0.00000000000e+00  0.00000000000e+00  0.00000000000e+00  0.00000000000e+00  0.00000000000e+00  0.00000000000e+00  0.00000000000e+00  0.00000000000e+00  0.00000000000e+00  0.00000000000e+00  0.00000000000e+00  0.00000000000e+00  0.00000000000e+00  0.00000000000e+00  0.00000000000e+00  0.00000000000e+00  0.00000000000e+00  0.00000000000e+00  0.00000000000e+00  0.00000000000e+00  0.00000000000e+00  0.00000000000e+00  0.00000000000e+00  0.00000000000e+00  0.00000000000e+00  0.00000000000e+00  0.00000000000e+00  0.00000000000e+00  0.00000000000e+00  0.00000000000e+00  0.00000000000e+00  0.00000000000e+00  0.00000000000e+00  0.00000000000e+00  0.00000000000e+00  0.00000000000e+00  0.00000000000e+00  0.00000000000e+00  0.00000000000e+00  0.00000000000e+00  0.00000000000e+00  0.00000000000e+00  0.00000000000e+00  0.00000000000e+00  0.00000000000e+00  0.00000000000e+00  0.00000000000e+00  0.00000000000e+00  0.00000000000e+00  0.00000000000e+00  0.00000000000e+00  0.00000000000e+00  0.00000000000e+00  0.00000000000e+00  0.00000000000e+00  0.00000000000e+00  0.00000000000e+00  0.00000000000e+00  0.00000000000e+00  0.00000000000e+00  0.00000000000e+00  0.00000000000e+00  0.00000000000e+00  0.00000000000e+00  0.00000000000e+00  0.00000000000e+00  0.00000000000e+00  0.00000000000e+00  0.00000000000e+00  0.00000000000e+00  0.00000000000e+00
 0.00000000000e+00  0.00000000000e+00  0.00000000000e+00  0.00000000000e+00  0.00000000000e+00  0.00000000000e+00  0.00000000000e+00  0.00000000000e+00  0.00000000000e+00  0.00000000000e+00  0.00000000000e+00  0.00000000000e+00  0.00000000000e+00  0.00000000000e+00  0.00000000000e+00  0.00000000000e+00  0.00000000000e+00  0.00000000000e+00  0.00000000000e+00  0.00000000000e+00  0.00000000000e+00  0.00000000000e+00  0.00000000000e+00  0.00000000000e+00  0.00000000000e+00  0.00000000000e+00  0.00000000000e+00  0.00000000000e+00  0.00000000000e+00  1.16439084040e+00  0.00000000000e+00  1.04976202098e+01 -3.29929228729e-01  0.00000000000e+00  0.00000000000e+00  0.00000000000e+00  0.00000000000e+00  0.00000000000e+00  0.00000000000e+00  0.00000000000e+00  0.00000000000e+00  0.00000000000e+00  0.00000000000e+00 -7.38632847513e-02  0.00000000000e+00  0.00000000000e+00  0.00000000000e+00  0.00000000000e+00  0.00000000000e+00  0.00000000000e+00  0.00000000000e+00  0.00000000000e+00  0.00000000000e+00  0.00000000000e+00  0.00000000000e+00  0.00000000000e+00  0.00000000000e+00  0.00000000000e+00  0.00000000000e+00  0.00000000000e+00  0.00000000000e+00  0.00000000000e+00  0.00000000000e+00  0.00000000000e+00  0.00000000000e+00  0.00000000000e+00  0.00000000000e+00  0.00000000000e+00  0.00000000000e+00  0.00000000000e+00  0.00000000000e+00  0.00000000000e+00  0.00000000000e+00  0.00000000000e+00  0.00000000000e+00  0.00000000000e+00  0.00000000000e+00  0.00000000000e+00  0.00000000000e+00  0.00000000000e+00  0.00000000000e+00  0.00000000000e+00  0.00000000000e+00  0.00000000000e+00  0.00000000000e+00  0.00000000000e+00  0.00000000000e+00  0.00000000000e+00  0.00000000000e+00  0.00000000000e+00  0.00000000000e+00  0.00000000000e+00  0.00000000000e+00  0.00000000000e+00  0.00000000000e+00  0.00000000000e+00  0.00000000000e+00  0.00000000000e+00  0.00000000000e+00  0.00000000000e+00  0.00000000000e+00  0.00000000000e+00  0.00000000000e+00  0.00000000000e+00  0.00000000000e+00  0.00000000000e+00  0.00000000000e+00  0.00000000000e+00  0.00000000000e+00  0.00000000000e+00  0.00000000000e+00  0.00000000000e+00  0.00000000000e+00  0.00000000000e+00  0.00000000000e+00  0.00000000000e+00  0.00000000000e+00 -7.27620668996e-04  0.00000000000e+00  0.00000000000e+00  0.00000000000e+00  0.00000000000e+00  0.00000000000e+00  0.00000000000e+00  0.00000000000e+00  0.00000000000e+00  0.00000000000e+00  0.00000000000e+00  0.00000000000e+00  0.00000000000e+00  0.00000000000e+00  0.00000000000e+00  0.00000000000e+00  0.00000000000e+00  0.00000000000e+00  0.00000000000e+00  0.00000000000e+00  0.00000000000e+00  0.00000000000e+00  0.00000000000e+00  0.00000000000e+00  0.00000000000e+00  0.00000000000e+00  0.00000000000e+00  0.00000000000e+00  0.00000000000e+00  0.00000000000e+00  0.00000000000e+00  0.00000000000e+00  0.00000000000e+00  0.00000000000e+00  0.00000000000e+00  0.00000000000e+00  0.00000000000e+00  0.00000000000e+00  0.00000000000e+00  0.00000000000e+00  0.00000000000e+00  0.00000000000e+00  0.00000000000e+00  0.00000000000e+00  0.00000000000e+00  0.00000000000e+00  0.00000000000e+00  0.00000000000e+00  0.00000000000e+00  0.00000000000e+00  0.00000000000e+00  0.00000000000e+00  0.00000000000e+00  0.00000000000e+00  0.00000000000e+00  0.00000000000e+00  0.00000000000e+00  0.00000000000e+00  0.00000000000e+00  0.00000000000e+00  0.00000000000e+00  0.00000000000e+00  0.00000000000e+00  0.00000000000e+00  0.00000000000e+00  0.00000000000e+00  0.00000000000e+00  0.00000000000e+00  0.00000000000e+00  0.00000000000e+00  0.00000000000e+00  0.00000000000e+00  0.00000000000e+00  0.00000000000e+00  0.00000000000e+00  0.00000000000e+00  0.00000000000e+00  0.00000000000e+00 -2.09891599657e-02  0.00000000000e+00  0.00000000000e+00  0.00000000000e+00  0.00000000000e+00  0.00000000000e+00  0.00000000000e+00  0.00000000000e+00  0.00000000000e+00  0.00000000000e+00  0.00000000000e+00  0.00000000000e+00  0.00000000000e+00  0.00000000000e+00  0.00000000000e+00  0.00000000000e+00  0.00000000000e+00  0.00000000000e+00  0.00000000000e+00  0.00000000000e+00  0.00000000000e+00  0.00000000000e+00  0.00000000000e+00  0.00000000000e+00  0.00000000000e+00  0.00000000000e+00  0.00000000000e+00  0.00000000000e+00  0.00000000000e+00  0.00000000000e+00  0.00000000000e+00  0.00000000000e+00  0.00000000000e+00  0.00000000000e+00  0.00000000000e+00  0.00000000000e+00  0.00000000000e+00  0.00000000000e+00  0.00000000000e+00  0.00000000000e+00  0.00000000000e+00  0.00000000000e+00  0.00000000000e+00  0.00000000000e+00  0.00000000000e+00  0.00000000000e+00  0.00000000000e+00  0.00000000000e+00  0.00000000000e+00  0.00000000000e+00  0.00000000000e+00  0.00000000000e+00  0.00000000000e+00  0.00000000000e+00  0.00000000000e+00  0.00000000000e+00  0.00000000000e+00  0.00000000000e+00  0.00000000000e+00  0.00000000000e+00  0.00000000000e+00
 0.00000000000e+00  0.00000000000e+00  0.00000000000e+00  0.00000000000e+00  0.00000000000e+00  0.00000000000e+00 -1.40793724361e-01  0.00000000000e+00  0.00000000000e+00  0.00000000000e+00  0.00000000000e+00  0.00000000000e+00  0.00000000000e+00  0.00000000000e+00  5.34872972669e-02  0.00000000000e+00  0.00000000000e+00  0.00000000000e+00  0.00000000000e+00  0.00000000000e+00  0.00000000000e+00  0.00000000000e+00  0.00000000000e+00  0.00000000000e+00  0.00000000000e+00  0.00000000000e+00  0.00000000000e+00  0.00000000000e+00  0.00000000000e+00 -1.15067244656e-01  0.00000000000e+00 -3.29929228751e-01  9.68256724204e+00  0.00000000000e+00  0.00000000000e+00  0.00000000000e+00  0.00000000000e+00  0.00000000000e+00  0.00000000000e+00  0.00000000000e+00  0.00000000000e+00  0.00000000000e+00  0.00000000000e+00  0.00000000000e+00  0.00000000000e+00  0.00000000000e+00  0.00000000000e+00  0.00000000000e+00  0.00000000000e+00  0.00000000000e+00  0.00000000000e+00  0.00000000000e+00  0.00000000000e+00  0.00000000000e+00  0.00000000000e+00  0.00000000000e+00  0.00000000000e+00  0.00000000000e+00  0.00000000000e+00  0.00000000000e+00  0.00000000000e+00  0.00000000000e+00  0.00000000000e+00  0.00000000000e+00  0.00000000000e+00  0.00000000000e+00  0.00000000000e+00  0.00000000000e+00  0.00000000000e+00  0.00000000000e+00  0.00000000000e+00  0.00000000000e+00  0.00000000000e+00  0.00000000000e+00  0.00000000000e+00  0.00000000000e+00  0.00000000000e+00  0.00000000000e+00  0.00000000000e+00  0.00000000000e+00  0.00000000000e+00  0.00000000000e+00  0.00000000000e+00  0.00000000000e+00  0.00000000000e+00  0.00000000000e+00  0.00000000000e+00  0.00000000000e+00  0.00000000000e+00  0.00000000000e+00  0.00000000000e+00  0.00000000000e+00  0.00000000000e+00  0.00000000000e+00  0.00000000000e+00  0.00000000000e+00  0.00000000000e+00  0.00000000000e+00  0.00000000000e+00 -1.56130639089e-01  0.00000000000e+00  0.00000000000e+00  0.00000000000e+00  0.00000000000e+00  0.00000000000e+00  0.00000000000e+00  0.00000000000e+00  0.00000000000e+00  0.00000000000e+00  0.00000000000e+00  0.00000000000e+00  0.00000000000e+00  0.00000000000e+00  0.00000000000e+00  0.00000000000e+00  0.00000000000e+00  0.00000000000e+00  0.00000000000e+00  0.00000000000e+00  0.00000000000e+00  0.00000000000e+00  0.00000000000e+00  2.51204142384e-01  0.00000000000e+00  0.00000000000e+00  0.00000000000e+00  0.00000000000e+00  0.00000000000e+00  0.00000000000e+00  0.00000000000e+00  0.00000000000e+00  0.00000000000e+00  0.00000000000e+00  0.00000000000e+00  0.00000000000e+00  0.00000000000e+00  0.00000000000e+00  0.00000000000e+00  0.00000000000e+00  0.00000000000e+00  0.00000000000e+00  0.00000000000e+00  0.00000000000e+00  0.00000000000e+00  0.00000000000e+00  0.00000000000e+00  0.00000000000e+00  0.00000000000e+00  0.00000000000e+00  0.00000000000e+00  0.00000000000e+00  0.00000000000e+00  0.00000000000e+00  0.00000000000e+00  0.00000000000e+00  0.00000000000e+00  0.00000000000e+00  0.00000000000e+00  0.00000000000e+00  0.00000000000e+00  0.00000000000e+00  0.00000000000e+00  0.00000000000e+00  0.00000000000e+00  0.00000000000e+00  0.00000000000e+00  0.00000000000e+00  0.00000000000e+00  0.00000000000e+00  0.00000000000e+00  0.00000000000e+00  0.00000000000e+00  0.00000000000e+00  0.00000000000e+00  0.00000000000e+00  0.00000000000e+00  0.00000000000e+00  0.00000000000e+00  0.00000000000e+00  0.00000000000e+00  0.00000000000e+00  0.00000000000e+00  0.00000000000e+00  0.00000000000e+00  0.00000000000e+00  0.00000000000e+00  0.00000000000e+00  0.00000000000e+00  0.00000000000e+00  0.00000000000e+00  0.00000000000e+00  0.00000000000e+00  0.00000000000e+00  0.00000000000e+00  0.00000000000e+00  0.00000000000e+00  0.00000000000e+00  0.00000000000e+00  0.00000000000e+00  0.00000000000e+00  0.00000000000e+00  0.00000000000e+00  0.00000000000e+00  0.00000000000e+00  0.00000000000e+00  0.00000000000e+00 -8.04621300819e-02  0.00000000000e+00  0.00000000000e+00  0.00000000000e+00  0.00000000000e+00  0.00000000000e+00  0.00000000000e+00  0.00000000000e+00  0.00000000000e+00  0.00000000000e+00  0.00000000000e+00  0.00000000000e+00  0.00000000000e+00  0.00000000000e+00  0.00000000000e+00  0.00000000000e+00  0.00000000000e+00  0.00000000000e+00  0.00000000000e+00  0.00000000000e+00  0.00000000000e+00  0.00000000000e+00  0.00000000000e+00  0.00000000000e+00  0.00000000000e+00  0.00000000000e+00  0.00000000000e+00  0.00000000000e+00  0.00000000000e+00  0.00000000000e+00  0.00000000000e+00  0.00000000000e+00  0.00000000000e+00  0.00000000000e+00  0.00000000000e+00  0.00000000000e+00  0.00000000000e+00  0.00000000000e+00  0.00000000000e+00  0.00000000000e+00  0.00000000000e+00  0.00000000000e+00  0.00000000000e+00  0.00000000000e+00  0.00000000000e+00  0.00000000000e+00  0.00000000000e+00  0.00000000000e+00  0.00000000000e+00  0.00000000000e+00
 0.00000000000e+00  0.00000000000e+00  0.00000000000e+00  0.00000000000e+00  0.00000000000e+00  0.00000000000e+00  0.00000000000e+00  0.00000000000e+00  0.00000000000e+00  0.00000000000e+00  6.59384284809e-02  0.00000000000e+00  0.00000000000e+00  0.00000000000e+00  0.00000000000e+00  0.00000000000e+00  0.00000000000e+00  0.00000000000e+00  0.00000000000e+00  0.00000000000e+00  0.00000000000e+00  0.00000000000e+00  0.00000000000e+00  0.00000000000e+00  0.00000000000e+00  0.00000000000e+00  0.00000000000e+00  0.00000000000e+00  0.00000000000e+00  0.00000000000e+00  0.00000000000e+00  0.00000000000e+00  0.00000000000e+00  9.31075613721e+00  0.00000000000e+00  0.00000000000e+00  0.00000000000e+00  0.00000000000e+00  0.00000000000e+00  0.00000000000e+00  0.00000000000e+00  0.00000000000e+00  0.00000000000e+00  0.00000000000e+00  0.00000000000e+00  0.00000000000e+00  0.00000000000e+00  0.00000000000e+00  0.00000000000e+00  0.00000000000e+00  0.00000000000e+00  0.00000000000e+00  0.00000000000e+00  0.00000000000e+00  0.00000000000e+00  0.00000000000e+00  0.00000000000e+00  0.00000000000e+00  0.00000000000e+00  0.00000000000e+00  1.10027412840e-02  0.00000000000e+00  0.00000000000e+00  0.00000000000e+00  0.00000000000e+00  0.00000000000e+00  0.00000000000e+00  0.00000000000e+00  0.00000000000e+00  0.00000000000e+00  0.00000000000e+00  0.00000000000e+00  0.00000000000e+00  0.00000000000e+00  0.00000000000e+00  0.00000000000e+00  0.00000000000e+00  0.00000000000e+00  0.00000000000e+00  0.00000000000e+00  0.00000000000e+00  0.00000000000e+00  0.00000000000e+00  0.00000000000e+00  0.00000000000e+00  0.00000000000e+00  0.00000000000e+00  0.00000000000e+00  0.00000000000e+00  0.00000000000e+00 -1.35533738042e-01  0.00000000000e+00  0.00000000000e+00  0.00000000000e+00  0.00000000000e+00  0.00000000000e+00  0.00000000000e+00  0.00000000000e+00  0.00000000000e+00  0.00000000000e+00  0.00000000000e+00  0.00000000000e+00  0.00000000000e+00  0.00000000000e+00  0.00000000000e+00  0.00000000000e+00  0.00000000000e+00  0.00000000000e+00  0.00000000000e+00  0.00000000000e+00  0.00000000000e+00  0.00000000000e+00  0.00000000000e+00  0.00000000000e+00  0.00000000000e+00  0.00000000000e+00  0.00000000000e+00  0.00000000000e+00  0.00000000000e+00  0.00000000000e+00  0.00000000000e+00  0.00000000000e+00  0.00000000000e+00  0.00000000000e+00  0.00000000000e+00  0.00000000000e+00  0.00000000000e+00  0.00000000000e+00  0.00000000000e+00  0.00000000000e+00  0.00000000000e+00  0.00000000000e+00  0.00000000000e+00  0.00000000000e+00  0.00000000000e+00  0.00000000000e+00  0.00000000000e+00  0.00000000000e+00  0.00000000000e+00  0.00000000000e+00  0.00000000000e+00  0.00000000000e+00  0.00000000000e+00  0.00000000000e+00  0.00000000000e+00  0.00000000000e+00  0.00000000000e+00  0.00000000000e+00  0.00000000000e+00  0.00000000000e+00  0.00000000000e+00  0.00000000000e+00  0.00000000000e+00  0.00000000000e+00  0.00000000000e+00  0.00000000000e+00  0.00000000000e+00  0.00000000000e+00  0.00000000000e+00  0.00000000000e+00  0.00000000000e+00  0.00000000000e+00  0.00000000000e+00  0.00000000000e+00  0.00000000000e+00  0.00000000000e+00  0.00000000000e+00  0.00000000000e+00  0.00000000000e+00  0.00000000000e+00  0.00000000000e+00  0.00000000000e+00  0.00000000000e+00  0.00000000000e+00  0.00000000000e+00  0.00000000000e+00  0.00000000000e+00  0.00000000000e+00  0.00000000000e+00  0.00000000000e+00  0.00000000000e+00  0.00000000000e+00  0.00000000000e+00  0.00000000000e+00  0.00000000000e+00  0.00000000000e+00  0.00000000000e+00  0.00000000000e+00  0.00000000000e+00  0.00000000000e+00  0.00000000000e+00  0.00000000000e+00  0.00000000000e+00  0.00000000000e+00  0.00000000000e+00  0.00000000000e+00  0.00000000000e+00  0.00000000000e+00  0.00000000000e+00  0.00000000000e+00  0.00000000000e+00  0.00000000000e+00  0.00000000000e+00  0.00000000000e+00  0.00000000000e+00  0.00000000000e+00  0.00000000000e+00  0.00000000000e+00  0.00000000000e+00  0.00000000000e+00  0.00000000000e+00  0.00000000000e+00  0.00000000000e+00  0.00000000000e+00  0.00000000000e+00  0.00000000000e+00  0.00000000000e+00  0.00000000000e+00  0.00000000000e+00  0.00000000000e+00  0.00000000000e+00  0.00000000000e+00  0.00000000000e+00  0.00000000000e+00  0.00000000000e+00  0.00000000000e+00  0.00000000000e+00  0.00000000000e+00  0.00000000000e+00  0.00000000000e+00  0.00000000000e+00  0.00000000000e+00  0.00000000000e+00  0.00000000000e+00  0.00000000000e+00  0.00000000000e+00  0.00000000000e+00  0.00000000000e+00  0.00000000000e+00  0.00000000000e+00  0.00000000000e+00  0.00000000000e+00  0.00000000000e+00  0.00000000000e+00  0.00000000000e+00  0.00000000000e+00  0.00000000000e+00  0.00000000000e+00  0.00000000000e+00  0.00000000000e+00  0.00000000000e+00  0.00000000000e+00  0.00000000000e+00  0.00000000000e+00  0.00000000000e+00  0.00000000000e+00
 0.00000000000e+00  0.00000000000e+00  0.00000000000e+00  0.00000000000e+00  0.00000000000e+00  0.00000000000e+00  0.00000000000e+00  0.00000000000e+00  0.00000000000e+00  0.00000000000e+00  0.00000000000e+00  0.00000000000e+00  0.00000000000e+00  0.00000000000e+00  0.00000000000e+00  0.00000000000e+00  0.00000000000e+00  0.00000000000e+00  0.00000000000e+00  0.00000000000e+00  0.00000000000e+00  0.00000000000e+00  0.00000000000e+00  0.00000000000e+00  0.00000000000e+00  0.00000000000e+00  0.00000000000e+00  0.00000000000e+00  0.00000000000e+00  0.00000000000e+00  0.00000000000e+00  0.00000000000e+00  0.00000000000e+00  0.00000000000e+00  1.26184303865e+01  0.00000000000e+00  0.00000000000e+00 -5.96292457246e-01  0.00000000000e+00  0.00000000000e+00  0.00000000000e+00  0.00000000000e+00  0.00000000000e+00  0.00000000000e+00  0.00000000000e+00  0.00000000000e+00  0.00000000000e+00  0.00000000000e+00  0.00000000000e+00  0.00000000000e+00  0.00000000000e+00  0.00000000000e+00  0.00000000000e+00  0.00000000000e+00  0.00000000000e+00  0.00000000000e+00  0.00000000000e+00  0.00000000000e+00  0.00000000000e+00  0.00000000000e+00  0.00000000000e+00  0.00000000000e+00  0.00000000000e+00  0.00000000000e+00  0.00000000000e+00  0.00000000000e+00  0.00000000000e+00  0.00000000000e+00  0.00000000000e+00  0.00000000000e+00  0.00000000000e+00  0.00000000000e+00  0.00000000000e+00  0.00000000000e+00  0.00000000000e+00  0.00000000000e+00  0.00000000000e+00  0.00000000000e+00  0.00000000000e+00  0.00000000000e+00  0.00000000000e+00  0.00000000000e+00  0.00000000000e+00  0.00000000000e+00  0.00000000000e+00  0.00000000000e+00  0.00000000000e+00  0.00000000000e+00  0.00000000000e+00  0.00000000000e+00  0.00000000000e+00  0.00000000000e+00  0.00000000000e+00  0.00000000000e+00  0.00000000000e+00  0.00000000000e+00  0.00000000000e+00  0.00000000000e+00  0.00000000000e+00  0.00000000000e+00  0.00000000000e+00  0.00000000000e+00  0.00000000000e+00  0.00000000000e+00  0.00000000000e+00  0.00000000000e+00  0.00000000000e+00  0.00000000000e+00  0.00000000000e+00  0.00000000000e+00  0.00000000000e+00  0.00000000000e+00  0.00000000000e+00  0.00000000000e+00  0.00000000000e+00  0.00000000000e+00  0.00000000000e+00  0.00000000000e+00  0.00000000000e+00  0.00000000000e+00  0.00000000000e+00  0.00000000000e+00  0.00000000000e+00  0.00000000000e+00  0.00000000000e+00  0.00000000000e+00  0.00000000000e+00  0.00000000000e+00  0.00000000000e+00  0.00000000000e+00  0.00000000000e+00  0.00000000000e+00  0.00000000000e+00  0.00000000000e+00  0.00000000000e+00  0.00000000000e+00  0.00000000000e+00  0.00000000000e+00  0.00000000000e+00  0.00000000000e+00  0.00000000000e+00  0.00000000000e+00  0.00000000000e+00  0.00000000000e+00  0.00000000000e+00  0.00000000000e+00  0.00000000000e+00  0.00000000000e+00  0.00000000000e+00  0.00000000000e+00  0.00000000000e+00  0.00000000000e+00  0.00000000000e+00  0.00000000000e+00  0.00000000000e+00  0.00000000000e+00  0.00000000000e+00  0.00000000000e+00  0.00000000000e+00  0.00000000000e+00  0.00000000000e+00  0.00000000000e+00  0.00000000000e+00  0.00000000000e+00  0.00000000000e+00  0.00000000000e+00  0.00000000000e+00  0.00000000000e+00  0.00000000000e+00  0.00000000000e+00  0.00000000000e+00  0.00000000000e+00  0.00000000000e+00  0.00000000000e+00  0.00000000000e+00  0.00000000000e+00  0.00000000000e+00  0.00000000000e+00  0.00000000000e+00  0.00000000000e+00  0.00000000000e+00  0.00000000000e+00  0.00000000000e+00  0.00000000000e+00  0.00000000000e+00  0.00000000000e+00  0.00000000000e+00  0.00000000000e+00  0.00000000000e+00  0.00000000000e+00  0.00000000000e+00  0.00000000000e+00  0.00000000000e+00  0.00000000000e+00  0.00000000000e+00  0.00000000000e+00  0.00000000000e+00  0.00000000000e+00  0.00000000000e+00  0.00000000000e+00  0.00000000000e+00  0.00000000000e+00  0.00000000000e+00  0.00000000000e+00  0.00000000000e+00  0.00000000000e+00  0.00000000000e+00  0.00000000000e+00  0.00000000000e+00  0.00000000000e+00  0.00000000000e+00  0.00000000000e+00  0.00000000000e+00  0.00000000000e+00  0.00000000000e+00  0.00000000000e+00  0.00000000000e+00  0.00000000000e+00  0.00000000000e+00  0.00000000000e+00  0.00000000000e+00  0.00000000000e+00  0.00000000000e+00  0.00000000000e+00  0.00000000000e+00  0.00000000000e+00  0.00000000000e+00  0.00000000000e+00  0.00000000000e+00  0.00000000000e+00  0.00000000000e+00  0.00000000000e+00  0.00000000000e+00  0.00000000000e+00  0.00000000000e+00  0.00000000000e+00  0.00000000000e+00  0.00000000000e+00  0.00000000000e+00  0.00000000000e+00  0.00000000000e+00  0.00000000000e+00  0.00000000000e+00  0.00000000000e+00  0.00000000000e+00  0.00000000000e+00  0.00000000000e+00  0.00000000000e+00  0.00000000000e+00  0.00000000000e+00  0.00000000000e+00  0.00000000000e+00  0.00000000000e+00  0.00000000000e+00  0.00000000000e+00  0.00000000000e+00
 0.00000000000e+00  0.00000000000e+00  0.00000000000e+00  0.00000000000e+00  0.00000000000e+00  0.00000000000e+00  0.00000000000e+00  0.00000000000e+00  0.00000000000e+00  0.00000000000e+00  0.00000000000e+00  0.00000000000e+00  0.00000000000e+00  0.00000000000e+00  0.00000000000e+00  0.00000000000e+00  0.00000000000e+00  0.00000000000e+00  0.00000000000e+00  0.00000000000e+00  0.00000000000e+00  0.00000000000e+00  0.00000000000e+00  0.00000000000e+00  0.00000000000e+00  0.00000000000e+00  0.00000000000e+00  0.00000000000e+00  0.00000000000e+00  0.00000000000e+00  0.00000000000e+00  0.00000000000e+00  0.00000000000e+00  0.00000000000e+00  0.00000000000e+00  1.42620119919e+01  0.00000000000e+00  8.99010797443e-01  0.00000000000e+00  0.00000000000e+00  0.00000000000e+00  0.00000000000e+00  0.00000000000e+00  0.00000000000e+00  0.00000000000e+00  0.00000000000e+00  0.00000000000e+00  0.00000000000e+00  0.00000000000e+00  0.00000000000e+00  0.00000000000e+00  0.00000000000e+00  0.00000000000e+00  0.00000000000e+00  0.00000000000e+00  0.00000000000e+00  0.00000000000e+00  0.00000000000e+00  0.00000000000e+00  0.00000000000e+00  0.00000000000e+00  0.00000000000e+00  0.00000000000e+00  0.00000000000e+00  0.00000000000e+00  0.00000000000e+00  0.00000000000e+00  0.00000000000e+00  0.00000000000e+00  0.00000000000e+00  0.00000000000e+00  0.00000000000e+00  0.00000000000e+00  0.00000000000e+00  0.00000000000e+00  0.00000000000e+00  0.00000000000e+00  0.00000000000e+00  0.00000000000e+00  0.00000000000e+00  0.00000000000e+00  0.00000000000e+00  0.00000000000e+00  0.00000000000e+00  0.00000000000e+00  0.00000000000e+00  0.00000000000e+00  0.00000000000e+00  0.00000000000e+00  0.00000000000e+00  0.00000000000e+00  0.00000000000e+00  0.00000000000e+00  0.00000000000e+00  0.00000000000e+00  0.00000000000e+00  0.00000000000e+00  0.00000000000e+00  0.00000000000e+00  0.00000000000e+00  0.00000000000e+00  0.00000000000e+00  0.00000000000e+00  0.00000000000e+00  0.00000000000e+00  0.00000000000e+00  0.00000000000e+00  0.00000000000e+00  0.00000000000e+00  0.00000000000e+00  0.00000000000e+00  0.00000000000e+00  0.00000000000e+00  0.00000000000e+00  0.00000000000e+00  0.00000000000e+00  0.00000000000e+00  0.00000000000e+00  0.00000000000e+00  0.00000000000e+00  0.00000000000e+00  0.00000000000e+00  0.00000000000e+00  0.00000000000e+00  0.00000000000e+00  0.00000000000e+00  0.00000000000e+00  0.00000000000e+00  0.00000000000e+00  0.00000000000e+00  0.00000000000e+00  0.00000000000e+00  0.00000000000e+00  0.00000000000e+00  0.00000000000e+00  0.00000000000e+00  0.00000000000e+00  0.00000000000e+00  0.00000000000e+00  0.00000000000e+00  0.00000000000e+00  0.00000000000e+00  0.00000000000e+00  0.00000000000e+00  0.00000000000e+00  0.00000000000e+00  0.00000000000e+00  0.00000000000e+00  0.00000000000e+00  0.00000000000e+00  0.00000000000e+00  0.00000000000e+00  0.00000000000e+00  0.00000000000e+00  0.00000000000e+00  0.00000000000e+00  0.00000000000e+00  0.00000000000e+00  0.00000000000e+00  0.00000000000e+00  0.00000000000e+00  0.00000000000e+00  0.00000000000e+00  0.00000000000e+00  0.00000000000e+00  0.00000000000e+00  0.00000000000e+00  0.00000000000e+00  0.00000000000e+00  0.00000000000e+00  0.00000000000e+00  0.00000000000e+00  0.00000000000e+00  0.00000000000e+00  0.00000000000e+00  0.00000000000e+00  0.00000000000e+00  0.00000000000e+00  0.00000000000e+00  0.00000000000e+00  0.00000000000e+00  0.00000000000e+00  0.00000000000e+00  0.00000000000e+00  0.00000000000e+00  0.00000000000e+00  0.00000000000e+00  0.00000000000e+00  0.00000000000e+00  0.00000000000e+00  0.00000000000e+00  0.00000000000e+00  0.00000000000e+00  0.00000000000e+00  0.00000000000e+00  0.00000000000e+00  0.00000000000e+00  0.00000000000e+00  0.00000000000e+00  0.00000000000e+00  0.00000000000e+00  0.00000000000e+00  0.00000000000e+00  0.00000000000e+00  0.00000000000e+00  0.00000000000e+00  0.00000000000e+00  0.00000000000e+00  0.00000000000e+00  0.00000000000e+00  0.00000000000e+00  0.00000000000e+00  0.00000000000e+00  0.00000000000e+00  0.00000000000e+00  0.00000000000e+00  0.00000000000e+00  0.00000000000e+00  0.00000000000e+00  0.00000000000e+00  0.00000000000e+00  0.00000000000e+00  0.00000000000e+00  0.00000000000e+00  0.00000000000e+00  0.00000000000e+00  0.00000000000e+00  0.00000000000e+00  0.00000000000e+00  0.00000000000e+00  0.00000000000e+00  0.00000000000e+00  0.00000000000e+00  0.00000000000e+00  0.00000000000e+00  0.00000000000e+00  0.00000000000e+00  0.00000000000e+00  0.00000000000e+00  0.00000000000e+00  0.00000000000e+00  0.00000000000e+00  0.00000000000e+00  0.00000000000e+00  0.00000000000e+00  0.00000000000e+00  0.00000000000e+00  0.00000000000e+00  0.00000000000e+00  0.00000000000e+00  0.00000000000e+00  0.00000000000e+00  0.00000000000e+00  0.00000000000e+00  0.00000000000e+00  0.00000000000e+00
 0.00000000000e+00  0.00000000000e+00  0.00000000000e+00  0.00000000000e+00  0.00000000000e+00  0.00000000000e+00  0.00000000000e+00  0.00000000000e+00  0.00000000000e+00  0.00000000000e+00  0.00000000000e+00  0.00000000000e+00  0.00000000000e+00  0.00000000000e+00  0.00000000000e+00  0.00000000000e+00  0.00000000000e+00  0.00000000000e+00  0.00000000000e+00  0.00000000000e+00  0.00000000000e+00  0.00000000000e+00  0.00000000000e+00  0.00000000000e+00  0.00000000000e+00  0.00000000000e+00  0.00000000000e+00  0.00000000000e+00  0.00000000000e+00  0.00000000000e+00  0.00000000000e+00  0.00000000000e+00  0.00000000000e+00  0.00000000000e+00  0.00000000000e+00  0.00000000000e+00  1.14820662599e+01  0.00000000000e+00  0.00000000000e+00  0.00000000000e+00  0.00000000000e+00  0.00000000000e+00  0.00000000000e+00  0.00000000000e+00  0.00000000000e+00  0.00000000000e+00  0.00000000000e+00  0.00000000000e+00  0.00000000000e+00  0.00000000000e+00  0.00000000000e+00  0.00000000000e+00  0.00000000000e+00  0.00000000000e+00  0.00000000000e+00  0.00000000000e+00  0.00000000000e+00  0.00000000000e+00  0.00000000000e+00  0.00000000000e+00  0.00000000000e+00  0.00000000000e+00  0.00000000000e+00  0.00000000000e+00  0.00000000000e+00  0.00000000000e+00  0.00000000000e+00  0.00000000000e+00  0.00000000000e+00  0.00000000000e+00  0.00000000000e+00  0.00000000000e+00  0.00000000000e+00  8.20039418991e-02  0.00000000000e+00  0.00000000000e+00  0.00000000000e+00  0.00000000000e+00  0.00000000000e+00  0.00000000000e+00  0.00000000000e+00  0.00000000000e+00  0.00000000000e+00  0.00000000000e+00  0.00000000000e+00  0.00000000000e+00  0.00000000000e+00  0.00000000000e+00  0.00000000000e+00  0.00000000000e+00  0.00000000000e+00  0.00000000000e+00  0.00000000000e+00  0.00000000000e+00  0.00000000000e+00  0.00000000000e+00  0.00000000000e+00  0.00000000000e+00  0.00000000000e+00  0.00000000000e+00  0.00000000000e+00  0.00000000000e+00  0.00000000000e+00  0.00000000000e+00  0.00000000000e+00  0.00000000000e+00  0.00000000000e+00  0.00000000000e+00  0.00000000000e+00  0.00000000000e+00  0.00000000000e+00  0.00000000000e+00  0.00000000000e+00  0.00000000000e+00  0.00000000000e+00  0.00000000000e+00  0.00000000000e+00  0.00000000000e+00  0.00000000000e+00  0.00000000000e+00  0.00000000000e+00  0.00000000000e+00  0.00000000000e+00  0.00000000000e+00  0.00000000000e+00  0.00000000000e+00  0.00000000000e+00  0.00000000000e+00  0.00000000000e+00  0.00000000000e+00  0.00000000000e+00  0.00000000000e+00  0.00000000000e+00  0.00000000000e+00  0.00000000000e+00  0.00000000000e+00  0.00000000000e+00  0.00000000000e+00  0.00000000000e+00  0.00000000000e+00  0.00000000000e+00  0.00000000000e+00  0.00000000000e+00  0.00000000000e+00  0.00000000000e+00  0.00000000000e+00  0.00000000000e+00  0.00000000000e+00  0.00000000000e+00  0.00000000000e+00  0.00000000000e+00  0.00000000000e+00  0.00000000000e+00  0.00000000000e+00  0.00000000000e+00  0.00000000000e+00  0.00000000000e+00  0.00000000000e+00  0.00000000000e+00  0.00000000000e+00  0.00000000000e+00  0.00000000000e+00  0.00000000000e+00  0.00000000000e+00  0.00000000000e+00  0.00000000000e+00  0.00000000000e+00  0.00000000000e+00  0.00000000000e+00  0.00000000000e+00  0.00000000000e+00  0.00000000000e+00  0.00000000000e+00  0.00000000000e+00  0.00000000000e+00  0.00000000000e+00  0.00000000000e+00  0.00000000000e+00  0.00000000000e+00  0.00000000000e+00  0.00000000000e+00  0.00000000000e+00  0.00000000000e+00  0.00000000000e+00  0.00000000000e+00  0.00000000000e+00  0.00000000000e+00  0.00000000000e+00  0.00000000000e+00  0.00000000000e+00  0.00000000000e+00  0.00000000000e+00  0.00000000000e+00  0.00000000000e+00  0.00000000000e+00  0.00000000000e+00  0.00000000000e+00  0.00000000000e+00  0.00000000000e+00  0.00000000000e+00  0.00000000000e+00  0.00000000000e+00  0.00000000000e+00  0.00000000000e+00  0.00000000000e+00  0.00000000000e+00  0.00000000000e+00  0.00000000000e+00  0.00000000000e+00  0.00000000000e+00  0.00000000000e+00  0.00000000000e+00  0.00000000000e+00  0.00000000000e+00  0.00000000000e+00  0.00000000000e+00  8.64879495273e-02  0.00000000000e+00  0.00000000000e+00  0.00000000000e+00  0.00000000000e+00  0.00000000000e+00  0.00000000000e+00  0.00000000000e+00  0.00000000000e+00  0.00000000000e+00  0.00000000000e+00  0.00000000000e+00  0.00000000000e+00  0.00000000000e+00  0.00000000000e+00  0.00000000000e+00  0.00000000000e+00  0.00000000000e+00  0.00000000000e+00  0.00000000000e+00  0.00000000000e+00  0.00000000000e+00  0.00000000000e+00  0.00000000000e+00  0.00000000000e+00  0.00000000000e+00  0.00000000000e+00  0.00000000000e+00  0.00000000000e+00  0.00000000000e+00  0.00000000000e+00  0.00000000000e+00  0.00000000000e+00  0.00000000000e+00  0.00000000000e+00  0.00000000000e+00  0.00000000000e+00  0.00000000000e+00  0.00000000000e+00  0.00000000000e+00
 0.00000000000e+00  0.00000000000e+00  0.00000000000e+00  0.00000000000e+00  0.00000000000e+00  0.00000000000e+00  0.00000000000e+00  0.00000000000e+00  0.00000000000e+00  0.00000000000e+00  0.00000000000e+00  0.00000000000e+00  0.00000000000e+00  0.00000000000e+00  0.00000000000e+00  0.00000000000e+00  0.00000000000e+00  0.00000000000e+00  0.00000000000e+00  0.00000000000e+00  0.00000000000e+00  0.00000000000e+00  0.00000000000e+00  0.00000000000e+00  0.00000000000e+00  0.00000000000e+00  0.00000000000e+00  0.00000000000e+00  0.00000000000e+00  0.00000000000e+00  0.00000000000e+00  0.00000000000e+00  0.00000000000e+00  0.00000000000e+00 -5.96292457246e-01  8.99010797443e-01  0.00000000000e+00  1.15691234968e+01 -5.18623344437e-01  0.00000000000e+00  0.00000000000e+00  0.00000000000e+00  0.00000000000e+00  0.00000000000e+00  0.00000000000e+00  0.00000000000e+00  0.00000000000e+00  0.00000000000e+00  0.00000000000e+00  0.00000000000e+00  0.00000000000e+00  0.00000000000e+00  0.00000000000e+00  0.00000000000e+00  0.00000000000e+00  0.00000000000e+00  0.00000000000e+00  0.00000000000e+00  0.00000000000e+00  0.00000000000e+00  0.00000000000e+00  0.00000000000e+00  0.00000000000e+00  0.00000000000e+00  0.00000000000e+00  0.00000000000e+00  0.00000000000e+00  0.00000000000e+00  0.00000000000e+00  0.00000000000e+00  0.00000000000e+00  0.00000000000e+00  0.00000000000e+00  0.00000000000e+00  0.00000000000e+00  0.00000000000e+00  0.00000000000e+00  0.00000000000e+00  0.00000000000e+00  0.00000000000e+00  0.00000000000e+00  4.41960433218e-02  0.00000000000e+00  0.00000000000e+00  0.00000000000e+00  0.00000000000e+00  0.00000000000e+00  0.00000000000e+00  0.00000000000e+00  0.00000000000e+00  0.00000000000e+00  0.00000000000e+00  0.00000000000e+00  0.00000000000e+00  0.00000000000e+00  0.00000000000e+00  0.00000000000e+00  0.00000000000e+00  0.00000000000e+00  0.00000000000e+00  0.00000000000e+00  0.00000000000e+00  0.00000000000e+00  0.00000000000e+00  0.00000000000e+00  0.00000000000e+00  0.00000000000e+00  0.00000000000e+00  0.00000000000e+00  0.00000000000e+00  0.00000000000e+00  0.00000000000e+00  0.00000000000e+00  0.00000000000e+00  0.00000000000e+00  0.00000000000e+00  0.00000000000e+00  0.00000000000e+00  0.00000000000e+00  0.00000000000e+00  0.00000000000e+00  0.00000000000e+00  0.00000000000e+00  0.00000000000e+00  0.00000000000e+00  0.00000000000e+00  0.00000000000e+00  0.00000000000e+00  0.00000000000e+00  0.00000000000e+00  0.00000000000e+00  0.00000000000e+00  0.00000000000e+00  0.00000000000e+00  0.00000000000e+00  0.00000000000e+00  0.00000000000e+00  0.00000000000e+00  0.00000000000e+00  0.00000000000e+00 -2.40326010398e-01  0.00000000000e+00  0.00000000000e+00  0.00000000000e+00  0.00000000000e+00  0.00000000000e+00  0.00000000000e+00  0.00000000000e+00  0.00000000000e+00  0.00000000000e+00  0.00000000000e+00  0.00000000000e+00  0.00000000000e+00  0.00000000000e+00  0.00000000000e+00 -8.41512819661e-02  0.00000000000e+00  0.00000000000e+00  0.00000000000e+00  0.00000000000e+00  0.00000000000e+00  0.00000000000e+00  0.00000000000e+00  0.00000000000e+00  0.00000000000e+00  0.00000000000e+00  0.00000000000e+00  0.00000000000e+00  0.00000000000e+00  0.00000000000e+00  0.00000000000e+00  0.00000000000e+00  0.00000000000e+00  0.00000000000e+00  0.00000000000e+00  0.00000000000e+00  0.00000000000e+00  0.00000000000e+00  0.00000000000e+00  0.00000000000e+00  0.00000000000e+00  0.00000000000e+00  0.00000000000e+00  0.00000000000e+00  0.00000000000e+00  0.00000000000e+00  0.00000000000e+00  0.00000000000e+00  0.00000000000e+00  0.00000000000e+00  0.00000000000e+00  0.00000000000e+00  0.00000000000e+00  0.00000000000e+00  0.00000000000e+00  0.00000000000e+00  0.00000000000e+00  0.00000000000e+00  0.00000000000e+00  0.00000000000e+00  0.00000000000e+00  0.00000000000e+00  0.00000000000e+00  0.00000000000e+00  0.00000000000e+00  0.00000000000e+00  0.00000000000e+00  0.00000000000e+00  0.00000000000e+00  0.00000000000e+00  0.00000000000e+00  0.00000000000e+00  0.00000000000e+00  0.00000000000e+00  0.00000000000e+00  0.00000000000e+00  0.00000000000e+00  0.00000000000e+00  0.00000000000e+00  0.00000000000e+00  0.00000000000e+00  0.00000000000e+00  0.00000000000e+00  0.00000000000e+00  0.00000000000e+00  0.00000000000e+00  0.00000000000e+00  0.00000000000e+00  0.00000000000e+00  0.00000000000e+00  0.00000000000e+00  0.00000000000e+00  0.00000000000e+00  0.00000000000e+00  0.00000000000e+00  0.00000000000e+00  0.00000000000e+00  0.00000000000e+00  0.00000000000e+00  0.00000000000e+00  0.00000000000e+00  0.00000000000e+00  0.00000000000e+00  0.00000000000e+00  0.00000000000e+00  0.00000000000e+00  0.00000000000e+00  0.00000000000e+00  0.00000000000e+00  0.00000000000e+00  0.00000000000e+00  0.00000000000e+00  0.00000000000e+00  0.00000000000e+00  0.00000000000e+00  0.00000000000e+00
 0.00000000000e+00  0.00000000000e+00  0.00000000000e+00  0.00000000000e+00  0.00000000000e+00  0.00000000000e+00  0.00000000000e+00  0.00000000000e+00  0.00000000000e+00  0.00000000000e+00  0.00000000000e+00  0.00000000000e+00  0.00000000000e+00  0.00000000000e+00  0.00000000000e+00  0.00000000000e+00  0.00000000000e+00  0.00000000000e+00  0.00000000000e+00  0.00000000000e+00  0.00000000000e+00  0.00000000000e+00  0.00000000000e+00  0.00000000000e+00  0.00000000000e+00  0.00000000000e+00  0.00000000000e+00  0.00000000000e+00  0.00000000000e+00  0.00000000000e+00  0.00000000000e+00  0.00000000000e+00  0.00000000000e+00  0.00000000000e+00  0.00000000000e+00  0.00000000000e+00  0.00000000000e+00 -5.18623344619e-01  1.27506571051e+01  1.37810096334e-01 -1.21849473610e+00  0.00000000000e+00  0.00000000000e+00  0.00000000000e+00  0.00000000000e+00  0.00000000000e+00  0.00000000000e+00  0.00000000000e+00  0.00000000000e+00  0.00000000000e+00  0.00000000000e+00  0.00000000000e+00  0.00000000000e+00  0.00000000000e+00  0.00000000000e+00  0.00000000000e+00  0.00000000000e+00  0.00000000000e+00  0.00000000000e+00  0.00000000000e+00  0.00000000000e+00  0.00000000000e+00  0.00000000000e+00  0.00000000000e+00  0.00000000000e+00  0.00000000000e+00  0.00000000000e+00  0.00000000000e+00  0.00000000000e+00  0.00000000000e+00  0.00000000000e+00  0.00000000000e+00  0.00000000000e+00  0.00000000000e+00  0.00000000000e+00  0.00000000000e+00  0.00000000000e+00  0.00000000000e+00  0.00000000000e+00  0.00000000000e+00  0.00000000000e+00  0.00000000000e+00  0.00000000000e+00 -1.57089338796e-02  0.00000000000e+00  0.00000000000e+00  0.00000000000e+00  0.00000000000e+00  0.00000000000e+00  0.00000000000e+00  0.00000000000e+00  0.00000000000e+00  0.00000000000e+00  0.00000000000e+00  0.00000000000e+00  0.00000000000e+00  0.00000000000e+00  0.00000000000e+00  0.00000000000e+00  0.00000000000e+00  0.00000000000e+00  0.00000000000e+00  0.00000000000e+00  0.00000000000e+00  0.00000000000e+00  0.00000000000e+00  0.00000000000e+00  0.00000000000e+00  0.00000000000e+00  0.00000000000e+00  0.00000000000e+00  0.00000000000e+00  0.00000000000e+00  0.00000000000e+00  0.00000000000e+00  0.00000000000e+00  0.00000000000e+00  0.00000000000e+00  0.00000000000e+00  0.00000000000e+00  0.00000000000e+00  0.00000000000e+00  0.00000000000e+00  0.00000000000e+00  0.00000000000e+00  0.00000000000e+00  0.00000000000e+00  0.00000000000e+00  0.00000000000e+00  0.00000000000e+00  0.00000000000e+00  0.00000000000e+00  0.00000000000e+00  0.00000000000e+00  0.00000000000e+00  0.00000000000e+00  0.00000000000e+00  0.00000000000e+00  0.00000000000e+00  0.00000000000e+00  0.00000000000e+00  0.00000000000e+00  0.00000000000e+00  0.00000000000e+00  0.00000000000e+00  0.00000000000e+00  0.00000000000e+00  0.00000000000e+00 -1.46474784303e-01  0.00000000000e+00  0.00000000000e+00  0.00000000000e+00  0.00000000000e+00  0.00000000000e+00  0.00000000000e+00  0.00000000000e+00  0.00000000000e+00  0.00000000000e+00  0.00000000000e+00  0.00000000000e+00  0.00000000000e+00  0.00000000000e+00  0.00000000000e+00  0.00000000000e+00  0.00000000000e+00  0.00000000000e+00  0.00000000000e+00  0.00000000000e+00  0.00000000000e+00  0.00000000000e+00  0.00000000000e+00  0.00000000000e+00  0.00000000000e+00  0.00000000000e+00  0.00000000000e+00  0.00000000000e+00  0.00000000000e+00  0.00000000000e+00  0.00000000000e+00  0.00000000000e+00  0.00000000000e+00  0.00000000000e+00  0.00000000000e+00  0.00000000000e+00  0.00000000000e+00  0.00000000000e+00  0.00000000000e+00  0.00000000000e+00  0.00000000000e+00  0.00000000000e+00  0.00000000000e+00  0.00000000000e+00  0.00000000000e+00  0.00000000000e+00  0.00000000000e+00  0.00000000000e+00  0.00000000000e+00  0.00000000000e+00  0.00000000000e+00  0.00000000000e+00  0.00000000000e+00  0.00000000000e+00  0.00000000000e+00  0.00000000000e+00  0.00000000000e+00  0.00000000000e+00  0.00000000000e+00  0.00000000000e+00  0.00000000000e+00  0.00000000000e+00  0.00000000000e+00  0.00000000000e+00  0.00000000000e+00  0.00000000000e+00  0.00000000000e+00  0.00000000000e+00  0.00000000000e+00  0.00000000000e+00  0.00000000000e+00  0.00000000000e+00  0.00000000000e+00  0.00000000000e+00  0.00000000000e+00  0.00000000000e+00  0.00000000000e+00  0.00000000000e+00  0.00000000000e+00  0.00000000000e+00  0.00000000000e+00  0.00000000000e+00  0.00000000000e+00  0.00000000000e+00  0.00000000000e+00  0.00000000000e+00  0.00000000000e+00  0.00000000000e+00  0.00000000000e+00  0.00000000000e+00  0.00000000000e+00  0.00000000000e+00  0.00000000000e+00  0.00000000000e+00  0.00000000000e+00  0.00000000000e+00  0.00000000000e+00  0.00000000000e+00  0.00000000000e+00  0.00000000000e+00  0.00000000000e+00  0.00000000000e+00  0.00000000000e+00  0.00000000000e+00  0.00000000000e+00  0.00000000000e+00  0.00000000000e+00  0.00000000000e+00
 0.00000000000e+00 -3.05853678825e-02  0.00000000000e+00  0.00000000000e+00  0.00000000000e+00  0.00000000000e+00  0.00000000000e+00  0.00000000000e+00  0.00000000000e+00  0.00000000000e+00  0.00000000000e+00  0.00000000000e+00  0.00000000000e+00  0.00000000000e+00  0.00000000000e+00  0.00000000000e+00  0.00000000000e+00  0.00000000000e+00  0.00000000000e+00  0.00000000000e+00  0.00000000000e+00  0.00000000000e+00  0.00000000000e+00  0.00000000000e+00  0.00000000000e+00  0.00000000000e+00  0.00000000000e+00  0.00000000000e+00  0.00000000000e+00  0.00000000000e+00  0.00000000000e+00  0.00000000000e+00  0.00000000000e+00  0.00000000000e+00  0.00000000000e+00  0.00000000000e+00  0.00000000000e+00  0.00000000000e+00  1.37810088781e-01  8.89921710523e+00  1.42977362548e+00  1.78344946250e-01  0.00000000000e+00  0.00000000000e+00  0.00000000000e+00  0.00000000000e+00  0.00000000000e+00  0.00000000000e+00  0.00000000000e+00  0.00000000000e+00  0.00000000000e+00  0.00000000000e+00  0.00000000000e+00  0.00000000000e+00  0.00000000000e+00  0.00000000000e+00  0.00000000000e+00  0.00000000000e+00  0.00000000000e+00  0.00000000000e+00  0.00000000000e+00  0.00000000000e+00  0.00000000000e+00  0.00000000000e+00  0.00000000000e+00  0.00000000000e+00  0.00000000000e+00  0.00000000000e+00  0.00000000000e+00  0.00000000000e+00  0.00000000000e+00  0.00000000000e+00  0.00000000000e+00  0.00000000000e+00  0.00000000000e+00  0.00000000000e+00  0.00000000000e+00  0.00000000000e+00  6.96558045943e-02  0.00000000000e+00  0.00000000000e+00  0.00000000000e+00  0.00000000000e+00  0.00000000000e+00  0.00000000000e+00  0.00000000000e+00  0.00000000000e+00  0.00000000000e+00  0.00000000000e+00 -3.25013726025e-02  0.00000000000e+00  0.00000000000e+00  0.00000000000e+00  2.16433925589e-02  0.00000000000e+00  0.00000000000e+00  0.00000000000e+00  0.00000000000e+00  0.00000000000e+00  0.00000000000e+00  0.00000000000e+00  0.00000000000e+00  0.00000000000e+00  0.00000000000e+00  0.00000000000e+00  0.00000000000e+00  0.00000000000e+00  0.00000000000e+00  0.00000000000e+00  0.00000000000e+00  0.00000000000e+00  0.00000000000e+00  0.00000000000e+00  0.00000000000e+00  0.00000000000e+00  0.00000000000e+00  0.00000000000e+00  0.00000000000e+00  0.00000000000e+00  0.00000000000e+00  0.00000000000e+00  0.00000000000e+00  0.00000000000e+00  0.00000000000e+00  0.00000000000e+00  0.00000000000e+00  6.07473271590e-02  0.00000000000e+00  0.00000000000e+00  0.00000000000e+00  0.00000000000e+00  0.00000000000e+00  0.00000000000e+00  0.00000000000e+00  0.00000000000e+00  0.00000000000e+00  0.00000000000e+00  0.00000000000e+00  0.00000000000e+00  0.00000000000e+00  0.00000000000e+00  0.00000000000e+00  1.07214114767e-01  0.00000000000e+00  0.00000000000e+00  0.00000000000e+00  0.00000000000e+00  0.00000000000e+00  0.00000000000e+00  0.00000000000e+00  0.00000000000e+00  0.00000000000e+00  0.00000000000e+00  0.00000000000e+00  0.00000000000e+00  9.63969412736e-03  0.00000000000e+00  0.00000000000e+00  0.00000000000e+00  0.00000000000e+00  0.00000000000e+00 -7.43642960431e-02  0.00000000000e+00  0.00000000000e+00  0.00000000000e+00  0.00000000000e+00  0.00000000000e+00  0.00000000000e+00  0.00000000000e+00  0.00000000000e+00  0.00000000000e+00  0.00000000000e+00  1.58116672602e-01  0.00000000000e+00  0.00000000000e+00  0.00000000000e+00  0.00000000000e+00  0.00000000000e+00  0.00000000000e+00  0.00000000000e+00  0.00000000000e+00  0.00000000000e+00  0.00000000000e+00  0.00000000000e+00  0.00000000000e+00  0.00000000000e+00  0.00000000000e+00  0.00000000000e+00  0.00000000000e+00  0.00000000000e+00  0.00000000000e+00  0.00000000000e+00  0.00000000000e+00  0.00000000000e+00  0.00000000000e+00  0.00000000000e+00  0.00000000000e+00  0.00000000000e+00  0.00000000000e+00  0.00000000000e+00  1.72760333473e-01  0.00000000000e+00  0.00000000000e+00 -9.02394478747e-03  0.00000000000e+00  0.00000000000e+00  0.00000000000e+00  0.00000000000e+00  0.00000000000e+00  0.00000000000e+00  0.00000000000e+00  0.00000000000e+00  0.00000000000e+00  0.00000000000e+00  0.00000000000e+00  0.00000000000e+00  0.00000000000e+00  0.00000000000e+00  0.00000000000e+00  0.00000000000e+00  0.00000000000e+00  0.00000000000e+00  0.00000000000e+00  0.00000000000e+00  0.00000000000e+00  0.00000000000e+00  0.00000000000e+00  0.00000000000e+00  0.00000000000e+00  0.00000000000e+00  0.00000000000e+00  0.00000000000e+00  0.00000000000e+00  0.00000000000e+00  0.00000000000e+00  0.00000000000e+00  0.00000000000e+00  0.00000000000e+00  0.00000000000e+00  0.00000000000e+00  0.00000000000e+00  0.00000000000e+00  0.00000000000e+00  0.00000000000e+00  0.00000000000e+00  0.00000000000e+00  0.00000000000e+00  0.00000000000e+00  0.00000000000e+00  0.00000000000e+00  0.00000000000e+00  0.00000000000e+00  0.00000000000e+00  0.00000000000e+00  0.00000000000e+00  0.00000000000e+00
 0.00000000000e+00  0.00000000000e+00  0.00000000000e+00  0.00000000000e+00  0.00000000000e+00  0.00000000000e+00  0.00000000000e+00  0.00000000000e+00  0.00000000000e+00  0.00000000000e+00  0.00000000000e+00  0.00000000000e+00  0.00000000000e+00  0.00000000000e+00  0.00000000000e+00  0.00000000000e+00  0.00000000000e+00  0.00000000000e+00  0.00000000000e+00  0.00000000000e+00  0.00000000000e+00  0.00000000000e+00  0.00000000000e+00  0.00000000000e+00  0.00000000000e+00  0.00000000000e+00  0.00000000000e+00  0.00000000000e+00  0.00000000000e+00  0.00000000000e+00  0.00000000000e+00  0.00000000000e+00  0.00000000000e+00  0.00000000000e+00  0.00000000000e+00  0.00000000000e+00  0.00000000000e+00  0.00000000000e+00 -1.21849473620e+00  1.42977362211e+00  2.05615476743e+01  6.14615615417e+00  0.00000000000e+00  0.00000000000e+00  0.00000000000e+00  0.00000000000e+00  0.00000000000e+00  0.00000000000e+00  0.00000000000e+00  0.00000000000e+00  0.00000000000e+00  0.00000000000e+00  0.00000000000e+00  0.00000000000e+00  0.00000000000e+00  0.00000000000e+00  0.00000000000e+00  0.00000000000e+00  0.00000000000e+00  0.00000000000e+00  0.00000000000e+00  0.00000000000e+00  0.00000000000e+00  0.00000000000e+00  0.00000000000e+00  0.00000000000e+00  0.00000000000e+00  0.00000000000e+00  0.00000000000e+00  0.00000000000e+00  0.00000000000e+00  0.00000000000e+00  0.00000000000e+00  0.00000000000e+00  0.00000000000e+00  0.00000000000e+00  0.00000000000e+00  0.00000000000e+00  0.00000000000e+00  0.00000000000e+00  0.00000000000e+00  0.00000000000e+00  0.00000000000e+00  0.00000000000e+00  0.00000000000e+00  0.00000000000e+00  0.00000000000e+00  0.00000000000e+00  0.00000000000e+00  0.00000000000e+00  0.00000000000e+00  0.00000000000e+00  0.00000000000e+00  0.00000000000e+00  0.00000000000e+00  0.00000000000e+00  0.00000000000e+00  0.00000000000e+00  0.00000000000e+00  0.00000000000e+00  0.00000000000e+00  0.00000000000e+00  0.00000000000e+00  0.00000000000e+00  0.00000000000e+00  0.00000000000e+00  0.00000000000e+00  0.00000000000e+00  0.00000000000e+00  0.00000000000e+00  0.00000000000e+00  0.00000000000e+00  0.00000000000e+00  0.00000000000e+00  0.00000000000e+00  0.00000000000e+00  0.00000000000e+00  0.00000000000e+00  0.00000000000e+00  0.00000000000e+00  0.00000000000e+00  0.00000000000e+00  0.00000000000e+00  0.00000000000e+00  0.00000000000e+00  0.00000000000e+00  0.00000000000e+00  0.00000000000e+00  0.00000000000e+00  0.00000000000e+00  0.00000000000e+00  0.00000000000e+00  0.00000000000e+00  0.00000000000e+00  0.00000000000e+00  0.00000000000e+00  0.00000000000e+00  0.00000000000e+00  0.00000000000e+00  0.00000000000e+00  0.00000000000e+00  0.00000000000e+00  0.00000000000e+00  0.00000000000e+00  0.00000000000e+00  0.00000000000e+00  0.00000000000e+00  0.00000000000e+00  0.00000000000e+00  0.00000000000e+00  0.00000000000e+00  0.00000000000e+00  0.00000000000e+00  0.00000000000e+00  0.00000000000e+00  0.00000000000e+00  0.00000000000e+00  0.00000000000e+00  0.00000000000e+00  0.00000000000e+00  0.00000000000e+00  0.00000000000e+00  0.00000000000e+00  0.00000000000e+00  0.00000000000e+00  0.00000000000e+00  0.00000000000e+00  0.00000000000e+00  0.00000000000e+00  0.00000000000e+00  0.00000000000e+00  0.00000000000e+00  0.00000000000e+00  0.00000000000e+00  0.00000000000e+00  0.00000000000e+00  0.00000000000e+00  0.00000000000e+00  0.00000000000e+00  0.00000000000e+00  0.00000000000e+00  0.00000000000e+00  0.00000000000e+00  0.00000000000e+00  0.00000000000e+00  0.00000000000e+00  0.00000000000e+00  0.00000000000e+00  0.00000000000e+00  0.00000000000e+00  0.00000000000e+00  0.00000000000e+00  0.00000000000e+00  0.00000000000e+00  0.00000000000e+00  0.00000000000e+00  0.00000000000e+00  0.00000000000e+00  0.00000000000e+00  0.00000000000e+00  0.00000000000e+00  0.00000000000e+00  0.00000000000e+00  0.00000000000e+00  0.00000000000e+00  0.00000000000e+00  0.00000000000e+00  0.00000000000e+00  0.00000000000e+00  0.00000000000e+00  0.00000000000e+00  0.00000000000e+00  0.00000000000e+00  0.00000000000e+00  0.00000000000e+00  0.00000000000e+00  0.00000000000e+00  0.00000000000e+00  0.00000000000e+00  0.00000000000e+00  0.00000000000e+00  0.00000000000e+00  0.00000000000e+00  0.00000000000e+00  0.00000000000e+00  0.00000000000e+00  0.00000000000e+00  0.00000000000e+00  0.00000000000e+00  0.00000000000e+00  0.00000000000e+00  0.00000000000e+00  0.00000000000e+00  0.00000000000e+00  0.00000000000e+00  0.00000000000e+00  0.00000000000e+00  0.00000000000e+00  0.00000000000e+00  0.00000000000e+00  0.00000000000e+00  0.00000000000e+00  0.00000000000e+00  0.00000000000e+00  0.00000000000e+00  0.00000000000e+00  0.00000000000e+00  0.00000000000e+00  0.00000000000e+00  0.00000000000e+00  0.00000000000e+00  0.00000000000e+00  0.00000000000e+00  0.00000000000e+00  0.00000000000e+00  0.00000000000e+00
 0.00000000000e+00  0.00000000000e+00  0.00000000000e+00  0.00000000000e+00  0.00000000000e+00  0.00000000000e+00  0.00000000000e+00  0.00000000000e+00  0.00000000000e+00  0.00000000000e+00  0.00000000000e+00  0.00000000000e+00  0.00000000000e+00  0.00000000000e+00  0.00000000000e+00  0.00000000000e+00  0.00000000000e+00  0.00000000000e+00  0.00000000000e+00  0.00000000000e+00  0.00000000000e+00  0.00000000000e+00  0.00000000000e+00  0.00000000000e+00  0.00000000000e+00  0.00000000000e+00  0.00000000000e+00  0.00000000000e+00  0.00000000000e+00  0.00000000000e+00  0.00000000000e+00  0.00000000000e+00  0.00000000000e+00  0.00000000000e+00  0.00000000000e+00  0.00000000000e+00  0.00000000000e+00  0.00000000000e+00  0.00000000000e+00  1.78344938585e-01  6.14615615415e+00  1.76189397814e+01  2.49391005781e+00  0.00000000000e+00  0.00000000000e+00  0.00000000000e+00  0.00000000000e+00  0.00000000000e+00  0.00000000000e+00  0.00000000000e+00  0.00000000000e+00  0.00000000000e+00  0.00000000000e+00  0.00000000000e+00  0.00000000000e+00  0.00000000000e+00  0.00000000000e+00  0.00000000000e+00  0.00000000000e+00  0.00000000000e+00  0.00000000000e+00  0.00000000000e+00  0.00000000000e+00  0.00000000000e+00  0.00000000000e+00  0.00000000000e+00  0.00000000000e+00  0.00000000000e+00  0.00000000000e+00  0.00000000000e+00  0.00000000000e+00  0.00000000000e+00  0.00000000000e+00  0.00000000000e+00  0.00000000000e+00  0.00000000000e+00  0.00000000000e+00  0.00000000000e+00  0.00000000000e+00  0.00000000000e+00  0.00000000000e+00  0.00000000000e+00  0.00000000000e+00  0.00000000000e+00  0.00000000000e+00  0.00000000000e+00  0.00000000000e+00  0.00000000000e+00  0.00000000000e+00  0.00000000000e+00  0.00000000000e+00  0.00000000000e+00  0.00000000000e+00 -1.33074822900e-02  0.00000000000e+00  0.00000000000e+00  0.00000000000e+00  0.00000000000e+00  0.00000000000e+00  0.00000000000e+00  0.00000000000e+00  0.00000000000e+00  0.00000000000e+00  0.00000000000e+00  0.00000000000e+00  0.00000000000e+00  0.00000000000e+00  0.00000000000e+00  0.00000000000e+00  0.00000000000e+00  0.00000000000e+00  0.00000000000e+00  0.00000000000e+00  0.00000000000e+00  0.00000000000e+00  0.00000000000e+00  0.00000000000e+00  0.00000000000e+00  0.00000000000e+00  0.00000000000e+00  0.00000000000e+00  0.00000000000e+00  0.00000000000e+00  0.00000000000e+00  0.00000000000e+00  0.00000000000e+00  0.00000000000e+00  0.00000000000e+00  0.00000000000e+00  0.00000000000e+00  0.00000000000e+00  0.00000000000e+00  0.00000000000e+00  0.00000000000e+00  0.00000000000e+00  0.00000000000e+00  0.00000000000e+00  0.00000000000e+00  0.00000000000e+00  0.00000000000e+00  0.00000000000e+00  0.00000000000e+00  0.00000000000e+00  0.00000000000e+00  0.00000000000e+00  0.00000000000e+00  0.00000000000e+00  0.00000000000e+00  0.00000000000e+00  0.00000000000e+00  0.00000000000e+00  0.00000000000e+00  0.00000000000e+00  0.00000000000e+00  0.00000000000e+00  0.00000000000e+00  0.00000000000e+00  0.00000000000e+00  0.00000000000e+00  0.00000000000e+00  0.00000000000e+00  0.00000000000e+00  0.00000000000e+00  0.00000000000e+00  0.00000000000e+00  0.00000000000e+00  0.00000000000e+00  0.00000000000e+00  0.00000000000e+00  0.00000000000e+00  0.00000000000e+00  0.00000000000e+00  0.00000000000e+00  0.00000000000e+00  0.00000000000e+00  0.00000000000e+00  0.00000000000e+00  0.00000000000e+00  0.00000000000e+00  0.00000000000e+00  0.00000000000e+00  0.00000000000e+00  0.00000000000e+00  0.00000000000e+00  0.00000000000e+00  0.00000000000e+00  0.00000000000e+00  0.00000000000e+00  0.00000000000e+00  0.00000000000e+00  0.00000000000e+00  0.00000000000e+00  0.00000000000e+00  0.00000000000e+00  0.00000000000e+00  0.00000000000e+00  0.00000000000e+00  0.00000000000e+00  0.00000000000e+00  0.00000000000e+00  0.00000000000e+00  0.00000000000e+00  0.00000000000e+00  0.00000000000e+00  0.00000000000e+00  0.00000000000e+00  0.00000000000e+00  0.00000000000e+00  0.00000000000e+00  0.00000000000e+00  0.00000000000e+00  0.00000000000e+00  0.00000000000e+00  0.00000000000e+00  0.00000000000e+00  0.00000000000e+00  0.00000000000e+00  0.00000000000e+00  0.00000000000e+00  0.00000000000e+00  0.00000000000e+00  0.00000000000e+00  0.00000000000e+00  0.00000000000e+00  0.00000000000e+00  0.00000000000e+00  0.00000000000e+00  0.00000000000e+00  0.00000000000e+00  0.00000000000e+00  0.00000000000e+00  0.00000000000e+00  0.00000000000e+00  0.00000000000e+00  0.00000000000e+00  0.00000000000e+00  0.00000000000e+00  0.00000000000e+00  0.00000000000e+00  0.00000000000e+00  0.00000000000e+00  0.00000000000e+00  0.00000000000e+00  0.00000000000e+00  0.00000000000e+00  0.00000000000e+00  0.00000000000e+00  0.00000000000e+00  0.00000000000e+00  0.00000000000e+00  0.00000000000e+00  0.00000000000e+00  0.00000000000e+00  0.00000000000e+00  0.00000000000e+00  0.00000000000e+00
 0.00000000000e+00  0.00000000000e+00  0.00000000000e+00  0.00000000000e+00  0.00000000000e+00  0.00000000000e+00  0.00000000000e+00  0.00000000000e+00  0.00000000000e+00  0.00000000000e+00  0.00000000000e+00  0.00000000000e+00  0.00000000000e+00  0.00000000000e+00  0.00000000000e+00  0.00000000000e+00  0.00000000000e+00  0.00000000000e+00  0.00000000000e+00  0.00000000000e+00  0.00000000000e+00  0.00000000000e+00  0.00000000000e+00  0.00000000000e+00  0.00000000000e+00  0.00000000000e+00  0.00000000000e+00  0.00000000000e+00  0.00000000000e+00  0.00000000000e+00  0.00000000000e+00  0.00000000000e+00  0.00000000000e+00  0.00000000000e+00  0.00000000000e+00  0.00000000000e+00  0.00000000000e+00  0.00000000000e+00  0.00000000000e+00  0.00000000000e+00  0.00000000000e+00  2.49391005783e+00  1.22318976754e+01  0.00000000000e+00  0.00000000000e+00  0.00000000000e+00  0.00000000000e+00  0.00000000000e+00  0.00000000000e+00  0.00000000000e+00  0.00000000000e+00  0.00000000000e+00  0.00000000000e+00  0.00000000000e+00  0.00000000000e+00  0.00000000000e+00  0.00000000000e+00  0.00000000000e+00  0.00000000000e+00  0.00000000000e+00  0.00000000000e+00  0.00000000000e+00  0.00000000000e+00  0.00000000000e+00  0.00000000000e+00  0.00000000000e+00  0.00000000000e+00  0.00000000000e+00  0.00000000000e+00  0.00000000000e+00  0.00000000000e+00  0.00000000000e+00  0.00000000000e+00  0.00000000000e+00  0.00000000000e+00  0.00000000000e+00  0.00000000000e+00  0.00000000000e+00  0.00000000000e+00  0.00000000000e+00  0.00000000000e+00  0.00000000000e+00  0.00000000000e+00  0.00000000000e+00  0.00000000000e+00  0.00000000000e+00  0.00000000000e+00  0.00000000000e+00  0.00000000000e+00  0.00000000000e+00  0.00000000000e+00  0.00000000000e+00  0.00000000000e+00  0.00000000000e+00  0.00000000000e+00  0.00000000000e+00  0.00000000000e+00  0.00000000000e+00  0.00000000000e+00  0.00000000000e+00  0.00000000000e+00  0.00000000000e+00  0.00000000000e+00  0.00000000000e+00  0.00000000000e+00  0.00000000000e+00  0.00000000000e+00  0.00000000000e+00  0.00000000000e+00  0.00000000000e+00  0.00000000000e+00  0.00000000000e+00  0.00000000000e+00  0.00000000000e+00  0.00000000000e+00  0.00000000000e+00  0.00000000000e+00  0.00000000000e+00  0.00000000000e+00  0.00000000000e+00  0.00000000000e+00  0.00000000000e+00  0.00000000000e+00  0.00000000000e+00  0.00000000000e+00  0.00000000000e+00  0.00000000000e+00  0.00000000000e+00  0.00000000000e+00  0.00000000000e+00  0.00000000000e+00  0.00000000000e+00  0.00000000000e+00  0.00000000000e+00  0.00000000000e+00  0.00000000000e+00  0.00000000000e+00  0.00000000000e+00  0.00000000000e+00  0.00000000000e+00  0.00000000000e+00  0.00000000000e+00  0.00000000000e+00  0.00000000000e+00  0.00000000000e+00  0.00000000000e+00  0.00000000000e+00  0.00000000000e+00  0.00000000000e+00  0.00000000000e+00  0.00000000000e+00  0.00000000000e+00  0.00000000000e+00  0.00000000000e+00  0.00000000000e+00  0.00000000000e+00  0.00000000000e+00  0.00000000000e+00  0.00000000000e+00  0.00000000000e+00  0.00000000000e+00  0.00000000000e+00  0.00000000000e+00  0.00000000000e+00  0.00000000000e+00  0.00000000000e+00  0.00000000000e+00  0.00000000000e+00  0.00000000000e+00  0.00000000000e+00  0.00000000000e+00  0.00000000000e+00  0.00000000000e+00  0.00000000000e+00  0.00000000000e+00  0.00000000000e+00  0.00000000000e+00  0.00000000000e+00  0.00000000000e+00  0.00000000000e+00  0.00000000000e+00  0.00000000000e+00  0.00000000000e+00  0.00000000000e+00  0.00000000000e+00  0.00000000000e+00  0.00000000000e+00  0.00000000000e+00  0.00000000000e+00  0.00000000000e+00  0.00000000000e+00  0.00000000000e+00  0.00000000000e+00  0.00000000000e+00  0.00000000000e+00  0.00000000000e+00  0.00000000000e+00  0.00000000000e+00  0.00000000000e+00  0.00000000000e+00  0.00000000000e+00  0.00000000000e+00  0.00000000000e+00  0.00000000000e+00  0.00000000000e+00  0.00000000000e+00  0.00000000000e+00  0.00000000000e+00  0.00000000000e+00  0.00000000000e+00  0.00000000000e+00  0.00000000000e+00  0.00000000000e+00  0.00000000000e+00  0.00000000000e+00  0.00000000000e+00  0.00000000000e+00  0.00000000000e+00  0.00000000000e+00  0.00000000000e+00  0.00000000000e+00  0.00000000000e+00  0.00000000000e+00  0.00000000000e+00  0.00000000000e+00  0.00000000000e+00  0.00000000000e+00  0.00000000000e+00  0.00000000000e+00  0.00000000000e+00  0.00000000000e+00  0.00000000000e+00  0.00000000000e+00  0.00000000000e+00  0.00000000000e+00  0.00000000000e+00  0.00000000000e+00  0.00000000000e+00  0.00000000000e+00  0.00000000000e+00  0.00000000000e+00  0.00000000000e+00  0.00000000000e+00  0.00000000000e+00  0.00000000000e+00  0.00000000000e+00  0.00000000000e+00  0.00000000000e+00  0.00000000000e+00  0.00000000000e+00  0.00000000000e+00  0.00000000000e+00  0.00000000000e+00  0.00000000000e+00  0.00000000000e+00  0.00000000000e+00
 0.00000000000e+00  0.00000000000e+00  0.00000000000e+00  0.00000000000e+00  0.00000000000e+00  0.00000000000e+00  0.00000000000e+00  0.00000000000e+00  0.00000000000e+00  0.00000000000e+00  0.00000000000e+00  0.00000000000e+00  0.00000000000e+00  0.00000000000e+00  0.00000000000e+00  0.00000000000e+00  0.00000000000e+00  0.00000000000e+00  0.00000000000e+00  0.00000000000e+00  0.00000000000e+00  0.00000000000e+00  0.00000000000e+00  0.00000000000e+00  0.00000000000e+00  0.00000000000e+00  0.00000000000e+00  0.00000000000e+00  0.00000000000e+00  0.00000000000e+00  0.00000000000e+00 -7.38632847825e-02  0.00000000000e+00  0.00000000000e+00  0.00000000000e+00  0.00000000000e+00  0.00000000000e+00  0.00000000000e+00  0.00000000000e+00  0.00000000000e+00  0.00000000000e+00  0.00000000000e+00  0.00000000000e+00  1.02107034475e+01 -7.88916983379e-01  0.00000000000e+00  0.00000000000e+00  0.00000000000e+00 -2.00377769676e-01  0.00000000000e+00  0.00000000000e+00  0.00000000000e+00  0.00000000000e+00  0.00000000000e+00  0.00000000000e+00  0.00000000000e+00  0.00000000000e+00  0.00000000000e+00  0.00000000000e+00  0.00000000000e+00  0.00000000000e+00  0.00000000000e+00  0.00000000000e+00  0.00000000000e+00  0.00000000000e+00  0.00000000000e+00  0.00000000000e+00  0.00000000000e+00  0.00000000000e+00  0.00000000000e+00  0.00000000000e+00  0.00000000000e+00  0.00000000000e+00  0.00000000000e+00  0.00000000000e+00  0.00000000000e+00  0.00000000000e+00  0.00000000000e+00  0.00000000000e+00  0.00000000000e+00  0.00000000000e+00  0.00000000000e+00  0.00000000000e+00  0.00000000000e+00  0.00000000000e+00  0.00000000000e+00  0.00000000000e+00  0.00000000000e+00  0.00000000000e+00  0.00000000000e+00  0.00000000000e+00  0.00000000000e+00  0.00000000000e+00  0.00000000000e+00  0.00000000000e+00  0.00000000000e+00  0.00000000000e+00  0.00000000000e+00  0.00000000000e+00  0.00000000000e+00  0.00000000000e+00  0.00000000000e+00  0.00000000000e+00  0.00000000000e+00  0.00000000000e+00  0.00000000000e+00  0.00000000000e+00  0.00000000000e+00  0.00000000000e+00  0.00000000000e+00  0.00000000000e+00  0.00000000000e+00  0.00000000000e+00  0.00000000000e+00  0.00000000000e+00  0.00000000000e+00  0.00000000000e+00  0.00000000000e+00  0.00000000000e+00  0.00000000000e+00  0.00000000000e+00  0.00000000000e+00  0.00000000000e+00  0.00000000000e+00  0.00000000000e+00  0.00000000000e+00  0.00000000000e+00  0.00000000000e+00  0.00000000000e+00  0.00000000000e+00  0.00000000000e+00  0.00000000000e+00  0.00000000000e+00  0.00000000000e+00  0.00000000000e+00  0.00000000000e+00  0.00000000000e+00  0.00000000000e+00  0.00000000000e+00  0.00000000000e+00  0.00000000000e+00  0.00000000000e+00  0.00000000000e+00  0.00000000000e+00  0.00000000000e+00  0.00000000000e+00  0.00000000000e+00  0.00000000000e+00  0.00000000000e+00  0.00000000000e+00  0.00000000000e+00  0.00000000000e+00  0.00000000000e+00  0.00000000000e+00  0.00000000000e+00  0.00000000000e+00  0.00000000000e+00  0.00000000000e+00  0.00000000000e+00  0.00000000000e+00  0.00000000000e+00  0.00000000000e+00  0.00000000000e+00  0.00000000000e+00  0.00000000000e+00  0.00000000000e+00  0.00000000000e+00  0.00000000000e+00  0.00000000000e+00  0.00000000000e+00  0.00000000000e+00  0.00000000000e+00  0.00000000000e+00  0.00000000000e+00  0.00000000000e+00  0.00000000000e+00  0.00000000000e+00  0.00000000000e+00  0.00000000000e+00  0.00000000000e+00  0.00000000000e+00  0.00000000000e+00  0.00000000000e+00  0.00000000000e+00  0.00000000000e+00  0.00000000000e+00  0.00000000000e+00  0.00000000000e+00  0.00000000000e+00  0.00000000000e+00  0.00000000000e+00  0.00000000000e+00  0.00000000000e+00  0.00000000000e+00  0.00000000000e+00  0.00000000000e+00  0.00000000000e+00  0.00000000000e+00  0.00000000000e+00  0.00000000000e+00  0.00000000000e+00  0.00000000000e+00  0.00000000000e+00  0.00000000000e+00  0.00000000000e+00  0.00000000000e+00  0.00000000000e+00  0.00000000000e+00  0.00000000000e+00  0.00000000000e+00  0.00000000000e+00 -9.29334818907e-02  0.00000000000e+00  0.00000000000e+00  0.00000000000e+00  0.00000000000e+00  0.00000000000e+00  0.00000000000e+00  0.00000000000e+00  0.00000000000e+00  0.00000000000e+00  0.00000000000e+00  0.00000000000e+00  0.00000000000e+00  0.00000000000e+00  0.00000000000e+00  0.00000000000e+00  0.00000000000e+00  0.00000000000e+00  0.00000000000e+00  0.00000000000e+00  0.00000000000e+00  0.00000000000e+00  0.00000000000e+00  0.00000000000e+00  0.00000000000e+00  0.00000000000e+00  0.00000000000e+00  0.00000000000e+00  0.00000000000e+00  0.00000000000e+00  0.00000000000e+00  0.00000000000e+00  0.00000000000e+00  0.00000000000e+00  0.00000000000e+00  0.00000000000e+00  0.00000000000e+00  0.00000000000e+00  0.00000000000e+00  0.00000000000e+00  0.00000000000e+00  0.00000000000e+00  0.00000000000e+00  0.00000000000e+00  0.00000000000e+00
 0.00000000000e+00  0.00000000000e+00  0.00000000000e+00  0.00000000000e+00  0.00000000000e+00 -3.96781640046e-06  0.00000000000e+00  0.00000000000e+00  0.00000000000e+00  0.00000000000e+00  0.00000000000e+00  0.00000000000e+00  0.00000000000e+00  0.00000000000e+00  0.00000000000e+00  0.00000000000e+00  0.00000000000e+00  0.00000000000e+00  0.00000000000e+00  0.00000000000e+00  0.00000000000e+00  0.00000000000e+00  0.00000000000e+00  0.00000000000e+00  0.00000000000e+00  0.00000000000e+00  0.00000000000e+00  0.00000000000e+00  0.00000000000e+00  0.00000000000e+00  0.00000000000e+00  0.00000000000e+00  0.00000000000e+00  0.00000000000e+00  0.00000000000e+00  0.00000000000e+00  0.00000000000e+00  0.00000000000e+00  0.00000000000e+00  0.00000000000e+00  0.00000000000e+00  0.00000000000e+00  0.00000000000e+00 -7.88916983379e-01  8.34324503955e+00 -1.04853935364e-01  0.00000000000e+00  0.00000000000e+00  0.00000000000e+00  0.00000000000e+00  0.00000000000e+00  0.00000000000e+00  0.00000000000e+00  0.00000000000e+00  0.00000000000e+00  2.14195788157e-01  0.00000000000e+00  0.00000000000e+00  0.00000000000e+00  0.00000000000e+00  0.00000000000e+00  0.00000000000e+00  0.00000000000e+00  0.00000000000e+00  0.00000000000e+00  0.00000000000e+00  0.00000000000e+00  0.00000000000e+00  0.00000000000e+00  0.00000000000e+00  0.00000000000e+00  0.00000000000e+00  0.00000000000e+00  0.00000000000e+00  0.00000000000e+00  0.00000000000e+00  0.00000000000e+00  0.00000000000e+00  0.00000000000e+00  0.00000000000e+00  0.00000000000e+00  0.00000000000e+00  0.00000000000e+00  0.00000000000e+00  0.00000000000e+00  0.00000000000e+00  0.00000000000e+00  0.00000000000e+00  0.00000000000e+00  0.00000000000e+00  0.00000000000e+00  0.00000000000e+00  0.00000000000e+00  0.00000000000e+00  0.00000000000e+00  0.00000000000e+00  0.00000000000e+00  0.00000000000e+00  0.00000000000e+00  0.00000000000e+00  0.00000000000e+00  0.00000000000e+00  0.00000000000e+00  0.00000000000e+00  0.00000000000e+00  0.00000000000e+00  0.00000000000e+00  0.00000000000e+00  0.00000000000e+00  0.00000000000e+00  0.00000000000e+00  0.00000000000e+00  0.00000000000e+00  0.00000000000e+00  0.00000000000e+00  0.00000000000e+00  0.00000000000e+00  0.00000000000e+00  0.00000000000e+00  0.00000000000e+00  0.00000000000e+00  9.92426701454e-02  0.00000000000e+00  0.00000000000e+00  0.00000000000e+00  0.00000000000e+00  0.00000000000e+00  0.00000000000e+00  0.00000000000e+00  0.00000000000e+00  0.00000000000e+00  0.00000000000e+00  0.00000000000e+00  0.00000000000e+00  0.00000000000e+00  0.00000000000e+00  0.00000000000e+00  0.00000000000e+00  0.00000000000e+00  0.00000000000e+00  0.00000000000e+00  0.00000000000e+00  0.00000000000e+00  0.00000000000e+00  0.00000000000e+00  0.00000000000e+00  0.00000000000e+00  0.00000000000e+00  0.00000000000e+00  0.00000000000e+00  0.00000000000e+00  0.00000000000e+00  0.00000000000e+00  0.00000000000e+00  0.00000000000e+00 -1.66114828044e-01  0.00000000000e+00  0.00000000000e+00  0.00000000000e+00  0.00000000000e+00  0.00000000000e+00  0.00000000000e+00  0.00000000000e+00  0.00000000000e+00  0.00000000000e+00  0.00000000000e+00  0.00000000000e+00  0.00000000000e+00  0.00000000000e+00  0.00000000000e+00  0.00000000000e+00  0.00000000000e+00  0.00000000000e+00  0.00000000000e+00  0.00000000000e+00  0.00000000000e+00  0.00000000000e+00 -1.24820710936e-02  0.00000000000e+00  0.00000000000e+00  0.00000000000e+00  0.00000000000e+00  0.00000000000e+00  0.00000000000e+00  0.00000000000e+00  0.00000000000e+00  0.00000000000e+00  0.00000000000e+00  0.00000000000e+00  0.00000000000e+00  0.00000000000e+00  0.00000000000e+00  0.00000000000e+00  0.00000000000e+00  0.00000000000e+00  0.00000000000e+00  0.00000000000e+00  0.00000000000e+00  0.00000000000e+00  0.00000000000e+00  0.00000000000e+00  0.00000000000e+00  0.00000000000e+00  0.00000000000e+00  0.00000000000e+00  0.00000000000e+00 -2.10935478947e-01  0.00000000000e+00  0.00000000000e+00  0.00000000000e+00  0.00000000000e+00  0.00000000000e+00  0.00000000000e+00  0.00000000000e+00  0.00000000000e+00  0.00000000000e+00  0.00000000000e+00  0.00000000000e+00  0.00000000000e+00  0.00000000000e+00  0.00000000000e+00  0.00000000000e+00  0.00000000000e+00  0.00000000000e+00  0.00000000000e+00  0.00000000000e+00  0.00000000000e+00  0.00000000000e+00  0.00000000000e+00  0.00000000000e+00  0.00000000000e+00  0.00000000000e+00  0.00000000000e+00  0.00000000000e+00  0.00000000000e+00  0.00000000000e+00  0.00000000000e+00  0.00000000000e+00  0.00000000000e+00  0.00000000000e+00  0.00000000000e+00  0.00000000000e+00  0.00000000000e+00  0.00000000000e+00  0.00000000000e+00  0.00000000000e+00  0.00000000000e+00  0.00000000000e+00  0.00000000000e+00  0.00000000000e+00 -4.01447810728e-02  0.00000000000e+00  0.00000000000e+00  0.00000000000e+00  0.00000000000e+00  0.00000000000e+00
 0.00000000000e+00  0.00000000000e+00  0.00000000000e+00  0.00000000000e+00  0.00000000000e+00  0.00000000000e+00  0.00000000000e+00  0.00000000000e+00  0.00000000000e+00  0.00000000000e+00  0.00000000000e+00  0.00000000000e+00  0.00000000000e+00  0.00000000000e+00  0.00000000000e+00  0.00000000000e+00  0.00000000000e+00  0.00000000000e+00  0.00000000000e+00  0.00000000000e+00  0.00000000000e+00 -1.00812337995e-01  0.00000000000e+00  0.00000000000e+00  0.00000000000e+00  0.00000000000e+00  0.00000000000e+00  0.00000000000e+00  0.00000000000e+00  0.00000000000e+00  0.00000000000e+00  0.00000000000e+00  0.00000000000e+00  0.00000000000e+00  0.00000000000e+00  0.00000000000e+00  0.00000000000e+00  0.00000000000e+00  0.00000000000e+00  0.00000000000e+00  0.00000000000e+00  0.00000000000e+00  0.00000000000e+00  0.00000000000e+00 -1.04853935123e-01  1.09688064291e+01  6.41696782330e-01 -1.38557077972e+00 -4.90050571029e-02  0.00000000000e+00  0.00000000000e+00  0.00000000000e+00  0.00000000000e+00  0.00000000000e+00  0.00000000000e+00  0.00000000000e+00  0.00000000000e+00  0.00000000000e+00  0.00000000000e+00  0.00000000000e+00  0.00000000000e+00  0.00000000000e+00  0.00000000000e+00  0.00000000000e+00  0.00000000000e+00  0.00000000000e+00  0.00000000000e+00  0.00000000000e+00  0.00000000000e+00  0.00000000000e+00  0.00000000000e+00  0.00000000000e+00  0.00000000000e+00  0.00000000000e+00  0.00000000000e+00  0.00000000000e+00  0.00000000000e+00  0.00000000000e+00  0.00000000000e+00  0.00000000000e+00  0.00000000000e+00  0.00000000000e+00  0.00000000000e+00  0.00000000000e+00  0.00000000000e+00  0.00000000000e+00  0.00000000000e+00  0.00000000000e+00  0.00000000000e+00  0.00000000000e+00  0.00000000000e+00  0.00000000000e+00  0.00000000000e+00  0.00000000000e+00  0.00000000000e+00  0.00000000000e+00  0.00000000000e+00  0.00000000000e+00  4.90934218463e-02  1.69896817781e-01  0.00000000000e+00  0.00000000000e+00  0.00000000000e+00  0.00000000000e+00  0.00000000000e+00  0.00000000000e+00  0.00000000000e+00  0.00000000000e+00  0.00000000000e+00  0.00000000000e+00  0.00000000000e+00  0.00000000000e+00  0.00000000000e+00  0.00000000000e+00  0.00000000000e+00  0.00000000000e+00  0.00000000000e+00  0.00000000000e+00  0.00000000000e+00  0.00000000000e+00  0.00000000000e+00  0.00000000000e+00  0.00000000000e+00  0.00000000000e+00  0.00000000000e+00  0.00000000000e+00  0.00000000000e+00  0.00000000000e+00  0.00000000000e+00  0.00000000000e+00  0.00000000000e+00  0.00000000000e+00  0.00000000000e+00  0.00000000000e+00  0.00000000000e+00  0.00000000000e+00  0.00000000000e+00  0.00000000000e+00  0.00000000000e+00  0.00000000000e+00  4.70096402974e-03  0.00000000000e+00  0.00000000000e+00  0.00000000000e+00  0.00000000000e+00  0.00000000000e+00  0.00000000000e+00  5.96618299084e-02  0.00000000000e+00  0.00000000000e+00  0.00000000000e+00  0.00000000000e+00  0.00000000000e+00  0.00000000000e+00  0.00000000000e+00  0.00000000000e+00  0.00000000000e+00  0.00000000000e+00  0.00000000000e+00  0.00000000000e+00  0.00000000000e+00  0.00000000000e+00  0.00000000000e+00  0.00000000000e+00  0.00000000000e+00  0.00000000000e+00  0.00000000000e+00  0.00000000000e+00  0.00000000000e+00  0.00000000000e+00  0.00000000000e+00  0.00000000000e+00  0.00000000000e+00  0.00000000000e+00  0.00000000000e+00  0.00000000000e+00  0.00000000000e+00  0.00000000000e+00  0.00000000000e+00  0.00000000000e+00  0.00000000000e+00  0.00000000000e+00  0.00000000000e+00  0.00000000000e+00  0.00000000000e+00  0.00000000000e+00  0.00000000000e+00  0.00000000000e+00  0.00000000000e+00  0.00000000000e+00  0.00000000000e+00  0.00000000000e+00  0.00000000000e+00  0.00000000000e+00  0.00000000000e+00  0.00000000000e+00  0.00000000000e+00  0.00000000000e+00  0.00000000000e+00  0.00000000000e+00  0.00000000000e+00  0.00000000000e+00  0.00000000000e+00  0.00000000000e+00  0.00000000000e+00  0.00000000000e+00  0.00000000000e+00  0.00000000000e+00  0.00000000000e+00  0.00000000000e+00  0.00000000000e+00  0.00000000000e+00  0.00000000000e+00  0.00000000000e+00  0.00000000000e+00  0.00000000000e+00  0.00000000000e+00  0.00000000000e+00  0.00000000000e+00  0.00000000000e+00  0.00000000000e+00  0.00000000000e+00  0.00000000000e+00  0.00000000000e+00  0.00000000000e+00  0.00000000000e+00  0.00000000000e+00  0.00000000000e+00  0.00000000000e+00  0.00000000000e+00  0.00000000000e+00  0.00000000000e+00  0.00000000000e+00  0.00000000000e+00  0.00000000000e+00  0.00000000000e+00  0.00000000000e+00  0.00000000000e+00  0.00000000000e+00  0.00000000000e+00  0.00000000000e+00  0.00000000000e+00  0.00000000000e+00  0.00000000000e+00  0.00000000000e+00  0.00000000000e+00  0.00000000000e+00  0.00000000000e+00  0.00000000000e+00  0.00000000000e+00  0.00000000000e+00  0.00000000000e+00  0.00000000000e+00  0.00000000000e+00  0.00000000000e+00  0.00000000000e+00
 0.00000000000e+00  0.00000000000e+00  0.00000000000e+00  0.00000000000e+00  0.00000000000e+00  0.00000000000e+00  0.00000000000e+00  0.00000000000e+00  0.00000000000e+00  0.00000000000e+00  0.00000000000e+00  0.00000000000e+00  0.00000000000e+00  0.00000000000e+00  0.00000000000e+00  0.00000000000e+00  0.00000000000e+00  0.00000000000e+00  0.00000000000e+00  4.59765869853e-04  0.00000000000e+00  0.00000000000e+00  0.00000000000e+00  0.00000000000e+00  0.00000000000e+00  0.00000000000e+00  0.00000000000e+00  0.00000000000e+00  0.00000000000e+00  0.00000000000e+00  9.36437152578e-02  0.00000000000e+00  0.00000000000e+00  0.00000000000e+00  0.00000000000e+00  0.00000000000e+00  0.00000000000e+00  0.00000000000e+00  0.00000000000e+00  0.00000000000e+00  0.00000000000e+00  0.00000000000e+00  0.00000000000e+00  0.00000000000e+00  0.00000000000e+00  6.41696777337e-01  9.02205550090e+00 -4.03407523284e-01  0.00000000000e+00  0.00000000000e+00  0.00000000000e+00  0.00000000000e+00  0.00000000000e+00  0.00000000000e+00  0.00000000000e+00  0.00000000000e+00  0.00000000000e+00  0.00000000000e+00  0.00000000000e+00  0.00000000000e+00  0.00000000000e+00  0.00000000000e+00  0.00000000000e+00  0.00000000000e+00  0.00000000000e+00  0.00000000000e+00  0.00000000000e+00  0.00000000000e+00  0.00000000000e+00  0.00000000000e+00  0.00000000000e+00  0.00000000000e+00  0.00000000000e+00  0.00000000000e+00  0.00000000000e+00  0.00000000000e+00  0.00000000000e+00  0.00000000000e+00  0.00000000000e+00  0.00000000000e+00  0.00000000000e+00  0.00000000000e+00  0.00000000000e+00  0.00000000000e+00  0.00000000000e+00  0.00000000000e+00  0.00000000000e+00  0.00000000000e+00  0.00000000000e+00  0.00000000000e+00  0.00000000000e+00  0.00000000000e+00  0.00000000000e+00  0.00000000000e+00  0.00000000000e+00  0.00000000000e+00  0.00000000000e+00  0.00000000000e+00  0.00000000000e+00 -1.02786385106e-01  0.00000000000e+00  0.00000000000e+00  0.00000000000e+00  0.00000000000e+00  0.00000000000e+00  0.00000000000e+00  0.00000000000e+00  0.00000000000e+00  0.00000000000e+00  0.00000000000e+00  0.00000000000e+00  0.00000000000e+00  0.00000000000e+00  0.00000000000e+00  0.00000000000e+00  0.00000000000e+00  0.00000000000e+00  0.00000000000e+00  0.00000000000e+00  0.00000000000e+00  0.00000000000e+00  0.00000000000e+00  0.00000000000e+00  0.00000000000e+00  0.00000000000e+00  0.00000000000e+00  0.00000000000e+00  0.00000000000e+00  0.00000000000e+00  0.00000000000e+00  0.00000000000e+00  0.00000000000e+00  0.00000000000e+00  0.00000000000e+00  0.00000000000e+00  0.00000000000e+00  0.00000000000e+00  0.00000000000e+00  0.00000000000e+00  0.00000000000e+00  0.00000000000e+00  0.00000000000e+00  0.00000000000e+00  1.82277988397e-01  0.00000000000e+00  0.00000000000e+00  0.00000000000e+00  0.00000000000e+00  0.00000000000e+00  0.00000000000e+00  0.00000000000e+00  0.00000000000e+00  0.00000000000e+00  0.00000000000e+00  0.00000000000e+00  0.00000000000e+00  0.00000000000e+00  0.00000000000e+00  0.00000000000e+00  0.00000000000e+00  0.00000000000e+00  0.00000000000e+00  0.00000000000e+00  0.00000000000e+00  0.00000000000e+00  0.00000000000e+00  0.00000000000e+00  0.00000000000e+00 -9.48153964248e-02  0.00000000000e+00  0.00000000000e+00  3.24853493432e-02  0.00000000000e+00  0.00000000000e+00  0.00000000000e+00  0.00000000000e+00  0.00000000000e+00  0.00000000000e+00  0.00000000000e+00  0.00000000000e+00  0.00000000000e+00  0.00000000000e+00  0.00000000000e+00  0.00000000000e+00  0.00000000000e+00  0.00000000000e+00  0.00000000000e+00  0.00000000000e+00  0.00000000000e+00  0.00000000000e+00  0.00000000000e+00  0.00000000000e+00  0.00000000000e+00  0.00000000000e+00  0.00000000000e+00  0.00000000000e+00  0.00000000000e+00  0.00000000000e+00  0.00000000000e+00  0.00000000000e+00  0.00000000000e+00  0.00000000000e+00  0.00000000000e+00  0.00000000000e+00  0.00000000000e+00  0.00000000000e+00  0.00000000000e+00  0.00000000000e+00  0.00000000000e+00  0.00000000000e+00  0.00000000000e+00  0.00000000000e+00  0.00000000000e+00  0.00000000000e+00  0.00000000000e+00  0.00000000000e+00  0.00000000000e+00  0.00000000000e+00  0.00000000000e+00  0.00000000000e+00  0.00000000000e+00  0.00000000000e+00  0.00000000000e+00  0.00000000000e+00  0.00000000000e+00  0.00000000000e+00  0.00000000000e+00  0.00000000000e+00  0.00000000000e+00  0.00000000000e+00  0.00000000000e+00  0.00000000000e+00  0.00000000000e+00  0.00000000000e+00  0.00000000000e+00  0.00000000000e+00  0.00000000000e+00  0.00000000000e+00  0.00000000000e+00 -9.50439201199e-02  0.00000000000e+00  0.00000000000e+00  0.00000000000e+00  0.00000000000e+00  0.00000000000e+00  0.00000000000e+00  0.00000000000e+00  0.00000000000e+00  0.00000000000e+00  0.00000000000e+00  0.00000000000e+00  0.00000000000e+00  0.00000000000e+00  0.00000000000e+00  0.00000000000e+00  0.00000000000e+00
 0.00000000000e+00  0.00000000000e+00  0.00000000000e+00  0.00000000000e+00  0.00000000000e+00  0.00000000000e+00  0.00000000000e+00  0.00000000000e+00  0.00000000000e+00  0.00000000000e+00  0.00000000000e+00  0.00000000000e+00  0.00000000000e+00  0.00000000000e+00  0.00000000000e+00  0.00000000000e+00  0.00000000000e+00  0.00000000000e+00  0.00000000000e+00  0.00000000000e+00  0.00000000000e+00  0.00000000000e+00  0.00000000000e+00  0.00000000000e+00  0.00000000000e+00  0.00000000000e+00  0.00000000000e+00  0.00000000000e+00  0.00000000000e+00  0.00000000000e+00  0.00000000000e+00  0.00000000000e+00  0.00000000000e+00  0.00000000000e+00  0.00000000000e+00  0.00000000000e+00  0.00000000000e+00  0.00000000000e+00  0.00000000000e+00  0.00000000000e+00  0.00000000000e+00  0.00000000000e+00  0.00000000000e+00  0.00000000000e+00  0.00000000000e+00 -1.38557077967e+00 -4.03407523889e-01  1.02377062785e+01 -1.67329191181e-02 -4.00241433970e-01  0.00000000000e+00  0.00000000000e+00  0.00000000000e+00  0.00000000000e+00  0.00000000000e+00  0.00000000000e+00  0.00000000000e+00  0.00000000000e+00  0.00000000000e+00  0.00000000000e+00  3.09606725708e-01  0.00000000000e+00  0.00000000000e+00  0.00000000000e+00  0.00000000000e+00  2.55880433096e-02  0.00000000000e+00  0.00000000000e+00  0.00000000000e+00  0.00000000000e+00  0.00000000000e+00  0.00000000000e+00  0.00000000000e+00  0.00000000000e+00  0.00000000000e+00  0.00000000000e+00  0.00000000000e+00  0.00000000000e+00  0.00000000000e+00  0.00000000000e+00  0.00000000000e+00  0.00000000000e+00  0.00000000000e+00  0.00000000000e+00  0.00000000000e+00  0.00000000000e+00  0.00000000000e+00  0.00000000000e+00  0.00000000000e+00  0.00000000000e+00  0.00000000000e+00  0.00000000000e+00  0.00000000000e+00  0.00000000000e+00  0.00000000000e+00  0.00000000000e+00  0.00000000000e+00  0.00000000000e+00  3.95163352211e-02  0.00000000000e+00  0.00000000000e+00  0.00000000000e+00  0.00000000000e+00  0.00000000000e+00  0.00000000000e+00  0.00000000000e+00  0.00000000000e+00  0.00000000000e+00  0.00000000000e+00  0.00000000000e+00  0.00000000000e+00  0.00000000000e+00  0.00000000000e+00  0.00000000000e+00  0.00000000000e+00  0.00000000000e+00 -8.64218264535e-02  0.00000000000e+00  0.00000000000e+00  0.00000000000e+00  0.00000000000e+00  0.00000000000e+00  0.00000000000e+00  0.00000000000e+00  0.00000000000e+00  0.00000000000e+00  0.00000000000e+00  0.00000000000e+00  0.00000000000e+00  0.00000000000e+00  0.00000000000e+00  0.00000000000e+00  0.00000000000e+00  0.00000000000e+00  0.00000000000e+00  0.00000000000e+00  0.00000000000e+00  0.00000000000e+00  0.00000000000e+00  0.00000000000e+00  0.00000000000e+00  0.00000000000e+00  0.00000000000e+00  0.00000000000e+00  0.00000000000e+00  0.00000000000e+00  0.00000000000e+00  8.13748019969e-02  0.00000000000e+00  0.00000000000e+00  0.00000000000e+00  0.00000000000e+00  0.00000000000e+00  0.00000000000e+00  0.00000000000e+00  0.00000000000e+00  0.00000000000e+00  0.00000000000e+00  0.00000000000e+00  0.00000000000e+00 -4.56798092988e-02  0.00000000000e+00  0.00000000000e+00  0.00000000000e+00  0.00000000000e+00  0.00000000000e+00  0.00000000000e+00  0.00000000000e+00  0.00000000000e+00  0.00000000000e+00  0.00000000000e+00  0.00000000000e+00  0.00000000000e+00  0.00000000000e+00  0.00000000000e+00  0.00000000000e+00  0.00000000000e+00  0.00000000000e+00  0.00000000000e+00  0.00000000000e+00  0.00000000000e+00  0.00000000000e+00  0.00000000000e+00  0.00000000000e+00  0.00000000000e+00  0.00000000000e+00  0.00000000000e+00  0.00000000000e+00  0.00000000000e+00  0.00000000000e+00  0.00000000000e+00  0.00000000000e+00  0.00000000000e+00  0.00000000000e+00  0.00000000000e+00  0.00000000000e+00  0.00000000000e+00  0.00000000000e+00  0.00000000000e+00  0.00000000000e+00  0.00000000000e+00  0.00000000000e+00  0.00000000000e+00  0.00000000000e+00  0.00000000000e+00  0.00000000000e+00  0.00000000000e+00  0.00000000000e+00  0.00000000000e+00  0.00000000000e+00  0.00000000000e+00  0.00000000000e+00  0.00000000000e+00  0.00000000000e+00  0.00000000000e+00  0.00000000000e+00  0.00000000000e+00  0.00000000000e+00  0.00000000000e+00  0.00000000000e+00  0.00000000000e+00  0.00000000000e+00  0.00000000000e+00  0.00000000000e+00  0.00000000000e+00  0.00000000000e+00  0.00000000000e+00  0.00000000000e+00  0.00000000000e+00  0.00000000000e+00  0.00000000000e+00  0.00000000000e+00  0.00000000000e+00  0.00000000000e+00  0.00000000000e+00  0.00000000000e+00  0.00000000000e+00  0.00000000000e+00  0.00000000000e+00  0.00000000000e+00  0.00000000000e+00  0.00000000000e+00  0.00000000000e+00  0.00000000000e+00  0.00000000000e+00  0.00000000000e+00 -1.55577071016e-02  0.00000000000e+00  0.00000000000e+00  0.00000000000e+00  0.00000000000e+00  0.00000000000e+00  0.00000000000e+00  0.00000000000e+00  0.00000000000e+00  0.00000000000e+00
 0.00000000000e+00  0.00000000000e+00  0.00000000000e+00  0.00000000000e+00  0.00000000000e+00  0.00000000000e+00  0.00000000000e+00  0.00000000000e+00  0.00000000000e+00  0.00000000000e+00  0.00000000000e+00  0.00000000000e+00  0.00000000000e+00  0.00000000000e+00  0.00000000000e+00  0.00000000000e+00  0.00000000000e+00  0.00000000000e+00  0.00000000000e+00  0.00000000000e+00  0.00000000000e+00  0.00000000000e+00  0.00000000000e+00  0.00000000000e+00  0.00000000000e+00  0.00000000000e+00  0.00000000000e+00  0.00000000000e+00  0.00000000000e+00  0.00000000000e+00  0.00000000000e+00  0.00000000000e+00  0.00000000000e+00  0.00000000000e+00  0.00000000000e+00  0.00000000000e+00  0.00000000000e+00  0.00000000000e+00  0.00000000000e+00  0.00000000000e+00  0.00000000000e+00  0.00000000000e+00  0.00000000000e+00 -2.00377769674e-01  0.00000000000e+00 -4.90050561531e-02  0.00000000000e+00 -1.67329205818e-02  1.04893699602e+01 -2.47833274540e-01  0.00000000000e+00  0.00000000000e+00  0.00000000000e+00  0.00000000000e+00  0.00000000000e+00  0.00000000000e+00  0.00000000000e+00  0.00000000000e+00  0.00000000000e+00  0.00000000000e+00  0.00000000000e+00  0.00000000000e+00  0.00000000000e+00  0.00000000000e+00  0.00000000000e+00  0.00000000000e+00  0.00000000000e+00  0.00000000000e+00  0.00000000000e+00  0.00000000000e+00  0.00000000000e+00  0.00000000000e+00  0.00000000000e+00  0.00000000000e+00  0.00000000000e+00  0.00000000000e+00  0.00000000000e+00  0.00000000000e+00  0.00000000000e+00  0.00000000000e+00  0.00000000000e+00  0.00000000000e+00  0.00000000000e+00  0.00000000000e+00  0.00000000000e+00  0.00000000000e+00  0.00000000000e+00  0.00000000000e+00  0.00000000000e+00  0.00000000000e+00  0.00000000000e+00  0.00000000000e+00  1.52832921521e-02 -1.60666415627e-02  0.00000000000e+00  0.00000000000e+00  0.00000000000e+00  0.00000000000e+00  0.00000000000e+00  0.00000000000e+00  0.00000000000e+00  0.00000000000e+00  0.00000000000e+00  0.00000000000e+00  0.00000000000e+00  0.00000000000e+00  0.00000000000e+00  0.00000000000e+00  0.00000000000e+00  0.00000000000e+00  0.00000000000e+00  0.00000000000e+00  0.00000000000e+00  0.00000000000e+00  0.00000000000e+00  0.00000000000e+00  0.00000000000e+00  0.00000000000e+00  0.00000000000e+00  0.00000000000e+00  0.00000000000e+00  0.00000000000e+00  0.00000000000e+00  0.00000000000e+00  0.00000000000e+00  0.00000000000e+00  0.00000000000e+00  0.00000000000e+00  0.00000000000e+00  0.00000000000e+00  0.00000000000e+00  0.00000000000e+00  0.00000000000e+00  0.00000000000e+00  0.00000000000e+00  0.00000000000e+00  0.00000000000e+00  0.00000000000e+00  0.00000000000e+00  0.00000000000e+00  0.00000000000e+00  0.00000000000e+00  0.00000000000e+00  0.00000000000e+00  0.00000000000e+00  0.00000000000e+00  0.00000000000e+00  0.00000000000e+00  0.00000000000e+00  0.00000000000e+00  0.00000000000e+00  0.00000000000e+00  0.00000000000e+00  0.00000000000e+00  0.00000000000e+00  0.00000000000e+00  0.00000000000e+00  0.00000000000e+00  0.00000000000e+00  0.00000000000e+00  0.00000000000e+00  0.00000000000e+00  0.00000000000e+00  0.00000000000e+00  0.00000000000e+00  0.00000000000e+00  0.00000000000e+00  0.00000000000e+00  0.00000000000e+00  0.00000000000e+00  0.00000000000e+00  0.00000000000e+00  0.00000000000e+00  0.00000000000e+00  0.00000000000e+00  0.00000000000e+00  0.00000000000e+00  0.00000000000e+00  0.00000000000e+00  0.00000000000e+00  0.00000000000e+00  0.00000000000e+00  0.00000000000e+00  0.00000000000e+00  0.00000000000e+00  0.00000000000e+00  0.00000000000e+00  0.00000000000e+00  0.00000000000e+00  0.00000000000e+00  0.00000000000e+00  0.00000000000e+00  0.00000000000e+00  0.00000000000e+00  0.00000000000e+00  0.00000000000e+00  0.00000000000e+00  0.00000000000e+00  0.00000000000e+00  0.00000000000e+00  0.00000000000e+00  0.00000000000e+00  0.00000000000e+00  4.20158211179e-02  0.00000000000e+00  0.00000000000e+00  0.00000000000e+00  0.00000000000e+00  0.00000000000e+00  0.00000000000e+00  0.00000000000e+00  0.00000000000e+00  0.00000000000e+00  0.00000000000e+00  0.00000000000e+00  0.00000000000e+00  0.00000000000e+00  0.00000000000e+00  0.00000000000e+00  0.00000000000e+00  0.00000000000e+00  0.00000000000e+00  0.00000000000e+00  0.00000000000e+00  0.00000000000e+00  0.00000000000e+00  0.00000000000e+00  0.00000000000e+00  0.00000000000e+00  0.00000000000e+00  0.00000000000e+00  0.00000000000e+00  0.00000000000e+00  0.00000000000e+00  0.00000000000e+00  0.00000000000e+00  0.00000000000e+00  0.00000000000e+00  6.06539663107e-03  0.00000000000e+00  0.00000000000e+00  0.00000000000e+00  0.00000000000e+00  0.00000000000e+00  0.00000000000e+00  0.00000000000e+00  0.00000000000e+00  0.00000000000e+00  0.00000000000e+00  0.00000000000e+00  0.00000000000e+00  0.00000000000e+00  0.00000000000e+00  0.00000000000e+00  0.00000000000e+00  0.00000000000e+00
 0.00000000000e+00  0.00000000000e+00  0.00000000000e+00  0.00000000000e+00  0.00000000000e+00  0.00000000000e+00  0.00000000000e+00  0.00000000000e+00  0.00000000000e+00  0.00000000000e+00  0.00000000000e+00  0.00000000000e+00  0.00000000000e+00  0.00000000000e+00  0.00000000000e+00  0.00000000000e+00  0.00000000000e+00  0.00000000000e+00  0.00000000000e+00  0.00000000000e+00  0.00000000000e+00  0.00000000000e+00  0.00000000000e+00  0.00000000000e+00  0.00000000000e+00  0.00000000000e+00  0.00000000000e+00  0.00000000000e+00  0.00000000000e+00  0.00000000000e+00  0.00000000000e+00  0.00000000000e+00  0.00000000000e+00  0.00000000000e+00  0.00000000000e+00  0.00000000000e+00  0.00000000000e+00  0.00000000000e+00  0.00000000000e+00  0.00000000000e+00  0.00000000000e+00  0.00000000000e+00  0.00000000000e+00  0.00000000000e+00  0.00000000000e+00  0.00000000000e+00  0.00000000000e+00 -4.00241433922e-01 -2.47833274530e-01  1.01089143004e+01  0.00000000000e+00 -1.17223696517e+00  0.00000000000e+00  0.00000000000e+00  0.00000000000e+00  0.00000000000e+00  0.00000000000e+00  0.00000000000e+00  0.00000000000e+00  0.00000000000e+00  0.00000000000e+00  0.00000000000e+00  0.00000000000e+00  0.00000000000e+00  0.00000000000e+00  0.00000000000e+00  0.00000000000e+00  0.00000000000e+00  0.00000000000e+00  0.00000000000e+00  0.00000000000e+00  0.00000000000e+00  0.00000000000e+00  0.00000000000e+00  0.00000000000e+00  0.00000000000e+00  0.00000000000e+00  0.00000000000e+00  0.00000000000e+00  0.00000000000e+00  0.00000000000e+00  0.00000000000e+00  0.00000000000e+00  0.00000000000e+00  0.00000000000e+00  0.00000000000e+00  0.00000000000e+00  0.00000000000e+00  0.00000000000e+00  0.00000000000e+00  0.00000000000e+00  0.00000000000e+00  0.00000000000e+00  0.00000000000e+00  0.00000000000e+00 -1.19013509730e-01  0.00000000000e+00  0.00000000000e+00  0.00000000000e+00  0.00000000000e+00  0.00000000000e+00  0.00000000000e+00  0.00000000000e+00  0.00000000000e+00  0.00000000000e+00  0.00000000000e+00  0.00000000000e+00  0.00000000000e+00  0.00000000000e+00  0.00000000000e+00  0.00000000000e+00  0.00000000000e+00 -2.07472527987e-02  0.00000000000e+00  0.00000000000e+00  0.00000000000e+00  0.00000000000e+00  0.00000000000e+00  0.00000000000e+00  0.00000000000e+00  0.00000000000e+00  0.00000000000e+00  0.00000000000e+00  0.00000000000e+00  0.00000000000e+00  0.00000000000e+00  0.00000000000e+00  0.00000000000e+00  0.00000000000e+00  0.00000000000e+00  0.00000000000e+00  0.00000000000e+00  0.00000000000e+00  0.00000000000e+00  0.00000000000e+00  0.00000000000e+00  0.00000000000e+00  0.00000000000e+00  0.00000000000e+00  0.00000000000e+00  0.00000000000e+00  0.00000000000e+00 -9.66819187536e-02  0.00000000000e+00  0.00000000000e+00  0.00000000000e+00  0.00000000000e+00  0.00000000000e+00  0.00000000000e+00  0.00000000000e+00  0.00000000000e+00  0.00000000000e+00  0.00000000000e+00  0.00000000000e+00  0.00000000000e+00  0.00000000000e+00  0.00000000000e+00  0.00000000000e+00  0.00000000000e+00  0.00000000000e+00  0.00000000000e+00  2.51933753028e-02  0.00000000000e+00  0.00000000000e+00  0.00000000000e+00  0.00000000000e+00  0.00000000000e+00  0.00000000000e+00  0.00000000000e+00  0.00000000000e+00  0.00000000000e+00  0.00000000000e+00  0.00000000000e+00  0.00000000000e+00  0.00000000000e+00  0.00000000000e+00  0.00000000000e+00  0.00000000000e+00  0.00000000000e+00  0.00000000000e+00  0.00000000000e+00  0.00000000000e+00  0.00000000000e+00  0.00000000000e+00  0.00000000000e+00  0.00000000000e+00  0.00000000000e+00  0.00000000000e+00  0.00000000000e+00  0.00000000000e+00  0.00000000000e+00  0.00000000000e+00  0.00000000000e+00  0.00000000000e+00  0.00000000000e+00  0.00000000000e+00  0.00000000000e+00  0.00000000000e+00  0.00000000000e+00  0.00000000000e+00  0.00000000000e+00  0.00000000000e+00  0.00000000000e+00  0.00000000000e+00  0.00000000000e+00  0.00000000000e+00  0.00000000000e+00  0.00000000000e+00  0.00000000000e+00  0.00000000000e+00  0.00000000000e+00  0.00000000000e+00  0.00000000000e+00  0.00000000000e+00  0.00000000000e+00  0.00000000000e+00  0.00000000000e+00  0.00000000000e+00  0.00000000000e+00  0.00000000000e+00  0.00000000000e+00  0.00000000000e+00  0.00000000000e+00  0.00000000000e+00  0.00000000000e+00  0.00000000000e+00  0.00000000000e+00  0.00000000000e+00  0.00000000000e+00  0.00000000000e+00  0.00000000000e+00  0.00000000000e+00  0.00000000000e+00  0.00000000000e+00  0.00000000000e+00  0.00000000000e+00  0.00000000000e+00  0.00000000000e+00  0.00000000000e+00  0.00000000000e+00  0.00000000000e+00  0.00000000000e+00  0.00000000000e+00  0.00000000000e+00  0.00000000000e+00  0.00000000000e+00  0.00000000000e+00  0.00000000000e+00  0.00000000000e+00  0.00000000000e+00  0.00000000000e+00  0.00000000000e+00  0.00000000000e+00  0.00000000000e+00  0.00000000000e+00  0.00000000000e+00
 0.00000000000e+00  0.00000000000e+00  0.00000000000e+00  0.00000000000e+00  0.00000000000e+00  0.00000000000e+00  0.00000000000e+00  0.00000000000e+00  0.00000000000e+00  0.00000000000e+00  0.00000000000e+00  0.00000000000e+00  0.00000000000e+00  0.00000000000e+00  0.00000000000e+00  0.00000000000e+00  0.00000000000e+00  0.00000000000e+00  0.00000000000e+00  0.00000000000e+00  0.00000000000e+00  0.00000000000e+00  0.00000000000e+00  0.00000000000e+00  0.00000000000e+00  0.00000000000e+00  0.00000000000e+00  0.00000000000e+00  0.00000000000e+00  0.00000000000e+00  0.00000000000e+00  0.00000000000e+00  0.00000000000e+00  0.00000000000e+00  0.00000000000e+00  0.00000000000e+00  0.00000000000e+00  0.00000000000e+00  0.00000000000e+00  0.00000000000e+00  0.00000000000e+00  0.00000000000e+00  0.00000000000e+00  0.00000000000e+00  0.00000000000e+00  0.00000000000e+00  0.00000000000e+00  0.00000000000e+00  0.00000000000e+00  0.00000000000e+00  9.40913926559e+00  1.45268977210e-01  0.00000000000e+00  1.19880605904e+00  0.00000000000e+00  0.00000000000e+00  0.00000000000e+00  0.00000000000e+00  0.00000000000e+00  0.00000000000e+00  0.00000000000e+00  0.00000000000e+00  0.00000000000e+00  0.00000000000e+00  0.00000000000e+00  0.00000000000e+00  0.00000000000e+00  0.00000000000e+00  0.00000000000e+00  0.00000000000e+00  0.00000000000e+00  0.00000000000e+00  0.00000000000e+00  0.00000000000e+00  0.00000000000e+00  0.00000000000e+00  0.00000000000e+00  0.00000000000e+00  0.00000000000e+00  0.00000000000e+00  0.00000000000e+00  0.00000000000e+00  1.45923968649e-02  0.00000000000e+00  0.00000000000e+00  0.00000000000e+00  0.00000000000e+00  0.00000000000e+00  0.00000000000e+00  0.00000000000e+00  0.00000000000e+00  0.00000000000e+00  0.00000000000e+00  0.00000000000e+00  0.00000000000e+00  0.00000000000e+00  0.00000000000e+00  0.00000000000e+00  0.00000000000e+00  0.00000000000e+00  0.00000000000e+00  0.00000000000e+00  0.00000000000e+00  0.00000000000e+00  0.00000000000e+00  0.00000000000e+00  0.00000000000e+00  0.00000000000e+00  0.00000000000e+00  0.00000000000e+00  0.00000000000e+00  0.00000000000e+00  0.00000000000e+00  0.00000000000e+00  0.00000000000e+00  0.00000000000e+00  0.00000000000e+00  0.00000000000e+00  0.00000000000e+00  0.00000000000e+00  0.00000000000e+00  0.00000000000e+00  0.00000000000e+00  0.00000000000e+00  0.00000000000e+00  0.00000000000e+00  0.00000000000e+00  1.29239287368e-01  0.00000000000e+00  0.00000000000e+00  0.00000000000e+00  0.00000000000e+00  0.00000000000e+00  0.00000000000e+00  0.00000000000e+00  0.00000000000e+00  0.00000000000e+00  0.00000000000e+00  0.00000000000e+00  0.00000000000e+00  0.00000000000e+00  0.00000000000e+00  0.00000000000e+00  0.00000000000e+00  0.00000000000e+00  0.00000000000e+00  0.00000000000e+00  0.00000000000e+00  0.00000000000e+00  0.00000000000e+00  0.00000000000e+00  0.00000000000e+00  0.00000000000e+00  0.00000000000e+00  0.00000000000e+00  0.00000000000e+00  0.00000000000e+00  0.00000000000e+00  0.00000000000e+00  0.00000000000e+00  0.00000000000e+00  0.00000000000e+00  0.00000000000e+00  0.00000000000e+00  0.00000000000e+00  0.00000000000e+00  0.00000000000e+00  0.00000000000e+00  0.00000000000e+00  0.00000000000e+00  0.00000000000e+00  0.00000000000e+00  8.53731487400e-02  0.00000000000e+00  0.00000000000e+00  0.00000000000e+00  0.00000000000e+00  0.00000000000e+00  0.00000000000e+00  0.00000000000e+00  0.00000000000e+00  0.00000000000e+00  0.00000000000e+00  0.00000000000e+00  0.00000000000e+00  0.00000000000e+00  0.00000000000e+00  0.00000000000e+00  0.00000000000e+00  0.00000000000e+00  0.00000000000e+00  0.00000000000e+00  0.00000000000e+00  0.00000000000e+00  0.00000000000e+00  0.00000000000e+00  0.00000000000e+00  0.00000000000e+00  0.00000000000e+00  0.00000000000e+00  0.00000000000e+00  5.05318989933e-02  0.00000000000e+00  0.00000000000e+00  0.00000000000e+00  0.00000000000e+00  0.00000000000e+00  0.00000000000e+00  0.00000000000e+00  0.00000000000e+00  8.93053420383e-02  0.00000000000e+00  0.00000000000e+00  0.00000000000e+00  0.00000000000e+00  0.00000000000e+00  0.00000000000e+00  0.00000000000e+00  0.00000000000e+00  0.00000000000e+00  0.00000000000e+00  0.00000000000e+00  0.00000000000e+00  0.00000000000e+00  0.00000000000e+00  0.00000000000e+00  0.00000000000e+00  0.00000000000e+00  0.00000000000e+00  0.00000000000e+00  0.00000000000e+00 -7.73634493022e-02  0.00000000000e+00  0.00000000000e+00  0.00000000000e+00  0.00000000000e+00  0.00000000000e+00  0.00000000000e+00  0.00000000000e+00  0.00000000000e+00  0.00000000000e+00  0.00000000000e+00  0.00000000000e+00  0.00000000000e+00  0.00000000000e+00  0.00000000000e+00  0.00000000000e+00  0.00000000000e+00  0.00000000000e+00  0.00000000000e+00  0.00000000000e+00  0.00000000000e+00  0.00000000000e+00 -9.33324301955e-02  0.00000000000e+00  0.00000000000e+00
 0.00000000000e+00  0.00000000000e+00  0.00000000000e+00  0.00000000000e+00  0.00000000000e+00  0.00000000000e+00  0.00000000000e+00  0.00000000000e+00  0.00000000000e+00  0.00000000000e+00  0.00000000000e+00  0.00000000000e+00  0.00000000000e+00  0.00000000000e+00  0.00000000000e+00  0.00000000000e+00  0.00000000000e+00  0.00000000000e+00  0.00000000000e+00  0.00000000000e+00  0.00000000000e+00  0.00000000000e+00  0.00000000000e+00  0.00000000000e+00  0.00000000000e+00  0.00000000000e+00  0.00000000000e+00  0.00000000000e+00  0.00000000000e+00  0.00000000000e+00  0.00000000000e+00  0.00000000000e+00  0.00000000000e+00  0.00000000000e+00  0.00000000000e+00  0.00000000000e+00  0.00000000000e+00  0.00000000000e+00  0.00000000000e+00  0.00000000000e+00  0.00000000000e+00  0.00000000000e+00  0.00000000000e+00  0.00000000000e+00  0.00000000000e+00  0.00000000000e+00  0.00000000000e+00  0.00000000000e+00  0.00000000000e+00 -1.17223696542e+00  1.45268977033e-01  1.38773628888e+01 -2.68328350878e+00 -2.12111305616e-01 -9.94373200061e-02  0.00000000000e+00  0.00000000000e+00  0.00000000000e+00  0.00000000000e+00  0.00000000000e+00  0.00000000000e+00  0.00000000000e+00  0.00000000000e+00  0.00000000000e+00  0.00000000000e+00  0.00000000000e+00  0.00000000000e+00  0.00000000000e+00  0.00000000000e+00  0.00000000000e+00  0.00000000000e+00  0.00000000000e+00  0.00000000000e+00  0.00000000000e+00  0.00000000000e+00  0.00000000000e+00  0.00000000000e+00  0.00000000000e+00  0.00000000000e+00  0.00000000000e+00  0.00000000000e+00  0.00000000000e+00  0.00000000000e+00  0.00000000000e+00  0.00000000000e+00  0.00000000000e+00  0.00000000000e+00  0.00000000000e+00  0.00000000000e+00  0.00000000000e+00  0.00000000000e+00  0.00000000000e+00  0.00000000000e+00  0.00000000000e+00  0.00000000000e+00  0.00000000000e+00  0.00000000000e+00  0.00000000000e+00  0.00000000000e+00  0.00000000000e+00  0.00000000000e+00  0.00000000000e+00  0.00000000000e+00  0.00000000000e+00  0.00000000000e+00  0.00000000000e+00  0.00000000000e+00  0.00000000000e+00  0.00000000000e+00  0.00000000000e+00  0.00000000000e+00  0.00000000000e+00 -1.21505974036e-01  0.00000000000e+00  0.00000000000e+00  0.00000000000e+00  0.00000000000e+00  0.00000000000e+00  0.00000000000e+00  0.00000000000e+00  0.00000000000e+00  0.00000000000e+00  0.00000000000e+00  0.00000000000e+00  0.00000000000e+00  0.00000000000e+00  0.00000000000e+00  0.00000000000e+00  0.00000000000e+00  0.00000000000e+00  0.00000000000e+00  0.00000000000e+00  0.00000000000e+00  0.00000000000e+00  0.00000000000e+00  0.00000000000e+00  0.00000000000e+00  0.00000000000e+00  0.00000000000e+00  0.00000000000e+00  0.00000000000e+00  0.00000000000e+00  0.00000000000e+00  0.00000000000e+00  0.00000000000e+00  0.00000000000e+00  0.00000000000e+00  0.00000000000e+00  0.00000000000e+00  0.00000000000e+00  0.00000000000e+00  0.00000000000e+00  0.00000000000e+00  0.00000000000e+00  0.00000000000e+00  0.00000000000e+00  0.00000000000e+00  0.00000000000e+00  0.00000000000e+00  0.00000000000e+00  0.00000000000e+00  0.00000000000e+00  0.00000000000e+00  0.00000000000e+00  0.00000000000e+00  0.00000000000e+00  0.00000000000e+00  0.00000000000e+00  0.00000000000e+00  0.00000000000e+00  0.00000000000e+00  0.00000000000e+00  0.00000000000e+00  0.00000000000e+00  0.00000000000e+00  0.00000000000e+00  0.00000000000e+00  0.00000000000e+00  0.00000000000e+00  0.00000000000e+00  0.00000000000e+00  0.00000000000e+00  0.00000000000e+00  0.00000000000e+00  0.00000000000e+00  0.00000000000e+00  0.00000000000e+00  0.00000000000e+00  0.00000000000e+00  0.00000000000e+00  0.00000000000e+00  0.00000000000e+00  0.00000000000e+00  0.00000000000e+00  0.00000000000e+00  0.00000000000e+00  0.00000000000e+00  0.00000000000e+00  0.00000000000e+00  0.00000000000e+00  0.00000000000e+00  0.00000000000e+00  0.00000000000e+00  0.00000000000e+00  0.00000000000e+00  0.00000000000e+00  0.00000000000e+00  0.00000000000e+00  0.00000000000e+00  0.00000000000e+00  0.00000000000e+00  0.00000000000e+00  0.00000000000e+00  0.00000000000e+00  0.00000000000e+00  0.00000000000e+00  0.00000000000e+00  0.00000000000e+00  0.00000000000e+00  0.00000000000e+00  0.00000000000e+00  0.00000000000e+00  0.00000000000e+00  0.00000000000e+00  0.00000000000e+00  0.00000000000e+00  0.00000000000e+00  0.00000000000e+00  0.00000000000e+00  0.00000000000e+00  0.00000000000e+00  0.00000000000e+00  0.00000000000e+00  0.00000000000e+00  0.00000000000e+00  0.00000000000e+00  0.00000000000e+00  0.00000000000e+00  0.00000000000e+00  0.00000000000e+00  0.00000000000e+00  0.00000000000e+00  0.00000000000e+00  0.00000000000e+00  0.00000000000e+00  0.00000000000e+00  0.00000000000e+00  0.00000000000e+00  0.00000000000e+00  0.00000000000e+00  0.00000000000e+00  0.00000000000e+00  0.00000000000e+00  0.00000000000e+00  0.00000000000e+00  0.00000000000e+00
 0.00000000000e+00  0.00000000000e+00 -2.98778180134e-02  0.00000000000e+00  0.00000000000e+00  0.00000000000e+00  0.00000000000e+00  0.00000000000e+00  0.00000000000e+00  0.00000000000e+00  0.00000000000e+00  0.00000000000e+00  0.00000000000e+00  0.00000000000e+00  0.00000000000e+00  0.00000000000e+00  0.00000000000e+00  0.00000000000e+00  0.00000000000e+00  0.00000000000e+00  0.00000000000e+00  0.00000000000e+00  0.00000000000e+00  0.00000000000e+00  0.00000000000e+00  0.00000000000e+00  0.00000000000e+00  0.00000000000e+00  0.00000000000e+00  0.00000000000e+00  0.00000000000e+00  0.00000000000e+00  0.00000000000e+00  0.00000000000e+00  0.00000000000e+00  0.00000000000e+00  0.00000000000e+00  0.00000000000e+00  0.00000000000e+00  0.00000000000e+00  0.00000000000e+00  0.00000000000e+00  0.00000000000e+00  0.00000000000e+00  0.00000000000e+00  0.00000000000e+00  0.00000000000e+00  0.00000000000e+00  0.00000000000e+00  0.00000000000e+00  0.00000000000e+00 -2.68328349348e+00  1.36792930852e+01  1.37004689421e+00  0.00000000000e+00  0.00000000000e+00  0.00000000000e+00  0.00000000000e+00  0.00000000000e+00  0.00000000000e+00  0.00000000000e+00  0.00000000000e+00  0.00000000000e+00  0.00000000000e+00  0.00000000000e+00  0.00000000000e+00  0.00000000000e+00  0.00000000000e+00  0.00000000000e+00  0.00000000000e+00  0.00000000000e+00  0.00000000000e+00  0.00000000000e+00  0.00000000000e+00  0.00000000000e+00  0.00000000000e+00  0.00000000000e+00  0.00000000000e+00  0.00000000000e+00  0.00000000000e+00  0.00000000000e+00  0.00000000000e+00  0.00000000000e+00  0.00000000000e+00  0.00000000000e+00  0.00000000000e+00  0.00000000000e+00  0.00000000000e+00  0.00000000000e+00  0.00000000000e+00  0.00000000000e+00  0.00000000000e+00  0.00000000000e+00  0.00000000000e+00  0.00000000000e+00  0.00000000000e+00  0.00000000000e+00  0.00000000000e+00  0.00000000000e+00  0.00000000000e+00  0.00000000000e+00  0.00000000000e+00  0.00000000000e+00  0.00000000000e+00  0.00000000000e+00  0.00000000000e+00  0.00000000000e+00  0.00000000000e+00  0.00000000000e+00  0.00000000000e+00  0.00000000000e+00  0.00000000000e+00  0.00000000000e+00  0.00000000000e+00  0.00000000000e+00  0.00000000000e+00  0.00000000000e+00  0.00000000000e+00  0.00000000000e+00  0.00000000000e+00  0.00000000000e+00  0.00000000000e+00  0.00000000000e+00  0.00000000000e+00  0.00000000000e+00  0.00000000000e+00  0.00000000000e+00  0.00000000000e+00  0.00000000000e+00  0.00000000000e+00  0.00000000000e+00  0.00000000000e+00  0.00000000000e+00  0.00000000000e+00  0.00000000000e+00  0.00000000000e+00  0.00000000000e+00  0.00000000000e+00  0.00000000000e+00  0.00000000000e+00  0.00000000000e+00  0.00000000000e+00  0.00000000000e+00  0.00000000000e+00  0.00000000000e+00  0.00000000000e+00  0.00000000000e+00  0.00000000000e+00  0.00000000000e+00  0.00000000000e+00  0.00000000000e+00  0.00000000000e+00  0.00000000000e+00  0.00000000000e+00  0.00000000000e+00  0.00000000000e+00  0.00000000000e+00  0.00000000000e+00  0.00000000000e+00  0.00000000000e+00  0.00000000000e+00  0.00000000000e+00  0.00000000000e+00  0.00000000000e+00  0.00000000000e+00  0.00000000000e+00  0.00000000000e+00  0.00000000000e+00  0.00000000000e+00  0.00000000000e+00  0.00000000000e+00  0.00000000000e+00  0.00000000000e+00  0.00000000000e+00  0.00000000000e+00  0.00000000000e+00  0.00000000000e+00  0.00000000000e+00  0.00000000000e+00  0.00000000000e+00  0.00000000000e+00  0.00000000000e+00  0.00000000000e+00  0.00000000000e+00  0.00000000000e+00  0.00000000000e+00  0.00000000000e+00  0.00000000000e+00  0.00000000000e+00  0.00000000000e+00  0.00000000000e+00  0.00000000000e+00  0.00000000000e+00  0.00000000000e+00  0.00000000000e+00  0.00000000000e+00  0.00000000000e+00  0.00000000000e+00  0.00000000000e+00  0.00000000000e+00  0.00000000000e+00  0.00000000000e+00  0.00000000000e+00  0.00000000000e+00  0.00000000000e+00  0.00000000000e+00  0.00000000000e+00  0.00000000000e+00  0.00000000000e+00  0.00000000000e+00  0.00000000000e+00  0.00000000000e+00  0.00000000000e+00  0.00000000000e+00  0.00000000000e+00  0.00000000000e+00  0.00000000000e+00  0.00000000000e+00  0.00000000000e+00  0.00000000000e+00  0.00000000000e+00  0.00000000000e+00  0.00000000000e+00  0.00000000000e+00  0.00000000000e+00  0.00000000000e+00  0.00000000000e+00  0.00000000000e+00  0.00000000000e+00  0.00000000000e+00  0.00000000000e+00  0.00000000000e+00  0.00000000000e+00  0.00000000000e+00  0.00000000000e+00  0.00000000000e+00  0.00000000000e+00  0.00000000000e+00  0.00000000000e+00  0.00000000000e+00  0.00000000000e+00  0.00000000000e+00  0.00000000000e+00  0.00000000000e+00  0.00000000000e+00  0.00000000000e+00  0.00000000000e+00  0.00000000000e+00  0.00000000000e+00  0.00000000000e+00  0.00000000000e+00  0.00000000000e+00  0.00000000000e+00  0.00000000000e+00  0.00000000000e+00  0.00000000000e+00
 0.00000000000e+00  0.00000000000e+00  0.00000000000e+00  0.00000000000e+00  0.00000000000e+00  0.00000000000e+00  0.00000000000e+00  0.00000000000e+00  0.00000000000e+00  0.00000000000e+00  0.00000000000e+00  0.00000000000e+00  0.00000000000e+00  0.00000000000e+00  0.00000000000e+00  0.00000000000e+00  0.00000000000e+00  0.00000000000e+00  0.00000000000e+00  0.00000000000e+00  0.00000000000e+00  0.00000000000e+00  0.00000000000e+00  0.00000000000e+00  0.00000000000e+00  0.00000000000e+00  0.00000000000e+00  7.46484597622e-02  0.00000000000e+00  0.00000000000e+00  0.00000000000e+00  0.00000000000e+00  0.00000000000e+00  0.00000000000e+00  0.00000000000e+00  0.00000000000e+00  0.00000000000e+00  0.00000000000e+00  0.00000000000e+00  0.00000000000e+00  0.00000000000e+00  0.00000000000e+00  0.00000000000e+00  0.00000000000e+00  0.00000000000e+00  0.00000000000e+00  0.00000000000e+00  0.00000000000e+00  0.00000000000e+00  0.00000000000e+00  1.19880605899e+00 -2.12111303579e-01  1.37004689452e+00  1.08966371884e+01  0.00000000000e+00  1.72290732224e-02  0.00000000000e+00  0.00000000000e+00  0.00000000000e+00  0.00000000000e+00  0.00000000000e+00  0.00000000000e+00  0.00000000000e+00  0.00000000000e+00  0.00000000000e+00  0.00000000000e+00  0.00000000000e+00  0.00000000000e+00  0.00000000000e+00  0.00000000000e+00  0.00000000000e+00  0.00000000000e+00  0.00000000000e+00  0.00000000000e+00  0.00000000000e+00  0.00000000000e+00  0.00000000000e+00  0.00000000000e+00  0.00000000000e+00  0.00000000000e+00  0.00000000000e+00  0.00000000000e+00  0.00000000000e+00  0.00000000000e+00  0.00000000000e+00  0.00000000000e+00  0.00000000000e+00  0.00000000000e+00  0.00000000000e+00  0.00000000000e+00  0.00000000000e+00  0.00000000000e+00  0.00000000000e+00  0.00000000000e+00  0.00000000000e+00  0.00000000000e+00  0.00000000000e+00  0.00000000000e+00  0.00000000000e+00  0.00000000000e+00  0.00000000000e+00  0.00000000000e+00  0.00000000000e+00  0.00000000000e+00  0.00000000000e+00  0.00000000000e+00  0.00000000000e+00  0.00000000000e+00  0.00000000000e+00  0.00000000000e+00  0.00000000000e+00  0.00000000000e+00  0.00000000000e+00  0.00000000000e+00  0.00000000000e+00  0.00000000000e+00 -2.52102391481e-01  1.25015851290e-01  0.00000000000e+00  0.00000000000e+00  0.00000000000e+00  0.00000000000e+00  0.00000000000e+00  0.00000000000e+00  0.00000000000e+00  0.00000000000e+00  0.00000000000e+00  0.00000000000e+00  0.00000000000e+00  0.00000000000e+00  0.00000000000e+00  0.00000000000e+00  0.00000000000e+00  0.00000000000e+00  0.00000000000e+00  0.00000000000e+00  0.00000000000e+00  0.00000000000e+00  0.00000000000e+00  0.00000000000e+00  0.00000000000e+00  0.00000000000e+00  0.00000000000e+00  0.00000000000e+00  0.00000000000e+00  0.00000000000e+00  0.00000000000e+00  0.00000000000e+00  0.00000000000e+00  0.00000000000e+00  0.00000000000e+00  0.00000000000e+00  0.00000000000e+00  0.00000000000e+00  0.00000000000e+00  0.00000000000e+00  0.00000000000e+00  0.00000000000e+00  0.00000000000e+00  0.00000000000e+00  0.00000000000e+00  3.10295127154e-01  0.00000000000e+00  0.00000000000e+00  0.00000000000e+00  0.00000000000e+00  0.00000000000e+00  0.00000000000e+00  0.00000000000e+00  0.00000000000e+00  0.00000000000e+00  0.00000000000e+00  0.00000000000e+00  0.00000000000e+00  0.00000000000e+00  0.00000000000e+00  0.00000000000e+00  0.00000000000e+00  0.00000000000e+00  0.00000000000e+00  0.00000000000e+00  0.00000000000e+00  0.00000000000e+00  0.00000000000e+00  0.00000000000e+00  0.00000000000e+00  0.00000000000e+00  0.00000000000e+00  0.00000000000e+00  0.00000000000e+00  0.00000000000e+00  0.00000000000e+00  0.00000000000e+00  0.00000000000e+00  0.00000000000e+00  0.00000000000e+00  0.00000000000e+00  0.00000000000e+00  0.00000000000e+00  0.00000000000e+00  0.00000000000e+00  0.00000000000e+00  0.00000000000e+00  0.00000000000e+00  0.00000000000e+00  0.00000000000e+00  0.00000000000e+00  0.00000000000e+00  0.00000000000e+00  0.00000000000e+00  0.00000000000e+00  0.00000000000e+00  0.00000000000e+00  0.00000000000e+00  0.00000000000e+00  0.00000000000e+00  0.00000000000e+00  0.00000000000e+00  0.00000000000e+00  0.00000000000e+00  0.00000000000e+00  0.00000000000e+00  0.00000000000e+00  0.00000000000e+00  0.00000000000e+00  0.00000000000e+00  0.00000000000e+00  0.00000000000e+00  0.00000000000e+00  0.00000000000e+00  0.00000000000e+00  0.00000000000e+00  0.00000000000e+00  0.00000000000e+00  0.00000000000e+00  0.00000000000e+00  0.00000000000e+00  0.00000000000e+00  0.00000000000e+00  0.00000000000e+00  0.00000000000e+00  0.00000000000e+00  0.00000000000e+00  0.00000000000e+00  0.00000000000e+00  0.00000000000e+00  0.00000000000e+00  0.00000000000e+00  0.00000000000e+00  0.00000000000e+00  0.00000000000e+00  0.00000000000e+00  0.00000000000e+00  0.00000000000e+00  0.00000000000e+00  0.00000000000e+00
 0.00000000000e+00  0.00000000000e+00  0.00000000000e+00  0.00000000000e+00  0.00000000000e+00  0.00000000000e+00  0.00000000000e+00  0.00000000000e+00  0.00000000000e+00  0.00000000000e+00  0.00000000000e+00  0.00000000000e+00  0.00000000000e+00  0.00000000000e+00  0.00000000000e+00  0.00000000000e+00  0.00000000000e+00  0.00000000000e+00  0.00000000000e+00  0.00000000000e+00  0.00000000000e+00  0.00000000000e+00  0.00000000000e+00  0.00000000000e+00  0.00000000000e+00  0.00000000000e+00 -2.55582124401e-02  0.00000000000e+00  0.00000000000e+00  0.00000000000e+00  0.00000000000e+00  0.00000000000e+00  0.00000000000e+00  0.00000000000e+00  0.00000000000e+00  0.00000000000e+00  0.00000000000e+00  0.00000000000e+00  0.00000000000e+00  0.00000000000e+00  0.00000000000e+00  0.00000000000e+00  0.00000000000e+00  0.00000000000e+00  0.00000000000e+00  0.00000000000e+00  0.00000000000e+00  0.00000000000e+00  0.00000000000e+00  0.00000000000e+00  0.00000000000e+00 -9.94373199346e-02  0.00000000000e+00  0.00000000000e+00  8.92516015115e+00  0.00000000000e+00  0.00000000000e+00  0.00000000000e+00  0.00000000000e+00  0.00000000000e+00  0.00000000000e+00  0.00000000000e+00  0.00000000000e+00  0.00000000000e+00  0.00000000000e+00  0.00000000000e+00  0.00000000000e+00  0.00000000000e+00  0.00000000000e+00  0.00000000000e+00  0.00000000000e+00  0.00000000000e+00  0.00000000000e+00  0.00000000000e+00  0.00000000000e+00  0.00000000000e+00  0.00000000000e+00  0.00000000000e+00  0.00000000000e+00  0.00000000000e+00  7.88027907357e-02  0.00000000000e+00  0.00000000000e+00  0.00000000000e+00  0.00000000000e+00  0.00000000000e+00  0.00000000000e+00  0.00000000000e+00  0.00000000000e+00  0.00000000000e+00  0.00000000000e+00  0.00000000000e+00  0.00000000000e+00  0.00000000000e+00 -5.20671489922e-02  0.00000000000e+00  0.00000000000e+00  0.00000000000e+00  0.00000000000e+00  0.00000000000e+00  0.00000000000e+00  0.00000000000e+00  0.00000000000e+00  0.00000000000e+00  0.00000000000e+00  0.00000000000e+00  0.00000000000e+00  0.00000000000e+00  0.00000000000e+00  0.00000000000e+00  0.00000000000e+00  0.00000000000e+00  0.00000000000e+00  0.00000000000e+00  0.00000000000e+00  0.00000000000e+00  0.00000000000e+00  0.00000000000e+00  0.00000000000e+00  0.00000000000e+00  0.00000000000e+00  0.00000000000e+00  0.00000000000e+00  0.00000000000e+00  0.00000000000e+00  0.00000000000e+00  0.00000000000e+00  0.00000000000e+00  0.00000000000e+00  0.00000000000e+00  0.00000000000e+00  0.00000000000e+00  0.00000000000e+00  0.00000000000e+00  0.00000000000e+00  0.00000000000e+00  0.00000000000e+00  0.00000000000e+00  0.00000000000e+00  0.00000000000e+00  0.00000000000e+00  0.00000000000e+00  1.47991296103e-02  0.00000000000e+00  0.00000000000e+00  0.00000000000e+00  0.00000000000e+00  0.00000000000e+00  0.00000000000e+00  0.00000000000e+00  0.00000000000e+00  0.00000000000e+00  0.00000000000e+00 -2.11427042819e-01  0.00000000000e+00  0.00000000000e+00  0.00000000000e+00  0.00000000000e+00  0.00000000000e+00  0.00000000000e+00  0.00000000000e+00  0.00000000000e+00  0.00000000000e+00  0.00000000000e+00  0.00000000000e+00  0.00000000000e+00  0.00000000000e+00  0.00000000000e+00  0.00000000000e+00  0.00000000000e+00  0.00000000000e+00  0.00000000000e+00  0.00000000000e+00  0.00000000000e+00  0.00000000000e+00  0.00000000000e+00  0.00000000000e+00  0.00000000000e+00  0.00000000000e+00  0.00000000000e+00  0.00000000000e+00  0.00000000000e+00  1.47307896624e-01  0.00000000000e+00  0.00000000000e+00  0.00000000000e+00  0.00000000000e+00  0.00000000000e+00  0.00000000000e+00  0.00000000000e+00  0.00000000000e+00  0.00000000000e+00  0.00000000000e+00  0.00000000000e+00  0.00000000000e+00  0.00000000000e+00  0.00000000000e+00  0.00000000000e+00  0.00000000000e+00  0.00000000000e+00  0.00000000000e+00  0.00000000000e+00  0.00000000000e+00  8.05835065625e-02  0.00000000000e+00  0.00000000000e+00  9.06961110158e-02 -9.64952751753e-02  0.00000000000e+00  0.00000000000e+00  0.00000000000e+00  0.00000000000e+00  0.00000000000e+00  0.00000000000e+00  0.00000000000e+00  0.00000000000e+00  0.00000000000e+00  0.00000000000e+00  0.00000000000e+00  0.00000000000e+00  0.00000000000e+00  0.00000000000e+00  0.00000000000e+00 -1.11663262933e-02  0.00000000000e+00  0.00000000000e+00  0.00000000000e+00  0.00000000000e+00  0.00000000000e+00  0.00000000000e+00  0.00000000000e+00  0.00000000000e+00  0.00000000000e+00  0.00000000000e+00  0.00000000000e+00  0.00000000000e+00  0.00000000000e+00  0.00000000000e+00  0.00000000000e+00  0.00000000000e+00  0.00000000000e+00  0.00000000000e+00  0.00000000000e+00  0.00000000000e+00  0.00000000000e+00  0.00000000000e+00  0.00000000000e+00  0.00000000000e+00  0.00000000000e+00  0.00000000000e+00  0.00000000000e+00  0.00000000000e+00  0.00000000000e+00  0.00000000000e+00  0.00000000000e+00  0.00000000000e+00
 0.00000000000e+00  0.00000000000e+00  0.00000000000e+00  0.00000000000e+00  0.00000000000e+00  0.00000000000e+00  0.00000000000e+00  0.00000000000e+00  0.00000000000e+00  0.00000000000e+00  0.00000000000e+00  0.00000000000e+00  0.00000000000e+00  0.00000000000e+00  0.00000000000e+00  0.00000000000e+00  0.00000000000e+00  0.00000000000e+00  0.00000000000e+00  2.06240242709e-01  0.00000000000e+00  0.00000000000e+00  0.00000000000e+00  0.00000000000e+00  0.00000000000e+00  0.00000000000e+00  0.00000000000e+00  0.00000000000e+00  0.00000000000e+00  0.00000000000e+00  0.00000000000e+00  0.00000000000e+00  0.00000000000e+00  0.00000000000e+00  0.00000000000e+00  0.00000000000e+00  0.00000000000e+00  0.00000000000e+00  0.00000000000e+00  0.00000000000e+00  0.00000000000e+00  0.00000000000e+00  0.00000000000e+00  0.00000000000e+00  2.14195788158e-01  0.00000000000e+00  0.00000000000e+00  0.00000000000e+00  0.00000000000e+00  0.00000000000e+00  0.00000000000e+00  0.00000000000e+00  0.00000000000e+00  1.72290732185e-02  0.00000000000e+00  1.12037820239e+01  0.00000000000e+00  0.00000000000e+00  0.00000000000e+00  0.00000000000e+00  0.00000000000e+00  0.00000000000e+00  0.00000000000e+00  0.00000000000e+00  0.00000000000e+00  0.00000000000e+00  0.00000000000e+00  0.00000000000e+00  0.00000000000e+00  0.00000000000e+00  0.00000000000e+00  0.00000000000e+00  0.00000000000e+00  0.00000000000e+00  0.00000000000e+00  0.00000000000e+00  0.00000000000e+00  0.00000000000e+00  0.00000000000e+00  0.00000000000e+00  0.00000000000e+00  0.00000000000e+00  0.00000000000e+00  0.00000000000e+00  0.00000000000e+00  0.00000000000e+00  0.00000000000e+00  0.00000000000e+00  0.00000000000e+00  0.00000000000e+00  0.00000000000e+00  0.00000000000e+00  0.00000000000e+00  0.00000000000e+00  0.00000000000e+00  0.00000000000e+00  0.00000000000e+00  0.00000000000e+00  0.00000000000e+00  0.00000000000e+00  0.00000000000e+00  0.00000000000e+00  0.00000000000e+00  0.00000000000e+00  0.00000000000e+00  0.00000000000e+00  0.00000000000e+00  0.00000000000e+00  0.00000000000e+00  0.00000000000e+00  0.00000000000e+00  0.00000000000e+00  0.00000000000e+00  0.00000000000e+00  0.00000000000e+00  0.00000000000e+00  0.00000000000e+00  0.00000000000e+00  0.00000000000e+00  0.00000000000e+00  0.00000000000e+00  0.00000000000e+00  0.00000000000e+00  0.00000000000e+00  0.00000000000e+00  0.00000000000e+00  0.00000000000e+00  0.00000000000e+00  0.00000000000e+00  0.00000000000e+00  0.00000000000e+00  0.00000000000e+00  0.00000000000e+00  0.00000000000e+00  0.00000000000e+00  0.00000000000e+00  0.00000000000e+00  0.00000000000e+00  0.00000000000e+00  0.00000000000e+00  0.00000000000e+00  0.00000000000e+00  0.00000000000e+00  0.00000000000e+00  0.00000000000e+00  0.00000000000e+00  0.00000000000e+00  0.00000000000e+00  0.00000000000e+00  0.00000000000e+00  0.00000000000e+00  0.00000000000e+00  0.00000000000e+00  0.00000000000e+00  0.00000000000e+00  0.00000000000e+00  0.00000000000e+00  0.00000000000e+00  0.00000000000e+00  0.00000000000e+00  0.00000000000e+00  0.00000000000e+00  0.00000000000e+00  0.00000000000e+00  0.00000000000e+00  0.00000000000e+00  0.00000000000e+00  0.00000000000e+00  0.00000000000e+00  0.00000000000e+00  0.00000000000e+00  0.00000000000e+00  0.00000000000e+00  0.00000000000e+00  0.00000000000e+00  0.00000000000e+00  0.00000000000e+00  0.00000000000e+00  0.00000000000e+00  0.00000000000e+00  0.00000000000e+00  0.00000000000e+00  0.00000000000e+00  0.00000000000e+00  0.00000000000e+00  0.00000000000e+00  0.00000000000e+00  0.00000000000e+00  0.00000000000e+00  0.00000000000e+00  0.00000000000e+00  0.00000000000e+00  0.00000000000e+00  0.00000000000e+00  0.00000000000e+00  0.00000000000e+00  0.00000000000e+00  0.00000000000e+00  0.00000000000e+00  0.00000000000e+00  0.00000000000e+00  0.00000000000e+00  0.00000000000e+00  0.00000000000e+00  0.00000000000e+00  0.00000000000e+00  0.00000000000e+00  0.00000000000e+00  0.00000000000e+00  0.00000000000e+00  0.00000000000e+00  0.00000000000e+00  0.00000000000e+00  0.00000000000e+00  0.00000000000e+00  0.00000000000e+00  0.00000000000e+00  0.00000000000e+00  0.00000000000e+00  0.00000000000e+00  0.00000000000e+00  0.00000000000e+00  0.00000000000e+00  0.00000000000e+00  0.00000000000e+00  0.00000000000e+00  0.00000000000e+00  0.00000000000e+00  0.00000000000e+00  0.00000000000e+00  0.00000000000e+00  0.00000000000e+00  0.00000000000e+00  0.00000000000e+00  0.00000000000e+00  0.00000000000e+00  0.00000000000e+00  0.00000000000e+00  0.00000000000e+00  7.50499516974e-02  0.00000000000e+00  0.00000000000e+00  0.00000000000e+00  0.00000000000e+00  0.00000000000e+00  0.00000000000e+00  0.00000000000e+00  0.00000000000e+00  0.00000000000e+00  0.00000000000e+00  0.00000000000e+00  0.00000000000e+00  0.00000000000e+00  0.00000000000e+00  0.00000000000e+00  0.00000000000e+00
 0.00000000000e+00  0.00000000000e+00  0.00000000000e+00  0.00000000000e+00  0.00000000000e+00  0.00000000000e+00  0.00000000000e+00  0.00000000000e+00  0.00000000000e+00  0.00000000000e+00  0.00000000000e+00  0.00000000000e+00  0.00000000000e+00  0.00000000000e+00  0.00000000000e+00  0.00000000000e+00  0.00000000000e+00  0.00000000000e+00  0.00000000000e+00  0.00000000000e+00  0.00000000000e+00  0.00000000000e+00  0.00000000000e+00  0.00000000000e+00  0.00000000000e+00  0.00000000000e+00  0.00000000000e+00  0.00000000000e+00  0.00000000000e+00  0.00000000000e+00  0.00000000000e+00  0.00000000000e+00  0.00000000000e+00  0.00000000000e+00  0.00000000000e+00  0.00000000000e+00  0.00000000000e+00  0.00000000000e+00  0.00000000000e+00  0.00000000000e+00  0.00000000000e+00  0.00000000000e+00  0.00000000000e+00  0.00000000000e+00  0.00000000000e+00  0.00000000000e+00  0.00000000000e+00  0.00000000000e+00  0.00000000000e+00  0.00000000000e+00  0.00000000000e+00  0.00000000000e+00  0.00000000000e+00  0.00000000000e+00  0.00000000000e+00  0.00000000000e+00  1.19978913306e+01  2.83482216671e-02  1.35242884421e-01  0.00000000000e+00  0.00000000000e+00  0.00000000000e+00  0.00000000000e+00  0.00000000000e+00  0.00000000000e+00  0.00000000000e+00  0.00000000000e+00  0.00000000000e+00  0.00000000000e+00  0.00000000000e+00  0.00000000000e+00  0.00000000000e+00  0.00000000000e+00  0.00000000000e+00  0.00000000000e+00  0.00000000000e+00  0.00000000000e+00  0.00000000000e+00  0.00000000000e+00  0.00000000000e+00  0.00000000000e+00  0.00000000000e+00  0.00000000000e+00  0.00000000000e+00  0.00000000000e+00  0.00000000000e+00  0.00000000000e+00  0.00000000000e+00  0.00000000000e+00  0.00000000000e+00  0.00000000000e+00  0.00000000000e+00  0.00000000000e+00  0.00000000000e+00  0.00000000000e+00  0.00000000000e+00  0.00000000000e+00  0.00000000000e+00  0.00000000000e+00  0.00000000000e+00  0.00000000000e+00  0.00000000000e+00  0.00000000000e+00  0.00000000000e+00  0.00000000000e+00  0.00000000000e+00  0.00000000000e+00  0.00000000000e+00  0.00000000000e+00  0.00000000000e+00  0.00000000000e+00  0.00000000000e+00  0.00000000000e+00  0.00000000000e+00  0.00000000000e+00  0.00000000000e+00  0.00000000000e+00  0.00000000000e+00  0.00000000000e+00  0.00000000000e+00  0.00000000000e+00  0.00000000000e+00  0.00000000000e+00  0.00000000000e+00  0.00000000000e+00  0.00000000000e+00  0.00000000000e+00  0.00000000000e+00  0.00000000000e+00  0.00000000000e+00  0.00000000000e+00  0.00000000000e+00  0.00000000000e+00  0.00000000000e+00  0.00000000000e+00  0.00000000000e+00  0.00000000000e+00  0.00000000000e+00  0.00000000000e+00  0.00000000000e+00  0.00000000000e+00  0.00000000000e+00  0.00000000000e+00  0.00000000000e+00  0.00000000000e+00  0.00000000000e+00  0.00000000000e+00  0.00000000000e+00  0.00000000000e+00  0.00000000000e+00  0.00000000000e+00  0.00000000000e+00  0.00000000000e+00  0.00000000000e+00  0.00000000000e+00  0.00000000000e+00  0.00000000000e+00  0.00000000000e+00  0.00000000000e+00  0.00000000000e+00  0.00000000000e+00  0.00000000000e+00  0.00000000000e+00  0.00000000000e+00  0.00000000000e+00  0.00000000000e+00  0.00000000000e+00  0.00000000000e+00  0.00000000000e+00  0.00000000000e+00  0.00000000000e+00  0.00000000000e+00  0.00000000000e+00  0.00000000000e+00  0.00000000000e+00  0.00000000000e+00  0.00000000000e+00  0.00000000000e+00  0.00000000000e+00  0.00000000000e+00  0.00000000000e+00  0.00000000000e+00  0.00000000000e+00  0.00000000000e+00  0.00000000000e+00  0.00000000000e+00  0.00000000000e+00  0.00000000000e+00  0.00000000000e+00  0.00000000000e+00  0.00000000000e+00  0.00000000000e+00  0.00000000000e+00  0.00000000000e+00  0.00000000000e+00  0.00000000000e+00  0.00000000000e+00  0.00000000000e+00  0.00000000000e+00  0.00000000000e+00  0.00000000000e+00  0.00000000000e+00  0.00000000000e+00  0.00000000000e+00  0.00000000000e+00  0.00000000000e+00  0.00000000000e+00  0.00000000000e+00  0.00000000000e+00  0.00000000000e+00  0.00000000000e+00  0.00000000000e+00  0.00000000000e+00  0.00000000000e+00  0.00000000000e+00  0.00000000000e+00  0.00000000000e+00  0.00000000000e+00  0.00000000000e+00  0.00000000000e+00  0.00000000000e+00  0.00000000000e+00  0.00000000000e+00  0.00000000000e+00  0.00000000000e+00  0.00000000000e+00  0.00000000000e+00  0.00000000000e+00  0.00000000000e+00  0.00000000000e+00  0.00000000000e+00  0.00000000000e+00  0.00000000000e+00  0.00000000000e+00  0.00000000000e+00  0.00000000000e+00  0.00000000000e+00  0.00000000000e+00  0.00000000000e+00  0.00000000000e+00  0.00000000000e+00  0.00000000000e+00  0.00000000000e+00  0.00000000000e+00  0.00000000000e+00  0.00000000000e+00  0.00000000000e+00  0.00000000000e+00  0.00000000000e+00  0.00000000000e+00  0.00000000000e+00  0.00000000000e+00  0.00000000000e+00  0.00000000000e+00  0.00000000000e+00  0.00000000000e+00
 0.00000000000e+00  0.00000000000e+00  0.00000000000e+00  0.00000000000e+00  0.00000000000e+00  0.00000000000e+00  0.00000000000e+00  0.00000000000e+00  0.00000000000e+00  0.00000000000e+00 -5.70944317442e-02  0.00000000000e+00  0.00000000000e+00  0.00000000000e+00  0.00000000000e+00  0.00000000000e+00  0.00000000000e+00  0.00000000000e+00  0.00000000000e+00  0.00000000000e+00  0.00000000000e+00  0.00000000000e+00  0.00000000000e+00  0.00000000000e+00  0.00000000000e+00  0.00000000000e+00  0.00000000000e+00  0.00000000000e+00  0.00000000000e+00  0.00000000000e+00  0.00000000000e+00  0.00000000000e+00  0.00000000000e+00  0.00000000000e+00  0.00000000000e+00  0.00000000000e+00  0.00000000000e+00  0.00000000000e+00  0.00000000000e+00  0.00000000000e+00  0.00000000000e+00  0.00000000000e+00  0.00000000000e+00  0.00000000000e+00  0.00000000000e+00  0.00000000000e+00  0.00000000000e+00  0.00000000000e+00  0.00000000000e+00  0.00000000000e+00  0.00000000000e+00  0.00000000000e+00  0.00000000000e+00  0.00000000000e+00  0.00000000000e+00  0.00000000000e+00  2.83482216673e-02  1.29202638077e+01 -1.99839414014e+00  0.00000000000e+00  0.00000000000e+00  0.00000000000e+00  0.00000000000e+00  0.00000000000e+00  0.00000000000e+00  0.00000000000e+00  0.00000000000e+00  0.00000000000e+00  0.00000000000e+00  0.00000000000e+00  7.85674572874e-02  0.00000000000e+00  0.00000000000e+00  0.00000000000e+00  0.00000000000e+00  0.00000000000e+00  0.00000000000e+00  0.00000000000e+00  0.00000000000e+00  0.00000000000e+00  0.00000000000e+00  0.00000000000e+00  0.00000000000e+00  0.00000000000e+00  0.00000000000e+00  0.00000000000e+00  0.00000000000e+00  0.00000000000e+00  0.00000000000e+00  0.00000000000e+00  0.00000000000e+00  0.00000000000e+00  0.00000000000e+00  0.00000000000e+00  0.00000000000e+00  0.00000000000e+00  0.00000000000e+00  0.00000000000e+00  0.00000000000e+00  0.00000000000e+00  0.00000000000e+00  0.00000000000e+00  0.00000000000e+00  0.00000000000e+00  0.00000000000e+00  0.00000000000e+00  0.00000000000e+00  0.00000000000e+00  0.00000000000e+00  0.00000000000e+00  0.00000000000e+00  0.00000000000e+00  0.00000000000e+00  0.00000000000e+00  0.00000000000e+00  0.00000000000e+00  0.00000000000e+00  0.00000000000e+00  0.00000000000e+00  0.00000000000e+00  0.00000000000e+00  0.00000000000e+00  0.00000000000e+00  0.00000000000e+00  0.00000000000e+00  0.00000000000e+00  0.00000000000e+00  0.00000000000e+00  0.00000000000e+00  0.00000000000e+00  0.00000000000e+00  0.00000000000e+00  0.00000000000e+00  0.00000000000e+00  0.00000000000e+00  0.00000000000e+00  0.00000000000e+00  0.00000000000e+00  0.00000000000e+00  0.00000000000e+00  0.00000000000e+00  0.00000000000e+00  0.00000000000e+00  0.00000000000e+00  0.00000000000e+00  0.00000000000e+00  0.00000000000e+00  0.00000000000e+00  0.00000000000e+00  0.00000000000e+00  0.00000000000e+00  0.00000000000e+00  0.00000000000e+00  0.00000000000e+00  0.00000000000e+00  0.00000000000e+00  0.00000000000e+00  0.00000000000e+00  0.00000000000e+00  0.00000000000e+00  0.00000000000e+00  0.00000000000e+00  0.00000000000e+00  0.00000000000e+00  0.00000000000e+00  0.00000000000e+00  0.00000000000e+00  0.00000000000e+00  0.00000000000e+00  0.00000000000e+00  0.00000000000e+00  0.00000000000e+00  0.00000000000e+00  0.00000000000e+00  0.00000000000e+00  0.00000000000e+00  0.00000000000e+00  0.00000000000e+00  0.00000000000e+00  0.00000000000e+00  0.00000000000e+00  0.00000000000e+00  0.00000000000e+00  0.00000000000e+00  0.00000000000e+00  0.00000000000e+00  0.00000000000e+00  0.00000000000e+00  0.00000000000e+00  0.00000000000e+00  0.00000000000e+00  0.00000000000e+00  0.00000000000e+00  0.00000000000e+00  0.00000000000e+00  0.00000000000e+00  0.00000000000e+00  0.00000000000e+00  0.00000000000e+00  0.00000000000e+00  0.00000000000e+00  0.00000000000e+00  0.00000000000e+00  0.00000000000e+00  0.00000000000e+00  0.00000000000e+00  0.00000000000e+00  0.00000000000e+00  0.00000000000e+00  0.00000000000e+00  0.00000000000e+00  0.00000000000e+00  0.00000000000e+00  0.00000000000e+00  0.00000000000e+00  0.00000000000e+00  0.00000000000e+00  0.00000000000e+00  0.00000000000e+00  0.00000000000e+00  0.00000000000e+00  0.00000000000e+00  0.00000000000e+00  0.00000000000e+00  0.00000000000e+00  0.00000000000e+00  0.00000000000e+00  0.00000000000e+00  0.00000000000e+00  0.00000000000e+00  0.00000000000e+00  0.00000000000e+00  0.00000000000e+00  0.00000000000e+00  0.00000000000e+00  0.00000000000e+00  0.00000000000e+00  0.00000000000e+00  0.00000000000e+00  0.00000000000e+00  0.00000000000e+00  0.00000000000e+00  0.00000000000e+00  0.00000000000e+00  0.00000000000e+00  0.00000000000e+00  0.00000000000e+00  0.00000000000e+00  0.00000000000e+00  0.00000000000e+00  0.00000000000e+00  0.00000000000e+00  0.00000000000e+00  0.00000000000e+00  0.00000000000e+00  0.00000000000e+00
 0.00000000000e+00  0.00000000000e+00  0.00000000000e+00  0.00000000000e+00  0.00000000000e+00  0.00000000000e+00  0.00000000000e+00  0.00000000000e+00  0.00000000000e+00  0.00000000000e+00 -4.53364166553e-02  0.00000000000e+00  0.00000000000e+00  0.00000000000e+00  0.00000000000e+00  0.00000000000e+00  0.00000000000e+00  0.00000000000e+00  0.00000000000e+00  0.00000000000e+00  0.00000000000e+00  0.00000000000e+00  0.00000000000e+00  0.00000000000e+00  1.33693061761e-01  0.00000000000e+00  2.01463853082e-02  0.00000000000e+00  0.00000000000e+00  0.00000000000e+00  0.00000000000e+00  0.00000000000e+00  0.00000000000e+00  0.00000000000e+00  0.00000000000e+00  0.00000000000e+00  0.00000000000e+00  0.00000000000e+00  0.00000000000e+00  0.00000000000e+00  0.00000000000e+00  0.00000000000e+00  0.00000000000e+00  0.00000000000e+00  0.00000000000e+00  0.00000000000e+00  0.00000000000e+00  0.00000000000e+00  0.00000000000e+00  0.00000000000e+00  0.00000000000e+00  0.00000000000e+00  0.00000000000e+00  0.00000000000e+00  0.00000000000e+00  0.00000000000e+00  1.35242884514e-01 -1.99839414016e+00  9.80996009675e+00 -4.67073358315e-01  0.00000000000e+00  0.00000000000e+00  0.00000000000e+00  0.00000000000e+00  0.00000000000e+00  0.00000000000e+00  0.00000000000e+00 -3.47003177293e-02  0.00000000000e+00  0.00000000000e+00  0.00000000000e+00  0.00000000000e+00  0.00000000000e+00  0.00000000000e+00  0.00000000000e+00  0.00000000000e+00  0.00000000000e+00  0.00000000000e+00  0.00000000000e+00  0.00000000000e+00  0.00000000000e+00  0.00000000000e+00  0.00000000000e+00  0.00000000000e+00  0.00000000000e+00  0.00000000000e+00  0.00000000000e+00  0.00000000000e+00  0.00000000000e+00  0.00000000000e+00  7.76648081322e-02  0.00000000000e+00  0.00000000000e+00  0.00000000000e+00  0.00000000000e+00  0.00000000000e+00  0.00000000000e+00  0.00000000000e+00  0.00000000000e+00  0.00000000000e+00  0.00000000000e+00  0.00000000000e+00  0.00000000000e+00  0.00000000000e+00  0.00000000000e+00  0.00000000000e+00  0.00000000000e+00  0.00000000000e+00  0.00000000000e+00  0.00000000000e+00  0.00000000000e+00  0.00000000000e+00  0.00000000000e+00  0.00000000000e+00  0.00000000000e+00 -1.36141331619e-01  0.00000000000e+00  0.00000000000e+00  0.00000000000e+00  0.00000000000e+00  0.00000000000e+00  0.00000000000e+00  0.00000000000e+00  0.00000000000e+00  0.00000000000e+00  0.00000000000e+00  0.00000000000e+00  0.00000000000e+00  0.00000000000e+00  0.00000000000e+00  0.00000000000e+00  0.00000000000e+00  1.88067789171e-01  0.00000000000e+00 -3.03655468731e-01  0.00000000000e+00 -1.00480962440e-01  0.00000000000e+00  0.00000000000e+00  0.00000000000e+00  0.00000000000e+00  0.00000000000e+00  0.00000000000e+00  0.00000000000e+00  0.00000000000e+00  0.00000000000e+00  0.00000000000e+00  0.00000000000e+00  0.00000000000e+00  0.00000000000e+00  0.00000000000e+00  0.00000000000e+00  0.00000000000e+00  0.00000000000e+00 -1.94611729978e-01  0.00000000000e+00  0.00000000000e+00  0.00000000000e+00  0.00000000000e+00  0.00000000000e+00  0.00000000000e+00  0.00000000000e+00  0.00000000000e+00  0.00000000000e+00  0.00000000000e+00  0.00000000000e+00  0.00000000000e+00  0.00000000000e+00  0.00000000000e+00  0.00000000000e+00  0.00000000000e+00  0.00000000000e+00  2.28478099578e-01  0.00000000000e+00  0.00000000000e+00  0.00000000000e+00  0.00000000000e+00  0.00000000000e+00  0.00000000000e+00  0.00000000000e+00  0.00000000000e+00  0.00000000000e+00  0.00000000000e+00  0.00000000000e+00  0.00000000000e+00  0.00000000000e+00  0.00000000000e+00  0.00000000000e+00  0.00000000000e+00  0.00000000000e+00  0.00000000000e+00  0.00000000000e+00  0.00000000000e+00  0.00000000000e+00  0.00000000000e+00  0.00000000000e+00  0.00000000000e+00  0.00000000000e+00  0.00000000000e+00  0.00000000000e+00  0.00000000000e+00  1.64234056078e-01  0.00000000000e+00  0.00000000000e+00  0.00000000000e+00  0.00000000000e+00  0.00000000000e+00  0.00000000000e+00  0.00000000000e+00  0.00000000000e+00  0.00000000000e+00  0.00000000000e+00  0.00000000000e+00  0.00000000000e+00  0.00000000000e+00  0.00000000000e+00  0.00000000000e+00  0.00000000000e+00  0.00000000000e+00  0.00000000000e+00  0.00000000000e+00  0.00000000000e+00  0.00000000000e+00  0.00000000000e+00  0.00000000000e+00  0.00000000000e+00  0.00000000000e+00  0.00000000000e+00  0.00000000000e+00  0.00000000000e+00  0.00000000000e+00 -4.49903163941e-02  0.00000000000e+00  0.00000000000e+00  0.00000000000e+00  0.00000000000e+00  0.00000000000e+00  0.00000000000e+00 -1.14888380972e-03  0.00000000000e+00  0.00000000000e+00  0.00000000000e+00  0.00000000000e+00  0.00000000000e+00  0.00000000000e+00  0.00000000000e+00  0.00000000000e+00  0.00000000000e+00  0.00000000000e+00  0.00000000000e+00  0.00000000000e+00  0.00000000000e+00  0.00000000000e+00  0.00000000000e+00  0.00000000000e+00  0.00000000000e+00
 0.00000000000e+00  0.00000000000e+00  0.00000000000e+00  0.00000000000e+00  0.00000000000e+00  0.00000000000e+00  0.00000000000e+00  0.00000000000e+00  0.00000000000e+00  0.00000000000e+00  0.00000000000e+00  0.00000000000e+00  0.00000000000e+00  0.00000000000e+00  0.00000000000e+00  0.00000000000e+00  0.00000000000e+00  0.00000000000e+00  0.00000000000e+00  0.00000000000e+00  0.00000000000e+00  0.00000000000e+00  0.00000000000e+00  0.00000000000e+00  0.00000000000e+00  0.00000000000e+00  0.00000000000e+00  0.00000000000e+00  0.00000000000e+00  0.00000000000e+00  0.00000000000e+00  0.00000000000e+00  0.00000000000e+00  0.00000000000e+00  0.00000000000e+00  0.00000000000e+00  0.00000000000e+00  0.00000000000e+00  0.00000000000e+00  0.00000000000e+00  0.00000000000e+00  0.00000000000e+00  0.00000000000e+00  0.00000000000e+00  0.00000000000e+00  0.00000000000e+00  0.00000000000e+00  0.00000000000e+00  0.00000000000e+00  0.00000000000e+00  0.00000000000e+00  0.00000000000e+00  0.00000000000e+00  0.00000000000e+00  0.00000000000e+00  0.00000000000e+00  0.00000000000e+00  0.00000000000e+00 -4.67073358502e-01  1.34440590407e+01 -1.32052878581e+00  5.32813396765e-01 -2.73605003709e-01  0.00000000000e+00  0.00000000000e+00  0.00000000000e+00  0.00000000000e+00  0.00000000000e+00  0.00000000000e+00  0.00000000000e+00  0.00000000000e+00  0.00000000000e+00  0.00000000000e+00  0.00000000000e+00  0.00000000000e+00  0.00000000000e+00  0.00000000000e+00  0.00000000000e+00  0.00000000000e+00  0.00000000000e+00  0.00000000000e+00  0.00000000000e+00  0.00000000000e+00  0.00000000000e+00  0.00000000000e+00  0.00000000000e+00  0.00000000000e+00  0.00000000000e+00  0.00000000000e+00  0.00000000000e+00  0.00000000000e+00  0.00000000000e+00  0.00000000000e+00  0.00000000000e+00  0.00000000000e+00  0.00000000000e+00  0.00000000000e+00  0.00000000000e+00  0.00000000000e+00  0.00000000000e+00  0.00000000000e+00  0.00000000000e+00  0.00000000000e+00  0.00000000000e+00  0.00000000000e+00  0.00000000000e+00  0.00000000000e+00  0.00000000000e+00  0.00000000000e+00  0.00000000000e+00  0.00000000000e+00  0.00000000000e+00  0.00000000000e+00  0.00000000000e+00  0.00000000000e+00  0.00000000000e+00  0.00000000000e+00  0.00000000000e+00  0.00000000000e+00  0.00000000000e+00  0.00000000000e+00  0.00000000000e+00  0.00000000000e+00  0.00000000000e+00  0.00000000000e+00  0.00000000000e+00  0.00000000000e+00  0.00000000000e+00  0.00000000000e+00  0.00000000000e+00  0.00000000000e+00  0.00000000000e+00  0.00000000000e+00  0.00000000000e+00  0.00000000000e+00  0.00000000000e+00  0.00000000000e+00  0.00000000000e+00  0.00000000000e+00  0.00000000000e+00  0.00000000000e+00  0.00000000000e+00  0.00000000000e+00  0.00000000000e+00  0.00000000000e+00  0.00000000000e+00  0.00000000000e+00  0.00000000000e+00  0.00000000000e+00  0.00000000000e+00  0.00000000000e+00  0.00000000000e+00  0.00000000000e+00  0.00000000000e+00  0.00000000000e+00  0.00000000000e+00  0.00000000000e+00  0.00000000000e+00  0.00000000000e+00  0.00000000000e+00  0.00000000000e+00  0.00000000000e+00  0.00000000000e+00  0.00000000000e+00  0.00000000000e+00  0.00000000000e+00  0.00000000000e+00  0.00000000000e+00  0.00000000000e+00  0.00000000000e+00  0.00000000000e+00  0.00000000000e+00  0.00000000000e+00  0.00000000000e+00  0.00000000000e+00  0.00000000000e+00  0.00000000000e+00  0.00000000000e+00  0.00000000000e+00  0.00000000000e+00  0.00000000000e+00  0.00000000000e+00  0.00000000000e+00  0.00000000000e+00  0.00000000000e+00  0.00000000000e+00  0.00000000000e+00  0.00000000000e+00  0.00000000000e+00  0.00000000000e+00  0.00000000000e+00  0.00000000000e+00  0.00000000000e+00  0.00000000000e+00  0.00000000000e+00  0.00000000000e+00  0.00000000000e+00  0.00000000000e+00  0.00000000000e+00  0.00000000000e+00  0.00000000000e+00  0.00000000000e+00  0.00000000000e+00  0.00000000000e+00  0.00000000000e+00  0.00000000000e+00  0.00000000000e+00  0.00000000000e+00  0.00000000000e+00  0.00000000000e+00  0.00000000000e+00  0.00000000000e+00  0.00000000000e+00  0.00000000000e+00  0.00000000000e+00  0.00000000000e+00  0.00000000000e+00  0.00000000000e+00  0.00000000000e+00  0.00000000000e+00  0.00000000000e+00  0.00000000000e+00  0.00000000000e+00  0.00000000000e+00  0.00000000000e+00  0.00000000000e+00  0.00000000000e+00  0.00000000000e+00  0.00000000000e+00  0.00000000000e+00  0.00000000000e+00  0.00000000000e+00  0.00000000000e+00  0.00000000000e+00  0.00000000000e+00  0.00000000000e+00  0.00000000000e+00  0.00000000000e+00  0.00000000000e+00  0.00000000000e+00  0.00000000000e+00  0.00000000000e+00  0.00000000000e+00  0.00000000000e+00  0.00000000000e+00  0.00000000000e+00  0.00000000000e+00  0.00000000000e+00  0.00000000000e+00  0.00000000000e+00  0.00000000000e+00  0.00000000000e+00  0.00000000000e+00  0.00000000000e+00  0.00000000000e+00  0.00000000000e+00
 0.00000000000e+00  0.00000000000e+00  0.00000000000e+00  0.00000000000e+00  0.00000000000e+00  0.00000000000e+00  0.00000000000e+00  0.00000000000e+00  0.00000000000e+00  8.55892495332e-02  0.00000000000e+00  0.00000000000e+00  0.00000000000e+00  0.00000000000e+00  0.00000000000e+00 -8.06501194772e-02  0.00000000000e+00  0.00000000000e+00  0.00000000000e+00  0.00000000000e+00  0.00000000000e+00  0.00000000000e+00  0.00000000000e+00  0.00000000000e+00  0.00000000000e+00  0.00000000000e+00  0.00000000000e+00  0.00000000000e+00  0.00000000000e+00  0.00000000000e+00  0.00000000000e+00  0.00000000000e+00  0.00000000000e+00  1.10027412796e-02  0.00000000000e+00  0.00000000000e+00  0.00000000000e+00  0.00000000000e+00  0.00000000000e+00  0.00000000000e+00  0.00000000000e+00  0.00000000000e+00  0.00000000000e+00  0.00000000000e+00  0.00000000000e+00  0.00000000000e+00  0.00000000000e+00  3.09606725736e-01  0.00000000000e+00  0.00000000000e+00  0.00000000000e+00  0.00000000000e+00  0.00000000000e+00  0.00000000000e+00  0.00000000000e+00  0.00000000000e+00  0.00000000000e+00  0.00000000000e+00  0.00000000000e+00 -1.32052878778e+00  8.56371148982e+00 -5.42680758503e-01  0.00000000000e+00 -5.60091031440e-01  3.71869886859e-01  0.00000000000e+00  0.00000000000e+00  0.00000000000e+00  0.00000000000e+00  0.00000000000e+00  0.00000000000e+00  0.00000000000e+00  0.00000000000e+00  0.00000000000e+00  0.00000000000e+00  0.00000000000e+00  0.00000000000e+00  0.00000000000e+00  0.00000000000e+00  0.00000000000e+00  0.00000000000e+00  0.00000000000e+00  0.00000000000e+00  0.00000000000e+00  0.00000000000e+00  0.00000000000e+00  0.00000000000e+00  0.00000000000e+00  0.00000000000e+00  0.00000000000e+00  0.00000000000e+00  0.00000000000e+00  0.00000000000e+00  0.00000000000e+00  0.00000000000e+00  0.00000000000e+00  0.00000000000e+00  0.00000000000e+00  0.00000000000e+00  0.00000000000e+00  0.00000000000e+00  0.00000000000e+00  0.00000000000e+00  0.00000000000e+00  0.00000000000e+00  0.00000000000e+00  0.00000000000e+00  0.00000000000e+00  0.00000000000e+00  0.00000000000e+00  0.00000000000e+00  0.00000000000e+00  0.00000000000e+00  0.00000000000e+00  0.00000000000e+00  0.00000000000e+00  0.00000000000e+00  0.00000000000e+00  0.00000000000e+00  0.00000000000e+00  0.00000000000e+00  0.00000000000e+00  0.00000000000e+00  0.00000000000e+00  0.00000000000e+00  3.52733608739e-01  0.00000000000e+00  0.00000000000e+00  0.00000000000e+00  0.00000000000e+00  0.00000000000e+00  0.00000000000e+00  0.00000000000e+00  0.00000000000e+00  0.00000000000e+00  0.00000000000e+00  0.00000000000e+00  0.00000000000e+00  0.00000000000e+00  0.00000000000e+00  0.00000000000e+00  0.00000000000e+00  0.00000000000e+00  0.00000000000e+00  0.00000000000e+00  0.00000000000e+00 -4.66972920631e-02  0.00000000000e+00  0.00000000000e+00  0.00000000000e+00  0.00000000000e+00  0.00000000000e+00  0.00000000000e+00  0.00000000000e+00  0.00000000000e+00  0.00000000000e+00  0.00000000000e+00  0.00000000000e+00  0.00000000000e+00  0.00000000000e+00  0.00000000000e+00  0.00000000000e+00  0.00000000000e+00  0.00000000000e+00  0.00000000000e+00  0.00000000000e+00  0.00000000000e+00  0.00000000000e+00  0.00000000000e+00  0.00000000000e+00  0.00000000000e+00 -1.37407849746e-02  0.00000000000e+00  0.00000000000e+00  0.00000000000e+00  0.00000000000e+00  0.00000000000e+00  0.00000000000e+00  0.00000000000e+00  0.00000000000e+00  0.00000000000e+00  0.00000000000e+00  0.00000000000e+00  0.00000000000e+00  0.00000000000e+00  0.00000000000e+00  0.00000000000e+00  0.00000000000e+00  0.00000000000e+00  0.00000000000e+00  0.00000000000e+00  0.00000000000e+00  0.00000000000e+00  0.00000000000e+00  0.00000000000e+00  0.00000000000e+00  0.00000000000e+00  0.00000000000e+00  0.00000000000e+00  0.00000000000e+00  0.00000000000e+00  0.00000000000e+00  0.00000000000e+00  0.00000000000e+00  0.00000000000e+00  0.00000000000e+00  0.00000000000e+00  0.00000000000e+00  0.00000000000e+00  0.00000000000e+00  0.00000000000e+00  0.00000000000e+00  0.00000000000e+00  0.00000000000e+00  0.00000000000e+00  0.00000000000e+00  0.00000000000e+00  0.00000000000e+00  0.00000000000e+00  0.00000000000e+00  0.00000000000e+00  0.00000000000e+00  0.00000000000e+00  1.59489836700e-01  0.00000000000e+00  0.00000000000e+00  0.00000000000e+00  0.00000000000e+00  0.00000000000e+00  0.00000000000e+00 -5.86788308119e-02  0.00000000000e+00  0.00000000000e+00  0.00000000000e+00  0.00000000000e+00  0.00000000000e+00  0.00000000000e+00  0.00000000000e+00  0.00000000000e+00  0.00000000000e+00  0.00000000000e+00  0.00000000000e+00  0.00000000000e+00  0.00000000000e+00  0.00000000000e+00  0.00000000000e+00  0.00000000000e+00  0.00000000000e+00  0.00000000000e+00  0.00000000000e+00  0.00000000000e+00  0.00000000000e+00  0.00000000000e+00  0.00000000000e+00  0.00000000000e+00  0.00000000000e+00
 0.00000000000e+00  0.00000000000e+00  0.00000000000e+00  0.00000000000e+00  0.00000000000e+00  0.00000000000e+00  0.00000000000e+00  0.00000000000e+00  0.00000000000e+00  0.00000000000e+00  0.00000000000e+00  0.00000000000e+00  0.00000000000e+00  0.00000000000e+00  0.00000000000e+00  0.00000000000e+00  0.00000000000e+00  0.00000000000e+00  0.00000000000e+00  0.00000000000e+00  0.00000000000e+00  0.00000000000e+00  0.00000000000e+00  0.00000000000e+00  0.00000000000e+00  0.00000000000e+00  0.00000000000e+00  0.00000000000e+00  0.00000000000e+00  0.00000000000e+00  0.00000000000e+00  0.00000000000e+00  0.00000000000e+00  0.00000000000e+00  0.00000000000e+00  0.00000000000e+00  0.00000000000e+00  0.00000000000e+00  0.00000000000e+00  0.00000000000e+00  0.00000000000e+00  0.00000000000e+00  0.00000000000e+00  0.00000000000e+00  0.00000000000e+00  0.00000000000e+00  0.00000000000e+00  0.00000000000e+00  0.00000000000e+00  0.00000000000e+00  0.00000000000e+00  0.00000000000e+00  0.00000000000e+00  0.00000000000e+00  0.00000000000e+00  0.00000000000e+00  0.00000000000e+00  0.00000000000e+00  0.00000000000e+00  5.32813396794e-01 -5.42680758330e-01  1.31979225582e+01 -6.57926399505e-01  1.99057913095e+00  0.00000000000e+00  0.00000000000e+00  0.00000000000e+00  0.00000000000e+00  0.00000000000e+00  0.00000000000e+00  0.00000000000e+00  0.00000000000e+00  0.00000000000e+00  0.00000000000e+00  0.00000000000e+00  0.00000000000e+00  0.00000000000e+00  0.00000000000e+00  0.00000000000e+00  0.00000000000e+00  0.00000000000e+00  0.00000000000e+00  0.00000000000e+00  0.00000000000e+00  0.00000000000e+00  0.00000000000e+00  0.00000000000e+00  0.00000000000e+00  0.00000000000e+00  0.00000000000e+00  0.00000000000e+00  0.00000000000e+00  0.00000000000e+00  0.00000000000e+00  0.00000000000e+00  0.00000000000e+00  0.00000000000e+00  0.00000000000e+00  0.00000000000e+00  0.00000000000e+00  0.00000000000e+00  0.00000000000e+00  0.00000000000e+00  0.00000000000e+00  0.00000000000e+00  0.00000000000e+00  0.00000000000e+00  0.00000000000e+00  0.00000000000e+00  0.00000000000e+00  0.00000000000e+00  0.00000000000e+00  0.00000000000e+00  0.00000000000e+00  0.00000000000e+00  0.00000000000e+00  0.00000000000e+00  0.00000000000e+00  0.00000000000e+00  0.00000000000e+00  0.00000000000e+00  0.00000000000e+00  0.00000000000e+00  0.00000000000e+00  0.00000000000e+00  0.00000000000e+00  0.00000000000e+00  0.00000000000e+00  0.00000000000e+00  0.00000000000e+00  0.00000000000e+00  0.00000000000e+00  0.00000000000e+00  0.00000000000e+00  0.00000000000e+00  0.00000000000e+00  0.00000000000e+00  0.00000000000e+00  0.00000000000e+00  0.00000000000e+00  0.00000000000e+00  0.00000000000e+00  0.00000000000e+00  0.00000000000e+00  0.00000000000e+00  0.00000000000e+00  0.00000000000e+00  0.00000000000e+00  0.00000000000e+00  0.00000000000e+00  0.00000000000e+00  0.00000000000e+00  0.00000000000e+00  0.00000000000e+00  0.00000000000e+00  0.00000000000e+00  0.00000000000e+00  0.00000000000e+00  0.00000000000e+00  0.00000000000e+00  0.00000000000e+00  0.00000000000e+00  0.00000000000e+00  0.00000000000e+00  0.00000000000e+00  0.00000000000e+00  0.00000000000e+00  0.00000000000e+00  0.00000000000e+00  0.00000000000e+00  0.00000000000e+00  0.00000000000e+00  0.00000000000e+00  0.00000000000e+00  0.00000000000e+00  0.00000000000e+00  0.00000000000e+00  0.00000000000e+00  0.00000000000e+00  0.00000000000e+00  0.00000000000e+00  0.00000000000e+00  0.00000000000e+00  0.00000000000e+00  0.00000000000e+00  0.00000000000e+00  0.00000000000e+00  0.00000000000e+00  0.00000000000e+00  0.00000000000e+00  0.00000000000e+00  0.00000000000e+00  0.00000000000e+00  0.00000000000e+00  0.00000000000e+00  0.00000000000e+00  0.00000000000e+00  0.00000000000e+00  0.00000000000e+00  0.00000000000e+00  0.00000000000e+00  0.00000000000e+00  0.00000000000e+00  0.00000000000e+00  0.00000000000e+00  0.00000000000e+00  0.00000000000e+00  0.00000000000e+00  0.00000000000e+00  0.00000000000e+00  0.00000000000e+00  0.00000000000e+00  0.00000000000e+00  0.00000000000e+00  0.00000000000e+00  0.00000000000e+00  0.00000000000e+00  0.00000000000e+00  0.00000000000e+00  0.00000000000e+00  0.00000000000e+00  0.00000000000e+00  0.00000000000e+00  0.00000000000e+00  0.00000000000e+00  0.00000000000e+00  0.00000000000e+00  0.00000000000e+00  0.00000000000e+00  0.00000000000e+00  0.00000000000e+00  0.00000000000e+00  0.00000000000e+00  0.00000000000e+00  0.00000000000e+00  0.00000000000e+00  0.00000000000e+00  0.00000000000e+00  0.00000000000e+00  0.00000000000e+00  0.00000000000e+00  0.00000000000e+00  0.00000000000e+00  0.00000000000e+00  0.00000000000e+00  0.00000000000e+00  0.00000000000e+00  0.00000000000e+00  0.00000000000e+00  0.00000000000e+00  0.00000000000e+00  0.00000000000e+00  0.00000000000e+00  0.00000000000e+00  0.00000000000e+00  0.00000000000e+00
 0.00000000000e+00  0.00000000000e+00  0.00000000000e+00  0.00000000000e+00  0.00000000000e+00  0.00000000000e+00  0.00000000000e+00  0.00000000000e+00  0.00000000000e+00  0.00000000000e+00  0.00000000000e+00  0.00000000000e+00  0.00000000000e+00  0.00000000000e+00 -6.79252488191e-02  0.00000000000e+00  0.00000000000e+00  0.00000000000e+00  0.00000000000e+00  0.00000000000e+00  0.00000000000e+00  0.00000000000e+00  0.00000000000e+00  0.00000000000e+00  0.00000000000e+00  0.00000000000e+00  0.00000000000e+00  0.00000000000e+00  0.00000000000e+00  0.00000000000e+00  0.00000000000e+00  0.00000000000e+00  0.00000000000e+00  0.00000000000e+00  0.00000000000e+00  0.00000000000e+00  0.00000000000e+00  0.00000000000e+00  0.00000000000e+00  0.00000000000e+00  0.00000000000e+00  0.00000000000e+00  0.00000000000e+00  0.00000000000e+00  0.00000000000e+00  0.00000000000e+00  0.00000000000e+00  0.00000000000e+00  0.00000000000e+00  0.00000000000e+00  0.00000000000e+00  0.00000000000e+00  0.00000000000e+00  0.00000000000e+00  0.00000000000e+00  0.00000000000e+00  0.00000000000e+00  0.00000000000e+00  0.00000000000e+00 -2.73605006904e-01  0.00000000000e+00 -6.57926399675e-01  1.09616270492e+01  0.00000000000e+00 -3.83247591620e-01  0.00000000000e+00  0.00000000000e+00  0.00000000000e+00  0.00000000000e+00  0.00000000000e+00  0.00000000000e+00  0.00000000000e+00  0.00000000000e+00  0.00000000000e+00  0.00000000000e+00  0.00000000000e+00  0.00000000000e+00  0.00000000000e+00  0.00000000000e+00  0.00000000000e+00  0.00000000000e+00  0.00000000000e+00  0.00000000000e+00  0.00000000000e+00  0.00000000000e+00  0.00000000000e+00  0.00000000000e+00  0.00000000000e+00  0.00000000000e+00  0.00000000000e+00  0.00000000000e+00  0.00000000000e+00  0.00000000000e+00  0.00000000000e+00  0.00000000000e+00  0.00000000000e+00  0.00000000000e+00  0.00000000000e+00  0.00000000000e+00  0.00000000000e+00  0.00000000000e+00  0.00000000000e+00  0.00000000000e+00  0.00000000000e+00  0.00000000000e+00  0.00000000000e+00  0.00000000000e+00  0.00000000000e+00  0.00000000000e+00  0.00000000000e+00  0.00000000000e+00  0.00000000000e+00  0.00000000000e+00  0.00000000000e+00  0.00000000000e+00  0.00000000000e+00  0.00000000000e+00  0.00000000000e+00  0.00000000000e+00  0.00000000000e+00  0.00000000000e+00  0.00000000000e+00  0.00000000000e+00  0.00000000000e+00  0.00000000000e+00  0.00000000000e+00  0.00000000000e+00  0.00000000000e+00  0.00000000000e+00  0.00000000000e+00  0.00000000000e+00  0.00000000000e+00  0.00000000000e+00  0.00000000000e+00  0.00000000000e+00  0.00000000000e+00  0.00000000000e+00  0.00000000000e+00  0.00000000000e+00  0.00000000000e+00  0.00000000000e+00  0.00000000000e+00  0.00000000000e+00  0.00000000000e+00  0.00000000000e+00  0.00000000000e+00  0.00000000000e+00  0.00000000000e+00  0.00000000000e+00  0.00000000000e+00  0.00000000000e+00  0.00000000000e+00  0.00000000000e+00  0.00000000000e+00  0.00000000000e+00  0.00000000000e+00  0.00000000000e+00  0.00000000000e+00  0.00000000000e+00  0.00000000000e+00  0.00000000000e+00  0.00000000000e+00  0.00000000000e+00  0.00000000000e+00  0.00000000000e+00  0.00000000000e+00  0.00000000000e+00  0.00000000000e+00  0.00000000000e+00  0.00000000000e+00  0.00000000000e+00  0.00000000000e+00  0.00000000000e+00  0.00000000000e+00  0.00000000000e+00  0.00000000000e+00  0.00000000000e+00  0.00000000000e+00  0.00000000000e+00  0.00000000000e+00  0.00000000000e+00  0.00000000000e+00  0.00000000000e+00  0.00000000000e+00  0.00000000000e+00  0.00000000000e+00  0.00000000000e+00  0.00000000000e+00  0.00000000000e+00  0.00000000000e+00  0.00000000000e+00  0.00000000000e+00  0.00000000000e+00  0.00000000000e+00  0.00000000000e+00  0.00000000000e+00  0.00000000000e+00  0.00000000000e+00  0.00000000000e+00  0.00000000000e+00  0.00000000000e+00  0.00000000000e+00  0.00000000000e+00  0.00000000000e+00  0.00000000000e+00  0.00000000000e+00  0.00000000000e+00  0.00000000000e+00  0.00000000000e+00  0.00000000000e+00  0.00000000000e+00  0.00000000000e+00  0.00000000000e+00  0.00000000000e+00  0.00000000000e+00  0.00000000000e+00  0.00000000000e+00  0.00000000000e+00  0.00000000000e+00  0.00000000000e+00  0.00000000000e+00  0.00000000000e+00  0.00000000000e+00  0.00000000000e+00  0.00000000000e+00  0.00000000000e+00  0.00000000000e+00  0.00000000000e+00  0.00000000000e+00  0.00000000000e+00  0.00000000000e+00  0.00000000000e+00  0.00000000000e+00  0.00000000000e+00  0.00000000000e+00  0.00000000000e+00  0.00000000000e+00  0.00000000000e+00  0.00000000000e+00  0.00000000000e+00  0.00000000000e+00  0.00000000000e+00  0.00000000000e+00  0.00000000000e+00  0.00000000000e+00  0.00000000000e+00  0.00000000000e+00  0.00000000000e+00  0.00000000000e+00  0.00000000000e+00  0.00000000000e+00  0.00000000000e+00  0.00000000000e+00  0.00000000000e+00  0.00000000000e+00  0.00000000000e+00
 0.00000000000e+00  0.00000000000e+00  0.00000000000e+00  0.00000000000e+00  0.00000000000e+00  0.00000000000e+00  0.00000000000e+00  0.00000000000e+00  0.00000000000e+00  0.00000000000e+00  0.00000000000e+00  0.00000000000e+00  0.00000000000e+00  0.00000000000e+00  0.00000000000e+00  0.00000000000e+00  0.00000000000e+00  0.00000000000e+00  0.00000000000e+00  0.00000000000e+00  0.00000000000e+00  0.00000000000e+00  0.00000000000e+00  0.00000000000e+00  0.00000000000e+00  0.00000000000e+00  0.00000000000e+00  0.00000000000e+00  0.00000000000e+00  0.00000000000e+00  0.00000000000e+00  0.00000000000e+00  0.00000000000e+00  0.00000000000e+00  0.00000000000e+00  0.00000000000e+00  0.00000000000e+00  0.00000000000e+00  0.00000000000e+00  0.00000000000e+00  0.00000000000e+00  0.00000000000e+00  0.00000000000e+00  0.00000000000e+00  0.00000000000e+00  0.00000000000e+00  0.00000000000e+00  0.00000000000e+00  0.00000000000e+00  0.00000000000e+00  0.00000000000e+00  0.00000000000e+00  0.00000000000e+00  0.00000000000e+00  0.00000000000e+00  0.00000000000e+00  0.00000000000e+00  0.00000000000e+00  0.00000000000e+00  0.00000000000e+00 -5.60091030958e-01  1.99057913089e+00  0.00000000000e+00  1.45543241635e+01  1.36707977725e+00  0.00000000000e+00  0.00000000000e+00  0.00000000000e+00  0.00000000000e+00  0.00000000000e+00  0.00000000000e+00  0.00000000000e+00  0.00000000000e+00  0.00000000000e+00  0.00000000000e+00  0.00000000000e+00  0.00000000000e+00  0.00000000000e+00  0.00000000000e+00  0.00000000000e+00  0.00000000000e+00  0.00000000000e+00  0.00000000000e+00  0.00000000000e+00  0.00000000000e+00  0.00000000000e+00  0.00000000000e+00  0.00000000000e+00  0.00000000000e+00  0.00000000000e+00  0.00000000000e+00  0.00000000000e+00  0.00000000000e+00  0.00000000000e+00  0.00000000000e+00  0.00000000000e+00  0.00000000000e+00  0.00000000000e+00  0.00000000000e+00  0.00000000000e+00  0.00000000000e+00  0.00000000000e+00  0.00000000000e+00  0.00000000000e+00  0.00000000000e+00  0.00000000000e+00  0.00000000000e+00  0.00000000000e+00  0.00000000000e+00  0.00000000000e+00  0.00000000000e+00  0.00000000000e+00  0.00000000000e+00  0.00000000000e+00  0.00000000000e+00  0.00000000000e+00  0.00000000000e+00  0.00000000000e+00  0.00000000000e+00  0.00000000000e+00  0.00000000000e+00  0.00000000000e+00  0.00000000000e+00  0.00000000000e+00  0.00000000000e+00  0.00000000000e+00  0.00000000000e+00  0.00000000000e+00  0.00000000000e+00  0.00000000000e+00  0.00000000000e+00  0.00000000000e+00  0.00000000000e+00  0.00000000000e+00  0.00000000000e+00  0.00000000000e+00  0.00000000000e+00  0.00000000000e+00  0.00000000000e+00  0.00000000000e+00  0.00000000000e+00  0.00000000000e+00  0.00000000000e+00  0.00000000000e+00  0.00000000000e+00  0.00000000000e+00  0.00000000000e+00  0.00000000000e+00  0.00000000000e+00  0.00000000000e+00  0.00000000000e+00  0.00000000000e+00  0.00000000000e+00  0.00000000000e+00  0.00000000000e+00  0.00000000000e+00  0.00000000000e+00  0.00000000000e+00  0.00000000000e+00  0.00000000000e+00  0.00000000000e+00  0.00000000000e+00  0.00000000000e+00  0.00000000000e+00  0.00000000000e+00  0.00000000000e+00  0.00000000000e+00  0.00000000000e+00  0.00000000000e+00  0.00000000000e+00  0.00000000000e+00  0.00000000000e+00  0.00000000000e+00  0.00000000000e+00  0.00000000000e+00  0.00000000000e+00  0.00000000000e+00  0.00000000000e+00  0.00000000000e+00  0.00000000000e+00  0.00000000000e+00  0.00000000000e+00  0.00000000000e+00  0.00000000000e+00  0.00000000000e+00  0.00000000000e+00  0.00000000000e+00  0.00000000000e+00  0.00000000000e+00  0.00000000000e+00  0.00000000000e+00  0.00000000000e+00  0.00000000000e+00  0.00000000000e+00  0.00000000000e+00  0.00000000000e+00  0.00000000000e+00  0.00000000000e+00  0.00000000000e+00  0.00000000000e+00  0.00000000000e+00  0.00000000000e+00  0.00000000000e+00  0.00000000000e+00  0.00000000000e+00  0.00000000000e+00  0.00000000000e+00  0.00000000000e+00  0.00000000000e+00  0.00000000000e+00  0.00000000000e+00  0.00000000000e+00  0.00000000000e+00  0.00000000000e+00  0.00000000000e+00  0.00000000000e+00  0.00000000000e+00  0.00000000000e+00  0.00000000000e+00  0.00000000000e+00  0.00000000000e+00  0.00000000000e+00  0.00000000000e+00  0.00000000000e+00  0.00000000000e+00  0.00000000000e+00  0.00000000000e+00  0.00000000000e+00  0.00000000000e+00  0.00000000000e+00  0.00000000000e+00  0.00000000000e+00  0.00000000000e+00  0.00000000000e+00  0.00000000000e+00  0.00000000000e+00  0.00000000000e+00  0.00000000000e+00  0.00000000000e+00  0.00000000000e+00  0.00000000000e+00  0.00000000000e+00  0.00000000000e+00  0.00000000000e+00  0.00000000000e+00  0.00000000000e+00  0.00000000000e+00  0.00000000000e+00  0.00000000000e+00  0.00000000000e+00  0.00000000000e+00  0.00000000000e+00  0.00000000000e+00  0.00000000000e+00  0.00000000000e+00  0.00000000000e+00
 0.00000000000e+00  0.00000000000e+00  0.00000000000e+00  0.00000000000e+00  0.00000000000e+00  0.00000000000e+00  0.00000000000e+00  0.00000000000e+00  0.00000000000e+00  0.00000000000e+00  0.00000000000e+00  0.00000000000e+00  0.00000000000e+00  0.00000000000e+00  0.00000000000e+00  0.00000000000e+00  0.00000000000e+00  0.00000000000e+00  0.00000000000e+00  0.00000000000e+00  0.00000000000e+00  0.00000000000e+00  0.00000000000e+00  0.00000000000e+00  0.00000000000e+00  0.00000000000e+00  0.00000000000e+00  3.55950516239e-02  0.00000000000e+00  0.00000000000e+00  0.00000000000e+00  0.00000000000e+00  0.00000000000e+00  0.00000000000e+00  0.00000000000e+00  0.00000000000e+00  0.00000000000e+00  0.00000000000e+00  0.00000000000e+00  0.00000000000e+00  0.00000000000e+00  0.00000000000e+00  0.00000000000e+00  0.00000000000e+00  0.00000000000e+00  0.00000000000e+00  0.00000000000e+00  0.00000000000e+00  0.00000000000e+00  0.00000000000e+00  0.00000000000e+00  0.00000000000e+00  0.00000000000e+00  0.00000000000e+00  0.00000000000e+00  0.00000000000e+00  0.00000000000e+00  0.00000000000e+00  0.00000000000e+00  0.00000000000e+00  3.71869896313e-01  0.00000000000e+00 -3.83247605472e-01  1.36707977782e+00  1.10350406913e+01  0.00000000000e+00  0.00000000000e+00  0.00000000000e+00  0.00000000000e+00  0.00000000000e+00  0.00000000000e+00  0.00000000000e+00  0.00000000000e+00  0.00000000000e+00  0.00000000000e+00  0.00000000000e+00  0.00000000000e+00  0.00000000000e+00  0.00000000000e+00  0.00000000000e+00  0.00000000000e+00  0.00000000000e+00  0.00000000000e+00  0.00000000000e+00  3.64599723808e-02  0.00000000000e+00  0.00000000000e+00  0.00000000000e+00  0.00000000000e+00  0.00000000000e+00  0.00000000000e+00  0.00000000000e+00  0.00000000000e+00  0.00000000000e+00  0.00000000000e+00  0.00000000000e+00  0.00000000000e+00  0.00000000000e+00  0.00000000000e+00  0.00000000000e+00  0.00000000000e+00  0.00000000000e+00  0.00000000000e+00  0.00000000000e+00  0.00000000000e+00  0.00000000000e+00  0.00000000000e+00  0.00000000000e+00  0.00000000000e+00  0.00000000000e+00  0.00000000000e+00  0.00000000000e+00  0.00000000000e+00  0.00000000000e+00  0.00000000000e+00  0.00000000000e+00  0.00000000000e+00  0.00000000000e+00  0.00000000000e+00  0.00000000000e+00  0.00000000000e+00  0.00000000000e+00  0.00000000000e+00  0.00000000000e+00  0.00000000000e+00  0.00000000000e+00  0.00000000000e+00  0.00000000000e+00  0.00000000000e+00  0.00000000000e+00  0.00000000000e+00  0.00000000000e+00  0.00000000000e+00  0.00000000000e+00  0.00000000000e+00  0.00000000000e+00  0.00000000000e+00  0.00000000000e+00  0.00000000000e+00  0.00000000000e+00  0.00000000000e+00  0.00000000000e+00  0.00000000000e+00  0.00000000000e+00  0.00000000000e+00  0.00000000000e+00  0.00000000000e+00  0.00000000000e+00  0.00000000000e+00  0.00000000000e+00  0.00000000000e+00  0.00000000000e+00  0.00000000000e+00  0.00000000000e+00  0.00000000000e+00  0.00000000000e+00  0.00000000000e+00  0.00000000000e+00  0.00000000000e+00  0.00000000000e+00  0.00000000000e+00  0.00000000000e+00  0.00000000000e+00  0.00000000000e+00  0.00000000000e+00  0.00000000000e+00  0.00000000000e+00  0.00000000000e+00  0.00000000000e+00  0.00000000000e+00  0.00000000000e+00  0.00000000000e+00  0.00000000000e+00  0.00000000000e+00  0.00000000000e+00  0.00000000000e+00  0.00000000000e+00 -8.14397878060e-02  0.00000000000e+00  0.00000000000e+00  0.00000000000e+00  0.00000000000e+00  0.00000000000e+00  0.00000000000e+00  0.00000000000e+00  0.00000000000e+00  0.00000000000e+00  0.00000000000e+00  0.00000000000e+00  0.00000000000e+00  0.00000000000e+00  0.00000000000e+00  0.00000000000e+00  0.00000000000e+00  0.00000000000e+00  0.00000000000e+00  0.00000000000e+00  0.00000000000e+00  0.00000000000e+00  0.00000000000e+00  0.00000000000e+00  0.00000000000e+00  0.00000000000e+00  0.00000000000e+00  0.00000000000e+00  0.00000000000e+00  0.00000000000e+00  0.00000000000e+00  0.00000000000e+00  0.00000000000e+00  0.00000000000e+00  0.00000000000e+00  0.00000000000e+00  0.00000000000e+00  0.00000000000e+00  0.00000000000e+00  0.00000000000e+00  0.00000000000e+00  0.00000000000e+00  0.00000000000e+00  0.00000000000e+00  0.00000000000e+00  0.00000000000e+00  0.00000000000e+00  0.00000000000e+00  0.00000000000e+00  0.00000000000e+00  0.00000000000e+00  0.00000000000e+00  0.00000000000e+00  0.00000000000e+00  0.00000000000e+00  0.00000000000e+00  0.00000000000e+00  0.00000000000e+00  0.00000000000e+00  0.00000000000e+00  0.00000000000e+00  0.00000000000e+00  0.00000000000e+00  0.00000000000e+00  0.00000000000e+00  0.00000000000e+00  0.00000000000e+00  0.00000000000e+00  0.00000000000e+00  0.00000000000e+00  0.00000000000e+00  0.00000000000e+00  0.00000000000e+00  0.00000000000e+00  0.00000000000e+00  0.00000000000e+00  0.00000000000e+00  0.00000000000e+00  0.00000000000e+00
 0.00000000000e+00  0.00000000000e+00  0.00000000000e+00  0.00000000000e+00  0.00000000000e+00  0.00000000000e+00  0.00000000000e+00  0.00000000000e+00  0.00000000000e+00  0.00000000000e+00  0.00000000000e+00  0.00000000000e+00  0.00000000000e+00  0.00000000000e+00  0.00000000000e+00  0.00000000000e+00  0.00000000000e+00  0.00000000000e+00  0.00000000000e+00  0.00000000000e+00  0.00000000000e+00  0.00000000000e+00  0.00000000000e+00  0.00000000000e+00  0.00000000000e+00  0.00000000000e+00  0.00000000000e+00  0.00000000000e+00  0.00000000000e+00  0.00000000000e+00  0.00000000000e+00  0.00000000000e+00  0.00000000000e+00  0.00000000000e+00  0.00000000000e+00  0.00000000000e+00  0.00000000000e+00  0.00000000000e+00  0.00000000000e+00  0.00000000000e+00  0.00000000000e+00  0.00000000000e+00  0.00000000000e+00  0.00000000000e+00  0.00000000000e+00  0.00000000000e+00  0.00000000000e+00  2.55880433088e-02  0.00000000000e+00  0.00000000000e+00  0.00000000000e+00  0.00000000000e+00  0.00000000000e+00  0.00000000000e+00  0.00000000000e+00  0.00000000000e+00  0.00000000000e+00  0.00000000000e+00  0.00000000000e+00  0.00000000000e+00  0.00000000000e+00  0.00000000000e+00  0.00000000000e+00  0.00000000000e+00  0.00000000000e+00  9.43901154081e+00  0.00000000000e+00  0.00000000000e+00  0.00000000000e+00  0.00000000000e+00  0.00000000000e+00  0.00000000000e+00  0.00000000000e+00  0.00000000000e+00  0.00000000000e+00  0.00000000000e+00  0.00000000000e+00  0.00000000000e+00  0.00000000000e+00  0.00000000000e+00  0.00000000000e+00  0.00000000000e+00  0.00000000000e+00  0.00000000000e+00  0.00000000000e+00  0.00000000000e+00  0.00000000000e+00  0.00000000000e+00  0.00000000000e+00  0.00000000000e+00  0.00000000000e+00  0.00000000000e+00  0.00000000000e+00  0.00000000000e+00  0.00000000000e+00  0.00000000000e+00  0.00000000000e+00  0.00000000000e+00  0.00000000000e+00  0.00000000000e+00  0.00000000000e+00  0.00000000000e+00  0.00000000000e+00  0.00000000000e+00  0.00000000000e+00  0.00000000000e+00  0.00000000000e+00  0.00000000000e+00  0.00000000000e+00  0.00000000000e+00  0.00000000000e+00  0.00000000000e+00  0.00000000000e+00  0.00000000000e+00  0.00000000000e+00  0.00000000000e+00  0.00000000000e+00  0.00000000000e+00  0.00000000000e+00  0.00000000000e+00  0.00000000000e+00  0.00000000000e+00  0.00000000000e+00  0.00000000000e+00  0.00000000000e+00  0.00000000000e+00  0.00000000000e+00  0.00000000000e+00  0.00000000000e+00  0.00000000000e+00  0.00000000000e+00 -8.81581118907e-02  0.00000000000e+00  0.00000000000e+00  0.00000000000e+00  0.00000000000e+00  0.00000000000e+00  0.00000000000e+00  0.00000000000e+00  0.00000000000e+00  9.08677402832e-03  0.00000000000e+00  0.00000000000e+00  0.00000000000e+00  0.00000000000e+00  0.00000000000e+00  0.00000000000e+00  0.00000000000e+00  0.00000000000e+00  0.00000000000e+00  0.00000000000e+00  0.00000000000e+00  0.00000000000e+00  0.00000000000e+00  0.00000000000e+00  0.00000000000e+00  0.00000000000e+00  0.00000000000e+00  0.00000000000e+00  0.00000000000e+00  0.00000000000e+00  0.00000000000e+00  0.00000000000e+00  0.00000000000e+00  0.00000000000e+00  0.00000000000e+00  0.00000000000e+00  1.96528652169e-01  0.00000000000e+00  0.00000000000e+00  0.00000000000e+00  0.00000000000e+00  0.00000000000e+00  0.00000000000e+00  0.00000000000e+00  0.00000000000e+00  0.00000000000e+00  0.00000000000e+00  0.00000000000e+00  0.00000000000e+00  0.00000000000e+00  0.00000000000e+00  0.00000000000e+00  0.00000000000e+00  0.00000000000e+00  0.00000000000e+00  0.00000000000e+00  0.00000000000e+00  0.00000000000e+00  0.00000000000e+00  0.00000000000e+00  0.00000000000e+00  0.00000000000e+00  0.00000000000e+00  0.00000000000e+00  0.00000000000e+00  0.00000000000e+00  0.00000000000e+00  0.00000000000e+00  0.00000000000e+00  0.00000000000e+00  0.00000000000e+00  0.00000000000e+00  0.00000000000e+00  0.00000000000e+00  0.00000000000e+00  0.00000000000e+00  0.00000000000e+00  0.00000000000e+00  0.00000000000e+00  0.00000000000e+00  0.00000000000e+00  0.00000000000e+00  0.00000000000e+00  0.00000000000e+00  0.00000000000e+00  0.00000000000e+00  0.00000000000e+00  0.00000000000e+00  0.00000000000e+00  0.00000000000e+00  0.00000000000e+00  0.00000000000e+00  0.00000000000e+00  0.00000000000e+00  0.00000000000e+00  0.00000000000e+00  0.00000000000e+00  0.00000000000e+00  0.00000000000e+00  0.00000000000e+00  0.00000000000e+00  0.00000000000e+00  0.00000000000e+00  0.00000000000e+00  0.00000000000e+00  0.00000000000e+00  0.00000000000e+00  0.00000000000e+00  0.00000000000e+00  0.00000000000e+00  0.00000000000e+00  0.00000000000e+00  0.00000000000e+00  0.00000000000e+00  0.00000000000e+00  0.00000000000e+00  0.00000000000e+00  0.00000000000e+00  0.00000000000e+00  0.00000000000e+00  0.00000000000e+00  0.00000000000e+00  0.00000000000e+00  0.00000000000e+00  0.00000000000e+00
 0.00000000000e+00  0.00000000000e+00  0.00000000000e+00  0.00000000000e+00  0.00000000000e+00  0.00000000000e+00  0.00000000000e+00  0.00000000000e+00  0.00000000000e+00  0.00000000000e+00  0.00000000000e+00  0.00000000000e+00  0.00000000000e+00  0.00000000000e+00  0.00000000000e+00  0.00000000000e+00  0.00000000000e+00  0.00000000000e+00  0.00000000000e+00  0.00000000000e+00  0.00000000000e+00  0.00000000000e+00  0.00000000000e+00  0.00000000000e+00  0.00000000000e+00  0.00000000000e+00  0.00000000000e+00  0.00000000000e+00  0.00000000000e+00  0.00000000000e+00  0.00000000000e+00  0.00000000000e+00  0.00000000000e+00  0.00000000000e+00  0.00000000000e+00  0.00000000000e+00  0.00000000000e+00  0.00000000000e+00  0.00000000000e+00  0.00000000000e+00  0.00000000000e+00  0.00000000000e+00  0.00000000000e+00  0.00000000000e+00  0.00000000000e+00  0.00000000000e+00  0.00000000000e+00  0.00000000000e+00  0.00000000000e+00  0.00000000000e+00  0.00000000000e+00  0.00000000000e+00  0.00000000000e+00  0.00000000000e+00  0.00000000000e+00  0.00000000000e+00  0.00000000000e+00  0.00000000000e+00  0.00000000000e+00  0.00000000000e+00  0.00000000000e+00  0.00000000000e+00  0.00000000000e+00  0.00000000000e+00  0.00000000000e+00  0.00000000000e+00  1.12321851084e+01  0.00000000000e+00  0.00000000000e+00  4.87603072808e-01  0.00000000000e+00  0.00000000000e+00  0.00000000000e+00  0.00000000000e+00  0.00000000000e+00  0.00000000000e+00  0.00000000000e+00  0.00000000000e+00  0.00000000000e+00  0.00000000000e+00  0.00000000000e+00  0.00000000000e+00  0.00000000000e+00  0.00000000000e+00  0.00000000000e+00  0.00000000000e+00  0.00000000000e+00  0.00000000000e+00  0.00000000000e+00  0.00000000000e+00  0.00000000000e+00  0.00000000000e+00  0.00000000000e+00  0.00000000000e+00  0.00000000000e+00  0.00000000000e+00  0.00000000000e+00  0.00000000000e+00  0.00000000000e+00  0.00000000000e+00  0.00000000000e+00  0.00000000000e+00  0.00000000000e+00 -9.90605389279e-03  0.00000000000e+00  0.00000000000e+00  0.00000000000e+00  0.00000000000e+00  0.00000000000e+00  0.00000000000e+00  0.00000000000e+00  0.00000000000e+00  0.00000000000e+00  0.00000000000e+00  0.00000000000e+00  0.00000000000e+00  0.00000000000e+00  0.00000000000e+00  0.00000000000e+00  0.00000000000e+00  0.00000000000e+00  0.00000000000e+00  0.00000000000e+00  0.00000000000e+00  0.00000000000e+00  0.00000000000e+00  0.00000000000e+00  0.00000000000e+00  0.00000000000e+00  0.00000000000e+00  0.00000000000e+00  0.00000000000e+00  0.00000000000e+00  0.00000000000e+00  0.00000000000e+00  0.00000000000e+00  0.00000000000e+00  0.00000000000e+00  0.00000000000e+00  0.00000000000e+00  0.00000000000e+00  0.00000000000e+00  0.00000000000e+00  0.00000000000e+00  0.00000000000e+00  0.00000000000e+00  0.00000000000e+00  4.97026448999e-04  0.00000000000e+00  0.00000000000e+00  0.00000000000e+00  0.00000000000e+00  0.00000000000e+00  4.53943544898e-02  0.00000000000e+00  0.00000000000e+00  0.00000000000e+00  0.00000000000e+00  0.00000000000e+00  0.00000000000e+00  0.00000000000e+00  0.00000000000e+00  0.00000000000e+00  0.00000000000e+00  0.00000000000e+00  0.00000000000e+00  0.00000000000e+00  0.00000000000e+00  0.00000000000e+00  0.00000000000e+00  0.00000000000e+00  0.00000000000e+00  0.00000000000e+00  0.00000000000e+00  0.00000000000e+00  0.00000000000e+00  0.00000000000e+00  0.00000000000e+00  0.00000000000e+00  0.00000000000e+00  0.00000000000e+00  0.00000000000e+00  0.00000000000e+00  0.00000000000e+00  0.00000000000e+00  0.00000000000e+00  0.00000000000e+00  0.00000000000e+00  0.00000000000e+00  0.00000000000e+00  0.00000000000e+00  0.00000000000e+00  0.00000000000e+00  0.00000000000e+00  0.00000000000e+00  0.00000000000e+00  0.00000000000e+00  0.00000000000e+00  0.00000000000e+00  0.00000000000e+00  0.00000000000e+00  0.00000000000e+00  0.00000000000e+00  0.00000000000e+00  0.00000000000e+00  0.00000000000e+00  0.00000000000e+00  0.00000000000e+00  0.00000000000e+00  0.00000000000e+00  0.00000000000e+00  0.00000000000e+00  0.00000000000e+00  0.00000000000e+00  0.00000000000e+00  0.00000000000e+00  0.00000000000e+00  0.00000000000e+00  0.00000000000e+00  0.00000000000e+00  0.00000000000e+00  0.00000000000e+00  0.00000000000e+00  0.00000000000e+00  0.00000000000e+00  0.00000000000e+00  0.00000000000e+00  0.00000000000e+00  0.00000000000e+00  0.00000000000e+00  0.00000000000e+00  0.00000000000e+00  0.00000000000e+00  0.00000000000e+00  0.00000000000e+00  0.00000000000e+00  0.00000000000e+00  0.00000000000e+00  0.00000000000e+00  0.00000000000e+00  0.00000000000e+00  0.00000000000e+00  0.00000000000e+00  0.00000000000e+00  0.00000000000e+00  0.00000000000e+00  0.00000000000e+00  0.00000000000e+00  0.00000000000e+00  0.00000000000e+00  0.00000000000e+00  0.00000000000e+00  0.00000000000e+00  0.00000000000e+00  0.00000000000e+00  0.00000000000e+00
 0.00000000000e+00  0.00000000000e+00  0.00000000000e+00  0.00000000000e+00  0.00000000000e+00  0.00000000000e+00  0.00000000000e+00  0.00000000000e+00  0.00000000000e+00  0.00000000000e+00 -3.77193271767e-01  0.00000000000e+00  0.00000000000e+00  0.00000000000e+00  0.00000000000e+00  0.00000000000e+00  0.00000000000e+00  0.00000000000e+00  0.00000000000e+00  0.00000000000e+00  0.00000000000e+00  0.00000000000e+00  0.00000000000e+00  0.00000000000e+00  0.00000000000e+00  0.00000000000e+00  0.00000000000e+00 -2.79661763207e-04  0.00000000000e+00  0.00000000000e+00  0.00000000000e+00  0.00000000000e+00  0.00000000000e+00  0.00000000000e+00  0.00000000000e+00  0.00000000000e+00  0.00000000000e+00  0.00000000000e+00  0.00000000000e+00  0.00000000000e+00  0.00000000000e+00  0.00000000000e+00  0.00000000000e+00  0.00000000000e+00  0.00000000000e+00  0.00000000000e+00  0.00000000000e+00  0.00000000000e+00  0.00000000000e+00  0.00000000000e+00  0.00000000000e+00  0.00000000000e+00  0.00000000000e+00  0.00000000000e+00  0.00000000000e+00  0.00000000000e+00  0.00000000000e+00  0.00000000000e+00 -3.47003179920e-02  0.00000000000e+00  0.00000000000e+00  0.00000000000e+00  0.00000000000e+00  0.00000000000e+00  0.00000000000e+00  0.00000000000e+00  0.00000000000e+00  9.26561258719e+00  6.26254464968e-01 -1.91528258914e-01  0.00000000000e+00  0.00000000000e+00  0.00000000000e+00  0.00000000000e+00  0.00000000000e+00  0.00000000000e+00  0.00000000000e+00  0.00000000000e+00  0.00000000000e+00  0.00000000000e+00  0.00000000000e+00  0.00000000000e+00  0.00000000000e+00  0.00000000000e+00  0.00000000000e+00  0.00000000000e+00  0.00000000000e+00  0.00000000000e+00  0.00000000000e+00  0.00000000000e+00  0.00000000000e+00  0.00000000000e+00  0.00000000000e+00  0.00000000000e+00  0.00000000000e+00  0.00000000000e+00  0.00000000000e+00  0.00000000000e+00  0.00000000000e+00  0.00000000000e+00  0.00000000000e+00  0.00000000000e+00  0.00000000000e+00  0.00000000000e+00  0.00000000000e+00  0.00000000000e+00  0.00000000000e+00  0.00000000000e+00  0.00000000000e+00  0.00000000000e+00  0.00000000000e+00  0.00000000000e+00  0.00000000000e+00  0.00000000000e+00  0.00000000000e+00  0.00000000000e+00  0.00000000000e+00  0.00000000000e+00  0.00000000000e+00  0.00000000000e+00  0.00000000000e+00  0.00000000000e+00  0.00000000000e+00  0.00000000000e+00  0.00000000000e+00  0.00000000000e+00  0.00000000000e+00  0.00000000000e+00  0.00000000000e+00  0.00000000000e+00  0.00000000000e+00  0.00000000000e+00  1.74450826084e-02  0.00000000000e+00  0.00000000000e+00  0.00000000000e+00  0.00000000000e+00  0.00000000000e+00  0.00000000000e+00  0.00000000000e+00  0.00000000000e+00  0.00000000000e+00 -2.96321050909e-01  0.00000000000e+00  0.00000000000e+00  0.00000000000e+00  0.00000000000e+00  0.00000000000e+00  0.00000000000e+00  0.00000000000e+00  0.00000000000e+00  0.00000000000e+00  0.00000000000e+00  0.00000000000e+00  0.00000000000e+00  0.00000000000e+00  0.00000000000e+00  0.00000000000e+00  0.00000000000e+00  0.00000000000e+00  0.00000000000e+00  0.00000000000e+00  0.00000000000e+00  7.62876511640e-02  0.00000000000e+00  0.00000000000e+00  0.00000000000e+00  0.00000000000e+00  0.00000000000e+00  0.00000000000e+00  0.00000000000e+00  0.00000000000e+00  0.00000000000e+00  0.00000000000e+00  0.00000000000e+00  0.00000000000e+00  0.00000000000e+00 -4.62208046241e-02  0.00000000000e+00  0.00000000000e+00  0.00000000000e+00  0.00000000000e+00  0.00000000000e+00  0.00000000000e+00  0.00000000000e+00  0.00000000000e+00  0.00000000000e+00  0.00000000000e+00  0.00000000000e+00  0.00000000000e+00  0.00000000000e+00  0.00000000000e+00  0.00000000000e+00  0.00000000000e+00  0.00000000000e+00  0.00000000000e+00  0.00000000000e+00  0.00000000000e+00  0.00000000000e+00  0.00000000000e+00  0.00000000000e+00  0.00000000000e+00  0.00000000000e+00  0.00000000000e+00  0.00000000000e+00  0.00000000000e+00  0.00000000000e+00  0.00000000000e+00  0.00000000000e+00  0.00000000000e+00  0.00000000000e+00  0.00000000000e+00  0.00000000000e+00  0.00000000000e+00  0.00000000000e+00  0.00000000000e+00  0.00000000000e+00  0.00000000000e+00  0.00000000000e+00  0.00000000000e+00  0.00000000000e+00  0.00000000000e+00  0.00000000000e+00  0.00000000000e+00  0.00000000000e+00  0.00000000000e+00  0.00000000000e+00  0.00000000000e+00  0.00000000000e+00  0.00000000000e+00  0.00000000000e+00  0.00000000000e+00  0.00000000000e+00  0.00000000000e+00  0.00000000000e+00  0.00000000000e+00  0.00000000000e+00  0.00000000000e+00  0.00000000000e+00  0.00000000000e+00  0.00000000000e+00  0.00000000000e+00  0.00000000000e+00  0.00000000000e+00  0.00000000000e+00  0.00000000000e+00  0.00000000000e+00  0.00000000000e+00  0.00000000000e+00  0.00000000000e+00  0.00000000000e+00  0.00000000000e+00  0.00000000000e+00  0.00000000000e+00  0.00000000000e+00  0.00000000000e+00
 0.00000000000e+00  0.00000000000e+00  0.00000000000e+00  0.00000000000e+00  0.00000000000e+00  0.00000000000e+00  0.00000000000e+00  0.00000000000e+00  0.00000000000e+00  0.00000000000e+00  0.00000000000e+00  0.00000000000e+00  0.00000000000e+00  0.00000000000e+00  0.00000000000e+00  0.00000000000e+00  0.00000000000e+00  0.00000000000e+00  0.00000000000e+00  0.00000000000e+00  0.00000000000e+00  0.00000000000e+00  0.00000000000e+00  0.00000000000e+00  0.00000000000e+00  0.00000000000e+00  0.00000000000e+00  0.00000000000e+00  0.00000000000e+00  0.00000000000e+00  0.00000000000e+00  0.00000000000e+00  0.00000000000e+00  0.00000000000e+00  0.00000000000e+00  0.00000000000e+00  0.00000000000e+00  0.00000000000e+00  0.00000000000e+00  0.00000000000e+00  0.00000000000e+00  0.00000000000e+00  0.00000000000e+00  0.00000000000e+00  0.00000000000e+00  0.00000000000e+00  0.00000000000e+00  0.00000000000e+00  0.00000000000e+00  0.00000000000e+00  0.00000000000e+00  0.00000000000e+00  0.00000000000e+00  0.00000000000e+00  0.00000000000e+00  0.00000000000e+00  0.00000000000e+00  0.00000000000e+00  0.00000000000e+00  0.00000000000e+00  0.00000000000e+00  0.00000000000e+00  0.00000000000e+00  0.00000000000e+00  0.00000000000e+00  0.00000000000e+00  0.00000000000e+00  6.26254464993e-01  9.51489191087e+00  6.56442635242e-01  0.00000000000e+00  0.00000000000e+00  0.00000000000e+00  0.00000000000e+00  0.00000000000e+00  0.00000000000e+00  0.00000000000e+00  0.00000000000e+00  0.00000000000e+00  0.00000000000e+00  0.00000000000e+00  0.00000000000e+00  0.00000000000e+00  0.00000000000e+00 -1.85461125983e-01  0.00000000000e+00  0.00000000000e+00  0.00000000000e+00  0.00000000000e+00  0.00000000000e+00  0.00000000000e+00  0.00000000000e+00  0.00000000000e+00  0.00000000000e+00  0.00000000000e+00  0.00000000000e+00  0.00000000000e+00  0.00000000000e+00  0.00000000000e+00  0.00000000000e+00  0.00000000000e+00  0.00000000000e+00  0.00000000000e+00  0.00000000000e+00  0.00000000000e+00  0.00000000000e+00  0.00000000000e+00  0.00000000000e+00  0.00000000000e+00  0.00000000000e+00  0.00000000000e+00  0.00000000000e+00  0.00000000000e+00  0.00000000000e+00  0.00000000000e+00  0.00000000000e+00  0.00000000000e+00  0.00000000000e+00  0.00000000000e+00  0.00000000000e+00  0.00000000000e+00  0.00000000000e+00  0.00000000000e+00  0.00000000000e+00  0.00000000000e+00  0.00000000000e+00  0.00000000000e+00  0.00000000000e+00  0.00000000000e+00  0.00000000000e+00  0.00000000000e+00  0.00000000000e+00  0.00000000000e+00  0.00000000000e+00  1.31826032857e-01  0.00000000000e+00  0.00000000000e+00 -2.81955759462e-02  0.00000000000e+00  0.00000000000e+00  0.00000000000e+00  0.00000000000e+00  0.00000000000e+00  0.00000000000e+00  0.00000000000e+00  0.00000000000e+00  0.00000000000e+00  0.00000000000e+00  0.00000000000e+00  0.00000000000e+00  0.00000000000e+00  0.00000000000e+00  0.00000000000e+00  0.00000000000e+00  0.00000000000e+00  0.00000000000e+00  0.00000000000e+00  0.00000000000e+00  0.00000000000e+00 -7.54766723013e-02  0.00000000000e+00  0.00000000000e+00  0.00000000000e+00  0.00000000000e+00  0.00000000000e+00  0.00000000000e+00  0.00000000000e+00 -1.82107601062e-01  0.00000000000e+00  0.00000000000e+00  0.00000000000e+00  0.00000000000e+00  0.00000000000e+00  0.00000000000e+00  0.00000000000e+00  0.00000000000e+00  0.00000000000e+00  0.00000000000e+00  0.00000000000e+00  0.00000000000e+00  0.00000000000e+00  0.00000000000e+00  0.00000000000e+00  0.00000000000e+00  0.00000000000e+00  0.00000000000e+00  0.00000000000e+00  0.00000000000e+00  0.00000000000e+00  0.00000000000e+00  0.00000000000e+00  0.00000000000e+00  0.00000000000e+00  0.00000000000e+00  0.00000000000e+00  0.00000000000e+00  0.00000000000e+00  0.00000000000e+00  0.00000000000e+00  0.00000000000e+00  0.00000000000e+00  0.00000000000e+00  0.00000000000e+00  0.00000000000e+00  0.00000000000e+00  0.00000000000e+00  0.00000000000e+00  0.00000000000e+00  0.00000000000e+00  0.00000000000e+00  0.00000000000e+00  0.00000000000e+00  0.00000000000e+00  0.00000000000e+00  0.00000000000e+00  0.00000000000e+00  0.00000000000e+00  0.00000000000e+00  0.00000000000e+00  0.00000000000e+00  0.00000000000e+00  0.00000000000e+00  0.00000000000e+00  0.00000000000e+00  0.00000000000e+00  0.00000000000e+00 -1.96986273221e-01  0.00000000000e+00  0.00000000000e+00  0.00000000000e+00  0.00000000000e+00  0.00000000000e+00  0.00000000000e+00  0.00000000000e+00  0.00000000000e+00  0.00000000000e+00  0.00000000000e+00  0.00000000000e+00  0.00000000000e+00  0.00000000000e+00  0.00000000000e+00  0.00000000000e+00  0.00000000000e+00  0.00000000000e+00  0.00000000000e+00  0.00000000000e+00  0.00000000000e+00  0.00000000000e+00  0.00000000000e+00  0.00000000000e+00  0.00000000000e+00  0.00000000000e+00  0.00000000000e+00  0.00000000000e+00  0.00000000000e+00  0.00000000000e+00
 5.46214415374e-02  0.00000000000e+00  0.00000000000e+00  0.00000000000e+00  0.00000000000e+00  0.00000000000e+00  0.00000000000e+00  0.00000000000e+00  0.00000000000e+00  0.00000000000e+00  0.00000000000e+00  0.00000000000e+00  0.00000000000e+00  0.00000000000e+00  0.00000000000e+00  0.00000000000e+00  0.00000000000e+00  0.00000000000e+00  0.00000000000e+00  0.00000000000e+00  0.00000000000e+00  0.00000000000e+00  0.00000000000e+00  0.00000000000e+00  0.00000000000e+00  0.00000000000e+00  0.00000000000e+00  0.00000000000e+00  0.00000000000e+00  0.00000000000e+00  0.00000000000e+00  0.00000000000e+00  0.00000000000e+00  0.00000000000e+00  0.00000000000e+00  0.00000000000e+00  0.00000000000e+00  0.00000000000e+00  0.00000000000e+00  0.00000000000e+00  0.00000000000e+00  0.00000000000e+00  0.00000000000e+00  0.00000000000e+00  0.00000000000e+00  0.00000000000e+00  0.00000000000e+00  0.00000000000e+00  0.00000000000e+00  0.00000000000e+00  0.00000000000e+00  0.00000000000e+00  0.00000000000e+00  0.00000000000e+00  0.00000000000e+00  0.00000000000e+00  0.00000000000e+00  0.00000000000e+00  0.00000000000e+00  0.00000000000e+00  0.00000000000e+00  0.00000000000e+00  0.00000000000e+00  0.00000000000e+00  0.00000000000e+00  0.00000000000e+00  4.87603072773e-01 -1.91528259164e-01  6.56442635229e-01  1.30030027810e+01  0.00000000000e+00  0.00000000000e+00  0.00000000000e+00  0.00000000000e+00  0.00000000000e+00  0.00000000000e+00  0.00000000000e+00  0.00000000000e+00  0.00000000000e+00  0.00000000000e+00  0.00000000000e+00  0.00000000000e+00  0.00000000000e+00  0.00000000000e+00  0.00000000000e+00  0.00000000000e+00  0.00000000000e+00  0.00000000000e+00  0.00000000000e+00  0.00000000000e+00  0.00000000000e+00  0.00000000000e+00  0.00000000000e+00  0.00000000000e+00  0.00000000000e+00  0.00000000000e+00  0.00000000000e+00  0.00000000000e+00  0.00000000000e+00  0.00000000000e+00  0.00000000000e+00  0.00000000000e+00  0.00000000000e+00  0.00000000000e+00  0.00000000000e+00  0.00000000000e+00  0.00000000000e+00  0.00000000000e+00  0.00000000000e+00  0.00000000000e+00  0.00000000000e+00  0.00000000000e+00  0.00000000000e+00  0.00000000000e+00  0.00000000000e+00  0.00000000000e+00  0.00000000000e+00  0.00000000000e+00  0.00000000000e+00  0.00000000000e+00  0.00000000000e+00  0.00000000000e+00  0.00000000000e+00  0.00000000000e+00  0.00000000000e+00  0.00000000000e+00  0.00000000000e+00  0.00000000000e+00  0.00000000000e+00  0.00000000000e+00  0.00000000000e+00  0.00000000000e+00  8.35515511553e-03  0.00000000000e+00  0.00000000000e+00  0.00000000000e+00  0.00000000000e+00  0.00000000000e+00  0.00000000000e+00  0.00000000000e+00  0.00000000000e+00  0.00000000000e+00  0.00000000000e+00  0.00000000000e+00  0.00000000000e+00  0.00000000000e+00  0.00000000000e+00  0.00000000000e+00  7.48367071267e-02  0.00000000000e+00  0.00000000000e+00  0.00000000000e+00  0.00000000000e+00  0.00000000000e+00  0.00000000000e+00  0.00000000000e+00  0.00000000000e+00  0.00000000000e+00  0.00000000000e+00  0.00000000000e+00  0.00000000000e+00  0.00000000000e+00  0.00000000000e+00  0.00000000000e+00  0.00000000000e+00  0.00000000000e+00  0.00000000000e+00  0.00000000000e+00  0.00000000000e+00  0.00000000000e+00  0.00000000000e+00  0.00000000000e+00  0.00000000000e+00  0.00000000000e+00  0.00000000000e+00  0.00000000000e+00  0.00000000000e+00  0.00000000000e+00  0.00000000000e+00  0.00000000000e+00  0.00000000000e+00  0.00000000000e+00  0.00000000000e+00  0.00000000000e+00  0.00000000000e+00  0.00000000000e+00  0.00000000000e+00  0.00000000000e+00  0.00000000000e+00  0.00000000000e+00  0.00000000000e+00  0.00000000000e+00  0.00000000000e+00  0.00000000000e+00  0.00000000000e+00  0.00000000000e+00  0.00000000000e+00  0.00000000000e+00  0.00000000000e+00  0.00000000000e+00  0.00000000000e+00  0.00000000000e+00  0.00000000000e+00  0.00000000000e+00  0.00000000000e+00  0.00000000000e+00  0.00000000000e+00  0.00000000000e+00  0.00000000000e+00  0.00000000000e+00  0.00000000000e+00  0.00000000000e+00  0.00000000000e+00  0.00000000000e+00  0.00000000000e+00  0.00000000000e+00  0.00000000000e+00  0.00000000000e+00  0.00000000000e+00  0.00000000000e+00  0.00000000000e+00  0.00000000000e+00  0.00000000000e+00  0.00000000000e+00  0.00000000000e+00  0.00000000000e+00  0.00000000000e+00  0.00000000000e+00  0.00000000000e+00  0.00000000000e+00  0.00000000000e+00  0.00000000000e+00  0.00000000000e+00  0.00000000000e+00  0.00000000000e+00  0.00000000000e+00  0.00000000000e+00  0.00000000000e+00  0.00000000000e+00  0.00000000000e+00  0.00000000000e+00  0.00000000000e+00  0.00000000000e+00  0.00000000000e+00  0.00000000000e+00  0.00000000000e+00  0.00000000000e+00  0.00000000000e+00  0.00000000000e+00  0.00000000000e+00  0.00000000000e+00  0.00000000000e+00  0.00000000000e+00  0.00000000000e+00  0.00000000000e+00  0.00000000000e+00
 0.00000000000e+00  0.00000000000e+00  0.00000000000e+00  0.00000000000e+00  0.00000000000e+00  0.00000000000e+00  0.00000000000e+00  0.00000000000e+00  0.00000000000e+00  0.00000000000e+00  0.00000000000e+00  0.00000000000e+00  0.00000000000e+00  0.00000000000e+00  0.00000000000e+00  0.00000000000e+00  0.00000000000e+00  0.00000000000e+00  0.00000000000e+00  0.00000000000e+00  0.00000000000e+00  0.00000000000e+00  0.00000000000e+00  0.00000000000e+00  0.00000000000e+00  0.00000000000e+00  0.00000000000e+00  0.00000000000e+00  0.00000000000e+00  0.00000000000e+00  0.00000000000e+00  0.00000000000e+00  0.00000000000e+00  0.00000000000e+00  0.00000000000e+00  0.00000000000e+00  0.00000000000e+00  0.00000000000e+00  0.00000000000e+00  0.00000000000e+00  0.00000000000e+00  0.00000000000e+00  0.00000000000e+00  0.00000000000e+00  0.00000000000e+00  0.00000000000e+00  0.00000000000e+00  0.00000000000e+00  0.00000000000e+00  0.00000000000e+00  0.00000000000e+00  0.00000000000e+00  0.00000000000e+00  0.00000000000e+00  0.00000000000e+00  0.00000000000e+00  0.00000000000e+00  7.85674572757e-02  0.00000000000e+00  0.00000000000e+00  0.00000000000e+00  0.00000000000e+00  0.00000000000e+00  0.00000000000e+00  0.00000000000e+00  0.00000000000e+00  0.00000000000e+00  0.00000000000e+00  0.00000000000e+00  0.00000000000e+00  1.12493657693e+01  1.13347749331e+00  0.00000000000e+00  0.00000000000e+00  0.00000000000e+00  0.00000000000e+00  0.00000000000e+00  0.00000000000e+00  0.00000000000e+00  0.00000000000e+00  0.00000000000e+00  0.00000000000e+00  0.00000000000e+00  0.00000000000e+00  0.00000000000e+00  0.00000000000e+00  0.00000000000e+00  0.00000000000e+00  0.00000000000e+00  0.00000000000e+00  0.00000000000e+00  0.00000000000e+00  0.00000000000e+00  0.00000000000e+00  0.00000000000e+00  0.00000000000e+00  0.00000000000e+00  0.00000000000e+00  0.00000000000e+00  0.00000000000e+00  0.00000000000e+00  0.00000000000e+00  0.00000000000e+00  0.00000000000e+00  0.00000000000e+00  0.00000000000e+00  0.00000000000e+00  0.00000000000e+00  0.00000000000e+00  0.00000000000e+00  0.00000000000e+00  0.00000000000e+00  0.00000000000e+00  0.00000000000e+00  0.00000000000e+00  0.00000000000e+00  0.00000000000e+00  0.00000000000e+00  0.00000000000e+00  0.00000000000e+00  0.00000000000e+00  0.00000000000e+00  0.00000000000e+00  0.00000000000e+00  0.00000000000e+00  0.00000000000e+00  0.00000000000e+00  0.00000000000e+00  0.00000000000e+00  0.00000000000e+00  0.00000000000e+00  0.00000000000e+00  0.00000000000e+00  0.00000000000e+00  0.00000000000e+00  0.00000000000e+00  0.00000000000e+00  0.00000000000e+00  0.00000000000e+00  0.00000000000e+00  0.00000000000e+00  0.00000000000e+00  0.00000000000e+00  0.00000000000e+00 -1.65756096007e-02  0.00000000000e+00  0.00000000000e+00  0.00000000000e+00  0.00000000000e+00  0.00000000000e+00  0.00000000000e+00  0.00000000000e+00  0.00000000000e+00  0.00000000000e+00  0.00000000000e+00  0.00000000000e+00  0.00000000000e+00  0.00000000000e+00  0.00000000000e+00  0.00000000000e+00  0.00000000000e+00  0.00000000000e+00  0.00000000000e+00  0.00000000000e+00  0.00000000000e+00  0.00000000000e+00  0.00000000000e+00  0.00000000000e+00  0.00000000000e+00  0.00000000000e+00  0.00000000000e+00  0.00000000000e+00  0.00000000000e+00  0.00000000000e+00  0.00000000000e+00  0.00000000000e+00  0.00000000000e+00  0.00000000000e+00  0.00000000000e+00  0.00000000000e+00  0.00000000000e+00  0.00000000000e+00  0.00000000000e+00  0.00000000000e+00  0.00000000000e+00  0.00000000000e+00  0.00000000000e+00  0.00000000000e+00  0.00000000000e+00  0.00000000000e+00  0.00000000000e+00  0.00000000000e+00  0.00000000000e+00  0.00000000000e+00  0.00000000000e+00  0.00000000000e+00  0.00000000000e+00  0.00000000000e+00  0.00000000000e+00  0.00000000000e+00  0.00000000000e+00  0.00000000000e+00  0.00000000000e+00  0.00000000000e+00  0.00000000000e+00  0.00000000000e+00 -2.87920492393e-02  0.00000000000e+00  0.00000000000e+00  0.00000000000e+00  0.00000000000e+00  0.00000000000e+00  0.00000000000e+00  0.00000000000e+00  0.00000000000e+00  0.00000000000e+00  0.00000000000e+00  0.00000000000e+00  0.00000000000e+00  0.00000000000e+00  0.00000000000e+00  0.00000000000e+00  0.00000000000e+00  0.00000000000e+00  0.00000000000e+00  0.00000000000e+00  0.00000000000e+00  0.00000000000e+00  0.00000000000e+00  0.00000000000e+00  0.00000000000e+00  0.00000000000e+00  0.00000000000e+00  0.00000000000e+00  0.00000000000e+00  0.00000000000e+00  0.00000000000e+00  0.00000000000e+00  0.00000000000e+00  0.00000000000e+00  0.00000000000e+00  0.00000000000e+00  0.00000000000e+00  0.00000000000e+00  0.00000000000e+00  0.00000000000e+00  0.00000000000e+00  0.00000000000e+00  0.00000000000e+00  0.00000000000e+00  0.00000000000e+00  0.00000000000e+00  0.00000000000e+00  0.00000000000e+00  0.00000000000e+00  0.00000000000e+00
 0.00000000000e+00  0.00000000000e+00  0.00000000000e+00  0.00000000000e+00  0.00000000000e+00  0.00000000000e+00  0.00000000000e+00  0.00000000000e+00  0.00000000000e+00  0.00000000000e+00  0.00000000000e+00  0.00000000000e+00  0.00000000000e+00  0.00000000000e+00  0.00000000000e+00  0.00000000000e+00  0.00000000000e+00  0.00000000000e+00  0.00000000000e+00  0.00000000000e+00  0.00000000000e+00  0.00000000000e+00  0.00000000000e+00  0.00000000000e+00  0.00000000000e+00  0.00000000000e+00  0.00000000000e+00  0.00000000000e+00  0.00000000000e+00  0.00000000000e+00  0.00000000000e+00  0.00000000000e+00  0.00000000000e+00  0.00000000000e+00  0.00000000000e+00  0.00000000000e+00  0.00000000000e+00  0.00000000000e+00  0.00000000000e+00  0.00000000000e+00  0.00000000000e+00  0.00000000000e+00  0.00000000000e+00  0.00000000000e+00  0.00000000000e+00  0.00000000000e+00  0.00000000000e+00  0.00000000000e+00  0.00000000000e+00  0.00000000000e+00  0.00000000000e+00  0.00000000000e+00  0.00000000000e+00  0.00000000000e+00  0.00000000000e+00  0.00000000000e+00  0.00000000000e+00  0.00000000000e+00  0.00000000000e+00  0.00000000000e+00  0.00000000000e+00  0.00000000000e+00  0.00000000000e+00  0.00000000000e+00  0.00000000000e+00  0.00000000000e+00  0.00000000000e+00  0.00000000000e+00  0.00000000000e+00  0.00000000000e+00  1.13347749332e+00  1.09774798444e+01  0.00000000000e+00  1.17630471224e-01  0.00000000000e+00  0.00000000000e+00  0.00000000000e+00  0.00000000000e+00  0.00000000000e+00  0.00000000000e+00  0.00000000000e+00  0.00000000000e+00  0.00000000000e+00  0.00000000000e+00  0.00000000000e+00  0.00000000000e+00  0.00000000000e+00  0.00000000000e+00  0.00000000000e+00  0.00000000000e+00  0.00000000000e+00  0.00000000000e+00  0.00000000000e+00  0.00000000000e+00  0.00000000000e+00  0.00000000000e+00  0.00000000000e+00  0.00000000000e+00  0.00000000000e+00  0.00000000000e+00  0.00000000000e+00  0.00000000000e+00  0.00000000000e+00  0.00000000000e+00  0.00000000000e+00  0.00000000000e+00  0.00000000000e+00  0.00000000000e+00  0.00000000000e+00  0.00000000000e+00  0.00000000000e+00  0.00000000000e+00  0.00000000000e+00  0.00000000000e+00  0.00000000000e+00  0.00000000000e+00  0.00000000000e+00  0.00000000000e+00  0.00000000000e+00  0.00000000000e+00  0.00000000000e+00  0.00000000000e+00  0.00000000000e+00  0.00000000000e+00  0.00000000000e+00  0.00000000000e+00  0.00000000000e+00  5.66423541688e-02  0.00000000000e+00  0.00000000000e+00  0.00000000000e+00  0.00000000000e+00  0.00000000000e+00  0.00000000000e+00  0.00000000000e+00  0.00000000000e+00  0.00000000000e+00  0.00000000000e+00  0.00000000000e+00  0.00000000000e+00  0.00000000000e+00  0.00000000000e+00  0.00000000000e+00  0.00000000000e+00  2.18364901015e-01  0.00000000000e+00  0.00000000000e+00  0.00000000000e+00  0.00000000000e+00  0.00000000000e+00  0.00000000000e+00  0.00000000000e+00  0.00000000000e+00  0.00000000000e+00  0.00000000000e+00  1.38839194094e-01  0.00000000000e+00  0.00000000000e+00  0.00000000000e+00  0.00000000000e+00  0.00000000000e+00  0.00000000000e+00  0.00000000000e+00  0.00000000000e+00  0.00000000000e+00  0.00000000000e+00  0.00000000000e+00  0.00000000000e+00  0.00000000000e+00  0.00000000000e+00  0.00000000000e+00  0.00000000000e+00  0.00000000000e+00  0.00000000000e+00  0.00000000000e+00  0.00000000000e+00  0.00000000000e+00  0.00000000000e+00  0.00000000000e+00  0.00000000000e+00  0.00000000000e+00  0.00000000000e+00  0.00000000000e+00  0.00000000000e+00  0.00000000000e+00  0.00000000000e+00  0.00000000000e+00  0.00000000000e+00  0.00000000000e+00  0.00000000000e+00  0.00000000000e+00  0.00000000000e+00  0.00000000000e+00  0.00000000000e+00  0.00000000000e+00  0.00000000000e+00  0.00000000000e+00  0.00000000000e+00  0.00000000000e+00  0.00000000000e+00  0.00000000000e+00  0.00000000000e+00  0.00000000000e+00  0.00000000000e+00  0.00000000000e+00  0.00000000000e+00  0.00000000000e+00  0.00000000000e+00  0.00000000000e+00  0.00000000000e+00  0.00000000000e+00  0.00000000000e+00  0.00000000000e+00  0.00000000000e+00  0.00000000000e+00  0.00000000000e+00  0.00000000000e+00  0.00000000000e+00  0.00000000000e+00 -4.88256651024e-02  0.00000000000e+00  0.00000000000e+00  0.00000000000e+00  0.00000000000e+00  0.00000000000e+00  0.00000000000e+00  0.00000000000e+00  0.00000000000e+00  0.00000000000e+00  0.00000000000e+00  0.00000000000e+00  0.00000000000e+00  0.00000000000e+00  0.00000000000e+00  0.00000000000e+00  0.00000000000e+00  0.00000000000e+00  0.00000000000e+00  0.00000000000e+00  0.00000000000e+00  0.00000000000e+00  0.00000000000e+00  0.00000000000e+00  0.00000000000e+00  0.00000000000e+00  0.00000000000e+00  0.00000000000e+00  0.00000000000e+00  0.00000000000e+00  0.00000000000e+00  0.00000000000e+00  0.00000000000e+00  0.00000000000e+00  0.00000000000e+00  0.00000000000e+00  0.00000000000e+00
 0.00000000000e+00  0.00000000000e+00  0.00000000000e+00  0.00000000000e+00  0.00000000000e+00  0.00000000000e+00  0.00000000000e+00  0.00000000000e+00  0.00000000000e+00  0.00000000000e+00  0.00000000000e+00 -1.74033759513e-02  0.00000000000e+00  0.00000000000e+00  0.00000000000e+00  0.00000000000e+00  0.00000000000e+00  0.00000000000e+00  0.00000000000e+00  0.00000000000e+00  0.00000000000e+00 -2.90710353402e-02  0.00000000000e+00  0.00000000000e+00  0.00000000000e+00  0.00000000000e+00  0.00000000000e+00  0.00000000000e+00  0.00000000000e+00  0.00000000000e+00  0.00000000000e+00  0.00000000000e+00  0.00000000000e+00  0.00000000000e+00  0.00000000000e+00  0.00000000000e+00  0.00000000000e+00  0.00000000000e+00  0.00000000000e+00  0.00000000000e+00  0.00000000000e+00  0.00000000000e+00  0.00000000000e+00  0.00000000000e+00  0.00000000000e+00  0.00000000000e+00  0.00000000000e+00  0.00000000000e+00  0.00000000000e+00  0.00000000000e+00  0.00000000000e+00  0.00000000000e+00  0.00000000000e+00  0.00000000000e+00  0.00000000000e+00  0.00000000000e+00  0.00000000000e+00  0.00000000000e+00  0.00000000000e+00  0.00000000000e+00  0.00000000000e+00  0.00000000000e+00  0.00000000000e+00  0.00000000000e+00  0.00000000000e+00  0.00000000000e+00  0.00000000000e+00  0.00000000000e+00  0.00000000000e+00  0.00000000000e+00  0.00000000000e+00  0.00000000000e+00  1.01346071823e+01 -9.21768873398e-01 -1.93730849238e-01  0.00000000000e+00  0.00000000000e+00  0.00000000000e+00  0.00000000000e+00  0.00000000000e+00  0.00000000000e+00  0.00000000000e+00  0.00000000000e+00 -4.06451926830e-02  7.75749645771e-03  0.00000000000e+00  0.00000000000e+00  0.00000000000e+00  0.00000000000e+00  0.00000000000e+00  0.00000000000e+00  0.00000000000e+00  0.00000000000e+00  0.00000000000e+00  0.00000000000e+00  0.00000000000e+00  0.00000000000e+00  0.00000000000e+00  0.00000000000e+00  5.35660984256e-02  0.00000000000e+00  0.00000000000e+00  0.00000000000e+00  0.00000000000e+00  0.00000000000e+00  0.00000000000e+00  0.00000000000e+00  0.00000000000e+00  0.00000000000e+00  0.00000000000e+00  0.00000000000e+00  0.00000000000e+00  0.00000000000e+00  0.00000000000e+00  0.00000000000e+00  0.00000000000e+00  7.81919658344e-02  0.00000000000e+00  0.00000000000e+00  0.00000000000e+00  0.00000000000e+00  0.00000000000e+00  0.00000000000e+00  0.00000000000e+00  0.00000000000e+00  0.00000000000e+00  0.00000000000e+00  0.00000000000e+00  0.00000000000e+00  0.00000000000e+00  0.00000000000e+00  0.00000000000e+00  0.00000000000e+00  0.00000000000e+00  0.00000000000e+00  0.00000000000e+00  0.00000000000e+00  0.00000000000e+00  0.00000000000e+00  0.00000000000e+00  0.00000000000e+00  0.00000000000e+00  0.00000000000e+00  0.00000000000e+00  0.00000000000e+00  0.00000000000e+00  0.00000000000e+00  0.00000000000e+00  0.00000000000e+00  0.00000000000e+00  0.00000000000e+00  0.00000000000e+00 -1.99035038341e-02  0.00000000000e+00  0.00000000000e+00  0.00000000000e+00  0.00000000000e+00  0.00000000000e+00  0.00000000000e+00  0.00000000000e+00  0.00000000000e+00  0.00000000000e+00  0.00000000000e+00  0.00000000000e+00  0.00000000000e+00  0.00000000000e+00  0.00000000000e+00  0.00000000000e+00  0.00000000000e+00  0.00000000000e+00  0.00000000000e+00  0.00000000000e+00  0.00000000000e+00  0.00000000000e+00  0.00000000000e+00  0.00000000000e+00  0.00000000000e+00  0.00000000000e+00  0.00000000000e+00  0.00000000000e+00  0.00000000000e+00  0.00000000000e+00  0.00000000000e+00  0.00000000000e+00  0.00000000000e+00  0.00000000000e+00  0.00000000000e+00  0.00000000000e+00  0.00000000000e+00  0.00000000000e+00  0.00000000000e+00  0.00000000000e+00  0.00000000000e+00  0.00000000000e+00  0.00000000000e+00  0.00000000000e+00  0.00000000000e+00  0.00000000000e+00  0.00000000000e+00  0.00000000000e+00  0.00000000000e+00  0.00000000000e+00  0.00000000000e+00  0.00000000000e+00  0.00000000000e+00  0.00000000000e+00  0.00000000000e+00  0.00000000000e+00  0.00000000000e+00  0.00000000000e+00  0.00000000000e+00  0.00000000000e+00  0.00000000000e+00  0.00000000000e+00  0.00000000000e+00  0.00000000000e+00  0.00000000000e+00  0.00000000000e+00  0.00000000000e+00  0.00000000000e+00  0.00000000000e+00  0.00000000000e+00  0.00000000000e+00  0.00000000000e+00  0.00000000000e+00  0.00000000000e+00  0.00000000000e+00  0.00000000000e+00  0.00000000000e+00  0.00000000000e+00  0.00000000000e+00  0.00000000000e+00  0.00000000000e+00  0.00000000000e+00  0.00000000000e+00  0.00000000000e+00  0.00000000000e+00  0.00000000000e+00  0.00000000000e+00  0.00000000000e+00  0.00000000000e+00  0.00000000000e+00  0.00000000000e+00  0.00000000000e+00  0.00000000000e+00  0.00000000000e+00  0.00000000000e+00  0.00000000000e+00  0.00000000000e+00  0.00000000000e+00  0.00000000000e+00  0.00000000000e+00  0.00000000000e+00  0.00000000000e+00  0.00000000000e+00  0.00000000000e+00
 0.00000000000e+00  0.00000000000e+00  0.00000000000e+00  0.00000000000e+00  0.00000000000e+00 -8.90273751188e-02  0.00000000000e+00  0.00000000000e+00  0.00000000000e+00  0.00000000000e+00  0.00000000000e+00  0.00000000000e+00  0.00000000000e+00  0.00000000000e+00  0.00000000000e+00  0.00000000000e+00  0.00000000000e+00  0.00000000000e+00  0.00000000000e+00  0.00000000000e+00  0.00000000000e+00 -3.88016318292e-01  0.00000000000e+00  0.00000000000e+00  0.00000000000e+00  0.00000000000e+00  0.00000000000e+00 -3.04874663413e-02  0.00000000000e+00  0.00000000000e+00  0.00000000000e+00  0.00000000000e+00  0.00000000000e+00  0.00000000000e+00  0.00000000000e+00  0.00000000000e+00  8.20039418967e-02  0.00000000000e+00  0.00000000000e+00  0.00000000000e+00  0.00000000000e+00  0.00000000000e+00  0.00000000000e+00  0.00000000000e+00  0.00000000000e+00  0.00000000000e+00  0.00000000000e+00  0.00000000000e+00  0.00000000000e+00  0.00000000000e+00  0.00000000000e+00  0.00000000000e+00  0.00000000000e+00  0.00000000000e+00  0.00000000000e+00  0.00000000000e+00  0.00000000000e+00  0.00000000000e+00  0.00000000000e+00  0.00000000000e+00  0.00000000000e+00  0.00000000000e+00  0.00000000000e+00  0.00000000000e+00  0.00000000000e+00  0.00000000000e+00  0.00000000000e+00  0.00000000000e+00  0.00000000000e+00  0.00000000000e+00  0.00000000000e+00  1.17630471205e-01 -9.21768872729e-01  9.94229593760e+00  0.00000000000e+00  1.45078653422e-01  0.00000000000e+00  0.00000000000e+00  0.00000000000e+00  0.00000000000e+00  0.00000000000e+00  0.00000000000e+00  0.00000000000e+00  0.00000000000e+00  0.00000000000e+00 -3.28131198350e-01  0.00000000000e+00  0.00000000000e+00  0.00000000000e+00  0.00000000000e+00  0.00000000000e+00  0.00000000000e+00  0.00000000000e+00  0.00000000000e+00  0.00000000000e+00  0.00000000000e+00 -7.48952976878e-02  0.00000000000e+00  0.00000000000e+00  0.00000000000e+00  0.00000000000e+00  0.00000000000e+00  0.00000000000e+00  0.00000000000e+00  0.00000000000e+00  0.00000000000e+00  0.00000000000e+00  0.00000000000e+00  0.00000000000e+00  0.00000000000e+00  0.00000000000e+00  0.00000000000e+00  0.00000000000e+00  0.00000000000e+00  0.00000000000e+00 -1.34352554428e-01  0.00000000000e+00  0.00000000000e+00  0.00000000000e+00  0.00000000000e+00  0.00000000000e+00  0.00000000000e+00  0.00000000000e+00  0.00000000000e+00  0.00000000000e+00  0.00000000000e+00  0.00000000000e+00  0.00000000000e+00  0.00000000000e+00  0.00000000000e+00  0.00000000000e+00  0.00000000000e+00  0.00000000000e+00  0.00000000000e+00  0.00000000000e+00  0.00000000000e+00  0.00000000000e+00  0.00000000000e+00  0.00000000000e+00  0.00000000000e+00  0.00000000000e+00  0.00000000000e+00  0.00000000000e+00  0.00000000000e+00  0.00000000000e+00  0.00000000000e+00  0.00000000000e+00  0.00000000000e+00  0.00000000000e+00  0.00000000000e+00  0.00000000000e+00  0.00000000000e+00  0.00000000000e+00  0.00000000000e+00  0.00000000000e+00  0.00000000000e+00  0.00000000000e+00  4.55299276563e-02  0.00000000000e+00  0.00000000000e+00  0.00000000000e+00  0.00000000000e+00  0.00000000000e+00  0.00000000000e+00  0.00000000000e+00  0.00000000000e+00  0.00000000000e+00  0.00000000000e+00  0.00000000000e+00  0.00000000000e+00  0.00000000000e+00  0.00000000000e+00  0.00000000000e+00  0.00000000000e+00  0.00000000000e+00  0.00000000000e+00  0.00000000000e+00  0.00000000000e+00  0.00000000000e+00  0.00000000000e+00  0.00000000000e+00  0.00000000000e+00  0.00000000000e+00  0.00000000000e+00  0.00000000000e+00  0.00000000000e+00  0.00000000000e+00  0.00000000000e+00  0.00000000000e+00  0.00000000000e+00  0.00000000000e+00  0.00000000000e+00  0.00000000000e+00  0.00000000000e+00  0.00000000000e+00  0.00000000000e+00  0.00000000000e+00  0.00000000000e+00  0.00000000000e+00  0.00000000000e+00  0.00000000000e+00  0.00000000000e+00  0.00000000000e+00  0.00000000000e+00  0.00000000000e+00  0.00000000000e+00  0.00000000000e+00  0.00000000000e+00  0.00000000000e+00  0.00000000000e+00  0.00000000000e+00  0.00000000000e+00  0.00000000000e+00  0.00000000000e+00  0.00000000000e+00  0.00000000000e+00  0.00000000000e+00  0.00000000000e+00  0.00000000000e+00  0.00000000000e+00  0.00000000000e+00  0.00000000000e+00  0.00000000000e+00  0.00000000000e+00  0.00000000000e+00  0.00000000000e+00  0.00000000000e+00  0.00000000000e+00  0.00000000000e+00  0.00000000000e+00  0.00000000000e+00  0.00000000000e+00  0.00000000000e+00  0.00000000000e+00  0.00000000000e+00  0.00000000000e+00  0.00000000000e+00  0.00000000000e+00  0.00000000000e+00  0.00000000000e+00  0.00000000000e+00  0.00000000000e+00  1.00961838548e-01  0.00000000000e+00  0.00000000000e+00  0.00000000000e+00  0.00000000000e+00  0.00000000000e+00  0.00000000000e+00  0.00000000000e+00  0.00000000000e+00  0.00000000000e+00  0.00000000000e+00  0.00000000000e+00  0.00000000000e+00  0.00000000000e+00
 0.00000000000e+00  0.00000000000e+00  0.00000000000e+00  0.00000000000e+00  0.00000000000e+00  0.00000000000e+00  0.00000000000e+00  0.00000000000e+00  0.00000000000e+00  0.00000000000e+00  0.00000000000e+00  0.00000000000e+00  0.00000000000e+00  0.00000000000e+00  0.00000000000e+00  0.00000000000e+00  0.00000000000e+00  0.00000000000e+00  0.00000000000e+00  0.00000000000e+00  0.00000000000e+00  0.00000000000e+00  0.00000000000e+00  0.00000000000e+00  0.00000000000e+00  0.00000000000e+00  0.00000000000e+00  0.00000000000e+00  0.00000000000e+00  0.00000000000e+00  0.00000000000e+00  0.00000000000e+00  0.00000000000e+00  0.00000000000e+00  0.00000000000e+00  0.00000000000e+00  0.00000000000e+00  0.00000000000e+00  0.00000000000e+00  0.00000000000e+00  0.00000000000e+00  0.00000000000e+00  0.00000000000e+00  0.00000000000e+00  0.00000000000e+00  0.00000000000e+00  0.00000000000e+00  0.00000000000e+00  0.00000000000e+00  0.00000000000e+00  0.00000000000e+00  0.00000000000e+00  0.00000000000e+00  0.00000000000e+00  0.00000000000e+00  0.00000000000e+00  0.00000000000e+00  0.00000000000e+00  0.00000000000e+00  0.00000000000e+00  0.00000000000e+00  0.00000000000e+00  0.00000000000e+00  0.00000000000e+00  0.00000000000e+00  0.00000000000e+00  0.00000000000e+00  0.00000000000e+00  0.00000000000e+00  0.00000000000e+00  0.00000000000e+00  0.00000000000e+00 -1.93730846094e-01  0.00000000000e+00  1.35228370535e+01  1.78497516448e+00  0.00000000000e+00  0.00000000000e+00  0.00000000000e+00  0.00000000000e+00  0.00000000000e+00  0.00000000000e+00  0.00000000000e+00  0.00000000000e+00  0.00000000000e+00  0.00000000000e+00  0.00000000000e+00  0.00000000000e+00  0.00000000000e+00  0.00000000000e+00  0.00000000000e+00  0.00000000000e+00  0.00000000000e+00  0.00000000000e+00  0.00000000000e+00  0.00000000000e+00  0.00000000000e+00  0.00000000000e+00  0.00000000000e+00  0.00000000000e+00  0.00000000000e+00  0.00000000000e+00  0.00000000000e+00  0.00000000000e+00  0.00000000000e+00  0.00000000000e+00  0.00000000000e+00  0.00000000000e+00  0.00000000000e+00  0.00000000000e+00  0.00000000000e+00  0.00000000000e+00  0.00000000000e+00  0.00000000000e+00  0.00000000000e+00  0.00000000000e+00  0.00000000000e+00  0.00000000000e+00  0.00000000000e+00  0.00000000000e+00  0.00000000000e+00  0.00000000000e+00  0.00000000000e+00  0.00000000000e+00  0.00000000000e+00  0.00000000000e+00  0.00000000000e+00  0.00000000000e+00  0.00000000000e+00  0.00000000000e+00  0.00000000000e+00  0.00000000000e+00  5.61336207035e-02  0.00000000000e+00  0.00000000000e+00  0.00000000000e+00  0.00000000000e+00  0.00000000000e+00  0.00000000000e+00  0.00000000000e+00  0.00000000000e+00  0.00000000000e+00  0.00000000000e+00  0.00000000000e+00  0.00000000000e+00  0.00000000000e+00  0.00000000000e+00  0.00000000000e+00  0.00000000000e+00  0.00000000000e+00  0.00000000000e+00  0.00000000000e+00  0.00000000000e+00  0.00000000000e+00  0.00000000000e+00  0.00000000000e+00  0.00000000000e+00  0.00000000000e+00  0.00000000000e+00  1.42101448328e-02  0.00000000000e+00  0.00000000000e+00  0.00000000000e+00  0.00000000000e+00  0.00000000000e+00  0.00000000000e+00  0.00000000000e+00  0.00000000000e+00  0.00000000000e+00  0.00000000000e+00  0.00000000000e+00  0.00000000000e+00  0.00000000000e+00  0.00000000000e+00  0.00000000000e+00  0.00000000000e+00  0.00000000000e+00  0.00000000000e+00  0.00000000000e+00  0.00000000000e+00  0.00000000000e+00  0.00000000000e+00  0.00000000000e+00  0.00000000000e+00  0.00000000000e+00  0.00000000000e+00  0.00000000000e+00  0.00000000000e+00  0.00000000000e+00  0.00000000000e+00  0.00000000000e+00  0.00000000000e+00  0.00000000000e+00  0.00000000000e+00  0.00000000000e+00  0.00000000000e+00  0.00000000000e+00  0.00000000000e+00  0.00000000000e+00  0.00000000000e+00  0.00000000000e+00  0.00000000000e+00  0.00000000000e+00  0.00000000000e+00  0.00000000000e+00  0.00000000000e+00  0.00000000000e+00  0.00000000000e+00  0.00000000000e+00  0.00000000000e+00  0.00000000000e+00  0.00000000000e+00  0.00000000000e+00  0.00000000000e+00  0.00000000000e+00  0.00000000000e+00  0.00000000000e+00  0.00000000000e+00  0.00000000000e+00  0.00000000000e+00  0.00000000000e+00  0.00000000000e+00  0.00000000000e+00  0.00000000000e+00  0.00000000000e+00  0.00000000000e+00  0.00000000000e+00  0.00000000000e+00  0.00000000000e+00  0.00000000000e+00  0.00000000000e+00  0.00000000000e+00  0.00000000000e+00  0.00000000000e+00  0.00000000000e+00  0.00000000000e+00  0.00000000000e+00  0.00000000000e+00  0.00000000000e+00  0.00000000000e+00  0.00000000000e+00  0.00000000000e+00  0.00000000000e+00  0.00000000000e+00  0.00000000000e+00  0.00000000000e+00  0.00000000000e+00  0.00000000000e+00  0.00000000000e+00  0.00000000000e+00  0.00000000000e+00  0.00000000000e+00  0.00000000000e+00  0.00000000000e+00  0.00000000000e+00  0.00000000000e+00
 0.00000000000e+00  0.00000000000e+00  0.00000000000e+00  0.00000000000e+00  0.00000000000e+00  0.00000000000e+00  0.00000000000e+00  0.00000000000e+00  0.00000000000e+00  0.00000000000e+00  0.00000000000e+00  0.00000000000e+00  0.00000000000e+00  0.00000000000e+00  0.00000000000e+00  0.00000000000e+00  0.00000000000e+00  0.00000000000e+00  0.00000000000e+00  0.00000000000e+00  0.00000000000e+00  0.00000000000e+00  0.00000000000e+00  0.00000000000e+00  0.00000000000e+00  0.00000000000e+00  0.00000000000e+00  0.00000000000e+00  0.00000000000e+00  0.00000000000e+00  0.00000000000e+00  0.00000000000e+00  0.00000000000e+00  0.00000000000e+00  0.00000000000e+00  0.00000000000e+00  0.00000000000e+00  0.00000000000e+00  0.00000000000e+00  0.00000000000e+00  0.00000000000e+00  0.00000000000e+00  0.00000000000e+00  0.00000000000e+00  0.00000000000e+00  0.00000000000e+00  0.00000000000e+00  0.00000000000e+00  0.00000000000e+00  0.00000000000e+00  0.00000000000e+00  0.00000000000e+00  0.00000000000e+00  0.00000000000e+00  0.00000000000e+00  0.00000000000e+00  0.00000000000e+00  0.00000000000e+00  0.00000000000e+00  0.00000000000e+00  0.00000000000e+00  0.00000000000e+00  0.00000000000e+00  0.00000000000e+00  0.00000000000e+00  0.00000000000e+00  0.00000000000e+00  0.00000000000e+00  0.00000000000e+00  0.00000000000e+00  0.00000000000e+00  0.00000000000e+00  0.00000000000e+00  1.45078653471e-01  1.78497516449e+00  1.28799212767e+01 -1.83758352132e-01 -4.31937011104e-01  6.14499295279e-02  0.00000000000e+00  0.00000000000e+00  0.00000000000e+00  0.00000000000e+00  0.00000000000e+00  0.00000000000e+00  0.00000000000e+00  0.00000000000e+00  0.00000000000e+00  0.00000000000e+00  0.00000000000e+00  0.00000000000e+00  0.00000000000e+00  0.00000000000e+00  0.00000000000e+00  0.00000000000e+00  0.00000000000e+00  0.00000000000e+00  0.00000000000e+00  0.00000000000e+00  0.00000000000e+00  0.00000000000e+00  0.00000000000e+00  0.00000000000e+00  0.00000000000e+00  0.00000000000e+00  0.00000000000e+00  0.00000000000e+00  0.00000000000e+00  0.00000000000e+00  0.00000000000e+00  0.00000000000e+00  0.00000000000e+00  0.00000000000e+00  0.00000000000e+00  0.00000000000e+00  0.00000000000e+00  0.00000000000e+00  0.00000000000e+00  0.00000000000e+00  0.00000000000e+00  0.00000000000e+00  0.00000000000e+00  0.00000000000e+00  0.00000000000e+00  0.00000000000e+00  0.00000000000e+00  0.00000000000e+00  0.00000000000e+00  0.00000000000e+00  0.00000000000e+00  0.00000000000e+00  0.00000000000e+00  0.00000000000e+00  0.00000000000e+00  0.00000000000e+00  0.00000000000e+00  0.00000000000e+00  0.00000000000e+00  0.00000000000e+00  0.00000000000e+00  0.00000000000e+00  0.00000000000e+00 -1.42190580295e-01  0.00000000000e+00  0.00000000000e+00  0.00000000000e+00  0.00000000000e+00  0.00000000000e+00  0.00000000000e+00  0.00000000000e+00  0.00000000000e+00  0.00000000000e+00  0.00000000000e+00  0.00000000000e+00  0.00000000000e+00  0.00000000000e+00  0.00000000000e+00  0.00000000000e+00  0.00000000000e+00  0.00000000000e+00  0.00000000000e+00 -3.55415211408e-02  0.00000000000e+00  0.00000000000e+00  0.00000000000e+00  0.00000000000e+00  0.00000000000e+00  0.00000000000e+00  0.00000000000e+00  0.00000000000e+00  0.00000000000e+00  0.00000000000e+00  0.00000000000e+00  0.00000000000e+00  0.00000000000e+00  0.00000000000e+00  0.00000000000e+00  0.00000000000e+00  0.00000000000e+00  0.00000000000e+00  0.00000000000e+00  0.00000000000e+00  0.00000000000e+00  0.00000000000e+00  0.00000000000e+00  0.00000000000e+00  0.00000000000e+00  0.00000000000e+00  0.00000000000e+00  0.00000000000e+00  0.00000000000e+00  0.00000000000e+00  0.00000000000e+00  0.00000000000e+00  0.00000000000e+00  0.00000000000e+00  0.00000000000e+00  0.00000000000e+00  0.00000000000e+00  0.00000000000e+00  0.00000000000e+00  0.00000000000e+00  0.00000000000e+00  0.00000000000e+00  0.00000000000e+00  0.00000000000e+00  0.00000000000e+00  0.00000000000e+00  0.00000000000e+00  0.00000000000e+00  0.00000000000e+00  0.00000000000e+00  0.00000000000e+00  0.00000000000e+00  0.00000000000e+00  0.00000000000e+00  0.00000000000e+00  0.00000000000e+00  0.00000000000e+00  0.00000000000e+00  0.00000000000e+00  0.00000000000e+00  0.00000000000e+00  0.00000000000e+00  0.00000000000e+00  0.00000000000e+00  0.00000000000e+00  0.00000000000e+00  0.00000000000e+00  0.00000000000e+00  0.00000000000e+00  0.00000000000e+00  0.00000000000e+00  0.00000000000e+00  0.00000000000e+00  0.00000000000e+00  0.00000000000e+00  0.00000000000e+00  0.00000000000e+00  0.00000000000e+00  0.00000000000e+00  0.00000000000e+00  0.00000000000e+00  0.00000000000e+00  0.00000000000e+00  0.00000000000e+00  0.00000000000e+00  0.00000000000e+00  0.00000000000e+00  0.00000000000e+00  0.00000000000e+00  0.00000000000e+00  0.00000000000e+00  0.00000000000e+00  0.00000000000e+00  0.00000000000e+00
 0.00000000000e+00  0.00000000000e+00  0.00000000000e+00  0.00000000000e+00  0.00000000000e+00  0.00000000000e+00  0.00000000000e+00  0.00000000000e+00  0.00000000000e+00  0.00000000000e+00  0.00000000000e+00  0.00000000000e+00  0.00000000000e+00  0.00000000000e+00  0.00000000000e+00  0.00000000000e+00  0.00000000000e+00  0.00000000000e+00  0.00000000000e+00  0.00000000000e+00  0.00000000000e+00  0.00000000000e+00  0.00000000000e+00  0.00000000000e+00  0.00000000000e+00  0.00000000000e+00  0.00000000000e+00  0.00000000000e+00  0.00000000000e+00  0.00000000000e+00  0.00000000000e+00  0.00000000000e+00  0.00000000000e+00  0.00000000000e+00  0.00000000000e+00  0.00000000000e+00  0.00000000000e+00  0.00000000000e+00  0.00000000000e+00  0.00000000000e+00  0.00000000000e+00  0.00000000000e+00  0.00000000000e+00  0.00000000000e+00  0.00000000000e+00  0.00000000000e+00  0.00000000000e+00  0.00000000000e+00  0.00000000000e+00  0.00000000000e+00  0.00000000000e+00  0.00000000000e+00  0.00000000000e+00  0.00000000000e+00  0.00000000000e+00  0.00000000000e+00  0.00000000000e+00  0.00000000000e+00  0.00000000000e+00  0.00000000000e+00  0.00000000000e+00  0.00000000000e+00  0.00000000000e+00  0.00000000000e+00  0.00000000000e+00  0.00000000000e+00  0.00000000000e+00  0.00000000000e+00  0.00000000000e+00  0.00000000000e+00  0.00000000000e+00  0.00000000000e+00  0.00000000000e+00  0.00000000000e+00  0.00000000000e+00 -1.83758352132e-01  9.30437313349e+00  0.00000000000e+00  0.00000000000e+00  0.00000000000e+00  0.00000000000e+00  0.00000000000e+00  0.00000000000e+00 -5.45679215726e-02  0.00000000000e+00  0.00000000000e+00  0.00000000000e+00  0.00000000000e+00  0.00000000000e+00  0.00000000000e+00  0.00000000000e+00  0.00000000000e+00  0.00000000000e+00  0.00000000000e+00  0.00000000000e+00  0.00000000000e+00  0.00000000000e+00  0.00000000000e+00  0.00000000000e+00  0.00000000000e+00  0.00000000000e+00  0.00000000000e+00  0.00000000000e+00  0.00000000000e+00 -9.29107352289e-02  0.00000000000e+00  0.00000000000e+00  0.00000000000e+00  0.00000000000e+00  0.00000000000e+00  0.00000000000e+00  0.00000000000e+00  0.00000000000e+00  0.00000000000e+00  0.00000000000e+00  0.00000000000e+00  0.00000000000e+00  0.00000000000e+00  0.00000000000e+00  0.00000000000e+00  0.00000000000e+00  0.00000000000e+00  0.00000000000e+00  0.00000000000e+00  0.00000000000e+00  0.00000000000e+00  0.00000000000e+00  0.00000000000e+00  0.00000000000e+00  0.00000000000e+00  0.00000000000e+00  0.00000000000e+00  0.00000000000e+00  0.00000000000e+00  0.00000000000e+00  0.00000000000e+00  0.00000000000e+00  0.00000000000e+00  0.00000000000e+00  0.00000000000e+00  0.00000000000e+00  0.00000000000e+00  0.00000000000e+00  0.00000000000e+00  0.00000000000e+00  0.00000000000e+00  0.00000000000e+00  0.00000000000e+00  0.00000000000e+00  0.00000000000e+00  0.00000000000e+00  0.00000000000e+00  0.00000000000e+00  0.00000000000e+00  0.00000000000e+00  0.00000000000e+00  0.00000000000e+00  0.00000000000e+00  0.00000000000e+00  0.00000000000e+00  3.24174374830e-02  0.00000000000e+00  0.00000000000e+00  0.00000000000e+00  0.00000000000e+00  0.00000000000e+00  0.00000000000e+00  0.00000000000e+00  0.00000000000e+00  0.00000000000e+00  0.00000000000e+00  0.00000000000e+00  0.00000000000e+00  0.00000000000e+00  0.00000000000e+00  0.00000000000e+00  0.00000000000e+00  0.00000000000e+00  0.00000000000e+00  0.00000000000e+00  0.00000000000e+00  0.00000000000e+00  0.00000000000e+00  0.00000000000e+00  0.00000000000e+00  0.00000000000e+00  0.00000000000e+00  0.00000000000e+00  0.00000000000e+00  0.00000000000e+00  0.00000000000e+00  0.00000000000e+00  0.00000000000e+00  0.00000000000e+00  0.00000000000e+00 -4.92677422115e-02  0.00000000000e+00  0.00000000000e+00  0.00000000000e+00  0.00000000000e+00  0.00000000000e+00  0.00000000000e+00  0.00000000000e+00  0.00000000000e+00  0.00000000000e+00  0.00000000000e+00  0.00000000000e+00  0.00000000000e+00  0.00000000000e+00  0.00000000000e+00  0.00000000000e+00  0.00000000000e+00  0.00000000000e+00  0.00000000000e+00  0.00000000000e+00  0.00000000000e+00  0.00000000000e+00  0.00000000000e+00  0.00000000000e+00  0.00000000000e+00  0.00000000000e+00  0.00000000000e+00  0.00000000000e+00  0.00000000000e+00  0.00000000000e+00  0.00000000000e+00  0.00000000000e+00  0.00000000000e+00  0.00000000000e+00  0.00000000000e+00  0.00000000000e+00  0.00000000000e+00  0.00000000000e+00  0.00000000000e+00  0.00000000000e+00  0.00000000000e+00  0.00000000000e+00  0.00000000000e+00  0.00000000000e+00  0.00000000000e+00  0.00000000000e+00  0.00000000000e+00  0.00000000000e+00  0.00000000000e+00  0.00000000000e+00  0.00000000000e+00  0.00000000000e+00  0.00000000000e+00  0.00000000000e+00  0.00000000000e+00  0.00000000000e+00  0.00000000000e+00  0.00000000000e+00  0.00000000000e+00  0.00000000000e+00  0.00000000000e+00
 0.00000000000e+00  0.00000000000e+00  0.00000000000e+00  0.00000000000e+00  0.00000000000e+00  0.00000000000e+00  0.00000000000e+00  0.00000000000e+00  0.00000000000e+00  0.00000000000e+00  0.00000000000e+00  0.00000000000e+00  0.00000000000e+00  0.00000000000e+00  0.00000000000e+00  0.00000000000e+00  0.00000000000e+00  0.00000000000e+00  0.00000000000e+00  0.00000000000e+00  0.00000000000e+00  0.00000000000e+00  0.00000000000e+00  0.00000000000e+00  0.00000000000e+00  0.00000000000e+00  0.00000000000e+00  0.00000000000e+00  0.00000000000e+00  0.00000000000e+00  0.00000000000e+00  0.00000000000e+00  0.00000000000e+00  0.00000000000e+00  0.00000000000e+00  0.00000000000e+00  0.00000000000e+00  0.00000000000e+00  0.00000000000e+00  0.00000000000e+00  0.00000000000e+00  0.00000000000e+00  0.00000000000e+00  0.00000000000e+00  0.00000000000e+00  0.00000000000e+00  0.00000000000e+00  0.00000000000e+00  0.00000000000e+00  0.00000000000e+00  0.00000000000e+00  0.00000000000e+00  0.00000000000e+00  0.00000000000e+00  0.00000000000e+00  0.00000000000e+00  0.00000000000e+00  0.00000000000e+00  0.00000000000e+00  0.00000000000e+00  0.00000000000e+00  0.00000000000e+00  0.00000000000e+00  0.00000000000e+00  0.00000000000e+00  0.00000000000e+00  0.00000000000e+00  0.00000000000e+00  0.00000000000e+00  0.00000000000e+00  0.00000000000e+00  0.00000000000e+00  0.00000000000e+00  0.00000000000e+00  0.00000000000e+00 -4.31937011148e-01  0.00000000000e+00  9.40205324805e+00  0.00000000000e+00  4.88405615207e-01  0.00000000000e+00  0.00000000000e+00  0.00000000000e+00  0.00000000000e+00  0.00000000000e+00  0.00000000000e+00  0.00000000000e+00  0.00000000000e+00  0.00000000000e+00  0.00000000000e+00  0.00000000000e+00  0.00000000000e+00  0.00000000000e+00  0.00000000000e+00  0.00000000000e+00  0.00000000000e+00  0.00000000000e+00  0.00000000000e+00  0.00000000000e+00  0.00000000000e+00  0.00000000000e+00  0.00000000000e+00  0.00000000000e+00  0.00000000000e+00  0.00000000000e+00  0.00000000000e+00  0.00000000000e+00 -5.56104744990e-02  0.00000000000e+00  0.00000000000e+00  0.00000000000e+00  0.00000000000e+00  0.00000000000e+00  0.00000000000e+00  0.00000000000e+00  0.00000000000e+00  0.00000000000e+00  0.00000000000e+00  0.00000000000e+00  0.00000000000e+00  0.00000000000e+00  0.00000000000e+00  0.00000000000e+00  0.00000000000e+00  0.00000000000e+00  0.00000000000e+00  0.00000000000e+00  0.00000000000e+00  0.00000000000e+00  0.00000000000e+00  0.00000000000e+00  0.00000000000e+00  0.00000000000e+00  0.00000000000e+00  0.00000000000e+00  0.00000000000e+00  0.00000000000e+00  0.00000000000e+00  0.00000000000e+00  0.00000000000e+00  0.00000000000e+00  0.00000000000e+00  0.00000000000e+00  0.00000000000e+00  0.00000000000e+00  0.00000000000e+00  0.00000000000e+00  0.00000000000e+00  0.00000000000e+00  0.00000000000e+00  0.00000000000e+00  0.00000000000e+00  0.00000000000e+00  0.00000000000e+00  0.00000000000e+00  0.00000000000e+00  0.00000000000e+00  0.00000000000e+00  0.00000000000e+00  0.00000000000e+00  0.00000000000e+00  0.00000000000e+00  0.00000000000e+00  0.00000000000e+00  0.00000000000e+00  0.00000000000e+00  0.00000000000e+00  0.00000000000e+00  0.00000000000e+00  0.00000000000e+00  0.00000000000e+00  0.00000000000e+00  0.00000000000e+00  0.00000000000e+00  0.00000000000e+00  0.00000000000e+00  0.00000000000e+00  0.00000000000e+00  0.00000000000e+00  0.00000000000e+00  0.00000000000e+00  0.00000000000e+00  0.00000000000e+00  0.00000000000e+00  0.00000000000e+00  0.00000000000e+00  0.00000000000e+00  0.00000000000e+00  0.00000000000e+00  0.00000000000e+00 -3.40208222624e-02  0.00000000000e+00  0.00000000000e+00  0.00000000000e+00  0.00000000000e+00  0.00000000000e+00  0.00000000000e+00  0.00000000000e+00  0.00000000000e+00  0.00000000000e+00  0.00000000000e+00  0.00000000000e+00  0.00000000000e+00  0.00000000000e+00  0.00000000000e+00  0.00000000000e+00  0.00000000000e+00  0.00000000000e+00  0.00000000000e+00  0.00000000000e+00  0.00000000000e+00  0.00000000000e+00  0.00000000000e+00  0.00000000000e+00  0.00000000000e+00  0.00000000000e+00  0.00000000000e+00  0.00000000000e+00  0.00000000000e+00  0.00000000000e+00  0.00000000000e+00  0.00000000000e+00  0.00000000000e+00  0.00000000000e+00  0.00000000000e+00  0.00000000000e+00  0.00000000000e+00  0.00000000000e+00  0.00000000000e+00  0.00000000000e+00  0.00000000000e+00  0.00000000000e+00  0.00000000000e+00  0.00000000000e+00  0.00000000000e+00  0.00000000000e+00  0.00000000000e+00  0.00000000000e+00  0.00000000000e+00  0.00000000000e+00  0.00000000000e+00  0.00000000000e+00  0.00000000000e+00  0.00000000000e+00  0.00000000000e+00  0.00000000000e+00  0.00000000000e+00  0.00000000000e+00  0.00000000000e+00  0.00000000000e+00  0.00000000000e+00  0.00000000000e+00  0.00000000000e+00  0.00000000000e+00  0.00000000000e+00  0.00000000000e+00
 0.00000000000e+00  0.00000000000e+00  0.00000000000e+00  0.00000000000e+00  0.00000000000e+00  0.00000000000e+00  0.00000000000e+00  0.00000000000e+00  0.00000000000e+00  0.00000000000e+00  0.00000000000e+00  0.00000000000e+00  0.00000000000e+00  0.00000000000e+00  0.00000000000e+00  0.00000000000e+00  0.00000000000e+00  0.00000000000e+00  0.00000000000e+00  0.00000000000e+00  0.00000000000e+00  0.00000000000e+00  0.00000000000e+00  0.00000000000e+00  0.00000000000e+00  0.00000000000e+00  0.00000000000e+00  0.00000000000e+00  0.00000000000e+00  0.00000000000e+00  0.00000000000e+00  0.00000000000e+00  0.00000000000e+00  0.00000000000e+00  0.00000000000e+00  0.00000000000e+00  0.00000000000e+00  0.00000000000e+00  0.00000000000e+00  6.96558046324e-02  0.00000000000e+00  0.00000000000e+00  0.00000000000e+00  0.00000000000e+00  0.00000000000e+00  0.00000000000e+00  0.00000000000e+00  0.00000000000e+00  0.00000000000e+00  0.00000000000e+00  0.00000000000e+00  0.00000000000e+00  0.00000000000e+00  0.00000000000e+00  0.00000000000e+00  0.00000000000e+00  0.00000000000e+00  0.00000000000e+00  0.00000000000e+00  0.00000000000e+00  0.00000000000e+00  0.00000000000e+00  0.00000000000e+00  0.00000000000e+00  0.00000000000e+00  0.00000000000e+00  0.00000000000e+00  0.00000000000e+00  0.00000000000e+00  0.00000000000e+00  0.00000000000e+00  0.00000000000e+00  0.00000000000e+00  0.00000000000e+00  0.00000000000e+00  6.14499295287e-02  0.00000000000e+00  0.00000000000e+00  9.56884934787e+00  0.00000000000e+00  0.00000000000e+00  0.00000000000e+00  0.00000000000e+00 -1.64753204828e-01  0.00000000000e+00  0.00000000000e+00  0.00000000000e+00  0.00000000000e+00  0.00000000000e+00  0.00000000000e+00  0.00000000000e+00  0.00000000000e+00  0.00000000000e+00  0.00000000000e+00  0.00000000000e+00  0.00000000000e+00  0.00000000000e+00 -2.72663342097e-02  0.00000000000e+00  0.00000000000e+00  0.00000000000e+00  0.00000000000e+00  0.00000000000e+00  0.00000000000e+00  0.00000000000e+00 -1.80079778891e-01  0.00000000000e+00  0.00000000000e+00  0.00000000000e+00  0.00000000000e+00  0.00000000000e+00  0.00000000000e+00  0.00000000000e+00  0.00000000000e+00  0.00000000000e+00  0.00000000000e+00  0.00000000000e+00  0.00000000000e+00  0.00000000000e+00  0.00000000000e+00  0.00000000000e+00  0.00000000000e+00  0.00000000000e+00  0.00000000000e+00  0.00000000000e+00  0.00000000000e+00  0.00000000000e+00  0.00000000000e+00  0.00000000000e+00  0.00000000000e+00  0.00000000000e+00  0.00000000000e+00  0.00000000000e+00  0.00000000000e+00  0.00000000000e+00  0.00000000000e+00  0.00000000000e+00  0.00000000000e+00  0.00000000000e+00  0.00000000000e+00  0.00000000000e+00  0.00000000000e+00  0.00000000000e+00  0.00000000000e+00  0.00000000000e+00  0.00000000000e+00  0.00000000000e+00  0.00000000000e+00  0.00000000000e+00  0.00000000000e+00  0.00000000000e+00  0.00000000000e+00  0.00000000000e+00  0.00000000000e+00  0.00000000000e+00  0.00000000000e+00  0.00000000000e+00  0.00000000000e+00  0.00000000000e+00  0.00000000000e+00  0.00000000000e+00  1.32538460924e-02  0.00000000000e+00  0.00000000000e+00  0.00000000000e+00  0.00000000000e+00  0.00000000000e+00  0.00000000000e+00  0.00000000000e+00  0.00000000000e+00  0.00000000000e+00  1.61648400889e-01  0.00000000000e+00  0.00000000000e+00  0.00000000000e+00  0.00000000000e+00  0.00000000000e+00  0.00000000000e+00  0.00000000000e+00  0.00000000000e+00  0.00000000000e+00  0.00000000000e+00  0.00000000000e+00  0.00000000000e+00  0.00000000000e+00  0.00000000000e+00  0.00000000000e+00  0.00000000000e+00  0.00000000000e+00  0.00000000000e+00  0.00000000000e+00  0.00000000000e+00  0.00000000000e+00  0.00000000000e+00  0.00000000000e+00  0.00000000000e+00  0.00000000000e+00  0.00000000000e+00  0.00000000000e+00  0.00000000000e+00  0.00000000000e+00  0.00000000000e+00  0.00000000000e+00  0.00000000000e+00  0.00000000000e+00  0.00000000000e+00  0.00000000000e+00  0.00000000000e+00  0.00000000000e+00  0.00000000000e+00  0.00000000000e+00  0.00000000000e+00  0.00000000000e+00  0.00000000000e+00  0.00000000000e+00  0.00000000000e+00  0.00000000000e+00  0.00000000000e+00  0.00000000000e+00  0.00000000000e+00  0.00000000000e+00  0.00000000000e+00  0.00000000000e+00  0.00000000000e+00  0.00000000000e+00  0.00000000000e+00  0.00000000000e+00  0.00000000000e+00  0.00000000000e+00  0.00000000000e+00  0.00000000000e+00  0.00000000000e+00  0.00000000000e+00  0.00000000000e+00  0.00000000000e+00  0.00000000000e+00  0.00000000000e+00  0.00000000000e+00  0.00000000000e+00  0.00000000000e+00  0.00000000000e+00  0.00000000000e+00  0.00000000000e+00  0.00000000000e+00  0.00000000000e+00  0.00000000000e+00  0.00000000000e+00  0.00000000000e+00  0.00000000000e+00  0.00000000000e+00  0.00000000000e+00  0.00000000000e+00  0.00000000000e+00  0.00000000000e+00  0.00000000000e+00  0.00000000000e+00
 0.00000000000e+00  0.00000000000e+00  0.00000000000e+00  0.00000000000e+00  0.00000000000e+00  0.00000000000e+00  0.00000000000e+00  0.00000000000e+00  0.00000000000e+00  0.00000000000e+00  0.00000000000e+00  0.00000000000e+00  0.00000000000e+00  0.00000000000e+00  0.00000000000e+00  0.00000000000e+00  0.00000000000e+00  0.00000000000e+00  0.00000000000e+00  0.00000000000e+00  0.00000000000e+00  0.00000000000e+00  0.00000000000e+00  0.00000000000e+00  0.00000000000e+00  0.00000000000e+00  0.00000000000e+00  0.00000000000e+00  0.00000000000e+00  0.00000000000e+00  0.00000000000e+00  0.00000000000e+00  0.00000000000e+00  0.00000000000e+00  0.00000000000e+00  0.00000000000e+00  0.00000000000e+00  0.00000000000e+00  0.00000000000e+00  0.00000000000e+00  0.00000000000e+00  0.00000000000e+00  0.00000000000e+00  0.00000000000e+00  0.00000000000e+00  0.00000000000e+00  0.00000000000e+00  0.00000000000e+00  0.00000000000e+00  0.00000000000e+00  0.00000000000e+00  0.00000000000e+00  0.00000000000e+00  0.00000000000e+00  0.00000000000e+00  0.00000000000e+00  0.00000000000e+00  0.00000000000e+00  0.00000000000e+00  0.00000000000e+00  0.00000000000e+00  0.00000000000e+00  0.00000000000e+00  0.00000000000e+00  0.00000000000e+00  0.00000000000e+00  0.00000000000e+00  0.00000000000e+00  0.00000000000e+00  0.00000000000e+00  0.00000000000e+00  0.00000000000e+00  0.00000000000e+00  0.00000000000e+00  0.00000000000e+00  0.00000000000e+00  0.00000000000e+00  4.88405615230e-01  0.00000000000e+00  1.85092968466e+01 -1.48690314532e+00  1.63067709928e+00  0.00000000000e+00  0.00000000000e+00  0.00000000000e+00  0.00000000000e+00  0.00000000000e+00  0.00000000000e+00  0.00000000000e+00  0.00000000000e+00  0.00000000000e+00  0.00000000000e+00  0.00000000000e+00  0.00000000000e+00  0.00000000000e+00  0.00000000000e+00  0.00000000000e+00  0.00000000000e+00  0.00000000000e+00  0.00000000000e+00  0.00000000000e+00  0.00000000000e+00  0.00000000000e+00  0.00000000000e+00  0.00000000000e+00  0.00000000000e+00  0.00000000000e+00  0.00000000000e+00 -1.46516566508e-01  0.00000000000e+00  0.00000000000e+00  0.00000000000e+00  0.00000000000e+00  0.00000000000e+00  0.00000000000e+00  0.00000000000e+00  0.00000000000e+00  0.00000000000e+00  0.00000000000e+00  0.00000000000e+00  0.00000000000e+00  0.00000000000e+00  0.00000000000e+00  0.00000000000e+00  0.00000000000e+00  0.00000000000e+00  0.00000000000e+00  0.00000000000e+00  0.00000000000e+00  0.00000000000e+00  0.00000000000e+00  0.00000000000e+00  0.00000000000e+00  0.00000000000e+00  0.00000000000e+00  0.00000000000e+00  0.00000000000e+00  0.00000000000e+00  0.00000000000e+00  0.00000000000e+00  0.00000000000e+00  0.00000000000e+00  0.00000000000e+00  0.00000000000e+00  0.00000000000e+00  0.00000000000e+00  0.00000000000e+00  0.00000000000e+00  0.00000000000e+00  0.00000000000e+00  0.00000000000e+00  0.00000000000e+00  0.00000000000e+00  0.00000000000e+00  0.00000000000e+00  0.00000000000e+00  0.00000000000e+00  0.00000000000e+00  0.00000000000e+00  0.00000000000e+00  0.00000000000e+00  0.00000000000e+00  0.00000000000e+00  0.00000000000e+00  0.00000000000e+00  0.00000000000e+00  0.00000000000e+00  0.00000000000e+00  0.00000000000e+00  0.00000000000e+00  0.00000000000e+00  0.00000000000e+00  0.00000000000e+00  0.00000000000e+00  0.00000000000e+00  0.00000000000e+00  0.00000000000e+00  0.00000000000e+00  0.00000000000e+00  0.00000000000e+00  0.00000000000e+00  0.00000000000e+00  0.00000000000e+00  0.00000000000e+00  0.00000000000e+00  0.00000000000e+00  0.00000000000e+00  0.00000000000e+00  0.00000000000e+00  0.00000000000e+00  0.00000000000e+00  0.00000000000e+00  0.00000000000e+00  0.00000000000e+00  0.00000000000e+00  0.00000000000e+00  0.00000000000e+00  0.00000000000e+00  0.00000000000e+00  0.00000000000e+00  0.00000000000e+00  0.00000000000e+00  0.00000000000e+00  0.00000000000e+00  0.00000000000e+00  0.00000000000e+00  0.00000000000e+00  0.00000000000e+00  0.00000000000e+00  0.00000000000e+00  0.00000000000e+00  0.00000000000e+00  0.00000000000e+00  0.00000000000e+00  0.00000000000e+00  0.00000000000e+00  0.00000000000e+00  0.00000000000e+00  0.00000000000e+00  0.00000000000e+00  0.00000000000e+00  0.00000000000e+00  0.00000000000e+00  0.00000000000e+00  0.00000000000e+00  0.00000000000e+00  0.00000000000e+00  0.00000000000e+00  0.00000000000e+00  0.00000000000e+00  0.00000000000e+00  0.00000000000e+00  0.00000000000e+00  0.00000000000e+00  0.00000000000e+00  0.00000000000e+00  0.00000000000e+00  0.00000000000e+00  0.00000000000e+00  0.00000000000e+00  0.00000000000e+00  0.00000000000e+00  0.00000000000e+00  0.00000000000e+00  0.00000000000e+00  0.00000000000e+00  0.00000000000e+00  0.00000000000e+00  0.00000000000e+00  0.00000000000e+00  0.00000000000e+00  0.00000000000e+00  0.00000000000e+00  0.00000000000e+00  0.00000000000e+00  0.00000000000e+00
 0.00000000000e+00  0.00000000000e+00  0.00000000000e+00  0.00000000000e+00  0.00000000000e+00  0.00000000000e+00  0.00000000000e+00  0.00000000000e+00  0.00000000000e+00  0.00000000000e+00  0.00000000000e+00  0.00000000000e+00  0.00000000000e+00  0.00000000000e+00  0.00000000000e+00  0.00000000000e+00  0.00000000000e+00  0.00000000000e+00  0.00000000000e+00  0.00000000000e+00  0.00000000000e+00  0.00000000000e+00  0.00000000000e+00  0.00000000000e+00  0.00000000000e+00  0.00000000000e+00  0.00000000000e+00  0.00000000000e+00  0.00000000000e+00  0.00000000000e+00  1.36619512045e-01  0.00000000000e+00  0.00000000000e+00  0.00000000000e+00  0.00000000000e+00  0.00000000000e+00  0.00000000000e+00  0.00000000000e+00  0.00000000000e+00  0.00000000000e+00  0.00000000000e+00  0.00000000000e+00  0.00000000000e+00  0.00000000000e+00  0.00000000000e+00  0.00000000000e+00  0.00000000000e+00  0.00000000000e+00  0.00000000000e+00  0.00000000000e+00  0.00000000000e+00  0.00000000000e+00  0.00000000000e+00  0.00000000000e+00  7.88027907052e-02  0.00000000000e+00  0.00000000000e+00  0.00000000000e+00  0.00000000000e+00  0.00000000000e+00  0.00000000000e+00  0.00000000000e+00  0.00000000000e+00  0.00000000000e+00  0.00000000000e+00  0.00000000000e+00  0.00000000000e+00  0.00000000000e+00  0.00000000000e+00  0.00000000000e+00  0.00000000000e+00  0.00000000000e+00  0.00000000000e+00  0.00000000000e+00  0.00000000000e+00  0.00000000000e+00  0.00000000000e+00  0.00000000000e+00  0.00000000000e+00 -1.48690314533e+00  1.09656734768e+01  0.00000000000e+00  0.00000000000e+00  0.00000000000e+00  0.00000000000e+00  0.00000000000e+00  0.00000000000e+00  0.00000000000e+00  0.00000000000e+00  0.00000000000e+00  0.00000000000e+00  0.00000000000e+00  0.00000000000e+00  0.00000000000e+00  0.00000000000e+00  0.00000000000e+00  0.00000000000e+00  0.00000000000e+00  0.00000000000e+00  0.00000000000e+00  0.00000000000e+00  0.00000000000e+00  0.00000000000e+00  0.00000000000e+00  0.00000000000e+00  0.00000000000e+00  0.00000000000e+00  0.00000000000e+00 -2.14444990921e-01  0.00000000000e+00  0.00000000000e+00  0.00000000000e+00 -1.52775710961e-01  0.00000000000e+00  0.00000000000e+00  0.00000000000e+00  0.00000000000e+00  0.00000000000e+00  0.00000000000e+00  0.00000000000e+00  0.00000000000e+00  0.00000000000e+00  0.00000000000e+00  0.00000000000e+00  0.00000000000e+00  0.00000000000e+00  0.00000000000e+00  0.00000000000e+00  0.00000000000e+00  0.00000000000e+00  0.00000000000e+00  0.00000000000e+00  0.00000000000e+00  0.00000000000e+00  0.00000000000e+00  0.00000000000e+00  0.00000000000e+00  0.00000000000e+00  0.00000000000e+00  0.00000000000e+00  0.00000000000e+00  0.00000000000e+00  0.00000000000e+00  0.00000000000e+00  0.00000000000e+00  0.00000000000e+00  0.00000000000e+00  0.00000000000e+00  0.00000000000e+00  0.00000000000e+00  0.00000000000e+00  0.00000000000e+00  0.00000000000e+00  0.00000000000e+00  0.00000000000e+00  0.00000000000e+00  0.00000000000e+00  0.00000000000e+00  0.00000000000e+00  0.00000000000e+00  0.00000000000e+00  0.00000000000e+00  0.00000000000e+00  0.00000000000e+00  0.00000000000e+00  0.00000000000e+00  0.00000000000e+00  0.00000000000e+00  0.00000000000e+00  0.00000000000e+00  0.00000000000e+00  0.00000000000e+00  0.00000000000e+00  0.00000000000e+00  0.00000000000e+00  0.00000000000e+00  0.00000000000e+00  0.00000000000e+00  0.00000000000e+00  0.00000000000e+00  0.00000000000e+00  0.00000000000e+00  0.00000000000e+00  0.00000000000e+00  0.00000000000e+00  0.00000000000e+00  0.00000000000e+00  0.00000000000e+00  0.00000000000e+00  0.00000000000e+00  0.00000000000e+00  0.00000000000e+00  0.00000000000e+00  0.00000000000e+00  0.00000000000e+00  0.00000000000e+00  0.00000000000e+00  0.00000000000e+00  0.00000000000e+00  0.00000000000e+00  0.00000000000e+00  0.00000000000e+00  0.00000000000e+00  0.00000000000e+00  0.00000000000e+00  0.00000000000e+00  0.00000000000e+00  0.00000000000e+00  0.00000000000e+00  0.00000000000e+00  0.00000000000e+00  0.00000000000e+00  0.00000000000e+00  0.00000000000e+00  0.00000000000e+00  0.00000000000e+00  0.00000000000e+00  0.00000000000e+00  0.00000000000e+00  0.00000000000e+00  0.00000000000e+00  6.15321127773e-03  0.00000000000e+00  0.00000000000e+00  0.00000000000e+00  0.00000000000e+00  0.00000000000e+00  0.00000000000e+00  0.00000000000e+00  0.00000000000e+00  0.00000000000e+00  0.00000000000e+00  0.00000000000e+00  0.00000000000e+00  0.00000000000e+00  0.00000000000e+00  0.00000000000e+00  0.00000000000e+00  0.00000000000e+00  0.00000000000e+00  0.00000000000e+00  0.00000000000e+00  0.00000000000e+00  0.00000000000e+00  0.00000000000e+00  0.00000000000e+00  0.00000000000e+00  0.00000000000e+00  0.00000000000e+00  0.00000000000e+00  0.00000000000e+00  0.00000000000e+00  0.00000000000e+00  0.00000000000e+00  0.00000000000e+00  0.00000000000e+00
 0.00000000000e+00  0.00000000000e+00  0.00000000000e+00  0.00000000000e+00  0.00000000000e+00  0.00000000000e+00  0.00000000000e+00  0.00000000000e+00  0.00000000000e+00  0.00000000000e+00  0.00000000000e+00  0.00000000000e+00  0.00000000000e+00  0.00000000000e+00  0.00000000000e+00  0.00000000000e+00  0.00000000000e+00  0.00000000000e+00  0.00000000000e+00  0.00000000000e+00  0.00000000000e+00  0.00000000000e+00  0.00000000000e+00  0.00000000000e+00  0.00000000000e+00  0.00000000000e+00  0.00000000000e+00  0.00000000000e+00  0.00000000000e+00  0.00000000000e+00  0.00000000000e+00  0.00000000000e+00  0.00000000000e+00  0.00000000000e+00  0.00000000000e+00  0.00000000000e+00  0.00000000000e+00  4.41960433261e-02  0.00000000000e+00  0.00000000000e+00  0.00000000000e+00  0.00000000000e+00  0.00000000000e+00  0.00000000000e+00  0.00000000000e+00  0.00000000000e+00  0.00000000000e+00  0.00000000000e+00  0.00000000000e+00  0.00000000000e+00  0.00000000000e+00  0.00000000000e+00  0.00000000000e+00  0.00000000000e+00  0.00000000000e+00  0.00000000000e+00  0.00000000000e+00  0.00000000000e+00  0.00000000000e+00  0.00000000000e+00  0.00000000000e+00  0.00000000000e+00  0.00000000000e+00  0.00000000000e+00  0.00000000000e+00  0.00000000000e+00  0.00000000000e+00  0.00000000000e+00  0.00000000000e+00  0.00000000000e+00  0.00000000000e+00  0.00000000000e+00  0.00000000000e+00  0.00000000000e+00  0.00000000000e+00  0.00000000000e+00  0.00000000000e+00  0.00000000000e+00  0.00000000000e+00  1.63067709928e+00  0.00000000000e+00  1.25813667784e+01  0.00000000000e+00  0.00000000000e+00  0.00000000000e+00  0.00000000000e+00  0.00000000000e+00  0.00000000000e+00  0.00000000000e+00  0.00000000000e+00  0.00000000000e+00  0.00000000000e+00  0.00000000000e+00  0.00000000000e+00  0.00000000000e+00  0.00000000000e+00  0.00000000000e+00  0.00000000000e+00  0.00000000000e+00  0.00000000000e+00  0.00000000000e+00  0.00000000000e+00  0.00000000000e+00  0.00000000000e+00  0.00000000000e+00  0.00000000000e+00  0.00000000000e+00  0.00000000000e+00  0.00000000000e+00  0.00000000000e+00  0.00000000000e+00  0.00000000000e+00  0.00000000000e+00  0.00000000000e+00  0.00000000000e+00  0.00000000000e+00  0.00000000000e+00  0.00000000000e+00  0.00000000000e+00  0.00000000000e+00  0.00000000000e+00  0.00000000000e+00  0.00000000000e+00  0.00000000000e+00  0.00000000000e+00  0.00000000000e+00  0.00000000000e+00  0.00000000000e+00  0.00000000000e+00  0.00000000000e+00  0.00000000000e+00  0.00000000000e+00  0.00000000000e+00  0.00000000000e+00  0.00000000000e+00  0.00000000000e+00  0.00000000000e+00  0.00000000000e+00  0.00000000000e+00  0.00000000000e+00  0.00000000000e+00  0.00000000000e+00  0.00000000000e+00  0.00000000000e+00  0.00000000000e+00  0.00000000000e+00  0.00000000000e+00  0.00000000000e+00  0.00000000000e+00  0.00000000000e+00  0.00000000000e+00  0.00000000000e+00  0.00000000000e+00  0.00000000000e+00  0.00000000000e+00  0.00000000000e+00  0.00000000000e+00  0.00000000000e+00  0.00000000000e+00  0.00000000000e+00  0.00000000000e+00  0.00000000000e+00  0.00000000000e+00  0.00000000000e+00  0.00000000000e+00  0.00000000000e+00  0.00000000000e+00  0.00000000000e+00  0.00000000000e+00  0.00000000000e+00  0.00000000000e+00  0.00000000000e+00  0.00000000000e+00  0.00000000000e+00  0.00000000000e+00  0.00000000000e+00  0.00000000000e+00  0.00000000000e+00  0.00000000000e+00  0.00000000000e+00  0.00000000000e+00  0.00000000000e+00  0.00000000000e+00  0.00000000000e+00  0.00000000000e+00  0.00000000000e+00  0.00000000000e+00  0.00000000000e+00  0.00000000000e+00  0.00000000000e+00  0.00000000000e+00  0.00000000000e+00  0.00000000000e+00  0.00000000000e+00  0.00000000000e+00  0.00000000000e+00  0.00000000000e+00  0.00000000000e+00  0.00000000000e+00  0.00000000000e+00  0.00000000000e+00  0.00000000000e+00  0.00000000000e+00  0.00000000000e+00  0.00000000000e+00  0.00000000000e+00  0.00000000000e+00  0.00000000000e+00  0.00000000000e+00  0.00000000000e+00  0.00000000000e+00  0.00000000000e+00  0.00000000000e+00  0.00000000000e+00  0.00000000000e+00  0.00000000000e+00  0.00000000000e+00  0.00000000000e+00  0.00000000000e+00  0.00000000000e+00  0.00000000000e+00  0.00000000000e+00  0.00000000000e+00  0.00000000000e+00  0.00000000000e+00  0.00000000000e+00  0.00000000000e+00  0.00000000000e+00  0.00000000000e+00  0.00000000000e+00  0.00000000000e+00  0.00000000000e+00  0.00000000000e+00  0.00000000000e+00  0.00000000000e+00  0.00000000000e+00  0.00000000000e+00  0.00000000000e+00  0.00000000000e+00  0.00000000000e+00  0.00000000000e+00  0.00000000000e+00  0.00000000000e+00  0.00000000000e+00  0.00000000000e+00  0.00000000000e+00  0.00000000000e+00  0.00000000000e+00  0.00000000000e+00  0.00000000000e+00  0.00000000000e+00  0.00000000000e+00  0.00000000000e+00  0.00000000000e+00  0.00000000000e+00  0.00000000000e+00
[truncated: 846,337 more chars]
