# Supplementary material for: Proximal Distance Algorithms: Theory and Practice
Source: J Mach Learn Res. Author manuscript; Available in PMC 2019 Oct 24. (PMC6812563)
Supplement: code [file NIHMS1053815-supplement-code.zip › proxdist-master/keys_zhou_lange_2019/misc/spm/X_8_3.txt]

 0.090235749527086 -0.001056108939024 -0.006329520909026 -0.006139601422631  0.000267684051657 -0.001356119808491 -0.002719392721583 -0.002064730242710
-0.001056108939024  0.096644678206371 -0.008230010955213 -0.000922623548690  0.007586477949620  0.002673040483576 -0.003780624944196 -0.002008030422253
-0.006329520909026 -0.008230010955213  0.067342464580779  0.007571971197890  0.020010142912228  0.002267664198046  0.002557254143791  0.001789004230999
-0.006139601422631 -0.000922623548690  0.007571971197890  0.059444538769488 -0.007193141689299 -0.016439720630104 -0.003355864052295  0.005163518900508
 0.000267684051657  0.007586477949620  0.020010142912228 -0.007193141689299  0.082743959208619  0.008049093271470  0.003924345634356  0.001741428209188
-0.001356119808491  0.002673040483576  0.002267664198046 -0.016439720630104  0.008049093271470  0.071344252405824  0.001008818589008 -0.007711802445535
-0.002719392721583 -0.003780624944196  0.002557254143791 -0.003355864052295  0.003924345634356  0.001008818589008  0.096084906117889  0.000152644109382
-0.002064730242710 -0.002008030422253  0.001789004230999  0.005163518900508  0.001741428209188 -0.007711802445535  0.000152644109382  0.102328140367253
