# Supplementary material for: Proximal Distance Algorithms: Theory and Practice
Source: J Mach Learn Res. Author manuscript; Available in PMC 2019 Oct 24. (PMC6812563)
Supplement: code [file NIHMS1053815-supplement-code.zip › proxdist-master/keys_zhou_lange_2019/misc/spm/SPM.R]

#!/usr/bin/R
library(glasso)
library(Matrix)
library(MASS)
library(compiler)

# loss function
f = cmpfun(function(X,S,egs){
    return(- sum(log(egs)) + sum(diag(S%*%X)))
})

test.spm = cmpfun(function(){
    # shore up memory
    rm(list = ls())

    # set random seed
    set.seed(12345)

    # other algo parameters
    thr = 1e-6 
    s   = 0.01      # noise level in precision matrix
#    N   = 2^(3:9)
    N   = 2^3
    p   = 1000

    # let's get super Bayesian!
    # following list contains regularization paths that should recover true model in each dimension
    # no thanks to GLASSO authors for making this easy :-P
    paths = list(
        seq(0,0.003,0.0002),            # path for n = 8
        seq(0.0030,0.0032,0.00002),     # path for n = 16
        seq(0.0032,0.0034,0.00001),     # n = 32
        seq(0.0044,0.0046,0.00001),     # 64
        seq(0.005,0.0051,0.000001),     # 128
        seq(0.00661,0.00664,0.0000002), # 256
        seq(0.0098,0.0099,0.000001)     # 512
    )

    for (i in 1:length(N)){
       
        # dimension of problem
        n = N[i]

        cat(paste("Dimension of precision matrix is ", n, " times ", n, ".\n", sep = ""))
        cat(paste("True model has ", 3*n - 6, " elements in bands.\n", sep = ""))

        # incrementer for eventually averaging over multiple runs
        # also, cap runs (here, at 10)
        multiruns = 1
        max_runs  = 10

        # vectors to save information for SPM routine in Julia
        K            = matrix(-1, max_runs, ncol = 1)
        band.K       = matrix(-1, max_runs, ncol = 1)
        losses       = matrix(-1, max_runs, 1)
        glasso.times = matrix(-1, max_runs, 1)
        rhos.to.ks   = matrix(-1, max_runs, 1)

        while (multiruns <= max_runs){
            x = matrix(rnorm(n*p), nrow = n)
            U = band(matrix(rnorm(n*n),n,n),0,3)
            P = t(U) %*% U + s * x %*% t(x)
            P = (P + t(P)) / 2
            s2 = as.matrix(solve(P))
            s2 = (s2 + t(s2)) / 2 # symmetrized covariance matrix

            # shore up memory
            rm(x,U,P)

            # calculate regularization path
#		glasso.time = proc.time()
            rhos = paths[[i]]
            a = glassopath(s2, rholist = rhos, penalize.diagonal = 0, trace = 0, thr = thr)
#		glasso.time = proc.time() - glasso.time
            wee = a$wi; # precision matrices
            #cat(paste("GLASSO took ", glasso.time[3], " seconds.\n", sep = ""))
           
            # get information for precision matrices along regularization path
            # will quit when path has diagonal precision matrix
            # only save information for rho that corresponds to # of elements in bands
            for (j in 1:length(rhos)){
               
                # rho for corresponding precision matrix in "wee"
                rho = rhos[j]
               
                # precision matrix
                Z = wee[,,j]
               
                # total nonzero entries in upper triangle?
                temp     = abs(triu(Z, k = 1))
                rho.to.k = floor(sum(as.numeric(temp > thr)))
               
                # stopping criterion; no need to continue along path once precision matrix is diagonal
                # occurs when rho translates to k = 0
                if(rho.to.k == 0){
                    cat("\n")
                    break
                }

                # how many entries should be in band?
                total.k = (n - 1) + (n - 2) + (n - 3)

                # when total.k is same as rho.to.k, save output
                if(rho.to.k == total.k){

                    #cat("Found rho that yields desired number of elements in true model!\n")
                    #cat("Running glasso() with that value of rho...\n")
                    glasso.time = proc.time()
                    aa = glasso(s = s2, rho = rho, thr = thr, penalize.diagonal = FALSE,
                                start = "warm", wi.init = solve(s2), w.init = s2)
                    glasso.time = proc.time() - glasso.time
                    Z2 = aa$wi
               
                    # total nonzero entries in upper triangle?
                    temp = abs(triu(Z2, k = 1))
                    rho.to.k = floor(sum(as.numeric(temp > thr)))

#				cat(paste("total.k = ", total.k, "rho.to.k = ", rho.to.k, "\n", sep = ""))
                    if(total.k == rho.to.k){
                   
                        # want to count true positives
                        # count along first three (super/sub)diagonals
                        k = 0
                        temp = abs(Z2)
                        the.diag = diag(temp[,-1])
                        k        = k + sum(as.numeric(the.diag > thr))
                        the.diag = diag(t(temp)[,-1])
                        k        = k + sum(as.numeric(the.diag > thr))

                        the.diag = diag((temp[,-1])[,-1])
                        k        = k + sum(as.numeric(the.diag > thr))
                        the.diag = diag((t(temp)[,-1])[,-1])
                        k        = k + sum(as.numeric(the.diag > thr))

                        the.diag = diag(((temp[,-1])[,-1])[,-1])
                        k        = k + sum(as.numeric(the.diag > thr))
                        the.diag = diag(((t(temp)[,-1])[,-1])[,-1])
                        k        = k + sum(as.numeric(the.diag > thr))

                        # correct for double counting on k
                        k = floor(k / 2)
                        band.K[multiruns] = k
                               
                        # save this rho as correlate to k
                        K[multiruns] = rho.to.k

                        # calculate loss function for current precision matrix and write to file
                        eigs = eigen(Z2, only.values = T)
                        loss = f(Z,s2,eigs$values)
                        losses[multiruns] = loss

                        # save compute time and corresponding rho
                        glasso.times[multiruns] = glasso.time[3]
                        rhos.to.ks[multiruns]   = rho
                   
                        # monitor algorithm progress
                        cat(paste("rho = ", rho, "\tcorresponding k = ", rho.to.k, ",\t# elements in bands = ", k, ",\tglasso loss = ", loss, ",\tglasso time = ", glasso.time[3], "\n", sep = ""))

                        # save current precision, covariance matrices to file, clear from memory, and continue to next run
                        write.table(format(Z, digits = 12), paste("./W_", n, "_", rho*10000000, "_", multiruns,".txt", sep = ""), row.names = F, col.names = F, quote = F)
                        write.table(format(s2, digits = 12), paste("./X_", n, "_", multiruns, ".txt", sep = ""), row.names = F, col.names = F, quote = F)
                        rm(Z,s2)

                        # keep track of number of good runs so far!
                        multiruns = multiruns + 1
                        break
                    }
                    else{
                        #cat("glasso() failed! Proceeding to next rho...\n")
                    }
                }
            }
        }
        # write all collected information to file
#        write.table(format(glasso.times, digits = 12), paste("./glassotime_", n, ".txt", sep = ""), row.names = F, col.names = F, quote = F)
#        write.table(format(losses, digits = 12), paste("./losses_", n,".txt", sep = ""), row.names = F, col.names = F, quote = F)
#        write.table(format(K, digits = 12), paste("./K_", n,".txt", sep = ""), row.names = F, col.names = F, quote = F)
#        write.table(format(band.K, digits = 12), paste("./bandK_", n, ".txt", sep = ""), row.names = F, col.names = F, quote = F)
#        write.table(format(rhos.to.ks, digits = 12), paste("./rhos_", n,".txt", sep = ""), row.names = F, col.names = F, quote = F)

        # shore up memory
        rm(glasso.time, losses, K, band.K, rhos, rhos.to.ks, temp, the.diag, wee, a, eigs, n, rho, rho.to.k, i, j, k)
    }
    rm(list = ls())
})

test.spm()
