# Supplementary material for: Proximal Distance Algorithms: Theory and Practice
Source: J Mach Learn Res. Author manuscript; Available in PMC 2019 Oct 24. (PMC6812563)
Supplement: code [file NIHMS1053815-supplement-code.zip › proxdist-master/keys_zhou_lange_2019/misc/spm/X_8_2.txt]

 0.107252690132614 -0.002460409227540  0.001838447226173 -0.004231972972469  0.000950408160919  0.005641564001823 -0.001691710263509  0.004210691251566
-0.002460409227540  0.072661508220012  0.001540501491822 -0.002313940919437  0.002322901922732 -0.000580908483287 -0.003162003493762 -0.002630429780975
 0.001838447226173  0.001540501491822  0.105656730977514  0.003355856911794  0.006267787579432 -0.003799197373172 -0.003228446489256 -0.002832607287859
-0.004231972972469 -0.002313940919437  0.003355856911794  0.094937413865888 -0.008698289485779 -0.007125904052480  0.002823803564162 -0.005937016020435
 0.000950408160919  0.002322901922732  0.006267787579432 -0.008698289485779  0.053939772891158 -0.003966148847886 -0.005263950862727  0.004438678072682
 0.005641564001823 -0.000580908483287 -0.003799197373172 -0.007125904052480 -0.003966148847886  0.074668068475472  0.003214243681406  0.001749325609626
-0.001691710263509 -0.003162003493762 -0.003228446489256  0.002823803564162 -0.005263950862727  0.003214243681406  0.080821540819916  0.003242441048950
 0.004210691251566 -0.002630429780975 -0.002832607287859 -0.005937016020435  0.004438678072682  0.001749325609626  0.003242441048950  0.082176891663109
